# Supplementary material for: Integrated bioinformatics analysis of retinal ischemia/reperfusion injury in rats with potential key genes
Source: BMC Genomics. 2024 Apr 15;25:367. doi: 10.1186/s12864-024-10288-0 (PMC11017533; doi:10.1186/s12864-024-10288-0)
Supplement: Supplementary file 1 — Supplementary Material 1. [file 12864_2024_10288_MOESM1_ESM.xlsx]

## Sheet: 01.DEmRNA1_DESeq_result
suplementery table 1 DEmRNA1_DESeq
	baseMean	log2FoldChange	lfcSE	stat	pvalue	padj	direction
Slc25a30	2114.52662880503	-3.49374560967738	0.126477525825504	-27.6234499914045	5.81847530195358e-168	9.74361874065146e-164	down
Odc1	3910.77215924933	-2.01796666421375	0.078418396410825	-25.733332439519	4.95373293544284e-146	4.14776058684629e-142	down
Dennd4a	17027.9176381477	-1.96660739309354	0.0782188025526406	-25.1423868547468	1.71188882072309e-139	9.55576339727629e-136	down
Rrp1b	3279.47213407402	2.24079532555587	0.0937888753987062	23.8919095258368	3.71721909147944e-126	1.55621377264787e-122	up
Gbp2	761.833244641559	-5.68761127779283	0.242932928077252	-23.4122698919769	3.2050823674031e-121	1.07344618649065e-117	down
Cd63	2267.09679386361	-3.44143134728688	0.147931077298038	-23.2637482951158	1.03262776566906e-119	2.88206409398236e-116	down
Car14	754.374574782433	5.43524878088316	0.234629253240148	23.1652647989297	1.02019541077284e-118	2.44059890697172e-115	up
Lyz2	1163.10402780475	-4.81281881964082	0.209608450783703	-22.9609960936509	1.14422070520082e-116	2.39513999116161e-113	down
Plekha8	3277.05796542747	-1.78129821981524	0.0778289787720554	-22.8873389824667	6.21181250204855e-116	1.1558112462145e-112	down
Ctsc	951.459734770345	-3.93156950159286	0.176142244777243	-22.3204235109238	2.34062190310526e-110	3.91960543894008e-107	down
Fn1	1311.79943642672	-3.07724799417883	0.140368718302983	-21.9226052027964	1.58143196689083e-106	2.40751451977763e-103	down
Pdpn	2599.39647579001	-4.77467795041945	0.217940623210775	-21.9081595715259	2.17182692887504e-106	3.03078447924512e-103	down
Ncan	1272.25594439183	-3.11979242693085	0.144457761235875	-21.5965718992195	1.93449648432533e-103	2.49192908665477e-100	down
Kcng4	421.459418139323	-3.76839377662835	0.181338116973516	-20.7810351156272	6.42581956930625e-96	7.68619817911446e-93	down
Hr	963.372064281719	2.28906954854275	0.111112605000234	20.6013489517048	2.66904053121569e-94	2.9797168490492e-91	up
Rps23	2356.48039221545	-1.95941020171529	0.0951647826329874	-20.5896566723842	3.39767879940619e-94	3.55609557342851e-91	down
Rpl7	3488.90708634236	-1.76631830106166	0.0862449992572042	-20.4802402026122	3.23061429927268e-93	3.18234512091884e-90	down
Stat1	3452.54423163766	-3.54305725642241	0.178198411677875	-19.882653403371	5.7510485367193e-88	5.35039215532786e-85	down
Rps20	1471.57217727107	-2.69836000474358	0.137810562057022	-19.58021188265	2.28069872952645e-85	2.01013583813947e-82	down
Cp	6533.51066163601	-2.86544375831843	0.148015448925225	-19.3590856841302	1.70891650242997e-83	1.43087578748461e-80	down
Flot2	1442.93946999761	-2.01544240543234	0.107551614386254	-18.7393040721287	2.36703119282236e-78	1.8875383026192e-75	down
Arhgef33	278.515359695632	4.25784112617071	0.228521152030422	18.6321532529465	1.76287243567352e-77	1.34186644580858e-74	up
Rrh	461.472165098053	3.38711079042196	0.181890224694606	18.6217307505609	2.14178640848943e-77	1.5594067476767e-74	up
Npm1	1945.68639716463	-1.77838615328329	0.095767087847019	-18.5699094883634	5.62977766114618e-77	3.92817736306475e-74	down
Bmf	1393.03310162326	1.82857490206925	0.0992683909792033	18.4205151713634	8.99433937298908e-76	6.02476828560301e-73	up
Chl1	1689.14244238735	-2.88213549118729	0.15738820915111	-18.3122707014229	6.60568070842895e-75	4.25456650551351e-72	down
Bcl3	406.998119260615	-4.95119949084432	0.272957049389733	-18.1391156664172	1.56529555220574e-73	9.70831085823607e-71	down
Gnb3	3781.29617138656	-1.30985716803372	0.0725279094304681	-18.0600430692059	6.57712613888332e-73	3.93359122577643e-70	down
Rpl3	4699.93526385112	-1.7388403873297	0.097064723518321	-17.914236236417	9.13138631790849e-72	5.27290328550675e-69	down
S100a10	1085.95722903549	-3.69015973131805	0.206314652819633	-17.8860768291824	1.51399779368361e-71	8.45113568434192e-69	down
Rpl5	2430.50790136572	-1.60170157711304	0.0901875677253975	-17.7596715102672	1.45081151866723e-70	7.83719022309724e-68	down
Rps18	2147.37633536217	-1.95228602444927	0.11021389568422	-17.7136105418401	3.29257724948836e-70	1.72304683187288e-67	down
Lad1	541.812958751792	-3.72792016187606	0.211855284565721	-17.5965408156698	2.61836343928508e-69	1.32870042891721e-66	down
Dclk1	6141.436627897	-2.5563123452271	0.146586029855554	-17.4389902485665	4.17383140771807e-68	2.05573472804844e-65	down
Gap43	740.062767640668	-3.41293341127283	0.196380753473307	-17.3791644593967	1.18669873227808e-67	5.67784484877965e-65	down
Clcf1	347.208143836742	-4.75340138306875	0.274518885903371	-17.315389312566	3.6007881519046e-67	1.67496662199429e-64	down
Ctsl	3707.67543630822	-2.78289546181969	0.161573433518016	-17.2237192787599	1.76286701705514e-66	7.97864082908254e-64	down
Drd4	785.446403700887	1.8930092250991	0.111056512851269	17.045458897438	3.77767484356419e-65	1.66476165606121e-62	up
Dusp6	502.665101077478	-3.92663717559785	0.230691984979624	-17.0211252720578	5.72595505948815e-65	2.45863701092791e-62	down
Rps4x	3096.09761116167	-1.84101132669284	0.10849848143608	-16.968083813942	1.41473566011319e-64	5.92279084106387e-62	down
Gpld1	719.442181563721	2.65915551278638	0.157618603761503	16.8708226651343	7.37618950806682e-64	3.01272364639237e-61	up
Rpl4	5458.50096494913	-1.7679571625975	0.104984459782145	-16.8401796443609	1.23859907542139e-63	4.93847145643013e-61	down
Naa35	5097.11440097712	-1.75700917440806	0.104555483705744	-16.8045626315776	2.25973173983061e-63	8.80034132911708e-61	down
Kif11	490.352681647858	-3.53959361715677	0.210770125780498	-16.7936210316779	2.71747144822721e-63	1.03424492890938e-60	down
Rpsa	4219.04409382444	-2.10431822581399	0.126698558486819	-16.6088568879251	6.01280839815166e-62	2.23756643189884e-59	down
Tmprss5	228.033030056002	4.50351851242365	0.27129076971289	16.6003381434237	6.92994329238782e-62	2.52280066031145e-59	up
RGD1565866	713.442297544388	3.28831506388531	0.198765798604223	16.5436664002388	1.77859915501277e-61	6.3371109467753e-59	up
Osmr	891.037601127167	-4.51112192318094	0.272729078437247	-16.5406708702641	1.869289494895e-61	6.52148372531493e-59	down
Rps15a	2323.55653647617	-1.70015135260282	0.102795227369079	-16.5392051373994	1.91532921479761e-61	6.54573531244913e-59	down
Rps3	2172.31317584966	-1.65098419095307	0.100428320221868	-16.4394285128507	9.98561129992144e-61	3.34438093656969e-58	down
Mt2A	757.579620036227	-5.16084185196097	0.315630641463662	-16.3508898503289	4.28673946315449e-60	1.40756351078402e-57	down
Rps2	3220.75079384836	-2.00047749639286	0.122400088905227	-16.3437585240793	4.81886077756693e-60	1.55185851117569e-57	down
Clic1	833.165011708662	-4.07628779071765	0.250304191438093	-16.2853357240957	1.25438898505176e-59	3.96339583842959e-57	down
Stat3	3630.89460531948	-2.03964833838352	0.125884417576886	-16.2025481600038	4.83801051964367e-59	1.50032081781394e-56	down
Pitpnm3	3948.32152458307	1.76897029946941	0.10950820151738	16.1537699912701	1.06828218181034e-58	3.25262789392655e-56	up
Rpl41	2503.3726280574	-2.06966944050774	0.1284289373	-16.1152889996524	1.99230377215828e-58	5.95769981581475e-56	down
S100a8	518.385483180695	-7.71896868830092	0.480615355069899	-16.0605952491433	4.8190433637645e-58	1.41578421350176e-55	down
Rps12	1113.21390320483	-2.18765091648261	0.136518934149242	-16.0245238516958	8.61482293748256e-58	2.48730732605316e-55	down
Fam53b	3270.86449333398	1.88776120309179	0.118152564449613	15.9773189171601	1.83886623153037e-57	5.21926337511991e-55	up
Rplp0	5616.44918883831	-1.91714554599241	0.120077825590824	-15.9658582803228	2.20980842247893e-57	6.16757530713871e-55	down
Rps5	1340.95715014685	-2.33365143191102	0.148177364288307	-15.7490413135603	6.97304032285299e-56	1.91427103682781e-53	down
Rps14	1482.28862709719	-1.64661035229748	0.104606955311244	-15.7409260923254	7.92749182813789e-56	2.14118997022576e-53	down
Rps17	1575.50163311055	-2.03536454113156	0.12963096250635	-15.7012221600365	1.48356140952192e-55	3.94344751807206e-53	down
Mest	1462.44066802195	-2.1063862792339	0.134986558741175	-15.6044149793663	6.79295450639163e-55	1.77741900256304e-52	down
Tmbim1	434.383239007138	-3.04832221676714	0.195633938673945	-15.5817658092937	9.68421590240642e-55	2.49495199233381e-52	down
Rpl10	2774.79795374808	-1.92984030109176	0.124520053421997	-15.4982289844636	3.56586360108107e-54	9.04756846419751e-52	down
Cd44	4179.69943511377	-3.12219145745597	0.201728549835164	-15.4771918006012	4.94596107196831e-54	1.2336777330427e-51	down
Cebpd	453.098216588217	-4.34297899407281	0.280620008983524	-15.4763696637463	5.00955964689499e-54	1.2336777330427e-51	down
Hhatl	197.581472769262	5.13702128027254	0.335062851065344	15.3315154572917	4.70871446380693e-53	1.14278452769436e-50	up
Eef1a1	23958.503351782	-1.37331375870524	0.0896322682118982	-15.321644605251	5.48128740682866e-53	1.31128055592504e-50	down
Il1r2	512.788155774472	-8.18325917139118	0.541299139550614	-15.1178130048108	1.23579076907335e-51	2.91472566463414e-49	down
Lmna	614.073262428913	-2.67415583123088	0.177887828540465	-15.032820700392	4.47535771755014e-51	1.04089361580687e-48	down
Litaf	1131.56446722784	-3.32996013534225	0.221792184289414	-15.0138750200369	5.95638634601161e-51	1.36637870890836e-48	down
Rpl32	1472.28035497744	-2.09260719234855	0.139512659448604	-14.999407226693	7.40779390774236e-51	1.67636374025748e-48	down
Kirrel	4384.07510100549	1.11056134008291	0.0741547204603801	14.9762730300664	1.04939027946391e-50	2.34307861598702e-48	up
Nat8f3	373.48189219367	4.31368587060651	0.288059721886018	14.9749706149942	1.07015125151575e-50	2.35799379708983e-48	up
Rcvrn	9753.75538105347	1.34888807292291	0.090235746623186	14.9484890788981	1.59323105522298e-50	3.46496717542389e-48	up
Rps16	1981.48325637798	-1.59471433082063	0.106984136731068	-14.9060821496308	3.00897764013944e-50	6.46004353356091e-48	down
Slc6a6	17544.4014184184	1.44946198893862	0.0972684144860563	14.9016717975434	3.21434956607183e-50	6.81360732068847e-48	up
Carhsp1	1085.40353799015	-3.87299620723727	0.260527061787954	-14.8660034802432	5.47877618988184e-50	1.14684482594702e-47	down
Aqp4	1372.85694511913	1.88722598961537	0.126970012380911	14.863556789722	5.68263145030248e-50	1.17483143539216e-47	up
Axl	816.761490548574	-4.41467837069488	0.297149950636694	-14.8567360056284	6.29167412278581e-50	1.28488262024599e-47	down
Nme2	879.223079185287	-2.97458226454712	0.200373819750291	-14.8451642447805	7.47714561767209e-50	1.50858169293418e-47	down
Eef1b2	1110.67972451127	-1.97165922218292	0.13293562615619	-14.8316841707005	9.1410436281985e-50	1.82233234045014e-47	down
Rps24	1893.64612779839	-1.92353826828569	0.129804909903352	-14.818686517466	1.10932421240206e-49	2.18549920716294e-47	down
Tlr13	272.735291322702	-5.93076608887208	0.400636218193592	-14.8033697892143	1.3932406390931e-49	2.71293113282012e-47	down
Rpl9	2532.80749717979	-1.60399231637209	0.10951130311366	-14.6468197415871	1.4117038155702e-48	2.71728644776305e-46	down
Sema6c	5049.50645834521	1.87376414596478	0.128552416870146	14.575876452463	3.99956400511168e-48	7.61098850336366e-46	up
Glul	16525.4131114771	1.3181202127367	0.0904474157987847	14.5733319309982	4.15139212273168e-48	7.81114747047918e-46	up
Celsr2	2324.02453652349	1.34048052001258	0.0921459801681715	14.5473575468634	6.07029488348244e-48	1.1294795346533e-45	up
Kif21b	4632.67749026624	1.70781410779714	0.117714700312184	14.5080784580681	1.07695360367761e-47	1.98183132386652e-45	up
Wnk2	3868.62810454002	1.31337173276132	0.0905594073559314	14.5028746444784	1.16180581360194e-47	2.11473914723675e-45	up
Rpl27a	1380.50281087675	-2.08100974152787	0.143504385488433	-14.50136687074	1.18761186018505e-47	2.1384675495332e-45	down
Spp1	523.32186489422	-3.87871514568155	0.26838586870811	-14.452009579908	2.43476979122035e-47	4.33751648125276e-45	down
Eif4a1	3687.00366214596	-1.4142260414335	0.0978637697108526	-14.4509663342416	2.47193236015806e-47	4.35736624244283e-45	down
Ifit1bl	733.10303501686	-4.59702193080931	0.31848334970542	-14.4341044361073	3.15719924147375e-47	5.50733942684578e-45	down
Nlrc5	277.924082493964	-4.15210858319976	0.288154395981835	-14.40931889674	4.52147245593578e-47	7.80583275743305e-45	down
Rpl19	3488.09496120053	-1.54738566525049	0.107612573444795	-14.3792274054694	6.987016634649e-47	1.19392429146767e-44	down
Fam129b	1750.99798969401	-2.55604219421852	0.177813332510062	-14.3748624365605	7.44177765357075e-47	1.25878796552218e-44	down
Rack1	3587.12444537799	-1.64539833990723	0.114696830669965	-14.345630391844	1.13464561387147e-46	1.90007754498916e-44	down
Irf9	860.833103550715	-2.63011977156437	0.18452694815848	-14.2533098705209	4.27527952950322e-46	7.08849811891692e-44	down
Agpat3	16203.2258446279	1.17403351358327	0.0824627229580542	14.2371422076428	5.38859957913886e-46	8.84681260316269e-44	up
Cacna1a	1518.41534063895	1.30910424484767	0.0922277654423717	14.1942530925317	9.94402737362432e-46	1.61672507183216e-43	up
Il13ra1	747.445418508169	-2.29405280382682	0.162415531856712	-14.1245900413681	2.67954644218331e-45	4.31458506930786e-43	down
Rps3a	2788.9310695881	-1.75989708041012	0.124829027013627	-14.0984602901535	3.88146126810956e-45	6.19037622816787e-43	down
Col11a2	676.471573111512	2.77643734447992	0.197105801457381	14.0860254946897	4.6289014467905e-45	7.31279090829751e-43	up
Rs1	3087.31360411899	1.80662886185197	0.128560524056369	14.052749668785	7.41001061929121e-45	1.15151287264986e-42	up
Plch2	7984.97283322856	1.29853572792796	0.0924054196562595	14.0525927240892	7.42645349612952e-45	1.15151287264986e-42	up
Ipo5	4059.29745154854	-1.96310670749466	0.139854951322137	-14.0367336939892	9.28965277085536e-45	1.42719747982334e-42	down
Reep6	7148.73241014289	1.86737391838718	0.13334769348797	14.0037961628158	1.47762336122974e-44	2.24948007337757e-42	up
Gpr37	1116.92854576215	2.72729941347294	0.195276112471934	13.9663749905146	2.5003290969405e-44	3.77211811327618e-42	up
Rps28	582.210272170295	-1.96784289117574	0.142328374221975	-13.8260758048616	1.77439710587213e-43	2.65304052990488e-41	down
Fgr	459.305425548816	-7.65014716948161	0.553965869718868	-13.8097806880485	2.22507960837689e-43	3.29744983379464e-41	down
Gadd45g	380.040263751484	-2.58441913517944	0.187274700848025	-13.800150919887	2.54319645568236e-43	3.73582174095235e-41	down
Gria2	2777.63619979912	1.22035632084156	0.0896860567663153	13.6069793325991	3.63979169577451e-42	5.30016971629913e-40	up
Rpl13a	2840.1723920952	-1.31017216925244	0.0964496719908112	-13.5839981848488	4.98303392091736e-42	7.19361086548984e-40	down
RGD1566029	1256.375425766	1.41699928161437	0.104319406062326	13.5832759704152	5.032424279184e-42	7.20281854523207e-40	up
Nes	180.948775584472	-5.33595863225082	0.393140614253743	-13.5726466276691	5.81825974137019e-42	8.25699810415128e-40	down
Nkain1	273.49047436793	-3.37368782637716	0.248843884776589	-13.5574471898558	7.15843166500052e-42	1.00735375346301e-39	down
Cd82	1299.7311652863	-2.93045845090849	0.216523758351232	-13.534119642219	9.83536605865123e-42	1.37252533348478e-39	down
Slmap	3218.049764962	1.08752465839275	0.0807553993634654	13.466897160622	2.44944954553934e-41	3.38995719748776e-39	up
Tap1	408.36763694672	-5.09048698178484	0.378807698033888	-13.4381825084491	3.61199365567925e-41	4.95790539000039e-39	down
Anxa7	485.52804178679	-1.9010249825215	0.141806456890226	-13.4057716708422	5.59384040927002e-41	7.61580906452323e-39	down
Sell	355.075492733759	-7.98250138445841	0.59848814380087	-13.3377769754356	1.39559423234129e-40	1.88472750119252e-38	down
Pax4	1335.7515837779	2.2098982283931	0.165713169988954	13.3356825443651	1.43534965699621e-40	1.92290922848468e-38	up
Sema7a	4083.47373009241	1.67209260293608	0.125453057700347	13.328432431914	1.58186614688553e-40	2.10237543617025e-38	up
Rpl34	1073.85933056312	-1.5402487206282	0.115738445570844	-13.3080128476878	2.0793892309158e-40	2.74184661896976e-38	down
Ift57	822.493837478839	-1.60009200214421	0.12033127203307	-13.2973912359579	2.39686114165508e-40	3.13576849048094e-38	down
Slc39a1	911.713546923629	-1.84610050756116	0.138912197739711	-13.2896933285897	2.65664799653235e-40	3.44869979456827e-38	down
Rpl39	899.705923578409	-2.08149161848785	0.157309762279784	-13.2318019449156	5.74922771377818e-40	7.40588979191764e-38	down
Socs3	2865.88327196412	-7.24377510344012	0.547712396323455	-13.2255087744303	6.25127944143803e-40	7.9911393531543e-38	down
Ano6	712.728093038887	-2.10314399761256	0.159118323139089	-13.2174846750626	6.95511181345691e-40	8.82350775970829e-38	down
Rps26	779.328497697826	-2.11779229901222	0.160402250675371	-13.2030086242263	8.42996576203689e-40	1.06141508760203e-37	down
LOC103689992	167.091590495443	-4.51711908074781	0.342642638492844	-13.1831785460704	1.09670909636208e-39	1.37055899460294e-37	down
Mapt	2325.11799775389	1.16734857486784	0.0886009383041354	13.1753522842021	1.21658229509575e-39	1.50910274916099e-37	up
Tnfrsf1a	464.184735519724	-3.51282951789474	0.26766144675778	-13.1241520228114	2.39448009015264e-39	2.94837967571295e-37	down
Trim47	172.366265399207	-3.86445311164896	0.294476496676772	-13.12312919795	2.42702534488885e-39	2.96663988507363e-37	down
Ush1c	231.345818348131	3.04573981384282	0.232408728418349	13.1051008048214	3.07852929478027e-39	3.73572837466597e-37	up
Rps11	1690.16909552922	-1.71405659824844	0.130875965140011	-13.0968019713531	3.43425793818624e-39	4.13741607430696e-37	down
Rapgef5	5402.23685993568	1.47376048364925	0.112840678983708	13.0605425004757	5.53320666333562e-39	6.61850562744416e-37	up
Ptprz1	1564.62640807964	-1.2073258163966	0.0925554012390725	-13.044358300366	6.84307213195662e-39	8.12724013629402e-37	down
Rpl26	2889.74167719827	-1.47458388700537	0.113157863948133	-13.0312099889166	8.13079387211378e-39	9.58861085791672e-37	down
Tnfrsf12a	229.350106812359	-4.89384470981606	0.375632093293769	-13.0282923029922	8.44772056233162e-39	9.8926943032731e-37	down
Slc38a3	4611.55452036276	1.16501312716008	0.0894691605376043	13.0213932952956	9.24681115768974e-39	1.07532708087967e-36	up
Epb41l2	13835.7356745132	1.29927990744248	0.0998164296651532	13.016693862935	9.83372391691714e-39	1.13569338422548e-36	up
Cct5	2723.83111366836	-1.14415185786205	0.0880641059454028	-12.9922610986523	1.35367774197452e-38	1.55264982651407e-36	down
Lpcat1	6696.04826582588	1.31332498896651	0.101231068832245	12.9735367226329	1.72866153604324e-38	1.96926299881497e-36	up
Ptch1	1174.44752890661	1.4004978300723	0.10796088082377	12.9722712466416	1.75744447389519e-38	1.98852467296276e-36	up
Sbno2	1872.72691470979	-2.07703416990254	0.160502078370883	-12.9408552897552	2.64666467801168e-38	2.97456689248212e-36	down
Grsf1	1930.94232910586	-1.19521085982703	0.0925058442824408	-12.9203821563726	3.45421570157304e-38	3.85628640923615e-36	down
Fbxo27	343.104388007055	-3.51983698574383	0.272941877712156	-12.8959213413775	4.74557325582535e-38	5.26287216834777e-36	down
Anxa5	699.428844516392	-3.15349130615355	0.244975617143863	-12.8726741988435	6.41422727012675e-38	7.06662170168043e-36	down
Cxcr2	424.16179569445	-8.91477856215772	0.692620122499593	-12.8710937966763	6.54684089772747e-38	7.1655815472774e-36	down
Col11a1	2126.7529764594	1.800669580346	0.139972788259437	12.8644260269253	7.13701046578403e-38	7.76080371818308e-36	up
Espn	324.54547231571	3.32091098276201	0.258500863210745	12.8468080977146	8.96329298254127e-38	9.68382608294426e-36	up
Plin2	3044.55264304683	-5.72472423791195	0.44587250446937	-12.8393748897454	9.86679428412208e-38	1.05916241719172e-35	down
Fos	279.238613147946	-2.3167734410077	0.180845889474081	-12.8107608513808	1.42728160818341e-37	1.52237310895792e-35	down
Eef1g	2563.12424379266	-1.45238096127014	0.113389730418697	-12.8087522203921	1.46470914231549e-37	1.55240628463388e-35	down
Rpl37a	1204.16236301837	-1.58860681553421	0.124163193356902	-12.7945067502237	1.759661600503e-37	1.85328887811467e-35	down
Fhod3	1529.42688357405	1.2706131248822	0.0994602560974063	12.7750839856859	2.25903730598028e-37	2.36436492037161e-35	up
Col2a1	883.016148463162	3.12807590725435	0.245328982406565	12.750535532204	3.0961100708789e-37	3.22033908366075e-35	up
Plec	4590.14079205935	-1.98090556763514	0.155421765403508	-12.7453549539364	3.30881383464345e-37	3.42033311573699e-35	down
Rplp1	1869.18249498449	-1.94484626955946	0.152598804984139	-12.7448328953926	3.33103785723516e-37	3.42218159246994e-35	down
Adamts4	412.003183824042	-3.72661451426561	0.292784701734849	-12.7281736107937	4.1237267331467e-37	4.21072730934602e-35	down
Adam11	742.991538866119	2.46302446118003	0.193533214389359	12.7266240523696	4.20636746559556e-37	4.26908058053717e-35	up
Mvp	538.892615154962	-2.87324603460297	0.226008231045612	-12.7130150141439	5.00661993837074e-37	5.05065406553955e-35	down
Rpl18a	1906.3528330962	-1.70268745819101	0.133997408506014	-12.7068685668991	5.41601223618088e-37	5.43093059323862e-35	down
Ntng2	3447.38283662142	1.20692197803461	0.0950922268365108	12.6921202519491	6.53912454299085e-37	6.51810592838838e-35	up
Rpl36a	362.033618088106	-2.29001895932428	0.180525848100567	-12.6852690815143	7.13683313359389e-37	7.07179926953629e-35	down
Slc24a1	14015.5875209569	1.42239247658313	0.112348437300775	12.660545271094	9.78175622855761e-37	9.63560528255446e-35	up
Rpl10a	1541.90667930713	-1.55167294426725	0.122828542476251	-12.6328369040712	1.39168812261469e-36	1.36287773691846e-34	down
Lgi4	410.083654909012	3.23038661497019	0.256473879732172	12.5953824940909	2.23872066688035e-36	2.17962885392898e-34	up
Arr3	1211.26881471854	2.8332742120191	0.225037510929073	12.5902308478344	2.38973468082361e-36	2.31320791705619e-34	up
Csf3r	1305.05331635946	-7.22974468128707	0.575356181546917	-12.5656852453536	3.26037904127474e-36	3.1378337600682e-34	down
Ahr	4724.73867502947	-1.67728043379392	0.133638683054828	-12.5508602408614	3.93214818754365e-36	3.76272877420606e-34	down
Rpl6	2024.64001028612	-1.84656070136114	0.147373370807642	-12.5298124840433	5.12837860142831e-36	4.87953568519991e-34	down
Rpl13	1459.59580889238	-1.65666887390093	0.13225614372576	-12.526214867841	5.36632947138561e-36	5.0770934083516e-34	down
Hspa5	4757.45963207456	-1.45394882324632	0.11623118266447	-12.5091114958669	6.6564601264959e-36	6.26230793698316e-34	down
Caskin1	1276.08049346278	1.16598922746024	0.0933591342104412	12.4892892090449	8.54133030126794e-36	7.99067693994597e-34	up
Fmo5	289.221145774416	-5.29735758563847	0.424286547106558	-12.4853300717735	8.97702784478889e-36	8.3516282382686e-34	down
Flna	4732.14678093066	-2.25294686142124	0.180472005882548	-12.4836361761694	9.17011893363637e-36	8.48413324103175e-34	down
Ankrd33b	1007.25463496647	1.50156387349532	0.120451745424961	12.4661030705509	1.1427942223912e-35	1.05149626638258e-33	up
Agtpbp1	15408.8284921217	-1.31285029265459	0.105341835103041	-12.4627626941415	1.19169526053167e-35	1.09049884332587e-33	down
Plat	442.987118129393	-2.58067638196741	0.20726178809037	-12.4512888060301	1.3760498588022e-35	1.25235494214683e-33	down
Rpl14	2017.80781809336	-2.09063870874822	0.168252662108356	-12.4255906714976	1.89819192400576e-35	1.71822280861624e-33	down
Rps7	2290.55841666861	-1.41790121342918	0.114239634279379	-12.4116399914379	2.25976131458856e-35	2.03451413839247e-33	down
Rpl18	1251.39422891016	-1.71445691034928	0.138246562943451	-12.4014432897733	2.56658579593312e-35	2.29839816784471e-33	down
Msi1	3756.64128000412	1.12543514883884	0.0908475199941509	12.3881769024768	3.02850076528214e-35	2.69762094762844e-33	up
Dpy19l3	833.43582673847	1.39130954540433	0.112481705432266	12.3692074196203	3.83587718836196e-35	3.3987089627677e-33	up
Adamts9	376.631142652436	-3.82565717769854	0.309972603495877	-12.3419203328059	5.38558501536444e-35	4.74668456143647e-33	down
Shisa5	333.766971651384	-1.93087493879351	0.156808672446615	-12.3135723851681	7.65579183184722e-35	6.71224555058186e-33	down
Irgm2	511.465024602867	-3.33754364272634	0.271089006128803	-12.3116156216994	7.84371199314307e-35	6.84118755401947e-33	down
Rpl23a	1414.6789566543	-1.60204609224658	0.130271037337397	-12.2977917808188	9.30842164861983e-35	8.07662326050714e-33	down
Fam161a	2101.86443772645	1.18997825832078	0.0968970727256918	12.2808483770147	1.14788187038555e-34	9.90846896983319e-33	up
Tagln2	632.313302961339	-3.92725140405399	0.320187923316215	-12.265457620572	1.38825754492676e-34	1.19219286396634e-32	down
Myc	165.190921556593	-5.1461005188085	0.420115522242464	-12.2492510901287	1.69554416203298e-34	1.44865217027573e-32	down
Rps8	2167.735918379	-1.53582617968795	0.125710454286012	-12.2171715026476	2.51690131628988e-34	2.13949388033453e-32	down
Tnfaip6	693.168093864095	-3.79614757892752	0.311428786788231	-12.189456273703	3.53773872932567e-34	2.99206933137817e-32	down
S100a9	591.149330382008	-9.72227163119841	0.799271637272852	-12.1639142161621	4.8383588222464e-34	4.07151541896172e-32	down
Atp1b2	12276.2331061388	1.08852556604202	0.0895726017917537	12.1524388514774	5.56794790862926e-34	4.66204278389528e-32	up
Rpl24	1137.43858710738	-1.49734252931466	0.123710754894149	-12.1035760439409	1.01108689723573e-33	8.42371203040272e-32	down
Cabp4	2762.6257917135	1.13216105195984	0.093549948153831	12.1022092935652	1.02806557822043e-33	8.52276543211849e-32	up
Rpl37	865.948166440876	-1.82676071541117	0.150956078551246	-12.1012729857779	1.03986017703889e-33	8.57807809098194e-32	down
Il17ra	351.881342913912	-3.15312802959486	0.260973490638704	-12.0821774728074	1.31198633915952e-33	1.07698643311595e-31	down
Msh5	550.926004134831	1.95592877681031	0.162076872988172	12.067907905362	1.5605120032677e-33	1.27474800032785e-31	up
Prcd	6590.17105587898	1.21981148806984	0.101094148262833	12.0660939236411	1.59528375352498e-33	1.29682629788977e-31	up
Dlg1	2960.43219209126	-1.2575634547017	0.104349374304505	-12.0514709655275	1.90519278011923e-33	1.54127334762689e-31	down
Xdh	336.699498912623	-3.36706184128024	0.281049393850888	-11.9803205947018	4.50577853111758e-33	3.62758496548534e-31	down
Fam188b	1087.65341254338	-1.22958203881654	0.102796199508337	-11.9613569830159	5.66288684194915e-33	4.53735421317131e-31	down
Sh3pxd2b	689.829602459857	-1.95378145195749	0.163357483749516	-11.9601588314945	5.74519253880063e-33	4.58138067879787e-31	down
Rps13	837.101227403312	-1.8149143597171	0.151911004879719	-11.9472210795665	6.71326203724082e-33	5.32797564339502e-31	down
Slc26a8	743.208155852382	-2.48503658221209	0.208027303995866	-11.9457231549829	6.83532200709372e-33	5.39925954390526e-31	down
Frmd4b	7320.74268182547	1.34801619367502	0.112937915587144	11.9359046664438	7.6918047125276e-33	6.04727519793367e-31	up
Slc6a11	1344.57277791793	1.80482631187576	0.151419333169762	11.919391494429	9.37910532080074e-33	7.33936905150136e-31	up
Rgs22	224.767698201159	2.87467538422402	0.242433021991875	11.8576065282079	1.96512483747432e-32	1.53060374550441e-30	up
Pabpc1	5076.31126236288	-1.60503481246331	0.135436772140299	-11.8508052658008	2.13132785519743e-32	1.65237112329334e-30	down
Rps15	1904.79011874364	-1.67775407647287	0.141964619199018	-11.81811416069	3.1466897173715e-32	2.42831640585729e-30	down
Glb1l2	4178.96437139969	1.64119380996835	0.13899721214564	11.8073865269235	3.57501525677273e-32	2.73366235113772e-30	up
Kcnma1	3369.23286022571	1.30326103391008	0.110375735347434	11.8074958215025	3.57037212231239e-32	2.73366235113772e-30	up
Rpl36	546.960082718075	-1.86800332824747	0.15833135637591	-11.7980630685211	3.99398965260305e-32	3.04015230556776e-30	down
Hsp90ab1	8151.90791836509	-0.887745043389097	0.0753026532730317	-11.789027408773	4.44646153294795e-32	3.36925089731884e-30	not
Dscaml1	3340.55558716796	1.42300902925167	0.120904084986822	11.7697349052083	5.58998940866199e-32	4.21666498366908e-30	up
Lrrc8b	3790.91289547564	1.15291799863908	0.0981447649359366	11.747116612808	7.30697679493042e-32	5.48711360573564e-30	up
Itgb1	2092.17324019228	-2.37656072384086	0.202407509076442	-11.7414651990175	7.81211655182478e-32	5.84025463289543e-30	down
Cct2	1978.71338187366	-0.941127589550031	0.0802189078540547	-11.7319920543204	8.7377741470703e-32	6.50323403852619e-30	not
Rpl15	1933.10099472028	-1.60524641950383	0.137054751369571	-11.7124463286592	1.10057596648405e-31	8.15497572333711e-30	down
Rpl28	1547.80917805596	-1.63276294539835	0.139434484976123	-11.7098933285977	1.13422227306247e-31	8.36726263643356e-30	down
Trim9	1507.53660490359	1.29139121464577	0.110416621100403	11.6956233742336	1.34198142736613e-31	9.81345894439882e-30	up
Slc12a5	10384.233639676	1.13005973787337	0.0966212592629394	11.6957670236743	1.33971246149151e-31	9.81345894439882e-30	up
Vmp1	2649.8287140491	-1.78119844297102	0.15246616739272	-11.6825816076496	1.56469935697614e-31	1.13923719269228e-29	down
Igsf6	295.577474190656	-7.5385375221512	0.647354972863622	-11.6451372711388	2.4293018724076e-31	1.76108611062068e-29	down
Jak3	457.103596844996	-2.66136768784448	0.228922732947402	-11.6256155672227	3.05384107135607e-31	2.20429407676417e-29	down
Pcmtd2	7580.9270473445	0.985587915813422	0.0848387236231321	11.6171940562374	3.37024100029867e-31	2.42223415412024e-29	not
Padi2	941.645313666614	1.69910080166604	0.146462001860445	11.6009666676891	4.07449624515161e-31	2.91587667185081e-29	up
Capg	159.923754806292	-4.73640935921004	0.408346133697662	-11.5990062556019	4.16890932885068e-31	2.9707470476993e-29	down
Smim24	663.389380037461	1.46699155607027	0.126542978922616	11.5928324792114	4.48065765118217e-31	3.17936834858884e-29	up
Dio1	113.586068578687	5.47103690070982	0.47239495775603	11.5814887751943	5.11499322264296e-31	3.61416356567e-29	up
L3mbtl1	602.675793637883	1.74341630007741	0.150783108114991	11.562411213515	6.38892177430559e-31	4.49533126187065e-29	up
Slc29a1	2377.43050189351	1.79749132765882	0.155653412736217	11.5480367314849	7.55260009128811e-31	5.29187619785401e-29	up
Vgf	1085.78601390288	-1.83143989633736	0.158658711655829	-11.5432671627274	7.98341923560054e-31	5.57043077164028e-29	down
Rpl31	1528.52640015212	-1.94357068738927	0.16857774623262	-11.529224531851	9.39864620287459e-31	6.53069416237916e-29	down
Lrg1	224.237000598804	-6.59571069524679	0.572920231229642	-11.5124415856124	1.14198693177265e-30	7.9023608096962e-29	down
Htra1	2701.99639973599	-2.27621664759725	0.197781506359562	-11.5087436105332	1.19202333347987e-30	8.21465956479585e-29	down
Rph3a	1096.44227375424	1.30319267416068	0.113340502198397	11.4980315852095	1.34958124953015e-30	9.26233098550487e-29	up
LOC108349816	807.270260034877	1.3564708036082	0.118515405026759	11.4455230803281	2.47606442714182e-30	1.69241530191498e-28	up
Cdk6	553.600823599756	-2.22401475004089	0.194510194962614	-11.433923812931	2.83024080438077e-30	1.92663465488457e-28	down
Igfbp5	253.138919365694	2.30252516618481	0.20143779141391	11.4304527964846	2.94568754470056e-30	1.99710460014395e-28	up
Emp3	141.847496868742	-4.66126757046319	0.408386181046438	-11.4138719349398	3.56499174574641e-30	2.40723192638183e-28	down
Tnr	1296.27792910581	1.22235397937816	0.107294602621688	11.3925020412078	4.55712930489862e-30	3.06480672047519e-28	up
Rpl11	1398.35318342401	-1.69266360464734	0.148588275343314	-11.3916363908016	4.60263651635844e-30	3.08303004411754e-28	down
Gramd2	1767.25972525041	1.5376767031671	0.135275516083353	11.3669993483493	6.1050413910638e-30	4.07310849142448e-28	up
Trim25	310.036964876414	-2.40753345737618	0.211840201426169	-11.3648563453394	6.25673096815892e-30	4.15774669812655e-28	down
Arhgdib	267.750440170067	-4.56908651890745	0.402341479098552	-11.3562402990229	6.90529111568457e-30	4.57059308392307e-28	down
Fmn1	4364.30138254278	1.01271487394459	0.0891844341698972	11.3552873140996	6.98100217684203e-30	4.60251426981876e-28	up
Rpl27	1024.57498421863	-1.6144427022542	0.14221449768283	-11.3521668223642	7.23472559251741e-30	4.75108685381555e-28	down
Plp2	176.364344721783	-5.49293459977425	0.484436610103499	-11.3388098364422	8.42828772629401e-30	5.51328540095779e-28	down
Myl12a	663.51227887214	-2.54995759170584	0.225412870823079	-11.3123868321931	1.13946958071011e-29	7.42473058310176e-28	down
C5ar1	130.601707430813	-5.82076056312776	0.517920760033356	-11.2387087220695	2.63204024735315e-29	1.70837775124713e-27	down
Runx1t1	1309.13223987702	1.34214806419339	0.119441811363692	11.236836153687	2.68845557687262e-29	1.73825780271463e-27	up
Stc1	749.462026400939	-3.2826102041854	0.293636957109935	-11.1791452836654	5.15843928828911e-29	3.32243170468036e-27	down
Prima1	299.520980497913	1.85603270680205	0.166143818670393	11.1712414079285	5.63872390124426e-29	3.61785710537304e-27	up
Fgl2	232.538151112176	-5.11439373054025	0.459103001281123	-11.1399701510741	8.01462056361404e-29	5.12262732665193e-27	down
Myd88	246.910996156417	-2.89879463165162	0.261688732376804	-11.0772619261179	1.61743405432711e-28	1.02986884691109e-26	down
Nectin1	2881.00346036051	1.0016744331136	0.0904313387943162	11.0766294789894	1.62889644818433e-28	1.03323863338238e-26	up
Rnh1	1114.77648456062	-1.62956744920129	0.147235951987896	-11.067727869449	1.79904203800797e-28	1.13685879126345e-26	down
Cish	254.225886748801	-3.22763017740275	0.292112186604436	-11.0492828625922	2.20972981306406e-28	1.391132911638e-26	down
Kcnj10	304.275830365282	4.09965093830363	0.371063069535556	11.0483938577746	2.23171849930389e-28	1.3997137823724e-26	up
Fabp12	1610.08463616954	1.3659485856771	0.123905087849802	11.0241525136797	2.92258312638727e-28	1.82617824755527e-26	up
Snap25	7053.09128306203	0.964394198546603	0.0874917936703715	11.0226817635034	2.97074231736077e-28	1.84936991994511e-26	not
Cacna2d2	1562.86193961029	1.1612785240742	0.105381779260623	11.0197278146368	3.06985926303236e-28	1.90153402078866e-26	up
Wdr1	3358.32994592713	-1.12753003799319	0.10232123652803	-11.0195114548318	3.07724662387272e-28	1.90153402078866e-26	down
Arhgap30	155.043400068434	-5.36269606487163	0.488163537334715	-10.9854498640988	4.48996045737424e-28	2.76429697864665e-26	down
Rpl29	1757.14838614318	-1.74279011329935	0.158684820403338	-10.9827147226156	4.62803308009357e-28	2.83886600583322e-26	down
Mmp3	209.198186709378	-7.40417285955501	0.674886368857733	-10.9709918605806	5.26911819339818e-28	3.22031581265131e-26	down
Rbm3	2464.86174001375	-1.5211871225875	0.138809344983384	-10.9588235775451	6.02778211571238e-28	3.67059052035344e-26	down
Mtss1l	1774.48777536538	1.41114609404482	0.128831708289101	10.9534066790311	6.39946121745279e-28	3.88280353432842e-26	up
Cacna1g	2167.67639256534	1.39466098860812	0.127506018459142	10.938001244663	7.58537458783429e-28	4.5857286226669e-26	up
Pfn1	1551.46037142854	-2.06869170932693	0.189191467640317	-10.9343816353274	7.89423223736558e-28	4.75528104485338e-26	down
Gpr179	4168.65431198102	1.38406373815341	0.12672226397482	10.9220250233883	9.0456183844464e-28	5.42931632494406e-26	up
Steap4	1341.89224904622	-7.18932574746114	0.658313447448048	-10.9208246851565	9.16597285441776e-28	5.48190647928856e-26	down
RGD1565616	3512.48416747798	0.908857184386401	0.083233889043195	10.9193165768662	9.31944011244426e-28	5.55385566273991e-26	not
PVR	175.250601565495	-3.48499950245659	0.320174066638732	-10.8847026214303	1.36342897899619e-27	8.09644740506038e-26	down
Eif6	758.877653426974	-1.29834004301908	0.119320469976416	-10.8811174082344	1.41813762720883e-27	8.3915663269396e-26	down
H3f3b	9752.30586225394	-0.709163958027635	0.0651763577908445	-10.8806932768995	1.42475199606209e-27	8.4010200443858e-26	not
Sgip1	9421.04669878439	1.09460393022928	0.100635850666494	10.8768785972386	1.48563428245998e-27	8.72927427862275e-26	up
Clul1	6258.39409920173	1.61584965477706	0.148800714092129	10.8591525560598	1.80415657469091e-27	1.05637783215993e-25	up
Rps25	1126.45807005821	-1.74408762195748	0.160683555345667	-10.8541761987127	1.90516906833033e-27	1.11163627938187e-25	down
LOC100911847	848.923536431024	-1.654673385105	0.152620863187894	-10.8417247192994	2.18315892863543e-27	1.26941595204614e-25	down
Dtx3l	326.525257128038	-3.28376526879235	0.303015050191365	-10.8369708590994	2.29959502132886e-27	1.332491980179e-25	down
Arntl	2189.86857264427	1.12175314191739	0.103562513177294	10.8316523759616	2.43717113901507e-27	1.40734027220505e-25	up
Celf3	2172.57200740837	1.3465393347852	0.124448332385074	10.8200673241541	2.76574142160512e-27	1.59158439334018e-25	up
Ptpn1	947.508273052675	-2.1357196887341	0.197461577066046	-10.8158747664603	2.89517312342191e-27	1.66036195632957e-25	down
Dmd	12564.3758460062	1.06406158821135	0.0985060334888156	10.801994055848	3.3680828383366e-27	1.92498004132371e-25	up
Parp3	182.866816502463	-3.42360100773688	0.318559743847622	-10.7471238091355	6.11383848017195e-27	3.48239248942039e-25	down
Epha2	290.800685973366	-3.09953608508544	0.288539836059182	-10.742142670552	6.45291006169413e-27	3.66306548790271e-25	down
Tmsb4x	2420.80174374785	-1.82230402568239	0.169721694649672	-10.7370129048256	6.82158892714755e-27	3.85926784371665e-25	down
Psmb9	103.589393996349	-4.69857693970821	0.438224063799077	-10.721859723939	8.03708359874423e-27	4.53161622708993e-25	down
Dse	250.153835836261	-4.09865438046752	0.382869232805531	-10.705102497879	9.63240074389714e-27	5.41289204219133e-25	down
Atp7b	769.079097632104	-1.62930463792157	0.152452046138336	-10.6873254849144	1.1668738698526e-26	6.53527418881328e-25	down
Rnf157	2198.82303363337	0.876517657634256	0.0820740068323659	10.6796011485649	1.26815336783433e-26	7.07883209925122e-25	not
Ric8b	5361.37343163003	1.45292736344177	0.136147676084262	10.671701531964	1.38074453223048e-26	7.68171027798393e-25	up
Twf1	1067.81209414995	-1.22843132400038	0.115178355173887	-10.6654702799479	1.47650196427727e-26	8.187252282711e-25	down
Edn2	292.444437375443	-3.84032399374765	0.36045092381937	-10.6542215318946	1.66632918380207e-26	9.20935594453778e-25	down
Mapre1	946.383568478141	-1.20407653274286	0.113057340135555	-10.6501402854444	1.74102488245248e-26	9.59052719787805e-25	down
Runx1	269.70927112406	-5.15133224895602	0.483971968683575	-10.6438648977292	1.86240275583543e-26	1.02255070653181e-24	down
Arhgdia	1852.89758556299	-1.98351041543917	0.186535654980841	-10.6334116962406	2.08348342274866e-26	1.14019651625324e-24	down
Crb1	3113.70972604329	1.69115108008213	0.159290870692404	10.6167482965662	2.49087200095334e-26	1.35870171100862e-24	up
Cldn1	320.787485478625	-4.53447869508082	0.427983560904011	-10.5949833341796	3.1439699597875e-26	1.70938055021433e-24	down
Fcgr1a	114.082409812387	-6.00747009733546	0.567377163970406	-10.5881422073744	3.38237935773759e-26	1.83305258008653e-24	down
Capn2	1086.89669931889	-1.54498746021412	0.145928436501695	-10.5872953706057	3.41311068258392e-26	1.84374037066292e-24	down
LOC108350819	509.852463745096	1.52264362629788	0.143881268296193	10.5826397301654	3.58707179954021e-26	1.93148245514792e-24	up
Ptprc	547.068267041926	-5.82765776316433	0.550924224825607	-10.5779660805604	3.77054296464004e-26	2.02376642582892e-24	down
Eif1a	1143.02044074179	-1.27102716656656	0.120206000369998	-10.5737414326598	3.94437648753255e-26	2.11030443003898e-24	down
Zfp462	3694.11457842053	1.0157806052479	0.0960866493495722	10.5715061574516	4.03954237267136e-26	2.15433683352721e-24	up
Syne1	13649.60273678	1.00632995504154	0.0954291101783811	10.5453142459409	5.33940592091763e-26	2.83852989052974e-24	up
Rpl23	711.787438761153	-1.60389603270273	0.152179761441588	-10.5394831580043	5.6810247222436e-26	3.01058354426239e-24	down
Slc9a8	2017.77376391025	-1.12713322715737	0.107000674504547	-10.5338889906668	6.02909775320018e-26	3.18496122949811e-24	down
Hipk2	7283.32931025801	0.719417954279398	0.0683736586062875	10.5218584019613	6.85087842424567e-26	3.60769843057918e-24	not
Psmb4	1065.18675189628	-1.41238724753015	0.134333723096817	-10.5140184830001	7.44519715707959e-26	3.90837841982617e-24	down
Cdv3	1456.59694706267	-1.48886312889019	0.141705812783275	-10.50671881165	8.04438124143227e-26	4.20972525840702e-24	down
Parva	769.448929392296	-1.36827361527471	0.130449509328678	-10.4889134678708	9.71389874091207e-26	5.0675684833431e-24	down
Rps6ka2	4670.97336904849	-1.40468371574913	0.13393349645649	-10.4879193996511	9.8166217841631e-26	5.10525305582594e-24	down
Eif5a	2651.54952077977	-1.35365643981647	0.129117006377506	-10.4839515552174	1.02374792025002e-25	5.30764169427455e-24	down
Car2	2887.66749632249	1.69973342354549	0.162134814455775	10.4834574193757	1.02911273783939e-25	5.31898824316618e-24	up
Atl3	496.927502178896	-1.36011437128504	0.129757665542699	-10.4819577756466	1.04556551774254e-25	5.38739697234357e-24	down
Agt	107.585340293059	4.8484158913095	0.462741914715232	10.4775809952145	1.09508930176629e-25	5.62526547465591e-24	up
Actb	17281.8833348818	-1.7658947261775	0.168553526493973	-10.4767592996083	1.1046427926201e-25	5.65698721872054e-24	down
Atp2b2	1780.57234955789	1.17974902520663	0.112792835360349	10.4594322984929	1.32648028055323e-25	6.77232889577573e-24	up
Pla2g7	183.691033274453	-6.31631226219549	0.604597989039394	-10.4471274742926	1.51030452872669e-25	7.68740414530614e-24	down
Parp9	407.840512337215	-3.211704247251	0.307624071204551	-10.4403541461338	1.62204445294139e-25	8.23113830574441e-24	down
Eng	172.483044453376	-2.74444295741649	0.263043918394042	-10.4334020500154	1.7452537248556e-25	8.82961295360482e-24	down
Fam57b	6722.90424320335	1.15689703212197	0.110895677313675	10.4323005201512	1.76560917009362e-25	8.90569010915294e-24	up
Mmd2	508.03990791038	1.60689174287782	0.154118695495691	10.4263258763616	1.88018465295729e-25	9.45512678631317e-24	up
Sox7	131.773146086808	-4.40213461594652	0.422308286683858	-10.423983508621	1.92708840538977e-25	9.66198276546619e-24	down
Srgap3	1386.05101872666	1.33931095578097	0.128490492133871	10.4234245938258	1.93845042362036e-25	9.68993755043183e-24	up
Smarcd1	4981.64757917701	1.80609053577535	0.173628299421871	10.4020516343768	2.42651552066426e-25	1.20935800324535e-23	up
Cct4	2743.34236374247	-0.898823163055858	0.0864931533292619	-10.3918417638703	2.70086580658747e-25	1.34209788715471e-23	not
Mat2a	3031.79113496057	-1.17934332140673	0.113565730386948	-10.3846760584236	2.91156039066129e-25	1.44251450597675e-23	down
Crocc	11656.7655122875	1.17282546975712	0.112967356996472	10.3819855659166	2.99480747256148e-25	1.47938188600338e-23	up
Hk2	7566.43160909446	1.17851829851768	0.113547369348436	10.3790894080622	3.08705532502956e-25	1.52046554332191e-23	up
Has2	110.676893288731	-4.54354002102493	0.437896659136935	-10.3758270957809	3.19434148223691e-25	1.56869332731787e-23	down
Nek6	608.373374778967	-2.12205234916579	0.205167596663306	-10.343018993629	4.50129217673839e-25	2.20405376583804e-23	down
Rdh10	544.79085679099	-2.13889613309719	0.206990258465231	-10.3333178525233	4.98073826973946e-25	2.43170387944773e-23	down
Pkig	1341.56824490327	-1.13847178276877	0.110241396082036	-10.3270805997557	5.31537284682672e-25	2.58753586316745e-23	down
Nim1k	741.051014507648	1.60408984005754	0.155422177308824	10.3208555421933	5.67155090551394e-25	2.75292149170251e-23	up
Lrrc15	425.802255657454	-3.05291156639501	0.296035620321796	-10.3126494138659	6.1774423834819e-25	2.98981069808635e-23	down
Cnbp	3548.44550976265	-0.759418495554717	0.0736667180872091	-10.3088411602061	6.42716134942154e-25	3.10170731865744e-23	not
Pla2r1	2858.78251076764	1.45914675962747	0.141547351007656	10.3085416239867	6.44722194197464e-25	3.1024476620778e-23	up
Pacsin2	3560.37927477395	1.00247123785067	0.0973202722211208	10.3007442845305	6.99182205825341e-25	3.35487255551609e-23	up
Cnn2	142.00020181673	-4.92710112830663	0.478581779075075	-10.2952125294635	7.40558591142784e-25	3.54325547636488e-23	down
Cacna2d4	6898.94074392826	1.06034951533423	0.103074367076073	10.28722800259	8.04593461583004e-25	3.83866726714216e-23	up
Alox5ap	151.385562701782	-3.91963445248454	0.381491044975333	-10.2745123486135	9.18075453127627e-25	4.36763964149865e-23	down
Nfam1	236.069114008538	-4.68618250013604	0.456420958235067	-10.2672377672073	9.89986530085316e-25	4.69640635490331e-23	down
Ncf4	126.448297284816	-5.87356928211811	0.572299352597694	-10.2631066337183	1.03327978152286e-24	4.88793876310222e-23	down
Vipr2	968.712458230678	1.39073821424735	0.135533228272971	10.2612343258461	1.05351382413125e-24	4.96961760532449e-23	up
Hmox1	1280.80951074819	-7.06890125325108	0.688982173222594	-10.2599189470861	1.06796342214588e-24	5.02362794024015e-23	down
Acsl5	198.310323733342	-2.46642261700111	0.240658040527033	-10.2486607619664	1.19994549024701e-24	5.62865187105781e-23	down
Xbp1	1558.94934288398	-1.3697810241909	0.133710009659174	-10.2444164627799	1.25379153113374e-24	5.86480250848202e-23	down
Btf3	1227.14062765389	-1.34720223534365	0.131516794843601	-10.2435756356877	1.26473953533221e-24	5.89953433389223e-23	down
Gda	530.280593005079	-5.877184638894	0.574320470963755	-10.2332842655454	1.4066634050005e-24	6.54332927226067e-23	down
Ccl6	649.193168734009	-7.33905508743477	0.719683940269838	-10.1976085289371	2.03214624512523e-24	9.4266817232319e-23	down
Gnao1	3684.31735360072	0.930664489159779	0.0912664741044525	10.1972219075172	2.04024980654277e-24	9.43812797247658e-23	not
Gpx1	358.976116762634	-2.23892470542106	0.219607431772128	-10.1951226666329	2.08481178197462e-24	9.61770195618374e-23	down
Vcam1	685.149635847018	-3.09059560968606	0.303199591192024	-10.193271031585	2.12491713997863e-24	9.77578638079182e-23	down
Hmga1	2500.99423757478	-1.63820961306475	0.1609351846711	-10.1793129725655	2.45286990717155e-24	1.12536327302725e-22	down
Il6r	330.421523668916	-2.28732721142551	0.225443905913424	-10.1458817534145	3.45642757392941e-24	1.58145727194049e-22	down
Daglb	559.00019944731	1.2651570780169	0.12472521686942	10.1435548461819	3.53978679204417e-24	1.61518445829896e-22	up
Rnd3	677.634177199964	-1.75557083718314	0.173127986794345	-10.1403064269935	3.65949840432737e-24	1.6652706597518e-22	down
Shank1	1612.28668587283	1.3052236978687	0.128738408791368	10.1385725528418	3.72502822693551e-24	1.6904965498174e-22	up
Fgf2	223.377929656553	-2.88804412380583	0.284987727126989	-10.1339245479821	3.9064842252143e-24	1.76805364420104e-22	down
Cd93	341.350286690981	-4.33333737199349	0.427708412786621	-10.131522416781	4.00366657246427e-24	1.8071536502018e-22	down
Slc14a1	1164.83382077533	-2.55549423361318	0.252615595653432	-10.1161380278323	4.68539791195851e-24	2.10918476972197e-22	down
Gsto1	359.835693569112	-1.54325361469565	0.152666489676286	-10.1086598504228	5.05712864873377e-24	2.27042027752536e-22	down
Tcp1	1800.737626866	-0.917404364706702	0.0908190372339758	-10.1014544158094	5.44288861159217e-24	2.43707520560755e-22	not
Atp8b4	169.44242230066	-6.72525820808702	0.666042792968362	-10.0973365061342	5.67629324552824e-24	2.53480551172309e-22	down
Coro1a	235.109133190583	-2.99266506899666	0.29695317477783	-10.0779022525544	6.91874360288427e-24	3.08141703122074e-22	down
Mcl1	1574.80372863099	-1.91915324803715	0.190584975443457	-10.0698034751775	7.51280508670276e-24	3.33712026477253e-22	down
Il6st	6923.82066093984	-1.12065772107806	0.111343252710533	-10.064891170294	7.89746283556792e-24	3.48946999061795e-22	down
C1s	439.287279107184	-3.64514796710551	0.362157264640394	-10.0650969150791	7.88096746564512e-24	3.48946999061795e-22	down
Ptbp1	1674.9630176102	-1.14556394818949	0.1139953120706	-10.0492198089692	9.25976020871091e-24	4.08063011723876e-22	down
Adgrb2	816.448092978723	1.38095652123068	0.137465267529924	10.0458577358827	9.58104824712918e-24	4.21113474925001e-22	up
Madd	7753.42482116929	1.05504405634283	0.105102732387753	10.0382172030551	1.03528307649796e-23	4.53844251283635e-22	up
Snhg11	1537.14392503324	1.49784950117724	0.149304323835148	10.0321910491425	1.10047037890608e-23	4.81161278463739e-22	up
Syn1	840.914117963659	1.04109696194815	0.104104095457874	10.0005379939104	1.51571354198573e-23	6.60993202450338e-22	up
Arhgap45	146.186175431924	-3.66617806447637	0.366774897044269	-9.99571697523746	1.59131459954317e-23	6.92159851531166e-22	down
Itgal	175.959672686336	-5.48196490299179	0.548582193768955	-9.99296908514062	1.63606426527595e-23	7.09780626588368e-22	down
Ammecr1	672.815716411668	1.15270644240226	0.115425407229843	9.98659194770621	1.7447754978837e-23	7.54987351099752e-22	up
Ksr2	539.064044114831	1.26055856147647	0.126274440815239	9.98268971407191	1.81479342134899e-23	7.83261098812116e-22	up
Eif4g2	12748.467807231	-0.751734942654859	0.0753443348079273	-9.97732536323044	1.91560811754239e-23	8.24647134610923e-22	not
Rpl22	534.898101373417	-1.55824970797381	0.156189599746359	-9.97665472287721	1.92859552461573e-23	8.28109247569614e-22	down
Rps27l	178.675900616944	-2.66920008605038	0.26775149575072	-9.968945564866	2.08429803487788e-23	8.92676595704986e-22	down
Abca8a	2747.93358305261	3.871090094758	0.388892638618175	9.95413569285569	2.41915768223185e-23	1.03344935067996e-21	up
Gnat1	64370.7009576425	1.11508401438021	0.112148527911574	9.94292154471629	2.70767192890926e-23	1.15375761123446e-21	up
Slc11a2	2069.38952153147	-1.30737717334279	0.131580948221441	-9.9359154270767	2.9049530224746e-23	1.23467876432385e-21	down
Chd5	2195.70350356478	0.755365287299192	0.0761334797187132	9.92159152701289	3.35365392068689e-23	1.42177945710943e-21	not
Ndrg2	856.391214227365	2.59545135598803	0.261701575029211	9.91759929491569	3.49050514808228e-23	1.4760605861057e-21	up
Tnip2	1195.43659689325	-1.52158499390254	0.153637708670709	-9.90372094889637	4.01068969705062e-23	1.69176346767783e-21	down
Rpl21	1736.34461406627	-1.27645580537443	0.128893781800733	-9.90316047478384	4.03323723473666e-23	1.69699976715829e-21	down
Fosl1	126.090099131104	-6.672850495932	0.673907851409561	-9.90172540945311	4.09154273182154e-23	1.71721740819758e-21	down
Taok3	1183.21192116793	1.32349876542468	0.1336856873318	9.90007824951248	4.15949467879146e-23	1.74137244727605e-21	up
Map3k6	223.652546734631	-2.41824393170089	0.244287655919234	-9.89916548423715	4.19762981536568e-23	1.75295533386817e-21	down
Igf2	1237.67375022069	1.48383093934101	0.149923935965543	9.89722508140418	4.27985335806743e-23	1.78284637647257e-21	up
Akap2	774.670564736935	-2.03556732557736	0.205752212281301	-9.89329496391691	4.45130684570168e-23	1.84966710764566e-21	down
Flrt3	400.952908894341	-1.60025333210686	0.161802842714907	-9.89014349350134	4.5936898095305e-23	1.90410716708906e-21	down
Atp1a3	17107.3357172795	0.969054679611483	0.0979926813488959	9.88905157275199	4.64406703576611e-23	1.92023571804788e-21	not
Dusp5	369.513387721243	-2.01912571776591	0.20419094330144	-9.88841956024044	4.67347530075061e-23	1.927635896216e-21	down
Sec24d	180.876006353493	-2.91611235143524	0.294987524180668	-9.88554468374479	4.80959043184025e-23	1.97890421060434e-21	down
Dnm1	6064.30337273272	0.777373621859687	0.0786871956248053	9.87928996181723	5.11943598651886e-23	2.10122732917267e-21	not
Tmem8a	663.845607886119	-1.21860735892624	0.123445361037427	-9.87163347966371	5.52573203343722e-23	2.26244275383716e-21	down
Tfap2b	2230.75074769461	1.21109102216059	0.122744758601575	9.86674328059702	5.80177463581031e-23	2.36967117198243e-21	up
Sec61a1	1406.58337074383	-1.39460063081637	0.141495783180929	-9.85612856768393	6.44880899706528e-23	2.62753662931521e-21	down
Laptm5	265.452846075166	-4.10361065606879	0.416993689701265	-9.84094185935673	7.50053273884007e-23	3.04863886516058e-21	down
Mapre3	2966.05316170983	1.0597297873105	0.107763430089106	9.83385352929323	8.04789965883172e-23	3.26319921759797e-21	up
Eml6	904.568144894878	1.12801299487472	0.114739556426163	9.83107334566538	8.27322491781197e-23	3.34645952834974e-21	up
Aplp1	1472.47643665798	0.832285810785069	0.0847864771271334	9.81625654214993	9.58364715856767e-23	3.86717482692468e-21	not
Smpdl3a	150.228630148175	-4.77886011501021	0.486981251345227	-9.8132322380157	9.87536277791797e-23	3.97530829516861e-21	down
Prdx1	1011.67054948491	-1.62825017911957	0.166211595098125	-9.79624904121944	1.16844247282234e-22	4.69226322539156e-21	down
Ttc39c	2265.05782142692	0.922933923591772	0.0942233210857785	9.7951750474976	1.18092690171716e-22	4.73105308520469e-21	not
Ran	2178.78402491541	-1.14048505999155	0.116589733653074	-9.78203675621387	1.34476696983971e-22	5.37457462456701e-21	down
Apc2	2143.35283883385	1.27716829365131	0.130578187448473	9.7808701331169	1.36035937038165e-22	5.42394714676455e-21	up
Gnb2	1312.51077821383	-1.89877526684701	0.19414314333237	-9.78028497043722	1.36824757088002e-22	5.44244033775695e-21	down
Mmp9	833.245142126373	-6.99267136431009	0.715471499401455	-9.77351490612831	1.46286916415761e-22	5.80502536089651e-21	down
Ifi47	96.0818871378076	-5.36665405026006	0.549182078456607	-9.77208518046005	1.4836651709044e-22	5.87363048509815e-21	down
Mgarp	3249.84823683512	1.16468578610297	0.119216774917052	9.76947905958144	1.52232800081017e-22	6.0124775239545e-21	up
Vsir	199.113409312819	-2.91253050470188	0.298177576094703	-9.76777175147753	1.54819554148086e-22	6.10025471473845e-21	down
Mlf1	179.39396973937	-2.62232355498049	0.26863997033159	-9.76147946913365	1.64734253548353e-22	6.47568030497822e-21	down
Anxa2	2359.12461719381	-4.88584942777652	0.500836401335562	-9.75538002978139	1.74944205537346e-22	6.8609266180993e-21	down
Tgfbi	259.597077396181	-4.0708314847073	0.417504439438404	-9.75039089448504	1.83759325297268e-22	7.18979827436461e-21	down
Spi1	127.263870650598	-5.30236162657908	0.543986594396356	-9.74722848172929	1.89573069970862e-22	7.39997815788357e-21	down
Acss3	523.101948194797	-1.80962749493386	0.185795982235639	-9.73986344138901	2.03828080730862e-22	7.93791869748609e-21	down
Slc17a7	14388.8811924227	0.806360838727183	0.0828730526718468	9.73007283706729	2.24432198203392e-22	8.72005009539211e-21	not
Tmem154	94.6034507438861	-5.4562457816612	0.561025031893679	-9.725494356721	2.34762253802776e-22	9.10029792171593e-21	down
Uckl1	3295.89907982954	1.28741767198349	0.132592090513308	9.70961138782463	2.7438122002483e-22	1.06072388564537e-20	up
LOC100365810	279.583891670729	-2.31690723019519	0.238624743421156	-9.70941737632803	2.74903956986797e-22	1.06072388564537e-20	down
Rasgrf2	3749.51817174305	1.11429585402849	0.114892125454171	9.69862686083714	3.05583389290131e-22	1.17639067518449e-20	up
Zfp238	2683.06491707434	0.850675834793911	0.0877281221311371	9.69672910041673	3.11319061293759e-22	1.19572224780397e-20	not
Rpl12	803.75800509704	-1.44856810762711	0.14942155618061	-9.69450556301389	3.18175007880564e-22	1.21925827962653e-20	down
Ankrd44	3419.87914600071	0.995563799332231	0.102709168311939	9.69303729837041	3.22783878604474e-22	1.2326343760827e-20	not
Efr3b	2977.35666058819	0.954608942284938	0.0984851219690922	9.6929254205983	3.23137758927688e-22	1.2326343760827e-20	not
Hcn2	759.382174093555	1.17493210027238	0.121236725127176	9.69122268058537	3.28571326078848e-22	1.25051259693554e-20	up
Rcc2	773.320454235996	-1.24367225107754	0.128384262971096	-9.68710823504543	3.42076887565302e-22	1.29896135128539e-20	down
Rps10	1064.18312575669	-1.45928845936032	0.150670558679396	-9.68529268193306	3.48209733184e-22	1.31925796196816e-20	down
Aoah	338.740521350926	-8.91246517239254	0.920323644666666	-9.68405541250716	3.5245138466716e-22	1.33231397012105e-20	down
Grk1	7709.64790164019	1.43011466327359	0.147713955968559	9.68164892678111	3.60848366966073e-22	1.36098350297609e-20	up
Ccdc136	1458.37701013225	1.37221233139377	0.142005513261077	9.66309194538781	4.32606010882738e-22	1.62795960859378e-20	up
Kcnc1	1121.15116445711	1.37148005115526	0.141984755112511	9.65934723110569	4.48713960366854e-22	1.68479013011286e-20	up
Rpl35	633.427011075361	-1.66492227045991	0.172469522174054	-9.65342890426575	4.75390079413226e-22	1.78095800220445e-20	down
Ifitm3	684.586444982963	-5.30065662571796	0.549229665020157	-9.6510748841715	4.86431548603462e-22	1.81825506984678e-20	down
Slitrk2	1610.02997714031	2.26078013531516	0.234482603232807	9.64156873109488	5.3366107462289e-22	1.99035375403896e-20	up
Vsx2	2797.58383373814	1.09075410709711	0.113161926151809	9.63887894267407	5.47829671641159e-22	2.0386568180673e-20	up
Cmpk2	1650.74219617321	-1.0257329109991	0.106470728910295	-9.63394278875755	5.7480622623255e-22	2.13430267505328e-20	down
Pabpc4	997.989125804536	-1.34663095201683	0.139820776763425	-9.63112194903131	5.90808338469244e-22	2.18886646814291e-20	down
Akap12	1716.43813192123	-1.35239564317791	0.140512429660142	-9.62474029129635	6.28655283534176e-22	2.32394290906475e-20	down
Impdh2	815.02636862726	-1.12889473637438	0.117300795673489	-9.62393076613649	6.33624556236792e-22	2.33715348430425e-20	down
Eri1	898.68087384611	-1.27109282916467	0.132093052168345	-9.62270769203468	6.41206216916982e-22	2.35992072714105e-20	down
Calu	1751.07815867685	-1.46574392376583	0.152338658405077	-9.62161501953318	6.48055418646439e-22	2.37989825452922e-20	down
Sec22c	1856.57792581607	0.921558857482157	0.0957951440718452	9.62009991645295	6.57672478836769e-22	2.40993070691478e-20	not
Kmt5c	1159.49449295113	0.940712195589915	0.0979419018955059	9.6047981240303	7.63073151105375e-22	2.7900486874259e-20	not
Ppargc1a	1308.95025675064	1.07284167024258	0.111711664836265	9.60366736826484	7.71494275586858e-22	2.81469349433062e-20	up
Fam169a	6568.6654319459	0.982029374098599	0.102286021229178	9.60081702560611	7.93131995584262e-22	2.88734530392479e-20	not
Tet3	7178.58362394153	0.86927258551076	0.0906220987593291	9.59228044165411	8.61592657615415e-22	3.12976803566762e-20	not
Aprt	339.34312788678	-1.78165027914165	0.18588209862893	-9.58484056443914	9.2600552479837e-22	3.35646937624968e-20	down
Tmem130	1672.96094342783	0.946203063620964	0.0987421404318695	9.58256585772341	9.46634212116672e-22	3.42383078101637e-20	not
Tubb4a	1023.90148921126	1.51632673046852	0.158414843972294	9.57187276423237	1.04986436491504e-21	3.78901479630759e-20	up
Msn	1708.10561991484	-3.71151114735085	0.388146470605812	-9.56214065674226	1.15345786662089e-21	4.15393665256632e-20	down
Phb	856.368414863851	-1.20347203530321	0.126012471614367	-9.55042004878826	1.29171484314802e-21	4.64185767454009e-20	down
Neo1	2687.25746388857	0.757241448188774	0.07930918161042	9.54796699212546	1.32266272724037e-21	4.74289294012145e-20	not
Elfn2	1454.61039106411	1.08303893462226	0.113464668246339	9.54516459935272	1.35891635537889e-21	4.86248147161858e-20	up
Ncf1	167.132527282427	-3.76673955742148	0.394733029083826	-9.54249905604319	1.39431123609013e-21	4.97849380800966e-20	down
Sdcbp	2946.8859357483	-1.83987916890469	0.192944261032616	-9.53580665762153	1.48724780881721e-21	5.29903229924531e-20	down
Cngb1	7632.71473790987	0.981924788094905	0.102988810360839	9.53428614870452	1.50920279773921e-21	5.36584077514665e-20	not
Ppp2r5e	3232.70994479891	0.851351312360509	0.0892966741369213	9.5339644011277	1.51388953024272e-21	5.37110043928912e-20	not
Dab2	192.284736417703	-2.9207172448779	0.306433122991238	-9.53133661389931	1.55271011894963e-21	5.49718470442504e-20	down
Mapkapk3	287.091182984389	-2.68059963287923	0.281406753324151	-9.52571180760352	1.63914693199569e-21	5.79096086987338e-20	down
Add3	3000.22810902653	0.882550534672572	0.0927438927510902	9.51599623967905	1.79979997462598e-21	6.34514744738665e-20	not
Ryr2	1983.10352768264	1.28547646668142	0.135157046163102	9.51098372725724	1.88867940528054e-21	6.64450111782099e-20	up
Klf10	294.869402905386	-2.68048314623224	0.282091720810926	-9.50216879292552	2.05563639239697e-21	7.21670587569806e-20	down
Uba52	1695.23235409089	-1.33897907577722	0.141173610390728	-9.48462727609863	2.43250828853301e-21	8.52192129702381e-20	down
Fgfr1	853.234733062363	-2.70482187411859	0.285204120230478	-9.48381065439298	2.45162788995996e-21	8.57097299483704e-20	down
Tbc1d24	1404.78457977488	1.03066858848432	0.108850686913324	9.46864569908517	2.8349529350994e-21	9.89044205232802e-20	up
Tpm4	465.508963544396	-2.41114373980235	0.25480630348154	-9.46265342284606	3.00226131457951e-21	1.04523634041473e-19	down
Cmtm6	476.873096519327	-2.19219689448141	0.231774522702834	-9.45831694060741	3.12939491204023e-21	1.08723749371423e-19	down
Swap70	256.638797973284	-1.69572446249884	0.179363658441166	-9.45411393387175	3.25769290677279e-21	1.12946843513079e-19	down
Lnpep	602.499663261694	-1.54372925003997	0.163363729544017	-9.44964499983467	3.39981781274648e-21	1.17630886554241e-19	down
Brsk2	1439.85253739717	0.985465325567447	0.104298290870954	9.44852803759499	3.43628799072405e-21	1.1864758493333e-19	not
Map3k8	216.348211947193	-5.10059293363822	0.541166647529821	-9.42517976102205	4.29369458569224e-21	1.4794693319342e-19	down
Zfp536	1262.08118627186	0.985880204917243	0.104658789100813	9.41994660350585	4.51317480976685e-21	1.55190195820032e-19	not
Ftsj3	467.190317578031	-1.36617504348251	0.145198705993319	-9.4090028842638	5.00865690472024e-21	1.7187493550501e-19	down
Ppib	877.271849484186	-1.32988219373998	0.141369975863273	-9.40710490766574	5.09990280390307e-21	1.74648205223233e-19	down
Ablim2	419.243463440737	1.46000635327303	0.155635093439108	9.38095850370826	6.53756749875764e-21	2.22977142342005e-19	up
Chd9	5968.26614821704	0.622334337644533	0.0663401902857398	9.38095496808225	6.53778674847275e-21	2.22977142342005e-19	not
Rcn1	623.893634564549	-1.54528535554687	0.164786907518031	-9.37747651692409	6.75705208936763e-21	2.29986980261281e-19	down
Lamc1	1699.69589233346	-1.79091432424692	0.191232709637594	-9.36510457672692	7.59750171602261e-21	2.58068486280963e-19	down
Kcnb2	505.635029089971	1.42615901438307	0.152348068803733	9.36118866213108	7.88446164389383e-21	2.67273673458798e-19	up
Kif1a	8234.01663964753	0.773947264875086	0.0827347446472362	9.35456159531326	8.39471268589435e-21	2.83995674016135e-19	not
Rad23b	2024.90026703862	-0.930740708084153	0.0995996715275273	-9.34481704416982	9.20484741633908e-21	3.10774949262125e-19	not
Rimbp2	719.803742919551	1.15907728470175	0.124039129328365	9.34444873144311	9.23693891909234e-21	3.11230943941892e-19	up
Tmed5	435.210148339993	-1.603534346843	0.17193767834495	-9.3262533394566	1.09679528270666e-20	3.68813931811361e-19	down
Kcnc3	1324.44984646584	1.15525797362584	0.123907880925929	9.32352296716656	1.1254009724511e-20	3.77674642979281e-19	up
Pdia6	1665.85135541942	-1.18339993827378	0.127014191812573	-9.31706859986208	1.19598894770647e-20	4.00560618365852e-19	down
Psma6	1169.10809760028	-1.11928742739712	0.12014047722816	-9.31648894045486	1.20253861206648e-20	4.01950331290725e-19	down
Klf6	1090.58125633532	-2.3481083783611	0.252333179112681	-9.30558710756201	1.33254079311264e-20	4.44516496443511e-19	down
Clec2g	336.975302825242	-3.72548945310046	0.400528201816478	-9.30144103762132	1.38554894012495e-20	4.61280368813765e-19	down
RT1-CE5	316.762237394513	-1.56424772815583	0.168187519105299	-9.30061717110223	1.39632788811721e-20	4.63946563777992e-19	down
Ppp1r14b	221.119243161403	-2.53112947305452	0.272202155244661	-9.29871209425028	1.42157128581117e-20	4.71398668360274e-19	down
Cntnap1	1474.80563456055	1.04489059225779	0.11248277419308	9.2893387432302	1.55249822694227e-20	5.13797140481725e-19	up
Sdc4	3045.68004020985	-1.43619291746678	0.154658017999622	-9.2862493393022	1.59821034860638e-20	5.2788225833851e-19	down
Cybb	112.452915355496	-5.21514488383605	0.561947535162784	-9.28048359946153	1.68711064436194e-20	5.56148717529234e-19	down
Mthfd1l	376.294940665557	-1.43412723255722	0.154685633446646	-9.27123741618757	1.83998711083492e-20	6.05352144558774e-19	down
Trim21	325.850427252091	-2.88560539076536	0.311450916331842	-9.2650406194048	1.95003090614699e-20	6.40298383418383e-19	down
Eif3m	988.089284368074	-1.15059300059034	0.124269544630333	-9.25884941489909	2.06646935760859e-20	6.77203441536468e-19	down
Pm20d1	163.352275448273	-3.47758319556349	0.375758482685962	-9.25483616685206	2.14559199440707e-20	7.0175944410822e-19	down
Rnf125	93.0644555944663	-6.72101561243617	0.72659372897351	-9.25003250706724	2.24424407823101e-20	7.32594762847104e-19	down
Pnmal2	1185.15187288793	1.16270944079761	0.125757886657185	9.24561847931766	2.3388413410357e-20	7.60931131635874e-19	up
Itsn2	6772.13149997376	0.85936507360668	0.0929489557831248	9.24555920361078	2.3401381392122e-20	7.60931131635874e-19	not
Depdc7	122.636616118943	-2.95370333636066	0.319683083858635	-9.23947335814239	2.47713429261581e-20	8.039164896152e-19	down
Frem2	129.76514365974	3.00249781674781	0.325099394384796	9.23563029832647	2.56769762305004e-20	8.31695636278453e-19	up
Dlgap1	1223.59911717351	1.10992909109889	0.120443963173029	9.21531525415161	3.1036493655478e-20	1.0014202750571e-18	up
Impg2	33944.3142684005	-1.04056844778897	0.112915771637164	-9.21543937309893	3.10006060775377e-20	1.0014202750571e-18	down
Shc4	137.354760299759	-4.5131430315019	0.48978137808084	-9.21460723800118	3.12419952093697e-20	1.00611240726174e-18	down
Pde8b	1235.98193168141	0.90260572583848	0.0979686665530587	9.21320823887747	3.16520175325572e-20	1.01736024107524e-18	not
Vamp1	1005.35946998371	1.37767622376425	0.149571963576718	9.21079185443478	3.23727845620897e-20	1.03853381279072e-18	up
Thap12	962.170137272169	-1.02374641505053	0.111185843315749	-9.20752484777454	3.33731376202917e-20	1.06857851355527e-18	down
Zfhx4	1528.04318895935	0.82628303229135	0.0897778703823546	9.20363814347897	3.46031069929475e-20	1.10584662157232e-18	not
Slc1a5	269.636710610596	-3.17612026003149	0.345220214816655	-9.20027311181158	3.57041120901765e-20	1.1388591639278e-18	down
Med13l	5790.79162659986	0.883682347800267	0.0960801997960621	9.19734086394443	3.66917043058744e-20	1.16813551389006e-18	not
Dnm3	1396.4283186844	1.041363459593	0.113264970482068	9.19404697816851	3.78333293288425e-20	1.20219531867324e-18	up
Csnk1a1	2955.18605396817	-0.745480251425568	0.0811006507264349	-9.19203785355791	3.8546837811979e-20	1.22254800378674e-18	not
Zfp385a	3831.22621556315	0.790892132285247	0.0861802236116531	9.17718821256696	4.4249445080631e-20	1.40075842593619e-18	not
Gnaz	1019.72842187394	0.949493917037007	0.10347074903641	9.17644770023741	4.45546827154939e-20	1.40775984293144e-18	not
Chi3l1	2892.35157685593	-3.33666188875911	0.363781182200377	-9.17216736879263	4.6360250108509e-20	1.46205037347852e-18	down
B2m	1264.28465398429	-2.3393778424725	0.255341686624165	-9.1617544843581	5.10602995788918e-20	1.60724770065437e-18	down
Psme1	550.680572986779	-1.99926582951296	0.218246871345535	-9.16057039987374	5.16237175137871e-20	1.62193390897914e-18	down
Zmynd8	3964.11490986066	0.849165990521346	0.0927253645303583	9.15786090270186	5.29361904242303e-20	1.6600551401576e-18	not
Plcd3	2632.48885082755	1.35170862646772	0.14788488435646	9.14027577835188	6.22932707715567e-20	1.94983759315979e-18	up
Id1	397.173582761283	-3.5701206547735	0.390903758149392	-9.13299138303269	6.66321692384534e-20	2.08175803370735e-18	down
Sema3c	420.226701879754	-2.97166796751022	0.325498887414517	-9.1295794929273	6.8765874066552e-20	2.14441960357259e-18	down
Iqsec3	3122.27081363951	0.923699349770626	0.101219837771335	9.12567506635755	7.12905523818215e-20	2.2190178256245e-18	not
Unc79	2159.06483156558	0.891869173395108	0.0978126202295521	9.11814008562514	7.64245886924082e-20	2.37440846427285e-18	not
Slco1c1	98.0834069515536	3.73319845616571	0.409813968246968	9.10949539405635	8.27660191847444e-20	2.56666621716246e-18	up
Mroh7	73.9243824299429	3.19903475073312	0.351194087050201	9.10902224352042	8.3127734169848e-20	2.57311836674357e-18	up
Slc6a9	2878.40136543781	1.22356081078982	0.13441301723588	9.10299341500986	8.78757547078328e-20	2.71506898217227e-18	up
Enc1	1287.55220057976	-1.79855080173775	0.197655067648828	-9.09944188698067	9.07972042290964e-20	2.80016571274484e-18	down
Unc13b	3422.07226347392	1.13122754849321	0.124328942006484	9.09866624968316	9.1447895253834e-20	2.8150486285307e-18	up
Aebp1	239.07731886788	-3.39973932584823	0.373927145091892	-9.09198321243233	9.72487134952896e-20	2.98812285539838e-18	down
Hdac5	2837.62436665568	0.979833492555215	0.107819362333297	9.0877322157249	1.01126244548862e-19	3.10157525863599e-18	not
Arpc1b	657.240488389992	-5.27676465469522	0.580674917160909	-9.08729566018605	1.0153299578566e-19	3.10835749072516e-18	down
Lgals3	695.455270942303	-6.57741592461811	0.723937770623007	-9.08560955309419	1.03119228547074e-19	3.15115803147683e-18	down
Ptafr	214.275074448021	-4.44415333682979	0.489651500813207	-9.07615585666335	1.12477252266574e-19	3.43086350902742e-18	down
Plpp2	637.473703034577	1.67061695319049	0.184148501292815	9.07211810827633	1.16725479582947e-19	3.55397251108368e-18	up
Itgam	722.299647611542	-5.39405379150678	0.595002513935886	-9.06559832130056	1.23922241963551e-19	3.76624657699024e-18	down
Bzw1	2293.34829515843	-1.01080394475877	0.11154788507637	-9.06161460673799	1.28533624005347e-19	3.89931896303177e-18	down
Ankrd33	774.01240218919	1.57754843419823	0.174211636166726	9.05535628336827	1.36122668050765e-19	4.12207992618104e-18	up
Sh3pxd2a	1204.06962360161	-1.3782066082449	0.152213310492446	-9.05444211012874	1.37267672158238e-19	4.14924988801777e-18	down
Slc25a5	2630.07653493525	-0.77940680271864	0.0861221291466643	-9.05001781123322	1.42945021911296e-19	4.31307628275056e-18	not
Pfkfb2	5448.12023424782	1.11761249260429	0.123538927525871	9.04664234170438	1.47431978097299e-19	4.44046026118232e-18	up
Ypel2	3959.06697314904	1.01697463197747	0.112422913641229	9.04597291636564	1.48338232996365e-19	4.45973438017438e-18	up
Wdfy4	177.55049136546	-4.72247237090698	0.522675337384754	-9.03519265809676	1.63713791991569e-19	4.9131741231018e-18	down
Prkca	7188.21908747049	0.982751984377667	0.108818075757965	9.03114650330264	1.69882478672034e-19	5.08918065803556e-18	not
Cd14	165.078158564639	-5.86019723352183	0.648946844190302	-9.03031933352516	1.71171558669992e-19	5.11864093122802e-18	down
Gnb1	50950.846720595	1.21739838867902	0.13486759693301	9.02661881996546	1.77057878199572e-19	5.2852250059359e-18	up
Kremen1	716.707249198135	-1.78893957318236	0.198301495561212	-9.0213115545069	1.85850716752159e-19	5.53782224685349e-18	down
Pfkl	3319.07351112781	0.770291081676016	0.0854139150125179	9.0183324527757	1.90974009619827e-19	5.68037436073467e-18	not
Gabbr2	719.84130293046	1.20922214151562	0.134191522515087	9.01116641984342	2.03876373893948e-19	6.04267921633284e-18	up
Cd164	1686.49487182585	-1.27900485968934	0.141934329614366	-9.01124388415672	2.03732397615599e-19	6.04267921633284e-18	down
Cct3	2191.23571699413	-0.903860807572607	0.100332937864888	-9.0086149853379	2.0867511006105e-19	6.1739812598628e-18	not
Fam171b	8149.92111643234	0.73329397573966	0.0815137113532675	8.99595863770305	2.34179470588611e-19	6.91634817368056e-18	not
Ptma	2713.57501308197	-0.719458905584657	0.0800576686412056	-8.9867581431712	2.54630154047855e-19	7.50710661916439e-18	not
Clec7a	462.361248256238	-8.7945417036261	0.980215818123194	-8.97204629942097	2.91056018072901e-19	8.56594741414553e-18	down
Lcn2	6471.99020111915	-7.44727702681217	0.830406919170299	-8.9682261249137	3.01327927319555e-19	8.85269731735661e-18	down
Lamc3	200.106670618325	1.90523276195729	0.21253945106248	8.96413702224727	3.12719970863264e-19	9.17129357631562e-18	up
Dner	892.053662907625	1.13521982172966	0.126673089289923	8.96180734276893	3.19399542004551e-19	9.35081246574861e-18	up
Cyr61	189.198955683892	-4.44992974949873	0.497138173970833	-8.95109243765256	3.51981467517459e-19	1.02867044590705e-17	down
Nrl	5003.87514991159	1.30835819284891	0.146285729765319	8.94385388751088	3.75829359910341e-19	1.09645269356421e-17	up
Dtx3	1421.32280330431	0.761338572030723	0.085167204530899	8.93933969330303	3.91502641873455e-19	1.14019186796746e-17	not
Arf4	1174.26955720236	-1.33595047045327	0.149519541203774	-8.93495565661588	4.07341544723742e-19	1.18426067846246e-17	down
Tenm4	2407.80239199253	0.858586852570463	0.0961253471547802	8.93195060391277	4.1856238360781e-19	1.21477394729573e-17	not
Ddx21	1162.13062100379	-1.11726483096079	0.12524699361801	-8.9204922105222	4.64220386372208e-19	1.34495408134758e-17	down
Stk17b	406.071144450928	-2.6868913137087	0.301230424871216	-8.91972089093395	4.67464815304389e-19	1.35201481814979e-17	down
MAST1	2118.30812284397	1.11546018118562	0.125140921916465	8.9136324401559	4.93873524748899e-19	1.42593207680087e-17	up
Gramd1b	8075.60093868876	1.03449147443359	0.1161464143269	8.90678787140137	5.25324383329629e-19	1.5115261380134e-17	up
Csf2rb	554.202063429264	-7.04586659385008	0.79105958235864	-8.90687218887099	5.24925160861128e-19	1.5115261380134e-17	down
Klf12	1148.45118870883	1.07833202992927	0.121081459989051	8.90583934176859	5.29836155323331e-19	1.52189301149991e-17	up
Dzip1	969.543796119286	1.242525312983	0.139584728924515	8.9015848836511	5.50548338036734e-19	1.5786785049252e-17	up
Gbp5	87.2043888669536	-5.21594925615012	0.586216181580417	-8.89765485846555	5.70390708184014e-19	1.63277996568367e-17	down
Ints6l	673.825694255626	0.968574790382634	0.108876712820918	8.8960693732163	5.7859421123501e-19	1.65343663162824e-17	not
Pitpnm2	3145.37769239741	0.930024760043039	0.104681281872373	8.88434630726939	6.42977091266194e-19	1.83429205627661e-17	not
Jun	1020.50281913766	-1.74734673041866	0.196747032237946	-8.88118468951246	6.61520143246426e-19	1.88137072761228e-17	down
Tlr2	481.669406926151	-6.12675399211121	0.689860435100877	-8.88114998393161	6.61726596538654e-19	1.88137072761228e-17	down
Celf5	365.000880335976	1.29935219888879	0.146340117376042	8.87898836072348	6.74711671930227e-19	1.91503756917688e-17	up
Ago1	2342.72271657682	1.02296610674064	0.115223329732208	8.87811616899222	6.80021989419569e-19	1.92684403296448e-17	up
Nsf	6195.2423967424	0.576091205749858	0.0649023633771	8.87627469592463	6.91369719975871e-19	1.95568873829661e-17	not
Etf1	1796.00127818722	-1.23373634439733	0.139260089273417	-8.85922413833201	8.05732265064843e-19	2.27534443689306e-17	down
Pcdha4	2987.08964619499	0.970711014238094	0.109587949429165	8.85782624179439	8.15897575552542e-19	2.29716319607296e-17	not
Ogt	5375.18319969127	0.665758409958971	0.0751608261120797	8.85778462528063	8.16202138817276e-19	2.29716319607296e-17	not
Tpt1	5509.1844148085	-1.58560918296186	0.179090898065274	-8.85365588140584	8.46982532667074e-19	2.37979353893336e-17	down
Ncam1	8913.01916696539	0.831255725101461	0.0938959929391034	8.8529414204137	8.52424097040798e-19	2.39107100989032e-17	not
Tgif1	144.111167807578	-3.74202798743294	0.422758256755511	-8.85146044491573	8.63813891206867e-19	2.41896779634619e-17	down
Ssr2	600.305775590326	-1.21502017642443	0.137385580539314	-8.84386972530016	9.24594057211095e-19	2.58485009717145e-17	down
Hspb1	172.233680267544	-4.48911454594701	0.508034086825371	-8.83624674477812	9.89880195922309e-19	2.76275562681916e-17	down
RT1-A2	607.699446043622	-1.93165015603934	0.218717460953746	-8.83171443018828	1.03083350050503e-18	2.87226918460186e-17	down
Nlk	4290.78841362281	0.737134250067005	0.0834962797364911	8.82834842933545	1.06232678966772e-18	2.95510372421522e-17	not
Asic1	402.295562442816	1.51147393147045	0.171214766405097	8.82794143990054	1.06619851916837e-18	2.95811673331816e-17	up
Synpo	351.150618208181	-2.26226802055172	0.256264503348274	-8.82786336380426	1.06694285615918e-18	2.95811673331816e-17	down
Rai14	465.480448568855	-1.53187430895293	0.173668447577609	-8.82068291805494	1.13763742000606e-18	3.14890516287959e-17	down
Mlc1	456.758644720601	2.79142485377642	0.316506839271651	8.81947720371563	1.14995356541688e-18	3.17774297136485e-17	up
LOC108350810	131.38385817107	2.51222104786043	0.284855254451545	8.81928982738062	1.15187936536449e-18	3.17782073350802e-17	up
Sntb1	204.77635000517	2.03697478349351	0.23113098612778	8.81307529388283	1.2175871215447e-18	3.34806468594213e-17	up
Rictor	5693.98279656054	0.628323732886087	0.0712930071505704	8.81325894360258	1.21559329024332e-18	3.34806468594213e-17	not
Neurl1	1191.69916721711	0.960947590946316	0.109058572725454	8.81129806608987	1.23704959354547e-18	3.39600532680531e-17	not
Msr1	708.455716717841	-7.66677913678719	0.870391498833242	-8.80842603249743	1.26915268512414e-18	3.47843385680668e-17	down
Cacna1h	1697.02033044514	1.01833734262413	0.115639168933733	8.80616275621707	1.29502964089704e-18	3.5435565958271e-17	up
RGD1560470	367.458295492571	1.23412423921785	0.140254055851055	8.79920535437813	1.37788342356765e-18	3.76411677178855e-17	up
Arhgap9	95.1478981351632	-5.05987459713709	0.575376295692311	-8.79402685689178	1.44293062377788e-18	3.93539352211472e-17	down
Plch1	2765.54360279094	1.0245226464595	0.116614294265515	8.78556658008668	1.55578366605314e-18	4.23628508483347e-17	up
Rab31	313.719282533018	-2.5805000558431	0.293804682908994	-8.7830460368884	1.59106013908385e-18	4.3253073196588e-17	down
Cyth4	194.702234119202	-4.10446735585613	0.468163611986044	-8.76716440742619	1.8322214759878e-18	4.97283319884793e-17	down
Rad9b	168.266213710154	-2.19852060545341	0.250803573663508	-8.76590621632477	1.85280209262612e-18	5.02055401992185e-17	down
Casc4	959.922903610308	-1.10438675220831	0.125992569614306	-8.76549113641468	1.85964162935978e-18	5.03094648227122e-17	down
Sh3gl2	2487.71256096876	0.838178146323192	0.0956286603053205	8.76492615965842	1.8689911897016e-18	5.04808491334563e-17	not
Eef1d	935.34945948536	-1.06680979703201	0.12174188832541	-8.76288196040204	1.90320921239421e-18	5.13222890028236e-17	down
Mrc1	134.441127188656	-5.32349965626689	0.607573218018253	-8.76190638163869	1.91975684657093e-18	5.16852864190945e-17	down
Tmtc1	732.684939590745	1.25080350956974	0.142795153515275	8.75942550414318	1.96247987968032e-18	5.27507031542964e-17	up
Ide	3198.61730239895	-0.712067602077352	0.0813333611308011	-8.75492654154792	2.04236463527825e-18	5.48099970871306e-17	not
Nfkb2	343.670473086473	-3.70356963228122	0.423118253870504	-8.75303676549654	2.07686992063578e-18	5.56468219055469e-17	down
Mef2d	5703.92228302206	0.810046958032438	0.0926734477057179	8.74087430743616	2.31313256847121e-18	6.18781437565798e-17	not
Rab11fip4	1570.08585983201	0.762773198256369	0.0873776847873226	8.72961099979886	2.55550040609782e-18	6.82526472097515e-17	not
Fry	2183.40565634177	0.908542939085871	0.104116432665954	8.72622040365933	2.63325252792106e-18	7.01056388435073e-17	not
Syk	147.463309531129	-3.45396461168449	0.395813455540699	-8.72624354562738	2.63271400726579e-18	7.01056388435073e-17	down
Hsbp1l1	367.842904064133	1.97175599295543	0.225992431273752	8.7248762352	2.66471906972224e-18	7.08307707009026e-17	up
Cacna1f	10078.9530116754	1.02938757440124	0.118091877717048	8.71683636759238	2.86083142887327e-18	7.5923111106041e-17	up
Shank3	325.96569803893	1.32185249280033	0.151745003634723	8.71101163885609	3.01174735621622e-18	7.98017740936658e-17	up
Rps27	435.141034042706	-1.5352873991752	0.176283387284191	-8.70920069569641	3.06025025772298e-18	8.09588480502829e-17	down
Trhde	639.043577112454	1.95698338690692	0.225039855316883	8.69616354912447	3.43293549401274e-18	9.06749807298696e-17	up
Atp5g2	1083.10678885776	-1.09924348064126	0.126487975659983	-8.69049785092756	3.6085464141064e-18	9.51633358277572e-17	down
LOC100360573	161.414887197637	-2.24279148433933	0.258226415752807	-8.68536814020722	3.77517734647319e-18	9.94011318302516e-17	down
Lilrb4	1699.60569850872	-8.33477255964317	0.960063637815043	-8.68147925965807	3.90654303739015e-18	1.02698539566932e-16	down
Osbp2	7352.95263288117	0.956369078344223	0.110369449726745	8.66516124445691	4.50874407392074e-18	1.18343931444948e-16	not
Chst3	286.423871933165	-2.39762894141254	0.277055640890686	-8.65396183129343	4.97418506576049e-18	1.30356342897066e-16	down
Cds1	5216.872879957	1.04360772520968	0.120605909787478	8.6530396980433	5.0145571940862e-18	1.31209023081512e-16	up
Unc80	4364.49305561159	0.886342180999465	0.102434617903471	8.6527601619475	5.02685939413289e-18	1.31325721394929e-16	not
Arid5a	317.235309537453	-2.28986662095843	0.264686526359703	-8.65123983623765	5.09429141801135e-18	1.3288006866981e-16	down
Spred3	484.692940361333	-1.67469698388212	0.193609155520551	-8.64988527727117	5.1551227878376e-18	1.34257676835348e-16	down
Stt3a	1657.55211666645	-0.813959357190467	0.0941461377044922	-8.64570100310795	5.34759740770541e-18	1.39054140045706e-16	not
Ppp1r12b	2152.09749071039	0.767839648861105	0.0888604015903196	8.64096532447759	5.57400347473911e-18	1.44716685562761e-16	not
Manf	416.011562561355	-1.4728475916201	0.170478409219742	-8.63949633482111	5.64613761211593e-18	1.46362570359897e-16	down
Pappa2	180.863461431193	2.00966171644039	0.232618061354239	8.63931934064228	5.65489080109823e-18	1.46362907813278e-16	up
Ms4a6a	85.93733713704	-5.44862894223294	0.630886295450336	-8.63646742927523	5.79779202185744e-18	1.49829977157446e-16	down
Lcp1	1652.10265977194	-4.99609555835372	0.578754724469086	-8.63249205081968	6.00295168425386e-18	1.54892802626372e-16	down
Tle6	148.840051499848	2.22701406737734	0.25824297754243	8.62371588405124	6.48158112904969e-18	1.66985473210871e-16	up
Trim2	2186.28274556045	0.752850131652489	0.087320051689523	8.6217325469451	6.59485932774395e-18	1.6964287911275e-16	not
Adgrb1	1005.55048135175	1.31867749174427	0.152970595730949	8.62046385740442	6.66834295646733e-18	1.71081178730573e-16	up
Cadm1	4083.15986300546	0.676231374319903	0.0784453413010624	8.62041471302445	6.67120564379937e-18	1.71081178730573e-16	not
Gfra2	340.600146968747	1.62338574967528	0.188357875571501	8.61862422662034	6.7763337308762e-18	1.7351144443005e-16	up
Celsr3	4387.80658057308	0.839823852965393	0.0974496671425591	8.618026901383	6.81176802526657e-18	1.74152469238342e-16	not
LOC361646	4606.14010645386	0.973076997292158	0.112932781362245	8.61642638704611	6.90761718083811e-18	1.76333776387675e-16	not
Itgb2	442.555984101627	-5.63326136589912	0.653843901091669	-8.61560589078484	6.95726872035597e-18	1.77330931493274e-16	down
Apbb1ip	121.730205964288	-3.94775285991348	0.458290333875149	-8.61408711489202	7.05010726460872e-18	1.79424158439419e-16	down
Grin2c	242.236605388204	2.45586552053857	0.285111066830469	8.61371516665422	7.07302918629651e-18	1.79734365331899e-16	up
Itpripl2	99.2138531164764	-3.94859874828026	0.458431499175887	-8.61327974927242	7.09995596980553e-18	1.80145246470248e-16	down
Lap3	525.344990992716	-1.09695441853775	0.127479557508719	-8.604943725685	7.63542115460226e-18	1.93438370128547e-16	down
Trpm1	12644.8131787173	1.29383696986102	0.1504027594581	8.60248159357386	7.80106677470988e-18	1.97336350769323e-16	up
Gna12	1022.68719870868	-1.05932140738102	0.123270343884652	-8.59348140029745	8.43731551182755e-18	2.13109027995572e-16	down
Adamts16	53.1187341386748	5.02484874865713	0.586006337836618	8.57473447677641	9.9315653599261e-18	2.50472881803197e-16	up
LOC100362819	671.891607587742	1.16190329636496	0.135564724428068	8.57083803524032	1.02734651879327e-17	2.58705936897927e-16	up
Dock2	184.306304855631	-3.46607781903181	0.404475799076786	-8.56930829222197	1.04108478421226e-17	2.61771858805083e-16	down
Nap1l1	5285.63568387882	-0.690414886060684	0.0805882559273976	-8.56718982332466	1.06041010938804e-17	2.66231299727319e-16	not
Spsb1	258.225651079007	-2.64672822010784	0.309088112562988	-8.56302171623785	1.09947215055569e-17	2.75625159179724e-16	down
Flt1	1306.90221312492	-1.14177753877161	0.133349941832786	-8.56226499298619	1.10671466660446e-17	2.77026065873816e-16	down
Scn8a	1281.76793175553	0.86956857666911	0.101594357162486	8.55922121027213	1.13632498698733e-17	2.84013406449103e-16	not
Ctsz	210.742209132685	-2.63233675964267	0.307734822667425	-8.55391254335715	1.18985071405259e-17	2.96948436028684e-16	down
Gk	1166.0872102104	-1.78121865543884	0.208293222800195	-8.55149597040645	1.21503318440292e-17	3.02781930148977e-16	down
Cct6a	2154.90214028016	-0.794002560772802	0.0929009049817618	-8.54676884933123	1.26582352700284e-17	3.14969996778449e-16	not
Zfp385b	1259.57853119394	0.86674180559595	0.101418530222289	8.54618779917461	1.27220942531423e-17	3.16089303209379e-16	not
Dnmt3a	2996.11173930802	0.792673898444481	0.0928787880945501	8.53449872362184	1.40764389709574e-17	3.48704211549783e-16	not
Fbl	389.715361564102	-1.40856620880292	0.165043670675085	-8.53450606764501	1.40755449210848e-17	3.48704211549783e-16	down
Lsp1	462.041324795277	-5.58777490705913	0.655131167992332	-8.52924601982076	1.47304621052733e-17	3.64366792341073e-16	down
Srrm3	1248.37524929155	0.945673073640983	0.110986929406987	8.52058056470068	1.5875548865944e-17	3.92112007830527e-16	not
Cbfb	579.138176779595	-1.33220383156176	0.156402630622394	-8.51778404404285	1.62635103626573e-17	4.01102716543534e-16	down
Tp53inp2	2533.79677041834	0.93881606267151	0.11026748562256	8.51398812053295	1.68051241116036e-17	4.13243184101195e-16	not
Napsa	134.527756935499	-10.4406541464237	1.226291884993	-8.51400410798872	1.68028060657496e-17	4.13243184101195e-16	down
Sowahc	455.984861825784	-2.48652777396433	0.292686950395446	-8.49551977156757	1.97049105953611e-17	4.83839344325391e-16	down
Ckb	3948.92209112194	1.14389975832278	0.134656575045257	8.49494172815791	1.98032241841437e-17	4.85541423408009e-16	up
Irf1	492.455805037714	-2.45054280037768	0.288719411663361	-8.48762743820962	2.10898415236958e-17	5.16331120110834e-16	down
Oas1k	83.2472859085674	-6.55453581094367	0.773936099889196	-8.46909171426695	2.47313895878308e-17	6.04601240931115e-16	down
Myof	720.13839475235	-4.77455090214816	0.563825635604011	-8.46813376449851	2.49355859772986e-17	6.08704552151373e-16	down
Adamts3	1364.53762824422	1.12077236627072	0.13278601114129	8.44044004814762	3.16145175300116e-17	7.70621121626745e-16	up
Eif3g	1043.07498402822	-0.830043715562012	0.0983779515271413	-8.43729415663847	3.24768385441012e-17	7.90490026539997e-16	not
Rbp3	20117.7242562454	0.998930212322367	0.118412187806097	8.4360421915195	3.28264332067836e-17	7.9783955077039e-16	not
Bsn	4119.18237137894	0.785410944753368	0.0931120171239386	8.43511899981643	3.30865977916099e-17	8.02997342925071e-16	not
Arpc5	784.135580773507	-1.54909527193488	0.183680008892241	-8.43366287533055	3.35010881520668e-17	8.11880205780768e-16	down
Pros1	564.614648012955	-1.20349669810016	0.142708907822494	-8.43322758518415	3.36259863741077e-17	8.13729433267063e-16	down
Tspo	280.910942698727	-6.25868737664451	0.742258082127691	-8.43195584843471	3.39935244789917e-17	8.21436595851652e-16	down
Dgkd	3330.44965010743	0.960806521480785	0.113993351637132	8.4286189298062	3.49768575695784e-17	8.43980485389279e-16	not
Rps21	377.348708921037	-1.64802039814373	0.195568673861404	-8.42681174650524	3.55210627718281e-17	8.55878729751127e-16	down
Herc3	7400.6648285743	1.20604489241272	0.143235238370233	8.42002922001178	3.7639042079656e-17	9.0560833141655e-16	up
Plcxd2	1687.33756903637	0.722109430060322	0.0857854377379961	8.41762249049509	3.84201486342559e-17	9.23075766182567e-16	not
Lif	103.888626703191	-4.91051610078634	0.583831844676785	-8.41083977442999	4.0708550460888e-17	9.76655280828123e-16	down
Srpk2	2714.85218090596	0.769068468972421	0.0915566604739279	8.39991831278539	4.46789334151331e-17	1.07037685117284e-15	not
Hspe1	395.275474644404	-1.35588361420287	0.161421619116422	-8.39964077689598	4.47846526994972e-17	1.07137684872254e-15	down
Clstn3	1279.19901827168	0.9014829341264	0.107334045629579	8.39885358684338	4.5085854338081e-17	1.0770438184672e-15	not
Smim3	258.596300982081	-2.12290927015022	0.25285012012844	-8.39591956322525	4.62262030016548e-17	1.10271224425315e-15	down
Fgd3	155.991007841211	-3.79558893061872	0.45240704134292	-8.38976537445557	4.87113336151183e-17	1.16034138366824e-15	down
Tln2	6387.54135143713	0.743144827155515	0.0885805365031485	8.38948211980067	4.88288336110189e-17	1.16148813586665e-15	not
Vav1	99.9751850152404	-3.88818660569284	0.463488689203367	-8.38895683166672	4.90474746016549e-17	1.16503405628271e-15	down
Rpl38	670.302284013363	-2.27588545227747	0.271436429108046	-8.38459841133392	5.08992228068143e-17	1.20730649450837e-15	down
Zfp217	309.246809620504	-2.54892031952918	0.30402980495104	-8.38378434620791	5.12526561085714e-17	1.21397026760132e-15	down
Rap1gap	2860.92039486354	1.09580391509953	0.130763573680882	8.3800395190617	5.29099351846815e-17	1.25145448390209e-15	up
Slc13a5	207.126982751464	-2.97654345656098	0.355258931156138	-8.37851830177572	5.35981495217496e-17	1.26594444554474e-15	down
Slfn13	204.157022862757	-4.1593403594966	0.496768965840565	-8.37278623566737	5.62716276389682e-17	1.32721785414389e-15	down
LOC100360522	141.760648703899	-2.2967445278084	0.27438515102387	-8.37051319737267	5.73678365898855e-17	1.35116988964026e-15	down
Rock2	2701.63414155337	-0.59891800101978	0.0716889443452657	-8.35439838722261	6.57670332594476e-17	1.54681845359931e-15	not
Zfp488	283.158620416704	1.53684835972349	0.183976174977988	8.35351838305894	6.62590946815858e-17	1.55620588995489e-15	up
Qsox1	1291.11288871174	-1.1778927703346	0.14113803122017	-8.34567947527293	7.08056021321699e-17	1.66065912227635e-15	down
Itga5	273.534502765126	-3.43121507244247	0.411449947588592	-8.33932557909409	7.47154341845445e-17	1.74990861657956e-15	down
Crx	7444.97056750678	1.06175823498564	0.127394217019953	8.33443039898226	7.78721658424474e-17	1.81738280091457e-15	up
Vat1	621.972484861921	-1.58316490968169	0.189956505347147	-8.33435478710476	7.79219426165448e-17	1.81738280091457e-15	down
Gmfg	122.507802403023	-4.9922507301804	0.598982698615566	-8.33454913091653	7.77940655688207e-17	1.81738280091457e-15	down
Slc4a7	6855.50180796118	1.53501414839002	0.184195291405844	8.33362317068067	7.84052035702922e-17	1.82357435970571e-15	up
Farsb	753.792056183964	-1.11913887671635	0.134290082210951	-8.33374183923976	7.83266180529147e-17	1.82357435970571e-15	down
Dpf3	516.27678340684	1.5547777118902	0.186656203862924	8.32963319575486	8.10932139364056e-17	1.88347706044251e-15	up
Slfn1	127.242374427983	-7.48904544685995	0.899462437284502	-8.32613474051185	8.35247318512126e-17	1.93726476396178e-15	down
Chd3	1738.24339990151	0.82673934413294	0.0993081525446762	8.32498967052087	8.43360958634776e-17	1.953377954813e-15	not
Mgll	783.903549861566	1.342091549618	0.161497418049285	8.31029725322557	9.54626373903639e-17	2.20803498030253e-15	up
Cacna1d	2263.49655623603	1.04845801994729	0.126228628557368	8.30602401317222	9.89622160563484e-17	2.28345500637398e-15	up
Eif2ak2	481.38217072811	-1.77886842342672	0.214167105627248	-8.30598339654825	9.89960787428345e-17	2.28345500637398e-15	down
Clec4e	397.313293004742	-7.69693605368597	0.926911215221064	-8.30385470290193	1.00786885363476e-16	2.32156421223765e-15	down
Pdlim4	94.2986705763262	-2.89950774051486	0.349212249130256	-8.30299552130927	1.01518704304998e-16	2.33520909655426e-15	down
Dab1	841.554057979041	0.848012621657183	0.102175487257064	8.29957012608769	1.04488778226216e-16	2.4002319343981e-15	not
Abca8	220.002970669637	1.74239300747262	0.209944305086997	8.29931065170166	1.04717221480855e-16	2.4021843711211e-15	up
Stim1	996.444631612085	0.806488545233677	0.0971776740495823	8.29911348590406	1.04891136999747e-16	2.40288232585193e-15	not
Plod2	884.264268609173	-1.98001484883302	0.238588508630275	-8.2988692967662	1.05106925601818e-16	2.40453630618585e-15	down
Hepacam	60.4824361787773	3.97719857001011	0.479295297566484	8.29801291647018	1.05867169472721e-16	2.41862431103708e-15	up
Fyco1	7108.51086204522	0.764038309734495	0.0920826943062689	8.29730619298875	1.06498638494257e-16	2.42973596760877e-15	not
Sept2	2192.24422011138	-1.27694896524732	0.153940404378198	-8.29508646807329	1.0850624951022e-16	2.47217095822877e-15	down
Angptl4	313.664579449086	-6.47021626151553	0.780435153047946	-8.29052386511098	1.12750767838182e-16	2.56538635627473e-15	down
Adss	801.178222979438	-1.01427284239006	0.122367207713168	-8.28876347957159	1.14431837880436e-16	2.60010251987216e-15	down
Cdh11	1423.81665142624	0.883245239875821	0.106585196960466	8.28675336785677	1.16381618557354e-16	2.64082193002907e-15	not
Mtus2	1195.98600793212	1.0564927950585	0.127563162908722	8.28211507905673	1.21006570456536e-16	2.74205145989871e-15	up
Emilin2	300.8957344453	-5.88293215944844	0.710728672767704	-8.27732492702068	1.25973143699663e-16	2.85073819512778e-15	down
Clec4d	710.198032561592	-8.50416935197521	1.02807647037744	-8.27192295224211	1.31815481303513e-16	2.97892314427615e-15	down
Tmed2	1746.82425978477	-1.0735074343471	0.129829678980809	-8.26858267519692	1.35560884689291e-16	3.05943743262382e-15	down
Klf11	281.596124731753	-1.34647580306429	0.162914266083862	-8.26493489754407	1.39771000183813e-16	3.15020884128956e-15	down
Cd74	114.795563897767	-3.79661795618955	0.45937456793105	-8.26475434477993	1.39982702238742e-16	3.15073969313168e-15	down
Wdtc1	3059.43318092682	0.797425236766736	0.0965604082224891	8.2583043241631	1.47756442912574e-16	3.31679543299458e-15	not
Serp1	932.780282230615	-1.28388140090735	0.155465421479097	-8.25830843085566	1.47751360475393e-16	3.31679543299458e-15	down
Ncf2	123.008870611945	-5.84588446589468	0.708193304756985	-8.25464520297982	1.5235415017725e-16	3.41542516582091e-15	down
Thbs1	5700.94048930736	-7.38102443565142	0.89504039710519	-8.24658245541063	1.62988686205507e-16	3.64407014579095e-15	down
Scimp	116.14462504612	-10.2289407601396	1.24036838545203	-8.2466958043371	1.62834227386849e-16	3.64407014579095e-15	down
Spock2	2393.06466073978	1.03956190628103	0.126154873216993	8.2403626571994	1.71689447579341e-16	3.83348198555152e-15	up
Smarca2	1710.6698661073	0.848039590021741	0.102948392413691	8.23752144291823	1.75814818805865e-16	3.92036611947138e-15	not
Ckmt1b	1016.41705064823	0.805663719424881	0.0978084691993783	8.23715702760434	1.76350961723685e-16	3.92709202795856e-15	not
Anks1a	2136.57391529867	0.823032146166745	0.0999545451415725	8.23406424391235	1.80966562138868e-16	4.02452330621179e-15	not
Glra1	947.213194992181	0.963665958636302	0.117120712432345	8.22797213766064	1.90409356126168e-16	4.22890593857933e-15	not
Sar1a	2126.17181126555	-0.709483906804918	0.0862670242548279	-8.22427703903572	1.96371721901151e-16	4.35555080126713e-15	not
Gmfb	2184.90071164724	-0.737851015874691	0.0897533390423314	-8.2208753874515	2.02023094422826e-16	4.47497187725482e-15	not
Adgre1	109.097971126508	-3.3008708213247	0.401581143255162	-8.21968580140064	2.0403702401049e-16	4.51361163022413e-15	down
Glipr2	235.81392333139	-2.75775980469021	0.335607702625974	-8.21721248681729	2.08287827509231e-16	4.60156722885168e-15	down
Parp14	342.245934948431	-2.32911684444263	0.283470884689407	-8.21642352086563	2.09662074036081e-16	4.62582489039291e-15	down
Fau	929.010967787676	-1.23190097531428	0.149940060417054	-8.2159562420329	2.10480206054286e-16	4.63776517182246e-15	down
Emp1	527.90638075844	-5.62943699993319	0.685242399669106	-8.2152490894486	2.11724308111012e-16	4.6590476525979e-15	down
Gng5	178.815117526851	-2.50842351624035	0.305346979994595	-8.21499369761167	2.12175401527042e-16	4.66284681623602e-15	down
Sipa1l3	3076.60235824486	0.803795176894904	0.0979145084174954	8.20915296298706	2.22754305923086e-16	4.88891691610486e-15	not
Gng12	455.24140676096	-2.31620619295151	0.282219242956244	-8.20711645559415	2.2656379502971e-16	4.9660174235177e-15	down
Susd3	722.154144332326	1.08621878692352	0.132381167490979	8.2052364963282	2.30137413801463e-16	5.03775311309712e-15	up
Optn	4213.90404294022	0.955962214335736	0.11657994028349	8.20005750570041	2.4027206520816e-16	5.2527362976186e-15	not
Ranbp1	458.120698071577	-1.12990210133201	0.137870248346992	-8.19540194406752	2.49757154929886e-16	5.45297694453179e-15	down
Sez6l2	2071.66934676703	0.961155831408115	0.11733970180921	8.1912244243719	2.58581905668247e-16	5.63829764625061e-15	not
LOC100359498	376.222508650655	-1.49690228536117	0.182758563774553	-8.19059996120192	2.59927185325146e-16	5.66026091736658e-15	down
Lgals3bp	243.117353858911	-2.45055302208379	0.299328670585778	-8.18683027351883	2.68195979342731e-16	5.83274009100438e-15	down
Mpp4	5786.94028888963	1.0906715523911	0.133315409568364	8.18113641868091	2.81179357749059e-16	6.1071718869854e-15	up
Galnt7	1917.17624345206	1.01602676494866	0.124229415018752	8.17863277224079	2.87082557320767e-16	6.22731153483621e-15	up
Pik3cg	143.495598597062	-3.37491673379868	0.413315693030299	-8.16546961731569	3.20187122015433e-16	6.93642114523991e-15	down
Tmem120a	334.754585101719	-1.51585164299804	0.185702420785601	-8.16279958325437	3.27347400593061e-16	7.08237670585452e-15	down
Grm2	255.960363726035	1.48756138345977	0.182267160746375	8.16143389389664	3.31070567554583e-16	7.15368738615361e-15	up
Nras	840.152847500303	-1.24130451493994	0.152098199851774	-8.1612045122799	3.31699992541862e-16	7.15805164317787e-15	down
Slc25a24	199.355352486279	-2.21412790810807	0.271353955935968	-8.15955640105185	3.36257235330286e-16	7.24705748113381e-15	down
Cacna1e	729.456645861678	1.13415682805919	0.13929386192303	8.14218812230144	3.88197460461458e-16	8.3557258006267e-15	up
Cd33	165.939751077421	-4.75804134008811	0.584478456167895	-8.14066162726335	3.93123651927706e-16	8.45089688726748e-15	down
Esd	761.206621113923	-0.996234014891724	0.122411468109689	-8.13840427106902	4.0052154236978e-16	8.59888942118504e-15	not
Sorcs2	1009.15993582797	1.11230241122469	0.13678826531727	8.13156310334653	4.23789815890099e-16	9.08679162214545e-15	up
C3ar1	77.0550410507717	-4.24501483578816	0.522416740648588	-8.12572512610891	4.44695775215807e-16	9.52285863396918e-15	down
Dcaf13	746.084470985724	-0.91702936340657	0.112927599007155	-8.1205070458327	4.64240020134914e-16	9.92868885974364e-15	not
Syngr1	1019.08288383379	0.781074573672503	0.0961895706614732	8.12015864403214	4.65574689705444e-16	9.94453284924409e-15	not
Rars	810.187833530425	-0.922425924784267	0.113642251207084	-8.11692759503134	4.78133832854616e-16	1.0199782375775e-14	not
Eef2	13935.5956855905	-0.842021367010234	0.103820945256236	-8.11032268038094	5.04855118445913e-16	1.07561117220041e-14	not
Tax1bp3	230.035050034291	-2.49242674309331	0.307764101698461	-8.09849728846974	5.56422037682734e-16	1.18396994193584e-14	down
Dsg3	116.741610872477	-6.03272348315499	0.745203753609664	-8.0954013636315	5.70758459929522e-16	1.21293415862688e-14	down
Igsf9	5716.88446759094	1.19312287543667	0.147405526562668	8.09415293482518	5.76642046226776e-16	1.22388437339843e-14	up
Cd38	150.955044635397	-7.75036325692638	0.958372334955362	-8.08700645275551	6.11490282639252e-16	1.29620459152872e-14	down
LOC100364027	90.4749958838906	4.12196524425598	0.510227391885306	8.07868277911382	6.54700885793864e-16	1.38604564266802e-14	up
Irg1	894.597247956842	-9.97564671419455	1.2349454384688	-8.0778036044761	6.59436961371515e-16	1.39430951453629e-14	down
Cabp1	1152.24668499158	1.21299065320446	0.150202202133414	8.07571817174189	6.7080652400507e-16	1.41352196626234e-14	up
Ptgr1	432.06118274578	-1.56257130458547	0.193487891711999	-8.07580924449428	6.70305995778594e-16	1.41352196626234e-14	down
Nlrp12	90.7011435614875	-5.67764140045547	0.703054904127922	-8.07567284876291	6.71055752525118e-16	1.41352196626234e-14	down
Pik3r5	67.7886562231047	-5.40213451692955	0.669186302464339	-8.07269141199649	6.87652481077037e-16	1.44666186534121e-14	down
C1qc	104.217269759131	-2.91096762732362	0.360610730383351	-8.07232670039822	6.89710277653428e-16	1.4491704278023e-14	down
Lamp2	1992.52931510695	-1.27149870865097	0.157526851195946	-8.07163159167931	6.93649075852979e-16	1.45561997797418e-14	down
Rpl17	1397.01648408381	-1.48674794410859	0.184266634988642	-8.06845983919022	7.11904774166988e-16	1.49205974320405e-14	down
LOC102557478	139.694201782591	1.97099556097523	0.244649041205974	8.05642054127576	7.85610225383261e-16	1.64275248599542e-14	up
Eif4ebp1	151.261894149798	-3.43843775665189	0.426796010341719	-8.05639620178002	7.85766595773517e-16	1.64275248599542e-14	down
P2ry6	109.05416329445	-4.91887329866558	0.61058331195936	-8.05602315412278	7.88167100757348e-16	1.64571649242925e-14	down
Bid	86.3159345153746	-3.90125775180863	0.4844239919115	-8.05339499477423	8.05284886469906e-16	1.67936496996576e-14	down
Rap1b	1598.68941498847	-1.36628984510933	0.169819455245845	-8.04554368126651	8.58633683059242e-16	1.78839299210324e-14	down
Rcan1	635.943061754472	-1.10823759307653	0.137845253128743	-8.03972257239407	9.00420960267889e-16	1.87309930442808e-14	down
Strap	624.422561172125	-0.958491840722209	0.119277630128137	-8.035805537824	9.29660885632868e-16	1.9315262023335e-14	not
Map3k12	2013.48748377051	0.943007844097538	0.117387213307184	8.03330974072819	9.48777378497027e-16	1.96880123671762e-14	not
Wasf3	2734.39422401385	0.791869732052478	0.0985939549984013	8.03162559068979	9.61895376192313e-16	1.99355197645006e-14	not
Ezr	546.092067998629	-2.35503312695601	0.293255268360003	-8.03065922779927	9.69502974019642e-16	2.00683520431804e-14	down
Copb2	984.941590761284	-0.811825752087377	0.101094903523899	-8.03033312055594	9.72083574038678e-16	2.00969278158663e-14	not
Ripk3	79.884743717751	-5.81544538481443	0.725452808189466	-8.01629729620623	1.08980542691095e-15	2.25029367189283e-14	down
Zc3hav1	451.090856197964	-1.96919246141678	0.245662012360976	-8.0158606635659	1.09368436474278e-15	2.25552196699293e-14	down
Srgn	1277.45905374239	-6.42638459945537	0.802273790487982	-8.01021381434701	1.14509185331949e-15	2.35863569196656e-14	down
Hnrnpk	6433.58288870572	-0.519737601846919	0.0649000598366201	-8.00827615806997	1.16327456862889e-15	2.39314446268544e-14	not
Enah	1981.86852779553	0.827390713201761	0.103320433824109	8.00800657312661	1.16582675251397e-15	2.39545212240477e-14	not
Tac1	262.58679442123	-1.3922086915117	0.173860953806437	-8.00759837692865	1.16970168367663e-15	2.3995948988695e-14	down
Ptpn6	133.722948317961	-3.15528890073549	0.39404206767706	-8.00749249778435	1.1707088453221e-15	2.3995948988695e-14	down
Gipr	94.618920874918	2.28897975734534	0.285880876613369	8.00676066360676	1.1776937202521e-15	2.41096076275571e-14	up
Eif3i	477.243131000428	-1.27404174842579	0.159128690898619	-8.00636102283705	1.18152534137368e-15	2.41585144891865e-14	down
Tp53i3	406.814820318524	-2.17003447582653	0.271090567963992	-8.00483208296193	1.19629799445247e-15	2.44307392867087e-14	down
Ifih1	175.754156771615	-2.73552225988627	0.341873920898645	-8.00155289030446	1.22859794030761e-15	2.50598064657628e-14	down
Timp1	1685.46878663826	-6.37832677937879	0.797271913302764	-8.0001899890792	1.2422738203931e-15	2.53079287059645e-14	down
Tnk2	2576.50384696769	0.792846654816903	0.0991641524763535	7.99529502363229	1.29263962779438e-15	2.63019966063726e-14	not
Fgd6	1734.90752380879	0.91931199904134	0.115081100275276	7.98838381665046	1.36719229345699e-15	2.77851967794062e-14	not
Myo6	2277.70703901928	0.696654257499758	0.0872129518307682	7.98796787490436	1.37181185021917e-15	2.78209530780289e-14	not
Parvg	165.297200111897	-4.01929572292619	0.503171357711166	-7.98792630250105	1.3722744083633e-15	2.78209530780289e-14	down
Slc27a1	755.97616206659	0.97163589450159	0.12167923494643	7.98522356694107	1.40267855459806e-15	2.8402968652115e-14	not
Cygb	1152.32028488095	0.822003004923902	0.102956976129066	7.9839466525653	1.4172729290345e-15	2.86638314850383e-14	not
Eml5	5655.04860523202	0.805023627524375	0.100848000667508	7.98254424674718	1.43347396893533e-15	2.89565200045731e-14	not
Myo1f	142.999824381479	-2.9156182173687	0.36525768557027	-7.98235966702959	1.4356198316599e-15	2.89649273505743e-14	down
Rgs20	853.12155098562	1.27528594163524	0.159770453859321	7.98198860196104	1.43994328989998e-15	2.90171965495367e-14	up
Deaf1	907.243905519488	0.86575104809347	0.108488309387682	7.98013217258012	1.46176677193951e-15	2.94215701477152e-14	not
Cep164	2809.0718900415	0.917196206469629	0.114979585654406	7.97703523846784	1.49890042818484e-15	3.01327569872549e-14	not
Rpgrip1	6295.90652558695	1.01913877357112	0.12777499082025	7.97604262797258	1.5109977488355e-15	3.03395303381285e-14	up
RGD1310951	2737.67496732474	0.736515872450489	0.0923713594459817	7.97342246414809	1.54339456662785e-15	3.09529166619759e-14	not
RGD1563091	385.623888911439	-2.53196604550082	0.317606509134464	-7.972021897161	1.56099137980691e-15	3.12683751749361e-14	down
Anxa4	150.621243302036	-2.00045366410219	0.251203733462704	-7.96347106998388	1.67279136266478e-15	3.34678185892286e-14	down
Tspoap1	2936.33783740136	0.843426869554892	0.106032548374914	7.95441477623142	1.79980212402459e-15	3.59659741872503e-14	not
Zfp593	128.1389681161	-2.02597373020572	0.25481729446858	-7.95069162958849	1.85473098724231e-15	3.70194578216445e-14	down
Tmem237	3048.54264861515	0.864215159902643	0.108715672898824	7.94931528140309	1.8754519572215e-15	3.73884743757514e-14	not
Ehbp1l1	249.74486983524	-2.51028527553583	0.315803447623931	-7.94888496127238	1.88197710300519e-15	3.74739459773186e-14	down
Kcnh2	985.112861259421	0.802433110582174	0.10101582801499	7.94363741158564	1.96336968689224e-15	3.9048205197978e-14	not
Aldh5a1	1173.60135208341	0.85068366754984	0.107094790901355	7.94327772985155	1.96907381748379e-15	3.91151959046067e-14	not
Cfl1	3879.38377535872	-0.944606345924923	0.118943706281641	-7.94162529027162	1.99549000115003e-15	3.95929805204484e-14	not
Skap2	185.130110184867	-2.36959944683787	0.298540510848858	-7.93727940003939	2.06664159416638e-15	4.09561895099528e-14	down
Serping1	496.388060556425	-2.62782138950064	0.331579278122952	-7.92516771366583	2.27838615169064e-15	4.50991187898481e-14	down
Tsks	610.359202136919	1.41290729074138	0.178379174327763	7.92080855888048	2.35971018861058e-15	4.66537270584095e-14	up
Eps8	1521.16944293704	0.972520661168901	0.122905308061959	7.91276370812749	2.51736883664929e-15	4.97120973331711e-14	not
Vopp1	2761.72359244758	0.832301610795757	0.10521906606664	7.91017865781686	2.57019777008216e-15	5.06359198327011e-14	not
Actn1	784.373620679471	-1.51125123902182	0.191048772401064	-7.91029023651246	2.56789513208097e-15	5.06359198327011e-14	down
Glipr1	80.3158939467073	-7.24259462186822	0.916859924914746	-7.89934691773301	2.80368536639991e-15	5.51709931207202e-14	down
Prrt2	270.066056566333	1.35278163112762	0.171322945728483	7.89609135761385	2.8778578097101e-15	5.65640925838091e-14	up
Ccl20	212.492804568783	-9.24650782472037	1.17125816494328	-7.89450874408046	2.91460962471731e-15	5.72192881307339e-14	down
Lbhd1	2923.64757113666	0.923129954924849	0.116977006714093	7.89155049232111	2.98455031417251e-15	5.85237465587036e-14	not
Esrrb	2752.69622463931	1.00788304354359	0.127761927449691	7.88875891012572	3.05206484575842e-15	5.97776349790299e-14	up
Slpi	1733.85649654258	-8.94571647105836	1.13401470110664	-7.88853659686118	3.05750569788098e-15	5.98142411410221e-14	down
Nipa2	1155.87902519698	-1.00082645812207	0.12687947354074	-7.88800922791275	3.07045065237808e-15	5.99973939611707e-14	down
Adcy5	690.169745938672	1.04082807407664	0.131966716667463	7.8870498589381	3.09413813411496e-15	6.03897869392647e-14	up
Cadps	3819.72973001797	1.09772303557077	0.139212811340184	7.88521562780849	3.13992852155813e-15	6.12121571851134e-14	up
Arhgap32	6007.86735726255	0.810907188173713	0.102846027800469	7.88467192672672	3.15362941362683e-15	6.14077653030173e-14	not
Igtp	122.950428377424	-2.70031138783586	0.3426395112741	-7.8809106918078	3.25003546824296e-15	6.32114912325163e-14	down
Tmem123	378.999237235007	-1.99971082921942	0.253922817802951	-7.87527031450649	3.40006947183078e-15	6.60528577439422e-14	down
Icam1	203.483224716277	-3.82650179068352	0.486159691939871	-7.87087422944309	3.52171545336607e-15	6.83367867694881e-14	down
Pfkm	1154.99584141105	0.95844151807326	0.121796578929063	7.86919900789233	3.56919027045238e-15	6.91778475335596e-14	not
Ccr5	120.485084800469	-3.76694434283693	0.478806955033112	-7.86735510677037	3.62217401965937e-15	7.01236140268392e-14	down
Pirb	80.2891560736233	-6.00093610641105	0.763508600618451	-7.85968370434887	3.85104648618066e-15	7.4468388519147e-14	down
Casp3	700.854904497599	-1.26938495026376	0.161519543849904	-7.85901767679194	3.87157603582366e-15	7.47790222559436e-14	down
Lgals1	268.407233954677	-2.36194416766595	0.300726849762942	-7.85411801283401	4.02595081188374e-15	7.76711662394068e-14	down
Lrp1b	1116.46949063904	0.855054870540189	0.108992202582733	7.84510130338124	4.32604126605419e-15	8.3364657124676e-14	not
Serpina3n	9406.23186137215	-8.15684325213985	1.0403111120927	-7.84077297389573	4.47781373194862e-15	8.61901939715077e-14	down
Tbrg1	381.21438954333	-1.28978647891903	0.164630745482847	-7.8344204488427	4.71010171797234e-15	9.05572484146553e-14	down
Pdia3	2838.89379877248	-0.848175192528884	0.108284308358195	-7.83285413545973	4.76917503269443e-15	9.15878498824552e-14	not
Aven	248.380715675749	-1.6127408714214	0.205984402397827	-7.82943199896583	4.90078972697881e-15	9.40075885085764e-14	down
Phb2	863.896167431023	-0.878398887815454	0.112196423385255	-7.82911666265198	4.91309590570718e-15	9.4135816975941e-14	not
Grb10	1884.36594192783	0.765135856640066	0.0977491022765553	7.82754868147347	4.97474040024662e-15	9.52080031343199e-14	not
Fam69c	75.5609189090628	3.01162994633329	0.384774022159448	7.82700955077807	4.99611149574454e-15	9.55078574289247e-14	up
Atrnl1	6872.39657025874	0.70169945684428	0.0896629736168424	7.82596682375112	5.03770186041341e-15	9.61931075877799e-14	not
Mtcl1	4913.99825469022	0.973518550674212	0.124436709331386	7.82340320557373	5.14140924836555e-15	9.80615481470723e-14	not
Il33	2017.18964964838	-1.54580344403784	0.197600746067845	-7.82286238690164	5.16355423589161e-15	9.83718762619351e-14	down
Prox1	3905.39889167316	0.782528242259955	0.100084560575009	7.81867090952041	5.33839696328411e-15	1.01587267667222e-13	not
Dgke	4222.3000925671	0.859417555047925	0.109945848501583	7.81673493597671	5.42110901003943e-15	1.03044144701612e-13	not
Tmem2	616.356065298341	-1.42091834653441	0.181804678925668	-7.81563134090382	5.46882190823342e-15	1.03833210516187e-13	down
Slc3a2	2574.88872651062	-1.19923073873515	0.153508436162837	-7.81214875684775	5.62211490580754e-15	1.0662280431784e-13	down
Dlgap3	382.917815304477	1.28409009178362	0.164404190110338	7.81056791144932	5.69308733963819e-15	1.07846652250657e-13	up
Serpine2	136.872420933785	-2.08020301009737	0.266364845351242	-7.8096004273924	5.7369570311226e-15	1.08554895416022e-13	down
Kitlg	872.241183682522	-1.86305154401672	0.238581819744273	-7.8088579675252	5.77084871361645e-15	1.0907294871131e-13	down
Ier5	532.718526738851	-2.29046669521625	0.293336320527227	-7.8083296712098	5.79508422748146e-15	1.09407531537096e-13	down
Rab1a	1746.03231833913	-0.858862135689495	0.110091601216232	-7.80134112140487	6.12526894648267e-15	1.15510983984008e-13	not
Tmem167a	938.721767299515	-0.942648693545201	0.120960175161752	-7.79305000414113	6.54107200006365e-15	1.23213488991075e-13	not
Psd2	296.725942052838	1.55354796214165	0.199354362527925	7.79289674146973	6.54901400761092e-15	1.23224481540958e-13	up
Sptb	1816.38205713576	1.05591961747491	0.135508860712709	7.79225514790174	6.5823642784141e-15	1.23712987885884e-13	up
Arhgap42	366.150445798858	-1.5752544464298	0.202163859338078	-7.7919686119343	6.59731246900902e-15	1.23854926688369e-13	down
Atxn1	2300.11814747551	0.900330803901936	0.115593561795581	7.78876253933683	6.76686442479758e-15	1.26895757735342e-13	not
Csrnp1	253.048687083314	-3.79685357584515	0.487551425325422	-7.78759609473175	6.82960950741595e-15	1.27929128424147e-13	down
S100b	262.086833440137	2.71664078684081	0.349058256762423	7.78277188466514	7.09525029482471e-15	1.32536291239677e-13	up
Taldo1	1168.08073665897	-1.58457318986143	0.203601999841198	-7.7826995368284	7.09931047665054e-15	1.32536291239677e-13	down
Trib1	527.623323065055	-2.58035193422463	0.331548605483638	-7.78272594590048	7.09782812682569e-15	1.32536291239677e-13	down
Arf3	3122.82238346443	-0.679187752825842	0.0872772693001178	-7.78195466325074	7.14124620227639e-15	1.33170722609488e-13	not
Pla2g5	812.800089578963	1.43346409634363	0.184264251986014	7.77939334891957	7.28731501925995e-15	1.35743467533401e-13	up
Eif3b	1212.88680286013	-1.01900193442765	0.131026529661452	-7.77706573669133	7.42260412478837e-15	1.38109920748562e-13	down
Aatk	870.078905457175	0.87310946028322	0.112283012586935	7.77597109453417	7.48708032651134e-15	1.39154991284971e-13	not
Cd276	625.095619026058	-1.09603085149954	0.140967545356061	-7.77505807263044	7.54128017862948e-15	1.40006959946041e-13	down
Arcn1	2602.77638511621	-0.638074741317973	0.0821504054072354	-7.7671526775177	8.02700670556999e-15	1.48859639303959e-13	not
Psmd2	2468.937668961	-0.64550809480958	0.0831152156566098	-7.76642507283497	8.07323001659911e-15	1.49551227718992e-13	not
Fkbp1a	1836.80714987001	-1.37645611479159	0.177248181280531	-7.76569951154009	8.11958435350949e-15	1.5024371224737e-13	down
Zdhhc12	216.451664130312	-1.42150132136678	0.183067211870182	-7.76491490117194	8.17000599754678e-15	1.51009845954656e-13	down
Tulp1	8398.90335829638	0.986433657364094	0.127062882195496	7.76335024296387	8.27147782458195e-15	1.52609087740944e-13	not
Ccnd1	983.239044725773	-3.93651891930253	0.507067730008711	-7.76330002154722	8.2747552650649e-15	1.52609087740944e-13	down
Kcnj6	740.892052057024	1.43177016738617	0.184465606906032	7.76171879083955	8.37860225318136e-15	1.54354316096562e-13	up
Cct8	2363.60217914583	-0.810003324076503	0.104372960885401	-7.76066250497455	8.44868709356617e-15	1.5547441106468e-13	not
Acsl6	6846.35962757501	0.817971892185461	0.105406941028182	7.76013310135586	8.48402988841831e-15	1.55953418783154e-13	not
Kifc2	498.720874126215	1.20628957898188	0.155460871134795	7.75944178220864	8.53040124490875e-15	1.56633880753555e-13	up
Plxna2	2027.90382612077	0.953342361123491	0.122902845569816	7.75687785505287	8.70456909622239e-15	1.5965686099161e-13	not
Chsy1	2184.40816609331	-0.948258956859939	0.122480452639683	-7.74212485685006	9.77689062639047e-15	1.79128895437128e-13	not
Clstn1	14149.2405512145	0.749818620805556	0.0968579643762969	7.74142452439412	9.83090490589391e-15	1.79921676015409e-13	not
Prmt3	357.773804399426	-1.1809362550848	0.152584849513488	-7.73953809208571	9.97786421123139e-15	1.82411914935896e-13	down
Cc2d2a	4025.40165204377	1.22954676348842	0.159056323916547	7.73026015698397	1.07327019491881e-14	1.9599763014297e-13	up
Sema4g	226.858151179167	1.47626570608225	0.191080473660343	7.72588469037609	1.11079147596255e-14	2.02628693425588e-13	up
Cd47	3173.95078286907	-1.09539813727068	0.141826965061618	-7.72348288489969	1.13193354773809e-14	2.06260709362591e-13	down
Itga3	1058.59305170456	-1.02098250189584	0.132302338902314	-7.71704045723397	1.19061869067604e-14	2.16561639403685e-13	down
Ssr4	500.116658846066	-1.07661294250684	0.139511953422366	-7.71699425100478	1.19105022029615e-14	2.16561639403685e-13	down
Ptprd	6000.74985864796	0.709802870804473	0.0919939546173712	7.71575560325397	1.2026757433544e-14	2.18438264622699e-13	not
Got1	3011.09740899059	0.947662737196843	0.122977093286366	7.7060102159847	1.29812241842616e-14	2.35518505080871e-13	not
Fgf11	613.5513300992	1.30265001763506	0.169099579702267	7.70344917431863	1.32441797932978e-14	2.4002925846165e-13	up
Clu	9048.22690346115	-1.42223292140954	0.18464040158544	-7.70271787321374	1.3320223514915e-14	2.41146446465693e-13	down
Adcyap1r1	427.641559273745	1.53078094059399	0.199111153108411	7.68807229879542	1.4936840131391e-14	2.70121301123406e-13	up
Aff3	738.264076479521	1.0168335799664	0.132292398712479	7.68625854442601	1.51500199076473e-14	2.73680942150443e-13	up
Arl11	95.676009279776	-5.4794450830627	0.71296656210732	-7.68541664403876	1.52499872362059e-14	2.75189963639553e-13	down
Mboat1	90.0735388472989	-2.5396240316487	0.330552472653493	-7.68296788483231	1.55444567905133e-14	2.80201801306712e-13	down
Abce1	1692.16874780336	-0.688532164455073	0.0896437166200623	-7.68076325274736	1.58143504754726e-14	2.8476033662609e-13	not
Cpeb3	1664.02806628452	0.777350243934295	0.101220300230903	7.67978599313586	1.59354575743419e-14	2.86632838388754e-13	not
Adamts12	118.079127530924	2.38562373749757	0.310710893258799	7.67795332978728	1.61650357958303e-14	2.90450310554693e-13	up
Inpp4a	1725.3077232186	0.660888229772091	0.0860784168046522	7.6777461099444	1.61911981621748e-14	2.90608579232347e-13	not
Eif3a	2421.61402688524	-0.706040175572535	0.0919833872564466	-7.67573576741764	1.64471845311382e-14	2.94887100812035e-13	not
Txn1	374.037124174537	-2.20274858704275	0.287393756773962	-7.66456659243029	1.79436089406842e-14	3.21372914781494e-13	down
Naca	2160.37416594615	-0.951056920201159	0.124093644821068	-7.66402599885352	1.80193393179469e-14	3.2238446177173e-13	not
Galnt14	575.82128125265	1.48875434082246	0.194311393710651	7.66169349307107	1.83497153564645e-14	3.27944859508383e-13	up
Hes5	52.7144875968123	4.72995136459872	0.61737259403947	7.66142101263459	1.83886960696934e-14	3.28291156058726e-13	up
Hspd1	1627.56566215459	-0.885317533716072	0.115713515502019	-7.65094319254886	1.99510471128835e-14	3.55804297073851e-13	not
Olr1	760.18359331746	-6.08827369156303	0.795946319379423	-7.64910087945364	2.02389423058653e-14	3.60554604100021e-13	down
Rps19	541.258737819434	-1.91170219964622	0.250034292156821	-7.64576004017562	2.07714713888899e-14	3.69648310178906e-13	down
Gpnmb	3333.14760848231	-6.73726527198129	0.881242150728207	-7.64519180841952	2.08634088741966e-14	3.70890281324094e-13	down
Tsr1	1240.24830255684	-0.849594871556966	0.11114104039828	-7.64429474937787	2.10093646207984e-14	3.730888864686e-13	not
Hbb	513.110110638633	-2.50861945144885	0.328263529453344	-7.6420900476713	2.13723613667872e-14	3.7913301212735e-13	down
Lrch3	2956.75244380695	0.665007237295469	0.0870361421384472	7.64058724291399	2.16233218519331e-14	3.83178992309493e-13	not
Syp	9401.57757531767	0.646580514850359	0.0846825877730984	7.63534194990392	2.25221845450577e-14	3.98685520498453e-13	not
Klhl21	319.467500905298	-1.36726961148526	0.17912356079544	-7.63310870671386	2.29159492905419e-14	4.05227546799805e-13	down
Rhoa	2818.40778947919	-1.05034695786382	0.137634780222706	-7.63140651050743	2.32206204884409e-14	4.10181973311637e-13	down
Lrrc25	302.859224026536	-6.64650515308771	0.871109577248436	-7.62993006469053	2.34881095587877e-14	4.14469844753907e-13	down
Tmsb10	386.208064337139	-2.07045731167035	0.271503065559851	-7.62590767585251	2.42323219097483e-14	4.27152066000679e-13	down
Tmed7	1289.89060464131	-0.905589513669271	0.118760839280373	-7.6253209320232	2.43428005437482e-14	4.2864830484291e-13	not
Fbxl20	1964.0325024274	0.651021564911932	0.085444637972764	7.61922082365717	2.55211540852433e-14	4.48925678898618e-13	not
Ncoa2	3345.13847369157	0.682604459693889	0.0896093278181128	7.61756031782122	2.58515119242586e-14	4.54259620864254e-13	not
Sesn3	5794.90789750689	0.528949769303389	0.0694453204018361	7.61678060152493	2.60080843101447e-14	4.56531844714553e-13	not
Snrpg	186.450404595694	-1.53047740196319	0.200989775792125	-7.61470276749848	2.6429896687217e-14	4.63450314056687e-13	down
S100a6	679.702153371848	-6.74268733196031	0.886370320659319	-7.60707705888078	2.80364166164393e-14	4.9110651951767e-13	down
Sec61g	192.024244864074	-1.9128440481698	0.251520784743122	-7.6051132319875	2.84654555047266e-14	4.98100854631298e-13	down
Nfe2	80.242270073048	-6.24915320408938	0.821945331263465	-7.60288180539137	2.89607976908451e-14	5.06239580512413e-13	down
Hnrnph2	1640.91813876233	-0.71286833970922	0.093772860810894	-7.60207520112688	2.91419294606133e-14	5.0887460974706e-13	not
Ephb1	197.762945090242	1.88252521043825	0.247686995515569	7.60042006452421	2.95171043467604e-14	5.14353204360926e-13	up
Psd	5902.91406982527	0.891217818402794	0.117257937141866	7.60049033887181	2.95010789145791e-14	5.14353204360926e-13	not
Akap8l	2025.30719963378	0.832870395813636	0.109644297686921	7.59611227746491	3.05159785371173e-14	5.31206420563999e-13	not
Lmtk3	757.688097468546	1.18613107451389	0.156181409335184	7.59457274436746	3.08809634063693e-14	5.37001675184901e-13	up
Arhgap25	145.279998189206	-3.46941120605789	0.456950778447011	-7.59252718169997	3.1372564349029e-14	5.44984401025767e-13	down
Jaml	66.0446846898215	-5.51633636273715	0.728049562661224	-7.57686927600561	3.53993138586543e-14	6.1429731593474e-13	down
Usp13	1795.02504037882	0.754773690566019	0.0996656665087989	7.57305616873976	3.6454458869871e-14	6.31952762147887e-13	not
Cnnm1	452.805097125847	1.2171003381692	0.160733814729189	7.57214864974007	3.67101045886095e-14	6.35726382048454e-13	up
C3	2011.76077566479	-4.44459540141701	0.587009233297772	-7.57159368081421	3.68673057294401e-14	6.37789154695458e-13	down
Ift140	2122.617171357	0.753421873807613	0.099523040068651	7.57032616053431	3.7228831818698e-14	6.429675050876e-13	not
Svil	2342.6877061754	0.686647989584818	0.0907031737189973	7.57027523327999	3.724343006897e-14	6.429675050876e-13	not
Gse1	4388.12652904131	0.839266605436852	0.110872876949386	7.56962954808127	3.74290039752484e-14	6.45505767836777e-13	not
Ppp1ca	1234.16473667086	-0.810890477061816	0.107151095019928	-7.56772926035896	3.79804504922011e-14	6.54342205702058e-13	not
Suclg2	385.970633250036	-1.44850399269558	0.191448666794337	-7.56601765345084	3.84839776227589e-14	6.62335754646167e-13	down
Nr2c2ap	220.534313480544	-1.64582530292346	0.217780923036579	-7.55725193912886	4.11674113904404e-14	7.07792064829893e-13	down
Il10rb	204.627683385756	-3.30053089317196	0.436833085860748	-7.55558816399748	4.16971261704613e-14	7.16164179333892e-13	down
RGD1307182	682.241894699256	-8.01655981461539	1.06108714184361	-7.55504378338508	4.18718976661874e-14	7.18429096637268e-13	down
Ifngr2	430.655082944488	-1.93719595863887	0.256451709509209	-7.55384303090135	4.22599457443882e-14	7.24344986116197e-13	down
Sepp1	206.923033093006	2.15074455190082	0.284872308931177	7.54985474007733	4.35743964681546e-14	7.46111291672513e-13	up
Pde10a	604.626528251962	1.23305061560278	0.16332720858604	7.54957258057352	4.36688978351493e-14	7.4696564162146e-13	up
Slfn4	1286.27687610906	-7.18795095096625	0.952428677341724	-7.54697031070944	4.45500091924557e-14	7.61259646874351e-13	down
Hn1l	354.189224189189	-1.66471707950886	0.220735050263844	-7.54169796558825	4.6389117780849e-14	7.9175511203749e-13	down
Ets1	201.87024942773	-2.45522606248065	0.32555834780429	-7.54158533805011	4.6429208170358e-14	7.9175511203749e-13	down
Actr10	1357.93532915912	-0.79552495013072	0.105509421117664	-7.53984754824457	4.70521193329959e-14	8.01561333011546e-13	not
Cd300a	71.7073891091661	-5.30754623387178	0.704828295838104	-7.53026838623247	5.06361349020162e-14	8.61740564094677e-13	down
Orm1	1854.57751667638	-8.34939405196943	1.10927887930123	-7.52686651460357	5.1972453399522e-14	8.83584471703954e-13	down
Carmil3	1506.04533992856	1.01704484055358	0.135193001941466	7.52291040178195	5.35701369747029e-14	9.09823036286384e-13	up
Omg	204.684799227432	2.33532058376599	0.310477573306162	7.52170457562527	5.40666443667833e-14	9.16396788022422e-13	up
F2rl1	64.881370910439	-3.75308579438906	0.498963022443961	-7.52177140503549	5.40390088487023e-14	9.16396788022422e-13	down
Tmed9	589.058151195234	-0.903929422317665	0.120203218102445	-7.52001016767518	5.47719824754014e-14	9.26476382356638e-13	not
Mcemp1	312.458966757833	-8.47616951374308	1.12713390961603	-7.52010869465418	5.47307216599658e-14	9.26476382356638e-13	down
Gpat3	196.273920320926	-3.63147715487212	0.48298934105967	-7.51875216729364	5.530149964748e-14	9.34489316949243e-13	down
Slc12a4	244.803151050134	-2.13485397944809	0.284023818078157	-7.5164610978528	5.62788167392233e-14	9.5004542854338e-13	down
Ahdc1	1090.63930038745	0.764449656996665	0.101731583744498	7.51437880802682	5.71817915854922e-14	9.64316497372259e-13	not
Zbtb38	1992.40478105194	-0.605491447878595	0.0805835074109332	-7.51383834400393	5.74184800224882e-14	9.67333869674635e-13	not
Gng10	385.21225261933	-1.74855423431533	0.232800389498984	-7.51095923025918	5.86956716940332e-14	9.87857003204302e-13	down
Eif5	2903.26170800266	-0.652384201237487	0.0868657391006645	-7.51025902722672	5.9010483963805e-14	9.92158197246867e-13	not
Whrn	1969.96665678564	1.02571925116943	0.136602094244301	7.50881058481446	5.96669836158453e-14	1.00218987726273e-12	up
Dkk3	9712.27347299554	1.26277976702051	0.168210619664809	7.5071346240614	6.0435569100655e-14	1.01408220456871e-12	up
Hpcal1	931.340800268591	0.972259721398874	0.129583365757726	7.50296703372135	6.23892472821859e-14	1.04581615113862e-12	not
LOC108348486	128.340348789652	-8.51195570897623	1.13470680490653	-7.50145823764347	6.31117383838836e-14	1.05686917097652e-12	down
Rab20	163.518554290597	-4.51813295993699	0.602340646718654	-7.50095977176741	6.33522328797671e-14	1.05983665514943e-12	down
Adam22	2064.60977586999	0.97702400271894	0.130334046417565	7.4963068328957	6.56410334638445e-14	1.09703068501551e-12	not
Ago3	1992.33862718897	0.630387982385736	0.0840952435350912	7.49611935094388	6.57349406645574e-14	1.09750480196279e-12	not
Hlf	1350.01616738866	0.984773329365063	0.131380939056686	7.49555709097322	6.60173618429253e-14	1.10112225241198e-12	not
Slc1a7	2067.82056222827	0.914278263357779	0.121997341951409	7.49424740517653	6.66798458319122e-14	1.11106537144398e-12	not
Stab2	49.1410780669062	4.76271390804761	0.635628062389972	7.49292580025452	6.73549829566736e-14	1.12119934850145e-12	up
Ube2l6	69.797484261177	-2.99980164588763	0.400402528347409	-7.49196479420044	6.78501248267487e-14	1.12831995069388e-12	down
Cabp5	1648.6070949937	1.10781452308954	0.147874150495015	7.49160363309671	6.80371304786473e-14	1.13030732836848e-12	up
Cacng7	862.545027608201	0.838768069423425	0.111992502898527	7.48950195517466	6.9135454456036e-14	1.14741558009988e-12	not
Cald1	731.850748075464	-1.66048448636715	0.221813662548439	-7.48594323401763	7.103509607861e-14	1.17777595933901e-12	down
Trhr	102.191840224051	2.80161337310803	0.374577524950801	7.47939528266149	7.46653791140714e-14	1.23674227363426e-12	up
Psma5	597.490476050048	-1.07150832541572	0.143269964883037	-7.47894596254338	7.49210699943756e-14	1.23975122344448e-12	down
Gnb5	6614.44513737121	0.793981785115791	0.106164201863192	7.47880896932613	7.49991986693429e-14	1.23981893476487e-12	not
Prmt1	945.116453281301	-0.837918220292135	0.112089835169558	-7.47541665151545	7.69596241047572e-14	1.27097225370638e-12	not
Cyba	95.4125170994646	-2.78655322038516	0.372927606247657	-7.47210228929697	7.89236173555176e-14	1.30212305047832e-12	down
Trank1	836.740501679313	0.847382806597274	0.113425076403849	7.47085947361562	7.96727041114274e-14	1.31318809355311e-12	not
Gltp	198.810991482274	-1.81160163812618	0.242504969370034	-7.47036913442334	7.99701667562374e-14	1.31679489921333e-12	down
LOC103690082	776.601590719096	0.984411998103008	0.131805137618358	7.46869216094878	8.09957718779007e-14	1.33237249102881e-12	not
Il18rap	87.1959684191665	-7.35651076946019	0.985247398343311	-7.46666348150742	8.22537656324364e-14	1.35173852726279e-12	down
Cox4i2	242.469351835349	1.50928895856603	0.202189549434284	7.46472289388322	8.34750972972011e-14	1.3704646856264e-12	up
Unc13a	1541.10747701758	0.82979038479828	0.111291340151778	7.45601934226526	8.91756596992149e-14	1.46262056544863e-12	not
Ggta1	126.760373713233	-3.66253947765424	0.491507731738572	-7.45164163481014	9.21858521949521e-14	1.51051299496738e-12	down
Stard7	5270.47476294554	0.770969983466619	0.103466143336083	7.45142283850596	9.23388930196899e-14	1.51154164468009e-12	not
Fam184b	188.278426364244	2.0494562278374	0.275071536846811	7.4506299391447	9.28955951782556e-14	1.51916956724128e-12	up
LOC103693683	43.0857592860332	-5.3182644158221	0.71386225995355	-7.44998680301177	9.33495690783982e-14	1.52510427686523e-12	down
Grip2	236.602024641483	1.55782341390445	0.209195360586418	7.44673978207519	9.56750660501563e-14	1.56157373886542e-12	up
Kcnj14	3664.3931273611	0.77619467323459	0.104261055917418	7.44472292558967	9.71480958931342e-14	1.58407206799068e-12	not
Chd7	4786.7668571664	0.8241444828334	0.110754675228784	7.44117104881558	9.97966253473695e-14	1.62567537749713e-12	not
Pa2g4	1030.21055302024	-0.989382936967023	0.13297441097975	-7.44040097397154	1.00380140595223e-13	1.63359167580914e-12	not
Mylk	294.872876199689	1.49819627908799	0.201391924297474	7.43920732826913	1.0129124509963e-13	1.64681863149359e-12	up
Prtg	645.229981031917	-1.52946089185433	0.20565350056931	-7.43707686774271	1.02937658570734e-13	1.6719631720907e-12	down
Rpl36al	311.801932966244	-1.37687754343308	0.185242947284088	-7.43282032390414	1.06306261014461e-13	1.72500450285674e-12	down
Map3k13	884.714542902718	0.792318199228983	0.106650210213674	7.42912927824117	1.09314867739405e-13	1.77210723636406e-12	not
Sec16b	361.146777902653	-2.63348600489838	0.354579012612119	-7.42707805940901	1.11022847716796e-13	1.79805474648497e-12	down
Cadm3	2390.89833249151	0.794115812480033	0.106929985615455	7.42650256529405	1.11506735168063e-13	1.80414665422645e-12	not
Mmp8	125.80580926075	-8.4775006729398	1.14166007261915	-7.42559092347957	1.12277507992058e-13	1.81486404327702e-12	down
Sept4	636.506507979427	1.06313941964977	0.143189868659006	7.42468325172878	1.13050125446649e-13	1.82559055036604e-12	up
Tmem108	855.417491341178	1.25272292748625	0.16875119714143	7.42349061047754	1.14073258946413e-13	1.84033795213549e-12	up
Amotl2	3298.61307246883	-0.886577105952208	0.119482304320677	-7.4201540637577	1.1698417493429e-13	1.88389755748834e-12	not
Pcna	729.988228937367	-1.2527952774049	0.168838974979759	-7.42005971994966	1.17067536076674e-13	1.88389755748834e-12	down
Il1r1	912.848309457823	-4.27191136903079	0.575728457897025	-7.42001078882724	1.17110794060991e-13	1.88389755748834e-12	down
Ube2d3	2937.56413081918	-0.789494982516834	0.106419827674938	-7.418683151117	1.18290517700773e-13	1.90104895337537e-12	not
Rnd2	264.624906283571	1.66710744267328	0.224806547595099	7.41574238164949	1.20945393534788e-13	1.94185192726133e-12	up
Arhgap29	526.365503496378	-1.14504514586444	0.154410761735553	-7.41557863580438	1.21094929200966e-13	1.94239050229826e-12	down
Zyx	748.609506494146	-1.74818229651906	0.235754349470504	-7.41527060028976	1.21376725348175e-13	1.94504750495745e-12	down
Aldoc	7362.13266281986	0.947173348969311	0.127775747598421	7.41277876883281	1.23680112418651e-13	1.98006420895099e-12	not
F2r	228.498881184166	-2.06409945232449	0.278472752698815	-7.41221333979822	1.24208730601923e-13	1.98662789174766e-12	down
Tspan7	2750.6206195016	0.688560552079359	0.0929004867173252	7.41180780004405	1.24589235364847e-13	1.99081234295775e-12	not
Etnppl	38.2779836274103	5.29677886313715	0.715008031560656	7.40799911236774	1.28219161930084e-13	2.04686185479617e-12	up
Mcm4	932.756038484782	-1.04897997482809	0.141603872448784	-7.40784808132624	1.28365226560043e-13	2.0472419847376e-12	down
Clec4a3	43.9272765097862	-4.59709613652051	0.620617185022732	-7.40729752166325	1.28899067734639e-13	2.05379998885277e-12	down
Disp2	1912.860032626	0.887101102884628	0.119785656931446	7.40573726111731	1.30423829404236e-13	2.076119246391e-12	not
Kif19	1089.34875791299	1.04672012388664	0.141355684632245	7.40486756234689	1.31281419692757e-13	2.08778599636743e-12	up
Nlgn2	1383.15790105655	0.701129022563392	0.094689675031836	7.40449285867401	1.31652612296765e-13	2.0917026997359e-12	not
Sdf4	1292.12581112784	-0.750485833844901	0.101360494123279	-7.40412564417971	1.32017386467129e-13	2.09551009836829e-12	not
Junb	1455.83918555253	-4.37416054953733	0.590854217922249	-7.40311301308663	1.33028441595516e-13	2.10955898007435e-12	down
Ndrg3	1541.31502624419	0.811432946085913	0.10963644044282	7.40112450576241	1.35036045312784e-13	2.13936955043318e-12	not
Itgax	297.59383369765	-6.81740352267204	0.921276264359762	-7.39995567714943	1.36229960599266e-13	2.15624472608252e-12	down
Il10ra	139.735142714161	-3.83178095252077	0.518394668036888	-7.39162878937657	1.45040981243996e-13	2.29353755610195e-12	down
Gnat2	977.147292040616	1.17739229183331	0.159315598698013	7.39031395202608	1.4648252947299e-13	2.31414758354216e-12	up
Pitpnm1	5883.74457415074	0.864723684348201	0.117021293925984	7.38945584463577	1.47430915155887e-13	2.32693506616446e-12	not
Bcl9	806.848153973824	0.822185440107481	0.111304127396345	7.38683694253083	1.50362803484022e-13	2.37097505380737e-12	not
Kctd12	691.028983792886	-2.02360631340825	0.274076831232783	-7.38335416498424	1.54350719426677e-13	2.43156834197473e-12	down
Laptm4a	1436.66693675996	-1.11042377758168	0.150429800257937	-7.38167421400334	1.56311304215922e-13	2.46014013195473e-12	down
RT1-Da	45.5646395333501	-4.50372982518367	0.610852213430266	-7.37286323297872	1.67001792993154e-13	2.62592678447263e-12	down
Ap1b1	3934.35276208416	-0.673857464802561	0.0914381363528106	-7.36954504630878	1.71211308026335e-13	2.68959152364822e-12	not
Cacnb2	4660.59915181739	0.943798845792063	0.128099900293655	7.36767822323444	1.73625239863386e-13	2.72495620126735e-12	not
Arpc4	716.025079720151	-1.00812472174908	0.136837550342599	-7.36731050230767	1.74104655419227e-13	2.72992187233181e-12	down
Ssr3	1865.23648342523	-0.810589185078867	0.110078696469614	-7.36372441785429	1.78848725789277e-13	2.80168452952969e-12	not
Rims1	947.965715782769	1.2513112924509	0.169965638093074	7.36214276303115	1.80981260839846e-13	2.83059370313054e-12	up
Eif3l	750.986417965706	-0.953410178941541	0.129502384952184	-7.36210517893988	1.81032237910714e-13	2.83059370313054e-12	not
Wdr17	8152.79047625815	0.960442559203498	0.130462014117651	7.36185598313215	1.81370590943801e-13	2.83267677852586e-12	not
Phf8	1992.71556322147	0.605107570688118	0.0821960690672346	7.36175802024247	1.81503773041816e-13	2.83267677852586e-12	not
Mmel1	74.2929947777333	2.69360160498803	0.366032017390381	7.35892347394093	1.85399270926815e-13	2.89077857629465e-12	up
Slc25a3	3237.14085287578	-0.660275693173382	0.0897284330818633	-7.35860050705424	1.85848301410517e-13	2.89508433062374e-12	not
Ipo7	3150.70074668179	-0.600029343293984	0.0815554476542217	-7.35731775807283	1.87642318922623e-13	2.9203143798125e-12	not
Pdzd8	3374.07957086247	-0.593739202558584	0.0807248505273274	-7.35509819690021	1.90786810662665e-13	2.96649575799163e-12	not
Baz2b	4900.6378974726	0.715802983977488	0.0973390949406431	7.35370494675321	1.92787040455071e-13	2.99481612194862e-12	not
Thsd7a	2518.66630707102	0.956400849738833	0.130073322577734	7.35278249825031	1.94122681413845e-13	3.01276962275834e-12	not
Itga6	434.556742692152	-1.38768476968056	0.18875184161826	-7.35190055780795	1.95408168574052e-13	3.02991221383433e-12	down
Akr1a1	2914.80363054538	-0.80399760238333	0.109427043913486	-7.34733913692283	2.02191402357853e-13	3.12929503131665e-12	not
Prdx6	541.96051716408	-1.84472904375319	0.251073755502816	-7.34735910592814	2.02161208408694e-13	3.12929503131665e-12	down
Kcna2	1933.94427251851	1.09075467635524	0.148476195153482	7.3463269666071	2.03727662420925e-13	3.15016014302938e-12	up
F2rl2	329.169024562929	-7.53272733324763	1.02564592893728	-7.34437403856577	2.067242704185e-13	3.19354670888211e-12	down
Clec1a	64.7807426313629	-4.89534006531326	0.666947704548502	-7.33991590634114	2.13728099931549e-13	3.29870116263016e-12	down
Shisa9	270.981949876016	1.99548671388655	0.27191016775346	7.33877195683191	2.15562531624593e-13	3.32395041858696e-12	up
Bbs9	3562.34612625545	0.766715352400943	0.104570986773004	7.33200839029358	2.26728898057106e-13	3.49291823998555e-12	not
Rpl22l1	271.426848451056	-1.49658978201528	0.204138984341343	-7.33122968571652	2.28050426130363e-13	3.5100481948337e-12	down
Cacng5	248.206371203421	1.45955498774511	0.199154234386371	7.32876703446578	2.3227975627312e-13	3.56858421885291e-12	up
Pdzd7	523.386432497705	1.01978676497133	0.139146218636182	7.32888593715734	2.32073795360671e-13	3.56858421885291e-12	up
Chdh	124.049361439495	-2.44857636011013	0.334130109765152	-7.32821223992995	2.33243136430442e-13	3.5801004240735e-12	down
Eml2	1250.76327170695	-1.31100047895327	0.178921765015893	-7.32722751106787	2.34962756992215e-13	3.6031926086004e-12	down
RGD1306271	2125.94348370151	0.822466164340198	0.112262154174699	7.3262995030391	2.36594722326357e-13	3.62489956091233e-12	not
Calr	5593.04694616967	-0.825506491663957	0.112782013711538	-7.31948707508762	2.48920552133393e-13	3.81025920112047e-12	not
Pes1	819.386166816499	-0.837126630485041	0.114393659324189	-7.31794607699931	2.51794995718001e-13	3.85073881122707e-12	not
Psmd1	2647.9294975026	-0.614175851502647	0.0839547021058002	-7.31556227462589	2.56305880046887e-13	3.91614805407406e-12	not
Rnf19b	466.774905018046	-1.67974189597115	0.229625590997295	-7.3151336864319	2.57125277014394e-13	3.92508649852602e-12	down
Dlg4	11907.0700165819	0.744812645778085	0.101908139801052	7.30866687618997	2.69805725229e-13	4.11490589679857e-12	not
Pdha1	1242.63828359453	-0.734258937075141	0.100468631518288	-7.30834018517993	2.70462363222973e-13	4.12116718337754e-12	not
Slc6a1	4831.77263227434	1.35461388787815	0.185443637232162	7.30472022710745	2.77844247902714e-13	4.22979979579895e-12	up
Flrt1	401.241629532252	1.16063516257905	0.158947737730842	7.30199233501796	2.83537426323478e-13	4.31255017367209e-12	up
Ccnd2	366.482370949571	-1.43005826825219	0.195870083653551	-7.30105507475879	2.85519836160617e-13	4.33876150303602e-12	down
Fblim1	62.8341211336067	-3.2737415200005	0.44845072708633	-7.30011419820996	2.87523585981647e-13	4.36524929360713e-12	down
Atf3	416.967683642297	-1.59664609170879	0.218721740644616	-7.29989660379972	2.87988951550131e-13	4.36835415095878e-12	down
Upp1	393.618826659376	-6.59836123919565	0.903955445065562	-7.29943193020656	2.88985219489777e-13	4.37949908196905e-12	down
Lamb3	208.953205529027	1.86533042258384	0.25561811029661	7.29733280798991	2.93528121520581e-13	4.44432361933423e-12	up
Nacad	903.679396424949	1.08350952158883	0.148485984002119	7.29704913814201	2.94147392498612e-13	4.449676815521e-12	up
Aak1	8201.25504736867	0.578108058844367	0.0792296445771363	7.2966130534832	2.95101899093995e-13	4.46008700562097e-12	not
Reck	862.5375945623	0.992329856296137	0.136039926104423	7.29440161217399	2.99989351866757e-13	4.52986626362552e-12	not
Slc8b1	135.241372270567	-2.43159839433223	0.333604401907437	-7.28886783396496	3.12570489273905e-13	4.71559046250524e-12	down
Tmem117	229.624920057999	-1.33785061388816	0.183555110061108	-7.28855008963122	3.13308411102092e-13	4.72246863394747e-12	down
Piezo1	1061.21461509522	-2.04233828367646	0.280357799635271	-7.28475643029521	3.22251975521817e-13	4.85290609900031e-12	down
Cxcl16	194.773970183885	-2.69711733139625	0.370266343696293	-7.28426274036004	3.23434134869959e-13	4.86633245510542e-12	down
Lyn	761.059570539448	-5.5107638122279	0.756588676059307	-7.28369850964558	3.24790422845279e-13	4.88235226298657e-12	down
Itga7	474.549006352005	-1.40492325100784	0.192964731270094	-7.28072555933216	3.32029528700108e-13	4.98669640144574e-12	down
Ggact	217.942947547993	-1.47282557448864	0.202304252148143	-7.28025021149891	3.33201596882612e-13	4.99981535967403e-12	down
Acaca	4832.06298852858	0.89856893543112	0.123433642340223	7.27977331297066	3.34381571688307e-13	5.0130293639144e-12	not
Snrpd2	397.838072404986	-1.12272368665333	0.154263316262337	-7.27796934394987	3.38882313150866e-13	5.07595994277675e-12	down
Pgs1	470.537089515059	-1.11699122583267	0.15359890137094	-7.27213030733302	3.53861989406949e-13	5.29559684951633e-12	down
Cdc23	3306.00843938484	0.761429435810441	0.10474061708506	7.26966726949947	3.6037403583086e-13	5.38823536073534e-12	not
Tlr7	55.844966014655	-2.88012487973027	0.396313092958667	-7.26729681885794	3.66752366204112e-13	5.47871108336669e-12	down
Lrrc66	108.381787851158	1.86181106347144	0.256478050470987	7.25914385286567	3.89548023798096e-13	5.81405633379939e-12	up
Vamp3	543.007107710725	-1.04718394061539	0.144307101387798	-7.25663484710488	3.96839098620229e-13	5.91760244478572e-12	down
Elf4	100.773658048496	-4.15829335717513	0.573043697204086	-7.25650308600145	3.97225672761855e-13	5.91809707835411e-12	down
Ost4	514.520977127887	-1.26402510458509	0.174273746946402	-7.2531010937284	4.07335816020291e-13	6.06332940006737e-12	down
Slc26a2	3078.92042931001	-0.977739974344544	0.13488734749452	-7.2485669894596	4.21204097719983e-13	6.26419522239683e-12	not
Cpne5	430.632371735213	1.27575238933683	0.176050818130148	7.24650077112231	4.27676745746396e-13	6.35481347317582e-12	up
Abat	636.94837871487	1.34933618054188	0.186278840151824	7.24363636493616	4.36811617515568e-13	6.48479374726569e-12	up
Cbarp	1035.3468537394	0.748481418490283	0.103383095339373	7.23988207195059	4.49075047564215e-13	6.66094840257781e-12	not
Adamts1	1272.87960285516	-1.2497002461945	0.172636640876107	-7.23890501953956	4.52321644559916e-13	6.70316660159323e-12	down
Nckap1l	278.597537538242	-2.77308403064086	0.383113096292773	-7.23829087931173	4.54374123786931e-13	6.72762959941287e-12	down
Ylpm1	2535.5956066427	0.614338290790847	0.084912444045149	7.23496182095755	4.65660117988572e-13	6.8886434062161e-12	not
Ifrd1	700.273133578747	-1.16286086516302	0.160761765489664	-7.2334417429484	4.70904506499192e-13	6.96007666887508e-12	down
Arl4d	1319.70258611079	1.26139924110402	0.174394800526787	7.23300945494801	4.72406496107797e-13	6.97611920971885e-12	up
Fam196a	711.39745808464	1.15507101306625	0.159742116305256	7.23084831841708	4.7998621634279e-13	7.08180544394394e-12	up
Exoc5	1289.46953759614	-0.802253968164789	0.110951354718829	-7.23068204257485	4.80574315391583e-13	7.08424074431994e-12	not
Celsr1	64.1491858981064	-4.28184008702948	0.592419650814902	-7.22771447763356	4.91190042194876e-13	7.23436099084907e-12	down
Camkv	1054.77359991831	1.14513127401947	0.158463051938266	7.22648756295309	4.95645995511494e-13	7.29357455257951e-12	up
Apex1	365.668849467855	-1.11134827369119	0.153986571864863	-7.21717653839643	5.30780532008651e-13	7.8037320360113e-12	down
Il1b	1102.84125727819	-8.9115904768865	1.23502784051981	-7.21570007129211	5.36572057004424e-13	7.8819611110492e-12	down
Adgre5	409.769852074375	-5.74347855830479	0.79604011517575	-7.21506171461817	5.39095216320762e-13	7.91208456836765e-12	down
Rftn2	107.82781188388	2.59778528583927	0.360076981669987	7.21452749851187	5.41215701529328e-13	7.93625055850274e-12	up
Slc15a3	106.135460648965	-5.39982744090149	0.748537348962328	-7.21383835875002	5.43963230436028e-13	7.9695610296428e-12	down
Dpp6	1274.03552308681	1.1617526320709	0.161061370626595	7.2131053371221	5.46900741905229e-13	8.00559425170015e-12	up
Ostf1	313.682245926373	-1.9063263354915	0.26447364298822	-7.20800119797348	5.67791308777546e-13	8.30413384872382e-12	down
Stxbp5	4442.06239537482	0.714965774542385	0.0993307476839571	7.19782938528971	6.11786273613379e-13	8.9397669615442e-12	not
Gnai3	1259.70653886072	-1.34346912638454	0.186696858881018	-7.1959921256133	6.20082077670908e-13	9.05309021157543e-12	down
Slfn2	444.065625425131	-6.13974378252939	0.853237894160696	-7.19581704533748	6.20878359368132e-13	9.05681969161912e-12	down
Gng7	183.232243513406	2.16907285857852	0.301600818173968	7.19186662592993	6.39114481106823e-13	9.31471810323312e-12	up
LOC103691267	919.050968505929	0.87534039907101	0.121761256253923	7.18898955219023	6.52725680155641e-13	9.50482107816206e-12	not
Morf4l2	2115.73379101602	-0.930632128649412	0.129461392792473	-7.18849155393545	6.55110387025125e-13	9.53125850662271e-12	not
Lrrc4c	744.527832819919	1.04951432268014	0.146002398495398	7.18833617458153	6.55856183278251e-13	9.53382608088333e-12	up
Sgpp2	167.925395052346	1.82306259435781	0.253797620320407	7.18313509817895	6.81307160027426e-13	9.89520355751888e-12	up
Lilrb3a	105.969106061674	-9.13274279841069	1.27198251402063	-7.17992794534798	6.97481685682118e-13	1.01213416884166e-11	down
Pfkp	4323.73923749776	0.887072142066013	0.123609903877384	7.17638404561783	7.15793055989028e-13	1.03780697104695e-11	not
Astn2	488.384271862514	1.4192691954757	0.197781233436642	7.17595482045748	7.18042656470462e-13	1.04016802121578e-11	up
Ppef2	5825.37563058012	1.09245577530818	0.152241514266825	7.17580733855217	7.18817220762838e-13	1.04039007596322e-11	up
Cartpt	595.395651132072	0.974593329374023	0.135875594946226	7.17268858885015	7.35390065223399e-13	1.06345786115985e-11	not
Capn7	2436.19934075797	0.526927487523065	0.0734862911059022	7.17041885763022	7.47686515249873e-13	1.08030702194775e-11	not
Gpatch8	3252.46459884015	0.695107883407106	0.0969597140428054	7.16903809246212	7.55265417593011e-13	1.09031678301832e-11	not
Antxr2	438.282944780047	-2.58758527481402	0.360999781957164	-7.16783057536877	7.61955148746849e-13	1.09902678044055e-11	down
Ank1	1081.28622052147	0.994520519014937	0.138790427761979	7.1656275944369	7.74309995938133e-13	1.11588598898279e-11	not
Ttyh3	1039.96075382456	1.02713591725953	0.143438233727028	7.16082379551766	8.01936732128366e-13	1.15470614928819e-11	up
LOC103692848	1012.86182905488	1.12384336870795	0.156958853890446	7.16011451951842	8.06096923144644e-13	1.15969923324572e-11	up
Phf24	705.211340485734	1.03198991771149	0.144178534086272	7.15772236312224	8.20284693299475e-13	1.17847236269649e-11	up
Drd2	495.904306007838	0.929634932329825	0.129879411227604	7.15767744512413	8.20553430612747e-13	1.17847236269649e-11	not
Gria3	832.234653850149	1.13672225531489	0.158831738227567	7.15677022741035	8.25999707003217e-13	1.18527772866117e-11	up
LOC684327	73.886501053762	3.42160584442554	0.478207216738314	7.15506944408561	8.36305749681384e-13	1.19903904830175e-11	up
Camsap3	645.992171301477	0.886487414040417	0.123925420079237	7.15339446478056	8.46578748822968e-13	1.212729489118e-11	not
Heg1	3810.84525566513	0.670122224701886	0.0936889318998079	7.15262957014521	8.51311105595584e-13	1.21846630549604e-11	not
Kif13b	1452.01447948162	0.733863173143308	0.102611744711155	7.15184382849239	8.56199475648351e-13	1.22441643204161e-11	not
RGD1563888	2872.63354811279	0.618218263689003	0.0864756330840368	7.149045825293	8.73831583041903e-13	1.24856516123035e-11	not
Sod2	4586.49214745795	-3.84636027090048	0.538049324066933	-7.14871313623655	8.75951642404447e-13	1.25052738309504e-11	down
Tmem176a	97.3416685421046	-2.51572490889438	0.351948554469885	-7.14799045753616	8.80574317645724e-13	1.256056007095e-11	down
Ifitm1	434.612844006867	-7.57174587421536	1.05968785673139	-7.14526058415956	8.98253227049975e-13	1.28018285448331e-11	down
Slc24a2	1265.16574629151	0.820313675435407	0.114846115376917	7.14272026305104	9.15017233666532e-13	1.30296586692005e-11	not
Hectd4	7021.15066556587	0.731176017895847	0.102379373648134	7.14182937286583	9.20968788616515e-13	1.31032653646323e-11	not
Cnr2	70.6208042997516	-5.03394861424608	0.705563784840854	-7.13464710406237	9.70357894907646e-13	1.3794238801463e-11	down
Slc4a3	994.791691257983	0.832212501688683	0.116658346941368	7.13375873658617	9.76644592783225e-13	1.38718323585648e-11	not
Grin1	1405.80787467739	0.968784915074053	0.135827945945747	7.1324417690967	9.86037975702673e-13	1.39933830009466e-11	not
Egr1	264.19851550677	-2.2211866111631	0.311505251506897	-7.13049491274441	1.00008672302244e-12	1.41807385806383e-11	down
Slc1a3	2110.92143329247	1.49500781856267	0.209772193617502	7.12681596536413	1.02717281395554e-12	1.45524838769031e-11	up
Mink1	2009.93577336605	0.732824535814317	0.102833710293221	7.126306477951	1.03098019951144e-12	1.45940781242761e-11	not
Lman1	2235.03311002847	-0.641687682184355	0.0900836028827096	-7.12324620297262	1.05414270908289e-12	1.49093528769443e-11	not
Tjp2	4715.48814357337	0.799159186692205	0.112302971463451	7.11610010205557	1.11023674369993e-12	1.56894721603367e-11	not
Gucy2f	6591.55400690343	0.942297664843747	0.13245852821024	7.11390710417769	1.12803091720605e-12	1.59274921918486e-11	not
Tom1l2	2961.59466818693	0.581704746002969	0.0818366745586135	7.10811807958224	1.17635899671507e-12	1.65958784827216e-11	not
Grm6	1758.95630435732	0.929702703092773	0.130865197673082	7.10427768133807	1.20953451137218e-12	1.7049549602221e-11	not
Plcb4	1702.75628554008	0.659774494673499	0.0928845927491673	7.10316399249556	1.21932572330714e-12	1.71731106497068e-11	not
Mapk8ip2	1725.69561840199	0.810952039369653	0.114264921969997	7.09712154341284	1.27382027222888e-12	1.7895464998947e-11	not
Crot	3701.02540874525	-1.36014700376526	0.19164666119866	-7.09715992576221	1.27346668713832e-12	1.7895464998947e-11	down
Rhog	217.042534405561	-2.53346315146433	0.356965277358342	-7.09722573078471	1.27286070354217e-12	1.7895464998947e-11	down
Fxyd5	102.247269546109	-3.4449847252517	0.485730894327037	-7.09237309276901	1.31831517970187e-12	1.85050343665445e-11	down
Ttyh1	4707.98499411869	1.16277567866691	0.164023118030919	7.08909629707028	1.34990574712803e-12	1.89325976896197e-11	up
Samd4a	528.863681625057	-1.33361854083221	0.188134636060193	-7.0886391190909	1.35437188930608e-12	1.8979340299849e-11	down
Bbs4	4930.54225673204	0.767663701788509	0.108300992660529	7.08824252603818	1.35825792236608e-12	1.90178822474435e-11	not
Slc20a2	1060.55503470486	-1.32166911693434	0.18649555128575	-7.08686672589452	1.3718237484536e-12	1.91917798593183e-11	down
Hspa8	9674.40103382169	-0.890664905174923	0.12569491072831	-7.08592655036047	1.38117055030431e-12	1.93064123834691e-11	not
Sgpp1	1629.73977743567	-0.746352680468767	0.105380571283905	-7.08245050653618	1.41627352189419e-12	1.97805808153796e-11	not
Pram1	93.5018131321296	-2.64156335498969	0.3733834305574	-7.07466678702446	1.49808289124067e-12	2.09057467472636e-11	down
Cdh24	438.4051336685	1.08504292187006	0.153439667909315	7.07146291864587	1.53308773602523e-12	2.13764256681753e-11	up
Inpp5d	203.360052468496	-3.68524352424329	0.521202329169224	-7.0706582031539	1.5420052380676e-12	2.14828783000666e-11	down
Nqo1	180.695599221429	-3.49912147651879	0.494949906467459	-7.06964771746824	1.55327509347953e-12	2.1621899181553e-11	down
Stxbp1	10925.016609477	0.933260386336345	0.132013702730937	7.06942057551755	1.55581948929404e-12	2.163932987352e-11	not
Birc3	467.108849656661	-6.86502338591909	0.971840817618809	-7.06393810741524	1.61848855636121e-12	2.24922899293152e-11	down
Irf2bpl	1771.04887024942	-0.905773394948086	0.12825156355717	-7.06247448238181	1.63563359437137e-12	2.27117082681119e-11	not
15-Sep	1840.47145212317	-1.16452178645853	0.164911182446324	-7.06150892367509	1.64704165160285e-12	2.28511677694626e-11	down
Tenm2	687.522636687662	1.14810249123324	0.162631747855157	7.05952254940871	1.67075664691772e-12	2.31610023255664e-11	up
Tmem150c	751.45852272743	0.987231373032592	0.139871670974594	7.05812239286047	1.6876738402677e-12	2.33761671870329e-11	not
RGD1307752	594.427376790654	-0.977348305148073	0.138522889945067	-7.05550039806167	1.71980690673062e-12	2.3801559057943e-11	not
Canx	9506.06147908438	-0.577348727602579	0.0818527633975299	-7.05350318838474	1.74468508732244e-12	2.41259260712647e-11	not
Serpinb1a	1728.08547751302	-7.64939880469025	1.08477755251526	-7.05158286779966	1.76893826904752e-12	2.44411223213448e-11	down
Klc1	3824.11867698994	0.538155187670715	0.0763667314883835	7.04698469061199	1.82836426190488e-12	2.52413750452261e-11	not
Ccr1	566.645779835225	-9.04633731796389	1.28421308516402	-7.04426502304987	1.8644298652554e-12	2.57180745663649e-11	down
Eif1ax	1056.52607322961	-0.842076322973023	0.119543022132183	-7.04412777888374	1.8662682450344e-12	2.57222452932889e-11	not
Oscar	95.6503200906626	-8.08529049047216	1.14790552356625	-7.04351562431135	1.87448970645226e-12	2.58143130133632e-11	down
Stx11	65.9061965176076	-6.22775676425315	0.884714828366598	-7.03928154538918	1.93233573782838e-12	2.65890667754101e-11	down
NEWGENE_1305560	1142.12451175406	0.831354794220487	0.118108183480324	7.03892625999944	1.93726852533015e-12	2.6635056424613e-11	not
Cnn3	1372.72300849997	-1.22706783521435	0.17433602160893	-7.03852149366414	1.94290336029354e-12	2.66906149889053e-11	down
Pde1b	915.476818578973	0.833515661128227	0.118451889318678	7.03674433495753	1.96783439716056e-12	2.70109465695498e-11	not
Ikbke	115.047213952915	-3.53150912642537	0.50199057596632	-7.03501080598436	1.99245561150263e-12	2.7326504234417e-11	down
Srsf6	4196.01622486657	0.602188043582339	0.0856050345116775	7.03449332177062	1.99986379853977e-12	2.74056621688601e-11	not
Mmp7	219.580135615538	-7.25705054171522	1.03177826890662	-7.03353691428831	2.01362669144432e-12	2.75717028413137e-11	down
Tram1	1226.34009609462	-0.790039274730829	0.112366722869259	-7.03090073784619	2.05204455445909e-12	2.80747860367418e-11	not
Rgs6	310.835508144158	1.31778366247544	0.187440482082838	7.03041118883301	2.05925764796186e-12	2.81430706130956e-11	up
Rnpep	3088.78474116219	-0.858381660379968	0.122096852969078	-7.0303340299636	2.06039678559986e-12	2.81430706130956e-11	not
Itgb7	63.1049799062736	-4.87667161216992	0.69398033050291	-7.0271035039796	2.10864949722571e-12	2.87786833582247e-11	down
Add1	6937.21770304491	0.692625204736699	0.0987034799586679	7.0172318648414	2.26306890592483e-12	3.08610357480596e-11	not
Eif3c	2794.82429342826	-0.759528019717943	0.108256635185812	-7.01599507886318	2.28318090472831e-12	3.11099653625552e-11	not
Txndc5	615.396612575354	-1.31380706172982	0.187278819560833	-7.01524638403153	2.29544088048244e-12	3.12515877923243e-11	down
Ifit3	1080.82556091568	-6.80005922377981	0.969588460019537	-7.01334587216806	2.32685272961659e-12	3.16535140618679e-11	down
PCOLCE2	113.285322149805	-1.96248892788485	0.279843259727603	-7.0128147084733	2.33570698096128e-12	3.17481729733584e-11	down
Tyrobp	334.583784249769	-5.34141021847174	0.761841945390089	-7.01117896014082	2.36318223445369e-12	3.20955796416557e-11	down
Arpc2	1855.80946986308	-1.23305564396226	0.175896475727186	-7.01012137318041	2.38111472152754e-12	3.23129231172611e-11	down
Ano8	850.739218527005	0.827383159942258	0.118039412460075	7.0093805339984	2.39375584090133e-12	3.24581662443188e-11	not
Ttll5	4294.49319790506	0.731571455272253	0.104395656861064	7.00768094448484	2.42300558288935e-12	3.28281969992436e-11	not
Arpc3	621.697735127866	-1.72418613459313	0.24611952832719	-7.005482849378	2.46135485818911e-12	3.3320815242712e-11	down
Eif3d	986.932100788156	-0.713568113663296	0.101884368314025	-7.00370552883987	2.49279775581381e-12	3.37192174627286e-11	not
Crygc	3221.03080183149	-7.67438994922453	1.09606696842287	-7.00175278547733	2.5277983419454e-12	3.41650613674073e-11	down
Igsf11	1535.42390677534	0.644696800407554	0.0921096085012682	6.99923505156009	2.5736377495498e-12	3.47565627048072e-11	not
Rtbdn	3816.07427521379	0.804651757886737	0.115003935281216	6.9967323806715	2.62001053441693e-12	3.53543081461289e-11	not
Emc6	291.747233686688	-1.11312348163804	0.159106164669758	-6.9961052982985	2.63175773412653e-12	3.54842310915321e-11	down
Sept9	495.49952326773	-1.7156231183926	0.245232951246029	-6.99589149694409	2.63577469300872e-12	3.55098012945487e-11	down
Doc2b	2647.50991722597	0.909603623835651	0.130028186027202	6.99543423335429	2.64438608044681e-12	3.55971778964328e-11	not
Mboat2	689.950001156036	0.857414258792198	0.122582113300244	6.99461149517065	2.65994978272474e-12	3.57779269570349e-11	not
Fcgr2b	792.711631880783	-6.69243137912794	0.957843825203306	-6.98697554134929	2.80875183489431e-12	3.77490836493902e-11	down
Eif2s1	865.025185063012	-1.0732460983364	0.153668294955372	-6.98417392246132	2.86536919491025e-12	3.84791279374234e-11	down
Ltbp1	927.436993720442	-1.72517596620009	0.247227769577298	-6.97808328388732	2.99234266800279e-12	4.01520595499797e-11	down
Ddx39a	392.183858448658	-1.15002799521366	0.164826434629524	-6.97720603978691	3.01107964197133e-12	4.03711286504818e-11	down
Aplf	1799.12845671816	-0.716801795463829	0.102757614053802	-6.97565627680424	3.04446243823839e-12	4.07860543925921e-11	not
Zfp467	243.164701666174	1.1815038841849	0.169518489910051	6.96976409365031	3.17472883583696e-12	4.24972095003403e-11	up
Vax2	392.409399575603	1.22625514339882	0.176017157765807	6.96667960648679	3.24508540429841e-12	4.3404313243116e-11	up
Llgl2	1663.248396896	0.703801784785218	0.101048651633195	6.96497947681684	3.28451628997387e-12	4.38966558594592e-11	not
Park7	1700.45986072908	-0.812617173688761	0.116689738455458	-6.96391288938356	3.30949292860883e-12	4.41951902571639e-11	not
Kmt2d	12669.7321840052	0.719822541670687	0.103412080272268	6.96072006070768	3.3853788998211e-12	4.51444528983749e-11	not
Stat6	407.407665637764	-2.66702766569227	0.383155341082734	-6.96069551883498	3.38596875912808e-12	4.51444528983749e-11	down
Scn1a	1407.04464826099	1.13816730683704	0.16360961107748	6.95660419544696	3.48572477921064e-12	4.64375076791259e-11	up
Gpr153	858.266000906759	0.855587607742019	0.122997068615962	6.95616259289438	3.49666285814329e-12	4.65461973151571e-11	not
Unc13c	943.742525686856	1.0224734064832	0.147033804559989	6.95400224147802	3.55065962446835e-12	4.72274392941597e-11	up
Sntb2	964.546029837759	0.979011469738095	0.140812399256932	6.95259419557047	3.58629213644174e-12	4.7663530251471e-11	not
Sdk2	1026.13021412407	0.887789902072978	0.127727714816301	6.9506442149208	3.6362186364001e-12	4.82887528034545e-11	not
Ppara	3172.65581517936	0.985222083128685	0.141825571930413	6.94671679950696	3.73885182032884e-12	4.96123713020814e-11	not
Slc22a15	517.28255482258	-1.42822696022776	0.205615090247817	-6.94611936558932	3.75471113141155e-12	4.97833670677893e-11	down
Psmd12	780.078051211444	-0.791823140338101	0.114002880634876	-6.94564151299054	3.76744352865763e-12	4.99126656098898e-11	not
Cdc42bpa	3395.92234007679	0.509115795428973	0.0733118264846985	6.94452477643883	3.79736429940437e-12	5.02692984646843e-11	not
Crygd	6197.27345287815	-7.83469304785053	1.12842895408691	-6.94300958822005	3.83833358305719e-12	5.07715119920029e-11	down
Wdr47	2769.64670246526	0.86750981256228	0.124950197178977	6.94284468650871	3.84281843520011e-12	5.07907162713978e-11	not
Akap13	1582.7865794526	-0.966823093249204	0.139278991549318	-6.9416290460924	3.87603927370677e-12	5.1189395644711e-11	not
Rhot2	3611.77480173154	0.675809683709692	0.0974003816870702	6.93847058917024	3.96367486638102e-12	5.23055156126213e-11	not
Rac2	470.148113217609	-6.32938688280935	0.912317777568343	-6.93769982174353	3.98535397734616e-12	5.25501871690069e-11	down
Elk3	188.283535787015	-2.47284675721442	0.356596226236756	-6.93458476358809	4.07416064026543e-12	5.36789095844885e-11	down
Vps28	892.241112057395	-1.04287302707325	0.150405138135477	-6.93375931169243	4.09801664331581e-12	5.39507757145964e-11	down
Tarm1	92.1212200154598	-8.93099780730192	1.28877940523908	-6.92981108403506	4.21402985657463e-12	5.5434520014296e-11	down
LOC684988	138.222183629517	-1.98735053531694	0.286846984081746	-6.9282601721571	4.26047677742279e-12	5.60015259927174e-11	down
Obscn	266.200429560006	1.55940082578867	0.225124428905137	6.92683967427527	4.3034581650417e-12	5.65221258288536e-11	up
Prrg1	113.39336915663	-2.43895838151478	0.35211497617063	-6.92659655672497	4.3108568904751e-12	5.65749290657492e-11	down
Dlc1	3922.51620151474	1.02888680944689	0.148613465213989	6.92324082454706	4.41426385758712e-12	5.78866582295645e-11	up
Dgki	2172.88133415154	0.726344112135469	0.104954596250493	6.9205555362427	4.49875905913563e-12	5.89485283288617e-11	not
LOC100360977	147.90879973658	-2.33515802685705	0.33744424466181	-6.92012995864655	4.5122950247578e-12	5.90796657424504e-11	down
Crygb	6848.06273570824	-8.03557444719913	1.16122552172019	-6.91990857666956	4.5193521011704e-12	5.91258361610934e-11	down
Phlpp2	3863.45661230788	0.950833526826628	0.137426116997436	6.91887064555838	4.55258316141131e-12	5.9514096503508e-11	not
Mpp2	1578.69633876812	0.876390861081652	0.12673521526898	6.91513293461191	4.67424842434697e-12	6.10569142855807e-11	not
Mtap	262.601696127012	-1.4276505546371	0.206476308121096	-6.91435529639458	4.69995878302639e-12	6.134490240106e-11	down
Cacna1c	771.733152662043	0.951960605464419	0.137708184554731	6.9128832722798	4.74900713500269e-12	6.19368173541706e-11	not
Cnot11	528.367397272266	-1.00323738551666	0.145128346448469	-6.91275970592612	4.75314716209753e-12	6.194256994279e-11	down
Gsap	155.509885534298	-2.56080468837308	0.370471399586672	-6.91228713263728	4.7690131509478e-12	6.21010063964011e-11	down
Nadk	906.194687878028	-1.76052400048902	0.254752287452393	-6.91072892061086	4.82169663025545e-12	6.27382531237434e-11	down
Tm9sf3	3160.47768204851	-0.538409364234637	0.0779191633419512	-6.90984529533264	4.85182523750427e-12	6.30812619776759e-11	not
Large1	1050.43985863186	0.702469203980207	0.101665456025065	6.90961543326005	4.85969294857848e-12	6.31345369409582e-11	not
Tgfbr2	227.179194528869	-2.00419766388601	0.290159583378481	-6.9072254672759	4.94224123882461e-12	6.41571874305093e-11	down
Fam19a3	1061.91473773659	1.10647276454308	0.160240853187433	6.90506036715147	5.01820834965548e-12	6.50928869274444e-11	up
Acss2	1129.66901386819	-0.897125423388863	0.12995870536511	-6.90315759047038	5.08591542184105e-12	6.59200771316953e-11	not
Tufm	681.71301998035	-0.880836422961042	0.127612871428415	-6.9024104943454	5.11274367781064e-12	6.6182820480395e-11	not
Apcdd1	261.722083716252	-1.29719756255527	0.187935011446821	-6.90237307337662	5.11409110842178e-12	6.6182820480395e-11	down
Raly	3765.00163734471	0.728189962618387	0.105618922235419	6.8945028713254	5.40534940882121e-12	6.98980549807877e-11	not
Kars	1106.23413546013	-0.812244828116454	0.117831428392827	-6.89327829760824	5.45210630573703e-12	7.04482810153336e-11	not
Slc25a35	451.968013874645	0.884309006403385	0.128303789817494	6.89230620281189	5.48950505045391e-12	7.08768323630695e-11	not
Pld2	307.711054378087	1.10315277813904	0.160157241334797	6.88793568711005	5.66077902157502e-12	7.30318994570842e-11	up
Rab32	262.671869970162	-2.58383621754427	0.37541032086571	-6.88269894015128	5.87290620817918e-12	7.57103058985131e-11	down
Gabbr1	3237.740925378	0.633273331066229	0.0920142573941479	6.88233920482094	5.88776079820771e-12	7.5843417174451e-11	not
Gpr162	895.408954837491	0.877612252559889	0.127526994835339	6.88177631483476	5.91107819660368e-12	7.60852540202346e-11	not
Ppp4r3b	2465.24083277156	-0.70992189141724	0.103169457703513	-6.88112458105002	5.93818897413953e-12	7.63755088793706e-11	not
Myh14	353.131662895015	1.37140129058619	0.199304312557355	6.8809413754734	5.94583186576838e-12	7.64151192817784e-11	up
Mov10	287.903401008349	-2.28691779713581	0.332390833078022	-6.8802071824857	5.97655746753845e-12	7.67510976621157e-11	down
Ppfia3	820.565373641081	0.855409120536365	0.124362841418504	6.87833367893029	6.05566957638504e-12	7.77074656905318e-11	not
Ppm1b	4092.14590133516	0.662408993787383	0.0963092524406741	6.87793723864094	6.07254108853984e-12	7.78642979086433e-11	not
Myt1	1755.60909348666	0.738436716406572	0.107427951562453	6.87378569233247	6.25201115254987e-12	8.01041918596787e-11	not
Adipor2	1199.3386285442	-0.822328068129859	0.119675298945606	-6.87132662608698	6.36075651598143e-12	8.14351900738724e-11	not
Gadd45a	504.214823083916	-1.99101356757563	0.289811650015805	-6.87002598917968	6.41902087863454e-12	8.21183526612788e-11	down
Hck	290.56940217857	-5.66525134903305	0.824999395385075	-6.86697636473873	6.55769294305024e-12	8.38283404765797e-11	down
Leng8	5638.10160389912	0.728110628708682	0.106054819011908	6.86541767259938	6.62969903906755e-12	8.4684164842277e-11	not
Ifit2	125.468082243012	-2.91429831166539	0.425042231850416	-6.85649117495461	7.05724382197064e-12	9.00766806728052e-11	down
Pde6g	12661.1941298833	0.557134117065867	0.0812685789027617	6.85546769228586	7.10795852995159e-12	9.06548922639523e-11	not
Ifit1	181.945867175277	-7.19052666718434	1.04893373134332	-6.85508192969992	7.12716602404539e-12	9.08306866352086e-11	down
Tlr5	92.8994914579761	-8.05745874531326	1.17613557777304	-6.85079075710785	7.3442874561392e-12	9.35265686239598e-11	down
Lilrc2	91.0049962817225	-8.91219740616109	1.30159002333972	-6.84716173783623	7.53295370489246e-12	9.58562634818611e-11	down
Cd53	618.520264924827	-5.96099629626252	0.870697657028414	-6.8462298573384	7.58216184490374e-12	9.64091740734685e-11	down
Tomm20	1013.25985096083	-0.805977921289782	0.117728237382917	-6.84608840841043	7.58965856650453e-12	9.64312764451327e-11	not
Wdr43	782.697347539142	-0.832144775901292	0.121605427790427	-6.84299040775873	7.75568469817549e-12	9.84660318086784e-11	not
Arid3b	945.209152138011	0.752949415235938	0.110057193650719	6.8414375313396	7.84023928549347e-12	9.9464126571874e-11	not
Kat6b	1463.84202159266	0.746464563664898	0.109120755687393	6.8407202549381	7.87959953922386e-12	9.98877924934464e-11	not
Psme2	369.962877835587	-1.51809006988777	0.222110347365311	-6.83484622799191	8.20930382038491e-12	1.03988654898764e-10	down
Idua	587.898615762243	0.837474134682739	0.122546281198734	6.83394164629609	8.26126404013284e-12	1.04567745741545e-10	not
Ryr3	922.828933359509	1.10559075614113	0.161808187660756	6.83272442590537	8.33169143253628e-12	1.05379535293997e-10	up
Slc41a1	1093.2885531199	-1.03570628256378	0.151730645598147	-6.82595317828414	8.73434158307937e-12	1.103888936983e-10	down
Pde6b	25111.8909248671	0.972329987958123	0.142530586945865	6.82190404735671	8.9841669913696e-12	1.13460679062953e-10	not
Nr2e3	3868.21026681119	1.06281097814273	0.155812683162681	6.82108129177821	9.03577897137542e-12	1.14026491827169e-10	up
Selplg	139.155968102913	-2.83264920909323	0.415334477001534	-6.82016390631296	9.09366971479122e-12	1.14670627292089e-10	down
Cxcl12	389.3581157659	1.26124097368179	0.185012507759075	6.81705787872565	9.29238347638193e-12	1.17088227009399e-10	up
Csdc2	721.905567973927	1.31066360489317	0.192266675054519	6.81690472111985	9.30229130289244e-12	1.17124939968599e-10	up
Kcnc4	232.138216394746	1.25350482444809	0.183885940061644	6.81675186274642	9.3121900913991e-12	1.17161484050014e-10	up
Sulf2	1142.56167209013	-0.737377264992021	0.108195310616825	-6.81524236852976	9.41049759694793e-12	1.1830945402289e-10	not
Arap3	159.640722094274	-2.1360346141198	0.313524624109402	-6.81297241065968	9.56024816506747e-12	1.20101962319745e-10	down
Pnp	500.975211406145	-1.56265713214236	0.229413047747134	-6.81154427565413	9.65565699739752e-12	1.2120961924919e-10	down
Dram1	43.2865122034897	-4.55834475437814	0.670174254113847	-6.8017306340804	1.03369744485958e-11	1.29665149150701e-10	down
Camsap1	4655.46919371124	0.862138727853715	0.126768815864461	6.80087387402513	1.03986432152836e-11	1.30341077307738e-10	not
Rgs8	2849.88783894185	0.897027373540921	0.131906012875669	6.80050404060376	1.0425374705702e-11	1.30578403007992e-10	not
Jakmip1	116.289180144383	1.81418365591037	0.266865354783446	6.79812356078418	1.05990536478654e-11	1.32654523458262e-10	up
Atp2b3	659.166343131654	1.0533881321016	0.155012017268221	6.79552560288855	1.0791834871034e-11	1.34966442681356e-10	up
Cdh20	210.259291379591	1.51917146002448	0.223588935137921	6.7944840789522	1.08700819402782e-11	1.35843576247685e-10	up
Cd302	162.838551686783	-2.37501632996596	0.349560256733859	-6.79429736136797	1.08841681903778e-11	1.35918180847179e-10	down
Krcc1	471.12179831591	-1.15497323763397	0.169998901961345	-6.79400410419468	1.09063280495063e-11	1.3609341990837e-10	down
Sptbn4	595.4511734112	1.19481341458834	0.175969201643432	6.78990075211798	1.12210711497156e-11	1.39916647411122e-10	up
Irak3	273.102590146784	-2.74210856632444	0.403919830424548	-6.78874459677381	1.13113480148908e-11	1.40937376381965e-10	down
Prom1	10773.4241397495	-0.640481911399658	0.0943470007564065	-6.78857733965822	1.13244668357891e-11	1.40995926864032e-10	not
Stard10	634.119487763891	0.913915227399168	0.134631924772277	6.78825047584376	1.1350147455437e-11	1.41210675548847e-10	not
Adgrl1	2073.4056132469	0.763097500565483	0.11242454087892	6.78764168925831	1.13981299833328e-11	1.41702364291679e-10	not
Gstp1	482.936524650249	-0.893487158629713	0.131643647430443	-6.78716501760409	1.14358382998663e-11	1.42065688553087e-10	not
Tmem145	740.486222873488	0.873959561323114	0.128789102080777	6.7859744901006	1.15305525439341e-11	1.43136125204389e-10	not
Rab7b	163.158242765217	-2.46560706999117	0.363447762585506	-6.7839379514989	1.16943570514959e-11	1.45062002358778e-10	down
Mapk4	244.71596735501	1.49297194673204	0.220170535862512	6.78097975682061	1.19363603349182e-11	1.47954322848661e-10	up
Pdgfa	149.905983860446	-2.6837253869142	0.395938557843438	-6.77813598537023	1.21736243708489e-11	1.50754472311266e-10	down
Fes	101.162146450576	-3.3110640445755	0.488497512978829	-6.77805711718945	1.21802699771374e-11	1.50754472311266e-10	down
Bsph1	1098.604112045	1.37865532618142	0.203441746148047	6.77665893202744	1.22986757654747e-11	1.52107551232378e-10	up
Rev3l	5326.8209964318	0.507593771096752	0.0749056897437658	6.77643811615789	1.23174784341517e-11	1.52227670744136e-10	not
Cd68	61.3176397491901	-3.63385963957734	0.536297293580507	-6.77583065041486	1.23693500826025e-11	1.52756000356388e-10	down
Rlbp1	1849.34324274311	3.638326081178	0.537241521086454	6.77223546277711	1.26807531767582e-11	1.56486287913038e-10	up
Dtnb	1391.02488127363	0.760660774279781	0.112340847705997	6.77100796204134	1.27888235318912e-11	1.57703710504455e-10	not
Rnf4	1554.52707210022	-0.68029767324703	0.100494006804351	-6.76953477008321	1.29197162549201e-11	1.59200565419347e-10	not
Pde7b	180.625095366328	1.38629990295072	0.204894848040258	6.76590903192615	1.32474764852163e-11	1.63119295015759e-10	up
Pcbp3	5451.84215274014	0.61676309860122	0.0911622626390627	6.76555277092189	1.32801178723151e-11	1.6340106825113e-10	not
Hsp90b1	6606.98038077808	-0.612466909992279	0.0905369834778597	-6.76482567084925	1.33469809554233e-11	1.64103188751482e-10	not
Jak2	1034.12311805292	-1.11583306719528	0.164988165688325	-6.76310972087038	1.35060872676506e-11	1.65937591624414e-10	down
Dscam	673.137529969829	1.09153169684182	0.161450563657686	6.76077972174892	1.37251065040684e-11	1.68504863282353e-10	up
Epha8	349.777247930783	1.12220916228455	0.166000212347963	6.7602875105498	1.37718173058254e-11	1.68954470771687e-10	up
Vamp2	5161.3801962036	0.60952178638995	0.0901658597222707	6.7600063734478	1.37985670189936e-11	1.69158713982479e-10	not
Cdk4	718.825836903821	-0.963725452603483	0.14263494846901	-6.75658709837771	1.41280065110946e-11	1.73070663522159e-10	not
Kcnc2	682.542206223054	1.03171316037513	0.152779701804358	6.75294655108236	1.4487232255562e-11	1.77341514145936e-10	up
Tnrc6b	11698.46800348	0.526836753584793	0.0780479390037514	6.75016868234624	1.47673368161024e-11	1.80638292419614e-10	not
Faim2	552.923213976547	0.951500314354402	0.140971538052487	6.74959163742782	1.48261845971534e-11	1.81225757126957e-10	not
Thbd	246.283195618753	-2.65680156143437	0.393826673995577	-6.74611888138436	1.51852215686812e-11	1.85479008307173e-10	down
Oas1b	308.667686281104	-1.41891107719384	0.210419981252992	-6.74323355008694	1.54899912342514e-11	1.89063697674033e-10	down
Sgsm1	350.364784316486	1.05837897659806	0.156971642688946	6.74248519329915	1.55700114357853e-11	1.89901974875208e-10	up
Rundc3a	1171.28577977456	0.73790378118531	0.109492827287226	6.73928876865705	1.59163798267395e-11	1.9384414296624e-10	not
Gfpt2	177.328627585241	-3.05938397410888	0.453959313474825	-6.73933518554971	1.59112964539062e-11	1.9384414296624e-10	down
Selp	59.969311772944	-5.78450758231465	0.85883968839618	-6.73525881543364	1.6363839087501e-11	1.99148873080881e-10	down
Tes	350.520400650752	-2.50289487061222	0.371676954646013	-6.73405988540772	1.64993217460238e-11	2.00651882323104e-10	down
Timm17a	525.24629677832	-0.883925643789367	0.131268095816665	-6.73374317110456	1.6535294430618e-11	2.00943425642329e-10	not
Tox2	306.45068029497	1.37394983313052	0.204136786706024	6.73053522248853	1.69040121480084e-11	2.05275262821283e-10	up
Slc38a1	4993.75093130665	0.772275307746351	0.114758398215292	6.72957552350569	1.70158749566981e-11	2.0648394349628e-10	not
Astn1	1347.81746125784	0.885309405957832	0.131559460791867	6.72934808815027	1.70424909564059e-11	2.06657171293246e-10	not
Xpot	2055.2229226766	-0.746073354402338	0.110874378810141	-6.7289969279548	1.70836661470832e-11	2.07006565339403e-10	not
Robo2	1874.84175788009	0.812531035403851	0.120888069181697	6.7213500960347	1.80048407234722e-11	2.18010891363171e-10	not
Myo1g	47.8939335564977	-6.4993251179923	0.967219642272556	-6.7195958745437	1.82229250957555e-11	2.20492126917284e-10	down
Mcm3	111.505833552374	-2.49421824401841	0.371242658761208	-6.71856583599879	1.83521822894191e-11	2.21895772287807e-10	down
Dmxl2	5891.41119617995	0.587587781662471	0.0874587517257851	6.7184560729242	1.83660090233487e-11	2.21902732398988e-10	not
Klf5	53.6876444959974	-4.90990036512477	0.731656408875885	-6.71066405701048	1.93740685122807e-11	2.33913591425128e-10	down
Gpam	2493.37431890068	0.802103562281381	0.119554161705873	6.70912288486217	1.95797733236477e-11	2.36226861727525e-10	not
Pnpla3	698.458790418143	1.1286827213276	0.168315690391934	6.70574869579529	2.00376309193518e-11	2.41576794366785e-10	up
Paics	358.553901165057	-1.03483890020276	0.154396010122943	-6.70249768357831	2.04886824735015e-11	2.46837033598027e-10	down
Fst	80.4895041476389	-4.05356992954794	0.604860837435371	-6.70165710634401	2.0606913896158e-11	2.48082947595299e-10	down
LOC102553088	72.052791985958	2.27403264937563	0.339359694470686	6.70095089790357	2.07067618100885e-11	2.49105914706712e-10	up
Prickle2	1367.36533895044	0.628565668284755	0.093805935646035	6.70070250838465	2.07419930610172e-11	2.49350621536104e-10	not
Jph4	348.609854335824	1.41583830567736	0.211379345454197	6.69809201383943	2.11158301368987e-11	2.53662619420736e-10	up
Gjd2	720.824499930479	0.735557113055587	0.109852155121142	6.69588240890165	2.14374060274798e-11	2.5734107622665e-10	not
Serinc2	82.6876174148534	-4.48885704736165	0.670408185961246	-6.69570739343737	2.14630809361402e-11	2.57464723034817e-10	down
Fam20b	1086.79779173742	-0.669052801163274	0.0999349647647585	-6.69488204391914	2.15845666893484e-11	2.58736688460865e-10	not
Tlr1	49.0769559859654	-5.53234764345836	0.826674775569704	-6.69229037458623	2.19704349626281e-11	2.63173750990107e-10	down
Cr1l	596.882840104386	-0.90474210881294	0.135269485910624	-6.68844198469657	2.25559031274917e-11	2.69993676749805e-10	not
Gdi2	3246.58246920725	-0.710074687200533	0.106207161471726	-6.68575148192401	2.29742620244215e-11	2.74804994186402e-10	not
Serinc4	901.651836576739	1.11934114823382	0.167562382281042	6.68014582387839	2.38704606185104e-11	2.85117498942636e-10	up
Arhgap39	1021.49178308008	0.80893656633266	0.121094397868988	6.68021461412152	2.38592581681831e-11	2.85117498942636e-10	not
Car9	51.7548023716195	-3.76595275050932	0.563907761576068	-6.67831338228763	2.4170775371082e-11	2.88498791421339e-10	down
Fam212b	454.158665501224	1.53767156621116	0.230304288781943	6.67669531619994	2.44390292963787e-11	2.91492866522192e-10	up
Lama3	177.843977076689	1.49230659788435	0.223524737718336	6.67624806595147	2.45136901572935e-11	2.92175270728852e-10	up
Grm7	935.117982108772	1.10226113613769	0.165114747486837	6.67572795837373	2.46007941459297e-11	2.93004906662688e-10	up
Psma4	946.034271497923	-0.851064794314837	0.127516197343175	-6.67417012149783	2.48635065900486e-11	2.95923440907572e-10	not
Eif3k	971.051770804835	-0.83826960528552	0.12562656273877	-6.67270987130827	2.51122546861575e-11	2.98671745010223e-10	not
Efhd2	820.197139934139	-1.65038360742467	0.247355732569418	-6.67210575749041	2.52158741042537e-11	2.99691290099242e-10	down
Zfp36l1	528.690076023276	-1.67960207717759	0.251757636430444	-6.67150399484162	2.53195063034373e-11	3.00709540820824e-10	down
LOC683404	9092.36527836892	0.836712417504827	0.125432284059392	6.67063048225007	2.54706799814408e-11	3.02290579000148e-10	not
Pkn3	977.211365990429	-0.881054519553061	0.132130573211717	-6.66805946676185	2.59207762529687e-11	3.07414531963324e-10	not
Lgsn	1187.6955424181	-7.96283443172016	1.19431858539015	-6.6672615909422	2.60620331424452e-11	3.08871059450381e-10	down
Gtf2i	4722.75085667604	0.467516328628042	0.0701230246691597	6.66708732023158	2.60929863560847e-11	3.09019200508483e-10	not
Cmtm5	88.4135107319138	2.0266301301962	0.304032158725676	6.6658413330045	2.63153440754493e-11	3.1143233348938e-10	up
Nrxn3	8160.46717853454	0.490458262633302	0.0735858917205952	6.66511271611095	2.64462307060323e-11	3.12760296188712e-10	not
Rbms1	317.884191488439	-1.8336158908843	0.275170687226593	-6.66355820587237	2.67276121225347e-11	3.15864920680286e-10	down
Arhgap44	1173.69820946265	0.841298342104224	0.126270327874061	6.66267646777094	2.68885155962023e-11	3.17542371067703e-10	not
Cxcl6	1019.59771978286	-8.66890090268432	1.30165654008218	-6.65989885637343	2.74016092535316e-11	3.23373748104045e-10	down
Rho	167662.233655094	0.824540844811785	0.123832477144529	6.65851853911826	2.76601404403547e-11	3.26194867474775e-10	not
Midn	2132.92402261249	-0.824171831973801	0.123926707543855	-6.6504779180238	2.92142831315745e-11	3.44280355609673e-10	not
Lingo1	487.411569599082	1.1136199300223	0.167494254429223	6.64870525748614	2.95682427471623e-11	3.4820660551616e-10	up
Arhgef26	1684.20604763846	0.77439889568134	0.116500745999172	6.64715825671059	2.98805707166501e-11	3.51637411961365e-10	not
Ppp2r2b	4942.51286203607	-0.480249404403918	0.0722511392004573	-6.64694577439795	2.99237207446761e-11	3.5189791263367e-10	not
Pc	432.661261944735	1.23618865840803	0.185993940923385	6.6463920935857	3.00364466715071e-11	3.52975674358637e-10	up
S1pr3	1121.9287098037	-1.16184522883707	0.174935875824265	-6.6415492154635	3.10403069151751e-11	3.64516815989847e-10	down
Fam214a	904.037017830003	0.70159401593019	0.105642993473906	6.64117886912665	3.11184120009029e-11	3.6517794489637e-10	not
Ripk1	646.523278648949	-0.953891128338045	0.143646957400479	-6.6405244190356	3.12569043802699e-11	3.66546303047619e-10	not
Rnaset2	456.338019746957	-1.85312037781273	0.279117612115692	-6.63920977170234	3.15369307527277e-11	3.69571338268145e-10	down
Gsn	389.659539801265	-1.79150073703101	0.269918608203791	-6.63718870274556	3.19722236337926e-11	3.74410389490553e-10	down
Hebp1	100.319465568305	-3.52406812750511	0.531576862334937	-6.62946109434812	3.36914618459296e-11	3.94267798792409e-10	down
Slc26a7	69.8842940470542	2.97393898272824	0.448673166831578	6.62829694882243	3.39581822703609e-11	3.97111536521971e-10	up
Frem1	539.548798662948	1.560100199759	0.235401588588653	6.62739877463255	3.41653764279466e-11	3.99255682946542e-10	up
Matk	200.461921794929	1.30941192842491	0.197595390227395	6.62673317893714	3.43197161204148e-11	4.00779613774384e-10	up
LOC685067	55.0969800993807	-3.17528023197039	0.479236027000024	-6.62571270329438	3.4557671988289e-11	4.03277195202709e-10	down
Rusc2	1200.60148589499	0.667871295096876	0.100840502510672	6.62304608236351	3.51871263808383e-11	4.10336781597157e-10	not
Mier2	1012.83598341896	1.12667909358421	0.170149799833436	6.62168920966784	3.55117086385781e-11	4.13833731984432e-10	up
Psmb10	119.464069844874	-1.79330757658026	0.270973062081019	-6.61802897604663	3.64019685356412e-11	4.23913327606292e-10	down
Kdm4c	3855.68342940133	0.756457645941882	0.114304954783247	6.61789025135727	3.6436135906196e-11	4.24016352943126e-10	not
Lmo2	63.9778182394615	-2.23318550454337	0.337596844179719	-6.61494780844141	3.71682855799928e-11	4.32236187724e-10	down
Sqrdl	203.788999693906	-2.86356971713397	0.433025428426296	-6.61293662947411	3.76769773281815e-11	4.37847787881837e-10	down
Nrxn2	1354.6683705286	0.926769968709881	0.140229717323659	6.60894128860601	3.87078181763937e-11	4.49515342012405e-10	not
Mob1b	914.514683372183	-0.814154750072101	0.123217191179014	-6.60747694604782	3.90925036629419e-11	4.53668098641459e-10	not
Rbfox1	753.395164557609	1.04562838252307	0.158310149159394	6.60493586845329	3.97689464886047e-11	4.61198599652475e-10	up
LOC108351043	595.395718530507	1.24005115253291	0.187753151467488	6.6046888845306	3.98353018506788e-11	4.61648418540808e-10	up
Spag5	1106.77709315072	0.62260286478317	0.0942685644593675	6.60456503558543	3.98686162098276e-11	4.61714970297215e-10	not
Pde3a	2024.03032644355	0.956216940058642	0.144812772895904	6.60312568385111	4.02577952525199e-11	4.65899819833239e-10	not
Zak	293.034197062616	-1.75459964358912	0.26579078546141	-6.6014314248824	4.07206620235712e-11	4.70931081662102e-10	down
Kcna5	737.275336628924	1.02981827132795	0.156038073687684	6.59978841695503	4.11744987732469e-11	4.75851039652721e-10	up
G3bp1	1992.80057516897	-0.634337276142563	0.0961791428835467	-6.5953725217807	4.24189387171103e-11	4.89894860521882e-10	not
Dyrk1b	1214.06400599149	0.809918719878437	0.122826861099904	6.59398695550537	4.28169345971584e-11	4.94150507762932e-10	not
Prkcz	1007.66710112246	0.689800416461574	0.104628555771327	6.59285040662497	4.31461273553553e-11	4.97606782846267e-10	not
Bak1	152.616315943513	-1.81681164456144	0.275653961656915	-6.59091432476011	4.37126098084188e-11	5.03793092809209e-10	down
Ostc	634.052887614691	-1.03769914142068	0.157484597270435	-6.5892103698162	4.4217189612783e-11	5.09257948593992e-10	down
Kdm3b	3819.25995309846	0.660237135983526	0.100226105639519	6.58747670350665	4.47364150802529e-11	5.14883853562828e-10	not
Shank2	486.305808100628	1.1447363043996	0.173899483653603	6.58274700044445	4.61834655733658e-11	5.31173292920044e-10	up
Fosl2	142.122244277773	-3.06781772000598	0.466225441221091	-6.58011650323299	4.70079785604502e-11	5.40285249810088e-10	down
Setdb2	800.893121562904	0.759623829252037	0.115457751659007	6.57923628632153	4.72870794944491e-11	5.43120324563817e-10	not
Snph	1365.81946922081	0.744756279533494	0.113220861138092	6.57790686316312	4.77116915863856e-11	5.47621649969578e-10	not
Acot11	79.3057542599895	2.37147455679497	0.360572403170955	6.57697188120801	4.80125527494521e-11	5.50697402974196e-10	up
LOC108352474	47.7263530106611	-4.00946611238033	0.610003698612404	-6.57285541300946	4.93593846972953e-11	5.65757875524234e-10	down
Fas	102.741749965874	-4.33769956487828	0.659961779018521	-6.5726526941139	4.94266568855345e-11	5.6614144747275e-10	down
Tspan31	614.390421840705	-0.806476461773191	0.122713759096708	-6.57201333990285	4.96394144199938e-11	5.68189770251003e-10	not
Stat2	1158.0066673754	-1.33822702195139	0.203665973004578	-6.570695154469	5.00808979063635e-11	5.72851582199429e-10	down
Ifnar2	455.379850451652	-2.46545753623665	0.375306967121279	-6.56917604047556	5.05944411328474e-11	5.78330724375878e-10	down
Cfb	1100.31146100308	-4.54500115363616	0.692175776170232	-6.56625283650258	5.15971781508861e-11	5.89390412902277e-10	down
Kif3b	3069.39533080655	0.632051445683176	0.0962701659276108	6.56539271115871	5.18959079733209e-11	5.92398687744534e-10	not
RGD1560020_predicted	39.6522943356864	3.19598326417619	0.486834496365608	6.56482498268988	5.20940117900721e-11	5.94254987354597e-10	up
Rap1gap2	1208.42283584465	0.644000753289188	0.0981100482087465	6.56406520073216	5.23602888405952e-11	5.96885906687956e-10	not
Ppip5k1	3387.13933943709	0.738799593338294	0.11255719247252	6.56377062282062	5.24638859039705e-11	5.97660022685639e-10	not
Exo5	188.37988851433	-1.39657599362067	0.212828165207837	-6.56198859890958	5.3094876326217e-11	6.04436980937342e-10	down
LOC102555439	118.372017168139	-1.85883779240552	0.283278218089566	-6.56188041898019	5.3133419465262e-11	6.04464838563368e-10	down
Man2a2	5227.41080591366	0.721076587369027	0.109894659844262	6.56152526784199	5.32601478436235e-11	6.05495204201846e-10	not
Tnrc6c	3921.3514324113	0.621779893297639	0.09478816461095	6.55967858276064	5.39238802792387e-11	6.126250333488e-10	not
Sobp	563.179390601912	0.913290538379672	0.139318251288318	6.55542637044463	5.5483119897493e-11	6.29912085290453e-10	not
Camk2a	170.295109360599	1.43028698958215	0.218239888486528	6.5537377218301	5.61144888622927e-11	6.3664853014089e-10	up
Cntrl	1484.82244106197	0.653542043926169	0.0997905542148711	6.54913733136453	5.78703963357375e-11	6.56125698739513e-10	not
Fcgr3a	46.7591282626469	-3.87230912154045	0.591446569552317	-6.5471833313219	5.86323708723302e-11	6.64315076203006e-10	down
Cops5	477.701167274077	-0.8528359981644	0.130299568395402	-6.54519434459227	5.94180652143547e-11	6.72761947315472e-10	not
Phlpp1	1662.95471420436	0.619808277030326	0.0947077945053176	6.54442731211026	5.97238037476365e-11	6.75766768620217e-10	not
Kctd14	78.050337681443	-2.55937456906341	0.391412469658379	-6.53881714932895	6.20072785569142e-11	7.01130240860287e-10	down
Serbp1	2213.3060864131	-0.541649500328459	0.0828439649339527	-6.53818900097657	6.22682054610479e-11	7.03605511910059e-10	not
Grn	796.955471155091	-1.60508041306817	0.245547123559371	-6.5367510309282	6.28695744382979e-11	7.09921708390922e-10	down
LOC108348047	89.5094542186599	-7.99152275686557	1.22411551052392	-6.52840576576407	6.64734127646382e-11	7.50110357248404e-10	down
Pdia4	798.587802954048	-1.37315103699326	0.210415641702593	-6.52589810283265	6.75952642302691e-11	7.62256090774469e-10	down
Fcer1g	483.481630184877	-4.96782470455399	0.761310311821582	-6.52536111413953	6.78378926482767e-11	7.64477355510122e-10	down
Dbndd2	799.61705088007	0.704244793968308	0.107955016414344	6.52350226380713	6.86843751344348e-11	7.72976173387933e-10	not
Pstpip1	197.124836609292	-6.77086591234709	1.03791722605837	-6.5235124173248	6.86797234905207e-11	7.72976173387933e-10	down
Rpl30	1269.97814968258	-1.74602694598409	0.267794379374762	-6.5200283518297	7.02941033162032e-11	7.90560815401705e-10	down
Maff	138.362322581747	-3.97604471180964	0.610052574561774	-6.51754435208441	7.14676933579357e-11	8.03220129511403e-10	down
Dgkb	386.669776380651	0.967396244012058	0.14845938215059	6.51623514794622	7.20939286350404e-11	8.09714908733995e-10	not
Asph	988.099986738662	0.738109972014695	0.113299927878138	6.51465526799437	7.28567850353367e-11	8.17734398258544e-10	not
Ptrf	265.835129000375	-2.22859214442317	0.342111934428139	-6.51421923689507	7.30687120667586e-11	8.19563732263858e-10	down
Rgs9bp	1010.34444375687	0.90010632858377	0.138183408805067	6.51385239637222	7.32474768027711e-11	8.21018906652747e-10	not
Fndc5	330.333030781828	1.03269973901819	0.158598219504297	6.51142076024514	7.44432959400175e-11	8.33864504221761e-10	up
Lilrb3l	72.4286877374416	-4.44373790902406	0.68290579647442	-6.50710234407932	7.66142188031399e-11	8.57608093634612e-10	down
Sertad1	194.817052948735	-1.78522796357738	0.274527907939892	-6.5029015700956	7.87853502182758e-11	8.81322294425683e-10	down
Arhgef11	3537.14023236502	0.824517763435144	0.126802495051099	6.502378073104	7.90600953610914e-11	8.83805311693482e-10	not
Cspg5	775.842691114625	0.70110675037302	0.107837875126532	6.50148892075603	7.95288947035185e-11	8.88452882391675e-10	not
Col25a1	72.4210530378711	2.38567074375593	0.366979970503351	6.50082003244955	7.98833518943888e-11	8.91817740548957e-10	up
Eif2s3	1766.76853352068	-0.66205709001437	0.101951051187932	-6.49387213079308	8.36577616902883e-11	9.33333029490718e-10	not
Cttnbp2nl	853.028925747538	-0.88499299991398	0.136307261732712	-6.49263281107781	8.43491013037874e-11	9.40419474323051e-10	not
Grk4	971.658986052633	0.813337482613376	0.125298615513771	6.49119289369948	8.51593593820642e-11	9.48821445250863e-10	not
Prrt1	446.341196584831	1.11752672754553	0.172194799043206	6.48989826495937	8.58943558132265e-11	9.56374256947002e-10	up
B4galt5	342.097764025683	-1.41311676023437	0.217776674038277	-6.4888343367114	8.65030172387647e-11	9.62511313408873e-10	down
Vwa5b1	94.0802712256858	1.7287498749788	0.266488711016777	6.48714111897207	8.74803947740113e-11	9.72740166590699e-10	up
C5ar2	57.7742814576153	-3.73042450438844	0.57528838378941	-6.48444260218888	8.90604206076849e-11	9.89652158922556e-10	down
MGC105649	525.094884572591	-8.36014259653212	1.28993887680162	-6.48103778162027	9.10938553306187e-11	1.01157672504413e-09	down
Lpp	1184.88489401547	-1.16482668596241	0.17976853937954	-6.4795914234089	9.19713259578441e-11	1.02064401888009e-09	down
St6galnac4	265.174508849022	-1.16915824544749	0.180516467591772	-6.4767401060134	9.37254220125848e-11	1.03942113710116e-09	down
Efemp2	454.158045178335	-1.1623702924691	0.179474056387407	-6.47653658621302	9.38518680608314e-11	1.04013460128834e-09	down
Pno1	286.967828984257	-1.2704266598829	0.196198434493207	-6.47521303197189	9.46782658187684e-11	1.04859936468326e-09	down
Dnajc3	528.367701135804	-0.808133846066592	0.124808133113705	-6.475009487806	9.48059838117751e-11	1.04931989749636e-09	not
Fras1	474.502565389541	1.51965485131306	0.234714558108088	6.47448059277707	9.51386379319477e-11	1.05230622906763e-09	up
Nudt4	1883.20424032893	-1.12103781032536	0.173194186504998	-6.4727219368475	9.6252989774836e-11	1.0639290869765e-09	down
Psma1	883.885502644583	-0.878616533464031	0.135826294913058	-6.46867776247915	9.88641678301478e-11	1.0920708143032e-09	not
Psmd8	767.717384856581	-0.75106853740605	0.116124116575373	-6.46780840669349	9.94344572184563e-11	1.09764628911026e-09	not
Arhgef2	2582.87977786207	0.635793794289833	0.0983563580662964	6.46418601491203	1.01845528953097e-10	1.12352123046678e-09	not
Actg1	4673.99883731244	-0.965086341289679	0.149358659662958	-6.46153589934114	1.03645559777623e-10	1.142625769609e-09	not
A3galt2	301.399373393484	-4.82735351752206	0.747235463406479	-6.46028427975733	1.04506470845549e-10	1.15135878998655e-09	down
Nab2	173.258999376908	-1.65213763263533	0.255759411720913	-6.45973347185421	1.04887548730487e-10	1.15479743000706e-09	down
Reep2	873.086015858654	0.851459729103493	0.131850451951289	6.4577687562122	1.06257939016775e-10	1.16911658789416e-09	not
Mt1	126.01307251496	-2.65471362746536	0.411137796740005	-6.45699239650336	1.06804261542344e-10	1.17435598410249e-09	down
Rab3a	1529.02625524079	0.844468621460014	0.130808942888038	6.4557407377171	1.07690838112388e-10	1.18332728020345e-09	not
Cebpz	915.61769609141	-0.640714945254493	0.0992584575790617	-6.45501613546783	1.08207373022931e-10	1.18822338927345e-09	not
S100a16	307.82429714139	-1.8837000271015	0.291943041678286	-6.45228609071383	1.1017533556634e-10	1.20904074010087e-09	down
Usp18	106.415482126614	-2.96135418833464	0.459092215517531	-6.45045611369457	1.11514022203767e-10	1.22292980735055e-09	down
Exnef	504.083810649767	1.00087399253897	0.155219559604771	6.44811771845924	1.13247791404453e-10	1.24113057255169e-09	up
Tox3	254.850567085028	1.14884180680481	0.178219339414037	6.44622413359888	1.14671045482665e-10	1.2559066891123e-09	up
Plod3	555.646567812381	-0.967864110167454	0.150147017720215	-6.44610945234342	1.14757801339769e-10	1.25603538642861e-09	not
Anxa11	340.424701930382	-1.6180701081385	0.251071995620412	-6.444645903818	1.15870619165004e-10	1.26738692915556e-09	down
Pcdh8	344.700383744117	1.28883718004394	0.200014890233209	6.44370615878255	1.16590713492596e-10	1.2744308669367e-09	up
Galnt3	75.557569757055	-4.89203330290473	0.759367342584482	-6.44224873597389	1.17716147282546e-10	1.28589341317255e-09	down
Rassf4	827.095608665892	-1.67230575237403	0.259843196506387	-6.4358265864118	1.22803175938855e-10	1.34058799496223e-09	down
Cacna1b	868.451621828074	1.02273194633681	0.158935441414862	6.43488914261244	1.23563479176532e-10	1.34800913504247e-09	up
Klhl29	2893.5817753492	-0.878943860766018	0.136630498349135	-6.4329990110995	1.25110465476495e-10	1.36394977413683e-09	not
Cmah	40.0391134810041	-8.69196299136041	1.35117220351716	-6.43290542000116	1.2518755540716e-10	1.36394977413683e-09	down
Utp20	1421.50472462729	-0.64552429138136	0.100353232705586	-6.43252114533452	1.25504565058359e-10	1.36651459458211e-09	not
Susd4	574.5345123618	0.857529137907955	0.133347056231697	6.43080666451278	1.26928521811044e-10	1.38112087475486e-09	not
Arf1	2614.52726767318	-0.728668687351584	0.113353573705125	-6.42828155773126	1.29054537829415e-10	1.40334239642298e-09	not
Rpn2	2283.01067427207	-0.744422250430644	0.115871805070471	-6.42453312933116	1.32274852450666e-10	1.43742678724131e-09	not
Ccdc71l	132.050780941366	-1.50209731798422	0.233844832735974	-6.42347876756456	1.33194730438143e-10	1.44648440720957e-09	down
Slc16a6	996.012625793195	0.628311113288267	0.0978407517630102	6.42177315654893	1.34696044329624e-10	1.46089375540407e-09	not
Rpl7l1	1349.79821591156	-0.621704459863135	0.0968113074014702	-6.42181658889252	1.34657609879295e-10	1.46089375540407e-09	not
Cib1	170.572619682801	-2.38155165166631	0.370943032508231	-6.42026252808364	1.36039532051593e-10	1.47451003478057e-09	down
Magi2	776.1963868931	0.883488101652875	0.137679572062691	6.41698756334444	1.38997273084276e-10	1.5036487952644e-09	not
Nipal3	688.012587897353	0.827810656025303	0.129002149540192	6.41702994078705	1.38958602081688e-10	1.5036487952644e-09	not
Parp12	197.321433116821	-1.56222217956689	0.243446903236395	-6.41709612567929	1.3889822692372e-10	1.5036487952644e-09	down
Adcy4	48.1042860282083	-3.19479616313563	0.498339636215883	-6.41088111592959	1.44680988584116e-10	1.56412384430575e-09	down
Hecw1	1304.9136018545	0.763355575748227	0.11908635807542	6.41010093922578	1.45423321882267e-10	1.57079484091256e-09	not
Egr2	49.8213122746944	-7.14365755839491	1.11444896709489	-6.41003560442679	1.45485656171945e-10	1.57079484091256e-09	down
Sorbs3	676.394664181118	0.930049281175395	0.145124277429193	6.40864021961573	1.46823209042166e-10	1.58319475764335e-09	not
Anxa3	139.518161190178	-1.92264682361341	0.300006249569584	-6.40868924021352	1.46776017095766e-10	1.58319475764335e-09	down
Magoh	222.689760349911	-1.13188068372929	0.176642367112847	-6.40775314682121	1.47679757146212e-10	1.59140618608138e-09	down
Vipr1	203.925028862617	1.78235353586546	0.278166654065803	6.40750251625715	1.47922646832394e-10	1.59299848479438e-09	up
Ier2	443.490040110312	-1.3785394248042	0.215154262935003	-6.40721408908663	1.48202648910779e-10	1.59498814823902e-09	down
Zmym3	1784.3983884421	0.704519843555893	0.109989936497524	6.40531184934133	1.50062339104038e-10	1.61396527336944e-09	not
Spcs3	440.785187459796	-1.10479105598622	0.17261314139823	-6.40038786755749	1.54982736228651e-10	1.66581572585686e-09	down
Gfod1	537.47152599629	0.816003712718113	0.127501688622325	6.39994435787601	1.55433584703844e-10	1.66958999964758e-09	not
Api5	2318.46732508575	-0.576554280340483	0.0900994330591609	-6.39908888174587	1.56306839529975e-10	1.67789380433908e-09	not
Lypla1	870.223227527022	-0.713031219810438	0.1114365908348	-6.39853762995565	1.56872085579796e-10	1.68288273229933e-09	not
Hk3	165.692702705104	-5.74847703825759	0.898456772805806	-6.39816762725888	1.5725260104706e-10	1.68588479970171e-09	down
Casz1	6128.66838623842	0.768121046026708	0.120141828294655	6.39345227994072	1.6218162776976e-10	1.73761582765989e-09	not
Gpc4	166.714199075152	-2.72506144768552	0.426241913300811	-6.39322732619765	1.62420510423872e-10	1.73906257516507e-09	down
Impg1	5223.70965530949	0.58331623541952	0.091256774995189	6.39203210337284	1.6369551804294e-10	1.75159434194701e-09	not
Vsx1	291.528219401969	1.46541003227368	0.229506304765219	6.3850534902419	1.71337568446331e-10	1.83219599055061e-09	up
Card6	92.0103955975161	-2.71886800343604	0.425833660256069	-6.38481232742636	1.71607795553757e-10	1.83391457839388e-09	down
Rtcb	876.190716025149	-0.645814612885441	0.101154610347746	-6.38443082984827	1.7203612082075e-10	1.8373194383063e-09	not
Add2	1867.76138953889	0.751108592294714	0.11766949644304	6.38320563102179	1.73418785423864e-10	1.85090566010709e-09	not
Col22a1	348.854691083195	1.92590603535397	0.301764686981006	6.38214515628595	1.74624316778407e-10	1.86258522851669e-09	up
Rgs5	86.6894710314049	2.10012473123701	0.32911297583061	6.38116660680651	1.7574397809899e-10	1.87333460041101e-09	up
Dagla	500.932193063345	0.90098308160586	0.141218610517771	6.38005910341737	1.77019652006091e-10	1.88573224713359e-09	not
Siglec5	203.624385657669	-6.00553152282778	0.941435357298507	-6.37912255607324	1.78105467328089e-10	1.89609291536947e-09	down
Hm13	1066.55488013568	-0.737252173010893	0.115590339274401	-6.37814697697812	1.79243454741306e-10	1.90699548481443e-09	not
Krt8	55.3300830025471	-3.56484178866876	0.559043349950509	-6.37668221790735	1.80965409837434e-10	1.92409317659534e-09	down
S100a11	464.261284241214	-5.6674079595669	0.888904890188483	-6.3757191822459	1.82106339583397e-10	1.93499540778145e-09	down
Sp140	71.4662080872826	-3.05943591722642	0.479866731949899	-6.37559495903093	1.82254020361078e-10	1.93533660429081e-09	down
Ptprs	3631.7248159597	0.710353038444791	0.111423147784385	6.37527347386914	1.82636756309007e-10	1.93817181314996e-09	not
Hephl1	169.163070632201	2.4158647310902	0.378958382479597	6.37501330695665	1.82947066175672e-10	1.94023531993528e-09	up
Plek	398.888025022989	-6.2148630202916	0.975334195339601	-6.37203437548671	1.86537060875903e-10	1.97705672242271e-09	down
Fam114a1	95.9718018830726	-2.39202223878737	0.375590684410993	-6.36869426764024	1.90644193738279e-10	2.01930908813487e-09	down
Igdcc4	284.694095613431	1.08870957174974	0.170998500608417	6.36677846809232	1.93039670702429e-10	2.04338958633557e-09	up
Irf8	56.6783207219021	-2.35207378400053	0.369635749574404	-6.36322051292034	1.9756672769895e-10	2.08998889579698e-09	down
Sncb	2654.86258468676	0.856051984414919	0.134552350456332	6.36222244733468	1.98855161687469e-10	2.10229074344593e-09	not
Ddx60	91.149400495482	-2.01042285715301	0.316039259656875	-6.36130732408288	2.0004373430935e-10	2.1135220029933e-09	down
Caprin1	3916.15264588479	-0.722354376296698	0.113566245420475	-6.36064328465032	2.00910538697432e-10	2.12134166521261e-09	not
Per3	3596.18802318661	0.59486438825548	0.0935623196018152	6.35794827220102	2.04466295217555e-10	2.15752525501775e-09	not
Camta2	1427.1780062333	0.720450850400469	0.113346754864152	6.35616653748878	2.06850767227679e-10	2.18131168009742e-09	not
Wdr20	1078.97676299591	0.651870393650869	0.102601222446822	6.35343690947477	2.10556568784286e-10	2.21777776438885e-09	not
Rras	87.1624029317868	-2.04498671281974	0.321871572949116	-6.35342442354493	2.10573668062718e-10	2.21777776438885e-09	down
Zfc3h1	6172.05169461364	0.60296851735496	0.0949302321032006	6.35170170762314	2.12945950794265e-10	2.24135316907653e-09	not
Nip7	168.820689800845	-1.35208725524028	0.213025337447448	-6.3470724724181	2.19450768260134e-10	2.30836844553028e-09	down
Yae1d1	564.90950699673	-0.794234389604817	0.12516654790106	-6.34542058500035	2.21818600741554e-10	2.33181060139238e-09	not
Sgpl1	1829.40835826181	-0.725393197522628	0.114330026142114	-6.34473044396014	2.22815230757772e-10	2.34081797632977e-09	not
Fam163a	218.481897366402	1.31686386085293	0.207571678010406	6.34414036382612	2.23670830866882e-10	2.3483333753585e-09	up
LOC103690141	259.85304878133	1.38940675593334	0.219017231061826	6.34382395027689	2.24130942850083e-10	2.35021713773794e-09	up
Cdon	1259.87247547908	0.976008884354833	0.153849972146977	6.34390029932815	2.24019835509105e-10	2.35021713773794e-09	not
Clec5a	75.0389112080554	-8.63352886048082	1.36099622315778	-6.34353623733747	2.24550122379086e-10	2.35313914227795e-09	down
Scamp5	3186.33760845919	0.603247671756259	0.0951062253380881	6.34288312475661	2.25504510260209e-10	2.36166261964819e-09	not
Esrrg	1615.95085904289	0.64969900246731	0.102444635148239	6.34195242656862	2.26871381067122e-10	2.37449259209376e-09	not
Cplx3	1833.16767631982	1.12498322725222	0.177445383150595	6.33988446065949	2.29937533780216e-10	2.40477707372242e-09	up
Bmp1	340.206335099854	-1.45925946489168	0.230174089550961	-6.33980769833171	2.30052124214936e-10	2.40477707372242e-09	down
Wipf1	211.273656969313	-1.64272896332186	0.259171050609079	-6.33839682117766	2.32168236570098e-10	2.42538321247839e-09	down
Ccdc155	231.035208930411	1.1397290016697	0.179821632702172	6.3381084052182	2.32603153595873e-10	2.42841172700529e-09	up
Crtac1	394.363100692329	1.03677748526845	0.163582283561503	6.33795703725241	2.32831727334579e-10	2.42928355510583e-09	up
Rassf2	85.4956922828804	-2.74696121255769	0.433613209113296	-6.33504965906136	2.37264842979083e-10	2.47399567903345e-09	down
Col24a1	90.8411704290993	2.0592249800767	0.32509477935034	6.33422961818028	2.38530061460755e-10	2.48564057823386e-09	up
Lingo3	323.752087529459	1.06835844177088	0.168691744626924	6.33319931650271	2.40129029407271e-10	2.5007467204317e-09	up
Gp6	89.3681406274341	-3.81228184306219	0.602126219445493	-6.33136661375247	2.42999189962515e-10	2.52906428534014e-09	down
Galnt13	786.136981790375	1.11056215980078	0.175433095542652	6.33040280322007	2.44522011447055e-10	2.54333267310086e-09	up
Rasgrp4	56.8140851605672	-8.23310325014308	1.301043313252	-6.32807775596971	2.48234054396466e-10	2.58033983545824e-09	down
P4hb	4111.0873886205	-1.32740041053354	0.209804633089989	-6.32684031321747	2.50232071042006e-10	2.5994951995468e-09	down
Ptbp3	1503.59728065991	-1.52111435309549	0.240435623047102	-6.32649327840034	2.5079521957641e-10	2.60373015934691e-09	down
Dennd4b	2402.64389617146	0.652841529817518	0.103242497667664	6.32337985389508	2.55903190279091e-10	2.65511451326745e-09	not
Pdlim7	345.896902153599	-1.29496150631398	0.204792772100261	-6.32327739418459	2.56073003937774e-10	2.65523128417459e-09	down
Tmcc2	806.103387013597	0.66172062168734	0.104658065041476	6.32269115070208	2.57046744777729e-10	2.66367870547516e-09	not
Cdc42ep1	226.748068102086	-1.42893309417523	0.226009677706915	-6.32244206829161	2.57461560395405e-10	2.6663273286218e-09	down
Neurl3	56.5170257009732	-7.3218509190837	1.15809310231024	-6.32233358827334	2.57642424612951e-10	2.66655132420796e-09	down
Psmc3	889.126661406577	-0.735311144266012	0.116350057755251	-6.31981761292098	2.61872191691348e-10	2.70865455346715e-09	not
Ttc7b	2007.82713379014	0.562428619070887	0.0890162901999248	6.31826621630388	2.64514065912743e-10	2.73427571237361e-09	not
Ctsd	3808.65227814674	-1.30594638099169	0.20669687942724	-6.31817173346055	2.64675798982301e-10	2.73427571237361e-09	down
Rasip1	112.377368858653	-1.61078176035684	0.255181597664223	-6.31229593003944	2.7492586396857e-10	2.83841462269894e-09	down
Cast	598.07886161422	-1.46380074854017	0.231925346087794	-6.31151693090954	2.76313565387331e-10	2.85098395931993e-09	down
RGD1307100	14390.2548727176	0.389654519590267	0.0617396107657227	6.31125649737007	2.76779023062029e-10	2.85402802967779e-09	not
Tmem116	915.818173717417	1.57936702354668	0.250336363822558	6.30897964414851	2.80881053825299e-10	2.89454407837443e-09	up
Rhobtb2	1417.47308716187	0.883913880040147	0.140111248093365	6.30865752798902	2.81466158580744e-10	2.89878984722826e-09	not
Plekhh3	526.465258792726	0.896672669058665	0.14219425746548	6.30596962944403	2.86395195151185e-10	2.94774058881484e-09	not
Frmd5	1376.37274347714	0.856365181333886	0.135847611375799	6.30386631506462	2.9031092088743e-10	2.98620803512341e-09	not
Tlr6	61.0712074503382	-3.5907448467246	0.569721144732264	-6.30263573666736	2.92626070889373e-10	3.00817445249443e-09	down
Mms19	1208.74839957195	0.633913332417325	0.100603421545905	6.30111106239137	2.95519536219484e-10	3.03605530891502e-09	not
Isyna1	232.090543491873	-1.48770036573971	0.23629054168285	-6.2960639691474	3.05298423135263e-10	3.13459680798474e-09	down
Myl6	1143.24695381446	-1.12453587612994	0.178701754897354	-6.29280824229102	3.1177339428405e-10	3.19911596855435e-09	down
Mdm1	4460.33100027164	0.811809948932049	0.129031991241945	6.29154011434141	3.14331561018471e-10	3.22339027606572e-09	not
Coro6	145.516818122053	1.36620768148473	0.217165066756169	6.29110244060891	3.15219219267177e-10	3.23051471594134e-09	up
Cd48	175.319419153781	-2.4283385188344	0.386010690654939	-6.29085820062204	3.15715632731875e-10	3.23362323286115e-09	down
Rab3b	252.480657315928	1.63322290354595	0.259660056333124	6.28985037826016	3.17772099808314e-10	3.25269656686432e-09	up
Il1rn	2916.77712223973	-8.5172495448013	1.35414911397675	-6.28974272987453	3.17992528529873e-10	3.25296449771609e-09	down
Iqgap1	1951.90812988003	-1.30898463321198	0.208120254035219	-6.28955907862033	3.18368930970326e-10	3.25482668988345e-09	down
LOC501116	456.633224539911	-0.876372389798863	0.139365699859854	-6.28829325063586	3.20975167784503e-10	3.27946928597882e-09	not
Egr3	45.3063957342423	-2.87855508159881	0.458178166450918	-6.28261076667253	3.32933894376269e-10	3.3995798751372e-09	down
Fam184a	909.432736230272	0.894341645002115	0.142530062024469	6.27475798648414	3.50178546730788e-10	3.57348564506629e-09	not
Cbx6	2855.40641601565	0.603269380183918	0.0961859172197809	6.27190962691006	3.56646580517671e-10	3.63727383516986e-09	not
Slc1a4	382.176464301542	1.01930226042395	0.162524125386121	6.27169817405455	3.57131369903652e-10	3.64000116884148e-09	up
Txndc16	857.094919439508	0.7125138042573	0.113654060023118	6.26914519474598	3.63035498532319e-10	3.69792728614489e-09	not
Zfp532	2534.34847955075	0.520386822432328	0.0830167199031831	6.26845800507681	3.64640931603858e-10	3.71202251710529e-09	not
Tln1	2579.44431241026	-1.28042704187089	0.204282197240524	-6.26793259112686	3.65873093081683e-10	3.72230304784074e-09	down
Serinc3	1742.44382778327	-0.761004921920923	0.121446687647905	-6.26616449291076	3.70049433106205e-10	3.76250625792137e-09	not
Tob2	3491.74317841547	0.681446538476588	0.10875625116627	6.26581489495049	3.70880695138014e-10	3.76866997620217e-09	not
Grin2b	1184.33967082232	1.07111222367829	0.170951908005464	6.26557630257073	3.71449058240107e-10	3.77215641557843e-09	up
Pcgf2	424.748313028733	0.968369107902276	0.154611073986136	6.2632584001655	3.77015095238849e-10	3.82636047567865e-09	not
C1qbp	412.245862108138	-1.05882533140729	0.169062410699961	-6.26292578594785	3.77820461124353e-10	3.83221165474768e-09	down
Smim14	1142.42911783836	-0.843462233861509	0.134774593854664	-6.25831775661715	3.89152296838119e-10	3.94476051020045e-09	not
Utp4	537.884434745959	-0.823538309815065	0.131623796070737	-6.25675853758603	3.93061257773061e-10	3.98197448437246e-09	not
Cabyr	302.333776061006	1.10757160272648	0.177024815608991	6.25658950083506	3.93487328684413e-10	3.98388077759926e-09	up
Slc22a17	3396.34677668398	0.609656339495479	0.0974472141825364	6.25627263549558	3.94287228648991e-10	3.98956732988278e-09	not
Bag1	521.47751188617	-1.0994125776369	0.175746357282501	-6.2556777542175	3.95793246227049e-10	4.00238750079599e-09	down
Ap1s3	134.400542271418	-1.68021011991575	0.268683717928203	-6.25348693576115	4.01388155640411e-10	4.05651542206055e-09	down
Etv6	286.806144465977	-1.05343783046405	0.168551470662668	-6.24994742746774	4.10590868550495e-10	4.14701730081217e-09	down
Chga	376.395347758173	1.04176506949881	0.166745494434144	6.24763549404483	4.16712751690938e-10	4.20631207945536e-09	up
Gprasp2	1097.91422369947	0.728922007454899	0.116696385901496	6.24631175870509	4.20257953404738e-10	4.23954198055165e-09	not
Gyg1	435.224898345989	-0.866350262822877	0.138722332638437	-6.24521118081913	4.23227898976903e-10	4.26693220726503e-09	not
Uba7	112.405207352014	-2.2809406755248	0.365256880699964	-6.24475758308425	4.24457900397612e-10	4.27675812277882e-09	down
Ybx1	1912.03611212329	-0.601830746219944	0.0963918567714077	-6.24358494978657	4.27653872056583e-10	4.30636905680068e-09	not
Fam193a	2057.20362229014	0.605634782486871	0.0970139399520691	6.24276039903226	4.29915209568594e-10	4.32653852129548e-09	not
C1r	525.983632243878	-3.51011303093999	0.562299384059385	-6.24242730909569	4.30832017667452e-10	4.33316094165714e-09	down
Aqp9	37.3163324414405	-5.70556672454447	0.914233395658263	-6.24082072656771	4.35280898855163e-10	4.37527847072542e-09	down
Tomm7	382.190839722148	-1.16592449946848	0.186893911559735	-6.23842954400274	4.41985611423808e-10	4.44000662801625e-09	down
Pgm3	250.68698375479	-1.21628780512228	0.194974440395611	-6.23819102983129	4.42659891578201e-10	4.44411423523295e-09	down
Cldn9	34.2299406543678	3.67534383931918	0.589575687813206	6.23387957694014	4.55022922249794e-10	4.56549661833136e-09	up
Fmn2	655.93847578428	0.84781831873694	0.136081600154567	6.23022008687399	4.65780354154415e-10	4.67063341956277e-09	not
Capza2	1687.70237302503	-0.588512075399365	0.0944839442184893	-6.22869928078427	4.70323568048911e-10	4.71336832468406e-09	not
Adgrb3	1122.45543992612	0.879479580510213	0.141207201723091	6.22829126119843	4.71549814668102e-10	4.72283085911007e-09	not
Gnai2	1538.77469571636	-0.990334697148523	0.159017911324943	-6.2278185450747	4.7297439984299e-10	4.73426736387968e-09	not
Ppp1r16b	424.849357812539	1.02913951847809	0.165256570777596	6.22752556001612	4.73859452051119e-10	4.74029294148629e-09	up
Hcn1	2533.53092217898	0.967014719678048	0.155349499408304	6.22476881715886	4.82266596670402e-10	4.82151428527913e-09	not
Ssc5d	447.362317057538	0.88289441786013	0.14186208934372	6.22361070490759	4.85841716922939e-10	4.85435882553195e-09	not
Jam2	1865.5520768445	0.738605279402393	0.118708950063292	6.22198477038667	4.9090469841804e-10	4.9020215144356e-09	not
Cpe	6294.78059901589	0.692656398929187	0.111341408225233	6.22101345734741	4.93953790537418e-10	4.92952930651943e-09	not
Trim37	1488.47270679666	0.602135564977803	0.0967990492389046	6.22046982601765	4.95668386903233e-10	4.94369434608787e-09	not
Plekha6	2909.03331881216	0.607248913662884	0.0976238064116182	6.22029539703151	4.96219760336985e-10	4.94624768250187e-09	not
Fmnl1	392.132931577236	-2.06104766845829	0.331362604206646	-6.21991631612409	4.97420107305974e-10	4.95526300829616e-09	down
LOC308990	49.432254595545	-5.27849058015603	0.849009623378593	-6.21723292034138	5.05998389823851e-10	5.03772237573735e-09	down
Svep1	211.521491818305	1.16854831831081	0.187963752733887	6.21688118754046	5.07133457178498e-10	5.04602309798641e-09	up
Sirpb2l1	28.2843210908439	-8.19294306097075	1.31817723246515	-6.21535773732716	5.12078497793498e-10	5.09220102378261e-09	down
Gba2	1227.32453380395	0.690473707279966	0.111110195052575	6.21431459960309	5.15491577771866e-10	5.12309908686508e-09	not
Fbxl16	969.56513196117	0.674844374895017	0.108618331720695	6.21298784656659	5.19864717013239e-10	5.16349617503185e-09	not
Pgam5	559.366397983256	-0.805139378980161	0.129602620817803	-6.21236957940873	5.2191494718769e-10	5.18078702169832e-09	not
Csde1	4625.7273364321	-0.551748594978707	0.0888175316440276	-6.21215862190433	5.22616305315625e-10	5.18467573981959e-09	not
Psmc6	1104.78741120575	-0.681477476143152	0.109707022239258	-6.21179448893372	5.23829081568425e-10	5.19363043217575e-09	not
Slc11a1	266.357517129652	-6.16698086856103	0.992828329663942	-6.21152789893542	5.24718723531206e-10	5.19799396438533e-09	down
Lst1	44.2561296457963	-6.97199853560853	1.12243818237019	-6.21147662750222	5.248899912681e-10	5.19799396438533e-09	down
Fxyd1	135.141375524756	2.0258354308814	0.326178314924038	6.21082192834672	5.27081758175724e-10	5.21410829712721e-09	up
Flnc	466.376780793126	-4.83903863757415	0.779132328185911	-6.21080458673959	5.27139934732853e-10	5.21410829712721e-09	down
Mgat4a	878.503472769652	-0.692328520730141	0.111500756736312	-6.20918226023726	5.326102195029e-10	5.26510669173292e-09	not
Plau	47.1204450143079	-7.05666098490495	1.1365626454277	-6.208774336631	5.33994379738642e-10	5.27567544725859e-09	down
Oc90	46.3107654628549	-6.00928843861251	0.968079726021158	-6.20743134794373	5.38576236623455e-10	5.31664994093813e-09	down
Cldn4	60.4572295955257	-8.31959365885022	1.34027613200748	-6.20737283919921	5.38776719800072e-10	5.31664994093813e-09	down
Nsmce4a	572.584662958126	-0.808818193207137	0.130364705820674	-6.20427276014205	5.49504093974483e-10	5.41931422714764e-09	not
Rptor	2201.58498008393	0.639636762993092	0.103103565663834	6.20382776167615	5.51060953285012e-10	5.43146952543308e-09	not
Ltb4r	162.078640789377	-6.65598635412428	1.0729912895569	-6.20320632506993	5.53242298721766e-10	5.4497620790557e-09	down
Ltbr	257.802842830999	-1.89570001053549	0.30566516139328	-6.20188444732964	5.57910369304348e-10	5.49251442937720e-09	down
Aipl1	6838.51448855395	0.633887492191836	0.102251567058921	6.19929366780821	5.67171178498209e-10	5.5804045564812e-09	not
Slc30a10	85.7270769694153	1.88199964862826	0.303595624767556	6.19903415956402	5.68107020299615e-10	5.58633010096145e-09	up
Psmc1	1486.03041363718	-0.683607189479521	0.110326638728807	-6.19621151660289	5.78383894505508e-10	5.68404735762279e-09	not
Grin2a	483.159996073121	0.916567906183096	0.147952006735277	6.19503531184313	5.82719645537624e-10	5.72245006383443e-09	not
Lca5	1426.18544926653	0.625590099794134	0.100983616322014	6.19496629828814	5.82975027403651e-10	5.72245006383443e-09	not
Mum1	705.192431609263	0.662077268996893	0.106916076163331	6.19249501810624	5.92192220614851e-10	5.80952016778928e-09	not
Zfp36	745.190075706298	-4.86492615752298	0.785668496932414	-6.19208505434255	5.93734960983165e-10	5.82124452963939e-09	down
Cd163	44.3374529884974	-5.61936552396758	0.907523482018379	-6.19197809787777	5.9413809492266e-10	5.82178849477757e-09	down
Rab44	46.0559563389153	-8.8928802031198	1.43640278710302	-6.19107696181459	5.97545224436053e-10	5.85174989965272e-09	down
Grm5	505.483297333463	1.0085458477292	0.162934828974955	6.18987268758988	6.02128273652142e-10	5.89318531302091e-09	up
Snrpb	976.369578092831	-0.674973193210373	0.109125395558045	-6.18529893760016	6.19848936033898e-10	6.06307843622877e-09	not
Nfyb	1010.26044797033	0.669183478100543	0.108220506506675	6.18351826009303	6.26884785700852e-10	6.12832026932076e-09	not
Chgb	716.344853686105	1.02792594173471	0.166247284199754	6.1831141884977	6.28492175743712e-10	6.14044402593262e-09	up
Dstn	1282.78737854681	-0.926344196798567	0.149820614256591	-6.18302228565196	6.28858324643165e-10	6.14044402593262e-09	not
Prr12	1489.26851017659	0.619750280097226	0.100270240653419	6.18079976729459	6.37776676164487e-10	6.22389756354924e-09	not
Mgst1	173.564893910038	-2.13712549552843	0.346046407930703	-6.17583493586327	6.58147208408549e-10	6.41894767152566e-09	down
Tns1	798.646415243856	-0.779168105008221	0.126196207401956	-6.17425928282012	6.64743744924379e-10	6.47951033323844e-09	not
RGD1562625	35.1795194049876	-8.50541767532303	1.37893670213649	-6.16809869673129	6.91160011576039e-10	6.73308060142662e-09	down
Bmpr1b	207.102253134528	1.54520383645441	0.250532845441351	6.1676696871115	6.93037248790784e-10	6.74744288851771e-09	up
Tpm3	1321.72579155268	-0.957055591928194	0.155203189226992	-6.16646859317084	6.98319427143369e-10	6.79491988782270e-09	not
Lrit3	912.927848372569	0.975777584004798	0.158320629117672	6.16330031937625	7.12442031753588e-10	6.92429150536598e-09	not
Crtc1	1255.09693131986	0.68475252742425	0.111100663906027	6.16335225506335	7.1220829740836e-10	6.92429150536598e-09	not
Pim1	402.55086967291	-4.43150553701457	0.71910048657547	-6.16256784655851	7.15746475022178e-10	6.95237266283144e-09	down
Grk3	399.162273690814	0.911899167625494	0.148088588497369	6.15779498527463	7.37647599694746e-10	7.16095461129751e-09	not
Aif1	67.1097743291382	-3.11828392858748	0.50644779281565	-6.15716757545935	7.40574757417587e-10	7.18520561281281e-09	down
St8sia2	51.1070628309295	3.0167090165675	0.490017135755478	6.15633372069024	7.44482618758348e-10	7.2189380044744e-09	up
Hk1	3380.09440211073	0.563480929371913	0.0915325774591249	6.15606972963853	7.45724000018976e-10	7.22679056962834e-09	not
Gas6	1748.67182287048	0.735805629555942	0.119543442772626	6.15513166167935	7.50151490732843e-10	7.2654926916207e-09	not
Pde6c	641.628645506085	1.76054454639699	0.286047365851265	6.15473084731153	7.52051062500678e-10	7.27555507549058e-09	up
Lhx2	329.794887706669	1.04589292903069	0.169933219126022	6.15472910128929	7.52059347645658e-10	7.27555507549058e-09	up
RGD1310081	1535.44029874496	0.599441494048814	0.0974140841598029	6.15354031420611	7.5772104189348e-10	7.32609501590544e-09	not
Grm1	342.142028318727	0.952704897708146	0.154829158737866	6.15326535049593	7.5903648719262e-10	7.33457877353007e-09	not
Adam12	335.679863011242	-2.27300879656554	0.369545470648291	-6.15082304371913	7.70818838190539e-10	7.44413625394393e-09	down
Smox	313.649896868729	-2.6760751466944	0.435134656069192	-6.14999313285878	7.7486301788016e-10	7.47887959505542e-09	down
Sarm1	702.593599871509	0.879555876674223	0.143040017417781	6.14901964186205	7.79633249357235e-10	7.52058663233656e-09	not
Bcar1	1064.1936886326	-1.07904840049431	0.175493669351737	-6.14864572881886	7.81473075333682e-10	7.53341106205933e-09	down
Gja5	32.3687867402029	-3.98703592408988	0.648449649158809	-6.14856670716377	7.81862440335549e-10	7.53341106205933e-09	down
Psma2	569.316110548373	-0.937781030438543	0.15255335533332	-6.14723306733926	7.88462327904083e-10	7.59263377980551e-09	not
Trpm2	705.336184645389	1.20919687395393	0.196714175398188	6.14697375776953	7.89751888741064e-10	7.600681108539e-09	up
P2ry2	157.674069382184	-5.97653763273232	0.972469926531881	-6.14573003202931	7.95965657209956e-10	7.65608322552437e-09	down
Syngap1	920.674297251854	0.735114132350682	0.119640269653677	6.14437040704288	8.02813030599648e-10	7.71751263514449e-09	not
Mthfr	863.415492006328	0.622858823522737	0.101427733652281	6.14091236286565	8.20488439688022e-10	7.8829027028202e-09	not
Meis2	1254.52953725628	0.64370820458169	0.104912096629358	6.13569097618776	8.47898372796475e-10	8.14157462778083e-09	not
Tlr4	84.8005860926083	-2.60235323588302	0.424150777368864	-6.13544374956992	8.49218108198584e-10	8.14957389105644e-09	down
Erh	641.467445148959	-1.00405026916311	0.163744521575328	-6.13180984318436	8.68849187800453e-10	8.33318928917891e-09	down
Slc30a1	572.430485154938	-0.776779709295825	0.126733305098081	-6.1292468360599	8.82960501463887e-10	8.46368434889196e-09	not
Il11	50.5807131845884	-4.29869388407224	0.701465889198453	-6.12815811897032	8.89022134744541e-10	8.51691342587648e-09	down
Ube2h	3390.24117980845	0.550890135482578	0.0899086503285373	6.12722061191617	8.94274383642213e-10	8.562332091751e-09	not
Plxdc1	148.578189473164	1.44797265720615	0.236371682891605	6.12582962346703	9.02122998223086e-10	8.63254384471074e-09	up
Fermt3	293.053820979705	-4.1725615289384	0.681334695880483	-6.12409958595494	9.11978466194633e-10	8.72186830091109e-09	down
Itgb8	1153.95692317331	-2.88375629466982	0.47090117102569	-6.12390979701449	9.1306600280098e-10	8.72728497882718e-09	down
Mettl1	66.7040009625017	-2.07044205209083	0.338112930385359	-6.12352224959595	9.15290672997675e-10	8.74355824872736e-09	down
Olfm1	1313.4346477592	0.771089728174781	0.12599813935236	6.11985011951954	9.36634146513242e-10	8.93725095014857e-09	not
Trim30	59.2518716030016	-3.84303065231309	0.627953163528525	-6.11993198779151	9.36153057286094e-10	8.93725095014857e-09	down
Zfp365	1708.81883439986	0.745594063554047	0.121837241985902	6.11959078686568	9.38159676238092e-10	8.94670953205187e-09	not
Taf4b	402.617457769482	-1.11086701737658	0.181609231738014	-6.11679817565166	9.54741573014646e-10	9.09965986437295e-09	down
Crygf	63.4359505688374	-8.38979944540707	1.37191604217218	-6.11538839659851	9.63220737769922e-10	9.17525282974693e-09	down
Actr2	2706.4389742554	-0.848529920344999	0.138779579759486	-6.1142274808409	9.70258199841687e-10	9.23703457336492e-09	not
Tmem200a	171.696541050379	1.35377638813297	0.221427316104628	6.11386351037779	9.72474891774073e-10	9.25287757820945e-09	up
Lrrc4b	439.023109953266	1.05779858872031	0.17304337667176	6.1129100059508	9.78305467942550e-10	9.30306835103119e-09	up
Rom1	10628.2951686723	0.722124386609451	0.118199112812428	6.10938922828806	1.00013143319211e-09	9.50522189570666e-09	not
Spry2	440.480568389762	-1.9504866465303	0.319321338847214	-6.10822519275341	1.00745140622496e-09	9.56935975532795e-09	down
Shfm1	353.997815500916	-1.0384871103451	0.170092777134262	-6.10541569043448	1.02533467954708e-09	9.73370438985002e-09	down
Epb41l3	2634.84613219417	0.698840383523409	0.114519324579188	6.10237954241666	1.04500862052618e-09	9.91485232823305e-09	not
Plpp1	190.52958677391	-1.69570802759822	0.277910889005717	-6.10162499808827	1.04995481377608e-09	9.95614004048374e-09	down
Pla1a	29.3240602129053	-4.74984246102429	0.77941123952691	-6.0941416034844	1.10026235809277e-09	1.04272741644717e-08	down
Hip1r	656.640366113621	0.740110737574825	0.121487759293366	6.09206015387626	1.11466780546433e-09	1.05578207411231e-08	not
Hap1	1116.14704752627	0.954798125825867	0.15673738116955	6.09170651379597	1.11713351051332e-09	1.05751937631747e-08	not
Plekhb1	5383.61688004107	0.566666463167631	0.0930457229521368	6.09019356493288	1.12774250706234e-09	1.06695909735966e-08	not
Ciita	229.56428449346	1.28193745048265	0.210508986137552	6.08970416894698	1.13119519456262e-09	1.06962138498846e-08	up
Mical1	75.9164556748211	-2.75473697949064	0.452384102887932	-6.08937617813034	1.13351493480385e-09	1.07120999425651e-08	down
Trak1	2036.5968588168	0.542245915734908	0.0890505781348283	6.08919029042027	1.13483169837484e-09	1.07184949920954e-08	not
Cdc42	3369.5803130842	-0.619348525074921	0.101734233963877	-6.08790670498228	1.1439649597094e-09	1.07986681033222e-08	not
Tmed10	909.333462480928	-0.876276299003402	0.144022894666008	-6.08428473150401	1.17012498976877e-09	1.10393876499537e-08	not
Tcn2	1264.63851541781	0.926289686838363	0.15232210243952	6.08112461687001	1.19342490425107e-09	1.12528679316376e-08	not
Kcna1	166.370713110984	1.24914648658675	0.205456388405581	6.07986199056938	1.20286033076009e-09	1.13354525036063e-08	up
Zfp516	5962.96639939771	-0.553903247846652	0.0911196862043022	-6.07885376827055	1.21044681727277e-09	1.14005300348987e-08	not
Cav1	1576.27521994458	1.07590418467341	0.177154448859735	6.07325523913474	1.25342987946123e-09	1.17987278029555e-08	up
Serpinb6	203.926678365978	-1.53155119747293	0.252193877329842	-6.07291189496176	1.2561138057063e-09	1.18173493204257e-08	down
Atat1	578.874312082813	0.777515439172053	0.128059973046734	6.07149463391115	1.26725196977499e-09	1.19154415978956e-08	not
Camk2b	2026.17268726156	0.753298954764065	0.12415764738021	6.06727793783998	1.30096309778263e-09	1.22236241069836e-08	not
RT1-CE2	77.2345043954956	-3.10059300286918	0.511040728584486	-6.06721309954572	1.30148822302351e-09	1.22236241069836e-08	down
Cd9	640.120019000705	-1.29078390559084	0.212775058088636	-6.06642487698507	1.30788858342433e-09	1.22768510190716e-08	down
Rasal2	2217.0485761521	-0.640872397279114	0.105651127904968	-6.06593048259333	1.31191870809461e-09	1.230778189678e-08	not
Dennd3	204.630432110552	-2.04954451670071	0.337913106835482	-6.06530044334314	1.31707210682338e-09	1.23492102468445e-08	down
Ginm1	387.910737706602	-1.30887705855157	0.21580298408662	-6.06514809835164	1.31832117041261e-09	1.23540046556964e-08	down
Dsg2	100.169469318296	-3.0585272253819	0.504725020309668	-6.05978919671028	1.3630006019422e-09	1.27655526175191e-08	down
LOC103690962	550.4237253201	1.08599669070875	0.179229194137411	6.05926225320268	1.36747283101997e-09	1.2800279501543e-08	up
Cd244	57.9759788009447	-4.29861833587286	0.70946394996264	-6.05896654241448	1.36998882413506e-09	1.28166663960702e-08	down
Btg4	252.736688130437	1.47118329797942	0.242847495275295	6.05805423816156	1.37777943999126e-09	1.28823531558312e-08	up
Ube2j1	1874.19091492561	-0.640366902091961	0.10573872752979	-6.05612453499165	1.3944006617186e-09	1.30304874336717e-08	not
Kctd1	524.06123431467	0.822637708512533	0.135852882493207	6.05535704075818	1.40106554740341e-09	1.30854677394409e-08	not
Bhlhe40	843.541174007419	-1.04280697781296	0.172341662270732	-6.05081188189314	1.44117660691637e-09	1.34525883274367e-08	down
Aif1l	271.832363916996	1.25943532438823	0.20828171028502	6.04678789445684	1.47762078644177e-09	1.37850906349604e-08	up
Epha10	289.331426751814	1.17900055223933	0.194989041540012	6.04649647450778	1.48029470181018e-09	1.3794666152762e-08	up
Rtn4	6305.9345981349	0.573619704345653	0.0948668557474208	6.04657653957555	1.47955959759426e-09	1.3794666152762e-08	not
Fcar	207.49215183987	-8.20985935131129	1.35782437199026	-6.04633376795078	1.48178966210821e-09	1.38009175092681e-08	down
Thg1l	175.720742896343	-1.27993773720584	0.211695405914194	-6.04612902050709	1.48367298830806e-09	1.38107770217936e-08	down
Atxn7l1	488.694951091754	0.810798495910652	0.134137230255366	6.04454478720847	1.49832429650188e-09	1.39394103717892e-08	not
Rhoc	393.12334653238	-1.77201891158638	0.29331602077594	-6.04133012202563	1.52848881794973e-09	1.42121453333627e-08	down
Jund	810.447882097831	-0.928241631968136	0.153656618850975	-6.04101299969641	1.53149638070894e-09	1.42322077643462e-08	not
Cyfip2	8215.84342141571	0.45081080253835	0.0746663020102978	6.03767416358955	1.56351372574063e-09	1.45216865508889e-08	not
Cyp2j3	48.42219744554	2.34120632761809	0.387926599074959	6.03517864771552	1.58786921548202e-09	1.47397216643358e-08	up
Rps6ka5	978.140575117663	0.649119817916711	0.107578366653578	6.03392520363312	1.60024155577277e-09	1.48463407717289e-08	not
Dstyk	2166.25189803753	0.509267259390844	0.0844195924353536	6.03257187933983	1.61370525623274e-09	1.49629613626098e-08	not
Rer1	885.103927275016	-0.670656248999048	0.111187022280189	-6.03178532211256	1.6215810680224e-09	1.50276682706713e-08	not
Rgs9	7683.95370146308	0.670820407599543	0.111295324061733	6.02739075747201	1.66627802566765e-09	1.54333472443753e-08	not
Nol4l	1852.03193742716	0.6270231226042	0.104035414717201	6.02701613011911	1.67014340777933e-09	1.54605978478013e-08	not
Nbea	7427.24462316035	0.569961452286015	0.0945951681461802	6.02527024853151	1.68827285865456e-09	1.56197885585797e-08	not
Rnf182	135.926352330325	1.50856791103029	0.250401343860648	6.02459989939123	1.69528467815421e-09	1.5675958404583e-08	up
Nuak2	155.929479137657	-2.20123031104546	0.365379081268097	-6.02451104591374	1.69621620859336e-09	1.5675958404583e-08	down
Erich6b	37.865309338656	-4.90651116213779	0.814495330355924	-6.02398930880758	1.70169611673777e-09	1.57179278383291e-08	down
Psmb5	622.986725249742	-0.831776984446959	0.138108113340486	-6.02265112692064	1.71583029401956e-09	1.58397431662908e-08	not
Smim13	330.421224187926	0.986938847921161	0.163873933167488	6.02254933926836	1.71691006745766e-09	1.5840978506692e-08	not
Adarb2	299.354296145996	1.14218491867794	0.189664170279774	6.02214386087315	1.72121799850741e-09	1.58663412185758e-08	up
Agrn	1829.53886223302	0.755546555868869	0.125462050562682	6.02211228399613	1.72155392297576e-09	1.58663412185758e-08	not
Sgms2	242.003531000248	-5.25250937287616	0.872273666605223	-6.0216301075765	1.7266914059228e-09	1.59049363496057e-08	down
Hnrnpa3	7331.90859345383	-0.426408138371982	0.0708145262828752	-6.02147837109938	1.72831121262683e-09	1.59111047645128e-08	not
Plod1	766.018992620666	0.725120754696532	0.120450997519003	6.02004773420108	1.74365642228363e-09	1.60435551909679e-08	not
Abcb1b	42.4151984215803	-5.89674594482845	0.979715326715024	-6.01883606802415	1.75675668988155e-09	1.61552155567031e-08	down
Fbxo2	241.971145781533	1.45718705862979	0.242178014866936	6.01700802374832	1.77670278131737e-09	1.63296733128104e-08	up
Tnfrsf21	596.822101465828	-1.30517648363091	0.216984342465072	-6.01507218817415	1.79806555277826e-09	1.65078978875136e-08	down
Trem3	113.505319179765	-7.75501405618292	1.28925936106685	-6.01509230056371	1.79784232262813e-09	1.65078978875136e-08	down
LOC691807	663.978845243553	-0.876747642026509	0.145767175268473	-6.01471243722547	1.80206304256631e-09	1.65355329922277e-08	not
Abcc5	3733.93066787531	0.54345018804191	0.0904131398911656	6.01074344609739	1.84674460065553e-09	1.69362459378847e-08	not
Klhl17	648.431897601533	0.743790308599752	0.12376698222009	6.00960203810332	1.85979280829577e-09	1.70465738192233e-08	not
Rnf213	1062.91009566324	-1.18198636094571	0.196716125349126	-6.00858907142438	1.87144791728244e-09	1.71440190496782e-08	down
Tgm1	495.379305721931	-4.65851185158608	0.775501192942887	-6.00709824043967	1.88873083691934e-09	1.72928849617557e-08	down
Acsl1	2921.51280234679	0.715596532315398	0.119139339495384	6.00638324290124	1.89707474652078e-09	1.73597889099656e-08	not
Dusp15	142.105622767273	1.45454213981378	0.242238319522594	6.00459143986965	1.91814289742906e-09	1.75360429344502e-08	up
Nek10	219.613063636932	-1.36123957281386	0.226700699619335	-6.00456714557823	1.91843011202155e-09	1.75360429344502e-08	down
Themis2	104.457110121312	-4.01294578387052	0.66844618561708	-6.00339394586558	1.93235002092766e-09	1.76536461813719e-08	down
Tet1	565.807952814075	0.811981069617917	0.135275268334719	6.00243547555781	1.94379517732611e-09	1.77485245580715e-08	not
Nfasc	6201.72681810711	0.605808361770689	0.100948839854936	6.00114238698769	1.95934074146603e-09	1.78807193768884e-08	not
Eno4	315.875394935907	-1.45966945646168	0.243285638036697	-5.99981761455852	1.97539280832289e-09	1.80173899608797e-08	down
Clptm1l	974.13372549243	-0.610737491970577	0.101813085112415	-5.99861492553968	1.99007651609921e-09	1.81414378544351e-08	not
Carmil1	2872.15777309922	0.657760176270396	0.10965639489271	5.99837498683009	1.99301864058186e-09	1.81583733162045e-08	not
Cuta	390.645627629716	-0.917422032597655	0.152980398044337	-5.99699075388577	2.01007500689964e-09	1.83038151525511e-08	not
Mcf2l	5668.58806020262	0.719994648458647	0.120070842247821	5.99641540760252	2.01720612372374e-09	1.83587683412379e-08	not
Hapln1	141.150039834036	-2.70762619023346	0.451642739622052	-5.99506192106461	2.03407921246138e-09	1.85022762041707e-08	down
Ctbp2	4593.99509116461	0.561304829289992	0.0936590704352978	5.99306427750377	2.05923410317173e-09	1.87209198109196e-08	not
Phyhipl	687.570764197238	0.686511892988899	0.114557941099223	5.99270453363234	2.06379618907706e-09	1.87522143148586e-08	not
Gnl3	532.280437537116	-0.848608853917389	0.141618676013746	-5.99221005169559	2.07008302543773e-09	1.87991379305749e-08	not
Egfl6	48.0625347625057	3.20833242126926	0.535462216886279	5.9917064548938	2.07650492317037e-09	1.88472365546943e-08	up
Timm8a1	134.471810605949	-1.46845819477715	0.245176404533075	-5.98939444264119	2.10623779309131e-09	1.91067486907406e-08	down
Ptprt	913.61663190175	1.01269372469744	0.169096745889741	5.98884218243778	2.11340108676759e-09	1.91613506220954e-08	up
Zfr2	405.638584918497	0.806525847262816	0.134746393084776	5.98550973275691	2.15713222125332e-09	1.95472598360975e-08	not
Slc8a3	1053.3872792649	0.990706729432382	0.165530023361226	5.98505763072616	2.16313256652312e-09	1.95910318869639e-08	not
Tnfrsf1b	1441.82935691871	-6.70975951142499	1.12140079217459	-5.98337325802456	2.1856311998787e-09	1.97840973368479e-08	down
Slc4a8	955.116962742213	0.803983676157249	0.13444619641956	5.97996594599296	2.23184273362145e-09	2.01914848283224e-08	not
Zfp385c	123.414780557542	1.93350255812505	0.323414408573591	5.9784057446689	2.25331927389307e-09	2.03747756806768e-08	up
Sema3g	65.0322490206727	-2.0760568752132	0.347469937617684	-5.97478127013524	2.30399098729517e-09	2.08217123978655e-08	down
Slc16a2	130.165857142677	-2.2047424407074	0.369042800004035	-5.97421881874757	2.31195313663157e-09	2.08823987195428e-08	down
Bcl11a	176.113323426056	1.76903166799649	0.29630611558898	5.97028402360212	2.36840916920836e-09	2.1380797815398e-08	up
Plk5	871.35662689373	0.982095801540438	0.164654440980074	5.96458738491777	2.45252990825167e-09	2.21282682346888e-08	not
Gypc	47.8861798327058	-2.63776617606334	0.442314638610497	-5.96355161192429	2.4681344426751e-09	2.22570702084207e-08	down
Chd6	4174.47412599068	0.499607671185953	0.083811253254447	5.96110488491524	2.50538084089067e-09	2.25807898609016e-08	not
Klhl2	550.56634786438	-0.891652413923157	0.149608276861212	-5.95991366674401	2.52371227998242e-09	2.2733773986329e-08	not
Aida	651.16784083083	-0.840687982148996	0.141060611035956	-5.95976421748737	2.52602132965836e-09	2.27423404228274e-08	not
Arhgef5	235.333788511598	-2.23039477648591	0.37434465873974	-5.95813169605439	2.55137880702472e-09	2.29582963473595e-08	down
LOC681325	28.7316204615927	-8.21158820648501	1.37834585859494	-5.95756729363683	2.56020304159632e-09	2.30253276769989e-08	down
Cyp2d4	44.8883653786755	2.62044320132893	0.440055749175874	5.95479824144198	2.60392865338053e-09	2.34060060276491e-08	up
Krtcap2	309.303414017575	-1.03781869955135	0.174318536563753	-5.95357625189675	2.62345537855351e-09	2.35688754126916e-08	down
Plpp5	246.61315800685	-1.25585652347168	0.211055918117716	-5.95034972092669	2.6757014801978e-09	2.40253603149557e-08	down
Slc8a2	178.473184956491	1.30291867598904	0.218977924059847	5.95000012710394	2.68142280588182e-09	2.40638297466758e-08	up
Ncr1	32.8120899569445	-8.40448794955484	1.41277090589071	-5.94893900667926	2.69886177643172e-09	2.42073590295263e-08	down
Sema3e	1120.12417079322	0.836726634022552	0.140727612788044	5.94571752796507	2.75248450770629e-09	2.4675110046065e-08	not
Kidins220	6725.23454504216	0.503646456483517	0.0847319078524644	5.94399995525262	2.78149675487784e-09	2.49218537491623e-08	not
Cplx4	3458.50457605921	0.606520466068283	0.102141913114749	5.93801748540679	2.88489281103910e-09	2.58344465313693e-08	not
Ckap4	429.418478883759	-1.0847201695387	0.182686473551345	-5.93760527778664	2.89215328130002e-09	2.58856220463122e-08	down
Shmt2	892.370732241827	-0.929728976204508	0.156607670664685	-5.93667584900849	2.90858924074721e-09	2.60188223427098e-08	not
Agpat2	32.0008700700971	-4.89195510463529	0.824124329714931	-5.93594307102601	2.92161172909682e-09	2.61213614604674e-08	down
Fcgr2a	433.928295055423	-6.78722451846067	1.14350828896012	-5.93543972001531	2.93058985493353e-09	2.61876508595074e-08	down
Ppfia4	408.215164079833	1.11660580774894	0.188239397059948	5.93183905807634	2.9956018936817e-09	2.67400582684402e-08	up
Pacs1	1022.3043458891	0.569902140118143	0.0960751049693033	5.93183989026326	2.99558670703525e-09	2.67400582684402e-08	not
Nxph1	125.08573777443	1.53756938806326	0.259210932986543	5.93173046502279	2.99758426038435e-09	2.67434981483199e-08	up
Nptx1	612.354028619429	1.08727711268466	0.183328133607655	5.93077064217305	3.01516146180446e-09	2.68859924597324e-08	up
Inpp4b	1461.22000239567	0.598233889912144	0.100895746315399	5.92922805726687	3.04362122430698e-09	2.7125322523813e-08	not
RGD1304929	109.666203213675	-3.74118837014062	0.631166890964489	-5.92741543274505	3.0773973971925e-09	2.74117536241413e-08	down
Eif4e	2065.24436804864	-0.629193188217026	0.106159343131991	-5.92687529570271	3.08753261657184e-09	2.74874115880447e-08	not
Apobr	52.3279932658368	-3.26074434527517	0.550229810789573	-5.92614991288103	3.10119496383864e-09	2.75943734667598e-08	down
Nolc1	829.399427875521	-0.669969862424295	0.113087108654667	-5.92436989851934	3.13497087783724e-09	2.7880096824356e-08	not
Lrp10	588.019893575982	-0.964418130032997	0.162801274235471	-5.92389792132762	3.143986590371e-09	2.79454349481702e-08	not
Igsf8	898.534844171264	0.701859001589937	0.118490084837404	5.92335639351642	3.15436196004241e-09	2.80227826964828e-08	not
Magi1	1436.71525659491	0.637677171610973	0.107698719654899	5.92093549165948	3.20115416652101e-09	2.84233974934044e-08	not
Tax1bp1	4428.90322641808	-0.554118072145151	0.0936016239434569	-5.91996216304841	3.22015694388898e-09	2.85769730696157e-08	not
Onecut1	278.019820197218	1.2450722567785	0.210404464759135	5.91751823424384	3.26835636901902e-09	2.89893515654621e-08	up
Spg21	504.82904916409	-0.849507663770046	0.143560554343196	-5.91741699282668	3.27036814051422e-09	2.89918395347015e-08	not
Pik3c2b	331.750085057605	0.935936005587726	0.158245925286044	5.91443984352797	3.33006913910751e-09	2.95054697372986e-08	not
Tbc1d30	215.758768700293	1.10304551264149	0.186515710555974	5.9139549657961	3.33989237734504e-09	2.95768576155579e-08	up
Stard9	1212.20700558867	1.07154153290029	0.1812205542632	5.91291389244956	3.36107910410717e-09	2.97487477153164e-08	up
Ppp1r3d	261.280185078701	-1.98877002560023	0.336385574429971	-5.91217393602667	3.37621733676092e-09	2.98669495622813e-08	down
Sf3b5	271.290407136148	-0.957550526377897	0.16198963789282	-5.91118381912463	3.39657729285572e-09	3.00153474122226e-08	not
Ch25h	88.8716173579143	-2.93544572574258	0.496588497283514	-5.91122376333794	3.39575360374215e-09	3.00153474122226e-08	down
Thsd4	315.541611937321	0.981461445676798	0.166153604272816	5.90695248515516	3.48494210836361e-09	3.0763753582845e-08	not
Dtna	802.394691130233	0.858768052712229	0.145381245900749	5.90700710666974	3.48378729135201e-09	3.0763753582845e-08	not
Stom	426.497414153032	-1.27292936593642	0.215549806181002	-5.90549993289031	3.51578929770056e-09	3.1019708945887e-08	down
Ccser1	1681.33220945297	0.754657209021791	0.127813906291233	5.90434351722457	3.54053746307503e-09	3.12216115622193e-08	not
Cxcl1	672.1923363027	-8.3075352499463	1.40713205339218	-5.9038774860677	3.55055875073133e-09	3.12935035998668e-08	down
Ehd4	316.554607523205	-1.47567205791622	0.249972815503584	-5.90333014789385	3.56236368330774e-09	3.13810322149771e-08	down
Mrpl17	565.068339910706	-0.906307207261026	0.153533591057848	-5.902989704185	3.56972560210878e-09	3.14293506482196e-08	not
Ttyh2	729.846915604519	0.829825620177454	0.140601600269191	5.9019642634842	3.59198982792333e-09	3.16087554694714e-08	not
Pcp2	474.88732737482	0.873348932932555	0.147985070461845	5.90160162918415	3.59989560135311e-09	3.16616868383714e-08	not
Pclo	6983.00786924043	0.768625236796177	0.130257933600389	5.90079402882437	3.61756297334077e-09	3.18003724680129e-08	not
Mtch2	701.117012533466	-0.815413340653317	0.138190620704777	-5.9006417113888	3.62090457517076e-09	3.18016576773617e-08	not
Was	27.4237190683071	-5.67810409799333	0.962290340448278	-5.9006142526051	3.62150729671138e-09	3.18016576773617e-08	down
Ehd1	845.613763726993	-1.26488443717387	0.214405618678957	-5.89949295623575	3.64620340017401e-09	3.20017411631624e-08	down
Cdk2ap1	555.119630006227	-0.998985764300932	0.169351638210355	-5.89888456266405	3.65967155114991e-09	3.21031219463365e-08	not
Ddx17	5028.21540021139	0.417885128442862	0.0708492245338902	5.89823150771354	3.67418227040343e-09	3.2213537329935e-08	not
Fads3	178.117103705236	-1.54578129519723	0.26212724038949	-5.89706469613912	3.7002480860978e-09	3.24250939036074e-08	down
LOC691215	29.9805440525956	4.3592373907918	0.739681979036571	5.89339407250351	3.783426699314e-09	3.31344026742646e-08	up
Mxra7	2159.96448718638	0.536934319371105	0.0911089880008813	5.89331888272001	3.78514942767635e-09	3.31344026742646e-08	not
Grm8	340.035978672955	1.25355615348305	0.212788115800461	5.89110039706614	3.83632380704607e-09	3.35648267882934e-08	up
Ankrd6	1850.78716505932	-0.704979670007499	0.11968056387667	-5.89051093320362	3.85003397052035e-09	3.36671900106182e-08	not
Nop10	421.739418175544	-1.08805225302215	0.184755894785585	-5.88913416962888	3.88224174318749e-09	3.39311170310114e-08	down
Myh7b	283.446949238531	1.39223034262639	0.236447699748123	5.88811117261649	3.90634324218991e-09	3.41239561469547e-08	up
Cfh	265.43604773287	-1.05259205082583	0.178787804510423	-5.88738171324467	3.9236179686802e-09	3.4256989834994e-08	down
Smyd2	406.760142021557	-1.02576752860416	0.174234909118235	-5.88726756191024	3.92632796856539e-09	3.4262786952369e-08	down
Mcm5	93.3415709964018	-3.01555063598672	0.512270581352566	-5.88663637100662	3.94134562184602e-09	3.43759238455383e-08	down
Ier3	640.939865397526	-4.19485635660227	0.712655762826167	-5.88623087809857	3.9510228199928e-09	3.4442388414159e-08	down
Slco5a1	423.144512916629	1.24966821681	0.212330554756687	5.88548463146067	3.96889267813073e-09	3.45801648220485e-08	up
Appl2	1045.19179225554	0.649612947870745	0.110399592986893	5.88419694579733	3.99991316341282e-09	3.48323171266308e-08	not
Cdh19	129.505614355013	1.43790943206733	0.24437755180388	5.88396692516705	4.00547917179739e-09	3.48626581137833e-08	up
Serpine1	1616.85991105025	-6.39513735651278	1.08787381060666	-5.87856541279039	4.138372721116e-09	3.60006179676928e-08	down
Anks1b	1214.012981197	0.867770663826189	0.147679275249929	5.87604904180086	4.20173894620703e-09	3.65328766319746e-08	not
Snd1	1452.82088635793	-0.616412921885441	0.104922426509114	-5.87493963296682	4.22997463225374e-09	3.67592917445362e-08	not
Gch1	86.3067517715468	-3.2181002782612	0.547917282320656	-5.87333231145989	4.27121058495708e-09	3.70983882031593e-08	down
Zfyve26	2017.31842323083	0.615680769901203	0.104830988449848	5.8730798879737	4.2777219721968e-09	3.71356828130677e-08	not
Cycs	514.82091543228	-0.937852649791564	0.159711059547523	-5.87218350719476	4.30092271041502e-09	3.73177469992798e-08	not
Rrp12	635.908090425491	-0.701553024778593	0.119475839185313	-5.87192380955324	4.30766722994113e-09	3.73569111510068e-08	not
Mob1a	1221.21730171237	-1.01942739814813	0.17362814013244	-5.87132591163237	4.32323418637901e-09	3.74725050129932e-08	down
Adgra1	588.091400856921	1.05173667868681	0.179138618636299	5.8710773070218	4.32972299438671e-09	3.7509333297465e-08	up
Fam13c	340.735445402037	0.954015355536769	0.162523481587004	5.87001549696715	4.35754406245535e-09	3.77308339554691e-08	not
Gart	952.156602431079	-0.662119158063128	0.112803085546415	-5.86969013175342	4.3661039033913e-09	3.77854139360158e-08	not
Rela	582.984535266166	-0.920329615782006	0.156824686602295	-5.86852513925914	4.39688740244615e-09	3.80321675833488e-08	not
Ina	988.770141373494	0.924543404651195	0.157566612164272	5.86763523028157	4.42054435305019e-09	3.82170551038609e-08	not
Plscr1	58.0546012749517	-5.52998512433861	0.942491277711632	-5.86741252159426	4.42648409470264e-09	3.82486597780652e-08	down
Dph5	122.107266463982	-1.37898820381717	0.23508363651773	-5.86594721880256	4.46575849949449e-09	3.8568123688775e-08	down
Hbegf	349.645370887103	-1.05952374793262	0.180634763908132	-5.86555835105738	4.47623810303412e-09	3.86387027182523e-08	down
Coq10b	454.775131777697	-0.960519709753077	0.163788491541127	-5.86439071949015	4.5078486436086e-09	3.88915164275475e-08	not
Cd200r1	48.4565618984396	-7.99943282303822	1.36439680419026	-5.86298120786474	4.54629692458203e-09	3.92030320798407e-08	down
Rbm47	302.154785674389	-4.54581874146446	0.77553741452228	-5.86150797671653	4.58682438260989e-09	3.95321467376146e-08	down
Epb41	12719.7459028491	0.54377399510358	0.0929118556687923	5.85257921273255	4.84007592961305e-09	4.1693370122068e-08	not
C1ql2	272.052033072739	0.962724772884193	0.16451890585284	5.85175769248878	4.8640491867e-09	4.18783381390633e-08	not
Clasp2	5414.41646669697	0.535702879570567	0.0915530904599576	5.85128122796538	4.87800606968999e-09	4.197692170762e-08	not
Jph3	337.553547909724	0.95653892784843	0.163506938412345	5.85014273483704	4.91151347622966e-09	4.22435565859999e-08	not
Chadl	114.994280630233	1.44778264691571	0.247520371691436	5.84914541385931	4.94104993366086e-09	4.24587364010377e-08	up
Brix1	416.607795359703	-0.803562564446999	0.137381628207708	-5.84912680778605	4.94160260633121e-09	4.24587364010377e-08	not
Niacr1	805.86314584331	-8.06818882753808	1.37959920617943	-5.84821214117801	4.96884604442156e-09	4.26709209537864e-08	down
Mtfr1	962.453369177681	0.680466968020127	0.116452870495267	5.84328205158138	5.11822489251951e-09	4.39312117120101e-08	not
Cep250	1143.97755765355	0.93801706800646	0.160567468679079	5.84188737434258	5.16126972224002e-09	4.42779829757333e-08	not
Myt1l	535.28185030122	1.01886215152035	0.174501432694551	5.83870364722893	5.26085508560454e-09	4.51092059721115e-08	up
Impdh1	6298.17084720532	0.752486938184623	0.128892177334306	5.83811177487449	5.2795735115269e-09	4.52465394186435e-08	not
Slc28a2	382.801127908691	-1.56156881836931	0.267529241350112	-5.83700237958551	5.31483371500539e-09	4.55254247526754e-08	down
Tuba1c	71.3452730570737	-4.91822693860938	0.84294005262999	-5.83461056722173	5.39163452263495e-09	4.61596685664851e-08	down
Car4	954.749587006851	-7.87328467361866	1.34955757806806	-5.833974631071	5.41223538345267e-09	4.63123626629016e-08	down
Rere	5952.04745125312	0.550414638960702	0.0943645863684052	5.83285170998206	5.44879904947827e-09	4.6601424352688e-08	not
LOC100360781	74.5291826408517	-2.04083845337559	0.349959067010547	-5.83164902915371	5.48822630635835e-09	4.69146695897279e-08	down
Cd300lf	44.1730067122356	-4.94364272728935	0.848125979186087	-5.82890142338708	5.57934474257985e-09	4.76692382955317e-08	down
St8sia5	219.406965901153	1.17284853981229	0.201315920891238	5.8259105122934	5.68020486864696e-09	4.8506226787538e-08	up
Ndufs2	1704.41703925257	-0.680992017661386	0.116947594044442	-5.82305282315253	5.77822821163875e-09	4.93181496595833e-08	not
Arhgap22	91.802184905756	-1.9709487978947	0.338521126868162	-5.82223276913022	5.80665994179454e-09	4.95355717703981e-08	down
Plet1	39.1051656281841	-4.39330818403001	0.754766021991938	-5.82075511618213	5.85823491799201e-09	4.99501028190908e-08	down
Reln	4420.74202394325	0.687188509098382	0.118098317282523	5.81878323849813	5.92775456467631e-09	5.05171389007987e-08	not
Saal1	179.486851972534	-7.17555144494003	1.23321777392283	-5.818559865639	5.93568011966521e-09	5.05589518229469e-08	down
Oasl2	89.9578530708155	-3.54413767341238	0.609384326060252	-5.81593178860651	6.02970522653672e-09	5.1333728380063e-08	down
Kif14	71.6591600193405	-2.86981693370965	0.493479385255578	-5.81547480898993	6.0462018520941e-09	5.14480163694958e-08	down
Clec4a1	39.1413183478415	-6.7840255191889	1.16672062526819	-5.81461008939434	6.07753780746572e-09	5.16883941715698e-08	down
Micall1	556.094635188003	-0.770583047245755	0.132530124700415	-5.81439917141603	6.08520504623948e-09	5.17273318296073e-08	not
St18	609.182258653846	0.939775886656198	0.161639763508195	5.81401423919152	6.09922227053751e-09	5.18201806912334e-08	not
Sec11c	666.300893115819	-0.992550870523991	0.170773319488908	-5.81209566865894	6.1695563152661e-09	5.2391171427711e-08	not
Rac1	2007.24848802888	-0.684052207348892	0.117708386733672	-5.81141434634251	6.19472265051454e-09	5.25782187052795e-08	not
Klf2	67.3054131522906	-2.53194914967912	0.435746515630935	-5.81060102342532	6.22489552045837e-09	5.28075483209705e-08	down
Mafk	204.996765966441	-1.73009775940875	0.297792905406609	-5.8097346444384	6.25719391559036e-09	5.30546680053044e-08	down
Prps2	163.932036438454	-1.99683883088239	0.343734741522625	-5.80924355227257	6.27557403407132e-09	5.31835844000802e-08	down
Slc25a25	1117.24379657785	0.610452539902533	0.10508650395225	5.8090479456802	6.28290962192068e-09	5.32188186791521e-08	not
Lamc2	162.108233229484	-2.1989131192264	0.378586868339523	-5.80821286504416	6.31432051838562e-09	5.3457841962025e-08	down
Fn3k	425.814250772522	0.95346013974391	0.164167190655233	5.80786048624216	6.32762074536075e-09	5.35433739271405e-08	not
Timm23	497.402586239509	-0.770905607122951	0.132786287303536	-5.80561157915907	6.41314791163706e-09	5.42396843072092e-08	not
Tifa	114.462770861192	-1.53529759290483	0.264495271104078	-5.80463154027691	6.45077012282053e-09	5.45303364345041e-08	down
Disp3	829.901462667064	0.95022102935879	0.163726960553038	5.80369308847564	6.48699701846341e-09	5.4808906191316e-08	not
Trafd1	1818.81519396039	0.814383181433028	0.140326881611882	5.80347237876673	6.49554573622598e-09	5.48534588496421e-08	not
Tmem43	556.828322610221	-0.898967491670066	0.154915030109283	-5.80297141623959	6.51499012732959e-09	5.49899317904543e-08	not
Pcdh1	557.090898539686	0.715779511479452	0.123395860672126	5.80067684264828	6.60477774358508e-09	5.57197018106175e-08	not
Dock8	139.020366289852	-1.76096836358398	0.303620161597463	-5.79990589003985	6.63521468200809e-09	5.59482905664187e-08	down
C2	233.562169704907	-1.96927543711586	0.339716500888478	-5.79682008959091	6.75841256094808e-09	5.69584180904059e-08	down
Otop3	201.746573658269	1.48682041616455	0.256545319642705	5.7955468384115	6.80989181666967e-09	5.73634046086269e-08	up
Smarcc2	4180.27298282998	0.563499908696568	0.0972806969294168	5.7925151287251	6.93400775954525e-09	5.8379534409927e-08	not
Mefv	124.655259779238	-6.31437796544122	1.09038500916377	-5.79096182758768	6.99844829635118e-09	5.88924699350235e-08	down
Runx2	173.524363967951	-2.24045200487192	0.386904910888906	-5.79070449047681	7.00918031744454e-09	5.8953155999963e-08	down
L1cam	928.776039456364	0.847930103274869	0.146434310888238	5.79051520187799	7.01708464883769e-09	5.89900098039337e-08	not
Kpna4	1577.46843035857	-0.843697942288853	0.145730145819727	-5.7894537711678	7.06156882609278e-09	5.93341854298794e-08	not
Psmb2	447.478198099715	-0.781462423874807	0.135046866776754	-5.78660166301113	7.18246250809766e-09	6.03197177335022e-08	not
Csnk1g1	1248.98669072411	0.579052629393265	0.100070105442687	5.78646966375895	7.1881060845899e-09	6.03368543822268e-08	not
Nckap5	433.715495056774	1.14704826384592	0.19824753942291	5.78593947337218	7.21081764566873e-09	6.04971704881606e-08	up
Prok2	36.2665980859465	-7.57967948007836	1.31115170691309	-5.78093247342338	7.42877065211638e-09	6.22945384778872e-08	down
Ptpn12	727.127367691149	-1.08868815843766	0.188328720954541	-5.78078666344496	7.43521275367187e-09	6.23173537402348e-08	down
[truncated: 14,748 more rows]

## Sheet: 01.DEmRNA1_DESeq_result_change
	baseMean	log2FoldChange	lfcSE	stat	pvalue	padj	direction
Rrp1b	3279.47213407402	2.24079532555587	0.0937888753987062	23.8919095258368	3.71721909147944e-126	1.55621377264787e-122	up
Car14	754.374574782433	5.43524878088316	0.234629253240148	23.1652647989297	1.02019541077284e-118	2.44059890697172e-115	up
Hr	963.372064281719	2.28906954854275	0.111112605000234	20.6013489517048	2.66904053121569e-94	2.9797168490492e-91	up
Arhgef33	278.515359695632	4.25784112617071	0.228521152030422	18.6321532529465	1.76287243567352e-77	1.34186644580858e-74	up
Rrh	461.472165098053	3.38711079042196	0.181890224694606	18.6217307505609	2.14178640848943e-77	1.5594067476767e-74	up
Bmf	1393.03310162326	1.82857490206925	0.0992683909792033	18.4205151713634	8.99433937298908e-76	6.02476828560301e-73	up
Drd4	785.446403700887	1.8930092250991	0.111056512851269	17.045458897438	3.77767484356419e-65	1.66476165606121e-62	up
Gpld1	719.442181563721	2.65915551278638	0.157618603761503	16.8708226651343	7.37618950806682e-64	3.01272364639237e-61	up
Tmprss5	228.033030056002	4.50351851242365	0.27129076971289	16.6003381434237	6.92994329238782e-62	2.52280066031145e-59	up
RGD1565866	713.442297544388	3.28831506388531	0.198765798604223	16.5436664002388	1.77859915501277e-61	6.3371109467753e-59	up
Pitpnm3	3948.32152458307	1.76897029946941	0.10950820151738	16.1537699912701	1.06828218181034e-58	3.25262789392655e-56	up
Fam53b	3270.86449333398	1.88776120309179	0.118152564449613	15.9773189171601	1.83886623153037e-57	5.21926337511991e-55	up
Hhatl	197.581472769262	5.13702128027254	0.335062851065344	15.3315154572917	4.70871446380693e-53	1.14278452769436e-50	up
Kirrel	4384.07510100549	1.11056134008291	0.0741547204603801	14.9762730300664	1.04939027946391e-50	2.34307861598702e-48	up
Nat8f3	373.48189219367	4.31368587060651	0.288059721886018	14.9749706149942	1.07015125151575e-50	2.35799379708983e-48	up
Rcvrn	9753.75538105347	1.34888807292291	0.090235746623186	14.9484890788981	1.59323105522298e-50	3.46496717542389e-48	up
Slc6a6	17544.4014184184	1.44946198893862	0.0972684144860563	14.9016717975434	3.21434956607183e-50	6.81360732068847e-48	up
Aqp4	1372.85694511913	1.88722598961537	0.126970012380911	14.863556789722	5.68263145030248e-50	1.17483143539216e-47	up
Sema6c	5049.50645834521	1.87376414596478	0.128552416870146	14.575876452463	3.99956400511168e-48	7.61098850336366e-46	up
Glul	16525.4131114771	1.3181202127367	0.0904474157987847	14.5733319309982	4.15139212273168e-48	7.81114747047918e-46	up
Celsr2	2324.02453652349	1.34048052001258	0.0921459801681715	14.5473575468634	6.07029488348244e-48	1.1294795346533e-45	up
Kif21b	4632.67749026624	1.70781410779714	0.117714700312184	14.5080784580681	1.07695360367761e-47	1.98183132386652e-45	up
Wnk2	3868.62810454002	1.31337173276132	0.0905594073559314	14.5028746444784	1.16180581360194e-47	2.11473914723675e-45	up
Agpat3	16203.2258446279	1.17403351358327	0.0824627229580542	14.2371422076428	5.38859957913886e-46	8.84681260316269e-44	up
Cacna1a	1518.41534063895	1.30910424484767	0.0922277654423717	14.1942530925317	9.94402737362432e-46	1.61672507183216e-43	up
Col11a2	676.471573111512	2.77643734447992	0.197105801457381	14.0860254946897	4.6289014467905e-45	7.31279090829751e-43	up
Rs1	3087.31360411899	1.80662886185197	0.128560524056369	14.052749668785	7.41001061929121e-45	1.15151287264986e-42	up
Plch2	7984.97283322856	1.29853572792796	0.0924054196562595	14.0525927240892	7.42645349612952e-45	1.15151287264986e-42	up
Reep6	7148.73241014289	1.86737391838718	0.13334769348797	14.0037961628158	1.47762336122974e-44	2.24948007337757e-42	up
Gpr37	1116.92854576215	2.72729941347294	0.195276112471934	13.9663749905146	2.5003290969405e-44	3.77211811327618e-42	up
Gria2	2777.63619979912	1.22035632084156	0.0896860567663153	13.6069793325991	3.63979169577451e-42	5.30016971629913e-40	up
RGD1566029	1256.375425766	1.41699928161437	0.104319406062326	13.5832759704152	5.032424279184e-42	7.20281854523207e-40	up
Slmap	3218.049764962	1.08752465839275	0.0807553993634654	13.466897160622	2.44944954553934e-41	3.38995719748776e-39	up
Pax4	1335.7515837779	2.2098982283931	0.165713169988954	13.3356825443651	1.43534965699621e-40	1.92290922848468e-38	up
Sema7a	4083.47373009241	1.67209260293608	0.125453057700347	13.328432431914	1.58186614688553e-40	2.10237543617025e-38	up
Mapt	2325.11799775389	1.16734857486784	0.0886009383041354	13.1753522842021	1.21658229509575e-39	1.50910274916099e-37	up
Ush1c	231.345818348131	3.04573981384282	0.232408728418349	13.1051008048214	3.07852929478027e-39	3.73572837466597e-37	up
Rapgef5	5402.23685993568	1.47376048364925	0.112840678983708	13.0605425004757	5.53320666333562e-39	6.61850562744416e-37	up
Slc38a3	4611.55452036276	1.16501312716008	0.0894691605376043	13.0213932952956	9.24681115768974e-39	1.07532708087967e-36	up
Epb41l2	13835.7356745132	1.29927990744248	0.0998164296651532	13.016693862935	9.83372391691714e-39	1.13569338422548e-36	up
Lpcat1	6696.04826582588	1.31332498896651	0.101231068832245	12.9735367226329	1.72866153604324e-38	1.96926299881497e-36	up
Ptch1	1174.44752890661	1.4004978300723	0.10796088082377	12.9722712466416	1.75744447389519e-38	1.98852467296276e-36	up
Col11a1	2126.7529764594	1.800669580346	0.139972788259437	12.8644260269253	7.13701046578403e-38	7.76080371818308e-36	up
Espn	324.54547231571	3.32091098276201	0.258500863210745	12.8468080977146	8.96329298254127e-38	9.68382608294426e-36	up
Fhod3	1529.42688357405	1.2706131248822	0.0994602560974063	12.7750839856859	2.25903730598028e-37	2.36436492037161e-35	up
Col2a1	883.016148463162	3.12807590725435	0.245328982406565	12.750535532204	3.0961100708789e-37	3.22033908366075e-35	up
Adam11	742.991538866119	2.46302446118003	0.193533214389359	12.7266240523696	4.20636746559556e-37	4.26908058053717e-35	up
Ntng2	3447.38283662142	1.20692197803461	0.0950922268365108	12.6921202519491	6.53912454299085e-37	6.51810592838838e-35	up
Slc24a1	14015.5875209569	1.42239247658313	0.112348437300775	12.660545271094	9.78175622855761e-37	9.63560528255446e-35	up
Lgi4	410.083654909012	3.23038661497019	0.256473879732172	12.5953824940909	2.23872066688035e-36	2.17962885392898e-34	up
Arr3	1211.26881471854	2.8332742120191	0.225037510929073	12.5902308478344	2.38973468082361e-36	2.31320791705619e-34	up
Caskin1	1276.08049346278	1.16598922746024	0.0933591342104412	12.4892892090449	8.54133030126794e-36	7.99067693994597e-34	up
Ankrd33b	1007.25463496647	1.50156387349532	0.120451745424961	12.4661030705509	1.1427942223912e-35	1.05149626638258e-33	up
Msi1	3756.64128000412	1.12543514883884	0.0908475199941509	12.3881769024768	3.02850076528214e-35	2.69762094762844e-33	up
Dpy19l3	833.43582673847	1.39130954540433	0.112481705432266	12.3692074196203	3.83587718836196e-35	3.3987089627677e-33	up
Fam161a	2101.86443772645	1.18997825832078	0.0968970727256918	12.2808483770147	1.14788187038555e-34	9.90846896983319e-33	up
Atp1b2	12276.2331061388	1.08852556604202	0.0895726017917537	12.1524388514774	5.56794790862926e-34	4.66204278389528e-32	up
Cabp4	2762.6257917135	1.13216105195984	0.093549948153831	12.1022092935652	1.02806557822043e-33	8.52276543211849e-32	up
Msh5	550.926004134831	1.95592877681031	0.162076872988172	12.067907905362	1.5605120032677e-33	1.27474800032785e-31	up
Prcd	6590.17105587898	1.21981148806984	0.101094148262833	12.0660939236411	1.59528375352498e-33	1.29682629788977e-31	up
Frmd4b	7320.74268182547	1.34801619367502	0.112937915587144	11.9359046664438	7.6918047125276e-33	6.04727519793367e-31	up
Slc6a11	1344.57277791793	1.80482631187576	0.151419333169762	11.919391494429	9.37910532080074e-33	7.33936905150136e-31	up
Rgs22	224.767698201159	2.87467538422402	0.242433021991875	11.8576065282079	1.96512483747432e-32	1.53060374550441e-30	up
Glb1l2	4178.96437139969	1.64119380996835	0.13899721214564	11.8073865269235	3.57501525677273e-32	2.73366235113772e-30	up
Kcnma1	3369.23286022571	1.30326103391008	0.110375735347434	11.8074958215025	3.57037212231239e-32	2.73366235113772e-30	up
Dscaml1	3340.55558716796	1.42300902925167	0.120904084986822	11.7697349052083	5.58998940866199e-32	4.21666498366908e-30	up
Lrrc8b	3790.91289547564	1.15291799863908	0.0981447649359366	11.747116612808	7.30697679493042e-32	5.48711360573564e-30	up
Trim9	1507.53660490359	1.29139121464577	0.110416621100403	11.6956233742336	1.34198142736613e-31	9.81345894439882e-30	up
Slc12a5	10384.233639676	1.13005973787337	0.0966212592629394	11.6957670236743	1.33971246149151e-31	9.81345894439882e-30	up
Padi2	941.645313666614	1.69910080166604	0.146462001860445	11.6009666676891	4.07449624515161e-31	2.91587667185081e-29	up
Smim24	663.389380037461	1.46699155607027	0.126542978922616	11.5928324792114	4.48065765118217e-31	3.17936834858884e-29	up
Dio1	113.586068578687	5.47103690070982	0.47239495775603	11.5814887751943	5.11499322264296e-31	3.61416356567e-29	up
L3mbtl1	602.675793637883	1.74341630007741	0.150783108114991	11.562411213515	6.38892177430559e-31	4.49533126187065e-29	up
Slc29a1	2377.43050189351	1.79749132765882	0.155653412736217	11.5480367314849	7.55260009128811e-31	5.29187619785401e-29	up
Rph3a	1096.44227375424	1.30319267416068	0.113340502198397	11.4980315852095	1.34958124953015e-30	9.26233098550487e-29	up
LOC108349816	807.270260034877	1.3564708036082	0.118515405026759	11.4455230803281	2.47606442714182e-30	1.69241530191498e-28	up
Igfbp5	253.138919365694	2.30252516618481	0.20143779141391	11.4304527964846	2.94568754470056e-30	1.99710460014395e-28	up
Tnr	1296.27792910581	1.22235397937816	0.107294602621688	11.3925020412078	4.55712930489862e-30	3.06480672047519e-28	up
Gramd2	1767.25972525041	1.5376767031671	0.135275516083353	11.3669993483493	6.1050413910638e-30	4.07310849142448e-28	up
Fmn1	4364.30138254278	1.01271487394459	0.0891844341698972	11.3552873140996	6.98100217684203e-30	4.60251426981876e-28	up
Runx1t1	1309.13223987702	1.34214806419339	0.119441811363692	11.236836153687	2.68845557687262e-29	1.73825780271463e-27	up
Prima1	299.520980497913	1.85603270680205	0.166143818670393	11.1712414079285	5.63872390124426e-29	3.61785710537304e-27	up
Nectin1	2881.00346036051	1.0016744331136	0.0904313387943162	11.0766294789894	1.62889644818433e-28	1.03323863338238e-26	up
Kcnj10	304.275830365282	4.09965093830363	0.371063069535556	11.0483938577746	2.23171849930389e-28	1.3997137823724e-26	up
Fabp12	1610.08463616954	1.3659485856771	0.123905087849802	11.0241525136797	2.92258312638727e-28	1.82617824755527e-26	up
Cacna2d2	1562.86193961029	1.1612785240742	0.105381779260623	11.0197278146368	3.06985926303236e-28	1.90153402078866e-26	up
Mtss1l	1774.48777536538	1.41114609404482	0.128831708289101	10.9534066790311	6.39946121745279e-28	3.88280353432842e-26	up
Cacna1g	2167.67639256534	1.39466098860812	0.127506018459142	10.938001244663	7.58537458783429e-28	4.5857286226669e-26	up
Gpr179	4168.65431198102	1.38406373815341	0.12672226397482	10.9220250233883	9.0456183844464e-28	5.42931632494406e-26	up
Sgip1	9421.04669878439	1.09460393022928	0.100635850666494	10.8768785972386	1.48563428245998e-27	8.72927427862275e-26	up
Clul1	6258.39409920173	1.61584965477706	0.148800714092129	10.8591525560598	1.80415657469091e-27	1.05637783215993e-25	up
Arntl	2189.86857264427	1.12175314191739	0.103562513177294	10.8316523759616	2.43717113901507e-27	1.40734027220505e-25	up
Celf3	2172.57200740837	1.3465393347852	0.124448332385074	10.8200673241541	2.76574142160512e-27	1.59158439334018e-25	up
Dmd	12564.3758460062	1.06406158821135	0.0985060334888156	10.801994055848	3.3680828383366e-27	1.92498004132371e-25	up
Ric8b	5361.37343163003	1.45292736344177	0.136147676084262	10.671701531964	1.38074453223048e-26	7.68171027798393e-25	up
Crb1	3113.70972604329	1.69115108008213	0.159290870692404	10.6167482965662	2.49087200095334e-26	1.35870171100862e-24	up
LOC108350819	509.852463745096	1.52264362629788	0.143881268296193	10.5826397301654	3.58707179954021e-26	1.93148245514792e-24	up
Zfp462	3694.11457842053	1.0157806052479	0.0960866493495722	10.5715061574516	4.03954237267136e-26	2.15433683352721e-24	up
Syne1	13649.60273678	1.00632995504154	0.0954291101783811	10.5453142459409	5.33940592091763e-26	2.83852989052974e-24	up
Car2	2887.66749632249	1.69973342354549	0.162134814455775	10.4834574193757	1.02911273783939e-25	5.31898824316618e-24	up
Agt	107.585340293059	4.8484158913095	0.462741914715232	10.4775809952145	1.09508930176629e-25	5.62526547465591e-24	up
Atp2b2	1780.57234955789	1.17974902520663	0.112792835360349	10.4594322984929	1.32648028055323e-25	6.77232889577573e-24	up
Fam57b	6722.90424320335	1.15689703212197	0.110895677313675	10.4323005201512	1.76560917009362e-25	8.90569010915294e-24	up
Mmd2	508.03990791038	1.60689174287782	0.154118695495691	10.4263258763616	1.88018465295729e-25	9.45512678631317e-24	up
Srgap3	1386.05101872666	1.33931095578097	0.128490492133871	10.4234245938258	1.93845042362036e-25	9.68993755043183e-24	up
Smarcd1	4981.64757917701	1.80609053577535	0.173628299421871	10.4020516343768	2.42651552066426e-25	1.20935800324535e-23	up
Crocc	11656.7655122875	1.17282546975712	0.112967356996472	10.3819855659166	2.99480747256148e-25	1.47938188600338e-23	up
Hk2	7566.43160909446	1.17851829851768	0.113547369348436	10.3790894080622	3.08705532502956e-25	1.52046554332191e-23	up
Nim1k	741.051014507648	1.60408984005754	0.155422177308824	10.3208555421933	5.67155090551394e-25	2.75292149170251e-23	up
Pla2r1	2858.78251076764	1.45914675962747	0.141547351007656	10.3085416239867	6.44722194197464e-25	3.1024476620778e-23	up
Pacsin2	3560.37927477395	1.00247123785067	0.0973202722211208	10.3007442845305	6.99182205825341e-25	3.35487255551609e-23	up
Cacna2d4	6898.94074392826	1.06034951533423	0.103074367076073	10.28722800259	8.04593461583004e-25	3.83866726714216e-23	up
Vipr2	968.712458230678	1.39073821424735	0.135533228272971	10.2612343258461	1.05351382413125e-24	4.96961760532449e-23	up
Daglb	559.00019944731	1.2651570780169	0.12472521686942	10.1435548461819	3.53978679204417e-24	1.61518445829896e-22	up
Shank1	1612.28668587283	1.3052236978687	0.128738408791368	10.1385725528418	3.72502822693551e-24	1.6904965498174e-22	up
Adgrb2	816.448092978723	1.38095652123068	0.137465267529924	10.0458577358827	9.58104824712918e-24	4.21113474925001e-22	up
Madd	7753.42482116929	1.05504405634283	0.105102732387753	10.0382172030551	1.03528307649796e-23	4.53844251283635e-22	up
Snhg11	1537.14392503324	1.49784950117724	0.149304323835148	10.0321910491425	1.10047037890608e-23	4.81161278463739e-22	up
Syn1	840.914117963659	1.04109696194815	0.104104095457874	10.0005379939104	1.51571354198573e-23	6.60993202450338e-22	up
Ammecr1	672.815716411668	1.15270644240226	0.115425407229843	9.98659194770621	1.7447754978837e-23	7.54987351099752e-22	up
Ksr2	539.064044114831	1.26055856147647	0.126274440815239	9.98268971407191	1.81479342134899e-23	7.83261098812116e-22	up
Abca8a	2747.93358305261	3.871090094758	0.388892638618175	9.95413569285569	2.41915768223185e-23	1.03344935067996e-21	up
Gnat1	64370.7009576425	1.11508401438021	0.112148527911574	9.94292154471629	2.70767192890926e-23	1.15375761123446e-21	up
Ndrg2	856.391214227365	2.59545135598803	0.261701575029211	9.91759929491569	3.49050514808228e-23	1.4760605861057e-21	up
Taok3	1183.21192116793	1.32349876542468	0.1336856873318	9.90007824951248	4.15949467879146e-23	1.74137244727605e-21	up
Igf2	1237.67375022069	1.48383093934101	0.149923935965543	9.89722508140418	4.27985335806743e-23	1.78284637647257e-21	up
Tfap2b	2230.75074769461	1.21109102216059	0.122744758601575	9.86674328059702	5.80177463581031e-23	2.36967117198243e-21	up
Mapre3	2966.05316170983	1.0597297873105	0.107763430089106	9.83385352929323	8.04789965883172e-23	3.26319921759797e-21	up
Eml6	904.568144894878	1.12801299487472	0.114739556426163	9.83107334566538	8.27322491781197e-23	3.34645952834974e-21	up
Apc2	2143.35283883385	1.27716829365131	0.130578187448473	9.7808701331169	1.36035937038165e-22	5.42394714676455e-21	up
Mgarp	3249.84823683512	1.16468578610297	0.119216774917052	9.76947905958144	1.52232800081017e-22	6.0124775239545e-21	up
Uckl1	3295.89907982954	1.28741767198349	0.132592090513308	9.70961138782463	2.7438122002483e-22	1.06072388564537e-20	up
Rasgrf2	3749.51817174305	1.11429585402849	0.114892125454171	9.69862686083714	3.05583389290131e-22	1.17639067518449e-20	up
Hcn2	759.382174093555	1.17493210027238	0.121236725127176	9.69122268058537	3.28571326078848e-22	1.25051259693554e-20	up
Grk1	7709.64790164019	1.43011466327359	0.147713955968559	9.68164892678111	3.60848366966073e-22	1.36098350297609e-20	up
Ccdc136	1458.37701013225	1.37221233139377	0.142005513261077	9.66309194538781	4.32606010882738e-22	1.62795960859378e-20	up
Kcnc1	1121.15116445711	1.37148005115526	0.141984755112511	9.65934723110569	4.48713960366854e-22	1.68479013011286e-20	up
Slitrk2	1610.02997714031	2.26078013531516	0.234482603232807	9.64156873109488	5.3366107462289e-22	1.99035375403896e-20	up
Vsx2	2797.58383373814	1.09075410709711	0.113161926151809	9.63887894267407	5.47829671641159e-22	2.0386568180673e-20	up
Ppargc1a	1308.95025675064	1.07284167024258	0.111711664836265	9.60366736826484	7.71494275586858e-22	2.81469349433062e-20	up
Tubb4a	1023.90148921126	1.51632673046852	0.158414843972294	9.57187276423237	1.04986436491504e-21	3.78901479630759e-20	up
Elfn2	1454.61039106411	1.08303893462226	0.113464668246339	9.54516459935272	1.35891635537889e-21	4.86248147161858e-20	up
Ryr2	1983.10352768264	1.28547646668142	0.135157046163102	9.51098372725724	1.88867940528054e-21	6.64450111782099e-20	up
Tbc1d24	1404.78457977488	1.03066858848432	0.108850686913324	9.46864569908517	2.8349529350994e-21	9.89044205232802e-20	up
Ablim2	419.243463440737	1.46000635327303	0.155635093439108	9.38095850370826	6.53756749875764e-21	2.22977142342005e-19	up
Kcnb2	505.635029089971	1.42615901438307	0.152348068803733	9.36118866213108	7.88446164389383e-21	2.67273673458798e-19	up
Rimbp2	719.803742919551	1.15907728470175	0.124039129328365	9.34444873144311	9.23693891909234e-21	3.11230943941892e-19	up
Kcnc3	1324.44984646584	1.15525797362584	0.123907880925929	9.32352296716656	1.1254009724511e-20	3.77674642979281e-19	up
Cntnap1	1474.80563456055	1.04489059225779	0.11248277419308	9.2893387432302	1.55249822694227e-20	5.13797140481725e-19	up
Pnmal2	1185.15187288793	1.16270944079761	0.125757886657185	9.24561847931766	2.3388413410357e-20	7.60931131635874e-19	up
Frem2	129.76514365974	3.00249781674781	0.325099394384796	9.23563029832647	2.56769762305004e-20	8.31695636278453e-19	up
Dlgap1	1223.59911717351	1.10992909109889	0.120443963173029	9.21531525415161	3.1036493655478e-20	1.0014202750571e-18	up
Vamp1	1005.35946998371	1.37767622376425	0.149571963576718	9.21079185443478	3.23727845620897e-20	1.03853381279072e-18	up
Dnm3	1396.4283186844	1.041363459593	0.113264970482068	9.19404697816851	3.78333293288425e-20	1.20219531867324e-18	up
Plcd3	2632.48885082755	1.35170862646772	0.14788488435646	9.14027577835188	6.22932707715567e-20	1.94983759315979e-18	up
Slco1c1	98.0834069515536	3.73319845616571	0.409813968246968	9.10949539405635	8.27660191847444e-20	2.56666621716246e-18	up
Mroh7	73.9243824299429	3.19903475073312	0.351194087050201	9.10902224352042	8.3127734169848e-20	2.57311836674357e-18	up
Slc6a9	2878.40136543781	1.22356081078982	0.13441301723588	9.10299341500986	8.78757547078328e-20	2.71506898217227e-18	up
Unc13b	3422.07226347392	1.13122754849321	0.124328942006484	9.09866624968316	9.1447895253834e-20	2.8150486285307e-18	up
Plpp2	637.473703034577	1.67061695319049	0.184148501292815	9.07211810827633	1.16725479582947e-19	3.55397251108368e-18	up
Ankrd33	774.01240218919	1.57754843419823	0.174211636166726	9.05535628336827	1.36122668050765e-19	4.12207992618104e-18	up
Pfkfb2	5448.12023424782	1.11761249260429	0.123538927525871	9.04664234170438	1.47431978097299e-19	4.44046026118232e-18	up
Ypel2	3959.06697314904	1.01697463197747	0.112422913641229	9.04597291636564	1.48338232996365e-19	4.45973438017438e-18	up
Gnb1	50950.846720595	1.21739838867902	0.13486759693301	9.02661881996546	1.77057878199572e-19	5.2852250059359e-18	up
Gabbr2	719.84130293046	1.20922214151562	0.134191522515087	9.01116641984342	2.03876373893948e-19	6.04267921633284e-18	up
Lamc3	200.106670618325	1.90523276195729	0.21253945106248	8.96413702224727	3.12719970863264e-19	9.17129357631562e-18	up
Dner	892.053662907625	1.13521982172966	0.126673089289923	8.96180734276893	3.19399542004551e-19	9.35081246574861e-18	up
Nrl	5003.87514991159	1.30835819284891	0.146285729765319	8.94385388751088	3.75829359910341e-19	1.09645269356421e-17	up
MAST1	2118.30812284397	1.11546018118562	0.125140921916465	8.9136324401559	4.93873524748899e-19	1.42593207680087e-17	up
Gramd1b	8075.60093868876	1.03449147443359	0.1161464143269	8.90678787140137	5.25324383329629e-19	1.5115261380134e-17	up
Klf12	1148.45118870883	1.07833202992927	0.121081459989051	8.90583934176859	5.29836155323331e-19	1.52189301149991e-17	up
Dzip1	969.543796119286	1.242525312983	0.139584728924515	8.9015848836511	5.50548338036734e-19	1.5786785049252e-17	up
Celf5	365.000880335976	1.29935219888879	0.146340117376042	8.87898836072348	6.74711671930227e-19	1.91503756917688e-17	up
Ago1	2342.72271657682	1.02296610674064	0.115223329732208	8.87811616899222	6.80021989419569e-19	1.92684403296448e-17	up
Asic1	402.295562442816	1.51147393147045	0.171214766405097	8.82794143990054	1.06619851916837e-18	2.95811673331816e-17	up
Mlc1	456.758644720601	2.79142485377642	0.316506839271651	8.81947720371563	1.14995356541688e-18	3.17774297136485e-17	up
LOC108350810	131.38385817107	2.51222104786043	0.284855254451545	8.81928982738062	1.15187936536449e-18	3.17782073350802e-17	up
Sntb1	204.77635000517	2.03697478349351	0.23113098612778	8.81307529388283	1.2175871215447e-18	3.34806468594213e-17	up
Cacna1h	1697.02033044514	1.01833734262413	0.115639168933733	8.80616275621707	1.29502964089704e-18	3.5435565958271e-17	up
RGD1560470	367.458295492571	1.23412423921785	0.140254055851055	8.79920535437813	1.37788342356765e-18	3.76411677178855e-17	up
Plch1	2765.54360279094	1.0245226464595	0.116614294265515	8.78556658008668	1.55578366605314e-18	4.23628508483347e-17	up
Tmtc1	732.684939590745	1.25080350956974	0.142795153515275	8.75942550414318	1.96247987968032e-18	5.27507031542964e-17	up
Hsbp1l1	367.842904064133	1.97175599295543	0.225992431273752	8.7248762352	2.66471906972224e-18	7.08307707009026e-17	up
Cacna1f	10078.9530116754	1.02938757440124	0.118091877717048	8.71683636759238	2.86083142887327e-18	7.5923111106041e-17	up
Shank3	325.96569803893	1.32185249280033	0.151745003634723	8.71101163885609	3.01174735621622e-18	7.98017740936658e-17	up
Trhde	639.043577112454	1.95698338690692	0.225039855316883	8.69616354912447	3.43293549401274e-18	9.06749807298696e-17	up
Cds1	5216.872879957	1.04360772520968	0.120605909787478	8.6530396980433	5.0145571940862e-18	1.31209023081512e-16	up
Pappa2	180.863461431193	2.00966171644039	0.232618061354239	8.63931934064228	5.65489080109823e-18	1.46362907813278e-16	up
Tle6	148.840051499848	2.22701406737734	0.25824297754243	8.62371588405124	6.48158112904969e-18	1.66985473210871e-16	up
Adgrb1	1005.55048135175	1.31867749174427	0.152970595730949	8.62046385740442	6.66834295646733e-18	1.71081178730573e-16	up
Gfra2	340.600146968747	1.62338574967528	0.188357875571501	8.61862422662034	6.7763337308762e-18	1.7351144443005e-16	up
Grin2c	242.236605388204	2.45586552053857	0.285111066830469	8.61371516665422	7.07302918629651e-18	1.79734365331899e-16	up
Trpm1	12644.8131787173	1.29383696986102	0.1504027594581	8.60248159357386	7.80106677470988e-18	1.97336350769323e-16	up
Adamts16	53.1187341386748	5.02484874865713	0.586006337836618	8.57473447677641	9.9315653599261e-18	2.50472881803197e-16	up
LOC100362819	671.891607587742	1.16190329636496	0.135564724428068	8.57083803524032	1.02734651879327e-17	2.58705936897927e-16	up
Ckb	3948.92209112194	1.14389975832278	0.134656575045257	8.49494172815791	1.98032241841437e-17	4.85541423408009e-16	up
Adamts3	1364.53762824422	1.12077236627072	0.13278601114129	8.44044004814762	3.16145175300116e-17	7.70621121626745e-16	up
Herc3	7400.6648285743	1.20604489241272	0.143235238370233	8.42002922001178	3.7639042079656e-17	9.0560833141655e-16	up
Rap1gap	2860.92039486354	1.09580391509953	0.130763573680882	8.3800395190617	5.29099351846815e-17	1.25145448390209e-15	up
Zfp488	283.158620416704	1.53684835972349	0.183976174977988	8.35351838305894	6.62590946815858e-17	1.55620588995489e-15	up
Crx	7444.97056750678	1.06175823498564	0.127394217019953	8.33443039898226	7.78721658424474e-17	1.81738280091457e-15	up
Slc4a7	6855.50180796118	1.53501414839002	0.184195291405844	8.33362317068067	7.84052035702922e-17	1.82357435970571e-15	up
Dpf3	516.27678340684	1.5547777118902	0.186656203862924	8.32963319575486	8.10932139364056e-17	1.88347706044251e-15	up
Mgll	783.903549861566	1.342091549618	0.161497418049285	8.31029725322557	9.54626373903639e-17	2.20803498030253e-15	up
Cacna1d	2263.49655623603	1.04845801994729	0.126228628557368	8.30602401317222	9.89622160563484e-17	2.28345500637398e-15	up
Abca8	220.002970669637	1.74239300747262	0.209944305086997	8.29931065170166	1.04717221480855e-16	2.4021843711211e-15	up
Hepacam	60.4824361787773	3.97719857001011	0.479295297566484	8.29801291647018	1.05867169472721e-16	2.41862431103708e-15	up
Mtus2	1195.98600793212	1.0564927950585	0.127563162908722	8.28211507905673	1.21006570456536e-16	2.74205145989871e-15	up
Spock2	2393.06466073978	1.03956190628103	0.126154873216993	8.2403626571994	1.71689447579341e-16	3.83348198555152e-15	up
Susd3	722.154144332326	1.08621878692352	0.132381167490979	8.2052364963282	2.30137413801463e-16	5.03775311309712e-15	up
Mpp4	5786.94028888963	1.0906715523911	0.133315409568364	8.18113641868091	2.81179357749059e-16	6.1071718869854e-15	up
Galnt7	1917.17624345206	1.01602676494866	0.124229415018752	8.17863277224079	2.87082557320767e-16	6.22731153483621e-15	up
Grm2	255.960363726035	1.48756138345977	0.182267160746375	8.16143389389664	3.31070567554583e-16	7.15368738615361e-15	up
Cacna1e	729.456645861678	1.13415682805919	0.13929386192303	8.14218812230144	3.88197460461458e-16	8.3557258006267e-15	up
Sorcs2	1009.15993582797	1.11230241122469	0.13678826531727	8.13156310334653	4.23789815890099e-16	9.08679162214545e-15	up
Igsf9	5716.88446759094	1.19312287543667	0.147405526562668	8.09415293482518	5.76642046226776e-16	1.22388437339843e-14	up
LOC100364027	90.4749958838906	4.12196524425598	0.510227391885306	8.07868277911382	6.54700885793864e-16	1.38604564266802e-14	up
Cabp1	1152.24668499158	1.21299065320446	0.150202202133414	8.07571817174189	6.7080652400507e-16	1.41352196626234e-14	up
LOC102557478	139.694201782591	1.97099556097523	0.244649041205974	8.05642054127576	7.85610225383261e-16	1.64275248599542e-14	up
Gipr	94.618920874918	2.28897975734534	0.285880876613369	8.00676066360676	1.1776937202521e-15	2.41096076275571e-14	up
Rgs20	853.12155098562	1.27528594163524	0.159770453859321	7.98198860196104	1.43994328989998e-15	2.90171965495367e-14	up
Rpgrip1	6295.90652558695	1.01913877357112	0.12777499082025	7.97604262797258	1.5109977488355e-15	3.03395303381285e-14	up
Tsks	610.359202136919	1.41290729074138	0.178379174327763	7.92080855888048	2.35971018861058e-15	4.66537270584095e-14	up
Prrt2	270.066056566333	1.35278163112762	0.171322945728483	7.89609135761385	2.8778578097101e-15	5.65640925838091e-14	up
Esrrb	2752.69622463931	1.00788304354359	0.127761927449691	7.88875891012572	3.05206484575842e-15	5.97776349790299e-14	up
Adcy5	690.169745938672	1.04082807407664	0.131966716667463	7.8870498589381	3.09413813411496e-15	6.03897869392647e-14	up
Cadps	3819.72973001797	1.09772303557077	0.139212811340184	7.88521562780849	3.13992852155813e-15	6.12121571851134e-14	up
Fam69c	75.5609189090628	3.01162994633329	0.384774022159448	7.82700955077807	4.99611149574454e-15	9.55078574289247e-14	up
Dlgap3	382.917815304477	1.28409009178362	0.164404190110338	7.81056791144932	5.69308733963819e-15	1.07846652250657e-13	up
Psd2	296.725942052838	1.55354796214165	0.199354362527925	7.79289674146973	6.54901400761092e-15	1.23224481540958e-13	up
Sptb	1816.38205713576	1.05591961747491	0.135508860712709	7.79225514790174	6.5823642784141e-15	1.23712987885884e-13	up
S100b	262.086833440137	2.71664078684081	0.349058256762423	7.78277188466514	7.09525029482471e-15	1.32536291239677e-13	up
Pla2g5	812.800089578963	1.43346409634363	0.184264251986014	7.77939334891957	7.28731501925995e-15	1.35743467533401e-13	up
Kcnj6	740.892052057024	1.43177016738617	0.184465606906032	7.76171879083955	8.37860225318136e-15	1.54354316096562e-13	up
Kifc2	498.720874126215	1.20628957898188	0.155460871134795	7.75944178220864	8.53040124490875e-15	1.56633880753555e-13	up
Cc2d2a	4025.40165204377	1.22954676348842	0.159056323916547	7.73026015698397	1.07327019491881e-14	1.9599763014297e-13	up
Sema4g	226.858151179167	1.47626570608225	0.191080473660343	7.72588469037609	1.11079147596255e-14	2.02628693425588e-13	up
Fgf11	613.5513300992	1.30265001763506	0.169099579702267	7.70344917431863	1.32441797932978e-14	2.4002925846165e-13	up
Adcyap1r1	427.641559273745	1.53078094059399	0.199111153108411	7.68807229879542	1.4936840131391e-14	2.70121301123406e-13	up
Aff3	738.264076479521	1.0168335799664	0.132292398712479	7.68625854442601	1.51500199076473e-14	2.73680942150443e-13	up
Adamts12	118.079127530924	2.38562373749757	0.310710893258799	7.67795332978728	1.61650357958303e-14	2.90450310554693e-13	up
Galnt14	575.82128125265	1.48875434082246	0.194311393710651	7.66169349307107	1.83497153564645e-14	3.27944859508383e-13	up
Hes5	52.7144875968123	4.72995136459872	0.61737259403947	7.66142101263459	1.83886960696934e-14	3.28291156058726e-13	up
Ephb1	197.762945090242	1.88252521043825	0.247686995515569	7.60042006452421	2.95171043467604e-14	5.14353204360926e-13	up
Lmtk3	757.688097468546	1.18613107451389	0.156181409335184	7.59457274436746	3.08809634063693e-14	5.37001675184901e-13	up
Cnnm1	452.805097125847	1.2171003381692	0.160733814729189	7.57214864974007	3.67101045886095e-14	6.35726382048454e-13	up
Sepp1	206.923033093006	2.15074455190082	0.284872308931177	7.54985474007733	4.35743964681546e-14	7.46111291672513e-13	up
Pde10a	604.626528251962	1.23305061560278	0.16332720858604	7.54957258057352	4.36688978351493e-14	7.4696564162146e-13	up
Carmil3	1506.04533992856	1.01704484055358	0.135193001941466	7.52291040178195	5.35701369747029e-14	9.09823036286384e-13	up
Omg	204.684799227432	2.33532058376599	0.310477573306162	7.52170457562527	5.40666443667833e-14	9.16396788022422e-13	up
Whrn	1969.96665678564	1.02571925116943	0.136602094244301	7.50881058481446	5.96669836158453e-14	1.00218987726273e-12	up
Dkk3	9712.27347299554	1.26277976702051	0.168210619664809	7.5071346240614	6.0435569100655e-14	1.01408220456871e-12	up
Stab2	49.1410780669062	4.76271390804761	0.635628062389972	7.49292580025452	6.73549829566736e-14	1.12119934850145e-12	up
Cabp5	1648.6070949937	1.10781452308954	0.147874150495015	7.49160363309671	6.80371304786473e-14	1.13030732836848e-12	up
Trhr	102.191840224051	2.80161337310803	0.374577524950801	7.47939528266149	7.46653791140714e-14	1.23674227363426e-12	up
Cox4i2	242.469351835349	1.50928895856603	0.202189549434284	7.46472289388322	8.34750972972011e-14	1.3704646856264e-12	up
Fam184b	188.278426364244	2.0494562278374	0.275071536846811	7.4506299391447	9.28955951782556e-14	1.51916956724128e-12	up
Grip2	236.602024641483	1.55782341390445	0.209195360586418	7.44673978207519	9.56750660501563e-14	1.56157373886542e-12	up
Mylk	294.872876199689	1.49819627908799	0.201391924297474	7.43920732826913	1.0129124509963e-13	1.64681863149359e-12	up
Sept4	636.506507979427	1.06313941964977	0.143189868659006	7.42468325172878	1.13050125446649e-13	1.82559055036604e-12	up
Tmem108	855.417491341178	1.25272292748625	0.16875119714143	7.42349061047754	1.14073258946413e-13	1.84033795213549e-12	up
Rnd2	264.624906283571	1.66710744267328	0.224806547595099	7.41574238164949	1.20945393534788e-13	1.94185192726133e-12	up
Etnppl	38.2779836274103	5.29677886313715	0.715008031560656	7.40799911236774	1.28219161930084e-13	2.04686185479617e-12	up
Kif19	1089.34875791299	1.04672012388664	0.141355684632245	7.40486756234689	1.31281419692757e-13	2.08778599636743e-12	up
Gnat2	977.147292040616	1.17739229183331	0.159315598698013	7.39031395202608	1.4648252947299e-13	2.31414758354216e-12	up
Rims1	947.965715782769	1.2513112924509	0.169965638093074	7.36214276303115	1.80981260839846e-13	2.83059370313054e-12	up
Mmel1	74.2929947777333	2.69360160498803	0.366032017390381	7.35892347394093	1.85399270926815e-13	2.89077857629465e-12	up
Kcna2	1933.94427251851	1.09075467635524	0.148476195153482	7.3463269666071	2.03727662420925e-13	3.15016014302938e-12	up
Shisa9	270.981949876016	1.99548671388655	0.27191016775346	7.33877195683191	2.15562531624593e-13	3.32395041858696e-12	up
Cacng5	248.206371203421	1.45955498774511	0.199154234386371	7.32876703446578	2.3227975627312e-13	3.56858421885291e-12	up
Pdzd7	523.386432497705	1.01978676497133	0.139146218636182	7.32888593715734	2.32073795360671e-13	3.56858421885291e-12	up
Slc6a1	4831.77263227434	1.35461388787815	0.185443637232162	7.30472022710745	2.77844247902714e-13	4.22979979579895e-12	up
Flrt1	401.241629532252	1.16063516257905	0.158947737730842	7.30199233501796	2.83537426323478e-13	4.31255017367209e-12	up
Lamb3	208.953205529027	1.86533042258384	0.25561811029661	7.29733280798991	2.93528121520581e-13	4.44432361933423e-12	up
Nacad	903.679396424949	1.08350952158883	0.148485984002119	7.29704913814201	2.94147392498612e-13	4.449676815521e-12	up
Lrrc66	108.381787851158	1.86181106347144	0.256478050470987	7.25914385286567	3.89548023798096e-13	5.81405633379939e-12	up
Cpne5	430.632371735213	1.27575238933683	0.176050818130148	7.24650077112231	4.27676745746396e-13	6.35481347317582e-12	up
Abat	636.94837871487	1.34933618054188	0.186278840151824	7.24363636493616	4.36811617515568e-13	6.48479374726569e-12	up
Arl4d	1319.70258611079	1.26139924110402	0.174394800526787	7.23300945494801	4.72406496107797e-13	6.97611920971885e-12	up
Fam196a	711.39745808464	1.15507101306625	0.159742116305256	7.23084831841708	4.7998621634279e-13	7.08180544394394e-12	up
Camkv	1054.77359991831	1.14513127401947	0.158463051938266	7.22648756295309	4.95645995511494e-13	7.29357455257951e-12	up
Rftn2	107.82781188388	2.59778528583927	0.360076981669987	7.21452749851187	5.41215701529328e-13	7.93625055850274e-12	up
Dpp6	1274.03552308681	1.1617526320709	0.161061370626595	7.2131053371221	5.46900741905229e-13	8.00559425170015e-12	up
Gng7	183.232243513406	2.16907285857852	0.301600818173968	7.19186662592993	6.39114481106823e-13	9.31471810323312e-12	up
Lrrc4c	744.527832819919	1.04951432268014	0.146002398495398	7.18833617458153	6.55856183278251e-13	9.53382608088333e-12	up
Sgpp2	167.925395052346	1.82306259435781	0.253797620320407	7.18313509817895	6.81307160027426e-13	9.89520355751888e-12	up
Astn2	488.384271862514	1.4192691954757	0.197781233436642	7.17595482045748	7.18042656470462e-13	1.04016802121578e-11	up
Ppef2	5825.37563058012	1.09245577530818	0.152241514266825	7.17580733855217	7.18817220762838e-13	1.04039007596322e-11	up
Ttyh3	1039.96075382456	1.02713591725953	0.143438233727028	7.16082379551766	8.01936732128366e-13	1.15470614928819e-11	up
LOC103692848	1012.86182905488	1.12384336870795	0.156958853890446	7.16011451951842	8.06096923144644e-13	1.15969923324572e-11	up
Phf24	705.211340485734	1.03198991771149	0.144178534086272	7.15772236312224	8.20284693299475e-13	1.17847236269649e-11	up
Gria3	832.234653850149	1.13672225531489	0.158831738227567	7.15677022741035	8.25999707003217e-13	1.18527772866117e-11	up
LOC684327	73.886501053762	3.42160584442554	0.478207216738314	7.15506944408561	8.36305749681384e-13	1.19903904830175e-11	up
Slc1a3	2110.92143329247	1.49500781856267	0.209772193617502	7.12681596536413	1.02717281395554e-12	1.45524838769031e-11	up
Ttyh1	4707.98499411869	1.16277567866691	0.164023118030919	7.08909629707028	1.34990574712803e-12	1.89325976896197e-11	up
Cdh24	438.4051336685	1.08504292187006	0.153439667909315	7.07146291864587	1.53308773602523e-12	2.13764256681753e-11	up
Tenm2	687.522636687662	1.14810249123324	0.162631747855157	7.05952254940871	1.67075664691772e-12	2.31610023255664e-11	up
Rgs6	310.835508144158	1.31778366247544	0.187440482082838	7.03041118883301	2.05925764796186e-12	2.81430706130956e-11	up
Zfp467	243.164701666174	1.1815038841849	0.169518489910051	6.96976409365031	3.17472883583696e-12	4.24972095003403e-11	up
Vax2	392.409399575603	1.22625514339882	0.176017157765807	6.96667960648679	3.24508540429841e-12	4.3404313243116e-11	up
Scn1a	1407.04464826099	1.13816730683704	0.16360961107748	6.95660419544696	3.48572477921064e-12	4.64375076791259e-11	up
Unc13c	943.742525686856	1.0224734064832	0.147033804559989	6.95400224147802	3.55065962446835e-12	4.72274392941597e-11	up
Obscn	266.200429560006	1.55940082578867	0.225124428905137	6.92683967427527	4.3034581650417e-12	5.65221258288536e-11	up
Dlc1	3922.51620151474	1.02888680944689	0.148613465213989	6.92324082454706	4.41426385758712e-12	5.78866582295645e-11	up
Fam19a3	1061.91473773659	1.10647276454308	0.160240853187433	6.90506036715147	5.01820834965548e-12	6.50928869274444e-11	up
Pld2	307.711054378087	1.10315277813904	0.160157241334797	6.88793568711005	5.66077902157502e-12	7.30318994570842e-11	up
Myh14	353.131662895015	1.37140129058619	0.199304312557355	6.8809413754734	5.94583186576838e-12	7.64151192817784e-11	up
Ryr3	922.828933359509	1.10559075614113	0.161808187660756	6.83272442590537	8.33169143253628e-12	1.05379535293997e-10	up
Nr2e3	3868.21026681119	1.06281097814273	0.155812683162681	6.82108129177821	9.03577897137542e-12	1.14026491827169e-10	up
Cxcl12	389.3581157659	1.26124097368179	0.185012507759075	6.81705787872565	9.29238347638193e-12	1.17088227009399e-10	up
Csdc2	721.905567973927	1.31066360489317	0.192266675054519	6.81690472111985	9.30229130289244e-12	1.17124939968599e-10	up
Kcnc4	232.138216394746	1.25350482444809	0.183885940061644	6.81675186274642	9.3121900913991e-12	1.17161484050014e-10	up
Jakmip1	116.289180144383	1.81418365591037	0.266865354783446	6.79812356078418	1.05990536478654e-11	1.32654523458262e-10	up
Atp2b3	659.166343131654	1.0533881321016	0.155012017268221	6.79552560288855	1.0791834871034e-11	1.34966442681356e-10	up
Cdh20	210.259291379591	1.51917146002448	0.223588935137921	6.7944840789522	1.08700819402782e-11	1.35843576247685e-10	up
Sptbn4	595.4511734112	1.19481341458834	0.175969201643432	6.78990075211798	1.12210711497156e-11	1.39916647411122e-10	up
Mapk4	244.71596735501	1.49297194673204	0.220170535862512	6.78097975682061	1.19363603349182e-11	1.47954322848661e-10	up
Bsph1	1098.604112045	1.37865532618142	0.203441746148047	6.77665893202744	1.22986757654747e-11	1.52107551232378e-10	up
Rlbp1	1849.34324274311	3.638326081178	0.537241521086454	6.77223546277711	1.26807531767582e-11	1.56486287913038e-10	up
Pde7b	180.625095366328	1.38629990295072	0.204894848040258	6.76590903192615	1.32474764852163e-11	1.63119295015759e-10	up
Dscam	673.137529969829	1.09153169684182	0.161450563657686	6.76077972174892	1.37251065040684e-11	1.68504863282353e-10	up
Epha8	349.777247930783	1.12220916228455	0.166000212347963	6.7602875105498	1.37718173058254e-11	1.68954470771687e-10	up
Kcnc2	682.542206223054	1.03171316037513	0.152779701804358	6.75294655108236	1.4487232255562e-11	1.77341514145936e-10	up
Sgsm1	350.364784316486	1.05837897659806	0.156971642688946	6.74248519329915	1.55700114357853e-11	1.89901974875208e-10	up
Tox2	306.45068029497	1.37394983313052	0.204136786706024	6.73053522248853	1.69040121480084e-11	2.05275262821283e-10	up
Pnpla3	698.458790418143	1.1286827213276	0.168315690391934	6.70574869579529	2.00376309193518e-11	2.41576794366785e-10	up
LOC102553088	72.052791985958	2.27403264937563	0.339359694470686	6.70095089790357	2.07067618100885e-11	2.49105914706712e-10	up
Jph4	348.609854335824	1.41583830567736	0.211379345454197	6.69809201383943	2.11158301368987e-11	2.53662619420736e-10	up
Serinc4	901.651836576739	1.11934114823382	0.167562382281042	6.68014582387839	2.38704606185104e-11	2.85117498942636e-10	up
Fam212b	454.158665501224	1.53767156621116	0.230304288781943	6.67669531619994	2.44390292963787e-11	2.91492866522192e-10	up
Lama3	177.843977076689	1.49230659788435	0.223524737718336	6.67624806595147	2.45136901572935e-11	2.92175270728852e-10	up
Grm7	935.117982108772	1.10226113613769	0.165114747486837	6.67572795837373	2.46007941459297e-11	2.93004906662688e-10	up
Cmtm5	88.4135107319138	2.0266301301962	0.304032158725676	6.6658413330045	2.63153440754493e-11	3.1143233348938e-10	up
Lingo1	487.411569599082	1.1136199300223	0.167494254429223	6.64870525748614	2.95682427471623e-11	3.4820660551616e-10	up
Pc	432.661261944735	1.23618865840803	0.185993940923385	6.6463920935857	3.00364466715071e-11	3.52975674358637e-10	up
Slc26a7	69.8842940470542	2.97393898272824	0.448673166831578	6.62829694882243	3.39581822703609e-11	3.97111536521971e-10	up
Frem1	539.548798662948	1.560100199759	0.235401588588653	6.62739877463255	3.41653764279466e-11	3.99255682946542e-10	up
Matk	200.461921794929	1.30941192842491	0.197595390227395	6.62673317893714	3.43197161204148e-11	4.00779613774384e-10	up
Mier2	1012.83598341896	1.12667909358421	0.170149799833436	6.62168920966784	3.55117086385781e-11	4.13833731984432e-10	up
Rbfox1	753.395164557609	1.04562838252307	0.158310149159394	6.60493586845329	3.97689464886047e-11	4.61198599652475e-10	up
LOC108351043	595.395718530507	1.24005115253291	0.187753151467488	6.6046888845306	3.98353018506788e-11	4.61648418540808e-10	up
Kcna5	737.275336628924	1.02981827132795	0.156038073687684	6.59978841695503	4.11744987732469e-11	4.75851039652721e-10	up
Shank2	486.305808100628	1.1447363043996	0.173899483653603	6.58274700044445	4.61834655733658e-11	5.31173292920044e-10	up
Acot11	79.3057542599895	2.37147455679497	0.360572403170955	6.57697188120801	4.80125527494521e-11	5.50697402974196e-10	up
RGD1560020_predicted	39.6522943356864	3.19598326417619	0.486834496365608	6.56482498268988	5.20940117900721e-11	5.94254987354597e-10	up
Camk2a	170.295109360599	1.43028698958215	0.218239888486528	6.5537377218301	5.61144888622927e-11	6.3664853014089e-10	up
Fndc5	330.333030781828	1.03269973901819	0.158598219504297	6.51142076024514	7.44432959400175e-11	8.33864504221761e-10	up
Col25a1	72.4210530378711	2.38567074375593	0.366979970503351	6.50082003244955	7.98833518943888e-11	8.91817740548957e-10	up
Prrt1	446.341196584831	1.11752672754553	0.172194799043206	6.48989826495937	8.58943558132265e-11	9.56374256947002e-10	up
Vwa5b1	94.0802712256858	1.7287498749788	0.266488711016777	6.48714111897207	8.74803947740113e-11	9.72740166590699e-10	up
Fras1	474.502565389541	1.51965485131306	0.234714558108088	6.47448059277707	9.51386379319477e-11	1.05230622906763e-09	up
Exnef	504.083810649767	1.00087399253897	0.155219559604771	6.44811771845924	1.13247791404453e-10	1.24113057255169e-09	up
Tox3	254.850567085028	1.14884180680481	0.178219339414037	6.44622413359888	1.14671045482665e-10	1.2559066891123e-09	up
Pcdh8	344.700383744117	1.28883718004394	0.200014890233209	6.44370615878255	1.16590713492596e-10	1.2744308669367e-09	up
Cacna1b	868.451621828074	1.02273194633681	0.158935441414862	6.43488914261244	1.23563479176532e-10	1.34800913504247e-09	up
Vipr1	203.925028862617	1.78235353586546	0.278166654065803	6.40750251625715	1.47922646832394e-10	1.59299848479438e-09	up
Vsx1	291.528219401969	1.46541003227368	0.229506304765219	6.3850534902419	1.71337568446331e-10	1.83219599055061e-09	up
Col22a1	348.854691083195	1.92590603535397	0.301764686981006	6.38214515628595	1.74624316778407e-10	1.86258522851669e-09	up
Rgs5	86.6894710314049	2.10012473123701	0.32911297583061	6.38116660680651	1.7574397809899e-10	1.87333460041101e-09	up
Hephl1	169.163070632201	2.4158647310902	0.378958382479597	6.37501330695665	1.82947066175672e-10	1.94023531993528e-09	up
Igdcc4	284.694095613431	1.08870957174974	0.170998500608417	6.36677846809232	1.93039670702429e-10	2.04338958633557e-09	up
Fam163a	218.481897366402	1.31686386085293	0.207571678010406	6.34414036382612	2.23670830866882e-10	2.3483333753585e-09	up
LOC103690141	259.85304878133	1.38940675593334	0.219017231061826	6.34382395027689	2.24130942850083e-10	2.35021713773794e-09	up
Cplx3	1833.16767631982	1.12498322725222	0.177445383150595	6.33988446065949	2.29937533780216e-10	2.40477707372242e-09	up
Ccdc155	231.035208930411	1.1397290016697	0.179821632702172	6.3381084052182	2.32603153595873e-10	2.42841172700529e-09	up
Crtac1	394.363100692329	1.03677748526845	0.163582283561503	6.33795703725241	2.32831727334579e-10	2.42928355510583e-09	up
Col24a1	90.8411704290993	2.0592249800767	0.32509477935034	6.33422961818028	2.38530061460755e-10	2.48564057823386e-09	up
Lingo3	323.752087529459	1.06835844177088	0.168691744626924	6.33319931650271	2.40129029407271e-10	2.5007467204317e-09	up
Galnt13	786.136981790375	1.11056215980078	0.175433095542652	6.33040280322007	2.44522011447055e-10	2.54333267310086e-09	up
Tmem116	915.818173717417	1.57936702354668	0.250336363822558	6.30897964414851	2.80881053825299e-10	2.89454407837443e-09	up
Coro6	145.516818122053	1.36620768148473	0.217165066756169	6.29110244060891	3.15219219267177e-10	3.23051471594134e-09	up
Rab3b	252.480657315928	1.63322290354595	0.259660056333124	6.28985037826016	3.17772099808314e-10	3.25269656686432e-09	up
Slc1a4	382.176464301542	1.01930226042395	0.162524125386121	6.27169817405455	3.57131369903652e-10	3.64000116884148e-09	up
Grin2b	1184.33967082232	1.07111222367829	0.170951908005464	6.26557630257073	3.71449058240107e-10	3.77215641557843e-09	up
Cabyr	302.333776061006	1.10757160272648	0.177024815608991	6.25658950083506	3.93487328684413e-10	3.98388077759926e-09	up
Chga	376.395347758173	1.04176506949881	0.166745494434144	6.24763549404483	4.16712751690938e-10	4.20631207945536e-09	up
Cldn9	34.2299406543678	3.67534383931918	0.589575687813206	6.23387957694014	4.55022922249794e-10	4.56549661833136e-09	up
Ppp1r16b	424.849357812539	1.02913951847809	0.165256570777596	6.22752556001612	4.73859452051119e-10	4.74029294148629e-09	up
Svep1	211.521491818305	1.16854831831081	0.187963752733887	6.21688118754046	5.07133457178498e-10	5.04602309798641e-09	up
Fxyd1	135.141375524756	2.0258354308814	0.326178314924038	6.21082192834672	5.27081758175724e-10	5.21410829712721e-09	up
Slc30a10	85.7270769694153	1.88199964862826	0.303595624767556	6.19903415956402	5.68107020299615e-10	5.58633010096145e-09	up
Grm5	505.483297333463	1.0085458477292	0.162934828974955	6.18987268758988	6.02128273652142e-10	5.89318531302091e-09	up
Chgb	716.344853686105	1.02792594173471	0.166247284199754	6.1831141884977	6.28492175743712e-10	6.14044402593262e-09	up
Bmpr1b	207.102253134528	1.54520383645441	0.250532845441351	6.1676696871115	6.93037248790784e-10	6.74744288851771e-09	up
St8sia2	51.1070628309295	3.0167090165675	0.490017135755478	6.15633372069024	7.44482618758348e-10	7.2189380044744e-09	up
Pde6c	641.628645506085	1.76054454639699	0.286047365851265	6.15473084731153	7.52051062500678e-10	7.27555507549058e-09	up
Lhx2	329.794887706669	1.04589292903069	0.169933219126022	6.15472910128929	7.52059347645658e-10	7.27555507549058e-09	up
Trpm2	705.336184645389	1.20919687395393	0.196714175398188	6.14697375776953	7.89751888741064e-10	7.600681108539e-09	up
Plxdc1	148.578189473164	1.44797265720615	0.236371682891605	6.12582962346703	9.02122998223086e-10	8.63254384471074e-09	up
Tmem200a	171.696541050379	1.35377638813297	0.221427316104628	6.11386351037779	9.72474891774073e-10	9.25287757820945e-09	up
Lrrc4b	439.023109953266	1.05779858872031	0.17304337667176	6.1129100059508	9.78305467942550e-10	9.30306835103119e-09	up
Ciita	229.56428449346	1.28193745048265	0.210508986137552	6.08970416894698	1.13119519456262e-09	1.06962138498846e-08	up
Kcna1	166.370713110984	1.24914648658675	0.205456388405581	6.07986199056938	1.20286033076009e-09	1.13354525036063e-08	up
Cav1	1576.27521994458	1.07590418467341	0.177154448859735	6.07325523913474	1.25342987946123e-09	1.17987278029555e-08	up
LOC103690962	550.4237253201	1.08599669070875	0.179229194137411	6.05926225320268	1.36747283101997e-09	1.2800279501543e-08	up
Btg4	252.736688130437	1.47118329797942	0.242847495275295	6.05805423816156	1.37777943999126e-09	1.28823531558312e-08	up
Aif1l	271.832363916996	1.25943532438823	0.20828171028502	6.04678789445684	1.47762078644177e-09	1.37850906349604e-08	up
Epha10	289.331426751814	1.17900055223933	0.194989041540012	6.04649647450778	1.48029470181018e-09	1.3794666152762e-08	up
Cyp2j3	48.42219744554	2.34120632761809	0.387926599074959	6.03517864771552	1.58786921548202e-09	1.47397216643358e-08	up
Rnf182	135.926352330325	1.50856791103029	0.250401343860648	6.02459989939123	1.69528467815421e-09	1.5675958404583e-08	up
Adarb2	299.354296145996	1.14218491867794	0.189664170279774	6.02214386087315	1.72121799850741e-09	1.58663412185758e-08	up
Fbxo2	241.971145781533	1.45718705862979	0.242178014866936	6.01700802374832	1.77670278131737e-09	1.63296733128104e-08	up
Dusp15	142.105622767273	1.45454213981378	0.242238319522594	6.00459143986965	1.91814289742906e-09	1.75360429344502e-08	up
Egfl6	48.0625347625057	3.20833242126926	0.535462216886279	5.9917064548938	2.07650492317037e-09	1.88472365546943e-08	up
Ptprt	913.61663190175	1.01269372469744	0.169096745889741	5.98884218243778	2.11340108676759e-09	1.91613506220954e-08	up
Zfp385c	123.414780557542	1.93350255812505	0.323414408573591	5.9784057446689	2.25331927389307e-09	2.03747756806768e-08	up
Bcl11a	176.113323426056	1.76903166799649	0.29630611558898	5.97028402360212	2.36840916920836e-09	2.1380797815398e-08	up
Cyp2d4	44.8883653786755	2.62044320132893	0.440055749175874	5.95479824144198	2.60392865338053e-09	2.34060060276491e-08	up
Slc8a2	178.473184956491	1.30291867598904	0.218977924059847	5.95000012710394	2.68142280588182e-09	2.40638297466758e-08	up
Ppfia4	408.215164079833	1.11660580774894	0.188239397059948	5.93183905807634	2.9956018936817e-09	2.67400582684402e-08	up
Nxph1	125.08573777443	1.53756938806326	0.259210932986543	5.93173046502279	2.99758426038435e-09	2.67434981483199e-08	up
Nptx1	612.354028619429	1.08727711268466	0.183328133607655	5.93077064217305	3.01516146180446e-09	2.68859924597324e-08	up
Onecut1	278.019820197218	1.2450722567785	0.210404464759135	5.91751823424384	3.26835636901902e-09	2.89893515654621e-08	up
Tbc1d30	215.758768700293	1.10304551264149	0.186515710555974	5.9139549657961	3.33989237734504e-09	2.95768576155579e-08	up
Stard9	1212.20700558867	1.07154153290029	0.1812205542632	5.91291389244956	3.36107910410717e-09	2.97487477153164e-08	up
LOC691215	29.9805440525956	4.3592373907918	0.739681979036571	5.89339407250351	3.783426699314e-09	3.31344026742646e-08	up
Grm8	340.035978672955	1.25355615348305	0.212788115800461	5.89110039706614	3.83632380704607e-09	3.35648267882934e-08	up
Myh7b	283.446949238531	1.39223034262639	0.236447699748123	5.88811117261649	3.90634324218991e-09	3.41239561469547e-08	up
Slco5a1	423.144512916629	1.24966821681	0.212330554756687	5.88548463146067	3.96889267813073e-09	3.45801648220485e-08	up
Cdh19	129.505614355013	1.43790943206733	0.24437755180388	5.88396692516705	4.00547917179739e-09	3.48626581137833e-08	up
Adgra1	588.091400856921	1.05173667868681	0.179138618636299	5.8710773070218	4.32972299438671e-09	3.7509333297465e-08	up
Chadl	114.994280630233	1.44778264691571	0.247520371691436	5.84914541385931	4.94104993366086e-09	4.24587364010377e-08	up
Myt1l	535.28185030122	1.01886215152035	0.174501432694551	5.83870364722893	5.26085508560454e-09	4.51092059721115e-08	up
St8sia5	219.406965901153	1.17284853981229	0.201315920891238	5.8259105122934	5.68020486864696e-09	4.8506226787538e-08	up
Otop3	201.746573658269	1.48682041616455	0.256545319642705	5.7955468384115	6.80989181666967e-09	5.73634046086269e-08	up
Nckap5	433.715495056774	1.14704826384592	0.19824753942291	5.78593947337218	7.21081764566873e-09	6.04971704881606e-08	up
Ccdc78	169.644479787879	1.32416471761544	0.229869307301398	5.76051119290683	8.3859568759298e-09	6.98662854946867e-08	up
Pianp	329.666471427782	1.04223812998103	0.181005545224744	5.75804530566698	8.50935196774057e-09	7.08590790908919e-08	up
Tdrd9	270.811510189621	1.23500329102885	0.214508036743695	5.75737538684623	8.54317906356058e-09	7.11054058640087e-08	up
Pde4a	218.557559237291	1.18042301659926	0.205083163329161	5.75582606313063	8.62191268453277e-09	7.16894487662293e-08	up
Hdac9	1207.3184872905	1.21051611954362	0.210858566114504	5.74089135599197	9.41795009128057e-09	7.77677476472309e-08	up
Adrb1	231.975762519378	1.76630023838336	0.30775336797129	5.73933682684551	9.50480122184677e-09	7.84462302912992e-08	up
Samd7	3519.6476215898	1.15248435202312	0.200971965595361	5.73455281988706	9.77699532717049e-09	8.04548224809813e-08	up
Aifm3	141.125421987195	1.42821388846869	0.249103253942581	5.73342124546432	9.84247779873403e-09	8.09538964722986e-08	up
Pcsk4	146.083536400203	1.24855194588154	0.218505073457153	5.71406387104497	1.10309564520686e-08	9.02415225922522e-08	up
Cit	619.934966581891	1.18302159498291	0.20748517324803	5.7017163032113	1.18607107029504e-08	9.67459627041438e-08	up
Agap2	644.917557659485	1.14769168737433	0.201589029511178	5.69322492477544	1.24661986456264e-08	1.0133930219401e-07	up
Rapgefl1	257.454808731467	1.12844312089289	0.198602189556338	5.6819268881866	1.33185597924992e-08	1.07797294482934e-07	up
Dchs2	128.133900757615	1.35310923857339	0.238152106802807	5.68170173566331	1.33361086770165e-08	1.0788718642769e-07	up
Sox5	254.572515363568	1.07994123555518	0.190523759628244	5.66827590250368	1.44241566200961e-08	1.15738824513718e-07	up
Actn2	112.220890112384	1.4644418128307	0.258403061805896	5.6672773247971	1.45084418465905e-08	1.16303670255148e-07	up
Fcho1	186.739263576389	1.37445480834514	0.243343305442307	5.64821294691834	1.62124280165098e-08	1.2928253312594e-07	up
Col9a1	743.057639589279	1.5504127420769	0.27490374361891	5.63983859101673	1.70209641501412e-08	1.35257948058486e-07	up
Fam189a2	258.869098094066	1.22112613461253	0.216559538587194	5.63875478576928	1.71284243610335e-08	1.35939618175292e-07	up
Zfp423	349.702802184349	1.06759105478833	0.189380450684638	5.63728225869581	1.72754829188214e-08	1.37027864506245e-07	up
Csmd1	164.281093083364	1.4648074968812	0.261122853620411	5.60964877861881	2.02737641062705e-08	1.59466629273652e-07	up
Syt3	173.568103159827	1.28832192670581	0.230393601908711	5.59183031140024	2.24688355381312e-08	1.75577750780002e-07	up
Xkr7	635.686158974522	1.00681779392832	0.180228499041701	5.58634066910453	2.31904112013069e-08	1.80963013036853e-07	up
Col16a1	168.349041821464	1.86421147628245	0.334760081124798	5.56879861547016	2.56501735301097e-08	1.98676135955235e-07	up
Frmpd4	216.983173809248	1.19942462349176	0.215465386399968	5.566669633262	2.59654003803415e-08	2.00839073796396e-07	up
Sept3	465.117688876739	1.08579322864697	0.195223284328116	5.56180187411482	2.67003323965612e-08	2.06333071671811e-07	up
Syt15	240.611399752744	1.96318129422791	0.353821551517992	5.54850682725607	2.88119635931404e-08	2.21832249347462e-07	up
Sostdc1	26.5829957158531	3.26839905878706	0.589113416113749	5.54799631002798	2.88961973858041e-08	2.2237854844792e-07	up
Csmd3	378.81771776242	1.10651026413312	0.200426136171409	5.52078828275572	3.37482213334261e-08	2.5817620577869e-07	up
LOC108352197	67.5451451360966	2.15765075011141	0.390843202118629	5.52050218198888	3.38032195905121e-08	2.58405577519725e-07	up
Adamtsl2	213.756835886538	1.49315642608199	0.270565667387382	5.51864706450049	3.41619512810126e-08	2.60626895741156e-07	up
Dcdc5	201.998120781992	1.2781932263554	0.232115473253066	5.50671270829858	3.65596158400684e-08	2.7778009385562e-07	up
Neto1	385.500500526691	1.05683504827506	0.19257082922588	5.48803290988283	4.06434355188101e-08	3.05756950223717e-07	up
Lrfn2	328.320275741793	1.2311213913045	0.224375715997631	5.48687448563954	4.09107598755211e-08	3.0762980910439e-07	up
Opn1sw	192.717787526384	2.72554895851235	0.498039593626756	5.47255477956026	4.43593573035259e-08	3.31438981595332e-07	up
Cdhr2	191.086268906791	1.08372777139312	0.198341640076949	5.46394479229209	4.65668414129559e-08	3.46735583059742e-07	up
Slc9a5	125.113135431172	1.38688670999908	0.25437314519221	5.45217424170746	4.97576656073807e-08	3.68854302019122e-07	up
Nol4	337.174493810967	1.03572882372188	0.191341902996519	5.4129744060334	6.19863531286597e-08	4.54874438866142e-07	up
LOC108348122	82.6593631473453	4.52876805915017	0.837366316307365	5.40834754271133	6.36089007293096e-08	4.6596441452888e-07	up
Grid2ip	23.7516026045613	3.29363994951759	0.609596393683204	5.40298463646953	6.55410753705678e-08	4.79279846356126e-07	up
Samd12	108.644428884855	1.49440774362741	0.276606569114007	5.4026473355789	6.56644819505079e-08	4.79972682122743e-07	up
Myh6	443.301408900022	1.1924149918421	0.220771518519637	5.40112691998374	6.62235485706006e-08	4.83636957855769e-07	up
Adamts2	52.4571885046445	1.93749333063018	0.359018283498212	5.39664251010165	6.78994842410541e-08	4.95228555357444e-07	up
Sec31b	201.237381028842	1.04907796429803	0.194712574722289	5.38782852516995	7.13140413750401e-08	5.16980492149966e-07	up
Grid1	439.229169036457	1.08798638073878	0.202478025766005	5.37335533879669	7.72848125796307e-08	5.5736928142054e-07	up
Hrh3	170.079382819653	1.15968672743334	0.215948587851098	5.37019824474598	7.86501339320137e-08	5.66971649946406e-07	up
Bdh1	267.290558331023	1.05948148462647	0.197342225640095	5.3687520812637	7.92833168321122e-08	5.71290199514006e-07	up
Galnt15	41.6092494172676	2.52034976483379	0.469484949563382	5.36832920241149	7.9469399464969e-08	5.72384758468977e-07	up
Slc26a10	94.2497278286056	1.44910338547952	0.270013675361725	5.36677775130546	8.01557255108925e-08	5.76831877698928e-07	up
Tmem151b	225.982169016029	1.15856966041438	0.216391885951528	5.35403467334215	8.6014366630216e-08	6.14765934097139e-07	up
Itk	97.9976022795191	1.68907220182493	0.315733903104979	5.34967003927776	8.81147369589382e-08	6.28704467453932e-07	up
Rims4	350.153728698878	1.01678768106507	0.190366655422008	5.34120683483691	9.23298370187068e-08	6.57379018161252e-07	up
Noxa1	31.9666422693643	2.81713517306604	0.528015846055447	5.33532316143826	9.53745406477726e-08	6.77041991389402e-07	up
LOC100911492	188.647669393919	1.33873626747972	0.252925940856319	5.29299708423435	1.20327839644927e-07	8.4628727538595e-07	up
LOC100912262	69.9798564723139	2.85189097355267	0.538892677236654	5.29213161362048	1.20898831403274e-07	8.49946192560548e-07	up
Adamts7	172.933177916196	1.54643147478756	0.293073428499148	5.27660075738343	1.31602168446436e-07	9.19403384565712e-07	up
Zfp385d	135.849601753703	1.30695961995788	0.24803180852547	5.26932262328631	1.36928114694227e-07	9.53826209929084e-07	up
4-Mar	223.959043063147	1.35836550742029	0.2579125091823	5.26676860973875	1.38846032707421e-07	9.66784059758198e-07	up
Heyl	141.035596799936	1.29492160106024	0.246942435313404	5.24381967569409	1.57285926380869e-07	1.08704503639044e-06	up
Mapk11	206.316946875463	1.1392499911251	0.219096398168225	5.19976595074087	1.99539628378143e-07	1.35502458103016e-06	up
Kirrel3	347.189310694733	1.57211667668086	0.302915029376841	5.18995930943087	2.1034004059306e-07	1.42374871453977e-06	up
Slc26a6	355.832527697742	1.14226129605659	0.220089629421432	5.18998236790778	2.1031399485844e-07	1.42374871453977e-06	up
Fzd9	29.56815776114	3.05668458348377	0.58924844414963	5.18742919702571	2.13216947779455e-07	1.44147396346982e-06	up
Rnf112	144.077135016603	1.18083525434536	0.228028193090997	5.17846165572225	2.23723044747748e-07	1.50884659981707e-06	up
Ttn	303.677669526682	1.74594776826305	0.337629937428075	5.17118766648169	2.32610811134458e-07	1.56374975642619e-06	up
Cpne9	84.7852436223073	1.53679083048987	0.29794596529989	5.15795147265394	2.49666302378821e-07	1.6723647598543e-06	up
Tmem132d	398.050962593777	1.07703849744566	0.210579953992514	5.11462975000913	3.14356947019625e-07	2.07231090150653e-06	up
Sh2d5	213.51513671946	1.27979955238864	0.250244054616789	5.11420562757611	3.15064001284617e-07	2.07555537588993e-06	up
Cpne6	220.595292667668	1.07171741968259	0.209976470992467	5.10398814980103	3.32569107967627e-07	2.18314475971222e-06	up
Scrt2	266.154411613972	1.16275324347449	0.22894230502843	5.07880465049961	3.79816998928534e-07	2.47102387881011e-06	up
Sh3tc2	127.979517378716	1.80727656073135	0.356130689716403	5.07475657930671	3.8799236858342e-07	2.52225163210324e-06	up
Nrn1	132.155013578428	1.25543479793911	0.247563245179775	5.07116796367509	3.95381615943255e-07	2.56630253511075e-06	up
Cabp2	59.5851093632928	1.8118562837006	0.357748082214407	5.06461494492293	4.09226659397943e-07	2.64897937312639e-06	up
Gdpd2	54.9670231356863	3.11035074658675	0.615405388103517	5.05414935701466	4.32313207505186e-07	2.78979459455948e-06	up
Myom2	56.3183168065735	2.16658474799507	0.429279078475831	5.0470308399086	4.48728940636984e-07	2.88793806299267e-06	up
LOC102549836	38.3923355118762	2.51277257953642	0.498533049980304	5.04033299223731	4.64722522088471e-07	2.98056045763828e-06	up
Myo16	240.342282935797	1.04394055340902	0.207415803985686	5.03308105433019	4.82658928301671e-07	3.08732101349877e-06	up
Cbfa2t3	303.659237404025	1.0134575062935	0.202603640849398	5.00216828308057	5.66890713973063e-07	3.59180926832876e-06	up
LOC108352464	95.0725467901924	1.7102220537533	0.342984148035305	4.98630057263537	6.15463716051247e-07	3.87318879706659e-06	up
LOC681303	41.9733424648286	2.37948483170166	0.478190479871356	4.9760188290277	6.49053365358902e-07	4.0708043656555e-06	up
Rnf165	149.95401404842	1.29663928426462	0.260713997293132	4.97341645529968	6.57831308358631e-07	4.12122824159134e-06	up
Lhx4	243.702996116195	1.04153702691554	0.209446058119501	4.97281751810907	6.59867690421727e-07	4.12935139902923e-06	up
Shisa7	158.87621380233	1.26991925382432	0.256053869062703	4.9595784608642	7.06463104116683e-07	4.38977036791761e-06	up
C1qtnf3	89.667907060372	1.62416355780182	0.327660290934309	4.95685196753806	7.16445206648121e-07	4.45014518936552e-06	up
Vwa5b2	321.711649654298	1.06901848898355	0.21595317529817	4.95023278776773	7.41247660430877e-07	4.59058184969507e-06	up
Gabra4	194.937418039613	1.5051092124616	0.30452492134601	4.94248288714423	7.71338777752856e-07	4.75933646729894e-06	up
RGD1563714	133.03363115864	1.11389686460882	0.225377453251368	4.94236157405893	7.71819036565994e-07	4.76054570399047e-06	up
Aloxe3	122.430632522636	1.23641125401873	0.250500736123623	4.93575896483015	7.98396628044425e-07	4.92085017785497e-06	up
Cmya5	184.350822482187	1.68414852034475	0.341260442154819	4.93508274709645	8.01167854467162e-07	4.93248415106879e-06	up
Shisa6	194.707263830131	1.08170933398696	0.219389465380726	4.93054364351441	8.20010935066548e-07	5.03553469696531e-06	up
Car6	51.7966272156459	2.0756071871801	0.421176207202238	4.92812070503177	8.302432220828e-07	5.09276666556724e-06	up
Nova2	173.21812041403	1.12398443771164	0.228273925565134	4.92384066611643	8.48619419486015e-07	5.19248157886284e-06	up
Sctr	54.8240451728016	2.05342539189967	0.417954260205474	4.91303854850091	8.96756368830417e-07	5.4726975774177e-06	up
Ccdc13	180.500930864711	1.36579454538551	0.279333100470635	4.88948335547899	1.0110097045337e-06	6.12531422290934e-06	up
Abcb9	162.258111779843	1.05635141169941	0.216469969615621	4.87989818437701	1.06140621742506e-06	6.40746521881759e-06	up
Opcml	497.736451701773	1.28172911140476	0.262786786621313	4.87744885457951	1.0746670090765e-06	6.48517972396219e-06	up
Ica1l	118.990114198698	1.59668034232631	0.32758382379042	4.87411229239398	1.09298809549188e-06	6.57441761749533e-06	up
Bcl2l10	126.904120025825	1.27918623130546	0.262528632662277	4.87255892179592	1.10161985763391e-06	6.62158152761573e-06	up
Shc2	126.685961786939	1.16092143798984	0.238521489605238	4.86715658161958	1.13215327677026e-06	6.785625902933e-06	up
Fgfr4	143.550788986627	1.33061564489026	0.27396141751811	4.85694539378818	1.19210452021199e-06	7.12454757154532e-06	up
Arhgef37	226.074681647707	1.19218504498714	0.245630898131438	4.85356302507673	1.21262779326031e-06	7.2357249576602e-06	up
Mt3	47.0502437077452	1.98482861457972	0.409428732773802	4.8478000093762	1.24838156218221e-06	7.43699667033202e-06	up
Lrrc7	83.385696026202	1.48080829290569	0.306275150656579	4.83489532118817	1.33215717586207e-06	7.9077400382757e-06	up
Nrsn2	111.619583797621	1.33116110584559	0.276106249677259	4.82119150653631	1.4270327607946e-06	8.42336644774987e-06	up
Chrm3	246.143589422001	1.01660009429499	0.211471174709287	4.80727501368697	1.53001452079611e-06	9.00900955177628e-06	up
Cyp4x1	104.810956866226	1.24161681537332	0.258339907766105	4.80613632678638	1.53874994456504e-06	9.04772000410328e-06	up
Prmt8	183.531162895916	1.21197881583562	0.252400142967978	4.80181509243195	1.57233852581398e-06	9.22901540598702e-06	up
Tril	481.308803762121	3.04491841513773	0.634500112519714	4.79892494115692	1.59519557512079e-06	9.34679674631654e-06	up
Sfrp2	228.274124651418	1.10253806212457	0.229877680872384	4.79619447151393	1.6170829526364e-06	9.47172827032149e-06	up
Cgn	245.474050839018	1.23432627836527	0.257365363451365	4.79600775260702	1.61859018535693e-06	9.47724169370178e-06	up
Fam198a	40.0164436784143	2.41083060597106	0.503910634230252	4.78424236800186	1.7163348328462e-06	1.00006065103836e-05	up
Scn5a	131.35568134918	1.12832312203745	0.236695818456849	4.76697530777525	1.87012219060509e-06	1.08401059895718e-05	up
Tacr3	144.023457942399	1.3144312657626	0.275762461713079	4.76653442095471	1.87421722998373e-06	1.08564997966897e-05	up
RGD1559441	142.620873328506	1.22571038473001	0.257175873628574	4.76603954887403	1.87882395705943e-06	1.08792482658773e-05	up
LOC108350662	151.859334912207	1.29273194490945	0.271379474382449	4.76355828992297	1.90208631405597e-06	1.09949387004423e-05	up
St6gal2	253.722824376582	1.17419247991809	0.24649416004137	4.7635711926036	1.9019646358659e-06	1.09949387004423e-05	up
Ccdc141	572.819501835975	1.18276354743971	0.248895485740864	4.75204901334022	2.01365542155703e-06	1.15838796597025e-05	up
Sidt1	121.955823218392	1.31256627991649	0.276491956485981	4.74721325205366	2.06238473817059e-06	1.18357418867049e-05	up
Calb2	2216.38065393239	1.05707275083101	0.222752178322162	4.7455102742124	2.07981355896529e-06	1.19235049155881e-05	up
Dnah9	99.5718830626761	1.30704316021779	0.275451073914324	4.7451009779847	2.08402346572874e-06	1.1939465260723e-05	up
LOC108348078	98.1850523216033	1.50614810902539	0.317737703902236	4.74022469013879	2.13481345957713e-06	1.21970611375226e-05	up
Kcnk9	146.418744524916	1.43693070669837	0.303865804543001	4.72883320602476	2.25813793378467e-06	1.28547376959136e-05	up
Aox1	74.1831681186842	3.53036776489944	0.747228640917573	4.72461516004561	2.30551537814687e-06	1.3091949990657e-05	up
Grm4	88.3148978539707	1.41158569813814	0.299015585024911	4.72077633686065	2.34946177234505e-06	1.33189190384869e-05	up
Trpv3	39.5751892248285	2.40786123528817	0.510125676596673	4.72013338233105	2.35690043630838e-06	1.33475328733243e-05	up
Kndc1	171.296941901433	1.01680871706618	0.215462031761642	4.71920137739648	2.36772342784529e-06	1.34042922659558e-05	up
Magee1	373.518534825512	1.06031538420962	0.224991368886812	4.71269360000669	2.44463638155403e-06	1.38070424436775e-05	up
Ctxn3	145.535712985228	1.81124400179062	0.385380344719295	4.69988681729449	2.60305719951208e-06	1.46130726996411e-05	up
LOC108348827	86.4889351993941	1.62988115058987	0.348265549893566	4.67999534001562	2.86881437423493e-06	1.60083857084099e-05	up
Ppm1n	111.476242877969	1.5131068560477	0.323414428505338	4.67853850256631	2.8892692146271e-06	1.61117889670814e-05	up
Dusp4	153.320944105128	1.25159801153175	0.268113796899283	4.6681596620778	3.03909693207139e-06	1.68910445484459e-05	up
Gpm6a	2577.67990993494	1.04813861653159	0.22468093674166	4.66500910905828	3.08603367892552e-06	1.71178270908535e-05	up
Kirrel2	68.2132152147494	1.7928037844779	0.3878200811601	4.62277192845463	3.78645960406536e-06	2.07215857940126e-05	up
LOC108349753	27.8462752029463	2.48105423920405	0.536813945553035	4.62181405635434	3.80398906089299e-06	2.08039192729307e-05	up
Cnga3	43.9434102816534	1.91424689198234	0.414241624446839	4.62108773964603	3.81733278712941e-06	2.08700799390366e-05	up
Ankdd1a	104.209350352031	1.17209820102518	0.255725794503863	4.58341796649487	4.57436391116673e-06	2.4718392402839e-05	up
RGD1561327	192.108265240973	1.09852569546047	0.239764328137772	4.58168946145001	4.6123446562646e-06	2.49155882625184e-05	up
Fzd5	287.24274983214	1.12249766047209	0.247624694529494	4.53306025315821	5.81352230814305e-06	3.08079887886593e-05	up
Htr1f	111.644349888793	1.33463861287854	0.294478199187532	4.53221534416069	5.83683017010897e-06	3.09119411855296e-05	up
Sspo	96.548956680848	1.63602356346807	0.361234802462793	4.52897548163726	5.92703755043791e-06	3.13500223688039e-05	up
Prkg1	342.20172737946	1.00002240800621	0.221099364132002	4.52295469926891	6.09822956981694e-06	3.21640794885526e-05	up
B4galnt3	52.4054219169492	3.02265162014087	0.670717961484599	4.50659113623615	6.58773976863683e-06	3.46042315450415e-05	up
Spock1	274.972046705475	1.04632610369603	0.232175128832528	4.50662441303417	6.58670718142615e-06	3.46042315450415e-05	up
Ccdc3	22.9093201439051	2.72856079638722	0.605912174078961	4.50322821213301	6.69289457125959e-06	3.50905486820016e-05	up
Gpr37l1	26.9320908608022	3.23613857947875	0.721831252322226	4.4832342310861	7.35201527508307e-06	3.83183466531407e-05	up
Cd207	50.6680282650659	2.00504628521158	0.447516733856424	4.48038281816486	7.45092785994707e-06	3.87855884186116e-05	up
Sfxn2	217.940490251142	1.00456667256763	0.22450406899298	4.47460340952237	7.65532702817153e-06	3.97384086837447e-05	up
Pnma3	113.769603749156	1.35248726133184	0.302868418566507	4.465593566121	7.98470661777125e-06	4.13201165084046e-05	up
Kcnip3	292.277214507021	1.01810588999341	0.228000199317697	4.46537280686659	7.99294469261856e-06	4.13499696702472e-05	up
Phactr3	184.406235967181	1.18648120416958	0.267692190842746	4.43225930660999	9.32507740384163e-06	4.76671996961941e-05	up
Ppef1	44.583526525652	2.21853163629688	0.500992138529881	4.42827634542725	9.4989148371533e-06	4.84670407870107e-05	up
Itm2a	69.5762654838829	1.50890028060942	0.341286331843245	4.42121509074225	9.81474140304391e-06	5.00023302511023e-05	up
Ccdc96	158.278030698965	1.05316465381427	0.238762588227948	4.41092828499918	1.02928406216968e-05	5.21998513176666e-05	up
Efnb3	149.658245905817	1.17578176156312	0.267433776690334	4.3965342602351	1.0999300629023e-05	5.55638878834449e-05	up
Asmt	151.04430656162	1.02839196800299	0.233936553064838	4.39602941280389	1.10249001437447e-05	5.56647744615277e-05	up
Abhd1	73.0691669606524	1.40334807662675	0.31938057985673	4.39396809053409	1.11300159952827e-05	5.61057338521988e-05	up
Shisa8	119.997460145886	1.08204439787321	0.246464291302293	4.39026843262283	1.13210819314093e-05	5.70173948942499e-05	up
Hif3a	34.8717421942623	2.05613634346647	0.468869367996261	4.38530747328084	1.15822059601642e-05	5.82624274583688e-05	up
Papln	128.006183302026	1.83686503428049	0.419049129341319	4.38341212441548	1.1683478918515e-05	5.8701331523988e-05	up
Fcer1a	53.7040957926757	1.99582663318569	0.455798193636815	4.37875064238625	1.19361609898474e-05	5.97557404890834e-05	up
Grm3	160.242250687396	1.41690367743882	0.324593396095712	4.3651648323154	1.27026935297134e-05	6.32152469089392e-05	up
Lhx3	82.6990958187793	1.20389482487181	0.276336571552309	4.3566250319637	1.32083256037894e-05	6.55562005219496e-05	up
LOC102553825	51.1146231358726	1.8768587000994	0.431006706002032	4.35459280322786	1.33314494669895e-05	6.61280962008902e-05	up
Islr2	148.325556266646	1.20919050484686	0.278011389676834	4.34942793621673	1.36493127524729e-05	6.75647033263112e-05	up
Akr1c19	70.6065585579791	1.81801631616006	0.418578555625217	4.34330973655483	1.4035203371403e-05	6.93314205479392e-05	up
LOC100912321	42.4517621846205	1.90983253999111	0.440571707694832	4.3348960149615	1.45829039798138e-05	7.17406903777798e-05	up
Slc17a4	242.866453880494	1.27150315921998	0.294117821284932	4.32310818047365	1.53846247308102e-05	7.52866527592485e-05	up
Glra4	48.1667272251165	1.63349137619104	0.377908700845506	4.32244976772534	1.54306222391312e-05	7.54676401917323e-05	up
LOC102548694	116.60209814222	1.12555584456977	0.261116101320154	4.31055702378818	1.62843828087862e-05	7.9365039148991e-05	up
Wnk4	84.6703147060764	1.21778834744504	0.282671713683808	4.30813657148319	1.64635721481928e-05	8.01217608816149e-05	up
Prr35	79.9260512568464	1.41290608264482	0.328029118959268	4.30725810905912	1.65290694820295e-05	8.04171404840401e-05	up
Rbfox3	80.4412298436017	1.36625952138828	0.317573125830362	4.30218872524527	1.69119164707259e-05	8.2136587360434e-05	up
Pdlim3	22.5468415629584	2.83544208558723	0.659091764686408	4.30204447621389	1.69229330518072e-05	8.2166261781839e-05	up
Nell1	132.160008862386	1.30100065405621	0.302787284781412	4.29674797934607	1.7332205601442e-05	8.40559267308855e-05	up
Baiap3	80.5650249742148	1.32330255024328	0.308127494820488	4.29465910211687	1.74961971075117e-05	8.47775800817102e-05	up
Sh3rf3	106.734976745809	1.22697728060106	0.285946620254877	4.2909312217343	1.7792542000757e-05	8.61138463423919e-05	up
Abhd3	135.881651831592	1.04977816805106	0.244648800145265	4.29095980617005	1.7790251616526e-05	8.61138463423919e-05	up
Ankrd45	154.285280291196	1.05818405616965	0.24689953707965	4.28588918669489	1.82009702949992e-05	8.79556939689362e-05	up
C1qtnf4	118.497191361043	1.22498139917735	0.286768887319718	4.27166772039541	1.94016523604851e-05	9.32281407255904e-05	up
Insrr	77.7756873026172	1.50137531259781	0.351838059038075	4.26723395616317	1.9791157485685e-05	9.50179825846564e-05	up
Klhl3	77.4742761764343	1.37681123702343	0.323001352210144	4.26255564443484	2.02102150750013e-05	9.69187461758223e-05	up
Fezf2	72.1814790996683	1.39572574456224	0.328265443275566	4.25182051036234	2.12039775159889e-05	0.000101276738984812	up
Dhtkd1	140.074622573944	1.10150764712369	0.259483477226759	4.24500110333074	2.18592345462068e-05	0.000104081530199255	up
Slco1a2	107.429910495237	2.7793598534371	0.657774579091092	4.22539870312044	2.38518099695399e-05	0.000112608516986161	up
Lypd1	374.504954898026	1.03227982591836	0.245241498232567	4.20923796893228	2.56233408761281e-05	0.000120496620699703	up
Gal3st3	121.496319898605	1.11255298190157	0.264913139385192	4.19968969634188	2.67281023779067e-05	0.000125164455521969	up
B4galnt1	107.523213622459	1.12530163852163	0.268222471574295	4.19540403127607	2.72385601088618e-05	0.000127234847303487	up
Smim17	148.401932719139	1.16437722273953	0.277645280805596	4.19375837889646	2.74370230173701e-05	0.000127983394832557	up
LOC102555814	82.0017994029654	1.53207576673793	0.365729278042078	4.18909794408546	2.80065510093425e-05	0.00013042205317087	up
Cnih2	131.78894510636	1.18639462909561	0.284578557843921	4.16895298818086	3.06002091993877e-05	0.000141555553384792	up
Pnck	76.4776339879541	1.24771547975813	0.299493821748836	4.16608086428075	3.09880821957251e-05	0.000143152117089548	up
Exph5	34.5434813156714	2.01264264273376	0.48386271658313	4.15953239163857	3.18899795434031e-05	0.000147115591579567	up
Plppr3	148.872095285088	1.11416128041889	0.268022828658292	4.15696411382687	3.22504626083644e-05	0.000148696653865548	up
Lrrc4	210.997650135057	1.03844797007735	0.250211471208132	4.15028122037437	3.32067035039553e-05	0.00015276908155968	up
Eln	116.356440748914	1.12450303523938	0.270966224747856	4.14997491397968	3.32511714401096e-05	0.000152889653194968	up
Atp1a2	1480.99811060279	2.34290200993314	0.573621787656572	4.08440205785181	4.41904601454693e-05	0.000198182497481529	up
Pou3f2	33.7231279723952	1.93938098554077	0.475176236000113	4.08139304664283	4.4766576951655e-05	0.000200390563387441	up
Pcsk5	121.556732442191	1.06721063649973	0.261748727863111	4.07723332683341	4.55747531989481e-05	0.000203681563135731	up
Cdh12	400.038404225334	1.10512665520475	0.271140077905984	4.07585135970914	4.58462986809329e-05	0.000204676650949321	up
Tmem229a	68.0937581459579	1.36232754519122	0.336086419057259	4.05350370601891	5.04562002234574e-05	0.000223126575363254	up
Srd5a1	107.160513948248	1.15954201493176	0.286051514243571	4.05361257393805	5.04327135650325e-05	0.000223126575363254	up
Dlgap2	61.4911330896888	1.37359284297448	0.340324241995184	4.03612988284835	5.43401410464683e-05	0.000238902599623039	up
Raver2	217.450312310693	1.24585215335464	0.309436630674202	4.02619480001501	5.66867327763544e-05	0.000248501577767757	up
Lgals12	7.71996117832561	6.47460966163012	1.61145917553127	4.01785522087182	5.87302614713338e-05	0.000256586735872412	up
Sall3	123.504736281437	1.3116516182857	0.327128097659688	4.00959632532151	6.08226378564895e-05	0.000264967714241616	up
Snrpn	48.2308402273798	1.64659070160273	0.410813505035163	4.0081221318705	6.12034687547566e-05	0.000266488114344034	up
Kcnk4	74.9474859647074	1.1618802752004	0.29032203835099	4.00203953444182	6.27988020644307e-05	0.000273079392202274	up
Lzts1	68.375310520709	1.40644949615672	0.352728676558527	3.98734094964732	6.68179692807269e-05	0.000288533706440189	up
Pknox2	109.641056738908	1.21714553268276	0.305312903537937	3.9865512350726	6.70406560861004e-05	0.000289346089386041	up
Clspn	126.030811018969	1.09004301640143	0.273861443070572	3.98027193671267	6.88364777503742e-05	0.000296104715234464	up
Pde11a	126.782737973052	1.13786300630599	0.286870573597651	3.96646819517257	7.2945504365947e-05	0.000312255985713739	up
Sla2	237.226703990699	1.31693157693528	0.332037947214905	3.96620804333224	7.30251279548201e-05	0.000312478506220252	up
Sertad4	107.87968854685	1.06072172129385	0.267763626587049	3.96141079658186	7.45082177844034e-05	0.000318132232283942	up
Erich3	133.560754300388	1.08585552104032	0.274371343998902	3.95761272009758	7.57025662462594e-05	0.000322984757798691	up
Gprin2	177.071897629648	1.05349481342236	0.266247223122169	3.95682929973304	7.59511636303713e-05	0.000323962859438155	up
Pltp	108.025285839895	1.14932874087164	0.290728730921494	3.95326852364651	7.70908398883789e-05	0.000328071970716847	up
Neurod2	106.119650835558	1.06601748261103	0.269773584502227	3.95152655356527	7.76542538328669e-05	0.000330217911296391	up
LOC685081	105.213790863586	1.00201023474068	0.253651829381668	3.95033711045294	7.80411955657707e-05	0.000331694888564568	up
Tubg2	113.220328984699	1.00956118546004	0.255917221190193	3.9448739743456	7.98419582819662e-05	0.000338061550793883	up
Nphs1	45.2176446750934	1.54704575622431	0.392463783329503	3.94188157465079	8.08448934390072e-05	0.000341875905436771	up
Synb	53.1778659131262	1.59087019724545	0.405574622809327	3.92250921969881	8.76315389321589e-05	0.00036889837882301	up
Ager	100.859218935135	1.07410623882717	0.275171789612186	3.90340245393964	9.48497880104173e-05	0.000396989390158072	up
Fam117a	149.814410790818	1.01716457871433	0.260648961756751	3.90243096254336	9.5231405008549e-05	0.000398188541391551	up
Hmcn2	866.160819705821	2.97700030854993	0.763042973886535	3.90148446474342	9.5604598154818e-05	0.000399549438657495	up
Prex2	896.847704848494	1.09261509568122	0.280811212786942	3.89092402983999	9.98631983411379e-05	0.000415997293388233	up
Odf3b	15.4120241734889	3.32208512748077	0.857659259235456	3.87343235872271	0.000107313200836488	0.000444928660858584	up
Sirt4	112.836572701389	1.07859747903042	0.278896828640997	3.86737089943327	0.000110015036779345	0.000454218887057918	up
Fam81a	54.2394292709432	1.50047756856542	0.38945023887888	3.85280947030584	0.000116770251804907	0.000478869140267923	up
Slc6a7	43.0083008121354	1.5310898397555	0.398421852524505	3.84288620228563	0.000121595858127644	0.00049725134070953	up
Th	60.6513406940205	1.367288260534	0.355952411645167	3.84121083550064	0.000122428900511119	0.00050041356308499	up
Gpr152	48.9870024142536	1.61312979547466	0.422472731672986	3.81830512252634	0.000134371668971412	0.000545103674562805	up
Col9a2	155.618156031025	1.40772737850903	0.369290873624458	3.8119744598416	0.000137861124339562	0.000557907778683014	up
Gpr160	77.3216230360821	1.44050635873714	0.378228817938934	3.808557916308	0.000139779609060111	0.00056532605951622	up
LOC499469	97.0341842722206	1.13558819342515	0.299341380403071	3.79362249180533	0.000148465338817349	0.000596926906082913	up
Atp8b5p	84.7041933729274	1.27891961724854	0.337398352403486	3.79053308392896	0.000150324307234541	0.000603531730747934	up
Gjb6	12.8852029731961	3.62821239884382	0.961941897475448	3.77175836541253	0.00016210119468059	0.000647090966894198	up
Dpp10	153.292780920949	1.10826436802211	0.293961073661763	3.77010586543611	0.000163178314020145	0.000650615249186033	up
LOC108353091	20.8827315599633	2.17943380047981	0.581487164191419	3.74803423822845	0.000178225929709755	0.000703742376543165	up
Clec18a	15.8843203222591	3.94180513501126	1.05207598530303	3.74669243483957	0.000179181557711227	0.00070684908490747	up
Sp7	34.3806802400775	1.70039267091856	0.454309726371801	3.74280490206142	0.000181977517775959	0.000716528453486058	up
Sult1d1	11.4126930022852	3.2339739752804	0.865435090396785	3.73681863742974	0.000186363242548877	0.000732419352199834	up
Chrna2	126.381993061348	1.4067298523031	0.376733434941874	3.73401912819377	0.000188448172316717	0.000740092188934272	up
Col6a5	123.28360778511	1.1731850110612	0.314253234723415	3.73324720776148	0.000189026903104519	0.000742016999387781	up
Pla2g1b	50.8780756163798	1.78483215405917	0.478241895329017	3.73206984057986	0.000189912826837624	0.000744273390644241	up
Prr5l	84.3913114488571	1.08165051036116	0.290100287892091	3.72853994120648	0.000192592387117687	0.000753540213708596	up
Prdm9	82.5989793121945	1.1383801771577	0.305563505668189	3.72551092012234	0.000194920013589389	0.000762291113397457	up
Col13a1	43.5901981387977	1.81852383603656	0.489025226528391	3.71867081161913	0.000200273844550275	0.000780676396843322	up
Miox	84.904071460562	1.12909877604655	0.30370904485623	3.7176988804566	0.000201045702197309	0.000783138248196358	up
Aass	85.4935641690818	1.46541545840542	0.395012917474881	3.7097912335958	0.000207430222314278	0.000805385231364455	up
Opn1mw	363.769714372441	2.95799403266368	0.797987188066485	3.70681895260859	0.00020987886767007	0.000813760481130586	up
Slc30a3	53.4444644328849	1.37373880025897	0.371008683272004	3.70271333852263	0.000213305856876876	0.000825518807316887	up
Frzb	729.993148059561	1.1613650147141	0.313888200364198	3.69993205659403	0.00021565719624747	0.000832886394917005	up
Clcnkb	70.241071181767	1.27703073016737	0.345905167424712	3.69185213298475	0.000222626892139938	0.00085754898282729	up
Pla2g2f	50.094476438556	1.30450240499842	0.355357126403057	3.67096171168047	0.00024163954021761	0.000923435814806961	up
Gck	23.7088079367644	2.13656763141779	0.583988492640266	3.65857830820976	0.00025361824992698	0.000965467427432874	up
Nccrp1	12.2822893930195	2.95417426932244	0.808620699360117	3.65334979881192	0.000258841227518561	0.00098266950714709	up
Nek3	83.4474451204206	1.12403131109906	0.30791001760551	3.65051881013873	0.000261711141245498	0.000992664727360614	up
Cnpy1	680.128110374096	1.02560764808237	0.281134160257888	3.64810753393173	0.000264179071264758	0.000999761068338899	up
Alppl2	104.426864035573	1.01594329451726	0.278626433200201	3.64625596663068	0.000266088932893993	0.00100607931141179	up
LOC108350818	174.068484093041	1.24354100479928	0.341272360687931	3.64383743908407	0.000268603103803448	0.00101466897728232	up
Gstt3	69.0537096175746	1.83819240497186	0.505007903939998	3.63992799049392	0.000272714296664664	0.00102903866875765	up
Fxyd7	63.8808959737096	1.37116456203657	0.377718169151012	3.63012604111289	0.000283282855001626	0.00106316779243775	up
Kcnj11	59.517749682854	1.19430015941517	0.330379868568655	3.61493018503028	0.000300428571223348	0.0011224847955614	up
Otog	9.43039868710424	4.84154190872956	1.34093556440104	3.61057014017831	0.000305524663104821	0.00114050735808144	up
Drc1	47.9636700150261	1.46837082694784	0.406889864115781	3.60876727696028	0.000307655441891631	0.00114769392513194	up
LOC103693323	139.587470878796	1.56489379937386	0.434809328877646	3.59903455478579	0.000319400751331264	0.00118806863211758	up
Slc25a48	97.1152534898815	1.26589863209306	0.354342369574574	3.57252967973574	0.000353549398346474	0.00130178940736808	up
Rab26	120.342272019894	1.15007716292968	0.322451912774017	3.56666255453627	0.000361556567762767	0.00132864302913217	up
Arpp21	74.5805040130825	1.01488172233413	0.285809538198334	3.5509022152713	0.00038391302576189	0.00140065523516527	up
LOC681177	27.249980910576	2.61587796484647	0.737529638221014	3.54681063551045	0.000389924753563096	0.00141887873167484	up
Nkd1	498.676781720889	2.00159563690617	0.564559416863592	3.54541183286965	0.000392000101959532	0.00142519186005522	up
Art3	26.8080517456975	1.90996181191598	0.54197096268016	3.52410358383559	0.000424918101853656	0.00153520572462596	up
Col5a2	132.557686550658	1.31390472773763	0.373679909577411	3.51612354333821	0.000437897169611078	0.0015766557734481	up
Gdf2	55.1059784354441	1.50248011240645	0.427653390650182	3.5133127557393	0.000442556214914908	0.00159152210522923	up
Pir	113.723511340387	1.0858960734833	0.309572545536939	3.5077273134795	0.000451952052729819	0.00162064005888941	up
Tmem51	67.2305536904888	1.24292882538958	0.355714864496728	3.49417173540976	0.000475535013532799	0.00169504243010223	up
Heph	125.965062467052	1.31342027086403	0.377931269918075	3.47528869772733	0.000510303839362059	0.00180476200505957	up
Tnk1	31.1755416736264	1.73977565737263	0.501048889427643	3.47226726589496	0.000516082270626256	0.00182365767121909	up
Hapln4	87.1564447318162	1.15504670920643	0.332726625203909	3.4714586141057	0.000517639115435055	0.00182861306168838	up
Nrg2	84.7354578417204	1.12040429986032	0.32355232691264	3.462822568922	0.000534540760841309	0.00187976051680986	up
Arhgef16	34.0425760019956	2.11649088541314	0.61179616926645	3.45947064028013	0.000541238279117327	0.00190171553128384	up
Pou3f3	51.0252342496462	1.35747266908136	0.392448874064121	3.45897965007173	0.000542225870388914	0.00190478590843985	up
Crhr1	105.856600872914	1.01666481552246	0.295371126932796	3.44199118607073	0.000577449064271339	0.00201709679396909	up
Asb2	52.4384838976742	1.29515733884045	0.376670463102881	3.43843615496524	0.00058508448769672	0.00204163884787857	up
Adra2b	13.1049708542716	2.86479093412262	0.833682238836178	3.43631038382426	0.000589694972858383	0.00205644148594054	up
Caln1	84.9025402404967	1.21708034520745	0.354218626360848	3.43595806271235	0.000590462364888035	0.00205868889494379	up
Camk1g	170.228594635767	1.01423844972671	0.295423851018586	3.43316372807996	0.000596581722885343	0.00207742930576793	up
LOC102549404	22.5861236606125	2.01069037053898	0.586049025473358	3.43092520103574	0.000601526439488053	0.00209276088615702	up
Trib3	208.340904125579	1.02938684769159	0.301050092995232	3.41932080953683	0.000627776648249057	0.00217430149980945	up
Nxph2	22.3032913016693	2.41834873845545	0.707521352844598	3.41805760169987	0.000630697575397896	0.00218261244009365	up
Chat	212.63884917839	1.04364956506776	0.305805937187887	3.41278385457423	0.000643029212100658	0.00222161485162732	up
Dbndd1	76.3346095586256	1.00197087045528	0.294710254771469	3.39985071517873	0.000674226527972889	0.00231839783109528	up
LOC108352187	17.4786359771884	2.11679801440958	0.623609501862087	3.39442873799848	0.000687719355080369	0.0023609160147962	up
Syt6	77.81697606555	1.07291140472896	0.316221188852661	3.39291433512657	0.000691532609106043	0.00237037141097416	up
Slc19a3	5.33251289971388	5.93685153700639	1.74991795930183	3.39264564115624	0.000692211227534933	0.00237098981720188	up
Dlk2	46.2437140521837	1.48693214124887	0.43877644896088	3.38881483901483	0.000701953932361172	0.00240092331522063	up
RGD1562234	52.6607242761753	1.63701528675646	0.483502557714893	3.38574276523633	0.000709858905200027	0.00242400025009781	up
Btbd17	71.438071265711	1.18572413322398	0.350524492925603	3.38271406750353	0.000717733168809715	0.00244939059402639	up
Ttc9b	64.3068663749313	1.10226756197328	0.326685818194469	3.37409064178329	0.000740599769903918	0.00252023648583845	up
Spz1	6.21429049099271	6.16284914328878	1.83040177332916	3.36693792209331	0.000760077960522824	0.00258022816276408	up
Bhlhe22	193.179589908855	1.12456048634974	0.334896941004357	3.35793000371153	0.000785284959750419	0.00266094332982204	up
Irx4	36.9649386271068	1.51968042474604	0.452723935186735	3.35674857597096	0.00078864793013633	0.00267125773423604	up
Prdm13	210.514013276491	1.19246871544675	0.357712024627163	3.3335997488193	0.000857299257167682	0.00287644427179523	up
LOC684998	55.6386001522507	1.11929963348368	0.336251020926542	3.32876203735959	0.000872329020704065	0.00291810263298248	up
Kcnmb4	59.69417586633	1.10794592077313	0.332973376967775	3.32743095217595	0.000876507076710233	0.00292973802526738	up
Efhd1	114.225775200979	1.38606204556811	0.416824573154015	3.32528870618184	0.00088327020672552	0.00295057707596759	up
Atp8b3	28.5800743884399	1.57392058170053	0.473363767661323	3.32497053899279	0.000884278785496685	0.00295335710848175	up
LOC108350839	24.1627680402365	1.71249224610907	0.515192778543803	3.32398340471589	0.000887414764988823	0.00296205853189213	up
Igsf1	28.1346667082217	1.72888187122797	0.522073310019495	3.31156915714273	0.000927743057648095	0.00308192526153045	up
LOC100364673	44.8638174371472	1.26741776486677	0.384490769257223	3.29635420718999	0.000979484376488853	0.00323392061685377	up
Nhlh1	46.9435896387026	1.47064486822039	0.446629360651311	3.29276352561277	0.000992078775558007	0.00327292182338345	up
LOC102551403	17.2648191621403	2.2002626325533	0.668958554853671	3.28908662067202	0.00100513084755551	0.00331141474978647	up
Tbx19	109.585804822995	1.01770332984938	0.309704430270189	3.2860470512531	0.00101604036663807	0.00334275284473892	up
Scn4a	60.3636708098405	1.47927706856648	0.451489579083102	3.27643679300558	0.00105125840233912	0.00344913268134227	up
LOC102548162	40.1165406921718	1.51710983034474	0.463733542398668	3.27151196028968	0.00106974063633857	0.00350233756941756	up
Serpinf2	25.5481788265362	1.87717933677097	0.574012056696391	3.2702785853919	0.0010744161584096	0.0035154695171409	up
Itga11	41.3940255249584	1.42976678815808	0.437650788026247	3.26691240430791	0.00108727316774437	0.00355247690290126	up
Dnah7	50.4717013234328	1.52617682642942	0.467343872535567	3.2656399626022	0.0010921701648558	0.00356728722072854	up
LOC100911256	19.6556966867707	2.7659408449348	0.857560231574236	3.2253604389482	0.00125814160374076	0.00404780774183339	up
Rasgrp2	65.466223827483	1.0103777104654	0.315638402503435	3.2010607785737	0.0013692264723426	0.00436993834683614	up
Lrrtm3	115.212500201288	1.05886106303427	0.332406496577103	3.18544033867479	0.00144533902231196	0.00458836915026275	up
LOC108351350	22.9493995809874	2.43789351298412	0.76750482531833	3.17638851582852	0.00149121093086281	0.00471554357851167	up
Clec4f	20.4649435976271	2.18640508561629	0.688405902310555	3.17604058634285	0.00149300061489835	0.00471999023920857	up
Slc25a22	48.750211653288	1.71873129236147	0.541346326736122	3.17492002342385	0.00149877803933121	0.00473557302766802	up
LOC100911886	16.4116104342446	3.63578180137859	1.14697116978619	3.16989816061056	0.00152492373748866	0.00480910977551509	up
Postn	426.67942831571	1.00209131632592	0.317010269485525	3.16106893935079	0.00157191290002057	0.00494147802210334	up
Capn3	148.001248902741	1.00011140932313	0.317073582116362	3.15419342932236	0.00160942374438549	0.00505086394742867	up
Inpp5j	108.909865144422	1.07222374833758	0.340178255607618	3.15194675339375	0.00162185845823398	0.00508321949121958	up
RGD1564053	29.6504713070025	1.57236259386205	0.501653750508199	3.13435829447935	0.00172230417242294	0.00535178816545212	up
Cfap46	34.408348127804	1.35070198089165	0.431589790068041	3.1295966956927	0.00175046450171938	0.0054324089224968	up
Pabpc1l2a	80.7337097464549	1.10608337059609	0.353512944940031	3.12883413868684	0.0017550134295531	0.00544551693372173	up
Dmrta1	12.9491795361755	2.70516550821934	0.866239800760423	3.12288295440203	0.00179088952763873	0.0055465574310779	up
Nkain3	36.2290215339638	1.3947201242318	0.446928529237739	3.12067821360737	0.00180435082409594	0.00558205411053216	up
Ankrd35	27.1428798326128	1.55483667568386	0.499118812045482	3.11516344036774	0.00183843013123142	0.00567804333780917	up
Hmgb3	28.6766159974043	2.06352825349736	0.665162809283084	3.10229048392143	0.00192029425105808	0.00590474614914041	up
Slc25a34	47.8490552958958	1.25509112216542	0.407022769409698	3.08358946106545	0.00204519608903643	0.00625778434259163	up
Nek5	32.677241042439	1.54254973762918	0.50072492714428	3.08063300628271	0.00206561074424202	0.00631332679742231	up
Syndig1	90.6829803562819	1.04915029465374	0.340669443599352	3.07967243427798	0.002072283730862	0.00632794736634119	up
Il15	48.0689759920159	1.24937469542368	0.407903902434163	3.0629142990985	0.0021919282433306	0.00666413042171646	up
LOC498236	6.50358201834951	4.32532076029381	1.41287669948817	3.06135755643837	0.00220335802243894	0.00669644890086432	up
Papss2	40.0392826348803	1.81854672875557	0.594397183415967	3.05948073021558	0.00221721050771306	0.00672877984091389	up
Muc2	43.524773770829	1.59380730002917	0.521040112719331	3.05889558427856	0.00222154564793857	0.00673949337325711	up
Spem1	55.6813761600079	1.11117940087904	0.36332313341874	3.05837778735209	0.00222538829967383	0.00674992799607642	up
LOC103694084	45.3376498308671	1.25495183644115	0.410597429034602	3.05640451619923	0.0022400881542734	0.00678836703428564	up
Eomes	48.4160523104767	1.13113514347066	0.370458762516485	3.0533361818384	0.00226312248241518	0.00684949378104546	up
LOC108348121	47.3768531247033	1.29633995023458	0.425136497058421	3.04923232703882	0.00229426981730625	0.00692498961078054	up
LOC501110	58.2769195575912	1.21785347375404	0.399985958050542	3.04474056961808	0.00232881097933817	0.00701533884871326	up
Slc5a7	163.335226533148	1.18461107566249	0.389714066624319	3.0396928854109	0.00236819503071018	0.00711350564740317	up
Susd2	67.5630107966122	1.27057270035574	0.418024443086294	3.03946987160618	0.00236994905871528	0.00711622143396916	up
Ccr9	35.0912810429189	1.43840863332357	0.47411386518724	3.03388856336338	0.00241423589410862	0.00723881723952425	up
Magel2	46.367879326711	1.19257912098437	0.394510453615798	3.02293414548094	0.00250336713947828	0.00747448059101566	up
Sct	17.1625082214512	1.95742890837778	0.6490467619725	3.01585189706365	0.00256258393510215	0.00762762719111635	up
Gsg1l	50.7410725493559	1.056380454442	0.353744833068211	2.98627811826811	0.00282395685303927	0.00832570096144288	up
Nrip2	80.4366531807852	1.0296593072582	0.345295338195174	2.98196701015464	0.00286402859043841	0.00842308092298587	up
Trim45	96.3431909324963	1.12611789385142	0.378809004243787	2.9727854439455	0.00295110663268189	0.00865940628541981	up
Krt19	297.316157438201	3.68063423741513	1.23908348480251	2.97044895082415	0.00297364823204554	0.00871943850356062	up
LOC102550424	32.8725261082025	1.3676899983102	0.46100286080576	2.96677117343631	0.00300944845345298	0.00881206920816989	up
Robo3	71.701496573842	1.62901579232909	0.552088076744406	2.95064476294289	0.00317111402939012	0.00922736325563283	up
P2ry12	18.9450271184733	1.98047253742947	0.671493551289353	2.94935451520973	0.00318438461219659	0.00925946560070544	up
Gml	10.4210356208073	2.9134535735217	0.989806712346475	2.94345707821576	0.00324568825990309	0.00941165291780729	up
Ntn3	35.9373945669965	1.32368868411107	0.450346669943003	2.93926606424913	0.00328990521351063	0.0095266734749177	up
LOC102554066	51.506311140715	1.05204884697729	0.358109649796122	2.93778413281027	0.00330567106039543	0.0095657106579198	up
Bmper	93.5455581584624	1.17768400697365	0.401178442179439	2.93556154357589	0.00332944558599183	0.00961788783560792	up
Rbpjl	26.7897990910185	1.4665396626365	0.50029990778955	2.93132107322593	0.00337523737812848	0.00973002670582536	up
Ghrhr	41.2092655242552	1.60678315718851	0.548212924895153	2.93094723641515	0.0033793017302157	0.00974006657042894	up
Lrrc9	41.9042918967762	1.2113619507449	0.415288000003352	2.91692018727998	0.00353506217049633	0.0101436173932713	up
Misp	41.0058644167439	1.20876721784108	0.415931001063694	2.90617245348339	0.00365879737671197	0.010444974577296	up
Abi3bp	131.491764755709	1.17577759482614	0.406782641782974	2.89043207368086	0.00384712661247341	0.0109304347221717	up
Pou6f2	46.6177837896528	1.17803204538566	0.409101228216983	2.87956125314012	0.00398228932031647	0.0112742885812375	up
Cped1	29.3463065473887	1.523919773618	0.529431017974757	2.87841044797012	0.00399684740386794	0.0113078571760724	up
Cntnap5c	41.4549252287762	1.2022870256132	0.418517503792153	2.87272817676532	0.0040694408963915	0.0114860706642461	up
Kcne5	7.092084850417	3.82338832339095	1.33897170953766	2.85546609846682	0.00429737104991815	0.012064337904766	up
LOC103695151	5.08158375649257	4.86673053997615	1.70818159335388	2.84907094123447	0.0043847102380475	0.0122499762506412	up
Ccdc184	45.5822897202846	1.09159225233696	0.384071810327533	2.84215665660558	0.00448094673055213	0.0124751344887491	up
Cntn6	60.0866174368111	1.13847919867447	0.40060203918478	2.84192062774134	0.00448426542326976	0.0124822986665684	up
Ptch2	32.4600270482655	1.46502056075156	0.517173345912395	2.83274567866017	0.00461500871408636	0.012810034133282	up
Bcan	42.2305034043101	1.2153663339178	0.429239364882146	2.83144192576907	0.00463386476217915	0.0128495941890134	up
Slc25a18	30.9572890828652	1.46364385627567	0.517108203398253	2.83044021861792	0.00464839971427319	0.0128813671380471	up
Vtn	20.3782994399445	1.62370002220455	0.578181121467753	2.80828958593923	0.00498054178856131	0.0136907670373026	up
Mroh5	21.2819372644956	1.5948544676917	0.568820214244135	2.80379358495722	0.00505052275921064	0.0138649093216196	up
Dmc1	44.6660847120472	1.16053828337836	0.41580813909761	2.79104272921874	0.0052538535933753	0.0143525338131587	up
Mkx	39.7561996018155	1.13534314243462	0.40779829498001	2.78408016024264	0.00536797658147706	0.0146261203764098	up
LOC103691806	24.4141833477143	1.52236521841449	0.548160220013457	2.77722673560135	0.00548249192029712	0.0148993524338357	up
Dpyd	46.5493818248165	1.55338011121411	0.559574662267612	2.77600151679352	0.00550319517230573	0.0149434905716607	up
LOC100911625	121.143560454604	1.51203106300384	0.545154617209036	2.77358205410569	0.00554428564635934	0.0150428722349212	up
Gamt	46.6846749150929	1.19739563223582	0.433059742860448	2.7649663862237	0.00569286617499002	0.0153986007052791	up
Nkain4	7.64935227048878	3.17562664983883	1.15206289361015	2.75646986588342	0.00584289962446271	0.0157636856953846	up
Timp4	7.55838419448755	3.50584164535559	1.27259301656627	2.75488046823886	0.00587135812520351	0.0158251670955509	up
LOC102554323	28.0313899666447	1.8026490407634	0.657825673255183	2.740314210972	0.00613804733243634	0.0164803175611638	up
LOC102549344	16.1828056829896	1.89768667470728	0.692815419155817	2.73909416886186	0.00616087241811908	0.0165336918242383	up
Abca9	77.7381125576504	1.30705459902898	0.477185129521641	2.73909331654833	0.00616088839025718	0.0165336918242383	up
Enho	87.7364209459776	1.00177620312509	0.365840641971959	2.73828571294132	0.00617603944345714	0.016571696285873	up
Gabrd	84.7789445589171	1.03478925230912	0.378002252077653	2.73752139470467	0.00619040933443128	0.0166049326789022	up
Isl2	21.6068323301903	1.52746939119884	0.558972137171209	2.73263958903016	0.0062829041763411	0.0168233951610182	up
Olr1592	3.30599747180085	5.24961579832432	1.92946359518278	2.72076436758425	0.00651311692947639	0.0173620910698841	up
Micalcl	33.5436213966019	1.31109448960907	0.483069510179655	2.71409075087656	0.00664579576694298	0.0176819980796357	up
LOC108348879	18.1771657832409	1.76808286818412	0.654423284374546	2.7017419923772	0.00689772649399135	0.0182681208079043	up
Egf	55.2822988341598	1.11036164258565	0.412351502742063	2.69275517417044	0.00708642847354716	0.0187205128913111	up
Brinp3	22.7357639492264	1.5254439388181	0.568387341363252	2.68381054222529	0.00727883412108122	0.0191683214643224	up
Cpg1	41.2977335269103	1.22034895292586	0.454737211638242	2.68363556289887	0.00728264435954481	0.0191753400070656	up
Pld5	56.4819206025952	1.11456191441702	0.415331863820308	2.68354540430644	0.00728460829425355	0.0191774957546879	up
Igfn1	47.111472814038	1.57643225793252	0.587490469597447	2.68333247858932	0.00728924836559672	0.0191866949277401	up
Garem2	20.2995797159228	1.69733548543973	0.633608118958865	2.67884112379867	0.00738774381037317	0.0194123894317447	up
Fndc7	11.2850517084365	2.66253263864853	0.994913824503791	2.67614397656647	0.00744746442424763	0.0195417172122298	up
Itgb4	20.1925661554855	1.75709124540204	0.659396289098582	2.66469689692073	0.00770577415999513	0.0201556679640046	up
Marc1	37.7157376820305	1.19708604011926	0.450726154799913	2.65590542588032	0.00790957931485178	0.0206089645567929	up
Col14a1	36.4608547156754	1.17839310108936	0.444704949561651	2.64983131456241	0.00805319682792717	0.0209343114064682	up
Fibcd1	10.4327048394385	3.35471629248733	1.27171073417826	2.63795547393491	0.00834075325929346	0.0215746453630102	up
Tfap2d	16.2079983621284	1.65045366717995	0.6256462737896	2.63799807706516	0.00833970547719351	0.0215746453630102	up
Gfra4	51.2515524128231	1.20090531586158	0.455496811974884	2.63647359166982	0.00837727206328031	0.021655726763151	up
Tspan1	42.7183417327619	1.21963030844555	0.462722987947573	2.63576770597733	0.00839471781298462	0.0216974756129403	up
Glra3	54.6207205361761	1.02117468416943	0.388305743615256	2.62982121938746	0.0085429781675001	0.0220296754531809	up
Slco2b1	45.0753704913502	1.22650594948513	0.46653314437282	2.62897923604971	0.0085641589920165	0.0220740967339246	up
Samd11	5541.38093987269	1.07922036108548	0.410677006542393	2.62790549237646	0.00859123805596503	0.022136463529473	up
Slc17a8	42.0430375959861	1.97825838921954	0.754672176708287	2.62134798429732	0.00875828124301055	0.0224982631838403	up
Cldn10	11.9936306377555	2.18347988661328	0.835431239506878	2.6135961684915	0.00895948651776236	0.0229576966023407	up
Cacna1s	23.5518080141253	1.40090087745505	0.536009916935808	2.61357268437035	0.0089601022896892	0.0229576966023407	up
Tmem44	27.249515389663	1.39526518865675	0.534542858067075	2.61020265746713	0.00904885986728631	0.0231594386883045	up
LOC102546845	18.7930967517727	1.58390137364932	0.608799718503153	2.60167888635632	0.00927686694364926	0.0236670344055988	up
LOC103689971	142.79709290002	1.20365475839573	0.463317503831287	2.5979047811542	0.00937944990772909	0.0238814456674519	up
Pou4f2	38.3070938209057	1.29756183646907	0.500666055902472	2.59167127703547	0.0095510985111416	0.0242557924882586	up
Kcnh8	62.8780817341111	1.07137750727659	0.414908508370728	2.5822018244063	0.00981721547880664	0.0248449585020547	up
Gpr101	13.9556550872779	1.89345929767756	0.736388710474922	2.57127692310275	0.0101324269588619	0.0255692618826253	up
LOC102552640	31.9301030958899	1.26298921883069	0.491854647548738	2.56780987050761	0.0102343272640456	0.0257953107109733	up
RGD1563578	25.663372233997	2.2271326413943	0.869715598200999	2.56075968512133	0.0104443574315229	0.0262530326423451	up
Tex40	27.3212264045852	1.37079993217517	0.535319314881156	2.56071450080125	0.0104457157826314	0.0262530326423451	up
Wisp1	35.3876046119208	1.35860142044548	0.532233622423588	2.55264110196371	0.0106909595870228	0.0267849804375051	up
Chrd	51.8046410289779	1.01847559570725	0.399070962766777	2.55211651743868	0.0107070704938427	0.0268133097786586	up
Mfap2	61.8150566288809	1.08696027843178	0.427743396496076	2.54115034232153	0.0110488398267471	0.0275735032749278	up
Katnal1	10.7008103723671	3.66029237098001	1.4428252299016	2.53689240742597	0.0111841321163605	0.0278249110712485	up
LOC100912845	23.653003750412	1.55781747961821	0.614514700180749	2.53503696357468	0.0112435461350098	0.0279519631200823	up
Kiss1r	32.1248310574546	1.18942693883107	0.470427324657268	2.5283967926345	0.011458476995287	0.0284130292541415	up
Kank4	27.0965959153009	1.4431716409273	0.571867692433192	2.52361107302088	0.0116156359164113	0.028767421975114	up
Fxyd3	12.2494770202737	2.49670304656393	0.992791226935592	2.5148318990191	0.0119089150923015	0.029418305374787	up
Hrh2	17.7158952388813	1.68816391787008	0.672882094831538	2.50885546046924	0.0121123034660648	0.0298458849091702	up
Sptssb	32.0992045488927	1.46465363249039	0.583836135680416	2.50867245615663	0.0121185796997833	0.0298553127616739	up
Flt3	34.9597380268301	1.20607977783066	0.481446233482949	2.50511831633922	0.0122410437523831	0.0301320768304289	up
Ccr10	40.2075532295169	1.07952270230336	0.431119692615033	2.50399766189135	0.0122798845696443	0.0302099231678071	up
Xrcc3	46.0033493717333	1.02506213901324	0.409692016873028	2.50203103013092	0.0123483101461186	0.0303559603210367	up
Atp4a	12.7071554988539	1.82553569528607	0.730543105866245	2.49887471475271	0.0124588348599571	0.0305774359534863	up
Scube2	53.5192341679578	1.0441147731478	0.418463732609798	2.4951141324388	0.012591662221487	0.0308500330008809	up
Fam124a	38.7805662390926	1.03227232613406	0.414498187857547	2.49041456965024	0.0127594166458306	0.0311789276449846	up
Tmem91	40.8532268740553	1.05272978873353	0.423187375129618	2.48762097028791	0.0128600709328465	0.0313882448391558	up
Rxfp1	36.4257581627893	1.17482861845505	0.472421872146987	2.48682097023974	0.0128890242996971	0.0314497451439206	up
Fibin	65.8087604553967	1.01264078911322	0.407196042530759	2.48686304223284	0.0128875002069121	0.0314497451439206	up
Kcnk12	27.4578207327954	1.25651128843863	0.505521192689293	2.48557589001202	0.0129342006131938	0.0315507827339466	up
Piwil1	5.56315230916945	4.99762783570949	2.01286656300917	2.48284110211369	0.0130339213346933	0.0317570270145168	up
LOC103689928	13.3660577655382	1.88654473847459	0.761759101081171	2.47656343822738	0.0132654048413322	0.0322600158979013	up
Dnah2	20.9973146002561	1.46399987027042	0.592012459157406	2.47292070905752	0.0134013872822742	0.0325387315396497	up
LOC100911744	4.18351090751285	4.58058236643404	1.8533150100431	2.47156168358423	0.0134524341370721	0.0326437417851628	up
Arhgef15	65.0510413451132	1.07795945946103	0.436678485990737	2.46854263272292	0.0135664490812742	0.0328965763560698	up
LOC689081	6.02120791874141	3.11485610046865	1.26202258723458	2.46814607913961	0.0135814882481593	0.0329235092941046	up
Htr1b	46.7177709511644	1.06609346082779	0.432721442593184	2.46369455240991	0.0137513243291052	0.0332437818991189	up
Ly6g6e	29.8057024307592	1.33844052380223	0.544886451862989	2.45636594418166	0.0140350155637002	0.0338286652949551	up
Fcrl1	22.0690265106542	1.32950428004545	0.54236226923358	2.45132147913644	0.0142332769675188	0.03423591727924	up
LOC103693129	42.1468963153023	1.15842825873685	0.473090582118114	2.44863944141596	0.014339691286726	0.0344770237311578	up
Mcf2	23.9320063905877	1.40474643190085	0.575171553235253	2.44230860166738	0.0145936657026977	0.0350072376246062	up
Acsm5	26.5804953187625	1.52783990995922	0.625931619053344	2.44090546547228	0.0146504893037413	0.0351183930547456	up
Ky	18.2265188191878	1.54371302427481	0.632750881783854	2.4396852990908	0.0147000615281457	0.0352120197897766	up
Stox1	47.4465038871476	1.08398239571831	0.445252235689507	2.43453554823747	0.014910915140294	0.0356304487641787	up
Tfap2e	34.358879326027	1.24441017121329	0.511576528779336	2.4325005179236	0.0149949700676324	0.0358210797079276	up
Tctex1d1	36.8380219589959	1.02577683883488	0.421884851098966	2.43141425003254	0.0150400079369902	0.0359184216932171	up
Spata20	32.112918891288	1.30133413006878	0.538107924050663	2.41835154604833	0.0155910059664336	0.037066569200771	up
Eno2	154.95509390634	2.09149988008166	0.866054245800361	2.41497560946521	0.0157362634029911	0.0373468632293776	up
Mr1	28.305107772069	1.23835073231126	0.512810627516258	2.41483047710824	0.0157425346575896	0.0373564525118315	up
Rab37	45.2593972387576	1.32440224403846	0.552326479937215	2.39786121460084	0.0164911122457768	0.0388957979813773	up
LOC680933	10.973879542996	2.15064939476337	0.897097694663264	2.39734134593963	0.0165145310419768	0.0389291014680382	up
Scn4b	52.7571085836798	1.09039447734121	0.455086570291395	2.39601550237578	0.0165743893028175	0.0390482165538804	up
Ccdc87	20.8403917447609	1.3626214914832	0.569155135095653	2.39411261967125	0.0166606322828781	0.0392238082678303	up
Nexn	44.0981843340976	1.44605167669846	0.604505445356892	2.39212349169945	0.0167512050902831	0.0394204160261215	up
Apoc4	3.64371751296051	4.36879557131791	1.82761799710813	2.39043146775242	0.0168285895445241	0.0395858351612024	up
Tstd1	38.9162936186459	1.1401978451265	0.477204013420733	2.38932995754423	0.0168791354230202	0.0396731915596213	up
Baiap2l2	26.6570519188543	1.46542606971675	0.616854596133153	2.37564262129681	0.0175184208373674	0.0409782756449999	up
LOC108351885	60.8199514545981	1.02236963578747	0.431253185837909	2.37069468553848	0.0177546906423789	0.0414284151616627	up
Zfp791	40.2769956069283	1.0488121037493	0.444007191632427	2.36215116222163	0.0181692319714952	0.0422965903957522	up
Tigd4	13.0180669442567	1.89605375175984	0.803239220921219	2.36050942530582	0.0182498545578921	0.0424461200592307	up
LOC103690018	20.9937027917799	2.30506709581662	0.97704559376312	2.35922162745608	0.0183133149050827	0.042570068212176	up
Prkg2	34.8605675631146	1.03981476221936	0.440756005142264	2.35916187207418	0.0183162642263127	0.0425710146750635	up
Sowaha	16.4762393268468	1.49852287215761	0.637213444235172	2.35168119209451	0.0186887850460466	0.0433465920195424	up
LOC100910755	9.46898909551622	2.71421431234315	1.15583512728091	2.34827117491084	0.0188607841756645	0.0437152514609935	up
Gpr27	13.3326921833948	1.71238223267905	0.730256924136703	2.34490379492587	0.0190319896830974	0.0440632793077767	up
Gstt1	21.8367069477603	1.25925987501201	0.538593615534766	2.33805199076061	0.0193845512739298	0.0447866577860413	up
Acr	8.02793773812193	2.25120107086424	0.964188624490837	2.3348139707135	0.019553141046697	0.0451015013730011	up
NEWGENE_1311521	2.45581987537812	4.81971307382274	2.06451335481695	2.33455165721128	0.0195668544966686	0.0451269171465656	up
Ccdc125	32.3516274764914	1.41096812812888	0.60566326622246	2.32962473839487	0.0198259934820099	0.0456554024820872	up
LOC100911453	9.49951144576303	4.23306289456251	1.81834632008529	2.32797396612761	0.0199134861010704	0.045831671007219	up
Folh1	8.40150043789777	2.75518869385465	1.18756994257451	2.32002225307397	0.0203396735617933	0.0467034380180708	up
LOC502176	3.40340510262086	4.24930684933301	1.83398353734488	2.31698200273099	0.0205047121665246	0.0470308053609944	up
Rgr	60.0492310390779	1.27340519325365	0.550421958608	2.31350725264315	0.0206947664694479	0.0474147707343513	up
Ankrd2	7.05820747270873	3.07769286007234	1.33783414785394	2.30050403856813	0.0214196807513106	0.0489417347334489	up
LOC108352087	59.4102821658351	1.02884089265771	0.447321975825783	2.30000077854081	0.0214481759358813	0.04899347349915	up
Ttc34	4.90257922511613	3.1937156907072	1.39059329346119	2.29665690588657	0.0216383496236246	0.0493672755854519	up
Slc18a3	63.0732689280014	1.15031871102678	0.500844869552497	2.29675650277618	0.0216326641823699	0.0493672755854519	up
Slc35d3	18.3882272586832	1.57691392181274	0.686933212525136	2.29558549952195	0.0216995926499379	0.0494800352009613	up
Slc25a30	2114.52662880503	-3.49374560967738	0.126477525825504	-27.6234499914045	5.81847530195358e-168	9.74361874065146e-164	down
Odc1	3910.77215924933	-2.01796666421375	0.078418396410825	-25.733332439519	4.95373293544284e-146	4.14776058684629e-142	down
Dennd4a	17027.9176381477	-1.96660739309354	0.0782188025526406	-25.1423868547468	1.71188882072309e-139	9.55576339727629e-136	down
Gbp2	761.833244641559	-5.68761127779283	0.242932928077252	-23.4122698919769	3.2050823674031e-121	1.07344618649065e-117	down
Cd63	2267.09679386361	-3.44143134728688	0.147931077298038	-23.2637482951158	1.03262776566906e-119	2.88206409398236e-116	down
Lyz2	1163.10402780475	-4.81281881964082	0.209608450783703	-22.9609960936509	1.14422070520082e-116	2.39513999116161e-113	down
Plekha8	3277.05796542747	-1.78129821981524	0.0778289787720554	-22.8873389824667	6.21181250204855e-116	1.1558112462145e-112	down
Ctsc	951.459734770345	-3.93156950159286	0.176142244777243	-22.3204235109238	2.34062190310526e-110	3.91960543894008e-107	down
Fn1	1311.79943642672	-3.07724799417883	0.140368718302983	-21.9226052027964	1.58143196689083e-106	2.40751451977763e-103	down
Pdpn	2599.39647579001	-4.77467795041945	0.217940623210775	-21.9081595715259	2.17182692887504e-106	3.03078447924512e-103	down
Ncan	1272.25594439183	-3.11979242693085	0.144457761235875	-21.5965718992195	1.93449648432533e-103	2.49192908665477e-100	down
Kcng4	421.459418139323	-3.76839377662835	0.181338116973516	-20.7810351156272	6.42581956930625e-96	7.68619817911446e-93	down
Rps23	2356.48039221545	-1.95941020171529	0.0951647826329874	-20.5896566723842	3.39767879940619e-94	3.55609557342851e-91	down
Rpl7	3488.90708634236	-1.76631830106166	0.0862449992572042	-20.4802402026122	3.23061429927268e-93	3.18234512091884e-90	down
Stat1	3452.54423163766	-3.54305725642241	0.178198411677875	-19.882653403371	5.7510485367193e-88	5.35039215532786e-85	down
Rps20	1471.57217727107	-2.69836000474358	0.137810562057022	-19.58021188265	2.28069872952645e-85	2.01013583813947e-82	down
Cp	6533.51066163601	-2.86544375831843	0.148015448925225	-19.3590856841302	1.70891650242997e-83	1.43087578748461e-80	down
Flot2	1442.93946999761	-2.01544240543234	0.107551614386254	-18.7393040721287	2.36703119282236e-78	1.8875383026192e-75	down
Npm1	1945.68639716463	-1.77838615328329	0.095767087847019	-18.5699094883634	5.62977766114618e-77	3.92817736306475e-74	down
Chl1	1689.14244238735	-2.88213549118729	0.15738820915111	-18.3122707014229	6.60568070842895e-75	4.25456650551351e-72	down
Bcl3	406.998119260615	-4.95119949084432	0.272957049389733	-18.1391156664172	1.56529555220574e-73	9.70831085823607e-71	down
Gnb3	3781.29617138656	-1.30985716803372	0.0725279094304681	-18.0600430692059	6.57712613888332e-73	3.93359122577643e-70	down
Rpl3	4699.93526385112	-1.7388403873297	0.097064723518321	-17.914236236417	9.13138631790849e-72	5.27290328550675e-69	down
S100a10	1085.95722903549	-3.69015973131805	0.206314652819633	-17.8860768291824	1.51399779368361e-71	8.45113568434192e-69	down
Rpl5	2430.50790136572	-1.60170157711304	0.0901875677253975	-17.7596715102672	1.45081151866723e-70	7.83719022309724e-68	down
Rps18	2147.37633536217	-1.95228602444927	0.11021389568422	-17.7136105418401	3.29257724948836e-70	1.72304683187288e-67	down
Lad1	541.812958751792	-3.72792016187606	0.211855284565721	-17.5965408156698	2.61836343928508e-69	1.32870042891721e-66	down
Dclk1	6141.436627897	-2.5563123452271	0.146586029855554	-17.4389902485665	4.17383140771807e-68	2.05573472804844e-65	down
Gap43	740.062767640668	-3.41293341127283	0.196380753473307	-17.3791644593967	1.18669873227808e-67	5.67784484877965e-65	down
Clcf1	347.208143836742	-4.75340138306875	0.274518885903371	-17.315389312566	3.6007881519046e-67	1.67496662199429e-64	down
Ctsl	3707.67543630822	-2.78289546181969	0.161573433518016	-17.2237192787599	1.76286701705514e-66	7.97864082908254e-64	down
Dusp6	502.665101077478	-3.92663717559785	0.230691984979624	-17.0211252720578	5.72595505948815e-65	2.45863701092791e-62	down
Rps4x	3096.09761116167	-1.84101132669284	0.10849848143608	-16.968083813942	1.41473566011319e-64	5.92279084106387e-62	down
Rpl4	5458.50096494913	-1.7679571625975	0.104984459782145	-16.8401796443609	1.23859907542139e-63	4.93847145643013e-61	down
Naa35	5097.11440097712	-1.75700917440806	0.104555483705744	-16.8045626315776	2.25973173983061e-63	8.80034132911708e-61	down
Kif11	490.352681647858	-3.53959361715677	0.210770125780498	-16.7936210316779	2.71747144822721e-63	1.03424492890938e-60	down
Rpsa	4219.04409382444	-2.10431822581399	0.126698558486819	-16.6088568879251	6.01280839815166e-62	2.23756643189884e-59	down
Osmr	891.037601127167	-4.51112192318094	0.272729078437247	-16.5406708702641	1.869289494895e-61	6.52148372531493e-59	down
Rps15a	2323.55653647617	-1.70015135260282	0.102795227369079	-16.5392051373994	1.91532921479761e-61	6.54573531244913e-59	down
Rps3	2172.31317584966	-1.65098419095307	0.100428320221868	-16.4394285128507	9.98561129992144e-61	3.34438093656969e-58	down
Mt2A	757.579620036227	-5.16084185196097	0.315630641463662	-16.3508898503289	4.28673946315449e-60	1.40756351078402e-57	down
Rps2	3220.75079384836	-2.00047749639286	0.122400088905227	-16.3437585240793	4.81886077756693e-60	1.55185851117569e-57	down
Clic1	833.165011708662	-4.07628779071765	0.250304191438093	-16.2853357240957	1.25438898505176e-59	3.96339583842959e-57	down
Stat3	3630.89460531948	-2.03964833838352	0.125884417576886	-16.2025481600038	4.83801051964367e-59	1.50032081781394e-56	down
Rpl41	2503.3726280574	-2.06966944050774	0.1284289373	-16.1152889996524	1.99230377215828e-58	5.95769981581475e-56	down
S100a8	518.385483180695	-7.71896868830092	0.480615355069899	-16.0605952491433	4.8190433637645e-58	1.41578421350176e-55	down
Rps12	1113.21390320483	-2.18765091648261	0.136518934149242	-16.0245238516958	8.61482293748256e-58	2.48730732605316e-55	down
Rplp0	5616.44918883831	-1.91714554599241	0.120077825590824	-15.9658582803228	2.20980842247893e-57	6.16757530713871e-55	down
Rps5	1340.95715014685	-2.33365143191102	0.148177364288307	-15.7490413135603	6.97304032285299e-56	1.91427103682781e-53	down
Rps14	1482.28862709719	-1.64661035229748	0.104606955311244	-15.7409260923254	7.92749182813789e-56	2.14118997022576e-53	down
Rps17	1575.50163311055	-2.03536454113156	0.12963096250635	-15.7012221600365	1.48356140952192e-55	3.94344751807206e-53	down
Mest	1462.44066802195	-2.1063862792339	0.134986558741175	-15.6044149793663	6.79295450639163e-55	1.77741900256304e-52	down
Tmbim1	434.383239007138	-3.04832221676714	0.195633938673945	-15.5817658092937	9.68421590240642e-55	2.49495199233381e-52	down
Rpl10	2774.79795374808	-1.92984030109176	0.124520053421997	-15.4982289844636	3.56586360108107e-54	9.04756846419751e-52	down
Cd44	4179.69943511377	-3.12219145745597	0.201728549835164	-15.4771918006012	4.94596107196831e-54	1.2336777330427e-51	down
Cebpd	453.098216588217	-4.34297899407281	0.280620008983524	-15.4763696637463	5.00955964689499e-54	1.2336777330427e-51	down
Eef1a1	23958.503351782	-1.37331375870524	0.0896322682118982	-15.321644605251	5.48128740682866e-53	1.31128055592504e-50	down
Il1r2	512.788155774472	-8.18325917139118	0.541299139550614	-15.1178130048108	1.23579076907335e-51	2.91472566463414e-49	down
Lmna	614.073262428913	-2.67415583123088	0.177887828540465	-15.032820700392	4.47535771755014e-51	1.04089361580687e-48	down
Litaf	1131.56446722784	-3.32996013534225	0.221792184289414	-15.0138750200369	5.95638634601161e-51	1.36637870890836e-48	down
Rpl32	1472.28035497744	-2.09260719234855	0.139512659448604	-14.999407226693	7.40779390774236e-51	1.67636374025748e-48	down
Rps16	1981.48325637798	-1.59471433082063	0.106984136731068	-14.9060821496308	3.00897764013944e-50	6.46004353356091e-48	down
Carhsp1	1085.40353799015	-3.87299620723727	0.260527061787954	-14.8660034802432	5.47877618988184e-50	1.14684482594702e-47	down
Axl	816.761490548574	-4.41467837069488	0.297149950636694	-14.8567360056284	6.29167412278581e-50	1.28488262024599e-47	down
Nme2	879.223079185287	-2.97458226454712	0.200373819750291	-14.8451642447805	7.47714561767209e-50	1.50858169293418e-47	down
Eef1b2	1110.67972451127	-1.97165922218292	0.13293562615619	-14.8316841707005	9.1410436281985e-50	1.82233234045014e-47	down
Rps24	1893.64612779839	-1.92353826828569	0.129804909903352	-14.818686517466	1.10932421240206e-49	2.18549920716294e-47	down
Tlr13	272.735291322702	-5.93076608887208	0.400636218193592	-14.8033697892143	1.3932406390931e-49	2.71293113282012e-47	down
Rpl9	2532.80749717979	-1.60399231637209	0.10951130311366	-14.6468197415871	1.4117038155702e-48	2.71728644776305e-46	down
Rpl27a	1380.50281087675	-2.08100974152787	0.143504385488433	-14.50136687074	1.18761186018505e-47	2.1384675495332e-45	down
Spp1	523.32186489422	-3.87871514568155	0.26838586870811	-14.452009579908	2.43476979122035e-47	4.33751648125276e-45	down
Eif4a1	3687.00366214596	-1.4142260414335	0.0978637697108526	-14.4509663342416	2.47193236015806e-47	4.35736624244283e-45	down
Ifit1bl	733.10303501686	-4.59702193080931	0.31848334970542	-14.4341044361073	3.15719924147375e-47	5.50733942684578e-45	down
Nlrc5	277.924082493964	-4.15210858319976	0.288154395981835	-14.40931889674	4.52147245593578e-47	7.80583275743305e-45	down
Rpl19	3488.09496120053	-1.54738566525049	0.107612573444795	-14.3792274054694	6.987016634649e-47	1.19392429146767e-44	down
Fam129b	1750.99798969401	-2.55604219421852	0.177813332510062	-14.3748624365605	7.44177765357075e-47	1.25878796552218e-44	down
Rack1	3587.12444537799	-1.64539833990723	0.114696830669965	-14.345630391844	1.13464561387147e-46	1.90007754498916e-44	down
Irf9	860.833103550715	-2.63011977156437	0.18452694815848	-14.2533098705209	4.27527952950322e-46	7.08849811891692e-44	down
Il13ra1	747.445418508169	-2.29405280382682	0.162415531856712	-14.1245900413681	2.67954644218331e-45	4.31458506930786e-43	down
Rps3a	2788.9310695881	-1.75989708041012	0.124829027013627	-14.0984602901535	3.88146126810956e-45	6.19037622816787e-43	down
Ipo5	4059.29745154854	-1.96310670749466	0.139854951322137	-14.0367336939892	9.28965277085536e-45	1.42719747982334e-42	down
Rps28	582.210272170295	-1.96784289117574	0.142328374221975	-13.8260758048616	1.77439710587213e-43	2.65304052990488e-41	down
Fgr	459.305425548816	-7.65014716948161	0.553965869718868	-13.8097806880485	2.22507960837689e-43	3.29744983379464e-41	down
Gadd45g	380.040263751484	-2.58441913517944	0.187274700848025	-13.800150919887	2.54319645568236e-43	3.73582174095235e-41	down
Rpl13a	2840.1723920952	-1.31017216925244	0.0964496719908112	-13.5839981848488	4.98303392091736e-42	7.19361086548984e-40	down
Nes	180.948775584472	-5.33595863225082	0.393140614253743	-13.5726466276691	5.81825974137019e-42	8.25699810415128e-40	down
Nkain1	273.49047436793	-3.37368782637716	0.248843884776589	-13.5574471898558	7.15843166500052e-42	1.00735375346301e-39	down
Cd82	1299.7311652863	-2.93045845090849	0.216523758351232	-13.534119642219	9.83536605865123e-42	1.37252533348478e-39	down
Tap1	408.36763694672	-5.09048698178484	0.378807698033888	-13.4381825084491	3.61199365567925e-41	4.95790539000039e-39	down
Anxa7	485.52804178679	-1.9010249825215	0.141806456890226	-13.4057716708422	5.59384040927002e-41	7.61580906452323e-39	down
Sell	355.075492733759	-7.98250138445841	0.59848814380087	-13.3377769754356	1.39559423234129e-40	1.88472750119252e-38	down
Rpl34	1073.85933056312	-1.5402487206282	0.115738445570844	-13.3080128476878	2.0793892309158e-40	2.74184661896976e-38	down
Ift57	822.493837478839	-1.60009200214421	0.12033127203307	-13.2973912359579	2.39686114165508e-40	3.13576849048094e-38	down
Slc39a1	911.713546923629	-1.84610050756116	0.138912197739711	-13.2896933285897	2.65664799653235e-40	3.44869979456827e-38	down
Rpl39	899.705923578409	-2.08149161848785	0.157309762279784	-13.2318019449156	5.74922771377818e-40	7.40588979191764e-38	down
Socs3	2865.88327196412	-7.24377510344012	0.547712396323455	-13.2255087744303	6.25127944143803e-40	7.9911393531543e-38	down
Ano6	712.728093038887	-2.10314399761256	0.159118323139089	-13.2174846750626	6.95511181345691e-40	8.82350775970829e-38	down
Rps26	779.328497697826	-2.11779229901222	0.160402250675371	-13.2030086242263	8.42996576203689e-40	1.06141508760203e-37	down
LOC103689992	167.091590495443	-4.51711908074781	0.342642638492844	-13.1831785460704	1.09670909636208e-39	1.37055899460294e-37	down
Tnfrsf1a	464.184735519724	-3.51282951789474	0.26766144675778	-13.1241520228114	2.39448009015264e-39	2.94837967571295e-37	down
Trim47	172.366265399207	-3.86445311164896	0.294476496676772	-13.12312919795	2.42702534488885e-39	2.96663988507363e-37	down
Rps11	1690.16909552922	-1.71405659824844	0.130875965140011	-13.0968019713531	3.43425793818624e-39	4.13741607430696e-37	down
Ptprz1	1564.62640807964	-1.2073258163966	0.0925554012390725	-13.044358300366	6.84307213195662e-39	8.12724013629402e-37	down
Rpl26	2889.74167719827	-1.47458388700537	0.113157863948133	-13.0312099889166	8.13079387211378e-39	9.58861085791672e-37	down
Tnfrsf12a	229.350106812359	-4.89384470981606	0.375632093293769	-13.0282923029922	8.44772056233162e-39	9.8926943032731e-37	down
Cct5	2723.83111366836	-1.14415185786205	0.0880641059454028	-12.9922610986523	1.35367774197452e-38	1.55264982651407e-36	down
Sbno2	1872.72691470979	-2.07703416990254	0.160502078370883	-12.9408552897552	2.64666467801168e-38	2.97456689248212e-36	down
Grsf1	1930.94232910586	-1.19521085982703	0.0925058442824408	-12.9203821563726	3.45421570157304e-38	3.85628640923615e-36	down
Fbxo27	343.104388007055	-3.51983698574383	0.272941877712156	-12.8959213413775	4.74557325582535e-38	5.26287216834777e-36	down
Anxa5	699.428844516392	-3.15349130615355	0.244975617143863	-12.8726741988435	6.41422727012675e-38	7.06662170168043e-36	down
Cxcr2	424.16179569445	-8.91477856215772	0.692620122499593	-12.8710937966763	6.54684089772747e-38	7.1655815472774e-36	down
Plin2	3044.55264304683	-5.72472423791195	0.44587250446937	-12.8393748897454	9.86679428412208e-38	1.05916241719172e-35	down
Fos	279.238613147946	-2.3167734410077	0.180845889474081	-12.8107608513808	1.42728160818341e-37	1.52237310895792e-35	down
Eef1g	2563.12424379266	-1.45238096127014	0.113389730418697	-12.8087522203921	1.46470914231549e-37	1.55240628463388e-35	down
Rpl37a	1204.16236301837	-1.58860681553421	0.124163193356902	-12.7945067502237	1.759661600503e-37	1.85328887811467e-35	down
Plec	4590.14079205935	-1.98090556763514	0.155421765403508	-12.7453549539364	3.30881383464345e-37	3.42033311573699e-35	down
Rplp1	1869.18249498449	-1.94484626955946	0.152598804984139	-12.7448328953926	3.33103785723516e-37	3.42218159246994e-35	down
Adamts4	412.003183824042	-3.72661451426561	0.292784701734849	-12.7281736107937	4.1237267331467e-37	4.21072730934602e-35	down
Mvp	538.892615154962	-2.87324603460297	0.226008231045612	-12.7130150141439	5.00661993837074e-37	5.05065406553955e-35	down
Rpl18a	1906.3528330962	-1.70268745819101	0.133997408506014	-12.7068685668991	5.41601223618088e-37	5.43093059323862e-35	down
Rpl36a	362.033618088106	-2.29001895932428	0.180525848100567	-12.6852690815143	7.13683313359389e-37	7.07179926953629e-35	down
Rpl10a	1541.90667930713	-1.55167294426725	0.122828542476251	-12.6328369040712	1.39168812261469e-36	1.36287773691846e-34	down
Csf3r	1305.05331635946	-7.22974468128707	0.575356181546917	-12.5656852453536	3.26037904127474e-36	3.1378337600682e-34	down
Ahr	4724.73867502947	-1.67728043379392	0.133638683054828	-12.5508602408614	3.93214818754365e-36	3.76272877420606e-34	down
Rpl6	2024.64001028612	-1.84656070136114	0.147373370807642	-12.5298124840433	5.12837860142831e-36	4.87953568519991e-34	down
Rpl13	1459.59580889238	-1.65666887390093	0.13225614372576	-12.526214867841	5.36632947138561e-36	5.0770934083516e-34	down
Hspa5	4757.45963207456	-1.45394882324632	0.11623118266447	-12.5091114958669	6.6564601264959e-36	6.26230793698316e-34	down
Fmo5	289.221145774416	-5.29735758563847	0.424286547106558	-12.4853300717735	8.97702784478889e-36	8.3516282382686e-34	down
Flna	4732.14678093066	-2.25294686142124	0.180472005882548	-12.4836361761694	9.17011893363637e-36	8.48413324103175e-34	down
Agtpbp1	15408.8284921217	-1.31285029265459	0.105341835103041	-12.4627626941415	1.19169526053167e-35	1.09049884332587e-33	down
Plat	442.987118129393	-2.58067638196741	0.20726178809037	-12.4512888060301	1.3760498588022e-35	1.25235494214683e-33	down
Rpl14	2017.80781809336	-2.09063870874822	0.168252662108356	-12.4255906714976	1.89819192400576e-35	1.71822280861624e-33	down
Rps7	2290.55841666861	-1.41790121342918	0.114239634279379	-12.4116399914379	2.25976131458856e-35	2.03451413839247e-33	down
Rpl18	1251.39422891016	-1.71445691034928	0.138246562943451	-12.4014432897733	2.56658579593312e-35	2.29839816784471e-33	down
Adamts9	376.631142652436	-3.82565717769854	0.309972603495877	-12.3419203328059	5.38558501536444e-35	4.74668456143647e-33	down
Shisa5	333.766971651384	-1.93087493879351	0.156808672446615	-12.3135723851681	7.65579183184722e-35	6.71224555058186e-33	down
Irgm2	511.465024602867	-3.33754364272634	0.271089006128803	-12.3116156216994	7.84371199314307e-35	6.84118755401947e-33	down
Rpl23a	1414.6789566543	-1.60204609224658	0.130271037337397	-12.2977917808188	9.30842164861983e-35	8.07662326050714e-33	down
Tagln2	632.313302961339	-3.92725140405399	0.320187923316215	-12.265457620572	1.38825754492676e-34	1.19219286396634e-32	down
Myc	165.190921556593	-5.1461005188085	0.420115522242464	-12.2492510901287	1.69554416203298e-34	1.44865217027573e-32	down
Rps8	2167.735918379	-1.53582617968795	0.125710454286012	-12.2171715026476	2.51690131628988e-34	2.13949388033453e-32	down
Tnfaip6	693.168093864095	-3.79614757892752	0.311428786788231	-12.189456273703	3.53773872932567e-34	2.99206933137817e-32	down
S100a9	591.149330382008	-9.72227163119841	0.799271637272852	-12.1639142161621	4.8383588222464e-34	4.07151541896172e-32	down
Rpl24	1137.43858710738	-1.49734252931466	0.123710754894149	-12.1035760439409	1.01108689723573e-33	8.42371203040272e-32	down
Rpl37	865.948166440876	-1.82676071541117	0.150956078551246	-12.1012729857779	1.03986017703889e-33	8.57807809098194e-32	down
Il17ra	351.881342913912	-3.15312802959486	0.260973490638704	-12.0821774728074	1.31198633915952e-33	1.07698643311595e-31	down
Dlg1	2960.43219209126	-1.2575634547017	0.104349374304505	-12.0514709655275	1.90519278011923e-33	1.54127334762689e-31	down
Xdh	336.699498912623	-3.36706184128024	0.281049393850888	-11.9803205947018	4.50577853111758e-33	3.62758496548534e-31	down
Fam188b	1087.65341254338	-1.22958203881654	0.102796199508337	-11.9613569830159	5.66288684194915e-33	4.53735421317131e-31	down
Sh3pxd2b	689.829602459857	-1.95378145195749	0.163357483749516	-11.9601588314945	5.74519253880063e-33	4.58138067879787e-31	down
Rps13	837.101227403312	-1.8149143597171	0.151911004879719	-11.9472210795665	6.71326203724082e-33	5.32797564339502e-31	down
Slc26a8	743.208155852382	-2.48503658221209	0.208027303995866	-11.9457231549829	6.83532200709372e-33	5.39925954390526e-31	down
Pabpc1	5076.31126236288	-1.60503481246331	0.135436772140299	-11.8508052658008	2.13132785519743e-32	1.65237112329334e-30	down
Rps15	1904.79011874364	-1.67775407647287	0.141964619199018	-11.81811416069	3.1466897173715e-32	2.42831640585729e-30	down
Rpl36	546.960082718075	-1.86800332824747	0.15833135637591	-11.7980630685211	3.99398965260305e-32	3.04015230556776e-30	down
Itgb1	2092.17324019228	-2.37656072384086	0.202407509076442	-11.7414651990175	7.81211655182478e-32	5.84025463289543e-30	down
Rpl15	1933.10099472028	-1.60524641950383	0.137054751369571	-11.7124463286592	1.10057596648405e-31	8.15497572333711e-30	down
Rpl28	1547.80917805596	-1.63276294539835	0.139434484976123	-11.7098933285977	1.13422227306247e-31	8.36726263643356e-30	down
Vmp1	2649.8287140491	-1.78119844297102	0.15246616739272	-11.6825816076496	1.56469935697614e-31	1.13923719269228e-29	down
Igsf6	295.577474190656	-7.5385375221512	0.647354972863622	-11.6451372711388	2.4293018724076e-31	1.76108611062068e-29	down
Jak3	457.103596844996	-2.66136768784448	0.228922732947402	-11.6256155672227	3.05384107135607e-31	2.20429407676417e-29	down
Capg	159.923754806292	-4.73640935921004	0.408346133697662	-11.5990062556019	4.16890932885068e-31	2.9707470476993e-29	down
Vgf	1085.78601390288	-1.83143989633736	0.158658711655829	-11.5432671627274	7.98341923560054e-31	5.57043077164028e-29	down
Rpl31	1528.52640015212	-1.94357068738927	0.16857774623262	-11.529224531851	9.39864620287459e-31	6.53069416237916e-29	down
Lrg1	224.237000598804	-6.59571069524679	0.572920231229642	-11.5124415856124	1.14198693177265e-30	7.9023608096962e-29	down
Htra1	2701.99639973599	-2.27621664759725	0.197781506359562	-11.5087436105332	1.19202333347987e-30	8.21465956479585e-29	down
Cdk6	553.600823599756	-2.22401475004089	0.194510194962614	-11.433923812931	2.83024080438077e-30	1.92663465488457e-28	down
Emp3	141.847496868742	-4.66126757046319	0.408386181046438	-11.4138719349398	3.56499174574641e-30	2.40723192638183e-28	down
Rpl11	1398.35318342401	-1.69266360464734	0.148588275343314	-11.3916363908016	4.60263651635844e-30	3.08303004411754e-28	down
Trim25	310.036964876414	-2.40753345737618	0.211840201426169	-11.3648563453394	6.25673096815892e-30	4.15774669812655e-28	down
Arhgdib	267.750440170067	-4.56908651890745	0.402341479098552	-11.3562402990229	6.90529111568457e-30	4.57059308392307e-28	down
Rpl27	1024.57498421863	-1.6144427022542	0.14221449768283	-11.3521668223642	7.23472559251741e-30	4.75108685381555e-28	down
Plp2	176.364344721783	-5.49293459977425	0.484436610103499	-11.3388098364422	8.42828772629401e-30	5.51328540095779e-28	down
Myl12a	663.51227887214	-2.54995759170584	0.225412870823079	-11.3123868321931	1.13946958071011e-29	7.42473058310176e-28	down
C5ar1	130.601707430813	-5.82076056312776	0.517920760033356	-11.2387087220695	2.63204024735315e-29	1.70837775124713e-27	down
Stc1	749.462026400939	-3.2826102041854	0.293636957109935	-11.1791452836654	5.15843928828911e-29	3.32243170468036e-27	down
Fgl2	232.538151112176	-5.11439373054025	0.459103001281123	-11.1399701510741	8.01462056361404e-29	5.12262732665193e-27	down
Myd88	246.910996156417	-2.89879463165162	0.261688732376804	-11.0772619261179	1.61743405432711e-28	1.02986884691109e-26	down
Rnh1	1114.77648456062	-1.62956744920129	0.147235951987896	-11.067727869449	1.79904203800797e-28	1.13685879126345e-26	down
Cish	254.225886748801	-3.22763017740275	0.292112186604436	-11.0492828625922	2.20972981306406e-28	1.391132911638e-26	down
Wdr1	3358.32994592713	-1.12753003799319	0.10232123652803	-11.0195114548318	3.07724662387272e-28	1.90153402078866e-26	down
Arhgap30	155.043400068434	-5.36269606487163	0.488163537334715	-10.9854498640988	4.48996045737424e-28	2.76429697864665e-26	down
Rpl29	1757.14838614318	-1.74279011329935	0.158684820403338	-10.9827147226156	4.62803308009357e-28	2.83886600583322e-26	down
Mmp3	209.198186709378	-7.40417285955501	0.674886368857733	-10.9709918605806	5.26911819339818e-28	3.22031581265131e-26	down
Rbm3	2464.86174001375	-1.5211871225875	0.138809344983384	-10.9588235775451	6.02778211571238e-28	3.67059052035344e-26	down
Pfn1	1551.46037142854	-2.06869170932693	0.189191467640317	-10.9343816353274	7.89423223736558e-28	4.75528104485338e-26	down
Steap4	1341.89224904622	-7.18932574746114	0.658313447448048	-10.9208246851565	9.16597285441776e-28	5.48190647928856e-26	down
PVR	175.250601565495	-3.48499950245659	0.320174066638732	-10.8847026214303	1.36342897899619e-27	8.09644740506038e-26	down
Eif6	758.877653426974	-1.29834004301908	0.119320469976416	-10.8811174082344	1.41813762720883e-27	8.3915663269396e-26	down
Rps25	1126.45807005821	-1.74408762195748	0.160683555345667	-10.8541761987127	1.90516906833033e-27	1.11163627938187e-25	down
LOC100911847	848.923536431024	-1.654673385105	0.152620863187894	-10.8417247192994	2.18315892863543e-27	1.26941595204614e-25	down
Dtx3l	326.525257128038	-3.28376526879235	0.303015050191365	-10.8369708590994	2.29959502132886e-27	1.332491980179e-25	down
Ptpn1	947.508273052675	-2.1357196887341	0.197461577066046	-10.8158747664603	2.89517312342191e-27	1.66036195632957e-25	down
Parp3	182.866816502463	-3.42360100773688	0.318559743847622	-10.7471238091355	6.11383848017195e-27	3.48239248942039e-25	down
Epha2	290.800685973366	-3.09953608508544	0.288539836059182	-10.742142670552	6.45291006169413e-27	3.66306548790271e-25	down
Tmsb4x	2420.80174374785	-1.82230402568239	0.169721694649672	-10.7370129048256	6.82158892714755e-27	3.85926784371665e-25	down
Psmb9	103.589393996349	-4.69857693970821	0.438224063799077	-10.721859723939	8.03708359874423e-27	4.53161622708993e-25	down
Dse	250.153835836261	-4.09865438046752	0.382869232805531	-10.705102497879	9.63240074389714e-27	5.41289204219133e-25	down
Atp7b	769.079097632104	-1.62930463792157	0.152452046138336	-10.6873254849144	1.1668738698526e-26	6.53527418881328e-25	down
Twf1	1067.81209414995	-1.22843132400038	0.115178355173887	-10.6654702799479	1.47650196427727e-26	8.187252282711e-25	down
Edn2	292.444437375443	-3.84032399374765	0.36045092381937	-10.6542215318946	1.66632918380207e-26	9.20935594453778e-25	down
Mapre1	946.383568478141	-1.20407653274286	0.113057340135555	-10.6501402854444	1.74102488245248e-26	9.59052719787805e-25	down
Runx1	269.70927112406	-5.15133224895602	0.483971968683575	-10.6438648977292	1.86240275583543e-26	1.02255070653181e-24	down
Arhgdia	1852.89758556299	-1.98351041543917	0.186535654980841	-10.6334116962406	2.08348342274866e-26	1.14019651625324e-24	down
Cldn1	320.787485478625	-4.53447869508082	0.427983560904011	-10.5949833341796	3.1439699597875e-26	1.70938055021433e-24	down
Fcgr1a	114.082409812387	-6.00747009733546	0.567377163970406	-10.5881422073744	3.38237935773759e-26	1.83305258008653e-24	down
Capn2	1086.89669931889	-1.54498746021412	0.145928436501695	-10.5872953706057	3.41311068258392e-26	1.84374037066292e-24	down
Ptprc	547.068267041926	-5.82765776316433	0.550924224825607	-10.5779660805604	3.77054296464004e-26	2.02376642582892e-24	down
Eif1a	1143.02044074179	-1.27102716656656	0.120206000369998	-10.5737414326598	3.94437648753255e-26	2.11030443003898e-24	down
Rpl23	711.787438761153	-1.60389603270273	0.152179761441588	-10.5394831580043	5.6810247222436e-26	3.01058354426239e-24	down
Slc9a8	2017.77376391025	-1.12713322715737	0.107000674504547	-10.5338889906668	6.02909775320018e-26	3.18496122949811e-24	down
Psmb4	1065.18675189628	-1.41238724753015	0.134333723096817	-10.5140184830001	7.44519715707959e-26	3.90837841982617e-24	down
Cdv3	1456.59694706267	-1.48886312889019	0.141705812783275	-10.50671881165	8.04438124143227e-26	4.20972525840702e-24	down
Parva	769.448929392296	-1.36827361527471	0.130449509328678	-10.4889134678708	9.71389874091207e-26	5.0675684833431e-24	down
Rps6ka2	4670.97336904849	-1.40468371574913	0.13393349645649	-10.4879193996511	9.8166217841631e-26	5.10525305582594e-24	down
Eif5a	2651.54952077977	-1.35365643981647	0.129117006377506	-10.4839515552174	1.02374792025002e-25	5.30764169427455e-24	down
Atl3	496.927502178896	-1.36011437128504	0.129757665542699	-10.4819577756466	1.04556551774254e-25	5.38739697234357e-24	down
Actb	17281.8833348818	-1.7658947261775	0.168553526493973	-10.4767592996083	1.1046427926201e-25	5.65698721872054e-24	down
Pla2g7	183.691033274453	-6.31631226219549	0.604597989039394	-10.4471274742926	1.51030452872669e-25	7.68740414530614e-24	down
Parp9	407.840512337215	-3.211704247251	0.307624071204551	-10.4403541461338	1.62204445294139e-25	8.23113830574441e-24	down
Eng	172.483044453376	-2.74444295741649	0.263043918394042	-10.4334020500154	1.7452537248556e-25	8.82961295360482e-24	down
Sox7	131.773146086808	-4.40213461594652	0.422308286683858	-10.423983508621	1.92708840538977e-25	9.66198276546619e-24	down
Mat2a	3031.79113496057	-1.17934332140673	0.113565730386948	-10.3846760584236	2.91156039066129e-25	1.44251450597675e-23	down
Has2	110.676893288731	-4.54354002102493	0.437896659136935	-10.3758270957809	3.19434148223691e-25	1.56869332731787e-23	down
Nek6	608.373374778967	-2.12205234916579	0.205167596663306	-10.343018993629	4.50129217673839e-25	2.20405376583804e-23	down
Rdh10	544.79085679099	-2.13889613309719	0.206990258465231	-10.3333178525233	4.98073826973946e-25	2.43170387944773e-23	down
Pkig	1341.56824490327	-1.13847178276877	0.110241396082036	-10.3270805997557	5.31537284682672e-25	2.58753586316745e-23	down
Lrrc15	425.802255657454	-3.05291156639501	0.296035620321796	-10.3126494138659	6.1774423834819e-25	2.98981069808635e-23	down
Cnn2	142.00020181673	-4.92710112830663	0.478581779075075	-10.2952125294635	7.40558591142784e-25	3.54325547636488e-23	down
Alox5ap	151.385562701782	-3.91963445248454	0.381491044975333	-10.2745123486135	9.18075453127627e-25	4.36763964149865e-23	down
Nfam1	236.069114008538	-4.68618250013604	0.456420958235067	-10.2672377672073	9.89986530085316e-25	4.69640635490331e-23	down
Ncf4	126.448297284816	-5.87356928211811	0.572299352597694	-10.2631066337183	1.03327978152286e-24	4.88793876310222e-23	down
Hmox1	1280.80951074819	-7.06890125325108	0.688982173222594	-10.2599189470861	1.06796342214588e-24	5.02362794024015e-23	down
Acsl5	198.310323733342	-2.46642261700111	0.240658040527033	-10.2486607619664	1.19994549024701e-24	5.62865187105781e-23	down
Xbp1	1558.94934288398	-1.3697810241909	0.133710009659174	-10.2444164627799	1.25379153113374e-24	5.86480250848202e-23	down
Btf3	1227.14062765389	-1.34720223534365	0.131516794843601	-10.2435756356877	1.26473953533221e-24	5.89953433389223e-23	down
Gda	530.280593005079	-5.877184638894	0.574320470963755	-10.2332842655454	1.4066634050005e-24	6.54332927226067e-23	down
Ccl6	649.193168734009	-7.33905508743477	0.719683940269838	-10.1976085289371	2.03214624512523e-24	9.4266817232319e-23	down
Gpx1	358.976116762634	-2.23892470542106	0.219607431772128	-10.1951226666329	2.08481178197462e-24	9.61770195618374e-23	down
Vcam1	685.149635847018	-3.09059560968606	0.303199591192024	-10.193271031585	2.12491713997863e-24	9.77578638079182e-23	down
Hmga1	2500.99423757478	-1.63820961306475	0.1609351846711	-10.1793129725655	2.45286990717155e-24	1.12536327302725e-22	down
Il6r	330.421523668916	-2.28732721142551	0.225443905913424	-10.1458817534145	3.45642757392941e-24	1.58145727194049e-22	down
Rnd3	677.634177199964	-1.75557083718314	0.173127986794345	-10.1403064269935	3.65949840432737e-24	1.6652706597518e-22	down
Fgf2	223.377929656553	-2.88804412380583	0.284987727126989	-10.1339245479821	3.9064842252143e-24	1.76805364420104e-22	down
Cd93	341.350286690981	-4.33333737199349	0.427708412786621	-10.131522416781	4.00366657246427e-24	1.8071536502018e-22	down
Slc14a1	1164.83382077533	-2.55549423361318	0.252615595653432	-10.1161380278323	4.68539791195851e-24	2.10918476972197e-22	down
Gsto1	359.835693569112	-1.54325361469565	0.152666489676286	-10.1086598504228	5.05712864873377e-24	2.27042027752536e-22	down
Atp8b4	169.44242230066	-6.72525820808702	0.666042792968362	-10.0973365061342	5.67629324552824e-24	2.53480551172309e-22	down
Coro1a	235.109133190583	-2.99266506899666	0.29695317477783	-10.0779022525544	6.91874360288427e-24	3.08141703122074e-22	down
Mcl1	1574.80372863099	-1.91915324803715	0.190584975443457	-10.0698034751775	7.51280508670276e-24	3.33712026477253e-22	down
Il6st	6923.82066093984	-1.12065772107806	0.111343252710533	-10.064891170294	7.89746283556792e-24	3.48946999061795e-22	down
C1s	439.287279107184	-3.64514796710551	0.362157264640394	-10.0650969150791	7.88096746564512e-24	3.48946999061795e-22	down
Ptbp1	1674.9630176102	-1.14556394818949	0.1139953120706	-10.0492198089692	9.25976020871091e-24	4.08063011723876e-22	down
Arhgap45	146.186175431924	-3.66617806447637	0.366774897044269	-9.99571697523746	1.59131459954317e-23	6.92159851531166e-22	down
Itgal	175.959672686336	-5.48196490299179	0.548582193768955	-9.99296908514062	1.63606426527595e-23	7.09780626588368e-22	down
Rpl22	534.898101373417	-1.55824970797381	0.156189599746359	-9.97665472287721	1.92859552461573e-23	8.28109247569614e-22	down
Rps27l	178.675900616944	-2.66920008605038	0.26775149575072	-9.968945564866	2.08429803487788e-23	8.92676595704986e-22	down
Slc11a2	2069.38952153147	-1.30737717334279	0.131580948221441	-9.9359154270767	2.9049530224746e-23	1.23467876432385e-21	down
Tnip2	1195.43659689325	-1.52158499390254	0.153637708670709	-9.90372094889637	4.01068969705062e-23	1.69176346767783e-21	down
Rpl21	1736.34461406627	-1.27645580537443	0.128893781800733	-9.90316047478384	4.03323723473666e-23	1.69699976715829e-21	down
Fosl1	126.090099131104	-6.672850495932	0.673907851409561	-9.90172540945311	4.09154273182154e-23	1.71721740819758e-21	down
Map3k6	223.652546734631	-2.41824393170089	0.244287655919234	-9.89916548423715	4.19762981536568e-23	1.75295533386817e-21	down
Akap2	774.670564736935	-2.03556732557736	0.205752212281301	-9.89329496391691	4.45130684570168e-23	1.84966710764566e-21	down
Flrt3	400.952908894341	-1.60025333210686	0.161802842714907	-9.89014349350134	4.5936898095305e-23	1.90410716708906e-21	down
Dusp5	369.513387721243	-2.01912571776591	0.20419094330144	-9.88841956024044	4.67347530075061e-23	1.927635896216e-21	down
Sec24d	180.876006353493	-2.91611235143524	0.294987524180668	-9.88554468374479	4.80959043184025e-23	1.97890421060434e-21	down
Tmem8a	663.845607886119	-1.21860735892624	0.123445361037427	-9.87163347966371	5.52573203343722e-23	2.26244275383716e-21	down
Sec61a1	1406.58337074383	-1.39460063081637	0.141495783180929	-9.85612856768393	6.44880899706528e-23	2.62753662931521e-21	down
Laptm5	265.452846075166	-4.10361065606879	0.416993689701265	-9.84094185935673	7.50053273884007e-23	3.04863886516058e-21	down
Smpdl3a	150.228630148175	-4.77886011501021	0.486981251345227	-9.8132322380157	9.87536277791797e-23	3.97530829516861e-21	down
Prdx1	1011.67054948491	-1.62825017911957	0.166211595098125	-9.79624904121944	1.16844247282234e-22	4.69226322539156e-21	down
Ran	2178.78402491541	-1.14048505999155	0.116589733653074	-9.78203675621387	1.34476696983971e-22	5.37457462456701e-21	down
Gnb2	1312.51077821383	-1.89877526684701	0.19414314333237	-9.78028497043722	1.36824757088002e-22	5.44244033775695e-21	down
Mmp9	833.245142126373	-6.99267136431009	0.715471499401455	-9.77351490612831	1.46286916415761e-22	5.80502536089651e-21	down
Ifi47	96.0818871378076	-5.36665405026006	0.549182078456607	-9.77208518046005	1.4836651709044e-22	5.87363048509815e-21	down
Vsir	199.113409312819	-2.91253050470188	0.298177576094703	-9.76777175147753	1.54819554148086e-22	6.10025471473845e-21	down
Mlf1	179.39396973937	-2.62232355498049	0.26863997033159	-9.76147946913365	1.64734253548353e-22	6.47568030497822e-21	down
Anxa2	2359.12461719381	-4.88584942777652	0.500836401335562	-9.75538002978139	1.74944205537346e-22	6.8609266180993e-21	down
Tgfbi	259.597077396181	-4.0708314847073	0.417504439438404	-9.75039089448504	1.83759325297268e-22	7.18979827436461e-21	down
Spi1	127.263870650598	-5.30236162657908	0.543986594396356	-9.74722848172929	1.89573069970862e-22	7.39997815788357e-21	down
Acss3	523.101948194797	-1.80962749493386	0.185795982235639	-9.73986344138901	2.03828080730862e-22	7.93791869748609e-21	down
Tmem154	94.6034507438861	-5.4562457816612	0.561025031893679	-9.725494356721	2.34762253802776e-22	9.10029792171593e-21	down
LOC100365810	279.583891670729	-2.31690723019519	0.238624743421156	-9.70941737632803	2.74903956986797e-22	1.06072388564537e-20	down
Rpl12	803.75800509704	-1.44856810762711	0.14942155618061	-9.69450556301389	3.18175007880564e-22	1.21925827962653e-20	down
Rcc2	773.320454235996	-1.24367225107754	0.128384262971096	-9.68710823504543	3.42076887565302e-22	1.29896135128539e-20	down
Rps10	1064.18312575669	-1.45928845936032	0.150670558679396	-9.68529268193306	3.48209733184e-22	1.31925796196816e-20	down
Aoah	338.740521350926	-8.91246517239254	0.920323644666666	-9.68405541250716	3.5245138466716e-22	1.33231397012105e-20	down
Rpl35	633.427011075361	-1.66492227045991	0.172469522174054	-9.65342890426575	4.75390079413226e-22	1.78095800220445e-20	down
Ifitm3	684.586444982963	-5.30065662571796	0.549229665020157	-9.6510748841715	4.86431548603462e-22	1.81825506984678e-20	down
Cmpk2	1650.74219617321	-1.0257329109991	0.106470728910295	-9.63394278875755	5.7480622623255e-22	2.13430267505328e-20	down
Pabpc4	997.989125804536	-1.34663095201683	0.139820776763425	-9.63112194903131	5.90808338469244e-22	2.18886646814291e-20	down
Akap12	1716.43813192123	-1.35239564317791	0.140512429660142	-9.62474029129635	6.28655283534176e-22	2.32394290906475e-20	down
Impdh2	815.02636862726	-1.12889473637438	0.117300795673489	-9.62393076613649	6.33624556236792e-22	2.33715348430425e-20	down
Eri1	898.68087384611	-1.27109282916467	0.132093052168345	-9.62270769203468	6.41206216916982e-22	2.35992072714105e-20	down
Calu	1751.07815867685	-1.46574392376583	0.152338658405077	-9.62161501953318	6.48055418646439e-22	2.37989825452922e-20	down
Aprt	339.34312788678	-1.78165027914165	0.18588209862893	-9.58484056443914	9.2600552479837e-22	3.35646937624968e-20	down
Msn	1708.10561991484	-3.71151114735085	0.388146470605812	-9.56214065674226	1.15345786662089e-21	4.15393665256632e-20	down
Phb	856.368414863851	-1.20347203530321	0.126012471614367	-9.55042004878826	1.29171484314802e-21	4.64185767454009e-20	down
Ncf1	167.132527282427	-3.76673955742148	0.394733029083826	-9.54249905604319	1.39431123609013e-21	4.97849380800966e-20	down
Sdcbp	2946.8859357483	-1.83987916890469	0.192944261032616	-9.53580665762153	1.48724780881721e-21	5.29903229924531e-20	down
Dab2	192.284736417703	-2.9207172448779	0.306433122991238	-9.53133661389931	1.55271011894963e-21	5.49718470442504e-20	down
Mapkapk3	287.091182984389	-2.68059963287923	0.281406753324151	-9.52571180760352	1.63914693199569e-21	5.79096086987338e-20	down
Klf10	294.869402905386	-2.68048314623224	0.282091720810926	-9.50216879292552	2.05563639239697e-21	7.21670587569806e-20	down
Uba52	1695.23235409089	-1.33897907577722	0.141173610390728	-9.48462727609863	2.43250828853301e-21	8.52192129702381e-20	down
Fgfr1	853.234733062363	-2.70482187411859	0.285204120230478	-9.48381065439298	2.45162788995996e-21	8.57097299483704e-20	down
Tpm4	465.508963544396	-2.41114373980235	0.25480630348154	-9.46265342284606	3.00226131457951e-21	1.04523634041473e-19	down
Cmtm6	476.873096519327	-2.19219689448141	0.231774522702834	-9.45831694060741	3.12939491204023e-21	1.08723749371423e-19	down
Swap70	256.638797973284	-1.69572446249884	0.179363658441166	-9.45411393387175	3.25769290677279e-21	1.12946843513079e-19	down
Lnpep	602.499663261694	-1.54372925003997	0.163363729544017	-9.44964499983467	3.39981781274648e-21	1.17630886554241e-19	down
Map3k8	216.348211947193	-5.10059293363822	0.541166647529821	-9.42517976102205	4.29369458569224e-21	1.4794693319342e-19	down
Ftsj3	467.190317578031	-1.36617504348251	0.145198705993319	-9.4090028842638	5.00865690472024e-21	1.7187493550501e-19	down
Ppib	877.271849484186	-1.32988219373998	0.141369975863273	-9.40710490766574	5.09990280390307e-21	1.74648205223233e-19	down
Rcn1	623.893634564549	-1.54528535554687	0.164786907518031	-9.37747651692409	6.75705208936763e-21	2.29986980261281e-19	down
Lamc1	1699.69589233346	-1.79091432424692	0.191232709637594	-9.36510457672692	7.59750171602261e-21	2.58068486280963e-19	down
Tmed5	435.210148339993	-1.603534346843	0.17193767834495	-9.3262533394566	1.09679528270666e-20	3.68813931811361e-19	down
Pdia6	1665.85135541942	-1.18339993827378	0.127014191812573	-9.31706859986208	1.19598894770647e-20	4.00560618365852e-19	down
Psma6	1169.10809760028	-1.11928742739712	0.12014047722816	-9.31648894045486	1.20253861206648e-20	4.01950331290725e-19	down
Klf6	1090.58125633532	-2.3481083783611	0.252333179112681	-9.30558710756201	1.33254079311264e-20	4.44516496443511e-19	down
Clec2g	336.975302825242	-3.72548945310046	0.400528201816478	-9.30144103762132	1.38554894012495e-20	4.61280368813765e-19	down
RT1-CE5	316.762237394513	-1.56424772815583	0.168187519105299	-9.30061717110223	1.39632788811721e-20	4.63946563777992e-19	down
Ppp1r14b	221.119243161403	-2.53112947305452	0.272202155244661	-9.29871209425028	1.42157128581117e-20	4.71398668360274e-19	down
Sdc4	3045.68004020985	-1.43619291746678	0.154658017999622	-9.2862493393022	1.59821034860638e-20	5.2788225833851e-19	down
Cybb	112.452915355496	-5.21514488383605	0.561947535162784	-9.28048359946153	1.68711064436194e-20	5.56148717529234e-19	down
Mthfd1l	376.294940665557	-1.43412723255722	0.154685633446646	-9.27123741618757	1.83998711083492e-20	6.05352144558774e-19	down
Trim21	325.850427252091	-2.88560539076536	0.311450916331842	-9.2650406194048	1.95003090614699e-20	6.40298383418383e-19	down
Eif3m	988.089284368074	-1.15059300059034	0.124269544630333	-9.25884941489909	2.06646935760859e-20	6.77203441536468e-19	down
Pm20d1	163.352275448273	-3.47758319556349	0.375758482685962	-9.25483616685206	2.14559199440707e-20	7.0175944410822e-19	down
Rnf125	93.0644555944663	-6.72101561243617	0.72659372897351	-9.25003250706724	2.24424407823101e-20	7.32594762847104e-19	down
Depdc7	122.636616118943	-2.95370333636066	0.319683083858635	-9.23947335814239	2.47713429261581e-20	8.039164896152e-19	down
Impg2	33944.3142684005	-1.04056844778897	0.112915771637164	-9.21543937309893	3.10006060775377e-20	1.0014202750571e-18	down
Shc4	137.354760299759	-4.5131430315019	0.48978137808084	-9.21460723800118	3.12419952093697e-20	1.00611240726174e-18	down
Thap12	962.170137272169	-1.02374641505053	0.111185843315749	-9.20752484777454	3.33731376202917e-20	1.06857851355527e-18	down
Slc1a5	269.636710610596	-3.17612026003149	0.345220214816655	-9.20027311181158	3.57041120901765e-20	1.1388591639278e-18	down
[truncated: 1,768 more rows]

## Sheet: 01.DEmRNA1_DESeq_result_up
	baseMean	log2FoldChange	lfcSE	stat	pvalue	padj	direction
[truncated: 919 more rows]

## Sheet: 01.DEmRNA1_DESeq_result_down
	baseMean	log2FoldChange	lfcSE	stat	pvalue	padj	direction
[truncated: 2,101 more rows]

[truncated: 1 more sheets: 01.DEmRNA1_DESeq_result_not]
