# Supplementary material for: Integrated bioinformatics analysis of retinal ischemia/reperfusion injury in rats with potential key genes
Source: BMC Genomics. 2024 Apr 15;25:367. doi: 10.1186/s12864-024-10288-0 (PMC11017533; doi:10.1186/s12864-024-10288-0)
Supplement: Supplementary file 2 — Supplementary Material 2. [file 12864_2024_10288_MOESM2_ESM.xlsx]

## Sheet: 02.DElncRNA1_DESeq_result
suplementery table 2 DElncRNA1_DESeq
	baseMean	log2FoldChange	lfcSE	stat	pvalue	padj	direction
TCONS_00038544	5407.3098601546	-2.07878467291115	0.0984531115641171	-21.1144639299425	5.85707548986213e-99	4.57671878777827e-95	down
TCONS_00045030	7850.73054161992	-2.85333977995362	0.142352007621905	-20.0442538719387	2.26553081565709e-89	8.85142889677226e-86	down
TCONS_00045047	1458.43821307017	-2.81895826056887	0.145979630534608	-19.3106274501809	4.37228423163796e-83	1.13883429953397e-79	down
XR_001840734.1	348.090694033417	-5.25291067137442	0.289708405603466	-18.1317164768918	1.79080921048811e-73	3.49834579268851e-70	down
TCONS_00045084	1277.24543340101	-3.10609169654489	0.173689928480955	-17.8829695176337	1.60079303992275e-71	2.50171936279127e-68	down
XR_001839442.1	605.144891521717	-5.28760334442049	0.299311109174196	-17.6659107609105	7.6763780204059e-70	9.99720297524195e-67	down
TCONS_00032383	1243.59786719568	-3.19849898138397	0.184000918338567	-17.3830598796177	1.10876400216004e-67	1.23769741612551e-64	down
XR_001838382.1	738.035370186189	-3.87916834054576	0.227037402106356	-17.0860321011274	1.88576829031582e-65	1.84192417756598e-62	down
TCONS_00033894	1151.51896927989	-1.92008790212387	0.120904298731024	-15.8810556967498	8.57233849873342e-57	7.44269478101143e-54	down
TCONS_00032338	568.343405760947	-3.50965032601549	0.234525463155885	-14.9649009484428	1.24509152646565e-50	9.72914518780256e-48	down
XR_357774.1	244.920203563224	-5.27845315374066	0.360307357800413	-14.6498622341889	1.34989130685914e-48	9.58913697436119e-46	down
XR_001840580.1	2236.02113525548	-2.30858163550589	0.15854108116278	-14.5614096899944	4.94279182392882e-48	3.21858127601498e-45	down
XR_357776.1	220.005812510809	-5.03647450330714	0.375461817276197	-13.4140790662669	5.00106916528644e-41	3.00602726596525e-38	down
TCONS_00045069	1001.82460484287	-2.6789011139847	0.200448438753325	-13.3645396823539	9.7435898163992e-41	5.4383150589531e-38	down
TCONS_00029601	738.447968805565	-2.70569542363938	0.202909235282165	-13.3345109692856	1.45807700115934e-40	7.59560912470603e-38	down
TCONS_00045614	458.480002797646	-3.48251331564341	0.273790223247167	-12.7196408781169	4.59969302392674e-37	2.24637508056022e-34	down
XR_001837647.1	700.011000062704	-2.62393311582743	0.20769225665354	-12.6337551438161	1.37553850147877e-36	6.32262226503243e-34	down
TCONS_00045088	303.999828385793	-3.23149121097458	0.273460773844921	-11.8170191853811	3.18796357565504e-32	1.38393041000936e-29	down
TCONS_00032372	739.8469146061	-3.13246649146627	0.265971116803501	-11.7774686556681	5.10017868233801e-32	2.09751559072575e-29	down
TCONS_00034684	1387.74686047985	-1.49135948489851	0.128498349350118	-11.6060594742352	3.83903125975785e-31	1.43368686472332e-28	down
XR_592517.1	163.519384799522	-3.23800727708066	0.279000295216128	-11.6057485694498	3.85301051435752e-31	1.43368686472332e-28	down
XR_001836601.1	839.736379093371	-2.44915309373024	0.214193232627649	-11.434315938393	2.81748431429296e-30	1.00071920144933e-27	down
XR_001837783.1	1939.52035237893	-2.04113148501548	0.181721141576092	-11.2322180419542	2.83276704835234e-29	9.62401813731529e-27	down
XR_001838383.1	785.55571454218	-2.8239460862979	0.255664972709629	-11.0454946423388	2.30494703446623e-28	7.50452338638298e-26	down
TCONS_00046676	1903.57121687036	-1.44961648927186	0.132643652520431	-10.9286532881668	8.40870534717066e-28	2.52713936856891e-25	down
NR_132743.1	706.365384300969	-1.94696220094791	0.178109714968927	-10.9312521289901	8.17130285234696e-28	2.52713936856891e-25	down
XR_001837575.1	219.996339447993	-3.76173692339435	0.345658720233718	-10.8828063728606	1.39209880686809e-27	4.02883706550639e-25	down
TCONS_00027403	1267.12271797316	-2.52818894894367	0.234599095616406	-10.7766355292244	4.43823337206636e-27	1.23858412747595e-24	down
TCONS_00010801	2227.33447603643	-1.6854776650172	0.156541081780311	-10.7669989618609	4.92803123825104e-27	1.32784952054116e-24	down
XR_001838386.1	458.787514326818	-3.36711348540415	0.322718263345456	-10.4336006599038	1.74160839028917e-25	4.53630932057319e-23	down
TCONS_00003738	473.137629962265	-2.12882537285441	0.212385644333431	-10.023395788052	1.20297206985939e-23	3.03226572705849e-21	down
TCONS_00027911	457.563563167021	-3.2183788198404	0.323568253633939	-9.94652220573357	2.61150461512183e-23	6.37696783205062e-21	down
XR_001840707.1	1004.98077970446	1.49144448189992	0.151245801532893	9.86106369091877	6.13954903494823e-23	1.45377079269956e-20	up
XR_001836528.1	261.157557385731	2.39593941958917	0.244315737300341	9.80673388486556	1.05322407724287e-22	2.42055674693405e-20	up
TCONS_00037219	157.900273842283	-8.62034598259385	0.881441562775904	-9.77982698642663	1.37445292844896e-22	3.06856433797147e-20	down
TCONS_00012284	437.021720018747	-1.90716082396848	0.19818664767458	-9.62305405710286	6.39050084766984e-22	1.38709371176922e-19	down
TCONS_00052107	1841.76300199068	1.0892961353286	0.113270555588543	9.61676341807205	6.79351522133837e-22	1.43471697133886e-19	up
XR_359164.2	81.9461929106736	-3.8458827017535	0.400608663150914	-9.60009868859155	7.98679152821208e-22	1.64233655266971e-19	down
TCONS_00041882	3461.89563279874	-1.33537418845191	0.141936732724298	-9.40823536530024	5.04535954663588e-21	1.01088306403623e-18	down
XR_593994.2	359.765451065309	-5.13165624497186	0.545631355130851	-9.40498781222206	5.20362363246235e-21	1.01652787660152e-18	down
XR_357664.3	219.648022224421	-2.56203830844256	0.273372336903702	-9.37197354151111	7.11887665588988e-21	1.35675371192984e-18	down
XR_596248.1	660.570432635449	-1.49499053805493	0.160098069961972	-9.33796727474628	9.82012620853878e-21	1.74396514076186e-18	down
TCONS_00046658	522.428729703656	-1.57611857447102	0.168771621845292	-9.3387653518896	9.74639654771336e-21	1.74396514076186e-18	down
TCONS_00033891	211.671637987968	-2.13237493873873	0.228254269815545	-9.34210317494579	9.44392163663401e-21	1.74396514076186e-18	down
TCONS_00029696	677.803822510994	2.01317112303751	0.21746552303002	9.25742662555115	2.09418445026722e-20	3.63643495430845e-18	up
TCONS_00003737	173.450214122889	-2.40925405907176	0.263829463831376	-9.13186125645017	6.73315703325213e-20	1.14375845777896e-17	down
XR_592380.2	365.828517954944	-1.56457358105749	0.172821623964417	-9.05311236619113	1.38950190263332e-19	2.31012082280357e-17	down
TCONS_00019441	51496.2657158261	-1.00347203243754	0.111172924942613	-9.02622678098578	1.77693083225938e-19	2.89269531734891e-17	down
TCONS_00010346	4095.35624591825	0.968441466884627	0.107966914404507	8.96979850008752	2.97057367602536e-19	4.73715565397187e-17	not
TCONS_00056701	467.131913692341	-4.02915797889651	0.450321421761799	-8.94729360893642	3.64304286908643e-19	5.69334739580827e-17	down
TCONS_00032356	775.441537234968	-3.41966561750469	0.383657008896278	-8.91334066160433	4.95175469623267e-19	7.58686494046316e-17	down
TCONS_00049169	1615.54119405862	-1.13594759560303	0.128018942004039	-8.87327748394599	7.10240725037561e-19	1.06727327412375e-16	down
TCONS_00052090	1419.52026989981	1.04500476500423	0.118529889145283	8.8163818640154	1.18217809622327e-18	1.74293200828088e-16	up
TCONS_00049204	351.403116904181	-1.81990748317972	0.207261376158504	-8.7807362708426	1.62407960830198e-18	2.35010334430957e-16	down
NR_110672.1	337.070656534466	-2.09548753702893	0.239278410595551	-8.75752865381117	1.99577750527017e-18	2.83545553203293e-16	down
TCONS_00027897	227.088864443631	-3.00374187230021	0.343909153971103	-8.73411433692924	2.4557261914389e-18	3.42661508212564e-16	down
TCONS_00038553	919.82594266752	-2.35297258372414	0.270150897411535	-8.70984552066742	3.04289199083938e-18	4.17143123095069e-16	down
TCONS_00027421	2392.09220229667	-2.14522593712735	0.247874771639095	-8.65447468873836	4.95187056049077e-18	6.67136492408187e-16	down
XR_001840733.1	155.669032641473	-6.38190315889718	0.737961040151229	-8.64802179474047	5.2399824986074e-18	6.93986834646071e-16	down
NR_002704.1	291.995762754382	-1.95907389830396	0.227181177304301	-8.62339882885568	6.49955987872306e-18	8.464593482057e-16	down
TCONS_00015395	248.03333023579	1.71333083607929	0.199387218696632	8.59298227478726	8.47406141271947e-18	1.08551337506541e-15	up
TCONS_00025240	7626.91544814177	-0.835812808802047	0.0972889700079633	-8.59103358513956	8.61904330886141e-18	1.08627749057166e-15	not
TCONS_00010390	196.069252053984	-4.23035045760988	0.492975210689301	-8.58126405929175	9.38361946798317e-18	1.16386670671144e-15	down
TCONS_00012065	1944.15702841551	-0.988796285061238	0.116119577791792	-8.51532793922314	1.66119524397064e-17	2.0282155681854e-15	not
XR_001838506.1	195.297741427437	-2.53984118031465	0.299181457713535	-8.48930010477634	2.07885256574814e-17	2.49910060750092e-15	down
TCONS_00056699	194.317163981608	-5.58679493314844	0.659367714453308	-8.47295797274596	2.39238915059264e-17	2.83244376101983e-15	down
NR_110713.1	213.852045215255	-1.90141439537381	0.225919655178	-8.41633010583212	3.8846169901424e-17	4.53050703895116e-15	down
TCONS_00037431	1757.39992568888	-1.48898012337973	0.17919735176209	-8.30916366083674	9.63789206258229e-17	1.10750718495615e-14	down
ENSRNOT00000076358	108.238671963019	-7.65676802978247	0.922134624478237	-8.30330824429766	1.01251733982047e-16	1.14663920193582e-14	down
TCONS_00011953	222.312233912271	-1.91591183599066	0.231042028374046	-8.29248188943739	1.10909559887847e-16	1.23806757280519e-14	down
TCONS_00052049	1011.3019139721	1.12268869690554	0.135650370883675	8.27634078397242	1.27018149764798e-16	1.39791524262273e-14	up
ENSRNOT00000093096	139023.893205196	-1.06420258200186	0.12919112964509	-8.2374276386111	1.75952673809579e-16	1.90957526826118e-14	down
XR_357970.3	342.361373065183	-3.84166491301285	0.467288262085042	-8.22118855686923	2.01496175713162e-16	2.15683714660637e-14	down
XR_595898.2	143.380768557039	-2.68759505094526	0.32697983002735	-8.21945210112947	2.04434990467684e-16	2.15872299393849e-14	down
XR_592911.2	290.311951798064	-1.73703410448486	0.213611797288749	-8.13173301536727	4.23196091146107e-16	4.40913900828758e-14	down
TCONS_00035208	1021.4131359741	-1.15667683253228	0.143122205590384	-8.08174264616	6.38477352704899e-16	6.56455530794221e-14	down
XR_001837807.1	456.594024728077	-1.6277419726068	0.203559079526537	-7.99641055752858	1.28098748024341e-15	1.29995274943143e-13	down
XR_001835541.1	1339.41969961278	-0.990386533948969	0.124368899871296	-7.96329737558083	1.67514222721152e-15	1.67814889274755e-13	not
TCONS_00042998	43345.1048277259	-1.49792614726976	0.188298576530142	-7.95505826370376	1.79047229354254e-15	1.7709810761698e-13	down
TCONS_00003614	707.95048907489	-3.92241587745443	0.494209678208141	-7.93674436258705	2.07557223763747e-15	2.0273151831124e-13	down
TCONS_00027199	1570.25095448647	-2.6190450381344	0.33010388628407	-7.93400243667713	2.12193930811361e-15	2.04701651279009e-13	down
TCONS_00015553	60.9996429713749	-4.52054274251599	0.573608054155733	-7.88089133296701	3.25053909420962e-15	3.0975259124578e-13	down
TCONS_00025222	10513.1592958458	-0.774747394658981	0.0983712873956994	-7.87574723448065	3.38712382187686e-15	3.18879343905371e-13	not
XR_591317.2	162.60276164464	-2.3414533356795	0.299496878648752	-7.81795572041853	5.36880681072937e-15	4.9942686213142e-13	down
XR_592213.1	188.570775219954	-6.14588485971491	0.791220229207124	-7.76760329532229	7.9985105435109e-15	7.35298369258755e-13	down
TCONS_00006876	109.793527950115	6.05226343797028	0.784691309496886	7.71292273117025	1.22968544680277e-14	1.11729791643219e-12	up
TCONS_00010354	6015.02187167161	0.963737310570064	0.125137953098041	7.70139902971731	1.34584498274198e-14	1.20878536725814e-12	not
TCONS_00024278	216.581220807488	-1.59937453797299	0.207968949390758	-7.69044870716677	1.46619901468399e-14	1.30191807962962e-12	down
TCONS_00035940	757.540282231395	-1.12987483849486	0.147589845008379	-7.65550528514149	1.92553629538264e-14	1.69057759686741e-12	down
TCONS_00046285	128.955351585479	-2.17471511432712	0.284138940296479	-7.65370319202976	1.95272695578804e-14	1.69540093694753e-12	down
TCONS_00033896	176.589412545556	-2.07960962245141	0.271983351569499	-7.64609160983889	2.07180090693069e-14	1.77901673480839e-12	down
TCONS_00023545	201.767077593182	-5.94982458352939	0.782037886279968	-7.60810273762027	2.78148706517079e-14	2.3624499920918e-12	down
XR_001837236.1	112.304901343743	4.02412001424588	0.52910926518469	7.60546125164002	2.83889554094849e-14	2.38528276956683e-12	up
XR_001840316.1	145.693988719315	-3.72337126468053	0.492449195213758	-7.56092466160762	4.00214011475302e-14	3.32688541028511e-12	down
XR_356393.3	174.658502017992	-2.93712520389364	0.388705620269129	-7.55616860353102	4.15115682433986e-14	3.4144357289886e-12	down
TCONS_00054450	149.692879219996	-2.32796052168895	0.308465748925841	-7.54690117069891	4.4573656371394e-14	3.62810990506325e-12	down
TCONS_00012283	235.929203717961	-1.59028625549191	0.211882638651159	-7.50550524392013	6.11921211622197e-14	4.92943540991324e-12	down
TCONS_00042999	110150.266924043	-1.37864313615515	0.184345432731305	-7.47858580344981	7.51266440535417e-14	5.99019996565689e-12	down
TCONS_00034677	451.573322800672	-1.49003144863607	0.19984315164438	-7.4560045534489	8.91856642885845e-14	7.03936142172727e-12	down
TCONS_00052197	148.177733265526	-2.23668045356415	0.301170821013896	-7.4266173795799	1.11410031706544e-13	8.70557987754933e-12	down
TCONS_00000501	73.9940341497414	-9.97521777926842	1.34989482987528	-7.38962588677374	1.47242505426747e-13	1.13916132416297e-11	down
XR_590559.2	20012.125130418	-1.54704002460463	0.210903076153151	-7.33531275514075	2.21204306302003e-13	1.69459847984692e-11	down
TCONS_00004953	1262.29293270889	1.21535498610735	0.166744900902911	7.28870855736094	3.12940175820969e-13	2.37409178045151e-11	up
TCONS_00041627	5099.82577283302	1.17055978341385	0.16064121668648	7.28679605121772	3.17412845078463e-13	2.38486920331068e-11	up
TCONS_00004600	1249.779177388	0.930850264589466	0.128057884102477	7.26898051700247	3.62210633067354e-13	2.69553703503648e-11	not
TCONS_00015155	115.011690322016	-3.78372591743465	0.521546212172101	-7.25482388545483	4.02184787957708e-13	2.96478484254861e-11	down
TCONS_00006537	770.609934168948	-1.16970255920584	0.161973083498462	-7.2215860434425	5.13846920143822e-13	3.75252320934937e-11	down
TCONS_00019428	879.283437445689	-1.38981104478656	0.193320686563018	-7.18914809116159	6.51968292668781e-13	4.71711133232764e-11	down
TCONS_00011966	209.311983206353	-1.64086095761976	0.229218881075547	-7.15848951849196	8.15708238050861e-13	5.84765520378847e-11	down
TCONS_00001492	2832.09404759364	0.864403388064432	0.121034559743726	7.14178983171984	9.21233820297344e-13	6.54411006527586e-11	not
TCONS_00035535	116.135031791075	-3.7945042490147	0.53409080614983	-7.10460506962971	1.20667091594097e-12	8.49452841185831e-11	down
TCONS_00052069	1175.80707156988	1.11226290789972	0.156783840757509	7.09424455049556	1.300599686117e-12	9.06585826557517e-11	up
ENSRNOT00000083463	69.1487658975005	-9.8779139146772	1.39260115204686	-7.09313926687372	1.31103402100076e-12	9.06585826557517e-11	down
TCONS_00012336	204.105648165357	-2.08036676341548	0.293509940738443	-7.08789200863682	1.36170158731266e-12	9.3336282484747e-11	down
TCONS_00054793	39.5102047434077	-6.19189480197388	0.875463610309459	-7.07270379837394	1.51943592785882e-12	1.03242368176425e-10	down
TCONS_00001491	493.749283678793	1.39654004277497	0.197500535113464	7.07106966557157	1.53743925368994e-12	1.03565089037355e-10	up
TCONS_00004948	2331.14017654513	1.06755648726188	0.151187809762968	7.06112806935683	1.65156287337202e-12	1.1030181446606e-10	up
TCONS_00056725	112.113423984781	-2.4822992661609	0.352387764332545	-7.04422660889662	1.8649442421086e-12	1.2349723989692e-10	down
XR_145894.3	74.8267726868462	-9.02679442038103	1.28571202025664	-7.02085247564163	2.2051859845344e-12	1.44801035992873e-10	down
ENSRNOT00000086040	55.9968198470152	-4.24853851103209	0.605758364042744	-7.01358621394505	2.32285717014317e-12	1.5125671606249e-10	down
XR_001837235.1	75.3827501009818	5.55403882972329	0.793326227709429	7.00095198637195	2.5422906533707e-12	1.641773484747e-10	up
TCONS_00040703	89.6518829835391	-5.10282231997238	0.732978754291468	-6.96176020122849	3.36047173160099e-12	2.15235459924018e-10	down
TCONS_00024336	235.139044766594	-1.47985780166498	0.21264277593786	-6.95936081128583	3.41820042750096e-12	2.17152993012134e-10	down
TCONS_00000097	1056.75016142396	-0.994530761892389	0.142956901702426	-6.95685727690553	3.47947132021155e-12	2.19262813678492e-10	not
TCONS_00027907	168.795830533003	-2.89282238591511	0.416703801976269	-6.94215500841496	3.86163143880143e-12	2.41398304502355e-10	down
TCONS_00041628	716.681601896846	1.28952732318093	0.186145244078906	6.92753301091217	4.28242636117972e-12	2.6348724083668e-10	up
TCONS_00021036	2760.47704501478	-1.9307285244565	0.278699238165632	-6.92764191665664	4.27913196383323e-12	2.6348724083668e-10	down
TCONS_00052068	1767.88655326341	0.962126255824589	0.139226511204142	6.91051041574879	4.82912978782745e-12	2.94803282516279e-10	not
TCONS_00046286	193.268285330248	-1.86316659896117	0.270707171852177	-6.88259046191277	5.87738173939839e-12	3.56014425671776e-10	down
ENSRNOT00000092869	51019.4687788228	-0.938129834781945	0.136880836929221	-6.85362433360219	7.20020140376752e-12	4.26230104310905e-10	not
XR_355163.2	996.051308477202	-1.3206666583472	0.192682145295991	-6.85412058454321	7.17525392310375e-12	4.26230104310905e-10	down
TCONS_00046679	803.193434453131	-1.46837950887119	0.214228855040078	-6.8542564380344	7.16843909064998e-12	4.26230104310905e-10	down
TCONS_00057093	1718.85336476048	1.00658348792954	0.146901884546717	6.85208015564589	7.27837516741578e-12	4.27618222242007e-10	up
TCONS_00052114	2002.12845598477	0.998827944944436	0.145937122165327	6.84423490147284	7.68856722401368e-12	4.48346748421215e-10	not
TCONS_00027313	1353.06418248772	0.910400150243557	0.133222852063723	6.83366356552775	8.27730198082417e-12	4.79102501319704e-10	not
TCONS_00037276	155.629051225993	1.93478037199149	0.28374100048803	6.81882550869878	9.17878036822367e-12	5.27374924980145e-10	up
TCONS_00049207	96.5752421357865	-2.12466907205498	0.312345847995354	-6.80229651103473	1.02964397879288e-11	5.87272850385955e-10	down
TCONS_00035397	73.2656957795013	-9.96094743562868	1.46902410602301	-6.78065621577529	1.19631242461339e-11	6.77390238110798e-10	down
TCONS_00057901	499.067748914617	-1.04557992733931	0.154371577346911	-6.77313755102496	1.26019031938753e-11	7.08426414078719e-10	down
TCONS_00001407	198.763784758141	2.37549502968968	0.350844774820405	6.77078639950011	1.28084259937331e-11	7.14893147964505e-10	up
XR_001840668.1	81.7680699333499	-3.25239210014335	0.480939377977672	-6.76258224855597	1.35553677681736e-11	7.51217331492968e-10	down
TCONS_00006875	114.398247267382	9.04371382765882	1.33886718563357	6.75475052693834	1.43081233902861e-11	7.87349832195039e-10	up
XR_591415.2	35.8104240557089	-4.0864483586414	0.605398999309667	-6.75000844616716	1.4783654926615e-11	8.07828528647342e-10	down
TCONS_00008642	265.4416174738	1.4862259946594	0.220466432316504	6.74128019872775	1.56997104344868e-11	8.51927342604722e-10	up
TCONS_00011961	67.6713270700462	-2.41774726737577	0.359248415387556	-6.73001511994844	1.6964545774961e-11	9.14213521969277e-10	down
TCONS_00052087	394.817310058886	1.08008158359359	0.160923964293958	6.71175103305697	1.92302606460068e-11	1.02921408690341e-09	up
XR_590525.2	81.369812055272	-5.0519727267104	0.756918169506675	-6.67439748474137	2.48249937626056e-11	1.31960885211564e-09	down
TCONS_00008880	855.152829328478	1.04859429677357	0.157281274458147	6.66700025407414	2.6108464149723e-11	1.37845634368876e-09	up
NR_130147.1	2118.10391557	-1.01891559148622	0.153321492296072	-6.64561488560679	3.01953827918496e-11	1.58353504117794e-09	down
TCONS_00001074	58.0164053275856	-4.54367944038116	0.686600731810057	-6.61764433079302	3.64967823626144e-11	1.90123904920979e-09	down
TCONS_00023734	341.150183240672	1.17213448153181	0.17764712395219	6.5981055896366	4.16444642855441e-11	2.15503207898836e-09	up
TCONS_00050124	56.9393943510874	-5.90560835033719	0.896573264582865	-6.58686644318443	4.49206010767577e-11	2.30927353166964e-09	down
TCONS_00052105	1651.20275842424	0.996174132202074	0.151691630383154	6.56710017346288	5.13045349778541e-11	2.62021984520884e-09	not
XR_001842489.1	94.9570012302117	-7.89893507394672	1.20303604985839	-6.56583406197719	5.17424118485268e-11	2.62542341678175e-09	down
TCONS_00039974	925.703753291439	0.940805576335704	0.143489972169513	6.55659459759513	5.50504034053879e-11	2.77525065941742e-09	not
TCONS_00011396	612.177690854156	1.20092063472825	0.183771055610009	6.53487368150505	6.36632503548312e-11	3.18887588636315e-09	up
TCONS_00052048	1088.68372812549	1.00803042519939	0.154294512676534	6.53315796986663	6.43971566931406e-11	3.20509160764459e-09	up
XR_355499.3	156.749749490765	-4.66704646695919	0.714469403121209	-6.53218520845103	6.48169304654383e-11	3.20556642187933e-09	down
XR_593992.2	1390.93744453082	0.985978568842178	0.151040357150838	6.52791470730913	6.66916537825936e-11	3.27753825570558e-09	not
TCONS_00004596	1280.33591191784	1.06750673073376	0.164271107493684	6.49844483927157	8.11545400912836e-11	3.95685992209127e-09	up
XR_594024.2	873.238766119264	0.959556614428325	0.147675094462663	6.49775520997502	8.15273160297792e-11	3.95685992209127e-09	not
TCONS_00011372	1187.16723117665	1.05521420542523	0.16264671527063	6.48776831225546	8.71171068953008e-11	4.2020560079005e-09	up
NR_131096.1	730.426565350605	-1.34871704766161	0.208101300179665	-6.48106016876008	9.10803381264911e-11	4.36626847926626e-09	down
XR_353567.2	82.1583734367629	-5.13449868414702	0.795852676016527	-6.45156929024435	1.10697815933912e-10	5.2743459372414e-09	down
TCONS_00027688	2167.34273235559	-0.791549400122479	0.122795513642324	-6.44607752061762	1.14781968964645e-10	5.43579579084689e-09	not
TCONS_00001252	214.577174900151	1.45538533184489	0.226183299488043	6.43453931010421	1.23848384120562e-10	5.82982694890407e-09	up
TCONS_00049425	711.866120166335	-1.90818494729397	0.298144002189076	-6.40021242514831	1.55160928722139e-10	7.26004489242392e-09	down
TCONS_00001792	10449.4831833133	-0.759854683574962	0.118791974748329	-6.39651529646492	1.58962915133454e-10	7.39366796936197e-09	not
TCONS_00027314	1925.15022757854	0.814427347486915	0.127422814322078	6.39153476416194	1.64228932904413e-10	7.59340166695318e-09	not
TCONS_00020741	1101.05183408887	0.862077446048149	0.134970386811659	6.38715992754111	1.68994877075047e-10	7.76779982037895e-09	not
XR_590265.2	2828.40505462453	0.774685544981844	0.121920248055853	6.35403517738046	2.09738838241023e-10	9.58420632757517e-09	not
TCONS_00038573	1441.6067440401	-1.03913918183268	0.165023906600116	-6.29690087479695	3.03655320627635e-10	1.37951318336299e-08	down
TCONS_00038554	2445.89599373939	-1.23723317753945	0.197561867445106	-6.26251003566373	3.78829488090754e-10	1.71108301730703e-08	down
TCONS_00033399	2138.31099198497	1.26424029163701	0.202196783232252	6.25252425596134	4.03870993090658e-10	1.81370571264966e-08	up
XR_001842642.1	656.922208914413	-1.31397311136963	0.21033125922344	-6.24716038985803	4.17981794802547e-10	1.86634842547834e-08	down
TCONS_00037426	384.049270772758	-1.10753495131381	0.177501222928694	-6.23959053937749	4.38717764996576e-10	1.94780716800184e-08	down
TCONS_00025237	2972.25663908632	-0.725084567334154	0.116265520480557	-6.23645397480854	4.47600924557213e-10	1.97601899688704e-08	not
TCONS_00041388	202.356867776449	-3.45570996626257	0.55661178657636	-6.20847428962681	5.35014734690126e-10	2.34865457127452e-08	down
XR_001841275.1	86.7433812718939	-3.93531496921156	0.634385372104675	-6.20335074271261	5.52734618568064e-10	2.41288732373791e-08	down
TCONS_00035221	510.307500330666	-1.02134073210251	0.164946337324454	-6.19195763100518	5.94215267877971e-10	2.57955450177693e-08	down
XR_592129.1	62.6702602019752	-2.77618387536015	0.449175452943261	-6.18062242085796	6.38493610896766e-10	2.75624975979364e-08	down
TCONS_00020942	42.5138250902144	-3.12155678716264	0.505125520037408	-6.17976456016608	6.41972685285952e-10	2.75624975979364e-08	down
TCONS_00006877	54.678916239499	5.45278309921708	0.882530558802285	6.17857709835822	6.46819000637372e-10	2.761881787421e-08	up
XR_001838121.1	49.6867372615043	7.83695893987551	1.27055247445562	6.16815054666147	6.90933465714799e-10	2.93421418537796e-08	up
TCONS_00052050	388.136612821455	1.0141930907085	0.164781862358441	6.1547616721456	7.51904808565784e-10	3.17588333736921e-08	up
XR_352605.3	82.8096697773845	3.92832111202583	0.640371722066958	6.13443875901672	8.54603564652573e-10	3.59025390010495e-08	up
TCONS_00014224	226.323404813972	1.53947125862371	0.251035104644849	6.13249394263671	8.65120039740427e-10	3.61499892541802e-08	up
NR_110709.1	261.619468318391	-1.96537295740643	0.320863608723068	-6.1252597800915	9.05357685633875e-10	3.76301327422505e-08	down
TCONS_00037218	31.8261193562781	-5.54560025291639	0.906785927306587	-6.11566642789485	9.61542716570514e-10	3.97539406734497e-08	down
TCONS_00022863	279.746095821152	1.74685106167793	0.285740756802035	6.11341231551428	9.75229663454697e-10	4.01076031065e-08	up
XR_001841523.1	40.142114811541	4.09380812685138	0.671367299174075	6.09771749664846	1.07593673625383e-09	4.4017642183704e-08	up
TCONS_00034528	316.689063604929	-1.3524639550851	0.221869992048001	-6.09574977941359	1.08925683262153e-09	4.43304838026281e-08	down
TCONS_00001474	1905.78856884448	0.771795199242534	0.126914181670228	6.08123685694916	1.19258965092221e-09	4.82844328098766e-08	not
XR_001840678.1	349.177544733939	1.65436662069923	0.273222239500672	6.05502181565698	1.4039863607377e-09	5.65502547567236e-08	up
TCONS_00018536	162.401708111624	-1.89203662522349	0.312969846978446	-6.04542783750601	1.49014036414851e-09	5.97125990023408e-08	down
TCONS_00018535	137.946074284854	-1.76314649829807	0.292261338293095	-6.03277364223214	1.61169101582895e-09	6.42538448861604e-08	down
TCONS_00005504	40.9163483325447	-8.15397358477252	1.35271079930603	-6.02787646033111	1.661279549363e-09	6.58946111610277e-08	down
TCONS_00012696	619.88002560969	-1.2680301569813	0.210404574056537	-6.02662828347341	1.67415439134315e-09	6.60699111815929e-08	down
TCONS_00035234	684.470897709054	-0.847075337352151	0.141597974381978	-5.98225603896749	2.20067977555922e-09	8.64126219408026e-08	not
TCONS_00001505	697.556675567629	1.28524924190859	0.215189551693316	5.97263775957068	2.33447868890264e-09	9.12080823754261e-08	up
TCONS_00039397	447.549333881659	-1.43568883231209	0.240463083419462	-5.97051660444563	2.36503510772319e-09	9.19422106057163e-08	down
TCONS_00010347	458.087984931158	1.13386304433437	0.190060389190305	5.96580407503559	2.43432246058873e-09	9.41673054803979e-08	up
XR_001841346.1	1066.90805571157	-1.19465548557061	0.200340867973247	-5.96311425450219	2.47475249029473e-09	9.52596845278967e-08	down
TCONS_00047702	3370.23838961677	-1.15205323349675	0.19342383446289	-5.95610792587087	2.58315776423551e-09	9.89450724006682e-08	down
TCONS_00038586	297.268851409411	-1.32361583591919	0.222386013810519	-5.95188435297447	2.65072657542152e-09	1.00547463399727e-07	down
XR_357043.2	31.6567041628125	-8.74975265017321	1.46991742759203	-5.95254705191624	2.6400120026799e-09	1.00547463399727e-07	down
TCONS_00010639	707.466386035772	-2.44746595455659	0.411560608928557	-5.94679350127371	2.73446014233258e-09	1.0322256788496e-07	down
TCONS_00001592	981.792414421051	-0.774133205679358	0.130399804124681	-5.93661325548601	2.9096994036224e-09	1.09309572788007e-07	not
XR_001837072.1	24.0258159159724	-4.63251360001327	0.781542697513295	-5.9273966921487	3.07774850568432e-09	1.1506950633214e-07	down
TCONS_00046826	116.599387062372	2.43489976707776	0.411668905785739	5.91470410530605	3.32472725361348e-09	1.23711517903503e-07	up
TCONS_00022336	573.935516175844	-0.926461477318932	0.156850415739058	-5.9066561790963	3.49121315659721e-09	1.29290709031519e-07	not
XR_001842064.1	37.7406174592985	4.01295408957814	0.680008759822269	5.90132705147356	3.60589292284222e-09	1.32907770278722e-07	up
XR_361360.3	65.7337652102212	2.97235371370611	0.503795342509397	5.89992297050794	3.63671318924771e-09	1.33414445355782e-07	up
TCONS_00034916	138.009971363378	-3.40527887412259	0.578223687037941	-5.88920680777843	3.88053592486526e-09	1.41693961293912e-07	down
TCONS_00011917	211.102485368605	-1.45301860960851	0.248284581380306	-5.85223053936994	4.85023669240545e-09	1.76277904718401e-07	down
XR_592212.2	46.1164333394931	-6.10672841174102	1.04618606421951	-5.83713415863255	5.31063338592758e-09	1.92117079989065e-07	down
TCONS_00005540	1188.4554871511	1.03690319840527	0.177849463188431	5.83022956502644	5.53511751162023e-09	1.9931524532627e-07	up
TCONS_00001798	1824.37060084248	-1.03188508933293	0.177023164817404	-5.82909638067592	5.57283118581816e-09	1.99752765532033e-07	down
TCONS_00001504	1564.83049761568	0.935090270411278	0.160452164562123	5.82784453524298	5.61478467089935e-09	2.00337568120582e-07	not
TCONS_00021655	390.851661492983	-1.01103766735563	0.174280609646532	-5.80120570731404	6.58397692550407e-09	2.33850889526767e-07	down
TCONS_00012848	381.428112720318	-1.16756730893064	0.201603173045295	-5.79141335572294	6.97965631402512e-09	2.46782961256979e-07	down
XR_001839958.1	353.237753814438	-1.59321153500399	0.275650412868881	-5.77982640556333	7.47777427156954e-09	2.63204180892092e-07	down
XR_001838455.1	175.194718769841	-2.07810818075649	0.362056816932854	-5.73972946666516	9.4827913352902e-09	3.32280410286805e-07	down
TCONS_00047386	281.807977492302	1.29503291650473	0.225680028776509	5.73835852257535	9.55985744478606e-09	3.33485384256957e-07	up
TCONS_00011311	1266.14441343686	0.893693027379582	0.155984095270193	5.72938558788025	1.00795044987866e-08	3.50049991793414e-07	not
TCONS_00040159	67.0547762059396	-2.05312173372277	0.358811652111467	-5.72200406993739	1.05274785479151e-08	3.63989899882339e-07	down
XR_360708.3	51.5116764776037	-2.78741600211029	0.487780188969231	-5.71449202970013	1.10032205683328e-08	3.78762843704637e-07	down
TCONS_00034447	21.6875460640067	-8.20698580653039	1.4380418449255	-5.70705632488433	1.14946752992354e-08	3.93944705211515e-07	down
XR_001840870.1	249.104203488488	-1.5070501388707	0.264528931969068	-5.69710892359754	1.21856081366844e-08	4.15800620000227e-07	down
TCONS_00033801	213.39666235886	-1.22905154673707	0.215884273216636	-5.69310366347871	1.24750591800282e-08	4.22652207112048e-07	down
XR_001838984.1	119.467810260673	-1.81324011024907	0.318512576205734	-5.69283678481148	1.2494581500241e-08	4.22652207112048e-07	down
XR_001837991.1	310.566973041289	-3.26125933024412	0.573127005988197	-5.69029080146204	1.26823201280423e-08	4.27153661553976e-07	down
TCONS_00001256	224.603011209819	1.20853125723654	0.212436327255136	5.68891052133987	1.27852435872186e-08	4.27830375147619e-07	up
XR_590382.1	645.018627918535	-0.92162395275166	0.162013730865921	-5.68855459241523	1.28119155086438e-08	4.27830375147619e-07	not
TCONS_00031885	433.871442323364	-1.98202972043119	0.34969848697635	-5.66782469540748	1.44621818088114e-08	4.80882930442776e-07	down
TCONS_00016713	346.510828364414	0.968966437568596	0.171175092505398	5.6606742452208	1.5077940400477e-08	4.99233162242913e-07	not
TCONS_00011392	268.120037693673	1.28972365888609	0.227916385109055	5.65875796191212	1.5247240618889e-08	5.02708599983118e-07	up
TCONS_00039611	542.465660295907	-0.92358535166094	0.163258514384536	-5.65719561483661	1.53866362553747e-08	5.05173007140747e-07	not
TCONS_00009580	1743.37250708925	0.707707508866511	0.125195507196482	5.65281873698416	1.57837734436307e-08	5.16043538445734e-07	not
TCONS_00036783	31.5288989062831	-7.77599921551423	1.37714488189832	-5.64646415763854	1.6378129150362e-08	5.33244588253871e-07	down
ENSRNOT00000086889	725.531139460246	-0.846203265029941	0.149968674861081	-5.64253345449505	1.67565963052515e-08	5.4330308518355e-07	not
TCONS_00023915	255.750269231493	-1.51007949511434	0.268241878018123	-5.62954414974801	1.80686519368776e-08	5.83423331548603e-07	down
TCONS_00008139	134.679180586047	1.51722904680996	0.269551006479817	5.62872706959663	1.81544394445327e-08	5.83781028064109e-07	up
TCONS_00016768	10161.0466653941	0.614814138907345	0.109338394296702	5.6230397644123	1.87626190317108e-08	6.00865184892573e-07	not
TCONS_00043345	3162.83454982451	0.698404960328521	0.124273840709658	5.61988714873802	1.9108223145807e-08	6.09435329229944e-07	not
TCONS_00020751	280.48628039831	1.09859132923643	0.19552971678692	5.61853894788602	1.92578987270513e-08	6.11712279077964e-07	up
TCONS_00012014	381.635148366211	1.14962392691736	0.204917095042007	5.61019043668218	2.02104090005706e-08	6.39368971378375e-07	up
TCONS_00032884	70.4198847942424	-7.42910096803501	1.32716378899123	-5.59772729610247	2.17180015219992e-08	6.8429219311654e-07	down
TCONS_00004617	1802.3456860725	0.744452079903635	0.133382500651	5.58133245568337	2.38682909397624e-08	7.4902339519399e-07	not
XR_591441.2	248.869685876416	-1.0562171176253	0.18930829313489	-5.57934943120904	2.41419820380029e-08	7.5458179057982e-07	down
TCONS_00037679	143.493706860421	-1.39339477161333	0.2498732643925	-5.57640600326328	2.45538489675077e-08	7.6439751327532e-07	down
TCONS_00010360	596.505900405774	0.947082152782699	0.1702361329706	5.56334390505841	2.64653597247925e-08	8.20636194006067e-07	not
TCONS_00022859	289.166371501903	2.474455994643	0.44507619045983	5.55962338063179	2.70357416754102e-08	8.35009033405751e-07	up
ENSRNOT00000084727	376.004835953486	-1.43120681985188	0.25754822150208	-5.55704408092881	2.74381485766974e-08	8.44101153457927e-07	down
XR_593559.2	24.4852957550177	-8.38143751243199	1.51106506331927	-5.54670855404529	2.91097361100046e-08	8.92013639072846e-07	down
ENSRNOT00000077381	37.1728935675663	-4.75030006575483	0.85721944394515	-5.54152160139146	2.99854576730643e-08	9.15259243192673e-07	down
TCONS_00019322	72.9972065136619	-2.57326301276033	0.464854389890273	-5.53563238021209	3.10107403017305e-08	9.42871302403587e-07	down
XR_001840563.1	17.3052365422989	-7.87976067380268	1.42459619327242	-5.53122401352359	3.18003895980016e-08	9.6313272991777e-07	down
TCONS_00041285	567.962623915096	0.979523715097097	0.177597118031881	5.51542573411163	3.47936650125993e-08	1.04972084327587e-06	not
TCONS_00018420	420.76261677073	-1.48490126434599	0.269595225971662	-5.50789153997138	3.63157028217258e-08	1.09142654557294e-06	down
TCONS_00009059	416.980106499479	-1.07604236686834	0.195770666637263	-5.49644328923956	3.87527639953857e-08	1.16020727149404e-06	down
TCONS_00016737	3306.70136274003	0.798616790006092	0.145409511991698	5.49219084135078	3.96978077807185e-08	1.18396438930738e-06	not
XR_590926.2	38.750010610063	-9.04172454446429	1.6503858196548	-5.47855200692132	4.28820553613274e-08	1.27406988818788e-06	down
TCONS_00039610	425.680376080258	-0.956106715973749	0.174696453481405	-5.47296007972777	4.42579839360463e-08	1.30794537260944e-06	not
TCONS_00019628	354.665683642633	-1.55623767004832	0.2843708367897	-5.472564232032	4.4356990496737e-08	1.30794537260944e-06	down
XR_001840525.1	142.646365787756	-3.49196925892894	0.640439684042686	-5.45245609529749	4.96788400951385e-08	1.45936261843388e-06	down
TCONS_00043350	1483.59381443404	0.655681257162203	0.120494380418833	5.4415920052295	5.2806507707101e-08	1.545430903458e-06	not
TCONS_00055575	82.5175222767898	1.86040266088417	0.34274327373684	5.42797715794884	5.69963319370301e-08	1.66182588714908e-06	up
TCONS_00041630	251.395807955238	1.64005111995106	0.302789356769291	5.41647545821992	6.07853295549376e-08	1.7657121380754e-06	up
NR_002155.1	59.319949780685	-1.98489949254445	0.36665493944914	-5.41353539523168	6.17923727684713e-08	1.78831704004754e-06	down
TCONS_00016777	1842.94039683236	0.887038801940756	0.164068968546037	5.40649953371199	6.42683946044477e-08	1.85311156988618e-06	not
TCONS_00052060	1400.69675952753	0.871497911914359	0.161840639742239	5.38491390853608	7.24793313644996e-08	2.07455492777363e-06	not
TCONS_00022316	281.749478758792	-2.38720921854356	0.443261999801516	-5.38554899723528	7.22238561369368e-08	2.07455492777363e-06	down
TCONS_00057118	881.274613512726	0.981234036842299	0.182327182754791	5.38172104683888	7.37770335564875e-08	2.10399175259268e-06	not
TCONS_00052110	322.287842697868	1.07288770919392	0.200047928699516	5.36315330115444	8.17815408839802e-08	2.32378531079062e-06	up
TCONS_00040775	494.733046096518	0.882979655825732	0.165002472190583	5.35131167492971	8.7318979472443e-08	2.45963198193393e-06	not
XR_355452.3	1198.93745097207	-0.906051790319706	0.169326261472944	-5.35092301948969	8.75067431504519e-08	2.45963198193393e-06	not
XR_593421.2	1198.93745097207	-0.906051790319706	0.169326261472944	-5.35092301948969	8.75067431504519e-08	2.45963198193393e-06	not
TCONS_00041306	78.7947836266946	-4.12718871423131	0.772688373142456	-5.34133663412897	9.22637404586516e-08	2.58404612166274e-06	down
TCONS_00009603	624.51702521137	0.778345946756685	0.146278234632768	5.32099631028996	1.0320049609666e-07	2.88003098749749e-06	not
XR_593565.2	14.9585275510223	-7.6689761987386	1.44145393032387	-5.32030614187963	1.03592781895676e-07	2.88069038339079e-06	down
TCONS_00035987	1486.53379683845	-1.46244210667119	0.274976031204981	-5.31843484780318	1.04663684842606e-07	2.90014905446852e-06	down
TCONS_00004539	860.877272665381	0.954473219969118	0.179730742094777	5.310572965118	1.0928112090861e-07	3.0067699957038e-06	not
TCONS_00027299	7637.4611055756	0.815644805870197	0.153572107024914	5.31115201628298	1.08934413843954e-07	3.0067699957038e-06	not
TCONS_00016798	886.948810743872	0.893036548190742	0.168514204874803	5.29947341148017	1.1613714651811e-07	3.18419530839479e-06	not
TCONS_00011581	3324.3974830806	-0.759023046602383	0.143756902294096	-5.27990680440223	1.29249610623568e-07	3.53131628465931e-06	not
TCONS_00027689	366.788957287359	-1.46268237594863	0.277187358516423	-5.27687259540723	1.31407177973596e-07	3.57775501284209e-06	down
TCONS_00004611	922.035111208904	0.787525096054959	0.149273229070996	5.27572894990036	1.32229409484245e-07	3.58764099204822e-06	not
TCONS_00014075	11952.8093524443	-0.831473049196344	0.158260422191195	-5.25382807453804	1.48969949393461e-07	4.02785877010555e-06	not
TCONS_00016121	82.517866402418	1.86080691704918	0.354879032868729	5.24349635989201	1.57561919015139e-07	4.24547874201482e-06	up
TCONS_00035997	298.832250361739	1.19636951814568	0.228692920686168	5.23133604029415	1.68289262846681e-07	4.51894261128509e-06	up
XR_001841681.1	21.2520806575791	-5.69746545059058	1.08935163692847	-5.23014356195869	1.6937845372807e-07	4.53261382681898e-06	down
TCONS_00001475	2220.32395652192	0.578067168550896	0.110589919508892	5.22712351286609	1.72167495169819e-07	4.59152493944356e-06	not
XR_596425.2	16.4754476458176	-7.81001939321523	1.49468022482332	-5.22521089361334	1.73956724592421e-07	4.62346206110604e-06	down
TCONS_00008555	105.347825577158	1.55916003356609	0.298729428572031	5.2193051117163	1.79595686081371e-07	4.75715488488079e-06	up
TCONS_00031756	3126.07520431296	0.529634309822356	0.101488453747241	5.21866567345111	1.80216732277227e-07	4.75747819599409e-06	not
TCONS_00003663	379.80818361672	1.22864473210582	0.235772435541067	5.21114662656064	1.876770441674e-07	4.93773879839753e-06	up
ENSRNOT00000081965	92.9055501649514	-10.3041107856417	1.97994176423881	-5.20424942377189	1.94782248742518e-07	5.10747815997998e-06	down
XR_001840755.1	531.044686810681	0.817975950567307	0.15724004931455	5.20208403732431	1.97066072510676e-07	5.15008123945961e-06	not
TCONS_00055997	671.86664376097	-1.41546672232512	0.272134386610097	-5.20135194951727	1.97844040366906e-07	5.15317777142333e-06	down
TCONS_00047058	1519.60419844435	0.775907818152938	0.14926843103988	5.19807043423427	2.0136783327562e-07	5.22753571168004e-06	not
TCONS_00004563	1980.31507497742	0.695671686002779	0.133864588347955	5.19683132476019	2.0271414123722e-07	5.2450605947935e-06	not
XR_357334.3	27.2466101047363	-4.62193086883316	0.890124325489075	-5.19245540929763	2.07538586845034e-07	5.33971203076313e-06	down
XR_001841087.1	37.4283407141286	-8.0245610925972	1.54548052602319	-5.19227577279533	2.07738988655233e-07	5.33971203076313e-06	down
TCONS_00000071	161255.542885036	-1.33443110325423	0.257200736055859	-5.18828648672458	2.12237918641614e-07	5.43746588939532e-06	down
XR_001838008.1	237.59899926872	-1.35234020021487	0.261034927807353	-5.18068678231795	2.21070435441591e-07	5.64524308019801e-06	down
XR_354962.3	23.319408233743	4.47224213871278	0.866666618492838	5.16027967765754	2.46581196991471e-07	6.27617418010213e-06	up
TCONS_00022839	4654.43715227382	0.986120718900408	0.191304484781072	5.15471824943844	2.54012560575243e-07	6.44433165043816e-06	not
TCONS_00056678	2051.73627996983	-0.681660471223319	0.132343063400261	-5.15070796843876	2.59504994244703e-07	6.56236901303596e-06	not
XR_001840211.1	489.832589656612	0.991696655984049	0.192571925659176	5.14974678987842	2.60838356920287e-07	6.5748094225004e-06	not
TCONS_00011406	2217.14513047023	0.872587604967642	0.16948313485907	5.14852174343613	2.62547355730633e-07	6.59660783819667e-06	not
XR_001840337.1	270.249430160212	-1.0576477892926	0.205915920563872	-5.13630896725408	2.80186880612297e-07	7.01724450354002e-06	down
TCONS_00003832	678.318728439608	-1.24786972688408	0.243092919979774	-5.13330345856188	2.84700314085493e-07	7.10750240978926e-06	down
TCONS_00046820	461.956983865161	1.23468888514826	0.240812038191206	5.12718921538262	2.94099902493795e-07	7.27245771546365e-06	up
TCONS_00048772	338.481662266197	1.01713115355775	0.198366721922924	5.12752917272564	2.9356950149461e-07	7.27245771546365e-06	up
TCONS_00035213	187.910368545131	-1.1042447953638	0.215370125076004	-5.12719577505985	2.94089659344071e-07	7.27245771546365e-06	down
TCONS_00033897	79.8414269898716	-1.75444980624902	0.34270877592911	-5.11936060432819	3.06573271396881e-07	7.55698278452754e-06	down
TCONS_00011398	1058.89020821986	0.922175673834092	0.180195068444596	5.11765211886267	3.09362530116423e-07	7.60175726518782e-06	not
TCONS_00020514	79.8180300555642	-2.26244829205965	0.442198331555335	-5.11636550979736	3.11479194541631e-07	7.62977563055895e-06	down
XR_594153.2	52.0843166780405	-4.73895486611773	0.929301632013557	-5.09947976293729	3.40588279609335e-07	8.31674005271045e-06	down
TCONS_00013163	524.543429563918	0.732163738077288	0.14376910270741	5.09263620826334	3.5311885540218e-07	8.59585899100509e-06	not
XR_357696.3	80.3788365272277	-2.18772822855146	0.429648314559056	-5.09190459829151	3.54484467974498e-07	8.60230320730661e-06	down
XR_001836335.1	25.5985531554769	4.09254563134826	0.805552002924769	5.08042387889198	3.76593616955358e-07	9.11053412659184e-06	up
TCONS_00016630	660.250983128805	-1.89628447419146	0.375253421700894	-5.05334359270133	4.34141859642825e-07	1.0470322503855e-05	down
TCONS_00004542	584.361143610128	1.06241534629845	0.210560382754154	5.04565641647272	4.51966965222158e-07	1.0866676511526e-05	up
TCONS_00011368	858.339011189407	1.00071081247872	0.198675724548903	5.03690531266894	4.73118671386859e-07	1.1340335270604e-05	up
TCONS_00018640	220.049938329495	1.33775503576728	0.265651232333622	5.03575693594842	4.75964215623505e-07	1.13736525409238e-05	up
TCONS_00032417	273.362297672852	-1.08936867757434	0.216539541412007	-5.0308071702323	4.88419191086215e-07	1.16356937778893e-05	down
TCONS_00028152	480.394577297606	1.10150907255039	0.2194216912996	5.02005551969966	5.16565471381737e-07	1.22688224722702e-05	up
TCONS_00054121	7466.80091934357	0.768338542261549	0.153100024146753	5.01853965434431	5.20657471412774e-07	1.23124313995831e-05	not
XR_360519.3	471.047363030318	-1.004905881169	0.200251880580457	-5.01820945828897	5.21552955370108e-07	1.23124313995831e-05	down
XR_001837992.1	44.7297434018031	-4.34538296134304	0.866047427951891	-5.0174884435826	5.23513495353712e-07	1.23214893153431e-05	down
TCONS_00001253	988.819290008648	0.762029599087571	0.151991123991969	5.01364539634458	5.34083750194133e-07	1.25325237958467e-05	not
TCONS_00042672	207.157074690641	1.19254441419762	0.238054989759626	5.00953336622679	5.45621669995299e-07	1.26977065029192e-05	up
TCONS_00012011	1615.98088459699	0.870264591162004	0.173726291410798	5.00940061573151	5.4599812963666e-07	1.26977065029192e-05	not
TCONS_00004535	1051.43641003342	0.669755653623246	0.133686423181292	5.0099003151202	5.44582361864403e-07	1.26977065029192e-05	not
TCONS_00013961	647.716795233656	1.31224209478189	0.262027173776564	5.00803819645387	5.49876240033176e-07	1.27262474780221e-05	up
TCONS_00001479	8656.69932308236	0.658087855257072	0.131411885519276	5.00782598664213	5.5048267821493e-07	1.27262474780221e-05	not
TCONS_00016707	2134.10001614762	0.76506988316098	0.153019252124686	4.99982761997537	5.73815926200872e-07	1.32265417325475e-05	not
TCONS_00047678	118.565306290794	-2.44062659737472	0.488270684271167	-4.99851143227615	5.77745820041351e-07	1.32396526926631e-05	down
TCONS_00000068	29255.6887951991	-3.42574571829006	0.685354446188992	-4.99850221639239	5.77773428231137e-07	1.32396526926631e-05	down
TCONS_00013850	323.999395826152	-1.286183453115	0.257380404152637	-4.99720814935171	5.8166274174534e-07	1.32898031111055e-05	down
TCONS_00051746	732.181759344576	0.988061940006808	0.197746779447467	4.99660193085113	5.83493398503225e-07	1.32927621454933e-05	not
ENSRNOT00000092949	35407.019907509	-0.701444897444418	0.140450510469334	-4.99424954099807	5.90649872184888e-07	1.34166805268974e-05	not
XR_593244.1	19.3493665557055	-7.0676320410401	1.41533928725431	-4.99359560261411	5.9265427498118e-07	1.34231898687042e-05	down
TCONS_00025248	2772.12196827299	-1.05093900357609	0.210571761858481	-4.99088289094716	6.0103931310142e-07	1.35737606721806e-05	down
TCONS_00041541	94.7872483158205	-2.85991046263476	0.573572180401381	-4.98613872910192	6.15979225717056e-07	1.38710710943893e-05	down
TCONS_00051036	189.674110918305	-1.45431923506713	0.292493454432992	-4.97214283952568	6.6216886853893e-07	1.4868354996446e-05	down
TCONS_00028984	1851.66678770843	0.640117219991691	0.128853318432145	4.96779770812639	6.77175490807844e-07	1.51617458027865e-05	not
TCONS_00032378	332.393740184011	-1.53961130416224	0.309960794987398	-4.96711625812173	6.7955852091588e-07	1.51716293783905e-05	down
TCONS_00008883	388.552503318384	0.912656022183848	0.183831795724256	4.96462550772672	6.88337608977419e-07	1.5323846371936e-05	not
TCONS_00056671	116235.590687511	-1.05507432837041	0.212825647697851	-4.9574585571956	7.14212705193398e-07	1.58547104499466e-05	down
TCONS_00009614	582.917405778903	0.777950399373185	0.157328737389752	4.94474443944694	7.62438187353073e-07	1.68773144361952e-05	not
TCONS_00021342	180.254276303721	-1.17696584882009	0.238449953513489	-4.93590303322707	7.9780741161677e-07	1.7610359080151e-05	down
XR_597060.1	12.5776919612174	-7.41855590551035	1.50315372627905	-4.93532748900838	8.0016380284079e-07	1.76126195926702e-05	down
TCONS_00012715	24.9244304049504	-7.43584057238395	1.50774025741525	-4.93177822626514	8.14844000101955e-07	1.78853680247098e-05	down
XR_591198.1	625.219615205716	-0.740126161867142	0.150398432958328	-4.92110288191775	8.6057874299516e-07	1.88363089573226e-05	not
TCONS_00042683	181.653312852595	1.13636412871974	0.231114400481024	4.91689019098162	8.79298406876229e-07	1.91922842215946e-05	up
TCONS_00017883	18.736546063671	-7.99273516089437	1.62659012724524	-4.91379790582568	8.93288301078402e-07	1.9443328090882e-05	down
TCONS_00047389	187.572775520633	1.38011220605162	0.281073964219572	4.91013890199196	9.10119028687216e-07	1.97546391393386e-05	up
TCONS_00011376	820.204146101264	1.03043538743421	0.210090705227772	4.90471668566706	9.35622851472961e-07	2.02519583418552e-05	up
XR_355069.3	356.504261500437	-1.24894732442057	0.25484710866529	-4.90077101899124	9.54612678965316e-07	2.05513304762576e-05	down
TCONS_00021761	152.566806075063	-1.77813524122914	0.362829191080139	-4.90075022887672	9.54713714215705e-07	2.05513304762576e-05	down
TCONS_00026938	2171.43274004354	-1.50270617026155	0.30731256293146	-4.88982993707517	1.00923130955628e-06	2.16058450763637e-05	down
XR_001837815.1	19.5595086622083	-6.16735568802173	1.26115823075408	-4.890231485334	1.00717463245145e-06	2.16058450763637e-05	down
TCONS_00012897	1371.52686121053	0.629414210128229	0.128934486334151	4.88165911249702	1.05196992588697e-06	2.24592704942097e-05	not
TCONS_00031388	473.069862681442	-1.02487647463267	0.210831871822142	-4.8611078855158	1.16730611230705e-06	2.48537601132624e-05	down
TCONS_00006534	88.8826807928593	-1.76730660800536	0.363875097380814	-4.85690452775279	1.19235047763826e-06	2.5318007152895e-05	down
TCONS_00037880	175.966722898372	1.19702897284052	0.246868993583533	4.84884292459954	1.24183703213915e-06	2.62973294556514e-05	up
TCONS_00002728	18.719286481261	7.39648871792669	1.52581076489283	4.84757932511128	1.24977065298101e-06	2.63938050875503e-05	up
ENSRNOT00000092826	148.904896107538	-3.28699526285996	0.678527200437207	-4.84430876277619	1.27053223634563e-06	2.67599431126814e-05	down
XR_001835710.1	35.8480716278724	-7.07302679601878	1.46263980152252	-4.83579538082867	1.32614285534453e-06	2.78561297625327e-05	down
TCONS_00030705	10260.9043775068	-0.799449883363444	0.165753295064887	-4.82313116641505	1.41321968929802e-06	2.96056264133372e-05	not
TCONS_00012523	97.7100120136768	-1.99103140622068	0.413355358655297	-4.81675479591649	1.4591181116436e-06	3.04854249315056e-05	down
TCONS_00047319	568.204298065108	-0.704553544695376	0.146287847049474	-4.81621377924237	1.46307775456607e-06	3.04866388644781e-05	not
TCONS_00057119	338.737514170239	0.888323913347858	0.184702761108153	4.80947825586484	1.51324755311823e-06	3.14481818618773e-05	not
TCONS_00009575	198.712077750821	1.09835564210569	0.228818643166801	4.8001143040824	1.58575096702133e-06	3.28675280008082e-05	up
TCONS_00008649	181.639379044064	1.2770341173045	0.266141181898751	4.79833338152953	1.59991320164881e-06	3.30733379832905e-05	up
TCONS_00056700	699.028297269062	-7.84854922456012	1.63587405905739	-4.79777106379604	1.60441005862488e-06	3.3078786802361e-05	down
XR_001836527.1	155.590129405172	1.40376800605617	0.292714074163385	4.79569699567172	1.62110167250179e-06	3.33349696550763e-05	up
TCONS_00027741	17.2457264879946	7.27864120838595	1.51798866441692	4.79492461241915	1.62736018469076e-06	3.33758332891697e-05	up
TCONS_00025245	2294.24603968152	-1.23371627981823	0.257635540553105	-4.78861059762806	1.6793999959735e-06	3.43529622213008e-05	down
TCONS_00027279	1363.03043076535	0.8289732673033	0.173254287694711	4.78472006859665	1.71225800973512e-06	3.49336399166325e-05	not
TCONS_00016761	4487.31788231292	0.646752157066182	0.135588656315005	4.76995771359825	1.84264596443112e-06	3.73985339378305e-05	not
TCONS_00000417	134.986115432289	-1.70976062971511	0.358425923359597	-4.77019243945634	1.84050003205892e-06	3.73985339378305e-05	down
TCONS_00036357	249.191280409775	1.23403704148351	0.258826726461403	4.76781149441124	1.86237913434023e-06	3.77011154293642e-05	up
XR_358986.3	22.2226269541091	-7.2698568751494	1.52504286601242	-4.76698526786866	1.8700297787638e-06	3.77581723288381e-05	down
TCONS_00037433	539.307183644794	-1.2247643368371	0.256987568675982	-4.76585051622212	1.88058651775725e-06	3.78734614684411e-05	down
TCONS_00023736	305.456187110829	1.09268440980425	0.229353475599272	4.7641938145877	1.89610190454761e-06	3.80877642214269e-05	up
TCONS_00052088	290.130248087393	0.971248734007947	0.203956422923004	4.76204044024937	1.91645264062797e-06	3.83978485483768e-05	not
TCONS_00027319	1271.19947499407	0.899371880483658	0.189121744007947	4.75551811983008	1.97938104616469e-06	3.9557246789593e-05	not
TCONS_00039879	1717.16705052798	0.758853069214754	0.159640232982653	4.75352018120152	1.99905139931156e-06	3.98484378423993e-05	not
TCONS_00008640	149.720952841133	1.41251560675372	0.297513443659561	4.74773707493377	2.05705203873484e-06	4.09002662358118e-05	up
TCONS_00039843	1174.8429656458	-1.00650693973319	0.212244565280751	-4.74220359141735	2.11406008784587e-06	4.19270698640295e-05	down
TCONS_00041345	7281.01054650686	0.592142874355626	0.12500281683561	4.73703624722591	2.16866388666846e-06	4.29011129377908e-05	not
XR_591195.2	36.2343292373059	2.86478406547403	0.605574095586011	4.73069123391382	2.23756631079874e-06	4.41523816984379e-05	up
TCONS_00053027	1069.69810152689	1.11309824628478	0.235556944878871	4.72538921260487	2.29675024765885e-06	4.52060615496379e-05	up
ENSRNOT00000083218	174.024208000582	-1.45261200874696	0.30771388900899	-4.72065792488334	2.3508300444424e-06	4.61542360986757e-05	down
TCONS_00003315	175.832015133007	-1.26845360354414	0.268870127010405	-4.7177186162264	2.38504053364526e-06	4.67085381701857e-05	down
XR_590558.2	649.039891314508	-1.29378622809021	0.274285656083803	-4.71692995748532	2.39430071811801e-06	4.67726645284354e-05	down
TCONS_00034506	480.472495982185	-0.866093099487299	0.18374345285239	-4.71359978297064	2.43378459183936e-06	4.74254184554434e-05	not
TCONS_00033576	394.347064474926	1.13622429347464	0.241546776685809	4.70395137978834	2.55174039662385e-06	4.9600247410992e-05	up
XR_597353.2	27.8387325429764	-3.58919312753022	0.763239667657868	-4.70257676536163	2.56898583514344e-06	4.98115516521362e-05	down
TCONS_00021380	17934.9398170076	0.500538193323229	0.106564612871736	4.69703947524953	2.63959452300754e-06	5.09278805006937e-05	not
TCONS_00022468	22.7452019622654	-8.27274899302487	1.76117057452671	-4.69730139299428	2.63621312428847e-06	5.09278805006937e-05	down
TCONS_00009653	514.00784046066	0.797089280382062	0.169722900138673	4.69641562647583	2.64766528106792e-06	5.09577746459723e-05	not
XR_595056.2	40.7890850275388	-2.60732899036767	0.55539118556658	-4.69458114951503	2.6715354378073e-06	5.12908548182462e-05	down
TCONS_00037551	296.26308695406	0.945857411964546	0.201566463227723	4.69253365276321	2.6984212922223e-06	5.16800587681986e-05	not
TCONS_00056677	11677.4811584191	-0.683357771513398	0.146298521986086	-4.67098205939765	2.99763122557084e-06	5.71304643819769e-05	not
TCONS_00036920	268.004503025986	-0.920939524542688	0.197157430412772	-4.67108707297814	2.99609892284045e-06	5.71304643819769e-05	not
TCONS_00033578	168.090537013056	1.25201521802459	0.268095889657981	4.67002765175487	3.01159194724716e-06	5.7256884369317e-05	up
TCONS_00021070	513.952318699149	0.773869195934005	0.165834463476242	4.66651611318942	3.06349631704838e-06	5.81023306345049e-05	not
TCONS_00054224	14.8946964511377	-6.68906262998427	1.43551376998309	-4.65969938418848	3.16671523708239e-06	5.99145589892537e-05	down
TCONS_00054124	450.084666274652	0.95527470410087	0.20503216472302	4.65914558035984	3.1752458889651e-06	5.99308487352012e-05	not
TCONS_00038579	99.8348707711603	-1.46189669960758	0.314322676528788	-4.65094251471764	3.30421430759509e-06	6.22147725290313e-05	down
TCONS_00002403	266.387552921947	0.987832911116525	0.212566990985115	4.64716043887405	3.36535420864446e-06	6.30620570416014e-05	not
XR_001838514.1	266.790901698346	-0.965305621447149	0.207718227093109	-4.64718785133119	3.36490718879988e-06	6.30620570416014e-05	not
TCONS_00022865	951.316964845574	1.22613872373296	0.263892413874782	4.64635836145999	3.37845906854611e-06	6.31561702431084e-05	up
TCONS_00047802	156.756475061271	1.37014780926494	0.295126056962609	4.6425850138964	3.44076990408016e-06	6.40147048344819e-05	up
TCONS_00041305	1346.08297414957	-1.2423505086601	0.267580602926261	-4.64290197074735	3.43549375710185e-06	6.40147048344819e-05	down
TCONS_00051607	546.001126928153	0.820438073122171	0.176834784525074	4.63957402569651	3.49128063161426e-06	6.48001588015055e-05	not
XR_001841859.1	852.33284225828	-1.65242517932815	0.35625261653568	-4.63835240116096	3.51197604692172e-06	6.50166755361338e-05	down
TCONS_00029750	104.97575967605	-7.30844943546127	1.57580839820865	-4.63790486442984	3.51958711950148e-06	6.50166755361338e-05	down
TCONS_00040698	581.351376286829	-4.86347083677082	1.04953805557406	-4.63391566503098	3.58813218094208e-06	6.61265680704751e-05	down
ENSRNOT00000090331	42.2440506990001	-2.96424030018656	0.640109823070275	-4.63083082519909	3.64201362292717e-06	6.6961633998948e-05	down
TCONS_00012002	376.592360074225	0.994236563952288	0.215064221378532	4.62297520982044	3.78274944406997e-06	6.93859252487388e-05	not
TCONS_00056631	348.796637526644	-0.755968029309428	0.163542747220349	-4.62244912818346	3.79235831441945e-06	6.93992690137555e-05	not
XR_001835504.1	23.1000781047749	3.5681691453317	0.772695473882985	4.61782068866117	3.87791112516964e-06	7.07990596543822e-05	up
TCONS_00052108	892.409531311146	0.821696416898905	0.178233777201875	4.61021715299349	4.02248579742336e-06	7.30969860955026e-05	not
TCONS_00031472	939.4267939012	-1.0272582730562	0.222815408462709	-4.6103556308949	4.01980717031313e-06	7.30969860955026e-05	down
TCONS_00004956	6899.12388860637	0.653584240817415	0.14182578452232	4.60835977758723	4.05857942963219e-06	7.35817625595034e-05	not
TCONS_00010516	57.0224050783636	-1.81601745326786	0.394157055230916	-4.60734478596089	4.07843429554066e-06	7.37705684846174e-05	down
TCONS_00013147	48.42210501517	6.33494975727349	1.37779102891467	4.59790318294042	4.26764215202335e-06	7.70146784663059e-05	up
TCONS_00051449	223.861083401805	1.40117908938046	0.304813966911232	4.59683361487341	4.28959895360906e-06	7.72325489020765e-05	up
TCONS_00029846	13759.3034053952	0.448549853775694	0.0976059852437627	4.59551586570719	4.31679943425029e-06	7.75436109867398e-05	not
TCONS_00028178	148.970968955333	1.18505642898122	0.25795060049109	4.59412161369306	4.3457589628545e-06	7.78847718709749e-05	up
TCONS_00001499	9815.78709193492	0.609234058001044	0.13265722076736	4.59254350782346	4.37876183509339e-06	7.82966704334549e-05	not
TCONS_00016796	258.950956769097	1.07553111015832	0.234343994339126	4.58953989066982	4.44224102224226e-06	7.92503912050251e-05	up
TCONS_00019575	1415.83856362002	0.639209587938169	0.13935325760216	4.5869726975673	4.49719466250442e-06	7.99831183014351e-05	not
XR_001836061.1	618.607032903202	-1.29496777718222	0.282333078449021	-4.58666686984057	4.50378449611357e-06	7.99831183014351e-05	down
TCONS_00035734	630.629393469371	-4.68390042509464	1.0218837326329	-4.58359427351535	4.57050676842893e-06	8.0983990676879e-05	down
TCONS_00001534	774.382382939009	0.677085294722201	0.147822037233036	4.58040835721133	4.64068930937869e-06	8.20415073834503e-05	not
TCONS_00037429	330.319811846529	-1.18544049052804	0.258836168565141	-4.57988733606873	4.6522646569294e-06	8.20584031990395e-05	down
TCONS_00042168	335.290405464272	-2.31639095624616	0.505826160724825	-4.57942102663666	4.66264794220291e-06	8.20584031990395e-05	down
TCONS_00018543	44.9558146001023	-2.14989353798755	0.469598850184393	-4.57814906732283	4.69108356765617e-06	8.23733190958772e-05	down
TCONS_00025250	2727.27165506539	-0.952605349227743	0.208437891039046	-4.5702119920667	4.87231096707307e-06	8.53637621002443e-05	not
XR_001838739.1	227.872991540994	1.25023428975299	0.273805841457808	4.5661344662935	4.96800156224629e-06	8.68455575109452e-05	up
XR_001835530.1	10.5632157670674	-7.16849293264177	1.57251037963517	-4.55862996230582	5.14883987639375e-06	8.98058812369214e-05	down
ENSRNOT00000078959	104.191763284964	-2.0353185709752	0.446711591788759	-4.55622510896842	5.20811205410802e-06	9.06373888436528e-05	down
TCONS_00045197	339.087367754022	-0.867262790391358	0.1903710656032	-4.55564393487736	5.22253391067054e-06	9.06863999510658e-05	not
TCONS_00016756	3371.94349062768	0.755745654724948	0.165943947278501	4.55422247764536	5.25796873859688e-06	9.10992632447805e-05	not
TCONS_00006298	130.382285648115	-2.58844122896214	0.568576037009822	-4.55249792547523	5.30126838606345e-06	9.1646263647566e-05	down
TCONS_00022058	367.355218228664	-0.841153491156179	0.184917717076859	-4.54879880875104	5.39529935918848e-06	9.30659364077236e-05	not
TCONS_00033939	1706.73519513089	0.747233841360509	0.164500064032021	4.54245319451702	5.56033446667835e-06	9.57014394771468e-05	not
TCONS_00038870	631.344627865089	0.671711580759553	0.148021020753403	4.53794722763463	5.68044702773969e-06	9.75538748895779e-05	not
TCONS_00011388	497.072462491933	0.931063367031736	0.20531879114652	4.534720674287	5.76797683003872e-06	9.88398485743915e-05	not
TCONS_00054063	16.0763594971936	-7.77233643766324	1.7191258065832	-4.52109811155177	6.15196651918855e-06	0.000105189204334659	down
XR_001838606.1	121.030501346082	1.37621140634933	0.304565749678388	4.51860200236752	6.22492825770005e-06	0.000106204343680498	up
TCONS_00039098	92.0308920665267	1.42939907143947	0.316538548414403	4.51571879191201	6.3102356671872e-06	0.000107425232033553	up
XR_590195.2	550.7914291398	-0.826598016260214	0.183096162217519	-4.51455675667419	6.34493285770465e-06	0.000107781098587183	not
TCONS_00042447	325.336267113783	1.30644438696619	0.289415108129775	4.51408496055559	6.35907224939353e-06	0.000107786964331369	up
TCONS_00004929	127.890632555341	1.27852782652651	0.283517998168715	4.50951204080417	6.49769068785497e-06	0.00010966081001058	up
TCONS_00011404	2055.56192402674	0.76341154443049	0.16927368136775	4.50992462775099	6.48506628973979e-06	0.00010966081001058	not
TCONS_00015157	12.868989932435	-7.45357320157139	1.65594461683117	-4.50110053549654	6.76025188021782e-06	0.000113846138344875	down
XR_001835868.1	498.388740893157	-0.678776015976878	0.150843606367613	-4.49986600242551	6.79963110625752e-06	0.000114213929096842	not
TCONS_00050800	109.414743624489	-1.85553316841436	0.412386458117673	-4.49950072774915	6.81132466843212e-06	0.000114213929096842	down
TCONS_00018337	186.299125129302	1.12412815279761	0.25052949882409	4.48700914692255	7.22299747751705e-06	0.000120857606615243	up
XR_001840878.1	307.785912828983	-0.868095663788419	0.193570700712279	-4.48464390837095	7.30358007620518e-06	0.000121944817768092	not
TCONS_00008876	262.004003567661	1.08909363867755	0.242914895925087	4.48343702649434	7.34502854666981e-06	0.000122375379666691	up
TCONS_00038370	606.383175099781	0.853906571988767	0.190714927979877	4.47739765855596	7.55584287211992e-06	0.000125619906814351	not
TCONS_00014051	509.342478937894	0.692259158680316	0.154678669833944	4.47546619985479	7.62447606489333e-06	0.00012649183857978	not
ENSRNOT00000085839	145.408327014895	-1.26890459190914	0.283702676605165	-4.47265639892112	7.72538584431219e-06	0.000127894417346304	down
TCONS_00016734	12754.3834821447	0.693127318873676	0.155030374455275	4.47091301500815	7.78863744158067e-06	0.00012866894919347	not
TCONS_00001510	1111.11519405147	0.932894283311983	0.208920984819523	4.46529717499592	7.99576891596228e-06	0.000131812106137825	not
XR_590656.2	14.9454908911696	-6.69172764014148	1.49952851278589	-4.46255445167181	8.09883389408451e-06	0.000133230080101845	down
TCONS_00011369	298.647786056196	1.25602224077081	0.281555498504138	4.4610112302685	8.15738149261393e-06	0.000133911300385053	up
TCONS_00023606	73.9310891803793	-9.97457416337364	2.23764080037032	-4.45762973294145	8.28708838512179e-06	0.00013575536402797	down
TCONS_00004940	133.238749455496	1.62163608843063	0.363842195068157	4.45697643212286	8.31237377040242e-06	0.000135884704271809	up
TCONS_00012911	680.542024098588	0.734486350988308	0.164840410591001	4.45574206200384	8.36035032031602e-06	0.000136383668899686	not
TCONS_00043563	2168.35539522611	0.636086090027768	0.143202104747702	4.44187668294711	8.9177666054083e-06	0.000145173808863876	not
TCONS_00036515	3907.79620678814	-3.59089594353783	0.808970197106534	-4.43884824976431	9.04415533661244e-06	0.00014692521788002	down
TCONS_00039583	374.114830525367	0.843040272623364	0.190003582456171	4.43697040721763	9.12338302863977e-06	0.000147904802875085	not
XR_001838946.1	9.65730871572812	-7.03826007073564	1.58665204038997	-4.43591908721572	9.16802817456027e-06	0.000148320853325081	down
TCONS_00022880	830.871605438118	1.06936780666018	0.241290554867142	4.43186765950697	9.34203527113917e-06	0.000150823685141904	up
TCONS_00020941	75.683842919067	-1.7132136796675	0.386655366989027	-4.43085451783247	9.38603993060084e-06	0.000151221682510752	down
XR_001836313.1	38.7085673198911	2.16004713283093	0.48762558235296	4.42972479501171	9.43534166629788e-06	0.000151703209424798	up
TCONS_00023735	452.80570789634	0.847416445475339	0.191344510132197	4.42874710588702	9.4782081762202e-06	0.000152079504494835	not
TCONS_00000619	8198.01151556645	0.589248755428489	0.133181695510867	4.42439746068864	9.67118248252791e-06	0.000154857827701789	not
TCONS_00043355	1761.73751807899	0.622444383725437	0.140776003432206	4.42152333174587	9.80074790068031e-06	0.000156306322990694	not
TCONS_00019261	4355.69853418126	0.611113382901743	0.138213933808664	4.42150343356653	9.8016506610494e-06	0.000156306322990694	not
TCONS_00032160	224.19828062087	1.65855796850466	0.375627340515894	4.4154346332372	1.008072390679e-05	0.000159409093144086	up
TCONS_00025104	143.098757586334	1.24251212844584	0.281397800406742	4.41550050018114	1.00776546859862e-05	0.000159409093144086	up
XR_001840573.1	1075.34024103491	-0.561289675341094	0.127119448938016	-4.41545082227961	1.00799694586183e-05	0.000159409093144086	not
TCONS_00026077	426.684286840731	-1.42894856572877	0.323594509550968	-4.41586159082745	1.00608446934457e-05	0.000159409093144086	down
NR_102352.1	54.947996388858	-2.92940753655637	0.663503524423473	-4.41505949663458	1.00982212831229e-05	0.000159409093144086	down
TCONS_00010912	194.183288194296	-1.26381649972201	0.286334759581154	-4.41377254221841	1.0158468994979e-05	0.000160036848239447	down
TCONS_00026683	10.9601477240376	-7.22016196993952	1.63658544946192	-4.41172318397025	1.02551171659009e-05	0.000161234377332695	down
TCONS_00002401	370.613875992294	0.802552341407129	0.181955022150147	4.41071827489802	1.03028291632078e-05	0.000161659251167281	not
ENSRNOT00000093622	121.768449082356	-2.95006116454142	0.668968626291447	-4.40986475090115	1.03435199838394e-05	0.000161972475257957	down
TCONS_00024103	1157.3322437246	0.639708967257069	0.145242569316936	4.4044178663705	1.06068316891534e-05	0.000165763565638089	not
XR_001840292.1	297.943993262633	0.822861093055079	0.187075764753268	4.39854459042485	1.08979237774579e-05	0.00016963421593039	not
TCONS_00044447	115.926837787499	-1.21992977789861	0.277329339419636	-4.39884860524149	1.0882670802606e-05	0.00016963421593039	down
TCONS_00020747	446.323848933504	0.733877798881679	0.166912185715308	4.3967898193689	1.09863635276812e-05	0.000170670864026443	not
TCONS_00011577	35.7248544588736	-7.95941894661525	1.8118488088121	-4.39298185803576	1.11806460628033e-05	0.000173344381616558	down
TCONS_00004707	411.291143115982	-0.842995939664862	0.19195196372907	-4.39170260771444	1.12466463786235e-05	0.000174022365945671	not
TCONS_00039114	351.80148001932	0.950502005903887	0.216494800403118	4.39041493899176	1.13134565466228e-05	0.000174710176789152	not
TCONS_00035222	76.1116999506968	-1.61592166122977	0.368127764091839	-4.3895674786068	1.1357633231622e-05	0.00017485425851537	down
XR_350482.3	20.7993707115598	-5.68510284255662	1.29519559171082	-4.38937785068212	1.13675407378817e-05	0.00017485425851537	down
TCONS_00048692	687.319515328284	-0.792607027328723	0.1806602870467	-4.38727868911134	1.1477768420461e-05	0.000176202912450848	not
ENSRNOT00000077098	72.6742266188596	-2.0807463091354	0.474975147667503	-4.38074774933695	1.18272729359202e-05	0.000181212373963295	down
TCONS_00057100	408.573487443357	0.843127366381008	0.192547486545674	4.37880224513349	1.19333354561436e-05	0.000182479614979073	not
TCONS_00019573	668.147841001577	1.50239731339049	0.343389895801857	4.37519371349645	1.2132468734812e-05	0.000185162325573869	up
XR_596809.2	14.3636857382939	7.01473765057664	1.60868543017994	4.36054030140125	1.29741682320064e-05	0.0001976221258575	up
TCONS_00001616	343.375362292466	0.888346959857942	0.203775328250351	4.35944315479915	1.30393818939185e-05	0.000198229046924279	not
TCONS_00017847	582.451980491638	0.873571132475805	0.200428528711218	4.35851691419871	1.30946803576666e-05	0.000198683169543314	not
TCONS_00011366	186.979964352131	1.08681622978475	0.249641123859814	4.3535144089283	1.33972285465731e-05	0.000202879736168454	up
TCONS_00046824	1273.69056643065	1.20566476489484	0.277140643305876	4.35037153162758	1.35907060991716e-05	0.000205060915277896	up
XR_359931.1	65.5017626516416	-1.59132100029518	0.365793805021104	-4.35032244519115	1.35937489267916e-05	0.000205060915277896	down
TCONS_00022869	1049.31049732007	1.31369862057966	0.302009353030007	4.34986071590019	1.36224029676398e-05	0.000205097219246892	up
TCONS_00020518	630.443696380483	-1.27986400307937	0.295070297214156	-4.33748843974789	1.44120112031225e-05	0.000216568183733075	down
TCONS_00038886	653.148809313717	0.605288116090943	0.13964291670903	4.33454220490229	1.46063764757816e-05	0.000219067611865178	not
TCONS_00001109	621.206953852744	0.710611707256909	0.163997395828168	4.33306702017066	1.47046321332609e-05	0.000220118765305174	not
TCONS_00027671	214.082808142648	-1.00625662435	0.232616489808603	-4.32581811022061	1.51966783742263e-05	0.000226989936557518	down
TCONS_00022320	532.839817905504	-1.22084549136694	0.282246732796483	-4.3254548219952	1.52217464494676e-05	0.000226989936557518	down
TCONS_00001603	225.315699024697	0.992257030145565	0.229569830308564	4.32224490827857	1.54449606902853e-05	0.000229879853016932	not
NR_027367.1	17.5721871474382	-4.40747900736267	1.02010663168044	-4.32060617045705	1.5560116739861e-05	0.000231153521302802	down
TCONS_00001210	79.5436115737373	2.26591455817768	0.524567346225442	4.31958751241803	1.56321110955231e-05	0.000231782383492253	up
TCONS_00027569	74.203516822483	-1.73935089552209	0.403036884818431	-4.31561219590527	1.59161186795577e-05	0.000235546498791787	down
TCONS_00039578	312.451416125804	0.791772710115018	0.183785780930985	4.30812822463314	1.64641933158679e-05	0.000243196987845353	not
TCONS_00004566	148.772789730398	1.42583359133223	0.331052867581679	4.30696644239289	1.65508707363744e-05	0.000244016045158546	up
TCONS_00051929	27.2142250264438	-4.8364755487733	1.12424449093046	-4.30197842888292	1.69279794980512e-05	0.000249105897924241	down
TCONS_00022401	727.324514321526	-0.800973003893525	0.186451551397675	-4.29587738953785	1.74003742021639e-05	0.000255576172961858	not
TCONS_00020745	505.900418133657	0.731719118396227	0.170353861266993	4.29528930517996	1.74465666553678e-05	0.000255773868377193	not
TCONS_00014363	571.511310075391	-1.19420850258727	0.2784143798787	-4.28932048376079	1.79220604858889e-05	0.00026225277272797	down
TCONS_00032334	228.451932549541	-1.02810752771727	0.239850933574178	-4.28644371900811	1.81556172282752e-05	0.000265173818732229	down
XR_001841167.1	1134.5756618735	-0.845618662174303	0.197434228347443	-4.28303982167768	1.84357160891156e-05	0.000268762472985727	not
TCONS_00027321	673.547978716047	1.10510994095878	0.258082331172207	4.28200542028345	1.85216469367155e-05	0.000269512382054926	up
XR_593814.2	215.611240687317	1.28573623868176	0.300573542652019	4.27760949063402	1.88911046362246e-05	0.000274377493731336	up
TCONS_00024461	654.703066804486	0.846045713681698	0.197831993399045	4.27658691167887	1.8978048552592e-05	0.000274619391462877	not
TCONS_00049372	391.217658379055	-0.730303615564872	0.170754416505295	-4.27692372772229	1.89493690437003e-05	0.000274619391462877	not
TCONS_00053819	173.170466761473	1.48996540768251	0.348717427805324	4.27270130162322	1.9311907620602e-05	0.000278933911547845	up
TCONS_00004568	287.027176752066	0.976118597244378	0.228498788140825	4.27187647333513	1.93834946193243e-05	0.000278936697892082	not
XR_146205.4	391.965455836477	-0.783205601860905	0.183333213395887	-4.27203335038733	1.93698597974677e-05	0.000278936697892082	not
TCONS_00056494	2853.11130040292	0.789626727538197	0.184865430433316	4.27135958133086	1.94284845092446e-05	0.000279070180064774	not
TCONS_00011364	365.691930958033	1.12208768606551	0.262743333099827	4.27066092534948	1.94894530769442e-05	0.000279389408101475	up
XR_358126.3	238.348169320606	-1.16843102671618	0.27361889594347	-4.27028631442754	1.95222186874079e-05	0.000279389408101475	down
XR_001836348.1	437.595391086215	0.737759818581399	0.172813870896536	4.2691007079119	1.96262647120637e-05	0.000280364958793539	not
XR_001840336.1	291.916078999242	-1.04876970217571	0.24591057154451	-4.26484187153329	2.00043826635916e-05	0.000285244974695811	down
TCONS_00051741	150.438325703148	1.02757784438839	0.24153906670803	4.25429251836316	2.09711007353244e-05	0.000298157815271645	up
TCONS_00054592	1150.61792979978	0.612999965135129	0.144095239379361	4.25413058596114	2.09862808292046e-05	0.000298157815271645	not
XR_001839794.1	747.101387940653	-0.873682110912692	0.206646701659464	-4.22790252104989	2.35879937689093e-05	0.000334512855372518	not
TCONS_00005047	14.0584147274552	-7.57808120606812	1.79294000033849	-4.22662286782461	2.37224763303504e-05	0.000335810561676374	down
TCONS_00007139	25.3761523388203	-4.92367211214631	1.16525702953407	-4.22539576020842	2.38521216965688e-05	0.00033703522411752	down
TCONS_00038582	179.457833179799	-1.27090411542179	0.301074484439848	-4.22122823787714	2.42974763607086e-05	0.000342708448163496	down
TCONS_00004586	359.730242146575	0.809186280627256	0.191828972943919	4.21826936884984	2.46184607415862e-05	0.000345986784594882	not
TCONS_00019652	311.804910432235	-0.777942615064011	0.184410278549227	-4.21854259526182	2.45886523406839e-05	0.000345986784594882	not
TCONS_00008874	175.81867286417	1.24362322929924	0.295012516594562	4.21549310400399	2.49233008356923e-05	0.000349642141346678	up
TCONS_00011391	428.061249711028	1.13537498357137	0.269382453878968	4.21473250103173	2.50074413225816e-05	0.000350193810922316	up
TCONS_00038588	214.154174256565	-1.16963959191829	0.277738076700538	-4.21130442686623	2.53900312590675e-05	0.00035491539223319	down
TCONS_00033749	159.251581343166	1.18609070500303	0.281821463978015	4.20865993761057	2.56889665225064e-05	0.000358452829297973	up
TCONS_00026468	151.66450916314	2.14720014733216	0.510365598016023	4.2071804127847	2.58576705058547e-05	0.000360163702910425	up
TCONS_00019574	104.278508874713	2.44016320968839	0.580649645772412	4.20247084873763	2.6401725684503e-05	0.000367087338965669	up
TCONS_00016733	2998.20943361214	0.8809865525326	0.209737654167657	4.2004215028951	2.66418526427566e-05	0.000369768093340143	not
TCONS_00022258	1021.45480573616	0.600892742042453	0.143127522649224	4.19830323979769	2.68922368611342e-05	0.000372581451831387	not
XR_595519.2	205.081249184686	-0.908982569503161	0.216619574474731	-4.19621620856426	2.71411167033633e-05	0.000374700858516044	not
TCONS_00028784	251.758339867532	-1.13145916630675	0.269630725143595	-4.19632875928429	2.71276392722085e-05	0.000374700858516044	down
NR_130115.1	51.7240084522881	-2.07687285419457	0.495251407945225	-4.19357284174399	2.74594845339224e-05	0.00037842753465268	down
TCONS_00029587	674.215271526354	0.626736784575556	0.149570793583776	4.19023506901776	2.78665610828031e-05	0.00038336145827645	not
XR_357874.3	153.348761842098	-7.00633101070686	1.67281132546005	-4.18835699165297	2.80981281637322e-05	0.000385867791689637	down
TCONS_00044886	273.220540621033	-1.47271822841834	0.351791785612968	-4.18633489651342	2.83494974621261e-05	0.000388636795033426	down
XR_593329.2	27.5686981231258	2.46463019345098	0.589389158110962	4.18166869806413	2.89377423655235e-05	0.0003960061625993	up
TCONS_00052038	29.6070464779614	3.36494903786974	0.805683124368391	4.17651671742245	2.96006997530837e-05	0.000404370398375167	up
TCONS_00027306	868.477825125792	1.06634408138359	0.255674339436829	4.17071217914325	3.03649181035019e-05	0.000413689478594981	up
TCONS_00023634	937.001272868053	0.761728700813751	0.182669310167423	4.16998728530588	3.04616633359446e-05	0.000413689478594981	not
TCONS_00051359	3631.81700313632	0.572218565178575	0.137208133219911	4.17044202665049	3.0400938807282e-05	0.000413689478594981	not
TCONS_00029548	15.7758663276086	-5.87077299155133	1.4079467881466	-4.16974067555461	3.04946429064127e-05	0.000413689478594981	down
XR_362193.3	10.7443117157108	-7.1929383419581	1.72662398158136	-4.16589739207161	3.10130177445361e-05	0.000419992583458935	down
TCONS_00039029	521.861644371395	-0.840571295042516	0.20208291387914	-4.15953669168309	3.1889379212637e-05	0.000431113510670494	not
XR_001840796.1	101.397470978312	-1.35782234020572	0.326783158714713	-4.15511725128749	3.25120772833879e-05	0.000438772663026585	down
XR_001839949.1	38.1137186121415	-2.90535622101451	0.699875500755799	-4.15124721164979	3.30668357206542e-05	0.000445490093657228	down
TCONS_00025221	1108.09396406111	-0.637877629915685	0.15374264898364	-4.14899596262038	3.33936699909118e-05	0.000449118997089474	not
TCONS_00042523	81.0946537659164	-1.5326887708441	0.370262997241758	-4.13945974148572	3.48124683224696e-05	0.000467396267133638	down
TCONS_00051456	476.432710270515	1.11155114219941	0.268771795617986	4.13566884740875	3.53922268050897e-05	0.000474365111929624	up
TCONS_00050336	78.2852171932733	1.42569280910284	0.344806735147291	4.13475916731681	3.55327060884488e-05	0.00047543247495743	up
TCONS_00050632	236.183203019505	1.12619979167947	0.272454554880992	4.13353262591404	3.57229557861363e-05	0.000477160985492083	up
TCONS_00055006	365.38000560816	-0.799150350046018	0.19359280513239	-4.12799612826268	3.65938274822418e-05	0.000487959330966276	not
XR_001841955.1	13.5807349318531	5.94928756214562	1.44205188447432	4.12557108811264	3.69815925806698e-05	0.000492289888288508	up
XR_001842004.1	117.359304094647	-1.38380198314209	0.335566541724516	-4.12377818131263	3.72707840933566e-05	0.000495295760043348	down
XR_001835525.1	40.9439009797678	-3.00544208135143	0.729631251418237	-4.11912466127175	3.80314366195571e-05	0.000504546087852664	down
TCONS_00011837	484.18281301663	-0.735410889066584	0.178703272146136	-4.11526258156703	3.86738893756247e-05	0.000512199612849375	not
TCONS_00009636	315.598184585802	1.16207930878666	0.282570687481917	4.1125260342548	3.91353321313002e-05	0.000517433985235161	up
TCONS_00016633	6608.78561199792	-2.81329188350306	0.684717180268559	-4.10869182864615	3.97906617346295e-05	0.000525209849314856	down
TCONS_00037278	214.403637875216	1.383045353376	0.336988512663779	4.10413204427504	4.05835630639123e-05	0.00053477227956393	up
XR_594557.2	47.2557384600078	-1.67171003798405	0.407442512729689	-4.1029347349748	4.07942353544907e-05	0.000536643358686852	down
TCONS_00017848	214.832280470277	1.09818543548046	0.267759249526983	4.10139122148156	4.10673554294308e-05	0.000539328261051382	up
TCONS_00004613	257.910882612877	0.838560874173274	0.204856121882377	4.09341378948271	4.2506816376092e-05	0.000556362249853908	not
XR_001835499.1	16.2695051608663	-4.55878163766906	1.1136569128279	-4.09352430282408	4.24865521763732e-05	0.000556362249853908	down
XR_597518.1	12.5016165371716	-7.40896946387343	1.8115541731983	-4.08984151480985	4.31668044133513e-05	0.000564055869040011	down
TCONS_00002717	1593.79235358144	0.780134285910392	0.190784385283936	4.08908876242336	4.33071121424381e-05	0.000564944531353943	not
TCONS_00011367	399.291297476455	0.990641734731868	0.242377059317309	4.08719264736587	4.36624544011102e-05	0.000568630697817125	not
TCONS_00054946	1107.32227965126	0.772387393114075	0.189065850853273	4.08528240096355	4.40232405077095e-05	0.00057237537658443	not
TCONS_00006889	166.220543692147	-1.38598531190417	0.339951667117132	-4.07700695707023	4.56191283395517e-05	0.000592139317018699	down
TCONS_00052065	315.163241228591	1.94841327039759	0.47805303184483	4.07572620735939	4.58709657378577e-05	0.000594420773259735	up
XR_001837336.1	126.702596236291	-1.32256511420581	0.324578225659271	-4.07471915751424	4.60699100645618e-05	0.000596010392788884	down
TCONS_00001498	2565.00145241381	0.804633240267927	0.197558356759862	4.07288890971078	4.64335750591752e-05	0.000599722240516355	not
TCONS_00029828	979.588839865776	0.560464699251548	0.137636203249725	4.07207323377447	4.6596522949388e-05	0.000600833713410095	not
TCONS_00023732	261.41271232095	1.03167629525538	0.253389758459604	4.07149958043725	4.67114465010503e-05	0.000601323299768051	up
TCONS_00016729	136.188614158739	2.38543026400439	0.58602793578387	4.07050606011408	4.69111207140528e-05	0.00060290048891383	up
XR_001840673.1	25.7632666864659	3.74901470622797	0.921194758897948	4.06973082512217	4.70674865628852e-05	0.000603916814453834	up
TCONS_00008645	192.01976826432	1.25688932178892	0.309705644495716	4.05833520998777	4.94237906838086e-05	0.000632103928124201	up
TCONS_00009663	981.314684619341	0.510176103926975	0.12571102337313	4.05832432381599	4.9426094200651e-05	0.000632103928124201	not
XR_001838797.1	227.399567982552	-1.13678978095848	0.28032734888966	-4.05522252987855	5.00865965739261e-05	0.000639504355602384	down
TCONS_00023553	851.920227819674	-0.796211751040611	0.196509652568977	-4.05176916569597	5.08318031477529e-05	0.000647960374872008	not
TCONS_00033583	484.327750633305	0.989082238555206	0.244172924464204	4.05074494121566	5.10548348098924e-05	0.000649743451473126	not
TCONS_00040157	85.6605755882181	-1.38335965660144	0.341639167453134	-4.04918343208177	5.1396649435838e-05	0.000653029949092094	down
TCONS_00025907	260.246481934772	-0.773115272477462	0.1910742467552	-4.04615109365292	5.20666335784253e-05	0.000660468627892557	not
TCONS_00011379	652.858159685202	0.925772786506541	0.228995652654369	4.0427526713961	5.28273360890888e-05	0.000669032097569109	not
ENSRNOT00000093118	26413.3428212045	0.34696857069578	0.0858405722710549	4.04201138827655	5.29946581845214e-05	0.000670065144100082	not
TCONS_00047076	1173.33238435384	0.82564147916202	0.20433072424737	4.04071136244037	5.32893127012097e-05	0.000672702244664382	not
TCONS_00041310	118.638255542953	-2.04622791799252	0.506566806066235	-4.03940387228012	5.35872243351808e-05	0.000675371888637262	down
TCONS_00048138	2453.61695328446	0.725017470786136	0.179583821508729	4.03720928029643	5.40908123082806e-05	0.000680620945856529	not
TCONS_00023569	16.3339306769771	-7.79603746844098	1.93168650709469	-4.03587095515123	5.44001121680271e-05	0.000683412341609267	down
XR_001838840.1	195.059672814972	0.91416297117551	0.226675805341462	4.03290933409688	5.50905387495775e-05	0.000690975071892775	not
XR_591618.2	27.1981479869182	-5.29035311325671	1.31521739764152	-4.02241722375594	5.76039014573566e-05	0.000721341163441962	down
TCONS_00025929	977.523449970702	0.84075873348337	0.209060170291302	4.02161125341028	5.7801396210823e-05	0.000721501773149154	not
TCONS_00037175	123969.88377761	-0.437726702277654	0.10883873574981	-4.02179149970895	5.77571731139076e-05	0.000721501773149154	not
TCONS_00020865	363.031505199054	-1.43948479883148	0.358525707148964	-4.0150113928466	5.94429233545563e-05	0.000740808617372412	down
TCONS_00035541	196.645236734376	0.913999049479552	0.227776216909147	4.0127062512594	6.00265919393468e-05	0.000746891384417287	not
TCONS_00013631	966.718354556829	-0.771824060542381	0.192537781681343	-4.00868885993388	6.10567985735347e-05	0.000758502105013673	not
TCONS_00000900	35.036468096704	-2.66507742736604	0.665055084101497	-4.00730329122529	6.14159753980643e-05	0.000761753066286468	down
TCONS_00016714	738.482982754979	0.765445625498482	0.191430022913406	3.998566232449	6.37273489645251e-05	0.000788761395207725	not
XR_590800.2	1438.43856709446	0.538853697452455	0.134778116361965	3.99808004442864	6.38583579007741e-05	0.000788761395207725	not
ENSRNOT00000088540	248.812571973343	-1.02667190757387	0.256800275053348	-3.99793928320594	6.38963351889544e-05	0.000788761395207725	down
TCONS_00052040	679.086714546082	1.18278305450665	0.296249172588189	3.99252779062041	6.53726686514797e-05	0.00080571298555625	up
TCONS_00025214	2688.74557109043	-0.746155443644807	0.186983355988422	-3.99049123757844	6.5936585257364e-05	0.000811383428663058	not
TCONS_00016615	27.3963111383547	-3.8740783552303	0.972826981175479	-3.98228917391786	6.82546623893911e-05	0.000838587943255821	down
TCONS_00045966	898.167304658283	0.569479673082895	0.143296251746295	3.97414214358625	7.06333728072719e-05	0.000866450824357963	not
TCONS_00009372	267.497336895552	0.905017479305305	0.227770457577278	3.97337516432856	7.08613043030047e-05	0.000867884375899183	not
XR_593247.1	18.8198708894816	-2.96922963044927	0.747645866682324	-3.971438568403	7.14399238141325e-05	0.00087360182266609	down
TCONS_00020881	9.92598381369672	-7.07998216823447	1.78307194727501	-3.97066544569583	7.16721646805238e-05	0.000875072335646271	down
TCONS_00022837	481.457500657968	1.11331933035419	0.280427206215726	3.97008316481868	7.18475492339277e-05	0.000875845163360236	up
TCONS_00007248	8.15339161453919	-6.79286981639119	1.7114330074713	-3.96911230923838	7.21408765582378e-05	0.000878051105025032	down
XR_001840732.1	203.552673865263	-7.05872125316707	1.77862120691466	-3.9686478637077	7.22816010156221e-05	0.00087839569259109	down
TCONS_00017812	446.125465538838	-1.1008751286713	0.27753439746252	-3.96662589839865	7.2897276781189e-05	0.000884502050882315	down
TCONS_00016041	316.552493735174	-0.799590911490905	0.201684573388748	-3.96456158275273	7.3530962885063e-05	0.00089080766509129	not
TCONS_00029088	4593.46917405749	0.52986606615712	0.133736521421487	3.96201471763409	7.43199578484539e-05	0.000897713027953752	not
TCONS_00009228	112.079955280864	-1.30428885144801	0.329201260927224	-3.96198012053286	7.43307306227384e-05	0.000897713027953752	down
TCONS_00056964	697.144791554676	-0.556901192163501	0.140876489621514	-3.95311661768192	7.71398173323692e-05	0.000930201439251748	not
TCONS_00009777	311.735604207663	-0.816764164223731	0.206681965891106	-3.95179212033456	7.75681094718196e-05	0.000933924818817872	not
TCONS_00023765	857.656311856155	-0.544801465550085	0.13795144203234	-3.94922631850682	7.84041964919933e-05	0.000942539063674516	not
XR_597435.2	51.4059494167645	-9.450386756514	2.39339629104029	-3.94852569626336	7.86339764676294e-05	0.00094384929664832	down
XR_001842059.1	8.76346341606161	6.30160021850631	1.59621034824637	3.94785074876214	7.88559379790636e-05	0.000945061808847244	up
TCONS_00016626	900.522257159267	-2.84422681911475	0.720720717965211	-3.94636472660973	7.93467168462166e-05	0.000949487359014297	down
TCONS_00008764	389.253179659041	-2.32688362459259	0.590115876250731	-3.94309612440241	8.04363965215775e-05	0.000959587789953598	down
TCONS_00008765	389.253179659041	-2.32688362459259	0.590115876250731	-3.94309612440241	8.04363965215775e-05	0.000959587789953598	down
TCONS_00045571	136.203030501302	1.09898834914853	0.279360504027669	3.93394317845189	8.35635459039782e-05	0.000995374310508667	up
TCONS_00012003	446.306874087895	0.790331154697468	0.201035351725118	3.93130435973327	8.44862327603016e-05	0.0010028584309271	not
TCONS_00048669	651.763552997892	0.624066997238184	0.158737237431367	3.93144675651806	8.44361976748175e-05	0.0010028584309271	not
TCONS_00001127	1079.89275914449	0.595419919471176	0.151466003909767	3.9310465985878	8.45768756054469e-05	0.0010028584309271	not
XR_001841877.1	51.2281543727796	1.61674796893554	0.411339146931608	3.93045004589448	8.47870085772413e-05	0.00100382679548873	up
TCONS_00016719	496.815287493141	0.738982084419864	0.188205434687107	3.92646517168024	8.62033677702018e-05	0.00101905161233942	not
TCONS_00035795	131.805760387328	-1.80826497049486	0.460705823636863	-3.92498830646467	8.67339511108087e-05	0.00102377506643483	down
XR_001837589.1	66.876525093669	-1.77554708794558	0.452760254153965	-3.9216054670333	8.7960932482105e-05	0.0010366918950455	down
TCONS_00011375	642.20048810078	0.911827661275126	0.232673478231765	3.91891533235626	8.89483510153173e-05	0.00104675062474953	not
TCONS_00037870	601.985065917833	0.80027371629738	0.204654046936962	3.91037327761167	9.21535976486489e-05	0.00108283941658127	not
TCONS_00049208	35.5065983483072	-1.85257943163349	0.474184834270028	-3.90687195739905	9.3498667488371e-05	0.0010969948765077	down
TCONS_00045496	217.589889520339	0.88160383190218	0.225852474833652	3.90344995135215	9.48311673618302e-05	0.00110886996539373	not
TCONS_00034672	75.9276110958063	-3.24594556723295	0.831615366984198	-3.9031813216778	9.49365250637835e-05	0.00110886996539373	down
XR_593567.2	14.9282091296521	-4.42322700877036	1.13316472870652	-3.90342806894401	9.48397456030489e-05	0.00110886996539373	down
XR_001840139.1	9.67255364736435	6.44408097514665	1.65181359200179	3.90121561315962	9.5710854805466e-05	0.00111293671728845	up
TCONS_00009658	281.067223844836	1.12205383829345	0.287616674841503	3.90121274752856	9.57119879725925e-05	0.00111293671728845	up
TCONS_00039884	5729.41743853067	0.615421027888841	0.157723209893398	3.90190529538926	9.54384993121221e-05	0.00111293671728845	not
TCONS_00036356	189.035403592136	0.916786479905657	0.235153310792069	3.89867562067333	9.67202395299067e-05	0.00112298952702331	not
TCONS_00000123	154.424504680112	-1.00395922107705	0.257571419919269	-3.89778967476953	9.7074669717597e-05	0.00112543244684466	down
TCONS_00029858	480.303985769385	-0.990515987452475	0.254578056431553	-3.89081447685099	9.99083009688993e-05	0.00115656809447553	not
TCONS_00044891	785.446548842117	1.043187351591	0.268164836116698	3.89009747399185	0.000100203963944304	0.00115687363394903	up
ENSRNOT00000080353	23.5584844519398	-2.41354134595495	0.620442463108293	-3.8900325001348	0.000100230797310403	0.00115687363394903	down
XR_001840212.1	505.031386187627	0.741263417515357	0.190679105800528	3.88749157598212	0.000101285501655062	0.00116732287600687	not
TCONS_00031252	169.610396242178	-1.25502221651659	0.323033253443436	-3.88511771818669	0.000102280316869098	0.00117705212962464	down
XR_001837805.1	61.635954886876	-4.74140261953764	1.22111489427844	-3.88284725847959	0.00010324042371013	0.0011863539277514	down
TCONS_00027208	251.027774705652	0.853666988573637	0.220017155921639	3.88000192529384	0.000104455637977806	0.00119855558760437	not
TCONS_00025601	1035.39860300549	0.524793122070947	0.135362819751199	3.87693698340159	0.000105779741150276	0.00121196905769539	not
XR_001838809.1	10.639050997774	-4.24770640258643	1.09679683091482	-3.87282884382832	0.000107579378643211	0.00123078369651253	down
XR_001837371.1	179.800673921032	0.987649469778699	0.255123674456403	3.87125762390772	0.000108275283937272	0.00123693431094421	not
XR_590069.1	15.9621795011018	5.25766422572142	1.36048728631665	3.86454491607627	0.000111296509128406	0.00126959258734214	up
TCONS_00022637	187.232764884497	-2.13794075589195	0.553363373668331	-3.86353860343018	0.000111756222521757	0.00127297831309768	down
XR_001838409.1	31.8281789302846	2.5417874696986	0.660576635231486	3.84783132513896	0.000119168052605836	0.00135542818495196	up
TCONS_00018641	126.244103871911	1.1514597200147	0.299385541127895	3.84607658631986	0.000120024260857965	0.00136120402662429	up
TCONS_00030106	194.27680553344	0.921724560760263	0.239634858259759	3.84637096394855	0.000119880218313099	0.00136120402662429	not
XR_595999.1	59.2537311923862	-1.92310380921445	0.500226229419526	-3.8444681548308	0.000120814171922946	0.00136817672377667	down
TCONS_00032133	264.075315092627	-0.907292056548674	0.23654168619743	-3.83565396499035	0.000125230624792416	0.00141613907688558	not
TCONS_00001433	174.135616081564	-1.43203662215937	0.373467802118596	-3.83443127904404	0.000125855151526192	0.00142114473125096	down
ENSRNOT00000085172	21.5528079880229	-3.17059700113259	0.828336763877048	-3.82766664405012	0.000129363797623728	0.00145865615386986	down
TCONS_00048355	217.1667905653	-1.20771889442108	0.315720150037612	-3.82528291044206	0.000130621995634427	0.00147072085574555	down
TCONS_00012924	259.781121813846	0.790584633362342	0.206761793354087	3.8236495270112	0.000131490787319851	0.00147837267930548	not
TCONS_00015455	70.4488182686502	-2.60655942926756	0.68217056960298	-3.82097901230855	0.000132922964813499	0.00149232765381132	down
TCONS_00004706	235.106818967969	-0.901316577766798	0.236123085070575	-3.8171472200501	0.000135003621047563	0.00151351261817167	not
TCONS_00004581	247.483331711475	0.822669617209926	0.215723230405608	3.81354208196828	0.000136989186900184	0.00153357235879375	not
TCONS_00058449	218.158979296427	-5.19101786956051	1.36139441832289	-3.81301539046661	0.000137281560288975	0.00153464679842353	down
TCONS_00026265	5910.29618764194	-4.26522355192699	1.11904349974012	-3.81149039596541	0.000138131423373994	0.00154194134606341	down
TCONS_00047284	67.9691296020347	-1.4969959982515	0.393109269475981	-3.80809132343027	0.000140043557277842	0.00156105614346513	down
TCONS_00050661	114.828430895584	-1.01634991937473	0.266990438717175	-3.80669032291212	0.000140838917010405	0.00156768560900186	down
TCONS_00047043	374.930814465441	0.753491411908645	0.198064941627244	3.80426442821318	0.000142226188149909	0.00158087543983412	not
TCONS_00049972	1479.28213866477	0.576434606428993	0.151618048386046	3.80188646777257	0.000143598530232377	0.00159386209550539	not
XR_001836920.1	11.0424688478379	5.64575580854491	1.4859268184449	3.79948442848181	0.000144997421962678	0.00160710617761187	up
TCONS_00055569	681.159062411081	0.625929999974366	0.164798510249311	3.79815326623671	0.000145778176110351	0.00161347120131202	not
TCONS_00001529	634.475332215978	0.604840416976866	0.159275654270736	3.79744424687003	0.000146195644718548	0.00161580306623867	not
TCONS_00029859	109.233939765523	-1.14162292156085	0.30089281645755	-3.79411823453057	0.000148169061769137	0.00163530091619215	down
TCONS_00040965	287.119601618442	0.868464460350759	0.229059806614737	3.79143103797104	0.000149781740673386	0.001650768013571	not
TCONS_00033944	498.02449188063	0.588315093592517	0.155394167693701	3.78595350342974	0.000153120305955148	0.00168518601511764	not
XR_001836066.1	8.84743158011407	-5.92772093452113	1.5661907204155	-3.78480146590867	0.000153831333182708	0.00169063015118099	down
TCONS_00013390	400.977007471284	-1.22251176170723	0.323113891010898	-3.78353204773234	0.000154618405193469	0.00169689356486203	down
XR_001839415.1	30.9174365920763	-3.72417163277382	0.984457865916623	-3.78296701332795	0.000154969958804498	0.00169836642089529	down
TCONS_00052067	1418.29144558765	0.808997635954858	0.214019975976705	3.78000993721686	0.000156822099693912	0.00171625754482945	not
ENSRNOT00000081704	50.9746008760669	-1.89578504805589	0.50173424912773	-3.7784644985901	0.000157798342491433	0.00172452622129798	down
TCONS_00052475	88.7696077374759	-1.58576896060678	0.419841444886913	-3.77706627089644	0.00015868651868269	0.00173181069411528	down
TCONS_00025516	145.953040743053	1.00328804854012	0.265787612328679	3.77477354851072	0.000160153081104987	0.00174537820886244	up
XR_590384.2	223.030961719032	-1.62484652780483	0.430521609305497	-3.77413466057134	0.000160564018684483	0.00174741955710383	down
TCONS_00033892	45.4365832391031	-4.92523844662181	1.3054316230975	-3.7728812137516	0.000161373129760805	0.00175378252566194	down
TCONS_00018140	1337.53507264026	0.549559459592448	0.145735711963279	3.77093199867798	0.000162638991443696	0.00176508483214034	not
XR_001836529.1	96.0997284349174	1.24887227557091	0.331429829840871	3.76813479996816	0.000164471884574137	0.00178129080603343	up
TCONS_00042449	938.403589622109	0.668914604738927	0.177531742640725	3.76785917148701	0.000164653541012537	0.00178129080603343	not
TCONS_00029073	1919.73912009974	0.47217249227079	0.125324052149276	3.76761271418496	0.00016481613165628	0.00178129080603343	not
TCONS_00033748	504.406766166281	0.78167938703749	0.2075711795578	3.76583776564138	0.000165991554058223	0.00178461538109528	not
TCONS_00025040	94.2852055195391	-10.3254363984577	2.74216986215496	-3.76542552704717	0.000166265676662064	0.00178461538109528	down
TCONS_00025041	94.2852055195391	-10.3254363984577	2.74216986215496	-3.76542552704717	0.000166265676662064	0.00178461538109528	down
TCONS_00025042	94.2852055195391	-10.3254363984577	2.74216986215496	-3.76542552704717	0.000166265676662064	0.00178461538109528	down
TCONS_00025043	94.2852055195391	-10.3254363984577	2.74216986215496	-3.76542552704717	0.000166265676662064	0.00178461538109528	down
XR_001840124.1	93.6642299433096	-2.25858449512924	0.60028072702228	-3.76254707748665	0.000168191635290287	0.00180281130062867	down
TCONS_00024420	34.0132716710238	-2.17663424794869	0.578610763696857	-3.76182813130151	0.000168675944193253	0.00180552579167956	down
TCONS_00031781	1267.75705981288	0.43818448426329	0.116595338732015	3.75816468332771	0.000171164218833312	0.00182965418052463	not
TCONS_00029326	267.60400391598	0.808319976620067	0.215562006696596	3.74982581117729	0.000176957446982216	0.00188899657202054	not
TCONS_00009606	417.044772850077	0.696785327480151	0.185966958370654	3.74682327218244	0.000179088164223016	0.00190913358149884	not
TCONS_00033895	46.6035927985475	-1.77711555495016	0.474595053002422	-3.74448815618205	0.000180761903298416	0.00192435083429676	down
TCONS_00012007	104.472437225661	1.10642356455874	0.2955328881754	3.74382550581671	0.000181239542899565	0.00192681059621388	up
TCONS_00030109	228.55864718265	0.963203245034089	0.257352544827999	3.74273837345515	0.000182025721013477	0.00193253938043384	not
TCONS_00021068	158.57229030943	0.960060757352977	0.256543725400049	3.74228898350907	0.000182351640607419	0.00193337275401136	not
TCONS_00027280	731.8584489265	0.759941774094604	0.203132402924558	3.74111546534918	0.000183205322296004	0.00193716696674015	not
TCONS_00009619	435.854996610038	0.609181684628543	0.162820446891855	3.7414323339449	0.000182974445100487	0.00193716696674015	not
TCONS_00011626	3427.3652704158	-0.459973588201056	0.123013701671607	-3.7392061368008	0.000184602306991922	0.00194666994174747	not
TCONS_00027249	432.847729089444	-1.15741111720467	0.309519406121201	-3.73938142266741	0.000184473640577277	0.00194666994174747	down
XR_001836803.1	264.850055197196	-0.719495798209873	0.192617356458686	-3.73536326859618	0.000187444404807337	0.00197397652178508	not
TCONS_00053745	738.766002492765	0.589396207762967	0.157812383795367	3.7347906012701	0.000187871441189497	0.00197581082295388	not
TCONS_00029735	396.222264886964	0.676950267787969	0.181365353888068	3.73252252029216	0.000189571741915066	0.00199101289156495	not
TCONS_00011604	8236.63410119656	-0.430343720212305	0.115317875755346	-3.73180408842516	0.000190113334274163	0.0019940209315682	not
XR_351582.3	6.72559266820825	-6.51800880198557	1.74685721833504	-3.73127736690351	0.000190511328684813	0.00199551678598274	down
TCONS_00001996	548.600833126509	0.545090590122972	0.146153391375298	3.72957880069487	0.000191800117820865	0.00200632680140862	not
TCONS_00000072	5980.37296121708	-4.46601101945346	1.198428547226	-3.72655593843366	0.000194114007222732	0.00202781664764496	down
NR_132107.1	10.3065723939088	-7.12989279569223	1.91364718238066	-3.72581365119892	0.00019468619884352	0.00203107871530476	down
TCONS_00050444	1735.02126623759	0.679617934031389	0.182572104792628	3.72246315943678	0.00019728870176621	0.00205548522080155	not
XR_590641.2	126.790255279964	-1.55656044427999	0.418284031938976	-3.72130018223377	0.000198199664159053	0.00206222659885332	down
TCONS_00033947	911.008518656748	0.584720456981255	0.157421249825949	3.71436802609397	0.000203712147854611	0.00211676425975523	not
TCONS_00027243	353.424376731152	0.990412127984135	0.266818595548785	3.71193066940137	0.000205684333084348	0.00213158803543912	not
XR_357971.3	21.5226722858195	-3.20104626669322	0.862294089801099	-3.71224423842634	0.00020542960749204	0.00213158803543912	down
TCONS_00047244	213.733652601214	0.780654128492382	0.210359908498524	3.71104044522751	0.000206409118142114	0.00213481223055752	not
XR_001836681.1	572.827259023493	-0.683661801270949	0.184260742474838	-3.7102954871915	0.000207017476269074	0.00213481223055752	not
TCONS_00017124	302.91843253439	-0.726196196997645	0.195706343691263	-3.71064209417379	0.000206734215989977	0.00213481223055752	not
XR_001840498.1	8.99142826006266	-5.9510560521391	1.60396790174751	-3.71020894224596	0.000207088260911518	0.00213481223055752	down
XR_001835987.1	894.547703618891	0.913025480400842	0.246130884768064	3.70951203974751	0.000207659082819934	0.00213696448659378	not
XR_590386.2	992.163492601681	-0.613162094463776	0.165304585417681	-3.70928666566917	0.000207843999207995	0.00213696448659378	not
TCONS_00012885	344.945673581575	0.738935797197649	0.19923550299145	3.70885603269895	0.000208197757906589	0.00213778880457567	not
TCONS_00055716	469.305944552857	0.906810168572448	0.244569038058196	3.70778809849459	0.000209077491979933	0.00214400462248189	not
TCONS_00021516	229.084251853862	1.03382040337307	0.278882873068717	3.70700571174312	0.00020972421462924	0.00214781784156341	up
TCONS_00031921	1585.91554635664	1.0097907216287	0.272651050837877	3.7036010626973	0.000212560443600326	0.00217401479881276	up
XR_595337.2	620.325160349826	0.80883261517126	0.218535052125185	3.70115735350287	0.000214618327526723	0.00219219295593963	not
TCONS_00040195	238.650368322258	-0.885816627120172	0.23949712752395	-3.69865240672496	0.000216747187624173	0.00221104768158654	not
TCONS_00025249	2990.62130339656	-1.07078144618117	0.289537349601355	-3.69824980319623	0.000217091189118754	0.0022116695590273	down
ENSRNOT00000080921	8.7866795195282	-5.92093828734411	1.60172786260704	-3.69659442503981	0.000218511008552412	0.00222323570420384	down
TCONS_00058224	1591.24189777131	0.637533228688165	0.172499911622349	3.69584669749806	0.000219155189502575	0.00222689031309899	not
TCONS_00009668	2657.02400156744	0.503118612318258	0.136152731436118	3.69525170014176	0.000219669064034807	0.00222921307320518	not
TCONS_00052390	70.6813709199322	-1.29799245234324	0.351636735759887	-3.69128796949578	0.000223121350754342	0.00226131029156216	down
TCONS_00000463	592.799363942244	-0.641471579131277	0.174189639725148	-3.68260466089399	0.000230863037242537	0.00233371768824474	not
TCONS_00022107	82.8013188616574	-2.54786659777434	0.691832708901772	-3.68277845928804	0.000230705643378606	0.00233371768824474	down
TCONS_00020250	317.258224332686	0.712923385867774	0.193647723280302	3.68154798719646	0.000231822144310917	0.00234038531737145	not
TCONS_00049971	5482.50121138733	0.423229905909826	0.115109474978483	3.67675993647732	0.00023621514422017	0.00238165824120827	not
TCONS_00008601	219.409156777901	1.40110926388907	0.381297718700607	3.67458076765788	0.000238240273745871	0.00239604367988262	up
XR_001839029.1	6.64890378300733	-6.49963635680476	1.76881800036004	-3.67456479721586	0.000238255175232762	0.00239604367988262	down
TCONS_00025523	884.889099572929	0.622362773975436	0.16953185143829	3.67106693341326	0.000241540069757347	0.00242595643326981	not
TCONS_00006879	50.5810931364698	3.42725134438691	0.933728958941338	3.67049914385512	0.00024207728072963	0.00242823090066923	up
TCONS_00003379	4271.26657376736	6.12361910064102	1.66853170488611	3.67006457396565	0.000242489203690898	0.00242924440723163	up
TCONS_00039569	1263.67785466763	0.716628612673835	0.195282656047653	3.66969923073437	0.000242836016326283	0.00242960388165631	not
XR_359388.3	45.1381014337811	-2.44652039306578	0.669261827436769	-3.65555047780896	0.000256630703808064	0.00256433800454759	down
TCONS_00028472	747.682376569623	-3.69074104395214	1.01045089426819	-3.65256843740548	0.000259630369986437	0.0025909983538621	down
TCONS_00032339	122.004366467479	-1.22669277767233	0.33591569538787	-3.65178761967616	0.000260421216418714	0.0025955757462957	down
TCONS_00028068	1334.66791882662	-0.732375901776977	0.200632255165521	-3.65033977798221	0.00026189363434519	0.00260692593474308	not
TCONS_00054170	1363.31304497925	0.699572999770669	0.191803276486839	3.64734645092818	0.000264962555187104	0.00263411883744533	not
TCONS_00001329	1129.16760593729	-0.66151251426975	0.181388929362326	-3.64692882082332	0.000265393402460134	0.00263504961476936	not
TCONS_00033962	157.569602494879	0.877450692035083	0.240712794008609	3.64521834266815	0.000267164876689039	0.00264927201325907	not
TCONS_00051451	230.217236230032	1.21616222424691	0.333842465775169	3.64292248268365	0.000269560035483413	0.00266963512961647	up
XR_001840867.1	106.753136315653	-1.56461175192243	0.429907846787188	-3.63941194285048	0.000273261359912525	0.0027028661599449	down
XR_590561.2	301.192204619216	-1.45023535236748	0.398533627244686	-3.63892844474347	0.000273774850446866	0.00270452172110216	down
TCONS_00009573	136.507034797327	0.997414195053749	0.274224454604222	3.63721826521009	0.000275598381762698	0.00271566930024429	not
TCONS_00004559	307.341576245988	0.725494012847994	0.199460395233827	3.63728354191567	0.000275528570028723	0.00271566930024429	not
XR_590383.1	243.302224916407	0.825808771965578	0.227239935745143	3.63408293202366	0.000278971126048625	0.00274544128330473	not
TCONS_00000421	68.0130343958328	-1.32320245251857	0.365084116989911	-3.62437693380985	0.000289658903724014	0.00284703732540811	down
TCONS_00016256	470.257759231755	0.803528520011092	0.221751443132488	3.62355486241871	0.000290581532623382	0.00285186508347664	not
TCONS_00002000	749.275469644104	0.639973782548091	0.176627839066321	3.62328943121922	0.000290880019392229	0.00285186508347664	not
TCONS_00011607	1133.76646889408	-0.557290361511537	0.153823810576889	-3.6229135100835	0.000291303247476643	0.00285243555862467	not
TCONS_00021067	296.665501464759	0.725060076997064	0.20025649106811	3.6206570540101	0.000293855809719461	0.00287086002735822	not
XR_593378.2	79.3774137107705	-2.11811996994448	0.585018908903865	-3.62060086897559	0.00029391963423171	0.00287086002735822	down
XR_589888.2	10.8737843854403	-5.32718866097397	1.47165232366409	-3.61986902430219	0.000294752174806123	0.00287539762039332	down
TCONS_00004634	251.719729083879	0.730050261758945	0.20175454135822	3.61850720605452	0.000296307250633995	0.00288696366141401	not
TCONS_00038821	815.305523746777	0.667364237666685	0.184524013812563	3.61667960650686	0.000298406286158372	0.00290379417190724	not
TCONS_00027422	268.803278993583	-1.53091680549116	0.423501718283143	-3.61490104856582	0.000300462360616212	0.00292016528091428	down
TCONS_00002561	74.1077561369829	-1.20876335178205	0.334415790148567	-3.61455226514587	0.000300867119176516	0.00292046666986993	down
XR_590903.2	11.5032547578339	-4.35431118462961	1.20487572183976	-3.61390897476205	0.000301614988960568	0.00292409370190804	down
XR_597648.2	38.3859736356371	-1.93441902996678	0.535428248122617	-3.61284455340089	0.000302856277524537	0.00293248940839743	down
TCONS_00005364	308.788213208011	0.895938953420596	0.24810224688116	3.61116823681871	0.000304820839119215	0.00294785895653161	not
TCONS_00004569	564.625354743913	0.658888543358451	0.182640477271291	3.60757129636575	0.000309076622971261	0.00298532105302526	not
TCONS_00055510	1153.38160446383	-0.582783977613168	0.161683253758045	-3.60447952442427	0.000312779105126185	0.00301363246295438	not
XR_595708.2	14.5323575594918	-5.11733116572276	1.41969961927721	-3.60451682612135	0.000312734188896022	0.00301363246295438	down
TCONS_00001985	1539.99513623953	0.567738722835451	0.157534924045011	3.60389117700172	0.000313488353447057	0.00301674629782673	not
XR_359890.2	76.5855071890317	1.52187269706377	0.422490553818262	3.60214609133821	0.000315600907047412	0.00303334008323306	up
TCONS_00010913	85.7815021166822	-1.26271466231738	0.350609876762035	-3.60148058000774	0.000316410061776112	0.00303738110899083	down
TCONS_00029093	3207.5523614125	0.561724423703994	0.156018985191659	3.60035942429668	0.000317777599936696	0.00304676584773662	not
XR_593570.2	7.60134204358171	-5.70565747313179	1.58519649710463	-3.59933767425881	0.000319028704157725	0.00305501261554959	down
NR_027983.1	71.5470474288528	-2.29859435605465	0.638777565183666	-3.59842687241801	0.000320147840882971	0.00306197702406308	down
TCONS_00052076	402.897444835929	0.73324815535559	0.204078608404551	3.59296920479804	0.000326931238239691	0.00312303263521387	not
TCONS_00029138	410.890996056903	-0.587721607681246	0.163616127526883	-3.5920762614595	0.000328053810122885	0.00312992975860834	not
TCONS_00003371	1135.96848633667	10.0992266287026	2.81317073788321	3.58997997977963	0.000330703360004399	0.00315136104277362	up
TCONS_00002729	1216.64141780002	0.494466874200796	0.13777821602966	3.58886105837188	0.000332125780375612	0.00316106071602319	not
TCONS_00001507	348.933774742328	1.05738539550988	0.294952601029476	3.58493328019239	0.000337164388204884	0.00319733316678757	up
TCONS_00038291	654.540733088647	0.546820360211158	0.152518196741112	3.58527947415576	0.000336717428107305	0.00319733316678757	not
XR_597434.1	12.8423428315104	-6.47129327441498	1.80504919325268	-3.58510632209074	0.000336940909929831	0.00319733316678757	down
TCONS_00025517	790.151514638097	0.650118349359138	0.181414096666614	3.58361539320655	0.000338870954281248	0.00320677711556406	not
TCONS_00015437	1646.22561075655	-0.561102896213436	0.156592896453198	-3.58319508050697	0.00033941692558918	0.00320677711556406	not
TCONS_00035457	296.39423559965	-1.22216016461756	0.341109284362202	-3.58289914888339	0.000339801823865759	0.00320677711556406	down
TCONS_00056666	15090.0303676765	-1.22606320452634	0.342166367214453	-3.58323705075872	0.000339362370755617	0.00320677711556406	down
TCONS_00032774	328.609361452555	-0.852941876247555	0.238260113482552	-3.57987689916053	0.000343756108993375	0.00323627739237859	not
XR_001841378.1	9.35006790620589	-6.98998178249035	1.95251287231649	-3.57999267589839	0.000343603838111203	0.00323627739237859	down
XR_350683.2	18.144397475371	-2.90444021068405	0.811409843558996	-3.57949836785887	0.000344254398371485	0.00323706843426569	down
XR_001840360.1	57.3921918522879	1.55230026944292	0.434285539922473	3.57437705551981	0.000351062721419574	0.00329712031871701	up
TCONS_00024106	1438.1778845592	0.537214701821512	0.150401494899212	3.57187075953941	0.000354440322557735	0.00332484595494135	not
NR_110701.1	36.6561053732305	-2.21603014585082	0.621380248608098	-3.56630284083662	0.000362052963273371	0.00339218447843899	down
XR_590930.2	6.81932312158754	-6.5339618419069	1.83309488947949	-3.5644427789345	0.000364629983410622	0.00341223795253964	down
TCONS_00012910	333.808123131445	0.694969009183021	0.195087086192709	3.562352704866	0.000367546132167517	0.0034354132497093	not
TCONS_00028747	194.478878840464	0.995640707208191	0.279735064334435	3.55922740532042	0.000371947370341365	0.00347239755298378	not
TCONS_00038961	328.931052449206	0.766797798259931	0.215504861201305	3.55814617816746	0.000373481457167502	0.00348086960012573	not
TCONS_00006190	849.981934799186	0.631864078548177	0.177591660940961	3.55796029611004	0.000373745788905233	0.00348086960012573	not
TCONS_00056377	287.541524422113	0.725256100493954	0.204128883719063	3.55293228121555	0.000380962521390195	0.00354385850255117	not
TCONS_00027926	99.8548445202363	1.83941183545085	0.517781463808474	3.55248683860039	0.000381608108301165	0.00354519967347726	up
XR_001837515.1	357.510833403686	-0.633803052270916	0.178425142024941	-3.55220707730931	0.000382014093302771	0.00354519967347726	not
XR_001838385.1	35.8526976823684	-4.33006590113144	1.22000693294684	-3.5492141759166	0.000386382675707518	0.00358148781492117	down
XR_001842010.1	37.427606638066	1.68444468961144	0.474734167646741	3.54818507789578	0.000387895551938195	0.00359125099863159	up
TCONS_00056493	1142.89741191623	1.05582301647971	0.297660046175353	3.54707670729085	0.000389531157414538	0.00360212599294343	up
TCONS_00004578	515.331568154181	0.559600589531869	0.158054913203626	3.54054535976951	0.000399300990981094	0.0036837519994407	not
XR_597275.2	144.129040599108	-0.950971773201158	0.268590021472877	-3.54060723472256	0.000399207371440187	0.0036837519994407	not
XR_590927.2	6.37974341632019	-6.43796690137092	1.82062557719986	-3.53612899983125	0.000406036370123602	0.00374147192941725	down
XR_001840168.1	37.905131177004	-1.72443682409053	0.487991901838333	-3.53374065756899	0.000409722894269218	0.00377099493029407	down
XR_001840713.1	11.9635604710272	-3.81209317055689	1.07900124231961	-3.53298311535002	0.000410898713452646	0.00377736770225762	down
XR_001838261.1	135.699216326791	1.3993010828078	0.396277453098631	3.53111455589052	0.000413812486725699	0.00379968363252011	up
TCONS_00011589	33850.381337811	-0.384000019510428	0.108795497753905	-3.52955800045178	0.00041625445233585	0.003813144537576	not
NR_131072.1	466.710968564253	-0.61001616371861	0.172825030073358	-3.52967485936315	0.000416070654730157	0.003813144537576	not
TCONS_00013644	559.394450044042	-0.573631737942458	0.162557737197205	-3.52878766543461	0.000417467946571086	0.00381978282729094	not
ENSRNOT00000079761	308.214836596826	-0.856247273728297	0.242842045037785	-3.52594326734099	0.000421977353735322	0.00385652753460563	not
TCONS_00037444	25.4864861184934	3.91176688397143	1.1101497473836	3.52363894437726	0.000425663852606165	0.0038856744675988	up
XR_001842065.1	7.38236254299278	6.05465583047159	1.71889995331042	3.52240153291701	0.000427655875235228	0.00389022469044013	up
TCONS_00025044	2054.5815710335	-3.97116974083526	1.12724540260542	-3.52289726057578	0.000426856795001955	0.00389022469044013	down
TCONS_00040695	569.514768885731	-4.43979861846805	1.26035944746325	-3.52264477201653	0.000427263615510745	0.00389022469044013	down
TCONS_00038366	159.46799553241	1.36969806934401	0.389433641321298	3.51715394873643	0.000436200711337349	0.00396333995161633	up
TCONS_00045862	131.104836667267	1.24808288635149	0.354999749855344	3.51572891772476	0.000438548510322915	0.00398004420402237	up
TCONS_00021368	1305.75849871027	0.576412356356364	0.164096832673846	3.51263547848009	0.000443685738593371	0.00402199577884989	not
XR_001839503.1	9.53939366804198	5.42935306487672	1.54591168525509	3.51207194865135	0.000444627611209687	0.0040258634461095	up
TCONS_00011647	547.362094050977	0.634917510359061	0.180915664718753	3.5094667526225	0.000449006190618094	0.00406080367302059	not
TCONS_00032718	579.041394871483	-0.670740417527965	0.191330003119914	-3.5056729555771	0.000455454480368181	0.00411435989548782	not
TCONS_00029175	392.007093319625	-0.634291585896474	0.181057377604186	-3.50326285672333	0.000459595685205011	0.00414697538590295	not
TCONS_00048065	110.837870546467	-1.11134108093262	0.317587720218385	-3.49932006240171	0.000466446310742207	0.00420393480062238	down
XR_001836577.1	141.069899139936	-0.893102339468705	0.255423541636548	-3.4965545217423	0.000471308170397859	0.00423911326795158	not
XR_353973.2	67.1579581772162	-1.37305547900182	0.392696168985233	-3.49648299994863	0.000471434531590724	0.00423911326795158	down
TCONS_00000621	1499.59738723116	1.10300658197719	0.315635278568703	3.4945605161088	0.000474842946986983	0.00426485377903022	up
TCONS_00013849	221.973346527943	-1.26101317424611	0.36102601751293	-3.49285955326183	0.000477877775274014	0.00428339697772876	down
XR_001839629.1	19.0734259322196	-3.91616014405458	1.12121288411891	-3.49278910323266	0.000478003860324991	0.00428339697772876	down
TCONS_00001878	249.740461071349	-0.775196973568671	0.222302439135041	-3.48712761130689	0.000488238332405916	0.00437009659727357	not
TCONS_00017296	410.734642916367	0.723127503958469	0.207505276732447	3.48486320610947	0.0004923886980304	0.00440220284486218	not
TCONS_00001973	333.585992436984	0.629753955875681	0.180903648529188	3.48115674280652	0.000499253239134708	0.00445338448698471	not
XR_001837574.1	30.6069576787986	-2.16803837303508	0.622777043197723	-3.48124324220917	0.000499092026413267	0.00445338448698471	down
TCONS_00057041	760.656970664907	0.586189610258548	0.168438675239267	3.48013666947847	0.000501158060393364	0.00446527831689139	not
TCONS_00047265	1206.7437502743	0.494476197004752	0.142154155819691	3.47845051840728	0.000504321537409901	0.00448834680332684	not
TCONS_00020343	404.151691136302	-0.583341876886002	0.167805184487491	-3.4763042552448	0.000508375186867851	0.00451927612080249	not
TCONS_00046949	97.1627035811877	2.77431161898028	0.798564632252662	3.47412282854834	0.000512526358653735	0.00455100109831851	up
TCONS_00025729	151.075253622053	1.01958854282324	0.293594906023038	3.47277327333204	0.000515110308440798	0.00456875363241361	up
TCONS_00040693	39.9837520115796	-3.55983497332716	1.02534816926632	-3.4718304279749	0.000516922743476541	0.00457963074549398	down
TCONS_00018868	187.79570681836	-1.05642475138277	0.304992359102638	-3.46377448435439	0.000532652857406737	0.00471364601107163	down
TCONS_00001173	54.8261445979984	1.37288179177457	0.396924005554479	3.45880262358215	0.000542582357958898	0.00479608432702582	up
TCONS_00009581	12.8191341496629	-7.44738578700376	2.15631237653652	-3.4537601638988	0.000552828784163423	0.00488113459825197	down
TCONS_00008514	659.391451904323	-0.499439984473628	0.144642194864904	-3.45293422116628	0.000554524204984179	0.00489057803357379	not
XR_001841315.1	153.427711261818	-0.849085163345881	0.245948583817052	-3.4522872633309	0.000555855602949558	0.00489679332744966	not
TCONS_00012898	353.750709731568	0.624292074097792	0.180880253020318	3.45141088467886	0.000557663883154447	0.00490719097181177	not
TCONS_00054329	838.49767346083	-0.953099397775892	0.27661851456497	-3.44553725651662	0.000569925397031928	0.0050038169128174	not
TCONS_00006535	61.5940498684005	-1.36986627034778	0.397547831768968	-3.44578981666757	0.000569393039778245	0.0050038169128174	down
TCONS_00024193	475.427898279951	0.700315559990209	0.203682294316882	3.43827411380531	0.000585434746142933	0.00513421672992242	not
TCONS_00033934	729.780570593842	0.988982144567647	0.287719483814149	3.43731377332262	0.000587514570309686	0.00514668032780257	not
NR_132626.1	111.064930633545	-1.13492164349485	0.33050410480627	-3.43391088640217	0.000594939752812323	0.00520588939358957	down
XR_594833.1	331.694630576844	0.694483885919908	0.202267283524477	3.43349588632739	0.000595851245189751	0.0052080331430791	not
TCONS_00044832	13.1905589914024	5.02521236210719	1.46470349902249	3.43087346036991	0.000601641179965967	0.00525276444721125	up
TCONS_00038699	497.048256312868	-0.724710102556103	0.211422199557411	-3.42778622147155	0.000608524449428641	0.00530693085695916	not
XR_001841968.1	299.966156514213	-0.609849592818182	0.178381610261337	-3.41879183579924	0.000628998264146466	0.00547502117372487	not
ENSRNOT00000076847	28.6468501912337	-3.48065879137387	1.01812213611327	-3.4187045619708	0.000629200027387373	0.00547502117372487	down
TCONS_00028760	597.213610434145	-0.61408647370424	0.179734818744735	-3.41662499226923	0.000634025509186501	0.00551087355815719	not
TCONS_00033912	823.381766447488	0.68527718698875	0.200644848332352	3.41537394398308	0.000636945032247799	0.00553009831331589	not
TCONS_00006065	365.108027219647	-0.818133762895236	0.239792258470741	-3.41184393571681	0.000645250438619536	0.00559598993049174	not
TCONS_00047040	600.203983500834	0.613256081946875	0.179831379067339	3.41017282482852	0.000649217258303577	0.00562415039510438	not
TCONS_00004488	299.539837713331	0.688936801717049	0.202079977213196	3.40922842142948	0.00065146906591588	0.00563740784171283	not
TCONS_00027339	3547.7608808052	0.358022277567864	0.105150066845168	3.40486970964122	0.00066195628418975	0.00572182124409149	not
TCONS_00016773	23.7877371566895	6.76749956539749	1.99082749987009	3.39934000602217	0.000675486871994987	0.00583232532350147	up
TCONS_00054119	1583.69242887058	0.714302018618617	0.21027416317952	3.39700326382366	0.000681281543749658	0.00587586532324484	not
XR_592974.2	42.2377799762038	-2.63141341919352	0.775087970059914	-3.39498678968029	0.000686319120246815	0.00591278677575371	down
TCONS_00020867	13.0472537617969	-3.49146278418479	1.0288977969537	-3.39340097191587	0.000690305124115982	0.00594057735665449	down
TCONS_00054941	1224.72567988547	0.536889950807299	0.158368492312397	3.39013109847779	0.000698592069799112	0.00600527880463175	not
ENSRNOT00000086870	7.2781951128773	-5.64373068726741	1.66681988110063	-3.38592714861353	0.000709382131514202	0.00609079301035822	down
XR_593443.2	16.8763583212756	-5.97805076401838	1.76570252091263	-3.38565001364359	0.000710098852372196	0.00609079301035822	down
XR_001838384.1	21.8554903760377	-4.51311668678013	1.33326463889873	-3.38501191369474	0.000711751652486849	0.00609827567163623	down
TCONS_00016772	1382.73845504734	0.920840419645468	0.272157632183974	3.38348188972704	0.000715729277061251	0.00612563917958008	not
TCONS_00017082	214.906810768086	-2.29395608896423	0.678160474769339	-3.38261543441391	0.000717990962682207	0.00613827284726342	down
TCONS_00032301	362.166357640921	-0.852205173435594	0.25204124971443	-3.38121309270276	0.000721665533085122	0.00616294478199688	not
TCONS_00033374	462.553378282278	-0.639459791590263	0.189321179775638	-3.37764529223872	0.000731093192967393	0.0062366399670821	not
XR_597361.2	448.782353665929	-0.697616760460244	0.206703769977755	-3.37495905631193	0.000738266736843879	0.00629096650130651	not
TCONS_00049765	618.773955187521	0.677405071713904	0.200856283078102	3.37258591731731	0.000744658495914063	0.00633162294567191	not
XR_595725.2	177.349520523331	-0.908490606474859	0.269370001468096	-3.37264952119198	0.000744486518495797	0.00633162294567191	not
XR_595119.2	204.218982980979	-1.04835351499291	0.311022931632841	-3.37066308741015	0.000749875053102964	0.00636904746189844	down
ENSRNOT00000076561	23.5516760802677	-5.4520864293457	1.61933477263687	-3.36686800127667	0.000760270694245813	0.0064503313841876	down
XR_001839745.1	12.8648356332936	-3.67255491930992	1.09279521390308	-3.3606982100451	0.000777457240740718	0.00658899227673316	down
TCONS_00027348	836.491235899818	0.785579378130985	0.23378741804623	3.36022949693401	0.000778777516949935	0.0065930308964754	not
TCONS_00002730	888.069581430396	0.558861020775192	0.166396007533087	3.35862037233114	0.000783325970956811	0.00662436053793996	not
XR_593442.2	8.46492355042104	-3.90326202681997	1.16243879195921	-3.35782155053627	0.000785593119273021	0.00663635095567501	down
TCONS_00048769	409.845116931606	0.89203122906137	0.266520990301548	3.34694549968506	0.000817072726304016	0.006890938445408	not
TCONS_00056777	45.1152497991411	-2.68953984290305	0.80361474015679	-3.34680252676587	0.000817494233285541	0.006890938445408	down
XR_001842057.1	121.709122898832	1.36588588732094	0.408516354665086	3.34352804171263	0.000827203334455073	0.00695514397418329	up
TCONS_00004632	306.559741748223	0.71596531107797	0.21415721555536	3.3431762232307	0.000828252843339085	0.00695514397418329	not
TCONS_00001538	505.459279424594	0.549058254831531	0.164215209178711	3.34352863889729	0.000827201554044216	0.00695514397418329	not
ENSRNOT00000091301	109.340313765201	-1.23639256102845	0.369841234631692	-3.34303599829727	0.000828671492188974	0.00695514397418329	down
TCONS_00005441	32.8447619509996	1.7848546928105	0.534310607088401	3.34048148985222	0.000836332555248456	0.00700439719904762	up
TCONS_00057027	217.49133823838	0.960468607087564	0.287518306940201	3.34054765871769	0.000836133286350234	0.00700439719904762	not
TCONS_00039719	684.171565241335	0.494341150255895	0.148193821981667	3.33577435041152	0.000850621764735222	0.00711644375764564	not
XR_001842515.1	263.882738383241	1.0958474004164	0.328545896246986	3.33544692822031	0.000851624077372031	0.00711720913431556	up
ENSRNOT00000080259	284.720120004029	0.86005474703013	0.257903837848793	3.33478847854283	0.000853643056256501	0.0071264603008422	not
TCONS_00017132	484.219888797739	-0.757167023319012	0.227143733664048	-3.33342686194849	0.000857832216922809	0.00715378969374048	not
TCONS_00048668	109.210304337319	0.938799346598786	0.281700583441386	3.33261413636413	0.000860341732204501	0.00716706854525157	not
TCONS_00050470	866.378275386813	-0.548165930127062	0.164539896272714	-3.33150769232596	0.000863769128162434	0.0071879573668384	not
XR_001841313.1	36.7629664958537	1.67196955365598	0.502033204767537	3.3303963518313	0.000867224433050225	0.00720903374452602	up
TCONS_00023175	107.76709221079	-1.16409728221031	0.349753064197719	-3.32834048182129	0.000873650211582279	0.00725473193762373	down
TCONS_00028105	52.2417728082502	2.14530889748295	0.645113202926747	3.3254766570427	0.00088267491028442	0.00731412698723485	up
TCONS_00006489	28.8176331346106	2.13781792751308	0.642810967214317	3.32573343727709	0.000881862211868097	0.00731412698723485	up
TCONS_00040922	1574.96694606074	-0.596725277993073	0.179607346453431	-3.32238791884715	0.000892505192564062	0.00738774954946566	not
ENSRNOT00000093217	95.5499833742904	-1.14519683476614	0.344890290855696	-3.32046701553943	0.000898669777490591	0.00743090544054125	down
TCONS_00028093	33.1464503918656	-2.72865721390234	0.822047519874597	-3.31934243207569	0.000902297095299342	0.00745301215926961	down
TCONS_00046064	2924.25007377452	-0.737735074431245	0.222314764321513	-3.31842591148974	0.000905263342109962	0.00746961748178167	not
TCONS_00004550	356.152108132561	0.659258517245323	0.198733852764019	3.31729349618227	0.000908940796407458	0.0074920499822024	not
TCONS_00053591	610.732663153111	0.757891727982634	0.228599570648178	3.31536811654408	0.000915225154006029	0.00753590026702119	not
TCONS_00050416	460.020110166506	-0.816711112989018	0.246390858009679	-3.3146973048689	0.000917424095999838	0.00754605461699235	not
XR_001836904.1	7.5837717445133	-5.69993443586196	1.72063139198406	-3.31269931631862	0.000924002606087349	0.00759217283277239	down
XR_001842282.1	205.282152244192	1.0317388910121	0.311619925000267	3.31088870845218	0.000930001878062508	0.0076334397848534	up
TCONS_00029315	340.664930386159	0.787921842169669	0.238092709457011	3.30930688288014	0.00093527261854321	0.00766060821938851	not
TCONS_00041239	1292.04591438681	0.511230233349899	0.154472733381791	3.30951762267555	0.000934568826168265	0.00766060821938851	not
TCONS_00048095	182.748934697519	0.815309425147228	0.246392969441031	3.30898006950785	0.000936365024648687	0.00766152492419355	not
XR_361957.2	5.22848379440009	-6.15308722242634	1.86006265274191	-3.30799998234259	0.000939648155291508	0.00768034590528017	down
TCONS_00037782	129.030630744031	0.959625604140794	0.290357164049812	3.30498338927213	0.00094982029040688	0.00775537695845283	not
TCONS_00033577	265.016611364804	0.678004937015014	0.20516478748455	3.30468471382338	0.000950832972307003	0.00775554159249156	not
XR_592164.2	26.3292960862434	-1.89470396870854	0.573603149938189	-3.30316172237324	0.000956012360962808	0.00778965650527985	down
XR_593563.2	11.9552613854657	-7.34736257332261	2.22688507098488	-3.29939010730946	0.000968951564916078	0.00788686200859816	down
TCONS_00047512	52.3558580350386	-1.77391034866783	0.537734406651681	-3.2988596725909	0.000970784270135955	0.00789355701024178	down
TCONS_00044913	178.331510505266	-0.864218073175538	0.262027192358074	-3.29819995168493	0.000973068151256391	0.00790390284191002	not
TCONS_00012129	166.797079923075	-0.863529637501383	0.261895782048152	-3.2972262124581	0.000976448222492954	0.00792312192166141	not
TCONS_00034389	75.6531544789613	1.25694968726066	0.381423834052756	3.29541464125393	0.000982765546074085	0.00796610993467106	up
TCONS_00036166	461.996842003788	0.614673926813216	0.186659151386212	3.29302861525075	0.000991143866074863	0.0080256975849834	not
XR_595732.2	10.3680046339204	-3.56377057128462	1.08304865767564	-3.29049904270499	0.00100009842097314	0.00808982304501464	down
TCONS_00055366	2487.97707943016	0.419282474145281	0.127490441248477	3.28873655184946	0.00100638175439192	0.00811544585017383	not
XR_350997.3	178.559601289909	-1.26222418345784	0.383769695734775	-3.28901473327943	0.00100538760649179	0.00811544585017383	down
ENSRNOT00000083960	33.0223955094132	-2.28569465948148	0.694889059477866	-3.28929435325825	0.00100438923382883	0.00811544585017383	down
NR_132654.1	127.75028687086	-1.58149861083907	0.480954762344465	-3.2882481569158	0.00100812935214314	0.00812115748210975	down
TCONS_00045568	60.5303354547366	1.37542407841508	0.41846937713712	3.28679744220421	0.00101333694667554	0.00815470123720149	up
XR_001839044.1	6.83618903115507	5.94386468212659	1.80972834601268	3.28439607813103	0.0010220118153242	0.00820760567825625	up
TCONS_00026194	247.442642328514	0.714391954510871	0.217501799580872	3.2845335343777	0.00102151340929591	0.00820760567825625	not
TCONS_00004579	60.8511452925736	2.24945243124416	0.68531938537271	3.28234175080397	0.00102948752004256	0.00825300807787766	up
TCONS_00016614	150.747071190935	-2.06195222770552	0.628210680706685	-3.28226229039276	0.0010297776908025	0.00825300807787766	down
ENSRNOT00000092788	6.01623913509867	-6.35839601180919	1.93823925935581	-3.28050109454622	0.00103622862733725	0.00829619927665297	down
TCONS_00016291	357.470858246816	-0.694886853639972	0.211918158190213	-3.27903403641447	0.00104163071932765	0.00833091345018041	not
TCONS_00029327	398.821315032627	0.583859703431261	0.178117942829438	3.27793873068899	0.0010456808998588	0.00835475516512952	not
ENSRNOT00000093470	427.80991468033	-0.534990257251244	0.163260927361155	-3.27690321192268	0.00104952339823804	0.00837689053506849	not
TCONS_00016758	1761.93316411558	0.483642810388278	0.14763775923901	3.27587476863091	0.00105335256888819	0.00839887446254321	not
TCONS_00027654	97.9805887413225	-1.3235059398908	0.404111209821022	-3.27510325802883	0.00105623359109557	0.00841326124446565	down
TCONS_00015363	115.461571021975	-1.77502375088118	0.542159480474582	-3.27398821713382	0.00106041032934005	0.00843792903611322	down
TCONS_00054944	2136.5285114214	0.613870580988487	0.187776135234006	3.26916186779264	0.00107866575014986	0.00857445999152694	not
TCONS_00006193	286.434196568239	0.854788073553356	0.261544590078113	3.26823075674425	0.00108222090903274	0.00859397782843681	not
XR_001841183.1	22.3374057340088	-2.08958605098111	0.639544937550677	-3.26730137053979	0.00108578028715688	0.00861348950644049	down
TCONS_00020987	955.710049591813	0.511512877770259	0.156616652480049	3.26601845761848	0.00109071139809263	0.00864383251997548	not
NR_045202.1	213.851064135889	-0.753769192827651	0.231028464205764	-3.26266806741315	0.00110368707753303	0.00873780225313383	not
TCONS_00031546	182.887106508065	-0.705778156324372	0.21642657755005	-3.26105122722811	0.00110999984735902	0.00877888543245284	not
TCONS_00056421	38.2736569500202	1.7846572302902	0.547873232928899	3.25742730804628	0.00112427049730959	0.00888276002626605	up
TCONS_00012069	1067.40770942129	-0.392924443314775	0.120649397879847	-3.25674599475483	0.0011269723138847	0.00889511278858085	not
TCONS_00020982	1783.54520139807	0.540112904246484	0.16599604872352	3.25376964331293	0.00113884587218699	0.00897975948059447	not
XR_595129.2	6.78691851001331	-5.53920649319223	1.70272206732764	-3.25314776820025	0.00114134127787373	0.00899036365454166	down
TCONS_00015439	314.976570662398	-0.608422748171709	0.187086731844738	-3.2520892431679	0.00114560046046556	0.0090098943981829	not
TCONS_00052455	322.067990427489	-0.684228749505963	0.210405117978254	-3.25195867895514	0.00114612682771868	0.0090098943981829	not
TCONS_00025513	847.134326080856	0.453631589769788	0.139594950999304	3.24962748668502	0.00115556269503257	0.00907494160701956	not
TCONS_00016371	115.81974922317	1.14725225191757	0.353116900481138	3.24893045434638	0.00115839795528655	0.00908807391828225	up
TCONS_00003664	59.295457573112	1.44406067675922	0.444750126336448	3.24690335369754	0.00116668000074445	0.00913470693969649	up
ENSRNOT00000090485	20.9508434674399	-4.05141032621785	1.24768809953643	-3.24713390127158	0.00116573531134092	0.00913470693969649	down
XR_357896.3	99.3533860542978	1.32001010098839	0.406692462630078	3.24572059302966	0.00117153760334028	0.00916355839089181	up
TCONS_00001490	946.972448984755	0.734464053422626	0.2263993441167	3.24410857411335	0.00117818826940328	0.00919716597114606	not
TCONS_00010755	90.5363451654415	-1.52594516967875	0.47035264789334	-3.24425763629331	0.00117757182665094	0.00919716597114606	down
TCONS_00050406	90.1074399411471	-1.45845406861868	0.449635679571664	-3.24363509143234	0.00118014832303894	0.00920327245132365	down
TCONS_00038715	857.632389431647	-2.38052185233102	0.73449010852325	-3.24105365709722	0.00119088765874966	0.00927776287683933	down
XR_001836097.1	12.1869482979244	-4.46461466501842	1.3780412635307	-3.23982654451112	0.00119602431543595	0.00930850000081326	down
XR_350782.3	26.348976900126	1.8735217774907	0.578338627218466	3.23948927032843	0.00119743971690118	0.00931024273419484	up
TCONS_00018424	195.580562065144	-0.705072296226102	0.218166659099028	-3.23180590076352	0.00123010581439076	0.0095547185225143	not
XR_596446.2	1231.67536631443	0.483706188167869	0.149751301647662	3.23006333064098	0.00123762800184431	0.00960360000636689	not
XR_001836905.1	13.8369125265091	-2.68462856201827	0.831642402068261	-3.22810447776798	0.00124613452276357	0.00966001504055017	down
XR_590640.2	394.645348610655	-1.17875765385591	0.365347330782562	-3.22640280779128	0.0012535679879893	0.00970800818448801	down
TCONS_00022870	1106.22292862166	0.999224398004254	0.310012340481664	3.22317620147561	0.0012677754204113	0.00979861239870815	not
ENSRNOT00000091905	10.6866358865537	-4.25888894814778	1.32123988101	-3.22340326640167	0.00126677076329295	0.00979861239870815	down
XR_001839340.1	6.57017134208639	5.88663971884392	1.82663660679792	3.22266601738763	0.00127003543242207	0.00980638030528267	up
TCONS_00003288	271.624522055595	-1.2174052053981	0.378156297435791	-3.21931755111075	0.00128496101484923	0.00990585733125729	down
XR_353273.2	17.2000676762703	-2.73123072787381	0.848417107175745	-3.21920751570612	0.00128545422752686	0.00990585733125729	down
TCONS_00035435	104.37601573572	-0.938501913722109	0.291592434194908	-3.2185400019494	0.00128844997772255	0.00991916071519605	not
TCONS_00030771	390.482169984169	-0.590081562200107	0.18350499264608	-3.21561584614855	0.00130164946381738	0.0100109142817609	not
TCONS_00050805	252.534481216342	1.10468415076582	0.343658338289362	3.21448376973666	0.00130679302290992	0.0100405906401358	up
TCONS_00016701	642.668669839158	1.02741275427414	0.319725440527326	3.21342196785972	0.00131163433216807	0.010067888675404	up
TCONS_00000905	48.3834528596092	-2.25431302570131	0.701700002045484	-3.2126450322501	0.00131518726787717	0.0100852534947912	down
TCONS_00001422	223.149682990876	0.861850381829845	0.268349551977316	3.21167065672128	0.00131965565173217	0.010109597316309	not
TCONS_00024235	334.683883889661	-0.966589696806088	0.301105166891419	-3.21013985507146	0.00132670404796682	0.0101437039440438	not
TCONS_00012337	12.6866235993098	-7.43150717994355	2.31489576582702	-3.21029883489747	0.00132597043094164	0.0101437039440438	down
TCONS_00038630	19.6396496520619	5.62800358307709	1.7534035178658	3.20975949103112	0.00132846076904325	0.0101472066953118	up
TCONS_00011935	56404.2045160703	0.28408772527853	0.088524297258574	3.20914973714761	0.00133128141166087	0.010153685113192	not
XR_590928.2	8.23811564943108	-6.80670035085229	2.12111860384161	-3.20901449759787	0.00133190776056076	0.010153685113192	down
TCONS_00011580	5854.57253994948	-0.379579757654311	0.118368228688173	-3.20677061624592	0.00134233984041449	0.0102232392914219	not
TCONS_00000073	9505.39491364986	-3.03976996286056	0.948260786567451	-3.20562655961345	0.00134768766648001	0.0102539741245129	down
XR_001840935.1	6.04013166146998	-6.35856432831098	1.98580907480482	-3.202001848509	0.00136476122294048	0.0103737784008335	down
ENSRNOT00000083718	40.7582943237644	-3.8698868870791	1.21002774577215	-3.1981802901632	0.00138297788014765	0.0105020302774283	down
TCONS_00013992	239.464788076493	0.634956662294303	0.198737497033746	3.1949514901382	0.00139854345513655	0.0106099209305214	not
TCONS_00029080	4426.1998596262	0.505271143839883	0.158170026673988	3.19448099279468	0.00140082509201256	0.0106169226663299	not
XR_590344.2	141.398124127659	-1.01442597209593	0.317780598420932	-3.19222122790587	0.00141183153692874	0.0106899725092647	down
XR_594930.2	32.6538692375157	2.43229560616445	0.762161462730201	3.19131276652526	0.00141627872969913	0.0107132642728645	up
XR_001838081.1	41.5336028410941	3.3190987895535	1.04078878407619	3.18902244176234	0.00142754794711739	0.0107880654340187	up
TCONS_00013165	276.698632747414	0.629193335520484	0.197324817246998	3.18861734828267	0.00142954973436052	0.0107927551925537	not
TCONS_00004540	697.071735726714	0.461994885332619	0.144920751816085	3.18791394291774	0.00143303179156555	0.0108086007908235	not
TCONS_00006542	60.3194147310887	-1.20347543230499	0.378036748400407	-3.18348794765925	0.00145512170961678	0.0109646297386167	down
TCONS_00022706	1911.47218368786	0.455272137713139	0.143055104067348	3.1824948902124	0.00146012092186789	0.0109749744031646	not
TCONS_00053905	519.195623411401	-0.554225642043017	0.174154535909474	-3.18237844997103	0.00146070813658705	0.0109749744031646	not
TCONS_00008531	418.094520804496	-3.3604762361081	1.05589100333909	-3.18259765968374	0.0014596028303657	0.0109749744031646	down
TCONS_00038716	10.9750338319216	-7.22141750805557	2.26955859829166	-3.18185990592675	0.00146332582721116	0.010984080704926	down
TCONS_00042381	64.3678568254774	1.85999833253528	0.584696066884152	3.18113706912245	0.00146698203325369	0.0110009573971635	up
TCONS_00009621	152.144156597573	0.791717298763781	0.249018403731132	3.17935255748651	0.00147604440967533	0.0110583039474622	not
TCONS_00037549	178.606855384038	0.725326616776282	0.228426644914729	3.17531528358719	0.00149673780057348	0.0112025949939475	not
XR_001837284.1	47.1353513350425	1.54665242135795	0.48835513539235	3.16706492727951	0.0015398593413248	0.0115033086932237	up
XR_593864.2	4717.17812086901	0.519674292240257	0.164086947618028	3.16706660574848	0.00153985045340356	0.0115033086932237	not
TCONS_00046110	1425.53365038527	0.500626151965288	0.158151487328224	3.16548494372551	0.00154824674333697	0.0115549188657451	not
XR_001835898.1	11.2205810655845	3.69029917108377	1.16713286666622	3.16185009991593	0.00156770242089907	0.0116889567909402	up
TCONS_00001299	47.7994140952855	-1.3629549342163	0.431420850769145	-3.15922360216573	0.00158190070645113	0.0117835768543462	down
TCONS_00034524	339.273000456265	-1.21643890374957	0.385198931596232	-3.15794983830497	0.00158882894557276	0.01182391369591	down
TCONS_00001198	203.588761163419	0.655414715829763	0.207592368318388	3.15721970484263	0.0015928128621272	0.0118422832584795	not
XR_001840141.1	71.3240113118065	1.42830159419905	0.452442135564984	3.15687130336671	0.00159471712695407	0.0118451707509688	up
TCONS_00037220	26.7908846938446	-3.76552039080587	1.19358264494358	-3.15480491171507	0.00160605458780728	0.0119180537028738	down
TCONS_00009592	121.122141898135	7.71861333148809	2.44698438706377	3.15433697586847	0.00160863224524326	0.0119258561331412	up
TCONS_00006245	403.916592851154	0.716146173018577	0.227218116111817	3.1518005046136	0.00162267096106039	0.0120185316490293	not
TCONS_00036176	690.524996440781	0.415921548518774	0.131976305648995	3.15148652232289	0.00162441659338093	0.0120200674817032	not
TCONS_00029325	404.229154333283	0.589047420489556	0.186929200856236	3.15117925819724	0.00162612654813702	0.0120213366576563	not
TCONS_00027557	298.111536612738	0.620245280756209	0.197022753056389	3.14808960454782	0.00164341308436418	0.0121376463527615	not
XR_357044.2	18.935793491651	-2.97093383447955	0.944324504605307	-3.14609418689319	0.0016546671008134	0.0122092244813559	down
TCONS_00031096	122.955846284633	0.992713153907581	0.315617667275945	3.14530286747114	0.00165914969067853	0.0122287251309555	not
ENSRNOT00000077138	20.9136970191348	-2.2192628791262	0.705631041503108	-3.14507546946746	0.00166043989812436	0.0122287251309555	down
XR_001838374.1	5.71576838472053	5.68495912410216	1.80828391155097	3.14384211892156	0.00166745375974482	0.0122688170232072	up
ENSRNOT00000092834	45.3838104694194	-1.86237167973132	0.592440166618657	-3.14356079257889	0.00166905742952007	0.0122690637387298	down
TCONS_00022268	331.158712810178	0.603012232629751	0.191962264242046	3.1413061051906	0.00168196137542546	0.0123522990484723	not
TCONS_00028975	13.3272108227013	6.90617351084603	2.19900296775034	3.14059308337873	0.00168606117738447	0.0123707812582932	up
TCONS_00029857	192.628253365362	-0.950801062456289	0.302996711055676	-3.13799136348242	0.00170109889145095	0.0124694059454012	not
ENSRNOT00000093623	5.14955398728037	-6.12893613205068	1.95714275259454	-3.13157337344232	0.00173872333063617	0.0127332559565052	down
TCONS_00012922	73.0056699904134	1.10655709927989	0.353663176107916	3.12884454485087	0.00175495127994957	0.0128160647677812	up
TCONS_00032340	53.7128350227113	-3.2981029152684	1.05396374145311	-3.12923754921708	0.001752605587869	0.0128160647677812	down
XR_001836699.1	13.2490477347405	-5.02323109652707	1.60545147255381	-3.12885888013579	0.00175486566744257	0.0128160647677812	down
TCONS_00020990	647.915979056765	0.545369369539683	0.174366706215496	3.12771504019622	0.00176170893768474	0.0128414119767431	not
TCONS_00006898	211.477628257029	-0.627660321283917	0.200673999922346	-3.12776105288577	0.00176143318386738	0.0128414119767431	not
NR_132630.1	15.3155831163087	-2.64686654726201	0.848445917188131	-3.11966442838702	0.00181057176292628	0.0131730425266249	down
TCONS_00000063	66.5733704958903	-2.6890907043958	0.861980986286464	-3.11966359719926	0.00181057687146085	0.0131730425266249	down
XR_358274.3	5.13137022705685	-6.12418971537808	1.96378482915956	-3.11856453132854	0.00181734340351237	0.0132099733535309	down
TCONS_00044823	14049.5526550626	-2.48327918309127	0.796693714229005	-3.11698101634258	0.00182713337313452	0.0132687919866851	down
XR_596493.1	9.73737998353368	-7.04924355304978	2.26215084159144	-3.11616865835993	0.00183217450501774	0.013293046965839	down
TCONS_00044892	1144.40885237465	0.780532475992214	0.250698046802847	3.11343660609385	0.00184922231905285	0.0134042886837467	not
TCONS_00027660	662.378625271413	-0.497033855793192	0.159732164640582	-3.11167044478226	0.0018603204728744	0.013472237418944	not
TCONS_00011628	10366.7555397379	-0.521759862290335	0.167786275676953	-3.10966948986284	0.00187296792873595	0.0135512698103173	not
TCONS_00054136	529.859201134767	0.79688197331902	0.256305648013392	3.10910812733	0.00187653029962248	0.0135644845154949	not
TCONS_00003360	3537.88987154868	9.39312484794267	3.02234809476071	3.10788981064947	0.00188428308108925	0.0135828302542725	up
TCONS_00020734	483.650151260592	0.691147727642577	0.222374916026977	3.1080291787889	0.00188339472137898	0.0135828302542725	not
ENSRNOT00000093166	5.40799501309205	-6.19894797313728	1.99442690761904	-3.10813494816796	0.00188272078350715	0.0135828302542725	down
TCONS_00001515	560.21587340174	1.2786591689928	0.411473725621459	3.10751109821558	0.00188669901230488	0.0135877106747929	up
TCONS_00030284	549.818334416672	-0.543837320103758	0.175128999339379	-3.10535275228672	0.00190052220908196	0.0136746597990483	not
TCONS_00022337	113.097615048116	-1.16360631561004	0.374808962081128	-3.1045317303757	0.00190580484672368	0.0137000543443412	down
TCONS_00038876	505.726781150237	0.507175942272404	0.163436311178599	3.10320233377132	0.00191438708236739	0.0137490998728114	not
TCONS_00016801	261.094141383404	0.853452702667871	0.275051894028145	3.10287884285771	0.00191648081676447	0.0137514977981612	not
TCONS_00022264	318.292179481622	0.547222815995377	0.176463615236891	3.10105182454051	0.00192834537863482	0.0138197448112737	not
TCONS_00000064	16.5408075383775	-2.66836670195379	0.860521926792725	-3.10087008694727	0.00192952925378803	0.0138197448112737	down
TCONS_00022918	993.21482968146	-0.526245313540491	0.169760109004507	-3.09993505910461	0.00193563076945785	0.0138507498466517	not
NR_130141.1	10479.247776329	-0.513737191322543	0.165945648404434	-3.0958159871146	0.00196272122626001	0.0140317508343968	not
TCONS_00020324	375.983421947003	0.682448706426363	0.220531623558217	3.0945616570324	0.00197103962017961	0.0140783396636961	not
TCONS_00034588	562.500719103621	0.890647614078707	0.287957454059561	3.09298336098806	0.00198155245063555	0.0141405030586906	not
TCONS_00037514	301.889747164415	-0.645789208885574	0.208813965656329	-3.09265334268125	0.00198375715656702	0.0141433197275681	not
TCONS_00024098	2437.28628665869	0.501092700097812	0.162151616631074	3.09027261342632	0.00199972858056395	0.014244192459915	not
TCONS_00016703	523.935134947641	1.01485928252852	0.328936175187981	3.08527720293626	0.0020336252053999	0.0144608525278092	up
XR_592818.2	163.695437210729	-0.721908256132191	0.233987347756215	-3.0852448350512	0.00203384654825471	0.0144608525278092	not
XR_001841037.1	48.3400117713682	1.54753684848262	0.502083544389709	3.08222977186731	0.00205456179646474	0.0145948598887049	up
TCONS_00029094	718.086718638365	0.513700616100505	0.166832418263136	3.07914146092561	0.00207598082450339	0.0147336186763574	not
XR_359427.1	9.42961117448071	-7.00249873486867	2.27507410299161	-3.07792116558345	0.00208450051354038	0.0147806597212382	down
TCONS_00008853	233.018832629823	-0.751070275506287	0.244218201480809	-3.0754066279753	0.00210215737965736	0.0148923461148165	not
XR_593781.2	56.6190991465915	1.14434067738424	0.372307871383684	3.07364083690009	0.00211463848246525	0.0149671966503474	up
TCONS_00027784	948.936262326131	0.50291950762188	0.163685561417363	3.07247324239885	0.00212292865077784	0.0150044528356775	not
XR_001840966.1	13.9538042168706	-3.23311182363797	1.05232233763245	-3.07235882772567	0.00212374262045807	0.0150044528356775	down
TCONS_00039369	643.203598141153	0.539162548422614	0.175511008143724	3.07195858610247	0.00212659227440901	0.0150110135792521	not
TCONS_00011637	1111.36653809441	-0.589997194280908	0.192129888512156	-3.07082463249116	0.00213468488576147	0.0150545376329784	not
XR_001840122.1	173.169135579066	0.765895327496648	0.249454025601893	3.07028650128482	0.0021385352024927	0.015068092039926	not
TCONS_00047075	202.581263629518	1.3131018913795	0.427809083809917	3.06936421191779	0.00214514897426572	0.0150874834247636	up
TCONS_00027205	294.776418772128	0.696435585294034	0.226893059223813	3.06944420281738	0.00214457461465049	0.0150874834247636	not
XR_001838263.1	6.10696137158626	5.78052513222874	1.88359000537606	3.06888713346865	0.00214857747640182	0.0150980075544999	up
NR_131064.1	1867.90243031158	0.486134824407741	0.158430790068622	3.06843653431999	0.00215182029902912	0.0151019214569615	not
TCONS_00036220	50.3865261979899	-1.18327191194528	0.385647558713176	-3.06827279263379	0.00215299980842784	0.0151019214569615	down
TCONS_00002681	1298.56211539006	-0.402372201579842	0.131167216690757	-3.06762780922983	0.00215765169966627	0.0151209779203518	not
XR_001841312.1	293.732917834256	0.632665387166409	0.20636936658467	3.06569428223175	0.00217165238171361	0.0152054585221417	not
TCONS_00035716	507.744136471408	-0.471390602724554	0.153819292931113	-3.06457397990812	0.00217980255610972	0.0152488604954712	not
XR_594960.2	523.529667458118	-0.636555992306291	0.207740495855727	-3.06418827818901	0.00218261500942857	0.0152548780712655	not
TCONS_00038558	62.8178292515091	-3.09158067816279	1.00917375749171	-3.0634770823281	0.0021878096183511	0.0152775195333293	down
TCONS_00004608	418.411853519335	0.82652780424988	0.270257998340443	3.05829174094861	0.0022260274533308	0.0155282512469534	not
TCONS_00016631	9.03434940908631	-6.94207147439869	2.27008405815888	-3.05806802591661	0.00222768999844315	0.0155282512469534	down
TCONS_00011420	4750.92471438805	-0.364732081376633	0.119280925768177	-3.05775696346866	0.00223000355958595	0.0155305238989346	not
TCONS_00047565	71.0869361551993	1.16481197050103	0.380979196717438	3.05741620680915	0.00223254050163743	0.0155343468208325	up
TCONS_00021188	429.057438712148	0.669787690488214	0.219133881435843	3.05652273441025	0.00223920499006712	0.0155668574665343	not
XR_001839858.1	16.5460368815091	-2.9983660413238	0.98135401203045	-3.05533579581552	0.00224808666326065	0.0156147103881944	down
TCONS_00038809	6367.23127583233	0.4568803541201	0.149581469198482	3.05439140669128	0.00225517642287402	0.0156500431335148	not
TCONS_00038396	893.163329576575	-0.508749824838633	0.166596138248418	-3.0537912234197	0.00225969278555466	0.0156674706533488	not
TCONS_00051129	200.807309526101	-0.826167755321036	0.270625117669932	-3.05281254908745	0.00226707505946373	0.0157047203144057	not
TCONS_00027694	149.459423405962	-0.980973952617017	0.321435018515565	-3.05185775074322	0.00227429852038388	0.0157408048168996	not
TCONS_00054801	37.6899149156028	-1.38808320876495	0.455066439560733	-3.05028692097101	0.00228622841709746	0.0158093706647784	down
TCONS_00042919	103.674174186793	1.02363934912089	0.335643645139198	3.04978021763637	0.00229008886047989	0.0158220639750574	up
TCONS_00045190	431.521346788831	-0.627055418774226	0.205723351316431	-3.0480517392006	0.00230330266581696	0.0158992994970793	not
TCONS_00027344	140.53780300995	0.868020053003861	0.284848861285194	3.04730041428809	0.00230906811061677	0.0159229301604069	not
TCONS_00026585	2061.06385641753	0.326491765265246	0.107149243028317	3.04707486527891	0.00231080148475831	0.0159229301604069	not
TCONS_00054569	355.213000550602	-0.660997300967959	0.217035822630709	-3.04556774525033	0.00232241452384891	0.015988852061106	not
XR_001837502.1	46.0109519175731	-1.40523750907161	0.461611220929633	-3.04420136547292	0.0023329892659398	0.0160475159542725	down
XR_001838097.1	5.29719668268978	5.57552454357897	1.83353245527186	3.04086493126857	0.00235899628355491	0.0162121345291979	up
TCONS_00018433	564.344298733418	0.548391453249185	0.180402382436096	3.03982378638177	0.00236716603388376	0.0162539854031351	not
TCONS_00020731	68.7186404813856	1.08635631055722	0.357670680885949	3.0373088111844	0.00238700774733611	0.0163758371709257	up
TCONS_00003370	3810.18224348889	9.24779066282079	3.04587546189555	3.03616834585402	0.00239605544332499	0.0164234888018785	up
TCONS_00004949	301.76833829816	1.68930123996252	0.556512138957039	3.03551552914631	0.00240124857570092	0.0164302595188502	up
TCONS_00042932	228.302054858882	0.667257611962054	0.219799941055115	3.03574973113727	0.0023993843237279	0.0164302595188502	not
TCONS_00056952	6.05705696527601	5.76916987823142	1.9012240257405	3.03445033311339	0.00240974429537666	0.0164739649379468	up
XR_593446.1	14.7099498920748	-5.1665763724087	1.70314409063455	-3.03355212328732	0.00241692954956932	0.0165086429198729	down
TCONS_00023883	760.225036087237	0.542370919374008	0.178969362563722	3.03052383717854	0.00244129915603137	0.0166605341530385	not
XR_001840708.1	328.449125959879	0.969116707309204	0.319869501197511	3.02972525883548	0.00244776293775191	0.0166609926790883	not
TCONS_00045173	649.074697963825	-0.56222130054253	0.185553585597021	-3.02996732040276	0.00244580201235717	0.0166609926790883	not
TCONS_00030969	75.0519555121415	-1.72059660616303	0.567829462988745	-3.03012914671026	0.00244449186961917	0.0166609926790883	down
XR_354304.3	7.40544776819564	-4.752246351371	1.56888688243136	-3.02905608083502	0.00245319139500906	0.0166834095392522	down
TCONS_00058071	9564.56715788746	-0.370841899937563	0.122507492400983	-3.02709567120801	0.00246915796121484	0.016777391572985	not
TCONS_00032299	196.014630551205	-0.746537596583007	0.246644569616023	-3.02677491641199	0.00247177938343284	0.0167806117307943	not
TCONS_00031884	80.7782536044039	-1.83537361577676	0.606499375016903	-3.02617560937406	0.00247668414539389	0.0167993141598159	down
TCONS_00009600	944.590177672075	1.42740991177895	0.471800092354739	3.02545492234814	0.00248259408003315	0.0168247963064866	up
TCONS_00029423	126.289934574291	-0.965886716013157	0.319401423925388	-3.02405262989305	0.0024941304569869	0.0168737102951477	not
XR_357775.3	5.80211531780061	-6.30124865705015	2.08354773472835	-3.0242881178202	0.00249218972524499	0.0168737102951477	down
TCONS_00024142	643.114237151645	-0.493082046836017	0.163129333573017	-3.02264489185394	0.00250576094494216	0.0169377301243755	not
XR_001839045.1	26.8800802722428	2.73472645577124	0.905497247859918	3.02013778863998	0.00252659713181175	0.0170638115712852	up
TCONS_00029179	350.605376173806	-0.533269723195506	0.176687808042965	-3.01814669105993	0.00254325764382059	0.0171614984704785	not
XR_001840315.1	29.815775323817	-3.62103108168157	1.20028049643813	-3.01682072851062	0.0025544083095043	0.0172218693101524	down
TCONS_00024252	354.496423347466	-0.510695328688023	0.169421949439157	-3.01433982065839	0.00257539164066773	0.0173483709311876	not
XR_001838488.1	170.10454142699	0.761333244454218	0.252616754213654	3.01378761208494	0.00258008357311031	0.0173650069253092	not
TCONS_00026364	760.382514115508	0.448592066127321	0.148906496703216	3.01257551590516	0.00259040977040507	0.0174195025352368	not
XR_357277.2	27.9989824734061	-1.87397576069313	0.622822610747401	-3.00884349468995	0.00262244168418185	0.0176197414619063	down
TCONS_00028569	198.939757494881	-1.00568773300712	0.334327424344027	-3.00809224663621	0.00262893325973433	0.0176481825528901	down
TCONS_00011041	129.272061593449	0.779284666112002	0.259238245076123	3.00605593855633	0.00264660305006047	0.0177515504147403	not
TCONS_00055549	243.593259894847	0.688885229661907	0.229275594314446	3.00461648228079	0.00265915915763863	0.0178204714046211	not
TCONS_00052471	162.249614528125	-1.30255802139944	0.433672739926856	-3.00355060735229	0.0026684916426438	0.0178676895420897	down
XR_593661.2	23.0649378782754	1.94215908168908	0.646952943883592	3.00200980620089	0.00268203535956013	0.0179276512400367	up
XR_594855.2	322.593505099796	0.673501719881283	0.224347796352427	3.00204294774209	0.00268174338395364	0.0179276512400367	not
TCONS_00004570	786.500125236886	0.523656294588257	0.174452671503073	3.00170980516645	0.00268467967826517	0.0179299888939863	not
XR_001842569.1	126.954544248717	0.813084389582038	0.271042858421582	2.99983697898198	0.00270124138553151	0.0180251923027696	not
TCONS_00034383	296.647495903187	0.948442868154045	0.316926316021025	2.99262894940893	0.00276585795240984	0.0184297153507409	not
TCONS_00057081	759.524903950296	0.419037774465398	0.140027025667837	2.99254927730459	0.00276657999826198	0.0184297153507409	not
XR_001842727.1	1015.95844959508	-0.572154765063343	0.191215909947688	-2.99219225649094	0.00276981769232647	0.0184355668209872	not
TCONS_00055865	229.533985051423	0.790117454631303	0.264375218381316	2.98862147318095	0.00280239078350739	0.0186364949636823	not
XR_357777.1	11.5956342606211	-3.30111573616478	1.10526978544588	-2.98670585194101	0.00282000911699403	0.0187377136396185	down
TCONS_00021371	222.461637636902	0.596514233855462	0.199886957480235	2.98425790944587	0.00284267051040849	0.0188722407547425	not
TCONS_00023480	211.475468743309	-0.597863267050926	0.200431719035236	-2.98287751024987	0.00285552250658667	0.0189414710241666	not
TCONS_00038879	1313.13026126499	0.45748839644298	0.153446694995828	2.98141577083441	0.00286918961968516	0.0190159861647327	not
TCONS_00058229	121.739673790241	0.91775930820734	0.307943436702221	2.98028533433172	0.0028798000040803	0.0190701332473589	not
TCONS_00031325	379.030865290447	-0.79652281716753	0.267434151167674	-2.97838856290322	0.00289768378079368	0.0191723125005265	not
TCONS_00027545	68.5511905821438	1.14818073395132	0.385730773940809	2.97663762271536	0.00291428250298622	0.0192658235857313	up
TCONS_00040488	369.302018946235	-0.56043855307874	0.188295556802907	-2.97637693950136	0.0029167611597924	0.0192659101459153	not
TCONS_00011304	23.5410747432484	2.02001766266619	0.679109051487836	2.97451146946224	0.00293455485176811	0.0193670706180034	up
TCONS_00045195	147.047908051808	-0.766206127011791	0.257930226115052	-2.97059456176345	0.00297223885588452	0.0195992189197313	not
TCONS_00016746	204.67243038453	1.79914628595958	0.60594567613222	2.96915442559738	0.0029862048448861	0.0196712864775702	up
XR_592076.2	14.0187869208858	-2.39029980793473	0.805099679672377	-2.96894889947966	0.00298820284730942	0.0196712864775702	down
TCONS_00002111	35.1337953621121	1.82637310038827	0.615384077131356	2.96785888400298	0.00299881972930942	0.0196761139267305	up
TCONS_00006223	560.669314153385	0.566000045574369	0.190711134156866	2.96783954474738	0.00299900840628821	0.0196761139267305	not
TCONS_00038887	497.993624891506	0.463414312618813	0.156108981712024	2.9685307503554	0.00299227160922593	0.0196761139267305	not
TCONS_00050267	633.117603904829	-0.509485674717938	0.171665500244974	-2.96789788274803	0.00299843928403373	0.0196761139267305	not
TCONS_00001162	196.820396258711	-0.640648073974977	0.216336774145049	-2.96134615349971	0.00306297475591279	0.0200789301532739	not
XR_001839606.1	228.352079399674	0.580756471200712	0.196171037091484	2.96045981002729	0.00307180197662341	0.0201199167186382	not
ENSRNOT00000078941	592.805027510278	-0.55098908632538	0.186233978164966	-2.95858517202116	0.00309054823074697	0.0202257486390761	not
TCONS_00016568	49.0571784366741	-7.50474241586129	2.53683408466735	-2.95831030543937	0.00309330563013044	0.0202268537186939	down
TCONS_00018351	101.003124329272	-2.85926666413242	0.96688869958219	-2.95718283331676	0.0031046396636994	0.020283991916511	down
TCONS_00033751	133.538024336802	1.13018566166407	0.382361934992309	2.95580066485123	0.00311858571530283	0.0203580858641406	up
XR_001836093.1	28.274237894173	-1.93174879840148	0.654251902268201	-2.95260707948173	0.00315102762762069	0.02055269606196	down
TCONS_00022889	141.169191616189	1.04971506940181	0.355741277559347	2.95078231180718	0.00316970227568474	0.0205545462427268	up
TCONS_00020706	106.723741560979	-0.978959503822745	0.33170716640097	-2.95127631532498	0.00316463671738213	0.0205545462427268	not
TCONS_00007582	82.3376818757539	-1.0962406787865	0.371417221176237	-2.95150740537778	0.0031622696325217	0.0205545462427268	down
TCONS_00032208	97.3301074806035	-1.65800915911345	0.561937208790991	-2.95052388981441	0.00317235510221763	0.0205545462427268	down
TCONS_00050637	85.6430745194596	-1.69932804511607	0.57567858387958	-2.95186948533686	0.00315856404649111	0.0205545462427268	down
XR_590556.2	35.0398630643132	-2.05906246547082	0.697638300278656	-2.95147566389113	0.00316259466897482	0.0205545462427268	down
XR_001837608.1	42.3968801706501	-2.06845776316841	0.701017069491958	-2.95065249219604	0.00317103468382892	0.0205545462427268	down
XR_001838936.1	9.59703404759233	-3.76769313669369	1.27620869683962	-2.95225471039645	0.00315462593569836	0.0205545462427268	down
TCONS_00013437	55.4171318458903	1.08874266896418	0.369140230621255	2.9494012807324	0.00318390273217227	0.0206122750200448	up
XR_001837639.1	77.8091328845781	2.28152812600946	0.775001840575471	2.94390026779205	0.00324104422183489	0.0209648340640876	up
TCONS_00008532	356.099410617501	-3.4411528768728	1.16992767194975	-2.94133813514977	0.00326797587019143	0.0211215578574656	down
TCONS_00033338	52.6692963329478	1.21205546514471	0.412435943865812	2.9387726340822	0.00329514705413376	0.0212795694884308	up
XR_001835975.1	186.82870325266	1.21606941220132	0.414139469944214	2.93637651191547	0.00332071003467321	0.0214259672219098	up
ENSRNOT00000083054	4.7576746044906	-6.01450463111962	2.04844308280874	-2.93613460954589	0.00332330077718898	0.0214259672219098	down
TCONS_00002404	206.227707767644	0.869997504324072	0.296369872611684	2.93551263040822	0.00332997054572996	0.0214512694512233	not
TCONS_00055870	530.553388142187	0.576614395514775	0.196464610367373	2.93495298942926	0.00333598225066682	0.0214666441804659	not
TCONS_00026561	51.3757256454164	-2.05143628330878	0.699008742058722	-2.93477915207023	0.00333785163543206	0.0214666441804659	down
TCONS_00027925	102.709885032011	1.64550802863543	0.560789202533184	2.9342719531731	0.0033433113245397	0.0214840745805536	up
XR_001842323.1	16.2430374044599	-3.66048659941723	1.25192400503292	-2.92388881809242	0.00345688194882732	0.022195624936842	down
TCONS_00018477	255.082925962933	0.618127733122254	0.211616940589344	2.92097471686716	0.0034893814363732	0.0223859002822826	not
TCONS_00029724	144.210679214407	0.768088131108489	0.263076213423118	2.91964112267776	0.00350434686834592	0.022463467128183	not
TCONS_00051356	4227.5669467466	0.426156506778349	0.146112579463534	2.91663119180444	0.00353833884649778	0.022662770284044	not
TCONS_00008886	119.966468883724	1.00431768827772	0.34460217087853	2.91442646956434	0.00356342742735973	0.0227861063153755	up
TCONS_00038244	637.043523088415	-0.566222092471209	0.194276938368048	-2.91451006603023	0.00356247319945988	0.0227861063153755	not
XR_356227.1	4.02104543104575	-5.77424814987825	1.98147849740941	-2.91411093152286	0.00356703129242535	0.0227905008332066	down
TCONS_00035231	167.667358379437	-0.752248576462484	0.258386371252948	-2.91133225337983	0.00359891095032337	0.0229754004622768	not
TCONS_00044620	627.114633630276	-1.02774500186422	0.35313384384375	-2.91035543542795	0.00361017936107287	0.0230285236958559	down
TCONS_00029162	305.541656766062	-0.636511581783695	0.218777552139159	-2.90940078431276	0.00362122305492669	0.023080128018921	not
TCONS_00005372	281.966206389117	0.76996403472642	0.264729743567279	2.90849084183372	0.00363177813661694	0.0231285365603299	not
TCONS_00027859	395.350276789148	-0.622821338662332	0.214264839424338	-2.90678274762978	0.00365166714458825	0.023236259827209	not
TCONS_00048672	414.231947631602	0.638393212139148	0.219702005282679	2.90572319227474	0.00366405430463118	0.0232882484549231	not
TCONS_00056107	308.5175664975	0.608214972390655	0.209326938082015	2.90557430383066	0.00366579800352642	0.0232882484549231	not
XR_594548.2	202.554212907658	-0.793711921894007	0.273340291541141	-2.90375018413465	0.00368722241712037	0.0234053257249217	not
XR_001838278.1	6.53063924569726	4.87043621318702	1.67876042033371	2.90120981778856	0.00371724888171943	0.0235767717222042	up
TCONS_00048282	320.615816807784	-0.884530587468686	0.305217984395583	-2.89802905690602	0.00375515797637358	0.0237978949127195	not
XR_001837656.1	34.4033908932465	-1.69207822089989	0.584113910469759	-2.8968291810395	0.00376954943280438	0.0238697400874663	down
TCONS_00046379	381.831295976159	-0.562941433422242	0.194500188590297	-2.89429762254907	0.00380007783007454	0.0240435693637267	not
TCONS_00051440	123.280494001721	0.990332327443966	0.342239908219214	2.89367868463087	0.00380757578286851	0.0240715187437982	not
TCONS_00004303	149.817158816971	0.704291212750551	0.243450134032853	2.89295882110917	0.00381631327969637	0.024107253005293	not
XR_362049.3	63.1734353471092	-1.39246806247922	0.481496990471827	-2.89195590010795	0.00382851682108013	0.0241648064942812	down
TCONS_00010189	986.072311933432	0.711531439280533	0.24622094428219	2.88980875024612	0.00385476263082779	0.0243108274392965	not
TCONS_00013164	634.502154040607	0.466138564935087	0.161333500656966	2.88928562906602	0.00386118174667465	0.0243316727165449	not
TCONS_00052844	154.979270497427	0.793218175438884	0.274731531726798	2.88724840011333	0.00388627283032924	0.0244659881571847	not
ENSRNOT00000079148	479.456217133568	-0.522256676210049	0.180896477033456	-2.88704724809792	0.0038887582916846	0.0244659881571847	not
XR_001841206.1	1535.37847540306	-0.351073897748064	0.121745485268063	-2.88367077411584	0.00393069456059464	0.0247099334645909	not
TCONS_00035964	83.2986598995803	1.17008915349875	0.406095595229084	2.88131456545026	0.00396020185352993	0.0248354873864229	up
XR_001838253.1	5.2818659618282	-5.16698691671956	1.79308571027829	-2.88161736335384	0.00395639862156877	0.0248354873864229	down
XR_594509.2	9.47445784524371	-7.01232350377281	2.43356039135471	-2.88150790450251	0.00395777307443446	0.0248354873864229	down
XR_590134.2	112.040873614817	0.865829179527675	0.300756464052634	2.8788381398717	0.00399143132081441	0.0250112625026815	not
ENSRNOT00000081689	126.554201022827	-1.17184727276725	0.40714325059196	-2.87821859029582	0.00399927916378396	0.0250403584822178	down
XR_001839366.1	20.7533023558714	1.87539211794899	0.651757501624145	2.87743848482851	0.00400918069497794	0.0250822561653784	up
TCONS_00005370	166.127134191543	0.826717704745552	0.287407586355451	2.87646444976964	0.00402157492892442	0.0251396691956923	not
TCONS_00016565	88.960248325351	-1.83750021067786	0.638964133783041	-2.87574859608909	0.0040307060659697	0.0251766084728116	down
XR_359892.3	96.988866426935	1.03726711594752	0.360808884799929	2.87483806426412	0.00404234763096421	0.0252291568597079	up
TCONS_00057095	412.542584160288	0.541382633791832	0.188452445722514	2.87278115025892	0.00406875864655731	0.0253362216467287	not
TCONS_00029103	495.81315446068	0.482209075280143	0.1678466308796	2.87291483155263	0.00406703741608625	0.0253362216467287	not
TCONS_00025032	791.881076806765	0.427886460541063	0.148946920083948	2.87274460123044	0.00406922935329466	0.0253362216467287	not
TCONS_00001513	717.217562887356	0.682491127354876	0.237623024758609	2.8721590765381	0.00407677693586635	0.0253630055548246	not
XR_001838783.1	58.8023861959779	-1.21219653464595	0.422401435781165	-2.86977370804667	0.00410765651965472	0.0255347876249658	down
TCONS_00037764	1489.7984471985	0.429115613829865	0.14958188865272	2.8687671862877	0.00412074992070231	0.0255958186648393	not
TCONS_00047090	1789.52929533743	0.427862934345807	0.149171936685345	2.86825353248794	0.0041274464031657	0.0256170501940721	not
TCONS_00016209	166.584305689439	-0.740445668344602	0.258446378100423	-2.86498759931119	0.00417025572735107	0.0258622049631121	not
TCONS_00052044	122.707734715719	1.22791232333803	0.428692908462581	2.8643168550226	0.00417909743972592	0.0258964848485475	up
TCONS_00022881	862.007167998505	0.720035449349471	0.251411283068876	2.86397428373257	0.00418361975252137	0.0259039657259921	not
TCONS_00021001	39.5529576862566	1.599126217583	0.559342244791436	2.85894053680725	0.00425058453738336	0.0262977573833045	up
TCONS_00012919	7.30286337868711	6.03909742333925	2.11313346639152	2.85788735987977	0.0042647175071477	0.0263643216778893	up
TCONS_00048552	8.09476521016147	-4.23614833854841	1.48368209946826	-2.85515902636193	0.0043015284352484	0.0265708641842143	down
TCONS_00018494	12.0602158661823	2.70475151436575	0.947903803885134	2.85340295426592	0.00432537367032287	0.026697053601819	up
ENSRNOT00000083047	3.96425322845641	-5.75523806050946	2.01781628414472	-2.85221112830343	0.00434162536018347	0.0267762119688032	down
TCONS_00055843	183.924449521858	-0.713698153447183	0.250271183746666	-2.85169927581281	0.00434862193674808	0.0267982112095816	not
TCONS_00053429	780.13282630752	0.441809972635872	0.155032014585713	2.84979830660464	0.0043746960900783	0.0269376479494656	not
XR_001839834.1	62.1886351630566	-1.03886628140319	0.36466155526026	-2.84885057505375	0.00438774827200448	0.0269967440924748	down
TCONS_00001516	821.01724151894	1.02772437297047	0.361030348782973	2.8466426061823	0.00441829348803405	0.027163292931155	up
TCONS_00007854	486.155274697563	0.446121090778837	0.156746846272985	2.84612482730202	0.00442548431998351	0.0271861120097101	not
XR_357731.3	106.73548318713	1.40655640115148	0.494679198952635	2.84337082321134	0.00446391003735971	0.0273912786163185	up
TCONS_00001553	352.839389890642	0.629585370131861	0.221433204600278	2.84322927660448	0.00446589313503836	0.0273912786163185	not
XR_594560.2	14.1794997614122	2.42629731022053	0.853709684342976	2.84206370704092	0.00448225338568435	0.0274700611417549	up
TCONS_00040055	89.3151365111968	0.930349590485385	0.327570989289849	2.84014647482159	0.0045092823362345	0.0275949808235016	not
TCONS_00023857	484.507194031123	-0.55975548872074	0.197088885055076	-2.84011697851107	0.00450969932321622	0.0275949808235016	not
TCONS_00052473	159.043639311815	-1.20311746771104	0.423751857874525	-2.83920281493441	0.00452264011210233	0.0276525116087383	down
TCONS_00018444	782.445517459456	0.453289007274061	0.159764447117124	2.83723328596225	0.0045506349079265	0.0278019242928363	not
XR_001836083.1	8.31113032793969	4.31371040456849	1.52185269803856	2.83451244008584	0.00458956709995165	0.0280178729054861	up
TCONS_00051453	78.4784713040382	0.948247564987584	0.334743643753874	2.83275749273016	0.0046148381665017	0.0281281945655572	not
NR_110645.1	373.612528953808	-0.803168505083251	0.283520086883323	-2.83284515715382	0.00461357282362554	0.0281281945655572	not
XR_001835871.1	126.097029467739	-0.889705153282212	0.314159538681953	-2.83201699688936	0.00462553898327458	0.0281714431919778	not
XR_358766.3	17.2142122820994	-2.35733672417221	0.832637441858732	-2.83116829205978	0.00463783114576505	0.0282243088574829	down
XR_593377.2	30.6449258249542	-1.6840803920981	0.595893587315071	-2.82614283480729	0.00471122510190672	0.0286486482072367	down
TCONS_00023341	104.556962203157	-0.839133397861259	0.297006116708111	-2.82530678883606	0.00472353658111095	0.0286788771132875	not
XR_001839504.1	34.394111526485	-1.67687401175565	0.593483977810485	-2.8254747801989	0.00472106043174279	0.0286788771132875	down
TCONS_00027207	183.666902966126	0.650187046243863	0.230187622220815	2.82459604026905	0.00473402584535704	0.0287202468599534	not
TCONS_00052472	160.489500738969	-1.20409993458884	0.426528659488673	-2.82302234047375	0.00475732564773033	0.0288392107147904	down
XR_001836782.1	4.34080323409656	-5.88217816348596	2.08462578194965	-2.82169500848475	0.00477705842547789	0.0289363833617707	down
TCONS_00027253	1221.94592273086	0.555801764185505	0.197126769928058	2.81951438857515	0.00480963746331364	0.0291111596733794	not
TCONS_00005400	176.15122249227	-0.73255790338237	0.259893002190773	-2.81869037337388	0.00482200071754355	0.0291306867729176	not
TCONS_00053229	127.669299279807	-0.808737675654281	0.286931721308453	-2.81857186081174	0.00482378120455517	0.0291306867729176	not
ENSRNOT00000079740	51.0400399261119	-1.56936368895715	0.556797428297067	-2.81855412615134	0.00482404769441456	0.0291306867729176	down
TCONS_00036981	291.692004384234	-0.512124075706181	0.181762681700498	-2.81754247304757	0.00483927137033211	0.0292000513419113	not
TCONS_00023338	36.3488204295631	1.46534385132315	0.520143288792167	2.81719265228981	0.00484454568944955	0.0292093210010484	up
TCONS_00018983	114.91670899008	-1.38235772585743	0.491443411205126	-2.81285229253066	0.00491042015145811	0.0295836723696944	down
TCONS_00021416	35319.2128047182	0.292870026063392	0.104173447367167	2.81136924490126	0.00493311369029442	0.0296974964375659	not
TCONS_00004588	370.242371304143	0.794942143343727	0.283050086948796	2.80848577689197	0.00497750810855093	0.0299416846498976	not
TCONS_00046422	309.647170177668	1.01233741455804	0.360690202284649	2.8066673509449	0.00500569037853053	0.0300880497060289	up
TCONS_00010971	70.4273505578898	-1.05968163035852	0.37782838914049	-2.80466386543678	0.00503690771950633	0.0302524188472117	down
XR_359591.2	6.98566744097381	-3.61459218558693	1.28977890915238	-2.80248976001816	0.00507098262087767	0.0304336852531015	down
TCONS_00053072	1880.25585102562	0.470065832756626	0.167765958808564	2.80191426255319	0.0050800372443585	0.03044126612532	not
XR_001841151.1	16.7905873790421	-2.50580418467035	0.894256635950758	-2.8021085714463	0.00507697844096096	0.03044126612532	down
TCONS_00038818	490.756298983126	0.508544673360529	0.181800601646065	2.79726617379727	0.00515370561191827	0.0308587658728916	not
TCONS_00049129	101.009075605262	-0.928840812046205	0.332082097495514	-2.79702163727375	0.00515760791272029	0.0308587658728916	not
TCONS_00022208	686.014615878637	0.453801641936588	0.162331362877153	2.79552659383517	0.00518152385694973	0.0309781388050537	not
TCONS_00045851	86.8610025841889	2.79488817835557	1.00051745844182	2.79344268785501	0.00521502692312435	0.031154602734934	up
TCONS_00025422	463.803232029758	0.506559785235842	0.181526327925204	2.7905582128261	0.00526172373725357	0.0314095563658513	not
XR_595301.2	4.17951850644029	-5.8308728430053	2.09006289922846	-2.78980735228483	0.00527394123009046	0.0314584555510892	down
XR_589894.2	4.1391971416864	-5.81328374405796	2.08500298154869	-2.78814169356247	0.00530113521863278	0.0315965450788685	down
TCONS_00041798	327.548265644338	0.559142502862256	0.200630486398564	2.78692691673731	0.00532104778420711	0.0316910574586847	not
TCONS_00057014	224.008891354903	0.691018789007695	0.248131359567629	2.78489099568793	0.00535457203423961	0.0318664325023216	not
ENSRNOT00000088112	14.746486109551	3.01852850071722	1.08434472222514	2.78373513408449	0.00537368965998572	0.0319558683433245	up
TCONS_00011771	51.3818936277821	3.19567312947597	1.14836525684136	2.78280199652316	0.00538916843247719	0.0320235453470546	up
TCONS_00022886	250.880547145671	0.869637485957097	0.312744554720955	2.78066387673169	0.00542478721099241	0.0322107046099503	not
TCONS_00001793	2128.52828187131	-0.533009348968746	0.191761352033814	-2.77954521761381	0.00544350743397583	0.0322728126624333	not
XR_356485.3	177.146771436376	-0.9157158980591	0.329444223808492	-2.77957794334075	0.00544295895762539	0.0322728126624333	not
TCONS_00038888	728.228070592197	0.423950010629112	0.152571474247112	2.77869773967356	0.00545772837448033	0.0323325925081041	not
TCONS_00032626	207.02521358047	-0.730553418861401	0.263086154549948	-2.77685999900349	0.00548868150273193	0.032491331259354	not
XR_356385.3	4.38706858636502	5.3032603942797	1.91027924951011	2.77617023565519	0.00550034004609638	0.0325356980470834	up
TCONS_00011358	30.248264608509	4.3933008156565	1.58285757851304	2.77555029289724	0.00551083753208914	0.0325731350043454	up
TCONS_00004595	1104.34644049976	0.603092066083114	0.217440216793097	2.77359945173795	0.00554398919142526	0.0327443171139811	not
XR_001840638.1	359.022781014084	-0.589205405759889	0.212483462670175	-2.77294711953407	0.00555511469792287	0.0327852464120614	not
XR_596722.2	15.0822828596004	-2.81813073685542	1.01668154387698	-2.77189131033977	0.00557316419040347	0.0328669471575945	down
XR_001835781.1	63.0718673876125	1.1845318848006	0.42751952082568	2.77070830008622	0.00559345108848674	0.0329617095063615	up
ENSRNOT00000089837	542.128427623965	-0.445306556579282	0.160932311194805	-2.76704257382004	0.00565673673465757	0.0333095258813973	not
TCONS_00052441	15.0760909578927	-1.97376855994059	0.713738544390327	-2.76539438069241	0.00568540130739942	0.033453106789171	down
TCONS_00030684	6.948173082706	4.96219241746846	1.79527699932026	2.76402606358088	0.00570929787270244	0.0335684376051895	up
TCONS_00038599	241.805622872123	-7.51797285152987	2.72497413199945	-2.75891530978078	0.00579935622945708	0.0340723079526148	down
TCONS_00009670	1638.41611409295	0.627499282710176	0.227807148519331	2.75451971893203	0.00587783478980896	0.0345074388035817	not
TCONS_00020755	100.313221786778	0.803825305688137	0.29222058627712	2.75074838473512	0.00594592950112575	0.0348810008421897	not
ENSRNOT00000086366	59.5993702437097	-2.61640022327705	0.951350987380764	-2.75019446868969	0.00595599058932193	0.0349138113015465	down
TCONS_00015918	1069.47233244621	0.544577608968147	0.198075802071964	2.74933941082967	0.00597155160629723	0.0349787887943077	not
TCONS_00037915	150.678880478352	1.2969658678719	0.471834981062442	2.74877005717442	0.00598193346108019	0.0350133543557158	up
XR_001838549.1	29.8745541082959	1.6350481625795	0.595036148688565	2.74781316426419	0.00599941852440641	0.0350822459635725	up
XR_001842563.1	739.155789530879	-0.791053055091162	0.287903273655148	-2.74763480473198	0.00600268273013776	0.0350822459635725	not
TCONS_00001519	376.7001307568	0.997352457417229	0.363045914479715	2.74717995063116	0.00601101438220844	0.0351046833950499	not
TCONS_00053704	294.130752474786	-0.626081559314412	0.228053953648952	-2.74532210162053	0.00604515326151943	0.0352513638697857	not
XR_001840797.1	23.043835213664	-1.55432738071473	0.566130284789236	-2.74552946994063	0.00604133412703285	0.0352513638697857	down
TCONS_00016372	139.136724306844	1.16847018070031	0.425714849850277	2.74472497520642	0.00605616278281937	0.0352892289224091	up
TCONS_00023858	223.07756747354	-0.552891353971401	0.201520872449933	-2.74359349108497	0.00607707407856087	0.0353846921385057	not
ENSRNOT00000090557	7.00323403138639	4.03978352932681	1.47268392777021	2.74314362583113	0.00608540622651543	0.0354068237185343	up
TCONS_00056485	1458.67200597606	0.610270453605586	0.222535095114267	2.74235600138587	0.00610001893990434	0.0354654374973307	not
XR_001835896.1	39.0372202017746	2.06665449405433	0.753937988472822	2.74114652087044	0.00612251983917413	0.0355433655448043	up
TCONS_00040073	76.4041811113582	1.14776115263995	0.418691560108552	2.74130472642529	0.0061195723759929	0.0355433655448043	up
XR_362068.2	220.927243695288	-0.670154883090477	0.244589640934233	-2.73991523324846	0.00614550318967441	0.0356503058085493	not
TCONS_00027978	59.3943473570612	1.58466485486879	0.578793362230945	2.73787669015543	0.00618372571042022	0.0358454248525398	up
TCONS_00045798	719.589842405896	0.418097139732275	0.152894284242522	2.73455048894495	0.00624655148346155	0.036182767451274	not
XR_001842087.1	60.0616455379978	1.14401293684324	0.418571278832067	2.733137686932	0.00627341012708575	0.0362845497653946	up
XR_001841992.1	13.1830613081494	-3.01576019599841	1.10337012292978	-2.7332262613661	0.00627172319750665	0.0362845497653946	down
TCONS_00014968	680.74814325189	0.577105459397659	0.211218660223534	2.73226550526788	0.00629004294253528	0.0363538428646233	not
XR_597348.2	200.846451803666	-0.763195504748484	0.279356018953563	-2.73198160400241	0.00629546559798638	0.0363582913397381	not
TCONS_00023855	240.29474853439	-0.579973360537908	0.212317306635168	-2.7316348804975	0.00630209389685259	0.0363696910709056	not
TCONS_00027346	160.002077320251	0.774122627785321	0.28351199122479	2.73047578848804	0.00632429783386386	0.0364708954050275	not
TCONS_00045465	56.7610211552966	-1.2427519573335	0.455334530487147	-2.72931630290355	0.00634657973014356	0.0365723997133789	down
TCONS_00038184	324.262380438431	0.653057490710736	0.239371738438057	2.72821467969465	0.0063678151054083	0.0366677282488286	not
XR_001836631.1	91.8873324011808	-0.948383539811988	0.34772557297876	-2.72739083205111	0.00638373772169032	0.036732346507576	not
XR_359279.3	42.4760045723372	1.22894385616421	0.450845291475806	2.72586601080242	0.00641330269908423	0.036772590986646	up
TCONS_00055857	88.2695557857966	0.920838469618579	0.337737498931184	2.72649164671585	0.00640115728273942	0.036772590986646	not
TCONS_00040152	89.5628159043114	0.886544101152911	0.325239814073166	2.72581665218107	0.00641426177563329	0.036772590986646	not
XR_591464.2	1383.21846074298	0.379962708882148	0.139357097936875	2.72654005075694	0.00640021848233558	0.036772590986646	not
TCONS_00017787	25.6938077915945	-1.95115258646501	0.715799502910693	-2.72583674413147	0.00641387135777793	0.036772590986646	down
XR_597359.2	21.6169798089734	-1.92176072806715	0.705439072055943	-2.72420511450597	0.00644564618540071	0.0369254247014085	down
TCONS_00016622	1714.84624411918	-3.15331931426716	1.15805049993879	-2.72295492677894	0.00647008845518122	0.0370382939111985	down
TCONS_00017371	1772.54351062871	0.495231374342372	0.181953443252129	2.72174774761553	0.00649376896364611	0.0370996287891062	not
TCONS_00004628	700.864756765396	0.443793863740821	0.163050578105216	2.72181717414361	0.00649240495512031	0.0370996287891062	not
TCONS_00052701	108.9280632159	-1.00090649618471	0.367752817316673	-2.72168274192398	0.00649504635058834	0.0370996287891062	down
ENSRNOT00000085939	101.209155234149	-1.0830227041433	0.398306226124187	-2.71907048675063	0.00654656558303896	0.0373665912825905	down
TCONS_00022898	283.727229933276	1.01002242811835	0.371863515135285	2.7161105809235	0.00660538514906608	0.0376377796770682	up
NR_133650.1	11.2402109563039	-2.3366771841395	0.860304267819522	-2.71610553561696	0.00660548581433531	0.0376377796770682	down
XR_001839787.1	8.79831871574102	-4.3918843382991	1.61706927271786	-2.71595312111615	0.00660852747849214	0.0376377796770682	down
XR_001839367.1	62.7841224920792	-1.06653711261173	0.392941731693455	-2.71423731965371	0.00664285591201831	0.0378057364140649	down
XR_001840442.1	870.501661784798	0.589109256118763	0.217093717725838	2.7136172446166	0.00665530128121044	0.0378489986982375	not
TCONS_00016769	1652.19698536374	0.62705585077346	0.231311775339257	2.71086869595713	0.00671071947648253	0.0380810181475922	not
TCONS_00041531	11373.7011871872	-0.522632484922406	0.192779253934885	-2.71104112218909	0.00670723073906279	0.0380810181475922	not
XR_001838302.1	10.1643067945547	-3.09287911278505	1.14081710499244	-2.71110864243709	0.00670586503148944	0.0380810181475922	down
TCONS_00055871	256.3415347574	0.657937526887664	0.242779892886718	2.71001654652949	0.00672798516369519	0.0381502895028815	not
TCONS_00038287	217.963088451822	-0.598529645778825	0.220877202373904	-2.70978461944491	0.00673269122401762	0.0381502895028815	not
TCONS_00021365	460.308369385437	0.562490790168967	0.207639986856953	2.70897142059866	0.00674921532296068	0.0382162090823295	not
TCONS_00055866	368.311835363482	0.577205838483812	0.213215553748671	2.70714696154013	0.00678642080251984	0.0383648328096324	not
TCONS_00042874	14.3510428700178	-2.74378435582549	1.01357270186135	-2.70704247538114	0.00678855711746325	0.0383648328096324	down
XR_001840249.1	8.59886899942223	-3.58470650466554	1.32425421059039	-2.70696251218063	0.00679019244634268	0.0383648328096324	down
TCONS_00032129	75.7221511714137	-1.17128699225242	0.432742436322959	-2.70666080776576	0.00679636579713971	0.0383719670078394	down
TCONS_00019929	398.137829018294	0.498622606960544	0.184334303954417	2.70499085771818	0.00683062693334907	0.0385375587416532	not
TCONS_00054104	156.374280004633	0.819044385553008	0.303082517578179	2.7023808304672	0.00688448584110518	0.0388133999728686	not
TCONS_00008626	227.83808148099	0.726581497302347	0.269113339693205	2.69990888645901	0.00693584681622102	0.0390747707440166	not
TCONS_00025895	9.03940271462615	-6.94451775827458	2.57319689513727	-2.69878988716257	0.00695920986118327	0.0391781454288805	down
TCONS_00031092	76.1679493414298	0.968933223995081	0.359116857170449	2.69810008817044	0.0069736470341381	0.0392029337588166	not
XR_357456.3	168.435162367765	-0.919607071458517	0.340805535603959	-2.69833372814451	0.006968754048006	0.0392029337588166	not
XR_355146.3	1132.16318489678	0.577697585379776	0.214304142185518	2.69569024419359	0.00702429533488052	0.0394026157550297	not
TCONS_00009537	1518.85973389382	0.291157515674481	0.108005776508941	2.69575873703735	0.00702285125457363	0.0394026157550297	not
TCONS_00017188	188.660361293628	-0.610732540411038	0.226552074399118	-2.69577112472211	0.00702259010522521	0.0394026157550297	not
XR_001840752.1	8.16706892924478	-4.90033791437	1.81830274061796	-2.69500661518258	0.00703872336108919	0.0394552254975258	down
XR_596592.2	19.1544959989135	-3.75274162219673	1.39297105646084	-2.69405570545839	0.00705883661360712	0.0395396052320617	down
XR_594869.2	41.9496727360067	-1.12226775470496	0.416774907209416	-2.69274309775339	0.00708668513797901	0.0396671616534155	down
XR_001841311.1	76.2026352602326	1.73631508723807	0.644893866124328	2.6924044070584	0.00709388685345272	0.039679049300558	up
XR_001837509.1	230.948208022012	0.710684460959396	0.264020579897565	2.69177675935386	0.00710725015052925	0.0397253595681227	not
TCONS_00021418	6.85725591891925	5.94785085446231	2.21078492747021	2.69037968395615	0.00713707656780006	0.0398635570413078	up
XR_001838239.1	9.01033205582017	3.85422096305216	1.43291921212157	2.68976850226303	0.00715016009163723	0.0399081078257524	up
XR_356274.3	41.5872296273354	1.3534057399058	0.503291674689397	2.68910814139941	0.0071643205855117	0.0399586017524543	up
TCONS_00056095	36.9531577056638	1.32309285598696	0.49217419805164	2.68826131321931	0.00718251644138895	0.0400315146027199	up
ENSRNOT00000090398	14.6784561806906	-4.70484751442156	1.75038057185539	-2.68789975738503	0.00719029784457846	0.0400463202833472	down
XR_001836309.1	4.85013824407881	5.44885300852064	2.02918389157302	2.68524357558186	0.00724769655140013	0.0403372513195446	up
TCONS_00011995	321.445353465245	0.622366317994037	0.231794048093946	2.68499697516733	0.00725304626211879	0.0403382943004955	not
TCONS_00055774	974.893057589895	0.36425651891782	0.135732904731697	2.68362722832644	0.00728282589253664	0.0404607496394295	not
TCONS_00028909	503.668118621682	-1.07226684727795	0.399576522603545	-2.68350813078636	0.00728542036635235	0.0404607496394295	down
TCONS_00017373	18.5353359045786	3.02726850639784	1.12826531032946	2.68311759537645	0.0072939337831829	0.0404669428636439	up
XR_593568.2	7.90047141577308	-5.75934608802344	2.14662126596418	-2.68298193973055	0.00729689307587333	0.0404669428636439	down
XR_001838924.1	26.3519750399888	-1.6982624956081	0.633383418252471	-2.68125506078715	0.00733465874899148	0.0406475343720705	down
TCONS_00052206	222.737650576023	0.63577673477923	0.237234936819521	2.67994564081809	0.00736341167439788	0.040777958060769	not
NR_002156.1	461.397871941107	-0.861440330616186	0.32153672561366	-2.67913510959629	0.00738126036888216	0.0408478530612218	not
TCONS_00017340	55.4686382786904	1.90207982281542	0.711107426447534	2.67481361053645	0.00747708073083923	0.041348838521428	up
TCONS_00007658	116.527632746158	1.00799737103269	0.377577060819262	2.66964674401975	0.00759310856500928	0.041944083132988	up
TCONS_00030946	41.4545403488687	-1.97974243950554	0.741603494332439	-2.6695430302518	0.00759545400987689	0.041944083132988	down
ENSRNOT00000086361	4.32942770125382	-5.87898024041487	2.20346521633338	-2.66806128675706	0.00762903403625697	0.0420997683328474	down
TCONS_00001421	336.060195554571	0.655117250778599	0.245581508159209	2.66761636773519	0.00763914296417847	0.042125803191313	not
TCONS_00038629	280.655457233352	0.905584761861637	0.33954154156225	2.6670809047252	0.00765132504587408	0.0421335122681184	not
TCONS_00013392	678.361657357374	-0.39299710281236	0.147350254938203	-2.66709482774345	0.00765100806908751	0.0421335122681184	not
XR_359266.3	5358.05019742355	0.308295758295447	0.11587108750587	2.66067890559696	0.00779832857113953	0.042912774264003	not
XR_592691.1	18.915578780942	-2.81372727371068	1.05792351895273	-2.65966983747186	0.0078217283739913	0.0430112494823139	down
TCONS_00055721	341.954735481859	0.50573659552525	0.190290633326417	2.65770619753906	0.0078674446221203	0.0432322167913137	not
TCONS_00012534	11.9905720477024	-2.71339496117312	1.02111610542847	-2.65728348299291	0.00787731725327465	0.043256048501116	down
ENSRNOT00000093337	81.9864483846801	-0.930336072482585	0.350362553917913	-2.65535246869035	0.0079225579785611	0.0434434161715624	not
TCONS_00042993	7.79389297300265	-5.74499539458766	2.16342351105824	-2.65551121415774	0.00791883005420084	0.0434434161715624	down
TCONS_00050599	1811.04618881407	-0.442940219403496	0.166943746496865	-2.65323037668747	0.00797254362926421	0.0436868554832191	not
XR_001839049.1	7.55936260269415	-4.17518590959798	1.57384241009169	-2.65286148271652	0.00798126164440205	0.0437039793198021	down
TCONS_00025332	212.797751152198	-1.01208501007559	0.381809497702952	-2.65075912507287	0.00803110950086491	0.0439461412043126	down
XR_596357.2	35.8846863795138	1.34638012018587	0.508268133677021	2.64895638930892	0.00807407498311699	0.0441251055578355	up
TCONS_00035309	139.286428717966	-0.744426798809959	0.281031036757191	-2.64891311436587	0.00807510890039733	0.0441251055578355	not
TCONS_00046802	87.4111747020725	-1.59317877996197	0.60286602697148	-2.64267467179294	0.00822540262710788	0.044914951871573	down
TCONS_00019337	1066.97917664032	-0.361557338733767	0.136864596041853	-2.64171560206266	0.00824872877805574	0.0450108705808153	not
TCONS_00004699	1730.84319531946	0.331794269689775	0.125731130927456	2.63891899517879	0.00831708516535363	0.0453522006155431	not
XR_594875.2	48.3239518515601	1.31498382380908	0.498357395214763	2.6386361202534	0.00832402751309014	0.0453584037568245	up
TCONS_00056874	328.621491246173	-0.451404485483616	0.171097009274811	-2.63829559263999	0.00833239165591285	0.0453723403479463	not
TCONS_00010813	93.0044564272978	-10.3057310858757	3.90734210408073	-2.63752976098834	0.00835122972016926	0.0454432514160185	down
TCONS_00026848	182.353266906615	0.926692348460911	0.351385393389028	2.63725347124758	0.00835803529087579	0.0454486344905382	not
XR_001840822.1	3.71718773548746	-5.6635309142223	2.1484069144172	-2.63615373615508	0.00838517317270292	0.045564494555981	down
TCONS_00039990	846.117110193364	0.501935931247783	0.190496158711395	2.63488741527973	0.00841651945643333	0.045703045887818	not
TCONS_00018602	206.774491748077	0.716690321958023	0.27202567020519	2.63464224320235	0.00842260049884268	0.0457031812751484	not
XR_590417.2	10.5156613658681	-2.79266693178311	1.06007102474336	-2.63441492748961	0.00842824215734436	0.0457031812751484	down
XR_590595.1	5.84160762974059	-4.37982247557372	1.66275411508421	-2.63407706277239	0.00843663373266555	0.0457169597691044	down
XR_355229.2	18.9089345473234	-3.00508263907298	1.14166450917795	-2.63219414715517	0.00848353687535448	0.0459392634400693	down
ENSRNOT00000081636	7.8878155452991	4.2628941274806	1.61983848096135	2.6316785146076	0.00849642180885132	0.045977174525183	up
TCONS_00031002	110.077024828265	1.06599446956062	0.405122506997692	2.63128918079759	0.00850616230605028	0.0459980292453127	up
TCONS_00021363	1069.77003883307	0.478311784101184	0.181887855926214	2.6297070888296	0.00854584647442741	0.0461806669095268	not
XR_595144.1	8.24219402107637	-2.95923719683356	1.12561099723937	-2.62900522835266	0.00856350443133077	0.0462441075510841	down
XR_001836804.1	4.93031700835826	-4.14138676214733	1.57612445458324	-2.62757598240705	0.00859956340192917	0.0464067599604106	down
TCONS_00028907	28.8138958933301	-3.46958011066955	1.32145895734552	-2.62556781758782	0.00865045746228603	0.0466491888269862	down
TCONS_00031770	3079.00075877423	0.396340254880007	0.151002471853475	2.62472693337493	0.00867184831574125	0.0467322915442773	not
ENSRNOT00000081169	28.699008282079	-1.85420304779118	0.707075290010984	-2.62235588484839	0.00873241910886883	0.0470262735470028	down
XR_593202.2	567.874889597513	0.889676875023255	0.339462745811593	2.62083803304012	0.00877139234797012	0.0472036224566381	not
XR_350748.3	6.23488679568719	-6.40568850801635	2.44460564223094	-2.62033613821267	0.00878431343929851	0.0472406229970258	down
TCONS_00035071	548.239852427824	0.488119898288058	0.186363890537862	2.61917636983915	0.00881423631156963	0.0473689425987655	not
TCONS_00000054	2101.10973272202	-2.09992212051712	0.801947071070984	-2.61852957167449	0.00883096370328783	0.0474262201907155	down
TCONS_00008021	46.2560322757248	-1.27353598980077	0.486554021638806	-2.61746061724299	0.00885867100703602	0.0475423456380354	down
XR_001837804.1	178.481405887712	0.931770009673482	0.356097661826344	2.61661366967322	0.00888067900450655	0.0476277458759191	not
TCONS_00048042	205.610933510644	-1.21514621811405	0.464554295688913	-2.61572485582561	0.00890382740887465	0.0477191408593598	down
TCONS_00049937	491.547294985116	0.430399817292266	0.164571068999082	2.61528238170869	0.00891537135408159	0.0477482602884123	not
TCONS_00027980	573.755294897643	0.461953115822194	0.176741439920937	2.6137227128445	0.00895616907684163	0.0479010986765506	not
TCONS_00009737	353.021837851263	-0.502768292016717	0.192349846730721	-2.61382216082846	0.00895356275438513	0.0479010986765506	not
TCONS_00025606	138.59323555764	0.831810312047469	0.318308211556187	2.6132229136685	0.00896927802424509	0.0479056312245052	not
XR_355658.3	6.88704764632266	-3.56328595322988	1.36346352843741	-2.61340760417227	0.00896443188766572	0.0479056312245052	down
TCONS_00033957	264.717659827212	0.700385449367497	0.268317258485917	2.61028848207413	0.00904658976828801	0.0482793144053831	not
TCONS_00013183	143.101079624405	0.675683754306902	0.258895987101608	2.60986569112683	0.00905777769622366	0.0482793144053831	not
TCONS_00043261	702.553255112996	0.440756695234968	0.168870562309247	2.61002681111363	0.00905351267019501	0.0482793144053831	not
TCONS_00042524	67.0579032870849	-1.26019586772102	0.483399792996553	-2.60694333340356	0.0091354477419926	0.0486601149665509	down
TCONS_00001620	157.27308065678	1.15040648010649	0.441907111600904	2.60327668395944	0.0092337401092066	0.0491202506886112	up
TCONS_00022291	3184.40297021906	0.860961051529071	0.330754850777143	2.60301866928377	0.009240692156675	0.0491202506886112	not
TCONS_00004962	81.7409907869183	0.840442871486436	0.32285690075754	2.60314358935631	0.00923732567871769	0.0491202506886112	not
TCONS_00014154	393.269765208524	-0.564479032136285	0.217162130625415	-2.59934377375381	0.00934021826474441	0.0496149128767546	not
XR_001840749.1	14.9352174115773	-4.1617816276209	1.601230350779	-2.59911487787887	0.00934644890639656	0.0496149128767546	down
XR_597552.2	139.106962988183	-0.609871187703488	0.234793713448967	-2.59747664767032	0.00939115056705155	0.0498183642436801	not
TCONS_00043496	105.919516658613	-0.692896026785461	0.267176875496128	-2.59339819547932	0.0095032669817964	0.0503789200785326	not
XR_596180.2	1409.54999278778	-0.345664285471789	0.133354952354544	-2.59206185723638	0.00954026162323786	0.0505407486942242	not
TCONS_00057082	165.489865592381	0.701962870016115	0.270875732904625	2.5914572061842	0.00955704269411612	0.0505953466204765	not
TCONS_00048710	81.3510471196856	-10.1125170922744	3.90742484584178	-2.58802599953674	0.00965276945884175	0.0510675291478601	not
TCONS_00047094	2039.19338249617	0.303575719966311	0.117315142994198	2.58769424149553	0.0096620702975845	0.051082149732967	not
TCONS_00016759	1899.21832414785	0.574634633316723	0.222191872994648	2.58620905243715	0.00970380559008636	0.0512681114813623	not
TCONS_00025448	1125.71356534527	-0.440761639079514	0.170462309274196	-2.58568384387266	0.00971860288881461	0.0513047683204442	not
TCONS_00040793	7.00111799301048	-6.57244426617002	2.54204300980572	-2.58549687822644	0.00972387533690528	0.0513047683204442	not
TCONS_00043006	196.586628700349	0.648966990274793	0.251145414184605	2.58402882800706	0.00976536316445045	0.0514888986282158	not
TCONS_00031720	708.922378336983	0.408728228863783	0.158189334236275	2.58379132093253	0.00977209003768602	0.0514896234352519	not
TCONS_00022295	310.126393074923	1.00694545862003	0.389786183308597	2.58332773643447	0.00978523196203181	0.0515241257084343	not
TCONS_00044834	3203.91781560095	-1.79556884439882	0.695152018213403	-2.58298731407495	0.00979489245187332	0.0515402623696553	not
TCONS_00022289	703.858450308589	0.920563312264334	0.35649133130951	2.5822880710249	0.0098147622009901	0.0516094938426805	not
TCONS_00040123	219.901224286298	0.705817409827648	0.273354409857574	2.58205971579314	0.00982125893832428	0.0516094938426805	not
TCONS_00011946	7.64681355958271	-4.19686136377127	1.62565222646273	-2.58164771988364	0.00983298997219922	0.0516364137384171	not
XR_358576.3	4.71297069901861	5.40747934342423	2.09491990346332	2.5812344111508	0.00984477093081133	0.0516635594716989	not
TCONS_00014314	526.454215957264	-0.378620171249366	0.146790914211521	-2.57931611968698	0.0098996147502077	0.051916503126257	not
XR_597436.2	13.9527406029077	-4.33440316873105	1.68088183391496	-2.57864835069087	0.00991876999135172	0.0519820715710411	not
XR_595506.2	52.9508643731805	1.10003806114514	0.427022175621202	2.57606776403329	0.00999310596290373	0.0523014936330407	not
TCONS_00006237	1147.41803722809	0.510415076940119	0.198127384640165	2.57619651047797	0.00998938558525358	0.0523014936330407	not
XR_001836170.1	46.3907814750736	-1.16968241945838	0.454452454030754	-2.57382793091755	0.010058028073696	0.0526060450922759	not
TCONS_00002969	629.333701556719	-0.653560666313766	0.254013082445209	-2.57294096832489	0.0100838405480564	0.0527057726036873	not
TCONS_00045826	10.2888722256343	6.53323619123113	2.54022209745962	2.57191534463257	0.0101137618830318	0.0528268284451942	not
TCONS_00038985	1080.28394247799	0.335679329211315	0.130555921299359	2.57115361655346	0.0101360355166739	0.052907803291443	not
ENSRNOT00000093023	21.8172163856575	-1.86644445632176	0.726152715613809	-2.5703194606166	0.0101604771018986	0.0529999786877406	not
XR_590369.2	6.98252150715197	4.97341926894876	1.9351857081858	2.56999586546722	0.0101699728740313	0.0530141214394132	not
TCONS_00022893	307.258051776892	0.790017050487201	0.307660001172694	2.56782502592449	0.0102338798525598	0.0532761739959378	not
TCONS_00044794	209.271878370476	0.726028644398623	0.282723525300067	2.56798101123017	0.0102292759353657	0.0532761739959378	not
TCONS_00037447	382.589806331833	-0.57721050963883	0.224961185239588	-2.5658226730273	0.0102931434626928	0.0535490166561128	not
TCONS_00024777	103.883818629083	-0.962152078295694	0.3752893955742	-2.56376036637962	0.0103545006448783	0.0538323805981895	not
TCONS_00035823	189.944872856782	0.684066793772912	0.266940043582883	2.5626233688709	0.0103884672885609	0.053973060766499	not
ENSRNOT00000090709	4.10031529859398	-4.79315452417665	1.87290293110841	-2.55921139561675	0.0104909924754325	0.0544695117628106	not
TCONS_00047080	422.229168399701	-0.773112226736231	0.302154824530667	-2.5586625265279	0.0105075690328065	0.0545193522060754	not
XR_001841286.1	15.9742383678691	2.67674973274029	1.04743646567563	2.55552467424715	0.0106027843607767	0.0549768792270133	not
XR_001836177.1	46.3881355064151	1.29637874640524	0.507699362731408	2.55343780506393	0.010666532670624	0.0552341194753187	not
TCONS_00035438	456.666299073099	-0.534391065830054	0.209267844738944	-2.55362244733152	0.0106608786276103	0.0552341194753187	not
TCONS_00003978	29.7457052993947	1.38244340821014	0.541588453441161	2.55257179030744	0.0106930870323995	0.0553349550140197	not
TCONS_00029821	215.482177610879	0.969267059806416	0.379758225862254	2.55232670103633	0.0107006127984136	0.0553372524201215	not
TCONS_00029098	956.353886070584	0.442405769565082	0.173475943532989	2.55024276308924	0.0107647931670047	0.0555955676186218	not
TCONS_00053989	753.014559545759	-0.443712003291351	0.173986145458882	-2.55027204678325	0.0107638889328447	0.0555955676186218	not
XR_595536.2	444.874326555213	-0.613562492539234	0.240659583932301	-2.54950367034555	0.0107876375547413	0.0556767502329913	not
TCONS_00014901	1313.69052138908	0.302274854398043	0.11862355285158	2.54818581244354	0.0108284777666954	0.0558506437418866	not
XR_001838076.1	43.8267280615736	-1.23190230135374	0.483506457100961	-2.54785077481707	0.0108388824175533	0.0558674321970721	not
TCONS_00019210	124.108878797625	0.699767392463869	0.274724942207706	2.54715639155475	0.0108604749074384	0.0559080849780622	not
TCONS_00029813	733.470457330263	0.46924923119456	0.18422766470665	2.54711599336483	0.010861732302584	0.0559080849780622	not
XR_592007.2	187.778977951601	-0.58294596528408	0.22888386852661	-2.54690716753727	0.0108682340775117	0.0559080849780622	not
TCONS_00011427	32.1920126375817	2.60975587461602	1.02533751998387	2.5452651675685	0.010919478262501	0.0561347389099889	not
ENSRNOT00000078205	10.6831866119443	-2.37300076594696	0.932584311864813	-2.54454287484406	0.0109420877816766	0.0562139868021178	not
TCONS_00011872	44.6226741297505	1.37389769711369	0.53999088571016	2.54429793811582	0.0109497643374819	0.0562164642135896	not
TCONS_00047046	7976.26626468293	0.258615485258135	0.10172682032189	2.5422546820967	0.0110139886800176	0.05650906601816	not
TCONS_00037147	284.773536129118	1.17616162041819	0.463048592564961	2.54003929458696	0.0110840015001724	0.0568309630724061	not
TCONS_00037026	858.74569692279	0.378225776541089	0.148941698191151	2.53942167394705	0.0111035904903997	0.0568940695685135	not
XR_001840937.1	7.6582466289927	-6.70208663032407	2.63975407556798	-2.53890568532678	0.0111199796042251	0.0569407081437843	not
TCONS_00022913	242.622043238314	0.600762739144256	0.236654503440643	2.53856457582662	0.0111308259061201	0.0569589218273884	not
TCONS_00016775	137.95537201248	0.826842072635344	0.325791955186004	2.53794502741259	0.0111505498014895	0.0569973607725802	not
ENSRNOT00000087249	126.631134453841	-1.0454843204299	0.411953384031626	-2.53787045077322	0.0111529261097102	0.0569973607725802	not
TCONS_00016702	496.881964033908	0.925443807655704	0.364871949554664	2.53635229779991	0.0112013983773189	0.0572076646538366	not
TCONS_00022867	64.2654983250159	1.00680050948809	0.397070105772388	2.53557368044528	0.011226330932036	0.0572975505571058	not
TCONS_00004301	164.158248526419	0.620803074086778	0.245037679789574	2.53350045845966	0.0112929592533067	0.0575999892985241	not
XR_594028.2	4.86360160422755	4.43291118144717	1.7499798805262	2.53312122657904	0.0113051847615383	0.0576247317199347	not
TCONS_00045972	46.5472078704518	1.15542649046185	0.456300379512392	2.53216201944989	0.011336159720285	0.0577449491879445	not
TCONS_00022544	291.943862793839	0.533568369558099	0.211003086744949	2.52872305229853	0.0114478319493864	0.058274674815242	not
TCONS_00003906	56.5411366010102	-1.27414844334319	0.5039145003173	-2.5285012488049	0.0114550678930396	0.058274674815242	not
XR_001842558.1	67.0858091300178	-1.1251254305984	0.445182324587388	-2.527336258557	0.0114931403206219	0.0583923267004809	not
XR_590925.2	3.23500301273524	-5.45988370188456	2.16027545910626	-2.52740162319087	0.0114910012036535	0.0583923267004809	not
XR_001838515.1	138.042287506589	-0.714364773852744	0.282768906239508	-2.52632010836322	0.0115264402404827	0.0585234594146406	not
TCONS_00052078	7.61885446225889	6.09895064489243	2.41541383806679	2.52501271159969	0.01156941044077	0.0587034890806343	not
TCONS_00034239	366.265267925634	-1.03796085336677	0.411204783196263	-2.52419450303758	0.0115963747572544	0.0588021235257531	not
TCONS_00026158	600.211971996723	-0.460408281496107	0.182465559283392	-2.52326128450923	0.0116271973205365	0.0589201814933023	not
TCONS_00029830	240.622600590357	0.74294002659512	0.294522959340581	2.52251990221244	0.0116517356585048	0.0590062621098874	not
TCONS_00051126	161.108179806576	-0.685014134458539	0.271668548501771	-2.52150695484013	0.0116853365486923	0.0591380957198714	not
TCONS_00015438	9.18586258659469	5.37744632989958	2.13401089769707	2.5198776331005	0.0117395637968505	0.0593740786463362	not
TCONS_00006239	241.908207575833	0.656921077338596	0.260969564151269	2.51723253428058	0.0118280736653996	0.0597830320966576	not
TCONS_00007846	532.391403543157	0.404319528399677	0.160795732676961	2.51449165763594	0.0119204122754241	0.0602107960699186	not
TCONS_00041313	73.2693341844425	-2.0507633330364	0.816336445555167	-2.51215457082984	0.0119996516870976	0.0605718851957239	not
XR_596537.2	14.6457152721328	-1.83161845667205	0.729630158129456	-2.51033819842062	0.0120615582862533	0.0608450719488593	not
TCONS_00012920	5.09120372999236	5.51879623131869	2.19924101711469	2.50940946825333	0.0120933210213327	0.0609266347264305	not
TCONS_00039367	112.302189030134	0.678567010519012	0.270403336201361	2.50946242029242	0.0120915080613668	0.0609266347264305	not
XR_351159.3	6.72782301545864	3.35264307989331	1.33626029090522	2.50897456334809	0.0121082203149199	0.0609623927453503	not
XR_001842165.1	18.5105284647377	1.87996364334236	0.749561586888264	2.50808429384283	0.01213877057219	0.0610768533490614	not
ENSRNOT00000092096	23.2853559212035	-1.61975612535702	0.646300606648385	-2.50619620141906	0.0122037880173272	0.061364478486097	not
XR_595994.2	43.569915831393	-1.92720015405221	0.769424892701024	-2.50472810580235	0.0122545557089586	0.0615801275304198	not
XR_594124.2	7.878753394625	-3.44645641264869	1.37715885167932	-2.50258451190729	0.0123290186293943	0.0619144932969713	not
TCONS_00021627	7.46109781151149	6.0696862770823	2.43008929091556	2.49772150339195	0.0124994348586382	0.0627299832918424	not
TCONS_00014061	65.5584067216445	-0.893445321515656	0.357917660294146	-2.49623145385282	0.012552067053934	0.0629536918866753	not
TCONS_00008425	179.731579499201	0.592775105559189	0.237623308292703	2.49460000291307	0.0126099188467113	0.063168069096491	not
TCONS_00010703	1266.70653240722	0.587191051627161	0.235387666134612	2.49457017553062	0.0126109787292713	0.063168069096491	not
TCONS_00029825	912.852165253315	0.366253222399288	0.146937943863497	2.49257075993613	0.0126822057956398	0.0634841486784944	not
TCONS_00010580	89.8029092710906	-2.00041740495209	0.802734777047689	-2.49200291571926	0.0127024994651656	0.0635450261336775	not
ENSRNOT00000080918	102.496812258038	-1.00867122063063	0.404953266819478	-2.4908336424911	0.0127443776099032	0.0637137342570595	not
TCONS_00002687	2012.4844350787	-0.32491203428676	0.130498745612612	-2.48977132126057	0.0127825311023756	0.0638636176687741	not
XR_595232.2	6.52801336599705	-2.84573976879444	1.14310346869125	-2.48948572612815	0.0127928055372521	0.0638741102032511	not
TCONS_00028971	94.5316309636432	-0.922673791698976	0.370903839827732	-2.48763612727093	0.0128595229316997	0.0641662274510229	not
XR_001840753.1	3.80126464297801	-4.67870461734824	1.88158472407457	-2.48657663802484	0.0128978785891428	0.0642791668895427	not
XR_001838811.1	6.91411936995354	-5.56579202919111	2.23835335207833	-2.48655647868252	0.0128986093783981	0.0642791668895427	not
XR_594235.2	14.0543070549468	3.36956330571713	1.35582882302514	2.48524242035136	0.0129463239375	0.0644347613042196	not
XR_590455.2	114.029408279888	-0.66652786673163	0.268190644245814	-2.4852763548333	0.0129450897866045	0.0644347613042196	not
TCONS_00022660	2059.2465531666	0.291127666404428	0.117336339105356	2.48113814206377	0.0130963607199692	0.0651400144276509	not
TCONS_00044827	662.998667906894	-0.532364928355825	0.21458684810861	-2.48088330225335	0.0131057271939209	0.0651451350466271	not
TCONS_00051127	34.7756912443302	-1.34426360346949	0.542014720040932	-2.48012379325781	0.01313367760793	0.0652425663244532	not
XR_001839341.1	13.6494739913321	2.96273485212665	1.19519551352165	2.47887045977686	0.0131799163513855	0.0654306647838158	not
TCONS_00015442	30.0219445605808	-1.36357220588067	0.550213854486193	-2.47825858030059	0.0132025424267076	0.0655013755697097	not
XR_591577.2	5.68290388443163	-3.70915920470742	1.49773551404455	-2.47651148679185	0.0132673355731215	0.0657810660966823	not
TCONS_00039121	140.166955011718	0.825242620536376	0.333403665402856	2.47520560261155	0.0133159493452702	0.0659802334711106	not
TCONS_00039938	135.427186930292	-0.715252156312738	0.289077488065407	-2.47425754630504	0.0133513409469743	0.0661136743724063	not
XR_001842378.1	92.7015836128677	-1.27628160059723	0.515873422523125	-2.47402084479361	0.0133601901392072	0.0661155957870583	not
XR_001836684.1	21.2363144885888	3.19163348261757	1.29026069157103	2.47363459451859	0.0133746414110309	0.0661452202441742	not
XR_595384.2	13.3552524634604	-3.14536445193335	1.27181650160054	-2.47312756830487	0.0133936323965659	0.066197244495108	not
TCONS_00027052	200.479573703605	0.522015295427055	0.211230633590741	2.47130487918935	0.0134620993400609	0.0664935804318811	not
TCONS_00038824	305.758000687223	0.505758246542384	0.20475974902939	2.47000813851257	0.0135109978261231	0.0666929482080393	not
XR_590260.2	207.113185023825	1.7800277428172	0.72111727358198	2.46843032059865	0.0135707069882803	0.0669031573542098	not
TCONS_00016634	638.337212504932	-1.05057535125411	0.425568221171752	-2.46864145156674	0.0135627036992249	0.0669031573542098	not
TCONS_00003666	89.9856305385281	0.910651463389198	0.369053418312369	2.46753293209824	0.0136047706454333	0.067028800645281	not
TCONS_00010645	181.722692309807	-0.649658764428778	0.263418212898877	-2.46626365458706	0.0136530796765406	0.0671820935720959	not
XR_146157.4	20.6458972416813	-1.58545370856682	0.642834056200806	-2.46634989741671	0.0136497924605266	0.0671820935720959	not
TCONS_00053205	3757.77332793179	0.404341535311511	0.163980096247288	2.46579642630378	0.0136709006238568	0.067227449638022	not
TCONS_00038832	1450.3263291905	0.367911024856891	0.149269101737393	2.46475004253828	0.0137108861796922	0.0673816758541604	not
TCONS_00011583	5718.77729754204	-0.319538574014528	0.129668678390672	-2.4642695366402	0.0137292823764976	0.0674220637961525	not
XR_001837693.1	69.8442430985591	-0.858776958303887	0.348517616229221	-2.4640847931746	0.0137363610907953	0.0674220637961525	not
XR_001840869.1	3.8852806905245	-5.72353074512176	2.32471790221667	-2.4620323780637	0.0138152194419831	0.0677665566350635	not
XR_001838851.1	15.8500498158174	-4.00840782269718	1.62889885804216	-2.46080829568206	0.0138624414800519	0.067955531822538	not
XR_594561.2	12.4333362824412	2.19824999583287	0.893963921769829	2.45899184777041	0.0139327781537112	0.0682575100270213	not
TCONS_00027353	418.368971388717	3.30928120568603	1.34783495982134	2.45525698942005	0.0140783902982941	0.0689276577637031	not
XR_001836172.1	57.0754587278268	1.05150444408048	0.428363986029245	2.45469852362586	0.014100278421951	0.0689915939819195	not
TCONS_00016563	7.16805218924365	6.01198926644922	2.44960923359479	2.45426461657587	0.014117305401842	0.0690033061254725	not
XR_359523.2	5.39205217478734	-6.19617363664805	2.52473523110541	-2.4541874966965	0.0141203335672678	0.0690033061254725	not
TCONS_00023875	371.935476032589	0.472969322656758	0.192890704449146	2.45200681913344	0.014206196972707	0.0693795144654578	not
TCONS_00048459	126.138677070913	-0.825913145920311	0.336886272566901	-2.45160819295864	0.0142219424430975	0.0694130282638125	not
TCONS_00006878	34.4686062872464	2.55942246740659	1.04489969900441	2.44944320478341	0.0143077272318113	0.0697881277087227	not
XR_596128.1	3.52296060080099	-5.58090265919436	2.28127002024952	-2.44640161386241	0.0144290172469942	0.0703358332925843	not
XR_001841505.1	17.2896807699875	1.81008114527809	0.740359853189823	2.44486669216246	0.0144905691382963	0.0705918374355657	not
TCONS_00027347	3.72500488641082	5.06718949288278	2.07383179851031	2.44339463621046	0.0145498174363082	0.0708363074438081	not
TCONS_00054137	633.55038727077	0.856408740226837	0.350682417768855	2.44212055362103	0.0146012698981555	0.0710425423313741	not
XR_001840496.1	3.51386872068923	-5.57741179533048	2.2843142622132	-2.44161317362993	0.0146218045136527	0.071098183241868	not
TCONS_00002002	204.163624539455	0.59519836237821	0.24385262294315	2.44081181163662	0.0146542889903348	0.0712118247328833	not
XR_591662.2	73.7794706639684	1.07335972160797	0.440131550228134	2.43872478819484	0.0147391885584924	0.0715798753238407	not
TCONS_00036008	256.684152971077	0.527698929858793	0.216689713074996	2.43527448705493	0.0148804968931437	0.0722212439273446	not
XR_352002.3	46.1657230858047	-1.00903549242997	0.414699281695501	-2.43317395753503	0.0149671082124475	0.072596513700847	not
TCONS_00007014	54.3400976344648	1.07515161780785	0.442151611963337	2.43163563971582	0.0150308192201573	0.0728151403510905	not
TCONS_00038806	103.312526924458	0.857468340724546	0.352627432185933	2.43165523285897	0.0150300062504664	0.0728151403510905	not
XR_001837680.1	242.304561444465	-0.542934577822413	0.223316102820788	-2.43123792222955	0.0150473299124628	0.0728499603073015	not
TCONS_00035684	13.4889620226117	-3.57275887670391	1.4696959975539	-2.4309509467606	0.0150592532227	0.0728625415988717	not
TCONS_00023739	86.6852062924215	0.976023744643197	0.401688597194923	2.42980196963264	0.0151070745359775	0.0730486883812677	not
TCONS_00041439	120.63413735957	0.689371438604357	0.283819086687085	2.42891148249096	0.015144229241327	0.073137828981291	not
XR_001841571.1	808.187828546078	-0.371504812899704	0.152950627972645	-2.42891982742396	0.0151438806839606	0.073137828981291	not
TCONS_00038899	183.354198970231	0.716659199773775	0.295276963367278	2.42707453910776	0.0152211282180514	0.0734638022828003	not
XR_592314.2	36.0451987793018	-1.30726470400581	0.538685135756232	-2.42676958622705	0.0152339275194651	0.0734801911340124	not
TCONS_00049960	5947.91419546778	0.353851677638032	0.145865264479209	2.42588034170718	0.0152713044857945	0.0736150359358411	not
XR_001840588.1	5.36257834334545	-6.18843317068151	2.55278530571477	-2.42418865261713	0.0153426329769815	0.0739132762528564	not
TCONS_00027527	412.557618731829	-0.578210982273757	0.23860200859184	-2.42332822630534	0.0153790244427084	0.0740429433119677	not
TCONS_00033194	26.6811281549398	-1.93901629099937	0.800541818459371	-2.4221299203719	0.0154298330092733	0.0742418196640774	not
TCONS_00023154	520.405673221014	0.397710364167565	0.164228547205994	2.42168837838353	0.0154485917504971	0.0742863359620825	not
XR_597286.2	27.8079461172322	1.30249468774971	0.538010505511905	2.42094656964071	0.0154801523993407	0.0743814566834233	not
TCONS_00016752	926.741292558997	0.604688099567024	0.249791001904161	2.42077614869021	0.0154874110601395	0.0743814566834233	not
XR_354405.3	4.86097109511782	-4.12727473571504	1.70601042360966	-2.41925528624987	0.0155523212050092	0.0746014965598168	not
XR_354406.3	4.86097109511782	-4.12727473571504	1.70601042360966	-2.41925528624987	0.0155523212050092	0.0746014965598168	not
XR_356809.2	7.90316394984801	3.58441505596928	1.48184914126518	2.41887986850603	0.0155683807615166	0.0746327161168654	not
TCONS_00003034	51.4211363993982	-1.31801593883855	0.545082885464397	-2.41801013017614	0.0156056423534379	0.074765474769935	not
TCONS_00022541	447.776345570974	0.416294858263918	0.172378068328428	2.41501057704603	0.0157347527617896	0.0753378419611667	not
TCONS_00054957	300.237218303474	0.538483896170357	0.222999192971245	2.41473473063103	0.0157466731227012	0.0753487469570037	not
TCONS_00050481	10.4360996373922	-7.14923049862233	2.96246197034461	-2.41327334162899	0.0158099578463459	0.0756052696519872	not
XR_589889.2	5.42552258134828	-6.20648997614176	2.57684644393534	-2.40856027364334	0.0160155814903146	0.0765417454222129	not
ENSRNOT00000088585	5.23423229905253	-3.5823038274218	1.48792024259534	-2.40759129748331	0.0160581465767293	0.0766982624392195	not
XR_001839416.1	18.5612938351626	-1.52467995151856	0.63402955531398	-2.40474586514112	0.0161837157694356	0.0772507972036467	not
XR_595646.2	5.50427952762136	-4.28797317755227	1.78385019242037	-2.40377426073781	0.0162267899750105	0.0774091189650378	not
TCONS_00023880	1229.92545416433	0.322432624733267	0.134172433687257	2.40312123639962	0.0162557971319946	0.0774529260911011	not
XR_597473.2	4.9921685301771	-4.17001591999295	1.7350950277434	-2.40333575586135	0.0162462632162527	0.0774529260911011	not
TCONS_00027303	926.25697122569	3.72572057219005	1.55098968051745	2.40215690600021	0.0162987157429182	0.0776100943419638	not
TCONS_00021855	1977.06299195938	-0.361482144507053	0.150601107262444	-2.40026219645993	0.016383332010357	0.0779655032453893	not
XR_001836817.1	7.36260770575626	3.03959043476742	1.26673607472181	2.39954517395026	0.0164154542024755	0.0780708211431184	not
TCONS_00014977	500.048105469677	0.358348506029866	0.149399677274862	2.39858955900277	0.0164583511972321	0.0782272239994963	not
XR_001836619.1	39.3824296295333	1.67312278592945	0.69787660241185	2.39744788712957	0.016509729246785	0.0784237229996217	not
TCONS_00023871	247.437108125648	0.529889352673658	0.221057784293102	2.39706262490659	0.0165270987589777	0.0784585356638224	not
XR_001836329.1	33.2035393279545	1.49371422211993	0.623291767915936	2.39649278076361	0.0165528195569234	0.078532927758227	not
XR_001838494.1	6.60045983947557	5.89214935420263	2.45916950228815	2.39599155272552	0.0165754723146744	0.0785926824434866	not
TCONS_00020136	389.58557706912	-0.477180534265654	0.199333607619884	-2.39387898490055	0.0166712482563111	0.078998868329178	not
TCONS_00053079	6607.49043574299	0.387233688813552	0.161822588973078	2.39295200547047	0.0167134272081871	0.0791507395180448	not
TCONS_00002732	74.139882814585	0.809540213375255	0.338398074219177	2.39227192779745	0.0167444313171732	0.0791536517316343	not
TCONS_00031782	2515.75136192005	0.291786756691249	0.121949855811461	2.39267816062334	0.0167259054733757	0.0791536517316343	not
XR_001842749.1	45.8955200015392	-1.29110802779022	0.539679363935276	-2.39236130574944	0.0167403537795554	0.0791536517316343	not
XR_001842641.1	167.481067328725	-1.08917061603925	0.455698745428446	-2.3901110700123	0.0168432781706289	0.0795727784917138	not
XR_350084.3	7.69220327863786	-3.11479719979645	1.30339438288356	-2.38975803540402	0.0168594760637789	0.0796011758080774	not
TCONS_00049812	247.054098553225	-0.552716968551772	0.231637553806969	-2.38612849888912	0.0170268005472699	0.0803426446113328	not
ENSRNOT00000092675	31231.2971192235	0.259201127786164	0.108643946943121	2.38578526534815	0.0170426990453068	0.0803691311647723	not
TCONS_00044953	65.745327245419	-1.05134557438074	0.440738968227687	-2.38541551841545	0.0170598402100433	0.0804014423409397	not
TCONS_00001994	336.168767581989	0.452849512272092	0.189927820627623	2.3843242700076	0.01711051782644	0.0805916734754683	not
TCONS_00033940	120.862719716481	1.63282930563623	0.685023186104855	2.38361173571474	0.0171436791773445	0.080654319109671	not
TCONS_00002680	918.614179573312	-0.340613309259322	0.142898990172482	-2.38359493547292	0.0171444617406147	0.080654319109671	not
TCONS_00018434	243.912977045517	0.63267566341815	0.265575100489463	2.38228532061971	0.0172055607420271	0.0808930515271958	not
TCONS_00006212	56.6505981219366	1.110135503555	0.466419361751096	2.3801231136443	0.017306854776738	0.0813203627332715	not
XR_001839034.1	38.7571549928656	-1.17275087446166	0.492911024464739	-2.37923441808827	0.0173486393832584	0.0814324875013348	not
XR_146053.4	41.317757843435	-1.1843274362009	0.497789673857349	-2.37917236615939	0.017351560236719	0.0814324875013348	not
XR_353351.3	27.5696636117927	1.46373726607194	0.615783943517791	2.37703058269113	0.0174526410555331	0.0818577054069243	not
XR_001840348.1	44.0577403225235	-1.06242106105743	0.447041944909641	-2.37655788937697	0.0174750190942647	0.0819134968221862	not
XR_001836701.1	7.85968576482734	-4.24477491891015	1.78789948814016	-2.37416865269408	0.0175885146445056	0.0823960751991408	not
TCONS_00038157	60.8145842584546	0.972381169623372	0.409816237251144	2.37272484893632	0.0176574122014014	0.0826099654746984	not
TCONS_00045557	293.063267018739	-0.513849202292504	0.216561942545067	-2.37275855699147	0.0176558009778066	0.0826099654746984	not
ENSRNOT00000029245	17.2751535455237	-2.39100958366886	1.00778151732809	-2.37254756369029	0.0176658884448709	0.0826099654746984	not
TCONS_00024125	66.5197539238446	-1.43330075869816	0.604186761914869	-2.37228097179017	0.017678641271677	0.0826201572349784	not
TCONS_00008017	61.1222974548761	-1.07159087011572	0.451893732134189	-2.37133377587436	0.0177240171052533	0.0827827075077403	not
TCONS_00004631	289.866272817809	0.576188785912863	0.243027129676438	2.37088257051791	0.017745668162217	0.082834319605474	not
TCONS_00011638	740.81132943734	-0.498229155316754	0.210393897593064	-2.36807797667407	0.017880766884381	0.0834151119012256	not
XR_001840121.1	86.9950096614912	0.957219097267336	0.404333838420429	2.36739794276633	0.017913659884553	0.0835186982923014	not
TCONS_00038149	1202.76900188738	0.518475644892579	0.219032887736898	2.36711322326796	0.0179274474019256	0.083533138937774	not
ENSRNOT00000079102	897.171943245019	0.537195899810757	0.227224383831164	2.36416484337312	0.0180707699117682	0.0841507724020005	not
TCONS_00037555	12.7620655061743	-2.199426916604	0.930963087465807	-2.36252859669346	0.0181507410331933	0.0844728352789591	not
XR_001841751.1	20.4879009677912	-1.5600574948117	0.660415806858518	-2.36223524423593	0.0181651112718438	0.0844893925465402	not
TCONS_00026005	218.60899902012	0.549581963884971	0.232711106858588	2.36164904762769	0.0181938566962876	0.0845727520670978	not
XR_592574.2	343.747523220876	-0.491798764503545	0.208333576370795	-2.36063131575216	0.0182438580032761	0.0847547600699162	not
XR_597405.2	2.82722352245295	-5.26558751354546	2.2308903091977	-2.36030767260769	0.0182597838290445	0.0847783427451892	not
TCONS_00040409	128.487558984459	0.629964970540045	0.267145737738365	2.35813221604536	0.0183671498775387	0.0852261930778427	not
TCONS_00003662	62.6346233646774	1.15887973535246	0.491578115540958	2.35746811893196	0.0184000351959785	0.085328115739689	not
XR_001836641.1	33.8338209622378	-1.15874814390603	0.491756409564537	-2.35634578699672	0.0184557289262829	0.0855356262336743	not
TCONS_00028998	17.8377313919394	-2.1178568291693	0.899117086380072	-2.35548502108439	0.0184985428204926	0.0856832327204087	not
XR_595375.2	15.3612011723961	2.75075194660652	1.16812184010142	2.35485019813317	0.018530174136162	0.0857319727487351	not
TCONS_00001335	454.830718655572	-0.414870554904941	0.176178299502128	-2.35483346176769	0.0185310086988244	0.0857319727487351	not
XR_001842358.1	113.128439779525	-1.01122847196088	0.429480576723445	-2.35453831154753	0.018545731837253	0.0857493186841982	not
TCONS_00012672	430.731395911409	0.583851609040491	0.248084174338623	2.35344157118044	0.0186005308572101	0.0858502942222325	not
TCONS_00001549	766.840885552568	0.371676572250221	0.157901087430191	2.35385695120398	0.0185797596018266	0.0858502942222325	not
XR_358939.3	4.07103847082025	-4.77979513391163	2.03090880655963	-2.35352523878639	0.0185963453894984	0.0858502942222325	not
XR_001836588.1	12.0683745528153	2.01420825959947	0.85602350980763	2.35298240821927	0.0186235151379289	0.0859056359431972	not
XR_001840564.1	3.64730707766731	-5.63303689271972	2.39459106752311	-2.35240036143055	0.0186526863160961	0.085989434143938	not
XR_352181.3	49.5641189732926	-0.949877680042392	0.403838416341735	-2.35212313045173	0.0186665947028035	0.0860028130941667	not
TCONS_00008638	50.2021621995108	1.08217281544468	0.460226375028383	2.3513924324262	0.01870329653559	0.086070411736808	not
TCONS_00022247	304.667266983219	0.535877942516555	0.22787740771514	2.35160627764571	0.0186925488920216	0.086070411736808	not
XR_592716.1	11.0595301088626	-3.96421362011783	1.68684485833211	-2.35007600167658	0.0187695781579897	0.0863245931292121	not
XR_001841669.1	4.19137778719556	4.20374748335311	1.79186662363379	2.34601584063673	0.0189753010009324	0.0869454798544229	not
TCONS_00022904	118.393042938141	0.907633728030649	0.386739527847589	2.34688637358098	0.0189310269833553	0.0869454798544229	not
TCONS_00007825	610.579763048334	-0.379280861266198	0.161622507805781	-2.34670818078119	0.0189400822454192	0.0869454798544229	not
TCONS_00021464	32.1784273064828	-1.21482927789444	0.517896844682477	-2.34569739199561	0.0189915194308339	0.0869454798544229	not
XR_595236.2	44.1334037479347	-1.30084042995509	0.55448527100049	-2.34603243402283	0.0189744562401507	0.0869454798544229	not
XR_595242.2	44.1334037479347	-1.30084042995509	0.55448527100049	-2.34603243402283	0.0189744562401507	0.0869454798544229	not
TCONS_00050715	27.4493170486954	-1.3409930810767	0.571691962364709	-2.34565669863522	0.0189935927964551	0.0869454798544229	not
XR_593712.2	7.51842777678515	-4.16944522339589	1.77749372383839	-2.34568773294581	0.0189920115507438	0.0869454798544229	not
TCONS_00026232	135.228836311226	-0.76443038638676	0.325959211490696	-2.34517190936505	0.0190183085012877	0.0870076479092867	not
XR_001838621.1	4.05567310790742	-4.78027646171822	2.03864073242734	-2.34483515691679	0.0190354934851095	0.0870353107622269	not
NR_132640.1	33.506318414531	-1.20865759562681	0.515678969666038	-2.34381789199113	0.0190874885222238	0.0872220089547698	not
TCONS_00024939	539.58864017668	-0.414763010311611	0.177018333712565	-2.34305114963451	0.0191267607232323	0.0873503847406996	not
TCONS_00004696	4056.34366087383	0.334722836735867	0.142955911503056	2.34144103043064	0.0192094602809285	0.0876256407677613	not
TCONS_00051307	315.369402357635	-0.43903297845466	0.187504687802562	-2.34145067837958	0.0192089638099997	0.0876256407677613	not
TCONS_00027666	141.372728695256	-0.740604922072139	0.316404469992794	-2.34069045260014	0.0192481184340399	0.0877507569682541	not
TCONS_00007863	879.092131053712	0.324076169123862	0.138579783541918	2.33855300420377	0.0193585794477349	0.0882028803525368	not
XR_356405.3	4.20042988285816	4.21209016753969	1.8014435258822	2.33817497302723	0.019378173229758	0.0882407025742008	not
TCONS_00018923	3.24861946749678	-5.4657499331679	2.33875482616196	-2.33703416537146	0.0194374076673587	0.0884588838163895	not
XR_001841468.1	4.75418610113668	4.39364448360416	1.88155516883027	2.33511329159464	0.0195375031496903	0.0888458266036655	not
XR_001837778.1	944.625116533573	0.310521771350841	0.132987678796542	2.33496647329193	0.0195451722461865	0.0888458266036655	not
TCONS_00009911	714.161775391056	-0.413949559222693	0.177351426786775	-2.3340638793979	0.019592377300351	0.0890086257121759	not
TCONS_00012097	390.351838010317	0.714795963373491	0.30643367291746	2.33262864543619	0.0196676441499182	0.0892986469421619	not
TCONS_00035611	141.947972558397	-0.842928224362977	0.361535432083555	-2.33152313593476	0.0197257915686628	0.0895106476873002	not
TCONS_00014004	1057.79697579305	0.502515004941366	0.215588315027015	2.33090093439617	0.0197585840086197	0.089555438192201	not
XR_001837813.1	8.19238339314674	-2.55864204094421	1.09763196633623	-2.33105641910618	0.0197503849015458	0.089555438192201	not
TCONS_00055256	179.708196045939	-0.605929903483692	0.260194587597475	-2.32875675500628	0.0198719555568263	0.0900170786788642	not
TCONS_00014362	343.685631178731	-0.476305361986559	0.204686621434927	-2.32699801602805	0.0199653708431962	0.0903878376412141	not
TCONS_00056110	236.119261839035	0.987659323136051	0.424592800862501	2.32613299408224	0.0200114568856658	0.0904916227457133	not
XR_001838605.1	15.4403515136037	-1.77555909703363	0.763293870218599	-2.32618021224922	0.0200089388349197	0.0904916227457133	not
TCONS_00027320	908.067948755734	0.574331602547535	0.247010869142627	2.32512684377427	0.0200651786559166	0.0906820740412563	not
TCONS_00049230	81.0608786606882	1.1245713997378	0.4841546996331	2.32275221244371	0.0201924676049456	0.0911923636185862	not
TCONS_00052456	45.9156807255298	1.10079880076094	0.473954050542425	2.32258549009364	0.020201430947501	0.0911923636185862	not
TCONS_00055724	545.909083239552	0.531597629816276	0.22900812529594	2.32130466606506	0.0202704065873663	0.0913981287211081	not
TCONS_00045953	484.795577027144	0.34347715346225	0.147961835982867	2.32139018268213	0.020265794906401	0.0913981287211081	not
TCONS_00038892	377.054026407519	0.404634565722886	0.174390631559219	2.32027696731795	0.0203258992711564	0.0915954884110817	not
TCONS_00017339	481.356121928847	0.554366582478374	0.239035704258485	2.31917898708094	0.0203853333361156	0.0918103715783326	not
TCONS_00029810	89.2049142256727	0.694712599521202	0.299687109269905	2.31812639927574	0.0204424525571753	0.0920145877199122	not
NR_110639.1	5.95439362696949	-6.33876541145216	2.73558048087731	-2.31715551992069	0.0204952615356259	0.0921991788367188	not
TCONS_00001795	137.89470039089	-1.12105432524628	0.483927684946144	-2.31657406699318	0.0205269453984434	0.0922885795992157	not
XR_595894.2	146.054797187156	-0.744595791172896	0.321719086792828	-2.31442839961927	0.0206442345675369	0.0927625353138203	not
TCONS_00017402	537.922146655973	-0.404830148641353	0.17494132773211	-2.31409098061309	0.0206627320605704	0.0927922921386766	not
TCONS_00030330	49.6020105446942	1.01071133658644	0.436839796960933	2.31368877931428	0.0206847998310551	0.0928380389890092	not
TCONS_00032236	283.857639637272	-0.459842460342175	0.198782335570453	-2.3132963953892	0.0207063487459121	0.092881405913064	not
TCONS_00004629	145.270275290545	0.579974564078857	0.251165200500081	2.30913583141335	0.0209360449841309	0.0938578631703954	not
XR_001838473.1	4.23892583788909	4.21966321236596	1.82918711424982	2.30685159516691	0.0210630947794274	0.0943192106627194	not
TCONS_00011696	138.983427744469	-0.631196989590473	0.273606010863641	-2.30695585816295	0.0210572810470963	0.0943192106627194	not
XR_361377.2	28.8128545136329	2.38135227493715	1.03333935297958	2.30452103471203	0.0211934129581704	0.0947996865263051	not
XR_001840709.1	51.6969780818756	-1.07793665236273	0.467753176148075	-2.30449884111849	0.0211946573280593	0.0947996865263051	not
TCONS_00037467	93.0739846325267	0.714458920639781	0.310112311604043	2.30387151333745	0.0212298572277654	0.0949028057081001	not
TCONS_00029095	1463.77361169883	0.369940624771629	0.160658622063366	2.30265030298666	0.0212985264602753	0.0951009632917665	not
XR_590638.2	18.144045230699	-2.46953390786753	1.07246918369583	-2.30266188102232	0.0212978745146166	0.0951009632917665	not
XR_350077.3	3.1151811105187	-5.40310286216072	2.34710048959603	-2.30203303442311	0.0213333093064169	0.0952018725987103	not
TCONS_00013533	30.3666553145964	-1.41832313421081	0.616202454011879	-2.30171614049345	0.0213511853678608	0.0952272616806302	not
XR_001839842.1	10.4522878212983	2.69322758644748	1.17079362868345	2.30034356223478	0.0214287635311654	0.0955187440003005	not
TCONS_00009204	20.265310403612	3.18691018203438	1.38670007904297	2.29819715899478	0.0215505703312006	0.0960069307685301	not
XR_595381.2	17.7892968927961	2.01506853620841	0.87700149182799	2.29767971318758	0.0215800250157801	0.0960680901685552	not
TCONS_00039911	240.514668745046	0.469678506012218	0.204441679878899	2.2973715843581	0.0215975813460487	0.0960680901685552	not
XR_001838727.1	48.0842920118793	-1.14395665659219	0.497955192411117	-2.29730842056915	0.0216011817796457	0.0960680901685552	not
TCONS_00003015	164.740427201923	-0.586794897733792	0.25556634217691	-2.29605703448851	0.0216726205147914	0.0963309765088622	not
TCONS_00027480	139.657677943321	0.732624651124353	0.319261177902541	2.29475019774561	0.0217474442287834	0.0965917238879593	not
XR_001842002.1	328.766849346072	0.411792778647047	0.179461612635869	2.29460090433146	0.0217560064042498	0.0965917238879593	not
TCONS_00020148	48.7530493637912	1.72461255153563	0.751957353037462	2.29349782214273	0.0218193606011044	0.0966998817843409	not
TCONS_00031060	268.598202146602	0.47266631462213	0.206125462206465	2.29310008362133	0.0218422435819506	0.0966998817843409	not
TCONS_00041481	123.655490007273	-0.613752701861892	0.267624148390664	-2.29333827142522	0.0218285374816133	0.0966998817843409	not
XR_591488.1	345.031980801556	-0.706639946962447	0.308065090712222	-2.29380078518066	0.0218019443122287	0.0966998817843409	not
XR_001840934.1	4.85311798025795	-6.04346458042401	2.63540798478005	-2.29317988536352	0.0218376506963835	0.0966998817843409	not
TCONS_00030313	169.231724306838	0.734126185569794	0.320184303671788	2.29282378040095	0.0218581523488933	0.0967155166785122	not
TCONS_00037692	318.280777623762	-0.604584609490623	0.263881798809936	-2.29111902456782	0.0219565306124217	0.0970958292051291	not
TCONS_00005366	509.561824121644	0.458538759638923	0.20017106860387	2.29073443448689	0.0219787777660969	0.0971392361223308	not
XR_591318.2	8.35212709457974	2.56419004678612	1.1201633689531	2.28912149589627	0.0220722941893245	0.0974423202233795	not
TCONS_00026454	46.2722920929511	1.58692312522677	0.693200676240735	2.28926944190641	0.0220637020468944	0.0974423202233795	not
TCONS_00055877	143.377640822971	0.623355094046803	0.272359429914294	2.28872227498405	0.0220954939486579	0.0974896610473252	not
XR_597005.2	5.07705708462194	3.55560298685681	1.55407642300074	2.28792029415862	0.0221421632369159	0.0975403694998323	not
TCONS_00026359	324.118568553227	0.435333487047304	0.190263942857747	2.28805038153123	0.0221345873038643	0.0975403694998323	not
XR_590963.2	527.782389926459	-0.347047287830127	0.151696198557039	-2.28777840928977	0.0221504287951323	0.0975403694998323	not
TCONS_00044934	117.546166938141	-0.622035375130871	0.27193974042361	-2.28740151829925	0.022172397759504	0.0975403694998323	not
TCONS_00029436	215.380742010405	-0.761500742709261	0.332934503220501	-2.28723888735834	0.0221818833633481	0.0975403694998323	not
TCONS_00032337	90.8846341969698	-5.15975195899899	2.25548026335063	-2.28765112372737	0.0221578461485321	0.0975403694998323	not
ENSRNOT00000086416	4.25633511905255	4.22247167949362	1.84652122459427	2.28671711066924	0.0222123403132848	0.0976193628841435	not
TCONS_00011360	53.6134203031728	1.02304138603261	0.447490041436133	2.2861768783711	0.0222439128609478	0.0976482781435092	not
TCONS_00014736	222.681104850815	0.605540164316389	0.26485654830047	2.28629485735586	0.0222370145406876	0.0976482781435092	not
TCONS_00016621	76.1135037482997	-1.23712482061291	0.541698520986725	-2.28378844077226	0.0223839673396132	0.0982079285748104	not
TCONS_00053752	176.308497313197	0.52555167226283	0.230166854309595	2.28335080582852	0.0224097125516584	0.0982657092472832	not
TCONS_00039338	10.4386437931984	-5.27893758361492	2.31222557668261	-2.28305474900451	0.0224271435931449	0.0982869882427562	not
NR_131067.1	27.1973870416118	-1.36672337806234	0.598953946802828	-2.2818505251661	0.0224981666381795	0.0985429787616225	not
XR_356634.2	374.253329378906	-0.43005320662683	0.188659218038742	-2.27952395381241	0.0226359377080382	0.0990353959969824	not
XR_356648.2	374.253329378906	-0.43005320662683	0.188659218038742	-2.27952395381241	0.0226359377080382	0.0990353959969824	not
TCONS_00006874	128.318922078273	4.85711040117599	2.13112432572931	2.27913047706112	0.022659310307689	0.0990821772491783	not
TCONS_00029266	503.379626126836	1.3113883748565	0.575595631329029	2.2783153719019	0.0227077944515977	0.0991277686283711	not
ENSRNOT00000079081	49.8223361197638	-0.86096538595839	0.377841363608311	-2.2786424909553	0.0226883259135741	0.0991277686283711	not
ENSRNOT00000082882	4.56226327830611	-5.95708368888989	2.61454892760835	-2.27843649280609	0.0227005842316247	0.0991277686283711	not
XR_001838973.1	3.90781015086151	-3.76391771146718	1.65250374361125	-2.27770601187373	0.0227440993120217	0.0992308163172183	not
XR_001841181.1	7.19992174036076	5.01246235018483	2.2012491592416	2.27709904130606	0.0227803119393506	0.0993333468158959	not
TCONS_00018478	223.195148229364	0.515928962435942	0.226736912199105	2.27545200925594	0.0228788284520919	0.0997072869629928	not
TCONS_00051687	2461.20559666757	0.406982492015559	0.179087321424174	2.27253659711404	0.0230541201715588	0.100415214615697	not
XR_001840257.1	4.92434085517352	-3.5077205423824	1.54385203774959	-2.27205746186368	0.0230830399203073	0.100485166538875	not
TCONS_00045865	11.0338672422172	4.78604252725877	2.10674186263246	2.27177454065417	0.0231001313294866	0.100503578067154	not
ENSRNOT00000091531	3.21806202421494	4.85552615454707	2.13915245931612	2.26983641740961	0.0232175100835158	0.100958054419918	not
TCONS_00025253	3357.13093228579	-0.790836690066108	0.348628142356062	-2.2684247023822	0.0233033335798192	0.101274887982596	not
TCONS_00049080	461.479459955336	-0.548724533027845	0.241945393442691	-2.26796850818249	0.023331126167601	0.10133931065794	not
TCONS_00032203	250.363905098409	-0.460506334180285	0.203146449441454	-2.266868731629	0.0233982458655554	0.101461649940871	not
XR_001836338.1	30.0583033934757	-1.25195116404668	0.552269858863774	-2.26691923151919	0.0233951601744677	0.101461649940871	not
XR_593566.2	5.55090804142257	-5.23922515118857	2.31115091855775	-2.26693337467467	0.0233942960495927	0.101461649940871	not
TCONS_00057084	167.27156487213	0.545257127119668	0.240964365119344	2.26281229114361	0.0236472629105444	0.102484588121461	not
XR_001839951.1	7.68216381561307	-4.76341616134246	2.10567889374394	-2.26217595450795	0.0236865343142757	0.102597882002079	not
TCONS_00030314	1058.42337601554	0.393131178375643	0.173859252036491	2.26120366774113	0.023746648100127	0.102801278811298	not
TCONS_00044368	21.8321760913861	1.5504823094221	0.685840760878717	2.26070306383596	0.0237776506299735	0.102821561716997	not
TCONS_00013859	81.7088482466997	-0.885268529496121	0.39158038864211	-2.26075808486217	0.0237742414469165	0.102821561716997	not
TCONS_00038173	103.655250034119	-0.631848966420679	0.279519451996018	-2.26048298931869	0.0237912910090509	0.102823643774737	not
TCONS_00011393	8.64752333183639	-6.88007926497006	3.04443957761831	-2.25988366317074	0.0238284720995472	0.102927407952384	not
TCONS_00036355	78.6907572257948	0.891652789550399	0.39465406014401	2.25932754682679	0.023863017605888	0.103019679321773	not
XR_001836815.1	5.25658611400072	3.59451361735848	1.59145212219456	2.25863760978355	0.0239059363190877	0.103091052095669	not
ENSRNOT00000085478	77.9366607426508	-0.693098663181461	0.306855315754288	-2.25871486527043	0.0239011271832126	0.103091052095669	not
TCONS_00022526	863.749959658334	0.514945078615266	0.228086509366324	2.25767442382235	0.0239659649125843	0.103292912204597	not
XR_595062.2	5.81954787049386	3.74109880495058	1.65798648664125	2.25641091474111	0.0240449087142806	0.103576029048174	not
ENSRNOT00000092488	7.14010747316901	4.99970743551518	2.2164021974577	2.25577624911672	0.0240846475077173	0.103690047176476	not
TCONS_00050283	23.6330008964635	-2.50487807149169	1.11072045975594	-2.25518315566284	0.0241218347720113	0.103792960852696	not
XR_358751.3	35.7435734637671	1.24582874774172	0.552631818489665	2.25435580446048	0.02417379327263	0.103876487289466	not
TCONS_00015899	438.262126162158	0.352599143155472	0.156424447190001	2.25411787920329	0.0241887531738019	0.103876487289466	not
TCONS_00055772	3111.74025248192	-0.325011246532253	0.144218352609469	-2.25360531895933	0.0242210084260824	0.103876487289466	not
TCONS_00020713	593.379179425106	-0.346651959099437	0.153774892422141	-2.25428191585277	0.0241784382687851	0.103876487289466	not
TCONS_00011489	1264.13620449489	-0.575450037909558	0.255339195743068	-2.25366903124657	0.0242169970039468	0.103876487289466	not
TCONS_00047946	51.4681197911657	-0.955908926732141	0.424161799709332	-2.25364218887038	0.024218686970407	0.103876487289466	not
TCONS_00038321	586.546230164095	0.507820264644093	0.225389523247447	2.25307839214237	0.0242542066244096	0.103937916596196	not
XR_001839786.1	6.06933209218528	-5.37243548184698	2.38461644157994	-2.25295581636074	0.0242619349720324	0.103937916596196	not
TCONS_00023443	1157.97695394944	0.298212137722573	0.132405368517785	2.25226621141511	0.0243054540505784	0.104067297507517	not
TCONS_00024792	25.2272469645099	-2.6034443058196	1.15642750589506	-2.25128189406441	0.0243676888285781	0.104276626783411	not
TCONS_00004324	140.878073942286	1.01507088298371	0.451024486399831	2.25058929967687	0.024411561768462	0.104366514347613	not
XR_595051.2	148.317198700871	-0.54979889581553	0.244297665382662	-2.25052865304438	0.0244154067350187	0.104366514347613	not
TCONS_00046609	152.773540691604	-0.66142282389559	0.294022270573339	-2.2495670909752	0.0244764394607783	0.104570201173604	not
TCONS_00029072	650.787592909822	0.364201183427735	0.162032741377124	2.2477011765176	0.0245952509413157	0.105020377516634	not
TCONS_00054117	469.539435758057	0.682444337756179	0.304189145514324	2.24348681673798	0.0248654390480904	0.106116079039748	not
TCONS_00046076	355.349346804558	0.520173812797785	0.23217234940978	2.2404640954022	0.0250608092082941	0.106891464603499	not
TCONS_00030823	20.6833486571723	-1.74686588533191	0.779941384062995	-2.23973996126716	0.0251078096420765	0.106975149696393	not
TCONS_00041312	8356.78551725892	-2.46397419917234	1.1000738782273	-2.2398261134451	0.0251022138781779	0.106975149696393	not
TCONS_00008230	1708.68112696715	0.256212442982628	0.11441097309624	2.23940445613645	0.0251296116936931	0.107009692520173	not
XR_001842516.1	97.7330689621374	1.46092569363335	0.652601594949029	2.23861802505624	0.0251807804016869	0.107166781534105	not
XR_001840220.1	194.731808164047	-1.483966686643	0.6629538924887	-2.23841613037711	0.0251939311080307	0.107166781534105	not
TCONS_00017235	83.2701643833189	1.02848657073115	0.459783134395105	2.23689494849399	0.0252932067996312	0.107530532063285	not
TCONS_00038530	1144.48060105632	-0.404588275740898	0.181186347894455	-2.23299536881542	0.0255492497740239	0.10855999876793	not
TCONS_00001384	399.186910669756	-0.418556235078507	0.187639694936063	-2.23063800663888	0.0257051171133362	0.109162926697614	not
XR_001842689.1	135.54909816656	-0.688751991006723	0.308807022759048	-2.23036375550349	0.0257233037269675	0.109180823097515	not
XR_001836515.1	39.77605534341	1.21553246679697	0.545428142548969	2.22858406446793	0.025841592311025	0.109623345449701	not
TCONS_00014325	314.313178119439	-0.492631547282813	0.221090036225987	-2.22819424923911	0.0258675643986864	0.109673981666487	not
TCONS_00016597	2029.57208747096	-3.17652309734834	1.42848811002417	-2.22369586071989	0.0261689139203867	0.110891482306888	not
XR_592960.2	2.91357501810854	-5.30624793050729	2.38654704426765	-2.22339967831457	0.0261888613804244	0.110915860610643	not
TCONS_00030013	24.0821968050695	1.545659684771	0.695251484588187	2.22316632043803	0.0262045869533293	0.110922341524006	not
TCONS_00017343	722.591277784965	0.425246240835656	0.191396817861041	2.22180413231529	0.0262965453496441	0.111191128442705	not
TCONS_00012564	36.9646066033711	-1.25759545077572	0.565998711762948	-2.2219051468485	0.0262897165150469	0.111191128442705	not
TCONS_00006378	33.3224787909055	-1.50516394786879	0.677662349740956	-2.22111195707442	0.026343379374497	0.111328916404716	not
ENSRNOT00000091235	21.4943069453551	-2.19433768176713	0.988527374394029	-2.21980466966053	0.0264320298112744	0.11164317888935	not
XR_001836792.1	13.2315712722019	-2.24993960657138	1.01393719040761	-2.21901280262427	0.0264858535534984	0.111810080857394	not
TCONS_00027281	416.791895478584	0.76889680646602	0.346696945238757	2.21777785188303	0.0265699829749901	0.11210466898843	not
TCONS_00042766	204.731074149369	0.464046666597519	0.209299566109475	2.21714108262794	0.026613452182849	0.112209430335634	not
TCONS_00022117	554.296463414104	-0.442947121604571	0.199804149543492	-2.21690651879156	0.026629480214445	0.112209430335634	not
XR_001836129.1	9.9598705664054	-2.56186693843646	1.15566855794621	-2.21678345475564	0.0266378926635016	0.112209430335634	not
XR_353904.3	3.79397060683439	5.09265404378565	2.2981852034425	2.21594588467338	0.026695208532293	0.112390279887574	not
TCONS_00037226	1101.07083370094	-0.51963675669666	0.234648608034906	-2.21453159704813	0.0267922316106825	0.112738017127557	not
XR_001837192.1	56.5218897670732	0.859083494932512	0.388071066098122	2.21372725251126	0.0268475470412592	0.112909974478148	not
XR_001838978.1	2.88401572504229	-5.29257691733449	2.39166141935898	-2.21292900177861	0.0269025408604779	0.113080394988582	not
XR_001836663.1	6.79101068211451	2.90086136988275	1.31223788505612	2.21062156710914	0.0270620539859248	0.113628635059654	not
NR_130137.1	83.9370846860411	-0.779662805004566	0.352684295986808	-2.21065358984322	0.0270598346778121	0.113628635059654	not
XR_001842721.1	10.3422828650287	4.57281696218347	2.06932193898626	2.20981417923963	0.0271180612508768	0.113741562326544	not
TCONS_00001522	136.113601474411	1.49595360486334	0.676907792408963	2.20998136177392	0.0271064558473718	0.113741562326544	not
XR_001836084.1	5.48804608021187	3.70985839932773	1.68056242570453	2.20751002318314	0.0272784475249999	0.114291575850053	not
TCONS_00031372	104.966555594887	-0.885369486797266	0.401041197052256	-2.20767714964182	0.027266786819397	0.114291575850053	not
TCONS_00017528	174.031673054271	-0.528941373536628	0.239697686964224	-2.20670203469913	0.0273348830054733	0.114466653700305	not
TCONS_00017639	119.807576957095	0.696777518132018	0.315845417566255	2.20607132280415	0.0273790062529335	0.114528669625494	not
TCONS_00016616	314.213048078213	-4.24178968604903	1.92261011317059	-2.20626618834011	0.0273653673239917	0.114528669625494	not
XR_001842062.1	9.35976514942532	3.41562581013763	1.55133506214755	2.20173313520632	0.0276841646847088	0.115568429197445	not
XR_001840236.1	37.2352426274386	1.28774683699953	0.584858823358729	2.2018080014665	0.0276788736429595	0.115568429197445	not
TCONS_00037385	128.499941426244	-0.589766797077712	0.267869209665559	-2.20169685726123	0.0276867288786302	0.115568429197445	not
XR_146118.2	31.5653578880321	-1.12254328883199	0.509832547518003	-2.20178820339507	0.027680272752142	0.115568429197445	not
XR_362459.3	11.1452444308434	3.12098868994223	1.41832991754082	2.20046736048097	0.0277737532236603	0.11574619076783	not
TCONS_00044565	227.071171883575	0.42802162868036	0.194500713971838	2.20061726221907	0.0277631305003091	0.11574619076783	not
TCONS_00041311	62.4132472323269	-2.64710926485422	1.2028846450178	-2.2006343466252	0.0277619200435114	0.11574619076783	not
XR_001842738.1	4.1977022666638	-5.83646767494649	2.65445435696857	-2.19874478520393	0.0278960745479739	0.116193990681166	not
XR_592207.2	84.2745034553841	0.872424394400693	0.396889058211042	2.19815683086126	0.0279379317980399	0.116306339408569	not
TCONS_00052259	23.5225792774363	2.2307198167442	1.01499009627739	2.19777495851995	0.0279651467901296	0.116357644844554	not
XR_001841035.1	32.5517856581195	-1.09987149742309	0.500707268981889	-2.1966357701567	0.0280464694318359	0.116633907472254	not
XR_001837803.1	236.006721581483	0.625361741364523	0.284757300105866	2.19612189444143	0.0280832198696561	0.116724617053985	not
TCONS_00056634	356.37537853969	-0.45336880463948	0.206618440890022	-2.19423204766508	0.0282187317457025	0.117225502318405	not
ENSRNOT00000085640	15.6702256050411	1.94908674949087	0.888982448579048	2.19249182321462	0.0283440128712811	0.117683377564395	not
TCONS_00044031	230.372843373344	-0.550818993902848	0.251317960693731	-2.19172156411895	0.0283996176868995	0.117851626450044	not
TCONS_00029145	119.676736837843	-0.911695715004551	0.416208281558137	-2.19047951566817	0.0284894788076484	0.118161776753166	not
TCONS_00048770	103.206505512956	1.16352086083264	0.531345810149607	2.18976199418047	0.0285415023921269	0.118314747847257	not
TCONS_00021857	82.9837480510507	-0.796895101303007	0.364104281444938	-2.18864523685508	0.0286226351767755	0.118588160801338	not
TCONS_00038918	915.676122158851	0.273286658661201	0.124984638964494	2.18656197213833	0.0287745159891704	0.119154249040476	not
XR_352435.2	48.4039987385271	-0.895780104259841	0.409743065493414	-2.18619954722392	0.0288010093873085	0.1192007877926	not
TCONS_00024608	1565.62350164806	-0.287897180351145	0.131781097004853	-2.18466219279191	0.0289136242038024	0.119540243136779	not
TCONS_00003377	211.736885794668	-1.62969275902901	0.745927266282817	-2.18478775705608	0.0289044121323867	0.119540243136779	not
XR_001836342.1	83.4858748773008	-1.14111370946761	0.52296845638972	-2.18199337938127	0.0291100213551843	0.120288581104923	not
XR_359823.1	32.3252896326246	-1.15594997621528	0.529992373339809	-2.18106907639242	0.0291783076756118	0.120507027577817	not
XR_592081.2	595.810827200475	0.394691946629619	0.18105249932046	2.17998618141703	0.0292584858812077	0.120760524713416	not
ENSRNOT00000087028	19.1027091614003	-1.87076910605061	0.858220706862594	-2.17982284870473	0.0292705955729729	0.120760524713416	not
TCONS_00022657	1094.96368239783	-0.312804564111749	0.143550521523545	-2.17905557424563	0.0293275399911837	0.120931608174728	not
TCONS_00017499	71.3094652040765	-0.843794369050678	0.387307809973899	-2.17861439227766	0.029360326107795	0.120939160888935	not
TCONS_00000196	26.607722166334	-1.36778520244929	0.627780376709954	-2.17876386901025	0.0293492143230624	0.120939160888935	not
TCONS_00012115	1461.93129262125	0.279267526749806	0.128202983194618	2.17832315435176	0.0293819865164958	0.1209646167755	not
TCONS_00026621	617.696630934345	0.467173353730138	0.214668881951298	2.17625092879613	0.0295365026233324	0.121536720115176	not
XR_597015.2	4.65766392326128	-5.98602593510224	2.7538057110687	-2.17372849182565	0.0297255315928878	0.122250159929908	not
XR_590869.2	11.1004023495322	3.11397268743937	1.43307970327138	2.17292358570909	0.0297860689929999	0.122306013195639	not
TCONS_00002266	64.8110766089566	-0.791369853454576	0.364136959507227	-2.17327528226058	0.0297596046884802	0.122306013195639	not
XR_595272.1	4.15052994371695	-5.81844392880217	2.6775717414685	-2.17303007747276	0.0297780536134524	0.122306013195639	not
TCONS_00027401	64.5921106955346	-2.16428071457262	0.996347254951313	-2.17221526311966	0.0298394299532896	0.122396485908139	not
TCONS_00027405	64.5921106955346	-2.16428071457262	0.996347254951313	-2.17221526311966	0.0298394299532896	0.122396485908139	not
XR_349992.3	56.3507530735895	-0.990397344727424	0.45641071878478	-2.16996951203165	0.0300091556617991	0.123028091469726	not
TCONS_00004630	37.4938616041021	2.27989128698057	1.05110364236608	2.16904517793169	0.0300792541554815	0.123250808584653	not
XR_593676.1	137.95322637987	-0.64207513099594	0.296050584762669	-2.16880210356843	0.0300977114783457	0.123261801620437	not
XR_594071.2	2.71363911727427	-5.21043309784281	2.40304960805156	-2.16825864950309	0.0301390126918631	0.123366288724054	not
TCONS_00038587	116.261391719015	-0.826158412807698	0.381169184856156	-2.1674323256731	0.0302019046602072	0.123558996342858	not
XR_001837814.1	7.61251437270836	-2.43366719132935	1.12427859212818	-2.16464780915431	0.0304146667492533	0.124364315007151	not
XR_593181.2	57.5979526163146	0.994313936589962	0.459751195346932	2.16272180834602	0.0305625827059924	0.124903776812042	not
XR_001840519.1	52.7600783122068	-1.63879696077654	0.758077816353806	-2.16177933903779	0.0306351887643103	0.125135057503565	not
TCONS_00056410	70.6515271752401	0.740149277646494	0.342543846943658	2.16074316981742	0.030715184190166	0.125396263982214	not
TCONS_00024192	222.396898920604	0.467206264876504	0.216255980205192	2.16043165341925	0.03073926924845	0.125429060003858	not
XR_001841130.1	37.0622944201856	-1.22411307373208	0.566754267965292	-2.15986564711153	0.0307830718329811	0.125542235544318	not
ENSRNOT00000081543	7.74781031536352	-6.72017533629371	3.11193263692738	-2.15948612015233	0.0308124729992105	0.125596590514257	not
TCONS_00018508	96.8912933275837	-0.720540280884851	0.333919566807257	-2.15782587338093	0.0309413724616113	0.12605624839157	not
TCONS_00046950	41.725853204928	2.15396048488102	0.998380417265385	2.15745466120102	0.0309702561413148	0.126092602837486	not
TCONS_00004612	89.1325843161395	1.04392316095024	0.483949901767127	2.15708931263006	0.0309987061749181	0.126092602837486	not
TCONS_00013388	351.542885990388	-0.634820772035379	0.294284682185908	-2.15716552869831	0.0309927693076181	0.126092602837486	not
XR_357558.3	31.2670506436538	-1.03422380679915	0.479601792493708	-2.15642189621865	0.031050736436489	0.126172883262987	not
XR_357575.3	31.2670506436538	-1.03422380679915	0.479601792493708	-2.15642189621865	0.031050736436489	0.126172883262987	not
TCONS_00016624	50133.2044153744	-1.7502623114331	0.811985314210346	-2.15553444231344	0.0311200364025258	0.12632309841524	not
XR_597133.2	4.66204328962103	-4.98373693366301	2.31197504078576	-2.15561883054291	0.0311134409443217	0.12632309841524	not
XR_360628.3	42.9656089717415	-0.937480554617727	0.435173819031552	-2.15426690122127	0.031219246975745	0.126660018623298	not
TCONS_00004151	170.156569852702	-0.597189440283315	0.277308442107388	-2.15352059152982	0.0312777875591142	0.126831672022272	not
XR_352105.3	6.49233200959087	-2.82806937708649	1.31355918156541	-2.1529820785967	0.0313200870287817	0.126937323673703	not
TCONS_00011889	152.003229460672	-1.032108007037	0.479466392929311	-2.15261804009101	0.031348709561548	0.126987463200589	not
TCONS_00010551	127.787924285445	-0.66676305228572	0.309873632991209	-2.15172567555832	0.0314189666799806	0.127206116910554	not
TCONS_00003386	42693.1093645353	2.81048772966024	1.30641258526249	2.1513017873259	0.0314523872915975	0.127275481251447	not
ENSRNOT00000076677	2.43534413966318	-5.04975323589217	2.34783696902055	-2.15081085378717	0.0314911320622701	0.127366307419554	not
XR_589965.2	32.051138787542	1.22846134715139	0.57138885489753	2.14995678795957	0.0315586330169571	0.127441425526875	not
XR_001839730.1	54.2932687320614	1.01994928494774	0.474398707676171	2.1499832702832	0.0315565381279711	0.127441425526875	not
XR_001842720.1	62.8344451703279	0.82914520713045	0.385597335887663	2.15028769641709	0.0315324650086036	0.127441425526875	not
TCONS_00044949	389.002646016414	0.524032783180618	0.243802709115214	2.14941329028865	0.0316016528494196	0.127490551363319	not
ENSRNOT00000091350	4.00971262901519	-5.77022008230216	2.68458389471708	-2.14939085854505	0.0316034294843548	0.127490551363319	not
TCONS_00027226	214.441773054401	0.553354331452071	0.257509276916427	2.14887144291761	0.031644592110933	0.127590734135619	not
ENSRNOT00000081466	432.634105648074	-0.593889723047598	0.276455835571798	-2.14822639507408	0.0316957748307466	0.127731193670683	not
TCONS_00022400	154.178317448694	-0.796775141153073	0.370973001501936	-2.14779818996859	0.0317297908840712	0.127736520333917	not
ENSRNOT00000079820	9.42595268779281	-3.21702909164803	1.49780477353496	-2.14782937569063	0.0317273124746605	0.127736520333917	not
XR_001842332.1	3.06072514362624	4.78378342248676	2.22759482695373	2.14751056368211	0.0317526571111011	0.127762751115419	not
TCONS_00041238	1281.31738937767	0.356752707792229	0.166308160841137	2.14513049743248	0.0319424146584959	0.128420297242817	not
XR_001838083.1	72.9151008408937	-1.04929113128534	0.489168885044247	-2.14504880291073	0.031948945206045	0.128420297242817	not
TCONS_00027760	415.81143669873	-0.365605266209114	0.170469382929128	-2.14469753997474	0.0319770377233694	0.128467132529773	not
TCONS_00014250	306.35973603664	0.402818304527898	0.187904036795947	2.14374481462225	0.032053339271215	0.128707499005794	not
ENSRNOT00000092011	2.4103521520589	-5.03605026840556	2.35036341567016	-2.14266876127734	0.0321397054775834	0.128988011608545	not
TCONS_00029588	1928.0522962683	-0.301051180298574	0.140640113252065	-2.14057834096741	0.0323080569704147	0.129597103268388	not
XR_001836948.1	7.28708862967619	2.33166609197156	1.0894734011731	2.1401771621601	0.0323404520790425	0.129660488735576	not
TCONS_00053734	303.498312718623	0.390957938022361	0.18272451997951	2.13960303776528	0.0323868609193566	0.129779964730181	not
TCONS_00032941	50.1598772220911	0.90360737967422	0.422837434516926	2.1370089445996	0.0325972641158285	0.130489252971867	not
TCONS_00043929	201.402803454533	-4.2220214172551	1.97560672452028	-2.13707584857522	0.0325918229576576	0.130489252971867	not
ENSRNOT00000091928	39.2957517887841	1.10583577990272	0.517660904863341	2.13621652613432	0.0326617690272967	0.13068052390133	not
TCONS_00034040	74.1818064877069	-0.746946220258225	0.349896325464829	-2.13476440275823	0.032780259358003	0.131087485477705	not
XR_593514.2	6.3640772726247	-2.80836329056111	1.31612046349425	-2.13381933375994	0.0328575726449669	0.131329448924691	not
TCONS_00025288	285.589474302034	-0.438614280306903	0.205616647882847	-2.133165212171	0.0329111757674286	0.131476445524891	not
TCONS_00008502	474.385847824278	-0.700949628753877	0.32865517352133	-2.13278136243422	0.0329426658391437	0.131534997888129	not
XR_591802.2	59.6009566418307	1.20372549093004	0.56469467880018	2.13163951444987	0.0330364927237234	0.131842264628792	not
TCONS_00029096	1723.33100788932	0.428450373809858	0.201063807561474	2.13091743862884	0.0330959444642998	0.132012103136314	not
TCONS_00032268	209.066095843406	-0.506318779995751	0.237728303929855	-2.12982119346272	0.0331863782784119	0.132243865556203	not
XR_597619.1	159.054821786443	-0.581188754315847	0.272883832252953	-2.12980281578979	0.0331878961294744	0.132243865556203	not
TCONS_00039568	1556.33139412112	0.363240508365567	0.170760244833813	2.12719599177829	0.0334038020363744	0.133036345113267	not
ENSRNOT00000091087	4.06138492493151	-3.84602129897401	1.81184576146007	-2.12270899697041	0.0337782446263916	0.134459095013054	not
ENSRNOT00000079937	3.94664019857581	-5.74569182086419	2.70837393521567	-2.12145440707273	0.0338835808670256	0.134809725506588	not
TCONS_00038368	458.728006465908	0.347246266570006	0.163736480074528	2.12076298703838	0.0339417529268809	0.134972446499057	not
TCONS_00040399	106.012815914161	0.752418340676561	0.354955403890678	2.11975457319223	0.034026748066522	0.135172856833657	not
XR_001837801.1	38.9933724827328	-2.01493033417798	0.950542360698693	-2.11976911023399	0.0340255215065129	0.135172856833657	not
TCONS_00055771	352.819703013844	-0.614588015078918	0.28997544596042	-2.11944846931214	0.0340525842993087	0.135206754936381	not
TCONS_00045461	135.884964140661	-0.647685373303343	0.305705953535608	-2.11865475896891	0.0341196543398759	0.13537388144239	not
XR_001842640.1	405.277154092068	-0.701277257095376	0.331019058672087	-2.11854042455626	0.0341293251140911	0.13537388144239	not
XR_591858.2	2.45124424715571	-5.05851987450085	2.38931240681519	-2.11714460615201	0.0342475769629369	0.135774006285332	not
XR_353678.3	13.0314543442225	-2.49124300958726	1.17719299629411	-2.11625707715716	0.0343229491794706	0.13600381586632	not
TCONS_00023901	106.853636152041	0.815506554998682	0.385481357761917	2.11555380974444	0.0343827738426466	0.1361718169318	not
TCONS_00041478	20.8193607882927	-2.7630704127068	1.30628051315989	-2.11521980529506	0.034411217702223	0.136215428128252	not
TCONS_00000338	157.949903561018	0.636953595964826	0.301246396405969	2.11439407595916	0.0344816232164553	0.136355973589768	not
XR_001836551.1	56.3531832793525	-0.882470001009765	0.417330884261687	-2.11455713988427	0.0344677098860093	0.136355973589768	not
TCONS_00040819	264.399287861977	-0.425440536902747	0.201237412633338	-2.11412247521745	0.0345048080365128	0.136378639351194	not
TCONS_00054032	445.178535501335	-0.431062566817964	0.203988303133864	-2.11317296234915	0.03458596657613	0.136598986278014	not
TCONS_00046799	148.763181134159	-0.688103776358106	0.325643070998103	-2.1130613166405	0.0345955200722025	0.136598986278014	not
TCONS_00026945	108.804831946868	-0.914835697477781	0.433186440835151	-2.11187519100101	0.0346971558176022	0.136931098767042	not
XR_001841118.1	2.41263580478988	-5.03721219104487	2.38578679119607	-2.11134214072815	0.0347429143763049	0.137042469932583	not
TCONS_00022212	625.528243637792	0.343887114953097	0.162972466244411	2.11009333587286	0.0348503171968346	0.137396760129196	not
ENSRNOT00000085366	120.884360468658	0.780507722134545	0.369962559151744	2.1096938131364	0.0348847377512599	0.137463106801989	not
TCONS_00046446	110.594772361445	-0.742296688180119	0.35196955986786	-2.10897978921473	0.0349463261989687	0.137567049329341	not
XR_352028.2	78.8710007655225	-0.907385087444891	0.43023791427131	-2.10903097413375	0.0349419081343284	0.137567049329341	not
TCONS_00014731	246.479977426204	0.763269801398539	0.362263076810985	2.10694892815914	0.0351220067891613	0.138189003550104	not
XR_001841805.1	18.2135179581806	1.87201549285555	0.889128783874949	2.10544920691583	0.035252224304267	0.138511168678704	not
TCONS_00048312	369.353660106274	0.470053788837381	0.223261723298665	2.10539353496154	0.0352570660995574	0.138511168678704	not
XR_001841866.1	2.580158029484	-5.13546236447175	2.43903488939471	-2.10553050585767	0.0352451547468234	0.138511168678704	not
TCONS_00015828	1523.31743028936	-0.468762556947121	0.222695529591199	-2.10494821251071	0.0352958162679055	0.13859372277257	not
XR_001840500.1	14.7757850754264	2.07421155796803	0.985590850997276	2.10453613268551	0.0353317061688848	0.13866496835945	not
XR_353864.3	4.52020206996687	-4.93971108164715	2.34803668946439	-2.10376230653105	0.0353991863543012	0.138860061331581	not
ENSRNOT00000087021	229.565960229395	-1.18550420849416	0.563921456927151	-2.10225057750784	0.0355313314130213	0.139308491551103	not
XR_001840882.1	5.64824650799691	-2.60217439573867	1.23857431527308	-2.10094328911136	0.035645944775692	0.13968776954727	not
TCONS_00031063	366.510960722025	0.454774443228891	0.216483461816285	2.10073526824339	0.0356642115576626	0.139689297800288	not
TCONS_00001586	225.561311984478	0.441817847645016	0.210525340772587	2.09864449582949	0.0358482508574419	0.140339795691408	not
TCONS_00017342	152.846013626382	0.609265756774607	0.29042690288993	2.09782823392747	0.0359203214493731	0.140551523187482	not
TCONS_00048447	47.2052603293663	-0.962144418454205	0.458801442697159	-2.097082373582	0.0359862840371043	0.140739150883851	not
[truncated: 5,816 more rows]

## Sheet: 02.DElncRNA1_DESeq_result_chang
	baseMean	log2FoldChange	lfcSE	stat	pvalue	padj	direction
XR_001840707.1	1004.98077970446	1.49144448189992	0.151245801532893	9.86106369091877	6.13954903494823e-23	1.45377079269956e-20	up
XR_001836528.1	261.157557385731	2.39593941958917	0.244315737300341	9.80673388486556	1.05322407724287e-22	2.42055674693405e-20	up
TCONS_00052107	1841.76300199068	1.0892961353286	0.113270555588543	9.61676341807205	6.79351522133837e-22	1.43471697133886e-19	up
TCONS_00029696	677.803822510994	2.01317112303751	0.21746552303002	9.25742662555115	2.09418445026722e-20	3.63643495430845e-18	up
TCONS_00052090	1419.52026989981	1.04500476500423	0.118529889145283	8.8163818640154	1.18217809622327e-18	1.74293200828088e-16	up
TCONS_00015395	248.03333023579	1.71333083607929	0.199387218696632	8.59298227478726	8.47406141271947e-18	1.08551337506541e-15	up
TCONS_00052049	1011.3019139721	1.12268869690554	0.135650370883675	8.27634078397242	1.27018149764798e-16	1.39791524262273e-14	up
TCONS_00006876	109.793527950115	6.05226343797028	0.784691309496886	7.71292273117025	1.22968544680277e-14	1.11729791643219e-12	up
XR_001837236.1	112.304901343743	4.02412001424588	0.52910926518469	7.60546125164002	2.83889554094849e-14	2.38528276956683e-12	up
TCONS_00004953	1262.29293270889	1.21535498610735	0.166744900902911	7.28870855736094	3.12940175820969e-13	2.37409178045151e-11	up
TCONS_00041627	5099.82577283302	1.17055978341385	0.16064121668648	7.28679605121772	3.17412845078463e-13	2.38486920331068e-11	up
TCONS_00052069	1175.80707156988	1.11226290789972	0.156783840757509	7.09424455049556	1.300599686117e-12	9.06585826557517e-11	up
TCONS_00001491	493.749283678793	1.39654004277497	0.197500535113464	7.07106966557157	1.53743925368994e-12	1.03565089037355e-10	up
TCONS_00004948	2331.14017654513	1.06755648726188	0.151187809762968	7.06112806935683	1.65156287337202e-12	1.1030181446606e-10	up
XR_001837235.1	75.3827501009818	5.55403882972329	0.793326227709429	7.00095198637195	2.5422906533707e-12	1.641773484747e-10	up
TCONS_00041628	716.681601896846	1.28952732318093	0.186145244078906	6.92753301091217	4.28242636117972e-12	2.6348724083668e-10	up
TCONS_00057093	1718.85336476048	1.00658348792954	0.146901884546717	6.85208015564589	7.27837516741578e-12	4.27618222242007e-10	up
TCONS_00037276	155.629051225993	1.93478037199149	0.28374100048803	6.81882550869878	9.17878036822367e-12	5.27374924980145e-10	up
TCONS_00001407	198.763784758141	2.37549502968968	0.350844774820405	6.77078639950011	1.28084259937331e-11	7.14893147964505e-10	up
TCONS_00006875	114.398247267382	9.04371382765882	1.33886718563357	6.75475052693834	1.43081233902861e-11	7.87349832195039e-10	up
TCONS_00008642	265.4416174738	1.4862259946594	0.220466432316504	6.74128019872775	1.56997104344868e-11	8.51927342604722e-10	up
TCONS_00052087	394.817310058886	1.08008158359359	0.160923964293958	6.71175103305697	1.92302606460068e-11	1.02921408690341e-09	up
TCONS_00008880	855.152829328478	1.04859429677357	0.157281274458147	6.66700025407414	2.6108464149723e-11	1.37845634368876e-09	up
TCONS_00023734	341.150183240672	1.17213448153181	0.17764712395219	6.5981055896366	4.16444642855441e-11	2.15503207898836e-09	up
TCONS_00011396	612.177690854156	1.20092063472825	0.183771055610009	6.53487368150505	6.36632503548312e-11	3.18887588636315e-09	up
TCONS_00052048	1088.68372812549	1.00803042519939	0.154294512676534	6.53315796986663	6.43971566931406e-11	3.20509160764459e-09	up
TCONS_00004596	1280.33591191784	1.06750673073376	0.164271107493684	6.49844483927157	8.11545400912836e-11	3.95685992209127e-09	up
TCONS_00011372	1187.16723117665	1.05521420542523	0.16264671527063	6.48776831225546	8.71171068953008e-11	4.2020560079005e-09	up
TCONS_00001252	214.577174900151	1.45538533184489	0.226183299488043	6.43453931010421	1.23848384120562e-10	5.82982694890407e-09	up
TCONS_00033399	2138.31099198497	1.26424029163701	0.202196783232252	6.25252425596134	4.03870993090658e-10	1.81370571264966e-08	up
TCONS_00006877	54.678916239499	5.45278309921708	0.882530558802285	6.17857709835822	6.46819000637372e-10	2.761881787421e-08	up
XR_001838121.1	49.6867372615043	7.83695893987551	1.27055247445562	6.16815054666147	6.90933465714799e-10	2.93421418537796e-08	up
TCONS_00052050	388.136612821455	1.0141930907085	0.164781862358441	6.1547616721456	7.51904808565784e-10	3.17588333736921e-08	up
XR_352605.3	82.8096697773845	3.92832111202583	0.640371722066958	6.13443875901672	8.54603564652573e-10	3.59025390010495e-08	up
TCONS_00014224	226.323404813972	1.53947125862371	0.251035104644849	6.13249394263671	8.65120039740427e-10	3.61499892541802e-08	up
TCONS_00022863	279.746095821152	1.74685106167793	0.285740756802035	6.11341231551428	9.75229663454697e-10	4.01076031065e-08	up
XR_001841523.1	40.142114811541	4.09380812685138	0.671367299174075	6.09771749664846	1.07593673625383e-09	4.4017642183704e-08	up
XR_001840678.1	349.177544733939	1.65436662069923	0.273222239500672	6.05502181565698	1.4039863607377e-09	5.65502547567236e-08	up
TCONS_00001505	697.556675567629	1.28524924190859	0.215189551693316	5.97263775957068	2.33447868890264e-09	9.12080823754261e-08	up
TCONS_00010347	458.087984931158	1.13386304433437	0.190060389190305	5.96580407503559	2.43432246058873e-09	9.41673054803979e-08	up
TCONS_00046826	116.599387062372	2.43489976707776	0.411668905785739	5.91470410530605	3.32472725361348e-09	1.23711517903503e-07	up
XR_001842064.1	37.7406174592985	4.01295408957814	0.680008759822269	5.90132705147356	3.60589292284222e-09	1.32907770278722e-07	up
XR_361360.3	65.7337652102212	2.97235371370611	0.503795342509397	5.89992297050794	3.63671318924771e-09	1.33414445355782e-07	up
TCONS_00005540	1188.4554871511	1.03690319840527	0.177849463188431	5.83022956502644	5.53511751162023e-09	1.9931524532627e-07	up
TCONS_00047386	281.807977492302	1.29503291650473	0.225680028776509	5.73835852257535	9.55985744478606e-09	3.33485384256957e-07	up
TCONS_00001256	224.603011209819	1.20853125723654	0.212436327255136	5.68891052133987	1.27852435872186e-08	4.27830375147619e-07	up
TCONS_00011392	268.120037693673	1.28972365888609	0.227916385109055	5.65875796191212	1.5247240618889e-08	5.02708599983118e-07	up
TCONS_00008139	134.679180586047	1.51722904680996	0.269551006479817	5.62872706959663	1.81544394445327e-08	5.83781028064109e-07	up
TCONS_00020751	280.48628039831	1.09859132923643	0.19552971678692	5.61853894788602	1.92578987270513e-08	6.11712279077964e-07	up
TCONS_00012014	381.635148366211	1.14962392691736	0.204917095042007	5.61019043668218	2.02104090005706e-08	6.39368971378375e-07	up
TCONS_00022859	289.166371501903	2.474455994643	0.44507619045983	5.55962338063179	2.70357416754102e-08	8.35009033405751e-07	up
TCONS_00055575	82.5175222767898	1.86040266088417	0.34274327373684	5.42797715794884	5.69963319370301e-08	1.66182588714908e-06	up
TCONS_00041630	251.395807955238	1.64005111995106	0.302789356769291	5.41647545821992	6.07853295549376e-08	1.7657121380754e-06	up
TCONS_00052110	322.287842697868	1.07288770919392	0.200047928699516	5.36315330115444	8.17815408839802e-08	2.32378531079062e-06	up
TCONS_00016121	82.517866402418	1.86080691704918	0.354879032868729	5.24349635989201	1.57561919015139e-07	4.24547874201482e-06	up
TCONS_00035997	298.832250361739	1.19636951814568	0.228692920686168	5.23133604029415	1.68289262846681e-07	4.51894261128509e-06	up
TCONS_00008555	105.347825577158	1.55916003356609	0.298729428572031	5.2193051117163	1.79595686081371e-07	4.75715488488079e-06	up
TCONS_00003663	379.80818361672	1.22864473210582	0.235772435541067	5.21114662656064	1.876770441674e-07	4.93773879839753e-06	up
XR_354962.3	23.319408233743	4.47224213871278	0.866666618492838	5.16027967765754	2.46581196991471e-07	6.27617418010213e-06	up
TCONS_00046820	461.956983865161	1.23468888514826	0.240812038191206	5.12718921538262	2.94099902493795e-07	7.27245771546365e-06	up
TCONS_00048772	338.481662266197	1.01713115355775	0.198366721922924	5.12752917272564	2.9356950149461e-07	7.27245771546365e-06	up
XR_001836335.1	25.5985531554769	4.09254563134826	0.805552002924769	5.08042387889198	3.76593616955358e-07	9.11053412659184e-06	up
TCONS_00004542	584.361143610128	1.06241534629845	0.210560382754154	5.04565641647272	4.51966965222158e-07	1.0866676511526e-05	up
TCONS_00011368	858.339011189407	1.00071081247872	0.198675724548903	5.03690531266894	4.73118671386859e-07	1.1340335270604e-05	up
TCONS_00018640	220.049938329495	1.33775503576728	0.265651232333622	5.03575693594842	4.75964215623505e-07	1.13736525409238e-05	up
TCONS_00028152	480.394577297606	1.10150907255039	0.2194216912996	5.02005551969966	5.16565471381737e-07	1.22688224722702e-05	up
TCONS_00042672	207.157074690641	1.19254441419762	0.238054989759626	5.00953336622679	5.45621669995299e-07	1.26977065029192e-05	up
TCONS_00013961	647.716795233656	1.31224209478189	0.262027173776564	5.00803819645387	5.49876240033176e-07	1.27262474780221e-05	up
TCONS_00042683	181.653312852595	1.13636412871974	0.231114400481024	4.91689019098162	8.79298406876229e-07	1.91922842215946e-05	up
TCONS_00047389	187.572775520633	1.38011220605162	0.281073964219572	4.91013890199196	9.10119028687216e-07	1.97546391393386e-05	up
TCONS_00011376	820.204146101264	1.03043538743421	0.210090705227772	4.90471668566706	9.35622851472961e-07	2.02519583418552e-05	up
TCONS_00037880	175.966722898372	1.19702897284052	0.246868993583533	4.84884292459954	1.24183703213915e-06	2.62973294556514e-05	up
TCONS_00002728	18.719286481261	7.39648871792669	1.52581076489283	4.84757932511128	1.24977065298101e-06	2.63938050875503e-05	up
TCONS_00009575	198.712077750821	1.09835564210569	0.228818643166801	4.8001143040824	1.58575096702133e-06	3.28675280008082e-05	up
TCONS_00008649	181.639379044064	1.2770341173045	0.266141181898751	4.79833338152953	1.59991320164881e-06	3.30733379832905e-05	up
XR_001836527.1	155.590129405172	1.40376800605617	0.292714074163385	4.79569699567172	1.62110167250179e-06	3.33349696550763e-05	up
TCONS_00027741	17.2457264879946	7.27864120838595	1.51798866441692	4.79492461241915	1.62736018469076e-06	3.33758332891697e-05	up
TCONS_00036357	249.191280409775	1.23403704148351	0.258826726461403	4.76781149441124	1.86237913434023e-06	3.77011154293642e-05	up
TCONS_00023736	305.456187110829	1.09268440980425	0.229353475599272	4.7641938145877	1.89610190454761e-06	3.80877642214269e-05	up
TCONS_00008640	149.720952841133	1.41251560675372	0.297513443659561	4.74773707493377	2.05705203873484e-06	4.09002662358118e-05	up
XR_591195.2	36.2343292373059	2.86478406547403	0.605574095586011	4.73069123391382	2.23756631079874e-06	4.41523816984379e-05	up
TCONS_00053027	1069.69810152689	1.11309824628478	0.235556944878871	4.72538921260487	2.29675024765885e-06	4.52060615496379e-05	up
TCONS_00033576	394.347064474926	1.13622429347464	0.241546776685809	4.70395137978834	2.55174039662385e-06	4.9600247410992e-05	up
TCONS_00033578	168.090537013056	1.25201521802459	0.268095889657981	4.67002765175487	3.01159194724716e-06	5.7256884369317e-05	up
TCONS_00022865	951.316964845574	1.22613872373296	0.263892413874782	4.64635836145999	3.37845906854611e-06	6.31561702431084e-05	up
TCONS_00047802	156.756475061271	1.37014780926494	0.295126056962609	4.6425850138964	3.44076990408016e-06	6.40147048344819e-05	up
XR_001835504.1	23.1000781047749	3.5681691453317	0.772695473882985	4.61782068866117	3.87791112516964e-06	7.07990596543822e-05	up
TCONS_00013147	48.42210501517	6.33494975727349	1.37779102891467	4.59790318294042	4.26764215202335e-06	7.70146784663059e-05	up
TCONS_00051449	223.861083401805	1.40117908938046	0.304813966911232	4.59683361487341	4.28959895360906e-06	7.72325489020765e-05	up
TCONS_00028178	148.970968955333	1.18505642898122	0.25795060049109	4.59412161369306	4.3457589628545e-06	7.78847718709749e-05	up
TCONS_00016796	258.950956769097	1.07553111015832	0.234343994339126	4.58953989066982	4.44224102224226e-06	7.92503912050251e-05	up
XR_001838739.1	227.872991540994	1.25023428975299	0.273805841457808	4.5661344662935	4.96800156224629e-06	8.68455575109452e-05	up
XR_001838606.1	121.030501346082	1.37621140634933	0.304565749678388	4.51860200236752	6.22492825770005e-06	0.000106204343680498	up
TCONS_00039098	92.0308920665267	1.42939907143947	0.316538548414403	4.51571879191201	6.3102356671872e-06	0.000107425232033553	up
TCONS_00042447	325.336267113783	1.30644438696619	0.289415108129775	4.51408496055559	6.35907224939353e-06	0.000107786964331369	up
TCONS_00004929	127.890632555341	1.27852782652651	0.283517998168715	4.50951204080417	6.49769068785497e-06	0.00010966081001058	up
TCONS_00018337	186.299125129302	1.12412815279761	0.25052949882409	4.48700914692255	7.22299747751705e-06	0.000120857606615243	up
TCONS_00008876	262.004003567661	1.08909363867755	0.242914895925087	4.48343702649434	7.34502854666981e-06	0.000122375379666691	up
TCONS_00011369	298.647786056196	1.25602224077081	0.281555498504138	4.4610112302685	8.15738149261393e-06	0.000133911300385053	up
TCONS_00004940	133.238749455496	1.62163608843063	0.363842195068157	4.45697643212286	8.31237377040242e-06	0.000135884704271809	up
TCONS_00022880	830.871605438118	1.06936780666018	0.241290554867142	4.43186765950697	9.34203527113917e-06	0.000150823685141904	up
XR_001836313.1	38.7085673198911	2.16004713283093	0.48762558235296	4.42972479501171	9.43534166629788e-06	0.000151703209424798	up
TCONS_00032160	224.19828062087	1.65855796850466	0.375627340515894	4.4154346332372	1.008072390679e-05	0.000159409093144086	up
TCONS_00025104	143.098757586334	1.24251212844584	0.281397800406742	4.41550050018114	1.00776546859862e-05	0.000159409093144086	up
TCONS_00019573	668.147841001577	1.50239731339049	0.343389895801857	4.37519371349645	1.2132468734812e-05	0.000185162325573869	up
XR_596809.2	14.3636857382939	7.01473765057664	1.60868543017994	4.36054030140125	1.29741682320064e-05	0.0001976221258575	up
TCONS_00011366	186.979964352131	1.08681622978475	0.249641123859814	4.3535144089283	1.33972285465731e-05	0.000202879736168454	up
TCONS_00046824	1273.69056643065	1.20566476489484	0.277140643305876	4.35037153162758	1.35907060991716e-05	0.000205060915277896	up
TCONS_00022869	1049.31049732007	1.31369862057966	0.302009353030007	4.34986071590019	1.36224029676398e-05	0.000205097219246892	up
TCONS_00001210	79.5436115737373	2.26591455817768	0.524567346225442	4.31958751241803	1.56321110955231e-05	0.000231782383492253	up
TCONS_00004566	148.772789730398	1.42583359133223	0.331052867581679	4.30696644239289	1.65508707363744e-05	0.000244016045158546	up
TCONS_00027321	673.547978716047	1.10510994095878	0.258082331172207	4.28200542028345	1.85216469367155e-05	0.000269512382054926	up
XR_593814.2	215.611240687317	1.28573623868176	0.300573542652019	4.27760949063402	1.88911046362246e-05	0.000274377493731336	up
TCONS_00053819	173.170466761473	1.48996540768251	0.348717427805324	4.27270130162322	1.9311907620602e-05	0.000278933911547845	up
TCONS_00011364	365.691930958033	1.12208768606551	0.262743333099827	4.27066092534948	1.94894530769442e-05	0.000279389408101475	up
TCONS_00051741	150.438325703148	1.02757784438839	0.24153906670803	4.25429251836316	2.09711007353244e-05	0.000298157815271645	up
TCONS_00008874	175.81867286417	1.24362322929924	0.295012516594562	4.21549310400399	2.49233008356923e-05	0.000349642141346678	up
TCONS_00011391	428.061249711028	1.13537498357137	0.269382453878968	4.21473250103173	2.50074413225816e-05	0.000350193810922316	up
TCONS_00033749	159.251581343166	1.18609070500303	0.281821463978015	4.20865993761057	2.56889665225064e-05	0.000358452829297973	up
TCONS_00026468	151.66450916314	2.14720014733216	0.510365598016023	4.2071804127847	2.58576705058547e-05	0.000360163702910425	up
TCONS_00019574	104.278508874713	2.44016320968839	0.580649645772412	4.20247084873763	2.6401725684503e-05	0.000367087338965669	up
XR_593329.2	27.5686981231258	2.46463019345098	0.589389158110962	4.18166869806413	2.89377423655235e-05	0.0003960061625993	up
TCONS_00052038	29.6070464779614	3.36494903786974	0.805683124368391	4.17651671742245	2.96006997530837e-05	0.000404370398375167	up
TCONS_00027306	868.477825125792	1.06634408138359	0.255674339436829	4.17071217914325	3.03649181035019e-05	0.000413689478594981	up
TCONS_00051456	476.432710270515	1.11155114219941	0.268771795617986	4.13566884740875	3.53922268050897e-05	0.000474365111929624	up
TCONS_00050336	78.2852171932733	1.42569280910284	0.344806735147291	4.13475916731681	3.55327060884488e-05	0.00047543247495743	up
TCONS_00050632	236.183203019505	1.12619979167947	0.272454554880992	4.13353262591404	3.57229557861363e-05	0.000477160985492083	up
XR_001841955.1	13.5807349318531	5.94928756214562	1.44205188447432	4.12557108811264	3.69815925806698e-05	0.000492289888288508	up
TCONS_00009636	315.598184585802	1.16207930878666	0.282570687481917	4.1125260342548	3.91353321313002e-05	0.000517433985235161	up
TCONS_00037278	214.403637875216	1.383045353376	0.336988512663779	4.10413204427504	4.05835630639123e-05	0.00053477227956393	up
TCONS_00017848	214.832280470277	1.09818543548046	0.267759249526983	4.10139122148156	4.10673554294308e-05	0.000539328261051382	up
TCONS_00052065	315.163241228591	1.94841327039759	0.47805303184483	4.07572620735939	4.58709657378577e-05	0.000594420773259735	up
TCONS_00023732	261.41271232095	1.03167629525538	0.253389758459604	4.07149958043725	4.67114465010503e-05	0.000601323299768051	up
TCONS_00016729	136.188614158739	2.38543026400439	0.58602793578387	4.07050606011408	4.69111207140528e-05	0.00060290048891383	up
XR_001840673.1	25.7632666864659	3.74901470622797	0.921194758897948	4.06973082512217	4.70674865628852e-05	0.000603916814453834	up
TCONS_00008645	192.01976826432	1.25688932178892	0.309705644495716	4.05833520998777	4.94237906838086e-05	0.000632103928124201	up
TCONS_00052040	679.086714546082	1.18278305450665	0.296249172588189	3.99252779062041	6.53726686514797e-05	0.00080571298555625	up
TCONS_00022837	481.457500657968	1.11331933035419	0.280427206215726	3.97008316481868	7.18475492339277e-05	0.000875845163360236	up
XR_001842059.1	8.76346341606161	6.30160021850631	1.59621034824637	3.94785074876214	7.88559379790636e-05	0.000945061808847244	up
TCONS_00045571	136.203030501302	1.09898834914853	0.279360504027669	3.93394317845189	8.35635459039782e-05	0.000995374310508667	up
XR_001841877.1	51.2281543727796	1.61674796893554	0.411339146931608	3.93045004589448	8.47870085772413e-05	0.00100382679548873	up
XR_001840139.1	9.67255364736435	6.44408097514665	1.65181359200179	3.90121561315962	9.5710854805466e-05	0.00111293671728845	up
TCONS_00009658	281.067223844836	1.12205383829345	0.287616674841503	3.90121274752856	9.57119879725925e-05	0.00111293671728845	up
TCONS_00044891	785.446548842117	1.043187351591	0.268164836116698	3.89009747399185	0.000100203963944304	0.00115687363394903	up
XR_590069.1	15.9621795011018	5.25766422572142	1.36048728631665	3.86454491607627	0.000111296509128406	0.00126959258734214	up
XR_001838409.1	31.8281789302846	2.5417874696986	0.660576635231486	3.84783132513896	0.000119168052605836	0.00135542818495196	up
TCONS_00018641	126.244103871911	1.1514597200147	0.299385541127895	3.84607658631986	0.000120024260857965	0.00136120402662429	up
XR_001836920.1	11.0424688478379	5.64575580854491	1.4859268184449	3.79948442848181	0.000144997421962678	0.00160710617761187	up
TCONS_00025516	145.953040743053	1.00328804854012	0.265787612328679	3.77477354851072	0.000160153081104987	0.00174537820886244	up
XR_001836529.1	96.0997284349174	1.24887227557091	0.331429829840871	3.76813479996816	0.000164471884574137	0.00178129080603343	up
TCONS_00012007	104.472437225661	1.10642356455874	0.2955328881754	3.74382550581671	0.000181239542899565	0.00192681059621388	up
TCONS_00021516	229.084251853862	1.03382040337307	0.278882873068717	3.70700571174312	0.00020972421462924	0.00214781784156341	up
TCONS_00031921	1585.91554635664	1.0097907216287	0.272651050837877	3.7036010626973	0.000212560443600326	0.00217401479881276	up
TCONS_00008601	219.409156777901	1.40110926388907	0.381297718700607	3.67458076765788	0.000238240273745871	0.00239604367988262	up
TCONS_00006879	50.5810931364698	3.42725134438691	0.933728958941338	3.67049914385512	0.00024207728072963	0.00242823090066923	up
TCONS_00003379	4271.26657376736	6.12361910064102	1.66853170488611	3.67006457396565	0.000242489203690898	0.00242924440723163	up
TCONS_00051451	230.217236230032	1.21616222424691	0.333842465775169	3.64292248268365	0.000269560035483413	0.00266963512961647	up
XR_359890.2	76.5855071890317	1.52187269706377	0.422490553818262	3.60214609133821	0.000315600907047412	0.00303334008323306	up
TCONS_00003371	1135.96848633667	10.0992266287026	2.81317073788321	3.58997997977963	0.000330703360004399	0.00315136104277362	up
TCONS_00001507	348.933774742328	1.05738539550988	0.294952601029476	3.58493328019239	0.000337164388204884	0.00319733316678757	up
XR_001840360.1	57.3921918522879	1.55230026944292	0.434285539922473	3.57437705551981	0.000351062721419574	0.00329712031871701	up
TCONS_00027926	99.8548445202363	1.83941183545085	0.517781463808474	3.55248683860039	0.000381608108301165	0.00354519967347726	up
XR_001842010.1	37.427606638066	1.68444468961144	0.474734167646741	3.54818507789578	0.000387895551938195	0.00359125099863159	up
TCONS_00056493	1142.89741191623	1.05582301647971	0.297660046175353	3.54707670729085	0.000389531157414538	0.00360212599294343	up
XR_001838261.1	135.699216326791	1.3993010828078	0.396277453098631	3.53111455589052	0.000413812486725699	0.00379968363252011	up
TCONS_00037444	25.4864861184934	3.91176688397143	1.1101497473836	3.52363894437726	0.000425663852606165	0.0038856744675988	up
XR_001842065.1	7.38236254299278	6.05465583047159	1.71889995331042	3.52240153291701	0.000427655875235228	0.00389022469044013	up
TCONS_00038366	159.46799553241	1.36969806934401	0.389433641321298	3.51715394873643	0.000436200711337349	0.00396333995161633	up
TCONS_00045862	131.104836667267	1.24808288635149	0.354999749855344	3.51572891772476	0.000438548510322915	0.00398004420402237	up
XR_001839503.1	9.53939366804198	5.42935306487672	1.54591168525509	3.51207194865135	0.000444627611209687	0.0040258634461095	up
TCONS_00000621	1499.59738723116	1.10300658197719	0.315635278568703	3.4945605161088	0.000474842946986983	0.00426485377903022	up
TCONS_00046949	97.1627035811877	2.77431161898028	0.798564632252662	3.47412282854834	0.000512526358653735	0.00455100109831851	up
TCONS_00025729	151.075253622053	1.01958854282324	0.293594906023038	3.47277327333204	0.000515110308440798	0.00456875363241361	up
TCONS_00001173	54.8261445979984	1.37288179177457	0.396924005554479	3.45880262358215	0.000542582357958898	0.00479608432702582	up
TCONS_00044832	13.1905589914024	5.02521236210719	1.46470349902249	3.43087346036991	0.000601641179965967	0.00525276444721125	up
TCONS_00016773	23.7877371566895	6.76749956539749	1.99082749987009	3.39934000602217	0.000675486871994987	0.00583232532350147	up
XR_001842057.1	121.709122898832	1.36588588732094	0.408516354665086	3.34352804171263	0.000827203334455073	0.00695514397418329	up
TCONS_00005441	32.8447619509996	1.7848546928105	0.534310607088401	3.34048148985222	0.000836332555248456	0.00700439719904762	up
XR_001842515.1	263.882738383241	1.0958474004164	0.328545896246986	3.33544692822031	0.000851624077372031	0.00711720913431556	up
XR_001841313.1	36.7629664958537	1.67196955365598	0.502033204767537	3.3303963518313	0.000867224433050225	0.00720903374452602	up
TCONS_00028105	52.2417728082502	2.14530889748295	0.645113202926747	3.3254766570427	0.00088267491028442	0.00731412698723485	up
TCONS_00006489	28.8176331346106	2.13781792751308	0.642810967214317	3.32573343727709	0.000881862211868097	0.00731412698723485	up
XR_001842282.1	205.282152244192	1.0317388910121	0.311619925000267	3.31088870845218	0.000930001878062508	0.0076334397848534	up
TCONS_00034389	75.6531544789613	1.25694968726066	0.381423834052756	3.29541464125393	0.000982765546074085	0.00796610993467106	up
TCONS_00045568	60.5303354547366	1.37542407841508	0.41846937713712	3.28679744220421	0.00101333694667554	0.00815470123720149	up
XR_001839044.1	6.83618903115507	5.94386468212659	1.80972834601268	3.28439607813103	0.0010220118153242	0.00820760567825625	up
TCONS_00004579	60.8511452925736	2.24945243124416	0.68531938537271	3.28234175080397	0.00102948752004256	0.00825300807787766	up
TCONS_00056421	38.2736569500202	1.7846572302902	0.547873232928899	3.25742730804628	0.00112427049730959	0.00888276002626605	up
TCONS_00016371	115.81974922317	1.14725225191757	0.353116900481138	3.24893045434638	0.00115839795528655	0.00908807391828225	up
TCONS_00003664	59.295457573112	1.44406067675922	0.444750126336448	3.24690335369754	0.00116668000074445	0.00913470693969649	up
XR_357896.3	99.3533860542978	1.32001010098839	0.406692462630078	3.24572059302966	0.00117153760334028	0.00916355839089181	up
XR_350782.3	26.348976900126	1.8735217774907	0.578338627218466	3.23948927032843	0.00119743971690118	0.00931024273419484	up
XR_001839340.1	6.57017134208639	5.88663971884392	1.82663660679792	3.22266601738763	0.00127003543242207	0.00980638030528267	up
TCONS_00050805	252.534481216342	1.10468415076582	0.343658338289362	3.21448376973666	0.00130679302290992	0.0100405906401358	up
TCONS_00016701	642.668669839158	1.02741275427414	0.319725440527326	3.21342196785972	0.00131163433216807	0.010067888675404	up
TCONS_00038630	19.6396496520619	5.62800358307709	1.7534035178658	3.20975949103112	0.00132846076904325	0.0101472066953118	up
XR_594930.2	32.6538692375157	2.43229560616445	0.762161462730201	3.19131276652526	0.00141627872969913	0.0107132642728645	up
XR_001838081.1	41.5336028410941	3.3190987895535	1.04078878407619	3.18902244176234	0.00142754794711739	0.0107880654340187	up
TCONS_00042381	64.3678568254774	1.85999833253528	0.584696066884152	3.18113706912245	0.00146698203325369	0.0110009573971635	up
XR_001837284.1	47.1353513350425	1.54665242135795	0.48835513539235	3.16706492727951	0.0015398593413248	0.0115033086932237	up
XR_001835898.1	11.2205810655845	3.69029917108377	1.16713286666622	3.16185009991593	0.00156770242089907	0.0116889567909402	up
XR_001840141.1	71.3240113118065	1.42830159419905	0.452442135564984	3.15687130336671	0.00159471712695407	0.0118451707509688	up
TCONS_00009592	121.122141898135	7.71861333148809	2.44698438706377	3.15433697586847	0.00160863224524326	0.0119258561331412	up
XR_001838374.1	5.71576838472053	5.68495912410216	1.80828391155097	3.14384211892156	0.00166745375974482	0.0122688170232072	up
TCONS_00028975	13.3272108227013	6.90617351084603	2.19900296775034	3.14059308337873	0.00168606117738447	0.0123707812582932	up
TCONS_00012922	73.0056699904134	1.10655709927989	0.353663176107916	3.12884454485087	0.00175495127994957	0.0128160647677812	up
TCONS_00003360	3537.88987154868	9.39312484794267	3.02234809476071	3.10788981064947	0.00188428308108925	0.0135828302542725	up
TCONS_00001515	560.21587340174	1.2786591689928	0.411473725621459	3.10751109821558	0.00188669901230488	0.0135877106747929	up
TCONS_00016703	523.935134947641	1.01485928252852	0.328936175187981	3.08527720293626	0.0020336252053999	0.0144608525278092	up
XR_001841037.1	48.3400117713682	1.54753684848262	0.502083544389709	3.08222977186731	0.00205456179646474	0.0145948598887049	up
XR_593781.2	56.6190991465915	1.14434067738424	0.372307871383684	3.07364083690009	0.00211463848246525	0.0149671966503474	up
TCONS_00047075	202.581263629518	1.3131018913795	0.427809083809917	3.06936421191779	0.00214514897426572	0.0150874834247636	up
XR_001838263.1	6.10696137158626	5.78052513222874	1.88359000537606	3.06888713346865	0.00214857747640182	0.0150980075544999	up
TCONS_00047565	71.0869361551993	1.16481197050103	0.380979196717438	3.05741620680915	0.00223254050163743	0.0155343468208325	up
TCONS_00042919	103.674174186793	1.02363934912089	0.335643645139198	3.04978021763637	0.00229008886047989	0.0158220639750574	up
XR_001838097.1	5.29719668268978	5.57552454357897	1.83353245527186	3.04086493126857	0.00235899628355491	0.0162121345291979	up
TCONS_00020731	68.7186404813856	1.08635631055722	0.357670680885949	3.0373088111844	0.00238700774733611	0.0163758371709257	up
TCONS_00003370	3810.18224348889	9.24779066282079	3.04587546189555	3.03616834585402	0.00239605544332499	0.0164234888018785	up
TCONS_00004949	301.76833829816	1.68930123996252	0.556512138957039	3.03551552914631	0.00240124857570092	0.0164302595188502	up
TCONS_00056952	6.05705696527601	5.76916987823142	1.9012240257405	3.03445033311339	0.00240974429537666	0.0164739649379468	up
TCONS_00009600	944.590177672075	1.42740991177895	0.471800092354739	3.02545492234814	0.00248259408003315	0.0168247963064866	up
XR_001839045.1	26.8800802722428	2.73472645577124	0.905497247859918	3.02013778863998	0.00252659713181175	0.0170638115712852	up
XR_593661.2	23.0649378782754	1.94215908168908	0.646952943883592	3.00200980620089	0.00268203535956013	0.0179276512400367	up
TCONS_00027545	68.5511905821438	1.14818073395132	0.385730773940809	2.97663762271536	0.00291428250298622	0.0192658235857313	up
TCONS_00011304	23.5410747432484	2.02001766266619	0.679109051487836	2.97451146946224	0.00293455485176811	0.0193670706180034	up
TCONS_00016746	204.67243038453	1.79914628595958	0.60594567613222	2.96915442559738	0.0029862048448861	0.0196712864775702	up
TCONS_00002111	35.1337953621121	1.82637310038827	0.615384077131356	2.96785888400298	0.00299881972930942	0.0196761139267305	up
TCONS_00033751	133.538024336802	1.13018566166407	0.382361934992309	2.95580066485123	0.00311858571530283	0.0203580858641406	up
TCONS_00022889	141.169191616189	1.04971506940181	0.355741277559347	2.95078231180718	0.00316970227568474	0.0205545462427268	up
TCONS_00013437	55.4171318458903	1.08874266896418	0.369140230621255	2.9494012807324	0.00318390273217227	0.0206122750200448	up
XR_001837639.1	77.8091328845781	2.28152812600946	0.775001840575471	2.94390026779205	0.00324104422183489	0.0209648340640876	up
TCONS_00033338	52.6692963329478	1.21205546514471	0.412435943865812	2.9387726340822	0.00329514705413376	0.0212795694884308	up
XR_001835975.1	186.82870325266	1.21606941220132	0.414139469944214	2.93637651191547	0.00332071003467321	0.0214259672219098	up
TCONS_00027925	102.709885032011	1.64550802863543	0.560789202533184	2.9342719531731	0.0033433113245397	0.0214840745805536	up
TCONS_00008886	119.966468883724	1.00431768827772	0.34460217087853	2.91442646956434	0.00356342742735973	0.0227861063153755	up
XR_001838278.1	6.53063924569726	4.87043621318702	1.67876042033371	2.90120981778856	0.00371724888171943	0.0235767717222042	up
TCONS_00035964	83.2986598995803	1.17008915349875	0.406095595229084	2.88131456545026	0.00396020185352993	0.0248354873864229	up
XR_001839366.1	20.7533023558714	1.87539211794899	0.651757501624145	2.87743848482851	0.00400918069497794	0.0250822561653784	up
XR_359892.3	96.988866426935	1.03726711594752	0.360808884799929	2.87483806426412	0.00404234763096421	0.0252291568597079	up
TCONS_00052044	122.707734715719	1.22791232333803	0.428692908462581	2.8643168550226	0.00417909743972592	0.0258964848485475	up
TCONS_00021001	39.5529576862566	1.599126217583	0.559342244791436	2.85894053680725	0.00425058453738336	0.0262977573833045	up
TCONS_00012919	7.30286337868711	6.03909742333925	2.11313346639152	2.85788735987977	0.0042647175071477	0.0263643216778893	up
TCONS_00018494	12.0602158661823	2.70475151436575	0.947903803885134	2.85340295426592	0.00432537367032287	0.026697053601819	up
TCONS_00001516	821.01724151894	1.02772437297047	0.361030348782973	2.8466426061823	0.00441829348803405	0.027163292931155	up
XR_357731.3	106.73548318713	1.40655640115148	0.494679198952635	2.84337082321134	0.00446391003735971	0.0273912786163185	up
XR_594560.2	14.1794997614122	2.42629731022053	0.853709684342976	2.84206370704092	0.00448225338568435	0.0274700611417549	up
XR_001836083.1	8.31113032793969	4.31371040456849	1.52185269803856	2.83451244008584	0.00458956709995165	0.0280178729054861	up
TCONS_00023338	36.3488204295631	1.46534385132315	0.520143288792167	2.81719265228981	0.00484454568944955	0.0292093210010484	up
TCONS_00046422	309.647170177668	1.01233741455804	0.360690202284649	2.8066673509449	0.00500569037853053	0.0300880497060289	up
TCONS_00045851	86.8610025841889	2.79488817835557	1.00051745844182	2.79344268785501	0.00521502692312435	0.031154602734934	up
ENSRNOT00000088112	14.746486109551	3.01852850071722	1.08434472222514	2.78373513408449	0.00537368965998572	0.0319558683433245	up
TCONS_00011771	51.3818936277821	3.19567312947597	1.14836525684136	2.78280199652316	0.00538916843247719	0.0320235453470546	up
XR_356385.3	4.38706858636502	5.3032603942797	1.91027924951011	2.77617023565519	0.00550034004609638	0.0325356980470834	up
TCONS_00011358	30.248264608509	4.3933008156565	1.58285757851304	2.77555029289724	0.00551083753208914	0.0325731350043454	up
XR_001835781.1	63.0718673876125	1.1845318848006	0.42751952082568	2.77070830008622	0.00559345108848674	0.0329617095063615	up
TCONS_00030684	6.948173082706	4.96219241746846	1.79527699932026	2.76402606358088	0.00570929787270244	0.0335684376051895	up
TCONS_00037915	150.678880478352	1.2969658678719	0.471834981062442	2.74877005717442	0.00598193346108019	0.0350133543557158	up
XR_001838549.1	29.8745541082959	1.6350481625795	0.595036148688565	2.74781316426419	0.00599941852440641	0.0350822459635725	up
TCONS_00016372	139.136724306844	1.16847018070031	0.425714849850277	2.74472497520642	0.00605616278281937	0.0352892289224091	up
ENSRNOT00000090557	7.00323403138639	4.03978352932681	1.47268392777021	2.74314362583113	0.00608540622651543	0.0354068237185343	up
XR_001835896.1	39.0372202017746	2.06665449405433	0.753937988472822	2.74114652087044	0.00612251983917413	0.0355433655448043	up
TCONS_00040073	76.4041811113582	1.14776115263995	0.418691560108552	2.74130472642529	0.0061195723759929	0.0355433655448043	up
TCONS_00027978	59.3943473570612	1.58466485486879	0.578793362230945	2.73787669015543	0.00618372571042022	0.0358454248525398	up
XR_001842087.1	60.0616455379978	1.14401293684324	0.418571278832067	2.733137686932	0.00627341012708575	0.0362845497653946	up
XR_359279.3	42.4760045723372	1.22894385616421	0.450845291475806	2.72586601080242	0.00641330269908423	0.036772590986646	up
TCONS_00022898	283.727229933276	1.01002242811835	0.371863515135285	2.7161105809235	0.00660538514906608	0.0376377796770682	up
XR_001841311.1	76.2026352602326	1.73631508723807	0.644893866124328	2.6924044070584	0.00709388685345272	0.039679049300558	up
TCONS_00021418	6.85725591891925	5.94785085446231	2.21078492747021	2.69037968395615	0.00713707656780006	0.0398635570413078	up
XR_001838239.1	9.01033205582017	3.85422096305216	1.43291921212157	2.68976850226303	0.00715016009163723	0.0399081078257524	up
XR_356274.3	41.5872296273354	1.3534057399058	0.503291674689397	2.68910814139941	0.0071643205855117	0.0399586017524543	up
TCONS_00056095	36.9531577056638	1.32309285598696	0.49217419805164	2.68826131321931	0.00718251644138895	0.0400315146027199	up
XR_001836309.1	4.85013824407881	5.44885300852064	2.02918389157302	2.68524357558186	0.00724769655140013	0.0403372513195446	up
TCONS_00017373	18.5353359045786	3.02726850639784	1.12826531032946	2.68311759537645	0.0072939337831829	0.0404669428636439	up
TCONS_00017340	55.4686382786904	1.90207982281542	0.711107426447534	2.67481361053645	0.00747708073083923	0.041348838521428	up
TCONS_00007658	116.527632746158	1.00799737103269	0.377577060819262	2.66964674401975	0.00759310856500928	0.041944083132988	up
XR_596357.2	35.8846863795138	1.34638012018587	0.508268133677021	2.64895638930892	0.00807407498311699	0.0441251055578355	up
XR_594875.2	48.3239518515601	1.31498382380908	0.498357395214763	2.6386361202534	0.00832402751309014	0.0453584037568245	up
ENSRNOT00000081636	7.8878155452991	4.2628941274806	1.61983848096135	2.6316785146076	0.00849642180885132	0.045977174525183	up
TCONS_00031002	110.077024828265	1.06599446956062	0.405122506997692	2.63128918079759	0.00850616230605028	0.0459980292453127	up
TCONS_00001620	157.27308065678	1.15040648010649	0.441907111600904	2.60327668395944	0.0092337401092066	0.0491202506886112	up
TCONS_00038544	5407.3098601546	-2.07878467291115	0.0984531115641171	-21.1144639299425	5.85707548986213e-99	4.57671878777827e-95	down
TCONS_00045030	7850.73054161992	-2.85333977995362	0.142352007621905	-20.0442538719387	2.26553081565709e-89	8.85142889677226e-86	down
TCONS_00045047	1458.43821307017	-2.81895826056887	0.145979630534608	-19.3106274501809	4.37228423163796e-83	1.13883429953397e-79	down
XR_001840734.1	348.090694033417	-5.25291067137442	0.289708405603466	-18.1317164768918	1.79080921048811e-73	3.49834579268851e-70	down
TCONS_00045084	1277.24543340101	-3.10609169654489	0.173689928480955	-17.8829695176337	1.60079303992275e-71	2.50171936279127e-68	down
XR_001839442.1	605.144891521717	-5.28760334442049	0.299311109174196	-17.6659107609105	7.6763780204059e-70	9.99720297524195e-67	down
TCONS_00032383	1243.59786719568	-3.19849898138397	0.184000918338567	-17.3830598796177	1.10876400216004e-67	1.23769741612551e-64	down
XR_001838382.1	738.035370186189	-3.87916834054576	0.227037402106356	-17.0860321011274	1.88576829031582e-65	1.84192417756598e-62	down
TCONS_00033894	1151.51896927989	-1.92008790212387	0.120904298731024	-15.8810556967498	8.57233849873342e-57	7.44269478101143e-54	down
TCONS_00032338	568.343405760947	-3.50965032601549	0.234525463155885	-14.9649009484428	1.24509152646565e-50	9.72914518780256e-48	down
XR_357774.1	244.920203563224	-5.27845315374066	0.360307357800413	-14.6498622341889	1.34989130685914e-48	9.58913697436119e-46	down
XR_001840580.1	2236.02113525548	-2.30858163550589	0.15854108116278	-14.5614096899944	4.94279182392882e-48	3.21858127601498e-45	down
XR_357776.1	220.005812510809	-5.03647450330714	0.375461817276197	-13.4140790662669	5.00106916528644e-41	3.00602726596525e-38	down
TCONS_00045069	1001.82460484287	-2.6789011139847	0.200448438753325	-13.3645396823539	9.7435898163992e-41	5.4383150589531e-38	down
TCONS_00029601	738.447968805565	-2.70569542363938	0.202909235282165	-13.3345109692856	1.45807700115934e-40	7.59560912470603e-38	down
TCONS_00045614	458.480002797646	-3.48251331564341	0.273790223247167	-12.7196408781169	4.59969302392674e-37	2.24637508056022e-34	down
XR_001837647.1	700.011000062704	-2.62393311582743	0.20769225665354	-12.6337551438161	1.37553850147877e-36	6.32262226503243e-34	down
TCONS_00045088	303.999828385793	-3.23149121097458	0.273460773844921	-11.8170191853811	3.18796357565504e-32	1.38393041000936e-29	down
TCONS_00032372	739.8469146061	-3.13246649146627	0.265971116803501	-11.7774686556681	5.10017868233801e-32	2.09751559072575e-29	down
TCONS_00034684	1387.74686047985	-1.49135948489851	0.128498349350118	-11.6060594742352	3.83903125975785e-31	1.43368686472332e-28	down
XR_592517.1	163.519384799522	-3.23800727708066	0.279000295216128	-11.6057485694498	3.85301051435752e-31	1.43368686472332e-28	down
XR_001836601.1	839.736379093371	-2.44915309373024	0.214193232627649	-11.434315938393	2.81748431429296e-30	1.00071920144933e-27	down
XR_001837783.1	1939.52035237893	-2.04113148501548	0.181721141576092	-11.2322180419542	2.83276704835234e-29	9.62401813731529e-27	down
XR_001838383.1	785.55571454218	-2.8239460862979	0.255664972709629	-11.0454946423388	2.30494703446623e-28	7.50452338638298e-26	down
TCONS_00046676	1903.57121687036	-1.44961648927186	0.132643652520431	-10.9286532881668	8.40870534717066e-28	2.52713936856891e-25	down
NR_132743.1	706.365384300969	-1.94696220094791	0.178109714968927	-10.9312521289901	8.17130285234696e-28	2.52713936856891e-25	down
XR_001837575.1	219.996339447993	-3.76173692339435	0.345658720233718	-10.8828063728606	1.39209880686809e-27	4.02883706550639e-25	down
TCONS_00027403	1267.12271797316	-2.52818894894367	0.234599095616406	-10.7766355292244	4.43823337206636e-27	1.23858412747595e-24	down
TCONS_00010801	2227.33447603643	-1.6854776650172	0.156541081780311	-10.7669989618609	4.92803123825104e-27	1.32784952054116e-24	down
XR_001838386.1	458.787514326818	-3.36711348540415	0.322718263345456	-10.4336006599038	1.74160839028917e-25	4.53630932057319e-23	down
TCONS_00003738	473.137629962265	-2.12882537285441	0.212385644333431	-10.023395788052	1.20297206985939e-23	3.03226572705849e-21	down
TCONS_00027911	457.563563167021	-3.2183788198404	0.323568253633939	-9.94652220573357	2.61150461512183e-23	6.37696783205062e-21	down
TCONS_00037219	157.900273842283	-8.62034598259385	0.881441562775904	-9.77982698642663	1.37445292844896e-22	3.06856433797147e-20	down
TCONS_00012284	437.021720018747	-1.90716082396848	0.19818664767458	-9.62305405710286	6.39050084766984e-22	1.38709371176922e-19	down
XR_359164.2	81.9461929106736	-3.8458827017535	0.400608663150914	-9.60009868859155	7.98679152821208e-22	1.64233655266971e-19	down
TCONS_00041882	3461.89563279874	-1.33537418845191	0.141936732724298	-9.40823536530024	5.04535954663588e-21	1.01088306403623e-18	down
XR_593994.2	359.765451065309	-5.13165624497186	0.545631355130851	-9.40498781222206	5.20362363246235e-21	1.01652787660152e-18	down
XR_357664.3	219.648022224421	-2.56203830844256	0.273372336903702	-9.37197354151111	7.11887665588988e-21	1.35675371192984e-18	down
XR_596248.1	660.570432635449	-1.49499053805493	0.160098069961972	-9.33796727474628	9.82012620853878e-21	1.74396514076186e-18	down
TCONS_00046658	522.428729703656	-1.57611857447102	0.168771621845292	-9.3387653518896	9.74639654771336e-21	1.74396514076186e-18	down
TCONS_00033891	211.671637987968	-2.13237493873873	0.228254269815545	-9.34210317494579	9.44392163663401e-21	1.74396514076186e-18	down
TCONS_00003737	173.450214122889	-2.40925405907176	0.263829463831376	-9.13186125645017	6.73315703325213e-20	1.14375845777896e-17	down
XR_592380.2	365.828517954944	-1.56457358105749	0.172821623964417	-9.05311236619113	1.38950190263332e-19	2.31012082280357e-17	down
TCONS_00019441	51496.2657158261	-1.00347203243754	0.111172924942613	-9.02622678098578	1.77693083225938e-19	2.89269531734891e-17	down
TCONS_00056701	467.131913692341	-4.02915797889651	0.450321421761799	-8.94729360893642	3.64304286908643e-19	5.69334739580827e-17	down
TCONS_00032356	775.441537234968	-3.41966561750469	0.383657008896278	-8.91334066160433	4.95175469623267e-19	7.58686494046316e-17	down
TCONS_00049169	1615.54119405862	-1.13594759560303	0.128018942004039	-8.87327748394599	7.10240725037561e-19	1.06727327412375e-16	down
TCONS_00049204	351.403116904181	-1.81990748317972	0.207261376158504	-8.7807362708426	1.62407960830198e-18	2.35010334430957e-16	down
NR_110672.1	337.070656534466	-2.09548753702893	0.239278410595551	-8.75752865381117	1.99577750527017e-18	2.83545553203293e-16	down
TCONS_00027897	227.088864443631	-3.00374187230021	0.343909153971103	-8.73411433692924	2.4557261914389e-18	3.42661508212564e-16	down
TCONS_00038553	919.82594266752	-2.35297258372414	0.270150897411535	-8.70984552066742	3.04289199083938e-18	4.17143123095069e-16	down
TCONS_00027421	2392.09220229667	-2.14522593712735	0.247874771639095	-8.65447468873836	4.95187056049077e-18	6.67136492408187e-16	down
XR_001840733.1	155.669032641473	-6.38190315889718	0.737961040151229	-8.64802179474047	5.2399824986074e-18	6.93986834646071e-16	down
NR_002704.1	291.995762754382	-1.95907389830396	0.227181177304301	-8.62339882885568	6.49955987872306e-18	8.464593482057e-16	down
TCONS_00010390	196.069252053984	-4.23035045760988	0.492975210689301	-8.58126405929175	9.38361946798317e-18	1.16386670671144e-15	down
XR_001838506.1	195.297741427437	-2.53984118031465	0.299181457713535	-8.48930010477634	2.07885256574814e-17	2.49910060750092e-15	down
TCONS_00056699	194.317163981608	-5.58679493314844	0.659367714453308	-8.47295797274596	2.39238915059264e-17	2.83244376101983e-15	down
NR_110713.1	213.852045215255	-1.90141439537381	0.225919655178	-8.41633010583212	3.8846169901424e-17	4.53050703895116e-15	down
TCONS_00037431	1757.39992568888	-1.48898012337973	0.17919735176209	-8.30916366083674	9.63789206258229e-17	1.10750718495615e-14	down
ENSRNOT00000076358	108.238671963019	-7.65676802978247	0.922134624478237	-8.30330824429766	1.01251733982047e-16	1.14663920193582e-14	down
TCONS_00011953	222.312233912271	-1.91591183599066	0.231042028374046	-8.29248188943739	1.10909559887847e-16	1.23806757280519e-14	down
ENSRNOT00000093096	139023.893205196	-1.06420258200186	0.12919112964509	-8.2374276386111	1.75952673809579e-16	1.90957526826118e-14	down
XR_357970.3	342.361373065183	-3.84166491301285	0.467288262085042	-8.22118855686923	2.01496175713162e-16	2.15683714660637e-14	down
XR_595898.2	143.380768557039	-2.68759505094526	0.32697983002735	-8.21945210112947	2.04434990467684e-16	2.15872299393849e-14	down
XR_592911.2	290.311951798064	-1.73703410448486	0.213611797288749	-8.13173301536727	4.23196091146107e-16	4.40913900828758e-14	down
TCONS_00035208	1021.4131359741	-1.15667683253228	0.143122205590384	-8.08174264616	6.38477352704899e-16	6.56455530794221e-14	down
XR_001837807.1	456.594024728077	-1.6277419726068	0.203559079526537	-7.99641055752858	1.28098748024341e-15	1.29995274943143e-13	down
TCONS_00042998	43345.1048277259	-1.49792614726976	0.188298576530142	-7.95505826370376	1.79047229354254e-15	1.7709810761698e-13	down
TCONS_00003614	707.95048907489	-3.92241587745443	0.494209678208141	-7.93674436258705	2.07557223763747e-15	2.0273151831124e-13	down
TCONS_00027199	1570.25095448647	-2.6190450381344	0.33010388628407	-7.93400243667713	2.12193930811361e-15	2.04701651279009e-13	down
TCONS_00015553	60.9996429713749	-4.52054274251599	0.573608054155733	-7.88089133296701	3.25053909420962e-15	3.0975259124578e-13	down
XR_591317.2	162.60276164464	-2.3414533356795	0.299496878648752	-7.81795572041853	5.36880681072937e-15	4.9942686213142e-13	down
XR_592213.1	188.570775219954	-6.14588485971491	0.791220229207124	-7.76760329532229	7.9985105435109e-15	7.35298369258755e-13	down
TCONS_00024278	216.581220807488	-1.59937453797299	0.207968949390758	-7.69044870716677	1.46619901468399e-14	1.30191807962962e-12	down
TCONS_00035940	757.540282231395	-1.12987483849486	0.147589845008379	-7.65550528514149	1.92553629538264e-14	1.69057759686741e-12	down
TCONS_00046285	128.955351585479	-2.17471511432712	0.284138940296479	-7.65370319202976	1.95272695578804e-14	1.69540093694753e-12	down
TCONS_00033896	176.589412545556	-2.07960962245141	0.271983351569499	-7.64609160983889	2.07180090693069e-14	1.77901673480839e-12	down
TCONS_00023545	201.767077593182	-5.94982458352939	0.782037886279968	-7.60810273762027	2.78148706517079e-14	2.3624499920918e-12	down
XR_001840316.1	145.693988719315	-3.72337126468053	0.492449195213758	-7.56092466160762	4.00214011475302e-14	3.32688541028511e-12	down
XR_356393.3	174.658502017992	-2.93712520389364	0.388705620269129	-7.55616860353102	4.15115682433986e-14	3.4144357289886e-12	down
TCONS_00054450	149.692879219996	-2.32796052168895	0.308465748925841	-7.54690117069891	4.4573656371394e-14	3.62810990506325e-12	down
TCONS_00012283	235.929203717961	-1.59028625549191	0.211882638651159	-7.50550524392013	6.11921211622197e-14	4.92943540991324e-12	down
TCONS_00042999	110150.266924043	-1.37864313615515	0.184345432731305	-7.47858580344981	7.51266440535417e-14	5.99019996565689e-12	down
TCONS_00034677	451.573322800672	-1.49003144863607	0.19984315164438	-7.4560045534489	8.91856642885845e-14	7.03936142172727e-12	down
TCONS_00052197	148.177733265526	-2.23668045356415	0.301170821013896	-7.4266173795799	1.11410031706544e-13	8.70557987754933e-12	down
TCONS_00000501	73.9940341497414	-9.97521777926842	1.34989482987528	-7.38962588677374	1.47242505426747e-13	1.13916132416297e-11	down
XR_590559.2	20012.125130418	-1.54704002460463	0.210903076153151	-7.33531275514075	2.21204306302003e-13	1.69459847984692e-11	down
TCONS_00015155	115.011690322016	-3.78372591743465	0.521546212172101	-7.25482388545483	4.02184787957708e-13	2.96478484254861e-11	down
TCONS_00006537	770.609934168948	-1.16970255920584	0.161973083498462	-7.2215860434425	5.13846920143822e-13	3.75252320934937e-11	down
TCONS_00019428	879.283437445689	-1.38981104478656	0.193320686563018	-7.18914809116159	6.51968292668781e-13	4.71711133232764e-11	down
TCONS_00011966	209.311983206353	-1.64086095761976	0.229218881075547	-7.15848951849196	8.15708238050861e-13	5.84765520378847e-11	down
TCONS_00035535	116.135031791075	-3.7945042490147	0.53409080614983	-7.10460506962971	1.20667091594097e-12	8.49452841185831e-11	down
ENSRNOT00000083463	69.1487658975005	-9.8779139146772	1.39260115204686	-7.09313926687372	1.31103402100076e-12	9.06585826557517e-11	down
TCONS_00012336	204.105648165357	-2.08036676341548	0.293509940738443	-7.08789200863682	1.36170158731266e-12	9.3336282484747e-11	down
TCONS_00054793	39.5102047434077	-6.19189480197388	0.875463610309459	-7.07270379837394	1.51943592785882e-12	1.03242368176425e-10	down
TCONS_00056725	112.113423984781	-2.4822992661609	0.352387764332545	-7.04422660889662	1.8649442421086e-12	1.2349723989692e-10	down
XR_145894.3	74.8267726868462	-9.02679442038103	1.28571202025664	-7.02085247564163	2.2051859845344e-12	1.44801035992873e-10	down
ENSRNOT00000086040	55.9968198470152	-4.24853851103209	0.605758364042744	-7.01358621394505	2.32285717014317e-12	1.5125671606249e-10	down
TCONS_00040703	89.6518829835391	-5.10282231997238	0.732978754291468	-6.96176020122849	3.36047173160099e-12	2.15235459924018e-10	down
TCONS_00024336	235.139044766594	-1.47985780166498	0.21264277593786	-6.95936081128583	3.41820042750096e-12	2.17152993012134e-10	down
TCONS_00027907	168.795830533003	-2.89282238591511	0.416703801976269	-6.94215500841496	3.86163143880143e-12	2.41398304502355e-10	down
TCONS_00021036	2760.47704501478	-1.9307285244565	0.278699238165632	-6.92764191665664	4.27913196383323e-12	2.6348724083668e-10	down
TCONS_00046286	193.268285330248	-1.86316659896117	0.270707171852177	-6.88259046191277	5.87738173939839e-12	3.56014425671776e-10	down
XR_355163.2	996.051308477202	-1.3206666583472	0.192682145295991	-6.85412058454321	7.17525392310375e-12	4.26230104310905e-10	down
TCONS_00046679	803.193434453131	-1.46837950887119	0.214228855040078	-6.8542564380344	7.16843909064998e-12	4.26230104310905e-10	down
TCONS_00049207	96.5752421357865	-2.12466907205498	0.312345847995354	-6.80229651103473	1.02964397879288e-11	5.87272850385955e-10	down
TCONS_00035397	73.2656957795013	-9.96094743562868	1.46902410602301	-6.78065621577529	1.19631242461339e-11	6.77390238110798e-10	down
TCONS_00057901	499.067748914617	-1.04557992733931	0.154371577346911	-6.77313755102496	1.26019031938753e-11	7.08426414078719e-10	down
XR_001840668.1	81.7680699333499	-3.25239210014335	0.480939377977672	-6.76258224855597	1.35553677681736e-11	7.51217331492968e-10	down
XR_591415.2	35.8104240557089	-4.0864483586414	0.605398999309667	-6.75000844616716	1.4783654926615e-11	8.07828528647342e-10	down
TCONS_00011961	67.6713270700462	-2.41774726737577	0.359248415387556	-6.73001511994844	1.6964545774961e-11	9.14213521969277e-10	down
XR_590525.2	81.369812055272	-5.0519727267104	0.756918169506675	-6.67439748474137	2.48249937626056e-11	1.31960885211564e-09	down
NR_130147.1	2118.10391557	-1.01891559148622	0.153321492296072	-6.64561488560679	3.01953827918496e-11	1.58353504117794e-09	down
TCONS_00001074	58.0164053275856	-4.54367944038116	0.686600731810057	-6.61764433079302	3.64967823626144e-11	1.90123904920979e-09	down
TCONS_00050124	56.9393943510874	-5.90560835033719	0.896573264582865	-6.58686644318443	4.49206010767577e-11	2.30927353166964e-09	down
XR_001842489.1	94.9570012302117	-7.89893507394672	1.20303604985839	-6.56583406197719	5.17424118485268e-11	2.62542341678175e-09	down
XR_355499.3	156.749749490765	-4.66704646695919	0.714469403121209	-6.53218520845103	6.48169304654383e-11	3.20556642187933e-09	down
NR_131096.1	730.426565350605	-1.34871704766161	0.208101300179665	-6.48106016876008	9.10803381264911e-11	4.36626847926626e-09	down
XR_353567.2	82.1583734367629	-5.13449868414702	0.795852676016527	-6.45156929024435	1.10697815933912e-10	5.2743459372414e-09	down
TCONS_00049425	711.866120166335	-1.90818494729397	0.298144002189076	-6.40021242514831	1.55160928722139e-10	7.26004489242392e-09	down
TCONS_00038573	1441.6067440401	-1.03913918183268	0.165023906600116	-6.29690087479695	3.03655320627635e-10	1.37951318336299e-08	down
TCONS_00038554	2445.89599373939	-1.23723317753945	0.197561867445106	-6.26251003566373	3.78829488090754e-10	1.71108301730703e-08	down
XR_001842642.1	656.922208914413	-1.31397311136963	0.21033125922344	-6.24716038985803	4.17981794802547e-10	1.86634842547834e-08	down
TCONS_00037426	384.049270772758	-1.10753495131381	0.177501222928694	-6.23959053937749	4.38717764996576e-10	1.94780716800184e-08	down
TCONS_00041388	202.356867776449	-3.45570996626257	0.55661178657636	-6.20847428962681	5.35014734690126e-10	2.34865457127452e-08	down
XR_001841275.1	86.7433812718939	-3.93531496921156	0.634385372104675	-6.20335074271261	5.52734618568064e-10	2.41288732373791e-08	down
TCONS_00035221	510.307500330666	-1.02134073210251	0.164946337324454	-6.19195763100518	5.94215267877971e-10	2.57955450177693e-08	down
XR_592129.1	62.6702602019752	-2.77618387536015	0.449175452943261	-6.18062242085796	6.38493610896766e-10	2.75624975979364e-08	down
TCONS_00020942	42.5138250902144	-3.12155678716264	0.505125520037408	-6.17976456016608	6.41972685285952e-10	2.75624975979364e-08	down
NR_110709.1	261.619468318391	-1.96537295740643	0.320863608723068	-6.1252597800915	9.05357685633875e-10	3.76301327422505e-08	down
TCONS_00037218	31.8261193562781	-5.54560025291639	0.906785927306587	-6.11566642789485	9.61542716570514e-10	3.97539406734497e-08	down
TCONS_00034528	316.689063604929	-1.3524639550851	0.221869992048001	-6.09574977941359	1.08925683262153e-09	4.43304838026281e-08	down
TCONS_00018536	162.401708111624	-1.89203662522349	0.312969846978446	-6.04542783750601	1.49014036414851e-09	5.97125990023408e-08	down
TCONS_00018535	137.946074284854	-1.76314649829807	0.292261338293095	-6.03277364223214	1.61169101582895e-09	6.42538448861604e-08	down
TCONS_00005504	40.9163483325447	-8.15397358477252	1.35271079930603	-6.02787646033111	1.661279549363e-09	6.58946111610277e-08	down
TCONS_00012696	619.88002560969	-1.2680301569813	0.210404574056537	-6.02662828347341	1.67415439134315e-09	6.60699111815929e-08	down
TCONS_00039397	447.549333881659	-1.43568883231209	0.240463083419462	-5.97051660444563	2.36503510772319e-09	9.19422106057163e-08	down
XR_001841346.1	1066.90805571157	-1.19465548557061	0.200340867973247	-5.96311425450219	2.47475249029473e-09	9.52596845278967e-08	down
TCONS_00047702	3370.23838961677	-1.15205323349675	0.19342383446289	-5.95610792587087	2.58315776423551e-09	9.89450724006682e-08	down
TCONS_00038586	297.268851409411	-1.32361583591919	0.222386013810519	-5.95188435297447	2.65072657542152e-09	1.00547463399727e-07	down
XR_357043.2	31.6567041628125	-8.74975265017321	1.46991742759203	-5.95254705191624	2.6400120026799e-09	1.00547463399727e-07	down
TCONS_00010639	707.466386035772	-2.44746595455659	0.411560608928557	-5.94679350127371	2.73446014233258e-09	1.0322256788496e-07	down
XR_001837072.1	24.0258159159724	-4.63251360001327	0.781542697513295	-5.9273966921487	3.07774850568432e-09	1.1506950633214e-07	down
TCONS_00034916	138.009971363378	-3.40527887412259	0.578223687037941	-5.88920680777843	3.88053592486526e-09	1.41693961293912e-07	down
TCONS_00011917	211.102485368605	-1.45301860960851	0.248284581380306	-5.85223053936994	4.85023669240545e-09	1.76277904718401e-07	down
XR_592212.2	46.1164333394931	-6.10672841174102	1.04618606421951	-5.83713415863255	5.31063338592758e-09	1.92117079989065e-07	down
TCONS_00001798	1824.37060084248	-1.03188508933293	0.177023164817404	-5.82909638067592	5.57283118581816e-09	1.99752765532033e-07	down
TCONS_00021655	390.851661492983	-1.01103766735563	0.174280609646532	-5.80120570731404	6.58397692550407e-09	2.33850889526767e-07	down
TCONS_00012848	381.428112720318	-1.16756730893064	0.201603173045295	-5.79141335572294	6.97965631402512e-09	2.46782961256979e-07	down
XR_001839958.1	353.237753814438	-1.59321153500399	0.275650412868881	-5.77982640556333	7.47777427156954e-09	2.63204180892092e-07	down
XR_001838455.1	175.194718769841	-2.07810818075649	0.362056816932854	-5.73972946666516	9.4827913352902e-09	3.32280410286805e-07	down
TCONS_00040159	67.0547762059396	-2.05312173372277	0.358811652111467	-5.72200406993739	1.05274785479151e-08	3.63989899882339e-07	down
XR_360708.3	51.5116764776037	-2.78741600211029	0.487780188969231	-5.71449202970013	1.10032205683328e-08	3.78762843704637e-07	down
TCONS_00034447	21.6875460640067	-8.20698580653039	1.4380418449255	-5.70705632488433	1.14946752992354e-08	3.93944705211515e-07	down
XR_001840870.1	249.104203488488	-1.5070501388707	0.264528931969068	-5.69710892359754	1.21856081366844e-08	4.15800620000227e-07	down
TCONS_00033801	213.39666235886	-1.22905154673707	0.215884273216636	-5.69310366347871	1.24750591800282e-08	4.22652207112048e-07	down
XR_001838984.1	119.467810260673	-1.81324011024907	0.318512576205734	-5.69283678481148	1.2494581500241e-08	4.22652207112048e-07	down
XR_001837991.1	310.566973041289	-3.26125933024412	0.573127005988197	-5.69029080146204	1.26823201280423e-08	4.27153661553976e-07	down
TCONS_00031885	433.871442323364	-1.98202972043119	0.34969848697635	-5.66782469540748	1.44621818088114e-08	4.80882930442776e-07	down
TCONS_00036783	31.5288989062831	-7.77599921551423	1.37714488189832	-5.64646415763854	1.6378129150362e-08	5.33244588253871e-07	down
TCONS_00023915	255.750269231493	-1.51007949511434	0.268241878018123	-5.62954414974801	1.80686519368776e-08	5.83423331548603e-07	down
TCONS_00032884	70.4198847942424	-7.42910096803501	1.32716378899123	-5.59772729610247	2.17180015219992e-08	6.8429219311654e-07	down
XR_591441.2	248.869685876416	-1.0562171176253	0.18930829313489	-5.57934943120904	2.41419820380029e-08	7.5458179057982e-07	down
TCONS_00037679	143.493706860421	-1.39339477161333	0.2498732643925	-5.57640600326328	2.45538489675077e-08	7.6439751327532e-07	down
ENSRNOT00000084727	376.004835953486	-1.43120681985188	0.25754822150208	-5.55704408092881	2.74381485766974e-08	8.44101153457927e-07	down
XR_593559.2	24.4852957550177	-8.38143751243199	1.51106506331927	-5.54670855404529	2.91097361100046e-08	8.92013639072846e-07	down
ENSRNOT00000077381	37.1728935675663	-4.75030006575483	0.85721944394515	-5.54152160139146	2.99854576730643e-08	9.15259243192673e-07	down
TCONS_00019322	72.9972065136619	-2.57326301276033	0.464854389890273	-5.53563238021209	3.10107403017305e-08	9.42871302403587e-07	down
XR_001840563.1	17.3052365422989	-7.87976067380268	1.42459619327242	-5.53122401352359	3.18003895980016e-08	9.6313272991777e-07	down
TCONS_00018420	420.76261677073	-1.48490126434599	0.269595225971662	-5.50789153997138	3.63157028217258e-08	1.09142654557294e-06	down
TCONS_00009059	416.980106499479	-1.07604236686834	0.195770666637263	-5.49644328923956	3.87527639953857e-08	1.16020727149404e-06	down
XR_590926.2	38.750010610063	-9.04172454446429	1.6503858196548	-5.47855200692132	4.28820553613274e-08	1.27406988818788e-06	down
TCONS_00019628	354.665683642633	-1.55623767004832	0.2843708367897	-5.472564232032	4.4356990496737e-08	1.30794537260944e-06	down
XR_001840525.1	142.646365787756	-3.49196925892894	0.640439684042686	-5.45245609529749	4.96788400951385e-08	1.45936261843388e-06	down
NR_002155.1	59.319949780685	-1.98489949254445	0.36665493944914	-5.41353539523168	6.17923727684713e-08	1.78831704004754e-06	down
TCONS_00022316	281.749478758792	-2.38720921854356	0.443261999801516	-5.38554899723528	7.22238561369368e-08	2.07455492777363e-06	down
TCONS_00041306	78.7947836266946	-4.12718871423131	0.772688373142456	-5.34133663412897	9.22637404586516e-08	2.58404612166274e-06	down
XR_593565.2	14.9585275510223	-7.6689761987386	1.44145393032387	-5.32030614187963	1.03592781895676e-07	2.88069038339079e-06	down
TCONS_00035987	1486.53379683845	-1.46244210667119	0.274976031204981	-5.31843484780318	1.04663684842606e-07	2.90014905446852e-06	down
TCONS_00027689	366.788957287359	-1.46268237594863	0.277187358516423	-5.27687259540723	1.31407177973596e-07	3.57775501284209e-06	down
XR_001841681.1	21.2520806575791	-5.69746545059058	1.08935163692847	-5.23014356195869	1.6937845372807e-07	4.53261382681898e-06	down
XR_596425.2	16.4754476458176	-7.81001939321523	1.49468022482332	-5.22521089361334	1.73956724592421e-07	4.62346206110604e-06	down
ENSRNOT00000081965	92.9055501649514	-10.3041107856417	1.97994176423881	-5.20424942377189	1.94782248742518e-07	5.10747815997998e-06	down
TCONS_00055997	671.86664376097	-1.41546672232512	0.272134386610097	-5.20135194951727	1.97844040366906e-07	5.15317777142333e-06	down
XR_357334.3	27.2466101047363	-4.62193086883316	0.890124325489075	-5.19245540929763	2.07538586845034e-07	5.33971203076313e-06	down
XR_001841087.1	37.4283407141286	-8.0245610925972	1.54548052602319	-5.19227577279533	2.07738988655233e-07	5.33971203076313e-06	down
TCONS_00000071	161255.542885036	-1.33443110325423	0.257200736055859	-5.18828648672458	2.12237918641614e-07	5.43746588939532e-06	down
XR_001838008.1	237.59899926872	-1.35234020021487	0.261034927807353	-5.18068678231795	2.21070435441591e-07	5.64524308019801e-06	down
XR_001840337.1	270.249430160212	-1.0576477892926	0.205915920563872	-5.13630896725408	2.80186880612297e-07	7.01724450354002e-06	down
TCONS_00003832	678.318728439608	-1.24786972688408	0.243092919979774	-5.13330345856188	2.84700314085493e-07	7.10750240978926e-06	down
TCONS_00035213	187.910368545131	-1.1042447953638	0.215370125076004	-5.12719577505985	2.94089659344071e-07	7.27245771546365e-06	down
TCONS_00033897	79.8414269898716	-1.75444980624902	0.34270877592911	-5.11936060432819	3.06573271396881e-07	7.55698278452754e-06	down
TCONS_00020514	79.8180300555642	-2.26244829205965	0.442198331555335	-5.11636550979736	3.11479194541631e-07	7.62977563055895e-06	down
XR_594153.2	52.0843166780405	-4.73895486611773	0.929301632013557	-5.09947976293729	3.40588279609335e-07	8.31674005271045e-06	down
XR_357696.3	80.3788365272277	-2.18772822855146	0.429648314559056	-5.09190459829151	3.54484467974498e-07	8.60230320730661e-06	down
TCONS_00016630	660.250983128805	-1.89628447419146	0.375253421700894	-5.05334359270133	4.34141859642825e-07	1.0470322503855e-05	down
TCONS_00032417	273.362297672852	-1.08936867757434	0.216539541412007	-5.0308071702323	4.88419191086215e-07	1.16356937778893e-05	down
XR_360519.3	471.047363030318	-1.004905881169	0.200251880580457	-5.01820945828897	5.21552955370108e-07	1.23124313995831e-05	down
XR_001837992.1	44.7297434018031	-4.34538296134304	0.866047427951891	-5.0174884435826	5.23513495353712e-07	1.23214893153431e-05	down
TCONS_00047678	118.565306290794	-2.44062659737472	0.488270684271167	-4.99851143227615	5.77745820041351e-07	1.32396526926631e-05	down
TCONS_00000068	29255.6887951991	-3.42574571829006	0.685354446188992	-4.99850221639239	5.77773428231137e-07	1.32396526926631e-05	down
TCONS_00013850	323.999395826152	-1.286183453115	0.257380404152637	-4.99720814935171	5.8166274174534e-07	1.32898031111055e-05	down
XR_593244.1	19.3493665557055	-7.0676320410401	1.41533928725431	-4.99359560261411	5.9265427498118e-07	1.34231898687042e-05	down
TCONS_00025248	2772.12196827299	-1.05093900357609	0.210571761858481	-4.99088289094716	6.0103931310142e-07	1.35737606721806e-05	down
TCONS_00041541	94.7872483158205	-2.85991046263476	0.573572180401381	-4.98613872910192	6.15979225717056e-07	1.38710710943893e-05	down
TCONS_00051036	189.674110918305	-1.45431923506713	0.292493454432992	-4.97214283952568	6.6216886853893e-07	1.4868354996446e-05	down
TCONS_00032378	332.393740184011	-1.53961130416224	0.309960794987398	-4.96711625812173	6.7955852091588e-07	1.51716293783905e-05	down
TCONS_00056671	116235.590687511	-1.05507432837041	0.212825647697851	-4.9574585571956	7.14212705193398e-07	1.58547104499466e-05	down
TCONS_00021342	180.254276303721	-1.17696584882009	0.238449953513489	-4.93590303322707	7.9780741161677e-07	1.7610359080151e-05	down
XR_597060.1	12.5776919612174	-7.41855590551035	1.50315372627905	-4.93532748900838	8.0016380284079e-07	1.76126195926702e-05	down
TCONS_00012715	24.9244304049504	-7.43584057238395	1.50774025741525	-4.93177822626514	8.14844000101955e-07	1.78853680247098e-05	down
TCONS_00017883	18.736546063671	-7.99273516089437	1.62659012724524	-4.91379790582568	8.93288301078402e-07	1.9443328090882e-05	down
XR_355069.3	356.504261500437	-1.24894732442057	0.25484710866529	-4.90077101899124	9.54612678965316e-07	2.05513304762576e-05	down
TCONS_00021761	152.566806075063	-1.77813524122914	0.362829191080139	-4.90075022887672	9.54713714215705e-07	2.05513304762576e-05	down
TCONS_00026938	2171.43274004354	-1.50270617026155	0.30731256293146	-4.88982993707517	1.00923130955628e-06	2.16058450763637e-05	down
XR_001837815.1	19.5595086622083	-6.16735568802173	1.26115823075408	-4.890231485334	1.00717463245145e-06	2.16058450763637e-05	down
TCONS_00031388	473.069862681442	-1.02487647463267	0.210831871822142	-4.8611078855158	1.16730611230705e-06	2.48537601132624e-05	down
TCONS_00006534	88.8826807928593	-1.76730660800536	0.363875097380814	-4.85690452775279	1.19235047763826e-06	2.5318007152895e-05	down
ENSRNOT00000092826	148.904896107538	-3.28699526285996	0.678527200437207	-4.84430876277619	1.27053223634563e-06	2.67599431126814e-05	down
XR_001835710.1	35.8480716278724	-7.07302679601878	1.46263980152252	-4.83579538082867	1.32614285534453e-06	2.78561297625327e-05	down
TCONS_00012523	97.7100120136768	-1.99103140622068	0.413355358655297	-4.81675479591649	1.4591181116436e-06	3.04854249315056e-05	down
TCONS_00056700	699.028297269062	-7.84854922456012	1.63587405905739	-4.79777106379604	1.60441005862488e-06	3.3078786802361e-05	down
TCONS_00025245	2294.24603968152	-1.23371627981823	0.257635540553105	-4.78861059762806	1.6793999959735e-06	3.43529622213008e-05	down
TCONS_00000417	134.986115432289	-1.70976062971511	0.358425923359597	-4.77019243945634	1.84050003205892e-06	3.73985339378305e-05	down
XR_358986.3	22.2226269541091	-7.2698568751494	1.52504286601242	-4.76698526786866	1.8700297787638e-06	3.77581723288381e-05	down
TCONS_00037433	539.307183644794	-1.2247643368371	0.256987568675982	-4.76585051622212	1.88058651775725e-06	3.78734614684411e-05	down
TCONS_00039843	1174.8429656458	-1.00650693973319	0.212244565280751	-4.74220359141735	2.11406008784587e-06	4.19270698640295e-05	down
ENSRNOT00000083218	174.024208000582	-1.45261200874696	0.30771388900899	-4.72065792488334	2.3508300444424e-06	4.61542360986757e-05	down
TCONS_00003315	175.832015133007	-1.26845360354414	0.268870127010405	-4.7177186162264	2.38504053364526e-06	4.67085381701857e-05	down
XR_590558.2	649.039891314508	-1.29378622809021	0.274285656083803	-4.71692995748532	2.39430071811801e-06	4.67726645284354e-05	down
XR_597353.2	27.8387325429764	-3.58919312753022	0.763239667657868	-4.70257676536163	2.56898583514344e-06	4.98115516521362e-05	down
TCONS_00022468	22.7452019622654	-8.27274899302487	1.76117057452671	-4.69730139299428	2.63621312428847e-06	5.09278805006937e-05	down
XR_595056.2	40.7890850275388	-2.60732899036767	0.55539118556658	-4.69458114951503	2.6715354378073e-06	5.12908548182462e-05	down
TCONS_00054224	14.8946964511377	-6.68906262998427	1.43551376998309	-4.65969938418848	3.16671523708239e-06	5.99145589892537e-05	down
TCONS_00038579	99.8348707711603	-1.46189669960758	0.314322676528788	-4.65094251471764	3.30421430759509e-06	6.22147725290313e-05	down
TCONS_00041305	1346.08297414957	-1.2423505086601	0.267580602926261	-4.64290197074735	3.43549375710185e-06	6.40147048344819e-05	down
XR_001841859.1	852.33284225828	-1.65242517932815	0.35625261653568	-4.63835240116096	3.51197604692172e-06	6.50166755361338e-05	down
TCONS_00029750	104.97575967605	-7.30844943546127	1.57580839820865	-4.63790486442984	3.51958711950148e-06	6.50166755361338e-05	down
TCONS_00040698	581.351376286829	-4.86347083677082	1.04953805557406	-4.63391566503098	3.58813218094208e-06	6.61265680704751e-05	down
ENSRNOT00000090331	42.2440506990001	-2.96424030018656	0.640109823070275	-4.63083082519909	3.64201362292717e-06	6.6961633998948e-05	down
TCONS_00031472	939.4267939012	-1.0272582730562	0.222815408462709	-4.6103556308949	4.01980717031313e-06	7.30969860955026e-05	down
TCONS_00010516	57.0224050783636	-1.81601745326786	0.394157055230916	-4.60734478596089	4.07843429554066e-06	7.37705684846174e-05	down
XR_001836061.1	618.607032903202	-1.29496777718222	0.282333078449021	-4.58666686984057	4.50378449611357e-06	7.99831183014351e-05	down
TCONS_00035734	630.629393469371	-4.68390042509464	1.0218837326329	-4.58359427351535	4.57050676842893e-06	8.0983990676879e-05	down
TCONS_00037429	330.319811846529	-1.18544049052804	0.258836168565141	-4.57988733606873	4.6522646569294e-06	8.20584031990395e-05	down
TCONS_00042168	335.290405464272	-2.31639095624616	0.505826160724825	-4.57942102663666	4.66264794220291e-06	8.20584031990395e-05	down
TCONS_00018543	44.9558146001023	-2.14989353798755	0.469598850184393	-4.57814906732283	4.69108356765617e-06	8.23733190958772e-05	down
XR_001835530.1	10.5632157670674	-7.16849293264177	1.57251037963517	-4.55862996230582	5.14883987639375e-06	8.98058812369214e-05	down
ENSRNOT00000078959	104.191763284964	-2.0353185709752	0.446711591788759	-4.55622510896842	5.20811205410802e-06	9.06373888436528e-05	down
TCONS_00006298	130.382285648115	-2.58844122896214	0.568576037009822	-4.55249792547523	5.30126838606345e-06	9.1646263647566e-05	down
TCONS_00054063	16.0763594971936	-7.77233643766324	1.7191258065832	-4.52109811155177	6.15196651918855e-06	0.000105189204334659	down
TCONS_00015157	12.868989932435	-7.45357320157139	1.65594461683117	-4.50110053549654	6.76025188021782e-06	0.000113846138344875	down
TCONS_00050800	109.414743624489	-1.85553316841436	0.412386458117673	-4.49950072774915	6.81132466843212e-06	0.000114213929096842	down
ENSRNOT00000085839	145.408327014895	-1.26890459190914	0.283702676605165	-4.47265639892112	7.72538584431219e-06	0.000127894417346304	down
XR_590656.2	14.9454908911696	-6.69172764014148	1.49952851278589	-4.46255445167181	8.09883389408451e-06	0.000133230080101845	down
TCONS_00023606	73.9310891803793	-9.97457416337364	2.23764080037032	-4.45762973294145	8.28708838512179e-06	0.00013575536402797	down
TCONS_00036515	3907.79620678814	-3.59089594353783	0.808970197106534	-4.43884824976431	9.04415533661244e-06	0.00014692521788002	down
XR_001838946.1	9.65730871572812	-7.03826007073564	1.58665204038997	-4.43591908721572	9.16802817456027e-06	0.000148320853325081	down
TCONS_00020941	75.683842919067	-1.7132136796675	0.386655366989027	-4.43085451783247	9.38603993060084e-06	0.000151221682510752	down
TCONS_00026077	426.684286840731	-1.42894856572877	0.323594509550968	-4.41586159082745	1.00608446934457e-05	0.000159409093144086	down
NR_102352.1	54.947996388858	-2.92940753655637	0.663503524423473	-4.41505949663458	1.00982212831229e-05	0.000159409093144086	down
TCONS_00010912	194.183288194296	-1.26381649972201	0.286334759581154	-4.41377254221841	1.0158468994979e-05	0.000160036848239447	down
TCONS_00026683	10.9601477240376	-7.22016196993952	1.63658544946192	-4.41172318397025	1.02551171659009e-05	0.000161234377332695	down
ENSRNOT00000093622	121.768449082356	-2.95006116454142	0.668968626291447	-4.40986475090115	1.03435199838394e-05	0.000161972475257957	down
TCONS_00044447	115.926837787499	-1.21992977789861	0.277329339419636	-4.39884860524149	1.0882670802606e-05	0.00016963421593039	down
TCONS_00011577	35.7248544588736	-7.95941894661525	1.8118488088121	-4.39298185803576	1.11806460628033e-05	0.000173344381616558	down
TCONS_00035222	76.1116999506968	-1.61592166122977	0.368127764091839	-4.3895674786068	1.1357633231622e-05	0.00017485425851537	down
XR_350482.3	20.7993707115598	-5.68510284255662	1.29519559171082	-4.38937785068212	1.13675407378817e-05	0.00017485425851537	down
ENSRNOT00000077098	72.6742266188596	-2.0807463091354	0.474975147667503	-4.38074774933695	1.18272729359202e-05	0.000181212373963295	down
XR_359931.1	65.5017626516416	-1.59132100029518	0.365793805021104	-4.35032244519115	1.35937489267916e-05	0.000205060915277896	down
TCONS_00020518	630.443696380483	-1.27986400307937	0.295070297214156	-4.33748843974789	1.44120112031225e-05	0.000216568183733075	down
TCONS_00027671	214.082808142648	-1.00625662435	0.232616489808603	-4.32581811022061	1.51966783742263e-05	0.000226989936557518	down
TCONS_00022320	532.839817905504	-1.22084549136694	0.282246732796483	-4.3254548219952	1.52217464494676e-05	0.000226989936557518	down
NR_027367.1	17.5721871474382	-4.40747900736267	1.02010663168044	-4.32060617045705	1.5560116739861e-05	0.000231153521302802	down
TCONS_00027569	74.203516822483	-1.73935089552209	0.403036884818431	-4.31561219590527	1.59161186795577e-05	0.000235546498791787	down
TCONS_00051929	27.2142250264438	-4.8364755487733	1.12424449093046	-4.30197842888292	1.69279794980512e-05	0.000249105897924241	down
TCONS_00014363	571.511310075391	-1.19420850258727	0.2784143798787	-4.28932048376079	1.79220604858889e-05	0.00026225277272797	down
TCONS_00032334	228.451932549541	-1.02810752771727	0.239850933574178	-4.28644371900811	1.81556172282752e-05	0.000265173818732229	down
XR_358126.3	238.348169320606	-1.16843102671618	0.27361889594347	-4.27028631442754	1.95222186874079e-05	0.000279389408101475	down
XR_001840336.1	291.916078999242	-1.04876970217571	0.24591057154451	-4.26484187153329	2.00043826635916e-05	0.000285244974695811	down
TCONS_00005047	14.0584147274552	-7.57808120606812	1.79294000033849	-4.22662286782461	2.37224763303504e-05	0.000335810561676374	down
TCONS_00007139	25.3761523388203	-4.92367211214631	1.16525702953407	-4.22539576020842	2.38521216965688e-05	0.00033703522411752	down
TCONS_00038582	179.457833179799	-1.27090411542179	0.301074484439848	-4.22122823787714	2.42974763607086e-05	0.000342708448163496	down
TCONS_00038588	214.154174256565	-1.16963959191829	0.277738076700538	-4.21130442686623	2.53900312590675e-05	0.00035491539223319	down
TCONS_00028784	251.758339867532	-1.13145916630675	0.269630725143595	-4.19632875928429	2.71276392722085e-05	0.000374700858516044	down
NR_130115.1	51.7240084522881	-2.07687285419457	0.495251407945225	-4.19357284174399	2.74594845339224e-05	0.00037842753465268	down
XR_357874.3	153.348761842098	-7.00633101070686	1.67281132546005	-4.18835699165297	2.80981281637322e-05	0.000385867791689637	down
TCONS_00044886	273.220540621033	-1.47271822841834	0.351791785612968	-4.18633489651342	2.83494974621261e-05	0.000388636795033426	down
TCONS_00029548	15.7758663276086	-5.87077299155133	1.4079467881466	-4.16974067555461	3.04946429064127e-05	0.000413689478594981	down
XR_362193.3	10.7443117157108	-7.1929383419581	1.72662398158136	-4.16589739207161	3.10130177445361e-05	0.000419992583458935	down
XR_001840796.1	101.397470978312	-1.35782234020572	0.326783158714713	-4.15511725128749	3.25120772833879e-05	0.000438772663026585	down
XR_001839949.1	38.1137186121415	-2.90535622101451	0.699875500755799	-4.15124721164979	3.30668357206542e-05	0.000445490093657228	down
TCONS_00042523	81.0946537659164	-1.5326887708441	0.370262997241758	-4.13945974148572	3.48124683224696e-05	0.000467396267133638	down
XR_001842004.1	117.359304094647	-1.38380198314209	0.335566541724516	-4.12377818131263	3.72707840933566e-05	0.000495295760043348	down
XR_001835525.1	40.9439009797678	-3.00544208135143	0.729631251418237	-4.11912466127175	3.80314366195571e-05	0.000504546087852664	down
TCONS_00016633	6608.78561199792	-2.81329188350306	0.684717180268559	-4.10869182864615	3.97906617346295e-05	0.000525209849314856	down
XR_594557.2	47.2557384600078	-1.67171003798405	0.407442512729689	-4.1029347349748	4.07942353544907e-05	0.000536643358686852	down
XR_001835499.1	16.2695051608663	-4.55878163766906	1.1136569128279	-4.09352430282408	4.24865521763732e-05	0.000556362249853908	down
XR_597518.1	12.5016165371716	-7.40896946387343	1.8115541731983	-4.08984151480985	4.31668044133513e-05	0.000564055869040011	down
TCONS_00006889	166.220543692147	-1.38598531190417	0.339951667117132	-4.07700695707023	4.56191283395517e-05	0.000592139317018699	down
XR_001837336.1	126.702596236291	-1.32256511420581	0.324578225659271	-4.07471915751424	4.60699100645618e-05	0.000596010392788884	down
XR_001838797.1	227.399567982552	-1.13678978095848	0.28032734888966	-4.05522252987855	5.00865965739261e-05	0.000639504355602384	down
TCONS_00040157	85.6605755882181	-1.38335965660144	0.341639167453134	-4.04918343208177	5.1396649435838e-05	0.000653029949092094	down
TCONS_00041310	118.638255542953	-2.04622791799252	0.506566806066235	-4.03940387228012	5.35872243351808e-05	0.000675371888637262	down
TCONS_00023569	16.3339306769771	-7.79603746844098	1.93168650709469	-4.03587095515123	5.44001121680271e-05	0.000683412341609267	down
XR_591618.2	27.1981479869182	-5.29035311325671	1.31521739764152	-4.02241722375594	5.76039014573566e-05	0.000721341163441962	down
TCONS_00020865	363.031505199054	-1.43948479883148	0.358525707148964	-4.0150113928466	5.94429233545563e-05	0.000740808617372412	down
TCONS_00000900	35.036468096704	-2.66507742736604	0.665055084101497	-4.00730329122529	6.14159753980643e-05	0.000761753066286468	down
ENSRNOT00000088540	248.812571973343	-1.02667190757387	0.256800275053348	-3.99793928320594	6.38963351889544e-05	0.000788761395207725	down
TCONS_00016615	27.3963111383547	-3.8740783552303	0.972826981175479	-3.98228917391786	6.82546623893911e-05	0.000838587943255821	down
XR_593247.1	18.8198708894816	-2.96922963044927	0.747645866682324	-3.971438568403	7.14399238141325e-05	0.00087360182266609	down
TCONS_00020881	9.92598381369672	-7.07998216823447	1.78307194727501	-3.97066544569583	7.16721646805238e-05	0.000875072335646271	down
TCONS_00007248	8.15339161453919	-6.79286981639119	1.7114330074713	-3.96911230923838	7.21408765582378e-05	0.000878051105025032	down
XR_001840732.1	203.552673865263	-7.05872125316707	1.77862120691466	-3.9686478637077	7.22816010156221e-05	0.00087839569259109	down
TCONS_00017812	446.125465538838	-1.1008751286713	0.27753439746252	-3.96662589839865	7.2897276781189e-05	0.000884502050882315	down
TCONS_00009228	112.079955280864	-1.30428885144801	0.329201260927224	-3.96198012053286	7.43307306227384e-05	0.000897713027953752	down
XR_597435.2	51.4059494167645	-9.450386756514	2.39339629104029	-3.94852569626336	7.86339764676294e-05	0.00094384929664832	down
TCONS_00016626	900.522257159267	-2.84422681911475	0.720720717965211	-3.94636472660973	7.93467168462166e-05	0.000949487359014297	down
TCONS_00008764	389.253179659041	-2.32688362459259	0.590115876250731	-3.94309612440241	8.04363965215775e-05	0.000959587789953598	down
TCONS_00008765	389.253179659041	-2.32688362459259	0.590115876250731	-3.94309612440241	8.04363965215775e-05	0.000959587789953598	down
TCONS_00035795	131.805760387328	-1.80826497049486	0.460705823636863	-3.92498830646467	8.67339511108087e-05	0.00102377506643483	down
XR_001837589.1	66.876525093669	-1.77554708794558	0.452760254153965	-3.9216054670333	8.7960932482105e-05	0.0010366918950455	down
TCONS_00049208	35.5065983483072	-1.85257943163349	0.474184834270028	-3.90687195739905	9.3498667488371e-05	0.0010969948765077	down
TCONS_00034672	75.9276110958063	-3.24594556723295	0.831615366984198	-3.9031813216778	9.49365250637835e-05	0.00110886996539373	down
XR_593567.2	14.9282091296521	-4.42322700877036	1.13316472870652	-3.90342806894401	9.48397456030489e-05	0.00110886996539373	down
TCONS_00000123	154.424504680112	-1.00395922107705	0.257571419919269	-3.89778967476953	9.7074669717597e-05	0.00112543244684466	down
ENSRNOT00000080353	23.5584844519398	-2.41354134595495	0.620442463108293	-3.8900325001348	0.000100230797310403	0.00115687363394903	down
TCONS_00031252	169.610396242178	-1.25502221651659	0.323033253443436	-3.88511771818669	0.000102280316869098	0.00117705212962464	down
XR_001837805.1	61.635954886876	-4.74140261953764	1.22111489427844	-3.88284725847959	0.00010324042371013	0.0011863539277514	down
XR_001838809.1	10.639050997774	-4.24770640258643	1.09679683091482	-3.87282884382832	0.000107579378643211	0.00123078369651253	down
TCONS_00022637	187.232764884497	-2.13794075589195	0.553363373668331	-3.86353860343018	0.000111756222521757	0.00127297831309768	down
XR_595999.1	59.2537311923862	-1.92310380921445	0.500226229419526	-3.8444681548308	0.000120814171922946	0.00136817672377667	down
TCONS_00001433	174.135616081564	-1.43203662215937	0.373467802118596	-3.83443127904404	0.000125855151526192	0.00142114473125096	down
ENSRNOT00000085172	21.5528079880229	-3.17059700113259	0.828336763877048	-3.82766664405012	0.000129363797623728	0.00145865615386986	down
TCONS_00048355	217.1667905653	-1.20771889442108	0.315720150037612	-3.82528291044206	0.000130621995634427	0.00147072085574555	down
TCONS_00015455	70.4488182686502	-2.60655942926756	0.68217056960298	-3.82097901230855	0.000132922964813499	0.00149232765381132	down
TCONS_00058449	218.158979296427	-5.19101786956051	1.36139441832289	-3.81301539046661	0.000137281560288975	0.00153464679842353	down
TCONS_00026265	5910.29618764194	-4.26522355192699	1.11904349974012	-3.81149039596541	0.000138131423373994	0.00154194134606341	down
TCONS_00047284	67.9691296020347	-1.4969959982515	0.393109269475981	-3.80809132343027	0.000140043557277842	0.00156105614346513	down
TCONS_00050661	114.828430895584	-1.01634991937473	0.266990438717175	-3.80669032291212	0.000140838917010405	0.00156768560900186	down
TCONS_00029859	109.233939765523	-1.14162292156085	0.30089281645755	-3.79411823453057	0.000148169061769137	0.00163530091619215	down
XR_001836066.1	8.84743158011407	-5.92772093452113	1.5661907204155	-3.78480146590867	0.000153831333182708	0.00169063015118099	down
TCONS_00013390	400.977007471284	-1.22251176170723	0.323113891010898	-3.78353204773234	0.000154618405193469	0.00169689356486203	down
XR_001839415.1	30.9174365920763	-3.72417163277382	0.984457865916623	-3.78296701332795	0.000154969958804498	0.00169836642089529	down
ENSRNOT00000081704	50.9746008760669	-1.89578504805589	0.50173424912773	-3.7784644985901	0.000157798342491433	0.00172452622129798	down
TCONS_00052475	88.7696077374759	-1.58576896060678	0.419841444886913	-3.77706627089644	0.00015868651868269	0.00173181069411528	down
XR_590384.2	223.030961719032	-1.62484652780483	0.430521609305497	-3.77413466057134	0.000160564018684483	0.00174741955710383	down
TCONS_00033892	45.4365832391031	-4.92523844662181	1.3054316230975	-3.7728812137516	0.000161373129760805	0.00175378252566194	down
TCONS_00025040	94.2852055195391	-10.3254363984577	2.74216986215496	-3.76542552704717	0.000166265676662064	0.00178461538109528	down
TCONS_00025041	94.2852055195391	-10.3254363984577	2.74216986215496	-3.76542552704717	0.000166265676662064	0.00178461538109528	down
TCONS_00025042	94.2852055195391	-10.3254363984577	2.74216986215496	-3.76542552704717	0.000166265676662064	0.00178461538109528	down
TCONS_00025043	94.2852055195391	-10.3254363984577	2.74216986215496	-3.76542552704717	0.000166265676662064	0.00178461538109528	down
XR_001840124.1	93.6642299433096	-2.25858449512924	0.60028072702228	-3.76254707748665	0.000168191635290287	0.00180281130062867	down
TCONS_00024420	34.0132716710238	-2.17663424794869	0.578610763696857	-3.76182813130151	0.000168675944193253	0.00180552579167956	down
TCONS_00033895	46.6035927985475	-1.77711555495016	0.474595053002422	-3.74448815618205	0.000180761903298416	0.00192435083429676	down
TCONS_00027249	432.847729089444	-1.15741111720467	0.309519406121201	-3.73938142266741	0.000184473640577277	0.00194666994174747	down
XR_351582.3	6.72559266820825	-6.51800880198557	1.74685721833504	-3.73127736690351	0.000190511328684813	0.00199551678598274	down
TCONS_00000072	5980.37296121708	-4.46601101945346	1.198428547226	-3.72655593843366	0.000194114007222732	0.00202781664764496	down
NR_132107.1	10.3065723939088	-7.12989279569223	1.91364718238066	-3.72581365119892	0.00019468619884352	0.00203107871530476	down
XR_590641.2	126.790255279964	-1.55656044427999	0.418284031938976	-3.72130018223377	0.000198199664159053	0.00206222659885332	down
XR_357971.3	21.5226722858195	-3.20104626669322	0.862294089801099	-3.71224423842634	0.00020542960749204	0.00213158803543912	down
XR_001840498.1	8.99142826006266	-5.9510560521391	1.60396790174751	-3.71020894224596	0.000207088260911518	0.00213481223055752	down
TCONS_00025249	2990.62130339656	-1.07078144618117	0.289537349601355	-3.69824980319623	0.000217091189118754	0.0022116695590273	down
ENSRNOT00000080921	8.7866795195282	-5.92093828734411	1.60172786260704	-3.69659442503981	0.000218511008552412	0.00222323570420384	down
TCONS_00052390	70.6813709199322	-1.29799245234324	0.351636735759887	-3.69128796949578	0.000223121350754342	0.00226131029156216	down
TCONS_00022107	82.8013188616574	-2.54786659777434	0.691832708901772	-3.68277845928804	0.000230705643378606	0.00233371768824474	down
XR_001839029.1	6.64890378300733	-6.49963635680476	1.76881800036004	-3.67456479721586	0.000238255175232762	0.00239604367988262	down
XR_359388.3	45.1381014337811	-2.44652039306578	0.669261827436769	-3.65555047780896	0.000256630703808064	0.00256433800454759	down
TCONS_00028472	747.682376569623	-3.69074104395214	1.01045089426819	-3.65256843740548	0.000259630369986437	0.0025909983538621	down
TCONS_00032339	122.004366467479	-1.22669277767233	0.33591569538787	-3.65178761967616	0.000260421216418714	0.0025955757462957	down
XR_001840867.1	106.753136315653	-1.56461175192243	0.429907846787188	-3.63941194285048	0.000273261359912525	0.0027028661599449	down
XR_590561.2	301.192204619216	-1.45023535236748	0.398533627244686	-3.63892844474347	0.000273774850446866	0.00270452172110216	down
TCONS_00000421	68.0130343958328	-1.32320245251857	0.365084116989911	-3.62437693380985	0.000289658903724014	0.00284703732540811	down
XR_593378.2	79.3774137107705	-2.11811996994448	0.585018908903865	-3.62060086897559	0.00029391963423171	0.00287086002735822	down
XR_589888.2	10.8737843854403	-5.32718866097397	1.47165232366409	-3.61986902430219	0.000294752174806123	0.00287539762039332	down
TCONS_00027422	268.803278993583	-1.53091680549116	0.423501718283143	-3.61490104856582	0.000300462360616212	0.00292016528091428	down
TCONS_00002561	74.1077561369829	-1.20876335178205	0.334415790148567	-3.61455226514587	0.000300867119176516	0.00292046666986993	down
XR_590903.2	11.5032547578339	-4.35431118462961	1.20487572183976	-3.61390897476205	0.000301614988960568	0.00292409370190804	down
XR_597648.2	38.3859736356371	-1.93441902996678	0.535428248122617	-3.61284455340089	0.000302856277524537	0.00293248940839743	down
XR_595708.2	14.5323575594918	-5.11733116572276	1.41969961927721	-3.60451682612135	0.000312734188896022	0.00301363246295438	down
TCONS_00010913	85.7815021166822	-1.26271466231738	0.350609876762035	-3.60148058000774	0.000316410061776112	0.00303738110899083	down
XR_593570.2	7.60134204358171	-5.70565747313179	1.58519649710463	-3.59933767425881	0.000319028704157725	0.00305501261554959	down
NR_027983.1	71.5470474288528	-2.29859435605465	0.638777565183666	-3.59842687241801	0.000320147840882971	0.00306197702406308	down
XR_597434.1	12.8423428315104	-6.47129327441498	1.80504919325268	-3.58510632209074	0.000336940909929831	0.00319733316678757	down
TCONS_00035457	296.39423559965	-1.22216016461756	0.341109284362202	-3.58289914888339	0.000339801823865759	0.00320677711556406	down
TCONS_00056666	15090.0303676765	-1.22606320452634	0.342166367214453	-3.58323705075872	0.000339362370755617	0.00320677711556406	down
XR_001841378.1	9.35006790620589	-6.98998178249035	1.95251287231649	-3.57999267589839	0.000343603838111203	0.00323627739237859	down
XR_350683.2	18.144397475371	-2.90444021068405	0.811409843558996	-3.57949836785887	0.000344254398371485	0.00323706843426569	down
NR_110701.1	36.6561053732305	-2.21603014585082	0.621380248608098	-3.56630284083662	0.000362052963273371	0.00339218447843899	down
XR_590930.2	6.81932312158754	-6.5339618419069	1.83309488947949	-3.5644427789345	0.000364629983410622	0.00341223795253964	down
XR_001838385.1	35.8526976823684	-4.33006590113144	1.22000693294684	-3.5492141759166	0.000386382675707518	0.00358148781492117	down
XR_590927.2	6.37974341632019	-6.43796690137092	1.82062557719986	-3.53612899983125	0.000406036370123602	0.00374147192941725	down
XR_001840168.1	37.905131177004	-1.72443682409053	0.487991901838333	-3.53374065756899	0.000409722894269218	0.00377099493029407	down
XR_001840713.1	11.9635604710272	-3.81209317055689	1.07900124231961	-3.53298311535002	0.000410898713452646	0.00377736770225762	down
TCONS_00025044	2054.5815710335	-3.97116974083526	1.12724540260542	-3.52289726057578	0.000426856795001955	0.00389022469044013	down
TCONS_00040695	569.514768885731	-4.43979861846805	1.26035944746325	-3.52264477201653	0.000427263615510745	0.00389022469044013	down
TCONS_00048065	110.837870546467	-1.11134108093262	0.317587720218385	-3.49932006240171	0.000466446310742207	0.00420393480062238	down
XR_353973.2	67.1579581772162	-1.37305547900182	0.392696168985233	-3.49648299994863	0.000471434531590724	0.00423911326795158	down
TCONS_00013849	221.973346527943	-1.26101317424611	0.36102601751293	-3.49285955326183	0.000477877775274014	0.00428339697772876	down
XR_001839629.1	19.0734259322196	-3.91616014405458	1.12121288411891	-3.49278910323266	0.000478003860324991	0.00428339697772876	down
XR_001837574.1	30.6069576787986	-2.16803837303508	0.622777043197723	-3.48124324220917	0.000499092026413267	0.00445338448698471	down
TCONS_00040693	39.9837520115796	-3.55983497332716	1.02534816926632	-3.4718304279749	0.000516922743476541	0.00457963074549398	down
TCONS_00018868	187.79570681836	-1.05642475138277	0.304992359102638	-3.46377448435439	0.000532652857406737	0.00471364601107163	down
TCONS_00009581	12.8191341496629	-7.44738578700376	2.15631237653652	-3.4537601638988	0.000552828784163423	0.00488113459825197	down
TCONS_00006535	61.5940498684005	-1.36986627034778	0.397547831768968	-3.44578981666757	0.000569393039778245	0.0050038169128174	down
NR_132626.1	111.064930633545	-1.13492164349485	0.33050410480627	-3.43391088640217	0.000594939752812323	0.00520588939358957	down
ENSRNOT00000076847	28.6468501912337	-3.48065879137387	1.01812213611327	-3.4187045619708	0.000629200027387373	0.00547502117372487	down
XR_592974.2	42.2377799762038	-2.63141341919352	0.775087970059914	-3.39498678968029	0.000686319120246815	0.00591278677575371	down
TCONS_00020867	13.0472537617969	-3.49146278418479	1.0288977969537	-3.39340097191587	0.000690305124115982	0.00594057735665449	down
ENSRNOT00000086870	7.2781951128773	-5.64373068726741	1.66681988110063	-3.38592714861353	0.000709382131514202	0.00609079301035822	down
XR_593443.2	16.8763583212756	-5.97805076401838	1.76570252091263	-3.38565001364359	0.000710098852372196	0.00609079301035822	down
XR_001838384.1	21.8554903760377	-4.51311668678013	1.33326463889873	-3.38501191369474	0.000711751652486849	0.00609827567163623	down
TCONS_00017082	214.906810768086	-2.29395608896423	0.678160474769339	-3.38261543441391	0.000717990962682207	0.00613827284726342	down
XR_595119.2	204.218982980979	-1.04835351499291	0.311022931632841	-3.37066308741015	0.000749875053102964	0.00636904746189844	down
ENSRNOT00000076561	23.5516760802677	-5.4520864293457	1.61933477263687	-3.36686800127667	0.000760270694245813	0.0064503313841876	down
XR_001839745.1	12.8648356332936	-3.67255491930992	1.09279521390308	-3.3606982100451	0.000777457240740718	0.00658899227673316	down
XR_593442.2	8.46492355042104	-3.90326202681997	1.16243879195921	-3.35782155053627	0.000785593119273021	0.00663635095567501	down
TCONS_00056777	45.1152497991411	-2.68953984290305	0.80361474015679	-3.34680252676587	0.000817494233285541	0.006890938445408	down
ENSRNOT00000091301	109.340313765201	-1.23639256102845	0.369841234631692	-3.34303599829727	0.000828671492188974	0.00695514397418329	down
TCONS_00023175	107.76709221079	-1.16409728221031	0.349753064197719	-3.32834048182129	0.000873650211582279	0.00725473193762373	down
ENSRNOT00000093217	95.5499833742904	-1.14519683476614	0.344890290855696	-3.32046701553943	0.000898669777490591	0.00743090544054125	down
TCONS_00028093	33.1464503918656	-2.72865721390234	0.822047519874597	-3.31934243207569	0.000902297095299342	0.00745301215926961	down
XR_001836904.1	7.5837717445133	-5.69993443586196	1.72063139198406	-3.31269931631862	0.000924002606087349	0.00759217283277239	down
XR_361957.2	5.22848379440009	-6.15308722242634	1.86006265274191	-3.30799998234259	0.000939648155291508	0.00768034590528017	down
XR_592164.2	26.3292960862434	-1.89470396870854	0.573603149938189	-3.30316172237324	0.000956012360962808	0.00778965650527985	down
XR_593563.2	11.9552613854657	-7.34736257332261	2.22688507098488	-3.29939010730946	0.000968951564916078	0.00788686200859816	down
TCONS_00047512	52.3558580350386	-1.77391034866783	0.537734406651681	-3.2988596725909	0.000970784270135955	0.00789355701024178	down
XR_595732.2	10.3680046339204	-3.56377057128462	1.08304865767564	-3.29049904270499	0.00100009842097314	0.00808982304501464	down
XR_350997.3	178.559601289909	-1.26222418345784	0.383769695734775	-3.28901473327943	0.00100538760649179	0.00811544585017383	down
ENSRNOT00000083960	33.0223955094132	-2.28569465948148	0.694889059477866	-3.28929435325825	0.00100438923382883	0.00811544585017383	down
NR_132654.1	127.75028687086	-1.58149861083907	0.480954762344465	-3.2882481569158	0.00100812935214314	0.00812115748210975	down
TCONS_00016614	150.747071190935	-2.06195222770552	0.628210680706685	-3.28226229039276	0.0010297776908025	0.00825300807787766	down
ENSRNOT00000092788	6.01623913509867	-6.35839601180919	1.93823925935581	-3.28050109454622	0.00103622862733725	0.00829619927665297	down
TCONS_00027654	97.9805887413225	-1.3235059398908	0.404111209821022	-3.27510325802883	0.00105623359109557	0.00841326124446565	down
TCONS_00015363	115.461571021975	-1.77502375088118	0.542159480474582	-3.27398821713382	0.00106041032934005	0.00843792903611322	down
XR_001841183.1	22.3374057340088	-2.08958605098111	0.639544937550677	-3.26730137053979	0.00108578028715688	0.00861348950644049	down
XR_595129.2	6.78691851001331	-5.53920649319223	1.70272206732764	-3.25314776820025	0.00114134127787373	0.00899036365454166	down
ENSRNOT00000090485	20.9508434674399	-4.05141032621785	1.24768809953643	-3.24713390127158	0.00116573531134092	0.00913470693969649	down
TCONS_00010755	90.5363451654415	-1.52594516967875	0.47035264789334	-3.24425763629331	0.00117757182665094	0.00919716597114606	down
TCONS_00050406	90.1074399411471	-1.45845406861868	0.449635679571664	-3.24363509143234	0.00118014832303894	0.00920327245132365	down
TCONS_00038715	857.632389431647	-2.38052185233102	0.73449010852325	-3.24105365709722	0.00119088765874966	0.00927776287683933	down
XR_001836097.1	12.1869482979244	-4.46461466501842	1.3780412635307	-3.23982654451112	0.00119602431543595	0.00930850000081326	down
XR_001836905.1	13.8369125265091	-2.68462856201827	0.831642402068261	-3.22810447776798	0.00124613452276357	0.00966001504055017	down
XR_590640.2	394.645348610655	-1.17875765385591	0.365347330782562	-3.22640280779128	0.0012535679879893	0.00970800818448801	down
ENSRNOT00000091905	10.6866358865537	-4.25888894814778	1.32123988101	-3.22340326640167	0.00126677076329295	0.00979861239870815	down
TCONS_00003288	271.624522055595	-1.2174052053981	0.378156297435791	-3.21931755111075	0.00128496101484923	0.00990585733125729	down
XR_353273.2	17.2000676762703	-2.73123072787381	0.848417107175745	-3.21920751570612	0.00128545422752686	0.00990585733125729	down
TCONS_00000905	48.3834528596092	-2.25431302570131	0.701700002045484	-3.2126450322501	0.00131518726787717	0.0100852534947912	down
TCONS_00012337	12.6866235993098	-7.43150717994355	2.31489576582702	-3.21029883489747	0.00132597043094164	0.0101437039440438	down
XR_590928.2	8.23811564943108	-6.80670035085229	2.12111860384161	-3.20901449759787	0.00133190776056076	0.010153685113192	down
TCONS_00000073	9505.39491364986	-3.03976996286056	0.948260786567451	-3.20562655961345	0.00134768766648001	0.0102539741245129	down
XR_001840935.1	6.04013166146998	-6.35856432831098	1.98580907480482	-3.202001848509	0.00136476122294048	0.0103737784008335	down
ENSRNOT00000083718	40.7582943237644	-3.8698868870791	1.21002774577215	-3.1981802901632	0.00138297788014765	0.0105020302774283	down
XR_590344.2	141.398124127659	-1.01442597209593	0.317780598420932	-3.19222122790587	0.00141183153692874	0.0106899725092647	down
TCONS_00006542	60.3194147310887	-1.20347543230499	0.378036748400407	-3.18348794765925	0.00145512170961678	0.0109646297386167	down
TCONS_00008531	418.094520804496	-3.3604762361081	1.05589100333909	-3.18259765968374	0.0014596028303657	0.0109749744031646	down
TCONS_00038716	10.9750338319216	-7.22141750805557	2.26955859829166	-3.18185990592675	0.00146332582721116	0.010984080704926	down
TCONS_00001299	47.7994140952855	-1.3629549342163	0.431420850769145	-3.15922360216573	0.00158190070645113	0.0117835768543462	down
TCONS_00034524	339.273000456265	-1.21643890374957	0.385198931596232	-3.15794983830497	0.00158882894557276	0.01182391369591	down
TCONS_00037220	26.7908846938446	-3.76552039080587	1.19358264494358	-3.15480491171507	0.00160605458780728	0.0119180537028738	down
XR_357044.2	18.935793491651	-2.97093383447955	0.944324504605307	-3.14609418689319	0.0016546671008134	0.0122092244813559	down
ENSRNOT00000077138	20.9136970191348	-2.2192628791262	0.705631041503108	-3.14507546946746	0.00166043989812436	0.0122287251309555	down
ENSRNOT00000092834	45.3838104694194	-1.86237167973132	0.592440166618657	-3.14356079257889	0.00166905742952007	0.0122690637387298	down
ENSRNOT00000093623	5.14955398728037	-6.12893613205068	1.95714275259454	-3.13157337344232	0.00173872333063617	0.0127332559565052	down
TCONS_00032340	53.7128350227113	-3.2981029152684	1.05396374145311	-3.12923754921708	0.001752605587869	0.0128160647677812	down
XR_001836699.1	13.2490477347405	-5.02323109652707	1.60545147255381	-3.12885888013579	0.00175486566744257	0.0128160647677812	down
NR_132630.1	15.3155831163087	-2.64686654726201	0.848445917188131	-3.11966442838702	0.00181057176292628	0.0131730425266249	down
TCONS_00000063	66.5733704958903	-2.6890907043958	0.861980986286464	-3.11966359719926	0.00181057687146085	0.0131730425266249	down
XR_358274.3	5.13137022705685	-6.12418971537808	1.96378482915956	-3.11856453132854	0.00181734340351237	0.0132099733535309	down
TCONS_00044823	14049.5526550626	-2.48327918309127	0.796693714229005	-3.11698101634258	0.00182713337313452	0.0132687919866851	down
XR_596493.1	9.73737998353368	-7.04924355304978	2.26215084159144	-3.11616865835993	0.00183217450501774	0.013293046965839	down
ENSRNOT00000093166	5.40799501309205	-6.19894797313728	1.99442690761904	-3.10813494816796	0.00188272078350715	0.0135828302542725	down
TCONS_00022337	113.097615048116	-1.16360631561004	0.374808962081128	-3.1045317303757	0.00190580484672368	0.0137000543443412	down
TCONS_00000064	16.5408075383775	-2.66836670195379	0.860521926792725	-3.10087008694727	0.00192952925378803	0.0138197448112737	down
XR_359427.1	9.42961117448071	-7.00249873486867	2.27507410299161	-3.07792116558345	0.00208450051354038	0.0147806597212382	down
XR_001840966.1	13.9538042168706	-3.23311182363797	1.05232233763245	-3.07235882772567	0.00212374262045807	0.0150044528356775	down
TCONS_00036220	50.3865261979899	-1.18327191194528	0.385647558713176	-3.06827279263379	0.00215299980842784	0.0151019214569615	down
TCONS_00038558	62.8178292515091	-3.09158067816279	1.00917375749171	-3.0634770823281	0.0021878096183511	0.0152775195333293	down
TCONS_00016631	9.03434940908631	-6.94207147439869	2.27008405815888	-3.05806802591661	0.00222768999844315	0.0155282512469534	down
XR_001839858.1	16.5460368815091	-2.9983660413238	0.98135401203045	-3.05533579581552	0.00224808666326065	0.0156147103881944	down
TCONS_00054801	37.6899149156028	-1.38808320876495	0.455066439560733	-3.05028692097101	0.00228622841709746	0.0158093706647784	down
XR_001837502.1	46.0109519175731	-1.40523750907161	0.461611220929633	-3.04420136547292	0.0023329892659398	0.0160475159542725	down
XR_593446.1	14.7099498920748	-5.1665763724087	1.70314409063455	-3.03355212328732	0.00241692954956932	0.0165086429198729	down
TCONS_00030969	75.0519555121415	-1.72059660616303	0.567829462988745	-3.03012914671026	0.00244449186961917	0.0166609926790883	down
XR_354304.3	7.40544776819564	-4.752246351371	1.56888688243136	-3.02905608083502	0.00245319139500906	0.0166834095392522	down
TCONS_00031884	80.7782536044039	-1.83537361577676	0.606499375016903	-3.02617560937406	0.00247668414539389	0.0167993141598159	down
XR_357775.3	5.80211531780061	-6.30124865705015	2.08354773472835	-3.0242881178202	0.00249218972524499	0.0168737102951477	down
XR_001840315.1	29.815775323817	-3.62103108168157	1.20028049643813	-3.01682072851062	0.0025544083095043	0.0172218693101524	down
XR_357277.2	27.9989824734061	-1.87397576069313	0.622822610747401	-3.00884349468995	0.00262244168418185	0.0176197414619063	down
TCONS_00028569	198.939757494881	-1.00568773300712	0.334327424344027	-3.00809224663621	0.00262893325973433	0.0176481825528901	down
TCONS_00052471	162.249614528125	-1.30255802139944	0.433672739926856	-3.00355060735229	0.0026684916426438	0.0178676895420897	down
XR_357777.1	11.5956342606211	-3.30111573616478	1.10526978544588	-2.98670585194101	0.00282000911699403	0.0187377136396185	down
XR_592076.2	14.0187869208858	-2.39029980793473	0.805099679672377	-2.96894889947966	0.00298820284730942	0.0196712864775702	down
TCONS_00016568	49.0571784366741	-7.50474241586129	2.53683408466735	-2.95831030543937	0.00309330563013044	0.0202268537186939	down
TCONS_00018351	101.003124329272	-2.85926666413242	0.96688869958219	-2.95718283331676	0.0031046396636994	0.020283991916511	down
XR_001836093.1	28.274237894173	-1.93174879840148	0.654251902268201	-2.95260707948173	0.00315102762762069	0.02055269606196	down
TCONS_00007582	82.3376818757539	-1.0962406787865	0.371417221176237	-2.95150740537778	0.0031622696325217	0.0205545462427268	down
TCONS_00032208	97.3301074806035	-1.65800915911345	0.561937208790991	-2.95052388981441	0.00317235510221763	0.0205545462427268	down
TCONS_00050637	85.6430745194596	-1.69932804511607	0.57567858387958	-2.95186948533686	0.00315856404649111	0.0205545462427268	down
XR_590556.2	35.0398630643132	-2.05906246547082	0.697638300278656	-2.95147566389113	0.00316259466897482	0.0205545462427268	down
XR_001837608.1	42.3968801706501	-2.06845776316841	0.701017069491958	-2.95065249219604	0.00317103468382892	0.0205545462427268	down
XR_001838936.1	9.59703404759233	-3.76769313669369	1.27620869683962	-2.95225471039645	0.00315462593569836	0.0205545462427268	down
TCONS_00008532	356.099410617501	-3.4411528768728	1.16992767194975	-2.94133813514977	0.00326797587019143	0.0211215578574656	down
ENSRNOT00000083054	4.7576746044906	-6.01450463111962	2.04844308280874	-2.93613460954589	0.00332330077718898	0.0214259672219098	down
TCONS_00026561	51.3757256454164	-2.05143628330878	0.699008742058722	-2.93477915207023	0.00333785163543206	0.0214666441804659	down
XR_001842323.1	16.2430374044599	-3.66048659941723	1.25192400503292	-2.92388881809242	0.00345688194882732	0.022195624936842	down
XR_356227.1	4.02104543104575	-5.77424814987825	1.98147849740941	-2.91411093152286	0.00356703129242535	0.0227905008332066	down
TCONS_00044620	627.114633630276	-1.02774500186422	0.35313384384375	-2.91035543542795	0.00361017936107287	0.0230285236958559	down
XR_001837656.1	34.4033908932465	-1.69207822089989	0.584113910469759	-2.8968291810395	0.00376954943280438	0.0238697400874663	down
XR_362049.3	63.1734353471092	-1.39246806247922	0.481496990471827	-2.89195590010795	0.00382851682108013	0.0241648064942812	down
XR_001838253.1	5.2818659618282	-5.16698691671956	1.79308571027829	-2.88161736335384	0.00395639862156877	0.0248354873864229	down
XR_594509.2	9.47445784524371	-7.01232350377281	2.43356039135471	-2.88150790450251	0.00395777307443446	0.0248354873864229	down
ENSRNOT00000081689	126.554201022827	-1.17184727276725	0.40714325059196	-2.87821859029582	0.00399927916378396	0.0250403584822178	down
TCONS_00016565	88.960248325351	-1.83750021067786	0.638964133783041	-2.87574859608909	0.0040307060659697	0.0251766084728116	down
XR_001838783.1	58.8023861959779	-1.21219653464595	0.422401435781165	-2.86977370804667	0.00410765651965472	0.0255347876249658	down
TCONS_00048552	8.09476521016147	-4.23614833854841	1.48368209946826	-2.85515902636193	0.0043015284352484	0.0265708641842143	down
ENSRNOT00000083047	3.96425322845641	-5.75523806050946	2.01781628414472	-2.85221112830343	0.00434162536018347	0.0267762119688032	down
XR_001839834.1	62.1886351630566	-1.03886628140319	0.36466155526026	-2.84885057505375	0.00438774827200448	0.0269967440924748	down
TCONS_00052473	159.043639311815	-1.20311746771104	0.423751857874525	-2.83920281493441	0.00452264011210233	0.0276525116087383	down
XR_358766.3	17.2142122820994	-2.35733672417221	0.832637441858732	-2.83116829205978	0.00463783114576505	0.0282243088574829	down
XR_593377.2	30.6449258249542	-1.6840803920981	0.595893587315071	-2.82614283480729	0.00471122510190672	0.0286486482072367	down
XR_001839504.1	34.394111526485	-1.67687401175565	0.593483977810485	-2.8254747801989	0.00472106043174279	0.0286788771132875	down
TCONS_00052472	160.489500738969	-1.20409993458884	0.426528659488673	-2.82302234047375	0.00475732564773033	0.0288392107147904	down
XR_001836782.1	4.34080323409656	-5.88217816348596	2.08462578194965	-2.82169500848475	0.00477705842547789	0.0289363833617707	down
ENSRNOT00000079740	51.0400399261119	-1.56936368895715	0.556797428297067	-2.81855412615134	0.00482404769441456	0.0291306867729176	down
TCONS_00018983	114.91670899008	-1.38235772585743	0.491443411205126	-2.81285229253066	0.00491042015145811	0.0295836723696944	down
TCONS_00010971	70.4273505578898	-1.05968163035852	0.37782838914049	-2.80466386543678	0.00503690771950633	0.0302524188472117	down
XR_359591.2	6.98566744097381	-3.61459218558693	1.28977890915238	-2.80248976001816	0.00507098262087767	0.0304336852531015	down
XR_001841151.1	16.7905873790421	-2.50580418467035	0.894256635950758	-2.8021085714463	0.00507697844096096	0.03044126612532	down
XR_595301.2	4.17951850644029	-5.8308728430053	2.09006289922846	-2.78980735228483	0.00527394123009046	0.0314584555510892	down
XR_589894.2	4.1391971416864	-5.81328374405796	2.08500298154869	-2.78814169356247	0.00530113521863278	0.0315965450788685	down
XR_596722.2	15.0822828596004	-2.81813073685542	1.01668154387698	-2.77189131033977	0.00557316419040347	0.0328669471575945	down
TCONS_00052441	15.0760909578927	-1.97376855994059	0.713738544390327	-2.76539438069241	0.00568540130739942	0.033453106789171	down
TCONS_00038599	241.805622872123	-7.51797285152987	2.72497413199945	-2.75891530978078	0.00579935622945708	0.0340723079526148	down
ENSRNOT00000086366	59.5993702437097	-2.61640022327705	0.951350987380764	-2.75019446868969	0.00595599058932193	0.0349138113015465	down
XR_001840797.1	23.043835213664	-1.55432738071473	0.566130284789236	-2.74552946994063	0.00604133412703285	0.0352513638697857	down
XR_001841992.1	13.1830613081494	-3.01576019599841	1.10337012292978	-2.7332262613661	0.00627172319750665	0.0362845497653946	down
TCONS_00045465	56.7610211552966	-1.2427519573335	0.455334530487147	-2.72931630290355	0.00634657973014356	0.0365723997133789	down
TCONS_00017787	25.6938077915945	-1.95115258646501	0.715799502910693	-2.72583674413147	0.00641387135777793	0.036772590986646	down
XR_597359.2	21.6169798089734	-1.92176072806715	0.705439072055943	-2.72420511450597	0.00644564618540071	0.0369254247014085	down
TCONS_00016622	1714.84624411918	-3.15331931426716	1.15805049993879	-2.72295492677894	0.00647008845518122	0.0370382939111985	down
TCONS_00052701	108.9280632159	-1.00090649618471	0.367752817316673	-2.72168274192398	0.00649504635058834	0.0370996287891062	down
ENSRNOT00000085939	101.209155234149	-1.0830227041433	0.398306226124187	-2.71907048675063	0.00654656558303896	0.0373665912825905	down
NR_133650.1	11.2402109563039	-2.3366771841395	0.860304267819522	-2.71610553561696	0.00660548581433531	0.0376377796770682	down
XR_001839787.1	8.79831871574102	-4.3918843382991	1.61706927271786	-2.71595312111615	0.00660852747849214	0.0376377796770682	down
XR_001839367.1	62.7841224920792	-1.06653711261173	0.392941731693455	-2.71423731965371	0.00664285591201831	0.0378057364140649	down
XR_001838302.1	10.1643067945547	-3.09287911278505	1.14081710499244	-2.71110864243709	0.00670586503148944	0.0380810181475922	down
TCONS_00042874	14.3510428700178	-2.74378435582549	1.01357270186135	-2.70704247538114	0.00678855711746325	0.0383648328096324	down
XR_001840249.1	8.59886899942223	-3.58470650466554	1.32425421059039	-2.70696251218063	0.00679019244634268	0.0383648328096324	down
TCONS_00032129	75.7221511714137	-1.17128699225242	0.432742436322959	-2.70666080776576	0.00679636579713971	0.0383719670078394	down
TCONS_00025895	9.03940271462615	-6.94451775827458	2.57319689513727	-2.69878988716257	0.00695920986118327	0.0391781454288805	down
XR_001840752.1	8.16706892924478	-4.90033791437	1.81830274061796	-2.69500661518258	0.00703872336108919	0.0394552254975258	down
XR_596592.2	19.1544959989135	-3.75274162219673	1.39297105646084	-2.69405570545839	0.00705883661360712	0.0395396052320617	down
XR_594869.2	41.9496727360067	-1.12226775470496	0.416774907209416	-2.69274309775339	0.00708668513797901	0.0396671616534155	down
ENSRNOT00000090398	14.6784561806906	-4.70484751442156	1.75038057185539	-2.68789975738503	0.00719029784457846	0.0400463202833472	down
TCONS_00028909	503.668118621682	-1.07226684727795	0.399576522603545	-2.68350813078636	0.00728542036635235	0.0404607496394295	down
XR_593568.2	7.90047141577308	-5.75934608802344	2.14662126596418	-2.68298193973055	0.00729689307587333	0.0404669428636439	down
XR_001838924.1	26.3519750399888	-1.6982624956081	0.633383418252471	-2.68125506078715	0.00733465874899148	0.0406475343720705	down
TCONS_00030946	41.4545403488687	-1.97974243950554	0.741603494332439	-2.6695430302518	0.00759545400987689	0.041944083132988	down
ENSRNOT00000086361	4.32942770125382	-5.87898024041487	2.20346521633338	-2.66806128675706	0.00762903403625697	0.0420997683328474	down
XR_592691.1	18.915578780942	-2.81372727371068	1.05792351895273	-2.65966983747186	0.0078217283739913	0.0430112494823139	down
TCONS_00012534	11.9905720477024	-2.71339496117312	1.02111610542847	-2.65728348299291	0.00787731725327465	0.043256048501116	down
TCONS_00042993	7.79389297300265	-5.74499539458766	2.16342351105824	-2.65551121415774	0.00791883005420084	0.0434434161715624	down
XR_001839049.1	7.55936260269415	-4.17518590959798	1.57384241009169	-2.65286148271652	0.00798126164440205	0.0437039793198021	down
TCONS_00025332	212.797751152198	-1.01208501007559	0.381809497702952	-2.65075912507287	0.00803110950086491	0.0439461412043126	down
TCONS_00046802	87.4111747020725	-1.59317877996197	0.60286602697148	-2.64267467179294	0.00822540262710788	0.044914951871573	down
TCONS_00010813	93.0044564272978	-10.3057310858757	3.90734210408073	-2.63752976098834	0.00835122972016926	0.0454432514160185	down
XR_001840822.1	3.71718773548746	-5.6635309142223	2.1484069144172	-2.63615373615508	0.00838517317270292	0.045564494555981	down
XR_590417.2	10.5156613658681	-2.79266693178311	1.06007102474336	-2.63441492748961	0.00842824215734436	0.0457031812751484	down
XR_590595.1	5.84160762974059	-4.37982247557372	1.66275411508421	-2.63407706277239	0.00843663373266555	0.0457169597691044	down
XR_355229.2	18.9089345473234	-3.00508263907298	1.14166450917795	-2.63219414715517	0.00848353687535448	0.0459392634400693	down
XR_595144.1	8.24219402107637	-2.95923719683356	1.12561099723937	-2.62900522835266	0.00856350443133077	0.0462441075510841	down
XR_001836804.1	4.93031700835826	-4.14138676214733	1.57612445458324	-2.62757598240705	0.00859956340192917	0.0464067599604106	down
TCONS_00028907	28.8138958933301	-3.46958011066955	1.32145895734552	-2.62556781758782	0.00865045746228603	0.0466491888269862	down
ENSRNOT00000081169	28.699008282079	-1.85420304779118	0.707075290010984	-2.62235588484839	0.00873241910886883	0.0470262735470028	down
XR_350748.3	6.23488679568719	-6.40568850801635	2.44460564223094	-2.62033613821267	0.00878431343929851	0.0472406229970258	down
TCONS_00000054	2101.10973272202	-2.09992212051712	0.801947071070984	-2.61852957167449	0.00883096370328783	0.0474262201907155	down
TCONS_00008021	46.2560322757248	-1.27353598980077	0.486554021638806	-2.61746061724299	0.00885867100703602	0.0475423456380354	down
TCONS_00048042	205.610933510644	-1.21514621811405	0.464554295688913	-2.61572485582561	0.00890382740887465	0.0477191408593598	down
XR_355658.3	6.88704764632266	-3.56328595322988	1.36346352843741	-2.61340760417227	0.00896443188766572	0.0479056312245052	down
TCONS_00042524	67.0579032870849	-1.26019586772102	0.483399792996553	-2.60694333340356	0.0091354477419926	0.0486601149665509	down
XR_001840749.1	14.9352174115773	-4.1617816276209	1.601230350779	-2.59911487787887	0.00934644890639656	0.0496149128767546	down

## Sheet: 02.DElncRNA1_DESeq_result_up
	baseMean	log2FoldChange	lfcSE	stat	pvalue	padj	direction
XR_001840707.1	1004.98077970446	1.49144448189992	0.151245801532893	9.86106369091877	6.13954903494823e-23	1.45377079269956e-20	up
XR_001836528.1	261.157557385731	2.39593941958917	0.244315737300341	9.80673388486556	1.05322407724287e-22	2.42055674693405e-20	up
TCONS_00052107	1841.76300199068	1.0892961353286	0.113270555588543	9.61676341807205	6.79351522133837e-22	1.43471697133886e-19	up
TCONS_00029696	677.803822510994	2.01317112303751	0.21746552303002	9.25742662555115	2.09418445026722e-20	3.63643495430845e-18	up
TCONS_00052090	1419.52026989981	1.04500476500423	0.118529889145283	8.8163818640154	1.18217809622327e-18	1.74293200828088e-16	up
TCONS_00015395	248.03333023579	1.71333083607929	0.199387218696632	8.59298227478726	8.47406141271947e-18	1.08551337506541e-15	up
TCONS_00052049	1011.3019139721	1.12268869690554	0.135650370883675	8.27634078397242	1.27018149764798e-16	1.39791524262273e-14	up
TCONS_00006876	109.793527950115	6.05226343797028	0.784691309496886	7.71292273117025	1.22968544680277e-14	1.11729791643219e-12	up
XR_001837236.1	112.304901343743	4.02412001424588	0.52910926518469	7.60546125164002	2.83889554094849e-14	2.38528276956683e-12	up
TCONS_00004953	1262.29293270889	1.21535498610735	0.166744900902911	7.28870855736094	3.12940175820969e-13	2.37409178045151e-11	up
TCONS_00041627	5099.82577283302	1.17055978341385	0.16064121668648	7.28679605121772	3.17412845078463e-13	2.38486920331068e-11	up
TCONS_00052069	1175.80707156988	1.11226290789972	0.156783840757509	7.09424455049556	1.300599686117e-12	9.06585826557517e-11	up
TCONS_00001491	493.749283678793	1.39654004277497	0.197500535113464	7.07106966557157	1.53743925368994e-12	1.03565089037355e-10	up
TCONS_00004948	2331.14017654513	1.06755648726188	0.151187809762968	7.06112806935683	1.65156287337202e-12	1.1030181446606e-10	up
XR_001837235.1	75.3827501009818	5.55403882972329	0.793326227709429	7.00095198637195	2.5422906533707e-12	1.641773484747e-10	up
TCONS_00041628	716.681601896846	1.28952732318093	0.186145244078906	6.92753301091217	4.28242636117972e-12	2.6348724083668e-10	up
TCONS_00057093	1718.85336476048	1.00658348792954	0.146901884546717	6.85208015564589	7.27837516741578e-12	4.27618222242007e-10	up
TCONS_00037276	155.629051225993	1.93478037199149	0.28374100048803	6.81882550869878	9.17878036822367e-12	5.27374924980145e-10	up
TCONS_00001407	198.763784758141	2.37549502968968	0.350844774820405	6.77078639950011	1.28084259937331e-11	7.14893147964505e-10	up
TCONS_00006875	114.398247267382	9.04371382765882	1.33886718563357	6.75475052693834	1.43081233902861e-11	7.87349832195039e-10	up
TCONS_00008642	265.4416174738	1.4862259946594	0.220466432316504	6.74128019872775	1.56997104344868e-11	8.51927342604722e-10	up
TCONS_00052087	394.817310058886	1.08008158359359	0.160923964293958	6.71175103305697	1.92302606460068e-11	1.02921408690341e-09	up
TCONS_00008880	855.152829328478	1.04859429677357	0.157281274458147	6.66700025407414	2.6108464149723e-11	1.37845634368876e-09	up
TCONS_00023734	341.150183240672	1.17213448153181	0.17764712395219	6.5981055896366	4.16444642855441e-11	2.15503207898836e-09	up
TCONS_00011396	612.177690854156	1.20092063472825	0.183771055610009	6.53487368150505	6.36632503548312e-11	3.18887588636315e-09	up
TCONS_00052048	1088.68372812549	1.00803042519939	0.154294512676534	6.53315796986663	6.43971566931406e-11	3.20509160764459e-09	up
TCONS_00004596	1280.33591191784	1.06750673073376	0.164271107493684	6.49844483927157	8.11545400912836e-11	3.95685992209127e-09	up
TCONS_00011372	1187.16723117665	1.05521420542523	0.16264671527063	6.48776831225546	8.71171068953008e-11	4.2020560079005e-09	up
TCONS_00001252	214.577174900151	1.45538533184489	0.226183299488043	6.43453931010421	1.23848384120562e-10	5.82982694890407e-09	up
TCONS_00033399	2138.31099198497	1.26424029163701	0.202196783232252	6.25252425596134	4.03870993090658e-10	1.81370571264966e-08	up
TCONS_00006877	54.678916239499	5.45278309921708	0.882530558802285	6.17857709835822	6.46819000637372e-10	2.761881787421e-08	up
XR_001838121.1	49.6867372615043	7.83695893987551	1.27055247445562	6.16815054666147	6.90933465714799e-10	2.93421418537796e-08	up
TCONS_00052050	388.136612821455	1.0141930907085	0.164781862358441	6.1547616721456	7.51904808565784e-10	3.17588333736921e-08	up
XR_352605.3	82.8096697773845	3.92832111202583	0.640371722066958	6.13443875901672	8.54603564652573e-10	3.59025390010495e-08	up
TCONS_00014224	226.323404813972	1.53947125862371	0.251035104644849	6.13249394263671	8.65120039740427e-10	3.61499892541802e-08	up
TCONS_00022863	279.746095821152	1.74685106167793	0.285740756802035	6.11341231551428	9.75229663454697e-10	4.01076031065e-08	up
XR_001841523.1	40.142114811541	4.09380812685138	0.671367299174075	6.09771749664846	1.07593673625383e-09	4.4017642183704e-08	up
XR_001840678.1	349.177544733939	1.65436662069923	0.273222239500672	6.05502181565698	1.4039863607377e-09	5.65502547567236e-08	up
TCONS_00001505	697.556675567629	1.28524924190859	0.215189551693316	5.97263775957068	2.33447868890264e-09	9.12080823754261e-08	up
TCONS_00010347	458.087984931158	1.13386304433437	0.190060389190305	5.96580407503559	2.43432246058873e-09	9.41673054803979e-08	up
TCONS_00046826	116.599387062372	2.43489976707776	0.411668905785739	5.91470410530605	3.32472725361348e-09	1.23711517903503e-07	up
XR_001842064.1	37.7406174592985	4.01295408957814	0.680008759822269	5.90132705147356	3.60589292284222e-09	1.32907770278722e-07	up
XR_361360.3	65.7337652102212	2.97235371370611	0.503795342509397	5.89992297050794	3.63671318924771e-09	1.33414445355782e-07	up
TCONS_00005540	1188.4554871511	1.03690319840527	0.177849463188431	5.83022956502644	5.53511751162023e-09	1.9931524532627e-07	up
TCONS_00047386	281.807977492302	1.29503291650473	0.225680028776509	5.73835852257535	9.55985744478606e-09	3.33485384256957e-07	up
TCONS_00001256	224.603011209819	1.20853125723654	0.212436327255136	5.68891052133987	1.27852435872186e-08	4.27830375147619e-07	up
TCONS_00011392	268.120037693673	1.28972365888609	0.227916385109055	5.65875796191212	1.5247240618889e-08	5.02708599983118e-07	up
TCONS_00008139	134.679180586047	1.51722904680996	0.269551006479817	5.62872706959663	1.81544394445327e-08	5.83781028064109e-07	up
TCONS_00020751	280.48628039831	1.09859132923643	0.19552971678692	5.61853894788602	1.92578987270513e-08	6.11712279077964e-07	up
TCONS_00012014	381.635148366211	1.14962392691736	0.204917095042007	5.61019043668218	2.02104090005706e-08	6.39368971378375e-07	up
TCONS_00022859	289.166371501903	2.474455994643	0.44507619045983	5.55962338063179	2.70357416754102e-08	8.35009033405751e-07	up
TCONS_00055575	82.5175222767898	1.86040266088417	0.34274327373684	5.42797715794884	5.69963319370301e-08	1.66182588714908e-06	up
TCONS_00041630	251.395807955238	1.64005111995106	0.302789356769291	5.41647545821992	6.07853295549376e-08	1.7657121380754e-06	up
TCONS_00052110	322.287842697868	1.07288770919392	0.200047928699516	5.36315330115444	8.17815408839802e-08	2.32378531079062e-06	up
TCONS_00016121	82.517866402418	1.86080691704918	0.354879032868729	5.24349635989201	1.57561919015139e-07	4.24547874201482e-06	up
TCONS_00035997	298.832250361739	1.19636951814568	0.228692920686168	5.23133604029415	1.68289262846681e-07	4.51894261128509e-06	up
TCONS_00008555	105.347825577158	1.55916003356609	0.298729428572031	5.2193051117163	1.79595686081371e-07	4.75715488488079e-06	up
TCONS_00003663	379.80818361672	1.22864473210582	0.235772435541067	5.21114662656064	1.876770441674e-07	4.93773879839753e-06	up
XR_354962.3	23.319408233743	4.47224213871278	0.866666618492838	5.16027967765754	2.46581196991471e-07	6.27617418010213e-06	up
TCONS_00046820	461.956983865161	1.23468888514826	0.240812038191206	5.12718921538262	2.94099902493795e-07	7.27245771546365e-06	up
TCONS_00048772	338.481662266197	1.01713115355775	0.198366721922924	5.12752917272564	2.9356950149461e-07	7.27245771546365e-06	up
XR_001836335.1	25.5985531554769	4.09254563134826	0.805552002924769	5.08042387889198	3.76593616955358e-07	9.11053412659184e-06	up
TCONS_00004542	584.361143610128	1.06241534629845	0.210560382754154	5.04565641647272	4.51966965222158e-07	1.0866676511526e-05	up
TCONS_00011368	858.339011189407	1.00071081247872	0.198675724548903	5.03690531266894	4.73118671386859e-07	1.1340335270604e-05	up
TCONS_00018640	220.049938329495	1.33775503576728	0.265651232333622	5.03575693594842	4.75964215623505e-07	1.13736525409238e-05	up
TCONS_00028152	480.394577297606	1.10150907255039	0.2194216912996	5.02005551969966	5.16565471381737e-07	1.22688224722702e-05	up
TCONS_00042672	207.157074690641	1.19254441419762	0.238054989759626	5.00953336622679	5.45621669995299e-07	1.26977065029192e-05	up
TCONS_00013961	647.716795233656	1.31224209478189	0.262027173776564	5.00803819645387	5.49876240033176e-07	1.27262474780221e-05	up
TCONS_00042683	181.653312852595	1.13636412871974	0.231114400481024	4.91689019098162	8.79298406876229e-07	1.91922842215946e-05	up
TCONS_00047389	187.572775520633	1.38011220605162	0.281073964219572	4.91013890199196	9.10119028687216e-07	1.97546391393386e-05	up
TCONS_00011376	820.204146101264	1.03043538743421	0.210090705227772	4.90471668566706	9.35622851472961e-07	2.02519583418552e-05	up
TCONS_00037880	175.966722898372	1.19702897284052	0.246868993583533	4.84884292459954	1.24183703213915e-06	2.62973294556514e-05	up
TCONS_00002728	18.719286481261	7.39648871792669	1.52581076489283	4.84757932511128	1.24977065298101e-06	2.63938050875503e-05	up
TCONS_00009575	198.712077750821	1.09835564210569	0.228818643166801	4.8001143040824	1.58575096702133e-06	3.28675280008082e-05	up
TCONS_00008649	181.639379044064	1.2770341173045	0.266141181898751	4.79833338152953	1.59991320164881e-06	3.30733379832905e-05	up
XR_001836527.1	155.590129405172	1.40376800605617	0.292714074163385	4.79569699567172	1.62110167250179e-06	3.33349696550763e-05	up
TCONS_00027741	17.2457264879946	7.27864120838595	1.51798866441692	4.79492461241915	1.62736018469076e-06	3.33758332891697e-05	up
TCONS_00036357	249.191280409775	1.23403704148351	0.258826726461403	4.76781149441124	1.86237913434023e-06	3.77011154293642e-05	up
TCONS_00023736	305.456187110829	1.09268440980425	0.229353475599272	4.7641938145877	1.89610190454761e-06	3.80877642214269e-05	up
TCONS_00008640	149.720952841133	1.41251560675372	0.297513443659561	4.74773707493377	2.05705203873484e-06	4.09002662358118e-05	up
XR_591195.2	36.2343292373059	2.86478406547403	0.605574095586011	4.73069123391382	2.23756631079874e-06	4.41523816984379e-05	up
TCONS_00053027	1069.69810152689	1.11309824628478	0.235556944878871	4.72538921260487	2.29675024765885e-06	4.52060615496379e-05	up
TCONS_00033576	394.347064474926	1.13622429347464	0.241546776685809	4.70395137978834	2.55174039662385e-06	4.9600247410992e-05	up
TCONS_00033578	168.090537013056	1.25201521802459	0.268095889657981	4.67002765175487	3.01159194724716e-06	5.7256884369317e-05	up
TCONS_00022865	951.316964845574	1.22613872373296	0.263892413874782	4.64635836145999	3.37845906854611e-06	6.31561702431084e-05	up
TCONS_00047802	156.756475061271	1.37014780926494	0.295126056962609	4.6425850138964	3.44076990408016e-06	6.40147048344819e-05	up
XR_001835504.1	23.1000781047749	3.5681691453317	0.772695473882985	4.61782068866117	3.87791112516964e-06	7.07990596543822e-05	up
TCONS_00013147	48.42210501517	6.33494975727349	1.37779102891467	4.59790318294042	4.26764215202335e-06	7.70146784663059e-05	up
TCONS_00051449	223.861083401805	1.40117908938046	0.304813966911232	4.59683361487341	4.28959895360906e-06	7.72325489020765e-05	up
TCONS_00028178	148.970968955333	1.18505642898122	0.25795060049109	4.59412161369306	4.3457589628545e-06	7.78847718709749e-05	up
TCONS_00016796	258.950956769097	1.07553111015832	0.234343994339126	4.58953989066982	4.44224102224226e-06	7.92503912050251e-05	up
XR_001838739.1	227.872991540994	1.25023428975299	0.273805841457808	4.5661344662935	4.96800156224629e-06	8.68455575109452e-05	up
XR_001838606.1	121.030501346082	1.37621140634933	0.304565749678388	4.51860200236752	6.22492825770005e-06	0.000106204343680498	up
TCONS_00039098	92.0308920665267	1.42939907143947	0.316538548414403	4.51571879191201	6.3102356671872e-06	0.000107425232033553	up
TCONS_00042447	325.336267113783	1.30644438696619	0.289415108129775	4.51408496055559	6.35907224939353e-06	0.000107786964331369	up
TCONS_00004929	127.890632555341	1.27852782652651	0.283517998168715	4.50951204080417	6.49769068785497e-06	0.00010966081001058	up
TCONS_00018337	186.299125129302	1.12412815279761	0.25052949882409	4.48700914692255	7.22299747751705e-06	0.000120857606615243	up
TCONS_00008876	262.004003567661	1.08909363867755	0.242914895925087	4.48343702649434	7.34502854666981e-06	0.000122375379666691	up
TCONS_00011369	298.647786056196	1.25602224077081	0.281555498504138	4.4610112302685	8.15738149261393e-06	0.000133911300385053	up
TCONS_00004940	133.238749455496	1.62163608843063	0.363842195068157	4.45697643212286	8.31237377040242e-06	0.000135884704271809	up
TCONS_00022880	830.871605438118	1.06936780666018	0.241290554867142	4.43186765950697	9.34203527113917e-06	0.000150823685141904	up
XR_001836313.1	38.7085673198911	2.16004713283093	0.48762558235296	4.42972479501171	9.43534166629788e-06	0.000151703209424798	up
TCONS_00032160	224.19828062087	1.65855796850466	0.375627340515894	4.4154346332372	1.008072390679e-05	0.000159409093144086	up
TCONS_00025104	143.098757586334	1.24251212844584	0.281397800406742	4.41550050018114	1.00776546859862e-05	0.000159409093144086	up
TCONS_00019573	668.147841001577	1.50239731339049	0.343389895801857	4.37519371349645	1.2132468734812e-05	0.000185162325573869	up
XR_596809.2	14.3636857382939	7.01473765057664	1.60868543017994	4.36054030140125	1.29741682320064e-05	0.0001976221258575	up
TCONS_00011366	186.979964352131	1.08681622978475	0.249641123859814	4.3535144089283	1.33972285465731e-05	0.000202879736168454	up
TCONS_00046824	1273.69056643065	1.20566476489484	0.277140643305876	4.35037153162758	1.35907060991716e-05	0.000205060915277896	up
TCONS_00022869	1049.31049732007	1.31369862057966	0.302009353030007	4.34986071590019	1.36224029676398e-05	0.000205097219246892	up
TCONS_00001210	79.5436115737373	2.26591455817768	0.524567346225442	4.31958751241803	1.56321110955231e-05	0.000231782383492253	up
TCONS_00004566	148.772789730398	1.42583359133223	0.331052867581679	4.30696644239289	1.65508707363744e-05	0.000244016045158546	up
TCONS_00027321	673.547978716047	1.10510994095878	0.258082331172207	4.28200542028345	1.85216469367155e-05	0.000269512382054926	up
XR_593814.2	215.611240687317	1.28573623868176	0.300573542652019	4.27760949063402	1.88911046362246e-05	0.000274377493731336	up
TCONS_00053819	173.170466761473	1.48996540768251	0.348717427805324	4.27270130162322	1.9311907620602e-05	0.000278933911547845	up
TCONS_00011364	365.691930958033	1.12208768606551	0.262743333099827	4.27066092534948	1.94894530769442e-05	0.000279389408101475	up
TCONS_00051741	150.438325703148	1.02757784438839	0.24153906670803	4.25429251836316	2.09711007353244e-05	0.000298157815271645	up
TCONS_00008874	175.81867286417	1.24362322929924	0.295012516594562	4.21549310400399	2.49233008356923e-05	0.000349642141346678	up
TCONS_00011391	428.061249711028	1.13537498357137	0.269382453878968	4.21473250103173	2.50074413225816e-05	0.000350193810922316	up
TCONS_00033749	159.251581343166	1.18609070500303	0.281821463978015	4.20865993761057	2.56889665225064e-05	0.000358452829297973	up
TCONS_00026468	151.66450916314	2.14720014733216	0.510365598016023	4.2071804127847	2.58576705058547e-05	0.000360163702910425	up
TCONS_00019574	104.278508874713	2.44016320968839	0.580649645772412	4.20247084873763	2.6401725684503e-05	0.000367087338965669	up
XR_593329.2	27.5686981231258	2.46463019345098	0.589389158110962	4.18166869806413	2.89377423655235e-05	0.0003960061625993	up
TCONS_00052038	29.6070464779614	3.36494903786974	0.805683124368391	4.17651671742245	2.96006997530837e-05	0.000404370398375167	up
TCONS_00027306	868.477825125792	1.06634408138359	0.255674339436829	4.17071217914325	3.03649181035019e-05	0.000413689478594981	up
TCONS_00051456	476.432710270515	1.11155114219941	0.268771795617986	4.13566884740875	3.53922268050897e-05	0.000474365111929624	up
TCONS_00050336	78.2852171932733	1.42569280910284	0.344806735147291	4.13475916731681	3.55327060884488e-05	0.00047543247495743	up
TCONS_00050632	236.183203019505	1.12619979167947	0.272454554880992	4.13353262591404	3.57229557861363e-05	0.000477160985492083	up
XR_001841955.1	13.5807349318531	5.94928756214562	1.44205188447432	4.12557108811264	3.69815925806698e-05	0.000492289888288508	up
TCONS_00009636	315.598184585802	1.16207930878666	0.282570687481917	4.1125260342548	3.91353321313002e-05	0.000517433985235161	up
TCONS_00037278	214.403637875216	1.383045353376	0.336988512663779	4.10413204427504	4.05835630639123e-05	0.00053477227956393	up
TCONS_00017848	214.832280470277	1.09818543548046	0.267759249526983	4.10139122148156	4.10673554294308e-05	0.000539328261051382	up
TCONS_00052065	315.163241228591	1.94841327039759	0.47805303184483	4.07572620735939	4.58709657378577e-05	0.000594420773259735	up
TCONS_00023732	261.41271232095	1.03167629525538	0.253389758459604	4.07149958043725	4.67114465010503e-05	0.000601323299768051	up
TCONS_00016729	136.188614158739	2.38543026400439	0.58602793578387	4.07050606011408	4.69111207140528e-05	0.00060290048891383	up
XR_001840673.1	25.7632666864659	3.74901470622797	0.921194758897948	4.06973082512217	4.70674865628852e-05	0.000603916814453834	up
TCONS_00008645	192.01976826432	1.25688932178892	0.309705644495716	4.05833520998777	4.94237906838086e-05	0.000632103928124201	up
TCONS_00052040	679.086714546082	1.18278305450665	0.296249172588189	3.99252779062041	6.53726686514797e-05	0.00080571298555625	up
TCONS_00022837	481.457500657968	1.11331933035419	0.280427206215726	3.97008316481868	7.18475492339277e-05	0.000875845163360236	up
XR_001842059.1	8.76346341606161	6.30160021850631	1.59621034824637	3.94785074876214	7.88559379790636e-05	0.000945061808847244	up
TCONS_00045571	136.203030501302	1.09898834914853	0.279360504027669	3.93394317845189	8.35635459039782e-05	0.000995374310508667	up
XR_001841877.1	51.2281543727796	1.61674796893554	0.411339146931608	3.93045004589448	8.47870085772413e-05	0.00100382679548873	up
XR_001840139.1	9.67255364736435	6.44408097514665	1.65181359200179	3.90121561315962	9.5710854805466e-05	0.00111293671728845	up
TCONS_00009658	281.067223844836	1.12205383829345	0.287616674841503	3.90121274752856	9.57119879725925e-05	0.00111293671728845	up
TCONS_00044891	785.446548842117	1.043187351591	0.268164836116698	3.89009747399185	0.000100203963944304	0.00115687363394903	up
XR_590069.1	15.9621795011018	5.25766422572142	1.36048728631665	3.86454491607627	0.000111296509128406	0.00126959258734214	up
XR_001838409.1	31.8281789302846	2.5417874696986	0.660576635231486	3.84783132513896	0.000119168052605836	0.00135542818495196	up
TCONS_00018641	126.244103871911	1.1514597200147	0.299385541127895	3.84607658631986	0.000120024260857965	0.00136120402662429	up
XR_001836920.1	11.0424688478379	5.64575580854491	1.4859268184449	3.79948442848181	0.000144997421962678	0.00160710617761187	up
TCONS_00025516	145.953040743053	1.00328804854012	0.265787612328679	3.77477354851072	0.000160153081104987	0.00174537820886244	up
XR_001836529.1	96.0997284349174	1.24887227557091	0.331429829840871	3.76813479996816	0.000164471884574137	0.00178129080603343	up
TCONS_00012007	104.472437225661	1.10642356455874	0.2955328881754	3.74382550581671	0.000181239542899565	0.00192681059621388	up
TCONS_00021516	229.084251853862	1.03382040337307	0.278882873068717	3.70700571174312	0.00020972421462924	0.00214781784156341	up
TCONS_00031921	1585.91554635664	1.0097907216287	0.272651050837877	3.7036010626973	0.000212560443600326	0.00217401479881276	up
TCONS_00008601	219.409156777901	1.40110926388907	0.381297718700607	3.67458076765788	0.000238240273745871	0.00239604367988262	up
TCONS_00006879	50.5810931364698	3.42725134438691	0.933728958941338	3.67049914385512	0.00024207728072963	0.00242823090066923	up
TCONS_00003379	4271.26657376736	6.12361910064102	1.66853170488611	3.67006457396565	0.000242489203690898	0.00242924440723163	up
TCONS_00051451	230.217236230032	1.21616222424691	0.333842465775169	3.64292248268365	0.000269560035483413	0.00266963512961647	up
XR_359890.2	76.5855071890317	1.52187269706377	0.422490553818262	3.60214609133821	0.000315600907047412	0.00303334008323306	up
TCONS_00003371	1135.96848633667	10.0992266287026	2.81317073788321	3.58997997977963	0.000330703360004399	0.00315136104277362	up
TCONS_00001507	348.933774742328	1.05738539550988	0.294952601029476	3.58493328019239	0.000337164388204884	0.00319733316678757	up
XR_001840360.1	57.3921918522879	1.55230026944292	0.434285539922473	3.57437705551981	0.000351062721419574	0.00329712031871701	up
TCONS_00027926	99.8548445202363	1.83941183545085	0.517781463808474	3.55248683860039	0.000381608108301165	0.00354519967347726	up
XR_001842010.1	37.427606638066	1.68444468961144	0.474734167646741	3.54818507789578	0.000387895551938195	0.00359125099863159	up
TCONS_00056493	1142.89741191623	1.05582301647971	0.297660046175353	3.54707670729085	0.000389531157414538	0.00360212599294343	up
XR_001838261.1	135.699216326791	1.3993010828078	0.396277453098631	3.53111455589052	0.000413812486725699	0.00379968363252011	up
TCONS_00037444	25.4864861184934	3.91176688397143	1.1101497473836	3.52363894437726	0.000425663852606165	0.0038856744675988	up
XR_001842065.1	7.38236254299278	6.05465583047159	1.71889995331042	3.52240153291701	0.000427655875235228	0.00389022469044013	up
TCONS_00038366	159.46799553241	1.36969806934401	0.389433641321298	3.51715394873643	0.000436200711337349	0.00396333995161633	up
TCONS_00045862	131.104836667267	1.24808288635149	0.354999749855344	3.51572891772476	0.000438548510322915	0.00398004420402237	up
XR_001839503.1	9.53939366804198	5.42935306487672	1.54591168525509	3.51207194865135	0.000444627611209687	0.0040258634461095	up
TCONS_00000621	1499.59738723116	1.10300658197719	0.315635278568703	3.4945605161088	0.000474842946986983	0.00426485377903022	up
TCONS_00046949	97.1627035811877	2.77431161898028	0.798564632252662	3.47412282854834	0.000512526358653735	0.00455100109831851	up
TCONS_00025729	151.075253622053	1.01958854282324	0.293594906023038	3.47277327333204	0.000515110308440798	0.00456875363241361	up
TCONS_00001173	54.8261445979984	1.37288179177457	0.396924005554479	3.45880262358215	0.000542582357958898	0.00479608432702582	up
TCONS_00044832	13.1905589914024	5.02521236210719	1.46470349902249	3.43087346036991	0.000601641179965967	0.00525276444721125	up
TCONS_00016773	23.7877371566895	6.76749956539749	1.99082749987009	3.39934000602217	0.000675486871994987	0.00583232532350147	up
XR_001842057.1	121.709122898832	1.36588588732094	0.408516354665086	3.34352804171263	0.000827203334455073	0.00695514397418329	up
TCONS_00005441	32.8447619509996	1.7848546928105	0.534310607088401	3.34048148985222	0.000836332555248456	0.00700439719904762	up
XR_001842515.1	263.882738383241	1.0958474004164	0.328545896246986	3.33544692822031	0.000851624077372031	0.00711720913431556	up
XR_001841313.1	36.7629664958537	1.67196955365598	0.502033204767537	3.3303963518313	0.000867224433050225	0.00720903374452602	up
TCONS_00028105	52.2417728082502	2.14530889748295	0.645113202926747	3.3254766570427	0.00088267491028442	0.00731412698723485	up
TCONS_00006489	28.8176331346106	2.13781792751308	0.642810967214317	3.32573343727709	0.000881862211868097	0.00731412698723485	up
XR_001842282.1	205.282152244192	1.0317388910121	0.311619925000267	3.31088870845218	0.000930001878062508	0.0076334397848534	up
TCONS_00034389	75.6531544789613	1.25694968726066	0.381423834052756	3.29541464125393	0.000982765546074085	0.00796610993467106	up
TCONS_00045568	60.5303354547366	1.37542407841508	0.41846937713712	3.28679744220421	0.00101333694667554	0.00815470123720149	up
XR_001839044.1	6.83618903115507	5.94386468212659	1.80972834601268	3.28439607813103	0.0010220118153242	0.00820760567825625	up
TCONS_00004579	60.8511452925736	2.24945243124416	0.68531938537271	3.28234175080397	0.00102948752004256	0.00825300807787766	up
TCONS_00056421	38.2736569500202	1.7846572302902	0.547873232928899	3.25742730804628	0.00112427049730959	0.00888276002626605	up
TCONS_00016371	115.81974922317	1.14725225191757	0.353116900481138	3.24893045434638	0.00115839795528655	0.00908807391828225	up
TCONS_00003664	59.295457573112	1.44406067675922	0.444750126336448	3.24690335369754	0.00116668000074445	0.00913470693969649	up
XR_357896.3	99.3533860542978	1.32001010098839	0.406692462630078	3.24572059302966	0.00117153760334028	0.00916355839089181	up
XR_350782.3	26.348976900126	1.8735217774907	0.578338627218466	3.23948927032843	0.00119743971690118	0.00931024273419484	up
XR_001839340.1	6.57017134208639	5.88663971884392	1.82663660679792	3.22266601738763	0.00127003543242207	0.00980638030528267	up
TCONS_00050805	252.534481216342	1.10468415076582	0.343658338289362	3.21448376973666	0.00130679302290992	0.0100405906401358	up
TCONS_00016701	642.668669839158	1.02741275427414	0.319725440527326	3.21342196785972	0.00131163433216807	0.010067888675404	up
TCONS_00038630	19.6396496520619	5.62800358307709	1.7534035178658	3.20975949103112	0.00132846076904325	0.0101472066953118	up
XR_594930.2	32.6538692375157	2.43229560616445	0.762161462730201	3.19131276652526	0.00141627872969913	0.0107132642728645	up
XR_001838081.1	41.5336028410941	3.3190987895535	1.04078878407619	3.18902244176234	0.00142754794711739	0.0107880654340187	up
TCONS_00042381	64.3678568254774	1.85999833253528	0.584696066884152	3.18113706912245	0.00146698203325369	0.0110009573971635	up
XR_001837284.1	47.1353513350425	1.54665242135795	0.48835513539235	3.16706492727951	0.0015398593413248	0.0115033086932237	up
XR_001835898.1	11.2205810655845	3.69029917108377	1.16713286666622	3.16185009991593	0.00156770242089907	0.0116889567909402	up
XR_001840141.1	71.3240113118065	1.42830159419905	0.452442135564984	3.15687130336671	0.00159471712695407	0.0118451707509688	up
TCONS_00009592	121.122141898135	7.71861333148809	2.44698438706377	3.15433697586847	0.00160863224524326	0.0119258561331412	up
XR_001838374.1	5.71576838472053	5.68495912410216	1.80828391155097	3.14384211892156	0.00166745375974482	0.0122688170232072	up
TCONS_00028975	13.3272108227013	6.90617351084603	2.19900296775034	3.14059308337873	0.00168606117738447	0.0123707812582932	up
TCONS_00012922	73.0056699904134	1.10655709927989	0.353663176107916	3.12884454485087	0.00175495127994957	0.0128160647677812	up
TCONS_00003360	3537.88987154868	9.39312484794267	3.02234809476071	3.10788981064947	0.00188428308108925	0.0135828302542725	up
TCONS_00001515	560.21587340174	1.2786591689928	0.411473725621459	3.10751109821558	0.00188669901230488	0.0135877106747929	up
TCONS_00016703	523.935134947641	1.01485928252852	0.328936175187981	3.08527720293626	0.0020336252053999	0.0144608525278092	up
XR_001841037.1	48.3400117713682	1.54753684848262	0.502083544389709	3.08222977186731	0.00205456179646474	0.0145948598887049	up
XR_593781.2	56.6190991465915	1.14434067738424	0.372307871383684	3.07364083690009	0.00211463848246525	0.0149671966503474	up
TCONS_00047075	202.581263629518	1.3131018913795	0.427809083809917	3.06936421191779	0.00214514897426572	0.0150874834247636	up
XR_001838263.1	6.10696137158626	5.78052513222874	1.88359000537606	3.06888713346865	0.00214857747640182	0.0150980075544999	up
TCONS_00047565	71.0869361551993	1.16481197050103	0.380979196717438	3.05741620680915	0.00223254050163743	0.0155343468208325	up
[truncated: 66 more rows]

## Sheet: 02.DElncRNA1_DESeq_result_down
	baseMean	log2FoldChange	lfcSE	stat	pvalue	padj	direction
[truncated: 582 more rows]

## Sheet: 02.DElncRNA1_DESeq_result_not
	baseMean	log2FoldChange	lfcSE	stat	pvalue	padj	direction
[truncated: 6,952 more rows]
