# Supplementary material for: Integrated bioinformatics analysis of retinal ischemia/reperfusion injury in rats with potential key genes
Source: BMC Genomics. 2024 Apr 15;25:367. doi: 10.1186/s12864-024-10288-0 (PMC11017533; doi:10.1186/s12864-024-10288-0)
Supplement: Supplementary file 3 — Supplementary Material 3. [file 12864_2024_10288_MOESM3_ESM.xlsx]

## Sheet: 03.DEcircRNA1_DESeq_result
suplementery table 3 DEcircRNA1_DESeq
	baseMean	log2FoldChange	lfcSE	stat	pvalue	padj	direction
circRNA_10669|Chr8:93334030_93350656_-	18.6367169421915	7.87809789929581	1.4033409154708	5.61381615290026	1.97912490698903e-08	0.000173925496826196	up
circRNA_04581|Chr18:15480332_15490831_+	5.89838842040356	6.21735147021687	1.66254307301885	3.73966339345866	0.000184266840288803	0.809668496229001	up
circRNA_00698|Chr1:194924652_194934956_-	4.07572826075923	-5.32362988204746	1.81090866529618	-2.9397561478766	0.00328470644383201	0.921740612791811	down
circRNA_09623|Chr7:10698747_10699816_-	4.16164091548644	-5.36329559162064	1.82961284649019	-2.9313827796461	0.00337456693434976	0.921740612791811	down
circRNA_03083|Chr14:37579854_37583161_+	3.22539415643967	-4.99556906142687	1.94391536070838	-2.56984905948088	0.0101742834426047	0.921740612791811	down
circRNA_09683|Chr7:30416990_30426040_+	3.19557325062703	-4.96776171092688	1.94841591784709	-2.54964130883103	0.0107833800668508	0.921740612791811	down
circRNA_04385|Chr17:75588946_75604406_+	3.08401069849418	-4.92083486647678	1.96517880951864	-2.50401380405792	0.0122793243233709	0.921740612791811	down
circRNA_05333|Chr2:27713879_27755789_+	5.33350452302892	-3.75263485456985	1.59418063366503	-2.3539583754336	0.0185746909239025	0.921740612791811	down
circRNA_00494|Chr1:154405931_154447475_+	2.74007727173727	-4.75842580686206	2.02605810460159	-2.34861270565474	0.0188434954153614	0.921740612791811	down
circRNA_01230|Chr10:18218676_18238682_-	2.64565208063828	-4.70570591556974	2.03568854556117	-2.31160406430078	0.0207995124619645	0.921740612791811	down
circRNA_00687|Chr1:194917622_194924798_-	280.330528351305	1.01703542667746	0.442547141909861	2.29814031176052	0.0215538045468764	0.921740612791811	up
circRNA_10257|Chr8:33258321_33261725_-	38.8188725802417	8.93612543428489	3.90802460746423	2.28660930568787	0.0222186375958552	0.921740612791811	up
circRNA_11672|ChrX:128550177_128565869_+	2.61594346311594	-4.69101281666755	2.05365177009058	-2.2842299191068	0.0223580220866948	0.921740612791811	down
circRNA_04377|Chr17:75295083_75392493_+	17.1966159235363	2.16178426409525	0.948929265788228	2.27813003775319	0.0227188310812818	0.921740612791811	up
circRNA_11696|ChrX:144328480_144330480_+	37.8353379790765	8.89892594684315	3.90805765273834	2.27707130692091	0.0227819678037813	0.921740612791811	up
circRNA_11660|ChrX:123718252_123720910_-	81.142032029246	1.19528191466251	0.529725649870095	2.25641691119852	0.0240445335248993	0.921740612791811	up
circRNA_00492|Chr1:154405931_154411147_+	2.6878196663588	-4.71445272161721	2.0897747830014	-2.25596210652239	0.0240730043868391	0.921740612791811	down
circRNA_10437|Chr8:64724416_64763815_+	2.56639167114861	-4.6594833133937	2.08826414039362	-2.23127104625539	0.0256631803575099	0.921740612791811	down
circRNA_11121|Chr9:66751637_66770533_+	2.22525576548454	4.81011240349839	2.16355987527634	2.22323979034045	0.0261996350670675	0.921740612791811	up
circRNA_09149|Chr6:73742698_73744458_+	2.54987398283373	-4.64336790763893	2.10219655306959	-2.20881720163548	0.0271873580838249	0.921740612791811	down
circRNA_07435|Chr4:55009241_55011408_-	2.20771126684823	4.79990275105305	2.17543476161616	2.2064107992313	0.0273552495821336	0.921740612791811	up
circRNA_05776|Chr2:170842070_170843772_+	11.4004815080327	2.30862791941685	1.06221241381699	2.17341455379998	0.0297491304356711	0.921740612791811	up
circRNA_05380|Chr2:35086861_35104742_-	2.42844598762353	-4.58610371898065	2.11359565363892	-2.16981129341598	0.0300211444775145	0.921740612791811	down
circRNA_02765|Chr13:95193009_95196402_-	18.395093300209	1.75094780890698	0.808502599459777	2.16566750691578	0.030336603724105	0.921740612791811	up
circRNA_00095|Chr1:29457380_29471715_+	2.41846825625589	-4.56649483632841	2.11490818930516	-2.15919294247411	0.0308352013684456	0.921740612791811	down
circRNA_05847|Chr2:185908549_185922150_+	2.35510458938481	-4.53098396079424	2.11281695570528	-2.14452271814609	0.0319910271203258	0.921740612791811	down
circRNA_03501|Chr15:34395391_34397535_-	2.36497003246216	-4.52952352426062	2.1565871819007	-2.10032015504633	0.0357006874509746	0.921740612791811	down
circRNA_07628|Chr4:96736381_96787475_+	2.01316481397974	4.66747306389867	2.22923811486515	2.09375258424604	0.0362820259999092	0.921740612791811	up
circRNA_08242|Chr5:90813890_90827570_+	2.27189774806874	-4.47572468036396	2.15053785450741	-2.08121176336565	0.0374145273045321	0.921740612791811	down
circRNA_07314|Chr4:11132813_11152065_-	2.24354203725196	-4.46743982571833	2.16016033877209	-2.06810566120189	0.0386300884825162	0.921740612791811	down
circRNA_03471|Chr15:28530007_28542674_+	4.52643781653642	3.3080992539875	1.5999581949119	2.06761605678682	0.0386761409877111	0.921740612791811	up
circRNA_06610|Chr3:22198808_22275991_-	1.9836550044446	4.64832677709121	2.25089332623617	2.06510309614001	0.0389132465460196	0.921740612791811	up
circRNA_11100|Chr9:65361368_65366621_-	2.19004381345823	-4.42730875339798	2.16225793473384	-2.04753960305987	0.0406051325523789	0.921740612791811	down
circRNA_04399|Chr17:76245627_76281678_-	2.17882546367531	-4.42035063727044	2.16149814383012	-2.04504021892783	0.040850893157053	0.921740612791811	down
circRNA_01503|Chr10:67579952_67594751_+	5.02614532345608	3.01918049445582	1.51592432897825	1.99164327449694	0.0464102117255773	0.921740612791811	up
circRNA_05018|Chr19:29642344_29671928_-	6.64745850806318	-2.72324055214561	1.36849092192682	-1.98995879951569	0.0465954742413893	0.921740612791811	down
circRNA_09525|Chr6:133785728_133791177_+	1.86009348154524	4.55094587701479	2.29225270795769	1.98535958152254	0.0471044794684573	0.921740612791811	up
circRNA_09764|Chr7:52745151_52745558_-	2.10683697214215	-4.36779188593712	2.20181899848413	-1.98371977394335	0.0472870879278423	0.921740612791811	down
circRNA_02427|Chr12:47286246_47292049_-	1.84254898290893	4.53874324141457	2.29763150321431	1.97540085738945	0.0482226755877	0.921740612791811	up
circRNA_10514|Chr8:70524346_70532815_+	1.84812817064641	4.54250770478472	2.30475040857648	1.97093259551275	0.0487315861859774	0.921740612791811	up
circRNA_09379|Chr6:111072969_111077776_+	1.83058367201009	4.53022687747697	2.30134248323094	1.96851486055948	0.049008827965989	0.921740612791811	up
circRNA_00951|Chr1:247711959_247745292_+	2.11918183824279	4.7456170991978	2.41493515826467	1.96511160266842	0.049401322002161	0.921740612791811	up
circRNA_09554|Chr6:136059672_136071884_+	2.03360786219373	-4.32957022873174	2.22598057466258	-1.9450170760758	0.0517729231409258	0.921740612791811	not
circRNA_09028|Chr6:38583992_38598578_+	3.93448986713587	-3.28229046902759	1.69933457417441	-1.93151514652271	0.0534193780458845	0.921740612791811	not
circRNA_03547|Chr15:40089240_40164186_-	2.08334280852499	4.71272666148963	2.44151086995293	1.93025012482557	0.0535758535548974	0.921740612791811	not
circRNA_02734|Chr13:92642895_92730574_+	2.07857055621139	4.71006567938256	2.44297968041505	1.92800035020444	0.0538550826158831	0.921740612791811	not
circRNA_04153|Chr17:5559657_5571375_+	3.87825710269503	-3.32129501560924	1.72508751218805	-1.92529074156743	0.0541929952679694	0.921740612791811	not
circRNA_05079|Chr19:37135068_37156898_+	1.97148481373791	-4.27094951558415	2.25105029023346	-1.89731412670536	0.0577864916267996	0.921740612791811	not
circRNA_00696|Chr1:194922013_194934956_-	3.30756411721312	3.44990429909922	1.82424798057872	1.891137792574	0.0586059527519282	0.921740612791811	not
circRNA_11629|ChrX:113402426_113453798_-	4.22719358624278	2.7745894942522	1.4682094914502	1.88977765803138	0.0587877028293525	0.921740612791811	not
circRNA_11587|ChrX:79925629_80009757_+	4.94940302450643	-2.90544569453355	1.5433732631696	-1.88252949812457	0.0597641586389975	0.921740612791811	not
circRNA_05734|Chr2:150755405_150756431_+	1.93191075313822	-4.25372059370969	2.27147645118717	-1.87266770539774	0.0611142855502801	0.921740612791811	not
circRNA_07208|Chr3:172518176_172524861_+	12.5564405092847	7.30797724710277	3.91066929770514	1.86872800811647	0.0616606652721738	0.921740612791811	not
circRNA_01515|Chr10:70579708_70584317_+	1.9605313180708	4.63239418745573	2.48040435584243	1.86759637659256	0.061818351867398	0.921740612791811	not
circRNA_00632|Chr1:185263914_185297636_+	1.90812114686683	-4.22743672182848	2.26534100930391	-1.86613702063668	0.0620221976466651	0.921740612791811	not
circRNA_05137|Chr19:43413899_43415573_+	1.90812114686683	-4.22743672182848	2.26534100930391	-1.86613702063668	0.0620221976466651	0.921740612791811	not
circRNA_06413|Chr20:45512674_45553536_+	1.90812114686683	-4.22743672182848	2.26534100930391	-1.86613702063668	0.0620221976466651	0.921740612791811	not
circRNA_00091|Chr1:28362167_28375861_+	1.91674597152891	-4.24225581823115	2.28813441926323	-1.85402386438343	0.0637357458878265	0.921740612791811	not
circRNA_09931|Chr7:80735996_80745256_+	1.91674597152891	-4.24225581823115	2.28813441926323	-1.85402386438343	0.0637357458878265	0.921740612791811	not
circRNA_10034|Chr7:122834692_122835329_+	8.47269166949418	-2.08230853566876	1.12497241066721	-1.8509863139077	0.0641715220554967	0.921740612791811	not
circRNA_02884|Chr13:107310007_107333625_+	3.65598883793998	3.60979926301807	1.95536867531321	1.84609649760286	0.0648781953142061	0.921740612791811	not
circRNA_09858|Chr7:73834044_73848871_-	16.3546096224989	-1.4495740775017	0.785341381415679	-1.84578848358742	0.0649229234215746	0.921740612791811	not
circRNA_11050|Chr9:51469347_51510006_+	1.90084922891032	-4.22318306171216	2.28870668732378	-1.84522686332095	0.0650045443195371	0.921740612791811	not
circRNA_05025|Chr19:29797919_29835118_-	1.85597582977867	-4.19084836849067	2.28354980152681	-1.83523405782025	0.0664710168628103	0.921740612791811	not
circRNA_06626|Chr3:29584278_29597359_-	1.85597582977867	-4.19084836849067	2.28354980152681	-1.83523405782025	0.0664710168628103	0.921740612791811	not
circRNA_02552|Chr13:50211625_50220923_+	3.49641143372821	3.61911973012614	1.98969598548737	1.8189310108296	0.0689219559949171	0.921740612791811	not
circRNA_06025|Chr2:219382723_219402404_-	1.87844491560543	4.56467623260814	2.52701427750125	1.8063515799055	0.0708634397411404	0.921740612791811	not
circRNA_01393|Chr10:57508985_57541484_+	3.07879250547459	3.33038504785599	1.85117307547092	1.79906735463337	0.0720080268837608	0.921740612791811	not
circRNA_00692|Chr1:194917622_194969252_-	6.97481956447613	2.41921227271928	1.34779991159868	1.79493428653647	0.072664170406835	0.921740612791811	not
circRNA_08761|Chr5:167526171_167558250_+	3.74992277888895	3.00378367083461	1.6758657374016	1.79237727927532	0.0730725518031347	0.921740612791811	not
circRNA_09463|Chr6:125824540_125832694_-	1.82491430555076	-4.15890591540461	2.32124647030374	-1.79166924693715	0.0731859635273204	0.921740612791811	not
circRNA_07285|Chr4:8223840_8241173_-	1.79520568802842	-4.13736333955854	2.31445367968923	-1.7876198499311	0.0738373607369293	0.921740612791811	not
circRNA_02989|Chr14:9421418_9422999_-	1.80642403781133	-4.14590904356941	2.32393181122513	-1.78400632219229	0.0744226378521729	0.921740612791811	not
circRNA_04682|Chr18:31948631_31952267_-	1.74306037094025	-4.09836876441157	2.3266789729148	-1.76146722952383	0.0781593548332056	0.921740612791811	not
circRNA_03456|Chr15:25537445_25581597_+	1.78991548699999	4.50061081691463	2.56036478876248	1.75780062148485	0.0787814395719355	0.921740612791811	not
circRNA_10841|Chr8:122172478_122174075_+	1.73184202115734	-4.08966487349168	2.33526235261034	-1.75126570636498	0.0799001519845456	0.921740612791811	not
circRNA_00711|Chr1:195833189_195866944_-	7.83121774436878	1.9957689805392	1.1494110749375	1.7363404825795	0.0825036492068751	0.921740612791811	not
circRNA_00369|Chr1:119464809_119545970_-	14.1654802872069	1.79036963664073	1.03142315755361	1.73582454837182	0.0825948621376897	0.921740612791811	not
circRNA_09584|Chr6:145546308_145592149_+	2.00513986308665	-4.2960749760872	2.47565367279296	-1.73532955085777	0.0826824504493727	0.921740612791811	not
circRNA_10675|Chr8:94069184_94084373_-	1.71335175341791	-4.07612541089644	2.34945707396048	-1.73492227462803	0.0827545731862891	0.921740612791811	not
circRNA_05450|Chr2:56958080_56962961_-	1.702133403635	-4.06727533594387	2.34558323012305	-1.73401450168558	0.0829155101414597	0.921740612791811	not
circRNA_07623|Chr4:95892497_95912787_+	1.702133403635	-4.06727533594387	2.34558323012305	-1.73401450168558	0.0829155101414597	0.921740612791811	not
circRNA_04659|Chr18:28594893_28597803_+	1.72062367137443	-4.08092252258264	2.35511763026109	-1.73278925440774	0.0831331334660419	0.921740612791811	not
circRNA_09853|Chr7:73289126_73293148_+	1.74205424340466	4.46452915334098	2.57964158242267	1.73067808480127	0.0835091960800363	0.921740612791811	not
circRNA_09199|Chr6:80072205_80097296_-	1.94053557780031	-4.2657106746971	2.4793881730531	-1.72046907420888	0.0853472104973945	0.921740612791811	not
circRNA_09582|Chr6:145431315_145451840_+	1.7309527709084	4.44379514806259	2.58584593662002	1.71850731133314	0.0857041220191884	0.921740612791811	not
circRNA_07526|Chr4:66193731_66212096_+	4.80553449015211	2.33877612015205	1.36619983730382	1.71188434977975	0.0869179833515335	0.921740612791811	not
circRNA_08960|Chr6:27575763_27582987_-	3.47045010480236	-3.00350723846822	1.75756109333764	-1.7089063076405	0.0874683059406534	0.921740612791811	not
circRNA_00676|Chr1:193104517_193114307_+	1.48935200986846	4.23015459272786	2.4765589100563	1.70807751656983	0.0876219601206775	0.921740612791811	not
circRNA_01794|Chr10:96264760_96266403_-	6.38095633969337	-2.35034998215164	1.37941199459697	-1.70387816791339	0.0884038505090256	0.921740612791811	not
circRNA_08372|Chr5:117586102_117592209_+	1.71260133684822	4.42935631078159	2.60061563502584	1.7031952938857	0.0885315270944886	0.921740612791811	not
circRNA_00939|Chr1:245895407_245937626_-	1.70078049692943	-4.05538609789138	2.38130179639414	-1.70301223642975	0.0885657784966564	0.921740612791811	not
circRNA_07004|Chr3:119718050_119723902_+	2.91933504987873	3.24577596637632	1.90680139326181	1.70220977278815	0.0887160514199355	0.921740612791811	not
circRNA_11648|ChrX:119152559_119152714_+	7.99213957195834	6.65559063171568	3.91290312170771	1.70093417207093	0.0889553489526834	0.921740612791811	not
circRNA_01582|Chr10:73759988_73764510_-	1.92661141460626	-4.24101409347259	2.50128205434923	-1.69553612960134	0.0899737624312389	0.921740612791811	not
circRNA_02351|Chr12:37373844_37377849_-	1.69586377363578	4.41672607566848	2.60782503449775	1.69364356014747	0.090333035321481	0.921740612791811	not
circRNA_06932|Chr3:111713473_111723079_+	1.69586377363578	4.41672607566848	2.60782503449775	1.69364356014747	0.090333035321481	0.921740612791811	not
circRNA_03912|Chr16:39873537_39921459_+	1.90688052845157	-4.24178446072998	2.50699625637263	-1.69197877737057	0.0906500201666939	0.921740612791811	not
circRNA_09616|Chr7:9897983_9906503_+	1.90688052845157	-4.24178446072998	2.50699625637263	-1.69197877737057	0.0906500201666939	0.921740612791811	not
circRNA_03851|Chr16:18966065_18966670_-	1.65985352962418	-4.02307003391667	2.37978005636369	-1.6905217871537	0.090928173673732	0.921740612791811	not
circRNA_05981|Chr2:206956638_206958869_-	1.65985352962418	-4.02307003391667	2.37978005636369	-1.6905217871537	0.090928173673732	0.921740612791811	not
circRNA_08534|Chr5:144038462_144038971_+	1.65985352962418	-4.02307003391667	2.37978005636369	-1.6905217871537	0.090928173673732	0.921740612791811	not
circRNA_05070|Chr19:34292209_34346224_+	1.64863517984126	-4.01393650247081	2.39251106541487	-1.6777086469921	0.0934039905576262	0.921740612791811	not
circRNA_03535|Chr15:38217599_38244652_-	1.91071467198766	-4.22344641816598	2.5178154513858	-1.67742493431813	0.0934594169290818	0.921740612791811	not
circRNA_11304|Chr9:100749822_100757834_+	1.67831927499947	4.4030119649273	2.6323651056974	1.67264486047075	0.0943972300402834	0.921740612791811	not
circRNA_03989|Chr16:63915078_63933482_+	1.90676824016127	-4.2199896244503	2.52499288921607	-1.67128772618464	0.094664859592152	0.921740612791811	not
circRNA_02922|Chr13:113735261_113748416_+	21.5784298145143	1.18946423583386	0.711752864184963	1.67117590344498	0.0946869383440795	0.921740612791811	not
circRNA_04959|Chr19:15504040_15516663_-	1.63014491210184	-3.99962867896314	2.39955484273476	-1.66682111520518	0.0955499803029459	0.921740612791811	not
circRNA_01860|Chr10:109538558_109540047_+	1.87446609751809	-4.20397068811824	2.52267907789291	-1.66647066801285	0.0956197056857537	0.921740612791811	not
circRNA_06514|Chr3:8887351_8892631_+	1.87446609751809	-4.20397068811824	2.52267907789291	-1.66647066801285	0.0956197056857537	0.921740612791811	not
circRNA_09689|Chr7:30727478_30735182_+	129.693309324619	0.799165704819571	0.480409030213864	1.66351099700146	0.0962101914068774	0.921740612791811	not
circRNA_11534|ChrX:54275711_54283885_-	1.88235896117089	-4.21108736732269	2.53896320419617	-1.65858542587895	0.0971993605645121	0.921740612791811	not
circRNA_09391|Chr6:112957429_112984111_+	1.85005681852772	-4.19506085639771	2.5326799112865	-1.65637230259657	0.0976464465592133	0.921740612791811	not
circRNA_10727|Chr8:104504801_104514522_-	4.79049372768567	-2.53992269213295	1.5344817040099	-1.65523165606709	0.0978775162036497	0.921740612791811	not
circRNA_11042|Chr9:50929639_50942793_+	4.21063147231972	-2.6381523216081	1.59628899730653	-1.65267838471576	0.0983963357941397	0.921740612791811	not
circRNA_11206|Chr9:81734340_81749099_-	1.81640176917898	-4.17021745276436	2.53172785036715	-1.64718235894099	0.099520568702325	0.921740612791811	not
circRNA_00483|Chr1:144710109_144726484_+	3.18424666134967	-2.99744754131705	1.82237565660092	-1.64480222859641	0.100010602452696	0.921740612791811	not
circRNA_10006|Chr7:114555889_114611317_-	1.60733434503034	4.34570759090176	2.64797401341025	1.64114434994211	0.100767454384656	0.921740612791811	not
circRNA_00956|Chr1:247931326_247945662_-	1.57799959501367	-3.95668947924325	2.41188882795124	-1.64049413612659	0.100902466705362	0.921740612791811	not
circRNA_09547|Chr6:135672583_135696475_+	1.59536903413151	4.33579724761631	2.64666590135604	1.63821102066371	0.101377681450092	0.921740612791811	not
circRNA_11209|Chr9:82440796_82441393_+	1.58921794479658	-3.96626676770575	2.42301572180117	-1.63691334398664	0.101648577342962	0.921740612791811	not
circRNA_10960|Chr9:20596863_20599410_-	1.82232078042993	-4.16596903559795	2.54873508993969	-1.63452414181519	0.10214884131974	0.921740612791811	not
circRNA_05368|Chr2:31816052_31816763_-	1.58340372323267	4.32579746731668	2.65247036381492	1.63085609789626	0.102920687185428	0.921740612791811	not
circRNA_08934|Chr6:23270238_23279721_-	1.55556289544784	-3.93740346853924	2.42104018801585	-1.62632718284867	0.103880072114139	0.921740612791811	not
circRNA_07343|Chr4:22084945_22091386_+	36.7459632423286	-3.03395174388107	1.86828467841333	-1.6239236872925	0.104392096442851	0.921740612791811	not
circRNA_03982|Chr16:60310912_60317529_+	3.12950781914067	-2.97930641908058	1.83472337092202	-1.62384502552195	0.104408887823901	0.921740612791811	not
circRNA_01286|Chr10:37764317_37764822_+	3.16465679072125	-2.93466908014959	1.81508962403628	-1.6168177269526	0.105917631750139	0.921740612791811	not
circRNA_03361|Chr14:115183821_115195697_+	1.7879337700719	-4.13392920127276	2.56862201211806	-1.60939569223109	0.107529846632928	0.921740612791811	not
circRNA_00472|Chr1:143107055_143128651_+	1.53707262770842	-3.92233101708438	2.44453841570251	-1.60452827899503	0.108597656215	0.921740612791811	not
circRNA_05983|Chr2:206956965_206958869_-	1.56591612757507	4.29714931231691	2.69315337866191	1.59558283845383	0.110581961597232	0.921740612791811	not
circRNA_02589|Chr13:56114438_56183125_+	10.3595771582115	1.49025907016819	0.934446264260412	1.59480446031607	0.110755969330307	0.921740612791811	not
circRNA_04255|Chr17:24052253_24058139_-	1.54837162893876	4.28213299727587	2.68708903339876	1.59359550206627	0.11102666258232	0.921740612791811	not
circRNA_06709|Chr3:54516976_54566332_-	1.54837162893876	4.28213299727587	2.68708903339876	1.59359550206627	0.11102666258232	0.921740612791811	not
circRNA_01529|Chr10:71332822_71338855_+	1.78263443153994	-4.12114169534366	2.58816967914916	-1.5922996581501	0.111317389730748	0.921740612791811	not
circRNA_01557|Chr10:72359922_72371397_-	3.20999942406524	2.84413115027901	1.7879403700487	1.59073042810793	0.11167025598339	0.921740612791811	not
circRNA_04060|Chr16:87439652_87518187_+	1.53082713030244	4.26704697388247	2.69179828340777	1.58520309645211	0.112920197224173	0.921740612791811	not
circRNA_10539|Chr8:72052775_72057685_+	1.53082713030244	4.26704697388247	2.69179828340777	1.58520309645211	0.112920197224173	0.921740612791811	not
circRNA_11366|Chr9:115079510_115109175_-	1.50341757835968	-3.89259412410981	2.45909436196053	-1.58293808660779	0.113435576730458	0.921740612791811	not
circRNA_08464|Chr5:129413066_129491380_+	4.28558697235485	-2.30944907342288	1.46039849813039	-1.58138280502168	0.11379053664036	0.921740612791811	not
circRNA_04257|Chr17:25695158_25698516_+	1.71470466012348	-4.08573628652038	2.59161002191711	-1.57652434277052	0.11490501326549	0.921740612791811	not
circRNA_07247|Chr4:3987482_3988554_+	1.73443554627817	-4.08451222688753	2.59297269120867	-1.57522377336863	0.115204801601039	0.921740612791811	not
circRNA_05146|Chr19:46596136_46615244_+	1.51328263166613	4.2518436366409	2.70523962964837	1.57170684254451	0.116018554563106	0.921740612791811	not
circRNA_06363|Chr20:37560453_37630229_-	1.51328263166613	4.2518436366409	2.70523962964837	1.57170684254451	0.116018554563106	0.921740612791811	not
circRNA_00243|Chr1:82196936_82198223_+	1.51247569624226	4.25072438677116	2.7056330551685	1.57106462705692	0.116167637981854	0.921740612791811	not
circRNA_07736|Chr4:129674507_129679017_-	1.51247569624226	4.25072438677116	2.7056330551685	1.57106462705692	0.116167637981854	0.921740612791811	not
circRNA_11181|Chr9:73429545_73433288_+	1.7371413596893	-4.10321052767126	2.61463596332131	-1.56932383139833	0.116572502074223	0.921740612791811	not
circRNA_02024|Chr11:46644895_46683499_-	1.49219922857676	-3.88245325124568	2.48176603245247	-1.56439132475718	0.11772569677635	0.921740612791811	not
circRNA_08600|Chr5:148835226_148847692_+	1.68104961077474	-4.05890192143341	2.59584287977959	-1.5636161776394	0.117907733356626	0.921740612791811	not
circRNA_03897|Chr16:36001374_36055349_+	1.30677086789881	4.0409686704663	2.59630666394487	1.55642964931052	0.119605959387833	0.921740612791811	not
circRNA_04724|Chr18:44477275_44505692_+	1.30677086789881	4.0409686704663	2.59630666394487	1.55642964931052	0.119605959387833	0.921740612791811	not
circRNA_04069|Chr17:698933_739440_+	1.48296588670711	4.22460221502768	2.71722167445905	1.55475066857352	0.120005462129106	0.921740612791811	not
circRNA_04654|Chr18:27956412_27984766_+	1.48296588670711	4.22460221502768	2.71722167445905	1.55475066857352	0.120005462129106	0.921740612791811	not
circRNA_06530|Chr3:11207543_11215339_+	1.48296588670711	4.22460221502768	2.71722167445905	1.55475066857352	0.120005462129106	0.921740612791811	not
circRNA_06964|Chr3:112896028_112899649_-	1.47235605413177	-3.85287544524429	2.47960545544838	-1.55382600759264	0.120225925098608	0.921740612791811	not
circRNA_07145|Chr3:153005835_153065992_-	1.49573813302982	4.2364900354014	2.72942011603706	1.55215754823135	0.120624530923656	0.921740612791811	not
circRNA_05550|Chr2:102154082_102164434_-	8.70972450378887	1.74862081155509	1.12895967001061	1.5488780139849	0.121411047088431	0.921740612791811	not
circRNA_08485|Chr5:136420692_136471341_+	20.2134906298623	-1.4357373885846	0.928977352527025	-1.54550311122125	0.122224616935109	0.921740612791811	not
circRNA_04605|Chr18:17496797_17556889_+	1.45386578639234	-3.83692355087896	2.49277707186564	-1.53921648035993	0.123751455562642	0.921740612791811	not
circRNA_09193|Chr6:78260959_78298091_+	1.45386578639234	-3.83692355087896	2.49277707186564	-1.53921648035993	0.123751455562642	0.921740612791811	not
circRNA_03668|Chr15:70790038_70792497_+	1.27726105836367	4.0114669814018	2.61366933168412	1.5348027896157	0.124832277372781	0.921740612791811	not
circRNA_00523|Chr1:162688794_162693129_+	1.45345607717196	4.19802534156256	2.73789869498112	1.53330192576446	0.125201480354389	0.921740612791811	not
circRNA_05635|Chr2:127509319_127515752_+	1.45345607717196	4.19802534156256	2.73789869498112	1.53330192576446	0.125201480354389	0.921740612791811	not
circRNA_06712|Chr3:55157605_55165724_+	1.64604165472043	-4.02135270345288	2.63890200171401	-1.52387345223163	0.127540326357304	0.921740612791811	not
circRNA_07398|Chr4:31220330_31320090_+	1.43671851395952	4.18321755161889	2.76228808190659	1.51440307005616	0.12992364110322	0.921740612791811	not
circRNA_10386|Chr8:60814789_60817064_-	1.41278789216186	4.16097154790732	2.75678971835067	1.50935398525671	0.131208345526336	0.921740612791811	not
circRNA_06022|Chr2:218919131_218937634_-	1.42394626763682	4.17091648868109	2.76967360043009	1.50592347344951	0.132086819908565	0.921740612791811	not
circRNA_03576|Chr15:48231960_48241781_-	2.76707065286811	3.16453599091857	2.10509371029027	1.50327559074898	0.132767991850835	0.921740612791811	not
circRNA_08637|Chr5:150850432_150865550_+	18.4847549532708	1.14343419117636	0.761569065498029	1.50141890339074	0.133247247606309	0.921740612791811	not
circRNA_11086|Chr9:61355085_61359768_-	2.94017877974999	-2.81956815401484	1.88076963731437	-1.49915656764909	0.13383301943446	0.921740612791811	not
circRNA_00992|Chr1:255727112_255812527_-	1.40082258126302	4.14967343852096	2.7686205430279	1.4988234660654	0.133919435242057	0.921740612791811	not
circRNA_05950|Chr2:199880862_199882743_-	4.20801381460564	-2.19678818005233	1.46751340580655	-1.49694590274967	0.134407334854573	0.921740612791811	not
circRNA_02868|Chr13:107185672_107231299_+	7.98278869297989	1.51915604863452	1.01701610747865	1.49373843488158	0.135243998518884	0.921740612791811	not
circRNA_03377|Chr15:954140_977590_+	19.9215469797946	1.08807587987844	0.728950810614937	1.49266022348004	0.135526150375929	0.921740612791811	not
circRNA_05383|Chr2:37974029_38014366_-	1.57935250171923	-3.96742870386976	2.65915092100302	-1.4919907977142	0.135701557769986	0.921740612791811	not
circRNA_05409|Chr2:45801786_45859187_+	1.37928376973835	-3.76719798072877	2.52950753568063	-1.48930095190055	0.136408137188019	0.921740612791811	not
circRNA_07528|Chr4:66193731_66219277_+	1.37928376973835	-3.76719798072877	2.52950753568063	-1.48930095190055	0.136408137188019	0.921740612791811	not
circRNA_03428|Chr15:15650971_15667775_+	2.98253969497913	-2.75302207810869	1.84970406969362	-1.4883581234509	0.136656474100578	0.921740612791811	not
circRNA_05094|Chr19:39176540_39195019_+	1.59908338787393	-3.96581905627888	2.66563261337608	-1.48775905440926	0.136814447448766	0.921740612791811	not
circRNA_08001|Chr5:14282912_14297862_-	3.72482640879654	-2.52361693899406	1.69852369030774	-1.48577082168152	0.137339750482332	0.921740612791811	not
circRNA_11192|Chr9:73766839_73799430_-	12.679531502409	1.5249782710885	1.02683264447982	1.48512835006433	0.13750982744773	0.921740612791811	not
circRNA_02905|Chr13:109457218_109471561_-	1.40036756259861	-3.77413118663977	2.54525629217116	-1.48280988372309	0.13812492934021	0.921740612791811	not
circRNA_05024|Chr19:29783962_29835118_-	1.57405316318727	-3.95265477562356	2.66895800629333	-1.48097301130378	0.138613765468152	0.921740612791811	not
circRNA_10731|Chr8:106605552_106610356_-	1.5456974523705	-3.93825640796097	2.66994824323413	-1.47503099280701	0.140204211214874	0.921740612791811	not
circRNA_01265|Chr10:35815476_35819778_-	19.4921670459389	-1.12035274028317	0.7604983295285	-1.47318238158101	0.14070186443995	0.921740612791811	not
circRNA_00684|Chr1:194915054_194917768_-	6.0872119940963	1.86125794457232	1.2643366276345	1.47212214207116	0.140987897235565	0.921740612791811	not
circRNA_05099|Chr19:39194877_39199683_+	5.23972210234726	-1.96770610287071	1.33873686738275	-1.46982289859366	0.1416097256856	0.921740612791811	not
circRNA_05676|Chr2:139502624_139520450_-	12.5635540581328	-1.25836556059903	0.856483547446153	-1.46922327270758	0.141772239913241	0.921740612791811	not
circRNA_08422|Chr5:123824724_123825786_+	1.60100512484769	4.3286114027704	2.95246613464192	1.46610027189876	0.142620971677863	0.921740612791811	not
circRNA_04562|Chr18:8205065_8207099_-	1.55815642056868	-3.93084830724419	2.68280044091795	-1.46520339242944	0.142865434324175	0.921740612791811	not
circRNA_09056|Chr6:44055353_44060029_+	1.55815642056868	-3.93084830724419	2.68280044091795	-1.46520339242944	0.142865434324175	0.921740612791811	not
circRNA_07852|Chr4:158334034_158360021_+	11.7139995860375	-1.50268911600542	1.02602275494305	-1.46457679302524	0.143036417403774	0.921740612791811	not
circRNA_00686|Chr1:194917622_194922158_-	2.93642196387907	5.21143336230643	3.56107507332849	1.46344383507629	0.143345971466417	0.921740612791811	not
circRNA_03633|Chr15:60892679_60895084_-	1.55420998874228	-3.92653587374569	2.68729608179111	-1.46114747100312	0.143974975030113	0.921740612791811	not
circRNA_09111|Chr6:60609626_60618957_+	1.36579048696911	4.10005998925469	2.81460319358712	1.45670977656687	0.14519650992571	0.921740612791811	not
circRNA_04896|Chr18:77466020_77520779_-	1.34822224551044	-3.72370017272024	2.55932177084004	-1.45495584617248	0.145681485579704	0.921740612791811	not
circRNA_09398|Chr6:115092099_115117832_-	1.34822224551044	-3.72370017272024	2.55932177084004	-1.45495584617248	0.145681485579704	0.921740612791811	not
circRNA_03146|Chr14:66841542_66886417_-	1.52326075280467	-3.91828137811335	2.69813933317226	-1.45221609942084	0.146441527563793	0.921740612791811	not
circRNA_00828|Chr1:218992131_218994138_+	1.34824598833279	4.08291617068084	2.81368453665193	1.45109237282841	0.146754140078264	0.921740612791811	not
circRNA_05517|Chr2:84361142_84394099_-	1.34824598833279	4.08291617068084	2.81368453665193	1.45109237282841	0.146754140078264	0.921740612791811	not
circRNA_10295|Chr8:48583631_48597919_-	1.34824598833279	4.08291617068084	2.81368453665193	1.45109237282841	0.146754140078264	0.921740612791811	not
circRNA_05020|Chr19:29664470_29671928_-	1.52190784609911	-3.90740721476948	2.70502742832105	-1.44449818654694	0.148598889478324	0.921740612791811	not
circRNA_04202|Chr17:10090031_10107746_+	1.33070148969648	4.06564714205827	2.82510599926107	1.43911313172733	0.150118472033074	0.921740612791811	not
circRNA_08681|Chr5:156463243_156484234_+	1.33070148969648	4.06564714205827	2.82510599926107	1.43911313172733	0.150118472033074	0.921740612791811	not
circRNA_05812|Chr2:183520240_183558410_-	7.72204778205071	-1.66554757069658	1.15775721817803	-1.43859830415712	0.150264367122834	0.921740612791811	not
circRNA_05665|Chr2:128599095_128626488_-	3.61422126969681	2.46981996885397	1.72283884893346	1.4335757348303	0.151693372155938	0.921740612791811	not
circRNA_08486|Chr5:136420692_136510629_+	1.50206467165411	-3.88039772725517	2.71136942317729	-1.43115788430924	0.15238497078737	0.921740612791811	not
circRNA_08787|Chr5:172949060_172965700_+	10.2431161745063	1.32360485493076	0.926168268114139	1.429119200581	0.152969975761754	0.921740612791811	not
circRNA_09754|Chr7:50173693_50232687_-	1.31235005563629	4.04687769231212	2.83681108965257	1.42655875362069	0.153707120288906	0.921740612791811	not
circRNA_11451|ChrX:20536445_20542306_+	1.31235005563629	4.04687769231212	2.83681108965257	1.42655875362069	0.153707120288906	0.921740612791811	not
circRNA_06542|Chr3:11850960_11859347_-	2.30141362942454	2.86876858164268	2.01179829651484	1.42597226899556	0.153876346857721	0.921740612791811	not
circRNA_06203|Chr20:7549783_7568587_+	3.80238717151327	5.58253754420099	3.91967368433939	1.42423527920331	0.154378375554546	0.921740612791811	not
circRNA_03045|Chr14:23559063_23561078_+	1.29607692842228	-3.67166597563794	2.58833938506964	-1.41854116844849	0.156032828196496	0.921740612791811	not
circRNA_06212|Chr20:9195640_9213292_-	1.29607692842228	-3.67166597563794	2.58833938506964	-1.41854116844849	0.156032828196496	0.921740612791811	not
circRNA_01627|Chr10:80968085_81004971_+	3.47396526643306	-2.40858604502832	1.69860758306755	-1.41797674108966	0.156197555454164	0.921740612791811	not
circRNA_01222|Chr10:16724062_16727861_-	3.42561036553838	-2.47592222776418	1.74639164672493	-1.41773595425022	0.156267868854489	0.921740612791811	not
circRNA_02041|Chr11:47165426_47169764_+	2.75995322221409	-2.71712604153751	1.9184214811199	-1.41633424577343	0.156677665727273	0.921740612791811	not
circRNA_11679|ChrX:135406401_135419614_-	2.72161978002967	-2.68853451171999	1.90157841723755	-1.41384361925272	0.157407823133274	0.921740612791811	not
circRNA_05568|Chr2:111771932_111772738_-	3.02313231724948	-2.92571108021876	2.07037329685425	-1.41313215576346	0.157616870061844	0.921740612791811	not
circRNA_08729|Chr5:166001130_166003527_-	5.39975129507196	1.810161241249	1.28147188881905	1.41256414365607	0.157783918103898	0.921740612791811	not
circRNA_02735|Chr13:92652136_92672818_+	2.39506466113148	4.91726887271862	3.48168338850555	1.41232510944347	0.157854256331476	0.921740612791811	not
circRNA_00660|Chr1:189679087_189685094_+	1.50465819677494	-3.87399212034774	2.7456993163724	-1.41093094107116	0.158264977784355	0.921740612791811	not
circRNA_01030|Chr1:261211388_261216967_-	1.50465819677494	-3.87399212034774	2.7456993163724	-1.41093094107116	0.158264977784355	0.921740612791811	not
circRNA_00199|Chr1:64725487_64732312_+	1.47630248595817	-3.858443402034	2.73642290672602	-1.41003183117277	0.158530284104247	0.921740612791811	not
circRNA_01304|Chr10:39727635_39776713_+	1.28284024610115	4.01682916528772	2.85756568696127	1.40568218033133	0.159818520725218	0.921740612791811	not
circRNA_01586|Chr10:73952261_73985026_-	1.28284024610115	4.01682916528772	2.85756568696127	1.40568218033133	0.159818520725218	0.921740612791811	not
circRNA_03533|Chr15:38130856_38151304_-	1.28284024610115	4.01682916528772	2.85756568696127	1.40568218033133	0.159818520725218	0.921740612791811	not
circRNA_07212|Chr3:175512077_175535023_+	1.28284024610115	4.01682916528772	2.85756568696127	1.40568218033133	0.159818520725218	0.921740612791811	not
circRNA_09523|Chr6:133784834_133791177_+	1.28284024610115	4.01682916528772	2.85756568696127	1.40568218033133	0.159818520725218	0.921740612791811	not
circRNA_06144|Chr2:252274389_252283773_+	1.44400034331499	-3.83852952536764	2.73738351066486	-1.40226223706423	0.160836952635586	0.921740612791811	not
circRNA_07595|Chr4:86427496_86445598_-	2.83129079395629	-2.65723919858207	1.89567469580158	-1.40173796931887	0.160993507893284	0.921740612791811	not
circRNA_09066|Chr6:49198513_49231465_-	3.12054835894993	2.27055105479117	1.62307563592997	1.3989188208658	0.161837327984531	0.921740612791811	not
circRNA_00476|Chr1:143712491_143718900_-	4.97959686510709	1.7504199150626	1.25221600684697	1.39785780208168	0.162155772610144	0.921740612791811	not
circRNA_00212|Chr1:73803823_73812792_+	1.44991935456594	-3.83281685917825	2.74234766072004	-1.39764075652315	0.162220972931909	0.921740612791811	not
circRNA_02569|Chr13:52223578_52232928_-	1.44991935456594	-3.83281685917825	2.74234766072004	-1.39764075652315	0.162220972931909	0.921740612791811	not
circRNA_07635|Chr4:96762506_96767151_+	1.44991935456594	-3.83281685917825	2.74234766072004	-1.39764075652315	0.162220972931909	0.921740612791811	not
circRNA_09676|Chr7:28987514_28992637_+	1.44991935456594	-3.83281685917825	2.74234766072004	-1.39764075652315	0.162220972931909	0.921740612791811	not
circRNA_01637|Chr10:81798931_81799587_+	1.26636831089993	-3.64175124880466	2.60587372217665	-1.39751639452535	0.162258340096264	0.921740612791811	not
circRNA_10340|Chr8:57791873_57797597_-	2.79628283790199	-2.62938052396972	1.88674153899444	-1.39360928332085	0.163435623648138	0.921740612791811	not
circRNA_00193|Chr1:63842808_63920657_+	4.4604763665311	-5.45405985274615	3.91544309648225	-1.39296108214323	0.16363155962772	0.921740612791811	not
circRNA_09862|Chr7:74318804_74358584_+	3.64210774630124	-2.3791803626135	1.70905390090131	-1.39210376065891	0.163890979630234	0.921740612791811	not
circRNA_00854|Chr1:221158617_221158790_-	26.1362101064624	-1.03134013600679	0.741642096940698	-1.39061703786921	0.164341586989395	0.921740612791811	not
circRNA_10070|Chr7:127100247_127104943_+	1.42156364374917	-3.81734005785347	2.74576604273049	-1.39026413701925	0.164448683808608	0.921740612791811	not
circRNA_01734|Chr10:93438715_93451644_+	1.25514996111702	-3.62980548721003	2.61264559491909	-1.38932180249363	0.16473491698099	0.921740612791811	not
circRNA_07643|Chr4:99489315_99494425_+	1.25514996111702	-3.62980548721003	2.61264559491909	-1.38932180249363	0.16473491698099	0.921740612791811	not
circRNA_06897|Chr3:104816866_104818862_+	129.231350879225	0.654439117512858	0.471178538598129	1.38894084492892	0.164850738887881	0.921740612791811	not
circRNA_03243|Chr14:84742438_84766181_-	3.59723434716959	-2.35936833990433	1.69948006955841	-1.38828832545085	0.165049265750876	0.921740612791811	not
circRNA_07402|Chr4:33929479_33934304_+	5.47991468131047	1.8454383829791	1.3327033439375	1.38473306259345	0.166134105393826	0.921740612791811	not
circRNA_05708|Chr2:145397843_145414215_-	3.40213589030135	5.4218709951309	3.92119215639038	1.38270984406996	0.166753852266016	0.921740612791811	not
circRNA_04316|Chr17:53963185_53966929_+	1.41034529396626	-3.8065719492271	2.75672054038025	-1.38083345535708	0.167330174331503	0.921740612791811	not
circRNA_05369|Chr2:32632863_32636300_-	1.41034529396626	-3.8065719492271	2.75672054038025	-1.38083345535708	0.167330174331503	0.921740612791811	not
circRNA_01838|Chr10:104706087_104713428_-	1.25413737198988	3.98748173099252	2.88998713131837	1.37975760783872	0.167661289028796	0.921740612791811	not
circRNA_05186|Chr19:60234297_60277464_+	1.25413737198988	3.98748173099252	2.88998713131837	1.37975760783872	0.167661289028796	0.921740612791811	not
circRNA_00512|Chr1:161928871_161932898_+	1.24217206109104	3.97480628714632	2.88662904147399	1.37697162677913	0.168521020231288	0.921740612791811	not
circRNA_11158|Chr9:70258626_70268898_+	1.24217206109104	3.97480628714632	2.88662904147399	1.37697162677913	0.168521020231288	0.921740612791811	not
circRNA_00249|Chr1:84060848_84061187_+	1.24393161133411	-3.61772555715934	2.63213302168428	-1.37444632446592	0.169303163048258	0.921740612791811	not
circRNA_04431|Chr17:80521386_80529452_-	1.24393161133411	-3.61772555715934	2.63213302168428	-1.37444632446592	0.169303163048258	0.921740612791811	not
circRNA_04490|Chr17:90409044_90434561_-	1.43007618012095	-3.80434757712569	2.77038711717132	-1.37321876554569	0.169684347594395	0.921740612791811	not
circRNA_10565|Chr8:73720946_73737419_+	1.43007618012095	-3.80434757712569	2.77038711717132	-1.37321876554569	0.169684347594395	0.921740612791811	not
circRNA_04005|Chr16:71013767_71016529_+	11.4583759495835	-1.20703205691738	0.879564098358096	-1.37230709981294	0.169967856360899	0.921740612791811	not
circRNA_06502|Chr3:7746798_7751881_-	2.16542921099037	4.77282248673968	3.48242148961502	1.37054704635059	0.170516199971208	0.921740612791811	not
circRNA_09475|Chr6:126864143_126923394_+	6.8405149530779	1.5076365576155	1.1003765403736	1.37010968727454	0.170652664303684	0.921740612791811	not
circRNA_10229|Chr8:26267895_26271172_-	6.90672711226402	-1.50482523398832	1.1055764728054	-1.36112270024146	0.17347491704211	0.921740612791811	not
circRNA_11592|ChrX:82845576_82846306_-	25.3643122691482	1.00656039311015	0.739660699334055	1.36084071252724	0.1735640328335	0.921740612791811	not
circRNA_04025|Chr16:71849834_71853546_+	3.47445344525383	-2.30501141160001	1.69472291939884	-1.36011107492289	0.173794776936214	0.921740612791811	not
circRNA_02403|Chr12:41157218_41200958_+	3.42867608626037	-5.07600076759477	3.73342976404776	-1.35960794454357	0.173954022757338	0.921740612791811	not
circRNA_05350|Chr2:29105950_29114770_-	5.76388020280422	-1.76348915045904	1.29776287271942	-1.35886854796802	0.174188246957434	0.921740612791811	not
circRNA_03973|Chr16:54952437_54953007_-	2.1083610987879	2.8147533472398	2.07788240710597	1.35462591030843	0.17553677400564	0.921740612791811	not
circRNA_08602|Chr5:148844953_148847692_+	1.21824143929338	3.94899708652991	2.91629105895665	1.35411624103896	0.17569929548524	0.921740612791811	not
circRNA_05960|Chr2:202970800_202998292_-	5.27687675898057	1.79475432965369	1.32780860421936	1.35166644044218	0.176482045419499	0.921740612791811	not
circRNA_00385|Chr1:122678291_122688463_-	2.33155352278894	2.99577187049504	2.22159796835398	1.34847614787596	0.177505286759093	0.921740612791811	not
circRNA_09503|Chr6:132061415_132075882_-	2.87678233684708	-4.82654276079833	3.57929111265303	-1.34846331546942	0.177509411474691	0.921740612791811	not
circRNA_09162|Chr6:75959532_75965681_-	2.38988615505127	2.94087926913931	2.18175810915759	1.34794011159873	0.17767764548433	0.921740612791811	not
circRNA_08240|Chr5:90040536_90063651_-	1.22408843688911	-3.58182004516425	2.65742791653843	-1.3478521930446	0.177705926973382	0.921740612791811	not
circRNA_06019|Chr2:213064653_213065395_-	6.13605266101606	1.67613593086741	1.243852824326	1.34753557501922	0.177807803884242	0.921740612791811	not
circRNA_02766|Chr13:95193009_95208329_-	2.75487376359662	2.50334548022984	1.86003099902131	1.34586223646112	0.17834694956673	0.921740612791811	not
circRNA_04128|Chr17:5524117_5548199_+	6.36163082346944	-1.65862478527496	1.23368831681727	-1.344443943146	0.178804872011258	0.921740612791811	not
circRNA_08968|Chr6:28019769_28051704_+	2.59353953958195	-2.60653814993872	1.93916827264677	-1.34415263837886	0.178899033354825	0.921740612791811	not
circRNA_06926|Chr3:111249502_111253236_-	1.37793086303278	-3.75405436112336	2.79457386348326	-1.34333696102209	0.179162889092867	0.921740612791811	not
circRNA_10699|Chr8:94725468_94730732_+	1.37793086303278	-3.75405436112336	2.79457386348326	-1.34333696102209	0.179162889092867	0.921740612791811	not
circRNA_01496|Chr10:66957634_66970781_+	1.40087948424173	4.13572709000515	3.08400526462656	1.3410246530516	0.179912448511926	0.921740612791811	not
circRNA_04012|Chr16:71103627_71106610_+	1.40087948424173	4.13572709000515	3.08400526462656	1.3410246530516	0.179912448511926	0.921740612791811	not
circRNA_05437|Chr2:55939983_55962855_+	1.40087948424173	4.13572709000515	3.08400526462656	1.3410246530516	0.179912448511926	0.921740612791811	not
circRNA_11233|Chr9:92380210_92405119_-	1.40087948424173	4.13572709000515	3.08400526462656	1.3410246530516	0.179912448511926	0.921740612791811	not
circRNA_01216|Chr10:16672916_16673194_+	3.87814076560888	-5.25142718982145	3.91674976971716	-1.34076147279653	0.179997908707994	0.921740612791811	not
circRNA_06870|Chr3:94396940_94398038_-	132.795267565923	-0.6276323345352	0.468202358666443	-1.3405151061666	0.180077936496426	0.921740612791811	not
circRNA_03924|Chr16:39909264_39928673_+	2.64235592073259	2.81458061472796	2.10903536725368	1.33453457368665	0.182028723888539	0.921740612791811	not
circRNA_02652|Chr13:74485162_74513464_-	18.8027093092623	0.998077984765439	0.748145535846464	1.33406929125922	0.182181148850607	0.921740612791811	not
circRNA_10444|Chr8:65512391_65580300_-	4.23144706555082	1.91766365357147	1.43905101454015	1.33258907029385	0.182666693875543	0.921740612791811	not
circRNA_02997|Chr14:10477024_10496214_+	2.49762042625112	-2.6089227537917	1.95957990071908	-1.33136839831555	0.183067822369215	0.921740612791811	not
circRNA_06669|Chr3:46525736_46558304_-	2.06688597835392	2.7872778177332	2.10024139735614	1.32712259706999	0.184468131442924	0.921740612791811	not
circRNA_09238|Chr6:93404013_93407172_+	2.62078087772231	2.51603222038866	1.89828109788694	1.32542657838682	0.185029706495464	0.921740612791811	not
circRNA_01271|Chr10:35898838_35901897_-	1.36492664856652	4.11336267622007	3.10363504419406	1.32533710234871	0.185059368324308	0.921740612791811	not
circRNA_06220|Chr20:12564372_12593991_+	1.36492664856652	4.11336267622007	3.10363504419406	1.32533710234871	0.185059368324308	0.921740612791811	not
circRNA_01619|Chr10:76391517_76399491_-	1.58651213138545	-3.94999611439093	2.9825533401857	-1.32436730004802	0.185381089171851	0.921740612791811	not
circRNA_05431|Chr2:53159875_53185928_-	2.27259080669736	2.94626799498824	2.22573763466677	1.32372654759434	0.185593878312762	0.921740612791811	not
circRNA_00796|Chr1:215905137_215907047_-	4.91860126568665	-1.78116217835881	1.34647107665558	-1.32283731098252	0.185889486384516	0.921740612791811	not
circRNA_08950|Chr6:26402183_26470665_+	1.18316146958386	-3.53713350414985	2.67617108213036	-1.32171426848171	0.186263315526879	0.921740612791811	not
circRNA_05777|Chr2:170842070_170905590_+	4.43057615477742	-1.8722309072838	1.41656919490088	-1.32166569343957	0.186279497313182	0.921740612791811	not
circRNA_06871|Chr3:94397499_94398038_-	2.11285261806014	4.73453636131065	3.58859163980489	1.31932993121727	0.187058835538594	0.921740612791811	not
circRNA_07996|Chr5:12171585_12172003_-	1.34095032755393	-3.71868176675267	2.82448678753274	-1.31658670989962	0.18797719600942	0.921740612791811	not
circRNA_03640|Chr15:61664226_61675047_+	1.17194311980095	-3.52427995799291	2.68378644333355	-1.31317451384671	0.189124149830849	0.921740612791811	not
circRNA_07028|Chr3:123819852_123833222_+	1.17194311980095	-3.52427995799291	2.68378644333355	-1.31317451384671	0.189124149830849	0.921740612791811	not
circRNA_07820|Chr4:152355108_152355930_-	1.17194311980095	-3.52427995799291	2.68378644333355	-1.31317451384671	0.189124149830849	0.921740612791811	not
circRNA_03753|Chr16:3060713_3064512_+	18.5125603178191	0.958520268902738	0.729949168362254	1.31313290082009	0.189138169139601	0.921740612791811	not
circRNA_01915|Chr11:24547990_24550752_-	3.61017908703921	-2.0130426855118	1.5339581236765	-1.3123191920566	0.189412459251385	0.921740612791811	not
circRNA_06914|Chr3:104980955_104984877_+	13.6658564867543	1.33464456550999	1.01742181917955	1.31179078367539	0.189590735435536	0.921740612791811	not
circRNA_07276|Chr4:8141791_8149019_+	1.31986653469367	-3.70846526010289	2.83012257962079	-1.31035499550687	0.190075770832626	0.921740612791811	not
circRNA_06341|Chr20:32560161_32568841_+	1.33108488447658	-3.71983957824872	2.84012513687363	-1.30974495804909	0.190282129044056	0.921740612791811	not
circRNA_01089|Chr1:275821636_275831913_-	1.32578554594462	-3.7020745484734	2.82755981502194	-1.30928248760837	0.190438679475158	0.921740612791811	not
circRNA_07500|Chr4:64509477_64534935_-	1.32578554594462	-3.7020745484734	2.82755981502194	-1.30928248760837	0.190438679475158	0.921740612791811	not
circRNA_04007|Chr16:71094508_71107647_+	3.19043698266161	2.13647243327178	1.63269211477475	1.30855806427811	0.190684093934087	0.921740612791811	not
circRNA_04504|Chr18:1318740_1340371_-	7.98932055508166	-1.36664121322803	1.04460541070761	-1.30828463955809	0.190776783116367	0.921740612791811	not
circRNA_04751|Chr18:48853173_48874963_+	3.77374594073396	-2.13676021396706	1.63398974791124	-1.30769499423024	0.190976781881861	0.921740612791811	not
circRNA_10215|Chr8:23854410_23884848_+	1.30864818491075	-3.69695563489484	2.82908206657181	-1.30676860829799	0.191291309567495	0.921740612791811	not
circRNA_00276|Chr1:89869828_89871257_-	1.16566484636314	3.87180383688227	2.96950441029846	1.30385522360383	0.192282949536275	0.921740612791811	not
circRNA_08800|Chr6:871525_907083_+	1.16566484636314	3.87180383688227	2.96950441029846	1.30385522360383	0.192282949536275	0.921740612791811	not
circRNA_10811|Chr8:118210189_118214091_+	1.16566484636314	3.87180383688227	2.96950441029846	1.30385522360383	0.192282949536275	0.921740612791811	not
circRNA_03972|Chr16:54934306_54953007_-	11.8077894570701	-1.1682864673382	0.896598735878072	-1.30302042662825	0.192567787975025	0.921740612791811	not
circRNA_10487|Chr8:70332963_70342839_+	1.29742983512784	-3.685319501155	2.833709257821	-1.30052844729345	0.193419912840644	0.921740612791811	not
circRNA_04766|Chr18:56558432_56561130_+	31.1468284579823	0.894422777220501	0.688359399440232	1.29935434592429	0.193822351711404	0.921740612791811	not
circRNA_01621|Chr10:76395707_76399491_-	1.14812034772683	3.85179885809868	2.97678453422191	1.29394614014463	0.19568402544573	0.921740612791811	not
circRNA_01707|Chr10:91140959_91159440_+	1.14812034772683	3.85179885809868	2.97678453422191	1.29394614014463	0.19568402544573	0.921740612791811	not
circRNA_03444|Chr15:24024429_24032402_-	1.14812034772683	3.85179885809868	2.97678453422191	1.29394614014463	0.19568402544573	0.921740612791811	not
circRNA_07632|Chr4:96739878_96810129_+	1.14812034772683	3.85179885809868	2.97678453422191	1.29394614014463	0.19568402544573	0.921740612791811	not
circRNA_07709|Chr4:120295643_120314987_-	1.14812034772683	3.85179885809868	2.97678453422191	1.29394614014463	0.19568402544573	0.921740612791811	not
circRNA_07741|Chr4:129695266_129789115_-	1.14812034772683	3.85179885809868	2.97678453422191	1.29394614014463	0.19568402544573	0.921740612791811	not
circRNA_02832|Chr13:106859710_106879018_+	23.6815387763977	-0.877962236503307	0.678796770108472	-1.29340956699456	0.195869443005331	0.921740612791811	not
circRNA_01595|Chr10:74343130_74346973_-	1.32837907106545	-3.69444007033605	2.85644760839965	-1.29336874916669	0.195883553232053	0.921740612791811	not
circRNA_01840|Chr10:104956981_104999940_+	1.32837907106545	-3.69444007033605	2.85644760839965	-1.29336874916669	0.195883553232053	0.921740612791811	not
circRNA_03663|Chr15:70331341_70373820_-	1.32837907106545	-3.69444007033605	2.85644760839965	-1.29336874916669	0.195883553232053	0.921740612791811	not
circRNA_02199|Chr11:89328437_89332868_-	2.75586172606557	-4.75985147754968	3.68208176359528	-1.29270662172967	0.196112546698443	0.921740612791811	not
circRNA_04090|Chr17:5429865_5455206_-	4.93965139867924	-2.00489120518146	1.55146411470838	-1.29225754316484	0.196267969870019	0.921740612791811	not
circRNA_02893|Chr13:107733302_107749528_-	1.14173422456548	3.84410699650182	2.98958112072086	1.28583465083393	0.198500774327559	0.921740612791811	not
circRNA_07620|Chr4:90864702_90870292_-	1.14173422456548	3.84410699650182	2.98958112072086	1.28583465083393	0.198500774327559	0.921740612791811	not
circRNA_01567|Chr10:72389570_72397062_-	2.87554324739166	-2.67224291453563	2.07843545060545	-1.28569925698544	0.198548040659574	0.921740612791811	not
circRNA_00382|Chr1:122605161_122613766_-	3.72529564300888	2.18228597238899	1.69858905943478	1.28476393996978	0.198874786971814	0.921740612791811	not
circRNA_04673|Chr18:30185396_30213862_+	2.30171865388138	-4.50625736788237	3.51187333649242	-1.28314917313707	0.199439818960936	0.921740612791811	not
circRNA_01526|Chr10:71303915_71323079_+	1.13101615249569	-3.47788923523355	2.71280583176088	-1.28202659936633	0.199833315461902	0.921740612791811	not
circRNA_02573|Chr13:52244119_52245220_-	1.13101615249569	-3.47788923523355	2.71280583176088	-1.28202659936633	0.199833315461902	0.921740612791811	not
circRNA_10748|Chr8:109243253_109288160_+	1.13101615249569	-3.47788923523355	2.71280583176088	-1.28202659936633	0.199833315461902	0.921740612791811	not
circRNA_08443|Chr5:128327978_128330004_-	3.20200467758605	2.26397235692099	1.76599071967726	1.28198428887256	0.199848157666776	0.921740612791811	not
circRNA_04738|Chr18:44576353_44588039_+	1.48887374244665	-3.87867010548979	3.03124607650748	-1.27956292811393	0.200698894846393	0.921740612791811	not
circRNA_01011|Chr1:256851565_256860916_+	1.30594237149962	-3.67087140856037	2.87118384018216	-1.27852189650366	0.201065469195508	0.921740612791811	not
circRNA_05103|Chr19:39543248_39575438_+	1.13057584909052	3.83157711040113	2.99922731772111	1.27752140951839	0.201418226799459	0.921740612791811	not
circRNA_05149|Chr19:47047119_47053599_+	4.63451240531469	1.75704716372153	1.37618735991054	1.27674996508887	0.201690535273976	0.921740612791811	not
circRNA_10258|Chr8:33261321_33261713_-	2.55613598757508	5.01167270089905	3.92592670210816	1.27655788841087	0.201758377220292	0.921740612791811	not
circRNA_09425|Chr6:122848759_122863499_-	4.12067974536675	1.86759604598691	1.46379871093709	1.27585577991889	0.202006505199325	0.921740612791811	not
circRNA_00697|Chr1:194922013_194974559_-	4.33265599578555	1.67419137797885	1.3146534072042	1.27348498760541	0.202845996394092	0.921740612791811	not
circRNA_02221|Chr12:1975318_1977031_+	1.28745210376019	-3.65205840605408	2.86961055474356	-1.27266691294298	0.203136263363564	0.921740612791811	not
circRNA_02691|Chr13:80578595_80582440_-	1.28745210376019	-3.65205840605408	2.86961055474356	-1.27266691294298	0.203136263363564	0.921740612791811	not
circRNA_09348|Chr6:109742370_109765320_+	1.28745210376019	-3.65205840605408	2.86961055474356	-1.27266691294298	0.203136263363564	0.921740612791811	not
circRNA_09984|Chr7:114249897_114289111_-	1.28745210376019	-3.65205840605408	2.86961055474356	-1.27266691294298	0.203136263363564	0.921740612791811	not
circRNA_04260|Chr17:27146706_27223196_-	1.27364022885645	-3.6482139942241	2.86948174337748	-1.27138428486045	0.203591970595943	0.921740612791811	not
circRNA_04364|Chr17:68532278_68539721_-	2.17934602875702	2.87354051431537	2.26205771989871	1.27032148164815	0.203970139294007	0.921740612791811	not
circRNA_08245|Chr5:90817794_90827570_+	24.252407088928	1.65750035080112	1.30657171848961	1.2685873475948	0.204588279270918	0.921740612791811	not
circRNA_04475|Chr17:87758882_87771508_-	3.06566790787257	-2.27047465178863	1.79222769927792	-1.26684497327175	0.205210727592882	0.921740612791811	not
circRNA_02503|Chr13:35597462_35608096_-	17.9672924249598	0.948892676009963	0.749341957986319	1.26630127393359	0.205405241044947	0.921740612791811	not
circRNA_05004|Chr19:24502098_24528453_+	1.11222441503033	3.80950463304237	3.00843259212587	1.26627554927213	0.20541444759873	0.921740612791811	not
circRNA_06967|Chr3:113123899_113127143_-	1.11222441503033	3.80950463304237	3.00843259212587	1.26627554927213	0.20541444759873	0.921740612791811	not
circRNA_09749|Chr7:49113239_49155179_-	1.11222441503033	3.80950463304237	3.00843259212587	1.26627554927213	0.20541444759873	0.921740612791811	not
circRNA_03873|Chr16:23555919_23600154_+	35.2394642288907	-0.835994649221632	0.660870432063493	-1.26499024417136	0.205874825085238	0.921740612791811	not
circRNA_02452|Chr12:51997167_51998899_+	1.2637747857791	-3.6494983992978	2.88573580807016	-1.26466823092112	0.205990282856277	0.921740612791811	not
circRNA_04844|Chr18:69634006_69635024_-	1.2637747857791	-3.6494983992978	2.88573580807016	-1.26466823092112	0.205990282856277	0.921740612791811	not
circRNA_10519|Chr8:70524346_70569219_+	1.2637747857791	-3.6494983992978	2.88573580807016	-1.26466823092112	0.205990282856277	0.921740612791811	not
circRNA_11269|Chr9:94928477_94948583_+	7.62334804473331	-1.31948868276115	1.04418782542938	-1.26365070596237	0.206355425301679	0.921740612791811	not
circRNA_01842|Chr10:105317626_105321068_-	1.27806799378754	4.01235369350216	3.1769476203756	1.26295871791169	0.206604016046533	0.921740612791811	not
circRNA_03476|Chr15:28540535_28559281_+	1.27806799378754	4.01235369350216	3.1769476203756	1.26295871791169	0.206604016046533	0.921740612791811	not
circRNA_03692|Chr15:96717422_96720961_-	1.27806799378754	4.01235369350216	3.1769476203756	1.26295871791169	0.206604016046533	0.921740612791811	not
circRNA_03778|Chr16:6853712_6865217_+	1.27806799378754	4.01235369350216	3.1769476203756	1.26295871791169	0.206604016046533	0.921740612791811	not
circRNA_03780|Chr16:6859944_6865217_+	1.27806799378754	4.01235369350216	3.1769476203756	1.26295871791169	0.206604016046533	0.921740612791811	not
circRNA_07396|Chr4:31220330_31283358_+	1.27806799378754	4.01235369350216	3.1769476203756	1.26295871791169	0.206604016046533	0.921740612791811	not
circRNA_07622|Chr4:94696992_94716561_+	1.27806799378754	4.01235369350216	3.1769476203756	1.26295871791169	0.206604016046533	0.921740612791811	not
circRNA_01399|Chr10:57610281_57611309_+	1.25379705441146	-3.61555024693677	2.89316773282184	-1.2496856666552	0.211414395289051	0.921740612791811	not
circRNA_05748|Chr2:154520979_154532393_-	1.25379705441146	-3.61555024693677	2.89316773282184	-1.2496856666552	0.211414395289051	0.921740612791811	not
circRNA_07882|Chr4:168213382_168221653_-	1.25379705441146	-3.61555024693677	2.89316773282184	-1.2496856666552	0.211414395289051	0.921740612791811	not
circRNA_04629|Chr18:26633551_26670959_-	1.24652513645494	-3.60859458702468	2.89444920888571	-1.24672928305206	0.212496777828181	0.921740612791811	not
circRNA_10357|Chr8:59022287_59025874_-	7.97347229251348	1.47325809351489	1.18442933965494	1.24385477815342	0.21355301543505	0.921740612791811	not
circRNA_09394|Chr6:113191385_113204469_+	2.12671253284808	2.83854891616852	2.28416613262834	1.24270685727323	0.213975876103713	0.921740612791811	not
circRNA_04979|Chr19:19298785_19315507_-	2.39014532147094	-2.46388532858131	1.98579350261836	-1.24075606317201	0.214695876688121	0.921740612791811	not
circRNA_05201|Chr2:4098498_4188168_-	1.08271460549519	3.77408907115249	3.04285702322323	1.24031101111504	0.214860381230109	0.921740612791811	not
circRNA_06850|Chr3:91122599_91173631_-	1.08271460549519	3.77408907115249	3.04285702322323	1.24031101111504	0.214860381230109	0.921740612791811	not
circRNA_02293|Chr12:22237823_22238433_-	2.17487903184892	-4.41944760841527	3.56387350369529	-1.2400685949804	0.214950023689862	0.921740612791811	not
circRNA_10165|Chr8:7874228_7953107_-	2.18423822968653	2.78390165975942	2.25062797740307	1.23694439405826	0.216107727120535	0.921740612791811	not
circRNA_08887|Chr6:19003638_19027905_+	2.3763334465672	-2.46481551325052	2.00052923830621	-1.23208172420285	0.217918557579381	0.921740612791811	not
circRNA_11485|ChrX:35749199_35753315_-	1.07155623002023	3.76095149717022	3.05332065284675	1.23175778923308	0.218039575457915	0.921740612791811	not
circRNA_04104|Chr17:5511386_5564210_+	3.17404051092301	-2.14425893797434	1.74639393650389	-1.22782087887166	0.219514216086748	0.921740612791811	not
circRNA_10209|Chr8:23805549_23884848_+	2.10289054031576	-4.36954363468357	3.56293759881939	-1.22638792106027	0.220052729321334	0.921740612791811	not
circRNA_05015|Chr19:27485080_27492615_+	2.88044152014183	2.19828503444822	1.79274451451099	1.22621211034515	0.220118865155317	0.921740612791811	not
circRNA_00738|Chr1:201097034_201101897_-	1.05959091912139	3.74612214398429	3.0567352469316	1.22553045696211	0.220375421869393	0.921740612791811	not
circRNA_06707|Chr3:54509941_54554495_-	1.05959091912139	3.74612214398429	3.0567352469316	1.22553045696211	0.220375421869393	0.921740612791811	not
circRNA_10263|Chr8:33312321_33368826_+	2.82046601135191	-4.79073402961064	3.92049829363297	-1.22197069627373	0.221718708732434	0.921740612791811	not
circRNA_09314|Chr6:107055966_107056470_-	2.50759815761877	-2.63762246944177	2.16011796537349	-1.22105482743195	0.222065261508692	0.921740612791811	not
circRNA_08876|Chr6:15082851_15085804_-	2.20138204666558	4.79280097248739	3.92905755792933	1.21983475727275	0.222527522466676	0.921740612791811	not
circRNA_08276|Chr5:90929599_90939624_+	1.20559816914969	-3.56388394474441	2.92902909734254	-1.21674583157193	0.223700935447411	0.921740612791811	not
circRNA_08327|Chr5:103106261_103172127_+	1.20559816914969	-3.56388394474441	2.92902909734254	-1.21674583157193	0.223700935447411	0.921740612791811	not
circRNA_06493|Chr3:3461485_3463941_-	5.61189051176325	1.43140174227989	1.17751764509163	1.21560959043506	0.224133679047873	0.921740612791811	not
circRNA_02537|Chr13:47422650_47432102_-	1.20165173732329	-3.55824721783082	2.92788711759613	-1.2152952196983	0.224253514474246	0.921740612791811	not
circRNA_04531|Chr18:2038036_2047808_+	1.20165173732329	-3.55824721783082	2.92788711759613	-1.2152952196983	0.224253514474246	0.921740612791811	not
circRNA_08354|Chr5:106603692_106632351_+	1.20165173732329	-3.55824721783082	2.92788711759613	-1.2152952196983	0.224253514474246	0.921740612791811	not
circRNA_11439|ChrX:13267456_13279026_-	1.20165173732329	-3.55824721783082	2.92788711759613	-1.2152952196983	0.224253514474246	0.921740612791811	not
circRNA_00233|Chr1:80047952_80048604_-	1.04762560822256	3.73108192305836	3.07628075435918	1.2128548142985	0.225185333990149	0.921740612791811	not
circRNA_02450|Chr12:51989340_51997274_+	1.04762560822256	3.73108192305836	3.07628075435918	1.2128548142985	0.225185333990149	0.921740612791811	not
circRNA_06184|Chr20:5090501_5090805_+	1.04762560822256	3.73108192305836	3.07628075435918	1.2128548142985	0.225185333990149	0.921740612791811	not
circRNA_09918|Chr7:78462288_78483457_+	1.04762560822256	3.73108192305836	3.07628075435918	1.2128548142985	0.225185333990149	0.921740612791811	not
circRNA_07832|Chr4:152921913_152925673_+	15.4229116861373	-0.935978990564942	0.77176891262536	-1.21277104487272	0.225217368672515	0.921740612791811	not
circRNA_02746|Chr13:93158565_93184258_-	4.650490473999	-1.66867259784496	1.3776732328501	-1.21122524416972	0.22580909027153	0.921740612791811	not
circRNA_04734|Chr18:44523400_44532874_+	5.0782575292697	-1.61046791293832	1.3303271609937	-1.21058034456379	0.226056281074898	0.921740612791811	not
circRNA_01678|Chr10:86734306_86738981_+	2.26057115879138	-2.43905977392538	2.01572381509275	-1.21001684638684	0.226272428653068	0.921740612791811	not
circRNA_00036|Chr1:15488392_15494771_+	2.43560561728975	-4.57994063624571	3.78547217521957	-1.20987301563776	0.226327623110226	0.921740612791811	not
circRNA_11376|Chr9:119615345_119617261_-	2.43560561728975	-4.57994063624571	3.78547217521957	-1.20987301563776	0.226327623110226	0.921740612791811	not
circRNA_03590|Chr15:51936366_51944899_-	26.3289128085559	-0.793272594812737	0.656596120643788	-1.20815912533102	0.226986060787498	0.921740612791811	not
circRNA_08940|Chr6:24430679_24459158_+	6.63791433366177	-1.45708716469068	1.20609049294324	-1.20810766125429	0.227005853217163	0.921740612791811	not
circRNA_01213|Chr10:15577563_15603016_-	1.17329602650651	-3.53994112529192	2.93819217502287	-1.20480244804422	0.228279574726622	0.921740612791811	not
circRNA_06304|Chr20:27409750_27411951_+	1.17329602650651	-3.53994112529192	2.93819217502287	-1.20480244804422	0.228279574726622	0.921740612791811	not
circRNA_06446|Chr20:50659751_50699734_+	1.17329602650651	-3.53994112529192	2.93819217502287	-1.20480244804422	0.228279574726622	0.921740612791811	not
circRNA_08330|Chr5:103615247_103651322_+	1.17329602650651	-3.53994112529192	2.93819217502287	-1.20480244804422	0.228279574726622	0.921740612791811	not
circRNA_11120|Chr9:66751637_66758584_+	1.17329602650651	-3.53994112529192	2.93819217502287	-1.20480244804422	0.228279574726622	0.921740612791811	not
circRNA_05918|Chr2:195671814_195672210_+	6.75485648600311	1.30138082215895	1.08028135278938	1.20466841235265	0.228331334902017	0.921740612791811	not
circRNA_02236|Chr12:9061581_9062262_+	4.53769278192946	-1.70964964973763	1.41977431010946	-1.20417001319444	0.228523873590073	0.921740612791811	not
circRNA_00781|Chr1:207221461_207228383_+	1.20075384363577	3.91307845427496	3.25039108727778	1.20387927151012	0.228636244620681	0.921740612791811	not
circRNA_02761|Chr13:95167819_95196402_-	1.20075384363577	3.91307845427496	3.25039108727778	1.20387927151012	0.228636244620681	0.921740612791811	not
circRNA_03429|Chr15:15654505_15667775_+	1.20075384363577	3.91307845427496	3.25039108727778	1.20387927151012	0.228636244620681	0.921740612791811	not
circRNA_04719|Chr18:41153344_41179151_+	1.20075384363577	3.91307845427496	3.25039108727778	1.20387927151012	0.228636244620681	0.921740612791811	not
circRNA_07848|Chr4:158316610_158339966_+	1.20075384363577	3.91307845427496	3.25039108727778	1.20387927151012	0.228636244620681	0.921740612791811	not
circRNA_08657|Chr5:155139720_155143539_-	1.20075384363577	3.91307845427496	3.25039108727778	1.20387927151012	0.228636244620681	0.921740612791811	not
circRNA_10377|Chr8:60403447_60471827_-	1.20075384363577	3.91307845427496	3.25039108727778	1.20387927151012	0.228636244620681	0.921740612791811	not
circRNA_10384|Chr8:60493750_60521742_-	1.20075384363577	3.91307845427496	3.25039108727778	1.20387927151012	0.228636244620681	0.921740612791811	not
circRNA_05142|Chr19:46045245_46075742_-	2.02621779334381	2.76761692481135	2.30090723880931	1.20283724529614	0.229039308676983	0.921740612791811	not
circRNA_00678|Chr1:194853235_194917768_-	7.11599152219999	1.2987549985847	1.08124862971096	1.20116221458878	0.229688283421061	0.921740612791811	not
circRNA_07064|Chr3:138788022_138806782_+	1.04780931117962	-3.36008131486937	2.8021786813622	-1.19909602382528	0.230490610019076	0.921740612791811	not
circRNA_07477|Chr4:62300390_62329162_+	1.04780931117962	-3.36008131486937	2.8021786813622	-1.19909602382528	0.230490610019076	0.921740612791811	not
circRNA_10186|Chr8:21643844_21652864_-	1.04780931117962	-3.36008131486937	2.8021786813622	-1.19909602382528	0.230490610019076	0.921740612791811	not
circRNA_10750|Chr8:109302672_109306182_+	1.04780931117962	-3.36008131486937	2.8021786813622	-1.19909602382528	0.230490610019076	0.921740612791811	not
circRNA_00071|Chr1:20961258_20984384_-	1.91312765911145	2.56775171520396	2.1428124313123	1.19830913694645	0.230796690850304	0.921740612791811	not
circRNA_02147|Chr11:84369373_84379343_-	1.92509297001028	2.57725337697389	2.15303200148854	1.19703440320072	0.231293145654859	0.921740612791811	not
circRNA_01962|Chr11:34611539_34614139_+	27.6606153539214	1.10487985444938	0.923055381078418	1.19698110979922	0.231313917685211	0.921740612791811	not
circRNA_04927|Chr19:712472_716350_+	1.1620776767236	-3.52694648032392	2.94732127553703	-1.19666169738529	0.231438442002268	0.921740612791811	not
circRNA_06319|Chr20:29183423_29185783_-	1.1620776767236	-3.52694648032392	2.94732127553703	-1.19666169738529	0.231438442002268	0.921740612791811	not
circRNA_09897|Chr7:78347124_78415345_+	1.1620776767236	-3.52694648032392	2.94732127553703	-1.19666169738529	0.231438442002268	0.921740612791811	not
circRNA_10601|Chr8:79247771_79249597_+	1.1620776767236	-3.52694648032392	2.94732127553703	-1.19666169738529	0.231438442002268	0.921740612791811	not
circRNA_09893|Chr7:78332667_78415345_+	1.3535215840424	-3.74126939790918	3.1273847377147	-1.19629329669335	0.231582123730374	0.921740612791811	not
circRNA_10354|Chr8:58964903_58970397_-	2.23086254126904	-2.41981029022486	2.02904281702802	-1.19258710063556	0.23303112019974	0.921740612791811	not
circRNA_07275|Chr4:8120652_8149019_+	11.6138437373291	1.06371255940464	0.894026848214882	1.18979934610306	0.234125266669933	0.921740612791811	not
circRNA_04740|Chr18:44612191_44615621_+	4.61703423263746	-1.6936611950833	1.42562296914846	-1.18801480597282	0.234827576538887	0.921740612791811	not
circRNA_07767|Chr4:140870957_140876764_+	2.99592029968718	-2.14522941644405	1.80627917091702	-1.18765108460778	0.234970902744499	0.921740612791811	not
circRNA_00068|Chr1:20945434_20962540_-	18.5482707107334	-0.860490238507418	0.725110090594201	-1.18670288783635	0.235344835547406	0.921740612791811	not
circRNA_05046|Chr19:33010738_33064405_-	1.15085932694069	-3.51377971446053	2.96299351179223	-1.18588842684814	0.235666364146717	0.921740612791811	not
circRNA_05155|Chr19:52169070_52171485_-	1.15085932694069	-3.51377971446053	2.96299351179223	-1.18588842684814	0.235666364146717	0.921740612791811	not
circRNA_05957|Chr2:202902838_202944395_-	1.15085932694069	-3.51377971446053	2.96299351179223	-1.18588842684814	0.235666364146717	0.921740612791811	not
circRNA_06469|Chr3:2008341_2037656_-	1.15085932694069	-3.51377971446053	2.96299351179223	-1.18588842684814	0.235666364146717	0.921740612791811	not
circRNA_08352|Chr5:106553499_106557722_+	1.15085932694069	-3.51377971446053	2.96299351179223	-1.18588842684814	0.235666364146717	0.921740612791811	not
circRNA_09855|Chr7:73684650_73748233_-	5.52142424115391	-1.53088292721865	1.29096433207965	-1.18584448011241	0.235683722040459	0.921740612791811	not
circRNA_02803|Chr13:101502509_101503027_-	6.43555644750026	-1.31315870033922	1.10868810562164	-1.18442571330999	0.236244586576049	0.921740612791811	not
circRNA_07756|Chr4:133073964_133112238_-	2.2746363375117	-2.38803344113675	2.01642268750125	-1.18429209110715	0.236297458479883	0.921740612791811	not
circRNA_06086|Chr2:231342349_231359745_-	2.00125640605962	4.65500500876484	3.93128515210244	1.18409243508458	0.236376474371243	0.921740612791811	not
circRNA_07144|Chr3:153005794_153065992_-	2.5984641267724	2.51677536983571	2.12828263932606	1.18253812878569	0.236992245761199	0.921740612791811	not
circRNA_02110|Chr11:71056741_71074618_-	1.16467120184443	-3.51777589394433	2.97537168921136	-1.18229796522556	0.237087492675829	0.921740612791811	not
circRNA_03578|Chr15:48231960_48284550_-	1.16467120184443	-3.51777589394433	2.97537168921136	-1.18229796522556	0.237087492675829	0.921740612791811	not
circRNA_02715|Chr13:86424477_86451001_-	3.46211465662022	-1.98572527031459	1.68155877040892	-1.18088365703192	0.237648944537778	0.921740612791811	not
circRNA_03398|Chr15:4209704_4222294_+	4.75809717132508	1.65105031271444	1.39845771286009	1.18062226517937	0.237752814577858	0.921740612791811	not
circRNA_10108|Chr7:140415833_140417547_-	3.15025090465162	-2.12169422573565	1.79795369199791	-1.18006055171421	0.23797613276523	0.921740612791811	not
circRNA_10322|Chr8:52136899_52153454_+	4.64286591426942	-1.62648311863211	1.3785524364119	-1.17984856844874	0.23806044859288	0.921740612791811	not
circRNA_08133|Chr5:58792581_58794404_+	3.87267090477288	1.75185953318349	1.48623789139946	1.17872081133251	0.238509365839389	0.921740612791811	not
circRNA_02004|Chr11:37123494_37132531_-	2.06539205612208	2.70075587246128	2.2924366117087	1.17811583477033	0.238750430090072	0.921740612791811	not
circRNA_10659|Chr8:90450690_90456646_-	3.80857833755847	-1.94121411278901	1.64778985268627	-1.17807140857458	0.238768139314299	0.921740612791811	not
circRNA_02090|Chr11:70086253_70096544_-	1.14950642023512	-3.49868628302341	2.97325305851943	-1.17671998116623	0.239307289957308	0.921740612791811	not
circRNA_05477|Chr2:58541820_58556489_+	1.14950642023512	-3.49868628302341	2.97325305851943	-1.17671998116623	0.239307289957308	0.921740612791811	not
circRNA_05809|Chr2:183520240_183542215_-	1.14950642023512	-3.49868628302341	2.97325305851943	-1.17671998116623	0.239307289957308	0.921740612791811	not
circRNA_07731|Chr4:127663314_127673795_-	1.14950642023512	-3.49868628302341	2.97325305851943	-1.17671998116623	0.239307289957308	0.921740612791811	not
circRNA_05443|Chr2:56451097_56456188_+	14.7703044076124	0.947396929105979	0.806400785234015	1.17484623831442	0.240056237524431	0.921740612791811	not
circRNA_04488|Chr17:90409044_90421052_-	5.4086443193632	-1.40458039344277	1.19710370986788	-1.1733155464014	0.240669290195876	0.921740612791811	not
circRNA_01415|Chr10:61461420_61498597_-	2.7596723303505	2.17208204224289	1.85192461317559	1.17287821911838	0.240844645170936	0.921740612791811	not
circRNA_00695|Chr1:194917622_194974559_-	7.99955345446845	1.17515121234011	1.00280107907411	1.17186871540378	0.241249769095661	0.921740612791811	not
circRNA_09231|Chr6:91938501_91961861_-	1.13964097715778	-3.50039833946957	2.98837072616907	-1.17134005791741	0.241462115936744	0.921740612791811	not
circRNA_06633|Chr3:33465220_33473531_+	5.15967077070414	1.60899432739344	1.37556871359807	1.16969389568683	0.24212417556815	0.921740612791811	not
circRNA_00311|Chr1:100601333_100603986_+	2.17871722418087	-2.38403657576146	2.03864205409852	-1.16942381864857	0.24223291798457	0.921740612791811	not
circRNA_09472|Chr6:126864143_126894194_+	82.024383824236	0.59171479658102	0.505992312188118	1.16941459845942	0.242236630959998	0.921740612791811	not
circRNA_05903|Chr2:189364002_189369293_-	4.83931672360373	-1.47666648884662	1.26418056369876	-1.16808194276154	0.242773713296761	0.921740612791811	not
circRNA_06450|Chr20:50687737_50715482_+	1.00688234387437	-3.30802814934566	2.83740213393278	-1.16586510941985	0.243668987595215	0.921740612791811	not
circRNA_08058|Chr5:25679878_25695204_-	1.00688234387437	-3.30802814934566	2.83740213393278	-1.16586510941985	0.243668987595215	0.921740612791811	not
circRNA_04668|Chr18:29457228_29476664_+	1.15209994535595	-3.48947099182716	2.99479820239215	-1.16517733616906	0.243947217564761	0.921740612791811	not
circRNA_03093|Chr14:42079272_42104685_+	3.6269848782273	1.67123275470012	1.43547309674932	1.16423829780209	0.244327453844677	0.921740612791811	not
circRNA_07944|Chr4:183498456_183537970_-	103.185572000659	0.549813993417019	0.472337777083571	1.16402714348156	0.244413011920561	0.921740612791811	not
circRNA_03610|Chr15:55151603_55178994_-	1.95164163929292	-4.2592221511588	3.65946348734238	-1.16389251208296	0.244467574488059	0.921740612791811	not
circRNA_08068|Chr5:33538521_33550067_-	1.95164163929292	-4.2592221511588	3.65946348734238	-1.16389251208296	0.244467574488059	0.921740612791811	not
circRNA_05942|Chr2:198048075_198048218_+	1.87677414177897	4.56875249346433	3.93279099729715	1.16170742269403	0.24535432959454	0.921740612791811	not
circRNA_05123|Chr19:43120530_43124021_-	2.16884773230767	-4.41156014845786	3.81179921902641	-1.15734326363198	0.247132144316893	0.921740612791811	not
circRNA_03468|Chr15:25940304_25945651_+	0.995663994091453	-3.29297489047632	2.84745979573393	-1.15646053911274	0.247492831416658	0.921740612791811	not
circRNA_06136|Chr2:247883196_247894081_-	4.27642323134471	1.63961243942978	1.42054769015195	1.15421147124909	0.24841348073511	0.921740612791811	not
circRNA_00980|Chr1:255489125_255494807_+	4.50267934739658	-1.62011885812156	1.40498172655981	-1.15312450510551	0.248859284778179	0.921740612791811	not
circRNA_09652|Chr7:25947789_25958086_+	3.96225561558261	-1.69254562733801	1.46810812809924	-1.15287531956474	0.248961563536658	0.921740612791811	not
circRNA_08593|Chr5:148050939_148057784_+	6.43950287932666	-1.31469896848308	1.14148141262002	-1.15174803018953	0.249424629176013	0.921740612791811	not
circRNA_01985|Chr11:34879058_34940932_+	2.28363666293335	2.54755551893783	2.21451459547863	1.15039003316536	0.249983263350953	0.921740612791811	not
circRNA_06570|Chr3:13921627_13925763_-	2.486060979348	2.43647011795907	2.11953266617495	1.14953176086504	0.250336778040972	0.921740612791811	not
circRNA_04264|Chr17:27571479_27602936_-	1.12966324579013	-3.46232404778728	3.01360071284217	-1.14889939899235	0.250597465507037	0.921740612791811	not
circRNA_08295|Chr5:93160495_93163795_-	1.12966324579013	-3.46232404778728	3.01360071284217	-1.14889939899235	0.250597465507037	0.921740612791811	not
circRNA_11244|Chr9:93660584_93677391_+	1.12966324579013	-3.46232404778728	3.01360071284217	-1.14889939899235	0.250597465507037	0.921740612791811	not
circRNA_05929|Chr2:196028877_196030117_+	2.14506217483213	-2.3601382498734	2.05511748848252	-1.1484201088747	0.250795176260772	0.921740612791811	not
circRNA_02314|Chr12:25226326_25234184_+	2.20264784597854	-2.32721254759115	2.02823797193873	-1.1474060636813	0.25121383628257	0.921740612791811	not
circRNA_11460|ChrX:21127564_21129874_+	2.21386619576145	-2.33528975073873	2.03625164623731	-1.14685714560575	0.25144066663629	0.921740612791811	not
circRNA_06605|Chr3:21878521_21904269_-	3.2102801571066	2.00282187039082	1.74906969149915	1.14507836944689	0.252176694880752	0.921740612791811	not
circRNA_05058|Chr19:34249087_34272145_+	30.3157210551916	0.710702077459113	0.621152654487967	1.14416653027904	0.252554580670036	0.921740612791811	not
circRNA_06941|Chr3:112288444_112291953_-	2.19142949619562	-2.31911924826739	2.02718859192834	-1.14400764561394	0.252620466248478	0.921740612791811	not
circRNA_06948|Chr3:112713524_112728973_-	4.68184962837454	1.45935893633735	1.27673167989402	1.14304278598185	0.253020827124923	0.921740612791811	not
circRNA_08828|Chr6:3328492_3345418_-	3.01760455965851	-2.0604362478849	1.80263420655052	-1.14301406264097	0.25303275241929	0.921740612791811	not
circRNA_01856|Chr10:108486117_108494849_+	4.97211113905675	1.74335894350687	1.52652845264078	1.14204156528559	0.253436742818214	0.921740612791811	not
circRNA_01256|Chr10:30980709_30993573_+	3.35623864788345	-2.22746609833723	1.95116523045329	-1.14160813424281	0.253616941380851	0.921740612791811	not
circRNA_08866|Chr6:10920914_10923681_+	1.99256860659817	-4.28883639621209	3.75936660468108	-1.14084015931613	0.253936445275402	0.921740612791811	not
circRNA_00591|Chr1:175171303_175218889_-	2.28988216033933	-2.28631647009148	2.00531861972489	-1.14012628596903	0.254233692210531	0.921740612791811	not
circRNA_00607|Chr1:177569617_177569872_+	1.1111729780507	-3.44070528837559	3.0182310703302	-1.13997411337998	0.254297086053945	0.921740612791811	not
circRNA_03161|Chr14:71590953_71597638_+	1.1111729780507	-3.44070528837559	3.0182310703302	-1.13997411337998	0.254297086053945	0.921740612791811	not
circRNA_08145|Chr5:60778723_60780168_+	1.1111729780507	-3.44070528837559	3.0182310703302	-1.13997411337998	0.254297086053945	0.921740612791811	not
circRNA_09663|Chr7:26580672_26582088_+	1.1111729780507	-3.44070528837559	3.0182310703302	-1.13997411337998	0.254297086053945	0.921740612791811	not
circRNA_09696|Chr7:31750329_31763056_-	1.1111729780507	-3.44070528837559	3.0182310703302	-1.13997411337998	0.254297086053945	0.921740612791811	not
circRNA_10651|Chr8:87543960_87550389_+	2.85932752286767	-2.07898525301822	1.82709050123113	-1.13786659807895	0.255176190631668	0.921740612791811	not
circRNA_11308|Chr9:105545406_105549747_-	2.2344085551839	-4.46339979334058	3.92398693923462	-1.13746550701088	0.255343736160744	0.921740612791811	not
circRNA_01493|Chr10:66897863_66898928_+	4.9861670809964	-1.52247738423404	1.34154471267951	-1.13486890883655	0.256430248590395	0.921740612791811	not
circRNA_08342|Chr5:106109624_106121498_-	2.86327395469407	-2.08197449213726	1.83468346004368	-1.13478675612397	0.256464676632391	0.921740612791811	not
circRNA_09745|Chr7:47865531_47889037_-	3.30111373999929	1.96376056675516	1.73086264027843	1.13455598443056	0.256561404154016	0.921740612791811	not
circRNA_02840|Chr13:106874495_106893929_+	2.16022695644144	-2.37341233244355	2.09312730926099	-1.13390729839626	0.256833435356689	0.921740612791811	not
circRNA_00785|Chr1:211870899_211908305_+	0.965539205757183	3.60063839950003	3.17703071517055	1.13333446299613	0.257073824470097	0.921740612791811	not
circRNA_01581|Chr10:73751962_73764510_-	0.965539205757183	3.60063839950003	3.17703071517055	1.13333446299613	0.257073824470097	0.921740612791811	not
circRNA_04999|Chr19:24195454_24221057_+	0.965539205757183	3.60063839950003	3.17703071517055	1.13333446299613	0.257073824470097	0.921740612791811	not
circRNA_06449|Chr20:50676394_50736164_+	0.965539205757183	3.60063839950003	3.17703071517055	1.13333446299613	0.257073824470097	0.921740612791811	not
circRNA_07239|Chr4:2146459_2176632_-	0.965539205757183	3.60063839950003	3.17703071517055	1.13333446299613	0.257073824470097	0.921740612791811	not
circRNA_02131|Chr11:73962693_73965949_+	1.09736110314696	-3.43657999150367	3.03272779166169	-1.1331646714065	0.257145107129987	0.921740612791811	not
circRNA_10986|Chr9:31330352_31342685_-	1.09736110314696	-3.43657999150367	3.03272779166169	-1.1331646714065	0.257145107129987	0.921740612791811	not
circRNA_00016|Chr1:3941650_3949063_-	1.75516412574743	2.51537500546801	2.22145934222596	1.13230746908361	0.257505191054188	0.921740612791811	not
circRNA_06723|Chr3:56172538_56181510_+	2.30420393950776	-2.49455159571642	2.20529410476249	-1.1311650406761	0.257985633117408	0.921740612791811	not
circRNA_01170|Chr10:5100271_5115569_-	1.09548685181789	3.78998431069663	3.35318717213209	1.13026327375779	0.258365305027533	0.921740612791811	not
circRNA_02414|Chr12:45083650_45094622_-	1.09548685181789	3.78998431069663	3.35318717213209	1.13026327375779	0.258365305027533	0.921740612791811	not
circRNA_02877|Chr13:107214134_107231299_+	1.09548685181789	3.78998431069663	3.35318717213209	1.13026327375779	0.258365305027533	0.921740612791811	not
circRNA_03482|Chr15:28556374_28560212_+	1.09548685181789	3.78998431069663	3.35318717213209	1.13026327375779	0.258365305027533	0.921740612791811	not
circRNA_03800|Chr16:8316038_8318757_+	1.09548685181789	3.78998431069663	3.35318717213209	1.13026327375779	0.258365305027533	0.921740612791811	not
circRNA_04622|Chr18:25025829_25030872_+	1.09548685181789	3.78998431069663	3.35318717213209	1.13026327375779	0.258365305027533	0.921740612791811	not
circRNA_06744|Chr3:59648496_59654103_-	1.09548685181789	3.78998431069663	3.35318717213209	1.13026327375779	0.258365305027533	0.921740612791811	not
circRNA_06866|Chr3:93706191_93715371_-	1.09548685181789	3.78998431069663	3.35318717213209	1.13026327375779	0.258365305027533	0.921740612791811	not
circRNA_07716|Chr4:123421564_123426886_+	1.09548685181789	3.78998431069663	3.35318717213209	1.13026327375779	0.258365305027533	0.921740612791811	not
circRNA_08118|Chr5:57568250_57582388_-	1.09548685181789	3.78998431069663	3.35318717213209	1.13026327375779	0.258365305027533	0.921740612791811	not
circRNA_09039|Chr6:38745004_38751610_+	1.09548685181789	3.78998431069663	3.35318717213209	1.13026327375779	0.258365305027533	0.921740612791811	not
circRNA_09516|Chr6:133778595_133791177_+	1.09548685181789	3.78998431069663	3.35318717213209	1.13026327375779	0.258365305027533	0.921740612791811	not
circRNA_11336|Chr9:112317485_112342454_+	1.09548685181789	3.78998431069663	3.35318717213209	1.13026327375779	0.258365305027533	0.921740612791811	not
circRNA_00421|Chr1:128606527_128610574_-	10.5216355332374	-1.02677331661326	0.909112390486557	-1.12942396051134	0.258719029877024	0.921740612791811	not
circRNA_00084|Chr1:22716588_22735761_-	8.03493543685066	-1.32731227596794	1.17709765076395	-1.12761441253961	0.259482797253074	0.921740612791811	not
circRNA_03494|Chr15:33308128_33313813_-	1.24133808621328	-3.62242261652339	3.2159511975235	-1.12639228459465	0.259999511095943	0.921740612791811	not
circRNA_05690|Chr2:144876416_144917472_+	1.24133808621328	-3.62242261652339	3.2159511975235	-1.12639228459465	0.259999511095943	0.921740612791811	not
circRNA_05909|Chr2:189406688_189409083_+	1.24133808621328	-3.62242261652339	3.2159511975235	-1.12639228459465	0.259999511095943	0.921740612791811	not
circRNA_03732|Chr16:2115374_2126628_-	2.86606283234832	1.88585046121379	1.67458695247169	1.12615857804832	0.260098402935899	0.921740612791811	not
circRNA_05470|Chr2:57574485_57576092_-	1.70615831070816	4.43154997753553	3.93537843104406	1.12607975451038	0.260131762620271	0.921740612791811	not
circRNA_01400|Chr10:57634023_57634588_-	6.43391416996112	-1.37852545297037	1.22947799071603	-1.12122824758135	0.262190718730099	0.921740612791811	not
circRNA_07649|Chr4:99970321_99980034_+	2.20298509787408	2.22829556960022	1.98937333124557	1.12009924663314	0.262671471645112	0.921740612791811	not
circRNA_00025|Chr1:7973764_7976859_-	0.94799470712087	3.5765697533237	3.19722999468654	1.11864637804211	0.263291029534983	0.921740612791811	not
circRNA_02894|Chr13:107733302_107772361_-	0.94799470712087	3.5765697533237	3.19722999468654	1.11864637804211	0.263291029534983	0.921740612791811	not
circRNA_04393|Chr17:75797811_75816925_-	0.94799470712087	3.5765697533237	3.19722999468654	1.11864637804211	0.263291029534983	0.921740612791811	not
circRNA_05116|Chr19:42856166_42920390_-	0.94799470712087	3.5765697533237	3.19722999468654	1.11864637804211	0.263291029534983	0.921740612791811	not
circRNA_07174|Chr3:160491308_160512920_+	0.94799470712087	3.5765697533237	3.19722999468654	1.11864637804211	0.263291029534983	0.921740612791811	not
circRNA_07800|Chr4:150557492_150576198_-	0.94799470712087	3.5765697533237	3.19722999468654	1.11864637804211	0.263291029534983	0.921740612791811	not
circRNA_08789|Chr5:172965538_172977474_+	0.94799470712087	3.5765697533237	3.19722999468654	1.11864637804211	0.263291029534983	0.921740612791811	not
circRNA_11461|ChrX:21499910_21507537_+	0.94799470712087	3.5765697533237	3.19722999468654	1.11864637804211	0.263291029534983	0.921740612791811	not
circRNA_04063|Chr16:87501475_87521973_+	1.07751792870196	-3.39842892304679	3.04812756267425	-1.11492345814596	0.264883223300775	0.921740612791811	not
circRNA_05694|Chr2:145075021_145114677_-	1.07751792870196	-3.39842892304679	3.04812756267425	-1.11492345814596	0.264883223300775	0.921740612791811	not
circRNA_06296|Chr20:26797653_26828528_+	1.07751792870196	-3.39842892304679	3.04812756267425	-1.11492345814596	0.264883223300775	0.921740612791811	not
circRNA_07571|Chr4:79954598_79956766_-	1.07751792870196	-3.39842892304679	3.04812756267425	-1.11492345814596	0.264883223300775	0.921740612791811	not
circRNA_07601|Chr4:87017858_87018778_-	1.07751792870196	-3.39842892304679	3.04812756267425	-1.11492345814596	0.264883223300775	0.921740612791811	not
circRNA_08459|Chr5:129003129_129009597_+	1.07751792870196	-3.39842892304679	3.04812756267425	-1.11492345814596	0.264883223300775	0.921740612791811	not
circRNA_08922|Chr6:22389165_22407626_+	1.07751792870196	-3.39842892304679	3.04812756267425	-1.11492345814596	0.264883223300775	0.921740612791811	not
circRNA_03641|Chr15:61664226_61683055_+	6.05183669167298	1.46962413161942	1.31834980196884	1.11474521361832	0.264959619825543	0.921740612791811	not
circRNA_07463|Chr4:58714647_58739890_+	20.6995707470504	-0.828055430001237	0.74290047017849	-1.11462499115432	0.265011156367154	0.921740612791811	not
circRNA_09529|Chr6:133789303_133791177_+	0.941608583959516	3.56723790388274	3.20467193042518	1.11313668959851	0.265649728256185	0.921740612791811	not
circRNA_11651|ChrX:119208336_119213196_-	2.97995772015753	1.8178862633585	1.63390701518905	1.11260080681407	0.265879913795467	0.921740612791811	not
circRNA_07363|Chr4:27509136_27537918_+	4.19991601661681	1.60007224140099	1.43908996001757	1.11186394586579	0.266196652584548	0.921740612791811	not
circRNA_00397|Chr1:126157742_126189469_-	1.64323027772684	4.3744140301275	3.93653007658177	1.11123602386545	0.266466768969709	0.921740612791811	not
circRNA_10963|Chr9:20817077_20839897_+	1.64323027772684	4.3744140301275	3.93653007658177	1.11123602386545	0.266466768969709	0.921740612791811	not
circRNA_11056|Chr9:53475012_53508890_-	1.64323027772684	4.3744140301275	3.93653007658177	1.11123602386545	0.266466768969709	0.921740612791811	not
circRNA_04872|Chr18:73479863_73490210_+	1.07024601074545	-3.39042056038649	3.05503717495579	-1.10978045968804	0.267093641516721	0.921740612791811	not
circRNA_06988|Chr3:118033138_118043500_-	1.07024601074545	-3.39042056038649	3.05503717495579	-1.10978045968804	0.267093641516721	0.921740612791811	not
circRNA_10906|Chr9:4458883_4479340_-	1.07024601074545	-3.39042056038649	3.05503717495579	-1.10978045968804	0.267093641516721	0.921740612791811	not
circRNA_05080|Chr19:37195834_37203485_+	4.26457479773254	1.61029843352696	1.45178178667163	1.10918765362028	0.267349237632127	0.921740612791811	not
circRNA_00163|Chr1:56859784_56880795_-	5.75203002751123	3.02207440988665	2.72576811679269	1.10870561265593	0.267557199852569	0.921740612791811	not
circRNA_06274|Chr20:20347582_20348872_+	1.21816942563816	-3.58937702062453	3.24063245875361	-1.1076162034139	0.268027602586312	0.921740612791811	not
circRNA_01020|Chr1:260484266_260507970_-	1.23395387996646	-3.5864962401351	3.23804229787019	-1.10761253566518	0.268029187265368	0.921740612791811	not
circRNA_02066|Chr11:64795077_64800821_+	1.23395387996646	-3.5864962401351	3.23804229787019	-1.10761253566518	0.268029187265368	0.921740612791811	not
circRNA_03555|Chr15:41189680_41191126_+	1.23395387996646	-3.5864962401351	3.23804229787019	-1.10761253566518	0.268029187265368	0.921740612791811	not
circRNA_05199|Chr2:3809213_3839676_+	1.23395387996646	-3.5864962401351	3.23804229787019	-1.10761253566518	0.268029187265368	0.921740612791811	not
circRNA_11172|Chr9:71957021_71960153_+	1.23395387996646	-3.5864962401351	3.23804229787019	-1.10761253566518	0.268029187265368	0.921740612791811	not
circRNA_04616|Chr18:24611733_24614740_+	2.92317936855952	-2.00023251346371	1.80668061675822	-1.10713121893829	0.268237199716991	0.921740612791811	not
circRNA_00953|Chr1:247743814_247766953_+	2.27731090385085	-2.26404510997759	2.04570973264552	-1.10672842478474	0.268411361992041	0.921740612791811	not
circRNA_00947|Chr1:246648294_246649407_-	1.0603805676681	-3.39251385866512	3.06664796515108	-1.10626126546546	0.268613452080916	0.921740612791811	not
circRNA_07757|Chr4:133090684_133112238_-	1.0603805676681	-3.39251385866512	3.06664796515108	-1.10626126546546	0.268613452080916	0.921740612791811	not
circRNA_10884|Chr8:131890854_131899165_-	1.0603805676681	-3.39251385866512	3.06664796515108	-1.10626126546546	0.268613452080916	0.921740612791811	not
circRNA_09798|Chr7:59955208_59957230_-	3.04806950674896	2.19094641097765	1.98275129098124	1.10500314433959	0.269158226660069	0.921740612791811	not
circRNA_06975|Chr3:113386526_113392511_+	1.04916221788519	-3.37820101002951	3.06435246002524	-1.10241920735243	0.270279464992028	0.921740612791811	not
circRNA_07467|Chr4:58765341_58780524_+	1.04916221788519	-3.37820101002951	3.06435246002524	-1.10241920735243	0.270279464992028	0.921740612791811	not
circRNA_07497|Chr4:64451679_64522246_-	1.04916221788519	-3.37820101002951	3.06435246002524	-1.10241920735243	0.270279464992028	0.921740612791811	not
circRNA_07968|Chr5:5917978_5920978_+	1.04916221788519	-3.37820101002951	3.06435246002524	-1.10241920735243	0.270279464992028	0.921740612791811	not
circRNA_08043|Chr5:22717443_22738059_-	1.04916221788519	-3.37820101002951	3.06435246002524	-1.10241920735243	0.270279464992028	0.921740612791811	not
circRNA_01146|Chr10:574395_593608_-	3.86299819786207	-1.63060432034424	1.47993940067834	-1.10180478984264	0.270546547572958	0.921740612791811	not
circRNA_03642|Chr15:61665894_61683055_+	2.7666643991015	2.01125736925122	1.82833154681653	1.10005068432648	0.271310039126638	0.921740612791811	not
circRNA_01341|Chr10:48165219_48200848_-	4.11366660970539	1.80142297752235	1.63775216273983	1.09993625318053	0.271359897633376	0.921740612791811	not
circRNA_03650|Chr15:70077466_70139170_-	7.20046070737524	1.12539015257113	1.02644304493506	1.09639804967682	0.272904617104936	0.921740612791811	not
circRNA_05616|Chr2:123597469_123600232_+	6.3971985878752	1.26247383746893	1.15169432140991	1.09618829753663	0.272996379799276	0.921740612791811	not
circRNA_09177|Chr6:76532881_76545279_-	2.20408179390242	-2.22477999242213	2.03061988058099	-1.09561617794542	0.273246778847407	0.921740612791811	not
circRNA_01323|Chr10:45771832_45778634_-	1.03794386810227	-3.36369574217721	3.07135467430071	-1.09518310285772	0.273436426822024	0.921740612791811	not
circRNA_02261|Chr12:12300565_12306363_+	1.03794386810227	-3.36369574217721	3.07135467430071	-1.09518310285772	0.273436426822024	0.921740612791811	not
circRNA_04311|Chr17:53483964_53542696_+	1.03794386810227	-3.36369574217721	3.07135467430071	-1.09518310285772	0.273436426822024	0.921740612791811	not
circRNA_06455|Chr20:50764439_50771244_+	1.03794386810227	-3.36369574217721	3.07135467430071	-1.09518310285772	0.273436426822024	0.921740612791811	not
circRNA_06679|Chr3:46558206_46597439_-	1.03794386810227	-3.36369574217721	3.07135467430071	-1.09518310285772	0.273436426822024	0.921740612791811	not
circRNA_09107|Chr6:55920976_55927287_+	1.03794386810227	-3.36369574217721	3.07135467430071	-1.09518310285772	0.273436426822024	0.921740612791811	not
circRNA_09142|Chr6:73357940_73385888_+	1.03794386810227	-3.36369574217721	3.07135467430071	-1.09518310285772	0.273436426822024	0.921740612791811	not
circRNA_11355|Chr9:113662079_113666754_+	1.03794386810227	-3.36369574217721	3.07135467430071	-1.09518310285772	0.273436426822024	0.921740612791811	not
circRNA_02249|Chr12:9273125_9313769_-	14.8577712387098	-0.871722809435718	0.796486682802597	-1.09445999318958	0.27375328441397	0.921740612791811	not
circRNA_02878|Chr13:107224920_107231299_+	2.11684747954163	-2.26517183124119	2.07495433591313	-1.09167309951636	0.274976813124844	0.921740612791811	not
circRNA_00622|Chr1:184041764_184061174_+	3.35052451644035	1.68214606463505	1.5430682776308	1.09013067601765	0.275655585177437	0.921740612791811	not
circRNA_02814|Chr13:103360652_103362959_+	2.03214671599372	-2.26559434735332	2.08059804196963	-1.08891496658747	0.276191385601373	0.921740612791811	not
circRNA_02562|Chr13:51440790_51441145_+	0.91209877442437	3.52533883031605	3.23989660374631	1.08810226420179	0.276549964287408	0.921740612791811	not
circRNA_05167|Chr19:55882755_55886776_+	0.91209877442437	3.52533883031605	3.23989660374631	1.08810226420179	0.276549964287408	0.921740612791811	not
circRNA_06595|Chr3:21844719_21904269_-	0.91209877442437	3.52533883031605	3.23989660374631	1.08810226420179	0.276549964287408	0.921740612791811	not
circRNA_10470|Chr8:68179736_68203428_-	0.91209877442437	3.52533883031605	3.23989660374631	1.08810226420179	0.276549964287408	0.921740612791811	not
circRNA_10515|Chr8:70524346_70535723_+	0.91209877442437	3.52533883031605	3.23989660374631	1.08810226420179	0.276549964287408	0.921740612791811	not
circRNA_11470|ChrX:29581744_29588435_+	0.91209877442437	3.52533883031605	3.23989660374631	1.08810226420179	0.276549964287408	0.921740612791811	not
circRNA_06670|Chr3:46525736_46564806_-	3.06359494783345	1.91690512759803	1.76370146019254	1.0868648526201	0.277096541430907	0.921740612791811	not
circRNA_04443|Chr17:84296197_84299839_-	17.8659297982571	0.838379039871849	0.771675995714619	1.08643918500466	0.27728473313389	0.921740612791811	not
circRNA_04742|Chr18:44833464_44837220_+	3.12083127383833	1.73534099212227	1.5986537452366	1.0855014710302	0.277699612522642	0.921740612791811	not
circRNA_06390|Chr20:37658729_37686227_-	1.02672551831936	-3.34898573729063	3.08646608867197	-1.08505508924338	0.27789725679019	0.921740612791811	not
circRNA_08279|Chr5:90935831_90954012_+	1.02672551831936	-3.34898573729063	3.08646608867197	-1.08505508924338	0.27789725679019	0.921740612791811	not
circRNA_10446|Chr8:65528263_65579772_-	1.02672551831936	-3.34898573729063	3.08646608867197	-1.08505508924338	0.27789725679019	0.921740612791811	not
circRNA_10774|Chr8:114879150_114881851_+	1.02672551831936	-3.34898573729063	3.08646608867197	-1.08505508924338	0.27789725679019	0.921740612791811	not
circRNA_06021|Chr2:218919131_218929338_-	4.43811878945285	-1.52818961033011	1.41312611605797	-1.08142478789729	0.279508200271516	0.921740612791811	not
circRNA_06372|Chr20:37595665_37654173_-	2.17437317638008	-2.20358628225314	2.03985205576776	-1.08026769687655	0.280022990117129	0.921740612791811	not
circRNA_03984|Chr16:62132750_62160831_-	3.22641829586604	-1.86478984605061	1.7262982169306	-1.08022462617511	0.280042164702963	0.921740612791811	not
circRNA_10726|Chr8:104493052_104514522_-	10.7549491112817	-0.953142041923151	0.883654688631045	-1.07863632048369	0.280749883415104	0.921740612791811	not
circRNA_00538|Chr1:164342799_164380890_+	1.02369498642489	3.69870457952149	3.43300856344301	1.07739451014128	0.281304055680847	0.921740612791811	not
circRNA_01130|Chr1:281236389_281256438_-	1.02369498642489	3.69870457952149	3.43300856344301	1.07739451014128	0.281304055680847	0.921740612791811	not
circRNA_01591|Chr10:74292384_74292649_+	1.02369498642489	3.69870457952149	3.43300856344301	1.07739451014128	0.281304055680847	0.921740612791811	not
circRNA_02572|Chr13:52231503_52245220_-	1.02369498642489	3.69870457952149	3.43300856344301	1.07739451014128	0.281304055680847	0.921740612791811	not
circRNA_03196|Chr14:81317469_81329508_-	1.02369498642489	3.69870457952149	3.43300856344301	1.07739451014128	0.281304055680847	0.921740612791811	not
circRNA_03960|Chr16:54114186_54119477_-	1.02369498642489	3.69870457952149	3.43300856344301	1.07739451014128	0.281304055680847	0.921740612791811	not
circRNA_05735|Chr2:150838385_150846727_+	1.02369498642489	3.69870457952149	3.43300856344301	1.07739451014128	0.281304055680847	0.921740612791811	not
circRNA_06584|Chr3:21745391_21756744_+	1.02369498642489	3.69870457952149	3.43300856344301	1.07739451014128	0.281304055680847	0.921740612791811	not
circRNA_07143|Chr3:152985421_153051697_-	1.02369498642489	3.69870457952149	3.43300856344301	1.07739451014128	0.281304055680847	0.921740612791811	not
circRNA_07372|Chr4:28457541_28495139_+	1.02369498642489	3.69870457952149	3.43300856344301	1.07739451014128	0.281304055680847	0.921740612791811	not
circRNA_07434|Chr4:54967386_55011408_-	1.02369498642489	3.69870457952149	3.43300856344301	1.07739451014128	0.281304055680847	0.921740612791811	not
circRNA_07693|Chr4:118549641_118566521_-	1.02369498642489	3.69870457952149	3.43300856344301	1.07739451014128	0.281304055680847	0.921740612791811	not
circRNA_07788|Chr4:147837292_147837432_-	1.02369498642489	3.69870457952149	3.43300856344301	1.07739451014128	0.281304055680847	0.921740612791811	not
circRNA_11193|Chr9:73773518_73799430_-	1.02369498642489	3.69870457952149	3.43300856344301	1.07739451014128	0.281304055680847	0.921740612791811	not
circRNA_11315|Chr9:105629383_105655467_-	1.02369498642489	3.69870457952149	3.43300856344301	1.07739451014128	0.281304055680847	0.921740612791811	not
circRNA_08566|Chr5:144916446_144918979_-	7.44136978267043	-1.26012809832855	1.17137359158931	-1.07576959850941	0.282030311933694	0.921740612791811	not
circRNA_01883|Chr10:110680099_110736758_+	1.02537261161379	-3.33178751796743	3.0986506005739	-1.07523820767348	0.282268093416973	0.921740612791811	not
circRNA_07683|Chr4:117036343_117049564_-	1.02537261161379	-3.33178751796743	3.0986506005739	-1.07523820767348	0.282268093416973	0.921740612791811	not
circRNA_08997|Chr6:29316209_29400734_-	1.02537261161379	-3.33178751796743	3.0986506005739	-1.07523820767348	0.282268093416973	0.921740612791811	not
circRNA_11525|ChrX:53416067_53421284_+	1.02537261161379	-3.33178751796743	3.0986506005739	-1.07523820767348	0.282268093416973	0.921740612791811	not
circRNA_05179|Chr19:57064910_57073804_+	1.02931904344019	-3.33839845393171	3.10580696428859	-1.07488922921402	0.282424324755543	0.921740612791811	not
circRNA_07865|Chr4:158497408_158539474_+	1.02931904344019	-3.33839845393171	3.10580696428859	-1.07488922921402	0.282424324755543	0.921740612791811	not
circRNA_07165|Chr3:157001108_157002682_-	2.83419414739425	2.18538094873955	2.03437248447678	1.07422852275826	0.282720271615571	0.921740612791811	not
circRNA_06236|Chr20:14618775_14619985_-	30.0056872598582	0.751127674076042	0.699331601244529	1.07406511122812	0.282793500116281	0.921740612791811	not
circRNA_02411|Chr12:44761634_44762147_-	5.91493281292961	1.38161326345314	1.28665805493719	1.07379987880352	0.282912384286715	0.921740612791811	not
circRNA_08975|Chr6:28048712_28051704_+	2.71535053980135	-1.97736504984403	1.84238000546343	-1.07326666810338	0.283151485861428	0.921740612791811	not
circRNA_03649|Chr15:70077466_70105489_-	3.59864416250023	-1.83677728000386	1.71165701914877	-1.07309890910114	0.283226740416753	0.921740612791811	not
circRNA_04209|Chr17:12322146_12384765_+	1.01550716853645	-3.33403998605183	3.11111992521284	-1.07165267369876	0.283876065134096	0.921740612791811	not
circRNA_09790|Chr7:59556898_59587314_-	1.01550716853645	-3.33403998605183	3.11111992521284	-1.07165267369876	0.283876065134096	0.921740612791811	not
circRNA_04482|Chr17:90327972_90334785_-	4.38597347236468	-1.50762014758605	1.40833112638858	-1.0705011906199	0.284393773344138	0.921740612791811	not
circRNA_04861|Chr18:71141382_71149287_+	4.67614748588338	-1.45030549322435	1.35543125077901	-1.06999561386151	0.284621283004603	0.921740612791811	not
circRNA_02316|Chr12:25431687_25435591_+	1.86200712931992	-4.20114783462895	3.92740936869083	-1.06969949914576	0.284754591863489	0.921740612791811	not
circRNA_07953|Chr5:108758_187690_+	1.86200712931992	-4.20114783462895	3.92740936869083	-1.06969949914576	0.284754591863489	0.921740612791811	not
circRNA_01315|Chr10:43227922_43229953_+	0.888975088050578	3.49210098278388	3.2687495265775	1.06832932728261	0.285371983897315	0.921740612791811	not
circRNA_06462|Chr20:55473767_55474180_+	0.888975088050578	3.49210098278388	3.2687495265775	1.06832932728261	0.285371983897315	0.921740612791811	not
circRNA_07024|Chr3:123299120_123308032_-	0.888975088050578	3.49210098278388	3.2687495265775	1.06832932728261	0.285371983897315	0.921740612791811	not
circRNA_08836|Chr6:4298605_4315682_-	0.888975088050578	3.49210098278388	3.2687495265775	1.06832932728261	0.285371983897315	0.921740612791811	not
circRNA_10048|Chr7:123600187_123652318_-	0.888975088050578	3.49210098278388	3.2687495265775	1.06832932728261	0.285371983897315	0.921740612791811	not
circRNA_11690|ChrX:137709443_137733342_-	0.888975088050578	3.49210098278388	3.2687495265775	1.06832932728261	0.285371983897315	0.921740612791811	not
circRNA_06912|Chr3:104936584_104984877_+	2.79470442464442	2.18671910167886	2.04704017783244	1.06823457856812	0.285414710586239	0.921740612791811	not
circRNA_01881|Chr10:110680099_110690679_+	13.0821948177554	-0.949175484051009	0.889118393174667	-1.06754678717409	0.285724997991104	0.921740612791811	not
circRNA_09507|Chr6:132439038_132439743_+	7.6295322942246	-1.10885005447531	1.0389887232707	-1.06723973960439	0.285863591762222	0.921740612791811	not
circRNA_03953|Chr16:54080267_54093004_-	4.93741674597436	-1.43644896078953	1.34687646144294	-1.06650387166959	0.286195929452659	0.921740612791811	not
circRNA_02635|Chr13:73239822_73265813_+	5.25490071537997	1.41135222055154	1.3277129854836	1.06299496651942	0.287784233990664	0.921740612791811	not
circRNA_08167|Chr5:64185943_64219372_-	3.29276980720081	-1.80657868162621	1.7059816777897	-1.05896722406002	0.289614706847617	0.921740612791811	not
circRNA_00468|Chr1:142849916_142856237_+	0.877009777151744	3.4742165576413	3.28455964481319	1.05774196036525	0.290173099724064	0.921740612791811	not
circRNA_07971|Chr5:5961561_5982715_+	0.877009777151744	3.4742165576413	3.28455964481319	1.05774196036525	0.290173099724064	0.921740612791811	not
circRNA_01102|Chr1:278580846_278608643_+	1.79025312302006	2.55442796594753	2.41687602309379	1.05691311492166	0.29055124240621	0.921740612791811	not
circRNA_02885|Chr13:107310007_107343738_+	11.1554985167062	1.10318218178961	1.04384903069861	1.05684073974883	0.290584277734778	0.921740612791811	not
circRNA_09393|Chr6:113191385_113194036_+	2.28593533874204	2.2956990003515	2.17354187168837	1.0562018750383	0.290875994317615	0.921740612791811	not
circRNA_08211|Chr5:75990187_76011558_-	2.89712435657623	1.73335635896079	1.64113934892618	1.0561908469838	0.290881031645224	0.921740612791811	not
circRNA_03167|Chr14:71861197_71877488_+	53.6299275932966	-0.56021496540627	0.530940072675107	-1.05513784744795	0.291362284644093	0.921740612791811	not
circRNA_00389|Chr1:122799692_122845719_-	1.00062820302981	3.64975650307898	3.46862791166798	1.05221908951425	0.292699043192351	0.921740612791811	not
circRNA_00546|Chr1:166208849_166259335_+	1.00062820302981	3.64975650307898	3.46862791166798	1.05221908951425	0.292699043192351	0.921740612791811	not
circRNA_01016|Chr1:259396273_259437470_-	1.00062820302981	3.64975650307898	3.46862791166798	1.05221908951425	0.292699043192351	0.921740612791811	not
circRNA_01329|Chr10:46771409_46776306_-	1.00062820302981	3.64975650307898	3.46862791166798	1.05221908951425	0.292699043192351	0.921740612791811	not
circRNA_01333|Chr10:48013766_48027336_-	1.00062820302981	3.64975650307898	3.46862791166798	1.05221908951425	0.292699043192351	0.921740612791811	not
circRNA_01846|Chr10:105655103_105655259_-	1.00062820302981	3.64975650307898	3.46862791166798	1.05221908951425	0.292699043192351	0.921740612791811	not
circRNA_02014|Chr11:43065181_43080014_-	1.00062820302981	3.64975650307898	3.46862791166798	1.05221908951425	0.292699043192351	0.921740612791811	not
circRNA_02135|Chr11:76771291_76783665_-	1.00062820302981	3.64975650307898	3.46862791166798	1.05221908951425	0.292699043192351	0.921740612791811	not
circRNA_02422|Chr12:46910321_46911243_-	1.00062820302981	3.64975650307898	3.46862791166798	1.05221908951425	0.292699043192351	0.921740612791811	not
circRNA_04119|Chr17:5514017_5548199_+	1.00062820302981	3.64975650307898	3.46862791166798	1.05221908951425	0.292699043192351	0.921740612791811	not
circRNA_04755|Chr18:51757696_51776022_+	1.00062820302981	3.64975650307898	3.46862791166798	1.05221908951425	0.292699043192351	0.921740612791811	not
circRNA_04774|Chr18:56560337_56572913_+	1.00062820302981	3.64975650307898	3.46862791166798	1.05221908951425	0.292699043192351	0.921740612791811	not
circRNA_04787|Chr18:59172892_59245202_+	1.00062820302981	3.64975650307898	3.46862791166798	1.05221908951425	0.292699043192351	0.921740612791811	not
circRNA_05526|Chr2:86459515_86473700_-	1.00062820302981	3.64975650307898	3.46862791166798	1.05221908951425	0.292699043192351	0.921740612791811	not
circRNA_05566|Chr2:109802012_109815644_-	1.00062820302981	3.64975650307898	3.46862791166798	1.05221908951425	0.292699043192351	0.921740612791811	not
circRNA_06110|Chr2:240685748_240701716_+	1.00062820302981	3.64975650307898	3.46862791166798	1.05221908951425	0.292699043192351	0.921740612791811	not
circRNA_06168|Chr2:261442215_261462345_+	1.00062820302981	3.64975650307898	3.46862791166798	1.05221908951425	0.292699043192351	0.921740612791811	not
circRNA_06766|Chr3:62284948_62293084_-	1.00062820302981	3.64975650307898	3.46862791166798	1.05221908951425	0.292699043192351	0.921740612791811	not
circRNA_07515|Chr4:66097893_66120554_+	1.00062820302981	3.64975650307898	3.46862791166798	1.05221908951425	0.292699043192351	0.921740612791811	not
circRNA_07676|Chr4:115637966_115650531_+	1.00062820302981	3.64975650307898	3.46862791166798	1.05221908951425	0.292699043192351	0.921740612791811	not
circRNA_07780|Chr4:147488942_147490764_+	1.00062820302981	3.64975650307898	3.46862791166798	1.05221908951425	0.292699043192351	0.921740612791811	not
circRNA_08183|Chr5:71742909_71756159_+	1.00062820302981	3.64975650307898	3.46862791166798	1.05221908951425	0.292699043192351	0.921740612791811	not
circRNA_08629|Chr5:150162713_150167083_-	1.00062820302981	3.64975650307898	3.46862791166798	1.05221908951425	0.292699043192351	0.921740612791811	not
circRNA_08688|Chr5:157248218_157249818_-	1.00062820302981	3.64975650307898	3.46862791166798	1.05221908951425	0.292699043192351	0.921740612791811	not
circRNA_09757|Chr7:50278665_50278844_-	1.00062820302981	3.64975650307898	3.46862791166798	1.05221908951425	0.292699043192351	0.921740612791811	not
circRNA_09934|Chr7:82345246_82394598_+	1.00062820302981	3.64975650307898	3.46862791166798	1.05221908951425	0.292699043192351	0.921740612791811	not
circRNA_10749|Chr8:109250465_109254764_+	1.00062820302981	3.64975650307898	3.46862791166798	1.05221908951425	0.292699043192351	0.921740612791811	not
circRNA_10909|Chr9:7022983_7053221_+	1.00062820302981	3.64975650307898	3.46862791166798	1.05221908951425	0.292699043192351	0.921740612791811	not
circRNA_11161|Chr9:71262302_71271908_+	1.00062820302981	3.64975650307898	3.46862791166798	1.05221908951425	0.292699043192351	0.921740612791811	not
circRNA_11320|Chr9:110872790_110872980_-	1.00062820302981	3.64975650307898	3.46862791166798	1.05221908951425	0.292699043192351	0.921740612791811	not
circRNA_11478|ChrX:33925154_33991867_+	1.00062820302981	3.64975650307898	3.46862791166798	1.05221908951425	0.292699043192351	0.921740612791811	not
circRNA_09122|Chr6:71770162_71823321_-	2.28512840331816	2.29541704271874	2.18602801197548	1.05004008646916	0.293699682812979	0.921740612791811	not
circRNA_09029|Chr6:38583992_38619590_+	5.59637426271047	-1.34053123633242	1.27836013497228	-1.0486334794549	0.294346840848886	0.921740612791811	not
circRNA_07851|Chr4:158334034_158352766_+	4.48678997460983	1.68399192773105	1.60729305684552	1.04771928215509	0.294767961005432	0.921740612791811	not
circRNA_05083|Chr19:37629883_37633959_+	3.73886438924074	-1.56622660038514	1.49826094778801	-1.04536302751365	0.295855217794859	0.921740612791811	not
circRNA_11114|Chr9:65976760_65980632_-	9.79223283281733	-1.17242573026473	1.12186675573216	-1.04506682658545	0.295992084782537	0.921740612791811	not
circRNA_02058|Chr11:64288438_64305268_-	2.52166535936389	1.96734271677913	1.88627445494577	1.04297797789754	0.296958492295832	0.921740612791811	not
circRNA_01495|Chr10:66901944_66917125_+	4.88594583340015	1.29489007261038	1.24298145749807	1.04176137527972	0.297522325739362	0.921740612791811	not
circRNA_01167|Chr10:4624614_4629886_+	8.74100012723381	-1.18422809538275	1.13771073792189	-1.04088680532789	0.297928086205838	0.921740612791811	not
circRNA_08817|Chr6:2948813_2953554_-	1.11720427759195	-3.47064769569368	3.33554569027212	-1.04050371902132	0.298105937120419	0.921740612791811	not
circRNA_00521|Chr1:162684057_162691242_+	3.48572870366182	-1.77579285880055	1.70751396257448	-1.03998731355796	0.298345794745818	0.921740612791811	not
circRNA_00544|Chr1:165414771_165415667_+	19.0777501508639	0.771796454051265	0.743372025255178	1.03823715156126	0.299159660290456	0.921740612791811	not
circRNA_09900|Chr7:78347306_78375555_+	2.55667370518909	-1.96723393118151	1.89519417081543	-1.03801180980579	0.299264556941731	0.921740612791811	not
circRNA_00366|Chr1:117146267_117146413_-	49.2486688867877	2.45737310475613	2.36964558367877	1.03702136795544	0.299725898866974	0.921740612791811	not
circRNA_04686|Chr18:32064531_32094303_-	2.63349660519084	-1.92810934214509	1.86152486121217	-1.03576878414053	0.300310023880507	0.921740612791811	not
circRNA_00516|Chr1:162451867_162454337_+	0.871530185470126	-3.09820052235335	2.99663059378517	-1.03389471120626	0.301185387763168	0.921740612791811	not
circRNA_02125|Chr11:73126466_73130502_+	0.871530185470126	-3.09820052235335	2.99663059378517	-1.03389471120626	0.301185387763168	0.921740612791811	not
circRNA_02673|Chr13:76979427_77051919_+	0.871530185470126	-3.09820052235335	2.99663059378517	-1.03389471120626	0.301185387763168	0.921740612791811	not
circRNA_05989|Chr2:207119352_207127931_+	0.871530185470126	-3.09820052235335	2.99663059378517	-1.03389471120626	0.301185387763168	0.921740612791811	not
circRNA_00940|Chr1:245926333_245937626_-	4.00468257694037	1.47558426142589	1.42849945064777	1.03296102827115	0.301622136903	0.921740612791811	not
circRNA_04812|Chr18:61323689_61335698_+	3.85034590015527	-1.67805457124704	1.62510295894659	-1.03258354309734	0.301798832885704	0.921740612791811	not
circRNA_10492|Chr8:70339051_70367391_+	2.11276003218896	-2.35221604012492	2.28230309788556	-1.03063262820093	0.302713129237979	0.921740612791811	not
circRNA_01920|Chr11:27967522_27971358_-	2.22610878424787	2.25443398440509	2.18754282965263	1.03057821490201	0.302738656410386	0.921740612791811	not
circRNA_00123|Chr1:43594671_43617390_-	0.973227294525628	-3.26198749364869	3.16535603923926	-1.03052783105961	0.302762294500929	0.921740612791811	not
circRNA_02473|Chr13:25616432_25627356_-	0.973227294525628	-3.26198749364869	3.16535603923926	-1.03052783105961	0.302762294500929	0.921740612791811	not
circRNA_05552|Chr2:102154082_102226318_-	0.973227294525628	-3.26198749364869	3.16535603923926	-1.03052783105961	0.302762294500929	0.921740612791811	not
circRNA_06675|Chr3:46544999_46601403_-	0.973227294525628	-3.26198749364869	3.16535603923926	-1.03052783105961	0.302762294500929	0.921740612791811	not
circRNA_08213|Chr5:76006448_76011558_-	0.973227294525628	-3.26198749364869	3.16535603923926	-1.03052783105961	0.302762294500929	0.921740612791811	not
circRNA_11537|ChrX:62537349_62570599_-	0.973227294525628	-3.26198749364869	3.16535603923926	-1.03052783105961	0.302762294500929	0.921740612791811	not
circRNA_06373|Chr20:37595665_37664502_-	4.91602486297439	1.44604902831263	1.40511226790969	1.02913415627908	0.30341663769744	0.921740612791811	not
circRNA_02255|Chr12:10527308_10534434_-	17.8876687402575	-0.822142086218048	0.800057753231079	-1.02760342350009	0.304136413162443	0.921740612791811	not
circRNA_07295|Chr4:10098513_10138522_+	2.30701952137319	-2.28080772339816	2.2254186018051	-1.0248893046675	0.305415421714727	0.921740612791811	not
circRNA_05357|Chr2:30290432_30293209_-	0.975820819646459	-3.25066442115138	3.17265882024556	-1.02458682301672	0.305558184615103	0.921740612791811	not
circRNA_05775|Chr2:166415873_166423542_+	0.975820819646459	-3.25066442115138	3.17265882024556	-1.02458682301672	0.305558184615103	0.921740612791811	not
circRNA_08507|Chr5:139394727_139440842_+	0.975820819646459	-3.25066442115138	3.17265882024556	-1.02458682301672	0.305558184615103	0.921740612791811	not
circRNA_09828|Chr7:64959567_64961215_-	0.975820819646459	-3.25066442115138	3.17265882024556	-1.02458682301672	0.305558184615103	0.921740612791811	not
circRNA_06362|Chr20:37560453_37617612_-	5.12236284082996	1.24382317326731	1.21402445286842	1.02454540378366	0.30557773678215	0.921740612791811	not
circRNA_09338|Chr6:109710612_109723730_+	1.93772152489473	-2.17914204119137	2.13052902492485	-1.02281734522168	0.306394215391338	0.921740612791811	not
circRNA_06747|Chr3:59678949_59680308_-	8.27512332252345	-0.996269957627085	0.975315149017297	-1.02148516674933	0.307024633261818	0.921740612791811	not
circRNA_10685|Chr8:94283953_94292111_-	1.9192312571553	-2.1648068293446	2.12637964020906	-1.0180716502401	0.308643906871902	0.921740612791811	not
circRNA_07081|Chr3:140614866_140622850_-	3.73245501732198	-1.73108205853314	1.70204760445591	-1.01705854407433	0.309125579933025	0.921740612791811	not
circRNA_03878|Chr16:25055832_25086279_-	4.05854821229459	-1.46546658515465	1.44198154016794	-1.01628664745873	0.309492905180376	0.921740612791811	not
circRNA_07399|Chr4:31223666_31283358_+	3.33816377141416	1.9511552221758	1.92056197105196	1.01592932255505	0.30966304428946	0.921740612791811	not
circRNA_03480|Chr15:28556321_28560212_+	18.2241367333496	0.776902751687217	0.766151623287353	1.0140326380224	0.310567178773437	0.921740612791811	not
circRNA_08759|Chr5:167516581_167615430_+	4.01386103320975	1.48519026222201	1.4653665027653	1.01352819203885	0.310807937199064	0.921740612791811	not
circRNA_03214|Chr14:82168512_82184087_-	2.3187834526669	2.20506378128976	2.17577277221661	1.01346234746899	0.310839372115986	0.921740612791811	not
circRNA_03735|Chr16:2138232_2171786_-	3.70561647749445	-1.53358355056028	1.5134400603866	-1.01330973766383	0.310912237769481	0.921740612791811	not
circRNA_01716|Chr10:91934981_91973005_-	1.08281726723392	-3.41956844968562	3.3763188671072	-1.0128096854239	0.311151073556191	0.921740612791811	not
circRNA_06050|Chr2:225663214_225670838_+	1.08281726723392	-3.41956844968562	3.3763188671072	-1.0128096854239	0.311151073556191	0.921740612791811	not
circRNA_09861|Chr7:74258330_74259380_+	5.13411133749719	-1.37254449000405	1.35585222817539	-1.01231126923848	0.311389248325545	0.921740612791811	not
circRNA_08472|Chr5:129621176_129647021_+	8.88897112704837	1.15435382055846	1.14194118372959	1.01086976895634	0.312078764857045	0.921740612791811	not
circRNA_01537|Chr10:71546978_71557193_+	79.4957308236497	1.54817378415048	1.53352161996296	1.00955458599134	0.312708736872751	0.921740612791811	not
circRNA_09658|Chr7:25971190_25980777_+	4.84163864816981	-1.38777595052199	1.37657035959501	-1.00814022388967	0.313387149706863	0.921740612791811	not
circRNA_04718|Chr18:41026840_41052546_+	0.953384120080634	-3.21864591062406	3.19766692006315	-1.00656071788756	0.314145919617602	0.921740612791811	not
circRNA_09579|Chr6:144343082_144347969_+	0.953384120080634	-3.21864591062406	3.19766692006315	-1.00656071788756	0.314145919617602	0.921740612791811	not
circRNA_10611|Chr8:79673623_79674151_+	0.953384120080634	-3.21864591062406	3.19766692006315	-1.00656071788756	0.314145919617602	0.921740612791811	not
circRNA_06099|Chr2:237794153_237799015_+	2.07132316061901	-2.09882079254458	2.08754868837331	-1.00539968444044	0.314704431757916	0.921740612791811	not
circRNA_00317|Chr1:101028250_101029473_-	2.6958804589666	2.11403557553698	2.10329785408475	1.00510518347716	0.314846204404397	0.921740612791811	not
circRNA_05274|Chr2:21559370_21611712_-	9.23700677596229	1.09368128791955	1.08944894519185	1.00388484723986	0.315434121082575	0.921740612791811	not
circRNA_05555|Chr2:103957032_103972289_-	3.35172945196314	-1.70926785054779	1.70375265593369	-1.00323708643675	0.315746483103175	0.921740612791811	not
circRNA_03183|Chr14:79281829_79296044_+	2.89297911676264	1.81371928581127	1.81425612125187	0.999704101623629	0.317453726537895	0.921740612791811	not
circRNA_10818|Chr8:118616528_118620855_+	1.67221388487947	2.45272977256636	2.45978644515217	0.997131184863743	0.318700837857573	0.921740612791811	not
circRNA_10187|Chr8:21663861_21664122_+	4.34317669229711	-1.61040593279571	1.61768936806636	-0.995497630500373	0.319494296134758	0.921740612791811	not
circRNA_07470|Chr4:60254795_60256893_-	5.3995679818858	1.18931385300237	1.19480275911577	0.995406014866032	0.319538834386935	0.921740612791811	not
circRNA_09793|Chr7:59566764_59587384_-	3.56198845544513	1.73972990486978	1.74838845376254	0.995047697281385	0.319713066797502	0.921740612791811	not
circRNA_09372|Chr6:109866978_109875835_+	2.02228127291637	-2.27499511635872	2.28786452407137	-0.994374925797725	0.320040370689838	0.921740612791811	not
circRNA_01484|Chr10:66732462_66738274_+	0.934893852341205	-3.19317768037487	3.21203301553777	-0.994129781645551	0.32015968797295	0.921740612791811	not
circRNA_03553|Chr15:41086581_41142364_+	0.934893852341205	-3.19317768037487	3.21203301553777	-0.994129781645551	0.32015968797295	0.921740612791811	not
circRNA_06997|Chr3:119290823_119302965_-	0.934893852341205	-3.19317768037487	3.21203301553777	-0.994129781645551	0.32015968797295	0.921740612791811	not
circRNA_08952|Chr6:26569866_26570939_+	0.934893852341205	-3.19317768037487	3.21203301553777	-0.994129781645551	0.32015968797295	0.921740612791811	not
circRNA_09427|Chr6:122859568_122870610_-	0.934893852341205	-3.19317768037487	3.21203301553777	-0.994129781645551	0.32015968797295	0.921740612791811	not
circRNA_10299|Chr8:49140247_49141428_-	0.934893852341205	-3.19317768037487	3.21203301553777	-0.994129781645551	0.32015968797295	0.921740612791811	not
circRNA_10362|Chr8:59050282_59053541_-	0.934893852341205	-3.19317768037487	3.21203301553777	-0.994129781645551	0.32015968797295	0.921740612791811	not
circRNA_10551|Chr8:72231561_72261300_-	0.934893852341205	-3.19317768037487	3.21203301553777	-0.994129781645551	0.32015968797295	0.921740612791811	not
circRNA_11258|Chr9:94463647_94481682_+	0.934893852341205	-3.19317768037487	3.21203301553777	-0.994129781645551	0.32015968797295	0.921740612791811	not
circRNA_06672|Chr3:46544999_46558304_-	4.47729064508178	-1.40507230847007	1.41352834661197	-0.994017779578202	0.320214211627519	0.921740612791811	not
circRNA_00384|Chr1:122613645_122680102_-	14.74194561982	0.853820938442369	0.858997916617615	0.993973235469964	0.320235897803533	0.921740612791811	not
circRNA_02516|Chr13:35769419_35784163_-	1.53749398650516	2.29825757152991	2.31256788566765	0.993811937705083	0.320314433208251	0.921740612791811	not
circRNA_04138|Chr17:5537447_5564210_+	2.09553412568715	2.02501408488704	2.03801835696617	0.993619158515095	0.320408313341718	0.921740612791811	not
circRNA_02046|Chr11:53511143_53519258_-	0.925028409263858	-3.19595078167981	3.22016546034548	-0.992480299859166	0.320963284766284	0.921740612791811	not
circRNA_02331|Chr12:29976309_29988732_-	0.925028409263858	-3.19595078167981	3.22016546034548	-0.992480299859166	0.320963284766284	0.921740612791811	not
circRNA_04351|Chr17:63635093_63694603_+	0.925028409263858	-3.19595078167981	3.22016546034548	-0.992480299859166	0.320963284766284	0.921740612791811	not
circRNA_06660|Chr3:46197026_46208288_-	0.925028409263858	-3.19595078167981	3.22016546034548	-0.992480299859166	0.320963284766284	0.921740612791811	not
circRNA_09770|Chr7:57341120_57356339_-	0.925028409263858	-3.19595078167981	3.22016546034548	-0.992480299859166	0.320963284766284	0.921740612791811	not
circRNA_10719|Chr8:104075539_104128578_+	0.925028409263858	-3.19595078167981	3.22016546034548	-0.992480299859166	0.320963284766284	0.921740612791811	not
circRNA_11514|ChrX:52244160_52323791_+	0.925028409263858	-3.19595078167981	3.22016546034548	-0.992480299859166	0.320963284766284	0.921740612791811	not
circRNA_06609|Chr3:22198808_22259630_-	16.9489428660527	0.751458573336836	0.758085044840785	0.991258933876817	0.32155915990538	0.921740612791811	not
circRNA_02500|Chr13:35579757_35608096_-	5.33893885566182	1.31715849310088	1.3287944074785	0.991243254553051	0.321566814163947	0.921740612791811	not
circRNA_09842|Chr7:70789547_70790376_+	2.70721389396004	-1.84342488831085	1.86139294689642	-0.990346982556518	0.322004549773838	0.921740612791811	not
circRNA_08533|Chr5:142152201_142154418_+	2.83395949769234	1.77915053238994	1.79911185965482	0.98890489929364	0.322709673264488	0.921740612791811	not
circRNA_05326|Chr2:27181772_27193137_+	3.18971979143974	-1.73709000399061	1.75947263760534	-0.987278782780508	0.323505989068138	0.921740612791811	not
circRNA_00600|Chr1:176374378_176382073_-	0.913810059480945	-3.17952983480432	3.22266936060802	-0.986613728876127	0.32383203728911	0.921740612791811	not
circRNA_01105|Chr1:278580846_278639634_+	0.913810059480945	-3.17952983480432	3.22266936060802	-0.986613728876127	0.32383203728911	0.921740612791811	not
circRNA_01583|Chr10:73759988_73778454_-	0.913810059480945	-3.17952983480432	3.22266936060802	-0.986613728876127	0.32383203728911	0.921740612791811	not
circRNA_08530|Chr5:141151685_141155977_-	0.913810059480945	-3.17952983480432	3.22266936060802	-0.986613728876127	0.32383203728911	0.921740612791811	not
circRNA_09600|Chr7:2488969_2492669_+	0.913810059480945	-3.17952983480432	3.22266936060802	-0.986613728876127	0.32383203728911	0.921740612791811	not
circRNA_09774|Chr7:58192736_58196882_-	0.913810059480945	-3.17952983480432	3.22266936060802	-0.986613728876127	0.32383203728911	0.921740612791811	not
circRNA_10499|Chr8:70364652_70375242_+	0.913810059480945	-3.17952983480432	3.22266936060802	-0.986613728876127	0.32383203728911	0.921740612791811	not
circRNA_11352|Chr9:113544061_113545068_+	0.913810059480945	-3.17952983480432	3.22266936060802	-0.986613728876127	0.32383203728911	0.921740612791811	not
circRNA_08233|Chr5:79280979_79294041_-	3.89027319587011	1.61460373770354	1.6390548729777	0.98508217407649	0.324583708688987	0.921740612791811	not
circRNA_01055|Chr1:265605456_265653628_-	1.05767475425697	-3.36358671764571	3.41590407801156	-0.984684183404733	0.324779224211729	0.921740612791811	not
circRNA_01201|Chr10:13987101_13989858_-	1.05767475425697	-3.36358671764571	3.41590407801156	-0.984684183404733	0.324779224211729	0.921740612791811	not
circRNA_01870|Chr10:110495072_110509297_+	1.05767475425697	-3.36358671764571	3.41590407801156	-0.984684183404733	0.324779224211729	0.921740612791811	not
circRNA_02375|Chr12:38470505_38477763_+	1.05767475425697	-3.36358671764571	3.41590407801156	-0.984684183404733	0.324779224211729	0.921740612791811	not
circRNA_02453|Chr12:52371094_52373210_+	1.05767475425697	-3.36358671764571	3.41590407801156	-0.984684183404733	0.324779224211729	0.921740612791811	not
circRNA_03064|Chr14:34446615_34459774_+	1.05767475425697	-3.36358671764571	3.41590407801156	-0.984684183404733	0.324779224211729	0.921740612791811	not
circRNA_03769|Chr16:4269443_4351455_+	1.05767475425697	-3.36358671764571	3.41590407801156	-0.984684183404733	0.324779224211729	0.921740612791811	not
circRNA_04537|Chr18:4042630_4045521_+	1.05767475425697	-3.36358671764571	3.41590407801156	-0.984684183404733	0.324779224211729	0.921740612791811	not
circRNA_05037|Chr19:32214551_32215127_+	1.05767475425697	-3.36358671764571	3.41590407801156	-0.984684183404733	0.324779224211729	0.921740612791811	not
circRNA_05504|Chr2:74629611_74669717_+	1.05767475425697	-3.36358671764571	3.41590407801156	-0.984684183404733	0.324779224211729	0.921740612791811	not
circRNA_08125|Chr5:58551128_58577339_+	1.05767475425697	-3.36358671764571	3.41590407801156	-0.984684183404733	0.324779224211729	0.921740612791811	not
circRNA_08234|Chr5:81721878_81724021_-	1.05767475425697	-3.36358671764571	3.41590407801156	-0.984684183404733	0.324779224211729	0.921740612791811	not
circRNA_08398|Chr5:121757017_121759967_+	1.05767475425697	-3.36358671764571	3.41590407801156	-0.984684183404733	0.324779224211729	0.921740612791811	not
circRNA_08821|Chr6:3150789_3165551_-	1.05767475425697	-3.36358671764571	3.41590407801156	-0.984684183404733	0.324779224211729	0.921740612791811	not
circRNA_09735|Chr7:41344935_41368291_+	1.05767475425697	-3.36358671764571	3.41590407801156	-0.984684183404733	0.324779224211729	0.921740612791811	not
circRNA_00156|Chr1:55657362_55731336_+	0.912905709848244	3.52697501660281	3.58345302214053	0.984239222563052	0.324997904874948	0.921740612791811	not
circRNA_00517|Chr1:162458676_162464947_+	0.912905709848244	3.52697501660281	3.58345302214053	0.984239222563052	0.324997904874948	0.921740612791811	not
circRNA_01953|Chr11:34065959_34078593_+	0.912905709848244	3.52697501660281	3.58345302214053	0.984239222563052	0.324997904874948	0.921740612791811	not
circRNA_02075|Chr11:66399341_66426089_+	0.912905709848244	3.52697501660281	3.58345302214053	0.984239222563052	0.324997904874948	0.921740612791811	not
circRNA_02424|Chr12:46952767_46955656_-	0.912905709848244	3.52697501660281	3.58345302214053	0.984239222563052	0.324997904874948	0.921740612791811	not
circRNA_04422|Chr17:79740146_79789485_-	0.912905709848244	3.52697501660281	3.58345302214053	0.984239222563052	0.324997904874948	0.921740612791811	not
circRNA_04834|Chr18:65456672_65481249_+	0.912905709848244	3.52697501660281	3.58345302214053	0.984239222563052	0.324997904874948	0.921740612791811	not
circRNA_05171|Chr19:55904777_55907981_+	0.912905709848244	3.52697501660281	3.58345302214053	0.984239222563052	0.324997904874948	0.921740612791811	not
circRNA_05940|Chr2:198044701_198047406_+	0.912905709848244	3.52697501660281	3.58345302214053	0.984239222563052	0.324997904874948	0.921740612791811	not
circRNA_06077|Chr2:231045138_231078948_+	0.912905709848244	3.52697501660281	3.58345302214053	0.984239222563052	0.324997904874948	0.921740612791811	not
circRNA_06692|Chr3:48198900_48212008_+	0.912905709848244	3.52697501660281	3.58345302214053	0.984239222563052	0.324997904874948	0.921740612791811	not
circRNA_06955|Chr3:112724785_112752649_-	0.912905709848244	3.52697501660281	3.58345302214053	0.984239222563052	0.324997904874948	0.921740612791811	not
circRNA_07097|Chr3:147881961_147895546_+	0.912905709848244	3.52697501660281	3.58345302214053	0.984239222563052	0.324997904874948	0.921740612791811	not
circRNA_07334|Chr4:16649587_16669365_-	0.912905709848244	3.52697501660281	3.58345302214053	0.984239222563052	0.324997904874948	0.921740612791811	not
circRNA_07592|Chr4:86413264_86466789_-	0.912905709848244	3.52697501660281	3.58345302214053	0.984239222563052	0.324997904874948	0.921740612791811	not
circRNA_07681|Chr4:115840469_115843272_+	0.912905709848244	3.52697501660281	3.58345302214053	0.984239222563052	0.324997904874948	0.921740612791811	not
circRNA_08174|Chr5:70292288_70347712_+	0.912905709848244	3.52697501660281	3.58345302214053	0.984239222563052	0.324997904874948	0.921740612791811	not
circRNA_09013|Chr6:30550488_30589369_+	0.912905709848244	3.52697501660281	3.58345302214053	0.984239222563052	0.324997904874948	0.921740612791811	not
circRNA_09533|Chr6:133824543_133825453_+	0.912905709848244	3.52697501660281	3.58345302214053	0.984239222563052	0.324997904874948	0.921740612791811	not
circRNA_11285|Chr9:96769379_96812078_+	0.912905709848244	3.52697501660281	3.58345302214053	0.984239222563052	0.324997904874948	0.921740612791811	not
circRNA_11382|Chr9:119739269_119765191_-	0.912905709848244	3.52697501660281	3.58345302214053	0.984239222563052	0.324997904874948	0.921740612791811	not
circRNA_11443|ChrX:15724418_15726196_+	0.912905709848244	3.52697501660281	3.58345302214053	0.984239222563052	0.324997904874948	0.921740612791811	not
circRNA_06522|Chr3:10659684_10663946_-	8.12300728082012	-1.04864907472632	1.06580934273026	-0.983899307956915	0.325165024005622	0.921740612791811	not
circRNA_02826|Chr13:106833769_106879018_+	2.03474024111455	-2.26415175480845	2.30536656010135	-0.982122233398284	0.326039633364916	0.921740612791811	not
circRNA_00323|Chr1:102613968_102660697_-	6.46110822602797	1.20319798295283	1.22620951282314	0.981233606794217	0.32647755501186	0.921740612791811	not
circRNA_00990|Chr1:255727112_255764689_-	8.8450240934871	-1.09889948293667	1.12111388110592	-0.980185422245117	0.326994599031636	0.921740612791811	not
circRNA_04597|Chr18:17300168_17312861_+	3.60845876877316	1.37136146541173	1.39932054432642	0.98001953231656	0.327076477225462	0.921740612791811	not
circRNA_07254|Chr4:5722369_5734607_-	2.56095957075806	1.87501287116573	1.91533065595154	0.978949961114792	0.327604704461296	0.921740612791811	not
circRNA_00284|Chr1:91671407_91673515_+	8.03134076296148	-1.13470915999683	1.15980067748939	-0.978365664049382	0.327893503944292	0.921740612791811	not
circRNA_10262|Chr8:33312321_33335423_+	78.3723964404111	0.486842771161792	0.497784136549645	0.978019859243221	0.328064502067234	0.921740612791811	not
circRNA_01403|Chr10:58599122_58602657_-	0.902591709698032	-3.1628494062821	3.23647055688417	-0.977252643177776	0.32844409171318	0.921740612791811	not
circRNA_03212|Chr14:82160730_82161967_-	0.902591709698032	-3.1628494062821	3.23647055688417	-0.977252643177776	0.32844409171318	0.921740612791811	not
circRNA_05458|Chr2:57212775_57217628_+	0.902591709698032	-3.1628494062821	3.23647055688417	-0.977252643177776	0.32844409171318	0.921740612791811	not
circRNA_06320|Chr20:29560466_29568251_+	0.902591709698032	-3.1628494062821	3.23647055688417	-0.977252643177776	0.32844409171318	0.921740612791811	not
circRNA_08413|Chr5:122569751_122593611_-	0.902591709698032	-3.1628494062821	3.23647055688417	-0.977252643177776	0.32844409171318	0.921740612791811	not
circRNA_09154|Chr6:74325751_74326157_+	0.902591709698032	-3.1628494062821	3.23647055688417	-0.977252643177776	0.32844409171318	0.921740612791811	not
circRNA_09570|Chr6:144073656_144090956_-	0.902591709698032	-3.1628494062821	3.23647055688417	-0.977252643177776	0.32844409171318	0.921740612791811	not
circRNA_10316|Chr8:52127636_52129491_+	0.902591709698032	-3.1628494062821	3.23647055688417	-0.977252643177776	0.32844409171318	0.921740612791811	not
circRNA_10679|Chr8:94152174_94161099_+	0.902591709698032	-3.1628494062821	3.23647055688417	-0.977252643177776	0.32844409171318	0.921740612791811	not
circRNA_01730|Chr10:92432154_92476192_-	1.69545751986917	2.37215395251535	2.42943852013162	0.976420655578816	0.328856049655283	0.921740612791811	not
circRNA_05075|Chr19:34372674_34395489_+	1.69545751986917	2.37215395251535	2.42943852013162	0.976420655578816	0.328856049655283	0.921740612791811	not
circRNA_02821|Chr13:106507146_106507561_+	4.65270722475352	-1.35065386229517	1.38589455398667	-0.974571880963006	0.329772667357252	0.921740612791811	not
circRNA_10505|Chr8:70372601_70388162_+	1.99674114396502	-2.03867644899919	2.10376102459925	-0.969062752451906	0.332513880497291	0.921740612791811	not
circRNA_00190|Chr1:63736954_63760774_+	0.901238802992467	-3.14295208721955	3.25277237691039	-0.96623794198746	0.33392513115012	0.921740612791811	not
circRNA_02495|Chr13:34399886_34400364_+	0.901238802992467	-3.14295208721955	3.25277237691039	-0.96623794198746	0.33392513115012	0.921740612791811	not
circRNA_03666|Chr15:70769052_70803614_+	0.901238802992467	-3.14295208721955	3.25277237691039	-0.96623794198746	0.33392513115012	0.921740612791811	not
circRNA_06158|Chr2:257653769_257666956_+	0.901238802992467	-3.14295208721955	3.25277237691039	-0.96623794198746	0.33392513115012	0.921740612791811	not
circRNA_09705|Chr7:33656964_33664053_-	0.901238802992467	-3.14295208721955	3.25277237691039	-0.96623794198746	0.33392513115012	0.921740612791811	not
circRNA_10123|Chr7:142156362_142161766_-	0.901238802992467	-3.14295208721955	3.25277237691039	-0.96623794198746	0.33392513115012	0.921740612791811	not
circRNA_02333|Chr12:30068980_30083826_-	15.7957697639196	0.738235058491529	0.764046559954435	0.966217371014084	0.333935422376536	0.921740612791811	not
circRNA_05750|Chr2:154615331_154619566_+	3.26987551735264	-1.66649251292309	1.72503099766013	-0.966065256324997	0.334011528512973	0.921740612791811	not
circRNA_02167|Chr11:84972224_84996946_+	0.89137335991512	-3.14589936284477	3.26135088895158	-0.964600090564334	0.334745154040767	0.921740612791811	not
circRNA_09220|Chr6:88748647_88757918_-	0.89137335991512	-3.14589936284477	3.26135088895158	-0.964600090564334	0.334745154040767	0.921740612791811	not
circRNA_10274|Chr8:39790059_39807952_-	0.89137335991512	-3.14589936284477	3.26135088895158	-0.964600090564334	0.334745154040767	0.921740612791811	not
circRNA_08280|Chr5:90935831_90957243_+	3.58875458682964	-1.46860524957382	1.52543600574585	-0.962744581904473	0.335675717803462	0.921740612791811	not
circRNA_00450|Chr1:136739007_136739837_-	2.58773522941699	-1.99939057041511	2.07730741227935	-0.962491424522122	0.335802808794789	0.921740612791811	not
circRNA_03253|Chr14:86457978_86459218_+	2.42859346474136	-1.87388995146554	1.94753221147236	-0.962186884728779	0.335955736009236	0.921740612791811	not
circRNA_10903|Chr9:2205172_2210996_+	4.99192094412783	-1.30643236842904	1.3590392094436	-0.961291152860774	0.336405795055663	0.921740612791811	not
circRNA_02583|Chr13:56096834_56129496_+	5.13530150323256	-1.27521988515879	1.32962974605135	-0.959078938287786	0.337518979808177	0.921740612791811	not
circRNA_01738|Chr10:93451477_93483645_+	5.04562015775579	-1.3107066092518	1.36672315527489	-0.959013977478249	0.337551703775366	0.921740612791811	not
circRNA_05881|Chr2:188281555_188301124_+	0.893966885035951	-3.13346157307145	3.26877084344039	-0.958605458488939	0.337757541684011	0.921740612791811	not
circRNA_07154|Chr3:154514314_154533322_+	0.893966885035951	-3.13346157307145	3.26877084344039	-0.958605458488939	0.337757541684011	0.921740612791811	not
circRNA_07373|Chr4:28474639_28478841_+	0.893966885035951	-3.13346157307145	3.26877084344039	-0.958605458488939	0.337757541684011	0.921740612791811	not
circRNA_10095|Chr7:134659946_134667817_+	0.893966885035951	-3.13346157307145	3.26877084344039	-0.958605458488939	0.337757541684011	0.921740612791811	not
circRNA_10326|Chr8:53889640_53901354_-	0.893966885035951	-3.13346157307145	3.26877084344039	-0.958605458488939	0.337757541684011	0.921740612791811	not
circRNA_11667|ChrX:128202172_128211753_-	21.2482830019468	-0.893121291504028	0.93217724182385	-0.958102441716548	0.338011104354645	0.921740612791811	not
circRNA_05952|Chr2:202479064_202480189_+	2.76159752277804	1.64132461129755	1.71401358914192	0.957591364324736	0.338268855439561	0.921740612791811	not
circRNA_03289|Chr14:106153575_106167943_+	4.01600955598862	-1.38506961138975	1.44662789345892	-0.957447051624326	0.338341659345466	0.921740612791811	not
circRNA_10134|Chr7:144080565_144084759_+	7.07572401884715	1.03009305723642	1.07678701055261	0.956635850118369	0.338751087305072	0.921740612791811	not
circRNA_03484|Chr15:28558419_28560212_+	67.446870648228	0.531487920656161	0.556074202462099	0.955785969395668	0.339180378303166	0.921740612791811	not
circRNA_07021|Chr3:123077758_123078115_+	1.61405810421176	2.38004691021713	2.49290285021013	0.954729106277251	0.339714706707271	0.921740612791811	not
circRNA_00709|Chr1:195833189_195840151_-	1.65956158717267	2.3395418965646	2.45846651376833	0.951626505165838	0.341286434428819	0.921740612791811	not
circRNA_05652|Chr2:127855809_127866380_+	14.3019119483931	0.783621439263849	0.823759382243151	0.951274675779712	0.341464958937155	0.921740612791811	not
circRNA_10214|Chr8:23851919_23884848_+	15.5849354685778	-0.738672885753663	0.776742248743244	-0.950988422412742	0.341610253093561	0.921740612791811	not
circRNA_11063|Chr9:54232163_54241421_+	5.32150056784879	-1.29312877428723	1.36108531159928	-0.950071801721087	0.34207577010625	0.921740612791811	not
circRNA_00283|Chr1:91560398_91562180_-	1.59651360557545	2.36307310374507	2.48747646580473	0.949988125005468	0.342118286550811	0.921740612791811	not
circRNA_01192|Chr10:11650916_11670969_+	0.993070468970622	-3.30096149044049	3.47868184084267	-0.948911582451839	0.342665583200093	0.921740612791811	not
circRNA_01614|Chr10:76387276_76387791_-	0.993070468970622	-3.30096149044049	3.47868184084267	-0.948911582451839	0.342665583200093	0.921740612791811	not
circRNA_03493|Chr15:33015618_33017521_-	0.993070468970622	-3.30096149044049	3.47868184084267	-0.948911582451839	0.342665583200093	0.921740612791811	not
circRNA_04018|Chr16:71242432_71247473_+	0.993070468970622	-3.30096149044049	3.47868184084267	-0.948911582451839	0.342665583200093	0.921740612791811	not
circRNA_07071|Chr3:140248127_140257892_+	0.993070468970622	-3.30096149044049	3.47868184084267	-0.948911582451839	0.342665583200093	0.921740612791811	not
circRNA_07602|Chr4:87090604_87100468_-	0.993070468970622	-3.30096149044049	3.47868184084267	-0.948911582451839	0.342665583200093	0.921740612791811	not
circRNA_09093|Chr6:54981139_54993439_-	5.7115425393204	-1.08049598811611	1.14077401158411	-0.947160416650537	0.343557042268872	0.921740612791811	not
circRNA_09521|Chr6:133781268_133795645_+	3.22049928461509	-1.87526437858153	1.98019150441352	-0.947011627108733	0.343632854187429	0.921740612791811	not
circRNA_07531|Chr4:66195236_66207619_+	5.5789685977534	-1.37561115297412	1.4537143922475	-0.946273325977993	0.344009194730598	0.921740612791811	not
circRNA_01107|Chr1:278580846_278661960_+	7.26159268293027	-1.09537009852359	1.1600776047924	-0.944221398636178	0.345056522416453	0.921740612791811	not
circRNA_06767|Chr3:62483566_62490018_+	5.08336566059498	1.4372842082892	1.52556677762164	0.94213129793632	0.346125422394585	0.921740612791811	not
circRNA_07243|Chr4:2557720_2564215_+	1.5901274824141	2.35718504550105	2.50282871790281	0.941808374116871	0.346290757028291	0.921740612791811	not
circRNA_01161|Chr10:4165522_4172981_-	0.765413565151221	3.26657821406721	3.46908694202965	0.941624775813789	0.346384780441606	0.921740612791811	not
circRNA_03922|Chr16:39908554_39928673_+	0.765413565151221	3.26657821406721	3.46908694202965	0.941624775813789	0.346384780441606	0.921740612791811	not
circRNA_09026|Chr6:38565458_38641066_+	0.765413565151221	3.26657821406721	3.46908694202965	0.941624775813789	0.346384780441606	0.921740612791811	not
circRNA_10819|Chr8:118670246_118675871_-	0.765413565151221	3.26657821406721	3.46908694202965	0.941624775813789	0.346384780441606	0.921740612791811	not
circRNA_11027|Chr9:46104677_46105695_-	7.89755196882637	0.974741900186148	1.03581014847553	0.941043010266638	0.346682818569204	0.921740612791811	not
circRNA_00694|Chr1:194917622_194971965_-	5.36809083543909	-1.2301887292576	1.30939250487349	-0.939511051635704	0.347468420751718	0.921740612791811	not
circRNA_00164|Chr1:56873129_56880795_-	12.2286296165458	1.01797033446825	1.08378150953676	0.939276344457432	0.347588880670622	0.921740612791811	not
circRNA_10452|Chr8:65568775_65580300_-	5.89420560634422	-1.18494592015028	1.26250599097659	-0.938566572055386	0.347953322245656	0.921740612791811	not
circRNA_00983|Chr1:255636891_255637533_+	3.20910537560239	-1.62578557370463	1.73372498757528	-0.937741328847312	0.348377359097904	0.921740612791811	not
circRNA_02213|Chr12:628708_636629_-	1.85736151251606	-2.03319790271147	2.17049296823823	-0.936744754516204	0.348889869040897	0.921740612791811	not
circRNA_00104|Chr1:37607345_37621662_+	0.853079155354078	3.43588951517147	3.67314147295951	0.935408979062033	0.349577571281637	0.921740612791811	not
circRNA_00108|Chr1:37888832_37932081_-	0.853079155354078	3.43588951517147	3.67314147295951	0.935408979062033	0.349577571281637	0.921740612791811	not
circRNA_00145|Chr1:52414237_52444705_-	0.853079155354078	3.43588951517147	3.67314147295951	0.935408979062033	0.349577571281637	0.921740612791811	not
circRNA_00688|Chr1:194917622_194929649_-	0.853079155354078	3.43588951517147	3.67314147295951	0.935408979062033	0.349577571281637	0.921740612791811	not
circRNA_01220|Chr10:16706378_16732436_-	0.853079155354078	3.43588951517147	3.67314147295951	0.935408979062033	0.349577571281637	0.921740612791811	not
circRNA_01278|Chr10:37167400_37172772_-	0.853079155354078	3.43588951517147	3.67314147295951	0.935408979062033	0.349577571281637	0.921740612791811	not
circRNA_01430|Chr10:62231971_62236009_+	0.853079155354078	3.43588951517147	3.67314147295951	0.935408979062033	0.349577571281637	0.921740612791811	not
circRNA_01865|Chr10:110043769_110090416_-	0.853079155354078	3.43588951517147	3.67314147295951	0.935408979062033	0.349577571281637	0.921740612791811	not
circRNA_02045|Chr11:53140598_53168655_+	0.853079155354078	3.43588951517147	3.67314147295951	0.935408979062033	0.349577571281637	0.921740612791811	not
circRNA_02363|Chr12:37622982_37628640_+	0.853079155354078	3.43588951517147	3.67314147295951	0.935408979062033	0.349577571281637	0.921740612791811	not
circRNA_02376|Chr12:38477626_38479132_+	0.853079155354078	3.43588951517147	3.67314147295951	0.935408979062033	0.349577571281637	0.921740612791811	not
circRNA_02614|Chr13:68745767_68764156_-	0.853079155354078	3.43588951517147	3.67314147295951	0.935408979062033	0.349577571281637	0.921740612791811	not
circRNA_03413|Chr15:11851690_11855290_-	0.853079155354078	3.43588951517147	3.67314147295951	0.935408979062033	0.349577571281637	0.921740612791811	not
circRNA_03619|Chr15:57348405_57366212_+	0.853079155354078	3.43588951517147	3.67314147295951	0.935408979062033	0.349577571281637	0.921740612791811	not
circRNA_03687|Chr15:93656643_93663365_-	0.853079155354078	3.43588951517147	3.67314147295951	0.935408979062033	0.349577571281637	0.921740612791811	not
circRNA_03761|Chr16:3060713_3096966_+	0.853079155354078	3.43588951517147	3.67314147295951	0.935408979062033	0.349577571281637	0.921740612791811	not
circRNA_04275|Chr17:32948728_32950364_-	0.853079155354078	3.43588951517147	3.67314147295951	0.935408979062033	0.349577571281637	0.921740612791811	not
circRNA_05000|Chr19:24214165_24221057_+	0.853079155354078	3.43588951517147	3.67314147295951	0.935408979062033	0.349577571281637	0.921740612791811	not
circRNA_06044|Chr2:225354984_225371154_-	0.853079155354078	3.43588951517147	3.67314147295951	0.935408979062033	0.349577571281637	0.921740612791811	not
circRNA_06269|Chr20:19752204_19780300_-	0.853079155354078	3.43588951517147	3.67314147295951	0.935408979062033	0.349577571281637	0.921740612791811	not
circRNA_07082|Chr3:141089205_141107311_+	0.853079155354078	3.43588951517147	3.67314147295951	0.935408979062033	0.349577571281637	0.921740612791811	not
circRNA_07321|Chr4:15740431_15780820_-	0.853079155354078	3.43588951517147	3.67314147295951	0.935408979062033	0.349577571281637	0.921740612791811	not
circRNA_07700|Chr4:118870971_118878395_+	0.853079155354078	3.43588951517147	3.67314147295951	0.935408979062033	0.349577571281637	0.921740612791811	not
circRNA_09148|Chr6:73733942_73744458_+	0.853079155354078	3.43588951517147	3.67314147295951	0.935408979062033	0.349577571281637	0.921740612791811	not
circRNA_09718|Chr7:35963371_35978907_-	0.853079155354078	3.43588951517147	3.67314147295951	0.935408979062033	0.349577571281637	0.921740612791811	not
circRNA_09846|Chr7:71322606_71331115_+	0.853079155354078	3.43588951517147	3.67314147295951	0.935408979062033	0.349577571281637	0.921740612791811	not
circRNA_10405|Chr8:63664706_63670258_-	0.853079155354078	3.43588951517147	3.67314147295951	0.935408979062033	0.349577571281637	0.921740612791811	not
circRNA_10754|Chr8:109541488_109563410_+	0.853079155354078	3.43588951517147	3.67314147295951	0.935408979062033	0.349577571281637	0.921740612791811	not
circRNA_10890|Chr8:132881229_132882230_-	0.853079155354078	3.43588951517147	3.67314147295951	0.935408979062033	0.349577571281637	0.921740612791811	not
circRNA_11092|Chr9:61736614_61741924_+	0.853079155354078	3.43588951517147	3.67314147295951	0.935408979062033	0.349577571281637	0.921740612791811	not
circRNA_11179|Chr9:73416480_73437304_+	0.853079155354078	3.43588951517147	3.67314147295951	0.935408979062033	0.349577571281637	0.921740612791811	not
circRNA_11418|ChrX:4856245_4864966_-	0.853079155354078	3.43588951517147	3.67314147295951	0.935408979062033	0.349577571281637	0.921740612791811	not
circRNA_05818|Chr2:183555214_183558410_-	2.09843825302052	-2.12526243109061	2.27299790035692	-0.935004132980889	0.3497861694879	0.921740612791811	not
circRNA_04850|Chr18:69742076_69749763_-	5.98223733450083	-1.24522971788869	1.33220567369461	-0.934712816854541	0.349936319891922	0.921740612791811	not
circRNA_11104|Chr9:65895471_65898513_-	4.97194171119271	1.28607120663441	1.37773812806376	0.933465642300131	0.350579601900123	0.921740612791811	not
circRNA_08210|Chr5:75983961_75996811_-	8.90535076122579	-0.882257922032095	0.945540726698233	-0.93307236496611	0.350782606406454	0.921740612791811	not
circRNA_11564|ChrX:71119280_71121063_-	3.33850486853437	-1.44441608653125	1.55018620790646	-0.931769408838918	0.351455707269289	0.921740612791811	not
circRNA_09716|Chr7:35090767_35118156_+	2.31515359559657	1.81725199645245	1.95187762425875	0.931027628918371	0.35183927247718	0.921740612791811	not
circRNA_11231|Chr9:92360876_92382401_-	2.05072070086345	2.1142735248175	2.27193928727398	0.930603003636747	0.352058960213904	0.921740612791811	not
circRNA_09200|Chr6:80149001_80150524_-	2.13614540771854	2.07577576060827	2.23892684195277	0.927129784552406	0.353859153505367	0.921740612791811	not
circRNA_00798|Chr1:215905137_215914784_-	2.43737430503635	-1.77917346261791	1.91983141488765	-0.92673421677602	0.354064547348267	0.921740612791811	not
circRNA_02303|Chr12:24486600_24498590_-	1.61895030514127	2.28095133864534	2.47203714469122	0.922701078154814	0.356163003843931	0.921740612791811	not
circRNA_02839|Chr13:106874495_106879018_+	1.61895030514127	2.28095133864534	2.47203714469122	0.922701078154814	0.356163003843931	0.921740612791811	not
circRNA_07754|Chr4:133073964_133094100_-	5.86314408211631	-1.16974347882693	1.26815893305105	-0.922395015593711	0.356322568742409	0.921740612791811	not
circRNA_00202|Chr1:65850468_65852263_+	5.71629584137921	1.27178416179943	1.37941396880791	0.92197425178933	0.356542006370678	0.921740612791811	not
circRNA_03818|Chr16:9943192_9946132_+	0.8490934859043	-3.06323427856918	3.32816065902433	-0.92039856016662	0.357364520791019	0.921740612791811	not
circRNA_03857|Chr16:19734284_19735661_+	0.8490934859043	-3.06323427856918	3.32816065902433	-0.92039856016662	0.357364520791019	0.921740612791811	not
circRNA_04137|Chr17:5536864_5571375_+	0.8490934859043	-3.06323427856918	3.32816065902433	-0.92039856016662	0.357364520791019	0.921740612791811	not
circRNA_04631|Chr18:26653959_26670959_-	0.8490934859043	-3.06323427856918	3.32816065902433	-0.92039856016662	0.357364520791019	0.921740612791811	not
circRNA_05769|Chr2:165522541_165551375_-	0.8490934859043	-3.06323427856918	3.32816065902433	-0.92039856016662	0.357364520791019	0.921740612791811	not
circRNA_07131|Chr3:151449090_151465972_-	0.8490934859043	-3.06323427856918	3.32816065902433	-0.92039856016662	0.357364520791019	0.921740612791811	not
circRNA_07484|Chr4:62590881_62619866_-	0.8490934859043	-3.06323427856918	3.32816065902433	-0.92039856016662	0.357364520791019	0.921740612791811	not
circRNA_07854|Chr4:158334034_158420230_+	0.8490934859043	-3.06323427856918	3.32816065902433	-0.92039856016662	0.357364520791019	0.921740612791811	not
circRNA_10135|Chr7:144080565_144095254_+	0.8490934859043	-3.06323427856918	3.32816065902433	-0.92039856016662	0.357364520791019	0.921740612791811	not
circRNA_10823|Chr8:118860285_118864267_+	0.8490934859043	-3.06323427856918	3.32816065902433	-0.92039856016662	0.357364520791019	0.921740612791811	not
circRNA_10993|Chr9:31657373_31693992_-	0.8490934859043	-3.06323427856918	3.32816065902433	-0.92039856016662	0.357364520791019	0.921740612791811	not
circRNA_03911|Chr16:39873537_39885415_+	10.1547291882097	-0.836929801777723	0.909444223852286	-0.92026512437739	0.357434229389887	0.921740612791811	not
circRNA_08645|Chr5:151944769_151947717_-	97.0418554215086	0.457144038276047	0.49675601002848	0.920258696517508	0.357437587603955	0.921740612791811	not
circRNA_00506|Chr1:157646235_157659725_+	2.07859507857553	-2.09891244344878	2.28114355886801	-0.920114139809042	0.357513116023393	0.921740612791811	not
circRNA_05544|Chr2:100696652_100698250_+	2.46903186345495	1.94399147587715	2.11303310240234	0.920000483507332	0.357572506561115	0.921740612791811	not
circRNA_00113|Chr1:40510145_40518782_+	0.741482943353554	3.22446503412437	3.50922695805569	0.918853375021063	0.358172270051628	0.921740612791811	not
circRNA_00149|Chr1:53743313_53753638_-	0.741482943353554	3.22446503412437	3.50922695805569	0.918853375021063	0.358172270051628	0.921740612791811	not
circRNA_02244|Chr12:9237057_9313769_-	0.741482943353554	3.22446503412437	3.50922695805569	0.918853375021063	0.358172270051628	0.921740612791811	not
circRNA_06122|Chr2:242113689_242151045_+	0.741482943353554	3.22446503412437	3.50922695805569	0.918853375021063	0.358172270051628	0.921740612791811	not
circRNA_07226|Chr3:177354844_177369334_+	0.741482943353554	3.22446503412437	3.50922695805569	0.918853375021063	0.358172270051628	0.921740612791811	not
circRNA_07496|Chr4:64451679_64509577_-	0.741482943353554	3.22446503412437	3.50922695805569	0.918853375021063	0.358172270051628	0.921740612791811	not
circRNA_08067|Chr5:33341683_33369956_+	0.741482943353554	3.22446503412437	3.50922695805569	0.918853375021063	0.358172270051628	0.921740612791811	not
circRNA_09758|Chr7:51146115_51148578_+	0.741482943353554	3.22446503412437	3.50922695805569	0.918853375021063	0.358172270051628	0.921740612791811	not
circRNA_03795|Chr16:7464234_7469429_+	7.78186618717124	-0.977899289689429	1.06491952472266	-0.918284684416982	0.358469843371061	0.921740612791811	not
circRNA_03370|Chr15:837322_887290_+	2.53955959291262	-1.73497455662485	1.88967985543999	-0.918131476943159	0.358550037366991	0.921740612791811	not
circRNA_01981|Chr11:34865447_34879143_+	1.87929793436876	1.94881818369843	2.12269805435781	0.918085443050929	0.358574135273936	0.921740612791811	not
circRNA_09914|Chr7:78432827_78520474_+	34.1203500647263	0.568350360778598	0.621137625148628	0.91501518788626	0.360183656915516	0.921740612791811	not
circRNA_01433|Chr10:62540625_62581037_+	1.95573313544145	-2.12884047986693	2.33035403606326	-0.913526634546588	0.360965632092444	0.921740612791811	not
circRNA_05373|Chr2:33933956_33937260_-	1.60140580650496	2.26424913079629	2.47930184626804	0.913260777103257	0.36110540581586	0.921740612791811	not
circRNA_02952|Chr14:2977679_3011669_+	1.81902807033164	-1.98536984108401	2.17404329507825	-0.91321541092518	0.361129260332833	0.921740612791811	not
circRNA_00776|Chr1:207023297_207111018_+	1.86175343573245	1.93393501436797	2.11887734144173	0.912716831948413	0.361391489048067	0.921740612791811	not
circRNA_00908|Chr1:235763930_235780409_-	0.947465108829683	-3.22704799630217	3.54228236886423	-0.911008118569855	0.362291096043358	0.921740612791811	not
circRNA_02571|Chr13:52226014_52245220_-	0.947465108829683	-3.22704799630217	3.54228236886423	-0.911008118569855	0.362291096043358	0.921740612791811	not
circRNA_03961|Chr16:54791099_54826033_+	0.947465108829683	-3.22704799630217	3.54228236886423	-0.911008118569855	0.362291096043358	0.921740612791811	not
circRNA_04174|Chr17:6187113_6211699_-	0.947465108829683	-3.22704799630217	3.54228236886423	-0.911008118569855	0.362291096043358	0.921740612791811	not
circRNA_06308|Chr20:27538479_27544812_-	0.947465108829683	-3.22704799630217	3.54228236886423	-0.911008118569855	0.362291096043358	0.921740612791811	not
circRNA_07822|Chr4:152465373_152473339_-	0.947465108829683	-3.22704799630217	3.54228236886423	-0.911008118569855	0.362291096043358	0.921740612791811	not
circRNA_10176|Chr8:14746837_14754803_-	0.947465108829683	-3.22704799630217	3.54228236886423	-0.911008118569855	0.362291096043358	0.921740612791811	not
circRNA_10244|Chr8:30416534_30423554_-	0.947465108829683	-3.22704799630217	3.54228236886423	-0.911008118569855	0.362291096043358	0.921740612791811	not
circRNA_11436|ChrX:13262427_13279026_-	0.947465108829683	-3.22704799630217	3.54228236886423	-0.911008118569855	0.362291096043358	0.921740612791811	not
circRNA_11624|ChrX:113397293_113434758_-	0.947465108829683	-3.22704799630217	3.54228236886423	-0.911008118569855	0.362291096043358	0.921740612791811	not
circRNA_11725|ChrY:1145673_1168206_-	0.947465108829683	-3.22704799630217	3.54228236886423	-0.911008118569855	0.362291096043358	0.921740612791811	not
circRNA_01900|Chr11:14361297_14380833_-	2.52042513071952	-1.95629340277414	2.14749180557124	-0.910966643830221	0.362312949174247	0.921740612791811	not
circRNA_07527|Chr4:66193731_66214585_+	6.11550132855867	-1.18739469263915	1.30384463911849	-0.910687252924502	0.362460182367545	0.921740612791811	not
circRNA_01717|Chr10:91965974_91969538_-	3.37459742737103	-1.53576472883315	1.68704983048552	-0.910325647222386	0.362650796673548	0.921740612791811	not
circRNA_00665|Chr1:190980864_190991049_+	12.338315778738	-0.833532851178252	0.915747464554522	-0.910221303843561	0.362705811181261	0.921740612791811	not
circRNA_03340|Chr14:113271542_113314869_+	64.8615562457758	-1.40509533841471	1.54421856077923	-0.909907039134204	0.362871537194606	0.921740612791811	not
circRNA_03347|Chr14:113812793_113857380_+	3.33715196182881	-1.43354104870194	1.57625938658983	-0.909457580965365	0.363108639207183	0.921740612791811	not
circRNA_04086|Chr17:5429865_5441885_-	6.59009756957336	-1.00391630934971	1.10396160320214	-0.909376110942413	0.363151627348034	0.921740612791811	not
circRNA_10596|Chr8:78908446_78910847_+	5.68643368056475	-1.19337653454626	1.31320556883721	-0.908750741594052	0.36348171324704	0.921740612791811	not
circRNA_05991|Chr2:207356978_207360278_+	1.74295213144581	-2.00006804592958	2.2010860429289	-0.9086732671605	0.363522619293451	0.921740612791811	not
circRNA_08049|Chr5:24473219_24487203_-	3.5400675227471	-1.52579849542146	1.68198390491988	-0.907142149790156	0.364331631076489	0.921740612791811	not
circRNA_04560|Chr18:8197399_8207099_-	2.59848864913654	-1.89657368457145	2.09131142400144	-0.906882477093065	0.364468948466136	0.921740612791811	not
circRNA_10183|Chr8:21481642_21490337_-	5.25601837904155	-1.11227118051258	1.22890874760289	-0.905088504481861	0.365418501652852	0.921740612791811	not
circRNA_08091|Chr5:47876040_47883409_+	2.97891831687878	1.64181417614161	1.81537693330196	0.904392991903528	0.365787052921349	0.921740612791811	not
circRNA_07040|Chr3:129779762_129789947_+	1.58305437244477	2.24597248949991	2.48701169528832	0.903080791198102	0.366483017929993	0.921740612791811	not
circRNA_01795|Chr10:96672236_96679543_+	17.0256489767522	0.891433103105906	0.987416026468826	0.902793836852971	0.366635322745368	0.921740612791811	not
circRNA_08628|Chr5:150159123_150167083_-	10.3217650606506	0.814354756904801	0.907126001571734	0.89773058593162	0.369329199077068	0.921740612791811	not
circRNA_04767|Chr18:56558432_56565168_+	2.43232899533457	1.92003766257005	2.14084385260533	0.896860207825731	0.369793515770464	0.921740612791811	not
circRNA_07129|Chr3:151440246_151465972_-	2.05963819299065	2.00156081092812	2.24165711455999	0.892893385847282	0.371914269463121	0.921740612791811	not
circRNA_01654|Chr10:85153279_85166817_-	2.36641311788958	1.73027237920294	1.94156777208674	0.891172795551349	0.372836476555948	0.921740612791811	not
circRNA_05678|Chr2:140311231_140324579_-	2.50441609981062	-1.91332798556876	2.14886154355558	-0.890391468592666	0.373255721751917	0.921740612791811	not
circRNA_01440|Chr10:62623758_62664462_-	17.2056463421429	0.724148293951736	0.81366033375148	0.889988443473657	0.37347209143859	0.921740612791811	not
circRNA_01291|Chr10:38712831_38725063_+	4.36529336729946	1.24119528476866	1.39566602867304	0.889321126450826	0.373830520604139	0.921740612791811	not
circRNA_02152|Chr11:84619089_84638229_-	11.3375702434592	0.782043857573343	0.879860673548849	0.888826925766589	0.374096102701644	0.921740612791811	not
circRNA_05591|Chr2:119244121_119247743_+	1.92331870450797	-2.07797228496913	2.34222112103447	-0.887180235165572	0.374981871795695	0.921740612791811	not
circRNA_04606|Chr18:17549971_17556889_+	2.58379388629827	1.69179190371487	1.91130706122201	0.885149193470361	0.376076170244356	0.921740612791811	not
circRNA_00029|Chr1:12128638_12134025_+	0.706393946080929	3.16139053939906	3.57207859715349	0.885028269511846	0.376141384593391	0.921740612791811	not
circRNA_01217|Chr10:16699071_16730140_-	0.706393946080929	3.16139053939906	3.57207859715349	0.885028269511846	0.376141384593391	0.921740612791811	not
circRNA_05755|Chr2:157066595_157071300_-	0.706393946080929	3.16139053939906	3.57207859715349	0.885028269511846	0.376141384593391	0.921740612791811	not
circRNA_08515|Chr5:139438595_139440842_+	0.706393946080929	3.16139053939906	3.57207859715349	0.885028269511846	0.376141384593391	0.921740612791811	not
circRNA_08587|Chr5:147366626_147368505_-	0.706393946080929	3.16139053939906	3.57207859715349	0.885028269511846	0.376141384593391	0.921740612791811	not
circRNA_09453|Chr6:124651885_124727824_-	0.706393946080929	3.16139053939906	3.57207859715349	0.885028269511846	0.376141384593391	0.921740612791811	not
circRNA_02597|Chr13:57308610_57315386_+	2.47878945116238	-1.68232622249563	1.90135092557502	-0.884805745150305	0.376261410328335	0.921740612791811	not
circRNA_07067|Chr3:140111617_140119069_+	1.47847436743486	2.24707458862746	2.54026775183565	0.884581787492158	0.376382233021439	0.921740612791811	not
circRNA_10862|Chr8:127826468_127827766_+	1.70929708209707	-1.96888353341138	2.22701763779506	-0.884089779980706	0.376647749721603	0.921740612791811	not
circRNA_07546|Chr4:66463926_66473208_-	8.13913978792512	-1.04633311387993	1.18354464520453	-0.884067295745412	0.376659886320952	0.921740612791811	not
circRNA_06487|Chr3:2762162_2764477_-	1.77731145447968	2.10863704727976	2.3855036371381	0.883937888189305	0.376729742960088	0.921740612791811	not
circRNA_11271|Chr9:94940125_94944717_+	1.91937227268158	-2.07349205182081	2.34592393941119	-0.883870110614602	0.376766333761852	0.921740612791811	not
circRNA_10334|Chr8:55345176_55402713_-	4.21067377562597	-1.24344702355164	1.40887950472249	-0.882578687094014	0.377463948051209	0.921740612791811	not
circRNA_00062|Chr1:20893994_20945538_-	0.800502562423847	3.32751645848527	3.77093230336672	0.882412143944996	0.37755397094352	0.921740612791811	not
circRNA_00132|Chr1:44117529_44148015_+	0.800502562423847	3.32751645848527	3.77093230336672	0.882412143944996	0.37755397094352	0.921740612791811	not
circRNA_00188|Chr1:62753120_62803652_+	0.800502562423847	3.32751645848527	3.77093230336672	0.882412143944996	0.37755397094352	0.921740612791811	not
circRNA_00227|Chr1:78505825_78522187_-	0.800502562423847	3.32751645848527	3.77093230336672	0.882412143944996	0.37755397094352	0.921740612791811	not
circRNA_00814|Chr1:217349413_217362383_+	0.800502562423847	3.32751645848527	3.77093230336672	0.882412143944996	0.37755397094352	0.921740612791811	not
circRNA_00819|Chr1:218619072_218620914_+	0.800502562423847	3.32751645848527	3.77093230336672	0.882412143944996	0.37755397094352	0.921740612791811	not
circRNA_01090|Chr1:275821636_275876427_-	0.800502562423847	3.32751645848527	3.77093230336672	0.882412143944996	0.37755397094352	0.921740612791811	not
circRNA_01108|Chr1:278590619_278594581_+	0.800502562423847	3.32751645848527	3.77093230336672	0.882412143944996	0.37755397094352	0.921740612791811	not
circRNA_01261|Chr10:35560597_35602083_+	0.800502562423847	3.32751645848527	3.77093230336672	0.882412143944996	0.37755397094352	0.921740612791811	not
circRNA_02064|Chr11:64733727_64743271_-	0.800502562423847	3.32751645848527	3.77093230336672	0.882412143944996	0.37755397094352	0.921740612791811	not
circRNA_02146|Chr11:84041765_84042215_-	0.800502562423847	3.32751645848527	3.77093230336672	0.882412143944996	0.37755397094352	0.921740612791811	not
circRNA_02350|Chr12:36980983_36984273_+	0.800502562423847	3.32751645848527	3.77093230336672	0.882412143944996	0.37755397094352	0.921740612791811	not
circRNA_02475|Chr13:25978493_25998695_+	0.800502562423847	3.32751645848527	3.77093230336672	0.882412143944996	0.37755397094352	0.921740612791811	not
circRNA_02647|Chr13:74445640_74520636_-	0.800502562423847	3.32751645848527	3.77093230336672	0.882412143944996	0.37755397094352	0.921740612791811	not
circRNA_02897|Chr13:108705402_108715849_-	0.800502562423847	3.32751645848527	3.77093230336672	0.882412143944996	0.37755397094352	0.921740612791811	not
circRNA_03244|Chr14:84748602_84751768_-	0.800502562423847	3.32751645848527	3.77093230336672	0.882412143944996	0.37755397094352	0.921740612791811	not
circRNA_03404|Chr15:10416533_10428288_-	0.800502562423847	3.32751645848527	3.77093230336672	0.882412143944996	0.37755397094352	0.921740612791811	not
circRNA_03605|Chr15:55100386_55185687_-	0.800502562423847	3.32751645848527	3.77093230336672	0.882412143944996	0.37755397094352	0.921740612791811	not
circRNA_03739|Chr16:2158111_2171786_-	0.800502562423847	3.32751645848527	3.77093230336672	0.882412143944996	0.37755397094352	0.921740612791811	not
circRNA_03870|Chr16:22979368_22980295_+	0.800502562423847	3.32751645848527	3.77093230336672	0.882412143944996	0.37755397094352	0.921740612791811	not
circRNA_03954|Chr16:54080267_54100069_-	0.800502562423847	3.32751645848527	3.77093230336672	0.882412143944996	0.37755397094352	0.921740612791811	not
circRNA_04259|Chr17:27146706_27182945_-	0.800502562423847	3.32751645848527	3.77093230336672	0.882412143944996	0.37755397094352	0.921740612791811	not
circRNA_04378|Chr17:75386705_75392493_+	0.800502562423847	3.32751645848527	3.77093230336672	0.882412143944996	0.37755397094352	0.921740612791811	not
circRNA_04438|Chr17:82010473_82010979_+	0.800502562423847	3.32751645848527	3.77093230336672	0.882412143944996	0.37755397094352	0.921740612791811	not
circRNA_04643|Chr18:27601040_27607626_+	0.800502562423847	3.32751645848527	3.77093230336672	0.882412143944996	0.37755397094352	0.921740612791811	not
circRNA_05022|Chr19:29732874_29744346_-	0.800502562423847	3.32751645848527	3.77093230336672	0.882412143944996	0.37755397094352	0.921740612791811	not
circRNA_05136|Chr19:43413300_43421908_+	0.800502562423847	3.32751645848527	3.77093230336672	0.882412143944996	0.37755397094352	0.921740612791811	not
circRNA_05319|Chr2:24740104_24746356_-	0.800502562423847	3.32751645848527	3.77093230336672	0.882412143944996	0.37755397094352	0.921740612791811	not
circRNA_05418|Chr2:50155308_50175163_+	0.800502562423847	3.32751645848527	3.77093230336672	0.882412143944996	0.37755397094352	0.921740612791811	not
circRNA_05464|Chr2:57328433_57332621_+	0.800502562423847	3.32751645848527	3.77093230336672	0.882412143944996	0.37755397094352	0.921740612791811	not
circRNA_05585|Chr2:118725845_118741895_-	0.800502562423847	3.32751645848527	3.77093230336672	0.882412143944996	0.37755397094352	0.921740612791811	not
circRNA_05964|Chr2:204013813_204016865_-	0.800502562423847	3.32751645848527	3.77093230336672	0.882412143944996	0.37755397094352	0.921740612791811	not
circRNA_06107|Chr2:239417617_239418926_+	0.800502562423847	3.32751645848527	3.77093230336672	0.882412143944996	0.37755397094352	0.921740612791811	not
circRNA_06150|Chr2:252807923_252811538_+	0.800502562423847	3.32751645848527	3.77093230336672	0.882412143944996	0.37755397094352	0.921740612791811	not
circRNA_06182|Chr20:4805232_4807049_-	0.800502562423847	3.32751645848527	3.77093230336672	0.882412143944996	0.37755397094352	0.921740612791811	not
circRNA_06312|Chr20:28036497_28037788_+	0.800502562423847	3.32751645848527	3.77093230336672	0.882412143944996	0.37755397094352	0.921740612791811	not
circRNA_06332|Chr20:32241502_32265571_-	0.800502562423847	3.32751645848527	3.77093230336672	0.882412143944996	0.37755397094352	0.921740612791811	not
circRNA_06965|Chr3:112925889_112931707_+	0.800502562423847	3.32751645848527	3.77093230336672	0.882412143944996	0.37755397094352	0.921740612791811	not
circRNA_07170|Chr3:157039863_157049668_-	0.800502562423847	3.32751645848527	3.77093230336672	0.882412143944996	0.37755397094352	0.921740612791811	not
circRNA_07329|Chr4:16574716_16601809_-	0.800502562423847	3.32751645848527	3.77093230336672	0.882412143944996	0.37755397094352	0.921740612791811	not
circRNA_07692|Chr4:118500900_118509011_-	0.800502562423847	3.32751645848527	3.77093230336672	0.882412143944996	0.37755397094352	0.921740612791811	not
circRNA_08027|Chr5:15224430_15244849_+	0.800502562423847	3.32751645848527	3.77093230336672	0.882412143944996	0.37755397094352	0.921740612791811	not
circRNA_08214|Chr5:76092164_76098118_+	0.800502562423847	3.32751645848527	3.77093230336672	0.882412143944996	0.37755397094352	0.921740612791811	not
circRNA_08320|Chr5:101738231_101801105_+	0.800502562423847	3.32751645848527	3.77093230336672	0.882412143944996	0.37755397094352	0.921740612791811	not
circRNA_08359|Chr5:113666904_113682362_+	0.800502562423847	3.32751645848527	3.77093230336672	0.882412143944996	0.37755397094352	0.921740612791811	not
circRNA_08384|Chr5:117889560_117911810_+	0.800502562423847	3.32751645848527	3.77093230336672	0.882412143944996	0.37755397094352	0.921740612791811	not
circRNA_08551|Chr5:144526010_144547479_-	0.800502562423847	3.32751645848527	3.77093230336672	0.882412143944996	0.37755397094352	0.921740612791811	not
circRNA_08794|Chr5:173443060_173444160_+	0.800502562423847	3.32751645848527	3.77093230336672	0.882412143944996	0.37755397094352	0.921740612791811	not
circRNA_09152|Chr6:73980909_73984311_+	0.800502562423847	3.32751645848527	3.77093230336672	0.882412143944996	0.37755397094352	0.921740612791811	not
circRNA_09552|Chr6:136054055_136071884_+	0.800502562423847	3.32751645848527	3.77093230336672	0.882412143944996	0.37755397094352	0.921740612791811	not
circRNA_10082|Chr7:130522030_130524289_+	0.800502562423847	3.32751645848527	3.77093230336672	0.882412143944996	0.37755397094352	0.921740612791811	not
circRNA_10163|Chr8:6954778_6963074_-	0.800502562423847	3.32751645848527	3.77093230336672	0.882412143944996	0.37755397094352	0.921740612791811	not
circRNA_10306|Chr8:50112980_50120513_-	0.800502562423847	3.32751645848527	3.77093230336672	0.882412143944996	0.37755397094352	0.921740612791811	not
circRNA_10518|Chr8:70524346_70557283_+	0.800502562423847	3.32751645848527	3.77093230336672	0.882412143944996	0.37755397094352	0.921740612791811	not
circRNA_10544|Chr8:72116190_72117495_+	0.800502562423847	3.32751645848527	3.77093230336672	0.882412143944996	0.37755397094352	0.921740612791811	not
circRNA_10836|Chr8:122151446_122170201_+	0.800502562423847	3.32751645848527	3.77093230336672	0.882412143944996	0.37755397094352	0.921740612791811	not
circRNA_11017|Chr9:43384796_43395306_-	0.800502562423847	3.32751645848527	3.77093230336672	0.882412143944996	0.37755397094352	0.921740612791811	not
circRNA_11241|Chr9:93208928_93239075_+	0.800502562423847	3.32751645848527	3.77093230336672	0.882412143944996	0.37755397094352	0.921740612791811	not
circRNA_11544|ChrX:62836778_62860124_-	0.800502562423847	3.32751645848527	3.77093230336672	0.882412143944996	0.37755397094352	0.921740612791811	not
circRNA_11638|ChrX:113423392_113434758_-	0.800502562423847	3.32751645848527	3.77093230336672	0.882412143944996	0.37755397094352	0.921740612791811	not
circRNA_11710|ChrY:523566_562757_+	0.800502562423847	3.32751645848527	3.77093230336672	0.882412143944996	0.37755397094352	0.921740612791811	not
circRNA_10491|Chr8:70339051_70352964_+	5.66857020002305	-1.03668212541637	1.17512009325679	-0.882192493656755	0.377672720491774	0.921740612791811	not
circRNA_10278|Chr8:44195380_44201814_-	4.88470243979577	-1.33912655004222	1.51811532921794	-0.882098035813968	0.377723794317032	0.921740612791811	not
circRNA_09437|Chr6:124386601_124400951_-	4.79300631086531	-1.19271933952779	1.35297511554213	-0.8815530498873	0.378018554024157	0.921740612791811	not
circRNA_01111|Chr1:278601852_278620822_+	2.2549078641527	-1.72855876875984	1.96184285790352	-0.881089309368553	0.378269483092634	0.921740612791811	not
circRNA_02845|Chr13:106874495_106944389_+	2.90915003155391	-1.56979724419989	1.78352361451119	-0.880166223439733	0.378769268257284	0.921740612791811	not
circRNA_00491|Chr1:154405931_154406882_+	1.76534614358085	2.09779193811866	2.38538241013738	0.879436324005526	0.379164744321479	0.921740612791811	not
circRNA_03316|Chr14:108078799_108093840_+	1.76534614358085	2.09779193811866	2.38538241013738	0.879436324005526	0.379164744321479	0.921740612791811	not
circRNA_04177|Chr17:6794838_6799409_+	3.41247546112015	-1.37037444934179	1.55867877195045	-0.879189781757896	0.379298383877205	0.921740612791811	not
circRNA_08777|Chr5:168985430_169005490_-	2.72615918036388	1.47745634602845	1.68122070086394	0.878799758573763	0.379509857214719	0.921740612791811	not
circRNA_08415|Chr5:122580014_122621317_-	3.47670385587602	-1.49396462318111	1.7043660150735	-0.876551521192285	0.380730280626974	0.921740612791811	not
circRNA_01223|Chr10:16724062_16730140_-	121.047207536257	-0.410785179710839	0.468654610109612	-0.87652008718054	0.380747361198041	0.921740612791811	not
circRNA_06175|Chr20:3149071_3169368_+	1.74444605367765	-1.91759687099668	2.19488591189842	-0.873665852334939	0.382300252449873	0.921740612791811	not
circRNA_07993|Chr5:10278604_10321108_+	2.00660658704237	-2.0284817697271	2.32317307570647	-0.873151376855657	0.382580573410753	0.921740612791811	not
circRNA_08269|Chr5:90892797_90957243_+	2.89928458847656	-1.57403665272837	1.80492668337525	-0.872077889493489	0.383165887338302	0.921740612791811	not
circRNA_09230|Chr6:91933750_91961861_-	3.21437067014215	1.54380206864647	1.77207671145307	0.871182414772878	0.383654560101729	0.921740612791811	not
circRNA_01064|Chr1:265824627_265826058_+	0.789676250859617	-2.96827589347648	3.41503293816449	-0.869179286766079	0.384749074959055	0.921740612791811	not
circRNA_02062|Chr11:64303416_64305268_-	0.789676250859617	-2.96827589347648	3.41503293816449	-0.869179286766079	0.384749074959055	0.921740612791811	not
circRNA_03125|Chr14:44491363_44492946_+	0.789676250859617	-2.96827589347648	3.41503293816449	-0.869179286766079	0.384749074959055	0.921740612791811	not
circRNA_03921|Chr16:39908554_39914151_+	0.789676250859617	-2.96827589347648	3.41503293816449	-0.869179286766079	0.384749074959055	0.921740612791811	not
circRNA_04496|Chr17:90439342_90499297_-	0.789676250859617	-2.96827589347648	3.41503293816449	-0.869179286766079	0.384749074959055	0.921740612791811	not
circRNA_04698|Chr18:36864517_36869676_+	0.789676250859617	-2.96827589347648	3.41503293816449	-0.869179286766079	0.384749074959055	0.921740612791811	not
circRNA_05202|Chr2:4116550_4160669_-	0.789676250859617	-2.96827589347648	3.41503293816449	-0.869179286766079	0.384749074959055	0.921740612791811	not
circRNA_05985|Chr2:206964921_206976810_-	0.789676250859617	-2.96827589347648	3.41503293816449	-0.869179286766079	0.384749074959055	0.921740612791811	not
circRNA_09532|Chr6:133822847_133825453_+	0.789676250859617	-2.96827589347648	3.41503293816449	-0.869179286766079	0.384749074959055	0.921740612791811	not
circRNA_10073|Chr7:128564559_128569379_+	0.789676250859617	-2.96827589347648	3.41503293816449	-0.869179286766079	0.384749074959055	0.921740612791811	not
circRNA_10141|Chr8:456819_509712_+	0.789676250859617	-2.96827589347648	3.41503293816449	-0.869179286766079	0.384749074959055	0.921740612791811	not
circRNA_11079|Chr9:61312543_61318404_-	0.789676250859617	-2.96827589347648	3.41503293816449	-0.869179286766079	0.384749074959055	0.921740612791811	not
circRNA_01117|Chr1:278679022_278731755_+	10.8153777661408	0.824192980313073	0.948253843529296	0.869169142774595	0.384754622519645	0.921740612791811	not
circRNA_10540|Chr8:72065616_72067595_+	7.55276023604418	-0.965094870066768	1.110795823576	-0.868831921747625	0.384939070276998	0.921740612791811	not
circRNA_01714|Chr10:91913305_91917394_-	0.799541693936965	-2.96459115816891	3.41305375633246	-0.868603710875784	0.385063924070738	0.921740612791811	not
circRNA_03628|Chr15:60728532_60752150_-	0.799541693936965	-2.96459115816891	3.41305375633246	-0.868603710875784	0.385063924070738	0.921740612791811	not
circRNA_04161|Chr17:5563519_5606503_+	0.799541693936965	-2.96459115816891	3.41305375633246	-0.868603710875784	0.385063924070738	0.921740612791811	not
circRNA_04469|Chr17:87396008_87396291_+	0.799541693936965	-2.96459115816891	3.41305375633246	-0.868603710875784	0.385063924070738	0.921740612791811	not
circRNA_04891|Chr18:77447512_77484297_-	0.799541693936965	-2.96459115816891	3.41305375633246	-0.868603710875784	0.385063924070738	0.921740612791811	not
circRNA_05603|Chr2:120517204_120520196_-	0.799541693936965	-2.96459115816891	3.41305375633246	-0.868603710875784	0.385063924070738	0.921740612791811	not
circRNA_08842|Chr6:7623900_7637067_-	0.799541693936965	-2.96459115816891	3.41305375633246	-0.868603710875784	0.385063924070738	0.921740612791811	not
circRNA_10436|Chr8:64724416_64749357_+	0.799541693936965	-2.96459115816891	3.41305375633246	-0.868603710875784	0.385063924070738	0.921740612791811	not
circRNA_07631|Chr4:96739878_96787475_+	14.8008127439026	-0.720069768141327	0.829570732297601	-0.868002859921303	0.385392767011751	0.921740612791811	not
circRNA_00581|Chr1:174609600_174613577_-	15.2459809660185	0.663888347042163	0.766622565065929	0.86599113735332	0.386495021990028	0.921740612791811	not
circRNA_09346|Chr6:109742370_109745287_+	4.1981025191375	-1.22933243386953	1.41957896514671	-0.865983833271637	0.386499027515643	0.921740612791811	not
circRNA_05561|Chr2:104802889_104819490_-	4.36486554691117	-1.22839346326461	1.41934401636369	-0.865465629968772	0.386783272540824	0.921740612791811	not
circRNA_07241|Chr4:2546232_2564215_+	9.68120456661971	1.02716426120986	1.18716161933253	0.865226978772588	0.386914220448036	0.921740612791811	not
circRNA_05455|Chr2:57122253_57179300_-	1.51287637789952	2.17652540141259	2.51820251436883	0.864317063061195	0.38741373927298	0.921740612791811	not
circRNA_05786|Chr2:174973467_174988294_+	2.71535015003045	1.62015914723987	1.87587954643818	0.863679733763369	0.387763849661279	0.921740612791811	not
circRNA_11671|ChrX:128550177_128558306_+	2.22519924663036	-1.70755771719398	1.98054590588818	-0.862165179871569	0.388596627789016	0.921740612791811	not
circRNA_02383|Chr12:39497185_39518315_+	3.35563965795031	1.24852047136128	1.44885089637123	0.861731510459982	0.38883528152306	0.921740612791811	not
circRNA_05924|Chr2:195761079_195795666_-	1.35491284453551	2.08137175565535	2.41554895184748	0.861655796320524	0.388876957113529	0.921740612791811	not
circRNA_05638|Chr2:127632148_127634741_+	9.39917777515064	-0.953847216544405	1.10709451562217	-0.861577040699505	0.388920309722017	0.921740612791811	not
circRNA_02942|Chr14:2924636_2991160_+	0.778457901076705	-2.94902053176526	3.424958556188	-0.861038311379609	0.389216942947071	0.921740612791811	not
circRNA_03206|Chr14:81667646_81672500_-	0.778457901076705	-2.94902053176526	3.424958556188	-0.861038311379609	0.389216942947071	0.921740612791811	not
circRNA_04173|Chr17:6169817_6206746_-	0.778457901076705	-2.94902053176526	3.424958556188	-0.861038311379609	0.389216942947071	0.921740612791811	not
circRNA_04723|Chr18:44477275_44492772_+	0.778457901076705	-2.94902053176526	3.424958556188	-0.861038311379609	0.389216942947071	0.921740612791811	not
circRNA_05843|Chr2:185674884_185680222_+	0.778457901076705	-2.94902053176526	3.424958556188	-0.861038311379609	0.389216942947071	0.921740612791811	not
circRNA_08547|Chr5:144452942_144453337_-	0.778457901076705	-2.94902053176526	3.424958556188	-0.861038311379609	0.389216942947071	0.921740612791811	not
circRNA_09133|Chr6:72517595_72528849_-	0.778457901076705	-2.94902053176526	3.424958556188	-0.861038311379609	0.389216942947071	0.921740612791811	not
circRNA_09556|Chr6:136059672_136091144_+	0.778457901076705	-2.94902053176526	3.424958556188	-0.861038311379609	0.389216942947071	0.921740612791811	not
circRNA_10075|Chr7:129690245_129708614_-	0.778457901076705	-2.94902053176526	3.424958556188	-0.861038311379609	0.389216942947071	0.921740612791811	not
circRNA_10835|Chr8:122151446_122166245_+	0.778457901076705	-2.94902053176526	3.424958556188	-0.861038311379609	0.389216942947071	0.921740612791811	not
circRNA_10869|Chr8:129707996_129770430_-	0.778457901076705	-2.94902053176526	3.424958556188	-0.861038311379609	0.389216942947071	0.921740612791811	not
circRNA_11543|ChrX:62687400_62693569_-	0.778457901076705	-2.94902053176526	3.424958556188	-0.861038311379609	0.389216942947071	0.921740612791811	not
circRNA_05119|Chr19:43055209_43066842_+	2.4941980149602	-1.82749625285276	2.12306208649708	-0.860783235909988	0.389357439706962	0.921740612791811	not
circRNA_04802|Chr18:59334915_59345667_+	2.7369799141724	1.58062497627354	1.83919650189897	0.859410603837896	0.390114021514796	0.921740612791811	not
circRNA_00479|Chr1:144154619_144177718_+	5.0197347268124	-1.16803658458473	1.36098081492225	-0.858231484072359	0.390764654242768	0.921740612791811	not
circRNA_01219|Chr10:16706378_16730140_-	1.50091106700069	2.16415551206864	2.5237639840154	0.857511053242543	0.391162508795323	0.921740612791811	not
circRNA_03475|Chr15:28540535_28547007_+	5.7850692737701	1.12715313202962	1.31712407250164	0.855768378668231	0.392125909220893	0.921740612791811	not
circRNA_08936|Chr6:23554728_23563843_-	1.9584077017806	-1.98882411237634	2.32525385687621	-0.855314832182738	0.392376878539214	0.921740612791811	not
circRNA_09916|Chr7:78433861_78520474_+	12.3924979236568	-0.729998418667545	0.85719214019358	-0.85161585651344	0.39442733591971	0.921740612791811	not
circRNA_00189|Chr1:63714184_63760774_+	0.868936660349294	-3.10858201739907	3.65308322668546	-0.850947494076002	0.394798520327182	0.921740612791811	not
circRNA_00286|Chr1:91852620_91853861_+	0.868936660349294	-3.10858201739907	3.65308322668546	-0.850947494076002	0.394798520327182	0.921740612791811	not
circRNA_01038|Chr1:263855102_263865719_-	0.868936660349294	-3.10858201739907	3.65308322668546	-0.850947494076002	0.394798520327182	0.921740612791811	not
circRNA_01832|Chr10:103586432_103677527_-	0.868936660349294	-3.10858201739907	3.65308322668546	-0.850947494076002	0.394798520327182	0.921740612791811	not
circRNA_02192|Chr11:88954162_88959874_-	0.868936660349294	-3.10858201739907	3.65308322668546	-0.850947494076002	0.394798520327182	0.921740612791811	not
circRNA_02506|Chr13:35658619_35669017_-	0.868936660349294	-3.10858201739907	3.65308322668546	-0.850947494076002	0.394798520327182	0.921740612791811	not
circRNA_03724|Chr15:109802237_109844147_-	0.868936660349294	-3.10858201739907	3.65308322668546	-0.850947494076002	0.394798520327182	0.921740612791811	not
circRNA_04333|Chr17:57031709_57060174_+	0.868936660349294	-3.10858201739907	3.65308322668546	-0.850947494076002	0.394798520327182	0.921740612791811	not
circRNA_05958|Chr2:202902838_202998292_-	0.868936660349294	-3.10858201739907	3.65308322668546	-0.850947494076002	0.394798520327182	0.921740612791811	not
circRNA_06137|Chr2:248222990_248253593_+	0.868936660349294	-3.10858201739907	3.65308322668546	-0.850947494076002	0.394798520327182	0.921740612791811	not
circRNA_06434|Chr20:48142271_48144203_+	0.868936660349294	-3.10858201739907	3.65308322668546	-0.850947494076002	0.394798520327182	0.921740612791811	not
circRNA_08954|Chr6:27555615_27582987_-	0.868936660349294	-3.10858201739907	3.65308322668546	-0.850947494076002	0.394798520327182	0.921740612791811	not
circRNA_09498|Chr6:129642004_129660096_+	0.868936660349294	-3.10858201739907	3.65308322668546	-0.850947494076002	0.394798520327182	0.921740612791811	not
circRNA_10039|Chr7:122866495_122870791_+	0.868936660349294	-3.10858201739907	3.65308322668546	-0.850947494076002	0.394798520327182	0.921740612791811	not
circRNA_10061|Chr7:126251294_126283984_+	0.868936660349294	-3.10858201739907	3.65308322668546	-0.850947494076002	0.394798520327182	0.921740612791811	not
circRNA_10211|Chr8:23832973_23884848_+	0.868936660349294	-3.10858201739907	3.65308322668546	-0.850947494076002	0.394798520327182	0.921740612791811	not
circRNA_10684|Chr8:94186676_94200158_+	0.868936660349294	-3.10858201739907	3.65308322668546	-0.850947494076002	0.394798520327182	0.921740612791811	not
circRNA_11330|Chr9:112003036_112008516_-	0.868936660349294	-3.10858201739907	3.65308322668546	-0.850947494076002	0.394798520327182	0.921740612791811	not
circRNA_00799|Chr1:215905137_215918638_-	1.65974529012973	-1.90531503503846	2.24045013245659	-0.85041617639101	0.3950937456795	0.921740612791811	not
circRNA_07012|Chr3:121519927_121533453_+	1.65974529012973	-1.90531503503846	2.24045013245659	-0.85041617639101	0.3950937456795	0.921740612791811	not
circRNA_03902|Chr16:39846635_39861585_+	8.42895326000386	0.867993149237401	1.02084274814327	0.850271161563453	0.39517434598708	0.921740612791811	not
circRNA_00859|Chr1:222287251_222288802_-	0.881395628547473	-3.099968488719	3.648211559046	-0.849722785684509	0.39547922718283	0.921740612791811	not
circRNA_01354|Chr10:48601427_48609510_+	0.881395628547473	-3.099968488719	3.648211559046	-0.849722785684509	0.39547922718283	0.921740612791811	not
circRNA_01705|Chr10:90949093_90975559_-	0.881395628547473	-3.099968488719	3.648211559046	-0.849722785684509	0.39547922718283	0.921740612791811	not
circRNA_01771|Chr10:95065383_95074409_-	0.881395628547473	-3.099968488719	3.648211559046	-0.849722785684509	0.39547922718283	0.921740612791811	not
circRNA_01808|Chr10:96811460_96871716_+	0.881395628547473	-3.099968488719	3.648211559046	-0.849722785684509	0.39547922718283	0.921740612791811	not
circRNA_02725|Chr13:89336922_89427438_-	0.881395628547473	-3.099968488719	3.648211559046	-0.849722785684509	0.39547922718283	0.921740612791811	not
circRNA_03228|Chr14:83413737_83434207_+	0.881395628547473	-3.099968488719	3.648211559046	-0.849722785684509	0.39547922718283	0.921740612791811	not
circRNA_03303|Chr14:106675766_106718850_+	0.881395628547473	-3.099968488719	3.648211559046	-0.849722785684509	0.39547922718283	0.921740612791811	not
circRNA_03432|Chr15:16547297_16550375_+	0.881395628547473	-3.099968488719	3.648211559046	-0.849722785684509	0.39547922718283	0.921740612791811	not
circRNA_05516|Chr2:84361142_84362226_-	0.881395628547473	-3.099968488719	3.648211559046	-0.849722785684509	0.39547922718283	0.921740612791811	not
circRNA_05602|Chr2:120292933_120302167_-	0.881395628547473	-3.099968488719	3.648211559046	-0.849722785684509	0.39547922718283	0.921740612791811	not
circRNA_06138|Chr2:248723274_248727576_+	0.881395628547473	-3.099968488719	3.648211559046	-0.849722785684509	0.39547922718283	0.921740612791811	not
circRNA_06713|Chr3:55157605_55224851_+	0.881395628547473	-3.099968488719	3.648211559046	-0.849722785684509	0.39547922718283	0.921740612791811	not
circRNA_07022|Chr3:123196300_123196821_-	0.881395628547473	-3.099968488719	3.648211559046	-0.849722785684509	0.39547922718283	0.921740612791811	not
circRNA_07052|Chr3:133068755_133122763_-	0.881395628547473	-3.099968488719	3.648211559046	-0.849722785684509	0.39547922718283	0.921740612791811	not
circRNA_07718|Chr4:123652629_123657801_-	0.881395628547473	-3.099968488719	3.648211559046	-0.849722785684509	0.39547922718283	0.921740612791811	not
circRNA_07793|Chr4:148230154_148258399_+	0.881395628547473	-3.099968488719	3.648211559046	-0.849722785684509	0.39547922718283	0.921740612791811	not
circRNA_08317|Chr5:101648419_101738333_+	0.881395628547473	-3.099968488719	3.648211559046	-0.849722785684509	0.39547922718283	0.921740612791811	not
circRNA_08456|Chr5:128941700_128959481_+	0.881395628547473	-3.099968488719	3.648211559046	-0.849722785684509	0.39547922718283	0.921740612791811	not
circRNA_08723|Chr5:165659420_165713307_+	0.881395628547473	-3.099968488719	3.648211559046	-0.849722785684509	0.39547922718283	0.921740612791811	not
circRNA_08795|Chr6:828602_828775_+	0.881395628547473	-3.099968488719	3.648211559046	-0.849722785684509	0.39547922718283	0.921740612791811	not
circRNA_08849|Chr6:8049172_8051137_-	0.881395628547473	-3.099968488719	3.648211559046	-0.849722785684509	0.39547922718283	0.921740612791811	not
circRNA_09016|Chr6:33857558_33862166_+	0.881395628547473	-3.099968488719	3.648211559046	-0.849722785684509	0.39547922718283	0.921740612791811	not
circRNA_09235|Chr6:92663776_92667539_-	0.881395628547473	-3.099968488719	3.648211559046	-0.849722785684509	0.39547922718283	0.921740612791811	not
circRNA_09335|Chr6:109144114_109159563_-	0.881395628547473	-3.099968488719	3.648211559046	-0.849722785684509	0.39547922718283	0.921740612791811	not
circRNA_09510|Chr6:133761889_133773274_+	0.881395628547473	-3.099968488719	3.648211559046	-0.849722785684509	0.39547922718283	0.921740612791811	not
circRNA_10425|Chr8:64610881_64648503_+	0.881395628547473	-3.099968488719	3.648211559046	-0.849722785684509	0.39547922718283	0.921740612791811	not
circRNA_10472|Chr8:68236206_68263712_-	0.881395628547473	-3.099968488719	3.648211559046	-0.849722785684509	0.39547922718283	0.921740612791811	not
circRNA_10556|Chr8:73183720_73194873_-	0.881395628547473	-3.099968488719	3.648211559046	-0.849722785684509	0.39547922718283	0.921740612791811	not
circRNA_11323|Chr9:111154941_111155548_+	0.881395628547473	-3.099968488719	3.648211559046	-0.849722785684509	0.39547922718283	0.921740612791811	not
circRNA_11662|ChrX:124838924_124847179_-	0.881395628547473	-3.099968488719	3.648211559046	-0.849722785684509	0.39547922718283	0.921740612791811	not
circRNA_01569|Chr10:72924683_72931437_+	0.767239551293792	-2.92940580024666	3.4498629095749	-0.849136872110558	0.39580513527646	0.921740612791811	not
circRNA_01938|Chr11:31723564_31733245_-	0.767239551293792	-2.92940580024666	3.4498629095749	-0.849136872110558	0.39580513527646	0.921740612791811	not
circRNA_02584|Chr13:56114438_56121638_+	0.767239551293792	-2.92940580024666	3.4498629095749	-0.849136872110558	0.39580513527646	0.921740612791811	not
circRNA_02688|Chr13:78857762_78861305_-	0.767239551293792	-2.92940580024666	3.4498629095749	-0.849136872110558	0.39580513527646	0.921740612791811	not
circRNA_02778|Chr13:97559165_97566714_-	0.767239551293792	-2.92940580024666	3.4498629095749	-0.849136872110558	0.39580513527646	0.921740612791811	not
circRNA_02921|Chr13:113729860_113735417_+	0.767239551293792	-2.92940580024666	3.4498629095749	-0.849136872110558	0.39580513527646	0.921740612791811	not
circRNA_04027|Chr16:71862024_71874158_+	0.767239551293792	-2.92940580024666	3.4498629095749	-0.849136872110558	0.39580513527646	0.921740612791811	not
circRNA_05207|Chr2:4143950_4188168_-	0.767239551293792	-2.92940580024666	3.4498629095749	-0.849136872110558	0.39580513527646	0.921740612791811	not
circRNA_06385|Chr20:37641788_37661379_-	0.767239551293792	-2.92940580024666	3.4498629095749	-0.849136872110558	0.39580513527646	0.921740612791811	not
circRNA_07886|Chr4:168260038_168264774_-	0.767239551293792	-2.92940580024666	3.4498629095749	-0.849136872110558	0.39580513527646	0.921740612791811	not
circRNA_07935|Chr4:182811463_182817396_-	0.767239551293792	-2.92940580024666	3.4498629095749	-0.849136872110558	0.39580513527646	0.921740612791811	not
circRNA_09731|Chr7:41322521_41345284_+	0.767239551293792	-2.92940580024666	3.4498629095749	-0.849136872110558	0.39580513527646	0.921740612791811	not
circRNA_10144|Chr8:759958_776054_+	0.767239551293792	-2.92940580024666	3.4498629095749	-0.849136872110558	0.39580513527646	0.921740612791811	not
circRNA_10793|Chr8:116609560_116623532_-	0.767239551293792	-2.92940580024666	3.4498629095749	-0.849136872110558	0.39580513527646	0.921740612791811	not
circRNA_06807|Chr3:72096699_72097123_-	4.09125403708644	1.13244368262657	1.33447756492204	0.848604511903299	0.396101395517191	0.921740612791811	not
circRNA_02454|Chr12:52448306_52448920_-	0.777104994371139	-2.92554138024168	3.44759622460186	-0.848574249897706	0.396118240446217	0.921740612791811	not
circRNA_04462|Chr17:85036937_85047791_-	0.777104994371139	-2.92554138024168	3.44759622460186	-0.848574249897706	0.396118240446217	0.921740612791811	not
circRNA_04579|Chr18:15358804_15359840_+	0.777104994371139	-2.92554138024168	3.44759622460186	-0.848574249897706	0.396118240446217	0.921740612791811	not
circRNA_04632|Chr18:27054582_27066919_+	0.777104994371139	-2.92554138024168	3.44759622460186	-0.848574249897706	0.396118240446217	0.921740612791811	not
circRNA_05335|Chr2:27713879_27770394_+	0.777104994371139	-2.92554138024168	3.44759622460186	-0.848574249897706	0.396118240446217	0.921740612791811	not
circRNA_05405|Chr2:45456544_45457415_-	0.777104994371139	-2.92554138024168	3.44759622460186	-0.848574249897706	0.396118240446217	0.921740612791811	not
circRNA_05675|Chr2:139502624_139512448_-	0.777104994371139	-2.92554138024168	3.44759622460186	-0.848574249897706	0.396118240446217	0.921740612791811	not
circRNA_06190|Chr20:5959077_5961505_+	0.777104994371139	-2.92554138024168	3.44759622460186	-0.848574249897706	0.396118240446217	0.921740612791811	not
circRNA_06480|Chr3:2057181_2060164_-	0.777104994371139	-2.92554138024168	3.44759622460186	-0.848574249897706	0.396118240446217	0.921740612791811	not
circRNA_07726|Chr4:125734597_125789911_-	0.777104994371139	-2.92554138024168	3.44759622460186	-0.848574249897706	0.396118240446217	0.921740612791811	not
circRNA_10005|Chr7:114550936_114611317_-	0.777104994371139	-2.92554138024168	3.44759622460186	-0.848574249897706	0.396118240446217	0.921740612791811	not
circRNA_10816|Chr8:118258001_118268733_+	0.777104994371139	-2.92554138024168	3.44759622460186	-0.848574249897706	0.396118240446217	0.921740612791811	not
circRNA_11088|Chr9:61374177_61418681_-	0.777104994371139	-2.92554138024168	3.44759622460186	-0.848574249897706	0.396118240446217	0.921740612791811	not
circRNA_06115|Chr2:240854068_240867796_-	35.2512309975938	-1.18024391225011	1.39121088889011	-0.848357299152317	0.396239015760124	0.921740612791811	not
circRNA_09528|Chr6:133785733_133795645_+	2.32352511644208	1.83861875516682	2.17052717905705	0.847083958637912	0.396948325676428	0.921740612791811	not
circRNA_00293|Chr1:92039556_92043956_-	1.48894575610186	2.15180231380659	2.54213474410321	0.84645486192184	0.397299044360458	0.921740612791811	not
circRNA_05088|Chr19:38454046_38456078_-	2.27958544706629	-1.65387567069337	1.9591272994879	-0.844189997824888	0.39856324287611	0.921740612791811	not
circRNA_05495|Chr2:62955690_62981330_+	1.71338452944974	-1.87084620547336	2.21810495621609	-0.843443499023992	0.398980452712032	0.921740612791811	not
circRNA_07752|Chr4:132075419_132114473_-	3.81565840883065	1.40006389070707	1.66153067598329	0.842634993710553	0.399432613709268	0.921740612791811	not
circRNA_00519|Chr1:162639900_162643789_+	4.27124165393525	1.19158296107204	1.41448812249453	0.842412843291052	0.399556906511184	0.921740612791811	not
circRNA_05301|Chr2:22950023_22964734_+	38.5896897059991	0.502564091865459	0.596778878603482	0.842127812970704	0.399716414587371	0.921740612791811	not
circRNA_08531|Chr5:141215063_141229777_-	11.9877166105629	-0.714944868211837	0.85012933180196	-0.840983649742349	0.400357094163587	0.921740612791811	not
circRNA_04998|Chr19:24181887_24221057_+	9.64106396816873	0.813830243700264	0.969203518165853	0.839689733318734	0.401082371877109	0.921740612791811	not
circRNA_06553|Chr3:12860437_12931658_-	3.32199670184756	-1.31311890649036	1.56660918588895	-0.838191757279428	0.401923015655737	0.921740612791811	not
circRNA_05886|Chr2:188301023_188309036_+	51.5269434244516	-0.449603287464485	0.536608275076262	-0.837861263694802	0.402108626394398	0.921740612791811	not
circRNA_10285|Chr8:46716191_46723643_-	8.75172644732492	0.870344045027944	1.03943456403391	0.837324517716878	0.402410181467097	0.921740612791811	not
circRNA_03297|Chr14:106492370_106500203_+	41.0984886732014	-0.482246129370056	0.576177662626903	-0.836974705286916	0.402606786342549	0.921740612791811	not
circRNA_04784|Chr18:59117084_59129266_+	1.79794427747138	-1.9807634802374	2.3700524755895	-0.835746676767034	0.403297430248057	0.921740612791811	not
circRNA_06969|Chr3:113195876_113197193_-	1.91748073447534	-1.95341411287893	2.3394268887247	-0.834996862818743	0.403719474744466	0.921740612791811	not
circRNA_02017|Chr11:45475939_45476879_-	1.80061884381053	-1.83551643761706	2.19875966776607	-0.834796301080934	0.403832408861566	0.921740612791811	not
circRNA_11642|ChrX:114956228_114978572_+	2.17305392954219	-1.6685300800203	1.99959712574572	-0.834433125821809	0.40403695699334	0.921740612791811	not
circRNA_07798|Chr4:150162044_150177178_-	2.27448541058647	1.79702242089988	2.15393560319615	0.834297189866467	0.404113534998532	0.921740612791811	not
circRNA_08709|Chr5:161794861_161804292_-	8.96399690256131	-0.784455097789714	0.940725519062819	-0.833883084803752	0.404346869997057	0.921740612791811	not
circRNA_04524|Chr18:2005294_2013322_+	7.08152006969804	-1.02392867191296	1.22803925092393	-0.83379148601528	0.404398493878459	0.921740612791811	not
circRNA_06075|Chr2:231042213_231078948_+	3.67486846233974	-1.25002722732099	1.50172183056665	-0.832395988309844	0.405185465700726	0.921740612791811	not
circRNA_04227|Chr17:18369555_18375993_+	0.758614726631711	-2.8944551601742	3.47766541193909	-0.83229834308882	0.405240565631588	0.921740612791811	not
circRNA_05917|Chr2:189791224_189793236_-	0.758614726631711	-2.8944551601742	3.47766541193909	-0.83229834308882	0.405240565631588	0.921740612791811	not
circRNA_07233|Chr4:632256_642336_+	0.758614726631711	-2.8944551601742	3.47766541193909	-0.83229834308882	0.405240565631588	0.921740612791811	not
circRNA_07473|Chr4:61439661_61484825_+	0.758614726631711	-2.8944551601742	3.47766541193909	-0.83229834308882	0.405240565631588	0.921740612791811	not
circRNA_07892|Chr4:170518672_170520365_+	0.758614726631711	-2.8944551601742	3.47766541193909	-0.83229834308882	0.405240565631588	0.921740612791811	not
circRNA_08537|Chr5:144365424_144367361_-	0.758614726631711	-2.8944551601742	3.47766541193909	-0.83229834308882	0.405240565631588	0.921740612791811	not
circRNA_10871|Chr8:130006477_130031678_+	0.758614726631711	-2.8944551601742	3.47766541193909	-0.83229834308882	0.405240565631588	0.921740612791811	not
circRNA_11123|Chr9:66768774_66774536_+	0.758614726631711	-2.8944551601742	3.47766541193909	-0.83229834308882	0.405240565631588	0.921740612791811	not
circRNA_03551|Chr15:40343097_40352123_-	2.91103899814221	1.49652052174753	1.7996602609522	0.831557241229366	0.405658905754412	0.921740612791811	not
circRNA_05446|Chr2:56577639_56593224_-	10.7041824667462	0.727541061492915	0.875772520058216	0.830742053249801	0.406119364150791	0.921740612791811	not
circRNA_09273|Chr6:100396828_100397255_+	3.4452653928132	1.43239118250675	1.72575534047889	0.830008257201314	0.406534115141637	0.921740612791811	not
circRNA_01416|Chr10:61464686_61498597_-	4.24719672082249	-1.17236729043231	1.41278128513749	-0.829829289760315	0.40663530817934	0.921740612791811	not
circRNA_01818|Chr10:97555577_97562854_-	1.4139324636058	2.15484262908078	2.59720029934476	0.829679031541935	0.406720279851604	0.921740612791811	not
circRNA_01350|Chr10:48188215_48200848_-	1.76831670116736	-1.82250043438042	2.19688404058233	-0.829584266039519	0.406773875600612	0.921740612791811	not
circRNA_03930|Chr16:46731407_46781431_+	3.67766040567687	1.2453787621797	1.5023723369106	0.828941489125543	0.407137516885387	0.921740612791811	not
circRNA_11182|Chr9:73429545_73433700_+	11.2628596942958	-0.730859876767701	0.882513775231131	-0.8281569050594	0.407581646070968	0.921740612791811	not
circRNA_05939|Chr2:198044701_198045738_+	2.82113252459159	1.35105614554093	1.6372090878273	0.825219060647825	0.409247233950804	0.921740612791811	not
circRNA_09027|Chr6:38578336_38619590_+	2.17170102283662	-1.65304576547543	2.0031906420566	-0.825206413593423	0.409254412842069	0.921740612791811	not
circRNA_05494|Chr2:62955690_62973365_+	5.92149142399151	1.22431796405619	1.48449801150788	0.824735334480229	0.40952186647631	0.921740612791811	not
circRNA_07286|Chr4:8223840_8241220_-	3.11008042573671	-1.31077211538434	1.59235272264061	-0.823166938296611	0.410413067229207	0.921740612791811	not
circRNA_00955|Chr1:247922780_247960553_-	4.79516856014408	-1.29301710808212	1.57125041403937	-0.82292236586149	0.41055214300304	0.921740612791811	not
circRNA_00039|Chr1:15700343_15720844_+	0.730324567878596	3.20507239945508	3.90215301267672	0.821360000246769	0.411441240520822	0.921740612791811	not
circRNA_00067|Chr1:20936450_20962540_-	0.730324567878596	3.20507239945508	3.90215301267672	0.821360000246769	0.411441240520822	0.921740612791811	not
circRNA_00083|Chr1:22716588_22718464_-	0.730324567878596	3.20507239945508	3.90215301267672	0.821360000246769	0.411441240520822	0.921740612791811	not
circRNA_00204|Chr1:69980879_69993838_+	0.730324567878596	3.20507239945508	3.90215301267672	0.821360000246769	0.411441240520822	0.921740612791811	not
circRNA_00292|Chr1:91891978_91906973_+	0.730324567878596	3.20507239945508	3.90215301267672	0.821360000246769	0.411441240520822	0.921740612791811	not
circRNA_00333|Chr1:105437967_105443296_+	0.730324567878596	3.20507239945508	3.90215301267672	0.821360000246769	0.411441240520822	0.921740612791811	not
circRNA_00526|Chr1:162830920_162843974_+	0.730324567878596	3.20507239945508	3.90215301267672	0.821360000246769	0.411441240520822	0.921740612791811	not
circRNA_00570|Chr1:173642847_173656527_-	0.730324567878596	3.20507239945508	3.90215301267672	0.821360000246769	0.411441240520822	0.921740612791811	not
circRNA_00642|Chr1:187192744_187194605_+	0.730324567878596	3.20507239945508	3.90215301267672	0.821360000246769	0.411441240520822	0.921740612791811	not
circRNA_00780|Chr1:207133685_207152989_-	0.730324567878596	3.20507239945508	3.90215301267672	0.821360000246769	0.411441240520822	0.921740612791811	not
circRNA_00860|Chr1:222318743_222319656_+	0.730324567878596	3.20507239945508	3.90215301267672	0.821360000246769	0.411441240520822	0.921740612791811	not
circRNA_01178|Chr10:6077607_6083400_-	0.730324567878596	3.20507239945508	3.90215301267672	0.821360000246769	0.411441240520822	0.921740612791811	not
circRNA_01193|Chr10:11695486_11697242_+	0.730324567878596	3.20507239945508	3.90215301267672	0.821360000246769	0.411441240520822	0.921740612791811	not
circRNA_01321|Chr10:43607821_43612084_+	0.730324567878596	3.20507239945508	3.90215301267672	0.821360000246769	0.411441240520822	0.921740612791811	not
circRNA_01473|Chr10:65065614_65066693_-	0.730324567878596	3.20507239945508	3.90215301267672	0.821360000246769	0.411441240520822	0.921740612791811	not
circRNA_01563|Chr10:72365735_72371838_-	0.730324567878596	3.20507239945508	3.90215301267672	0.821360000246769	0.411441240520822	0.921740612791811	not
circRNA_01797|Chr10:96675687_96722491_+	0.730324567878596	3.20507239945508	3.90215301267672	0.821360000246769	0.411441240520822	0.921740612791811	not
circRNA_02184|Chr11:88742053_88762839_+	0.730324567878596	3.20507239945508	3.90215301267672	0.821360000246769	0.411441240520822	0.921740612791811	not
circRNA_02227|Chr12:5619746_5675880_-	0.730324567878596	3.20507239945508	3.90215301267672	0.821360000246769	0.411441240520822	0.921740612791811	not
circRNA_02339|Chr12:32103199_32104084_+	0.730324567878596	3.20507239945508	3.90215301267672	0.821360000246769	0.411441240520822	0.921740612791811	not
circRNA_02519|Chr13:39514242_39572770_-	0.730324567878596	3.20507239945508	3.90215301267672	0.821360000246769	0.411441240520822	0.921740612791811	not
circRNA_02574|Chr13:53009987_53010569_+	0.730324567878596	3.20507239945508	3.90215301267672	0.821360000246769	0.411441240520822	0.921740612791811	not
circRNA_02620|Chr13:69180747_69184773_+	0.730324567878596	3.20507239945508	3.90215301267672	0.821360000246769	0.411441240520822	0.921740612791811	not
circRNA_02675|Chr13:76989280_77004245_+	0.730324567878596	3.20507239945508	3.90215301267672	0.821360000246769	0.411441240520822	0.921740612791811	not
circRNA_02728|Chr13:90533362_90577012_+	0.730324567878596	3.20507239945508	3.90215301267672	0.821360000246769	0.411441240520822	0.921740612791811	not
circRNA_02815|Chr13:103398460_103398597_-	0.730324567878596	3.20507239945508	3.90215301267672	0.821360000246769	0.411441240520822	0.921740612791811	not
circRNA_03027|Chr14:18660254_18703330_-	0.730324567878596	3.20507239945508	3.90215301267672	0.821360000246769	0.411441240520822	0.921740612791811	not
circRNA_03091|Chr14:42007313_42015391_+	0.730324567878596	3.20507239945508	3.90215301267672	0.821360000246769	0.411441240520822	0.921740612791811	not
circRNA_03277|Chr14:91468957_91498164_-	0.730324567878596	3.20507239945508	3.90215301267672	0.821360000246769	0.411441240520822	0.921740612791811	not
circRNA_03315|Chr14:108029996_108042732_+	0.730324567878596	3.20507239945508	3.90215301267672	0.821360000246769	0.411441240520822	0.921740612791811	not
circRNA_03360|Chr14:115183821_115184780_+	0.730324567878596	3.20507239945508	3.90215301267672	0.821360000246769	0.411441240520822	0.921740612791811	not
circRNA_03660|Chr15:70233612_70260592_-	0.730324567878596	3.20507239945508	3.90215301267672	0.821360000246769	0.411441240520822	0.921740612791811	not
circRNA_03733|Chr16:2117271_2128403_-	0.730324567878596	3.20507239945508	3.90215301267672	0.821360000246769	0.411441240520822	0.921740612791811	not
circRNA_03941|Chr16:49467305_49471447_-	0.730324567878596	3.20507239945508	3.90215301267672	0.821360000246769	0.411441240520822	0.921740612791811	not
circRNA_03945|Chr16:50437205_50487053_-	0.730324567878596	3.20507239945508	3.90215301267672	0.821360000246769	0.411441240520822	0.921740612791811	not
circRNA_04098|Chr17:5478331_5478857_-	0.730324567878596	3.20507239945508	3.90215301267672	0.821360000246769	0.411441240520822	0.921740612791811	not
circRNA_04284|Chr17:43162885_43199832_+	0.730324567878596	3.20507239945508	3.90215301267672	0.821360000246769	0.411441240520822	0.921740612791811	not
circRNA_04429|Chr17:80342450_80350993_+	0.730324567878596	3.20507239945508	3.90215301267672	0.821360000246769	0.411441240520822	0.921740612791811	not
circRNA_04470|Chr17:87542497_87623017_+	0.730324567878596	3.20507239945508	3.90215301267672	0.821360000246769	0.411441240520822	0.921740612791811	not
circRNA_04661|Chr18:29406095_29428707_+	0.730324567878596	3.20507239945508	3.90215301267672	0.821360000246769	0.411441240520822	0.921740612791811	not
circRNA_04827|Chr18:63630085_63642688_+	0.730324567878596	3.20507239945508	3.90215301267672	0.821360000246769	0.411441240520822	0.921740612791811	not
circRNA_04828|Chr18:63784568_63786264_+	0.730324567878596	3.20507239945508	3.90215301267672	0.821360000246769	0.411441240520822	0.921740612791811	not
circRNA_04964|Chr19:16955422_16996896_-	0.730324567878596	3.20507239945508	3.90215301267672	0.821360000246769	0.411441240520822	0.921740612791811	not
circRNA_05090|Chr19:38860856_38868361_+	0.730324567878596	3.20507239945508	3.90215301267672	0.821360000246769	0.411441240520822	0.921740612791811	not
circRNA_05163|Chr19:54801921_54822499_+	0.730324567878596	3.20507239945508	3.90215301267672	0.821360000246769	0.411441240520822	0.921740612791811	not
circRNA_05286|Chr2:21828582_21879597_-	0.730324567878596	3.20507239945508	3.90215301267672	0.821360000246769	0.411441240520822	0.921740612791811	not
circRNA_05509|Chr2:80215799_80234308_+	0.730324567878596	3.20507239945508	3.90215301267672	0.821360000246769	0.411441240520822	0.921740612791811	not
circRNA_05535|Chr2:93760818_93764997_+	0.730324567878596	3.20507239945508	3.90215301267672	0.821360000246769	0.411441240520822	0.921740612791811	not
circRNA_05601|Chr2:119374436_119405809_-	0.730324567878596	3.20507239945508	3.90215301267672	0.821360000246769	0.411441240520822	0.921740612791811	not
circRNA_05643|Chr2:127653300_127665006_+	0.730324567878596	3.20507239945508	3.90215301267672	0.821360000246769	0.411441240520822	0.921740612791811	not
circRNA_05758|Chr2:157066595_157105004_-	0.730324567878596	3.20507239945508	3.90215301267672	0.821360000246769	0.411441240520822	0.921740612791811	not
circRNA_05763|Chr2:157552305_157599383_+	0.730324567878596	3.20507239945508	3.90215301267672	0.821360000246769	0.411441240520822	0.921740612791811	not
circRNA_05966|Chr2:205515866_205525297_+	0.730324567878596	3.20507239945508	3.90215301267672	0.821360000246769	0.411441240520822	0.921740612791811	not
circRNA_05973|Chr2:206406386_206408192_+	0.730324567878596	3.20507239945508	3.90215301267672	0.821360000246769	0.411441240520822	0.921740612791811	not
circRNA_06151|Chr2:257432386_257447891_+	0.730324567878596	3.20507239945508	3.90215301267672	0.821360000246769	0.411441240520822	0.921740612791811	not
circRNA_06247|Chr20:15219779_15252831_-	0.730324567878596	3.20507239945508	3.90215301267672	0.821360000246769	0.411441240520822	0.921740612791811	not
circRNA_06315|Chr20:28094607_28127491_+	0.730324567878596	3.20507239945508	3.90215301267672	0.821360000246769	0.411441240520822	0.921740612791811	not
circRNA_06323|Chr20:29654935_29684031_+	0.730324567878596	3.20507239945508	3.90215301267672	0.821360000246769	0.411441240520822	0.921740612791811	not
circRNA_06478|Chr3:2051009_2060161_-	0.730324567878596	3.20507239945508	3.90215301267672	0.821360000246769	0.411441240520822	0.921740612791811	not
circRNA_06644|Chr3:43255559_43271766_+	0.730324567878596	3.20507239945508	3.90215301267672	0.821360000246769	0.411441240520822	0.921740612791811	not
circRNA_06676|Chr3:46554959_46564806_-	0.730324567878596	3.20507239945508	3.90215301267672	0.821360000246769	0.411441240520822	0.921740612791811	not
circRNA_06829|Chr3:80732031_80732927_+	0.730324567878596	3.20507239945508	3.90215301267672	0.821360000246769	0.411441240520822	0.921740612791811	not
circRNA_07025|Chr3:123300437_123320992_-	0.730324567878596	3.20507239945508	3.90215301267672	0.821360000246769	0.411441240520822	0.921740612791811	not
circRNA_07151|Chr3:153594024_153594270_-	0.730324567878596	3.20507239945508	3.90215301267672	0.821360000246769	0.411441240520822	0.921740612791811	not
circRNA_07388|Chr4:29740458_29769899_-	0.730324567878596	3.20507239945508	3.90215301267672	0.821360000246769	0.411441240520822	0.921740612791811	not
circRNA_07445|Chr4:57377509_57396104_+	0.730324567878596	3.20507239945508	3.90215301267672	0.821360000246769	0.411441240520822	0.921740612791811	not
circRNA_07481|Chr4:62315438_62342054_+	0.730324567878596	3.20507239945508	3.90215301267672	0.821360000246769	0.411441240520822	0.921740612791811	not
circRNA_07609|Chr4:89090470_89120774_+	0.730324567878596	3.20507239945508	3.90215301267672	0.821360000246769	0.411441240520822	0.921740612791811	not
circRNA_07753|Chr4:132112346_132114473_-	0.730324567878596	3.20507239945508	3.90215301267672	0.821360000246769	0.411441240520822	0.921740612791811	not
circRNA_07954|Chr5:1989320_2021193_-	0.730324567878596	3.20507239945508	3.90215301267672	0.821360000246769	0.411441240520822	0.921740612791811	not
circRNA_07960|Chr5:2400159_2400469_+	0.730324567878596	3.20507239945508	3.90215301267672	0.821360000246769	0.411441240520822	0.921740612791811	not
circRNA_08150|Chr5:61589817_61609658_+	0.730324567878596	3.20507239945508	3.90215301267672	0.821360000246769	0.411441240520822	0.921740612791811	not
circRNA_08283|Chr5:90953957_90957243_+	0.730324567878596	3.20507239945508	3.90215301267672	0.821360000246769	0.411441240520822	0.921740612791811	not
circRNA_08434|Chr5:127660292_127679845_-	0.730324567878596	3.20507239945508	3.90215301267672	0.821360000246769	0.411441240520822	0.921740612791811	not
circRNA_08549|Chr5:144516523_144527833_-	0.730324567878596	3.20507239945508	3.90215301267672	0.821360000246769	0.411441240520822	0.921740612791811	not
circRNA_08558|Chr5:144891842_144942704_-	0.730324567878596	3.20507239945508	3.90215301267672	0.821360000246769	0.411441240520822	0.921740612791811	not
circRNA_08583|Chr5:146964481_146974020_-	0.730324567878596	3.20507239945508	3.90215301267672	0.821360000246769	0.411441240520822	0.921740612791811	not
circRNA_08737|Chr5:166039312_166067876_-	0.730324567878596	3.20507239945508	3.90215301267672	0.821360000246769	0.411441240520822	0.921740612791811	not
circRNA_08741|Chr5:166176014_166190567_+	0.730324567878596	3.20507239945508	3.90215301267672	0.821360000246769	0.411441240520822	0.921740612791811	not
circRNA_09051|Chr6:43290396_43300980_+	0.730324567878596	3.20507239945508	3.90215301267672	0.821360000246769	0.411441240520822	0.921740612791811	not
circRNA_09242|Chr6:93625970_93648395_+	0.730324567878596	3.20507239945508	3.90215301267672	0.821360000246769	0.411441240520822	0.921740612791811	not
circRNA_09505|Chr6:132214845_132215671_+	0.730324567878596	3.20507239945508	3.90215301267672	0.821360000246769	0.411441240520822	0.921740612791811	not
circRNA_09693|Chr7:31605670_31633781_+	0.730324567878596	3.20507239945508	3.90215301267672	0.821360000246769	0.411441240520822	0.921740612791811	not
circRNA_09709|Chr7:33858562_33866308_-	0.730324567878596	3.20507239945508	3.90215301267672	0.821360000246769	0.411441240520822	0.921740612791811	not
circRNA_10366|Chr8:59724257_59743310_+	0.730324567878596	3.20507239945508	3.90215301267672	0.821360000246769	0.411441240520822	0.921740612791811	not
circRNA_10422|Chr8:64610881_64611791_+	0.730324567878596	3.20507239945508	3.90215301267672	0.821360000246769	0.411441240520822	0.921740612791811	not
circRNA_10465|Chr8:68089178_68154119_-	0.730324567878596	3.20507239945508	3.90215301267672	0.821360000246769	0.411441240520822	0.921740612791811	not
circRNA_10674|Chr8:94069184_94072587_-	0.730324567878596	3.20507239945508	3.90215301267672	0.821360000246769	0.411441240520822	0.921740612791811	not
circRNA_10703|Chr8:96031882_96050225_-	0.730324567878596	3.20507239945508	3.90215301267672	0.821360000246769	0.411441240520822	0.921740612791811	not
circRNA_10840|Chr8:122169973_122181259_+	0.730324567878596	3.20507239945508	3.90215301267672	0.821360000246769	0.411441240520822	0.921740612791811	not
circRNA_10854|Chr8:126307382_126390804_-	0.730324567878596	3.20507239945508	3.90215301267672	0.821360000246769	0.411441240520822	0.921740612791811	not
circRNA_11227|Chr9:92128535_92162572_-	0.730324567878596	3.20507239945508	3.90215301267672	0.821360000246769	0.411441240520822	0.921740612791811	not
circRNA_11324|Chr9:111607928_111632154_+	0.730324567878596	3.20507239945508	3.90215301267672	0.821360000246769	0.411441240520822	0.921740612791811	not
circRNA_11554|ChrX:64272859_64367255_-	0.730324567878596	3.20507239945508	3.90215301267672	0.821360000246769	0.411441240520822	0.921740612791811	not
circRNA_11581|ChrX:76843154_76849869_-	0.730324567878596	3.20507239945508	3.90215301267672	0.821360000246769	0.411441240520822	0.921740612791811	not
circRNA_11654|ChrX:120912026_120952825_+	0.730324567878596	3.20507239945508	3.90215301267672	0.821360000246769	0.411441240520822	0.921740612791811	not
circRNA_11673|ChrX:128581400_128599108_+	0.730324567878596	3.20507239945508	3.90215301267672	0.821360000246769	0.411441240520822	0.921740612791811	not
circRNA_11699|ChrX:156882944_156884142_+	0.730324567878596	3.20507239945508	3.90215301267672	0.821360000246769	0.411441240520822	0.921740612791811	not
circRNA_02724|Chr13:89211389_89229970_-	1.68325974111547	1.99686784790142	2.43298466078812	0.820748227510226	0.411789693947308	0.921740612791811	not
circRNA_01077|Chr1:270073075_270093865_-	2.51847580005237	-1.72191581193211	2.10103640069324	-0.819555440050426	0.412469584860055	0.921740612791811	not
circRNA_04623|Chr18:25055044_25059278_+	3.36108258362647	-1.40932798827157	1.72125612135284	-0.818778780675532	0.412912639512345	0.921740612791811	not
circRNA_11637|ChrX:113415580_113453798_-	13.3990918798106	-0.689534252573686	0.84265251744492	-0.81829014724181	0.413191530754791	0.921740612791811	not
circRNA_11504|ChrX:51958187_52025855_+	5.12662713977725	1.26080581166363	1.54139873717326	0.817962141305365	0.413378805199373	0.921740612791811	not
circRNA_07524|Chr4:66193731_66196279_+	2.94929380625764	1.25569862902916	1.53539078265509	0.817836503393444	0.413450551267347	0.921740612791811	not
circRNA_08439|Chr5:128130304_128136348_+	1.39000184180813	2.12818978035713	2.60970914374542	0.815489260731477	0.414792309333004	0.921740612791811	not
circRNA_11045|Chr9:51371595_51404424_+	2.23858947788997	1.77111984428681	2.17197272841237	0.815442947840982	0.41481880911479	0.921740612791811	not
circRNA_08176|Chr5:70292288_70369574_+	8.46251255852141	-0.785096231055219	0.963290778097623	-0.815014789828762	0.415063844322554	0.921740612791811	not
circRNA_01713|Chr10:91902765_91917394_-	2.85734235613218	-1.64243218206516	2.01649656521323	-0.814497882316741	0.415359784894867	0.921740612791811	not
circRNA_00723|Chr1:198965547_198968419_+	2.23088628409139	1.61441847789942	1.98267392467871	0.814263231994157	0.415494168336402	0.921740612791811	not
circRNA_06156|Chr2:257626382_257634992_+	3.2234840633959	-1.29842616439433	1.59657835811328	-0.813255520968427	0.416071572915858	0.921740612791811	not
circRNA_10142|Chr8:508994_509712_+	34.9533509954993	0.495152253431977	0.60904079205325	0.81300343079267	0.416216091157307	0.921740612791811	not
circRNA_02719|Chr13:89163767_89176307_-	6.41652755390654	-1.04247688645864	1.28367614148815	-0.812102720278116	0.416732692406142	0.921740612791811	not
circRNA_08328|Chr5:103106261_103201011_+	10.0562936521209	0.751616483241306	0.925835385436559	0.811825185194123	0.416891948453861	0.921740612791811	not
circRNA_07048|Chr3:133012108_133050098_-	2.86388231307941	-1.64002542884248	2.02166765553193	-0.811224052754095	0.417237015182604	0.921740612791811	not
circRNA_00406|Chr1:127025462_127025957_+	16.457637917833	-0.633697123954336	0.782933370785978	-0.809388317831152	0.418291819687634	0.921740612791811	not
circRNA_05851|Chr2:186232196_186232527_-	7.74186934099221	0.812713469954458	1.00414314760661	0.809360171297859	0.418308004762439	0.921740612791811	not
circRNA_02992|Chr14:9421447_9440942_-	2.14199240531428	-1.63073703500053	2.01802984677979	-0.80808370480879	0.419042397552249	0.921740612791811	not
circRNA_09839|Chr7:70688610_70731463_+	1.84425162452692	-1.90116310034722	2.35339215183215	-0.807839483473733	0.419182992437781	0.921740612791811	not
circRNA_08678|Chr5:156454276_156484234_+	4.25562565000439	1.19068516359158	1.47801357439084	0.805598259868701	0.420474529298661	0.921740612791811	not
circRNA_04251|Chr17:24032670_24045965_-	7.29037265375807	0.965417556388994	1.19859317078462	0.805458916270162	0.420554905112565	0.921740612791811	not
circRNA_05260|Chr2:20507150_20519067_+	5.97071800341056	0.922576305868807	1.1461256139061	0.804952175115065	0.420847278289404	0.921740612791811	not
circRNA_02151|Chr11:84619089_84633565_-	20.0610797143694	0.575691879818085	0.717651588361414	0.802188539890978	0.422443904521646	0.921740612791811	not
circRNA_05538|Chr2:95020979_95029068_+	5.82423505757838	-0.910727609892077	1.13611508429321	-0.801615630742772	0.422775333092803	0.921740612791811	not
circRNA_10207|Chr8:23782287_23787900_+	1.85017063577787	-1.89157969387545	2.36014703641237	-0.801466885194923	0.42286140745217	0.921740612791811	not
circRNA_00856|Chr1:221185976_221186464_-	0.724959677282972	-2.83254555959303	3.53498889525115	-0.801288389731077	0.422964710695852	0.921740612791811	not
circRNA_01338|Chr10:48157408_48200848_-	0.724959677282972	-2.83254555959303	3.53498889525115	-0.801288389731077	0.422964710695852	0.921740612791811	not
circRNA_01585|Chr10:73854212_73857079_-	0.724959677282972	-2.83254555959303	3.53498889525115	-0.801288389731077	0.422964710695852	0.921740612791811	not
circRNA_01749|Chr10:94311573_94320863_+	0.724959677282972	-2.83254555959303	3.53498889525115	-0.801288389731077	0.422964710695852	0.921740612791811	not
circRNA_02834|Chr13:106859710_106908700_+	0.724959677282972	-2.83254555959303	3.53498889525115	-0.801288389731077	0.422964710695852	0.921740612791811	not
circRNA_03815|Chr16:9915335_9943340_+	0.724959677282972	-2.83254555959303	3.53498889525115	-0.801288389731077	0.422964710695852	0.921740612791811	not
circRNA_03998|Chr16:70751642_70761776_+	0.724959677282972	-2.83254555959303	3.53498889525115	-0.801288389731077	0.422964710695852	0.921740612791811	not
circRNA_04471|Chr17:87733253_87738135_-	0.724959677282972	-2.83254555959303	3.53498889525115	-0.801288389731077	0.422964710695852	0.921740612791811	not
circRNA_04868|Chr18:72593000_72595275_+	0.724959677282972	-2.83254555959303	3.53498889525115	-0.801288389731077	0.422964710695852	0.921740612791811	not
circRNA_06399|Chr20:44854295_44874913_+	0.724959677282972	-2.83254555959303	3.53498889525115	-0.801288389731077	0.422964710695852	0.921740612791811	not
circRNA_06936|Chr3:111742458_111744402_+	0.724959677282972	-2.83254555959303	3.53498889525115	-0.801288389731077	0.422964710695852	0.921740612791811	not
circRNA_07900|Chr4:171770056_171787877_+	0.724959677282972	-2.83254555959303	3.53498889525115	-0.801288389731077	0.422964710695852	0.921740612791811	not
circRNA_08796|Chr6:828602_872927_+	0.724959677282972	-2.83254555959303	3.53498889525115	-0.801288389731077	0.422964710695852	0.921740612791811	not
circRNA_09170|Chr6:76487880_76502628_-	0.724959677282972	-2.83254555959303	3.53498889525115	-0.801288389731077	0.422964710695852	0.921740612791811	not
circRNA_09643|Chr7:23832058_23836664_-	0.724959677282972	-2.83254555959303	3.53498889525115	-0.801288389731077	0.422964710695852	0.921740612791811	not
circRNA_10275|Chr8:39799019_39807952_-	0.724959677282972	-2.83254555959303	3.53498889525115	-0.801288389731077	0.422964710695852	0.921740612791811	not
circRNA_10370|Chr8:60059164_60076960_-	0.724959677282972	-2.83254555959303	3.53498889525115	-0.801288389731077	0.422964710695852	0.921740612791811	not
circRNA_10531|Chr8:71591359_71627616_+	0.724959677282972	-2.83254555959303	3.53498889525115	-0.801288389731077	0.422964710695852	0.921740612791811	not
circRNA_10591|Chr8:78872102_78879249_+	0.724959677282972	-2.83254555959303	3.53498889525115	-0.801288389731077	0.422964710695852	0.921740612791811	not
circRNA_11410|ChrX:2535024_2614552_+	0.724959677282972	-2.83254555959303	3.53498889525115	-0.801288389731077	0.422964710695852	0.921740612791811	not
circRNA_00481|Chr1:144610819_144627268_+	0.812112950425443	-3.00478815206695	3.75085858733207	-0.801093424906806	0.423077562373096	0.921740612791811	not
circRNA_01527|Chr10:71305909_71311129_+	0.812112950425443	-3.00478815206695	3.75085858733207	-0.801093424906806	0.423077562373096	0.921740612791811	not
circRNA_01542|Chr10:71619063_71663880_+	0.812112950425443	-3.00478815206695	3.75085858733207	-0.801093424906806	0.423077562373096	0.921740612791811	not
circRNA_01611|Chr10:75678948_75742554_-	0.812112950425443	-3.00478815206695	3.75085858733207	-0.801093424906806	0.423077562373096	0.921740612791811	not
circRNA_01696|Chr10:90433263_90454708_-	0.812112950425443	-3.00478815206695	3.75085858733207	-0.801093424906806	0.423077562373096	0.921740612791811	not
circRNA_02130|Chr11:73227541_73270632_+	0.812112950425443	-3.00478815206695	3.75085858733207	-0.801093424906806	0.423077562373096	0.921740612791811	not
circRNA_03090|Chr14:40015299_40035210_+	0.812112950425443	-3.00478815206695	3.75085858733207	-0.801093424906806	0.423077562373096	0.921740612791811	not
circRNA_03378|Chr15:954140_1005374_+	0.812112950425443	-3.00478815206695	3.75085858733207	-0.801093424906806	0.423077562373096	0.921740612791811	not
circRNA_03771|Chr16:4908089_4932556_-	0.812112950425443	-3.00478815206695	3.75085858733207	-0.801093424906806	0.423077562373096	0.921740612791811	not
circRNA_04416|Chr17:77735312_77817230_-	0.812112950425443	-3.00478815206695	3.75085858733207	-0.801093424906806	0.423077562373096	0.921740612791811	not
circRNA_04871|Chr18:73479863_73480337_+	0.812112950425443	-3.00478815206695	3.75085858733207	-0.801093424906806	0.423077562373096	0.921740612791811	not
circRNA_05019|Chr19:29642344_29691609_-	0.812112950425443	-3.00478815206695	3.75085858733207	-0.801093424906806	0.423077562373096	0.921740612791811	not
circRNA_05076|Chr19:34750936_34752697_-	0.812112950425443	-3.00478815206695	3.75085858733207	-0.801093424906806	0.423077562373096	0.921740612791811	not
circRNA_05738|Chr2:152807002_152807924_-	0.812112950425443	-3.00478815206695	3.75085858733207	-0.801093424906806	0.423077562373096	0.921740612791811	not
circRNA_05959|Chr2:202941208_202998292_-	0.812112950425443	-3.00478815206695	3.75085858733207	-0.801093424906806	0.423077562373096	0.921740612791811	not
circRNA_06210|Chr20:8351096_8352431_+	0.812112950425443	-3.00478815206695	3.75085858733207	-0.801093424906806	0.423077562373096	0.921740612791811	not
circRNA_08548|Chr5:144465116_144465999_-	0.812112950425443	-3.00478815206695	3.75085858733207	-0.801093424906806	0.423077562373096	0.921740612791811	not
circRNA_08891|Chr6:21759486_21797140_-	0.812112950425443	-3.00478815206695	3.75085858733207	-0.801093424906806	0.423077562373096	0.921740612791811	not
circRNA_09522|Chr6:133781273_133795645_+	0.812112950425443	-3.00478815206695	3.75085858733207	-0.801093424906806	0.423077562373096	0.921740612791811	not
circRNA_09530|Chr6:133790195_133791177_+	0.812112950425443	-3.00478815206695	3.75085858733207	-0.801093424906806	0.423077562373096	0.921740612791811	not
circRNA_09585|Chr6:145546308_145594269_+	0.812112950425443	-3.00478815206695	3.75085858733207	-0.801093424906806	0.423077562373096	0.921740612791811	not
circRNA_10052|Chr7:124178915_124182706_-	0.812112950425443	-3.00478815206695	3.75085858733207	-0.801093424906806	0.423077562373096	0.921740612791811	not
circRNA_10602|Chr8:79247771_79267233_+	0.812112950425443	-3.00478815206695	3.75085858733207	-0.801093424906806	0.423077562373096	0.921740612791811	not
circRNA_10729|Chr8:104891672_104892518_-	0.812112950425443	-3.00478815206695	3.75085858733207	-0.801093424906806	0.423077562373096	0.921740612791811	not
circRNA_11505|ChrX:51988149_52017207_+	0.812112950425443	-3.00478815206695	3.75085858733207	-0.801093424906806	0.423077562373096	0.921740612791811	not
circRNA_11640|ChrX:113428885_113434758_-	0.812112950425443	-3.00478815206695	3.75085858733207	-0.801093424906806	0.423077562373096	0.921740612791811	not
circRNA_05534|Chr2:93488471_93495152_-	8.2125785255	-0.806427609218511	1.00744915662473	-0.800464821391383	0.423441537581386	0.921740612791811	not
circRNA_01059|Chr1:265682535_265702765_-	1.36049203227299	2.09477218169247	2.61727896538605	0.800362593898542	0.423500746859073	0.921740612791811	not
circRNA_03809|Chr16:9650675_9658531_-	1.36049203227299	2.09477218169247	2.61727896538605	0.800362593898542	0.423500746859073	0.921740612791811	not
circRNA_06786|Chr3:64519261_64556084_-	1.36049203227299	2.09477218169247	2.61727896538605	0.800362593898542	0.423500746859073	0.921740612791811	not
circRNA_00458|Chr1:142160925_142161359_-	3.73613187161844	1.21189321282746	1.51514887879604	0.799850912202406	0.423797181269063	0.921740612791811	not
circRNA_00240|Chr1:81437928_81438850_+	2.28721000679587	-1.74983758891874	2.18921266856298	-0.799299955662759	0.424116504590445	0.921740612791811	not
circRNA_10664|Chr8:90958898_90962468_-	22.7715170912544	0.546787044941864	0.684320076843113	0.799022363137857	0.424277444919216	0.921740612791811	not
circRNA_00565|Chr1:171715869_171720495_+	5.27016459898019	-1.05850141512999	1.32500160202307	-0.798868026660365	0.424366940305361	0.921740612791811	not
circRNA_06711|Chr3:54547246_54566332_-	5.94848663296858	-1.01978574049218	1.27880260789827	-0.797453597759087	0.425187641755262	0.921740612791811	not
circRNA_08033|Chr5:20023664_20042872_-	5.54058561677575	0.942957503840461	1.18342926071302	0.796800903226213	0.42556667046124	0.921740612791811	not
circRNA_01626|Chr10:78117809_78126033_-	2.20759695553312	-1.58579625112894	1.99296333254105	-0.795697655464153	0.426207789912523	0.921740612791811	not
circRNA_03759|Chr16:3060713_3089983_+	1.41882466453531	2.05152084942015	2.58059734135426	0.794979060291345	0.426625682839794	0.921740612791811	not
circRNA_00168|Chr1:56902969_56915732_-	4.94151026514769	1.07407730479901	1.35122688051036	0.794890421653939	0.42667724643358	0.921740612791811	not
circRNA_09954|Chr7:97702398_97703700_-	3.74550365739644	1.17918226462634	1.48353822695156	0.794844543405788	0.426703936530592	0.921740612791811	not
circRNA_08756|Chr5:167516581_167547741_+	9.36651867254644	-0.888982725581166	1.11906956794654	-0.794394514017946	0.426965796903399	0.921740612791811	not
circRNA_01524|Chr10:71297308_71306105_+	5.22578851617284	1.05627450072613	1.32968908878906	0.794377053727703	0.42697595847824	0.921740612791811	not
circRNA_10233|Chr8:26290097_26303578_-	4.4300944375482	-1.09994625372076	1.38669363172149	-0.793215046610725	0.4276525424753	0.921740612791811	not
circRNA_04592|Chr18:17224244_17258865_+	1.77322400712701	1.8659947335844	2.35296170443434	0.793040842980056	0.427754027128255	0.921740612791811	not
circRNA_06618|Chr3:23483537_23483988_-	1.77322400712701	1.8659947335844	2.35296170443434	0.793040842980056	0.427754027128255	0.921740612791811	not
circRNA_04085|Chr17:5429865_5436758_-	10.4012758994906	-0.851479364873587	1.07460113809829	-0.792367823451633	0.428146235361728	0.921740612791811	not
circRNA_01989|Chr11:34922140_34940932_+	3.87973537694998	1.18165255493699	1.49237536835765	0.791793123895763	0.428481312341754	0.921740612791811	not
circRNA_08451|Chr5:128678699_128681202_+	29.7207977499906	-0.499497770746559	0.631914607960241	-0.790451375002849	0.429264208916215	0.921740612791811	not
circRNA_04526|Chr18:2005294_2038143_+	4.86194586884233	-1.10028157129973	1.39201746221277	-0.790422247685536	0.429281213619066	0.921740612791811	not
circRNA_07511|Chr4:65875765_65897296_-	2.5675086601919	1.35536753345562	1.7165117495468	0.789605741885232	0.429758053901515	0.921740612791811	not
circRNA_02186|Chr11:88753588_88762839_+	4.55646912951729	-1.11711241299939	1.41594695058841	-0.788950753087999	0.430140790376183	0.921740612791811	not
circRNA_10953|Chr9:17794558_17796133_+	3.30166534858179	-1.37801292327345	1.74861549046218	-0.788059428038821	0.430661945463967	0.921740612791811	not
circRNA_01476|Chr10:65494486_65495520_-	2.48482075070363	-1.69626097142259	2.15263763407911	-0.787991877763599	0.430701456837626	0.921740612791811	not
circRNA_10801|Chr8:117318623_117334586_+	8.25209261179173	-0.804083600525531	1.02058409378822	-0.787866091015506	0.430775037378651	0.921740612791811	not
circRNA_02914|Chr13:110837569_110856315_-	3.57317135328423	-1.18967074600721	1.51143914383414	-0.787111244842652	0.431216747318162	0.921740612791811	not
circRNA_08088|Chr5:43659900_43661144_+	9.23860851849631	-0.751587230033868	0.955008595759214	-0.786995251531082	0.431284645874311	0.921740612791811	not
circRNA_08199|Chr5:73960554_73976112_-	2.19637860575021	-1.57688322561016	2.00390895232812	-0.78690362841992	0.431338283322362	0.921740612791811	not
circRNA_04157|Chr17:5563519_5582943_+	3.07515400496568	1.25286929969937	1.59256182069904	0.786700574769166	0.431457167545738	0.921740612791811	not
circRNA_10479|Chr8:70203322_70206310_-	18.4890569719494	-0.603906581353305	0.768409460220658	-0.785917681414133	0.431915715144955	0.921740612791811	not
circRNA_07200|Chr3:166743545_166746478_+	7.57718422464743	0.854547415334476	1.08740675455933	0.785858108524242	0.43195061907245	0.921740612791811	not
circRNA_03394|Chr15:4124785_4129118_+	3.15468552094515	-1.39330323778365	1.77578753202408	-0.784611454161709	0.432681412275437	0.921740612791811	not
circRNA_03238|Chr14:84719215_84751768_-	1.85951255238468	1.81842246903454	2.32126900837546	0.783374293316899	0.4334073473645	0.921740612791811	not
circRNA_11259|Chr9:94463647_94504892_+	9.62440548962987	0.760171299693136	0.970567504523293	0.783223522475651	0.43349586405557	0.921740612791811	not
circRNA_00301|Chr1:94888055_94891382_+	0.682463324283262	3.11430952688718	3.97767971621545	0.782946277497244	0.433658660266635	0.921740612791811	not
circRNA_00470|Chr1:143107055_143118431_+	0.682463324283262	3.11430952688718	3.97767971621545	0.782946277497244	0.433658660266635	0.921740612791811	not
circRNA_00474|Chr1:143417972_143421718_+	0.682463324283262	3.11430952688718	3.97767971621545	0.782946277497244	0.433658660266635	0.921740612791811	not
circRNA_00706|Chr1:195805819_195852244_-	0.682463324283262	3.11430952688718	3.97767971621545	0.782946277497244	0.433658660266635	0.921740612791811	not
circRNA_00741|Chr1:201304457_201317622_+	0.682463324283262	3.11430952688718	3.97767971621545	0.782946277497244	0.433658660266635	0.921740612791811	not
circRNA_00790|Chr1:214562895_214605872_+	0.682463324283262	3.11430952688718	3.97767971621545	0.782946277497244	0.433658660266635	0.921740612791811	not
circRNA_00898|Chr1:235703054_235713613_-	0.682463324283262	3.11430952688718	3.97767971621545	0.782946277497244	0.433658660266635	0.921740612791811	not
circRNA_01137|Chr1:282190790_282206870_+	0.682463324283262	3.11430952688718	3.97767971621545	0.782946277497244	0.433658660266635	0.921740612791811	not
circRNA_01432|Chr10:62540625_62570864_+	0.682463324283262	3.11430952688718	3.97767971621545	0.782946277497244	0.433658660266635	0.921740612791811	not
circRNA_01592|Chr10:74336161_74360921_-	0.682463324283262	3.11430952688718	3.97767971621545	0.782946277497244	0.433658660266635	0.921740612791811	not
circRNA_01636|Chr10:81783627_81795318_+	0.682463324283262	3.11430952688718	3.97767971621545	0.782946277497244	0.433658660266635	0.921740612791811	not
circRNA_01971|Chr11:34616830_34631134_+	0.682463324283262	3.11430952688718	3.97767971621545	0.782946277497244	0.433658660266635	0.921740612791811	not
circRNA_01988|Chr11:34922140_34938080_+	0.682463324283262	3.11430952688718	3.97767971621545	0.782946277497244	0.433658660266635	0.921740612791811	not
circRNA_02053|Chr11:59356115_59356929_-	0.682463324283262	3.11430952688718	3.97767971621545	0.782946277497244	0.433658660266635	0.921740612791811	not
circRNA_02658|Chr13:74923279_74933949_-	0.682463324283262	3.11430952688718	3.97767971621545	0.782946277497244	0.433658660266635	0.921740612791811	not
circRNA_02904|Chr13:109442255_109471797_-	0.682463324283262	3.11430952688718	3.97767971621545	0.782946277497244	0.433658660266635	0.921740612791811	not
circRNA_02908|Chr13:109579256_109580759_-	0.682463324283262	3.11430952688718	3.97767971621545	0.782946277497244	0.433658660266635	0.921740612791811	not
circRNA_03318|Chr14:108093420_108132241_+	0.682463324283262	3.11430952688718	3.97767971621545	0.782946277497244	0.433658660266635	0.921740612791811	not
circRNA_03437|Chr15:19611875_19615012_+	0.682463324283262	3.11430952688718	3.97767971621545	0.782946277497244	0.433658660266635	0.921740612791811	not
circRNA_03523|Chr15:37209491_37211807_+	0.682463324283262	3.11430952688718	3.97767971621545	0.782946277497244	0.433658660266635	0.921740612791811	not
circRNA_03662|Chr15:70288686_70373820_-	0.682463324283262	3.11430952688718	3.97767971621545	0.782946277497244	0.433658660266635	0.921740612791811	not
circRNA_03690|Chr15:93810128_93810922_-	0.682463324283262	3.11430952688718	3.97767971621545	0.782946277497244	0.433658660266635	0.921740612791811	not
circRNA_03695|Chr15:102403978_102404136_+	0.682463324283262	3.11430952688718	3.97767971621545	0.782946277497244	0.433658660266635	0.921740612791811	not
circRNA_03838|Chr16:11094291_11098364_+	0.682463324283262	3.11430952688718	3.97767971621545	0.782946277497244	0.433658660266635	0.921740612791811	not
circRNA_04073|Chr17:1342935_1395376_+	0.682463324283262	3.11430952688718	3.97767971621545	0.782946277497244	0.433658660266635	0.921740612791811	not
circRNA_04325|Chr17:54353037_54366690_+	0.682463324283262	3.11430952688718	3.97767971621545	0.782946277497244	0.433658660266635	0.921740612791811	not
circRNA_04360|Chr17:65662093_65672800_-	0.682463324283262	3.11430952688718	3.97767971621545	0.782946277497244	0.433658660266635	0.921740612791811	not
circRNA_04388|Chr17:75596939_75616081_+	0.682463324283262	3.11430952688718	3.97767971621545	0.782946277497244	0.433658660266635	0.921740612791811	not
circRNA_04628|Chr18:26633551_26640882_-	0.682463324283262	3.11430952688718	3.97767971621545	0.782946277497244	0.433658660266635	0.921740612791811	not
circRNA_04758|Chr18:51805551_51807909_+	0.682463324283262	3.11430952688718	3.97767971621545	0.782946277497244	0.433658660266635	0.921740612791811	not
circRNA_05175|Chr19:56603560_56611705_+	0.682463324283262	3.11430952688718	3.97767971621545	0.782946277497244	0.433658660266635	0.921740612791811	not
circRNA_05217|Chr2:4411929_4444835_+	0.682463324283262	3.11430952688718	3.97767971621545	0.782946277497244	0.433658660266635	0.921740612791811	not
circRNA_05236|Chr2:9339625_9343487_-	0.682463324283262	3.11430952688718	3.97767971621545	0.782946277497244	0.433658660266635	0.921740612791811	not
circRNA_05282|Chr2:21603566_21611712_-	0.682463324283262	3.11430952688718	3.97767971621545	0.782946277497244	0.433658660266635	0.921740612791811	not
circRNA_05488|Chr2:62481428_62502988_-	0.682463324283262	3.11430952688718	3.97767971621545	0.782946277497244	0.433658660266635	0.921740612791811	not
circRNA_06062|Chr2:225762976_225767959_+	0.682463324283262	3.11430952688718	3.97767971621545	0.782946277497244	0.433658660266635	0.921740612791811	not
circRNA_06101|Chr2:238226459_238246933_-	0.682463324283262	3.11430952688718	3.97767971621545	0.782946277497244	0.433658660266635	0.921740612791811	not
circRNA_06498|Chr3:6272561_6277362_+	0.682463324283262	3.11430952688718	3.97767971621545	0.782946277497244	0.433658660266635	0.921740612791811	not
circRNA_06566|Chr3:13761228_13765881_-	0.682463324283262	3.11430952688718	3.97767971621545	0.782946277497244	0.433658660266635	0.921740612791811	not
circRNA_06857|Chr3:92912495_92925821_-	0.682463324283262	3.11430952688718	3.97767971621545	0.782946277497244	0.433658660266635	0.921740612791811	not
circRNA_07076|Chr3:140567062_140628706_-	0.682463324283262	3.11430952688718	3.97767971621545	0.782946277497244	0.433658660266635	0.921740612791811	not
circRNA_07259|Chr4:6159013_6187455_+	0.682463324283262	3.11430952688718	3.97767971621545	0.782946277497244	0.433658660266635	0.921740612791811	not
circRNA_07393|Chr4:30194386_30198862_+	0.682463324283262	3.11430952688718	3.97767971621545	0.782946277497244	0.433658660266635	0.921740612791811	not
circRNA_07568|Chr4:77219610_77235733_+	0.682463324283262	3.11430952688718	3.97767971621545	0.782946277497244	0.433658660266635	0.921740612791811	not
circRNA_07745|Chr4:129778733_129789115_-	0.682463324283262	3.11430952688718	3.97767971621545	0.782946277497244	0.433658660266635	0.921740612791811	not
circRNA_07864|Chr4:158497408_158530815_+	0.682463324283262	3.11430952688718	3.97767971621545	0.782946277497244	0.433658660266635	0.921740612791811	not
circRNA_07992|Chr5:10243621_10321108_+	0.682463324283262	3.11430952688718	3.97767971621545	0.782946277497244	0.433658660266635	0.921740612791811	not
circRNA_08045|Chr5:22756036_22766079_-	0.682463324283262	3.11430952688718	3.97767971621545	0.782946277497244	0.433658660266635	0.921740612791811	not
circRNA_08141|Chr5:59619932_59632668_-	0.682463324283262	3.11430952688718	3.97767971621545	0.782946277497244	0.433658660266635	0.921740612791811	not
circRNA_08289|Chr5:92962208_92990165_-	0.682463324283262	3.11430952688718	3.97767971621545	0.782946277497244	0.433658660266635	0.921740612791811	not
circRNA_08591|Chr5:147859728_147861952_-	0.682463324283262	3.11430952688718	3.97767971621545	0.782946277497244	0.433658660266635	0.921740612791811	not
circRNA_08768|Chr5:168090719_168095576_-	0.682463324283262	3.11430952688718	3.97767971621545	0.782946277497244	0.433658660266635	0.921740612791811	not
circRNA_09404|Chr6:115590139_115600040_-	0.682463324283262	3.11430952688718	3.97767971621545	0.782946277497244	0.433658660266635	0.921740612791811	not
circRNA_09490|Chr6:129621583_129643821_+	0.682463324283262	3.11430952688718	3.97767971621545	0.782946277497244	0.433658660266635	0.921740612791811	not
circRNA_09662|Chr7:26522315_26561075_+	0.682463324283262	3.11430952688718	3.97767971621545	0.782946277497244	0.433658660266635	0.921740612791811	not
circRNA_09765|Chr7:53655937_53658071_-	0.682463324283262	3.11430952688718	3.97767971621545	0.782946277497244	0.433658660266635	0.921740612791811	not
circRNA_09797|Chr7:59955208_59957225_-	0.682463324283262	3.11430952688718	3.97767971621545	0.782946277497244	0.433658660266635	0.921740612791811	not
circRNA_09848|Chr7:72800253_72802561_+	0.682463324283262	3.11430952688718	3.97767971621545	0.782946277497244	0.433658660266635	0.921740612791811	not
circRNA_09973|Chr7:110101399_110142633_+	0.682463324283262	3.11430952688718	3.97767971621545	0.782946277497244	0.433658660266635	0.921740612791811	not
circRNA_10350|Chr8:58225222_58233692_-	0.682463324283262	3.11430952688718	3.97767971621545	0.782946277497244	0.433658660266635	0.921740612791811	not
circRNA_10387|Chr8:60917720_60920949_-	0.682463324283262	3.11430952688718	3.97767971621545	0.782946277497244	0.433658660266635	0.921740612791811	not
circRNA_10562|Chr8:73354468_73397125_-	0.682463324283262	3.11430952688718	3.97767971621545	0.782946277497244	0.433658660266635	0.921740612791811	not
circRNA_10574|Chr8:76868085_76870392_-	0.682463324283262	3.11430952688718	3.97767971621545	0.782946277497244	0.433658660266635	0.921740612791811	not
circRNA_10586|Chr8:78229134_78233432_-	0.682463324283262	3.11430952688718	3.97767971621545	0.782946277497244	0.433658660266635	0.921740612791811	not
circRNA_10610|Chr8:79671264_79680299_+	0.682463324283262	3.11430952688718	3.97767971621545	0.782946277497244	0.433658660266635	0.921740612791811	not
circRNA_10676|Chr8:94069184_94097293_-	0.682463324283262	3.11430952688718	3.97767971621545	0.782946277497244	0.433658660266635	0.921740612791811	not
circRNA_10810|Chr8:118110970_118118205_+	0.682463324283262	3.11430952688718	3.97767971621545	0.782946277497244	0.433658660266635	0.921740612791811	not
circRNA_10857|Chr8:126346993_126390804_-	0.682463324283262	3.11430952688718	3.97767971621545	0.782946277497244	0.433658660266635	0.921740612791811	not
circRNA_10981|Chr9:30291177_30334017_-	0.682463324283262	3.11430952688718	3.97767971621545	0.782946277497244	0.433658660266635	0.921740612791811	not
circRNA_11111|Chr9:65938642_65939855_-	0.682463324283262	3.11430952688718	3.97767971621545	0.782946277497244	0.433658660266635	0.921740612791811	not
circRNA_11126|Chr9:66882958_66925637_+	0.682463324283262	3.11430952688718	3.97767971621545	0.782946277497244	0.433658660266635	0.921740612791811	not
circRNA_11171|Chr9:71954951_71982423_+	0.682463324283262	3.11430952688718	3.97767971621545	0.782946277497244	0.433658660266635	0.921740612791811	not
circRNA_11243|Chr9:93374752_93374958_-	0.682463324283262	3.11430952688718	3.97767971621545	0.782946277497244	0.433658660266635	0.921740612791811	not
circRNA_11262|Chr9:94480129_94508837_+	0.682463324283262	3.11430952688718	3.97767971621545	0.782946277497244	0.433658660266635	0.921740612791811	not
circRNA_11365|Chr9:114606313_114608937_-	0.682463324283262	3.11430952688718	3.97767971621545	0.782946277497244	0.433658660266635	0.921740612791811	not
circRNA_03112|Chr14:43420839_43430679_+	1.44257843473836	2.21508573983707	2.82923225429863	0.782928208340459	0.433669271569318	0.921740612791811	not
circRNA_08933|Chr6:23266868_23291583_-	1.44257843473836	2.21508573983707	2.82923225429863	0.782928208340459	0.433669271569318	0.921740612791811	not
circRNA_08248|Chr5:90818736_90885444_+	1.76125869622817	1.85557312857975	2.37275770401025	0.782032284815095	0.434195600322957	0.921740612791811	not
circRNA_02493|Chr13:32453777_32469550_-	5.16510271227246	1.09560976148272	1.40308269428839	0.780859008483733	0.434885423550781	0.921740612791811	not
circRNA_00237|Chr1:80560365_80561322_-	1.63866149726947	-1.90582054261749	2.44319807330456	-0.78005159034845	0.43536050918438	0.921740612791811	not
circRNA_10868|Chr8:129617811_129627374_+	3.23616558240362	1.25235980609368	1.60550906252533	0.780039076281403	0.435367874829668	0.921740612791811	not
circRNA_09205|Chr6:86729142_86748180_+	10.4874978771772	-0.734136270242972	0.94121698852816	-0.779986208484174	0.435398993040081	0.921740612791811	not
circRNA_00937|Chr1:245386738_245406276_-	2.4701646265003	-1.66030209456382	2.12985854000231	-0.779536322896836	0.435663849529092	0.921740612791811	not
circRNA_03075|Chr14:37228632_37262083_-	12.942328965319	0.816558920055528	1.04873997588757	0.778609511251307	0.436209774574046	0.921740612791811	not
circRNA_01255|Chr10:30980709_30988908_+	2.42799704077978	-1.64987202036325	2.1202794845047	-0.77813893518319	0.436487111484144	0.921740612791811	not
circRNA_00905|Chr1:235750193_235761819_-	2.71438063810499	-1.43929985226971	1.84974905082197	-0.778105468755414	0.436506838998855	0.921740612791811	not
circRNA_07139|Chr3:152973390_153065992_-	3.0891068953957	1.38997781846454	1.78809230073657	0.777352387173726	0.436950895167091	0.921740612791811	not
circRNA_01363|Chr10:48670421_48684279_-	2.55726973937978	1.60508245433685	2.06659709352581	0.776678946934175	0.437348210886321	0.921740612791811	not
circRNA_04166|Chr17:5582856_5606503_+	7.92213161906173	-0.80907957576014	1.04352312083386	-0.775334594516337	0.438141972408043	0.921740612791811	not
circRNA_06443|Chr20:50177601_50238980_+	1.60588868798499	1.91682377348946	2.4764370673773	0.774024827337728	0.438916109489443	0.921740612791811	not
circRNA_07172|Chr3:160394235_160398175_+	8.85649854902373	-0.802388257908961	1.03699099880266	-0.773765884983979	0.439069250188365	0.921740612791811	not
circRNA_08241|Chr5:90110029_90128003_-	1.38292873183881	2.01065035273014	2.59948091220644	0.773481483664174	0.43923748289544	0.921740612791811	not
circRNA_10897|Chr9:1473647_1564857_+	1.38292873183881	2.01065035273014	2.59948091220644	0.773481483664174	0.43923748289544	0.921740612791811	not
circRNA_00914|Chr1:239293164_239299795_+	1.62744314748656	-1.8944900234707	2.45032529050936	-0.77315858053968	0.439428535549097	0.921740612791811	not
circRNA_07732|Chr4:127663314_127709016_-	1.62744314748656	-1.8944900234707	2.45032529050936	-0.77315858053968	0.439428535549097	0.921740612791811	not
circRNA_04156|Chr17:5563519_5571375_+	23.8503350829174	-0.525387638090736	0.680131000081354	-0.772480063440561	0.439830150368147	0.921740612791811	not
circRNA_05121|Chr19:43118177_43119064_-	1.7980253186897	-1.84289739548389	2.38596108600717	-0.772392058819336	0.439882255802003	0.921740612791811	not
circRNA_03747|Chr16:2310270_2314973_+	1.59473031251003	1.90650570737614	2.46896695063022	0.772187617533517	0.440003314274533	0.921740612791811	not
circRNA_10660|Chr8:90450690_90471046_-	7.35116670279927	0.844498722700509	1.09537621093224	0.770966827900877	0.440726594030583	0.921740612791811	not
circRNA_06404|Chr20:44890495_44931228_+	3.48924129367459	1.19691112419539	1.55301084020705	0.770703650745805	0.440882607533698	0.921740612791811	not
circRNA_07330|Chr4:16574716_16608452_-	6.1144901123154	-0.870215555075181	1.13128263205289	-0.769229130209518	0.441757300251499	0.921740612791811	not
circRNA_09612|Chr7:9806822_9808816_-	2.29807571480571	-1.66846198181621	2.16993611673923	-0.768899125161072	0.44195319681485	0.921740612791811	not
circRNA_04379|Chr17:75493645_75549932_+	1.30785853636405	2.03440263477076	2.64735973820683	0.768464748258484	0.442211126054039	0.921740612791811	not
circRNA_02540|Chr13:47430340_47432102_-	2.30745040179799	1.6765622396415	2.18204735784028	0.768343653778854	0.442283046256363	0.921740612791811	not
circRNA_01699|Chr10:90443967_90473134_-	1.70611261149322	-1.86715523931772	2.43287372516069	-0.767469030557429	0.442802699499304	0.921740612791811	not
circRNA_05085|Chr19:38057557_38062193_+	2.40977759468275	1.4836104199409	1.93606624167648	0.766301476676856	0.443496939877432	0.921740612791811	not
circRNA_09082|Chr6:54522274_54526276_+	4.17371648890452	-1.09872329264928	1.43416674709836	-0.766105681136623	0.443613422912098	0.921740612791811	not
circRNA_06016|Chr2:212852209_212852849_-	8.28849626690589	-0.871230122010059	1.13726502341719	-0.766074841018352	0.443631771963656	0.921740612791811	not
circRNA_09116|Chr6:71059861_71061841_-	1.5827650016112	1.89377169298238	2.47409571705734	0.765439946371521	0.444009613738165	0.921740612791811	not
circRNA_06119|Chr2:242041489_242126473_+	1.68502881863296	-1.86120094269228	2.43216854545355	-0.765243406412528	0.444126616842845	0.921740612791811	not
circRNA_10363|Chr8:59050282_59056386_-	1.81884436737458	1.78266052552705	2.3301774104149	0.765032103375184	0.444252428254606	0.921740612791811	not
circRNA_08764|Chr5:167547693_167558250_+	2.84397586769492	-1.381174982413	1.80608233591153	-0.764735336230349	0.444429159978862	0.921740612791811	not
circRNA_07713|Chr4:122508728_122514779_-	4.24590122245331	1.23076248514046	1.61175908721989	0.763614422837466	0.445097051764994	0.921740612791811	not
circRNA_07306|Chr4:10775672_10777395_+	9.41951953113406	0.866062248702195	1.13451750915366	0.763374951655234	0.445239813872705	0.921740612791811	not
circRNA_00699|Chr1:194924652_194974559_-	5.99266652415561	0.865767467084455	1.13481476361743	0.762915230609672	0.445513952333868	0.921740612791811	not
circRNA_05810|Chr2:183520240_183555315_-	3.46815750081433	1.17231469421069	1.53816056979949	0.762153651073967	0.445968305076944	0.921740612791811	not
circRNA_06790|Chr3:64554659_64556084_-	25.1895765766539	-0.522637517680563	0.687239245382325	-0.760488463358651	0.446962662637355	0.921740612791811	not
circRNA_05681|Chr2:140357774_140387503_-	3.76949464327295	-1.2779575498524	1.68095738251186	-0.760255770400762	0.447101714305254	0.921740612791811	not
circRNA_11359|Chr9:113918918_113927885_+	14.8851733459481	-0.670157410185403	0.882331115292808	-0.759530519291509	0.447535264593546	0.921740612791811	not
circRNA_00690|Chr1:194917622_194932362_-	3.32061063498564	1.21073597775504	1.59511085083081	0.759029365968162	0.447834990291481	0.921740612791811	not
circRNA_02107|Chr11:71027471_71035942_-	1.29589322546522	2.02026164137807	2.66231550353477	0.758836298213249	0.447950489111532	0.921740612791811	not
circRNA_08621|Chr5:150132769_150167083_-	15.6041189537681	-0.591562723596647	0.780007785485285	-0.758406178251931	0.448207860389087	0.921740612791811	not
circRNA_04386|Chr17:75588946_75616081_+	3.56175419551413	-1.14100833359991	1.50494635047047	-0.758172099120487	0.448347961819638	0.921740612791811	not
circRNA_07998|Chr5:13064947_13076754_-	3.56175419551413	-1.14100833359991	1.50494635047047	-0.758172099120487	0.448347961819638	0.921740612791811	not
circRNA_09298|Chr6:105395367_105398288_+	3.23392140242432	1.32848910308784	1.75243321469585	0.758082585942317	0.448401543968556	0.921740612791811	not
circRNA_11317|Chr9:105647597_105655467_-	11.5339213574605	0.836298604636352	1.10342253836786	0.757913288479108	0.448502894540432	0.921740612791811	not
circRNA_00489|Chr1:152902904_152910824_-	1.58925072082841	-1.72809570896144	2.28465606784646	-0.756392059742436	0.449414167234118	0.921740612791811	not
circRNA_01374|Chr10:48749746_48753281_-	3.00233701703333	-1.24505647715381	1.64677379131823	-0.756057986663214	0.449614429987579	0.921740612791811	not
circRNA_06575|Chr3:15042229_15042609_+	3.12928142310646	1.33245458838647	1.7632102619692	0.755698067965159	0.449830242712242	0.921740612791811	not
circRNA_03379|Chr15:954140_1011558_+	8.97008929119502	-0.889250096999208	1.18051941388772	-0.753270201690888	0.451287561326941	0.921740612791811	not
circRNA_07764|Chr4:140176029_140185951_-	1.62868376590183	-1.86575547720056	2.4773615876289	-0.753121985307883	0.451376614151023	0.921740612791811	not
circRNA_04435|Chr17:81990547_82003698_+	2.51406822885909	1.31875020428318	1.75483465441489	0.75149541922107	0.45235455656232	0.921740612791811	not
circRNA_00551|Chr1:166378662_166385907_+	1.47145816044425	2.11517829006846	2.81528761157369	0.751318721885797	0.452460864574166	0.921740612791811	not
circRNA_06436|Chr20:48249296_48250002_+	1.47145816044425	2.11517829006846	2.81528761157369	0.751318721885797	0.452460864574166	0.921740612791811	not
circRNA_04900|Chr18:77512807_77520779_-	5.24542922360568	-1.02489274633101	1.36533396950197	-0.750653517179288	0.452861204253898	0.921740612791811	not
circRNA_04179|Chr17:6794838_6807576_+	3.79770676694552	1.01414605473054	1.35204046556535	0.750085578471556	0.453203164645494	0.921740612791811	not
circRNA_04287|Chr17:43199061_43220414_+	12.4353729292644	-0.815336643349159	1.08735951771918	-0.749831707050666	0.453356069763479	0.921740612791811	not
circRNA_05126|Chr19:43205060_43206857_-	5.60529605334027	1.13985342567333	1.52248491748876	0.748679617498897	0.454050331598689	0.921740612791811	not
circRNA_10296|Chr8:48682980_48683667_-	1.69528284447522	1.64121678742839	2.19382460091315	0.748107568282922	0.454395277358251	0.921740612791811	not
circRNA_01987|Chr11:34922140_34932316_+	1.34226054682871	1.96428226447899	2.63042233383021	0.746755469346537	0.455211180058368	0.921740612791811	not
circRNA_04171|Chr17:5604099_5606503_+	7.05805108697858	-0.794874851928722	1.0659861421171	-0.745670905580498	0.455866238654411	0.921740612791811	not
circRNA_09607|Chr7:2888642_2889413_+	3.36829195565711	1.29372488452394	1.73542839103959	0.745478690566398	0.455982388643753	0.921740612791811	not
circRNA_00235|Chr1:80102702_80106150_+	0.744802851727966	-2.88646209105506	3.87372995207149	-0.745137664929769	0.456188501560978	0.921740612791811	not
circRNA_00267|Chr1:86948975_86968868_+	0.744802851727966	-2.88646209105506	3.87372995207149	-0.745137664929769	0.456188501560978	0.921740612791811	not
circRNA_00290|Chr1:91883192_91889058_+	0.744802851727966	-2.88646209105506	3.87372995207149	-0.745137664929769	0.456188501560978	0.921740612791811	not
circRNA_00571|Chr1:173654339_173656527_-	0.744802851727966	-2.88646209105506	3.87372995207149	-0.745137664929769	0.456188501560978	0.921740612791811	not
circRNA_01407|Chr10:59211491_59239990_+	0.744802851727966	-2.88646209105506	3.87372995207149	-0.745137664929769	0.456188501560978	0.921740612791811	not
circRNA_01458|Chr10:63970641_64003821_+	0.744802851727966	-2.88646209105506	3.87372995207149	-0.745137664929769	0.456188501560978	0.921740612791811	not
circRNA_01640|Chr10:82136264_82144152_-	0.744802851727966	-2.88646209105506	3.87372995207149	-0.745137664929769	0.456188501560978	0.921740612791811	not
circRNA_02514|Chr13:35748508_35784163_-	0.744802851727966	-2.88646209105506	3.87372995207149	-0.745137664929769	0.456188501560978	0.921740612791811	not
circRNA_03689|Chr15:93740923_93743488_-	0.744802851727966	-2.88646209105506	3.87372995207149	-0.745137664929769	0.456188501560978	0.921740612791811	not
circRNA_03766|Chr16:3408996_3410068_+	0.744802851727966	-2.88646209105506	3.87372995207149	-0.745137664929769	0.456188501560978	0.921740612791811	not
circRNA_04838|Chr18:66802290_66809691_-	0.744802851727966	-2.88646209105506	3.87372995207149	-0.745137664929769	0.456188501560978	0.921740612791811	not
circRNA_04855|Chr18:70548607_70556656_+	0.744802851727966	-2.88646209105506	3.87372995207149	-0.745137664929769	0.456188501560978	0.921740612791811	not
circRNA_04963|Chr19:16955422_16972431_-	0.744802851727966	-2.88646209105506	3.87372995207149	-0.745137664929769	0.456188501560978	0.921740612791811	not
circRNA_05036|Chr19:31926103_31928672_-	0.744802851727966	-2.88646209105506	3.87372995207149	-0.745137664929769	0.456188501560978	0.921740612791811	not
circRNA_05181|Chr19:57471129_57475866_-	0.744802851727966	-2.88646209105506	3.87372995207149	-0.745137664929769	0.456188501560978	0.921740612791811	not
circRNA_05693|Chr2:145066053_145114677_-	0.744802851727966	-2.88646209105506	3.87372995207149	-0.745137664929769	0.456188501560978	0.921740612791811	not
circRNA_05774|Chr2:166406958_166423542_+	0.744802851727966	-2.88646209105506	3.87372995207149	-0.745137664929769	0.456188501560978	0.921740612791811	not
circRNA_05916|Chr2:189789650_189806648_-	0.744802851727966	-2.88646209105506	3.87372995207149	-0.745137664929769	0.456188501560978	0.921740612791811	not
circRNA_05978|Chr2:206563072_206570833_-	0.744802851727966	-2.88646209105506	3.87372995207149	-0.745137664929769	0.456188501560978	0.921740612791811	not
circRNA_06433|Chr20:47860620_47896656_-	0.744802851727966	-2.88646209105506	3.87372995207149	-0.745137664929769	0.456188501560978	0.921740612791811	not
circRNA_06515|Chr3:8906803_8907042_+	0.744802851727966	-2.88646209105506	3.87372995207149	-0.745137664929769	0.456188501560978	0.921740612791811	not
circRNA_07062|Chr3:138691990_138695417_+	0.744802851727966	-2.88646209105506	3.87372995207149	-0.745137664929769	0.456188501560978	0.921740612791811	not
circRNA_08041|Chr5:22640495_22658145_-	0.744802851727966	-2.88646209105506	3.87372995207149	-0.745137664929769	0.456188501560978	0.921740612791811	not
circRNA_08098|Chr5:48321202_48330517_+	0.744802851727966	-2.88646209105506	3.87372995207149	-0.745137664929769	0.456188501560978	0.921740612791811	not
circRNA_08296|Chr5:93160495_93244204_-	0.744802851727966	-2.88646209105506	3.87372995207149	-0.745137664929769	0.456188501560978	0.921740612791811	not
circRNA_08305|Chr5:99513769_99544877_-	0.744802851727966	-2.88646209105506	3.87372995207149	-0.745137664929769	0.456188501560978	0.921740612791811	not
circRNA_08489|Chr5:136420698_136510629_+	0.744802851727966	-2.88646209105506	3.87372995207149	-0.745137664929769	0.456188501560978	0.921740612791811	not
circRNA_08601|Chr5:148835229_148847692_+	0.744802851727966	-2.88646209105506	3.87372995207149	-0.745137664929769	0.456188501560978	0.921740612791811	not
circRNA_08659|Chr5:155691684_155709264_-	0.744802851727966	-2.88646209105506	3.87372995207149	-0.745137664929769	0.456188501560978	0.921740612791811	not
circRNA_09153|Chr6:73980909_73988992_+	0.744802851727966	-2.88646209105506	3.87372995207149	-0.745137664929769	0.456188501560978	0.921740612791811	not
circRNA_09166|Chr6:76455340_76461552_-	0.744802851727966	-2.88646209105506	3.87372995207149	-0.745137664929769	0.456188501560978	0.921740612791811	not
circRNA_09214|Chr6:86842054_86843095_+	0.744802851727966	-2.88646209105506	3.87372995207149	-0.745137664929769	0.456188501560978	0.921740612791811	not
circRNA_09227|Chr6:91912886_91938611_-	0.744802851727966	-2.88646209105506	3.87372995207149	-0.745137664929769	0.456188501560978	0.921740612791811	not
circRNA_09674|Chr7:28776020_28808956_+	0.744802851727966	-2.88646209105506	3.87372995207149	-0.745137664929769	0.456188501560978	0.921740612791811	not
circRNA_09743|Chr7:47425324_47425894_-	0.744802851727966	-2.88646209105506	3.87372995207149	-0.745137664929769	0.456188501560978	0.921740612791811	not
circRNA_09815|Chr7:62929510_62931338_-	0.744802851727966	-2.88646209105506	3.87372995207149	-0.745137664929769	0.456188501560978	0.921740612791811	not
circRNA_09871|Chr7:74559549_74561933_+	0.744802851727966	-2.88646209105506	3.87372995207149	-0.745137664929769	0.456188501560978	0.921740612791811	not
circRNA_11636|ChrX:113415580_113453582_-	0.744802851727966	-2.88646209105506	3.87372995207149	-0.745137664929769	0.456188501560978	0.921740612791811	not
circRNA_04149|Chr17:5546407_5606503_+	7.47844000782312	0.772729792815738	1.03840269834839	0.744152335163212	0.456784320552126	0.921740612791811	not
circRNA_07728|Chr4:125762257_125789911_-	3.54067040265387	-1.14050480496354	1.53263592589719	-0.744145942093785	0.456788187804132	0.921740612791811	not
circRNA_03919|Chr16:39901511_39921459_+	2.21757468690077	-1.61847498397215	2.18020987983101	-0.742348247728147	0.457876366525491	0.921740612791811	not
circRNA_09541|Chr6:135234357_135235783_-	1.33029523592987	1.94990813830322	2.62884899510073	0.741734554528307	0.458248179528778	0.921740612791811	not
circRNA_09167|Chr6:76455340_76492176_-	1.64015541950131	-1.8155585481425	2.44923191985803	-0.74127669716461	0.458525687886173	0.921740612791811	not
circRNA_05600|Chr2:119287614_119292507_+	1.66518564418797	-1.82691239984284	2.46477327722668	-0.741209107029288	0.458566662396439	0.921740612791811	not
circRNA_02193|Chr11:89108654_89110961_-	5.3070977531084	-0.966821891519869	1.30631111682326	-0.740116101798955	0.459229549272682	0.921740612791811	not
circRNA_04421|Chr17:79740146_79777211_-	11.2785714603506	0.727041700047872	0.983661886899749	0.739117485114038	0.459835660270607	0.921740612791811	not
circRNA_11455|ChrX:20952577_20987315_+	4.98596498202403	-1.04983314179397	1.42184683796723	-0.738358811765464	0.460296436685196	0.921740612791811	not
circRNA_09963|Chr7:106585489_106589533_+	2.64171719911112	1.52487311358073	2.0659234587963	0.738107264859265	0.460449269424255	0.921740612791811	not
circRNA_03607|Chr15:55151603_55160260_-	2.46067266680409	-1.28859733549339	1.74761914144674	-0.73734448480957	0.460912886351054	0.921740612791811	not
circRNA_01570|Chr10:72924683_72938843_+	5.09183791943155	-1.00041436806318	1.35711836757007	-0.737160731126518	0.461024610639327	0.921740612791811	not
circRNA_02031|Chr11:46671095_46683499_-	35.5116283911418	-0.448773825140718	0.609320721431599	-0.736514957322186	0.461417368357848	0.921740612791811	not
circRNA_11635|ChrX:113415580_113434758_-	64.5844566978525	-0.386377811069031	0.524952325709362	-0.736024572416025	0.46171574382937	0.921740612791811	not
circRNA_09661|Chr7:26522315_26526603_+	2.55968858910666	1.27486558016197	1.73221732849232	0.735973228758529	0.461746990188765	0.921740612791811	not
circRNA_01166|Chr10:4583896_4605111_+	0.654324092455377	-2.69778341519416	3.67084801792343	-0.734921032421352	0.462387588367053	0.921740612791811	not
circRNA_01335|Chr10:48022762_48039001_-	0.654324092455377	-2.69778341519416	3.67084801792343	-0.734921032421352	0.462387588367053	0.921740612791811	not
circRNA_01994|Chr11:36362564_36364933_-	0.654324092455377	-2.69778341519416	3.67084801792343	-0.734921032421352	0.462387588367053	0.921740612791811	not
circRNA_02083|Chr11:66793795_66807696_-	0.654324092455377	-2.69778341519416	3.67084801792343	-0.734921032421352	0.462387588367053	0.921740612791811	not
circRNA_03283|Chr14:103185568_103187179_-	0.654324092455377	-2.69778341519416	3.67084801792343	-0.734921032421352	0.462387588367053	0.921740612791811	not
circRNA_03472|Chr15:28530852_28542674_+	0.654324092455377	-2.69778341519416	3.67084801792343	-0.734921032421352	0.462387588367053	0.921740612791811	not
circRNA_04019|Chr16:71242432_71260093_+	0.654324092455377	-2.69778341519416	3.67084801792343	-0.734921032421352	0.462387588367053	0.921740612791811	not
circRNA_04630|Chr18:26639288_26660117_-	0.654324092455377	-2.69778341519416	3.67084801792343	-0.734921032421352	0.462387588367053	0.921740612791811	not
circRNA_04647|Chr18:27609674_27610871_+	0.654324092455377	-2.69778341519416	3.67084801792343	-0.734921032421352	0.462387588367053	0.921740612791811	not
circRNA_04865|Chr18:72571325_72597936_+	0.654324092455377	-2.69778341519416	3.67084801792343	-0.734921032421352	0.462387588367053	0.921740612791811	not
circRNA_05240|Chr2:9461637_9472255_-	0.654324092455377	-2.69778341519416	3.67084801792343	-0.734921032421352	0.462387588367053	0.921740612791811	not
circRNA_06171|Chr2:263212053_263212285_+	0.654324092455377	-2.69778341519416	3.67084801792343	-0.734921032421352	0.462387588367053	0.921740612791811	not
circRNA_06259|Chr20:16807709_16808950_+	0.654324092455377	-2.69778341519416	3.67084801792343	-0.734921032421352	0.462387588367053	0.921740612791811	not
circRNA_06273|Chr20:20259263_20303087_+	0.654324092455377	-2.69778341519416	3.67084801792343	-0.734921032421352	0.462387588367053	0.921740612791811	not
circRNA_06456|Chr20:54203369_54219701_-	0.654324092455377	-2.69778341519416	3.67084801792343	-0.734921032421352	0.462387588367053	0.921740612791811	not
circRNA_07605|Chr4:88450405_88497978_+	0.654324092455377	-2.69778341519416	3.67084801792343	-0.734921032421352	0.462387588367053	0.921740612791811	not
circRNA_08711|Chr5:161794861_161823520_-	0.654324092455377	-2.69778341519416	3.67084801792343	-0.734921032421352	0.462387588367053	0.921740612791811	not
circRNA_09048|Chr6:43278166_43284828_+	0.654324092455377	-2.69778341519416	3.67084801792343	-0.734921032421352	0.462387588367053	0.921740612791811	not
circRNA_09476|Chr6:126870762_126894194_+	0.654324092455377	-2.69778341519416	3.67084801792343	-0.734921032421352	0.462387588367053	0.921740612791811	not
circRNA_09704|Chr7:33648710_33664053_-	0.654324092455377	-2.69778341519416	3.67084801792343	-0.734921032421352	0.462387588367053	0.921740612791811	not
circRNA_10628|Chr8:82274354_82277441_+	0.654324092455377	-2.69778341519416	3.67084801792343	-0.734921032421352	0.462387588367053	0.921740612791811	not
circRNA_10804|Chr8:117438985_117441595_-	0.654324092455377	-2.69778341519416	3.67084801792343	-0.734921032421352	0.462387588367053	0.921740612791811	not
circRNA_11327|Chr9:111607928_111703964_+	0.654324092455377	-2.69778341519416	3.67084801792343	-0.734921032421352	0.462387588367053	0.921740612791811	not
circRNA_11522|ChrX:52872533_52887535_+	0.654324092455377	-2.69778341519416	3.67084801792343	-0.734921032421352	0.462387588367053	0.921740612791811	not
circRNA_07403|Chr4:34569949_34602713_+	12.7939041930693	-0.618367426702892	0.841898217156165	-0.734491906624611	0.462648991021033	0.921740612791811	not
circRNA_09682|Chr7:30382502_30388657_-	7.58082628553362	0.776218340336193	1.05791767978097	0.733722817163714	0.463117689248635	0.921740612791811	not
circRNA_11260|Chr9:94463647_94513131_+	5.70084821007297	-0.851503771121658	1.16136805398869	-0.733190282096353	0.463442381604412	0.921740612791811	not
circRNA_03410|Chr15:11805677_11812522_-	1.48346616442024	-1.70501341022112	2.32921121168151	-0.73201322476472	0.464160495921294	0.921740612791811	not
circRNA_01698|Chr10:90443967_90454708_-	3.50845477970759	-1.14599951878714	1.56605729380733	-0.731773686262164	0.464306712479379	0.921740612791811	not
circRNA_05657|Chr2:128562842_128580527_-	1.63880251279575	-1.79806858360405	2.45810316343386	-0.731486216832424	0.464482220365314	0.921740612791811	not
circRNA_08403|Chr5:122019303_122037709_+	18.1200212579689	0.527452259635808	0.721477877934906	0.731071978458356	0.464735189042533	0.921740612791811	not
circRNA_09698|Chr7:32922004_32982696_-	58.4387767841529	-0.411047242403939	0.562344065458221	-0.730953285812666	0.464807686845354	0.921740612791811	not
circRNA_01872|Chr10:110505762_110508344_+	2.06797364681915	1.62425255025195	2.22532511058264	0.729894496102047	0.465454676851329	0.921740612791811	not
circRNA_00045|Chr1:16492929_16503517_+	0.600376921817885	2.91094971727337	3.98830200094246	0.729871939633834	0.465468465776623	0.921740612791811	not
circRNA_00300|Chr1:94675378_94678772_+	0.600376921817885	2.91094971727337	3.98830200094246	0.729871939633834	0.465468465776623	0.921740612791811	not
circRNA_00319|Chr1:101469464_101474961_-	0.600376921817885	2.91094971727337	3.98830200094246	0.729871939633834	0.465468465776623	0.921740612791811	not
circRNA_00335|Chr1:105577467_105630794_+	0.600376921817885	2.91094971727337	3.98830200094246	0.729871939633834	0.465468465776623	0.921740612791811	not
circRNA_00353|Chr1:114562502_114599418_+	0.600376921817885	2.91094971727337	3.98830200094246	0.729871939633834	0.465468465776623	0.921740612791811	not
circRNA_00373|Chr1:119529091_119556667_-	0.600376921817885	2.91094971727337	3.98830200094246	0.729871939633834	0.465468465776623	0.921740612791811	not
circRNA_00386|Chr1:122678291_122688926_-	0.600376921817885	2.91094971727337	3.98830200094246	0.729871939633834	0.465468465776623	0.921740612791811	not
circRNA_00391|Chr1:124246428_124300117_-	0.600376921817885	2.91094971727337	3.98830200094246	0.729871939633834	0.465468465776623	0.921740612791811	not
circRNA_00409|Chr1:128239552_128242835_-	0.600376921817885	2.91094971727337	3.98830200094246	0.729871939633834	0.465468465776623	0.921740612791811	not
circRNA_00411|Chr1:128501692_128513631_-	0.600376921817885	2.91094971727337	3.98830200094246	0.729871939633834	0.465468465776623	0.921740612791811	not
circRNA_00436|Chr1:134794264_134848903_-	0.600376921817885	2.91094971727337	3.98830200094246	0.729871939633834	0.465468465776623	0.921740612791811	not
circRNA_00520|Chr1:162639900_162648653_+	0.600376921817885	2.91094971727337	3.98830200094246	0.729871939633834	0.465468465776623	0.921740612791811	not
circRNA_00626|Chr1:185252579_185267832_+	0.600376921817885	2.91094971727337	3.98830200094246	0.729871939633834	0.465468465776623	0.921740612791811	not
circRNA_00652|Chr1:188589095_188594263_+	0.600376921817885	2.91094971727337	3.98830200094246	0.729871939633834	0.465468465776623	0.921740612791811	not
circRNA_00716|Chr1:197975773_197979190_-	0.600376921817885	2.91094971727337	3.98830200094246	0.729871939633834	0.465468465776623	0.921740612791811	not
circRNA_00731|Chr1:199846913_199858710_-	0.600376921817885	2.91094971727337	3.98830200094246	0.729871939633834	0.465468465776623	0.921740612791811	not
circRNA_00773|Chr1:206956299_206969242_+	0.600376921817885	2.91094971727337	3.98830200094246	0.729871939633834	0.465468465776623	0.921740612791811	not
circRNA_00851|Chr1:221065774_221067559_-	0.600376921817885	2.91094971727337	3.98830200094246	0.729871939633834	0.465468465776623	0.921740612791811	not
circRNA_00884|Chr1:228346454_228347166_+	0.600376921817885	2.91094971727337	3.98830200094246	0.729871939633834	0.465468465776623	0.921740612791811	not
circRNA_00896|Chr1:235393349_235395737_-	0.600376921817885	2.91094971727337	3.98830200094246	0.729871939633834	0.465468465776623	0.921740612791811	not
circRNA_00930|Chr1:244629853_244728217_+	0.600376921817885	2.91094971727337	3.98830200094246	0.729871939633834	0.465468465776623	0.921740612791811	not
circRNA_01015|Chr1:259396273_259402838_-	0.600376921817885	2.91094971727337	3.98830200094246	0.729871939633834	0.465468465776623	0.921740612791811	not
circRNA_01021|Chr1:260490864_260507970_-	0.600376921817885	2.91094971727337	3.98830200094246	0.729871939633834	0.465468465776623	0.921740612791811	not
circRNA_01078|Chr1:270300442_270364139_-	0.600376921817885	2.91094971727337	3.98830200094246	0.729871939633834	0.465468465776623	0.921740612791811	not
circRNA_01106|Chr1:278580846_278645812_+	0.600376921817885	2.91094971727337	3.98830200094246	0.729871939633834	0.465468465776623	0.921740612791811	not
circRNA_01172|Chr10:5100271_5179352_-	0.600376921817885	2.91094971727337	3.98830200094246	0.729871939633834	0.465468465776623	0.921740612791811	not
circRNA_01212|Chr10:15577563_15589574_-	0.600376921817885	2.91094971727337	3.98830200094246	0.729871939633834	0.465468465776623	0.921740612791811	not
circRNA_01645|Chr10:85100559_85105178_-	0.600376921817885	2.91094971727337	3.98830200094246	0.729871939633834	0.465468465776623	0.921740612791811	not
circRNA_01708|Chr10:91144151_91149247_+	0.600376921817885	2.91094971727337	3.98830200094246	0.729871939633834	0.465468465776623	0.921740612791811	not
circRNA_01831|Chr10:103236816_103237258_+	0.600376921817885	2.91094971727337	3.98830200094246	0.729871939633834	0.465468465776623	0.921740612791811	not
circRNA_01910|Chr11:24297925_24311369_+	0.600376921817885	2.91094971727337	3.98830200094246	0.729871939633834	0.465468465776623	0.921740612791811	not
circRNA_01942|Chr11:31793660_31797962_-	0.600376921817885	2.91094971727337	3.98830200094246	0.729871939633834	0.465468465776623	0.921740612791811	not
circRNA_02072|Chr11:66345745_66348404_+	0.600376921817885	2.91094971727337	3.98830200094246	0.729871939633834	0.465468465776623	0.921740612791811	not
circRNA_02204|Chr11:89456796_89485537_-	0.600376921817885	2.91094971727337	3.98830200094246	0.729871939633834	0.465468465776623	0.921740612791811	not
circRNA_02525|Chr13:42464681_42484505_-	0.600376921817885	2.91094971727337	3.98830200094246	0.729871939633834	0.465468465776623	0.921740612791811	not
circRNA_02568|Chr13:52215949_52228128_-	0.600376921817885	2.91094971727337	3.98830200094246	0.729871939633834	0.465468465776623	0.921740612791811	not
circRNA_02611|Chr13:68736732_68754407_-	0.600376921817885	2.91094971727337	3.98830200094246	0.729871939633834	0.465468465776623	0.921740612791811	not
circRNA_02749|Chr13:93855970_93860744_-	0.600376921817885	2.91094971727337	3.98830200094246	0.729871939633834	0.465468465776623	0.921740612791811	not
circRNA_02774|Chr13:96224103_96226179_-	0.600376921817885	2.91094971727337	3.98830200094246	0.729871939633834	0.465468465776623	0.921740612791811	not
circRNA_02842|Chr13:106874495_106914558_+	0.600376921817885	2.91094971727337	3.98830200094246	0.729871939633834	0.465468465776623	0.921740612791811	not
circRNA_03092|Chr14:42035376_42059220_+	0.600376921817885	2.91094971727337	3.98830200094246	0.729871939633834	0.465468465776623	0.921740612791811	not
circRNA_03141|Chr14:63169852_63171638_+	0.600376921817885	2.91094971727337	3.98830200094246	0.729871939633834	0.465468465776623	0.921740612791811	not
circRNA_03157|Chr14:69818122_69850256_+	0.600376921817885	2.91094971727337	3.98830200094246	0.729871939633834	0.465468465776623	0.921740612791811	not
circRNA_03186|Chr14:81125069_81156686_-	0.600376921817885	2.91094971727337	3.98830200094246	0.729871939633834	0.465468465776623	0.921740612791811	not
circRNA_03222|Chr14:83157829_83160951_-	0.600376921817885	2.91094971727337	3.98830200094246	0.729871939633834	0.465468465776623	0.921740612791811	not
circRNA_03330|Chr14:108214909_108223923_+	0.600376921817885	2.91094971727337	3.98830200094246	0.729871939633834	0.465468465776623	0.921740612791811	not
circRNA_03349|Chr14:113812793_113879075_+	0.600376921817885	2.91094971727337	3.98830200094246	0.729871939633834	0.465468465776623	0.921740612791811	not
circRNA_03353|Chr14:113950779_113951537_+	0.600376921817885	2.91094971727337	3.98830200094246	0.729871939633834	0.465468465776623	0.921740612791811	not
circRNA_03419|Chr15:11884142_11890310_-	0.600376921817885	2.91094971727337	3.98830200094246	0.729871939633834	0.465468465776623	0.921740612791811	not
circRNA_03490|Chr15:28585332_28588020_+	0.600376921817885	2.91094971727337	3.98830200094246	0.729871939633834	0.465468465776623	0.921740612791811	not
circRNA_03617|Chr15:56804970_56818325_-	0.600376921817885	2.91094971727337	3.98830200094246	0.729871939633834	0.465468465776623	0.921740612791811	not
circRNA_03909|Chr16:39852122_39883778_+	0.600376921817885	2.91094971727337	3.98830200094246	0.729871939633834	0.465468465776623	0.921740612791811	not
circRNA_04044|Chr16:80780733_80793376_-	0.600376921817885	2.91094971727337	3.98830200094246	0.729871939633834	0.465468465776623	0.921740612791811	not
circRNA_04205|Chr17:10112273_10124159_+	0.600376921817885	2.91094971727337	3.98830200094246	0.729871939633834	0.465468465776623	0.921740612791811	not
circRNA_04232|Chr17:19249785_19321551_+	0.600376921817885	2.91094971727337	3.98830200094246	0.729871939633834	0.465468465776623	0.921740612791811	not
circRNA_04263|Chr17:27570326_27570473_-	0.600376921817885	2.91094971727337	3.98830200094246	0.729871939633834	0.465468465776623	0.921740612791811	not
circRNA_04319|Chr17:54007077_54019164_+	0.600376921817885	2.91094971727337	3.98830200094246	0.729871939633834	0.465468465776623	0.921740612791811	not
circRNA_04447|Chr17:84855705_84936875_+	0.600376921817885	2.91094971727337	3.98830200094246	0.729871939633834	0.465468465776623	0.921740612791811	not
circRNA_04456|Chr17:84888802_84922765_+	0.600376921817885	2.91094971727337	3.98830200094246	0.729871939633834	0.465468465776623	0.921740612791811	not
circRNA_04501|Chr18:1181022_1184032_-	0.600376921817885	2.91094971727337	3.98830200094246	0.729871939633834	0.465468465776623	0.921740612791811	not
circRNA_04532|Chr18:2078441_2094854_+	0.600376921817885	2.91094971727337	3.98830200094246	0.729871939633834	0.465468465776623	0.921740612791811	not
circRNA_04749|Chr18:48853173_48853595_+	0.600376921817885	2.91094971727337	3.98830200094246	0.729871939633834	0.465468465776623	0.921740612791811	not
circRNA_04756|Chr18:51757828_51776022_+	0.600376921817885	2.91094971727337	3.98830200094246	0.729871939633834	0.465468465776623	0.921740612791811	not
circRNA_04783|Chr18:59067798_59076998_-	0.600376921817885	2.91094971727337	3.98830200094246	0.729871939633834	0.465468465776623	0.921740612791811	not
circRNA_04940|Chr19:10786745_10790962_-	0.600376921817885	2.91094971727337	3.98830200094246	0.729871939633834	0.465468465776623	0.921740612791811	not
circRNA_04965|Chr19:16955422_17024145_-	0.600376921817885	2.91094971727337	3.98830200094246	0.729871939633834	0.465468465776623	0.921740612791811	not
circRNA_05039|Chr19:32450974_32497560_-	0.600376921817885	2.91094971727337	3.98830200094246	0.729871939633834	0.465468465776623	0.921740612791811	not
circRNA_05205|Chr2:4143950_4160669_-	0.600376921817885	2.91094971727337	3.98830200094246	0.729871939633834	0.465468465776623	0.921740612791811	not
circRNA_05241|Chr2:11482468_11492268_-	0.600376921817885	2.91094971727337	3.98830200094246	0.729871939633834	0.465468465776623	0.921740612791811	not
circRNA_05263|Chr2:20649051_20669202_+	0.600376921817885	2.91094971727337	3.98830200094246	0.729871939633834	0.465468465776623	0.921740612791811	not
circRNA_05367|Chr2:30835562_30840289_-	0.600376921817885	2.91094971727337	3.98830200094246	0.729871939633834	0.465468465776623	0.921740612791811	not
circRNA_05462|Chr2:57314782_57321619_+	0.600376921817885	2.91094971727337	3.98830200094246	0.729871939633834	0.465468465776623	0.921740612791811	not
circRNA_05486|Chr2:62427018_62438972_-	0.600376921817885	2.91094971727337	3.98830200094246	0.729871939633834	0.465468465776623	0.921740612791811	not
circRNA_05521|Chr2:84562097_84565449_-	0.600376921817885	2.91094971727337	3.98830200094246	0.729871939633834	0.465468465776623	0.921740612791811	not
circRNA_05551|Chr2:102154082_102205201_-	0.600376921817885	2.91094971727337	3.98830200094246	0.729871939633834	0.465468465776623	0.921740612791811	not
circRNA_05609|Chr2:123301204_123318834_-	0.600376921817885	2.91094971727337	3.98830200094246	0.729871939633834	0.465468465776623	0.921740612791811	not
circRNA_05621|Chr2:123616384_123616680_+	0.600376921817885	2.91094971727337	3.98830200094246	0.729871939633834	0.465468465776623	0.921740612791811	not
circRNA_05636|Chr2:127627069_127634741_+	0.600376921817885	2.91094971727337	3.98830200094246	0.729871939633834	0.465468465776623	0.921740612791811	not
circRNA_05794|Chr2:178256259_178267503_-	0.600376921817885	2.91094971727337	3.98830200094246	0.729871939633834	0.465468465776623	0.921740612791811	not
circRNA_05844|Chr2:185674884_185698412_+	0.600376921817885	2.91094971727337	3.98830200094246	0.729871939633834	0.465468465776623	0.921740612791811	not
circRNA_05931|Chr2:196332934_196334779_+	0.600376921817885	2.91094971727337	3.98830200094246	0.729871939633834	0.465468465776623	0.921740612791811	not
circRNA_05961|Chr2:202986321_202998292_-	0.600376921817885	2.91094971727337	3.98830200094246	0.729871939633834	0.465468465776623	0.921740612791811	not
circRNA_06029|Chr2:219619604_219626341_-	0.600376921817885	2.91094971727337	3.98830200094246	0.729871939633834	0.465468465776623	0.921740612791811	not
circRNA_06043|Chr2:225348168_225352508_-	0.600376921817885	2.91094971727337	3.98830200094246	0.729871939633834	0.465468465776623	0.921740612791811	not
circRNA_06085|Chr2:231280327_231286319_-	0.600376921817885	2.91094971727337	3.98830200094246	0.729871939633834	0.465468465776623	0.921740612791811	not
circRNA_06111|Chr2:240695729_240701716_+	0.600376921817885	2.91094971727337	3.98830200094246	0.729871939633834	0.465468465776623	0.921740612791811	not
circRNA_06256|Chr20:16635499_16643312_+	0.600376921817885	2.91094971727337	3.98830200094246	0.729871939633834	0.465468465776623	0.921740612791811	not
circRNA_06340|Chr20:32555833_32568841_+	0.600376921817885	2.91094971727337	3.98830200094246	0.729871939633834	0.465468465776623	0.921740612791811	not
circRNA_06475|Chr3:2025861_2037677_-	0.600376921817885	2.91094971727337	3.98830200094246	0.729871939633834	0.465468465776623	0.921740612791811	not
circRNA_06490|Chr3:3403016_3414759_-	0.600376921817885	2.91094971727337	3.98830200094246	0.729871939633834	0.465468465776623	0.921740612791811	not
circRNA_06497|Chr3:6002537_6004232_-	0.600376921817885	2.91094971727337	3.98830200094246	0.729871939633834	0.465468465776623	0.921740612791811	not
circRNA_06729|Chr3:56209138_56216036_+	0.600376921817885	2.91094971727337	3.98830200094246	0.729871939633834	0.465468465776623	0.921740612791811	not
circRNA_06797|Chr3:67734944_67742667_-	0.600376921817885	2.91094971727337	3.98830200094246	0.729871939633834	0.465468465776623	0.921740612791811	not
circRNA_06860|Chr3:92916797_92924114_-	0.600376921817885	2.91094971727337	3.98830200094246	0.729871939633834	0.465468465776623	0.921740612791811	not
circRNA_06945|Chr3:112689804_112728973_-	0.600376921817885	2.91094971727337	3.98830200094246	0.729871939633834	0.465468465776623	0.921740612791811	not
circRNA_07002|Chr3:119524820_119545294_+	0.600376921817885	2.91094971727337	3.98830200094246	0.729871939633834	0.465468465776623	0.921740612791811	not
circRNA_07034|Chr3:128756800_128761750_+	0.600376921817885	2.91094971727337	3.98830200094246	0.729871939633834	0.465468465776623	0.921740612791811	not
circRNA_07142|Chr3:152980276_153010841_-	0.600376921817885	2.91094971727337	3.98830200094246	0.729871939633834	0.465468465776623	0.921740612791811	not
circRNA_07309|Chr4:10847967_10905678_+	0.600376921817885	2.91094971727337	3.98830200094246	0.729871939633834	0.465468465776623	0.921740612791811	not
circRNA_07350|Chr4:22532122_22582226_+	0.600376921817885	2.91094971727337	3.98830200094246	0.729871939633834	0.465468465776623	0.921740612791811	not
circRNA_07452|Chr4:57560121_57615617_-	0.600376921817885	2.91094971727337	3.98830200094246	0.729871939633834	0.465468465776623	0.921740612791811	not
circRNA_07498|Chr4:64451679_64529774_-	0.600376921817885	2.91094971727337	3.98830200094246	0.729871939633834	0.465468465776623	0.921740612791811	not
circRNA_07550|Chr4:66633172_66646466_+	0.600376921817885	2.91094971727337	3.98830200094246	0.729871939633834	0.465468465776623	0.921740612791811	not
circRNA_07685|Chr4:117383090_117446827_+	0.600376921817885	2.91094971727337	3.98830200094246	0.729871939633834	0.465468465776623	0.921740612791811	not
circRNA_07775|Chr4:145441215_145446710_+	0.600376921817885	2.91094971727337	3.98830200094246	0.729871939633834	0.465468465776623	0.921740612791811	not
circRNA_08010|Chr5:15096348_15164534_+	0.600376921817885	2.91094971727337	3.98830200094246	0.729871939633834	0.465468465776623	0.921740612791811	not
circRNA_08046|Chr5:24410842_24411969_+	0.600376921817885	2.91094971727337	3.98830200094246	0.729871939633834	0.465468465776623	0.921740612791811	not
circRNA_08063|Chr5:29841115_29865341_-	0.600376921817885	2.91094971727337	3.98830200094246	0.729871939633834	0.465468465776623	0.921740612791811	not
circRNA_08073|Chr5:35938668_35979418_+	0.600376921817885	2.91094971727337	3.98830200094246	0.729871939633834	0.465468465776623	0.921740612791811	not
circRNA_08113|Chr5:57043682_57045142_-	0.600376921817885	2.91094971727337	3.98830200094246	0.729871939633834	0.465468465776623	0.921740612791811	not
circRNA_08206|Chr5:75965074_75967381_-	0.600376921817885	2.91094971727337	3.98830200094246	0.729871939633834	0.465468465776623	0.921740612791811	not
circRNA_08217|Chr5:76674956_76753032_-	0.600376921817885	2.91094971727337	3.98830200094246	0.729871939633834	0.465468465776623	0.921740612791811	not
circRNA_08251|Chr5:90827410_90854518_+	0.600376921817885	2.91094971727337	3.98830200094246	0.729871939633834	0.465468465776623	0.921740612791811	not
circRNA_08333|Chr5:104421030_104469277_+	0.600376921817885	2.91094971727337	3.98830200094246	0.729871939633834	0.465468465776623	0.921740612791811	not
circRNA_08449|Chr5:128652052_128672074_+	0.600376921817885	2.91094971727337	3.98830200094246	0.729871939633834	0.465468465776623	0.921740612791811	not
circRNA_08555|Chr5:144850434_144854411_+	0.600376921817885	2.91094971727337	3.98830200094246	0.729871939633834	0.465468465776623	0.921740612791811	not
circRNA_08726|Chr5:165756689_165759161_+	0.600376921817885	2.91094971727337	3.98830200094246	0.729871939633834	0.465468465776623	0.921740612791811	not
circRNA_08880|Chr6:18884764_18900610_+	0.600376921817885	2.91094971727337	3.98830200094246	0.729871939633834	0.465468465776623	0.921740612791811	not
circRNA_09046|Chr6:42666552_42677948_+	0.600376921817885	2.91094971727337	3.98830200094246	0.729871939633834	0.465468465776623	0.921740612791811	not
circRNA_09127|Chr6:72392025_72399430_-	0.600376921817885	2.91094971727337	3.98830200094246	0.729871939633834	0.465468465776623	0.921740612791811	not
circRNA_09135|Chr6:72525259_72594722_-	0.600376921817885	2.91094971727337	3.98830200094246	0.729871939633834	0.465468465776623	0.921740612791811	not
circRNA_09208|Chr6:86746607_86766518_+	0.600376921817885	2.91094971727337	3.98830200094246	0.729871939633834	0.465468465776623	0.921740612791811	not
circRNA_09223|Chr6:91546662_91590806_+	0.600376921817885	2.91094971727337	3.98830200094246	0.729871939633834	0.465468465776623	0.921740612791811	not
circRNA_09239|Chr6:93424371_93424668_+	0.600376921817885	2.91094971727337	3.98830200094246	0.729871939633834	0.465468465776623	0.921740612791811	not
circRNA_09271|Chr6:100337225_100397255_+	0.600376921817885	2.91094971727337	3.98830200094246	0.729871939633834	0.465468465776623	0.921740612791811	not
circRNA_09380|Chr6:111279601_111281921_-	0.600376921817885	2.91094971727337	3.98830200094246	0.729871939633834	0.465468465776623	0.921740612791811	not
circRNA_09409|Chr6:122613987_122627279_+	0.600376921817885	2.91094971727337	3.98830200094246	0.729871939633834	0.465468465776623	0.921740612791811	not
circRNA_09473|Chr6:126864143_126916101_+	0.600376921817885	2.91094971727337	3.98830200094246	0.729871939633834	0.465468465776623	0.921740612791811	not
circRNA_09594|Chr6:147110352_147123388_-	0.600376921817885	2.91094971727337	3.98830200094246	0.729871939633834	0.465468465776623	0.921740612791811	not
circRNA_09608|Chr7:2889084_2889413_+	0.600376921817885	2.91094971727337	3.98830200094246	0.729871939633834	0.465468465776623	0.921740612791811	not
circRNA_09771|Chr7:57341120_57374386_-	0.600376921817885	2.91094971727337	3.98830200094246	0.729871939633834	0.465468465776623	0.921740612791811	not
circRNA_09787|Chr7:59546241_59587384_-	0.600376921817885	2.91094971727337	3.98830200094246	0.729871939633834	0.465468465776623	0.921740612791811	not
circRNA_09905|Chr7:78373036_78404200_+	0.600376921817885	2.91094971727337	3.98830200094246	0.729871939633834	0.465468465776623	0.921740612791811	not
circRNA_10063|Chr7:126282121_126283984_+	0.600376921817885	2.91094971727337	3.98830200094246	0.729871939633834	0.465468465776623	0.921740612791811	not
circRNA_10121|Chr7:142153995_142158382_-	0.600376921817885	2.91094971727337	3.98830200094246	0.729871939633834	0.465468465776623	0.921740612791811	not
circRNA_10432|Chr8:64648369_64657634_+	0.600376921817885	2.91094971727337	3.98830200094246	0.729871939633834	0.465468465776623	0.921740612791811	not
circRNA_10510|Chr8:70384556_70390893_+	0.600376921817885	2.91094971727337	3.98830200094246	0.729871939633834	0.465468465776623	0.921740612791811	not
circRNA_10578|Chr8:77003374_77015875_+	0.600376921817885	2.91094971727337	3.98830200094246	0.729871939633834	0.465468465776623	0.921740612791811	not
circRNA_10708|Chr8:103525818_103536994_-	0.600376921817885	2.91094971727337	3.98830200094246	0.729871939633834	0.465468465776623	0.921740612791811	not
circRNA_10788|Chr8:116558976_116623532_-	0.600376921817885	2.91094971727337	3.98830200094246	0.729871939633834	0.465468465776623	0.921740612791811	not
circRNA_10937|Chr9:14565481_14570021_+	0.600376921817885	2.91094971727337	3.98830200094246	0.729871939633834	0.465468465776623	0.921740612791811	not
circRNA_10961|Chr9:20793002_20817197_+	0.600376921817885	2.91094971727337	3.98830200094246	0.729871939633834	0.465468465776623	0.921740612791811	not
circRNA_11018|Chr9:44382121_44390535_-	0.600376921817885	2.91094971727337	3.98830200094246	0.729871939633834	0.465468465776623	0.921740612791811	not
circRNA_11204|Chr9:81527521_81537291_+	0.600376921817885	2.91094971727337	3.98830200094246	0.729871939633834	0.465468465776623	0.921740612791811	not
circRNA_11238|Chr9:93176054_93183115_+	0.600376921817885	2.91094971727337	3.98830200094246	0.729871939633834	0.465468465776623	0.921740612791811	not
circRNA_11448|ChrX:20351430_20366886_+	0.600376921817885	2.91094971727337	3.98830200094246	0.729871939633834	0.465468465776623	0.921740612791811	not
circRNA_11708|ChrX:159516036_159517154_+	0.600376921817885	2.91094971727337	3.98830200094246	0.729871939633834	0.465468465776623	0.921740612791811	not
circRNA_11722|ChrY:1126684_1172532_-	0.600376921817885	2.91094971727337	3.98830200094246	0.729871939633834	0.465468465776623	0.921740612791811	not
circRNA_02492|Chr13:31140421_31163102_+	6.82398643947741	0.934523588216642	1.28206236071835	0.728922099930474	0.46604931537736	0.921740612791811	not
circRNA_09983|Chr7:114249897_114280182_-	16.3214009506467	0.752854231165055	1.03327032174893	0.728613040865011	0.466238399114133	0.921740612791811	not
circRNA_11313|Chr9:105629383_105633676_-	4.6136237557703	-1.03214504045019	1.41705046247876	-0.728375642067623	0.466383669692309	0.921740612791811	not
circRNA_04525|Chr18:2005294_2032491_+	7.03680658181929	0.888804980443735	1.22177852594884	0.727468163473806	0.46693921127396	0.921740612791811	not
circRNA_10318|Chr8:52127636_52153454_+	3.99504594269293	-1.1941780757541	1.64202493812526	-0.727259402721081	0.467067062652286	0.921740612791811	not
circRNA_09445|Chr6:124596541_124629605_-	1.99542189712713	-1.49481468082412	2.05613182476655	-0.727003328686789	0.467223916620494	0.921740612791811	not
circRNA_09920|Chr7:78482254_78520474_+	8.75687006071773	-0.73460967728816	1.01062435238413	-0.726886973933652	0.467295197474319	0.921740612791811	not
circRNA_04990|Chr19:22158621_22179584_-	7.93589177332521	0.715039394839094	0.98407698237517	0.726609206033123	0.467465387077347	0.921740612791811	not
circRNA_01566|Chr10:72369079_72371838_-	11.7885508553308	-0.646907257208775	0.892022864974832	-0.72521376145109	0.46832090171919	0.921740612791811	not
circRNA_00788|Chr1:214562895_214581660_+	1.69768111633976	-1.74721036506495	2.40963104182282	-0.725094562088326	0.468394020245796	0.921740612791811	not
circRNA_02407|Chr12:43510748_43576734_-	1.69768111633976	-1.74721036506495	2.40963104182282	-0.725094562088326	0.468394020245796	0.921740612791811	not
circRNA_06420|Chr20:46629859_46634395_-	2.63012536594706	1.23843420610866	1.70993041384165	0.724260002678296	0.468906127449168	0.921740612791811	not
circRNA_00827|Chr1:218777037_218778447_-	0.643105742672464	-2.67449408073954	3.69459920643789	-0.723892885615088	0.469131498028523	0.921740612791811	not
circRNA_01010|Chr1:256843157_256874982_+	0.643105742672464	-2.67449408073954	3.69459920643789	-0.723892885615088	0.469131498028523	0.921740612791811	not
circRNA_01710|Chr10:91168170_91169492_-	0.643105742672464	-2.67449408073954	3.69459920643789	-0.723892885615088	0.469131498028523	0.921740612791811	not
circRNA_02757|Chr13:95120752_95169297_-	0.643105742672464	-2.67449408073954	3.69459920643789	-0.723892885615088	0.469131498028523	0.921740612791811	not
circRNA_02855|Chr13:107000162_107029574_+	0.643105742672464	-2.67449408073954	3.69459920643789	-0.723892885615088	0.469131498028523	0.921740612791811	not
circRNA_02928|Chr14:2171704_2172362_+	0.643105742672464	-2.67449408073954	3.69459920643789	-0.723892885615088	0.469131498028523	0.921740612791811	not
circRNA_04239|Chr17:20251810_20278318_-	0.643105742672464	-2.67449408073954	3.69459920643789	-0.723892885615088	0.469131498028523	0.921740612791811	not
circRNA_05009|Chr19:25645708_25666036_+	0.643105742672464	-2.67449408073954	3.69459920643789	-0.723892885615088	0.469131498028523	0.921740612791811	not
circRNA_06722|Chr3:56148805_56161165_+	0.643105742672464	-2.67449408073954	3.69459920643789	-0.723892885615088	0.469131498028523	0.921740612791811	not
circRNA_06947|Chr3:112711387_112752649_-	0.643105742672464	-2.67449408073954	3.69459920643789	-0.723892885615088	0.469131498028523	0.921740612791811	not
circRNA_07253|Chr4:5722369_5724008_-	0.643105742672464	-2.67449408073954	3.69459920643789	-0.723892885615088	0.469131498028523	0.921740612791811	not
circRNA_07945|Chr4:183514186_183578110_-	0.643105742672464	-2.67449408073954	3.69459920643789	-0.723892885615088	0.469131498028523	0.921740612791811	not
circRNA_07959|Chr5:2314686_2372077_+	0.643105742672464	-2.67449408073954	3.69459920643789	-0.723892885615088	0.469131498028523	0.921740612791811	not
circRNA_09112|Chr6:64252023_64256972_+	0.643105742672464	-2.67449408073954	3.69459920643789	-0.723892885615088	0.469131498028523	0.921740612791811	not
circRNA_09670|Chr7:27108142_27134842_-	0.643105742672464	-2.67449408073954	3.69459920643789	-0.723892885615088	0.469131498028523	0.921740612791811	not
circRNA_10225|Chr8:25610365_25629202_-	0.643105742672464	-2.67449408073954	3.69459920643789	-0.723892885615088	0.469131498028523	0.921740612791811	not
circRNA_10655|Chr8:87812040_87839279_-	0.643105742672464	-2.67449408073954	3.69459920643789	-0.723892885615088	0.469131498028523	0.921740612791811	not
circRNA_10737|Chr8:109044546_109052504_+	0.643105742672464	-2.67449408073954	3.69459920643789	-0.723892885615088	0.469131498028523	0.921740612791811	not
circRNA_10839|Chr8:122169973_122174075_+	0.643105742672464	-2.67449408073954	3.69459920643789	-0.723892885615088	0.469131498028523	0.921740612791811	not
circRNA_10851|Chr8:124210152_124234338_+	0.643105742672464	-2.67449408073954	3.69459920643789	-0.723892885615088	0.469131498028523	0.921740612791811	not
circRNA_11580|ChrX:75174388_75180977_-	0.643105742672464	-2.67449408073954	3.69459920643789	-0.723892885615088	0.469131498028523	0.921740612791811	not
circRNA_08782|Chr5:172936581_172965700_+	2.7509035833015	-1.32079180640447	1.825664229557	-0.723458226885986	0.46939840940517	0.921740612791811	not
circRNA_03257|Chr14:87328008_87331877_+	2.50737762983402	-1.37871479543734	1.90885690158173	-0.72227247327702	0.470126973257309	0.921740612791811	not
circRNA_08302|Chr5:99465650_99474162_-	5.16950471135639	-0.945395021084622	1.30949248525241	-0.721955285526054	0.470321969110145	0.921740612791811	not
circRNA_07168|Chr3:157028112_157040380_-	14.4723760338943	0.592423135623112	0.820731539756314	0.721823284382382	0.470403131922299	0.921740612791811	not
circRNA_01894|Chr11:10020678_10022991_+	7.98395182490774	0.708984943717879	0.982293171122995	0.721765115100353	0.470438900601546	0.921740612791811	not
circRNA_03860|Chr16:20606480_20606895_-	2.20816021369198	1.44672874903774	2.00818503143041	0.72041606046991	0.471268864451391	0.921740612791811	not
circRNA_01207|Chr10:15358869_15376292_-	6.1951634028186	-0.917258563198536	1.27374390751982	-0.720127929785027	0.47144623249504	0.921740612791811	not
circRNA_00726|Chr1:198994747_198995342_+	11.297257765905	0.648175172720874	0.900411195672698	0.719865741159095	0.471607663060577	0.921740612791811	not
circRNA_02812|Chr13:103344764_103362959_+	1.65524167196513	1.733394713787	2.41102668241532	0.71894464147967	0.472175029274749	0.921740612791811	not
circRNA_08539|Chr5:144367260_144380803_-	4.22962808959293	-0.926833172497511	1.29267962706869	-0.716985982520058	0.473382745923945	0.921740612791811	not
circRNA_00958|Chr1:247944245_247945662_-	6.55771679850756	-0.870199195663662	1.21485808385158	-0.716296995699107	0.473807981481655	0.921740612791811	not
circRNA_02278|Chr12:14689166_14703546_-	4.36248276420129	-0.93200816070188	1.30147341192626	-0.716117711019889	0.47391866855815	0.921740612791811	not
circRNA_06291|Chr20:26782635_26798155_+	2.37319467517829	1.40297947697467	1.95944671454903	0.71600797641367	0.473986423705256	0.921740612791811	not
circRNA_07316|Chr4:11460075_11497530_-	3.46868191112071	-1.09243050379851	1.52648224592638	-0.715652282700179	0.474206081808808	0.921740612791811	not
circRNA_07083|Chr3:141105392_141107311_+	2.29264488237553	-1.53866201986566	2.15682001651777	-0.713393796460521	0.475602110755654	0.921740612791811	not
circRNA_06924|Chr3:111241747_111244182_-	2.16715816704864	-1.41985455314927	1.99218136481136	-0.712713499999895	0.476023060965344	0.921740612791811	not
circRNA_08683|Chr5:156506448_156517254_+	2.61816005504823	1.22957203479028	1.72540840595657	0.712626663081893	0.476076808144161	0.921740612791811	not
circRNA_09031|Chr6:38607521_38619590_+	8.10443291182586	-0.729668613618459	1.02440793772335	-0.71228324844893	0.476289395113581	0.921740612791811	not
circRNA_10661|Chr8:90470886_90483077_-	2.86833776533465	-1.16258995826822	1.63270295407035	-0.712064589195399	0.476424780767187	0.921740612791811	not
circRNA_01777|Chr10:95293891_95299099_-	1.61895933835075	-1.76184667162294	2.47608125798454	-0.711546386428784	0.476745716765998	0.921740612791811	not
circRNA_09326|Chr6:108857237_108862500_+	1.74791634038416	1.69571267903276	2.38506319508047	0.710971802562888	0.477101709370981	0.921740612791811	not
circRNA_05832|Chr2:185599195_185617434_+	4.47994068905679	0.916919237461781	1.29024486801773	0.710655209867635	0.477297921585311	0.921740612791811	not
circRNA_10800|Chr8:117318623_117325025_+	9.33016274806464	-0.675064153404656	0.952006656165035	-0.709096043639038	0.47826487796245	0.921740612791811	not
circRNA_04310|Chr17:53483964_53502778_+	1.7367579649092	1.6852306064768	2.37715918573576	0.708926274937369	0.478370228913418	0.921740612791811	not
circRNA_04867|Chr18:72571330_72611211_+	1.7367579649092	1.6852306064768	2.37715918573576	0.708926274937369	0.478370228913418	0.921740612791811	not
circRNA_00545|Chr1:165646261_165654319_+	12.7803293750168	-0.581690761778803	0.821545836849541	-0.708044196303722	0.478917811981382	0.921740612791811	not
circRNA_03103|Chr14:42803980_42809348_-	4.23338993462642	0.920118830476117	1.29967588349374	0.707960224669775	0.478969958328478	0.921740612791811	not
circRNA_05861|Chr2:187525295_187532740_+	1.52574603843106	-1.77454536221689	2.51027202798181	-0.706913570496017	0.479620190181852	0.921740612791811	not
circRNA_05226|Chr2:5636554_5640909_+	20.6967277088095	-0.489095530841788	0.692095843205455	-0.70668757173361	0.479760654661906	0.921740612791811	not
circRNA_05877|Chr2:188269009_188301124_+	1.95449492982188	-1.45958178664246	2.06586890832168	-0.706521977635177	0.47986359021526	0.921740612791811	not
circRNA_02903|Chr13:109442255_109471561_-	2.79863585071781	1.42264632679064	2.01649132309256	0.705505801338544	0.480495522948096	0.921740612791811	not
circRNA_07506|Chr4:65585304_65613754_+	5.17298073464085	-0.848380912917552	1.20449297513941	-0.70434691644371	0.481216755450676	0.921740612791811	not
circRNA_03335|Chr14:110683107_110691731_+	1.50067859914582	1.77704161617015	2.52767311711952	0.703034583124907	0.482034197707701	0.921740612791811	not
circRNA_05415|Chr2:50143844_50155731_+	1.50067859914582	1.77704161617015	2.52767311711952	0.703034583124907	0.482034197707701	0.921740612791811	not
circRNA_08666|Chr5:156396700_156416316_+	1.50067859914582	1.77704161617015	2.52767311711952	0.703034583124907	0.482034197707701	0.921740612791811	not
circRNA_04798|Chr18:59207484_59283798_+	2.28063688404592	1.37053006019256	1.94951342130752	0.703011348992593	0.482048676868362	0.921740612791811	not
circRNA_04133|Chr17:5532157_5571375_+	4.68155807004756	0.963023840205887	1.36989300031722	0.702992014692306	0.48206072589284	0.921740612791811	not
circRNA_05346|Chr2:28986099_29006321_-	2.6918749366681	1.30036139331164	1.8506008409544	0.70266983810567	0.482261528584125	0.921740612791811	not
circRNA_10434|Chr8:64712695_64734479_+	6.45704102129492	-0.773960017073873	1.10150352824234	-0.702639616877918	0.48228036687218	0.921740612791811	not
circRNA_08505|Chr5:139379737_139401879_+	1.51452768864814	-1.76203066458909	2.50826637173762	-0.702489450260595	0.482373978597369	0.921740612791811	not
circRNA_05355|Chr2:30216416_30228352_-	2.04632659580003	-1.57016778531321	2.23966660941936	-0.701072105423885	0.48325801747578	0.921740612791811	not
circRNA_00007|Chr1:1901431_1906299_+	0.705116502837978	-2.77732976795817	3.96186403789043	-0.701015921141255	0.483293079350235	0.921740612791811	not
circRNA_00107|Chr1:37811063_37811741_-	0.705116502837978	-2.77732976795817	3.96186403789043	-0.701015921141255	0.483293079350235	0.921740612791811	not
circRNA_00118|Chr1:41834768_41838187_-	0.705116502837978	-2.77732976795817	3.96186403789043	-0.701015921141255	0.483293079350235	0.921740612791811	not
circRNA_00313|Chr1:100913425_100914082_-	0.705116502837978	-2.77732976795817	3.96186403789043	-0.701015921141255	0.483293079350235	0.921740612791811	not
circRNA_00770|Chr1:205803204_205805453_-	0.705116502837978	-2.77732976795817	3.96186403789043	-0.701015921141255	0.483293079350235	0.921740612791811	not
circRNA_00797|Chr1:215905137_215910920_-	0.705116502837978	-2.77732976795817	3.96186403789043	-0.701015921141255	0.483293079350235	0.921740612791811	not
circRNA_00865|Chr1:222683391_222686592_-	0.705116502837978	-2.77732976795817	3.96186403789043	-0.701015921141255	0.483293079350235	0.921740612791811	not
circRNA_01054|Chr1:265518157_265528610_-	0.705116502837978	-2.77732976795817	3.96186403789043	-0.701015921141255	0.483293079350235	0.921740612791811	not
circRNA_01155|Chr10:3291427_3299078_-	0.705116502837978	-2.77732976795817	3.96186403789043	-0.701015921141255	0.483293079350235	0.921740612791811	not
circRNA_01418|Chr10:61496691_61498597_-	0.705116502837978	-2.77732976795817	3.96186403789043	-0.701015921141255	0.483293079350235	0.921740612791811	not
circRNA_01608|Chr10:75351099_75359108_+	0.705116502837978	-2.77732976795817	3.96186403789043	-0.701015921141255	0.483293079350235	0.921740612791811	not
circRNA_02181|Chr11:88722938_88742560_+	0.705116502837978	-2.77732976795817	3.96186403789043	-0.701015921141255	0.483293079350235	0.921740612791811	not
circRNA_02240|Chr12:9229552_9273272_-	0.705116502837978	-2.77732976795817	3.96186403789043	-0.701015921141255	0.483293079350235	0.921740612791811	not
circRNA_02258|Chr12:10539625_10545048_-	0.705116502837978	-2.77732976795817	3.96186403789043	-0.701015921141255	0.483293079350235	0.921740612791811	not
circRNA_02280|Chr12:16023637_16025193_-	0.705116502837978	-2.77732976795817	3.96186403789043	-0.701015921141255	0.483293079350235	0.921740612791811	not
circRNA_02281|Chr12:16032935_16040005_+	0.705116502837978	-2.77732976795817	3.96186403789043	-0.701015921141255	0.483293079350235	0.921740612791811	not
circRNA_02305|Chr12:24494972_24502367_-	0.705116502837978	-2.77732976795817	3.96186403789043	-0.701015921141255	0.483293079350235	0.921740612791811	not
circRNA_02385|Chr12:39618070_39625019_-	0.705116502837978	-2.77732976795817	3.96186403789043	-0.701015921141255	0.483293079350235	0.921740612791811	not
circRNA_02446|Chr12:51981500_51986343_+	0.705116502837978	-2.77732976795817	3.96186403789043	-0.701015921141255	0.483293079350235	0.921740612791811	not
circRNA_02627|Chr13:70918410_70919503_-	0.705116502837978	-2.77732976795817	3.96186403789043	-0.701015921141255	0.483293079350235	0.921740612791811	not
circRNA_02703|Chr13:83616629_83660292_-	0.705116502837978	-2.77732976795817	3.96186403789043	-0.701015921141255	0.483293079350235	0.921740612791811	not
circRNA_02828|Chr13:106839007_106862333_+	0.705116502837978	-2.77732976795817	3.96186403789043	-0.701015921141255	0.483293079350235	0.921740612791811	not
circRNA_02899|Chr13:108768806_108780643_-	0.705116502837978	-2.77732976795817	3.96186403789043	-0.701015921141255	0.483293079350235	0.921740612791811	not
circRNA_02936|Chr14:2679717_2680685_-	0.705116502837978	-2.77732976795817	3.96186403789043	-0.701015921141255	0.483293079350235	0.921740612791811	not
circRNA_03013|Chr14:15086543_15098055_+	0.705116502837978	-2.77732976795817	3.96186403789043	-0.701015921141255	0.483293079350235	0.921740612791811	not
circRNA_03217|Chr14:82239645_82250670_+	0.705116502837978	-2.77732976795817	3.96186403789043	-0.701015921141255	0.483293079350235	0.921740612791811	not
circRNA_03236|Chr14:84403045_84407189_+	0.705116502837978	-2.77732976795817	3.96186403789043	-0.701015921141255	0.483293079350235	0.921740612791811	not
circRNA_03342|Chr14:113540633_113546526_+	0.705116502837978	-2.77732976795817	3.96186403789043	-0.701015921141255	0.483293079350235	0.921740612791811	not
circRNA_03664|Chr15:70349804_70373820_-	0.705116502837978	-2.77732976795817	3.96186403789043	-0.701015921141255	0.483293079350235	0.921740612791811	not
circRNA_03670|Chr15:70790038_70819895_+	0.705116502837978	-2.77732976795817	3.96186403789043	-0.701015921141255	0.483293079350235	0.921740612791811	not
circRNA_03718|Chr15:109127707_109141568_+	0.705116502837978	-2.77732976795817	3.96186403789043	-0.701015921141255	0.483293079350235	0.921740612791811	not
circRNA_03864|Chr16:21122396_21126251_-	0.705116502837978	-2.77732976795817	3.96186403789043	-0.701015921141255	0.483293079350235	0.921740612791811	not
circRNA_03879|Chr16:25085174_25086279_-	0.705116502837978	-2.77732976795817	3.96186403789043	-0.701015921141255	0.483293079350235	0.921740612791811	not
circRNA_04184|Chr17:6862839_6864981_+	0.705116502837978	-2.77732976795817	3.96186403789043	-0.701015921141255	0.483293079350235	0.921740612791811	not
circRNA_04341|Chr17:58029539_58031197_+	0.705116502837978	-2.77732976795817	3.96186403789043	-0.701015921141255	0.483293079350235	0.921740612791811	not
circRNA_04368|Chr17:70266399_70271973_+	0.705116502837978	-2.77732976795817	3.96186403789043	-0.701015921141255	0.483293079350235	0.921740612791811	not
circRNA_04371|Chr17:70412511_70424829_+	0.705116502837978	-2.77732976795817	3.96186403789043	-0.701015921141255	0.483293079350235	0.921740612791811	not
circRNA_05188|Chr2:2758476_2779098_-	0.705116502837978	-2.77732976795817	3.96186403789043	-0.701015921141255	0.483293079350235	0.921740612791811	not
circRNA_05392|Chr2:38150931_38152805_-	0.705116502837978	-2.77732976795817	3.96186403789043	-0.701015921141255	0.483293079350235	0.921740612791811	not
[truncated: 6,790 more rows]

## Sheet: 03.DEcircRNA1_DESeq_result_chan
	baseMean	log2FoldChange	lfcSE	stat	pvalue	padj	direction
circRNA_10669|Chr8:93334030_93350656_-	18.6367169421915	7.87809789929581	1.4033409154708	5.61381615290026	1.97912490698903e-08	0.000173925496826196	up
circRNA_04581|Chr18:15480332_15490831_+	5.89838842040356	6.21735147021687	1.66254307301885	3.73966339345866	0.000184266840288803	0.809668496229001	up
circRNA_00687|Chr1:194917622_194924798_-	280.330528351305	1.01703542667746	0.442547141909861	2.29814031176052	0.0215538045468764	0.921740612791811	up
circRNA_10257|Chr8:33258321_33261725_-	38.8188725802417	8.93612543428489	3.90802460746423	2.28660930568787	0.0222186375958552	0.921740612791811	up
circRNA_04377|Chr17:75295083_75392493_+	17.1966159235363	2.16178426409525	0.948929265788228	2.27813003775319	0.0227188310812818	0.921740612791811	up
circRNA_11696|ChrX:144328480_144330480_+	37.8353379790765	8.89892594684315	3.90805765273834	2.27707130692091	0.0227819678037813	0.921740612791811	up
circRNA_11660|ChrX:123718252_123720910_-	81.142032029246	1.19528191466251	0.529725649870095	2.25641691119852	0.0240445335248993	0.921740612791811	up
circRNA_11121|Chr9:66751637_66770533_+	2.22525576548454	4.81011240349839	2.16355987527634	2.22323979034045	0.0261996350670675	0.921740612791811	up
circRNA_07435|Chr4:55009241_55011408_-	2.20771126684823	4.79990275105305	2.17543476161616	2.2064107992313	0.0273552495821336	0.921740612791811	up
circRNA_05776|Chr2:170842070_170843772_+	11.4004815080327	2.30862791941685	1.06221241381699	2.17341455379998	0.0297491304356711	0.921740612791811	up
circRNA_02765|Chr13:95193009_95196402_-	18.395093300209	1.75094780890698	0.808502599459777	2.16566750691578	0.030336603724105	0.921740612791811	up
circRNA_07628|Chr4:96736381_96787475_+	2.01316481397974	4.66747306389867	2.22923811486515	2.09375258424604	0.0362820259999092	0.921740612791811	up
circRNA_03471|Chr15:28530007_28542674_+	4.52643781653642	3.3080992539875	1.5999581949119	2.06761605678682	0.0386761409877111	0.921740612791811	up
circRNA_06610|Chr3:22198808_22275991_-	1.9836550044446	4.64832677709121	2.25089332623617	2.06510309614001	0.0389132465460196	0.921740612791811	up
circRNA_01503|Chr10:67579952_67594751_+	5.02614532345608	3.01918049445582	1.51592432897825	1.99164327449694	0.0464102117255773	0.921740612791811	up
circRNA_09525|Chr6:133785728_133791177_+	1.86009348154524	4.55094587701479	2.29225270795769	1.98535958152254	0.0471044794684573	0.921740612791811	up
circRNA_02427|Chr12:47286246_47292049_-	1.84254898290893	4.53874324141457	2.29763150321431	1.97540085738945	0.0482226755877	0.921740612791811	up
circRNA_10514|Chr8:70524346_70532815_+	1.84812817064641	4.54250770478472	2.30475040857648	1.97093259551275	0.0487315861859774	0.921740612791811	up
circRNA_09379|Chr6:111072969_111077776_+	1.83058367201009	4.53022687747697	2.30134248323094	1.96851486055948	0.049008827965989	0.921740612791811	up
circRNA_00951|Chr1:247711959_247745292_+	2.11918183824279	4.7456170991978	2.41493515826467	1.96511160266842	0.049401322002161	0.921740612791811	up
circRNA_00698|Chr1:194924652_194934956_-	4.07572826075923	-5.32362988204746	1.81090866529618	-2.9397561478766	0.00328470644383201	0.921740612791811	down
circRNA_09623|Chr7:10698747_10699816_-	4.16164091548644	-5.36329559162064	1.82961284649019	-2.9313827796461	0.00337456693434976	0.921740612791811	down
circRNA_03083|Chr14:37579854_37583161_+	3.22539415643967	-4.99556906142687	1.94391536070838	-2.56984905948088	0.0101742834426047	0.921740612791811	down
circRNA_09683|Chr7:30416990_30426040_+	3.19557325062703	-4.96776171092688	1.94841591784709	-2.54964130883103	0.0107833800668508	0.921740612791811	down
circRNA_04385|Chr17:75588946_75604406_+	3.08401069849418	-4.92083486647678	1.96517880951864	-2.50401380405792	0.0122793243233709	0.921740612791811	down
circRNA_05333|Chr2:27713879_27755789_+	5.33350452302892	-3.75263485456985	1.59418063366503	-2.3539583754336	0.0185746909239025	0.921740612791811	down
circRNA_00494|Chr1:154405931_154447475_+	2.74007727173727	-4.75842580686206	2.02605810460159	-2.34861270565474	0.0188434954153614	0.921740612791811	down
circRNA_01230|Chr10:18218676_18238682_-	2.64565208063828	-4.70570591556974	2.03568854556117	-2.31160406430078	0.0207995124619645	0.921740612791811	down
circRNA_11672|ChrX:128550177_128565869_+	2.61594346311594	-4.69101281666755	2.05365177009058	-2.2842299191068	0.0223580220866948	0.921740612791811	down
circRNA_00492|Chr1:154405931_154411147_+	2.6878196663588	-4.71445272161721	2.0897747830014	-2.25596210652239	0.0240730043868391	0.921740612791811	down
circRNA_10437|Chr8:64724416_64763815_+	2.56639167114861	-4.6594833133937	2.08826414039362	-2.23127104625539	0.0256631803575099	0.921740612791811	down
circRNA_09149|Chr6:73742698_73744458_+	2.54987398283373	-4.64336790763893	2.10219655306959	-2.20881720163548	0.0271873580838249	0.921740612791811	down
circRNA_05380|Chr2:35086861_35104742_-	2.42844598762353	-4.58610371898065	2.11359565363892	-2.16981129341598	0.0300211444775145	0.921740612791811	down
circRNA_00095|Chr1:29457380_29471715_+	2.41846825625589	-4.56649483632841	2.11490818930516	-2.15919294247411	0.0308352013684456	0.921740612791811	down
circRNA_05847|Chr2:185908549_185922150_+	2.35510458938481	-4.53098396079424	2.11281695570528	-2.14452271814609	0.0319910271203258	0.921740612791811	down
circRNA_03501|Chr15:34395391_34397535_-	2.36497003246216	-4.52952352426062	2.1565871819007	-2.10032015504633	0.0357006874509746	0.921740612791811	down
circRNA_08242|Chr5:90813890_90827570_+	2.27189774806874	-4.47572468036396	2.15053785450741	-2.08121176336565	0.0374145273045321	0.921740612791811	down
circRNA_07314|Chr4:11132813_11152065_-	2.24354203725196	-4.46743982571833	2.16016033877209	-2.06810566120189	0.0386300884825162	0.921740612791811	down
circRNA_11100|Chr9:65361368_65366621_-	2.19004381345823	-4.42730875339798	2.16225793473384	-2.04753960305987	0.0406051325523789	0.921740612791811	down
circRNA_04399|Chr17:76245627_76281678_-	2.17882546367531	-4.42035063727044	2.16149814383012	-2.04504021892783	0.040850893157053	0.921740612791811	down
circRNA_05018|Chr19:29642344_29671928_-	6.64745850806318	-2.72324055214561	1.36849092192682	-1.98995879951569	0.0465954742413893	0.921740612791811	down
circRNA_09764|Chr7:52745151_52745558_-	2.10683697214215	-4.36779188593712	2.20181899848413	-1.98371977394335	0.0472870879278423	0.921740612791811	down

## Sheet: 03.DEcircRNA1_DESeq_result_up
	baseMean	log2FoldChange	lfcSE	stat	pvalue	padj	direction
circRNA_10669|Chr8:93334030_93350656_-	18.6367169421915	7.87809789929581	1.4033409154708	5.61381615290026	1.97912490698903e-08	0.000173925496826196	up
circRNA_04581|Chr18:15480332_15490831_+	5.89838842040356	6.21735147021687	1.66254307301885	3.73966339345866	0.000184266840288803	0.809668496229001	up
circRNA_00687|Chr1:194917622_194924798_-	280.330528351305	1.01703542667746	0.442547141909861	2.29814031176052	0.0215538045468764	0.921740612791811	up
circRNA_10257|Chr8:33258321_33261725_-	38.8188725802417	8.93612543428489	3.90802460746423	2.28660930568787	0.0222186375958552	0.921740612791811	up
circRNA_04377|Chr17:75295083_75392493_+	17.1966159235363	2.16178426409525	0.948929265788228	2.27813003775319	0.0227188310812818	0.921740612791811	up
circRNA_11696|ChrX:144328480_144330480_+	37.8353379790765	8.89892594684315	3.90805765273834	2.27707130692091	0.0227819678037813	0.921740612791811	up
circRNA_11660|ChrX:123718252_123720910_-	81.142032029246	1.19528191466251	0.529725649870095	2.25641691119852	0.0240445335248993	0.921740612791811	up
circRNA_11121|Chr9:66751637_66770533_+	2.22525576548454	4.81011240349839	2.16355987527634	2.22323979034045	0.0261996350670675	0.921740612791811	up
circRNA_07435|Chr4:55009241_55011408_-	2.20771126684823	4.79990275105305	2.17543476161616	2.2064107992313	0.0273552495821336	0.921740612791811	up
circRNA_05776|Chr2:170842070_170843772_+	11.4004815080327	2.30862791941685	1.06221241381699	2.17341455379998	0.0297491304356711	0.921740612791811	up
circRNA_02765|Chr13:95193009_95196402_-	18.395093300209	1.75094780890698	0.808502599459777	2.16566750691578	0.030336603724105	0.921740612791811	up
circRNA_07628|Chr4:96736381_96787475_+	2.01316481397974	4.66747306389867	2.22923811486515	2.09375258424604	0.0362820259999092	0.921740612791811	up
circRNA_03471|Chr15:28530007_28542674_+	4.52643781653642	3.3080992539875	1.5999581949119	2.06761605678682	0.0386761409877111	0.921740612791811	up
circRNA_06610|Chr3:22198808_22275991_-	1.9836550044446	4.64832677709121	2.25089332623617	2.06510309614001	0.0389132465460196	0.921740612791811	up
circRNA_01503|Chr10:67579952_67594751_+	5.02614532345608	3.01918049445582	1.51592432897825	1.99164327449694	0.0464102117255773	0.921740612791811	up
circRNA_09525|Chr6:133785728_133791177_+	1.86009348154524	4.55094587701479	2.29225270795769	1.98535958152254	0.0471044794684573	0.921740612791811	up
circRNA_02427|Chr12:47286246_47292049_-	1.84254898290893	4.53874324141457	2.29763150321431	1.97540085738945	0.0482226755877	0.921740612791811	up
circRNA_10514|Chr8:70524346_70532815_+	1.84812817064641	4.54250770478472	2.30475040857648	1.97093259551275	0.0487315861859774	0.921740612791811	up
circRNA_09379|Chr6:111072969_111077776_+	1.83058367201009	4.53022687747697	2.30134248323094	1.96851486055948	0.049008827965989	0.921740612791811	up
circRNA_00951|Chr1:247711959_247745292_+	2.11918183824279	4.7456170991978	2.41493515826467	1.96511160266842	0.049401322002161	0.921740612791811	up

## Sheet: 03.DEcircRNA1_DESeq_result_down
	baseMean	log2FoldChange	lfcSE	stat	pvalue	padj	direction
circRNA_00698|Chr1:194924652_194934956_-	4.07572826075923	-5.32362988204746	1.81090866529618	-2.9397561478766	0.00328470644383201	0.921740612791811	down
circRNA_09623|Chr7:10698747_10699816_-	4.16164091548644	-5.36329559162064	1.82961284649019	-2.9313827796461	0.00337456693434976	0.921740612791811	down
circRNA_03083|Chr14:37579854_37583161_+	3.22539415643967	-4.99556906142687	1.94391536070838	-2.56984905948088	0.0101742834426047	0.921740612791811	down
circRNA_09683|Chr7:30416990_30426040_+	3.19557325062703	-4.96776171092688	1.94841591784709	-2.54964130883103	0.0107833800668508	0.921740612791811	down
circRNA_04385|Chr17:75588946_75604406_+	3.08401069849418	-4.92083486647678	1.96517880951864	-2.50401380405792	0.0122793243233709	0.921740612791811	down
circRNA_05333|Chr2:27713879_27755789_+	5.33350452302892	-3.75263485456985	1.59418063366503	-2.3539583754336	0.0185746909239025	0.921740612791811	down
circRNA_00494|Chr1:154405931_154447475_+	2.74007727173727	-4.75842580686206	2.02605810460159	-2.34861270565474	0.0188434954153614	0.921740612791811	down
circRNA_01230|Chr10:18218676_18238682_-	2.64565208063828	-4.70570591556974	2.03568854556117	-2.31160406430078	0.0207995124619645	0.921740612791811	down
circRNA_11672|ChrX:128550177_128565869_+	2.61594346311594	-4.69101281666755	2.05365177009058	-2.2842299191068	0.0223580220866948	0.921740612791811	down
circRNA_00492|Chr1:154405931_154411147_+	2.6878196663588	-4.71445272161721	2.0897747830014	-2.25596210652239	0.0240730043868391	0.921740612791811	down
circRNA_10437|Chr8:64724416_64763815_+	2.56639167114861	-4.6594833133937	2.08826414039362	-2.23127104625539	0.0256631803575099	0.921740612791811	down
circRNA_09149|Chr6:73742698_73744458_+	2.54987398283373	-4.64336790763893	2.10219655306959	-2.20881720163548	0.0271873580838249	0.921740612791811	down
circRNA_05380|Chr2:35086861_35104742_-	2.42844598762353	-4.58610371898065	2.11359565363892	-2.16981129341598	0.0300211444775145	0.921740612791811	down
circRNA_00095|Chr1:29457380_29471715_+	2.41846825625589	-4.56649483632841	2.11490818930516	-2.15919294247411	0.0308352013684456	0.921740612791811	down
circRNA_05847|Chr2:185908549_185922150_+	2.35510458938481	-4.53098396079424	2.11281695570528	-2.14452271814609	0.0319910271203258	0.921740612791811	down
circRNA_03501|Chr15:34395391_34397535_-	2.36497003246216	-4.52952352426062	2.1565871819007	-2.10032015504633	0.0357006874509746	0.921740612791811	down
circRNA_08242|Chr5:90813890_90827570_+	2.27189774806874	-4.47572468036396	2.15053785450741	-2.08121176336565	0.0374145273045321	0.921740612791811	down
circRNA_07314|Chr4:11132813_11152065_-	2.24354203725196	-4.46743982571833	2.16016033877209	-2.06810566120189	0.0386300884825162	0.921740612791811	down
circRNA_11100|Chr9:65361368_65366621_-	2.19004381345823	-4.42730875339798	2.16225793473384	-2.04753960305987	0.0406051325523789	0.921740612791811	down
circRNA_04399|Chr17:76245627_76281678_-	2.17882546367531	-4.42035063727044	2.16149814383012	-2.04504021892783	0.040850893157053	0.921740612791811	down
circRNA_05018|Chr19:29642344_29671928_-	6.64745850806318	-2.72324055214561	1.36849092192682	-1.98995879951569	0.0465954742413893	0.921740612791811	down
circRNA_09764|Chr7:52745151_52745558_-	2.10683697214215	-4.36779188593712	2.20181899848413	-1.98371977394335	0.0472870879278423	0.921740612791811	down

## Sheet: 03.DEcircRNA1_DESeq_result_not
	baseMean	log2FoldChange	lfcSE	stat	pvalue	padj	direction
circRNA_09554|Chr6:136059672_136071884_+	2.03360786219373	-4.32957022873174	2.22598057466258	-1.9450170760758	0.0517729231409258	0.921740612791811	not
circRNA_09028|Chr6:38583992_38598578_+	3.93448986713587	-3.28229046902759	1.69933457417441	-1.93151514652271	0.0534193780458845	0.921740612791811	not
circRNA_03547|Chr15:40089240_40164186_-	2.08334280852499	4.71272666148963	2.44151086995293	1.93025012482557	0.0535758535548974	0.921740612791811	not
circRNA_02734|Chr13:92642895_92730574_+	2.07857055621139	4.71006567938256	2.44297968041505	1.92800035020444	0.0538550826158831	0.921740612791811	not
circRNA_04153|Chr17:5559657_5571375_+	3.87825710269503	-3.32129501560924	1.72508751218805	-1.92529074156743	0.0541929952679694	0.921740612791811	not
circRNA_05079|Chr19:37135068_37156898_+	1.97148481373791	-4.27094951558415	2.25105029023346	-1.89731412670536	0.0577864916267996	0.921740612791811	not
circRNA_00696|Chr1:194922013_194934956_-	3.30756411721312	3.44990429909922	1.82424798057872	1.891137792574	0.0586059527519282	0.921740612791811	not
circRNA_11629|ChrX:113402426_113453798_-	4.22719358624278	2.7745894942522	1.4682094914502	1.88977765803138	0.0587877028293525	0.921740612791811	not
circRNA_11587|ChrX:79925629_80009757_+	4.94940302450643	-2.90544569453355	1.5433732631696	-1.88252949812457	0.0597641586389975	0.921740612791811	not
circRNA_05734|Chr2:150755405_150756431_+	1.93191075313822	-4.25372059370969	2.27147645118717	-1.87266770539774	0.0611142855502801	0.921740612791811	not
circRNA_07208|Chr3:172518176_172524861_+	12.5564405092847	7.30797724710277	3.91066929770514	1.86872800811647	0.0616606652721738	0.921740612791811	not
circRNA_01515|Chr10:70579708_70584317_+	1.9605313180708	4.63239418745573	2.48040435584243	1.86759637659256	0.061818351867398	0.921740612791811	not
circRNA_00632|Chr1:185263914_185297636_+	1.90812114686683	-4.22743672182848	2.26534100930391	-1.86613702063668	0.0620221976466651	0.921740612791811	not
circRNA_05137|Chr19:43413899_43415573_+	1.90812114686683	-4.22743672182848	2.26534100930391	-1.86613702063668	0.0620221976466651	0.921740612791811	not
circRNA_06413|Chr20:45512674_45553536_+	1.90812114686683	-4.22743672182848	2.26534100930391	-1.86613702063668	0.0620221976466651	0.921740612791811	not
circRNA_00091|Chr1:28362167_28375861_+	1.91674597152891	-4.24225581823115	2.28813441926323	-1.85402386438343	0.0637357458878265	0.921740612791811	not
circRNA_09931|Chr7:80735996_80745256_+	1.91674597152891	-4.24225581823115	2.28813441926323	-1.85402386438343	0.0637357458878265	0.921740612791811	not
circRNA_10034|Chr7:122834692_122835329_+	8.47269166949418	-2.08230853566876	1.12497241066721	-1.8509863139077	0.0641715220554967	0.921740612791811	not
circRNA_02884|Chr13:107310007_107333625_+	3.65598883793998	3.60979926301807	1.95536867531321	1.84609649760286	0.0648781953142061	0.921740612791811	not
circRNA_09858|Chr7:73834044_73848871_-	16.3546096224989	-1.4495740775017	0.785341381415679	-1.84578848358742	0.0649229234215746	0.921740612791811	not
circRNA_11050|Chr9:51469347_51510006_+	1.90084922891032	-4.22318306171216	2.28870668732378	-1.84522686332095	0.0650045443195371	0.921740612791811	not
circRNA_05025|Chr19:29797919_29835118_-	1.85597582977867	-4.19084836849067	2.28354980152681	-1.83523405782025	0.0664710168628103	0.921740612791811	not
circRNA_06626|Chr3:29584278_29597359_-	1.85597582977867	-4.19084836849067	2.28354980152681	-1.83523405782025	0.0664710168628103	0.921740612791811	not
circRNA_02552|Chr13:50211625_50220923_+	3.49641143372821	3.61911973012614	1.98969598548737	1.8189310108296	0.0689219559949171	0.921740612791811	not
circRNA_06025|Chr2:219382723_219402404_-	1.87844491560543	4.56467623260814	2.52701427750125	1.8063515799055	0.0708634397411404	0.921740612791811	not
circRNA_01393|Chr10:57508985_57541484_+	3.07879250547459	3.33038504785599	1.85117307547092	1.79906735463337	0.0720080268837608	0.921740612791811	not
circRNA_00692|Chr1:194917622_194969252_-	6.97481956447613	2.41921227271928	1.34779991159868	1.79493428653647	0.072664170406835	0.921740612791811	not
circRNA_08761|Chr5:167526171_167558250_+	3.74992277888895	3.00378367083461	1.6758657374016	1.79237727927532	0.0730725518031347	0.921740612791811	not
circRNA_09463|Chr6:125824540_125832694_-	1.82491430555076	-4.15890591540461	2.32124647030374	-1.79166924693715	0.0731859635273204	0.921740612791811	not
circRNA_07285|Chr4:8223840_8241173_-	1.79520568802842	-4.13736333955854	2.31445367968923	-1.7876198499311	0.0738373607369293	0.921740612791811	not
circRNA_02989|Chr14:9421418_9422999_-	1.80642403781133	-4.14590904356941	2.32393181122513	-1.78400632219229	0.0744226378521729	0.921740612791811	not
circRNA_04682|Chr18:31948631_31952267_-	1.74306037094025	-4.09836876441157	2.3266789729148	-1.76146722952383	0.0781593548332056	0.921740612791811	not
circRNA_03456|Chr15:25537445_25581597_+	1.78991548699999	4.50061081691463	2.56036478876248	1.75780062148485	0.0787814395719355	0.921740612791811	not
circRNA_10841|Chr8:122172478_122174075_+	1.73184202115734	-4.08966487349168	2.33526235261034	-1.75126570636498	0.0799001519845456	0.921740612791811	not
circRNA_00711|Chr1:195833189_195866944_-	7.83121774436878	1.9957689805392	1.1494110749375	1.7363404825795	0.0825036492068751	0.921740612791811	not
circRNA_00369|Chr1:119464809_119545970_-	14.1654802872069	1.79036963664073	1.03142315755361	1.73582454837182	0.0825948621376897	0.921740612791811	not
circRNA_09584|Chr6:145546308_145592149_+	2.00513986308665	-4.2960749760872	2.47565367279296	-1.73532955085777	0.0826824504493727	0.921740612791811	not
circRNA_10675|Chr8:94069184_94084373_-	1.71335175341791	-4.07612541089644	2.34945707396048	-1.73492227462803	0.0827545731862891	0.921740612791811	not
circRNA_05450|Chr2:56958080_56962961_-	1.702133403635	-4.06727533594387	2.34558323012305	-1.73401450168558	0.0829155101414597	0.921740612791811	not
circRNA_07623|Chr4:95892497_95912787_+	1.702133403635	-4.06727533594387	2.34558323012305	-1.73401450168558	0.0829155101414597	0.921740612791811	not
circRNA_04659|Chr18:28594893_28597803_+	1.72062367137443	-4.08092252258264	2.35511763026109	-1.73278925440774	0.0831331334660419	0.921740612791811	not
circRNA_09853|Chr7:73289126_73293148_+	1.74205424340466	4.46452915334098	2.57964158242267	1.73067808480127	0.0835091960800363	0.921740612791811	not
circRNA_09199|Chr6:80072205_80097296_-	1.94053557780031	-4.2657106746971	2.4793881730531	-1.72046907420888	0.0853472104973945	0.921740612791811	not
circRNA_09582|Chr6:145431315_145451840_+	1.7309527709084	4.44379514806259	2.58584593662002	1.71850731133314	0.0857041220191884	0.921740612791811	not
circRNA_07526|Chr4:66193731_66212096_+	4.80553449015211	2.33877612015205	1.36619983730382	1.71188434977975	0.0869179833515335	0.921740612791811	not
circRNA_08960|Chr6:27575763_27582987_-	3.47045010480236	-3.00350723846822	1.75756109333764	-1.7089063076405	0.0874683059406534	0.921740612791811	not
circRNA_00676|Chr1:193104517_193114307_+	1.48935200986846	4.23015459272786	2.4765589100563	1.70807751656983	0.0876219601206775	0.921740612791811	not
circRNA_01794|Chr10:96264760_96266403_-	6.38095633969337	-2.35034998215164	1.37941199459697	-1.70387816791339	0.0884038505090256	0.921740612791811	not
circRNA_08372|Chr5:117586102_117592209_+	1.71260133684822	4.42935631078159	2.60061563502584	1.7031952938857	0.0885315270944886	0.921740612791811	not
circRNA_00939|Chr1:245895407_245937626_-	1.70078049692943	-4.05538609789138	2.38130179639414	-1.70301223642975	0.0885657784966564	0.921740612791811	not
circRNA_07004|Chr3:119718050_119723902_+	2.91933504987873	3.24577596637632	1.90680139326181	1.70220977278815	0.0887160514199355	0.921740612791811	not
circRNA_11648|ChrX:119152559_119152714_+	7.99213957195834	6.65559063171568	3.91290312170771	1.70093417207093	0.0889553489526834	0.921740612791811	not
circRNA_01582|Chr10:73759988_73764510_-	1.92661141460626	-4.24101409347259	2.50128205434923	-1.69553612960134	0.0899737624312389	0.921740612791811	not
circRNA_02351|Chr12:37373844_37377849_-	1.69586377363578	4.41672607566848	2.60782503449775	1.69364356014747	0.090333035321481	0.921740612791811	not
circRNA_06932|Chr3:111713473_111723079_+	1.69586377363578	4.41672607566848	2.60782503449775	1.69364356014747	0.090333035321481	0.921740612791811	not
circRNA_03912|Chr16:39873537_39921459_+	1.90688052845157	-4.24178446072998	2.50699625637263	-1.69197877737057	0.0906500201666939	0.921740612791811	not
circRNA_09616|Chr7:9897983_9906503_+	1.90688052845157	-4.24178446072998	2.50699625637263	-1.69197877737057	0.0906500201666939	0.921740612791811	not
circRNA_03851|Chr16:18966065_18966670_-	1.65985352962418	-4.02307003391667	2.37978005636369	-1.6905217871537	0.090928173673732	0.921740612791811	not
circRNA_05981|Chr2:206956638_206958869_-	1.65985352962418	-4.02307003391667	2.37978005636369	-1.6905217871537	0.090928173673732	0.921740612791811	not
circRNA_08534|Chr5:144038462_144038971_+	1.65985352962418	-4.02307003391667	2.37978005636369	-1.6905217871537	0.090928173673732	0.921740612791811	not
circRNA_05070|Chr19:34292209_34346224_+	1.64863517984126	-4.01393650247081	2.39251106541487	-1.6777086469921	0.0934039905576262	0.921740612791811	not
circRNA_03535|Chr15:38217599_38244652_-	1.91071467198766	-4.22344641816598	2.5178154513858	-1.67742493431813	0.0934594169290818	0.921740612791811	not
circRNA_11304|Chr9:100749822_100757834_+	1.67831927499947	4.4030119649273	2.6323651056974	1.67264486047075	0.0943972300402834	0.921740612791811	not
circRNA_03989|Chr16:63915078_63933482_+	1.90676824016127	-4.2199896244503	2.52499288921607	-1.67128772618464	0.094664859592152	0.921740612791811	not
circRNA_02922|Chr13:113735261_113748416_+	21.5784298145143	1.18946423583386	0.711752864184963	1.67117590344498	0.0946869383440795	0.921740612791811	not
circRNA_04959|Chr19:15504040_15516663_-	1.63014491210184	-3.99962867896314	2.39955484273476	-1.66682111520518	0.0955499803029459	0.921740612791811	not
circRNA_01860|Chr10:109538558_109540047_+	1.87446609751809	-4.20397068811824	2.52267907789291	-1.66647066801285	0.0956197056857537	0.921740612791811	not
circRNA_06514|Chr3:8887351_8892631_+	1.87446609751809	-4.20397068811824	2.52267907789291	-1.66647066801285	0.0956197056857537	0.921740612791811	not
circRNA_09689|Chr7:30727478_30735182_+	129.693309324619	0.799165704819571	0.480409030213864	1.66351099700146	0.0962101914068774	0.921740612791811	not
circRNA_11534|ChrX:54275711_54283885_-	1.88235896117089	-4.21108736732269	2.53896320419617	-1.65858542587895	0.0971993605645121	0.921740612791811	not
circRNA_09391|Chr6:112957429_112984111_+	1.85005681852772	-4.19506085639771	2.5326799112865	-1.65637230259657	0.0976464465592133	0.921740612791811	not
circRNA_10727|Chr8:104504801_104514522_-	4.79049372768567	-2.53992269213295	1.5344817040099	-1.65523165606709	0.0978775162036497	0.921740612791811	not
circRNA_11042|Chr9:50929639_50942793_+	4.21063147231972	-2.6381523216081	1.59628899730653	-1.65267838471576	0.0983963357941397	0.921740612791811	not
circRNA_11206|Chr9:81734340_81749099_-	1.81640176917898	-4.17021745276436	2.53172785036715	-1.64718235894099	0.099520568702325	0.921740612791811	not
circRNA_00483|Chr1:144710109_144726484_+	3.18424666134967	-2.99744754131705	1.82237565660092	-1.64480222859641	0.100010602452696	0.921740612791811	not
circRNA_10006|Chr7:114555889_114611317_-	1.60733434503034	4.34570759090176	2.64797401341025	1.64114434994211	0.100767454384656	0.921740612791811	not
circRNA_00956|Chr1:247931326_247945662_-	1.57799959501367	-3.95668947924325	2.41188882795124	-1.64049413612659	0.100902466705362	0.921740612791811	not
circRNA_09547|Chr6:135672583_135696475_+	1.59536903413151	4.33579724761631	2.64666590135604	1.63821102066371	0.101377681450092	0.921740612791811	not
circRNA_11209|Chr9:82440796_82441393_+	1.58921794479658	-3.96626676770575	2.42301572180117	-1.63691334398664	0.101648577342962	0.921740612791811	not
circRNA_10960|Chr9:20596863_20599410_-	1.82232078042993	-4.16596903559795	2.54873508993969	-1.63452414181519	0.10214884131974	0.921740612791811	not
circRNA_05368|Chr2:31816052_31816763_-	1.58340372323267	4.32579746731668	2.65247036381492	1.63085609789626	0.102920687185428	0.921740612791811	not
circRNA_08934|Chr6:23270238_23279721_-	1.55556289544784	-3.93740346853924	2.42104018801585	-1.62632718284867	0.103880072114139	0.921740612791811	not
circRNA_07343|Chr4:22084945_22091386_+	36.7459632423286	-3.03395174388107	1.86828467841333	-1.6239236872925	0.104392096442851	0.921740612791811	not
circRNA_03982|Chr16:60310912_60317529_+	3.12950781914067	-2.97930641908058	1.83472337092202	-1.62384502552195	0.104408887823901	0.921740612791811	not
circRNA_01286|Chr10:37764317_37764822_+	3.16465679072125	-2.93466908014959	1.81508962403628	-1.6168177269526	0.105917631750139	0.921740612791811	not
circRNA_03361|Chr14:115183821_115195697_+	1.7879337700719	-4.13392920127276	2.56862201211806	-1.60939569223109	0.107529846632928	0.921740612791811	not
circRNA_00472|Chr1:143107055_143128651_+	1.53707262770842	-3.92233101708438	2.44453841570251	-1.60452827899503	0.108597656215	0.921740612791811	not
circRNA_05983|Chr2:206956965_206958869_-	1.56591612757507	4.29714931231691	2.69315337866191	1.59558283845383	0.110581961597232	0.921740612791811	not
circRNA_02589|Chr13:56114438_56183125_+	10.3595771582115	1.49025907016819	0.934446264260412	1.59480446031607	0.110755969330307	0.921740612791811	not
circRNA_04255|Chr17:24052253_24058139_-	1.54837162893876	4.28213299727587	2.68708903339876	1.59359550206627	0.11102666258232	0.921740612791811	not
circRNA_06709|Chr3:54516976_54566332_-	1.54837162893876	4.28213299727587	2.68708903339876	1.59359550206627	0.11102666258232	0.921740612791811	not
circRNA_01529|Chr10:71332822_71338855_+	1.78263443153994	-4.12114169534366	2.58816967914916	-1.5922996581501	0.111317389730748	0.921740612791811	not
circRNA_01557|Chr10:72359922_72371397_-	3.20999942406524	2.84413115027901	1.7879403700487	1.59073042810793	0.11167025598339	0.921740612791811	not
circRNA_04060|Chr16:87439652_87518187_+	1.53082713030244	4.26704697388247	2.69179828340777	1.58520309645211	0.112920197224173	0.921740612791811	not
circRNA_10539|Chr8:72052775_72057685_+	1.53082713030244	4.26704697388247	2.69179828340777	1.58520309645211	0.112920197224173	0.921740612791811	not
circRNA_11366|Chr9:115079510_115109175_-	1.50341757835968	-3.89259412410981	2.45909436196053	-1.58293808660779	0.113435576730458	0.921740612791811	not
circRNA_08464|Chr5:129413066_129491380_+	4.28558697235485	-2.30944907342288	1.46039849813039	-1.58138280502168	0.11379053664036	0.921740612791811	not
circRNA_04257|Chr17:25695158_25698516_+	1.71470466012348	-4.08573628652038	2.59161002191711	-1.57652434277052	0.11490501326549	0.921740612791811	not
circRNA_07247|Chr4:3987482_3988554_+	1.73443554627817	-4.08451222688753	2.59297269120867	-1.57522377336863	0.115204801601039	0.921740612791811	not
circRNA_05146|Chr19:46596136_46615244_+	1.51328263166613	4.2518436366409	2.70523962964837	1.57170684254451	0.116018554563106	0.921740612791811	not
circRNA_06363|Chr20:37560453_37630229_-	1.51328263166613	4.2518436366409	2.70523962964837	1.57170684254451	0.116018554563106	0.921740612791811	not
circRNA_00243|Chr1:82196936_82198223_+	1.51247569624226	4.25072438677116	2.7056330551685	1.57106462705692	0.116167637981854	0.921740612791811	not
circRNA_07736|Chr4:129674507_129679017_-	1.51247569624226	4.25072438677116	2.7056330551685	1.57106462705692	0.116167637981854	0.921740612791811	not
circRNA_11181|Chr9:73429545_73433288_+	1.7371413596893	-4.10321052767126	2.61463596332131	-1.56932383139833	0.116572502074223	0.921740612791811	not
circRNA_02024|Chr11:46644895_46683499_-	1.49219922857676	-3.88245325124568	2.48176603245247	-1.56439132475718	0.11772569677635	0.921740612791811	not
circRNA_08600|Chr5:148835226_148847692_+	1.68104961077474	-4.05890192143341	2.59584287977959	-1.5636161776394	0.117907733356626	0.921740612791811	not
circRNA_03897|Chr16:36001374_36055349_+	1.30677086789881	4.0409686704663	2.59630666394487	1.55642964931052	0.119605959387833	0.921740612791811	not
circRNA_04724|Chr18:44477275_44505692_+	1.30677086789881	4.0409686704663	2.59630666394487	1.55642964931052	0.119605959387833	0.921740612791811	not
circRNA_04069|Chr17:698933_739440_+	1.48296588670711	4.22460221502768	2.71722167445905	1.55475066857352	0.120005462129106	0.921740612791811	not
circRNA_04654|Chr18:27956412_27984766_+	1.48296588670711	4.22460221502768	2.71722167445905	1.55475066857352	0.120005462129106	0.921740612791811	not
circRNA_06530|Chr3:11207543_11215339_+	1.48296588670711	4.22460221502768	2.71722167445905	1.55475066857352	0.120005462129106	0.921740612791811	not
circRNA_06964|Chr3:112896028_112899649_-	1.47235605413177	-3.85287544524429	2.47960545544838	-1.55382600759264	0.120225925098608	0.921740612791811	not
circRNA_07145|Chr3:153005835_153065992_-	1.49573813302982	4.2364900354014	2.72942011603706	1.55215754823135	0.120624530923656	0.921740612791811	not
circRNA_05550|Chr2:102154082_102164434_-	8.70972450378887	1.74862081155509	1.12895967001061	1.5488780139849	0.121411047088431	0.921740612791811	not
circRNA_08485|Chr5:136420692_136471341_+	20.2134906298623	-1.4357373885846	0.928977352527025	-1.54550311122125	0.122224616935109	0.921740612791811	not
circRNA_04605|Chr18:17496797_17556889_+	1.45386578639234	-3.83692355087896	2.49277707186564	-1.53921648035993	0.123751455562642	0.921740612791811	not
circRNA_09193|Chr6:78260959_78298091_+	1.45386578639234	-3.83692355087896	2.49277707186564	-1.53921648035993	0.123751455562642	0.921740612791811	not
circRNA_03668|Chr15:70790038_70792497_+	1.27726105836367	4.0114669814018	2.61366933168412	1.5348027896157	0.124832277372781	0.921740612791811	not
circRNA_00523|Chr1:162688794_162693129_+	1.45345607717196	4.19802534156256	2.73789869498112	1.53330192576446	0.125201480354389	0.921740612791811	not
circRNA_05635|Chr2:127509319_127515752_+	1.45345607717196	4.19802534156256	2.73789869498112	1.53330192576446	0.125201480354389	0.921740612791811	not
circRNA_06712|Chr3:55157605_55165724_+	1.64604165472043	-4.02135270345288	2.63890200171401	-1.52387345223163	0.127540326357304	0.921740612791811	not
circRNA_07398|Chr4:31220330_31320090_+	1.43671851395952	4.18321755161889	2.76228808190659	1.51440307005616	0.12992364110322	0.921740612791811	not
circRNA_10386|Chr8:60814789_60817064_-	1.41278789216186	4.16097154790732	2.75678971835067	1.50935398525671	0.131208345526336	0.921740612791811	not
circRNA_06022|Chr2:218919131_218937634_-	1.42394626763682	4.17091648868109	2.76967360043009	1.50592347344951	0.132086819908565	0.921740612791811	not
circRNA_03576|Chr15:48231960_48241781_-	2.76707065286811	3.16453599091857	2.10509371029027	1.50327559074898	0.132767991850835	0.921740612791811	not
circRNA_08637|Chr5:150850432_150865550_+	18.4847549532708	1.14343419117636	0.761569065498029	1.50141890339074	0.133247247606309	0.921740612791811	not
circRNA_11086|Chr9:61355085_61359768_-	2.94017877974999	-2.81956815401484	1.88076963731437	-1.49915656764909	0.13383301943446	0.921740612791811	not
circRNA_00992|Chr1:255727112_255812527_-	1.40082258126302	4.14967343852096	2.7686205430279	1.4988234660654	0.133919435242057	0.921740612791811	not
circRNA_05950|Chr2:199880862_199882743_-	4.20801381460564	-2.19678818005233	1.46751340580655	-1.49694590274967	0.134407334854573	0.921740612791811	not
circRNA_02868|Chr13:107185672_107231299_+	7.98278869297989	1.51915604863452	1.01701610747865	1.49373843488158	0.135243998518884	0.921740612791811	not
circRNA_03377|Chr15:954140_977590_+	19.9215469797946	1.08807587987844	0.728950810614937	1.49266022348004	0.135526150375929	0.921740612791811	not
circRNA_05383|Chr2:37974029_38014366_-	1.57935250171923	-3.96742870386976	2.65915092100302	-1.4919907977142	0.135701557769986	0.921740612791811	not
circRNA_05409|Chr2:45801786_45859187_+	1.37928376973835	-3.76719798072877	2.52950753568063	-1.48930095190055	0.136408137188019	0.921740612791811	not
circRNA_07528|Chr4:66193731_66219277_+	1.37928376973835	-3.76719798072877	2.52950753568063	-1.48930095190055	0.136408137188019	0.921740612791811	not
circRNA_03428|Chr15:15650971_15667775_+	2.98253969497913	-2.75302207810869	1.84970406969362	-1.4883581234509	0.136656474100578	0.921740612791811	not
circRNA_05094|Chr19:39176540_39195019_+	1.59908338787393	-3.96581905627888	2.66563261337608	-1.48775905440926	0.136814447448766	0.921740612791811	not
circRNA_08001|Chr5:14282912_14297862_-	3.72482640879654	-2.52361693899406	1.69852369030774	-1.48577082168152	0.137339750482332	0.921740612791811	not
circRNA_11192|Chr9:73766839_73799430_-	12.679531502409	1.5249782710885	1.02683264447982	1.48512835006433	0.13750982744773	0.921740612791811	not
circRNA_02905|Chr13:109457218_109471561_-	1.40036756259861	-3.77413118663977	2.54525629217116	-1.48280988372309	0.13812492934021	0.921740612791811	not
circRNA_05024|Chr19:29783962_29835118_-	1.57405316318727	-3.95265477562356	2.66895800629333	-1.48097301130378	0.138613765468152	0.921740612791811	not
circRNA_10731|Chr8:106605552_106610356_-	1.5456974523705	-3.93825640796097	2.66994824323413	-1.47503099280701	0.140204211214874	0.921740612791811	not
circRNA_01265|Chr10:35815476_35819778_-	19.4921670459389	-1.12035274028317	0.7604983295285	-1.47318238158101	0.14070186443995	0.921740612791811	not
circRNA_00684|Chr1:194915054_194917768_-	6.0872119940963	1.86125794457232	1.2643366276345	1.47212214207116	0.140987897235565	0.921740612791811	not
circRNA_05099|Chr19:39194877_39199683_+	5.23972210234726	-1.96770610287071	1.33873686738275	-1.46982289859366	0.1416097256856	0.921740612791811	not
circRNA_05676|Chr2:139502624_139520450_-	12.5635540581328	-1.25836556059903	0.856483547446153	-1.46922327270758	0.141772239913241	0.921740612791811	not
circRNA_08422|Chr5:123824724_123825786_+	1.60100512484769	4.3286114027704	2.95246613464192	1.46610027189876	0.142620971677863	0.921740612791811	not
circRNA_04562|Chr18:8205065_8207099_-	1.55815642056868	-3.93084830724419	2.68280044091795	-1.46520339242944	0.142865434324175	0.921740612791811	not
circRNA_09056|Chr6:44055353_44060029_+	1.55815642056868	-3.93084830724419	2.68280044091795	-1.46520339242944	0.142865434324175	0.921740612791811	not
circRNA_07852|Chr4:158334034_158360021_+	11.7139995860375	-1.50268911600542	1.02602275494305	-1.46457679302524	0.143036417403774	0.921740612791811	not
circRNA_00686|Chr1:194917622_194922158_-	2.93642196387907	5.21143336230643	3.56107507332849	1.46344383507629	0.143345971466417	0.921740612791811	not
circRNA_03633|Chr15:60892679_60895084_-	1.55420998874228	-3.92653587374569	2.68729608179111	-1.46114747100312	0.143974975030113	0.921740612791811	not
circRNA_09111|Chr6:60609626_60618957_+	1.36579048696911	4.10005998925469	2.81460319358712	1.45670977656687	0.14519650992571	0.921740612791811	not
circRNA_04896|Chr18:77466020_77520779_-	1.34822224551044	-3.72370017272024	2.55932177084004	-1.45495584617248	0.145681485579704	0.921740612791811	not
circRNA_09398|Chr6:115092099_115117832_-	1.34822224551044	-3.72370017272024	2.55932177084004	-1.45495584617248	0.145681485579704	0.921740612791811	not
circRNA_03146|Chr14:66841542_66886417_-	1.52326075280467	-3.91828137811335	2.69813933317226	-1.45221609942084	0.146441527563793	0.921740612791811	not
circRNA_00828|Chr1:218992131_218994138_+	1.34824598833279	4.08291617068084	2.81368453665193	1.45109237282841	0.146754140078264	0.921740612791811	not
circRNA_05517|Chr2:84361142_84394099_-	1.34824598833279	4.08291617068084	2.81368453665193	1.45109237282841	0.146754140078264	0.921740612791811	not
circRNA_10295|Chr8:48583631_48597919_-	1.34824598833279	4.08291617068084	2.81368453665193	1.45109237282841	0.146754140078264	0.921740612791811	not
circRNA_05020|Chr19:29664470_29671928_-	1.52190784609911	-3.90740721476948	2.70502742832105	-1.44449818654694	0.148598889478324	0.921740612791811	not
circRNA_04202|Chr17:10090031_10107746_+	1.33070148969648	4.06564714205827	2.82510599926107	1.43911313172733	0.150118472033074	0.921740612791811	not
circRNA_08681|Chr5:156463243_156484234_+	1.33070148969648	4.06564714205827	2.82510599926107	1.43911313172733	0.150118472033074	0.921740612791811	not
circRNA_05812|Chr2:183520240_183558410_-	7.72204778205071	-1.66554757069658	1.15775721817803	-1.43859830415712	0.150264367122834	0.921740612791811	not
circRNA_05665|Chr2:128599095_128626488_-	3.61422126969681	2.46981996885397	1.72283884893346	1.4335757348303	0.151693372155938	0.921740612791811	not
circRNA_08486|Chr5:136420692_136510629_+	1.50206467165411	-3.88039772725517	2.71136942317729	-1.43115788430924	0.15238497078737	0.921740612791811	not
circRNA_08787|Chr5:172949060_172965700_+	10.2431161745063	1.32360485493076	0.926168268114139	1.429119200581	0.152969975761754	0.921740612791811	not
circRNA_09754|Chr7:50173693_50232687_-	1.31235005563629	4.04687769231212	2.83681108965257	1.42655875362069	0.153707120288906	0.921740612791811	not
circRNA_11451|ChrX:20536445_20542306_+	1.31235005563629	4.04687769231212	2.83681108965257	1.42655875362069	0.153707120288906	0.921740612791811	not
circRNA_06542|Chr3:11850960_11859347_-	2.30141362942454	2.86876858164268	2.01179829651484	1.42597226899556	0.153876346857721	0.921740612791811	not
circRNA_06203|Chr20:7549783_7568587_+	3.80238717151327	5.58253754420099	3.91967368433939	1.42423527920331	0.154378375554546	0.921740612791811	not
circRNA_03045|Chr14:23559063_23561078_+	1.29607692842228	-3.67166597563794	2.58833938506964	-1.41854116844849	0.156032828196496	0.921740612791811	not
circRNA_06212|Chr20:9195640_9213292_-	1.29607692842228	-3.67166597563794	2.58833938506964	-1.41854116844849	0.156032828196496	0.921740612791811	not
circRNA_01627|Chr10:80968085_81004971_+	3.47396526643306	-2.40858604502832	1.69860758306755	-1.41797674108966	0.156197555454164	0.921740612791811	not
circRNA_01222|Chr10:16724062_16727861_-	3.42561036553838	-2.47592222776418	1.74639164672493	-1.41773595425022	0.156267868854489	0.921740612791811	not
circRNA_02041|Chr11:47165426_47169764_+	2.75995322221409	-2.71712604153751	1.9184214811199	-1.41633424577343	0.156677665727273	0.921740612791811	not
circRNA_11679|ChrX:135406401_135419614_-	2.72161978002967	-2.68853451171999	1.90157841723755	-1.41384361925272	0.157407823133274	0.921740612791811	not
circRNA_05568|Chr2:111771932_111772738_-	3.02313231724948	-2.92571108021876	2.07037329685425	-1.41313215576346	0.157616870061844	0.921740612791811	not
circRNA_08729|Chr5:166001130_166003527_-	5.39975129507196	1.810161241249	1.28147188881905	1.41256414365607	0.157783918103898	0.921740612791811	not
circRNA_02735|Chr13:92652136_92672818_+	2.39506466113148	4.91726887271862	3.48168338850555	1.41232510944347	0.157854256331476	0.921740612791811	not
circRNA_00660|Chr1:189679087_189685094_+	1.50465819677494	-3.87399212034774	2.7456993163724	-1.41093094107116	0.158264977784355	0.921740612791811	not
circRNA_01030|Chr1:261211388_261216967_-	1.50465819677494	-3.87399212034774	2.7456993163724	-1.41093094107116	0.158264977784355	0.921740612791811	not
circRNA_00199|Chr1:64725487_64732312_+	1.47630248595817	-3.858443402034	2.73642290672602	-1.41003183117277	0.158530284104247	0.921740612791811	not
circRNA_01304|Chr10:39727635_39776713_+	1.28284024610115	4.01682916528772	2.85756568696127	1.40568218033133	0.159818520725218	0.921740612791811	not
circRNA_01586|Chr10:73952261_73985026_-	1.28284024610115	4.01682916528772	2.85756568696127	1.40568218033133	0.159818520725218	0.921740612791811	not
circRNA_03533|Chr15:38130856_38151304_-	1.28284024610115	4.01682916528772	2.85756568696127	1.40568218033133	0.159818520725218	0.921740612791811	not
circRNA_07212|Chr3:175512077_175535023_+	1.28284024610115	4.01682916528772	2.85756568696127	1.40568218033133	0.159818520725218	0.921740612791811	not
circRNA_09523|Chr6:133784834_133791177_+	1.28284024610115	4.01682916528772	2.85756568696127	1.40568218033133	0.159818520725218	0.921740612791811	not
circRNA_06144|Chr2:252274389_252283773_+	1.44400034331499	-3.83852952536764	2.73738351066486	-1.40226223706423	0.160836952635586	0.921740612791811	not
circRNA_07595|Chr4:86427496_86445598_-	2.83129079395629	-2.65723919858207	1.89567469580158	-1.40173796931887	0.160993507893284	0.921740612791811	not
circRNA_09066|Chr6:49198513_49231465_-	3.12054835894993	2.27055105479117	1.62307563592997	1.3989188208658	0.161837327984531	0.921740612791811	not
circRNA_00476|Chr1:143712491_143718900_-	4.97959686510709	1.7504199150626	1.25221600684697	1.39785780208168	0.162155772610144	0.921740612791811	not
circRNA_00212|Chr1:73803823_73812792_+	1.44991935456594	-3.83281685917825	2.74234766072004	-1.39764075652315	0.162220972931909	0.921740612791811	not
circRNA_02569|Chr13:52223578_52232928_-	1.44991935456594	-3.83281685917825	2.74234766072004	-1.39764075652315	0.162220972931909	0.921740612791811	not
circRNA_07635|Chr4:96762506_96767151_+	1.44991935456594	-3.83281685917825	2.74234766072004	-1.39764075652315	0.162220972931909	0.921740612791811	not
circRNA_09676|Chr7:28987514_28992637_+	1.44991935456594	-3.83281685917825	2.74234766072004	-1.39764075652315	0.162220972931909	0.921740612791811	not
circRNA_01637|Chr10:81798931_81799587_+	1.26636831089993	-3.64175124880466	2.60587372217665	-1.39751639452535	0.162258340096264	0.921740612791811	not
circRNA_10340|Chr8:57791873_57797597_-	2.79628283790199	-2.62938052396972	1.88674153899444	-1.39360928332085	0.163435623648138	0.921740612791811	not
circRNA_00193|Chr1:63842808_63920657_+	4.4604763665311	-5.45405985274615	3.91544309648225	-1.39296108214323	0.16363155962772	0.921740612791811	not
circRNA_09862|Chr7:74318804_74358584_+	3.64210774630124	-2.3791803626135	1.70905390090131	-1.39210376065891	0.163890979630234	0.921740612791811	not
circRNA_00854|Chr1:221158617_221158790_-	26.1362101064624	-1.03134013600679	0.741642096940698	-1.39061703786921	0.164341586989395	0.921740612791811	not
circRNA_10070|Chr7:127100247_127104943_+	1.42156364374917	-3.81734005785347	2.74576604273049	-1.39026413701925	0.164448683808608	0.921740612791811	not
circRNA_01734|Chr10:93438715_93451644_+	1.25514996111702	-3.62980548721003	2.61264559491909	-1.38932180249363	0.16473491698099	0.921740612791811	not
circRNA_07643|Chr4:99489315_99494425_+	1.25514996111702	-3.62980548721003	2.61264559491909	-1.38932180249363	0.16473491698099	0.921740612791811	not
circRNA_06897|Chr3:104816866_104818862_+	129.231350879225	0.654439117512858	0.471178538598129	1.38894084492892	0.164850738887881	0.921740612791811	not
circRNA_03243|Chr14:84742438_84766181_-	3.59723434716959	-2.35936833990433	1.69948006955841	-1.38828832545085	0.165049265750876	0.921740612791811	not
circRNA_07402|Chr4:33929479_33934304_+	5.47991468131047	1.8454383829791	1.3327033439375	1.38473306259345	0.166134105393826	0.921740612791811	not
circRNA_05708|Chr2:145397843_145414215_-	3.40213589030135	5.4218709951309	3.92119215639038	1.38270984406996	0.166753852266016	0.921740612791811	not
circRNA_04316|Chr17:53963185_53966929_+	1.41034529396626	-3.8065719492271	2.75672054038025	-1.38083345535708	0.167330174331503	0.921740612791811	not
circRNA_05369|Chr2:32632863_32636300_-	1.41034529396626	-3.8065719492271	2.75672054038025	-1.38083345535708	0.167330174331503	0.921740612791811	not
circRNA_01838|Chr10:104706087_104713428_-	1.25413737198988	3.98748173099252	2.88998713131837	1.37975760783872	0.167661289028796	0.921740612791811	not
circRNA_05186|Chr19:60234297_60277464_+	1.25413737198988	3.98748173099252	2.88998713131837	1.37975760783872	0.167661289028796	0.921740612791811	not
circRNA_00512|Chr1:161928871_161932898_+	1.24217206109104	3.97480628714632	2.88662904147399	1.37697162677913	0.168521020231288	0.921740612791811	not
circRNA_11158|Chr9:70258626_70268898_+	1.24217206109104	3.97480628714632	2.88662904147399	1.37697162677913	0.168521020231288	0.921740612791811	not
circRNA_00249|Chr1:84060848_84061187_+	1.24393161133411	-3.61772555715934	2.63213302168428	-1.37444632446592	0.169303163048258	0.921740612791811	not
circRNA_04431|Chr17:80521386_80529452_-	1.24393161133411	-3.61772555715934	2.63213302168428	-1.37444632446592	0.169303163048258	0.921740612791811	not
circRNA_04490|Chr17:90409044_90434561_-	1.43007618012095	-3.80434757712569	2.77038711717132	-1.37321876554569	0.169684347594395	0.921740612791811	not
circRNA_10565|Chr8:73720946_73737419_+	1.43007618012095	-3.80434757712569	2.77038711717132	-1.37321876554569	0.169684347594395	0.921740612791811	not
circRNA_04005|Chr16:71013767_71016529_+	11.4583759495835	-1.20703205691738	0.879564098358096	-1.37230709981294	0.169967856360899	0.921740612791811	not
circRNA_06502|Chr3:7746798_7751881_-	2.16542921099037	4.77282248673968	3.48242148961502	1.37054704635059	0.170516199971208	0.921740612791811	not
circRNA_09475|Chr6:126864143_126923394_+	6.8405149530779	1.5076365576155	1.1003765403736	1.37010968727454	0.170652664303684	0.921740612791811	not
circRNA_10229|Chr8:26267895_26271172_-	6.90672711226402	-1.50482523398832	1.1055764728054	-1.36112270024146	0.17347491704211	0.921740612791811	not
circRNA_11592|ChrX:82845576_82846306_-	25.3643122691482	1.00656039311015	0.739660699334055	1.36084071252724	0.1735640328335	0.921740612791811	not
circRNA_04025|Chr16:71849834_71853546_+	3.47445344525383	-2.30501141160001	1.69472291939884	-1.36011107492289	0.173794776936214	0.921740612791811	not
circRNA_02403|Chr12:41157218_41200958_+	3.42867608626037	-5.07600076759477	3.73342976404776	-1.35960794454357	0.173954022757338	0.921740612791811	not
circRNA_05350|Chr2:29105950_29114770_-	5.76388020280422	-1.76348915045904	1.29776287271942	-1.35886854796802	0.174188246957434	0.921740612791811	not
circRNA_03973|Chr16:54952437_54953007_-	2.1083610987879	2.8147533472398	2.07788240710597	1.35462591030843	0.17553677400564	0.921740612791811	not
circRNA_08602|Chr5:148844953_148847692_+	1.21824143929338	3.94899708652991	2.91629105895665	1.35411624103896	0.17569929548524	0.921740612791811	not
circRNA_05960|Chr2:202970800_202998292_-	5.27687675898057	1.79475432965369	1.32780860421936	1.35166644044218	0.176482045419499	0.921740612791811	not
circRNA_00385|Chr1:122678291_122688463_-	2.33155352278894	2.99577187049504	2.22159796835398	1.34847614787596	0.177505286759093	0.921740612791811	not
circRNA_09503|Chr6:132061415_132075882_-	2.87678233684708	-4.82654276079833	3.57929111265303	-1.34846331546942	0.177509411474691	0.921740612791811	not
circRNA_09162|Chr6:75959532_75965681_-	2.38988615505127	2.94087926913931	2.18175810915759	1.34794011159873	0.17767764548433	0.921740612791811	not
circRNA_08240|Chr5:90040536_90063651_-	1.22408843688911	-3.58182004516425	2.65742791653843	-1.3478521930446	0.177705926973382	0.921740612791811	not
circRNA_06019|Chr2:213064653_213065395_-	6.13605266101606	1.67613593086741	1.243852824326	1.34753557501922	0.177807803884242	0.921740612791811	not
circRNA_02766|Chr13:95193009_95208329_-	2.75487376359662	2.50334548022984	1.86003099902131	1.34586223646112	0.17834694956673	0.921740612791811	not
circRNA_04128|Chr17:5524117_5548199_+	6.36163082346944	-1.65862478527496	1.23368831681727	-1.344443943146	0.178804872011258	0.921740612791811	not
circRNA_08968|Chr6:28019769_28051704_+	2.59353953958195	-2.60653814993872	1.93916827264677	-1.34415263837886	0.178899033354825	0.921740612791811	not
circRNA_06926|Chr3:111249502_111253236_-	1.37793086303278	-3.75405436112336	2.79457386348326	-1.34333696102209	0.179162889092867	0.921740612791811	not
circRNA_10699|Chr8:94725468_94730732_+	1.37793086303278	-3.75405436112336	2.79457386348326	-1.34333696102209	0.179162889092867	0.921740612791811	not
circRNA_01496|Chr10:66957634_66970781_+	1.40087948424173	4.13572709000515	3.08400526462656	1.3410246530516	0.179912448511926	0.921740612791811	not
circRNA_04012|Chr16:71103627_71106610_+	1.40087948424173	4.13572709000515	3.08400526462656	1.3410246530516	0.179912448511926	0.921740612791811	not
circRNA_05437|Chr2:55939983_55962855_+	1.40087948424173	4.13572709000515	3.08400526462656	1.3410246530516	0.179912448511926	0.921740612791811	not
circRNA_11233|Chr9:92380210_92405119_-	1.40087948424173	4.13572709000515	3.08400526462656	1.3410246530516	0.179912448511926	0.921740612791811	not
circRNA_01216|Chr10:16672916_16673194_+	3.87814076560888	-5.25142718982145	3.91674976971716	-1.34076147279653	0.179997908707994	0.921740612791811	not
circRNA_06870|Chr3:94396940_94398038_-	132.795267565923	-0.6276323345352	0.468202358666443	-1.3405151061666	0.180077936496426	0.921740612791811	not
circRNA_03924|Chr16:39909264_39928673_+	2.64235592073259	2.81458061472796	2.10903536725368	1.33453457368665	0.182028723888539	0.921740612791811	not
circRNA_02652|Chr13:74485162_74513464_-	18.8027093092623	0.998077984765439	0.748145535846464	1.33406929125922	0.182181148850607	0.921740612791811	not
circRNA_10444|Chr8:65512391_65580300_-	4.23144706555082	1.91766365357147	1.43905101454015	1.33258907029385	0.182666693875543	0.921740612791811	not
circRNA_02997|Chr14:10477024_10496214_+	2.49762042625112	-2.6089227537917	1.95957990071908	-1.33136839831555	0.183067822369215	0.921740612791811	not
circRNA_06669|Chr3:46525736_46558304_-	2.06688597835392	2.7872778177332	2.10024139735614	1.32712259706999	0.184468131442924	0.921740612791811	not
circRNA_09238|Chr6:93404013_93407172_+	2.62078087772231	2.51603222038866	1.89828109788694	1.32542657838682	0.185029706495464	0.921740612791811	not
circRNA_01271|Chr10:35898838_35901897_-	1.36492664856652	4.11336267622007	3.10363504419406	1.32533710234871	0.185059368324308	0.921740612791811	not
circRNA_06220|Chr20:12564372_12593991_+	1.36492664856652	4.11336267622007	3.10363504419406	1.32533710234871	0.185059368324308	0.921740612791811	not
circRNA_01619|Chr10:76391517_76399491_-	1.58651213138545	-3.94999611439093	2.9825533401857	-1.32436730004802	0.185381089171851	0.921740612791811	not
circRNA_05431|Chr2:53159875_53185928_-	2.27259080669736	2.94626799498824	2.22573763466677	1.32372654759434	0.185593878312762	0.921740612791811	not
circRNA_00796|Chr1:215905137_215907047_-	4.91860126568665	-1.78116217835881	1.34647107665558	-1.32283731098252	0.185889486384516	0.921740612791811	not
circRNA_08950|Chr6:26402183_26470665_+	1.18316146958386	-3.53713350414985	2.67617108213036	-1.32171426848171	0.186263315526879	0.921740612791811	not
circRNA_05777|Chr2:170842070_170905590_+	4.43057615477742	-1.8722309072838	1.41656919490088	-1.32166569343957	0.186279497313182	0.921740612791811	not
circRNA_06871|Chr3:94397499_94398038_-	2.11285261806014	4.73453636131065	3.58859163980489	1.31932993121727	0.187058835538594	0.921740612791811	not
circRNA_07996|Chr5:12171585_12172003_-	1.34095032755393	-3.71868176675267	2.82448678753274	-1.31658670989962	0.18797719600942	0.921740612791811	not
circRNA_03640|Chr15:61664226_61675047_+	1.17194311980095	-3.52427995799291	2.68378644333355	-1.31317451384671	0.189124149830849	0.921740612791811	not
circRNA_07028|Chr3:123819852_123833222_+	1.17194311980095	-3.52427995799291	2.68378644333355	-1.31317451384671	0.189124149830849	0.921740612791811	not
circRNA_07820|Chr4:152355108_152355930_-	1.17194311980095	-3.52427995799291	2.68378644333355	-1.31317451384671	0.189124149830849	0.921740612791811	not
circRNA_03753|Chr16:3060713_3064512_+	18.5125603178191	0.958520268902738	0.729949168362254	1.31313290082009	0.189138169139601	0.921740612791811	not
circRNA_01915|Chr11:24547990_24550752_-	3.61017908703921	-2.0130426855118	1.5339581236765	-1.3123191920566	0.189412459251385	0.921740612791811	not
circRNA_06914|Chr3:104980955_104984877_+	13.6658564867543	1.33464456550999	1.01742181917955	1.31179078367539	0.189590735435536	0.921740612791811	not
circRNA_07276|Chr4:8141791_8149019_+	1.31986653469367	-3.70846526010289	2.83012257962079	-1.31035499550687	0.190075770832626	0.921740612791811	not
circRNA_06341|Chr20:32560161_32568841_+	1.33108488447658	-3.71983957824872	2.84012513687363	-1.30974495804909	0.190282129044056	0.921740612791811	not
circRNA_01089|Chr1:275821636_275831913_-	1.32578554594462	-3.7020745484734	2.82755981502194	-1.30928248760837	0.190438679475158	0.921740612791811	not
circRNA_07500|Chr4:64509477_64534935_-	1.32578554594462	-3.7020745484734	2.82755981502194	-1.30928248760837	0.190438679475158	0.921740612791811	not
circRNA_04007|Chr16:71094508_71107647_+	3.19043698266161	2.13647243327178	1.63269211477475	1.30855806427811	0.190684093934087	0.921740612791811	not
circRNA_04504|Chr18:1318740_1340371_-	7.98932055508166	-1.36664121322803	1.04460541070761	-1.30828463955809	0.190776783116367	0.921740612791811	not
circRNA_04751|Chr18:48853173_48874963_+	3.77374594073396	-2.13676021396706	1.63398974791124	-1.30769499423024	0.190976781881861	0.921740612791811	not
circRNA_10215|Chr8:23854410_23884848_+	1.30864818491075	-3.69695563489484	2.82908206657181	-1.30676860829799	0.191291309567495	0.921740612791811	not
circRNA_00276|Chr1:89869828_89871257_-	1.16566484636314	3.87180383688227	2.96950441029846	1.30385522360383	0.192282949536275	0.921740612791811	not
circRNA_08800|Chr6:871525_907083_+	1.16566484636314	3.87180383688227	2.96950441029846	1.30385522360383	0.192282949536275	0.921740612791811	not
circRNA_10811|Chr8:118210189_118214091_+	1.16566484636314	3.87180383688227	2.96950441029846	1.30385522360383	0.192282949536275	0.921740612791811	not
circRNA_03972|Chr16:54934306_54953007_-	11.8077894570701	-1.1682864673382	0.896598735878072	-1.30302042662825	0.192567787975025	0.921740612791811	not
circRNA_10487|Chr8:70332963_70342839_+	1.29742983512784	-3.685319501155	2.833709257821	-1.30052844729345	0.193419912840644	0.921740612791811	not
circRNA_04766|Chr18:56558432_56561130_+	31.1468284579823	0.894422777220501	0.688359399440232	1.29935434592429	0.193822351711404	0.921740612791811	not
circRNA_01621|Chr10:76395707_76399491_-	1.14812034772683	3.85179885809868	2.97678453422191	1.29394614014463	0.19568402544573	0.921740612791811	not
circRNA_01707|Chr10:91140959_91159440_+	1.14812034772683	3.85179885809868	2.97678453422191	1.29394614014463	0.19568402544573	0.921740612791811	not
circRNA_03444|Chr15:24024429_24032402_-	1.14812034772683	3.85179885809868	2.97678453422191	1.29394614014463	0.19568402544573	0.921740612791811	not
circRNA_07632|Chr4:96739878_96810129_+	1.14812034772683	3.85179885809868	2.97678453422191	1.29394614014463	0.19568402544573	0.921740612791811	not
circRNA_07709|Chr4:120295643_120314987_-	1.14812034772683	3.85179885809868	2.97678453422191	1.29394614014463	0.19568402544573	0.921740612791811	not
circRNA_07741|Chr4:129695266_129789115_-	1.14812034772683	3.85179885809868	2.97678453422191	1.29394614014463	0.19568402544573	0.921740612791811	not
circRNA_02832|Chr13:106859710_106879018_+	23.6815387763977	-0.877962236503307	0.678796770108472	-1.29340956699456	0.195869443005331	0.921740612791811	not
circRNA_01595|Chr10:74343130_74346973_-	1.32837907106545	-3.69444007033605	2.85644760839965	-1.29336874916669	0.195883553232053	0.921740612791811	not
circRNA_01840|Chr10:104956981_104999940_+	1.32837907106545	-3.69444007033605	2.85644760839965	-1.29336874916669	0.195883553232053	0.921740612791811	not
circRNA_03663|Chr15:70331341_70373820_-	1.32837907106545	-3.69444007033605	2.85644760839965	-1.29336874916669	0.195883553232053	0.921740612791811	not
circRNA_02199|Chr11:89328437_89332868_-	2.75586172606557	-4.75985147754968	3.68208176359528	-1.29270662172967	0.196112546698443	0.921740612791811	not
circRNA_04090|Chr17:5429865_5455206_-	4.93965139867924	-2.00489120518146	1.55146411470838	-1.29225754316484	0.196267969870019	0.921740612791811	not
circRNA_02893|Chr13:107733302_107749528_-	1.14173422456548	3.84410699650182	2.98958112072086	1.28583465083393	0.198500774327559	0.921740612791811	not
circRNA_07620|Chr4:90864702_90870292_-	1.14173422456548	3.84410699650182	2.98958112072086	1.28583465083393	0.198500774327559	0.921740612791811	not
circRNA_01567|Chr10:72389570_72397062_-	2.87554324739166	-2.67224291453563	2.07843545060545	-1.28569925698544	0.198548040659574	0.921740612791811	not
circRNA_00382|Chr1:122605161_122613766_-	3.72529564300888	2.18228597238899	1.69858905943478	1.28476393996978	0.198874786971814	0.921740612791811	not
circRNA_04673|Chr18:30185396_30213862_+	2.30171865388138	-4.50625736788237	3.51187333649242	-1.28314917313707	0.199439818960936	0.921740612791811	not
circRNA_01526|Chr10:71303915_71323079_+	1.13101615249569	-3.47788923523355	2.71280583176088	-1.28202659936633	0.199833315461902	0.921740612791811	not
circRNA_02573|Chr13:52244119_52245220_-	1.13101615249569	-3.47788923523355	2.71280583176088	-1.28202659936633	0.199833315461902	0.921740612791811	not
circRNA_10748|Chr8:109243253_109288160_+	1.13101615249569	-3.47788923523355	2.71280583176088	-1.28202659936633	0.199833315461902	0.921740612791811	not
circRNA_08443|Chr5:128327978_128330004_-	3.20200467758605	2.26397235692099	1.76599071967726	1.28198428887256	0.199848157666776	0.921740612791811	not
circRNA_04738|Chr18:44576353_44588039_+	1.48887374244665	-3.87867010548979	3.03124607650748	-1.27956292811393	0.200698894846393	0.921740612791811	not
circRNA_01011|Chr1:256851565_256860916_+	1.30594237149962	-3.67087140856037	2.87118384018216	-1.27852189650366	0.201065469195508	0.921740612791811	not
circRNA_05103|Chr19:39543248_39575438_+	1.13057584909052	3.83157711040113	2.99922731772111	1.27752140951839	0.201418226799459	0.921740612791811	not
circRNA_05149|Chr19:47047119_47053599_+	4.63451240531469	1.75704716372153	1.37618735991054	1.27674996508887	0.201690535273976	0.921740612791811	not
circRNA_10258|Chr8:33261321_33261713_-	2.55613598757508	5.01167270089905	3.92592670210816	1.27655788841087	0.201758377220292	0.921740612791811	not
circRNA_09425|Chr6:122848759_122863499_-	4.12067974536675	1.86759604598691	1.46379871093709	1.27585577991889	0.202006505199325	0.921740612791811	not
circRNA_00697|Chr1:194922013_194974559_-	4.33265599578555	1.67419137797885	1.3146534072042	1.27348498760541	0.202845996394092	0.921740612791811	not
circRNA_02221|Chr12:1975318_1977031_+	1.28745210376019	-3.65205840605408	2.86961055474356	-1.27266691294298	0.203136263363564	0.921740612791811	not
circRNA_02691|Chr13:80578595_80582440_-	1.28745210376019	-3.65205840605408	2.86961055474356	-1.27266691294298	0.203136263363564	0.921740612791811	not
circRNA_09348|Chr6:109742370_109765320_+	1.28745210376019	-3.65205840605408	2.86961055474356	-1.27266691294298	0.203136263363564	0.921740612791811	not
circRNA_09984|Chr7:114249897_114289111_-	1.28745210376019	-3.65205840605408	2.86961055474356	-1.27266691294298	0.203136263363564	0.921740612791811	not
circRNA_04260|Chr17:27146706_27223196_-	1.27364022885645	-3.6482139942241	2.86948174337748	-1.27138428486045	0.203591970595943	0.921740612791811	not
circRNA_04364|Chr17:68532278_68539721_-	2.17934602875702	2.87354051431537	2.26205771989871	1.27032148164815	0.203970139294007	0.921740612791811	not
circRNA_08245|Chr5:90817794_90827570_+	24.252407088928	1.65750035080112	1.30657171848961	1.2685873475948	0.204588279270918	0.921740612791811	not
circRNA_04475|Chr17:87758882_87771508_-	3.06566790787257	-2.27047465178863	1.79222769927792	-1.26684497327175	0.205210727592882	0.921740612791811	not
circRNA_02503|Chr13:35597462_35608096_-	17.9672924249598	0.948892676009963	0.749341957986319	1.26630127393359	0.205405241044947	0.921740612791811	not
circRNA_05004|Chr19:24502098_24528453_+	1.11222441503033	3.80950463304237	3.00843259212587	1.26627554927213	0.20541444759873	0.921740612791811	not
circRNA_06967|Chr3:113123899_113127143_-	1.11222441503033	3.80950463304237	3.00843259212587	1.26627554927213	0.20541444759873	0.921740612791811	not
circRNA_09749|Chr7:49113239_49155179_-	1.11222441503033	3.80950463304237	3.00843259212587	1.26627554927213	0.20541444759873	0.921740612791811	not
circRNA_03873|Chr16:23555919_23600154_+	35.2394642288907	-0.835994649221632	0.660870432063493	-1.26499024417136	0.205874825085238	0.921740612791811	not
circRNA_02452|Chr12:51997167_51998899_+	1.2637747857791	-3.6494983992978	2.88573580807016	-1.26466823092112	0.205990282856277	0.921740612791811	not
circRNA_04844|Chr18:69634006_69635024_-	1.2637747857791	-3.6494983992978	2.88573580807016	-1.26466823092112	0.205990282856277	0.921740612791811	not
circRNA_10519|Chr8:70524346_70569219_+	1.2637747857791	-3.6494983992978	2.88573580807016	-1.26466823092112	0.205990282856277	0.921740612791811	not
circRNA_11269|Chr9:94928477_94948583_+	7.62334804473331	-1.31948868276115	1.04418782542938	-1.26365070596237	0.206355425301679	0.921740612791811	not
circRNA_01842|Chr10:105317626_105321068_-	1.27806799378754	4.01235369350216	3.1769476203756	1.26295871791169	0.206604016046533	0.921740612791811	not
circRNA_03476|Chr15:28540535_28559281_+	1.27806799378754	4.01235369350216	3.1769476203756	1.26295871791169	0.206604016046533	0.921740612791811	not
circRNA_03692|Chr15:96717422_96720961_-	1.27806799378754	4.01235369350216	3.1769476203756	1.26295871791169	0.206604016046533	0.921740612791811	not
circRNA_03778|Chr16:6853712_6865217_+	1.27806799378754	4.01235369350216	3.1769476203756	1.26295871791169	0.206604016046533	0.921740612791811	not
circRNA_03780|Chr16:6859944_6865217_+	1.27806799378754	4.01235369350216	3.1769476203756	1.26295871791169	0.206604016046533	0.921740612791811	not
circRNA_07396|Chr4:31220330_31283358_+	1.27806799378754	4.01235369350216	3.1769476203756	1.26295871791169	0.206604016046533	0.921740612791811	not
circRNA_07622|Chr4:94696992_94716561_+	1.27806799378754	4.01235369350216	3.1769476203756	1.26295871791169	0.206604016046533	0.921740612791811	not
circRNA_01399|Chr10:57610281_57611309_+	1.25379705441146	-3.61555024693677	2.89316773282184	-1.2496856666552	0.211414395289051	0.921740612791811	not
circRNA_05748|Chr2:154520979_154532393_-	1.25379705441146	-3.61555024693677	2.89316773282184	-1.2496856666552	0.211414395289051	0.921740612791811	not
circRNA_07882|Chr4:168213382_168221653_-	1.25379705441146	-3.61555024693677	2.89316773282184	-1.2496856666552	0.211414395289051	0.921740612791811	not
circRNA_04629|Chr18:26633551_26670959_-	1.24652513645494	-3.60859458702468	2.89444920888571	-1.24672928305206	0.212496777828181	0.921740612791811	not
circRNA_10357|Chr8:59022287_59025874_-	7.97347229251348	1.47325809351489	1.18442933965494	1.24385477815342	0.21355301543505	0.921740612791811	not
circRNA_09394|Chr6:113191385_113204469_+	2.12671253284808	2.83854891616852	2.28416613262834	1.24270685727323	0.213975876103713	0.921740612791811	not
circRNA_04979|Chr19:19298785_19315507_-	2.39014532147094	-2.46388532858131	1.98579350261836	-1.24075606317201	0.214695876688121	0.921740612791811	not
circRNA_05201|Chr2:4098498_4188168_-	1.08271460549519	3.77408907115249	3.04285702322323	1.24031101111504	0.214860381230109	0.921740612791811	not
circRNA_06850|Chr3:91122599_91173631_-	1.08271460549519	3.77408907115249	3.04285702322323	1.24031101111504	0.214860381230109	0.921740612791811	not
circRNA_02293|Chr12:22237823_22238433_-	2.17487903184892	-4.41944760841527	3.56387350369529	-1.2400685949804	0.214950023689862	0.921740612791811	not
circRNA_10165|Chr8:7874228_7953107_-	2.18423822968653	2.78390165975942	2.25062797740307	1.23694439405826	0.216107727120535	0.921740612791811	not
circRNA_08887|Chr6:19003638_19027905_+	2.3763334465672	-2.46481551325052	2.00052923830621	-1.23208172420285	0.217918557579381	0.921740612791811	not
circRNA_11485|ChrX:35749199_35753315_-	1.07155623002023	3.76095149717022	3.05332065284675	1.23175778923308	0.218039575457915	0.921740612791811	not
circRNA_04104|Chr17:5511386_5564210_+	3.17404051092301	-2.14425893797434	1.74639393650389	-1.22782087887166	0.219514216086748	0.921740612791811	not
circRNA_10209|Chr8:23805549_23884848_+	2.10289054031576	-4.36954363468357	3.56293759881939	-1.22638792106027	0.220052729321334	0.921740612791811	not
circRNA_05015|Chr19:27485080_27492615_+	2.88044152014183	2.19828503444822	1.79274451451099	1.22621211034515	0.220118865155317	0.921740612791811	not
circRNA_00738|Chr1:201097034_201101897_-	1.05959091912139	3.74612214398429	3.0567352469316	1.22553045696211	0.220375421869393	0.921740612791811	not
circRNA_06707|Chr3:54509941_54554495_-	1.05959091912139	3.74612214398429	3.0567352469316	1.22553045696211	0.220375421869393	0.921740612791811	not
circRNA_10263|Chr8:33312321_33368826_+	2.82046601135191	-4.79073402961064	3.92049829363297	-1.22197069627373	0.221718708732434	0.921740612791811	not
circRNA_09314|Chr6:107055966_107056470_-	2.50759815761877	-2.63762246944177	2.16011796537349	-1.22105482743195	0.222065261508692	0.921740612791811	not
circRNA_08876|Chr6:15082851_15085804_-	2.20138204666558	4.79280097248739	3.92905755792933	1.21983475727275	0.222527522466676	0.921740612791811	not
circRNA_08276|Chr5:90929599_90939624_+	1.20559816914969	-3.56388394474441	2.92902909734254	-1.21674583157193	0.223700935447411	0.921740612791811	not
circRNA_08327|Chr5:103106261_103172127_+	1.20559816914969	-3.56388394474441	2.92902909734254	-1.21674583157193	0.223700935447411	0.921740612791811	not
circRNA_06493|Chr3:3461485_3463941_-	5.61189051176325	1.43140174227989	1.17751764509163	1.21560959043506	0.224133679047873	0.921740612791811	not
circRNA_02537|Chr13:47422650_47432102_-	1.20165173732329	-3.55824721783082	2.92788711759613	-1.2152952196983	0.224253514474246	0.921740612791811	not
circRNA_04531|Chr18:2038036_2047808_+	1.20165173732329	-3.55824721783082	2.92788711759613	-1.2152952196983	0.224253514474246	0.921740612791811	not
circRNA_08354|Chr5:106603692_106632351_+	1.20165173732329	-3.55824721783082	2.92788711759613	-1.2152952196983	0.224253514474246	0.921740612791811	not
circRNA_11439|ChrX:13267456_13279026_-	1.20165173732329	-3.55824721783082	2.92788711759613	-1.2152952196983	0.224253514474246	0.921740612791811	not
circRNA_00233|Chr1:80047952_80048604_-	1.04762560822256	3.73108192305836	3.07628075435918	1.2128548142985	0.225185333990149	0.921740612791811	not
circRNA_02450|Chr12:51989340_51997274_+	1.04762560822256	3.73108192305836	3.07628075435918	1.2128548142985	0.225185333990149	0.921740612791811	not
circRNA_06184|Chr20:5090501_5090805_+	1.04762560822256	3.73108192305836	3.07628075435918	1.2128548142985	0.225185333990149	0.921740612791811	not
circRNA_09918|Chr7:78462288_78483457_+	1.04762560822256	3.73108192305836	3.07628075435918	1.2128548142985	0.225185333990149	0.921740612791811	not
circRNA_07832|Chr4:152921913_152925673_+	15.4229116861373	-0.935978990564942	0.77176891262536	-1.21277104487272	0.225217368672515	0.921740612791811	not
circRNA_02746|Chr13:93158565_93184258_-	4.650490473999	-1.66867259784496	1.3776732328501	-1.21122524416972	0.22580909027153	0.921740612791811	not
circRNA_04734|Chr18:44523400_44532874_+	5.0782575292697	-1.61046791293832	1.3303271609937	-1.21058034456379	0.226056281074898	0.921740612791811	not
circRNA_01678|Chr10:86734306_86738981_+	2.26057115879138	-2.43905977392538	2.01572381509275	-1.21001684638684	0.226272428653068	0.921740612791811	not
circRNA_00036|Chr1:15488392_15494771_+	2.43560561728975	-4.57994063624571	3.78547217521957	-1.20987301563776	0.226327623110226	0.921740612791811	not
circRNA_11376|Chr9:119615345_119617261_-	2.43560561728975	-4.57994063624571	3.78547217521957	-1.20987301563776	0.226327623110226	0.921740612791811	not
circRNA_03590|Chr15:51936366_51944899_-	26.3289128085559	-0.793272594812737	0.656596120643788	-1.20815912533102	0.226986060787498	0.921740612791811	not
circRNA_08940|Chr6:24430679_24459158_+	6.63791433366177	-1.45708716469068	1.20609049294324	-1.20810766125429	0.227005853217163	0.921740612791811	not
circRNA_01213|Chr10:15577563_15603016_-	1.17329602650651	-3.53994112529192	2.93819217502287	-1.20480244804422	0.228279574726622	0.921740612791811	not
circRNA_06304|Chr20:27409750_27411951_+	1.17329602650651	-3.53994112529192	2.93819217502287	-1.20480244804422	0.228279574726622	0.921740612791811	not
circRNA_06446|Chr20:50659751_50699734_+	1.17329602650651	-3.53994112529192	2.93819217502287	-1.20480244804422	0.228279574726622	0.921740612791811	not
circRNA_08330|Chr5:103615247_103651322_+	1.17329602650651	-3.53994112529192	2.93819217502287	-1.20480244804422	0.228279574726622	0.921740612791811	not
circRNA_11120|Chr9:66751637_66758584_+	1.17329602650651	-3.53994112529192	2.93819217502287	-1.20480244804422	0.228279574726622	0.921740612791811	not
circRNA_05918|Chr2:195671814_195672210_+	6.75485648600311	1.30138082215895	1.08028135278938	1.20466841235265	0.228331334902017	0.921740612791811	not
circRNA_02236|Chr12:9061581_9062262_+	4.53769278192946	-1.70964964973763	1.41977431010946	-1.20417001319444	0.228523873590073	0.921740612791811	not
circRNA_00781|Chr1:207221461_207228383_+	1.20075384363577	3.91307845427496	3.25039108727778	1.20387927151012	0.228636244620681	0.921740612791811	not
circRNA_02761|Chr13:95167819_95196402_-	1.20075384363577	3.91307845427496	3.25039108727778	1.20387927151012	0.228636244620681	0.921740612791811	not
circRNA_03429|Chr15:15654505_15667775_+	1.20075384363577	3.91307845427496	3.25039108727778	1.20387927151012	0.228636244620681	0.921740612791811	not
circRNA_04719|Chr18:41153344_41179151_+	1.20075384363577	3.91307845427496	3.25039108727778	1.20387927151012	0.228636244620681	0.921740612791811	not
circRNA_07848|Chr4:158316610_158339966_+	1.20075384363577	3.91307845427496	3.25039108727778	1.20387927151012	0.228636244620681	0.921740612791811	not
circRNA_08657|Chr5:155139720_155143539_-	1.20075384363577	3.91307845427496	3.25039108727778	1.20387927151012	0.228636244620681	0.921740612791811	not
circRNA_10377|Chr8:60403447_60471827_-	1.20075384363577	3.91307845427496	3.25039108727778	1.20387927151012	0.228636244620681	0.921740612791811	not
circRNA_10384|Chr8:60493750_60521742_-	1.20075384363577	3.91307845427496	3.25039108727778	1.20387927151012	0.228636244620681	0.921740612791811	not
circRNA_05142|Chr19:46045245_46075742_-	2.02621779334381	2.76761692481135	2.30090723880931	1.20283724529614	0.229039308676983	0.921740612791811	not
circRNA_00678|Chr1:194853235_194917768_-	7.11599152219999	1.2987549985847	1.08124862971096	1.20116221458878	0.229688283421061	0.921740612791811	not
circRNA_07064|Chr3:138788022_138806782_+	1.04780931117962	-3.36008131486937	2.8021786813622	-1.19909602382528	0.230490610019076	0.921740612791811	not
circRNA_07477|Chr4:62300390_62329162_+	1.04780931117962	-3.36008131486937	2.8021786813622	-1.19909602382528	0.230490610019076	0.921740612791811	not
circRNA_10186|Chr8:21643844_21652864_-	1.04780931117962	-3.36008131486937	2.8021786813622	-1.19909602382528	0.230490610019076	0.921740612791811	not
circRNA_10750|Chr8:109302672_109306182_+	1.04780931117962	-3.36008131486937	2.8021786813622	-1.19909602382528	0.230490610019076	0.921740612791811	not
circRNA_00071|Chr1:20961258_20984384_-	1.91312765911145	2.56775171520396	2.1428124313123	1.19830913694645	0.230796690850304	0.921740612791811	not
circRNA_02147|Chr11:84369373_84379343_-	1.92509297001028	2.57725337697389	2.15303200148854	1.19703440320072	0.231293145654859	0.921740612791811	not
circRNA_01962|Chr11:34611539_34614139_+	27.6606153539214	1.10487985444938	0.923055381078418	1.19698110979922	0.231313917685211	0.921740612791811	not
circRNA_04927|Chr19:712472_716350_+	1.1620776767236	-3.52694648032392	2.94732127553703	-1.19666169738529	0.231438442002268	0.921740612791811	not
circRNA_06319|Chr20:29183423_29185783_-	1.1620776767236	-3.52694648032392	2.94732127553703	-1.19666169738529	0.231438442002268	0.921740612791811	not
circRNA_09897|Chr7:78347124_78415345_+	1.1620776767236	-3.52694648032392	2.94732127553703	-1.19666169738529	0.231438442002268	0.921740612791811	not
circRNA_10601|Chr8:79247771_79249597_+	1.1620776767236	-3.52694648032392	2.94732127553703	-1.19666169738529	0.231438442002268	0.921740612791811	not
circRNA_09893|Chr7:78332667_78415345_+	1.3535215840424	-3.74126939790918	3.1273847377147	-1.19629329669335	0.231582123730374	0.921740612791811	not
circRNA_10354|Chr8:58964903_58970397_-	2.23086254126904	-2.41981029022486	2.02904281702802	-1.19258710063556	0.23303112019974	0.921740612791811	not
circRNA_07275|Chr4:8120652_8149019_+	11.6138437373291	1.06371255940464	0.894026848214882	1.18979934610306	0.234125266669933	0.921740612791811	not
circRNA_04740|Chr18:44612191_44615621_+	4.61703423263746	-1.6936611950833	1.42562296914846	-1.18801480597282	0.234827576538887	0.921740612791811	not
circRNA_07767|Chr4:140870957_140876764_+	2.99592029968718	-2.14522941644405	1.80627917091702	-1.18765108460778	0.234970902744499	0.921740612791811	not
circRNA_00068|Chr1:20945434_20962540_-	18.5482707107334	-0.860490238507418	0.725110090594201	-1.18670288783635	0.235344835547406	0.921740612791811	not
circRNA_05046|Chr19:33010738_33064405_-	1.15085932694069	-3.51377971446053	2.96299351179223	-1.18588842684814	0.235666364146717	0.921740612791811	not
circRNA_05155|Chr19:52169070_52171485_-	1.15085932694069	-3.51377971446053	2.96299351179223	-1.18588842684814	0.235666364146717	0.921740612791811	not
circRNA_05957|Chr2:202902838_202944395_-	1.15085932694069	-3.51377971446053	2.96299351179223	-1.18588842684814	0.235666364146717	0.921740612791811	not
circRNA_06469|Chr3:2008341_2037656_-	1.15085932694069	-3.51377971446053	2.96299351179223	-1.18588842684814	0.235666364146717	0.921740612791811	not
circRNA_08352|Chr5:106553499_106557722_+	1.15085932694069	-3.51377971446053	2.96299351179223	-1.18588842684814	0.235666364146717	0.921740612791811	not
circRNA_09855|Chr7:73684650_73748233_-	5.52142424115391	-1.53088292721865	1.29096433207965	-1.18584448011241	0.235683722040459	0.921740612791811	not
circRNA_02803|Chr13:101502509_101503027_-	6.43555644750026	-1.31315870033922	1.10868810562164	-1.18442571330999	0.236244586576049	0.921740612791811	not
circRNA_07756|Chr4:133073964_133112238_-	2.2746363375117	-2.38803344113675	2.01642268750125	-1.18429209110715	0.236297458479883	0.921740612791811	not
circRNA_06086|Chr2:231342349_231359745_-	2.00125640605962	4.65500500876484	3.93128515210244	1.18409243508458	0.236376474371243	0.921740612791811	not
circRNA_07144|Chr3:153005794_153065992_-	2.5984641267724	2.51677536983571	2.12828263932606	1.18253812878569	0.236992245761199	0.921740612791811	not
circRNA_02110|Chr11:71056741_71074618_-	1.16467120184443	-3.51777589394433	2.97537168921136	-1.18229796522556	0.237087492675829	0.921740612791811	not
circRNA_03578|Chr15:48231960_48284550_-	1.16467120184443	-3.51777589394433	2.97537168921136	-1.18229796522556	0.237087492675829	0.921740612791811	not
circRNA_02715|Chr13:86424477_86451001_-	3.46211465662022	-1.98572527031459	1.68155877040892	-1.18088365703192	0.237648944537778	0.921740612791811	not
circRNA_03398|Chr15:4209704_4222294_+	4.75809717132508	1.65105031271444	1.39845771286009	1.18062226517937	0.237752814577858	0.921740612791811	not
circRNA_10108|Chr7:140415833_140417547_-	3.15025090465162	-2.12169422573565	1.79795369199791	-1.18006055171421	0.23797613276523	0.921740612791811	not
circRNA_10322|Chr8:52136899_52153454_+	4.64286591426942	-1.62648311863211	1.3785524364119	-1.17984856844874	0.23806044859288	0.921740612791811	not
circRNA_08133|Chr5:58792581_58794404_+	3.87267090477288	1.75185953318349	1.48623789139946	1.17872081133251	0.238509365839389	0.921740612791811	not
circRNA_02004|Chr11:37123494_37132531_-	2.06539205612208	2.70075587246128	2.2924366117087	1.17811583477033	0.238750430090072	0.921740612791811	not
circRNA_10659|Chr8:90450690_90456646_-	3.80857833755847	-1.94121411278901	1.64778985268627	-1.17807140857458	0.238768139314299	0.921740612791811	not
circRNA_02090|Chr11:70086253_70096544_-	1.14950642023512	-3.49868628302341	2.97325305851943	-1.17671998116623	0.239307289957308	0.921740612791811	not
circRNA_05477|Chr2:58541820_58556489_+	1.14950642023512	-3.49868628302341	2.97325305851943	-1.17671998116623	0.239307289957308	0.921740612791811	not
circRNA_05809|Chr2:183520240_183542215_-	1.14950642023512	-3.49868628302341	2.97325305851943	-1.17671998116623	0.239307289957308	0.921740612791811	not
circRNA_07731|Chr4:127663314_127673795_-	1.14950642023512	-3.49868628302341	2.97325305851943	-1.17671998116623	0.239307289957308	0.921740612791811	not
circRNA_05443|Chr2:56451097_56456188_+	14.7703044076124	0.947396929105979	0.806400785234015	1.17484623831442	0.240056237524431	0.921740612791811	not
circRNA_04488|Chr17:90409044_90421052_-	5.4086443193632	-1.40458039344277	1.19710370986788	-1.1733155464014	0.240669290195876	0.921740612791811	not
circRNA_01415|Chr10:61461420_61498597_-	2.7596723303505	2.17208204224289	1.85192461317559	1.17287821911838	0.240844645170936	0.921740612791811	not
circRNA_00695|Chr1:194917622_194974559_-	7.99955345446845	1.17515121234011	1.00280107907411	1.17186871540378	0.241249769095661	0.921740612791811	not
circRNA_09231|Chr6:91938501_91961861_-	1.13964097715778	-3.50039833946957	2.98837072616907	-1.17134005791741	0.241462115936744	0.921740612791811	not
circRNA_06633|Chr3:33465220_33473531_+	5.15967077070414	1.60899432739344	1.37556871359807	1.16969389568683	0.24212417556815	0.921740612791811	not
circRNA_00311|Chr1:100601333_100603986_+	2.17871722418087	-2.38403657576146	2.03864205409852	-1.16942381864857	0.24223291798457	0.921740612791811	not
circRNA_09472|Chr6:126864143_126894194_+	82.024383824236	0.59171479658102	0.505992312188118	1.16941459845942	0.242236630959998	0.921740612791811	not
circRNA_05903|Chr2:189364002_189369293_-	4.83931672360373	-1.47666648884662	1.26418056369876	-1.16808194276154	0.242773713296761	0.921740612791811	not
circRNA_06450|Chr20:50687737_50715482_+	1.00688234387437	-3.30802814934566	2.83740213393278	-1.16586510941985	0.243668987595215	0.921740612791811	not
circRNA_08058|Chr5:25679878_25695204_-	1.00688234387437	-3.30802814934566	2.83740213393278	-1.16586510941985	0.243668987595215	0.921740612791811	not
circRNA_04668|Chr18:29457228_29476664_+	1.15209994535595	-3.48947099182716	2.99479820239215	-1.16517733616906	0.243947217564761	0.921740612791811	not
circRNA_03093|Chr14:42079272_42104685_+	3.6269848782273	1.67123275470012	1.43547309674932	1.16423829780209	0.244327453844677	0.921740612791811	not
circRNA_07944|Chr4:183498456_183537970_-	103.185572000659	0.549813993417019	0.472337777083571	1.16402714348156	0.244413011920561	0.921740612791811	not
circRNA_03610|Chr15:55151603_55178994_-	1.95164163929292	-4.2592221511588	3.65946348734238	-1.16389251208296	0.244467574488059	0.921740612791811	not
circRNA_08068|Chr5:33538521_33550067_-	1.95164163929292	-4.2592221511588	3.65946348734238	-1.16389251208296	0.244467574488059	0.921740612791811	not
circRNA_05942|Chr2:198048075_198048218_+	1.87677414177897	4.56875249346433	3.93279099729715	1.16170742269403	0.24535432959454	0.921740612791811	not
circRNA_05123|Chr19:43120530_43124021_-	2.16884773230767	-4.41156014845786	3.81179921902641	-1.15734326363198	0.247132144316893	0.921740612791811	not
circRNA_03468|Chr15:25940304_25945651_+	0.995663994091453	-3.29297489047632	2.84745979573393	-1.15646053911274	0.247492831416658	0.921740612791811	not
circRNA_06136|Chr2:247883196_247894081_-	4.27642323134471	1.63961243942978	1.42054769015195	1.15421147124909	0.24841348073511	0.921740612791811	not
circRNA_00980|Chr1:255489125_255494807_+	4.50267934739658	-1.62011885812156	1.40498172655981	-1.15312450510551	0.248859284778179	0.921740612791811	not
circRNA_09652|Chr7:25947789_25958086_+	3.96225561558261	-1.69254562733801	1.46810812809924	-1.15287531956474	0.248961563536658	0.921740612791811	not
circRNA_08593|Chr5:148050939_148057784_+	6.43950287932666	-1.31469896848308	1.14148141262002	-1.15174803018953	0.249424629176013	0.921740612791811	not
circRNA_01985|Chr11:34879058_34940932_+	2.28363666293335	2.54755551893783	2.21451459547863	1.15039003316536	0.249983263350953	0.921740612791811	not
circRNA_06570|Chr3:13921627_13925763_-	2.486060979348	2.43647011795907	2.11953266617495	1.14953176086504	0.250336778040972	0.921740612791811	not
circRNA_04264|Chr17:27571479_27602936_-	1.12966324579013	-3.46232404778728	3.01360071284217	-1.14889939899235	0.250597465507037	0.921740612791811	not
circRNA_08295|Chr5:93160495_93163795_-	1.12966324579013	-3.46232404778728	3.01360071284217	-1.14889939899235	0.250597465507037	0.921740612791811	not
circRNA_11244|Chr9:93660584_93677391_+	1.12966324579013	-3.46232404778728	3.01360071284217	-1.14889939899235	0.250597465507037	0.921740612791811	not
circRNA_05929|Chr2:196028877_196030117_+	2.14506217483213	-2.3601382498734	2.05511748848252	-1.1484201088747	0.250795176260772	0.921740612791811	not
circRNA_02314|Chr12:25226326_25234184_+	2.20264784597854	-2.32721254759115	2.02823797193873	-1.1474060636813	0.25121383628257	0.921740612791811	not
circRNA_11460|ChrX:21127564_21129874_+	2.21386619576145	-2.33528975073873	2.03625164623731	-1.14685714560575	0.25144066663629	0.921740612791811	not
circRNA_06605|Chr3:21878521_21904269_-	3.2102801571066	2.00282187039082	1.74906969149915	1.14507836944689	0.252176694880752	0.921740612791811	not
circRNA_05058|Chr19:34249087_34272145_+	30.3157210551916	0.710702077459113	0.621152654487967	1.14416653027904	0.252554580670036	0.921740612791811	not
circRNA_06941|Chr3:112288444_112291953_-	2.19142949619562	-2.31911924826739	2.02718859192834	-1.14400764561394	0.252620466248478	0.921740612791811	not
circRNA_06948|Chr3:112713524_112728973_-	4.68184962837454	1.45935893633735	1.27673167989402	1.14304278598185	0.253020827124923	0.921740612791811	not
circRNA_08828|Chr6:3328492_3345418_-	3.01760455965851	-2.0604362478849	1.80263420655052	-1.14301406264097	0.25303275241929	0.921740612791811	not
circRNA_01856|Chr10:108486117_108494849_+	4.97211113905675	1.74335894350687	1.52652845264078	1.14204156528559	0.253436742818214	0.921740612791811	not
circRNA_01256|Chr10:30980709_30993573_+	3.35623864788345	-2.22746609833723	1.95116523045329	-1.14160813424281	0.253616941380851	0.921740612791811	not
circRNA_08866|Chr6:10920914_10923681_+	1.99256860659817	-4.28883639621209	3.75936660468108	-1.14084015931613	0.253936445275402	0.921740612791811	not
circRNA_00591|Chr1:175171303_175218889_-	2.28988216033933	-2.28631647009148	2.00531861972489	-1.14012628596903	0.254233692210531	0.921740612791811	not
circRNA_00607|Chr1:177569617_177569872_+	1.1111729780507	-3.44070528837559	3.0182310703302	-1.13997411337998	0.254297086053945	0.921740612791811	not
circRNA_03161|Chr14:71590953_71597638_+	1.1111729780507	-3.44070528837559	3.0182310703302	-1.13997411337998	0.254297086053945	0.921740612791811	not
circRNA_08145|Chr5:60778723_60780168_+	1.1111729780507	-3.44070528837559	3.0182310703302	-1.13997411337998	0.254297086053945	0.921740612791811	not
circRNA_09663|Chr7:26580672_26582088_+	1.1111729780507	-3.44070528837559	3.0182310703302	-1.13997411337998	0.254297086053945	0.921740612791811	not
circRNA_09696|Chr7:31750329_31763056_-	1.1111729780507	-3.44070528837559	3.0182310703302	-1.13997411337998	0.254297086053945	0.921740612791811	not
circRNA_10651|Chr8:87543960_87550389_+	2.85932752286767	-2.07898525301822	1.82709050123113	-1.13786659807895	0.255176190631668	0.921740612791811	not
circRNA_11308|Chr9:105545406_105549747_-	2.2344085551839	-4.46339979334058	3.92398693923462	-1.13746550701088	0.255343736160744	0.921740612791811	not
circRNA_01493|Chr10:66897863_66898928_+	4.9861670809964	-1.52247738423404	1.34154471267951	-1.13486890883655	0.256430248590395	0.921740612791811	not
circRNA_08342|Chr5:106109624_106121498_-	2.86327395469407	-2.08197449213726	1.83468346004368	-1.13478675612397	0.256464676632391	0.921740612791811	not
circRNA_09745|Chr7:47865531_47889037_-	3.30111373999929	1.96376056675516	1.73086264027843	1.13455598443056	0.256561404154016	0.921740612791811	not
circRNA_02840|Chr13:106874495_106893929_+	2.16022695644144	-2.37341233244355	2.09312730926099	-1.13390729839626	0.256833435356689	0.921740612791811	not
circRNA_00785|Chr1:211870899_211908305_+	0.965539205757183	3.60063839950003	3.17703071517055	1.13333446299613	0.257073824470097	0.921740612791811	not
circRNA_01581|Chr10:73751962_73764510_-	0.965539205757183	3.60063839950003	3.17703071517055	1.13333446299613	0.257073824470097	0.921740612791811	not
circRNA_04999|Chr19:24195454_24221057_+	0.965539205757183	3.60063839950003	3.17703071517055	1.13333446299613	0.257073824470097	0.921740612791811	not
circRNA_06449|Chr20:50676394_50736164_+	0.965539205757183	3.60063839950003	3.17703071517055	1.13333446299613	0.257073824470097	0.921740612791811	not
circRNA_07239|Chr4:2146459_2176632_-	0.965539205757183	3.60063839950003	3.17703071517055	1.13333446299613	0.257073824470097	0.921740612791811	not
circRNA_02131|Chr11:73962693_73965949_+	1.09736110314696	-3.43657999150367	3.03272779166169	-1.1331646714065	0.257145107129987	0.921740612791811	not
circRNA_10986|Chr9:31330352_31342685_-	1.09736110314696	-3.43657999150367	3.03272779166169	-1.1331646714065	0.257145107129987	0.921740612791811	not
circRNA_00016|Chr1:3941650_3949063_-	1.75516412574743	2.51537500546801	2.22145934222596	1.13230746908361	0.257505191054188	0.921740612791811	not
circRNA_06723|Chr3:56172538_56181510_+	2.30420393950776	-2.49455159571642	2.20529410476249	-1.1311650406761	0.257985633117408	0.921740612791811	not
circRNA_01170|Chr10:5100271_5115569_-	1.09548685181789	3.78998431069663	3.35318717213209	1.13026327375779	0.258365305027533	0.921740612791811	not
circRNA_02414|Chr12:45083650_45094622_-	1.09548685181789	3.78998431069663	3.35318717213209	1.13026327375779	0.258365305027533	0.921740612791811	not
circRNA_02877|Chr13:107214134_107231299_+	1.09548685181789	3.78998431069663	3.35318717213209	1.13026327375779	0.258365305027533	0.921740612791811	not
circRNA_03482|Chr15:28556374_28560212_+	1.09548685181789	3.78998431069663	3.35318717213209	1.13026327375779	0.258365305027533	0.921740612791811	not
circRNA_03800|Chr16:8316038_8318757_+	1.09548685181789	3.78998431069663	3.35318717213209	1.13026327375779	0.258365305027533	0.921740612791811	not
circRNA_04622|Chr18:25025829_25030872_+	1.09548685181789	3.78998431069663	3.35318717213209	1.13026327375779	0.258365305027533	0.921740612791811	not
circRNA_06744|Chr3:59648496_59654103_-	1.09548685181789	3.78998431069663	3.35318717213209	1.13026327375779	0.258365305027533	0.921740612791811	not
circRNA_06866|Chr3:93706191_93715371_-	1.09548685181789	3.78998431069663	3.35318717213209	1.13026327375779	0.258365305027533	0.921740612791811	not
circRNA_07716|Chr4:123421564_123426886_+	1.09548685181789	3.78998431069663	3.35318717213209	1.13026327375779	0.258365305027533	0.921740612791811	not
circRNA_08118|Chr5:57568250_57582388_-	1.09548685181789	3.78998431069663	3.35318717213209	1.13026327375779	0.258365305027533	0.921740612791811	not
circRNA_09039|Chr6:38745004_38751610_+	1.09548685181789	3.78998431069663	3.35318717213209	1.13026327375779	0.258365305027533	0.921740612791811	not
circRNA_09516|Chr6:133778595_133791177_+	1.09548685181789	3.78998431069663	3.35318717213209	1.13026327375779	0.258365305027533	0.921740612791811	not
circRNA_11336|Chr9:112317485_112342454_+	1.09548685181789	3.78998431069663	3.35318717213209	1.13026327375779	0.258365305027533	0.921740612791811	not
circRNA_00421|Chr1:128606527_128610574_-	10.5216355332374	-1.02677331661326	0.909112390486557	-1.12942396051134	0.258719029877024	0.921740612791811	not
circRNA_00084|Chr1:22716588_22735761_-	8.03493543685066	-1.32731227596794	1.17709765076395	-1.12761441253961	0.259482797253074	0.921740612791811	not
circRNA_03494|Chr15:33308128_33313813_-	1.24133808621328	-3.62242261652339	3.2159511975235	-1.12639228459465	0.259999511095943	0.921740612791811	not
circRNA_05690|Chr2:144876416_144917472_+	1.24133808621328	-3.62242261652339	3.2159511975235	-1.12639228459465	0.259999511095943	0.921740612791811	not
circRNA_05909|Chr2:189406688_189409083_+	1.24133808621328	-3.62242261652339	3.2159511975235	-1.12639228459465	0.259999511095943	0.921740612791811	not
circRNA_03732|Chr16:2115374_2126628_-	2.86606283234832	1.88585046121379	1.67458695247169	1.12615857804832	0.260098402935899	0.921740612791811	not
circRNA_05470|Chr2:57574485_57576092_-	1.70615831070816	4.43154997753553	3.93537843104406	1.12607975451038	0.260131762620271	0.921740612791811	not
circRNA_01400|Chr10:57634023_57634588_-	6.43391416996112	-1.37852545297037	1.22947799071603	-1.12122824758135	0.262190718730099	0.921740612791811	not
circRNA_07649|Chr4:99970321_99980034_+	2.20298509787408	2.22829556960022	1.98937333124557	1.12009924663314	0.262671471645112	0.921740612791811	not
circRNA_00025|Chr1:7973764_7976859_-	0.94799470712087	3.5765697533237	3.19722999468654	1.11864637804211	0.263291029534983	0.921740612791811	not
circRNA_02894|Chr13:107733302_107772361_-	0.94799470712087	3.5765697533237	3.19722999468654	1.11864637804211	0.263291029534983	0.921740612791811	not
circRNA_04393|Chr17:75797811_75816925_-	0.94799470712087	3.5765697533237	3.19722999468654	1.11864637804211	0.263291029534983	0.921740612791811	not
circRNA_05116|Chr19:42856166_42920390_-	0.94799470712087	3.5765697533237	3.19722999468654	1.11864637804211	0.263291029534983	0.921740612791811	not
circRNA_07174|Chr3:160491308_160512920_+	0.94799470712087	3.5765697533237	3.19722999468654	1.11864637804211	0.263291029534983	0.921740612791811	not
circRNA_07800|Chr4:150557492_150576198_-	0.94799470712087	3.5765697533237	3.19722999468654	1.11864637804211	0.263291029534983	0.921740612791811	not
circRNA_08789|Chr5:172965538_172977474_+	0.94799470712087	3.5765697533237	3.19722999468654	1.11864637804211	0.263291029534983	0.921740612791811	not
circRNA_11461|ChrX:21499910_21507537_+	0.94799470712087	3.5765697533237	3.19722999468654	1.11864637804211	0.263291029534983	0.921740612791811	not
circRNA_04063|Chr16:87501475_87521973_+	1.07751792870196	-3.39842892304679	3.04812756267425	-1.11492345814596	0.264883223300775	0.921740612791811	not
circRNA_05694|Chr2:145075021_145114677_-	1.07751792870196	-3.39842892304679	3.04812756267425	-1.11492345814596	0.264883223300775	0.921740612791811	not
circRNA_06296|Chr20:26797653_26828528_+	1.07751792870196	-3.39842892304679	3.04812756267425	-1.11492345814596	0.264883223300775	0.921740612791811	not
circRNA_07571|Chr4:79954598_79956766_-	1.07751792870196	-3.39842892304679	3.04812756267425	-1.11492345814596	0.264883223300775	0.921740612791811	not
circRNA_07601|Chr4:87017858_87018778_-	1.07751792870196	-3.39842892304679	3.04812756267425	-1.11492345814596	0.264883223300775	0.921740612791811	not
circRNA_08459|Chr5:129003129_129009597_+	1.07751792870196	-3.39842892304679	3.04812756267425	-1.11492345814596	0.264883223300775	0.921740612791811	not
circRNA_08922|Chr6:22389165_22407626_+	1.07751792870196	-3.39842892304679	3.04812756267425	-1.11492345814596	0.264883223300775	0.921740612791811	not
circRNA_03641|Chr15:61664226_61683055_+	6.05183669167298	1.46962413161942	1.31834980196884	1.11474521361832	0.264959619825543	0.921740612791811	not
circRNA_07463|Chr4:58714647_58739890_+	20.6995707470504	-0.828055430001237	0.74290047017849	-1.11462499115432	0.265011156367154	0.921740612791811	not
circRNA_09529|Chr6:133789303_133791177_+	0.941608583959516	3.56723790388274	3.20467193042518	1.11313668959851	0.265649728256185	0.921740612791811	not
circRNA_11651|ChrX:119208336_119213196_-	2.97995772015753	1.8178862633585	1.63390701518905	1.11260080681407	0.265879913795467	0.921740612791811	not
circRNA_07363|Chr4:27509136_27537918_+	4.19991601661681	1.60007224140099	1.43908996001757	1.11186394586579	0.266196652584548	0.921740612791811	not
circRNA_00397|Chr1:126157742_126189469_-	1.64323027772684	4.3744140301275	3.93653007658177	1.11123602386545	0.266466768969709	0.921740612791811	not
circRNA_10963|Chr9:20817077_20839897_+	1.64323027772684	4.3744140301275	3.93653007658177	1.11123602386545	0.266466768969709	0.921740612791811	not
circRNA_11056|Chr9:53475012_53508890_-	1.64323027772684	4.3744140301275	3.93653007658177	1.11123602386545	0.266466768969709	0.921740612791811	not
circRNA_04872|Chr18:73479863_73490210_+	1.07024601074545	-3.39042056038649	3.05503717495579	-1.10978045968804	0.267093641516721	0.921740612791811	not
circRNA_06988|Chr3:118033138_118043500_-	1.07024601074545	-3.39042056038649	3.05503717495579	-1.10978045968804	0.267093641516721	0.921740612791811	not
circRNA_10906|Chr9:4458883_4479340_-	1.07024601074545	-3.39042056038649	3.05503717495579	-1.10978045968804	0.267093641516721	0.921740612791811	not
circRNA_05080|Chr19:37195834_37203485_+	4.26457479773254	1.61029843352696	1.45178178667163	1.10918765362028	0.267349237632127	0.921740612791811	not
circRNA_00163|Chr1:56859784_56880795_-	5.75203002751123	3.02207440988665	2.72576811679269	1.10870561265593	0.267557199852569	0.921740612791811	not
circRNA_06274|Chr20:20347582_20348872_+	1.21816942563816	-3.58937702062453	3.24063245875361	-1.1076162034139	0.268027602586312	0.921740612791811	not
circRNA_01020|Chr1:260484266_260507970_-	1.23395387996646	-3.5864962401351	3.23804229787019	-1.10761253566518	0.268029187265368	0.921740612791811	not
circRNA_02066|Chr11:64795077_64800821_+	1.23395387996646	-3.5864962401351	3.23804229787019	-1.10761253566518	0.268029187265368	0.921740612791811	not
circRNA_03555|Chr15:41189680_41191126_+	1.23395387996646	-3.5864962401351	3.23804229787019	-1.10761253566518	0.268029187265368	0.921740612791811	not
circRNA_05199|Chr2:3809213_3839676_+	1.23395387996646	-3.5864962401351	3.23804229787019	-1.10761253566518	0.268029187265368	0.921740612791811	not
circRNA_11172|Chr9:71957021_71960153_+	1.23395387996646	-3.5864962401351	3.23804229787019	-1.10761253566518	0.268029187265368	0.921740612791811	not
circRNA_04616|Chr18:24611733_24614740_+	2.92317936855952	-2.00023251346371	1.80668061675822	-1.10713121893829	0.268237199716991	0.921740612791811	not
circRNA_00953|Chr1:247743814_247766953_+	2.27731090385085	-2.26404510997759	2.04570973264552	-1.10672842478474	0.268411361992041	0.921740612791811	not
circRNA_00947|Chr1:246648294_246649407_-	1.0603805676681	-3.39251385866512	3.06664796515108	-1.10626126546546	0.268613452080916	0.921740612791811	not
circRNA_07757|Chr4:133090684_133112238_-	1.0603805676681	-3.39251385866512	3.06664796515108	-1.10626126546546	0.268613452080916	0.921740612791811	not
circRNA_10884|Chr8:131890854_131899165_-	1.0603805676681	-3.39251385866512	3.06664796515108	-1.10626126546546	0.268613452080916	0.921740612791811	not
circRNA_09798|Chr7:59955208_59957230_-	3.04806950674896	2.19094641097765	1.98275129098124	1.10500314433959	0.269158226660069	0.921740612791811	not
circRNA_06975|Chr3:113386526_113392511_+	1.04916221788519	-3.37820101002951	3.06435246002524	-1.10241920735243	0.270279464992028	0.921740612791811	not
circRNA_07467|Chr4:58765341_58780524_+	1.04916221788519	-3.37820101002951	3.06435246002524	-1.10241920735243	0.270279464992028	0.921740612791811	not
circRNA_07497|Chr4:64451679_64522246_-	1.04916221788519	-3.37820101002951	3.06435246002524	-1.10241920735243	0.270279464992028	0.921740612791811	not
circRNA_07968|Chr5:5917978_5920978_+	1.04916221788519	-3.37820101002951	3.06435246002524	-1.10241920735243	0.270279464992028	0.921740612791811	not
circRNA_08043|Chr5:22717443_22738059_-	1.04916221788519	-3.37820101002951	3.06435246002524	-1.10241920735243	0.270279464992028	0.921740612791811	not
circRNA_01146|Chr10:574395_593608_-	3.86299819786207	-1.63060432034424	1.47993940067834	-1.10180478984264	0.270546547572958	0.921740612791811	not
circRNA_03642|Chr15:61665894_61683055_+	2.7666643991015	2.01125736925122	1.82833154681653	1.10005068432648	0.271310039126638	0.921740612791811	not
circRNA_01341|Chr10:48165219_48200848_-	4.11366660970539	1.80142297752235	1.63775216273983	1.09993625318053	0.271359897633376	0.921740612791811	not
circRNA_03650|Chr15:70077466_70139170_-	7.20046070737524	1.12539015257113	1.02644304493506	1.09639804967682	0.272904617104936	0.921740612791811	not
circRNA_05616|Chr2:123597469_123600232_+	6.3971985878752	1.26247383746893	1.15169432140991	1.09618829753663	0.272996379799276	0.921740612791811	not
circRNA_09177|Chr6:76532881_76545279_-	2.20408179390242	-2.22477999242213	2.03061988058099	-1.09561617794542	0.273246778847407	0.921740612791811	not
circRNA_01323|Chr10:45771832_45778634_-	1.03794386810227	-3.36369574217721	3.07135467430071	-1.09518310285772	0.273436426822024	0.921740612791811	not
circRNA_02261|Chr12:12300565_12306363_+	1.03794386810227	-3.36369574217721	3.07135467430071	-1.09518310285772	0.273436426822024	0.921740612791811	not
circRNA_04311|Chr17:53483964_53542696_+	1.03794386810227	-3.36369574217721	3.07135467430071	-1.09518310285772	0.273436426822024	0.921740612791811	not
circRNA_06455|Chr20:50764439_50771244_+	1.03794386810227	-3.36369574217721	3.07135467430071	-1.09518310285772	0.273436426822024	0.921740612791811	not
circRNA_06679|Chr3:46558206_46597439_-	1.03794386810227	-3.36369574217721	3.07135467430071	-1.09518310285772	0.273436426822024	0.921740612791811	not
[truncated: 8,181 more rows]
