# Supplementary material for: Integrated bioinformatics analysis of retinal ischemia/reperfusion injury in rats with potential key genes
Source: BMC Genomics. 2024 Apr 15;25:367. doi: 10.1186/s12864-024-10288-0 (PMC11017533; doi:10.1186/s12864-024-10288-0)
Supplement: Supplementary file 4 — Supplementary Material 4. [file 12864_2024_10288_MOESM4_ESM.xlsx]

## Sheet: 04.DEmRNA2_DESeq_result
suplementery table 4 DEmRNA2_DESeq
	baseMean	log2FoldChange	lfcSE	stat	pvalue	padj	direction
Abca1	3326.3836554918	-3.23747524539115	0.131217858991313	-24.672519962435	2.10995015692178e-134	3.45356641684957e-130	down
Alcam	894.92327664648	-2.22189794851494	0.114328523826273	-19.4343272715671	3.95565779907456e-84	3.23731034276262e-80	down
C1qa	325.127582497077	-4.2704121645944	0.251450297063867	-16.9831263452822	1.09494764472881e-64	5.97403434964036e-61	down
Tmem176b	586.966230472499	-2.5491256189368	0.164180851858998	-15.5263271573596	2.30191871272378e-54	9.41945137246571e-51	down
Hmgcs1	1382.72739374398	1.42365934591548	0.0933139602950858	15.2566597903836	1.48666062781758e-52	4.86673223122362e-49	up
C1qc	296.423224486196	-4.5299720731074	0.297512565508384	-15.2261537772923	2.37137894757752e-52	6.46912176899148e-49	down
Rassf4	1074.50114399502	-2.14406518001145	0.14400230170813	-14.8891035391722	3.87936094145863e-50	9.07105426997068e-47	down
Clu	19635.0424566906	-2.79751695396862	0.190442021383018	-14.6895991423145	7.51570827198467e-49	1.53771391244806e-45	down
Csf1r	1006.62624389601	-3.39009809636425	0.23651691955561	-14.3334274044067	1.35276193344529e-46	2.4602230362925e-43	down
Sat1	1223.0922054715	-1.62249260684823	0.114604876384455	-14.1572737394297	1.68401507724698e-45	2.75639587843786e-42	down
Anxa3	300.800433210157	-3.21461557526022	0.23182099702723	-13.8668007492118	1.00667618854337e-43	1.49793416855254e-40	down
Mpeg1	1035.25091788866	-4.08578536807915	0.295349285046213	-13.8337405063969	1.59505788246048e-43	2.17565895167609e-40	down
Cd74	352.246868336435	-5.47772999942601	0.402126994848516	-13.6218907698288	2.96783254802884e-42	3.7367294727797e-39	down
C3	1800.32175692431	-4.2710487169323	0.317017408300284	-13.4725999427978	2.26739013186162e-41	2.65090297702221e-38	down
C1qtnf3	572.17511947469	-2.88907817849743	0.222174103988857	-13.0036675140246	1.1661380785334e-38	1.27248987129565e-35	down
Scara3	889.354028285556	-2.04417014265372	0.158099347451989	-12.9296557866849	3.0618656779154e-38	3.13228858850746e-35	down
Adgre1	264.558397805522	-4.6599218548149	0.362076921320353	-12.869977566706	6.6421440866032e-38	6.39521261232477e-35	down
C1qb	256.903336836138	-4.7784774243202	0.373622795165937	-12.789576776754	1.87492145117638e-37	1.70492857293639e-34	down
Irf8	156.381246170027	-3.98207584316431	0.314431305900125	-12.6643745977036	9.31598359112368e-37	8.02547470629013e-34	down
Rps4x	2391.5743391798	-1.33668968129148	0.10852293674434	-12.3171167440895	7.32672291698399e-35	5.99619003525969e-32	down
Tmbim1	403.729393720218	-2.92393789949546	0.238266846027729	-12.2716943135059	1.28535153448398e-34	1.00183971030637e-31	down
Tmem176a	217.014502105414	-3.7973316704257	0.313951379801726	-12.0952858140769	1.1185230066169e-33	8.32181116922972e-31	down
Pld4	204.910968220831	-3.25199158326104	0.268993566960376	-12.0894771574224	1.20048250528878e-33	8.5432598463334e-31	down
Crip2	1089.02377885304	-1.74691046836746	0.146569884230923	-11.9186180540007	9.4665735996878e-33	6.45620319498708e-30	down
Dhcr24	614.777132021167	1.47856802976178	0.126132018592967	11.7223845797091	9.78775282402389e-32	6.40823752894492e-29	up
Itgal	191.52502817128	-5.60191829425829	0.498474393807052	-11.2381264992855	2.64945400919344e-29	1.66793320086455e-26	down
Megf10	2477.65188861962	-1.52137296540711	0.136459347500171	-11.1489098642012	7.24889907614985e-29	4.39444370660818e-26	down
Cfh	917.856193100419	-3.26169370111321	0.292896672636248	-11.1359875540954	8.38108640703373e-29	4.89934365394029e-26	down
Mertk	476.710103778812	-1.32087993265942	0.120455176998107	-10.9657381739614	5.58429788364618e-28	3.1518547503283e-25	down
Flnc	444.717464304052	-4.75976503434791	0.437653840196234	-10.8756386833342	1.50597357507094e-27	8.21659182558706e-25	down
Dock8	311.104853285471	-3.13428155422216	0.289850482935855	-10.8134425807246	2.97299355074416e-27	1.56974059479292e-24	down
Pik3cg	240.720954750712	-4.17058062277622	0.386054833614929	-10.8030783703026	3.32853284772542e-27	1.70254455161155e-24	down
RT1-Da	182.300011295027	-6.54580804704178	0.607859828397793	-10.7686143107949	4.84234092671945e-27	2.40180109965285e-24	down
Cd9	768.699540863456	-1.64152961720735	0.157434638962258	-10.4267372671454	1.87206453468844e-25	9.01233891287659e-23	down
Ecel1	169.816508338076	-4.03070991281385	0.388187605139375	-10.3834070419808	2.95053560164336e-25	1.37983904936281e-22	down
Pappa2	162.300027921755	3.12658177305715	0.302827175740346	10.3246406648061	5.45225695644204e-25	2.47895949619565e-22	up
Pclo	7254.09582132783	0.639014632771863	0.0619485917194764	10.3152406702889	6.01304654778208e-25	2.66004178092154e-22	not
Pdlim5	1275.13721904648	-0.915226359481859	0.0889124724241099	-10.2935655091926	7.53340206809628e-25	3.24491381712105e-22	not
Pon2	887.776455682638	-1.62849180723877	0.158916604628584	-10.2474616233139	1.21492197843115e-24	5.09893408793875e-22	down
Axl	634.986022654253	-4.02790924785566	0.393282673007647	-10.2417663535798	1.28861951987764e-24	5.27303107533929e-22	down
Ptprc	323.494955767513	-5.04692821664598	0.496656532238845	-10.1618077867521	2.93581666914464e-24	1.17203529855023e-21	down
Cybb	237.149970895138	-6.30847682729625	0.627928951614881	-10.0464818688044	9.52058130923495e-24	3.71030654451328e-21	down
Rpl10	1808.61934473078	-1.08598951725476	0.108413992200584	-10.0170604846421	1.28260946522194e-23	4.88226784343088e-21	down
Bend4	1282.53316341949	-1.38999648017518	0.139470504094194	-9.96623973794791	2.14184789606037e-23	7.96767417334457e-21	down
Grn	1353.17178955419	-2.54486751153763	0.256331584104929	-9.92802943275182	3.14407383833807e-23	1.14360445746483e-20	down
Rpl41	1644.5527876479	-1.26403566634195	0.127784182127	-9.89195724620807	4.51120300238321e-23	1.60520371180453e-20	down
Pdlim4	180.803741950932	-3.92415177993455	0.401978684398979	-9.76208921575473	1.6374660809314e-22	5.70256272610322e-20	down
Laptm5	314.596129401028	-4.35696487614162	0.446868225652414	-9.74999927502249	1.84469587865051e-22	6.29041294619825e-20	down
Pltp	460.949171017449	-2.36941173718646	0.243808988577507	-9.71831166279265	2.51923814868022e-22	8.41528367706079e-20	down
Tmsb4x	2612.74405520446	-1.95478291520828	0.202323950354537	-9.66164861739239	4.3874558541191e-22	1.43627754840443e-19	down
Cx3cr1	170.712550612689	-2.80855426068027	0.292837220055621	-9.59083773622364	8.73726770538135e-22	2.80414897650357e-19	down
Rps2	2159.58155175951	-1.22691718160652	0.128127042811037	-9.57578630309916	1.01085157536339e-21	3.18184972799001e-19	down
Slc1a3	5230.33772008633	-1.22904345554966	0.128505587470072	-9.56412464038498	1.13154959702866e-21	3.49456675550286e-19	down
Dock2	215.44061245754	-3.70415821230603	0.387804625876982	-9.55160914836807	1.27697200597275e-21	3.87064403588184e-19	down
Lhfp	367.625023661485	1.46409933149988	0.153863569545054	9.5155684729592	1.80722059066238e-21	5.37828847781125e-19	up
Gpr34	105.303631377448	-2.93366650764238	0.30883389778711	-9.49917262535946	2.1156451805246e-21	6.18372862764762e-19	down
Aif1	142.754573450509	-4.28401808171678	0.451448460142839	-9.48949539081674	2.32155338401502e-21	6.66652382272945e-19	down
P2ry12	112.568375247028	-2.68026647458545	0.282650107002753	-9.48263031989349	2.47952611954891e-21	6.99739371116836e-19	down
Apobec1	120.875161687819	-5.1458608506917	0.54290096357735	-9.47845223332071	2.58082569112792e-21	7.15982286650538e-19	down
Ifi47	99.5803632752699	-5.41222832225936	0.573904938935145	-9.43053100797757	4.08018078044863e-21	1.11307331690639e-18	down
Crym	4433.77305838352	-2.57407894843362	0.273011059560225	-9.42847865789769	4.16079828868239e-21	1.11645813752711e-18	down
Inpp5d	165.997913615086	-3.36084912137656	0.356772307496155	-9.4201513143303	4.50438425651241e-21	1.18915744371928e-18	down
Txnip	832.490973713499	-3.55679574282912	0.378213036688902	-9.40421243531792	5.24213063107302e-21	1.3619554630064e-18	down
Serpina3n	2150.03124900874	-6.00520303441918	0.645945399251451	-9.29676570400263	1.44782811668983e-20	3.70282040843424e-18	down
Srebf2	2414.72191825608	0.697741198622619	0.0751850691968567	9.28031597331815	1.68976706978453e-20	4.25509344588202e-18	not
Rplp0	4118.05775391838	-1.31544286668177	0.141790265711824	-9.27738487602028	1.73689120171543e-20	4.30749018025427e-18	down
Chat	175.472458580099	2.18245310269536	0.235305541619085	9.27497536895384	1.77660085992746e-20	4.34020938437204e-18	up
Arhgap45	199.794812224476	-4.14179987603735	0.447047590584465	-9.26478514428946	1.95470471861917e-20	4.70508924034685e-18	down
Pfkp	4335.76984984984	0.891282274248019	0.0962519812871735	9.2598849637061	2.04652581415155e-20	4.85471514870037e-18	not
Tshr	516.273497048018	-1.832100402092	0.198229138140374	-9.24233651661551	2.41172249201683e-20	5.55986954215937e-18	down
Ctsz	378.739737194878	-3.57243321968649	0.386512277122835	-9.2427419027395	2.40260011607013e-20	5.55986954215937e-18	down
Lrrc15	334.554771281837	-2.65065402587494	0.287401230294474	-9.22283465230491	2.89347805167389e-20	6.57784010413864e-18	down
Cd180	77.1033204469117	-3.76739656775697	0.411257422848404	-9.16067737249255	5.1572565683656e-20	1.15635582891792e-17	down
Carhsp1	797.449374547704	-3.38706421235391	0.370625310048976	-9.13878280980414	6.31591728755869e-20	1.39701262382109e-17	down
Cacna1a	1616.58849396105	1.03357342381311	0.113133871579996	9.13584419394929	6.48984327428214e-20	1.41634339617934e-17	up
Cd81	1939.14082595719	-1.17764639149317	0.129209893422844	-9.11421223481142	7.92440662874379e-20	1.70666694341156e-17	down
Ccr5	89.2914915537304	-3.29353448912817	0.361592839946354	-9.10840626605548	8.36009796831436e-20	1.77711796812168e-17	down
Rph3a	1087.30561003375	1.36534472559338	0.1501628223557	9.09242849977344	9.68511490230614e-20	2.03238411180701e-17	up
Slc14a1	1052.3811316244	-2.37637734944203	0.261550422390516	-9.08573317420956	1.03002102617652e-19	2.10742301955716e-17	down
Chi3l1	1721.0195661582	-2.48075349101175	0.27303224343125	-9.08593600461112	1.02810213913611e-19	2.10742301955716e-17	down
Vsir	263.703419511764	-3.35774439269846	0.369886617182493	-9.07776663636853	1.10825470216145e-19	2.23949542777514e-17	down
Ryr2	1954.50950448081	1.37953706781794	0.15219037467379	9.06454873230244	1.25121093063352e-19	2.49753908690358e-17	up
Fgf2	258.46557371193	-3.1184793720935	0.344212734900798	-9.05974432640397	1.3075668322395e-19	2.57858480844532e-17	down
Osmr	405.307213547624	-3.29074117732873	0.364300943208713	-9.03302952867576	1.66983597133824e-19	3.25379466415052e-17	down
Eef1a1	20672.2510799048	-1.06081568903776	0.117491780701384	-9.02885021152178	1.7348494391834e-19	3.30186228145975e-17	down
Ncf1	203.163959208338	-4.06172810562516	0.449838598063622	-9.02930100509227	1.72771825598996e-19	3.30186228145975e-17	down
Rpl7	2332.50152298981	-0.949965252461873	0.105242368886857	-9.02645258282958	1.77326951094559e-19	3.33619256955833e-17	not
Chst2	2554.94219419634	-1.23884894661073	0.137367796509367	-9.01848160988923	1.90714210710022e-19	3.54728431920641e-17	down
Cntf	351.541282208839	-1.67080434606576	0.185578984349501	-9.00319802871179	2.19236410344762e-19	4.03197928598096e-17	down
Npc2	640.24320766226	-1.75793725360577	0.195376143515706	-8.99770679251046	2.30481397545319e-19	4.19168835002419e-17	down
Chrdl1	865.890776547895	-1.79949591353449	0.200025455298969	-8.996334545745	2.33379353093192e-19	4.19775082574655e-17	down
Hspa2	317.605521806565	-2.15826351311121	0.240177857135258	-8.9861052923616	2.56146582069513e-19	4.55718179925412e-17	down
Slco2b1	162.553186757127	-2.04105311028851	0.22723304600582	-8.98220195594366	2.65401123852318e-19	4.6710597798008e-17	down
C1s	469.189735661219	-3.74235588318787	0.416852790420246	-8.97764383300648	2.7662689992944e-19	4.8168394660054e-17	down
Gabrb2	884.547303362156	1.25535390510519	0.139944562431248	8.97036571693827	2.95531533406648e-19	5.09185277768422e-17	up
Tlr7	112.529961722023	-3.98137081876852	0.443989467736406	-8.96726410891402	3.03970605713634e-19	5.18269882741746e-17	down
Anxa2	835.622329233682	-3.28933810651525	0.366910648915091	-8.96495677146851	3.10402595590798e-19	5.23780379858782e-17	down
Fcgbp	145.900013110774	-1.93523033458064	0.217186149128935	-8.91046847297695	5.0817378932987e-19	8.48753937117481e-17	down
Bin2	86.4637326683367	-3.57542391862455	0.40142666305522	-8.90679231771087	5.25303323659303e-19	8.68501495116714e-17	down
Efemp1	2442.72437683748	-1.85261805240671	0.208912276490427	-8.86792333858657	7.45226039258932e-19	1.21978598105902e-16	down
Nckap1l	321.162202756248	-3.00038030692475	0.338792839627591	-8.85609126279893	8.28690422362295e-19	1.34297077556694e-16	down
Atp2b2	1724.16792910071	1.35734649134228	0.153569473146844	8.83864783494028	9.68839795692146e-19	1.55470291920481e-16	up
Serping1	663.294463059269	-3.09690561679416	0.350958146252025	-8.82414512917521	1.10299109943658e-18	1.75279206947358e-16	down
Pde10a	544.430450255976	1.84454786027676	0.209130380971295	8.82008559306333	1.14372261223147e-18	1.78290016352425e-16	up
Itgb2	268.75961399712	-4.8894841801428	0.554333358644591	-8.82047616996774	1.13974001967154e-18	1.78290016352425e-16	down
Ptn	805.533385089888	-1.39827362399524	0.158583398064095	-8.81727621595103	1.17277677907803e-18	1.81094436980653e-16	down
Matn2	181.519148100152	-3.95152855601407	0.449517521745489	-8.79059962038894	1.48763832951284e-18	2.2756695492959e-16	down
Acss3	676.407725678128	-2.26494876308959	0.257855070056365	-8.78380542447545	1.58034973738465e-18	2.39510782421407e-16	down
Gbp2	278.335360685976	-4.18276069135826	0.477707248007454	-8.75590795158503	2.02466909141502e-18	3.04034712736524e-16	down
Cebpd	296.428202361649	-3.68913459134542	0.421895924354921	-8.74418162959529	2.24637845591723e-18	3.34261114240483e-16	down
Cd84	108.880605503276	-3.95221480918607	0.452783440349713	-8.72870881968105	2.57596477793319e-18	3.79850373740635e-16	down
Cd44	1736.84538477027	-1.59361789914091	0.182772683214824	-8.7191251510371	2.80359544084063e-18	4.09725447997139e-16	down
Rpsa	2736.16471124387	-1.27734516554506	0.147055801064441	-8.68612564957786	3.75010104667711e-18	5.43200477274433e-16	down
Mdk	365.69490556772	-2.2873654083135	0.263704596496142	-8.67396867064835	4.17315179040285e-18	5.99176741274682e-16	down
Gabra4	187.903176132428	1.74350647300095	0.20118152180216	8.66633504599637	4.46252480546077e-18	6.35153095789408e-16	up
Slc6a11	1539.26871430115	1.09963227953808	0.127029571628669	8.65650624055087	4.86444432791863e-18	6.86389868615277e-16	up
Col1a1	108.040662787424	-2.78048502442306	0.321632392140584	-8.64491603571981	5.38448773599478e-18	7.5327602788686e-16	down
Ctss	358.985587749315	-1.87076589465697	0.216539683965052	-8.63936743788218	5.65251084332922e-18	7.84070317657735e-16	down
Lyz2	2451.19803248696	-5.90918793597491	0.687921976096694	-8.58991010798051	8.70373939217463e-18	1.1971664400934e-15	down
Rpl3	3066.87023169611	-0.863569111773284	0.100692790713631	-8.57627547764829	9.79946831864866e-18	1.33664747866368e-15	not
Tyrobp	172.600331203687	-4.34782301104595	0.507514702043548	-8.56689075910334	1.06316662901912e-17	1.43817449452768e-15	down
Itgam	352.415216258645	-4.31691017925696	0.505863810033044	-8.5337398992329	1.41691197341114e-17	1.90098485088472e-15	down
Ctsl	2328.99767782409	-1.97537920067595	0.23202259178052	-8.51373646642372	1.68416534312822e-17	2.24117222246526e-15	down
Cacna1c	755.887880515349	1.05598631847257	0.124255969508616	8.49847554728017	1.92096704673119e-17	2.53567650168517e-15	up
Ikzf1	101.34738051576	-3.86988879383097	0.456778247513616	-8.47213897530358	2.40927446148821e-17	3.15480035085112e-15	down
Itga6	473.620159415631	-1.5479765987874	0.183003861061972	-8.4587100501841	2.70351306451135e-17	3.5119922095176e-15	down
Lap3	608.193992238945	-1.38995376488743	0.164602490920633	-8.44430577637873	3.0585763197152e-17	3.94195096071641e-15	down
Cyth4	206.500684114082	-4.18847541022058	0.496088543182459	-8.44299967774115	3.09295955473987e-17	3.9551220306236e-15	down
Sepp1	989.408918667198	-2.27240262031592	0.269781436667428	-8.42312446840889	3.66574673759188e-17	4.65123586053519e-15	down
Rpl13a	2176.27558224338	-0.72751473176584	0.0865391175546756	-8.40677317175316	4.21445021839674e-17	5.30631701343983e-15	not
Kcnip1	291.353380340034	1.39039355567612	0.165752395959	8.38837681731034	4.92900162215601e-17	6.15861821003432e-15	up
Fuca1	569.00458745994	-1.24309443269684	0.148256841855217	-8.38473568667278	5.08398608824402e-17	6.30414274942258e-15	down
Iqsec3	3121.52539111909	0.94102240632658	0.112249604980784	8.38330260928468	5.14629452091085e-17	6.33342471565931e-15	not
Rps20	679.188879194002	-1.28975085297004	0.153954292305163	-8.37749200531248	5.40674366697453e-17	6.60429704037605e-15	down
Nwd2	575.021172590129	0.972374429120211	0.116091123871796	8.37595844273198	5.47762398404376e-17	6.6413147682095e-15	not
Hmgcr	1450.21131728269	0.801831248533356	0.095746895226575	8.3744882446152	5.54643580816008e-17	6.6752986255856e-15	not
Fat3	3090.9138532281	0.87824596864887	0.104936446215831	8.36931304918132	5.79550960085188e-17	6.92415336837544e-15	not
Blnk	89.3102533148807	-2.77485434532093	0.331607522228156	-8.36788721400519	5.86604993947765e-17	6.95764531951958e-15	down
Dcakd	497.701947702446	-1.41579743785103	0.169432713341113	-8.35610437873738	6.48233578089951e-17	7.63330014832828e-15	down
Pdpn	916.593558466985	-3.16556741723091	0.379044336737376	-8.35144364503247	6.74336184052361e-17	7.88395332897788e-15	down
Rab31	291.641472603523	-2.45125087012484	0.293589428833074	-8.34924772280729	6.86991147809093e-17	7.97494404775832e-15	down
Cd68	149.286713660421	-4.98094599043868	0.59861349228195	-8.32080475074329	8.73680683891568e-17	1.00707080520684e-14	down
Shank3	334.724845413049	1.21181877467045	0.145671083690615	8.31886977132796	8.88060584510553e-17	1.01648780750131e-14	up
Timp2	971.144318119566	-1.04552416800847	0.125968300438253	-8.29989897752864	1.04199960832015e-16	1.18440622145724e-14	down
Dlgap3	359.792221800006	1.64382702268911	0.198202558155096	8.29367207966508	1.09804898053071e-16	1.23950798022943e-14	up
Myh9	242.41312220658	-2.24640537130932	0.271022162651317	-8.28864085997067	1.14549849152144e-16	1.27676776011329e-14	down
Tgfbr2	318.354236046649	-2.58485155268787	0.311859218788826	-8.28852057901866	1.14665726256508e-16	1.27676776011329e-14	down
Qsox1	1715.74899307385	-1.73084420092319	0.210074605217826	-8.23918816426425	1.73383080683608e-16	1.91752315177655e-14	down
Plxnd1	506.068415370292	-1.77136558758375	0.215187223092828	-8.23174146738081	1.84511138290231e-16	2.02689819566073e-14	down
Spi1	91.9824249339244	-4.81669807907214	0.585886306078285	-8.22121635051246	2.0144947742603e-16	2.19821669767284e-14	down
Rap1gap2	1118.03308901001	0.965789712010445	0.117624743624659	8.21076996428816	2.19774577853184e-16	2.3822982054973e-14	not
Kcng4	388.664019829885	-3.64034708515537	0.443462691078188	-8.20891398170298	2.23198053182494e-16	2.40349061479675e-14	down
Nlrc5	208.932248299622	-3.71135762144676	0.45219143298111	-8.20749211673324	2.2585628548453e-16	2.41621939922273e-14	down
Rps23	1417.73151005862	-0.948695071175585	0.115661581396415	-8.20233529337676	2.3576163369186e-16	2.50580936381062e-14	not
Clcf1	114.896606485056	-3.04222069733452	0.371385932483152	-8.19153455003991	2.57916355545154e-16	2.72359671455683e-14	down
Rps15a	1509.38046312394	-0.807051226509638	0.0985613294214268	-8.18831514598248	2.6490841635954e-16	2.77950061472625e-14	not
Fcrl2	165.375865385957	-8.87388532976709	1.08494846264778	-8.1790846618748	2.8600811329267e-16	2.98177120915569e-14	down
Stab1	224.253208068044	-4.53878958242576	0.555670970707424	-8.16812434280566	3.13220996898492e-16	3.24481093495855e-14	down
Col22a1	387.458220209417	1.33201577637891	0.163403672882255	8.15168810396772	3.58878910638823e-16	3.69442138951965e-14	up
Adgrg1	973.156504558216	-1.36129777302964	0.167056246455218	-8.14873913376567	3.6773826382463e-16	3.76196243892596e-14	down
Htra1	1907.46924485535	-1.63666071780096	0.201110458395681	-8.13811837960643	4.01468210702139e-16	4.08151035575939e-14	down
Slfn13	182.468908126416	-3.98195501239727	0.490661083393763	-8.11548978952075	4.83829392502595e-16	4.88846882498918e-14	down
Tlr2	132.410617013075	-4.20240817409786	0.518152917054187	-8.11036285965439	5.04688199823974e-16	5.06793647528761e-14	down
Anks1b	1117.22167744554	1.25451991808532	0.154705322729185	8.10909344264378	5.09988173196332e-16	5.08993074321803e-14	up
Chd5	2024.54676458043	1.11204576987531	0.137245118844177	8.10262528270957	5.37857076731759e-16	5.33554220117905e-14	up
Tle6	161.158636769282	1.69646787219889	0.209869827166065	8.08342911940607	6.29705615241374e-16	6.20904910257277e-14	up
Cacna1d	2435.90466631248	0.76043503816354	0.0941200234125733	8.07941828520577	6.50764506719383e-16	6.37827152454064e-14	not
Rpl37a	855.320053342739	-0.876200718616573	0.108517982800015	-8.07424443404281	6.78957446885513e-16	6.61498541108457e-14	not
Grm2	245.562146891304	1.75047334405507	0.217144007524335	8.06134769276973	7.5457868405181e-16	7.30825082873374e-14	up
Lcn2	348.221762257084	-3.06893779666964	0.380766683295981	-8.05989056107638	7.63627828860727e-16	7.35238841340728e-14	down
Wipi1	691.087627062029	-1.1749490066155	0.145829087919696	-8.05702773964071	7.81719154773972e-16	7.48256089201192e-14	down
Unc80	4578.8481422482	0.712159518224935	0.0886461058624049	8.03373719913133	9.45476008420256e-16	8.9454053790883e-14	not
Wdfy4	201.179966320625	-4.90453082629849	0.610461566353012	-8.03413531108745	9.42411468134328e-16	8.9454053790883e-14	down
Rgs10	94.2729520176499	-2.63838552677949	0.328528307503297	-8.03092295708189	9.67420929621978e-16	9.10042860692675e-14	down
Golm1	255.636454220952	-1.60174387555707	0.19967049147001	-8.02193585924863	1.04091494107872e-15	9.7358261460437e-14	down
C3ar1	94.1810403550602	-4.54318043557836	0.566848046199395	-8.01481184603086	1.10305746277583e-15	1.02584344038152e-13	down
Myo1f	220.728969555712	-3.6022867689143	0.450285675168474	-8.00000303710863	1.24416142663492e-15	1.15053300741019e-13	down
Ifitm1	78.3107292792236	-5.05886390353349	0.632541293802576	-7.9976816582546	1.26783646062816e-15	1.1658397296383e-13	down
C2	437.751715137187	-3.03082735516333	0.379032822920329	-7.9962134461384	1.28303882601398e-15	1.1732279052624e-13	down
Fdft1	903.993509200018	0.98603628166428	0.123325823562404	7.99537560894811	1.29179439837199e-15	1.17467170625293e-13	not
Sptbn4	603.024624291917	1.1535045383386	0.144348280114012	7.99112076311211	1.33717490897187e-15	1.20921982928461e-13	up
B2m	1147.23130265499	-2.16315636824822	0.271320996483344	-7.9726832655246	1.5526574173371e-15	1.39636794543811e-13	down
LOC103689971	123.473230384731	2.07646369285655	0.261060548252999	7.95395438626064	1.80650661790406e-15	1.6135384540607e-13	up
Tnfrsf12a	100.22998659812	-3.63400993654187	0.456909771185985	-7.95345200674784	1.81385065705748e-15	1.6135384540607e-13	down
Clec4a3	116.060067096766	-6.03442657027573	0.763565041658506	-7.90296339021574	2.72349597475159e-15	2.4096314656613e-13	down
Lgals3	551.32924873955	-6.23301068984053	0.78935774528708	-7.89630649354516	2.87289723693751e-15	2.528149568505e-13	down
Rps29	1384.38036957904	-0.867559499066416	0.110220991666252	-7.87109139512534	3.51560680676971e-15	3.07718995792548e-13	not
Trib3	193.464016591728	1.39814440155931	0.177835354528766	7.86201599374974	3.77999754109929e-15	3.29101062514432e-13	up
Aff3	731.505220021717	1.07372706163458	0.136760550992382	7.85114606400199	4.12252488512935e-15	3.57023742432789e-13	up
Adamts4	236.828983785083	-2.83895401402083	0.361781815457668	-7.8471440319062	4.25618348051636e-15	3.66659006363641e-13	down
Rps12	666.061345248435	-1.209050541439	0.154406937699225	-7.83028638126456	4.86759925390177e-15	4.17135416690388e-13	down
Ctsc	559.163832864489	-3.09047433204189	0.394878282789098	-7.82639731466947	5.02049008844722e-15	4.27996780040126e-13	down
Kctd16	469.376903352117	1.2784245689145	0.163375905759519	7.82504961775864	5.0745672995235e-15	4.30365375951299e-13	up
Wnk2	4452.41435330623	0.718383011648059	0.0921914336850791	7.79229677783314	6.5801952770947e-15	5.55178537605598e-13	not
Gab1	703.362129914545	-1.23371967635951	0.158411897983415	-7.78804933256135	6.80516132285432e-15	5.68300410879997e-13	down
Mvp	456.887277991836	-2.59407914498966	0.333065254926988	-7.78850122195518	6.78087163676003e-15	5.68300410879997e-13	down
Insig1	689.470519445791	1.05917905891356	0.13605270228449	7.78506447228655	6.9677666433164e-15	5.78925910750268e-13	up
Tap1	158.673468003473	-3.65441046745493	0.470309384882368	-7.77022654644443	7.83458751619094e-15	6.47659234671785e-13	down
Unc93b1	292.136413015349	-2.91875261128467	0.376003560575553	-7.76256641510761	8.3227762314437e-15	6.84558800785279e-13	down
Dcc	503.004741728356	1.15250044889035	0.148706502978436	7.75016845804976	9.17707220934813e-15	7.51051589613051e-13	up
Lhfpl2	596.114814528354	-1.49475635354314	0.19305457476896	-7.74266217380247	9.73564727391754e-15	7.92801366067076e-13	down
Il17rb	106.918915865504	-3.47422176060086	0.449080117147222	-7.736307237717	1.02345964521788e-14	8.29306310540903e-13	down
Mki67	250.60783575123	-4.16329409305438	0.538224248090369	-7.73524066934153	1.03207675535164e-14	8.32169080374171e-13	down
Rhoc	377.306136883139	-1.68815958724429	0.218277779529655	-7.73399651985618	1.04221883928767e-14	8.36227351051988e-13	down
Cnnm1	418.755480047664	1.65459737132233	0.21423270780896	7.72336487852173	1.1329824510459e-14	9.04617402864353e-13	up
Plch1	2756.13932489002	1.0571749714495	0.13694788103661	7.71954237953408	1.16748098949883e-14	9.27637322141596e-13	up
Rps16	1478.46861344438	-0.991706831312068	0.128617711545238	-7.71049973909124	1.25326010519191e-14	9.90983642598123e-13	not
Rps3	1411.2127700849	-0.748257603219407	0.0975776725615233	-7.66832804653776	1.7425276163257e-14	1.37123519346245e-12	not
Cald1	748.0574730879	-1.69435479499596	0.221238996560819	-7.65848164805871	1.88144118922581e-14	1.47346552082527e-12	down
Adamts1	1803.72225742669	-1.91406997630078	0.25148696422715	-7.61101070261416	2.71960708019893e-14	2.11973946136648e-12	down
Mlc1	1452.94617127185	-1.39264209950174	0.182997495906411	-7.61017025180476	2.73735096725505e-14	2.12345784985927e-12	down
C1r	418.389795716805	-3.13903023968217	0.413234877604931	-7.59623741799259	3.04864979798921e-14	2.35378773082488e-12	down
Ssc5d	1044.34558282218	-1.3703487275787	0.181175723887776	-7.56364427955881	3.91930637448219e-14	3.01179374354575e-12	down
Ccl6	79.7467526662541	-4.23995275298055	0.561013828356085	-7.55766175212596	4.10379536990673e-14	3.12830071852639e-12	down
Myof	684.228212266644	-4.69178016443585	0.620811770036718	-7.55749228813486	4.10914378349935e-14	3.12830071852639e-12	down
Vav1	143.808977777063	-4.43632532087463	0.587619518920049	-7.54965616021042	4.36408842067215e-14	3.30700922544267e-12	down
Rpl4	3423.75744155326	-0.809497488932087	0.107271789987549	-7.54622896687049	4.48042069477644e-14	3.37951732405994e-12	not
Lgals3bp	330.59434899838	-2.95575301498215	0.391757998474085	-7.54484407847431	4.52828946282597e-14	3.39995605172181e-12	down
Syn1	839.756354394231	1.06258260988193	0.140999635273954	7.53606637221007	4.84360123176707e-14	3.62009429048235e-12	up
Rplp1	1274.55136593219	-1.19791018906349	0.15926517689563	-7.52148217465334	5.41587124519868e-14	4.02940820642782e-12	down
Rpl29	1254.13687955404	-1.06314086991043	0.141420050289635	-7.51761060566068	5.57863593401321e-14	4.13172456868454e-12	down
Rps18	1453.97498426988	-1.19182648596999	0.158595400254897	-7.51488683817099	5.69601818444829e-14	4.18082626202017e-12	down
Capg	142.562789736943	-4.55766164482859	0.606476320745939	-7.51498696473898	5.69166049731483e-14	4.18082626202017e-12	down
Rps24	1256.66030663739	-1.11683348970976	0.148679180258569	-7.51170061448729	5.83641439665818e-14	4.26475137698665e-12	down
Anxa5	442.934413587563	-2.3913150438444	0.318659973837257	-7.5042843161271	6.17651159983378e-14	4.49320630515908e-12	down
Fgd2	64.6280175370887	-3.35407348135934	0.447456102758495	-7.49587157417681	6.58592513705562e-14	4.7698417098817e-12	down
Mmp19	61.8380355233407	-6.45351241238341	0.861951581203015	-7.48709388452693	7.04153341286621e-14	5.0773488502993e-12	down
Itgb5	1039.96918315471	-0.894405077084673	0.119486280126527	-7.48542072058455	7.13182990204058e-14	5.11990315072808e-12	not
Ncam2	425.183811234087	1.21312723274288	0.162101979981752	7.48372865574774	7.22430385002672e-14	5.16364215795796e-12	up
Sparcl1	1905.87358796205	1.22991157884761	0.164440340020112	7.47937871386778	7.46747925296227e-14	5.31424784402115e-12	up
Map3k13	902.868128356052	0.72999912612079	0.097617740684127	7.47813994674321	7.53819013870145e-14	5.34134615542274e-12	not
Cacnb4	1015.2856633588	1.19255234283763	0.159532340582874	7.47530148733778	7.70270542331859e-14	5.43439148141718e-12	up
Rps7	1656.74422809436	-0.718723329326312	0.0965294513957779	-7.445637771	9.64771882058715e-14	6.77741895516611e-12	not
Gbp5	63.4775377860624	-4.73729753248256	0.637059914750134	-7.43618837537534	1.03632028760213e-13	7.24892755020158e-12	down
Tnfrsf1a	308.457711843165	-2.85354376737119	0.384013073839721	-7.43085056672366	1.07901557756463e-13	7.49818334585312e-12	down
Fcgr3a	84.1353874402257	-4.75471717143635	0.639883919353803	-7.43059331173376	1.08111636707071e-13	7.49818334585312e-12	down
Astn1	1377.90929540998	0.812317256181459	0.10942608525158	7.42343340085568	1.1412256553892e-13	7.88167996937151e-12	not
Spock2	2457.92340530567	0.941746348644982	0.126890614343652	7.42171793805404	1.15610820864125e-13	7.95091561304202e-12	not
Arhgap42	523.771543455228	-2.22315488547459	0.299758328880332	-7.41649079035966	1.20264240059952e-13	8.23633925230665e-12	down
Rpl15	1482.05392362271	-1.06175812692973	0.143215739192907	-7.41369721591548	1.22826167081129e-13	8.37674459493299e-12	down
Evi2a	45.8000502740743	-4.14182369034506	0.558809267822077	-7.41187365500853	1.24527367982233e-13	8.45752680138256e-12	down
Slc6a9	2967.17977491201	1.09991452079732	0.148548748999864	7.40440110201349	1.31743666258629e-13	8.91066251785638e-12	up
Tppp	860.645028049571	1.28467674990523	0.173545608931179	7.40253099929875	1.33612988972348e-13	8.99990701028556e-12	up
Xirp1	58.614687061186	-6.78542731519514	0.917049973535536	-7.39919035059239	1.37017326676864e-13	9.19139181576603e-12	down
Cd33	109.215425338407	-4.12208177302564	0.557566561453775	-7.39298598229762	1.43567617312368e-13	9.5914888170157e-12	down
Gabbr2	708.294988864405	1.3078433264724	0.177030290190032	7.38768108592321	1.49411573508191e-13	9.93607676350923e-12	up
Pfkm	1221.29200632841	0.749510491225982	0.101460538001935	7.38721187553419	1.49939574815908e-13	9.93607676350923e-12	not
Cnn2	117.312987202522	-4.63934450554314	0.629178398099594	-7.37365510252112	1.6601233982094e-13	1.0956814428182e-11	down
Chgb	679.505179460061	1.29412636493844	0.175639355092046	7.36808879912045	1.73091484723312e-13	1.1378158321089e-11	up
Cdh8	328.152708661224	1.16432011484417	0.158115198410629	7.36374571545241	1.78820179498711e-13	1.17077147921396e-11	up
Rps3a	1935.4305159027	-1.02295757786076	0.138964698701931	-7.36127655020447	1.82159737041992e-13	1.18788469159495e-11	down
Siglec1	92.2994107678764	-5.18627722510134	0.704844636953518	-7.3580431107733	1.86625780673563e-13	1.21217888018448e-11	down
Shisa5	369.38455258172	-2.10689437824199	0.286560550657746	-7.35235318820407	1.94747388328091e-13	1.25993092970521e-11	down
Pcp4	651.694479652104	1.09734496261281	0.149425456227784	7.34376183493135	2.07672530320869e-13	1.33826140798897e-11	up
Lat2	47.9843225392422	-3.02491855403903	0.412324280857626	-7.33626103160178	2.19643444858942e-13	1.40985251194163e-11	down
Kcnma1	3287.03456171486	1.4518431233311	0.198145873641554	7.32714286020148	2.35111161803336e-13	1.50324199078008e-11	up
Shank1	1600.45304458343	1.36195455535575	0.185896628546931	7.32640804731926	2.36403266296826e-13	1.50562204776126e-11	up
Astn2	497.295842229204	1.34483558369181	0.183834197048898	7.31548104368252	2.56460984294399e-13	1.62703619803516e-11	up
Ifitm3	183.142841293513	-3.28695441747617	0.449466563224668	-7.31301210460269	2.61219473192205e-13	1.64660516658365e-11	down
Trem2	63.1561831337062	-4.49570204913112	0.614768412214995	-7.3128383954101	2.61557516686064e-13	1.64660516658365e-11	down
Mthfd2	420.090197938336	1.30226486195762	0.178094820643097	7.31219951964445	2.62804489219235e-13	1.64811642894269e-11	up
Cgnl1	1043.20608447651	-1.27201633165182	0.174230995635717	-7.30074650041805	2.86175479272951e-13	1.78783215448079e-11	down
Fgr	147.851322344881	-5.9960524399235	0.821986746641017	-7.29458530131525	2.99580375520763e-13	1.86446067928663e-11	down
Cacna1b	838.665974350964	1.1988008616625	0.164593091486143	7.28342150231395	3.25458331034734e-13	2.01784165241535e-11	up
Tmtc1	739.929480184126	1.22411917418339	0.16818216883173	7.27853126574996	3.37474026094062e-13	2.08444334305947e-11	up
Jak3	446.569642514844	-2.61687094591533	0.359758183781218	-7.27397197309275	3.49068440099891e-13	2.14795196524624e-11	down
Rps17	945.983308460568	-1.03552695393149	0.142441375824315	-7.26984661541528	3.59895915105972e-13	2.20628327282942e-11	down
Chrnb3	847.3455248229	1.55113943689566	0.213776702944546	7.2558862379781	3.9904036791688e-13	2.43712415748638e-11	up
Bmp2	94.2441944379655	-2.43049657514724	0.335155732542877	-7.25184246948932	4.11139914178271e-13	2.50168703169886e-11	down
Nap1l5	683.726746747986	1.40999943149156	0.194448567584239	7.25127188648854	4.12875930603529e-13	2.50294564152539e-11	up
Gad1	2660.98320665275	1.49474689600076	0.206336650873226	7.24421419885863	4.3495355376425e-13	2.61739697353428e-11	up
Rpl5	1751.57808973335	-0.923474717285978	0.127471670609235	-7.24454863478565	4.33881700706016e-13	2.61739697353428e-11	not
Pros1	564.050687200722	-1.19223860750601	0.164648395225664	-7.24111890596899	4.4499803592194e-13	2.66803218020891e-11	down
Tlr13	97.6678055226041	-4.39631450897253	0.608114604891556	-7.22941773410707	4.85069235036594e-13	2.89766906535729e-11	down
Lmna	402.73663001448	-1.93507824655614	0.267778059557153	-7.2264256816124	4.9587178674032e-13	2.95142887467838e-11	down
Slc5a7	137.693812381121	2.25812770233551	0.312651932058977	7.22249719509026	5.10414577463906e-13	3.02698036374247e-11	up
Gpr158	921.51912166894	0.943697972663697	0.130692443463226	7.22075391397231	5.17001376190339e-13	3.05497419692544e-11	not
Scn2a	918.209504408267	1.15301706494975	0.159737881328865	7.2181817822908	5.26872570530976e-13	3.10210440088166e-11	up
Myo16	212.159869011764	1.70905444285582	0.236810663434791	7.21696573147106	5.31603662417404e-13	3.11874148618210e-11	up
Adam23	651.436253794933	1.3968287636814	0.193652868351342	7.21305486241054	5.47103586461992e-13	3.19821125114639e-11	up
Peg3	4026.61299468029	0.76579011889474	0.106198718634633	7.21091674871685	5.55764271638611e-13	3.23727743707501e-11	not
Lrrk1	96.5731898996197	-2.76522127058255	0.383826901822896	-7.20434460807665	5.83236924219525e-13	3.38525601972524e-11	down
Gnai2	1757.35556439885	-1.26174720034156	0.175163134057184	-7.20326915325488	5.87857683745563e-13	3.38804738293922e-11	down
Tnfaip6	186.935907249436	-1.58699509712277	0.220303908627538	-7.20366291732873	5.86161696045723e-13	3.38804738293922e-11	down
Lad1	309.19235968651	-2.82804920032721	0.392678188270339	-7.20195133013153	5.93568817296236e-13	3.40895943912449e-11	down
Cd164	1507.19976214446	-1.03595997779658	0.143907946394152	-7.19876840545812	6.07588476817416e-13	3.47727559040121e-11	down
Gng7	187.033809938278	2.04025095856016	0.283579604130599	7.19463222616162	6.26293474393701e-13	3.57183679054916e-11	up
Dlg2	3521.12887470449	0.899362106906732	0.125259841415022	7.17997162336238	6.97258894442681e-13	3.96275471674924e-11	not
Acsl3	3335.26827387845	-0.976608123795629	0.136205003664977	-7.17013397097944	7.49244096458367e-13	4.24346967848808e-11	not
Pld1	221.952495722172	-2.34898497514779	0.328592252647447	-7.14863164369263	8.76471722504335e-13	4.94692729446584e-11	down
Pde4dip	3678.16994400327	0.627560907588888	0.0879541341639619	7.13509277936844	9.6721896788709e-13	5.44035741112574e-11	not
Vat1	719.730641450099	-1.85135511408534	0.259603263771964	-7.13147857690873	9.9296410712662e-13	5.5660398991262e-11	down
Sox5	256.669904885836	1.06382075032084	0.149191289851551	7.13058216320379	9.99452929843813e-13	5.5832919985268e-11	up
Cmklr1	67.8518275378469	-5.08249019606117	0.712868959132444	-7.12962758575787	1.00640853195153e-12	5.60302545951793e-11	down
Apbb1ip	91.9226850781959	-3.5074182559889	0.492017205362141	-7.12864960364003	1.01358393765542e-12	5.62384470899795e-11	down
Arhgdib	175.547755677545	-3.92440925503694	0.550653835675039	-7.12681725030765	1.02716322907374e-12	5.67993504509423e-11	down
Cacng5	242.225092185785	1.62401787657237	0.228178830059282	7.11730302127693	1.10059344262848e-12	6.06549275048584e-11	up
Rps5	749.343677941275	-1.24033383508495	0.174309616641056	-7.1156936661681	1.11351367298866e-12	6.11610463069744e-11	down
Ptafr	119.525974199603	-3.54439828616025	0.498255707171664	-7.11361302067152	1.13043831716951e-12	6.18404697097128e-11	down
Arhgap30	95.7672017509872	-4.64133071085868	0.652491127587247	-7.11324723758496	1.13343969409298e-12	6.18404697097128e-11	down
Kctd12	780.710735193769	-2.23376630850801	0.314569247674999	-7.10103204625983	1.23828657234167e-12	6.73364605185662e-11	down
Kcnc2	602.359945716524	1.69561504305401	0.23897616407687	7.09533124194176	1.29042032496086e-12	6.99390724468854e-11	up
Plekha4	84.0625511833954	-1.97743272002943	0.278716272854958	-7.09478746889842	1.2955041982207e-12	6.99828802523973e-11	down
Pnpt1	970.734515062538	-0.698755512796218	0.0985135561166067	-7.09298842048833	1.31246442824444e-12	7.06658478996873e-11	not
Sema5a	2913.39718682499	-0.845581757896528	0.119302571471934	-7.08770772887702	1.36351548164871e-12	7.31738406676266e-11	not
Rpl9	1703.23449748847	-0.770726957708147	0.108797991247421	-7.08401826974372	1.40033434562043e-12	7.49041587225986e-11	not
Ctsh	575.635265267598	-1.99870577301943	0.282259794233942	-7.08108563050559	1.43029482319414e-12	7.6257542886129e-11	down
Efemp2	479.757786720302	-1.26783034579905	0.179302708792659	-7.07089343120373	1.53939329415754e-12	8.18077579180865e-11	down
Scn2b	1216.51432838565	1.02079253601177	0.144377758094183	7.070289423291	1.54610887927403e-12	8.18987383040688e-11	up
Ank1	1093.1045879462	0.965376778835951	0.136620259195714	7.06613195231176	1.59311937129929e-12	8.38462310914046e-11	not
Sh3pxd2b	559.397168418584	-1.55601856465357	0.220204862793166	-7.06623162139295	1.59197612997766e-12	8.38462310914046e-11	down
Cacna1g	2413.37308418276	0.912563933128586	0.129209769125893	7.06265431245716	1.63351748543373e-12	8.56968403896774e-11	not
Ralyl	314.512151865781	1.29664742704739	0.183776881557666	7.05555245065207	1.71916319064518e-12	8.99017990558479e-11	up
Sv2a	3154.77973761092	0.982866924216693	0.139338559829771	7.05380424067434	1.74091256708748e-12	9.07492257900887e-11	not
Col3a1	125.433418158678	-4.70877038523069	0.668167473896369	-7.0472906407309	1.82435012597721e-12	9.47967074983966e-11	down
Slc29a3	90.5308567814837	-2.01651326781726	0.286516260707964	-7.03804127149564	1.94960948596724e-12	1.00984835652885e-10	down
Anxa4	151.647879370168	-2.00708432531996	0.285204758822311	-7.0373451467211	1.95937094157488e-12	1.01170295178857e-10	down
Lynx1	543.674493721824	1.78230000761365	0.253895539976295	7.01981613296575	2.22160406031031e-12	1.13991270404887e-10	up
Cfb	469.250236076911	-3.22114264072528	0.458844759129116	-7.02011426879754	2.21686865109533e-12	1.13991270404887e-10	down
Snap25	7145.77176913651	0.925466422228523	0.132025465987168	7.00975690794737	2.38732547696953e-12	1.22111698146992e-10	not
LOC102551819	2164.33799777849	-0.750700198162056	0.107181213606966	-7.00402778526915	2.48706756855741e-12	1.26817202374292e-10	not
Tmem63c	591.51839860236	1.04035065989782	0.148860354487995	6.98876919564049	2.77308179570554e-12	1.4096212059661e-10	up
Tifab	53.4578645133202	-3.41182278379865	0.488357040023414	-6.98632865748199	2.82172636642793e-12	1.42990765218862e-10	down
Coro1a	184.164368112054	-2.58205182457677	0.36969471014155	-6.98428122920163	2.86318018672716e-12	1.44643621285031e-10	down
Fgl2	78.4877703653437	-3.45709767465074	0.495768224222578	-6.97321350127244	3.09781945561863e-12	1.56015719537125e-10	down
Itpr2	399.816060557101	-1.46077407540759	0.209616945272712	-6.96877856657593	3.19704433734895e-12	1.60519085011434e-10	down
Mcam	280.288166682238	-1.82200101124669	0.261475508587368	-6.96815170602448	3.21131843005098e-12	1.60742691324387e-10	down
P2ry6	85.3871083299825	-4.54963281480128	0.653657182361241	-6.96027357699397	3.3961258264637e-12	1.69474961974262e-10	down
Parp3	159.39615006904	-3.20153031114276	0.460063407210982	-6.95888927691777	3.42965920722498e-12	1.7062815168346e-10	down
Bsn	4195.09374108022	0.729143225930374	0.104865523972977	6.95312623544675	3.57278712416324e-12	1.77210241358497e-10	not
Tubb4a	1094.43500430934	1.19481350974921	0.172008870671834	6.94623193026322	3.75171798729509e-12	1.85340309060418e-10	up
Edn2	253.691570445798	-3.61698145717307	0.520732793653725	-6.94594521653705	3.75934644477387e-12	1.85340309060418e-10	down
Pvalb	229.852492435506	2.38114590066441	0.342961285535662	6.94289997468771	3.84131418357551e-12	1.88812704374667e-10	up
RT1-S3	220.756141743017	-2.30987406924678	0.332899667762835	-6.93864936775	3.95866296522511e-12	1.93998189864685e-10	down
Slc2a5	66.4987026560193	-2.96071502570562	0.427630376850068	-6.92353767642582	4.40501917445768e-12	2.15227921932905e-10	down
Usp29	519.613275787783	1.1517453557003	0.166365067521396	6.92299995942459	4.42177895312264e-12	2.15403803287832e-10	up
Ucp2	550.987589928076	-1.1879625969207	0.171999713380743	-6.90677079380352	4.95810032850192e-12	2.40813608833589e-10	down
Lamp2	1714.28188896692	-0.945822847848335	0.137399814952818	-6.8837272318971	5.83064711562551e-12	2.82355124226504e-10	not
Rusc1	486.611912193809	1.0119756587862	0.147086958831681	6.8801181751555	5.98029293879669e-12	2.88747595345794e-10	up
Cd4	196.276059062792	-1.28169633710265	0.186313342197022	-6.8792514910032	6.01678587977168e-12	2.89655150823832e-10	down
Fcgr1a	83.9594770607703	-5.55756006440906	0.80837093623853	-6.87501221935218	6.1984545666594e-12	2.97525819199651e-10	down
Nek6	485.537853713437	-1.70435590330289	0.248059909591725	-6.87074306407693	6.38683383510663e-12	3.05671626353875e-10	down
A3galt2	138.897211503568	-3.63799756206783	0.529890668690194	-6.8655626094726	6.62297092163429e-12	3.16048944738513e-10	down
Sox9	741.306378044325	-1.03237673921868	0.150631445451478	-6.85366017782282	7.19839660202782e-12	3.42509754598812e-10	down
Fcer1g	243.352870789646	-3.92686362417944	0.573230053752262	-6.85041476537192	7.36361754369846e-12	3.49355628855816e-10	down
Ano5	76.7107014304847	-2.53853894907871	0.370791643897389	-6.84626795360365	7.58014400274617e-12	3.5858900877731e-10	down
Snn	899.098843975888	-0.765037206028308	0.111774105114288	-6.84449412720471	7.67465857269089e-12	3.62013866045546e-10	not
Rps28	395.871293160062	-1.21924448640734	0.178150684908009	-6.84389446516537	7.70687071970797e-12	3.62488677989023e-10	down
Cabp1	1107.41691781598	1.43259582493253	0.209351577063252	6.84301424918187	7.75439351551729e-12	3.63678833988501e-10	up
Nxph1	125.237698744461	1.55503039605502	0.22729752454884	6.84138729245548	7.84298983828126e-12	3.65738056048398e-10	up
Scn1a	1346.70612400798	1.3724514227157	0.200609858470812	6.84139569798556	7.84252957402208e-12	3.65738056048398e-10	up
Fry	2291.59505538993	0.731190566244672	0.10690591054629	6.83957100695631	7.94306805423761e-12	3.69352664522049e-10	not
Gprasp2	1137.33944814438	0.612456322252911	0.0895707606165153	6.83768138215391	8.04851529603369e-12	3.70339484566706e-10	not
Tpt1	4318.4673005982	-1.08695589176295	0.158950196906653	-6.83834253065624	8.01146597457052e-12	3.70339484566706e-10	down
Pabpc1	4038.50586402888	-1.13968294616701	0.166660247316488	-6.83836106400797	8.01042981750713e-12	3.70339484566706e-10	down
Dse	147.167480722009	-3.26933885666305	0.478143408510904	-6.83756964640557	8.05479328603052e-12	3.70339484566706e-10	down
Stkld1	417.089422883991	1.64256816827871	0.240413970426673	6.83224924642929	8.3593442966705e-12	3.83265399013733e-10	up
Oplah	457.366826940742	-1.06294912869805	0.155786525279833	-6.82311340334933	8.90882724276013e-12	4.07317553937145e-10	down
Chl1	1035.7353275597	-2.04108738955603	0.299311531360639	-6.81927415317899	9.15016381489715e-12	4.17186298947734e-10	down
Cd63	949.205313642942	-1.98200227844335	0.290752401929616	-6.81680448825025	9.30878100952969e-12	4.23239243233283e-10	down
Gpnmb	2780.23243370376	-6.46738761408312	0.949563518838212	-6.81090573276862	9.69861706680049e-12	4.397422829623e-10	down
Tgfb2	2567.58955126649	-0.970886690646453	0.14278092667971	-6.79983463634727	1.0473930423565e-11	4.73583682798098e-10	not
Atl3	429.321439312904	-1.05044387781499	0.154531275297103	-6.79761346559391	1.06366371119634e-11	4.79615637048533e-10	down
Top2a	146.240719403636	-4.83245220474344	0.711236120983901	-6.79444148317213	1.08732938556081e-11	4.88939763265366e-10	down
Rnaset2	462.316825723648	-1.87076758494711	0.275554814029926	-6.78909418270565	1.12839762808674e-11	5.06016777439005e-10	down
Itgax	104.331601716145	-5.27571440447143	0.777745576656824	-6.78334221732168	1.17427030428128e-11	5.25149080340876e-10	down
Il10ra	103.179616129461	-3.35405475611932	0.494578072359661	-6.7816487296271	1.18812075466803e-11	5.29895381809436e-10	down
Il33	1719.26988377277	-1.21964629656758	0.179891778618711	-6.77988903068594	1.2026822379126e-11	5.34932143210692e-10	down
Hecw1	1257.48588436961	0.929511219725013	0.137126915335609	6.77847392286262	1.21451892048869e-11	5.38732945543601e-10	not
Plec	3942.88975755487	-1.69281563377462	0.249763571656382	-6.77767227041239	1.22127490227593e-11	5.40265610823039e-10	down
Stard4	426.807358912713	1.04102899285682	0.153846543203485	6.76667132832428	1.31778970104025e-11	5.8139034573118e-10	up
Prss23	445.889356898761	-1.56327504943204	0.231715253458347	-6.74653492206567	1.51417635875633e-11	6.66237597852784e-10	down
Kif5c	2994.65005156886	0.475231938898015	0.0705149671921758	6.73944777713441	1.58989725261952e-11	6.97679309138776e-10	not
Cntnap2	1253.52140237719	1.21850119932527	0.180905401738277	6.73557111958506	1.63287270215894e-11	7.1443561583104e-10	up
Plp2	66.7377939698969	-4.03471212222961	0.599046748620497	-6.73522080124943	1.63681180313196e-11	7.1443561583104e-10	down
Mapt	2506.13526279145	0.858261319828581	0.12744306624486	6.73446853655874	1.64530200115592e-11	7.16231466886174e-10	not
Iars	1716.32680384948	0.699186019677252	0.103833688499303	6.73371070393928	1.65389864166422e-11	7.18064004423342e-10	not
Gltp	235.213196192505	-2.10981139606471	0.313620306552195	-6.72727929915973	1.72864739404063e-11	7.48531760467119e-10	down
Arl11	96.7938176717085	-5.49267814072726	0.816848277372129	-6.72423299758638	1.76519779465591e-11	7.62341886620789e-10	down
Litaf	744.949683267331	-2.64507951369343	0.393591333052194	-6.72037032213479	1.8126328919577e-11	7.80767767777989e-10	down
Cndp1	63.5781067688507	-3.38418446762476	0.503682064566035	-6.71889016048352	1.831138701583e-11	7.86668720932034e-10	down
Rpl26	2160.27842923846	-0.858808140204675	0.127916286833192	-6.71382950104387	1.89581817216536e-11	8.12323346649284e-10	not
Dchs2	123.254267195615	1.5836254938319	0.236052160615925	6.70879474138165	1.96238469453874e-11	8.38650461624286e-10	up
Grin2b	1129.34703170815	1.31475820771634	0.196068049699621	6.70562189877733	2.00550393460967e-11	8.54846052127372e-10	up
Nfib	1368.49966776668	-1.01613437164895	0.15157104416933	-6.70401379905888	2.02771101990873e-11	8.62066856464056e-10	down
Siglec5	54.7684095038513	-4.04018553100426	0.603157753868	-6.69838944305182	2.10729059066996e-11	8.93578559276835e-10	down
Cnr1	291.279923073268	1.21307369775077	0.181126857931062	6.69737062524696	2.12202950208556e-11	8.97503330494484e-10	up
Notch2	2611.1288425873	-1.29700778468113	0.193780980528546	-6.69316349387583	2.18396896624701e-11	9.21319691740493e-10	down
Nfam1	153.980016722477	-4.03292547963717	0.602848519008425	-6.68978251165084	2.23502513186365e-11	9.40434225150239e-10	down
Trpc4	173.337737560035	1.27405209323788	0.190518756816081	6.68727906128316	2.27358083298469e-11	9.54204386520342e-10	up
Chga	371.048312656444	1.12374334040584	0.16810198131312	6.68489051483975	2.31097352037454e-11	9.67417252723541e-10	up
Rab6b	1924.96329201977	1.11793166052804	0.167251663342337	6.68412880438632	2.32302421439946e-11	9.69981131155367e-10	up
Clec4a1	82.3950424148373	-7.85949104574286	1.17596123650151	-6.6834609864564	2.33364006981254e-11	9.71934368007423e-10	down
Aldoc	7400.27171714474	0.942025947976507	0.140982707031575	6.68185458919815	2.35937079353786e-11	9.80156881944866e-10	not
Srebf1	1672.8151078861	-0.79220211060862	0.118579065954412	-6.68079229864387	2.37653854515624e-11	9.84789440686517e-10	not
Grm7	941.218458695994	1.08939884923206	0.163124646894437	6.6783215778364	2.41694240219166e-11	9.96486479573628e-10	up
Carmil3	1604.71281705905	0.770839046761167	0.115420299296782	6.6785396629331	2.41334915235294e-11	9.96486479573628e-10	not
RGD1305733	330.127151120053	1.03039965368243	0.154378530862403	6.67450096801878	2.48074841802424e-11	1.02022336950303e-09	up
Erbin	2551.75351153757	-0.748566089928945	0.112225592233978	-6.67019059581586	2.55471426817974e-11	1.04800910129238e-09	not
Egfr	1103.09992799659	-1.11972933239996	0.167925017806785	-6.66803164307731	2.59256895555758e-11	1.06087921661416e-09	down
Kank2	362.131169700745	-1.68782040926528	0.253358196789877	-6.66179516056897	2.7050287789053e-11	1.10413743274618e-09	down
Tlr8	81.5558712174481	-7.84555153374806	1.17852327094743	-6.65710362039854	2.79276301984467e-11	1.1371130624084e-09	down
Il17ra	272.240566927611	-2.72987515752469	0.410208684915481	-6.65484485801941	2.83599041245457e-11	1.15184841367386e-09	down
Rps14	1007.49285033843	-0.84491456213981	0.126984742354749	-6.65366993287608	2.85873394576661e-11	1.15821181248287e-09	not
Atp2b3	623.692894102341	1.33429773814232	0.200705985711663	6.64802164923566	2.97058621661399e-11	1.20055691835896e-09	up
Gna15	36.453386997612	-4.63389368076052	0.697701007019529	-6.64166116164258	3.10167355419128e-11	1.25044809692125e-09	down
Rasgrf1	1528.41370970072	1.13503862759814	0.170915474024915	6.64093543357389	3.11698566669352e-11	1.25353369514594e-09	up
Rcan2	585.548440817122	1.24499174705112	0.187580042800709	6.63712263022479	3.19865529820513e-11	1.28322524316229e-09	up
Npepl1	314.317025641175	-1.07305891804338	0.161757936600951	-6.63373272799938	3.27302258186746e-11	1.309849232763e-09	down
Nes	89.3284331483371	-4.27734769048535	0.645113436496481	-6.63038071833539	3.34822148688498e-11	1.33667534871545e-09	down
Notch1	1831.01661935265	-1.00857430172612	0.152134887777285	-6.62947412300719	3.36884884474361e-11	1.34163790488475e-09	down
Stat3	2707.41635056312	-1.48380355937376	0.223972567832345	-6.62493435573087	3.47402527848407e-11	1.38016615918027e-09	down
Rab7b	174.345227025863	-2.57150646905751	0.388410570262992	-6.62058827934664	3.57772175377514e-11	1.41792129941384e-09	down
Parp14	405.324142735209	-2.61075834539114	0.394772798395097	-6.61331873929731	3.75798081152551e-11	1.48576400780313e-09	down
Bhlhe22	190.523497233119	1.20632656491435	0.182545464897188	6.60836228165829	3.88594795679708e-11	1.52897106146285e-09	up
Msn	800.205167341606	-2.48026361624486	0.375318415617888	-6.60842504133882	3.88430126411174e-11	1.52897106146285e-09	down
Ap1s2	1118.01710971133	-0.890206624405008	0.13474656565393	-6.60652551762489	3.93444479330498e-11	1.54434034476777e-09	not
Cdh18	356.483195180439	1.36921060374768	0.207518678133387	6.59801139860569	4.16709236864732e-11	1.6317456433019e-09	up
Clic1	375.131194621368	-2.81309077697495	0.426519811684465	-6.59545160602303	4.23963317532996e-11	1.6522456146143e-09	down
Cldn1	124.074436947959	-3.05834972247341	0.463687480294739	-6.59571338982324	4.23215824916023e-11	1.6522456146143e-09	down
Cebpa	102.351127298133	-3.4005523578318	0.515621850985517	-6.59505091053118	4.25109958499599e-11	1.6527790500526e-09	down
Cdk6	432.881805259593	-1.77384220946548	0.269046398830687	-6.59307174217849	4.30818256213425e-11	1.66705277014216e-09	down
Cd38	74.7922982744921	-6.72725443520197	1.020321986604	-6.59326616845013	4.30254188539998e-11	1.66705277014216e-09	down
Lipa	931.110824331774	-1.77414025980677	0.269116554881457	-6.59246050689176	4.3259628324912e-11	1.66998489722207e-09	down
Tfap2b	2241.52570750022	1.20649165439286	0.183022445074817	6.59204205199896	4.33817667983772e-11	1.67075943283727e-09	up
Nek10	264.195626894476	-1.71255479503268	0.260243987805223	-6.5805739048021	4.68635817608023e-11	1.80061762033055e-09	down
Spata13	430.743139988226	-1.20374229710168	0.183054282603311	-6.5758761826417	4.83674922921975e-11	1.84971755569787e-09	down
Dennd2a	562.419923498027	-1.27315192755646	0.193603095999385	-6.57609280979938	4.82971153117062e-11	1.84971755569787e-09	down
Dzip1	1046.56868606202	0.916883275111669	0.139571113724898	6.56929109929505	5.05553653413815e-11	1.9244223086205e-09	not
Chdh	134.017037726637	-2.57497629974696	0.391971837304524	-6.56928905263787	5.05560601604848e-11	1.9244223086205e-09	down
Adgrb1	1077.96959541202	1.01014706818189	0.153860505333734	6.56534349728547	5.1913051503903e-11	1.97149147799509e-09	up
Gpx1	412.31109574797	-2.47117624451493	0.376894016704658	-6.55668738421867	5.50161766916001e-11	2.08450180575952e-09	down
Runx1	119.12894502533	-3.91456572603753	0.597393151283182	-6.55274624027605	5.64884628767538e-11	2.13534217174759e-09	down
Hist1h2bh	1710.93979192337	-0.746948428122407	0.114052847665968	-6.54914316834971	5.78681347416664e-11	2.18245536739999e-09	not
C5ar1	75.3540650145931	-5.01084403570952	0.765305960906934	-6.54750425538482	5.85065544573068e-11	2.2014604215108e-09	down
Cd300a	95.6992124813735	-5.72476450337542	0.874906206853461	-6.54328939323009	6.01802139629643e-11	2.25924252785734e-09	down
Slc8b1	127.995353774359	-2.33099510358022	0.356839115882356	-6.53234188694917	6.47491389584203e-11	2.42520344730303e-09	down
Caly	457.935127931586	1.08980119173564	0.16693464537072	6.52831046135131	6.65157141900863e-11	2.48568312754185e-09	up
Rpl37	588.840961552985	-1.05756639052906	0.162026404524758	-6.52712373412857	6.7044660131377e-11	2.49974259004642e-09	down
Slc39a1	779.709882594244	-1.54390710948512	0.236706693370787	-6.52244804529747	6.91690261115986e-11	2.57308777135147e-09	down
Lrtm2	424.761178475092	1.05075938769028	0.161194449839962	6.51858292102179	7.09746985775761e-11	2.63427180570922e-09	up
Glipr1	60.0466821529659	-6.81044518586841	1.04614337260836	-6.51004954405803	7.51260228693645e-11	2.78204240345194e-09	down
Suclg2	350.053983446515	-1.24335099522568	0.191017932396673	-6.50907995718277	7.56124706517728e-11	2.79373571022171e-09	down
Rpl23a	968.720484064989	-0.809486422648537	0.124402820903167	-6.50697803129906	7.66776204172259e-11	2.82671011484044e-09	not
Calb2	1935.39900438189	1.79572178911993	0.276019234969709	6.50578496573616	7.72887189497276e-11	2.84283539723402e-09	up
Gria3	813.597307173642	1.26346320698249	0.194232149702491	6.50491285257232	7.77384333743555e-11	2.85296564455482e-09	up
Col11a2	817.520562871786	1.39616489055358	0.214702724267794	6.50278144031456	7.88483148618166e-11	2.88722420057766e-09	up
Slc25a30	880.635470368169	-2.03090452519911	0.312562854135922	-6.4975875998238	8.16181695411133e-11	2.9819781228771e-09	down
Ikbke	113.693988208962	-3.50766634613004	0.540418256262301	-6.49065109382155	8.54662027843548e-11	3.11561426987599e-09	down
Reep1	415.830039795357	1.07639544783584	0.1658597318394	6.48979373051261	8.59539728042032e-11	3.11950028128425e-09	up
Fes	102.363144543413	-3.32389463796907	0.512168780349785	-6.48984234396135	8.59262430602595e-11	3.11950028128425e-09	down
Dgkh	2176.26331109998	0.781942485248321	0.120566122500692	6.4855903883268	8.83849919521513e-11	3.19356633172806e-09	not
Bmp2k	966.689831994368	-1.05804582667096	0.163131548957319	-6.48584429825887	8.82362534905939e-11	3.19356633172806e-09	down
Ugp2	817.190972839371	-0.700700594733219	0.108202990534458	-6.47579693751697	9.43128149332784e-11	3.40024703706586e-09	not
Cadm3	2377.88879967496	0.830952637742868	0.128485593998855	6.46728253247034	9.97809856327051e-11	3.58948389634311e-09	not
Unc13a	1632.05231527835	0.625427266634376	0.0968069127183211	6.46056411750451	1.04313383208286e-10	3.74430143937111e-09	not
Grin1	1353.76243690657	1.15400531637496	0.178824206152063	6.45329478154455	1.09444175384572e-10	3.9198736601634e-09	up
Mapk10	912.034845773708	0.948290069933941	0.147190332885807	6.44261108281914	1.17435352237456e-10	4.19690359262594e-09	not
S100a9	86.796443488278	-6.95011163025196	1.08021343736503	-6.43401700982853	1.24274942776844e-10	4.43166070451282e-09	down
Lrp1b	1058.27564276054	1.10096592278102	0.17113660954931	6.43325776805105	1.24897571693765e-10	4.44252567993164e-09	up
Ctgf	532.445016332014	-2.0104853068283	0.312527617914818	-6.43298445187738	1.25122454695044e-10	4.44252567993164e-09	down
Jph3	324.926377961577	1.14569096709104	0.178193058828992	6.42949267844677	1.28030525770598e-10	4.53593862730118e-09	up
Il1r1	270.070382775976	-2.31710730033055	0.360660894303692	-6.42461474733506	1.32203904308047e-10	4.67367927800025e-09	down
Cbfb	498.64867445485	-1.01298849468684	0.157832986758872	-6.41810381650086	1.37982151989693e-10	4.86743936156746e-09	down
Ppfia4	416.035934670929	1.04744387440847	0.163221549545572	6.41731362877438	1.38699996833849e-10	4.88223988855147e-09	up
Zcchc24	192.299258543528	-1.74092650024342	0.271384435654502	-6.4149828491262	1.40838716340923e-10	4.94688435422366e-09	down
Unc79	2174.54374591446	0.878482899395395	0.136992876040562	6.41261739139841	1.43042199574157e-10	5.01352188999958e-09	not
Dlgap1	1206.77148645874	1.19240806056768	0.186095946602932	6.407490772015	1.47934037916493e-10	5.16534880286523e-09	up
Nin	894.991755788749	-0.623240182053141	0.097268546377743	-6.40741745674686	1.48005167921786e-10	5.16534880286523e-09	not
Itgb1	1391.19590825712	-1.6331053902902	0.254928334199755	-6.40613525921579	1.49254564883134e-10	5.19786961278114e-09	down
Reep3	770.337923685347	-0.820789661253876	0.128138646439144	-6.40548096973761	1.49896082265013e-10	5.20912754673827e-09	not
Actb	12956.3264331141	-1.19304993172247	0.186390178520497	-6.40081972769433	1.54544958161346e-10	5.35930482030701e-09	down
Tax1bp3	177.685521061735	-2.03555166769901	0.318165128897953	-6.39778367525589	1.57648415704567e-10	5.45536843182316e-09	down
Mest	1231.12699496409	-1.78702959538263	0.279703386047696	-6.38901666738457	1.66955863127677e-10	5.76526069129497e-09	down
Pank1	352.244875188452	1.17491128458883	0.183923402297319	6.38804670810483	1.68018024958561e-10	5.78972427899309e-09	up
Frmd5	1378.97988976926	0.864365349347842	0.135395861682463	6.38398647201637	1.72536339283069e-10	5.92152467127011e-09	not
Ifi30	347.288220259922	-2.08944764867207	0.327296492940552	-6.38395978490239	1.72566426453803e-10	5.92152467127011e-09	down
Folr2	63.9564404052378	-6.90485008264383	1.08180404150631	-6.38271795789323	1.73972151412342e-10	5.95727233120755e-09	down
Sepn1	978.073515209563	-0.900611595139591	0.141136747272233	-6.38112761237469	1.75788740751034e-10	6.00061801217195e-09	not
Dtx3l	224.640050929504	-2.67017827811133	0.418459700587836	-6.38096876320555	1.7597120270299e-10	6.00061801217195e-09	down
St8sia5	200.068722717907	1.68178509708508	0.263795546664677	6.37533543817884	1.82562925241917e-10	6.21245314004094e-09	up
Dnm3	1363.31966358719	1.16830068380292	0.183434426448329	6.36903718905793	1.90218487016244e-10	6.45953567527362e-09	up
Piezo1	1038.44754196591	-1.99602548473132	0.313506259555727	-6.36678032381204	1.93037336180438e-10	6.54168761615197e-09	down
Kcnh7	619.204785985255	1.6172164910976	0.254101822017913	6.36444271927966	1.96000048467126e-10	6.61469854290705e-09	up
Csf1	239.970704287715	-2.79637538068569	0.43936331999898	-6.36460818051944	1.95788887779823e-10	6.61469854290705e-09	down
Ston1	295.538563316498	-1.26537909456804	0.199047337221992	-6.35717670092113	2.05495564233135e-10	6.92088764479002e-09	down
Sox11	85.0184714625442	-2.25512915812226	0.354786342574057	-6.35630205424701	2.06668456484343e-10	6.94609711650048e-09	down
Vcam1	374.675233918498	-2.06642646654385	0.32524983425369	-6.35335132848083	2.10673797786526e-10	7.06620639788906e-09	down
Gfap	3716.96794197573	-3.63131201476719	0.571799573830383	-6.3506728248181	2.1437521523151e-10	7.17565137609274e-09	down
Frmpd4	218.413417214657	1.18611135764477	0.186849184115063	6.34796112844869	2.18187192033594e-10	7.28834277388951e-09	up
Elmod1	546.025023898079	1.03125831962735	0.162537878025335	6.34472611649699	2.22821493809118e-10	7.42798820909907e-09	up
Ccl2	111.359938832448	-5.2586311870392	0.828899774197457	-6.34410980764306	2.23715223786594e-10	7.44262354255888e-09	down
Sulf2	1410.32285403802	-1.18920505820199	0.187535562196056	-6.34122426848706	2.27946430727876e-10	7.56800644655959e-09	down
Syk	151.301752120882	-3.48735399590141	0.550183108753237	-6.33853337265126	2.31962600848468e-10	7.68575678276869e-09	down
Cdh12	364.851862730527	1.59520784928852	0.25185553351087	6.3338209292101	2.39163074534332e-10	7.90832566460193e-09	up
Irf5	65.4641166116637	-3.01758613691172	0.476666789763308	-6.33059865238382	2.44211816920825e-10	8.05898995838722e-09	down
Laptm4a	1397.28477550536	-1.04304587007722	0.164792224877965	-6.32946045148448	2.46019938285823e-10	8.10232263553794e-09	down
Myl12a	433.252604929023	-1.79095624354809	0.283091338579223	-6.32642543052192	2.50905463855997e-10	8.24662777589348e-09	down
Eef2	13025.168675022	-0.678065458363941	0.107268969692021	-6.32117060796547	2.5958922622363e-10	8.51494279524725e-09	not
Kcnip3	270.514821632447	1.40621465053011	0.222754147791388	6.31285506677545	2.73934021462827e-10	8.94960491677354e-09	up
Ppp1r36	148.638435235325	-1.80613292761527	0.28609882959205	-6.31296859966414	2.73733054775161e-10	8.94960491677354e-09	down
Rpl27a	828.394082004045	-1.08869149351517	0.172470100688239	-6.31234915020497	2.74831306863396e-10	8.96103352737064e-09	down
Dap	241.910253913236	-1.91520226059228	0.303430391182345	-6.31183400294716	2.75747912824497e-10	8.97304540181187e-09	down
Nalcn	1238.999376227	0.975058336195266	0.154736998533403	6.30139104051952	2.94986119108467e-10	9.58002539199879e-09	not
Tep1	607.93441035406	-1.26970150632351	0.201537171473218	-6.30008596946219	2.97480603037905e-10	9.64190596143452e-09	down
Plau	61.89049121244	-7.44466067632437	1.18187509278597	-6.29902493230099	2.99523816394281e-10	9.6889443216237e-09	down
Sspn	74.8953578571054	-2.56791819341275	0.407721032914475	-6.29822350604955	3.01076181538951e-10	9.71995057086696e-09	down
Slc6a1	5183.96203122551	1.03879095712373	0.164979842259107	6.29647199863525	3.04496254434504e-10	9.81101317437788e-09	up
Thy1	968.712445181839	1.17961548141194	0.187510156641057	6.29094179506249	3.15545642645456e-10	1.01470551646774e-08	up
S1pr3	1728.89956787981	-1.98899514646073	0.316189368971093	-6.29051872595555	3.16406877042756e-10	1.01547995361487e-08	down
Gna12	1202.48920781706	-1.38551997545334	0.22030370327007	-6.28913611023064	3.19237481389661e-10	1.02255950986027e-08	down
Bmp1	361.599629087169	-1.57085911232407	0.249943447081208	-6.28485815758829	3.281531649306e-10	1.04906464913751e-08	down
Mtus2	1266.49624879139	0.830622293610168	0.132269725269918	6.27976123723814	3.39093375669333e-10	1.08192599862683e-08	not
Herc2	10077.6891265642	0.525095297131377	0.0836319540085411	6.27864436932503	3.41537802867895e-10	1.0876052057085e-08	not
Jph4	364.237249144738	1.21363975404653	0.19339698085325	6.27538107726429	3.48778979267784e-10	1.10421940670311e-08	up
Rpl32	923.479931259575	-1.19549770178014	0.190499906684325	-6.27558156110376	3.48329821008036e-10	1.10421940670311e-08	down
Adcy7	172.686145458575	-1.88210374553534	0.299909962216937	-6.27556261093434	3.48372252246767e-10	1.10421940670311e-08	down
LOC100911847	568.685579295861	-0.821123919822432	0.130871818776858	-6.2742607804854	3.51299287674483e-10	1.11005149433512e-08	not
Sp140	63.2718103130466	-2.85711426583677	0.455977699132762	-6.26590789696691	3.70659380330509e-10	1.16896969889205e-08	down
Rpl34	741.094974445693	-0.754182599735511	0.120391094384688	-6.26443844198025	3.74171332578337e-10	1.17777622531581e-08	not
Rpl6	1353.31448232035	-1.04283084223284	0.166619500639665	-6.25875625739686	3.88059829919566e-10	1.21914842535959e-08	down
Trim5	168.570069876774	-1.92197306079531	0.307137413704739	-6.25769761362567	3.90702428400358e-10	1.22509910882319e-08	down
Rgs8	2743.89826741812	1.0764501110578	0.172091590507219	6.25510001903695	3.97261230581903e-10	1.24328333119782e-08	up
Rack1	2454.88081813582	-0.859362845775158	0.137414359087871	-6.25380674537534	4.00566639892905e-10	1.2512356415586e-08	not
Eef1g	2044.99287576552	-0.97817804091747	0.156528478011164	-6.2492017640886	4.12555693263711e-10	1.28623077854103e-08	not
Rps11	1188.20276230567	-0.998406472306514	0.159867118451032	-6.24522717354369	4.23184595752319e-10	1.31686035423459e-08	not
Gfra2	355.224074591915	1.40996017185212	0.225871212292742	6.24231905226033	4.3113039817664e-10	1.33904029551333e-08	up
LOC103690962	557.704578654919	1.04277945109365	0.167161827931035	6.23814338476761	4.42794704555438e-10	1.37266358412186e-08	up
Il10rb	137.757046076597	-2.6522525873822	0.425269496870259	-6.23663960594697	4.47070340612548e-10	1.3832981729955e-08	down
Flna	3393.44222885571	-1.64098463110149	0.263208552917031	-6.23454144219532	4.53103370776949e-10	1.39931999488247e-08	down
Rpl27	726.257285336251	-0.90182238976404	0.144709954185173	-6.23193058723559	4.60721625971445e-10	1.42016790468938e-08	not
Ptpn6	148.442495726621	-3.3197183537817	0.532960583995549	-6.22882527051837	4.69945552551094e-10	1.44587759476622e-08	down
Kcnj6	780.89488224803	1.18608681804614	0.190875803816455	6.21391917849721	5.16791164591454e-10	1.58702397411499e-08	up
Cp	8352.9101961576	-3.25627913288956	0.524134034180049	-6.21268400931769	5.20871284896587e-10	1.59655827550325e-08	down
Rpl11	968.107982283105	-0.940039090391675	0.151320565116195	-6.21223618660057	5.22358323634932e-10	1.59812355911338e-08	not
Elavl4	160.404660372787	1.25496008654077	0.202060398901716	6.21081663384817	5.27099519169368e-10	1.60962032271721e-08	up
Galnt6	33.3901478883215	-3.87753790357803	0.624438709487295	-6.20963730253325	5.31070307943814e-10	1.61872603359857e-08	down
Kdr	10808.1122362078	-0.536926257534584	0.0864964307105617	-6.20749611427633	5.38354396398775e-10	1.63787820822586e-08	not
Tspo	112.062279366795	-4.89999737673611	0.789788183994907	-6.20419180235255	5.4978701089747e-10	1.66955729023558e-08	down
Nrsn1	274.097430079013	1.36883025105772	0.220791901652608	6.19963975495544	5.65925455287598e-10	1.71538293558285e-08	up
Inpp4b	1469.43936602935	0.592304134459878	0.0955570333587967	6.19843577851459	5.70270655808638e-10	1.72535861262029e-08	not
Kcnk9	137.491484564291	1.8330824879056	0.295828672893808	6.19643278649872	5.77571769998481e-10	1.74128778038753e-08	up
Dsc2	109.157973724854	-3.90197192419588	0.629715155396696	-6.19640783734638	5.77663284915952e-10	1.74128778038753e-08	down
Cartpt	550.9323793915	1.35633100398415	0.219177517759622	6.18827614186082	6.08257078522408e-10	1.83013820978948e-08	up
Parvg	139.129677161401	-3.74927884494235	0.606538547267081	-6.1814353957151	6.35213552485979e-10	1.90773861047532e-08	down
Ephb3	225.260876679741	-1.19428206132321	0.193243895128098	-6.18018002861894	6.40285439682707e-10	1.91944909830157e-08	down
Celf5	382.29956674528	1.09544100393639	0.177327694796695	6.17749531562065	6.51265072471339e-10	1.94523845003848e-08	up
Gria2	2945.67121393855	0.972174985988027	0.157367343687518	6.17774287350533	6.50244998757001e-10	1.94523845003848e-08	not
Arhgap25	120.725103837948	-3.17018611417954	0.513472377070666	-6.17401491442498	6.65772564131925e-10	1.9849481474884e-08	down
Csmd2	674.309671364913	0.760175875780085	0.123149058386551	6.17281110988262	6.7086343856063e-10	1.99648959315644e-08	not
Hr	1163.25480380036	1.15646203657603	0.187389468107586	6.17143561084269	6.76726902965446e-10	2.01028420104146e-08	up
Casc4	880.437353598388	-0.909969670047802	0.147493747703694	-6.16954741617847	6.84857370272124e-10	2.03075098489386e-08	not
Dnm1	6248.56471672271	0.677552734768311	0.109844414976847	6.16829480962803	6.90303524311981e-10	2.03951048482644e-08	not
Zfp710	254.983317266572	-1.54018252034755	0.249685311886543	-6.1684946892167	6.89431652174165e-10	2.03951048482644e-08	down
Socs3	774.022367928292	-5.32359701933838	0.863431631318947	-6.16562658378202	7.02045817499053e-10	2.07046593528369e-08	down
Rasal2	2276.11582647543	-0.693934752301799	0.112617904116313	-6.16185106397556	7.18994606413743e-10	2.11663735931298e-08	not
Rbfox1	693.546050155612	1.47111641933054	0.238835386291308	6.15954127306838	7.29559653023181e-10	2.140041648868e-08	up
Cd14	67.6691924089905	-4.53537216168317	0.736313998586545	-6.15956259203198	7.29461450543463e-10	2.140041648868e-08	down
Magi2	800.431631611785	0.775770337656699	0.126006354727536	6.15659693778262	7.43246883955984e-10	2.17629069706468e-08	not
Kcnc1	1140.93215637491	1.30221265532861	0.211565938036622	6.15511488953952	7.50230884699771e-10	2.19281770013676e-08	up
Klf12	1172.72636056202	1.00334442545054	0.163087634210165	6.15217965672105	7.6425231805668e-10	2.22981852797714e-08	up
Apoe	8030.11019828804	-1.68138145934908	0.273377104600765	-6.15041066370402	7.72825797743682e-10	2.25082075755669e-08	down
Magee1	365.851669986902	1.17403513770866	0.19092933560344	6.14905579594707	7.79455578628918e-10	2.26609749751299e-08	up
Fam184a	995.966427269629	0.560357262541408	0.0911854801808762	6.14524660537927	7.98393749353444e-10	2.31704058323e-08	not
Irgm2	317.042996109351	-2.55194055910557	0.415428501843472	-6.14291159075818	8.10223847852809e-10	2.34721131710704e-08	down
Emp1	88.4393614253588	-2.89183696586213	0.470960186308342	-6.14030028425548	8.2365630351808e-10	2.38190925370741e-08	down
Lcp2	118.952508671207	-3.72591595922737	0.607209548814071	-6.13612873266631	8.45566463441082e-10	2.44095800239923e-08	down
S100a10	417.714651706024	-2.11530096088069	0.344772310386843	-6.13535628341866	8.49685496171837e-10	2.44853031713743e-08	down
Aebp1	155.272597779762	-2.69793942150681	0.43986467371966	-6.13356694160507	8.59302354015157e-10	2.4718912004429e-08	down
Tead1	1655.91653674218	-0.583662555757882	0.0951780205309742	-6.13232501056206	8.66039464526968e-10	2.48690069392586e-08	not
Nr3c2	749.618970106288	0.700594253995984	0.114282141782767	6.13039135482519	8.76631644373158e-10	2.51290836341504e-08	not
Rps26	476.770676983464	-1.17330145863375	0.191581333810043	-6.12429945704997	9.10834522114945e-10	2.60638801712892e-08	down
LOC100362819	758.701360981846	0.671814713948162	0.109709048314326	6.12360351557652	9.14823737656856e-10	2.61323471866796e-08	not
Csmd1	165.411426948854	1.44703792813609	0.236507096607397	6.11837001465619	9.45373504614394e-10	2.69579678110251e-08	up
Rpl10a	1047.20639791218	-0.730781292171346	0.119499908634579	-6.11532929624251	9.63577798017227e-10	2.74292893877321e-08	not
Reps2	498.277492622253	0.954045995573598	0.156033194527764	6.11437840813954	9.69340452133451e-10	2.75454245147922e-08	not
Alox5ap	89.7750388969072	-3.09093404004724	0.505915313012058	-6.10958783130087	9.98887719099341e-10	2.83358651407591e-08	down
Zfp385d	133.507647182955	1.40934553837576	0.230763037107918	6.10732791541772	1.01312951492269e-09	2.86901451561498e-08	up
Agap2	640.789638527484	1.19641467769207	0.195944858852597	6.1058742990144	1.02239451307872e-09	2.89025101728366e-08	up
Clec12a	43.4527376313422	-5.92782485322159	0.971921172758852	-6.09907986302545	1.06680763523901e-09	3.01060471958486e-08	down
Slc17a8	35.2834138877803	4.42387850705061	0.725768283222684	6.09544204302635	1.09135448356955e-09	3.07457662427994e-08	up
Rpl22	405.650295498499	-0.985973506615728	0.161813041366301	-6.0932882683031	1.10614609363243e-09	3.11089334374152e-08	not
Dscam	682.933988952803	1.04326423537606	0.171302839459362	6.0901747961017	1.1278747314501e-09	3.16113931581768e-08	up
Rpl36a	197.948398138669	-1.14231012328473	0.187564926104218	-6.09021178431845	1.12761416791554e-09	3.16113931581768e-08	down
Tgfb1	141.360232844727	-3.17676684542227	0.521947938217484	-6.08636726542366	1.15501327698121e-09	3.23166791754332e-08	down
Nnt	666.52114426294	-1.42646085094394	0.234767165544236	-6.07606624903072	1.23166541565678e-09	3.44025589137717e-08	down
Hecw2	445.474331910302	1.09844351774642	0.180856702508158	6.07355714503794	1.25107449646681e-09	3.4828205936574e-08	up
Mical1	74.5924247206512	-2.71882518067271	0.447650366970828	-6.07354618978764	1.25115989068338e-09	3.4828205936574e-08	down
Elk3	174.980168422404	-2.34264086542982	0.386159972137545	-6.06650361108738	1.3072478864134e-09	3.63277307382249e-08	down
Tm4sf1	153.619185358477	-1.83832366687173	0.30339368052992	-6.05920223407698	1.36798312657195e-09	3.79510979927622e-08	down
Slc12a4	235.296797006919	-2.05872725060045	0.339843311389962	-6.05787191214751	1.37934158099003e-09	3.82014602329016e-08	down
Fmn2	666.058281546894	0.803312365679002	0.132656182856862	6.05559686988574	1.39897955354188e-09	3.86798941425228e-08	not
Tpm4	340.083912585643	-1.84777332204984	0.305249956178998	-6.0533123253466	1.4189736825138e-09	3.91665450849678e-08	down
Adcy5	725.35304609225	0.847822252686092	0.140122251459363	6.05058970902969	1.4431657122638e-09	3.97123458560082e-08	not
Cntnap1	1574.44171617728	0.789042826890934	0.130408635580794	6.05054123430411	1.44360006013715e-09	3.97123458560082e-08	not
Lrrc4c	824.155417179426	0.654226311019522	0.108214524582983	6.04564233443391	1.48815903590128e-09	4.08694414423357e-08	not
S100a11	149.561494372748	-3.96095641337582	0.655555648877448	-6.04213604162887	1.5208714199634e-09	4.16978616448257e-08	down
Rcn1	540.117559754377	-1.25054790757453	0.207180392782318	-6.03603406085084	1.57947928021459e-09	4.31666687351432e-08	down
Ccnd1	453.872690650756	-2.69978162532115	0.447279213595864	-6.03600959592215	1.57971863223062e-09	4.31666687351432e-08	down
Arpc1b	396.081239489662	-4.5163459333341	0.748609970195848	-6.03297593291812	1.60967396619419e-09	4.39119057977775e-08	down
Tmem173	38.2074426322831	-3.57410144810782	0.592601444100553	-6.03120610604075	1.62740470521878e-09	4.43217308070234e-08	down
Ly49si1	24.5929338188262	-7.98003840294351	1.32321775326655	-6.03078244925573	1.6316771966887e-09	4.43642730156157e-08	down
Pianp	321.280725488257	1.17721651844364	0.195233244610489	6.02979539059708	1.64167392510373e-09	4.45620544048057e-08	up
Sept3	475.382898796538	1.00829189693371	0.167241595744158	6.02895405564158	1.65024189084948e-09	4.47204623665965e-08	up
Hacd3	1462.29968639766	0.637834817127413	0.105866454136154	6.0249001662708	1.69214039938826e-09	4.57800893507224e-08	not
Glb1l	403.107201710527	-0.810459129365985	0.134525518398601	-6.02457540408494	1.69554143456498e-09	4.57964062722105e-08	not
Brinp1	307.099446854255	1.0685694585233	0.177415869149906	6.02296436977927	1.71251153289325e-09	4.61785646958759e-08	up
Plat	261.639863111359	-1.63700669626787	0.271960317307242	-6.01928513864211	1.75189029018476e-09	4.7162730706816e-08	down
Rpl18a	1303.10009420889	-0.924099555896515	0.153533066143189	-6.0188959884034	1.75610659584418e-09	4.71986088025905e-08	not
Clec2g	182.449811525615	-2.73993082941149	0.455570956467894	-6.01427898445187	1.8068909976555e-09	4.84839210649595e-08	down
Phactr3	178.737098776481	1.35979268233283	0.226176075155159	6.01209779327896	1.83137782444839e-09	4.89265484323314e-08	up
Rpl19	2464.97064156206	-0.816781581065277	0.135855235697958	-6.01214650925342	1.83082740803847e-09	4.89265484323314e-08	not
Cenpf	100.118389365509	-3.60221339642186	0.59916942130613	-6.01201140834155	1.83235423930957e-09	4.89265484323314e-08	down
Klf5	36.0220550634431	-4.30617970308526	0.71674247135433	-6.00798735276349	1.8784049017228e-09	5.00744811586299e-08	down
Sgpp2	177.57954268163	1.51002980425628	0.251367554161189	6.00725821315814	1.88686888117718e-09	5.02183249546473e-08	up
Adamtsl1	451.302940886965	-1.22329389021949	0.203707209344264	-6.00515756981448	1.91146178569864e-09	5.07902703057066e-08	down
Slc11a1	91.3739026583103	-4.57879531515734	0.762713253451778	-6.00329848004513	1.93348703390073e-09	5.12092488202058e-08	down
Pik3r5	55.980669728178	-5.12019404582028	0.852863748337575	-6.00353111009901	1.93071751361369e-09	5.12092488202058e-08	down
Sphk1	205.154271542235	-2.36506840015847	0.39398519153891	-6.0029372954869	1.93779470012381e-09	5.12404259315452e-08	down
RT1-Db1	39.4997830038856	-4.95303346720079	0.825387008302179	-6.00086191977891	1.96272848038407e-09	5.18160318821395e-08	down
Nlrp1a	69.9809936753116	-3.39915579565611	0.567144710846962	-5.99345410553134	2.0543015968281e-09	5.41462295279908e-08	down
LOC108352197	71.9388091357781	1.75158817561698	0.292358507755192	5.99123380764989	2.0825498035097e-09	5.48025324499143e-08	up
Ddr1	2641.73011659672	-1.22326249882947	0.20430324251364	-5.98748450479341	2.13111238355018e-09	5.5990445415649e-08	down
Gabrb3	563.886452994874	0.848983158121532	0.141822102612641	5.98625420496242	2.14728682406498e-09	5.63249851543198e-08	not
Tgif1	107.827888326994	-3.28542470403848	0.548957707809868	-5.98484119504593	2.16601087546915e-09	5.67252256154866e-08	down
Robo2	1854.18690532227	0.87194830196395	0.145770314265968	5.98165892935525	2.20876398536601e-09	5.77524743010717e-08	not
Sult4a1	617.159400302358	1.2863414739152	0.215066461916018	5.98113468020649	2.21588558794551e-09	5.78462764011039e-08	up
Lsamp	2756.2514970814	0.853509783276769	0.14276205793412	5.9785477712197	2.25135594572242e-09	5.86786530566633e-08	not
Elf4	77.7202193650892	-3.75587478750305	0.628605681252689	-5.97492975249335	2.30189350819058e-09	5.99004657266509e-08	down
Grm8	329.404705508832	1.43462803723086	0.240267503244824	5.97096160677635	2.35859248136023e-09	6.12784789442924e-08	up
Il16	61.4888270498887	-2.20874420834254	0.370130470235142	-5.96747467707625	2.40953668680418e-09	6.25028470516813e-08	down
Tubb2b	352.342295378408	-1.28932944448467	0.216075013618642	-5.96704553151275	2.41588011320967e-09	6.25682368560378e-08	down
Slc6a17	1663.26059103203	0.844354880678435	0.141584761897598	5.96359996204338	2.46740387264748e-09	6.38016849723444e-08	not
Ctsd	3789.26459590382	-1.28766082230961	0.216041569145103	-5.96024564811765	2.51859039021448e-09	6.50225355000482e-08	down
Celf3	2682.99948047001	0.486373964132633	0.081663251640693	5.95584861441241	2.5872574511409e-09	6.66901259216917e-08	not
Sc5d	893.513786294063	0.733107363797093	0.123104358174454	5.95516986294012	2.59801846485187e-09	6.68622110576971e-08	not
Zdbf2	404.855081719171	1.15551746257791	0.194233984258614	5.94910034404376	2.69620317741652e-09	6.92801469512616e-08	up
Tln1	2415.12747551911	-1.13638079210641	0.191053244112601	-5.94797956655823	2.71472473099211e-09	6.95926247821913e-08	down
Ezr	426.146970013647	-1.90883262253997	0.32092815038596	-5.94785038409482	2.71686749974464e-09	6.95926247821913e-08	down
Ly86	29.9634244685369	-3.85774624624244	0.648708639962978	-5.94680879610698	2.73420475850745e-09	6.9927286698828e-08	down
Rpl39	579.936720336303	-1.23820252255907	0.208412785709634	-5.94110634020395	2.83104882810837e-09	7.2178515916632e-08	down
Epha2	180.82912094698	-2.30337169345649	0.387688303648214	-5.94129787197952	2.82774252146143e-09	7.2178515916632e-08	down
Nsf	6008.47615789455	0.703352484971103	0.118469558627872	5.93698915668641	2.90303859114564e-09	7.3898811290625e-08	not
Otud7a	318.36571791883	0.960504726966684	0.161801607954208	5.93631138226092	2.91505924321782e-09	7.4089580268617e-08	not
Ppp1r16b	422.454812762073	1.0698346629728	0.180439481545812	5.92904975013007	3.04692769952082e-09	7.7321104784119e-08	up
Slc1a1	348.298094903888	0.969486067406947	0.163640315147217	5.9244940131945	3.13260422141834e-09	7.93722382293738e-08	not
Fli1	75.246344988922	-2.5115661294895	0.42453578457026	-5.91602927426212	3.29806535842743e-09	8.34354463473573e-08	down
Bmf	1667.67930476554	0.920633343865271	0.155646395925954	5.91490306208727	3.32071097335333e-09	8.38786994009988e-08	not
Rhoq	351.460373605835	-0.891408488195691	0.150797459518326	-5.91129645713534	3.39425508482676e-09	8.5604263834275e-08	not
Mchr1	204.788517025962	-3.11239297035997	0.526584136311992	-5.91053310522809	3.41002308205973e-09	8.58696273956211e-08	down
Lmo2	63.5657174037598	-2.21616480186464	0.374996105066753	-5.90983418739813	3.42452263345915e-09	8.61022833555443e-08	down
Dagla	518.568391836292	0.775871306507952	0.131294581612489	5.90939319032912	3.43370229866106e-09	8.62006736571844e-08	not
Psmb9	58.0720608521542	-3.81841076167444	0.646496580388617	-5.90631238819415	3.49850294635434e-09	8.76929498099968e-08	down
Mt2A	138.326876310644	-2.51097034541269	0.425220405298078	-5.90510312799432	3.52426218265158e-09	8.82035526080137e-08	down
Zfhx4	1642.9187454851	0.56856255255578	0.0963213628719823	5.90276690033383	3.57455163577363e-09	8.93255895791494e-08	not
Ehbp1l1	212.959929616067	-2.23013249458113	0.37791509125694	-5.90114696707068	3.6098316033751e-09	9.00697007378714e-08	down
Rpl24	798.245360206836	-0.742362360797024	0.125942103171294	-5.89447327068482	3.75878432732884e-09	9.36435036068774e-08	not
Ntrk2	1114.0782171586	0.830892314162345	0.140988281536692	5.89334308572382	3.78459481156107e-09	9.41432338535435e-08	not
Ggta1	95.9986994371859	-3.22053419743893	0.546543944399966	-5.89254392155905	3.80294968132865e-09	9.44562676540021e-08	down
Nsg1	428.050259271141	0.853554713931816	0.144919225366923	5.88986528026692	3.8651057476992e-09	9.58546225429402e-08	not
Spock1	256.476735597701	1.39750448626894	0.237326594216615	5.88852880513424	3.89648640637304e-09	9.64866709523659e-08	up
Evi2b	33.0927734813337	-4.01485012223824	0.681850701033642	-5.88816601075864	3.90504758616675e-09	9.65525965111441e-08	down
Card11	69.2836802944135	-2.60544196323945	0.442544174273673	-5.88741670256002	3.92278767247683e-09	9.68449300499256e-08	down
Pdzd4	336.052285889905	0.926136694903208	0.15737445841625	5.88492379400989	3.98237442177822e-09	9.8167928517569e-08	not
Arhgap44	1170.66516063024	0.867207689320313	0.147489333978268	5.87979934500276	4.10764116902402e-09	1.01103564894113e-07	not
Hexb	755.488697980628	-0.770978626199004	0.131158590431902	-5.87821677299359	4.14709619677386e-09	1.01921427250442e-07	not
Ksr2	579.077077999174	0.953616253590258	0.162270174570037	5.87671921914813	4.18477115379402e-09	1.02693154790555e-07	not
Ctsb	5657.71722211552	-1.57200448019611	0.267595169306424	-5.87456225114438	4.23962144480402e-09	1.03883418875078e-07	down
Sec24d	139.108712581006	-2.47528122646788	0.421521728749085	-5.87225060452651	4.29918181965378e-09	1.05185363264713e-07	down
Tgfbr1	952.001431130331	-1.03161590000788	0.175730806997842	-5.8704328377696	4.34658839694536e-09	1.06186505792838e-07	down
Gria4	927.742257890386	1.27153057235353	0.216785136437826	5.86539553978234	4.48063281086703e-09	1.09298059386396e-07	up
LOC102549173	91.6757459607997	-3.09635676770419	0.528178508760865	-5.86233009549822	4.56416537092226e-09	1.11170027963178e-07	down
Herpud1	1141.54779548795	0.671828788228617	0.114644917323963	5.86008349877535	4.62634487585101e-09	1.12517106876567e-07	not
Tmem266	88.0647669851597	1.69233544471528	0.288839098305392	5.85909405840188	4.65399056317494e-09	1.12777495162116e-07	up
Atp1b1	2190.4227515453	1.28295693433662	0.218973456609419	5.85896096358846	4.65772157438848e-09	1.12777495162116e-07	up
Cd82	659.853249001421	-1.74981695148475	0.298640399108619	-5.85927743435785	4.64885479773076e-09	1.12777495162116e-07	down
Csmd3	338.112408163958	1.72948447074744	0.295260478675188	5.85748718727109	4.69923059927855e-09	1.13614485153606e-07	up
Grm3	147.7886933591	1.92295915270188	0.328364391994756	5.8561744195838	4.73650776620839e-09	1.14346842355898e-07	up
Slc9a5	128.404520516793	1.27543123357576	0.217994443633138	5.85075111236402	4.89358033015325e-09	1.17964834821721e-07	up
Akap13	1702.90335434788	-1.11503977485784	0.190771557551539	-5.84489527248632	5.06887060326478e-09	1.22010697109173e-07	down
Rundc3a	1221.24201396011	0.597390102131625	0.102211775286366	5.84463091906899	5.0769262909675e-09	1.22025153495677e-07	not
Bcl3	428.600687020873	-5.028079716049	0.860759398506949	-5.84144619828791	5.17495920786456e-09	1.2419902098875e-07	down
Pdia3	2623.44385533393	-0.658004560167227	0.112663935073368	-5.84041876168028	5.20697716137875e-09	1.24602049967028e-07	not
C5ar2	49.7521976892579	-3.49074021087641	0.597670527803212	-5.84057611759261	5.20206101845009e-09	1.24602049967028e-07	down
Nf1x	1759.27236593574	-0.701087248292711	0.120052371005472	-5.83984508111677	5.22493850660831e-09	1.24849333541847e-07	not
Pde3a	1941.41293626799	1.15845855064846	0.198450511222967	5.83751860103242	5.2983981038806e-09	1.26420087703087e-07	up
Prkar2b	272.061508710543	0.893220293394754	0.153081441267087	5.83493522141796	5.38114693329389e-09	1.28207588070094e-07	not
Scn3b	466.088213387588	0.932821705367491	0.159901814748773	5.83371556372315	5.42064968687147e-09	1.28773866581585e-07	not
Rasal3	40.5853051356643	-2.5844199866224	0.443007969770596	-5.83380020896846	5.41789907711911e-09	1.28773866581585e-07	down
Cyba	96.5130056507897	-2.80098872763659	0.480304768118977	-5.83169044647659	5.48686392732235e-09	1.30157954728134e-07	down
Lrrc7	78.7217302810797	1.84748998588231	0.316969090573342	5.82861244464097	5.58901319990487e-09	1.32389244654187e-07	up
Grip2	245.457289086581	1.37893347899715	0.236823658461299	5.82261708123428	5.79331872304885e-09	1.3703040586541e-07	up
Slc8a1	3118.0367412592	0.995755809375379	0.17104187916463	5.82170760891227	5.82493897242189e-09	1.37579510967679e-07	not
Cntn2	268.803656373315	1.09717379150245	0.188516000126183	5.82005660404451	5.88277015282224e-09	1.38745218820453e-07	up
Asic2	580.952511643433	0.886525297303452	0.152401003594446	5.81705681980011	5.98927878827897e-09	1.41053978714461e-07	not
Kcna1	164.982664417706	1.31334481564006	0.225798549523396	5.81644487270712	6.01123544461232e-09	1.41367674938814e-07	up
Il6r	301.129127183874	-2.11861398680584	0.36444017647241	-5.81333816516313	6.12391742176012e-09	1.43811019166958e-07	down
Smpdl3a	303.487862934454	-5.81120268492992	1.00060420215737	-5.80769366388885	6.33392680778353e-09	1.48529676203153e-07	down
Gldc	548.119770357991	-1.63754792668175	0.282076495704765	-5.80533277893413	6.42382885528442e-09	1.50422361521167e-07	down
Hck	123.330685345578	-4.38533651103249	0.755928046712595	-5.80126181334796	6.58177395649104e-09	1.53900680171208e-07	down
Pbxip1	761.76036823391	-1.52770918699285	0.263489011111345	-5.79799962263806	6.7110603035962e-09	1.56699907345596e-07	down
Kcnb2	531.859787054988	1.19318267037113	0.205885349155932	5.79537434432715	6.81689524965222e-09	1.58652806898719e-07	up
Sh3tc1	41.7163021508056	-3.17862722371109	0.548492626334015	-5.79520502391477	6.82377664080511e-09	1.58652806898719e-07	down
Plbd1	47.3599110076373	-5.04221356236154	0.87003740820714	-5.79539858263321	6.81591072727096e-09	1.58652806898719e-07	down
NEWGENE_1305560	1125.18887400125	0.907147384723866	0.156600999494502	5.7927304911979	6.92511886861011e-09	1.60780632115475e-07	not
Ndrg4	3507.81264020547	1.081240681944	0.186714651665625	5.79087218008108	7.00218515277868e-09	1.62339612720512e-07	up
Tagln	181.094743031155	-3.22917561133403	0.558053195079188	-5.7865014299861	7.18674753805931e-09	1.66382862380417e-07	down
Skap2	182.686077604532	-2.34068110592646	0.404978825666965	-5.77976170006311	7.48065071834379e-09	1.72942501352897e-07	down
Angptl4	82.0487664111902	-4.48407317294022	0.776418810256857	-5.77532784330249	7.68033929155908e-09	1.77308594533482e-07	down
Fos	188.591329791037	-1.59914081670879	0.276912291558877	-5.77490008733967	7.69987612637031e-09	1.77509256952717e-07	down
Junb	453.449469349112	-2.52268521216804	0.437070173546368	-5.77180820118446	7.84253547858408e-09	1.80543770342425e-07	down
Cnp	487.405629542603	-1.67026853416385	0.289507893147989	-5.76933677352296	7.95841201381432e-09	1.82954055958024e-07	down
Ehd4	303.861675062462	-1.38834276155741	0.240659565525647	-5.76890745449906	7.97871026549146e-09	1.83163435659978e-07	down
F2rl1	64.1760389158571	-3.73539382221305	0.647678751125685	-5.76735583145321	8.05249175685685e-09	1.84598298426096e-07	down
Lgals1	223.058204648608	-2.02826396169778	0.352168601875434	-5.75935489676392	8.44360074264584e-09	1.93293506231646e-07	down
Csrp1	419.944297760015	-1.78025041777616	0.30929195153453	-5.75588989284583	8.6186550949937e-09	1.97025344406225e-07	down
Myc	47.5932515189738	-3.24829472416673	0.56444292594056	-5.75486833988386	8.67093465516523e-09	1.97944014554734e-07	down
Trim30	41.5976400097081	-3.28452291534266	0.571029346668756	-5.75193365192833	8.82284273854427e-09	2.01131323042469e-07	down
Disp2	1929.10210131442	0.868255450830737	0.151065337786486	5.74754913041613	9.05462945699872e-09	2.061281988208e-07	not
Bgn	94.0431220300342	-2.21334273229604	0.38532325767451	-5.74411922512525	9.24006690667313e-09	2.10057521011703e-07	down
Crmp1	1381.41817660108	0.5346806046794	0.0931050473403595	5.74276712115075	9.31417828381908e-09	2.1144864098412e-07	not
Gabra3	202.089000349508	1.37280680719439	0.239108471081156	5.74135579967993	9.39215175914409e-09	2.12923462595111e-07	up
Srpk3	417.649328972997	-2.07095602602583	0.360894974579859	-5.73838975850735	9.5580947929204e-09	2.16385747677069e-07	down
Acap3	820.13551706416	0.554324401388276	0.0966287257627746	5.73664194588629	9.65721165165944e-09	2.18327679992212e-07	not
Elk4	1301.50179685291	-0.642528964004825	0.11213753310604	-5.72982966726436	1.00531531088297e-08	2.26965531152172e-07	not
Emilin2	109.140114793395	-4.37187273590138	0.763033978232619	-5.72959115926627	1.00672976874678e-08	2.26971802408366e-07	down
Scd2	11279.1416949135	-0.747293658326847	0.130453689977858	-5.72842100866359	1.01369735118765e-08	2.28228311475095e-07	not
Cntnap4	200.711955889995	1.39416673854873	0.243498049782121	5.72557661055691	1.03083013673919e-08	2.31448939343581e-07	up
Tmem123	297.913333037054	-1.54315309778693	0.269514092338361	-5.72568612052236	1.03016534242292e-08	2.31448939343581e-07	down
Dab2	175.4558584595	-2.76633163559338	0.483191964738347	-5.72511928481958	1.03361090081779e-08	2.31755386638159e-07	down
Kifc2	547.355210414159	0.820083103691131	0.143302080356473	5.72275783890311	1.04808606765805e-08	2.34679517858099e-07	not
Vwf	913.420501430728	-1.73364033880368	0.303377331686839	-5.71446893927204	1.10047146231316e-08	2.46072635179533e-07	down
Clec10a	51.2794784990753	-3.29295033216355	0.576283847303901	-5.71411180023414	1.10278482513623e-08	2.46253506382399e-07	down
Cplx3	1830.42443826485	1.14916679405629	0.201130455355702	5.71353946384683	1.10650198454134e-08	2.46746927560936e-07	up
Ppfia3	861.905415874096	0.67976494861044	0.119056381047462	5.70960533681475	1.13238453856974e-08	2.52175103772919e-07	not
Sparc	4717.0337960875	-1.47265551302621	0.25820084591698	-5.70352706551442	1.17353394108221e-08	2.60983743853717e-07	down
Gfod1	532.291205703783	0.869146189681	0.152453091527138	5.70107290691633	1.19055699786735e-08	2.64410270571137e-07	not
Rnf213	1533.80782833249	-1.8866814279345	0.330967598960307	-5.70050190369474	1.19455198705065e-08	2.64938034201153e-07	down
Nlrp3	88.9938268742307	-3.38555798386824	0.593970209890987	-5.69987842401996	1.19892900139899e-08	2.6554898369281e-07	down
Sptb	1897.28830306925	0.886790649437692	0.15572274582378	5.69467642473506	1.23606114008361e-08	2.72666425079361e-07	not
Lonrf2	1788.94389290796	0.875658675332747	0.153767898491847	5.69467804347458	1.23604941344847e-08	2.72666425079361e-07	not
Arhgap9	65.5116860263209	-4.50534869726325	0.791138723450082	-5.69476447520587	1.23542343298693e-08	2.72666425079361e-07	down
Xkr6	328.624097191316	0.936002894529897	0.164380730914869	5.69411566258726	1.24012998115438e-08	2.73195794502488e-07	not
Glra1	982.309976519099	0.829982497870171	0.145793722786091	5.69285482261761	1.24932610900633e-08	2.74851743981392e-07	not
Ina	929.21176027909	1.22073667593496	0.214479508392054	5.69162380633369	1.25836862309368e-08	2.76469498292583e-07	up
Pdxp	595.25310023011	0.951865824473608	0.167287806659459	5.68998926748607	1.27047356848434e-08	2.78754844087823e-07	not
Tmem130	1670.32958827789	0.968842973985088	0.170306828367553	5.68880874167975	1.27928650441297e-08	2.80312737673781e-07	not
Rassf2	82.6882023967396	-2.68593631495761	0.472207620471988	-5.68804101948402	1.28504959571322e-08	2.81199088003129e-07	down
Il21r	39.5870056756857	-5.79790567110124	1.0203420515734	-5.68231571183477	1.32883068315407e-08	2.90391196553617e-07	down
Snhg11	1609.42099326539	1.27818377229781	0.224972656030732	5.68150723225319	1.33512867860446e-08	2.91378482818637e-07	up
Cdh24	456.548333209381	0.92391548217498	0.16268681325728	5.67910492360472	1.35401406755934e-08	2.95106554697887e-07	not
Nrg1	410.837526307167	1.20711750502361	0.212671843797243	5.67596294587285	1.37910631424793e-08	3.00175693505454e-07	up
Lman1	2345.59329965832	-0.744915635326386	0.131430518277506	-5.66775239943552	1.44682835496735e-08	3.14497828872583e-07	not
Adgrb3	1105.5497159531	0.958424207963783	0.169172078647429	5.66538057359472	1.46698570254294e-08	3.18034728201626e-07	not
Parp9	292.314492412078	-2.66359199873462	0.470135046990526	-5.66558910207837	1.46520260759563e-08	3.18034728201626e-07	down
Nlrc4	55.5722381950738	-4.33027880513544	0.765236591086781	-5.65874509344309	1.52483837428566e-08	3.30139609924705e-07	down
Gprasp1	3279.33199545062	0.789806792512893	0.139580312223624	5.65843978947067	1.52755287472099e-08	3.30290428711139e-07	not
Clec7a	216.006689519216	-7.69470798101861	1.36042495694211	-5.65610616135295	1.54845711151757e-08	3.34368680756195e-07	down
Slc8a3	1070.63307056267	0.937927551464839	0.165903285267298	5.65345978504092	1.57249916362436e-08	3.39112863112036e-07	not
Diras1	213.737000597702	1.28675505523463	0.227746761305189	5.64993788653853	1.60505822486039e-08	3.45224612674309e-07	up
Slamf9	53.9702183454483	-3.83724025220204	0.67916405497796	-5.64994602419966	1.60498224486023e-08	3.45224612674309e-07	down
Icam1	147.005384309829	-3.31448795839714	0.586892056995522	-5.64752567169678	1.62773535368204e-08	3.49642680696426e-07	down
Ush1c	299.97692271455	1.16296855615802	0.206040898710398	5.64435781166263	1.65798938730879e-08	3.5567457786986e-07	up
Napsa	35.5220010586796	-8.5165164981969	1.50895611550201	-5.64397891410086	1.66164433552663e-08	3.55992074396595e-07	down
Syne1	14406.8744043476	0.798985999120779	0.141591707497017	5.64288695464465	1.67222149627514e-08	3.57789822889302e-07	not
Atrnl1	6892.18567972372	0.705407936419142	0.125132504442232	5.63728776598406	1.72749306385368e-08	3.69133243722676e-07	not
Fbxo2	242.248190981468	1.47308868155147	0.261394467096791	5.63550062062334	1.74550515587193e-08	3.72142268607042e-07	up
Runx1t1	1509.66843706744	0.731373913023372	0.129781161434578	5.63543972745271	1.74612208144067e-08	3.72142268607042e-07	not
Spg21	491.001694396815	-0.776839821465646	0.138094363730683	-5.62542742859995	1.85049191787014e-08	3.93873234222346e-07	not
Rpl31	1010.05249547264	-1.13105952263723	0.201087306552543	-5.62471864598621	1.85810570185005e-08	3.94980183478982e-07	down
Epha8	358.25508388067	1.02951964142009	0.183045982575132	5.62437714795253	1.86178494350766e-08	3.95248974777345e-07	up
Fkbp10	198.477844945497	-2.12000208989717	0.376991576601805	-5.62347336512617	1.87155631275502e-08	3.96808727035935e-07	down
Pfn1	988.551270895816	-1.20039022168234	0.213626345118319	-5.61911135547206	1.91942122097566e-08	4.06430615070241e-07	down
Sorcs3	150.223231705266	1.3290724147708	0.236618718560117	5.61693691377643	1.94372349102412e-08	4.11044781667737e-07	up
Rnh1	712.816300859536	-0.685510253706559	0.122092856116823	-5.61466309749226	1.96945588645032e-08	4.15949083218307e-07	not
Hpcal4	1109.33996651833	0.833984484719887	0.148840596165295	5.60320575304406	2.10423190211379e-08	4.43838675968918e-07	not
Itpripl2	65.7827886534703	-3.30837990501179	0.590467537226696	-5.60298356206096	2.10693213115744e-08	4.43838675968918e-07	down
Gnb3	4486.3098176778	-1.63781575241368	0.292355196916185	-5.60214345320231	2.11717219193122e-08	4.45422550610928e-07	down
Rps15	1297.94372300457	-0.887867415001703	0.158713314186757	-5.59415837008452	2.2169452681133e-08	4.65814636052356e-07	not
Mapkapk3	198.855860662742	-2.04324002488702	0.36543933048286	-5.59118806995201	2.25521145476893e-08	4.73247449893049e-07	down
Plek	107.003730143961	-4.259482966417	0.76303012581965	-5.58232607374636	2.37322896504398e-08	4.97375309857104e-07	down
Ptgs1	34.9258133150282	-3.004408011732	0.538437505154239	-5.57986392658766	2.40706817216024e-08	5.03822146316097e-07	down
Adcy2	783.830579564837	0.746465778028182	0.133805680794246	5.57873009275315	2.42280837466096e-08	5.06469061001924e-07	not
Zfp385b	1283.00205491547	0.80755222483165	0.144789505608906	5.57742235140263	2.44108688107743e-08	5.0963915904943e-07	not
Arap2	126.262202302591	1.46756480860275	0.263433012563577	5.57092216469477	2.53394521600526e-08	5.28351787204766e-07	up
Prima1	324.416618441249	1.41032032960281	0.253329684043882	5.5671341277105	2.58963061791561e-08	5.39275750051435e-07	up
Cacng7	880.925432165086	0.769449308882993	0.138293747866319	5.56387631946149	2.63846980980004e-08	5.48748079374931e-07	not
Plod2	785.139016858736	-1.75403459994555	0.316079003050407	-5.54935501256888	2.86725420452276e-08	5.95573817507976e-07	down
Ptgr1	323.445588847664	-0.962570611400996	0.173464275158844	-5.54910001220456	2.8714389093686e-08	5.95687098460649e-07	not
A2m	1166.92824379777	-3.14378130995842	0.566715414416727	-5.54737215537723	2.8999505682682e-08	6.00840391157138e-07	down
Glt8d2	50.0043484170558	-2.10249939398581	0.379150558667637	-5.54528892526004	2.93469165950652e-08	6.0726969763341e-07	down
Cd53	256.501635424205	-4.65348188273061	0.839265445256228	-5.54470806469329	2.94445018307784e-08	6.08519704502755e-07	down
Ipo5	2304.61449478051	-0.824523783629178	0.148770635100714	-5.54224819347577	2.98612641552921e-08	6.1635456707922e-07	not
Trim25	234.717727330924	-1.91015396832019	0.344784254904885	-5.54014268675679	3.02225294866288e-08	6.23025645638715e-07	down
Pcdha4	3215.63210081864	0.690849326761631	0.124736746441212	5.53845876593571	3.0514506950083e-08	6.28253395923217e-07	not
Fgd3	101.433000754832	-3.11350937768434	0.562208474113764	-5.5379979510133	3.05948840481018e-08	6.29116912185089e-07	down
Car9	37.55374306841	-3.25445177400697	0.588249930677943	-5.532430357036	3.15823854327644e-08	6.4779509368858e-07	down
Acp5	26.8406929473687	-4.00964952725763	0.724753361830828	-5.53243315371272	3.15818817202243e-08	6.4779509368858e-07	down
Camkv	1001.1614716785	1.42202903902078	0.257065838183352	5.53176979512353	3.17015785453928e-08	6.49426079638285e-07	up
Cars	1413.30188707576	0.751168418509505	0.135801671520876	5.53136356936542	3.17750953113377e-08	6.5011845006997e-07	not
Klhl6	43.9911597607652	-2.87057586905667	0.519135512362032	-5.52953092343026	3.21088198909253e-08	6.56126297096961e-07	down
Fbxo44	465.991267774405	0.689494425120256	0.124700097577742	5.52922121564822	3.21655524726141e-08	6.5646603849345e-07	not
Ms4a6a	48.4265977908941	-4.59022122056299	0.83032520233263	-5.52822100023906	3.23494378396166e-08	6.59396760347254e-07	down
F2r	240.313602203599	-2.14771557090749	0.388729002374228	-5.52496870001968	3.29544355610794e-08	6.70893285153915e-07	down
Gdap1	528.331890698633	0.88089690051359	0.159458363493679	5.5243066667275	3.30789254903376e-08	6.72591121025896e-07	not
Bcl2a1	44.0850327561	-4.57758011980079	0.828801344648956	-5.52313307568251	3.33007316592729e-08	6.76261012157543e-07	down
Vamp8	116.145229139433	-1.79828709984388	0.325682255518998	-5.5215998703343	3.35926786318658e-08	6.81344440949664e-07	down
Stk10	399.69024440778	-1.62553251777696	0.29452686471938	-5.51913157166744	3.40679054653202e-08	6.90128065168764e-07	down
Creb3l2	260.506807220632	-1.60824088646356	0.291436848358548	-5.51831690303273	3.4226181863985e-08	6.92477311186287e-07	down
Arhgap20	691.582961988968	1.00298448465966	0.181777524959627	5.51764848202453	3.43565772783308e-08	6.94257354187306e-07	up
Pitpnm2	3485.32204552087	0.550281686481208	0.099805713441342	5.51352891039269	3.51709231187058e-08	7.09836830588133e-07	not
Ccser1	1725.87129754345	0.669508129394782	0.121470508998937	5.51169279615548	3.55398841062898e-08	7.16400028388856e-07	not
Rhog	155.807550763533	-1.94842030783004	0.353855531225511	-5.50625929480898	3.66538544437867e-08	7.37946235591513e-07	down
Fam46a	120.809899915481	-1.53274051300272	0.278475488095523	-5.50404103242638	3.71183098314575e-08	7.46378986881199e-07	down
Cplx2	823.390098497492	0.877207711707845	0.159393436807849	5.5034117418858	3.72511053745023e-08	7.48130175177735e-07	not
Bag3	113.701906988383	-1.87797729907611	0.341505260990881	-5.49911674457705	3.81698367410923e-08	7.65642019336028e-07	down
Trim34	94.9116883603868	-1.93278358005522	0.351517098908087	-5.49840558555757	3.8324064229067e-08	7.67794716403144e-07	down
Fam114a1	84.3054949088864	-2.15955874136059	0.392979833435419	-5.49534240086009	3.89953058637468e-08	7.80287489459422e-07	down
LOC108351600	31.2828849274604	2.62071546586348	0.476951638063968	5.49471949923777	3.91331916495051e-08	7.82090452892673e-07	up
Fas	72.6206734714875	-3.80389215613379	0.692332792664923	-5.49431169003547	3.9223720448529e-08	7.8294372719698e-07	down
Rarres1	45.4845192875084	-7.90511614018616	1.43944650847881	-5.49177485486431	3.97914456032684e-08	7.93308625620338e-07	down
Sidt1	115.013906068111	1.65252080199013	0.300926539959123	5.49144253682179	3.98664036646169e-08	7.93836125526094e-07	up
Sapcd1	216.327948070504	-1.17331586814829	0.213685554319884	-5.49085253742444	3.99998221248384e-08	7.95525016451222e-07	down
Mgst1	169.50772681963	-2.08775191033924	0.380397194314318	-5.48834728947596	4.05711802541781e-08	8.05909075728625e-07	down
Mcf2l	5856.28824705308	0.613059859248772	0.111707485396961	5.48808217345699	4.06321048130428e-08	8.06140959490769e-07	not
Tagln2	502.18321726425	-3.56706460929853	0.65004357174804	-5.48742386561304	4.07837700645063e-08	8.08170397597869e-07	down
Rbm47	115.515207221744	-3.04996688646109	0.556435405624731	-5.48125955974491	4.22308370953261e-08	8.35833544832282e-07	down
Shc1	652.94024257739	-1.14174261585444	0.208341907472264	-5.48013901622953	4.24991778136316e-08	8.40128674460775e-07	down
Pnp	456.968969732345	-1.37477703837802	0.250894484907017	-5.47950282321877	4.26522643000011e-08	8.42137831197126e-07	down
Dgkd	3557.04662038828	0.711613610360338	0.129944428230421	5.47629182759947	4.3433118495497e-08	8.56522028354573e-07	not
Cemip	264.51067798188	1.16173697503699	0.212156962526765	5.47583714058135	4.35448040806454e-08	8.56660280278851e-07	up
Stx1b	1646.70739738945	0.846785653775756	0.154638766139532	5.47589504828108	4.35305646513701e-08	8.56660280278851e-07	not
Rps6ka2	4249.68148385193	-1.20514120987673	0.220116827669413	-5.47500717067709	4.37493894998596e-08	8.59651869548261e-07	down
Gm2a	503.421710479324	-1.62568188888005	0.296949133400659	-5.47461401979106	4.38466251424128e-08	8.60529448838144e-07	down
Gucy1a2	339.432588869398	0.879804286509625	0.160737925077548	5.47353268424465	4.41151472527204e-08	8.63728146211156e-07	not
Pcolce	95.8674338638329	-3.45364980801746	0.630971602976642	-5.47354237769922	4.41127330634491e-08	8.63728146211156e-07	down
Itm2b	4422.75164747667	-0.352833976034909	0.0644655098012617	-5.47322090715869	4.41928647959227e-08	8.64216022675822e-07	not
Vsnl1	336.177193309643	1.64702691764413	0.301114552042134	5.46976858632079	4.50623559710245e-08	8.79118763449021e-07	up
Fyb	245.106306186975	-2.78247457861385	0.508698282620023	-5.46979353710978	4.50560128417763e-08	8.79118763449021e-07	down
Scrt2	247.113873866701	1.56255275447828	0.285716940317463	5.46888382866663	4.52878445109221e-08	8.82465998755681e-07	up
Naip5	114.570644621512	-2.42705673933177	0.443957393706422	-5.46686860887539	4.58055323685848e-08	8.91492216181921e-07	down
S100a16	231.672310466363	-1.32987233394837	0.243290236157049	-5.46619689698485	4.59793591150442e-08	8.93812529685325e-07	down
Lpp	1171.62863031118	-1.13314072169768	0.20741727207755	-5.4630972162917	4.67898186517188e-08	9.08488436170028e-07	down
Sncb	2931.27450100562	0.499982611700683	0.0915458916505778	5.46155160746121	4.71990993654045e-08	9.15349358309171e-07	not
L1cam	934.636336256713	0.839454661985408	0.153739735452869	5.4602322523363	4.75512113683448e-08	9.19670808531847e-07	not
Sez6	1460.43300735119	0.476330262573666	0.0872386062392039	5.46008565597199	4.75904921081668e-08	9.19670808531847e-07	not
Snap91	5525.93068355391	0.437960387206436	0.080205278313795	5.46049332929137	4.7481333177576e-08	9.19670808531847e-07	not
S100a8	89.3646765314049	-5.15097631238192	0.943523525714798	-5.459298228393	4.78020234764951e-08	9.2266924559348e-07	down
Cacna2d2	1675.50505066563	0.875464410621702	0.160377755055266	5.45876459188506	4.79458952568981e-08	9.24356199723096e-07	not
Abcd2	689.79585722151	0.64442353798619	0.118079127070607	5.45755675853574	4.82730866796641e-08	9.29569273850285e-07	not
Anxa11	325.412538076194	-1.52449037835397	0.279347610074491	-5.45732386236436	4.83364246272311e-08	9.2969518013927e-07	down
Fam196b	161.356458587466	1.32258744369267	0.242590873475662	5.45192580719803	4.98272453737429e-08	9.57244544926554e-07	up
Fam111a	65.3523580029954	-6.92411234806127	1.27055424956334	-5.44967863469108	5.04609169880889e-08	9.68281699016458e-07	down
Cxcr4	76.8566777780307	-4.31793498998211	0.792536400900371	-5.44824816257861	5.08683515799635e-08	9.74956883677802e-07	down
LOC365985	77.9337141666545	2.04115208080254	0.374722163092168	5.4471079691662	5.11953893899317e-08	9.80077349163043e-07	up
Sell	55.5458463321201	-5.27606405940166	0.96894938595149	-5.44513896793553	5.17649556485752e-08	9.89823357541915e-07	down
Abi3	58.2957943401146	-2.27403652726887	0.417677166938418	-5.44448370002509	5.19558611716506e-08	9.9231451068562e-07	down
LOC102548730	404.095730403349	1.23490150157802	0.226868654822682	5.44324425312612	5.23188289445425e-08	9.98082275249734e-07	up
Arf4	896.947875589864	-0.750499068543542	0.137907259494486	-5.44205628691757	5.26690266833786e-08	1.00359328143602e-06	not
Fam129b	882.747227293213	-1.29684551206437	0.238374453972527	-5.44037119100791	5.3169671486694e-08	1.01195486383047e-06	down
Celsr2	3970.60025825732	-0.457998082526667	0.0842379600899235	-5.43695599985751	5.41985153481623e-08	1.03033832661872e-06	not
Prdx6	384.299578698249	-1.16704509723614	0.214776042822883	-5.43377688636601	5.5173561397975e-08	1.04765760204415e-06	down
Psap	9074.14121637946	-0.790263896872028	0.145533578882562	-5.430113812495	5.63181241103092e-08	1.06815186029843e-06	not
Mpp2	1727.1863167828	0.548336838815063	0.101001425819273	5.42900097070143	5.66703758669269e-08	1.07358878725678e-06	not
Wdr1	2888.70587713886	-0.789947601633185	0.145523141236026	-5.42832978262859	5.68838605822069e-08	1.07638731793013e-06	not
Cplx4	3472.46268340664	0.606808073520623	0.111796813552767	5.4277761077172	5.70605543118932e-08	1.07848401036613e-06	not
Tspyl4	1231.58000330731	0.81758938530393	0.150697347049348	5.42537344759096	5.7833493926754e-08	1.09183232825041e-06	not
Parva	614.248723741489	-0.885447304326299	0.163257228475767	-5.42363307642289	5.83997003161834e-08	1.10084086353585e-06	not
Tmem63a	82.5435003125066	-2.18578803375986	0.403022117571894	-5.42349399315522	5.84451802549273e-08	1.10084086353585e-06	down
Cdv3	1086.15917016795	-0.869996986143197	0.160486912302649	-5.42098401458769	5.92718607234784e-08	1.11512852450792e-06	not
Tie1	104.083779013691	-2.29496043749892	0.423700822250414	-5.41646444137075	6.07890732446903e-08	1.14235998951675e-06	down
Kcnd3	1332.85870165813	0.726736501802425	0.134228816896034	5.41416156834128	6.15765475639542e-08	1.15583134234725e-06	not
Btk	29.9429725754512	-5.0611584272681	0.935241570636296	-5.41160549976913	6.24621768726808e-08	1.17111215469879e-06	down
Adap2	57.2329407807571	-2.37383706010181	0.43868870491934	-5.41121080502467	6.260002643471e-08	1.17235381313882e-06	down
Csf2rb	219.152646201235	-5.68683810219242	1.05103299495689	-5.41071320261043	6.27742372219337e-08	1.17427281696984e-06	down
Uba7	167.829109206116	-2.94955983062874	0.545405316421717	-5.4080144469074	6.37272853294606e-08	1.19073996149841e-06	down
Sdcbp	2064.90306914274	-1.13581004130404	0.21013847302926	-5.40505517590724	6.47884458363521e-08	1.20889473692647e-06	down
Cd48	151.562342366993	-2.16953930546901	0.401402726814909	-5.40489428829767	6.48466262843013e-08	1.20889473692647e-06	down
Elavl3	418.362337375906	1.12051215511588	0.207416934094353	5.40222118318538	6.5820718073012e-08	1.22565814950974e-06	up
Unc5a	231.08939912598	1.0458944314015	0.193618187575191	5.4018397987293	6.59608466770071e-08	1.22687174819233e-06	up
Greb1l	734.20077470289	0.881539353087263	0.16320246831058	5.4015074784878	6.6083183657571e-08	1.22775204325439e-06	not
Sh3bgrl	820.452337411457	-0.919345440174421	0.170238431815394	-5.4003401603896	6.65146527699003e-08	1.2343671616074e-06	not
RGD1561551	20.0165653016543	-5.20513944463701	0.964128537733879	-5.39880238051178	6.70872210785063e-08	1.24358282515628e-06	down
Ncf4	67.5082367793312	-4.92823415077908	0.913104744902841	-5.39722762179214	6.76785051013829e-08	1.25312417590434e-06	down
Ripk3	34.6225356853439	-4.57286149226722	0.847539793923497	-5.39545343481534	6.83507178633691e-08	1.26414073444929e-06	down
Cplx1	475.265496799866	1.48236985842201	0.274883627157408	5.39271790666948	6.93998595383856e-08	1.2811216398678e-06	up
Cox4i2	262.092115383023	1.1359181652012	0.210641851688786	5.39265182153577	6.94253967841362e-08	1.2811216398678e-06	up
Lyn	313.080177142888	-4.17791173515278	0.774900758624141	-5.39154425731986	6.98547493829019e-08	1.28759294808484e-06	down
Sncg	293.068648544077	1.29779009379151	0.240813002764957	5.38920273776995	7.07709338896864e-08	1.30154904034426e-06	up
Asic1	437.284937258137	1.11380883269438	0.206667221621244	5.38938310563656	7.06999481779153e-08	1.30154904034426e-06	up
Apba1	826.621879803437	0.892241096209356	0.165639761686833	5.38663595698884	7.17886306056801e-08	1.31878373260805e-06	not
Tns1	807.919647404998	-0.796489188426205	0.14794003162189	-5.3838652033136	7.29031080383354e-08	1.3377556865151e-06	not
Pik3cd	197.114965233973	-1.86471933838247	0.346382931283757	-5.38340423262627	7.30901424315403e-08	1.33968583574407e-06	down
LOC102553088	82.3938407097463	1.40971609728171	0.261910994817732	5.38242427838032	7.34892948185982e-08	1.34549527694722e-06	up
RT1-Bb	26.7273034192335	-6.24255886432934	1.15987797507295	-5.38208242460737	7.36290338823024e-08	1.34654751573802e-06	down
Elavl2	191.041856882876	0.998205235993619	0.185484775761794	5.38160197727252	7.38258607216034e-08	1.34713677624438e-06	not
Rcc2	714.19387257127	-1.07021707427646	0.198865606647072	-5.38160968264251	7.38227000136524e-08	1.34713677624438e-06	down
Cmtm6	342.106155471696	-1.57622802753329	0.29297515204299	-5.38007410028412	7.44551854507254e-08	1.35710743369429e-06	down
Add2	1842.04783865232	0.821127443784066	0.15265230224666	5.37907015943504	7.48715289386711e-08	1.36243256323038e-06	not
Kras	1911.85029131731	0.577535689504569	0.107369226946001	5.37896849900046	7.49138139606148e-08	1.36243256323038e-06	not
Col11a1	2477.37109128072	1.01954804023346	0.189561322081395	5.37846027364003	7.51255542033299e-08	1.3647670046616e-06	up
Mark1	528.336904393969	0.708291122635523	0.131724333354951	5.37707122591335	7.57072298142777e-08	1.37380924345909e-06	not
Stxbp5	4862.97176808223	0.405266062627486	0.0753752692248907	5.37664497646208	7.58865983660753e-08	1.37553913848939e-06	not
Anln	77.7407362866654	-2.83373328320379	0.527168584177513	-5.37538345086511	7.64198714798428e-08	1.3836730712191e-06	down
Krcc1	422.634454865505	-0.913438812394723	0.169950144292791	-5.37474573025985	7.66908285149391e-08	1.38704473053317e-06	not
Slc35f1	969.530222319004	-0.555294976369002	0.103334111886638	-5.37378186380686	7.71021262446259e-08	1.39294437347907e-06	not
Ppib	685.537127360476	-0.795154761610051	0.147990125452939	-5.37302579598739	7.74262471432491e-08	1.39686498700173e-06	not
Pgghg	191.100920309176	-1.46349126074909	0.272384986212105	-5.3728778560852	7.74898221039569e-08	1.39686498700173e-06	down
Fam196a	799.303067089275	0.685446198435404	0.127603953710889	5.37166896872502	7.80112212019639e-08	1.40471690718784e-06	not
Was	29.6131040093043	-5.78702196683135	1.07755237737375	-5.37052498639155	7.85077542691083e-08	1.41210430975469e-06	down
Postn	1174.51473964159	-1.63887900787517	0.305360870128047	-5.36702363727197	8.00465697761224e-08	1.43820225477011e-06	down
Nrxn2	1347.45105168344	0.965929447427553	0.179983087934593	5.36677894857865	8.0155193658398e-08	1.43857479144809e-06	not
Nrxn3	8097.67256695196	0.530748694426131	0.0989213611397153	5.36535980005884	8.0788012132055e-08	1.44834412111443e-06	not
Lsp1	134.992732925452	-3.73308109440686	0.696056369080103	-5.36318789718201	8.17658722851639e-08	1.46427111330806e-06	down
Bub1b	38.0875907852908	-3.56806842401599	0.665485827298451	-5.36159941752722	8.24883032759888e-08	1.47559404155343e-06	down
Lgmn	2269.34806444928	-0.931210645786304	0.173712294655785	-5.36064904117189	8.29234798289993e-08	1.48175929895312e-06	not
Cnn3	1264.49534506997	-1.04536508632504	0.195036350402679	-5.35984745493208	8.32922530477157e-08	1.4867258428408e-06	down
Kif20a	44.1971941440427	-3.67425170143591	0.685574786843492	-5.35937402008731	8.35108042090596e-08	1.48900309727003e-06	down
Creb5	188.173228569508	-1.05119021734536	0.196163026826993	-5.35875814290154	8.37959420114052e-08	1.49246134803338e-06	down
Kcna2	2046.48977276058	0.865206694851004	0.161470454314148	5.35829727194367	8.40099317237991e-08	1.4946462635382e-06	not
Txndc5	546.153821574248	-1.05778267432486	0.197480191556818	-5.35639886707585	8.48969835998086e-08	1.50878808638618e-06	down
Cadps	3908.30861948349	1.01311865813859	0.189160107267186	5.35587906337764	8.51414452499525e-08	1.51149151393842e-06	up
Alk	293.913741276346	-0.845336701871419	0.157874020872065	-5.35450162858935	8.57925482004828e-08	1.52140024804496e-06	not
Hcls1	82.2828183603739	-3.7402061457476	0.698827570142468	-5.35211589460486	8.69316900818717e-08	1.53993279573601e-06	down
Slc18a3	53.0440819717787	2.21822609682563	0.414557100793962	5.35083367906924	8.75499597073026e-08	1.54920836809636e-06	up
Nat8l	326.027070436287	1.14704623948943	0.214400810739844	5.35000887138094	8.79499204229152e-08	1.55460507287503e-06	up
Ccnd2	359.358345009895	-1.38488684353506	0.258981932861246	-5.34742647193479	8.92136350441838e-08	1.5752414006507e-06	down
Sash3	33.7558660181798	-3.67826248135535	0.688248674793346	-5.344380041792	9.07270361623919e-08	1.60023720679529e-06	down
Klf10	196.577783562776	-1.97374141907987	0.369380490990972	-5.34338295394196	9.12277448628069e-08	1.60733662854082e-06	down
Cxcr2	54.2506154012017	-5.90847066676906	1.10642858792682	-5.34012834740659	9.2880801415109e-08	1.63470210490592e-06	down
Ttll7	1280.26458703372	0.842872530719992	0.157936047231975	5.33679641533633	9.46031588671422e-08	1.6632271797394e-06	not
Ptrf	253.71020834632	-2.13935754909404	0.400956517278537	-5.33563480552649	9.52108606778109e-08	1.6721152012601e-06	down
RGD1559575	32.2215374729273	-5.90462280116166	1.10678923606438	-5.33491166046919	9.55910842406251e-08	1.67699342642074e-06	down
Dapp1	42.8442654594153	-2.48626135327982	0.466055113730855	-5.33469385922374	9.5705890033726e-08	1.67720985874949e-06	down
Gpr162	919.162143379058	0.788391124706507	0.147845372819637	5.33253837892038	9.68492915926907e-08	1.69537909346418e-06	not
Mrc1	177.273968369791	-5.73615117811545	1.07572667746441	-5.33235002745876	9.69498308579222e-08	1.69537909346418e-06	down
Lrfn5	187.140526683256	1.27578749256289	0.239341418576089	5.33040833530994	9.79921845901206e-08	1.71177809751451e-06	up
Ostf1	245.620304799365	-1.43471602937717	0.269332993501564	-5.32692267191113	9.9890664338391e-08	1.74308144338037e-06	down
Fermt3	152.756636961883	-3.15308156159645	0.592288270534214	-5.32355901418161	1.01756419859521e-07	1.77374768930846e-06	down
Xkr7	625.00944148896	1.10020238207281	0.206783957082666	5.32054032428144	1.03459513129854e-07	1.80151628820155e-06	up
Serinc2	42.7872281084955	-3.47540606279956	0.653345977611989	-5.31939612684589	1.04112233278404e-07	1.81095540308281e-06	down
Grin2a	446.131165711041	1.29941457113233	0.244311106446076	5.31868808600043	1.04518137447004e-07	1.81608585321928e-06	up
Cdh2	3719.37985822427	-0.748903800213451	0.140945156414693	-5.31344119417629	1.07574161414493e-07	1.86720453237796e-06	not
Trim21	242.202785017986	-2.38319581676279	0.448885959457915	-5.30913423899645	1.10147187911723e-07	1.90984022429987e-06	down
Zmym3	1885.06287873833	0.519316135775591	0.0978704114259845	5.30616075082436	1.11958232831491e-07	1.93918767723369e-06	not
Gpam	4235.6060827012	-0.733218338747083	0.138221973506418	-5.30464382866764	1.12893202177912e-07	1.95331494000853e-06	not
Dab1	874.937270782415	0.71075375845816	0.134020854685389	5.30330716161031	1.13723328365565e-07	1.965600252046e-06	not
Plin2	1029.24736003194	-4.09999488134505	0.773234621723387	-5.3023943395175	1.14293620135593e-07	1.97337339069556e-06	down
Tbxas1	75.9304888373904	-2.50054430043981	0.471723990655553	-5.30086311057619	1.15256486089745e-07	1.98790112151418e-06	down
Cacna1h	1859.99558879557	0.664852901906644	0.125435297769373	5.30036531765605	1.15571195003783e-07	1.99123086297045e-06	not
Aadat	318.618891549281	-1.60130972466002	0.302533298908795	-5.29300321794583	1.20323802273133e-07	2.07093585237292e-06	down
Gng2	726.759615389611	0.819468700812816	0.154874850351668	5.29116702261264	1.21538306823644e-07	2.08964181311912e-06	not
Nfkb2	157.883339149535	-2.44011673065234	0.4612335374521	-5.29041479535895	1.22039265741666e-07	2.09605320216117e-06	down
Lrp11	1899.87795185099	0.728537509412349	0.13772364409489	5.28985065854338	1.22416272921403e-07	2.10032448131816e-06	not
Gphn	1175.91407838804	0.459358803891286	0.0868417781353707	5.28960615218206	1.22580023973176e-07	2.10093176166801e-06	not
Tmem151b	208.158877903306	1.60667777516179	0.303821548829453	5.28822850568668	1.23506631379776e-07	2.11459889374914e-06	up
Dnase2	266.612762223199	-1.62259054283488	0.306872365777126	-5.28750947882134	1.23992937969655e-07	2.12070680113617e-06	down
Mapk11	211.957949302512	1.02964519440733	0.194856008638207	5.28413366158543	1.2630101471593e-07	2.15792798420704e-06	up
Fam102b	375.634842065957	-1.1910522297971	0.225453102013631	-5.28292677793845	1.27136215257203e-07	2.1699328168195e-06	down
Mapk8ip2	1773.89862629968	0.719180983326702	0.136200205873263	5.28032229258093	1.28956846062787e-07	2.19871422537051e-06	not
Kalrn	796.773639221714	0.773758763931981	0.146553971703042	5.27968471233126	1.29406366499607e-07	2.20353042896854e-06	not
Nlgn2	1422.18697660642	0.61173581242363	0.115869148937889	5.27954005040246	1.29508569933268e-07	2.20353042896854e-06	not
Il13ra1	434.895480539591	-1.27730415304866	0.241945247453534	-5.27931077998946	1.29670709105869e-07	2.20399809620444e-06	down
Grid2ip	24.7143157551036	2.80349320073183	0.53141481529075	5.27552698958529	1.32375126316218e-07	2.24763077546043e-06	up
Lcp1	735.326667341812	-3.76501029067898	0.713772317089115	-5.27480570559718	1.32896810675921e-07	2.25415025610723e-06	down
Tspyl5	412.610559896517	0.759361436471491	0.143991508154988	5.27365430226716	1.33733712178022e-07	2.26599730945121e-06	not
Ptpn7	29.0598813296067	-5.35217358073343	1.01516062427274	-5.27224308425842	1.34766416210136e-07	2.28113412670891e-06	down
Brsk1	855.615335600172	0.668242811554969	0.126767554315542	5.27140256955356	1.35385150846155e-07	2.28922141551398e-06	not
Wipf1	223.421803847953	-1.74214668919536	0.330501949190943	-5.27121456759957	1.35523921776212e-07	2.28922141551398e-06	down
Disc1	59.1967293616548	-1.67976672757546	0.318752977216217	-5.2698071787296	1.36567144928615e-07	2.30446497751708e-06	down
LOC108352474	53.6008928368038	-4.18446692858494	0.794352545451657	-5.26777052902337	1.3809057130637e-07	2.32777185493581e-06	down
Abcb1a	177.281597182484	-1.01404427534455	0.192520230931356	-5.26720890806592	1.38513550402105e-07	2.32929464202741e-06	down
Emp3	48.6975898180606	-3.00592434023609	0.570699910707292	-5.26708395049637	1.38607831215463e-07	2.32929464202741e-06	down
Tnfaip8l2	29.8297322544562	-3.8677379662194	0.734270354767314	-5.26745760755255	1.38326090543242e-07	2.32929464202741e-06	down
Plxna2	1986.45374525105	1.05872159111889	0.201110906885759	5.26436684868759	1.40673308305115e-07	2.3615802157314e-06	up
Arpc5	622.153928270083	-1.07314606079101	0.203892691801626	-5.26328850391122	1.41501266055057e-07	2.37304582252988e-06	down
Myo5b	1113.33607838136	-0.712608844693022	0.135446487315829	-5.26118365130717	1.43130981306371e-07	2.39792006348278e-06	not
Mdh1	2830.1108881514	0.674524528651324	0.128226472419049	5.26041554388979	1.43730209958153e-07	2.40549701083338e-06	not
Sobp	602.136042922045	0.664768004410281	0.126399736098321	5.25925152164232	1.44642933520811e-07	2.41583217945779e-06	not
Igtp	105.808634808763	-2.44111621138493	0.464154145143746	-5.25927913587615	1.44621216101642e-07	2.41583217945779e-06	down
Slc32a1	558.869309780206	1.30393922299868	0.247961778518925	5.25862990170141	1.45132646669367e-07	2.42154042883201e-06	up
Gucy1b3	1264.69510956782	0.82708802667217	0.157360854100786	5.25599604424133	1.47225454332621e-07	2.45395747099424e-06	not
Kirrel3	400.068372349599	0.908287747370919	0.172891321930793	5.25351843705897	1.49220730422238e-07	2.48468455295136e-06	not
Zyx	590.41035343388	-1.27853436332709	0.243508661204298	-5.250467712335	1.51713496734323e-07	2.52362450665387e-06	down
Epsti1	35.9392902723934	-3.6410261851739	0.693631194766051	-5.2492249665933	1.5274045455534e-07	2.53812767529118e-06	down
Eif3f	938.941513989038	-0.55798223657029	0.1063228275659	-5.24800035274127	1.53759003498894e-07	2.55246183495933e-06	not
Prkcdbp	262.541704263441	-2.87941599175578	0.548805472012005	-5.24669694199549	1.54850305685056e-07	2.56797345841236e-06	down
Slc22a15	441.88156932056	-1.09917700279143	0.209588407961462	-5.24445513701089	1.56744838178621e-07	2.59676063897537e-06	down
Cdh13	352.307754181876	-1.81331238106914	0.345789306647599	-5.24398049971257	1.57148816057314e-07	2.60082085058252e-06	down
Gng4	61.66344267707	1.61996403846747	0.309026080621151	5.24215961064291	1.58707989668989e-07	2.62397209586062e-06	up
Plxdc2	1242.20667384088	-0.934284015719464	0.178337925716184	-5.23884088012962	1.61588283382581e-07	2.66889709627255e-06	not
Igf2	1367.89925889936	1.01545267975431	0.19390587963267	5.23683284734818	1.63355510412144e-07	2.69536592180038e-06	up
Reep2	920.604881066235	0.661301986320015	0.12629162191066	5.23630923663191	1.63819392253984e-07	2.70029789769709e-06	not
Rpl23	508.31019755922	-0.906149889369114	0.173063002823477	-5.23595381211188	1.64134998563283e-07	2.70277832644246e-06	not
Col18a1	1469.63465010176	-1.47721200015827	0.282208517466813	-5.23446993527398	1.65458999407087e-07	2.7218421128595e-06	down
Nrxn1	1082.52187267297	0.818017169094629	0.156318377354372	5.23301983387528	1.66762837434157e-07	2.74053626819506e-06	not
Tmem59l	481.475166241835	0.752292722081807	0.143781147751197	5.2322069607039	1.67498060206916e-07	2.74985782293561e-06	not
Frmd8	489.537701842317	-1.12338210915345	0.214748157577689	-5.2311606386986	1.68449046034621e-07	2.7626993842632e-06	down
Rac2	200.684264494734	-5.07180538062708	0.970610854915598	-5.22537467507317	1.73802808150408e-07	2.84765201582169e-06	down
Cdk1	38.7140123456688	-3.33771716547805	0.639068823782746	-5.22278202482417	1.76254822524611e-07	2.88493893508284e-06	down
Rps10	788.557530477951	-0.822512281292627	0.157501224472903	-5.22225959858576	1.76752942764341e-07	2.89020196520152e-06	not
Myt1l	497.568853174549	1.38558029198453	0.265353289159615	5.2216435544203	1.77342074103319e-07	2.89694118655002e-06	up
Cela1	13.4126651524033	-7.10899268971257	1.36223479000298	-5.21862511652415	1.80256192609416e-07	2.94160853502584e-06	down
Cfd	31.0822152818815	-7.3554399441645	1.41149283858466	-5.21110681053117	1.87717332743226e-07	3.06031603818837e-06	down
Cyp51	711.089186387453	0.624483061010998	0.119847965967633	5.21062711385232	1.88203380163794e-07	3.06518699156316e-06	not
Rapgef4	314.140616776362	1.20586587477982	0.231493191117163	5.2090770746234	1.89782271066296e-07	3.0878292373888e-06	up
Ttbk1	289.917387889526	0.968186636425278	0.185943416096579	5.2068885080739	1.92033393220913e-07	3.12135310848055e-06	not
Scrt1	269.14251540557	1.08122090162188	0.207748488551818	5.20447060365589	1.94550416502324e-07	3.15912819177583e-06	up
Rims1	1001.48294766869	1.01696654511939	0.195441621628206	5.2034287100523	1.95644825182923e-07	3.17375074191683e-06	up
Uba52	1254.06525231127	-0.678705306489914	0.130445655954133	-5.20297361783025	1.96124720666837e-07	3.17838557215326e-06	not
Itga5	122.600700030664	-2.09290215854889	0.402268678495063	-5.2027469958106	1.96364118105229e-07	3.17911759163836e-06	down
RGD1560470	423.506175127976	0.654227866928393	0.125756445749166	5.20234062779827	1.96794101895591e-07	3.18293069152869e-06	not
Shisa7	167.962755585325	1.03065539118003	0.198224567282407	5.19943317475717	1.99897176893763e-07	3.22568900899708e-06	up
Nacc2	1263.33410738408	-0.53356305526269	0.102621884191129	-5.19931064868141	2.00028979968966e-07	3.22568900899708e-06	not
Rad9b	132.803477262644	-1.76412551260347	0.339290906096624	-5.19944826373001	1.99880951273183e-07	3.22568900899708e-06	down
Lrrc25	151.197114310221	-5.62413235434479	1.08189158624038	-5.19842507869839	2.00984100946091e-07	3.23790134280081e-06	down
Cygb	1117.97608383777	0.962270273494662	0.185114992118035	5.19822982722591	2.01195279377531e-07	3.2381163548195e-06	not
Ube2l6	51.0655215088343	-2.47059012237343	0.475321744146459	-5.1977216544341	2.01745910499728e-07	3.24378886351626e-06	down
Sp100	30.4184663648724	-3.88966271154786	0.749079469916653	-5.19259019604509	2.0738834195278e-07	3.33123884306487e-06	down
Card14	30.0345444033914	-3.7547988745167	0.723206026239621	-5.19187995990594	2.081812162579e-07	3.34069622324442e-06	down
Phf8	2107.33064117889	0.4226438028409	0.0814370845370249	5.189819911207	2.10497564446883e-07	3.37455840829243e-06	not
Lmtk3	824.99107805764	0.832658009441514	0.160515410193038	5.18740230885089	2.13247724688466e-07	3.41530211125324e-06	not
Cd22	26.9230505323327	-3.42384902668424	0.660231537679265	-5.18583077494174	2.15054020885775e-07	3.4408643341724e-06	down
Syt13	356.591193673181	0.877716662730095	0.169348423906409	5.18290423071884	2.1845722549094e-07	3.49190221370675e-06	not
Ednrb	758.540825922771	-1.25304387646597	0.241870591242701	-5.18063758817469	2.21128750680445e-07	3.53115647915855e-06	down
Cd8a	32.906253642475	-5.95240586791431	1.14956506936454	-5.17796341115748	2.24321210565061e-07	3.57864480948238e-06	down
Plxnb1	5678.61742902311	-0.666738061165569	0.128782788676898	-5.17722956627646	2.25205040583171e-07	3.58924645011231e-06	not
Gabrg2	1582.62367086593	0.938423061844997	0.181329076970192	5.17524865578653	2.2760764743869e-07	3.62400970163081e-06	not
Gpr183	23.3662412510595	-3.95841734871233	0.764927224020757	-5.17489406103935	2.28040333804956e-07	3.62737044093247e-06	down
Irf1	294.166503504549	-1.50983177985085	0.291825258654963	-5.17375290545357	2.2943820467216e-07	3.6460626544407e-06	down
Anxa6	708.723459966497	-1.14499021086563	0.221423480241036	-5.17104242792689	2.32791699741001e-07	3.69218463310147e-06	down
Map3k8	77.1497693368598	-3.5316313222305	0.682943065833319	-5.17119434827448	2.32602492506596e-07	3.69218463310147e-06	down
Cdc42ep1	225.357832132673	-1.41161445998814	0.27303477709371	-5.17009032700493	2.33980872144697e-07	3.70745296734211e-06	down
Pde4d	1518.01421910443	0.672384906350454	0.130097137252187	5.16832976153095	2.36195293955082e-07	3.73892124899108e-06	not
Psme1	410.870931256243	-1.44072116550237	0.278845553316866	-5.16673530692886	2.3821824511882e-07	3.76730071121242e-06	down
Sept5	661.595255442158	0.718663517229847	0.139153527342386	5.16453683176555	2.41035013854875e-07	3.80816709148319e-06	not
Camk2b	2153.31275663314	0.542644996826677	0.105145689843625	5.16088674327699	2.45782847107411e-07	3.87943456263656e-06	not
Tmod1	403.251213059903	-1.35052419087753	0.261766334731192	-5.15927379379927	2.47909548784349e-07	3.90923265366303e-06	down
Fzd6	177.411381395843	-1.59080474389818	0.308432059686351	-5.1577152696639	2.49981370314742e-07	3.93581874221434e-06	down
Lacc1	100.799641111995	-1.92709213641753	0.373638064580645	-5.15764403870473	2.50076459671488e-07	3.93581874221434e-06	down
Mlkl	22.2971557616363	-4.32709971865156	0.839116838910471	-5.15673088418768	2.51298569419293e-07	3.95125358718059e-06	down
Gsn	415.425698451936	-1.90213565049281	0.368877807760821	-5.15654672217677	2.51545738646517e-07	3.95134419401745e-06	down
Htra3	115.128571497858	-2.72919094741715	0.529472453095674	-5.15454757175817	2.54244013356011e-07	3.98990029780555e-06	down
Fgfr1	480.196482869217	-1.68485469585109	0.327013569399022	-5.15224704267617	2.57383665684318e-07	4.03530252865988e-06	down
Neurod2	103.471202412593	1.19953041177572	0.232851530281577	5.15148176318693	2.58436359322605e-07	4.0472129744651e-06	up
Plxnb2	2958.10898820457	-1.04115723898002	0.202114037611763	-5.15133560876144	2.58637877033876e-07	4.0472129744651e-06	down
Gas1	495.202174489675	-1.59404461694599	0.309478847405159	-5.15073850866171	2.59462736448339e-07	4.05624266493449e-06	down
Myd88	153.180186855794	-2.0814099462176	0.404127156977435	-5.15038375986649	2.599540041813e-07	4.06004498133542e-06	down
Lamc3	204.873441952945	1.77542162807996	0.344743267664721	5.14998201446137	2.60511439267221e-07	4.06487248610665e-06	up
Flrt3	286.625479184548	-0.902139240907422	0.175232810281656	-5.1482324540558	2.62952504131538e-07	4.0990538929762e-06	not
Rims4	366.643885250752	0.839389366687235	0.163079983404923	5.14710235530901	2.64540997059997e-07	4.11606408614909e-06	not
LOC100360522	105.410903888086	-1.75873100154715	0.341693684740109	-5.14709835180255	2.64546640923072e-07	4.11606408614909e-06	down
Ppfia2	2051.18916199884	0.671930497002318	0.130564951293317	5.1463313113242	2.65630109291129e-07	4.12899679855384e-06	not
Sertad4	102.030081111899	1.35199041435298	0.262725977851626	5.14600963866813	2.66085756328403e-07	4.13215527474696e-06	up
Slc8a2	168.630858284423	1.62875172993983	0.316532997121705	5.14559854659825	2.66669164292538e-07	4.13728993473011e-06	up
Dclk1	3048.22202273431	-1.26469037902355	0.245860509458035	-5.14393459043658	2.69043241026058e-07	4.1701702359039e-06	down
Paqr8	493.82728636431	-1.03897195075694	0.202046734417687	-5.14223579881819	2.71488073961995e-07	4.20408400625348e-06	down
Fasn	4165.50035869977	0.434174324855212	0.0845084204348312	5.13764572360013	2.78201721607494e-07	4.3039752167027e-06	not
Rras	82.8311999518935	-1.94773990443467	0.37923326351657	-5.13599436498155	2.80656067680705e-07	4.3378456239828e-06	down
Zfp36l1	577.214226913784	-1.83773561178736	0.357859280956053	-5.1353582527682	2.816070629064e-07	4.34843811853959e-06	down
Myo7a	43.0456284143949	-2.63384457738074	0.512948816419045	-5.13471226187422	2.82576011449261e-07	4.359287611123e-06	down
Srcin1	528.919892747523	0.672501008043401	0.130981658782086	5.13431433298794	2.83174483175917e-07	4.36440672375085e-06	not
Glmp	419.070457845606	-0.914447051445396	0.178164632161464	-5.13259584885887	2.85773113016098e-07	4.40031450032689e-06	not
Micall1	522.637652708702	-0.617873518173544	0.12041096560985	-5.1313725045238	2.87637026604387e-07	4.42485230400433e-06	not
Gabbr1	3360.0186817322	0.514395152949186	0.100250268806884	5.13110996181054	2.88038569661216e-07	4.42686883400449e-06	not
Gng3	189.957924334686	1.19906282931414	0.233733006048136	5.13005351527973	2.89659818664758e-07	4.44344134199133e-06	up
Vim	8672.25929414373	-2.96124740633584	0.577227735291396	-5.13011975219961	2.89557911445443e-07	4.44344134199133e-06	down
Oasl2	84.232186953439	-3.43353866439818	0.669623343248968	-5.12756715997814	2.93510291239763e-07	4.49829255338243e-06	down
Kdelc2	314.858701198221	-1.43925726901548	0.280770914141034	-5.1260910462133	2.95819594763779e-07	4.52944352394157e-06	down
Tlr3	118.983922979188	-1.449090880262	0.282716175849305	-5.12560300417475	2.96586963272023e-07	4.53453524985553e-06	down
Sbno2	1368.29832051101	-1.48509766448247	0.289745344302214	-5.12552727312666	2.96706210446925e-07	4.53453524985553e-06	down
LOC103690082	777.199097435947	0.999021430197004	0.194984398149166	5.12359675789411	2.99761707038348e-07	4.57695860149597e-06	not
LOC304725	413.247736728312	0.753856857488284	0.147316711467608	5.11725282201972	3.10017942471054e-07	4.72914602270849e-06	not
Abca7	1314.09187247491	0.664992497937488	0.129961324382296	5.11684919415976	3.10681826302357e-07	4.73486045895436e-06	not
Sema3c	182.218735826475	-1.49639336258881	0.292592054092267	-5.11426520870909	3.14964580994756e-07	4.79566535974155e-06	down
Lama1	441.518813584741	-1.48026023198848	0.289477271435538	-5.11356288750328	3.16138440280121e-07	4.80906504693775e-06	down
Dip2c	1989.77276132042	0.56856981609936	0.111209544230856	5.11259910317667	3.17756186258502e-07	4.82918593934926e-06	not
RGD1310352	1112.40017020561	-0.557587393959071	0.109069764049188	-5.11220867506059	3.18413805742885e-07	4.83469125454503e-06	not
Samd4a	554.153458065763	-1.41955850763963	0.278058051361001	-5.10525949776086	3.30340880470712e-07	5.01113951023598e-06	down
Nefm	396.245314017082	1.32756345735955	0.260125129118998	5.10355712981592	3.33327823017061e-07	5.05176833994746e-06	up
Mctp1	73.980164889257	1.62491059720047	0.318574016256115	5.10057479356426	3.38623532247231e-07	5.1272802736565e-06	up
Slc15a3	38.9284373073109	-3.89005979346221	0.762977479282229	-5.09852505361204	3.42310232448975e-07	5.17831227793422e-06	down
Fcgrt	159.101769370128	-1.86864783979069	0.366548344254817	-5.09795738837561	3.43338077431734e-07	5.18906523675219e-06	down
Acly	3924.62055841464	0.363296731846003	0.0712680706931924	5.09760862490564	3.43971043930701e-07	5.19383583676912e-06	not
Loxl4	37.1718601255911	-4.07104787305344	0.798786434657693	-5.0965410733321	3.45915538652472e-07	5.21838298310015e-06	down
Ctsa	1852.47806892804	-0.963082649947734	0.188988396817101	-5.09598825201838	3.46926642159821e-07	5.22881701553587e-06	not
Tns3	2554.37873222088	-0.715408647147931	0.140437113116273	-5.09415660343015	3.50297130364542e-07	5.26991124063128e-06	not
Gatm	126.638733113157	-2.20173684765854	0.432204346421823	-5.09420339218357	3.50210640507701e-07	5.26991124063128e-06	down
Tmed9	532.705244781414	-0.665987185709457	0.130781323078569	-5.09237229011176	3.53610894675367e-07	5.31487890178733e-06	not
Igsf6	118.332582200744	-6.19479942971387	1.2168621715356	-5.09079793473769	3.56559841809682e-07	5.3542857713219e-06	down
Gnb2	1170.09038773356	-1.67758297347274	0.330012794698058	-5.0833876759464	3.70761871420039e-07	5.5624475814878e-06	down
Pepd	382.405822689451	-0.724068432115614	0.142444364720697	-5.0831665649628	3.71193916907585e-07	5.56382969958182e-06	not
Mars	2116.004604463	0.550843468484928	0.108418909650147	5.08069551946634	3.76055457109227e-07	5.6263946270236e-06	not
Cd37	76.7714179273111	-2.48303475693116	0.488718828985117	-5.08070205129498	3.76042525740125e-07	5.6263946270236e-06	down
Nln	488.563691719981	-0.734622741973054	0.144596415553698	-5.08050451430617	3.76433788846105e-07	5.6269116491626e-06	not
Adgra1	581.019338911161	1.12424537593647	0.221398823352505	5.07791938056727	3.81590537887422e-07	5.69540752081976e-06	up
Syngr2	135.975175643572	-2.11773587997134	0.417052919965714	-5.07785889652909	3.81712002097952e-07	5.69540752081976e-06	down
Csf3r	373.352707888242	-5.39315196318115	1.06214402175216	-5.07760892377324	3.82214393938468e-07	5.6977096539024e-06	down
Card6	87.5116893198021	-2.62883178183472	0.517935994525435	-5.07559198360681	3.86291424479609e-07	5.753246620457e-06	down
Colec12	148.303894289718	-2.03850927996262	0.401658539704744	-5.07522952570887	3.87028529589462e-07	5.75898452029119e-06	down
Adcy8	405.589270606604	0.696647808197687	0.137284816412957	5.07447091674107	3.88575654924876e-07	5.7767541505998e-06	not
Hes5	59.7740566534194	2.54436544548194	0.501507589607031	5.07343357949107	3.90700888470273e-07	5.80307816922089e-06	up
Prrg4	26.4666997803775	-7.12152770488854	1.40454627244178	-5.0703403971931	3.97104810893817e-07	5.89284818196735e-06	down
Pja1	1636.63298643384	0.551265179437119	0.108749927622539	5.06910847196616	3.99683409349035e-07	5.92574098208786e-06	not
Klhl21	251.647353031999	-0.855263662217663	0.168752391421356	-5.06815728662572	4.0168542431869e-07	5.95003350701205e-06	not
Cr1l	577.775603516164	-0.823368623798606	0.162480709540914	-5.06748540257497	4.03105405448008e-07	5.96566842348371e-06	not
Lingo1	492.609200447868	1.0836118322094	0.213873656308228	5.06659796682828	4.04988365697798e-07	5.98812065920647e-06	up
B4galt5	328.016709212099	-1.32145547442059	0.260948182056899	-5.0640531924934	4.1043504554509e-07	6.06317764032675e-06	down
Calu	1351.35014680895	-0.920013634940911	0.181718587460346	-5.06284826334386	4.13038592755567e-07	6.09613677747802e-06	not
Ubr2	4943.90186944395	0.471366683392383	0.0931713040524857	5.05914013103059	4.21151290892364e-07	6.21020893179501e-06	not
Msr1	185.996150737619	-5.71349507490027	1.12937902754693	-5.05897040368303	4.21526278300602e-07	6.21020893179501e-06	down
Gprc5b	509.453961525004	0.779653758243561	0.154129550510588	5.05843140177071	4.22719260152933e-07	6.21413607670334e-06	not
Dusp16	746.557236495927	-1.0407018429896	0.205743625761321	-5.0582458588384	4.23130678547128e-07	6.21413607670334e-06	down
Cd34	49.8550876763198	-2.01242302240957	0.397856389534048	-5.05816439134338	4.23311444619026e-07	6.21413607670334e-06	down
Celsr1	42.6471369869555	-3.6553889791713	0.722637420288368	-5.05839979572691	4.22789315344568e-07	6.21413607670334e-06	down
Rpl35	461.771367101629	-1.02090599951728	0.201993635043784	-5.05414935127032	4.32313220515235e-07	6.34059390089011e-06	down
Serpinh1	658.165518778802	-1.93579669264064	0.383031186083024	-5.05388794170156	4.32905663975066e-07	6.3435988432801e-06	down
Prcp	215.78431823703	-1.19724813071221	0.237100163477893	-5.04954578331127	4.42861793437979e-07	6.47796146459906e-06	down
Synpo	246.643054314184	-1.61296091906826	0.319427060745503	-5.04954375281735	4.4286650042072e-07	6.47796146459906e-06	down
Rab32	205.570170254807	-2.15667846385919	0.42715990691789	-5.04887848539062	4.44411288940654e-07	6.4947535512327e-06	down
Pstpip1	56.5192630729811	-4.93323262746072	0.977294311865225	-5.04784747804922	4.46815621199325e-07	6.52406609080335e-06	down
Spock3	653.887939607419	1.12003623767657	0.221911942982733	5.0472102700832	4.48307873444686e-07	6.54002074201659e-06	up
Ptchd4	88.8756448837376	1.89815538142371	0.376102526048381	5.04690941953293	4.49014093152371e-07	6.54449036217098e-06	up
Zc3hav1	394.052185267348	-1.7130818448195	0.339451838813168	-5.04661235835097	4.49712470575671e-07	6.54883782774251e-06	down
Zfp367	109.48691812296	-1.22426037850004	0.242686349904883	-5.04461985183703	4.54423920556058e-07	6.6056933673726e-06	down
Irg1	55.1124894830655	-5.93030867916753	1.17555695912592	-5.04467999881262	4.54281003571442e-07	6.6056933673726e-06	down
Lif	51.6768439193023	-3.85019046884065	0.763321906107376	-5.04399315417924	4.5591561770527e-07	6.62149674409926e-06	down
Hmcn2	988.933470899343	1.83194478412807	0.363354805013102	5.04175191535451	4.61289074244993e-07	6.69359890712947e-06	up
Dpp6	1479.42069906478	0.569327992840309	0.112936404163942	5.04113794887478	4.62771709587925e-07	6.70916505096117e-06	not
Myo1g	29.6006495722964	-5.79804145389827	1.15053193298881	-5.03944418025523	4.66885772623962e-07	6.76281975779558e-06	down
RT1-Ba	22.9310846885014	-6.012196584678	1.19371090217106	-5.03656000271367	4.73972579701955e-07	6.85940157786172e-06	down
Mcl1	987.671821717702	-0.99180373210607	0.197115735359729	-5.03158071219462	4.86452233032977e-07	7.03378988540969e-06	not
Bend6	221.368561947467	1.08677360007988	0.216058376655003	5.0299998403451	4.90480244545914e-07	7.07952437630293e-06	up
Drp2	312.696368629735	0.959149788736501	0.190683913282856	5.03005089534595	4.90349656836072e-07	7.07952437630293e-06	not
Zcchc18	283.030844369045	1.10817641516364	0.220341307217619	5.02936298761792	4.92111998048737e-07	7.0907252949376e-06	up
Mmp14	671.813078887938	-1.30397983281687	0.259273572944158	-5.02935882747185	4.9212267442871e-07	7.0907252949376e-06	down
Fam19a2	153.07784696001	1.15080914941094	0.228912141746359	5.02729623964666	4.97443593455292e-07	7.16108772003185e-06	up
Marcks	2343.70239438942	-0.998010312195492	0.198544302403968	-5.02663788439967	4.99153622093733e-07	7.17545496129533e-06	not
Adgrg6	434.42770733294	-1.127514474681	0.224310702881801	-5.02657456909281	4.99318377377528e-07	7.17545496129533e-06	down
Ldb2	174.19202073771	1.55273984628152	0.309040593824083	5.02438798433515	5.05040465878271e-07	7.25131784692591e-06	up
Lrrn3	537.741027039992	1.02859197397712	0.20472697305384	5.02421326625394	5.0550040519467e-07	7.25156058915544e-06	up
Isoc1	517.684162977373	-0.775888939541652	0.154510361497485	-5.02159811175045	5.12433168705893e-07	7.34457627441161e-06	not
Nuak2	152.686021864696	-2.15734663053782	0.429697374377613	-5.02061860085271	5.15053376681196e-07	7.3692252355925e-06	down
Csrnp1	110.128292120878	-2.45161506125026	0.488308193441242	-5.02063060620191	5.1502118410678e-07	7.3692252355925e-06	down
Tlr1	29.9294285343962	-4.79986745206925	0.956439698459891	-5.01847367878837	5.20836276969027e-07	7.44545692701226e-06	down
Mfap3l	2081.88304808129	-1.06027345139149	0.211296017585637	-5.01795283937032	5.22249925281583e-07	7.45915076527832e-06	down
Kcnh2	1004.18072111096	0.742567127683012	0.148015693245268	5.01681349728606	5.25355207368975e-07	7.49696079704916e-06	not
LOC103690031	174.011186687806	-1.88308805593807	0.375468029961065	-5.0153086432774	5.29483991828679e-07	7.54929789046326e-06	down
Adarb1	2414.22546352598	0.836762188498203	0.166874536520783	5.01431917621529	5.32215768284054e-07	7.58164290276187e-06	not
Alpk3	30.9754225818248	-3.05353820254508	0.609416328227848	-5.01059466428249	5.42620979708777e-07	7.72314799641154e-06	down
Aldoa	12667.0036694069	0.680052371254411	0.135778211991777	5.00855300182917	5.48407741158598e-07	7.79195998896175e-06	not
Tapbpl	122.697667910622	-1.80799272223413	0.360975016826937	-5.00863671432679	5.4816930627053e-07	7.79195998896175e-06	down
Adam11	892.386353817176	1.2770968054061	0.255003881509089	5.00814653427376	5.49566888290821e-07	7.80165726586657e-06	up
Sez6l	602.606698808752	0.899507882777256	0.179743196062539	5.00440574376058	5.6034621171748e-07	7.94090631462485e-06	not
Got1	3154.95074983733	0.773953153953538	0.154652941637185	5.00445155300848	5.6021298502275e-07	7.94090631462485e-06	not
Dmtn	265.761091245056	1.01196034364016	0.202270608168347	5.00300242731224	5.64442299082005e-07	7.99203421399157e-06	up
Odc1	1960.95128430857	-0.606388685955424	0.121247637752622	-5.00124123813958	5.69623827853205e-07	8.05842939870463e-06	not
Rusc2	1234.57469572732	0.57943641508945	0.115868972130026	5.00079015492792	5.70958301522212e-07	8.0703328836922e-06	not
Irak3	233.425376063906	-2.473443835189	0.49467719004504	-5.00011701563154	5.72955306679159e-07	8.09157244152241e-06	down
Fbxw11	2124.55427030805	-0.551252659400565	0.11025718863288	-4.99969812613356	5.74201425029749e-07	8.10218010766115e-06	not
Leprot	293.228328380333	-0.887768702948465	0.177618359955698	-4.99818094914227	5.78736649688115e-07	8.15913995012495e-06	not
Cbarp	1081.98667178448	0.598893292089855	0.119866401274254	4.99633997286353	5.84286175863321e-07	8.23028926551708e-06	not
Cspg4	131.834869579819	-2.00963138777685	0.402310702900374	-4.99522228289935	5.87680382123199e-07	8.27098236852324e-06	down
Sgsm1	345.719589847564	1.13470381286632	0.227224592891445	4.99375441023859	5.92166907823464e-07	8.31268263057844e-06	up
Plcb1	262.586625496735	1.1184785050242	0.223971726539749	4.9938379379582	5.9191072338543e-07	8.31268263057844e-06	up
Mboat1	81.152963412677	-2.35598410942387	0.471755324092063	-4.99408059455012	5.9116708719088e-07	8.31268263057844e-06	down
Ltbp1	787.971710051799	-1.40229871696484	0.280854915311925	-4.99296483882935	5.94593856200804e-07	8.33959917591668e-06	down
Glb1	290.814339829901	-1.1572417643785	0.231794148789606	-4.99254088345819	5.95900944161804e-07	8.35077624489761e-06	down
Ano6	496.974220030473	-1.42346794957741	0.285248862863358	-4.99026686833557	6.02959320730804e-07	8.4424620716183e-06	down
Dennd4a	11811.7889512854	-1.25807123458414	0.252224805813846	-4.9878965335101	6.10402424318628e-07	8.53937340277548e-06	down
Cpne4	248.250097088842	1.41916571674977	0.284533409689562	4.98769447952753	6.11040975697703e-07	8.5410065672246e-06	up
LOC100360573	105.0872572704	-1.44404541319336	0.289541200977316	-4.98735726839269	6.12108098561791e-07	8.54862231848071e-06	down
Adrb1	258.469617065015	1.19800859835251	0.240256894614185	4.98636511670696	6.15258244032809e-07	8.58529150752687e-06	up
Ccnb1	48.7545431063005	-2.17612390474279	0.436439938773504	-4.98607875085446	6.16170376198653e-07	8.59069567088547e-06	down
Stk3	563.198078486793	-0.593256242615682	0.119008191915356	-4.98500341083776	6.19607198608719e-07	8.62490377323202e-06	not
Tmem98	137.27799067285	-1.35991335578932	0.272802093940303	-4.98498136926657	6.1967783707972e-07	8.62490377323202e-06	down
Pcdh17	683.229688351859	1.00994861083555	0.202681132594419	4.98294339442306	6.26242751094413e-07	8.70887115540642e-06	up
Cpeb3	1694.32325371607	0.721946126701958	0.144891138357788	4.98267965097504	6.27097229116355e-07	8.71335097298515e-06	not
Rab3b	597.569313953573	-1.08051692214496	0.216870509491068	-4.98231375340345	6.28284527904241e-07	8.72244372581562e-06	down
Apc2	2372.6632953221	0.842365023429083	0.169083980620605	4.98193276700296	6.29523090686346e-07	8.73223215962212e-06	not
Olfm1	1294.07124576286	0.846525330979784	0.169941385124871	4.98127828226049	6.31656274950823e-07	8.74699653840531e-06	not
Pik3r1	837.65871921153	-0.813717413830768	0.163352477202261	-4.98135949798444	6.31391187667589e-07	8.74699653840531e-06	not
Sgk3	50.5964775464351	-2.07861044415941	0.417359116125499	-4.98038826480162	6.34568320412459e-07	8.77989371809901e-06	down
Fdps	748.789961995654	0.731353884609035	0.146883926957791	4.97912807586632	6.38713668326477e-07	8.82978490132414e-06	not
Chek2	34.6557161390142	-2.15287644974342	0.432718424595078	-4.97523638323928	6.51680658612143e-07	9.00144221110849e-06	down
Hist1h2ai	55.3049222658708	-2.01347182996766	0.404792864610202	-4.97407935267471	6.55584523047009e-07	9.04772974134354e-06	down
Ifih1	129.547397578972	-2.21084489361636	0.444496156130745	-4.97382229997522	6.56454883099606e-07	9.05210912095565e-06	down
Pcsk1	1096.43294527445	-0.724693918631479	0.145716506110607	-4.97331385424104	6.58179720810718e-07	9.06384374201373e-06	not
Gfpt2	110.672185115198	-2.26345045595139	0.455125460691976	-4.97324507512725	6.58413380330787e-07	9.06384374201373e-06	down
Acadl	150.791528722107	-1.65025622980431	0.331853051337331	-4.97285236086863	6.59749059058822e-07	9.0745988224158e-06	down
Slc1a4	383.161886664704	1.02737802101324	0.206690258463271	4.97061655760522	6.6740324702277e-07	9.17217157621217e-06	up
Ankrd6	1793.06790716145	-0.621319803928544	0.125154655051396	-4.96441625501978	6.89080112862664e-07	9.46213363031551e-06	not
Ppp2r2c	137.079718151114	1.15807042752343	0.233313579863429	4.96357918043736	6.92058080655325e-07	9.49506007055017e-06	up
Gatsl2	1998.87624912501	0.466430688414349	0.0939939258827492	4.96234925857005	6.96456144538722e-07	9.54739880553585e-06	not
Galns	412.855603450217	-1.19038993973557	0.239968280250619	-4.96061370482942	7.0270813223145e-07	9.6250432705978e-06	down
Mlec	1364.37282846608	-0.875009049074027	0.176442271519109	-4.95918036840316	7.07912180368142e-07	9.68547977725853e-06	not
Arrdc4	188.639503689618	-1.38459373091371	0.279204151007213	-4.95907287165634	7.08303964649222e-07	9.68547977725853e-06	down
Cd163	48.9287965198761	-5.75041617330317	1.15978233963209	-4.95818566708588	7.11545471088047e-07	9.72168303069211e-06	down
Kmt2e	5956.80626315554	0.380999147573532	0.0769031399219597	4.95427297195102	7.26012267659364e-07	9.91106655300122e-06	not
Plcd3	2857.59347921254	0.985224045164048	0.199036118251378	4.94997618432115	7.42225635269402e-07	1.01239576650746e-05	not
Tmem178b	726.234560097712	0.853603223631867	0.172459308492348	4.94959205794184	7.43691952921048e-07	1.01355119778615e-05	not
Khdrbs2	99.3780083080085	1.41956522970356	0.28699198928453	4.9463583748192	7.56146949061068e-07	1.02966832464489e-05	up
Kif11	202.057913746312	-2.06411368114088	0.417364277609672	-4.94559259590319	7.5912575120745e-07	1.03286536124385e-05	down
Ddx58	133.80275359055	-2.05555833296367	0.415688729454138	-4.94494603128385	7.61649620578765e-07	1.03543862040143e-05	down
Bicd1	567.07908607153	0.62820659836788	0.127052462524677	4.9444661353641	7.6352812186863e-07	1.03713097914902e-05	not
Dhx32	732.645328695611	-0.759732271148104	0.153680969733453	-4.94356765490092	7.67057134582492e-07	1.04106062842838e-05	not
Adcyap1r1	471.742792103445	1.06430140246647	0.215301865106506	4.94329857263421	7.68117078161084e-07	1.0415441932018e-05	up
Tmem158	193.305945538824	-1.43321912883582	0.289940198260983	-4.94315426916327	7.68686085891844e-07	1.0415441932018e-05	down
Slc9a8	1773.84439696721	-0.838629296920213	0.16966268801666	-4.94292119689783	7.69605978378483e-07	1.04192809380472e-05	not
Tspan12	336.001180689084	-1.0629367036033	0.215062306021904	-4.94245934243373	7.71431964921222e-07	1.04353705800253e-05	down
Irf9	489.601585572444	-1.62048162078749	0.327909954583792	-4.94184942584109	7.73849725003097e-07	1.0459432121264e-05	down
Tlr9	38.688555594634	-3.17745420625	0.643088205041606	-4.94093062404158	7.77505717093374e-07	1.0500176218964e-05	down
Tbkbp1	519.087024421873	0.602578745540419	0.121963362381196	4.94065376499755	7.78610621428557e-07	1.05064292263336e-05	not
Ctla2a	20.4117469014519	-4.46605439257329	0.904406292724969	-4.93810627866941	7.88848507411835e-07	1.06358092004258e-05	down
LOC108348122	83.4043414386655	4.34229155272176	0.879409435762447	4.93773591246152	7.90347695900527e-07	1.06472519230451e-05	up
Dsn1	31.4476793257707	-3.14875129210807	0.638019839579675	-4.93519338549481	8.00713811170003e-07	1.07780293266699e-05	down
Rin3	112.805913563467	-2.84440235442933	0.576417779664825	-4.93461939373779	8.03072082221856e-07	1.08008905848869e-05	down
Rpl28	1029.23854223442	-0.779578974389079	0.158014743299789	-4.93358377901513	8.07343886141189e-07	1.08494291694245e-05	not
Rbpms2	101.881231813351	1.61658358649035	0.327819075225283	4.93132861588182	8.16722053742929e-07	1.09574644062822e-05	up
Scimp	28.6864476042718	-8.20814340304133	1.66448284836523	-4.93134754203261	8.16642913920946e-07	1.09574644062822e-05	down
Col20a1	641.932991068636	0.6294145761692	0.127687264234154	4.92934498944997	8.2505768487089e-07	1.10511818215767e-05	not
Mmp11	150.615738371837	-1.19981211223065	0.243397219894707	-4.92944049545714	8.24654477113016e-07	1.10511818215767e-05	down
Kcnq3	183.20945596195	1.56224321027863	0.317135089427574	4.92611275875674	8.38816035082612e-07	1.1226280345243e-05	up
Sdc4	2266.36354949946	-0.804952865853108	0.163503444244238	-4.92315540858385	8.51597689640032e-07	1.13880318496961e-05	not
Map7d2	176.320851555784	0.887270606026039	0.180281518742662	4.92158382187	8.58466191662542e-07	1.14705098980673e-05	not
Zfp385c	136.560389658946	1.357046896219	0.275759406057042	4.92112641096379	8.60475274188374e-07	1.14879765806813e-05	up
Plin3	65.3337453421857	-3.05189765858719	0.620592376048008	-4.91771696910291	8.7559384980402e-07	1.16802935074101e-05	down
Hspb1	81.9688283224743	-3.34572248737887	0.680490813563177	-4.91663137943045	8.80461166163895e-07	1.17356582799435e-05	down
Selplg	90.6099649847	-2.09580417569048	0.426423268846611	-4.91484477701981	8.88528294550477e-07	1.18335485152174e-05	down
Sec16b	341.757781034233	-2.53473867572071	0.51575693392908	-4.91459931795944	8.89642172701177e-07	1.18387504737991e-05	down
Cacnb3	549.162637686404	0.64473445900761	0.131230985080531	4.91297431480808	8.97050325094306e-07	1.19276358417089e-05	not
Epha1	141.323496601187	-2.87718574053145	0.585800434129714	-4.9115459342496	9.03611126310314e-07	1.20051192495513e-05	down
Nt5c2	2166.88381606799	0.365762157326833	0.074476996939498	4.91107553146863	9.05781863634662e-07	1.20241991435297e-05	not
Tnrc6c	4132.51753500928	0.450451967609136	0.0917470467449823	4.90971626434146	9.12082639158907e-07	1.20980296902374e-05	not
Kcnc3	1528.07086668751	0.587271132273359	0.119622776676921	4.90935880764136	9.137465967848e-07	1.21102868794928e-05	not
Klc1	3934.0992920129	0.453291403142046	0.0923543178635731	4.90817769680951	9.19265466344174e-07	1.21735737484801e-05	not
Pear1	284.556810779883	-1.63238940235107	0.332615191423626	-4.9077415717673	9.21311410186719e-07	1.21908044963106e-05	down
Gabra2	468.450736822426	1.46343016741249	0.298230502018546	4.90704390566154	9.24593411124064e-07	1.22243497199343e-05	up
Rtn1	2699.04768790689	0.496053031068741	0.10110594844372	4.90626949951283	9.28249598779382e-07	1.22627840458603e-05	not
Dopey1	3055.59161597712	0.476384807267775	0.0971126756861892	4.90548534371733	9.31965999303248e-07	1.23019511908029e-05	not
Cd276	556.748620864553	-0.835589006990091	0.170511357206472	-4.90048886291062	9.55984772208947e-07	1.26088305813989e-05	not
Hs6st3	95.6777000091536	1.2693146166097	0.259099677376072	4.8989432540564	9.63534644753834e-07	1.26981763811037e-05	up
Sept2	1706.7739877232	-0.726652456611121	0.148341471688323	-4.8985118479738	9.65652170124018e-07	1.27158445057039e-05	not
Cux2	465.097231477714	0.794131165336573	0.162128440940374	4.89816074669238	9.67378831211595e-07	1.27283414061667e-05	not
Prdx1	717.127769185339	-0.918237466834464	0.18747996245347	-4.89778990148005	9.6920581732845e-07	1.27421372032386e-05	not
Crtac1	407.496652798452	0.911619735923491	0.186166736402869	4.89679173378604	9.74139854227005e-07	1.27967264317718e-05	not
Sgpl1	1798.85492715855	-0.67739649374327	0.138560863184981	-4.88880105227789	1.01451958773586e-06	1.33164848532964e-05	not
XAF1	62.8685889062908	-2.50652406583464	0.512837118401296	-4.88756366475267	1.02091486380403e-06	1.33896910983529e-05	down
Trim47	89.8540737302731	-2.82187280290424	0.577519297578365	-4.88619655609228	1.02802570410902e-06	1.34721575058899e-05	down
Mpa2l	41.7845453214816	-2.98081056460987	0.61028699744178	-4.88427670441108	1.03809209443047e-06	1.35931931213103e-05	down
Cd300lf	27.7905403772858	-4.24328154602237	0.868877747616958	-4.88363473188291	1.04147927573564e-06	1.36266449122629e-05	down
Islr2	147.883422497177	1.24749726125003	0.255454306487531	4.88344580446885	1.042478120477e-06	1.36288193897505e-05	up
Mlf1	163.875855806794	-2.46188090860281	0.504342475518964	-4.88136738050776	1.05352763115329e-06	1.37622827348101e-05	down
Fndc3b	901.955263879257	-1.0356750392286	0.212177893933967	-4.88116372552419	1.05461636408417e-06	1.37655188575197e-05	down
Igsf9b	518.415648917409	0.525143530715175	0.107662564838232	4.87767992063189	1.07340922637493e-06	1.39996511691672e-05	not
Tmed3	153.650502618956	-0.991731053243072	0.203331318110058	-4.87741417535233	1.07485590401548e-06	1.4007357831947e-05	not
Kcnj5	184.983168963962	1.07325913027479	0.2201397842707	4.87535287558484	1.0861412134889e-06	1.41431657775547e-05	up
Gng12	295.970277034262	-1.52333671338304	0.312479514533533	-4.87499705590963	1.08810077875438e-06	1.41574193534592e-05	down
LOC102551177	114.442075982055	1.59072467457176	0.326345205368206	4.87436202035508	1.09160649552073e-06	1.41692427586704e-05	up
RGD1310951	2872.08173316117	0.57286883084247	0.117520887593317	4.87461286733036	1.09022039675341e-06	1.41692427586704e-05	not
Mnda	26.9179674770214	-7.14524515501539	1.46587640137445	-4.87438446264351	1.09148241769288e-06	1.41692427586704e-05	down
Adgre5	76.773718133223	-3.20070772014966	0.656663272396419	-4.87419938756288	1.09250605744202e-06	1.41696823678376e-05	down
Eci3	63.6126471300447	-1.56159785572638	0.320413791116065	-4.87369114259104	1.09532188586515e-06	1.41949553664615e-05	down
Ets1	133.279330651399	-1.70900955305466	0.350845484081536	-4.87111743087874	1.10968858283848e-06	1.43697648132122e-05	down
Samd9l	198.746180113784	-1.78572917492014	0.366644842442522	-4.87046036983348	1.11338531418203e-06	1.43991716058803e-05	down
Cmtm3	40.3064851003129	-2.2822490664233	0.468595703517999	-4.87040117800747	1.11371891819675e-06	1.43991716058803e-05	down
Arhgdia	1230.7758217021	-1.18818014630384	0.244054921597009	-4.86849492126121	1.12451412250948e-06	1.45272668960025e-05	down
Atp6v1g2	695.951850248271	0.929934225926253	0.191033879815399	4.86790210629063	1.12789173197862e-06	1.45594099913455e-05	not
Itgav	3398.57638749731	-0.675332436537634	0.138760978807994	-4.86687570481975	1.13376283068684e-06	1.46236643125943e-05	not
Dcbld1	145.495262672846	-1.38235873519163	0.284066279281827	-4.86632464327161	1.13692706812851e-06	1.46529309063996e-05	down
Rab13	97.1165088674553	-1.54913864692872	0.318539057048914	-4.86326123170145	1.15467292535672e-06	1.48699342582524e-05	down
Tes	238.775832513719	-1.81842242120782	0.373974976662737	-4.86241736662434	1.15960793286408e-06	1.49217473625151e-05	down
Kcnj9	343.18497624107	1.01842930344783	0.209555460277794	4.85995116566168	1.17414712051583e-06	1.50969678465067e-05	up
Ttbk2	3106.80904433557	0.452310607648846	0.093078432101767	4.85945666934219	1.17708339848381e-06	1.51228422813053e-05	not
Rhbdf1	122.44570970928	-1.65052289106022	0.339759626711035	-4.85791354033947	1.18629186329633e-06	1.52291962497525e-05	down
Stxbp6	176.854786221373	1.05890131711598	0.218078781096402	4.8555907722535	1.20028354717238e-06	1.53846837119166e-05	up
Galnt16	202.380313322828	0.842993868753698	0.173612793363688	4.85559763437351	1.20024197886207e-06	1.53846837119166e-05	not
Nol4	363.529536032636	0.743258109043216	0.153079226083809	4.8553819356017	1.20154926887679e-06	1.53888563638304e-05	not
Lamc1	1330.70548621818	-1.30961217643799	0.269774888162045	-4.85446286479915	1.20713487038365e-06	1.54483061442061e-05	down
Slc4a8	1006.40180642667	0.619565866201507	0.127649604939151	4.85364499558653	1.21212642403158e-06	1.55000666473039e-05	not
Rpl36	341.285566925949	-0.919254388584168	0.18940881091681	-4.85328208405211	1.21434767154647e-06	1.55163487024766e-05	not
Plaur	22.805645346051	-5.99554433389329	1.23552478786914	-4.85262974305321	1.21835025976457e-06	1.55553487143733e-05	down
Tmem56	620.84248323131	-0.514145556367588	0.105996557219575	-4.85058731957229	1.23096426263463e-06	1.57041489094339e-05	not
Tp53i3	426.42058371086	-2.24621853578349	0.463560455872951	-4.84557840800622	1.26243341079848e-06	1.60930763769077e-05	down
RGD1560248	999.366837028824	-0.593235575513749	0.122440474320801	-4.84509373885175	1.26551914560702e-06	1.61198578796076e-05	not
Aven	199.946740335724	-1.17052812080962	0.241828442319998	-4.84032444480096	1.29627323907376e-06	1.64987561253183e-05	down
Ncf2	49.6726150646586	-4.4968515952853	0.929206576256107	-4.83945304541827	1.30196946312734e-06	1.65583808643887e-05	down
Zfp217	209.922983680756	-1.86355953242339	0.385108756918681	-4.83904740918913	1.30462925923723e-06	1.65793258658346e-05	down
Hsd3b7	166.558965485477	-1.12515610843682	0.232599390027518	-4.8373132375958	1.31605944150251e-06	1.6700482796483e-05	down
Sema3b	122.841100632411	-1.90116792648397	0.393023234385157	-4.83729143763765	1.31620373945889e-06	1.6700482796483e-05	down
Slc4a10	2830.58045098158	0.811451577682091	0.167771655165216	4.83664285771633	1.32050377789577e-06	1.67420649392703e-05	not
Stat6	290.767836139351	-2.08023918257782	0.430155108341299	-4.83602110550153	1.32463863352567e-06	1.67814900569258e-05	down
Cytip	21.9254737897951	-3.52738151910041	0.729512327566811	-4.83525964648947	1.32971955119953e-06	1.68328303279458e-05	down
Fgf12	537.73838554784	0.967012673917752	0.200038597505855	4.83413044269844	1.33728880948302e-06	1.69155666411268e-05	not
Bid	44.4425214475411	-2.84696919795638	0.589077143312443	-4.83293101807953	1.3453741518863e-06	1.70046981606757e-05	down
Fau	692.506654502112	-0.572055274413733	0.118370787604514	-4.83274028998621	1.34666417811356e-06	1.70078698050639e-05	not
Deaf1	994.702017990695	0.531678945068033	0.110032867227376	4.83200118714847	1.35167448930308e-06	1.70514570391335e-05	not
Serinc5	822.780249236504	-0.762592262675092	0.157823729277015	-4.83192398360184	1.35219887810333e-06	1.70514570391335e-05	not
Magel2	40.6687896442189	1.96365414036914	0.406469936513815	4.83099477715592	1.35852568580215e-06	1.71180511356502e-05	up
Sh3gl2	2706.75611708582	0.53457778812092	0.110677781157816	4.83003709081106	1.36507619642146e-06	1.71547945295259e-05	not
Kdelr1	687.735436747335	-0.585194466212801	0.121159384717793	-4.82995574445883	1.36563399755451e-06	1.71547945295259e-05	not
Rps13	498.888083520892	-0.750591059275481	0.15540135723134	-4.83001611213797	1.36522002858302e-06	1.71547945295259e-05	not
Atp8b4	44.5676803965646	-4.74907975348098	0.983222024390866	-4.83011937860441	1.36451216265878e-06	1.71547945295259e-05	down
Emsy	1685.985887152	0.370085087049279	0.0766400582303341	4.82887272784978	1.37308128353549e-06	1.72351184424149e-05	not
Enpp1	92.035482460704	-1.6376978583784	0.33918283164318	-4.82836307027844	1.37659940732004e-06	1.72660376237658e-05	down
Disp3	811.219848732448	1.06416590776834	0.220429474979023	4.82769333760659	1.38123569886087e-06	1.72995234148436e-05	up
Ctnnb1	7133.14042681182	-0.282569279869317	0.0585311666585488	-4.82767209336064	1.38138300972633e-06	1.72995234148436e-05	not
Nbeal2	332.84426243234	-1.29378409727989	0.268106222021474	-4.82563995540641	1.3955442301295e-06	1.74635076137307e-05	down
Mknk2	741.266526495784	-0.731770642900146	0.151701660894304	-4.82374839264282	1.40885121314997e-06	1.76031119517853e-05	not
Ntn4	591.945052086119	-0.772337905630225	0.160108461062976	-4.82384191630223	1.40819042465366e-06	1.76031119517853e-05	not
Chrnb4	254.840887439022	-1.68529332825164	0.34967555769806	-4.81959145027479	1.43852501621588e-06	1.79601658775145e-05	down
Prmt8	186.452987977355	1.15443595358219	0.239564020999945	4.81890372670969	1.44349182564013e-06	1.80084407028031e-05	up
Ncapg	28.1006532752043	-3.27037032371233	0.679235936171106	-4.81477811987923	1.47363534127679e-06	1.83704975369524e-05	down
Fgf11	646.585705871602	1.07073246140346	0.222422416753411	4.81395929885309	1.47968957032285e-06	1.84247121599684e-05	up
Cmtm7	101.779741106271	-2.64611274592481	0.549683345693048	-4.81388560642774	1.48023561158104e-06	1.84247121599684e-05	down
Ticam1	26.2660950691003	-3.98058151435967	0.827331481565113	-4.81135023029628	1.49914051877513e-06	1.86458449933977e-05	down
Atp6v0e1	307.548945010433	-0.829670811092849	0.172500309610794	-4.80967722878181	1.51174207030488e-06	1.87740471978378e-05	not
LOC100360552	114.948975722598	-1.42477731093642	0.296229262058839	-4.80971157620957	1.51148233417875e-06	1.87740471978378e-05	down
Cd47	3172.08712542836	-1.08608691808597	0.225861051087575	-4.80865077381073	1.51952398234202e-06	1.88563825193133e-05	down
Fbxo41	207.248024631898	0.982430974222827	0.204332544275615	4.80800049598398	1.52447387706275e-06	1.89034760755781e-05	not
Faim2	579.239698922948	0.776973772061284	0.161672597891002	4.80584701549185	1.5409770200521e-06	1.90936501621595e-05	not
Sqle	367.164693171177	0.726517629344113	0.151209183664876	4.80471894454698	1.54969037729098e-06	1.91870893309371e-05	not
RGD1565785	20.3974359736017	-5.22117153345567	1.08677946566639	-4.80426038437723	1.55324587539351e-06	1.9216574821195e-05	down
Pcnx2	532.978932616263	0.684298874713029	0.142553374552442	4.80029937461278	1.58428618256148e-06	1.95644926401915e-05	not
Map1a	2970.25541396747	0.498600895649655	0.103872018809616	4.80014638555864	1.58549695735014e-06	1.95644926401915e-05	not
Antxr2	239.407780684846	-1.49393617086815	0.311218458509497	-4.80028137798442	1.58442856402014e-06	1.95644926401915e-05	down
Pm20d1	70.6584460355025	-2.08341126301586	0.434038218564882	-4.80006408169429	1.58614868851015e-06	1.95644926401915e-05	down
Fxyd5	60.0957073207695	-2.57908581852405	0.537400384784995	-4.79918863391938	1.59309696429982e-06	1.96353999334785e-05	down
Lrp10	567.455248544858	-0.878476253766716	0.183058913316969	-4.79887178312712	1.59561895745505e-06	1.96369105982138e-05	not
Taf13	343.546385809168	-0.909985489393577	0.189622981900814	-4.79891983699299	1.59523622304706e-06	1.96369105982138e-05	not
Nfkbie	102.745954298212	-1.73629287523807	0.361903408462157	-4.79766930799611	1.60522509728525e-06	1.97402887996732e-05	down
Hectd4	7645.23494018294	0.438281104103148	0.0914001976946636	4.79518770372131	1.62522578946765e-06	1.99712430345394e-05	not
Rhoa	2483.99249774685	-0.76247384443428	0.159077351146586	-4.79310121106857	1.64222721428913e-06	2.01650225382479e-05	not
Cttnbp2nl	823.426790553288	-0.797603977218104	0.166470180050388	-4.79127238870457	1.65726953104963e-06	2.03344735264021e-05	not
Dlk2	43.9627651365846	1.83422410502844	0.382866564322017	4.7907659637934	1.66145830404408e-06	2.03705988918303e-05	up
Ppargc1a	1419.11971631311	0.75237292177307	0.157055462256982	4.79049191260855	1.66372929454023e-06	2.03831744708342e-05	not
Dennd4b	2484.20205045842	0.545872574264876	0.113961881889127	4.78995752979888	1.66816616910545e-06	2.04137102171537e-05	not
Calm3	1939.15341935157	0.413677089919388	0.0863646073873684	4.78989139687669	1.66871604780985e-06	2.04137102171537e-05	not
Mpp3	402.864041734811	0.699450644073563	0.146072792003606	4.7883704725538	1.68141033445577e-06	2.05536402945273e-05	not
Rab3il1	67.7754923242245	-1.84916663609833	0.38635371111832	-4.78620130435872	1.69967583724548e-06	2.07614135104731e-05	down
Irak4	76.5724632780775	-2.01416050029133	0.420969896343543	-4.78457133820235	1.7135263154484e-06	2.09093500220489e-05	down
Gypc	55.7746480888804	-2.88866738914705	0.603758391973602	-4.78447575644356	1.71434187008735e-06	2.09093500220489e-05	down
Cacna1e	715.889914953198	1.24019001091921	0.259256725145197	4.7836367994876	1.72151632460987e-06	2.09812205519094e-05	up
Cyfip2	8039.29983841513	0.539547460474315	0.112808797267253	4.78284915312132	1.7282782456154e-06	2.10457228395314e-05	not
Mtss1l	2259.45624798098	0.424186570318022	0.0886914718558092	4.78272106034779	1.7293803286394e-06	2.10457228395314e-05	not
Mfsd6	661.341765156307	0.804093047894086	0.168146986593429	4.78208420016675	1.73486977262367e-06	2.10915738484255e-05	not
P2ry13	39.2255055445476	-2.92466345195696	0.611600281241066	-4.78198513254801	1.73572519390452e-06	2.10915738484255e-05	down
Igsf7	11.8625729134222	-6.93602139961409	1.45111859273751	-4.77977570842741	1.75490862142071e-06	2.13088607681115e-05	down
LOC103694210	125.801561646473	1.05551878448901	0.220919035950161	4.77785347898736	1.77176406702532e-06	2.14975791320018e-05	up
Slc38a1	5269.56012126663	0.584757159470208	0.122398077314563	4.77750281948778	1.77485562590424e-06	2.15191384331856e-05	not
Nras	695.660398315329	-0.827475125960561	0.173223904010593	-4.77691073115382	1.78008749081774e-06	2.15665966319059e-05	not
Ms4a4a	13.0461694836955	-7.0725853747728	1.48080427032575	-4.77617840284655	1.78657906031183e-06	2.16292352508757e-05	down
Shisa2	204.544104091158	-1.45846938466807	0.305431258386012	-4.7751150041913	1.79604584735172e-06	2.17277741533282e-05	down
Panx2	261.565381252416	0.787778618383669	0.165002072946511	4.77435588726844	1.80283326787196e-06	2.17937776429308e-05	not
Eda2r	26.7198431295871	-5.22148860128237	1.09369724244564	-4.7741627194803	1.80456435081637e-06	2.17986046451383e-05	down
Kif14	58.2245695189187	-2.51333713251137	0.526495283317698	-4.77371253294738	1.80860492131826e-06	2.18313018821071e-05	down
Flot2	1058.04891417083	-1.42478668645536	0.298493533064929	-4.77325814005303	1.81269206032003e-06	2.18645126332485e-05	down
Cdh7	214.436969174541	1.31199534656157	0.274914203072626	4.77238109889496	1.82060591504564e-06	2.19437979510067e-05	up
Aldh7a1	543.853611346434	-0.773217428607483	0.162184481000321	-4.76751797606302	1.86509358783781e-06	2.24469498865656e-05	not
Ifngr1	684.413469670172	-1.28829761473521	0.270217422531034	-4.76763342151727	1.86402549669409e-06	2.24469498865656e-05	down
Fgd6	1865.01405053587	0.650561551969024	0.136483279064595	4.76660259357575	1.87358346729553e-06	2.25325600240215e-05	not
Arhgef33	360.740831602139	1.48426932697266	0.31142047946903	4.76612626601607	1.87801592829869e-06	2.25692839312724e-05	up
Rpl18	806.5787662118	-0.807007887904896	0.169341228348521	-4.76557242306046	1.88318237618291e-06	2.26147682563183e-05	not
Herc1	8608.12930106344	0.373824438901185	0.0784492050755945	4.76517816262082	1.88686849808877e-06	2.26424219770653e-05	not
Timp1	327.913686829116	-3.93631652637564	0.826132595987035	-4.76475150054171	1.89086536780564e-06	2.26737614214232e-05	down
LOC680498	178.26514073266	-1.61904264099018	0.339881912091495	-4.76354458237347	1.90221559072165e-06	2.27658448712981e-05	down
Erich6b	28.1524606417528	-4.46131599043598	0.936549219740192	-4.76356810341863	1.90199376761467e-06	2.27658448712981e-05	down
RGD1307182	67.9498159712232	-4.63282127601464	0.972568414076579	-4.76349139963933	1.90271723997653e-06	2.27658448712981e-05	down
Camk2a	169.420680638966	1.47370996428774	0.30961023007675	4.75988782386945	1.93700586183507e-06	2.31591760018381e-05	up
Eng	155.60688902075	-2.56831595330675	0.539607597897138	-4.75959931497542	1.93977659091717e-06	2.31753746278338e-05	down
Clstn3	1415.49824939137	0.530803255576036	0.111545445527474	4.75862777781722	1.94913488876775e-06	2.32701968339537e-05	not
Fhod3	1757.93647227625	0.691092183203265	0.145251874896507	4.75788821105184	1.95628779980059e-06	2.33215722557437e-05	not
Glipr2	126.720876511269	-1.6602338387647	0.348938838994488	-4.75795083043458	1.95568118439928e-06	2.33215722557437e-05	down
Sla	59.9638543137622	-2.90136709553123	0.609956684964487	-4.75667726422271	1.9680542650925e-06	2.3444768712543e-05	down
Wbp1l	767.074757233686	-0.682316000857507	0.143470654018538	-4.75578790328329	1.9767392321162e-06	2.35311038191112e-05	not
Zc3h12a	73.1215534657649	-3.70521992354872	0.779229802801062	-4.75497717134243	1.98468842540575e-06	2.3608561153373e-05	down
Tbc1d30	206.526386409362	1.32817427071444	0.279387609654597	4.75387678199632	1.99552683669531e-06	2.37202492832454e-05	up
Uhrf1	62.3646812088388	-2.26946182673347	0.477418670721819	-4.75360928658745	1.99817014155693e-06	2.37344331473178e-05	down
Nrip3	285.3090155473	1.09943241093602	0.231299379632088	4.75328733127088	2.00135606242658e-06	2.37550370049298e-05	up
Kif22	40.9062432917688	-2.75447401156669	0.579568607395087	-4.75262803474962	2.00789538997485e-06	2.38104968024903e-05	down
Ifitm2	98.912813109048	-3.14398279193578	0.661539715891848	-4.75252311601163	2.00893793281031e-06	2.38104968024903e-05	down
Sp110	105.257826350502	-2.41770055317484	0.508938238171947	-4.75047927595099	2.0293509250817e-06	2.40350332429358e-05	down
Igsf8	957.280342999799	0.48679448411678	0.102505799468394	4.74894578298349	2.0447974627668e-06	2.42004662838518e-05	not
Bex2	287.784499774127	0.749269021631596	0.157794103601157	4.74839683189597	2.05035432691839e-06	2.42430283689507e-05	not
Inppl1	1115.74407123716	-0.521220212997085	0.109769902636639	-4.7482980350491	2.05135595619481e-06	2.42430283689507e-05	not
Aspm	117.603377931158	-1.84634343912087	0.389114193743483	-4.74499123601243	2.085153631771e-06	2.46246714609147e-05	down
Sept9	407.854686802674	-1.33035437584557	0.280391956041558	-4.74462389944022	2.08894089304239e-06	2.46516110579076e-05	down
Atxn1	2428.18255309359	0.701381307484833	0.147874188943515	4.74309487339098	2.10477634663722e-06	2.48027208363988e-05	not
Rit2	491.197885816901	0.6786510688342	0.143081792509431	4.74309873347068	2.10473622469411e-06	2.48027208363988e-05	not
Lpar6	165.338689334909	-1.25617624672599	0.264869368046756	-4.74262560442341	2.10965943849349e-06	2.48423781937133e-05	down
Ifit1	45.945870862499	-5.16950045227875	1.09029237115903	-4.7413891805767	2.1225775037217e-06	2.49765266577403e-05	down
Glra4	46.3039119123169	1.89790894270864	0.400550155333251	4.73825541555366	2.15566003690395e-06	2.53475887098016e-05	up
Itga1	309.688113937515	-0.89450803494946	0.188918421018025	-4.73489048939337	2.19173408329769e-06	2.57532688265733e-05	not
Kctd1	551.461249290486	0.6399348484995	0.135180631584058	4.73392409105275	2.20220115891183e-06	2.58576962475386e-05	not
Prkcd	288.534485617683	-1.72006454429689	0.363467991774006	-4.73236869057338	2.21914860314605e-06	2.60380102769136e-05	down
Il18	39.2547052712087	-3.07961962360588	0.650945048692734	-4.73099784657792	2.23418891733089e-06	2.61957050135186e-05	down
LOC102555439	107.084700364316	-1.66755261766532	0.352581238456243	-4.72955573293295	2.2501168071636e-06	2.63635732996806e-05	down
Ehd2	179.040985359634	-1.64411690293356	0.347791522878891	-4.72730585646297	2.27518425567434e-06	2.66382087960498e-05	down
Adgrl1	2217.58128044085	0.528374461967216	0.111800665647018	4.72604039438747	2.28940125727957e-06	2.67855037735182e-05	not
Pbk	15.8788169861677	-6.3761803040073	1.34990592938227	-4.72342565894579	2.31904755097591e-06	2.71129787959812e-05	down
Hexa	909.711792748003	-0.531827719262771	0.112709351523556	-4.71857669371488	2.37500431574763e-06	2.7747373761711e-05	not
Chac1	116.139748211213	1.21718061244704	0.257970538324242	4.71829310569245	2.37831671443512e-06	2.77662539100386e-05	up
Dbi	593.65357555229	-0.891229620471803	0.188924256513483	-4.71739117527346	2.38888106091328e-06	2.7869711478994e-05	not
Pacsin1	2500.38735475259	0.419384884258039	0.0889168463108522	4.71659647927542	2.39822668995067e-06	2.79588137187412e-05	not
St14	46.500230658773	-1.91174206368898	0.405391114595263	-4.71579665873445	2.40766801969059e-06	2.80489040187158e-05	down
Pgm5	68.9816649545758	-1.64088976963242	0.347996001369694	-4.71525466722021	2.41408612783104e-06	2.81036712235693e-05	down
Opn1sw	193.676211713445	2.71607062926052	0.576140236214475	4.714252639438	2.42599513259347e-06	2.82021934163991e-05	up
Fcnb	16.9628451106508	-6.47627728436302	1.37373222580383	-4.71436657211231	2.42463821709792e-06	2.82021934163991e-05	down
Gipr	100.560375434887	1.85126413035941	0.39285091527239	4.71238339632174	2.44836181644015e-06	2.84420058278867e-05	up
Trim67	211.556884506608	0.846293351699153	0.179654757198648	4.71066486017617	2.46909975614571e-06	2.86625707862362e-05	not
Grin2c	304.435862778472	1.05733428026136	0.224476320613803	4.71022634980031	2.47441829530236e-06	2.87039536906513e-05	up
Nme2	371.912947602249	-1.45129938642395	0.308147497472815	-4.70975554994403	2.48014070400243e-06	2.87499596622604e-05	down
Nptx1	588.67997263947	1.29397642782138	0.274769957580115	4.70930824904353	2.48558925810035e-06	2.87927282212219e-05	up
Stmn2	654.952873339032	0.64612872055168	0.13726398474645	4.70719775289338	2.51145250792493e-06	2.90717501058806e-05	not
Dpp10	137.33726618415	1.71211165108289	0.364219718306104	4.70076595261097	2.59187448350616e-06	2.99814851915398e-05	up
Lpcat1	7585.0064923424	0.779815272510559	0.165914403751435	4.70010592738436	2.60026576586597e-06	3.00573093613659e-05	not
Napb	3721.74438727424	0.575716096679437	0.122516694832057	4.69908282678222	2.61332459272598e-06	3.01869420845017e-05	not
Nefl	1089.69967081796	1.52953587621738	0.325547125715129	4.69835472470368	2.62265638021211e-06	3.02733706849872e-05	up
Ms4a6b	11.3612851879234	-6.87421966242469	1.46371027446256	-4.69643465811479	2.64741871808983e-06	3.05376670737803e-05	down
B4galnt1	102.995717458611	1.34991420696411	0.28769742662927	4.69213167034556	2.70373016492128e-06	3.11652502390363e-05	up
Srgn	140.670596531711	-3.09610727583436	0.659900970467387	-4.69177560633301	2.70844097597013e-06	3.11975805029409e-05	down
Camk4	686.541668685436	0.926945755544373	0.197696196836145	4.68873842986796	2.7489449509774e-06	3.16418642458496e-05	not
Celf4	1404.09958055921	0.815856178329035	0.17401282370369	4.68848307247907	2.75237677767502e-06	3.16591026682957e-05	not
Fhod1	152.22999948669	-1.45592296792914	0.310557936544189	-4.68808810404359	2.7576929791279e-06	3.16979766027847e-05	down
Pls3	588.312569885564	-0.508933835314187	0.1085846915529	-4.68697592667788	2.77271566985696e-06	3.18482877783991e-05	not
Vangl1	135.412744253004	-1.3958354326004	0.297827200921725	-4.68672917812922	2.7760592440485e-06	3.18643321925568e-05	down
Abcg1	2758.12167807439	-0.35794520190191	0.0763860639749622	-4.68600138919629	2.78594372238374e-06	3.19553797112664e-05	not
Steap4	212.186335670072	-4.46937166601495	0.954032870259509	-4.68471454741305	2.80350369435355e-06	3.2134277639481e-05	down
Btf3	914.425740166977	-0.705283586575235	0.150585425115912	-4.68361121956091	2.81864399704818e-06	3.228520989761e-05	not
Cd101	57.4022390737124	-2.31450777858885	0.494585745826335	-4.67968961523923	2.87309537357801e-06	3.28858916606468e-05	down
Rasgrp4	27.6411589796096	-7.18498337394307	1.535570494786	-4.67903192874541	2.88232560434779e-06	3.29684874157684e-05	down
Icoslg	64.4673755923612	-1.9433343700564	0.415389894470765	-4.67833810096017	2.89209389403276e-06	3.30571179172683e-05	down
Pde11a	122.214561650729	1.33004611826031	0.284337681748564	4.67769910087559	2.90111836472206e-06	3.31371286767416e-05	up
Dnai2	73.6158763519844	-1.62878352441072	0.348297697985972	-4.67641197122215	2.91937833170522e-06	3.33224438865768e-05	down
Agap3	1144.00308462588	0.452873677110337	0.0968823959954491	4.67446817821898	2.9471632610455e-06	3.36161451266848e-05	not
Arfgef3	1743.57384107607	0.642125046037721	0.137438030660013	4.67210598808837	2.98127041582372e-06	3.398150011574e-05	not
Arpc4	717.325900092335	-1.004412190598	0.21503663366375	-4.67088873874665	2.99899354213388e-06	3.41597260248068e-05	down
Tmsb10	311.009945676248	-1.66516952399904	0.35655048055892	-4.67022094988839	3.00875942605268e-06	3.42471309357652e-05	down
Apc	6569.24735969962	0.286780844904076	0.0615016188757609	4.66298042468444	3.1166240920289e-06	3.54502454053711e-05	not
Jakmip3	157.828260951922	0.970196383943428	0.208103128386432	4.66209418121695	3.1300788024405e-06	3.55785623877404e-05	not
Neto2	79.8945743475632	1.50284692159968	0.322493971221189	4.66007756953982	3.16090240347384e-06	3.59039906593059e-05	up
Rsu1	119.077580836813	-1.32066081074161	0.283423094608712	-4.6596795951469	3.16701968330552e-06	3.59485285550241e-05	down
Rasgrp1	317.958379713851	1.09249558479176	0.234545026457368	4.65793541348165	3.19396376404301e-06	3.62292438599141e-05	up
Rab11fip1	717.974440965574	-1.22513891019111	0.263037506211312	-4.65765862761369	3.19825970931341e-06	3.62528496690041e-05	down
Galnt13	851.261200265149	0.789919528419033	0.169623804199879	4.65689077158191	3.21020650235713e-06	3.6363086526354e-05	not
Glce	579.816121929327	-0.523201436203678	0.112357434501054	-4.65658047931638	3.21504636002107e-06	3.63927239424791e-05	not
F5	1063.42982035224	-1.45398523323357	0.312280202245034	-4.65602757645419	3.22368774544314e-06	3.64653220576457e-05	down
Sprr1a	10.1685558443842	-6.71311847426905	1.44206295671772	-4.65521872189878	3.23636957409531e-06	3.65834925336961e-05	down
Lilrb3	44.7383932909938	-2.53019458724648	0.543584062719762	-4.65465189429383	3.2452852231329e-06	3.66589568890541e-05	down
Hdac11	840.714948108355	0.83700553012561	0.179839018477576	4.65419316236969	3.25251787364063e-06	3.67153190039654e-05	not
Vwc2l	250.012999445866	1.42946378148188	0.307219742433773	4.65290339142195	3.27293613156817e-06	3.69203436261253e-05	up
Snapc2	284.9147611735	-0.8584242884833	0.184509008714246	-4.65247900070161	3.2796814651154e-06	3.69709546976645e-05	not
Aoah	104.051859849278	-7.19524974237199	1.54800140363392	-4.64808993420885	3.35022848996572e-06	3.77402201815271e-05	down
Mcm3	87.8488572695545	-2.07203442288369	0.445806524504543	-4.64783332901305	3.35439771017865e-06	3.7761197881846e-05	down
Nusap1	28.2454836131709	-2.51236551297524	0.540729085640377	-4.64625554588002	3.38014247043393e-06	3.80248604509021e-05	down
Bmpr1b	460.476286398483	-0.977993727931474	0.210556318198973	-4.64480826933573	3.40392428498778e-06	3.82660938850824e-05	not
Rapgefl1	257.324561387428	1.14856487712056	0.247303786859923	4.64434811817549	3.41151910056477e-06	3.83251507467702e-05	up
Camk2n1	323.633662160176	0.759023686051985	0.163442578570959	4.64397767514696	3.41764508337487e-06	3.83676369853771e-05	not
Nsg2	1365.91885169056	0.966065934944069	0.20803703210055	4.64372100096652	3.42189586613863e-06	3.83890277840693e-05	not
Tacr3	148.377445891225	1.18605921101561	0.25543293377266	4.64332924301461	3.42839354787938e-06	3.84225935448528e-05	up
Dera	167.210942651792	-1.02645810552396	0.221064215753949	-4.64325762549662	3.42958267161717e-06	3.84225935448528e-05	down
Tf	1333.14592592644	-2.38022924477345	0.51283583519485	-4.64130835137348	3.46210034849105e-06	3.87603683338588e-05	down
Agtpbp1	13687.0542829406	-1.0585177605561	0.228112861248551	-4.64032477065265	3.47862040662726e-06	3.89187004891832e-05	down
Smagp	20.4826163492405	-3.4346694259511	0.740211389372976	-4.64011966751899	3.4820747962777e-06	3.89307378862523e-05	down
Kcnk2	76.1093436991658	1.44192755316794	0.310817952838211	4.63913856970321	3.49864419817559e-06	3.90892888981147e-05	up
Phf24	706.907967156878	1.03864493427412	0.223954729501729	4.6377450326009	3.52230914430106e-06	3.93268458894405e-05	up
Zwint	6228.72689885091	0.656848657624783	0.141735832496668	4.63431615036534	3.58119340010165e-06	3.99570372003162e-05	not
Lss	527.320510913793	0.58577919498103	0.126464294049971	4.63197299586844	3.62197404857068e-06	4.03845171846082e-05	not
Eppk1	89.7010762993493	-2.30205929028467	0.497038608205222	-4.63155025038654	3.62937883430649e-06	4.04395321714967e-05	down
Swap70	211.966644102312	-1.31421201423866	0.283815627924283	-4.63051320975627	3.64760510117478e-06	4.06149661877747e-05	down
Pcsk2	411.190505329603	0.626290931599698	0.135258210010324	4.63033579663589	3.65073196159232e-06	4.06221487065554e-05	not
Fras1	515.155036425162	1.12494851158742	0.243051353560958	4.6284396079501	3.68431270983629e-06	4.09679554582883e-05	up
Nptn	2732.06338918302	0.507080837991155	0.109586173840798	4.62723371223653	3.70582247418353e-06	4.11791597131269e-05	not
Oprl1	115.359813641276	1.01550141597568	0.219495175137241	4.62653183761664	3.71839730199176e-06	4.12908595922667e-05	up
Efna1	76.6753766122568	-1.64700799326702	0.356105249241216	-4.62505957656182	3.74490744559677e-06	4.15570475047647e-05	down
Lrrc17	42.9143684795852	-1.93611415027849	0.41866138442084	-4.6245348205611	3.75440014472553e-06	4.16341609545173e-05	down
Dbndd1	71.0257506312015	1.35614006790168	0.293340512594533	4.6230916279068	3.78062622610411e-06	4.1896608035797e-05	up
Adgrb2	963.344131323033	0.672327225529456	0.145481136978674	4.62140480540796	3.81150221775065e-06	4.22101950609896e-05	not
Cd80	22.6789196504423	-5.9938368736212	1.29756850746331	-4.61928355932351	3.85067321199494e-06	4.26151583055667e-05	down
Nfasc	6677.54106530866	0.36321822055754	0.0786456673058597	4.61841361387339	3.86684897390153e-06	4.27652594627163e-05	not
Necap2	545.047372380114	-0.707418776216227	0.153249951828202	-4.61611092060418	3.90998021977545e-06	4.31935046219566e-05	not
Cd302	122.941277263788	-1.87106744057489	0.40533820967055	-4.61606479708798	3.91084884223728e-06	4.31935046219566e-05	down
Lamp5	366.632413238333	1.50632425642928	0.32635799288708	4.61555803522322	3.92040463772096e-06	4.32698470062149e-05	up
RT1-CE7	63.4839840820358	-2.04356550884078	0.443179813287937	-4.61114303397446	4.00460862020045e-06	4.41694298486799e-05	down
Pgam1	4872.36050671024	0.541273215026979	0.117406928370022	4.61023231372762	4.02219245460195e-06	4.43334990551681e-05	not
Map4k3	2267.05930713142	0.632073137111817	0.137178829261148	4.60765805129112	4.07229641263179e-06	4.48555502570371e-05	not
Cd300le	24.4901151446789	-6.11059477666121	1.32668680037037	-4.6059060623467	4.10673759514307e-06	4.52044929100886e-05	down
Tnfrsf21	461.461119308797	-0.742705617416022	0.161256090888769	-4.6057523366874	4.10977287071775e-06	4.52075015778952e-05	not
Cxcl16	137.991985646697	-2.10148167316647	0.456555804143604	-4.60290210768074	4.16644093447288e-06	4.58000706618214e-05	down
Cyb5r3	523.135890451005	-0.741172886834043	0.161114860853046	-4.60027636749208	4.21930776278283e-06	4.63500868867311e-05	not
Gpsm3	59.9266472276629	-2.00540366138165	0.436120592575336	-4.59827785140698	4.25997621012456e-06	4.67654531236209e-05	down
Pnma3	115.924750498729	1.27804591491774	0.277949629514596	4.59812059166867	4.26319223063564e-06	4.6766935410645e-05	up
Pygl	473.703165691946	-0.937246320901891	0.203838184243999	-4.59799190410756	4.26582567009365e-06	4.6766935410645e-05	not
Parp12	174.466596194135	-1.31194005098146	0.285489173059258	-4.5954108764368	4.31897367668142e-06	4.7317912409586e-05	down
Cxcl1	65.0872798839533	-4.89326944838934	1.06487030290917	-4.59517880724175	4.32378336465413e-06	4.73389204766948e-05	down
Ano4	174.689225700166	0.89107571653176	0.193992008895917	4.59336300295673	4.36159390446622e-06	4.77209686018069e-05	not
Akap12	1325.46040521365	-0.793979959761876	0.172883573615501	-4.59257026655242	4.37820023469545e-06	4.78706622855679e-05	not
Gjd2	694.08484869957	0.902245948904663	0.196522612922031	4.59105410562918	4.41012981889446e-06	4.81875866993755e-05	not
LOC100365810	155.864941303303	-1.2152746794236	0.264765009350779	-4.59001241290733	4.43219651079588e-06	4.83641283258047e-05	down
Fam198b	54.2178386466627	-2.11292986986152	0.460327203933714	-4.59006083456621	4.43116843074362e-06	4.83641283258047e-05	down
Kcna4	270.47205390777	1.10741022328881	0.241286498128559	4.58960709313612	4.44081115520504e-06	4.83936065169082e-05	up
Bcap29	260.064476797852	-0.728182929902539	0.158654419350613	-4.58974249115189	4.43793163035284e-06	4.83936065169082e-05	not
Drd2	501.175924067956	0.902027062358196	0.196544233021283	4.58943540846867	4.44446496630779e-06	4.84011993137232e-05	not
B3galt2	774.079936905812	0.913985682746296	0.199272587411808	4.58661020372809	4.50500652654585e-06	4.90278901771958e-05	not
Slitrk5	181.15628027263	0.933330039268249	0.203530237714058	4.58570701705511	4.5245270903661e-06	4.92076142293105e-05	not
Enah	2191.98833633936	0.469094119267643	0.102306995474492	4.58516171931372	4.53635180689557e-06	4.93034570884905e-05	not
Sox2	507.053135669552	-0.85563499320617	0.186628749984599	-4.58469015774245	4.54660142923969e-06	4.93820651584574e-05	not
Cpne2	48.1535849066024	-2.21238175634977	0.482625466843886	-4.58405514905288	4.56043871247911e-06	4.94995098447335e-05	down
Rimbp2	806.192482043178	0.701696062469724	0.153082913302044	4.58376475423632	4.56678005314597e-06	4.9535490993965e-05	not
RGD1305464	73.1419509767844	-1.49079111265586	0.325444200699148	-4.58078868651895	4.63225708911387e-06	5.02124397580238e-05	down
Samd14	371.910705833136	0.739757101769936	0.161507752762328	4.5803194528906	4.64266251201236e-06	5.02919258746646e-05	not
Ptprr	267.048248953305	0.912345691417271	0.199345882445531	4.57669694615619	4.72374992196858e-06	5.10709573789203e-05	not
Ryr3	1011.90999904698	0.736590245556708	0.160943929800137	4.5766885801249	4.72393875071392e-06	5.10709573789203e-05	not
Rrm2	50.5038090467227	-3.39927170264859	0.742718791771975	-4.57679506740179	4.7215357780345e-06	5.10709573789203e-05	down
Syt2	125.198064778648	1.27864823668201	0.279499484908386	4.574778508451	4.76724055349881e-06	5.14711038124463e-05	up
Rin2	1102.38453706276	-1.36891017931062	0.299221282210517	-4.57490914148119	4.76426699903896e-06	5.14711038124463e-05	down
Brinp2	188.492907013778	0.944865971479268	0.206559364976689	4.57430710820543	4.777985662449e-06	5.15531109577886e-05	not
Olr1584	11.7892733199031	-6.92800309773793	1.51492761991515	-4.57315782395332	4.80427978205572e-06	5.18026689543399e-05	down
Vamp3	447.519779734969	-0.602629658935995	0.131797382208558	-4.57239475350416	4.82181433301163e-06	5.19575095475539e-05	not
Nap1l2	254.316788292653	0.962958552232315	0.210612070839204	4.57219070300821	4.82651357424911e-06	5.19739303837562e-05	not
Tlr5	24.5815889785741	-6.13323608264152	1.34181009639063	-4.57086744177844	4.85709463676894e-06	5.22688527380894e-05	down
Slc25a17	897.754005365306	-0.547104561104262	0.119731762275481	-4.56941876329753	4.89078691585307e-06	5.25968464117497e-05	not
Rap1b	1200.49872064975	-0.746064359075251	0.163295818814963	-4.5687903370058	4.90547188998276e-06	5.27201338773721e-05	not
Slc25a24	135.964742524511	-1.50351752079755	0.329237936763684	-4.56665940619328	4.95558219108573e-06	5.32237331389051e-05	down
Plekha8	1990.73138351178	-0.752849517323169	0.164865171765238	-4.56645578482275	4.96039606461003e-06	5.32405001872373e-05	not
Manba	200.687492351445	-0.911734691675824	0.199699693404352	-4.56552875036088	4.98236902630817e-06	5.34412950344771e-05	not
Lrrc42	460.464358722768	-0.75796573351676	0.166079235497335	-4.56388019397477	5.02167427167712e-06	5.38276126252856e-05	not
Sema6c	5783.64611229212	1.14443608911452	0.250937948835543	4.5606337918405	5.09994555776881e-06	5.46308304251047e-05	up
Galntl6	162.924172341195	1.304723918562	0.286340090585902	4.55655341832262	5.19998190900644e-06	5.56435802625723e-05	up
Slit2	2754.73035955407	0.31732393431912	0.0696420254189992	4.55650065330452	5.20128774448532e-06	5.56435802625723e-05	not
Nr2e3	4032.83658423395	0.900678786708392	0.197713401979133	4.55547665303666	5.22669209787943e-06	5.58180533301767e-05	not
Slc12a5	11830.1978828763	0.613893345019008	0.13475313023881	4.55568893970081	5.22141574979986e-06	5.58180533301767e-05	not
Gapdh	15690.0051215855	0.443032790722376	0.0972537592444858	4.55543101021564	5.22782720889301e-06	5.58180533301767e-05	not
Glud1	1653.88041145542	-0.363444698516892	0.0798167004634344	-4.55349189338381	5.27627057316765e-06	5.62985637168241e-05	not
Idi1	267.516361448322	0.739505726795171	0.1624728136724	4.55156595174294	5.32481005235932e-06	5.67794729231384e-05	not
Slc6a7	42.6245732166963	1.60658774629776	0.353144875742189	4.54937295329931	5.38060073037788e-06	5.73370265330892e-05	up
Rab3a	1509.40677620974	0.913735658602475	0.200873130977149	4.54881971599487	5.39476344071553e-06	5.74505452164162e-05	not
Gpr12	29.624679701485	2.40905763327518	0.529739517683487	4.54762681064425	5.42542300765561e-06	5.77394823077419e-05	up
Erich3	126.095472032612	1.38298513153467	0.304135738177947	4.54726281041491	5.43481156252428e-06	5.78018165402193e-05	up
Htr2c	208.692760475839	1.6220418480073	0.356734786691363	4.54691246416248	5.44386263263035e-06	5.78604828382426e-05	up
Kcnh8	59.7768284820957	1.33481492929022	0.293650199181087	4.5455951775707	5.47802356743941e-06	5.81555647022919e-05	up
Klf6	655.138211540892	-1.40425247669494	0.308927837181074	-4.54556795369612	5.47873171865433e-06	5.81555647022919e-05	down
Gda	123.555659649307	-3.68541388467581	0.811508424697514	-4.5414363825607	5.58722464278656e-06	5.92687575846601e-05	down
Aak1	8495.3991527695	0.467737950152213	0.103037108762651	4.53950965597901	5.63851983923984e-06	5.97741533216824e-05	not
Cflar	319.683807254299	-1.52041918122362	0.334960198439838	-4.53910401386599	5.64937653560137e-06	5.98504822878467e-05	down
Slfn4	434.253592719173	-5.59656893965761	1.23350155916429	-4.53713973693663	5.70223254857487e-06	6.03713728040579e-05	down
Nacad	987.111776053357	0.732785520631005	0.161553003991841	4.53588297663603	5.73629821640222e-06	6.06144152395555e-05	not
Plk2	458.416394843861	0.69670488219119	0.153597729967801	4.53590611226639	5.73566934712072e-06	6.06144152395555e-05	not
Aldh3a1	52.0521887487716	-2.42378235835093	0.534343477778836	-4.53600064218269	5.73310053451135e-06	6.06144152395555e-05	down
Sqrdl	113.245418285075	-1.84460614862861	0.40674131866707	-4.53508425127193	5.75804956592168e-06	6.08050034161329e-05	down
Maf	458.196829674672	-1.47470640896034	0.32535918131889	-4.53254892940905	5.82761714228711e-06	6.14999596292426e-05	down
Arpc3	430.492752438796	-0.978153409726896	0.215870886371597	-4.53119652292118	5.86505457506624e-06	6.18551631988945e-05	not
LOC100361558	2650.2258821319	-0.570662498788081	0.125957128553399	-4.53060898848732	5.88139037756711e-06	6.19875065679449e-05	not
Slpi	79.7910853492431	-4.43794193686301	0.979683415658646	-4.52997556754532	5.89905078713933e-06	6.21336314568188e-05	down
Dnajc6	2111.12375275072	0.680465181443762	0.150341271707186	4.52613692645276	6.00716659130482e-06	6.32317059591494e-05	not
Lrg1	122.988515423269	-5.69577287201713	1.25856434834926	-4.5256111691768	6.02212144420827e-06	6.33483829041137e-05	down
Sv2c	1034.25430752557	0.776256801578486	0.17158556401065	4.5240216218324	6.06755217817434e-06	6.37852884087075e-05	not
Nrn1	118.636639560937	1.90262326208118	0.420633529443563	4.52323252641814	6.09022689987617e-06	6.39825634770046e-05	up
Tmem63b	1983.00871792882	0.43264226011885	0.0956954203460511	4.52103411588915	6.15382686024922e-06	6.46092610959328e-05	not
Gdi2	2901.30160375812	-0.429275118228234	0.0949583828060616	-4.52066584900635	6.16454277133819e-06	6.46802795392715e-05	not
Dusp6	162.648012515967	-2.07659181981714	0.459509032845451	-4.51915342546828	6.20873914973686e-06	6.51022693163952e-05	down
Myh6	439.242535988249	1.25586548818805	0.277967517485264	4.51802965882381	6.24177428113174e-06	6.54067614811551e-05	up
Tspan6	231.945868558177	-0.960919461604731	0.212718891292558	-4.5173207502438	6.26270036226246e-06	6.55627715649874e-05	not
Hist1h2ah	229.849711337091	-0.987127005356831	0.218523687108541	-4.51725402595153	6.26467343155183e-06	6.55627715649874e-05	not
Ddx60	93.2659835055491	-2.03943165446398	0.451651956573923	-4.51549389918381	6.31693653577658e-06	6.60674870399943e-05	down
LOC103690141	287.548670140413	0.930949873979607	0.206187404989599	4.51506664059606	6.32968582519071e-06	6.61585552916485e-05	not
Fgf14	288.337022246562	1.20862070996457	0.267740044750265	4.51415742121023	6.35689869762877e-06	6.64005857580011e-05	up
Hrct1	16.1568805902199	-3.20499553775258	0.710018171389747	-4.51396269405234	6.3627414047843e-06	6.64192291540239e-05	down
Gprin3	173.586758030825	0.977617649659133	0.216669359448816	4.51202538349718	6.42115013311969e-06	6.69339046090905e-05	not
Slfn2	167.158635225808	-4.691060924604	1.03964828510537	-4.51216146057371	6.41703079754933e-06	6.69339046090905e-05	down
Cd200r1	16.19721321306	-6.40924322859592	1.4205313007396	-4.51186343113944	6.4260560646239e-06	6.69339046090905e-05	down
RGD1559482	22.3690405883344	-6.87718744953267	1.52427164035383	-4.51178600156615	6.42840286201675e-06	6.69339046090905e-05	down
Ttc3	11061.9518454251	0.40858122905858	0.0905660155902051	4.51141884067569	6.43954223533159e-06	6.70072646585553e-05	not
Igbp1	334.12950823812	-0.691472494628651	0.153327673603073	-4.50976968723012	6.4898044292993e-06	6.74445199357276e-05	not
Pqlc3	47.8098010059242	-2.79261483197779	0.619219701900191	-4.50989337614441	6.48602170912291e-06	6.74445199357276e-05	down
Mal2	157.991175311373	-1.10959071104455	0.246194753168371	-4.50696327506907	6.57620102207335e-06	6.82990217825486e-05	down
Adamts15	155.232633064571	1.43404483508077	0.318408007268147	4.50379639439498	6.67501614223226e-06	6.9281334315826e-05	up
Bbs4	4980.69016548459	0.743603973069205	0.165160704972892	4.50230563735637	6.72202193455945e-06	6.97250031843277e-05	not
Mmp2	68.4319352089272	-2.02749397363322	0.450377873025924	-4.50176195382609	6.73924375736018e-06	6.98593678407038e-05	down
Gadd45g	256.745613756877	-1.89343956881078	0.420617873821503	-4.50156706753337	6.74542728267228e-06	6.98792112422657e-05	down
Pfkfb2	5470.76026428527	1.1158908014648	0.247915529372402	4.50109278869976	6.76049830654261e-06	6.99910412912647e-05	up
Cdh10	118.527219217175	1.09623515560742	0.243601197208392	4.50012220042428	6.79144088346264e-06	7.02669433505161e-05	up
Gabrd	72.2018909916413	1.94084533747989	0.431374358628069	4.49921349904176	6.82053324756357e-06	7.05233658851046e-05	up
Mllt11	467.261873052379	0.786479959067572	0.174848227171374	4.498072252667	6.85723950942573e-06	7.08581415973992e-05	not
Fcer1a	48.7767331304236	2.91502595761366	0.648092745870856	4.49785308690143	6.86431020061869e-06	7.08787871253621e-05	up
Arhgap27	95.2752656451501	-2.08201231760435	0.462913273186519	-4.49762933620929	6.87153600393834e-06	7.08787871253621e-05	down
Csrp3	16.4429022525475	-4.90611304576749	1.0908272014828	-4.49760790627373	6.87222844378969e-06	7.08787871253621e-05	down
Pde3b	662.854764711135	-0.468442186308676	0.104212090052083	-4.49508484163937	6.95422139089328e-06	7.16792794245222e-05	not
Rrp1b	4045.33983469333	1.03325437822769	0.229896936718546	4.49442429714785	6.97584140442186e-06	7.18568735730504e-05	up
Nfatc1	74.7833178106643	-3.24038671538226	0.721071465517226	-4.49384959791457	6.99470393736025e-06	7.20058578910142e-05	down
Cntn4	1485.2813837021	0.435461568035447	0.0969051561135599	4.493688318557	7.00000613945433e-06	7.20151480141977e-05	not
Fam169a	6994.4662416024	0.742109747192181	0.165232515517404	4.49130575097984	7.07878444580936e-06	7.2779864201638e-05	not
Bcar3	85.7449033936757	-1.89527972071148	0.422098126180071	-4.49014009577226	7.11763442114771e-06	7.3133358572094e-05	down
Itga7	391.325804098557	-0.996592036211116	0.221964003669959	-4.48988133090698	7.12628637928985e-06	7.31763208633729e-05	not
Hebp1	49.503493569188	-2.36596634127503	0.52700428066141	-4.4894632322638	7.1402870167439e-06	7.32741177994133e-05	down
Upp1	57.7403600193597	-3.73604346463174	0.832248305249116	-4.48909711328692	7.15256864063287e-06	7.33541626001747e-05	down
Gng10	255.600248306359	-0.914790415133732	0.203855753948903	-4.48743975783498	7.20841854718939e-06	7.38806479526587e-05	not
Vat1l	2609.46912954836	-0.895949273739483	0.199686175669019	-4.48678668284241	7.23054035069498e-06	7.4061004042663e-05	not
Tcn2	1356.68947509772	0.662530631037563	0.14780267194825	4.4825348710173	7.37615848302676e-06	7.55052920889193e-05	not
Acsl5	141.590944823673	-1.86651777929495	0.416437033164499	-4.48211285416024	7.39076394727563e-06	7.56075151806297e-05	down
Ckap2	29.6645459249906	-2.98406715192687	0.665943321335498	-4.4809626530116	7.43071147467173e-06	7.59686979496733e-05	down
Ahcyl2	1309.29714627977	-0.396721723657378	0.0885440149251977	-4.48050299043397	7.44673364610976e-06	7.60849789759829e-05	not
Asmt	146.996957327632	1.17099140910888	0.261386186928918	4.47992842646776	7.46680732050517e-06	7.6242484230835e-05	up
Cpne6	217.579743456563	1.15117078456905	0.257027874982421	4.47877797164135	7.50715666225837e-06	7.66066959151153e-05	up
Ebf1	336.97221083693	1.0523160290046	0.23505278444737	4.47693496368779	7.57223043706713e-06	7.72225967563332e-05	up
Eif3m	745.045410021264	-0.504026141527708	0.112622177569876	-4.47537201289673	7.62783813728493e-06	7.77412544402738e-05	not
Hacd4	161.883461834979	-1.71840140405901	0.384008208282146	-4.47490800195717	7.64442205117159e-06	7.78617922424248e-05	down
B3gat1	649.379851473669	0.7123701712584	0.159207938290157	4.47446389237265	7.66032696748852e-06	7.79268065903369e-05	not
Fcgr2b	289.900174839444	-5.21155345634028	1.16470595323184	-4.47456582657554	7.65667359812115e-06	7.79268065903369e-05	down
Erbb2	99.8287253436066	-1.60539114338553	0.358886727011038	-4.47325304213927	7.70385209257347e-06	7.83209012740637e-05	down
Efnb3	153.505990958771	1.075825491394	0.240518995939666	4.4729335709678	7.71537514032692e-06	7.83893608298393e-05	up
Muc5ac	53.358072503391	-4.91407902606281	1.09914999150733	-4.47079931222477	7.79277983772459e-06	7.91266875830497e-05	down
Adcy4	39.0738401910245	-2.85368767448084	0.638452938480012	-4.46969150345634	7.83324968376624e-06	7.94883018127004e-05	down
Tspoap1	3223.74405163637	0.507949433176777	0.113647322142078	4.46952399407841	7.83938650302535e-06	7.95012876589337e-05	not
Capn2	780.33099331386	-0.849931405634758	0.190205788728067	-4.46848337959833	7.8776132124065e-06	7.98394879632629e-05	not
Macrod2	107.859308957101	1.18748078327605	0.265761291645826	4.46822325374074	7.88719667417153e-06	7.98871504720543e-05	up
Entpd4	1270.56134140994	0.416396466756276	0.0932016881512766	4.4676923242036	7.90679158852992e-06	8.003609444716e-05	not
Clec4a2	21.2899351862317	-6.80560039412396	1.52345917284429	-4.46720234807339	7.92491633008221e-06	8.01699817619194e-05	down
Lbhd1	2775.71008684251	1.16985485377615	0.26198503682007	4.46534988400729	7.99380057064038e-06	8.08168793948374e-05	up
Slamf8	24.8169429805427	-4.81235132225681	1.07774768999059	-4.46519288971878	7.9996646710788e-06	8.08262415655666e-05	down
P3h2	130.695907293266	-1.31730496424542	0.295252644793362	-4.46161952306087	8.13425559484243e-06	8.21354075116476e-05	down
Shcbp1	39.7185617128732	-1.83751966697638	0.411935401827719	-4.4606985921178	8.16929171657563e-06	8.24383272607336e-05	down
Cacng2	217.869798067937	1.0569962871359	0.236991418879581	4.46006143232122	8.19361635591978e-06	8.26035575778432e-05	up
Gnaz	1144.26818983932	0.522249753011823	0.117096215301074	4.46000540383849	8.19575864530898e-06	8.26035575778432e-05	not
Prkcb	776.620823025809	0.625631493344538	0.14030896889815	4.45895581913002	8.23598936922944e-06	8.29579532280292e-05	not
Lrrtm2	149.228918120481	1.04108761803147	0.233523404208057	4.45817249693704	8.2661371504766e-06	8.31592703620166e-05	up
RGD1563091	237.969198503082	-1.66312397959448	0.373043672363833	-4.45825543442652	8.26294014291574e-06	8.31592703620166e-05	down
Lyl1	29.4549019875046	-2.86272644641175	0.642739766437668	-4.45394325339192	8.43073916237909e-06	8.47631072541898e-05	down
Etv6	281.325568900858	-1.0035076092809	0.225321628976636	-4.45366747008985	8.4415807376518e-06	8.48200082958163e-05	down
Fgfr4	140.843306869026	1.45211934858181	0.326108939435299	4.45286581562697	8.47317104061112e-06	8.49809213190704e-05	up
Ajuba	189.195855583845	-1.39710229539099	0.313751662505194	-4.45289208744149	8.47213397507879e-06	8.49809213190704e-05	down
Fkbp9	411.03182115942	-1.50899205178333	0.338878430141597	-4.45290085637145	8.47178785336102e-06	8.49809213190704e-05	down
Farp1	550.226452050174	-0.641842103860479	0.14416874746028	-4.45201970029817	8.50663593310905e-06	8.52643092180826e-05	not
Ahnak	4646.07964757129	-2.13597279558761	0.479876570286386	-4.45108790019251	8.54363591050022e-06	8.5582761678744e-05	down
Eml5	6079.56743468756	0.548230428051317	0.123198670892754	4.44997031281742	8.58821601859094e-06	8.59767093530865e-05	not
Pttg1ip	1077.25356624019	-0.480570894524464	0.108002354894054	-4.44963348249105	8.60169558409095e-06	8.60590179220053e-05	not
Prdx4	178.693074884652	-1.08285091550879	0.243385831549076	-4.44911237690698	8.62258948059509e-06	8.62153601822727e-05	down
Scg5	1277.55236783881	0.812311806352798	0.182584469790808	4.44896440142737	8.62853144169906e-06	8.6222101732436e-05	not
Cdk14	1067.23535025243	0.534859799518349	0.120235292025986	4.44844263698174	8.64951415391861e-06	8.63286657876882e-05	not
Tram2	66.851299558449	-2.14124129117798	0.481346892684756	-4.44843692505214	8.64974412828743e-06	8.63286657876882e-05	down
Ier3	207.734207024787	-2.38836902105455	0.537194707391529	-4.44600251676309	8.74829234554143e-06	8.72590183496783e-05	down
Ppp2r5e	3518.89134991526	0.545214355111075	0.122655041676109	4.44510350052144	8.78495632850471e-06	8.75713551674574e-05	not
S100a6	188.027250529218	-4.84827531846149	1.09074332324906	-4.44492779842985	8.7921390028693e-06	8.7589611198396e-05	down
Pde4a	236.526087503617	0.851887992652907	0.191669838986613	4.44455944220001	8.80721556849538e-06	8.76414866566395e-05	not
RGD1561662	25.2431566371228	-4.83539901169742	1.08794164424124	-4.44453894865819	8.80805508004472e-06	8.76414866566395e-05	down
Man2b2	428.179890991564	-1.02575050482128	0.23086879903294	-4.44300186563938	8.8712396302029e-06	8.82165554478499e-05	down
Wbp2	2230.17463370247	0.394825728830046	0.0888784781599239	4.44230973576769	8.89983207835786e-06	8.84471472122413e-05	not
Serf2	1360.86235581239	-0.473024943389202	0.106488022966202	-4.44204831879857	8.91065432013094e-06	8.85009647523684e-05	not
Spred2	158.319713038925	0.928693087280924	0.209105572366105	4.44126417470575	8.94319210724293e-06	8.87702658649802e-05	not
Fmo5	84.6199963052171	-3.42896829490584	0.772113392361539	-4.44101647352366	8.95349395624324e-06	8.88186600459329e-05	down
Med16	825.363094240303	-0.403005133862834	0.0907844056987156	-4.43914492539918	9.03169864389447e-06	8.95401837693911e-05	not
Tsku	101.849665643336	-1.54748048557252	0.348646082653882	-4.43854258677784	9.0570065551499e-06	8.97367332292334e-05	down
Mdfic	275.163178242502	-1.15030813347002	0.259197602059938	-4.43795823853346	9.08162332578068e-06	8.99262012077303e-05	down
Stat1	1524.79754438883	-2.19214080052195	0.494087503983283	-4.43674608819113	9.13289144818912e-06	9.03791821184762e-05	down
Purg	2792.83707893962	0.520612433495764	0.11736721458302	4.43575691342241	9.17493357047536e-06	9.07403702003267e-05	not
Naip6	77.0821601374636	-3.36373970071911	0.758362669787263	-4.43552911387728	9.18464171862836e-06	9.07815311899209e-05	down
Fcgr2a	149.396018979228	-5.2188249740067	1.17743029519348	-4.43238550537644	9.31961941073729e-06	9.20600666958045e-05	down
Pcdh11x	136.968253771092	0.999116497037874	0.225542283961412	4.42984117873353	9.43025120751788e-06	9.30967139714431e-05	not
Klf3	443.916011389389	-1.02350531835239	0.231113342619024	-4.42858602084074	9.48528873370239e-06	9.35836081936351e-05	down
Lrp5	410.693142725318	-0.866429143886591	0.195684640825809	-4.42768088609392	9.52516835483327e-06	9.39204551999464e-05	not
Tfec	21.2257238095614	-5.90462373320286	1.33400397179302	-4.42624149406881	9.58891706436792e-06	9.44921098793342e-05	down
Akap2	456.251314060258	-0.99539176515344	0.224962265381977	-4.42470546544019	9.65739513418242e-06	9.51096531626341e-05	not
Gpc4	106.297758116895	-1.94114197204692	0.438990507880026	-4.42183130888431	9.7867854114712e-06	9.62758055399725e-05	down
Neurl3	32.0781218937366	-6.49136240788141	1.46803153851757	-4.4218139989257	9.78756967366289e-06	9.62758055399725e-05	down
Epb41l3	2786.87589190419	0.508939574710157	0.115106850157215	4.42145340624853	9.80392070101127e-06	9.63787231436351e-05	not
Epb41l1	931.118076171105	0.604203516856297	0.136748532896243	4.41835465477886	9.94551275735807e-06	9.77119764780534e-05	not
C2cd2l	5970.95682920687	0.413676259463188	0.0936389672248167	4.41777896236294	9.97203226335332e-06	9.79137517016e-05	not
Sec61a1	1053.06899585043	-0.771630604402286	0.174750586560616	-4.41561095495739	1.0072509796359e-05	9.88410313829756e-05	not
Abcc4	489.947283705742	-1.40696309920702	0.318661081579482	-4.41523355231594	1.00900992558334e-05	9.89543107366573e-05	down
P2ry2	63.3417700316295	-4.6223770952164	1.04743264684427	-4.41305425140489	1.01922443007774e-05	9.98962004282187e-05	down
Larp6	180.848545845826	0.898923529286802	0.203798640707873	4.41084163350887	1.02969608356214e-05	0.00010086215138088	not
Igfbp5	341.087519532414	0.706431354731847	0.160182905945395	4.41015444539797	1.03296919416726e-05	0.000101122247429006	not
Ankrd55	238.891758746657	1.25503672317309	0.284728205034136	4.40784123589943	1.04406029652591e-05	0.00010214691532299	up
Fhl1	961.066568750272	-0.593648246356343	0.134699224124019	-4.40721355462127	1.0470893881624e-05	0.000102382073509212	not
Arap3	116.58890213198	-1.54787423441281	0.351276258856142	-4.40642996897411	1.05088262861254e-05	0.000102691623075403	down
Zfp618	418.533743461461	0.533945766625368	0.121199948967857	4.40549497893744	1.05542596993897e-05	0.000103074058925782	not
Cebpb	118.196631257717	-3.07341396575107	0.697695938893005	-4.40509080592827	1.05739574479781e-05	0.000103204851227492	down
LOC103693389	66.8382047808403	-2.80499132239943	0.636818343252883	-4.40469617767521	1.05932238913831e-05	0.000103331280485196	down
Aurkb	16.6111458493933	-6.44213352497475	1.46265873962111	-4.4043995707731	1.06077268214969e-05	0.00010341112127115	down
Arhgap11a	66.3993063194068	-2.63605155776312	0.598838152045772	-4.40194324419336	1.07285624983158e-05	0.000104526851769305	down
Fam105a	77.7850552199657	-2.30878384152857	0.524614955040733	-4.40091121944725	1.07797226953338e-05	0.000104962820390972	down
Asah1	1602.18385694157	-0.470278925724113	0.106869306665114	-4.40050506922235	1.07999204424642e-05	0.000105096966588736	not
Tmod2	998.106712925723	0.396891848441664	0.0902132093239874	4.39948707529389	1.08507039290273e-05	0.000105528414682305	not
Syt17	48.7227396504664	-1.89470484921901	0.430913289791957	-4.3969515308608	1.09781847565342e-05	0.00010670482665971	down
Lyc2	14.0028446871657	-3.60808008671899	0.820767219866558	-4.39598463411539	1.10271735002497e-05	0.00010711737439293	down
Myt1	1905.02104262872	0.456133052494798	0.10382281407093	4.39337978436201	1.11601913755569e-05	0.000108345203105051	not
Gad2	434.922148504242	1.08110647413692	0.2461096358322	4.39278401465771	1.11908291620321e-05	0.00010857824050038	up
Ntrk3	384.052866594753	1.09154801589434	0.248513517168115	4.39230842785877	1.12153440928625e-05	0.000108714423702605	up
Kcnab3	198.335218847137	0.913770383681327	0.208047424597503	4.39212542740744	1.12247908148462e-05	0.000108714423702605	not
Tm6sf1	76.4051475729916	-1.88231329646081	0.42855321069814	-4.39225106584641	1.1218304377782e-05	0.000108714423702605	down
Cib1	123.865431438777	-1.80739789251875	0.411579531196015	-4.39136972450161	1.12638816988169e-05	0.000109028513096531	down
Zfp521	583.499380899614	0.637893394563097	0.145273698006465	4.39097650377641	1.12842735318851e-05	0.00010916134111696	not
Abhd2	935.307480910667	-0.534570419803703	0.121836193207813	-4.38761591058494	1.14599922821344e-05	0.000110795719831055	not
Greb1	380.136405424277	-0.906871663414216	0.206740074760718	-4.3865305962757	1.15172970521347e-05	0.000111284013075172	not
Sulf1	1370.75198412726	-0.802962440467062	0.183079444851549	-4.3858688839599	1.15523696827653e-05	0.000111557042458703	not
Chrna2	123.011427855555	1.57323286620698	0.358728979098331	4.38557506606051	1.15679755282792e-05	0.000111641877032355	up
LOC691141	41.9661854016427	-2.88434567591051	0.65797325170954	-4.38368226735118	1.16689930703696e-05	0.00011255042933165	down
Mlnr	28.8970226583709	2.24418772801231	0.511999940085924	4.38317966919232	1.16959575802673e-05	0.000112677712580233	up
Plcb2	39.7584447473681	-2.56776306303558	0.585815602797701	-4.38322750499068	1.16933886197117e-05	0.000112677712580233	down
Casp1	25.7843662413646	-3.13775218369162	0.71607982193417	-4.38184694999	1.17677465232265e-05	0.000113302632407159	down
Rell2	131.047878877356	0.960937250111022	0.21930708092054	4.38169732631293	1.17758324388008e-05	0.000113313830310577	not
Plpp1	172.479347674034	-1.49945286095574	0.342490536443916	-4.37808552763116	1.19726368759491e-05	0.000115139906219468	down
Susd3	752.097115126762	0.925715403213756	0.211505973316193	4.37678136791839	1.20444679833322e-05	0.000115762684645438	not
Fgf13	307.260872236088	0.855514602350818	0.195539874665813	4.37514140690196	1.21353784080668e-05	0.000116509390623795	not
Grid1	493.704845188161	0.629985488248974	0.143992630261566	4.37512313723688	1.21363948566453e-05	0.000116509390623795	not
Pea15	4360.67017725243	-0.370759955080836	0.0847547309937224	-4.3745045348359	1.21708593255707e-05	0.000116771761688711	not
Arhgef25	401.916524550964	0.678724341424323	0.155189318610844	4.37352485016258	1.22256320940193e-05	0.000117228556599243	not
Eno4	245.997628758627	-0.933707507402055	0.213529810432425	-4.37272671909922	1.22704282650209e-05	0.000117589209509287	not
Pnmal2	1370.76466483803	0.584565048898094	0.133731930015226	4.37117036171942	1.23582318289645e-05	0.000118361344983318	not
Optn	4264.7330064443	0.921654978372647	0.211066657193348	4.36665359952312	1.26164575375878e-05	0.000120763846184349	not
Rdh10	267.852723298203	-0.72085343728945	0.165088840579776	-4.36645768882912	1.26277735502329e-05	0.00012080151810065	not
Mpi	917.90041952691	0.600881232635658	0.137639075656466	4.36562967144155	1.26757077814107e-05	0.000121189243554983	not
Mdga2	1855.14061871211	0.63972762796773	0.146585786031146	4.3641859506883	1.27597008527317e-05	0.000121921064540287	not
Phyhipl	668.753332081824	0.807300310844702	0.185022827142868	4.36324708313604	1.28146071522004e-05	0.00012237426480001	not
Gpld1	978.223771444716	0.814549411003407	0.186793328556228	4.36069862504868	1.2964783311188e-05	0.000123736194307595	not
Ndrg3	1605.25986894957	0.669033234890899	0.153458079602788	4.359713327722	1.30232940336134e-05	0.00012407757668346	not
Trim37	1527.08200420004	0.524774021896641	0.120361940717028	4.35996643764984	1.30082393978967e-05	0.00012407757668346	not
Bcl6	395.530374228435	-1.19609433561885	0.274345635360121	-4.35980814511152	1.30176524775802e-05	0.00012407757668346	down
Otop3	212.905974647729	1.22343534651225	0.280820364724921	4.35664752344681	1.32069690319547e-05	0.000125754315948246	up
P2rx7	22.3248594644433	-2.41124827650207	0.553842824418077	-4.35366889340052	1.33877864561434e-05	0.000127401912043113	down
Cdk5rap2	1091.86346834693	-0.522828086469708	0.120101141200896	-4.35323162829203	1.34145285573905e-05	0.000127582221631242	not
RGD1562625	18.8614379411787	-7.6038355772365	1.74731175756667	-4.35173376720462	1.35065209803434e-05	0.00012838254088633	down
Fam81a	53.6157237495437	1.58462890479092	0.364162484949974	4.35143368765347	1.35250228378944e-05	0.000128431344645078	up
Ebf3	390.329773324338	1.20573934037422	0.277093090870667	4.35138724168696	1.35278886937638e-05	0.000128431344645078	up
Thbs1	428.653274326559	-3.53066812456096	0.81141115972769	-4.35126887550554	1.35351948627053e-05	0.000128431344645078	down
Sphkap	3721.54171880894	0.58599111932002	0.134762774600039	4.34831592818697	1.37186889618033e-05	0.000130097045728156	not
F13a1	42.7189870216857	-3.84776645972054	0.885075241592981	-4.3473891019652	1.37767688767257e-05	0.000130572178908076	down
Csnk1g1	1320.17133106697	0.400202347966987	0.0920588059419453	4.34724678288099	1.37857081017916e-05	0.000130581290630859	not
Mov10	199.985438976482	-1.61681054178779	0.371953184659607	-4.34681193351637	1.38130557798986e-05	0.000130764659922141	down
Anxa7	309.964913303654	-1.01040434097922	0.232485427543271	-4.34609752385947	1.38580973795535e-05	0.000131039478861081	down
Bub1	58.1115231438188	-2.53965941792933	0.584345740079561	-4.34615886407172	1.38542245538026e-05	0.000131039478861081	down
Cdc20	82.1800715593362	-1.20993921867933	0.278426806468142	-4.34562761404862	1.38878002634286e-05	0.000131244523505658	down
Rbm43	53.8459278958933	-1.62368922709687	0.373762596717214	-4.34417258804883	1.39801576888001e-05	0.000132041096970733	down
Fam96a	270.859989654065	-0.650083956066855	0.149711313501027	-4.34225003351131	1.41030900753554e-05	0.000133125362372213	not
Ccl20	26.6386233816878	-6.23890557131035	1.43694903558508	-4.34177233625413	1.41337946209902e-05	0.000133338299917215	down
Cggbp1	936.986326592937	-0.489232106273791	0.112692031232447	-4.34131944311717	1.41629637206948e-05	0.000133536515080837	not
Pink1	681.021227984041	-0.68852961651698	0.158662199380768	-4.3395945549992	1.42745837073449e-05	0.000134511448544514	not
Cnr2	25.4555744419342	-3.4830178441712	0.802960890394251	-4.33771792105721	1.43969761420958e-05	0.000135586712021763	down
Psmb4	703.132095183891	-0.493532156415837	0.113802787854647	-4.33673168926402	1.44616978430587e-05	0.000136056451437874	not
LOC103689965	96.4720267842399	-1.59931406715051	0.368785566997916	-4.33670460633713	1.44634790751406e-05	0.000136056451437874	down
Etv4	208.662686910856	1.10125668476143	0.253976178284227	4.33606290243883	1.45057449144671e-05	0.000136375664997127	up
Plbd2	434.345399202876	-0.704026126441649	0.162391247025613	-4.33536991270599	1.45515209669394e-05	0.000136727494366742	not
Gna13	411.782660583392	-0.824135694931204	0.19012582661766	-4.33468566366067	1.45968547838416e-05	0.000137074767126747	not
Cd93	96.5650421370592	-2.31367416762356	0.533875704718717	-4.33373189147569	1.46602701740532e-05	0.000137591343009692	down
Oscar	33.21961274403	-6.5414734986674	1.5095327291456	-4.33344264245924	1.4679553921768e-05	0.000137693374551002	down
Frzb	1253.41113617065	-0.560883318104506	0.129511123696926	-4.33077331192841	1.48586589566146e-05	0.0001392935451328	not
Mpp4	6136.73482320938	0.856175625599723	0.197755966348312	4.32945534544188	1.49478575658998e-05	0.000140049532134315	not
Grk1	8677.48399666457	0.896599590326844	0.207114661907231	4.32900105704946	1.49787214867483e-05	0.000140178223725041	not
LOC103692066	266.692891018859	-1.59818442875966	0.369179007775398	-4.32902303516664	1.49772269167128e-05	0.000140178223725041	down
RGD1307443	67.500414414175	1.54774782050468	0.357617127142367	4.32794657479737	1.50505963883149e-05	0.00014074728068957	up
Ms4a7	14.2073794638196	-7.19263276984728	1.66193868775916	-4.32785687151029	1.50567258362315e-05	0.00014074728068957	down
Fam155a	465.00438965283	0.831515338638079	0.192181836386797	4.32671138059333	1.5135207068293e-05	0.000141238861591745	not
Pcdh7	1667.40793524084	0.44616553636545	0.103124841334991	4.32646034252917	1.51524585138749e-05	0.000141238861591745	not
Mapre1	758.919276574099	-0.713536754362584	0.164921411787472	-4.32652586846692	1.51479537355021e-05	0.000141238861591745	not
Ccdc8	166.201180017435	-1.17796253184801	0.272249967538629	-4.32676830964495	1.51312974847042e-05	0.000141238861591745	down
Pim1	147.527471524208	-2.85700746093644	0.660338566115566	-4.32657973884936	1.5144251209896e-05	0.000141238861591745	down
Kif21b	5552.27073618767	0.837980381370717	0.19370335105569	4.32610162293887	1.51771424197758e-05	0.000141388427505345	not
Espl1	19.4726097804843	-3.70091098227628	0.855640500802493	-4.32531066353831	1.52317047765677e-05	0.000141816008977736	down
ST7	344.976620940824	0.797428772986003	0.184431131919613	4.32372108052546	1.5341924298495e-05	0.000142751399412265	not
Srrm3	1359.90699301096	0.62398297527695	0.144319882742349	4.32361060319688	1.53496128400285e-05	0.000142751399412265	not
Ckmt1b	1010.91619745124	0.842219011667864	0.194816324031973	4.32314394521498	1.53821299098213e-05	0.000142901406126589	not
Usp35	322.992793705637	0.734938675392176	0.170001577935486	4.32312855161308	1.53832036653867e-05	0.000142901406126589	not
Rlbp1	2599.9021200552	0.963667825622589	0.222952716733046	4.32229685174208	1.54413238798801e-05	0.000143359948534247	not
Unc13c	1001.40945386763	0.793495035559596	0.183623176933116	4.32132287880317	1.55096524436194e-05	0.000143912693422427	not
Rab27a	283.851792600984	-0.980275019687786	0.226898447177803	-4.32032493778867	1.55799614009955e-05	0.000144483177456938	not
Fkbp1a	1302.43153592811	-0.62350697401765	0.144324175770312	-4.32018385478221	1.55899257470985e-05	0.000144493717230186	not
Cpm	705.433138444072	-3.13480277121593	0.725651350141068	-4.31998475660042	1.56039978993981e-05	0.000144542296331266	down
Lamb2	848.505897983801	-1.31928019353876	0.305631361283365	-4.31657336471957	1.58470026818293e-05	0.000146710260122275	down
Pik3r6	23.0568117198601	-3.29249930627326	0.763076826370197	-4.31476778286534	1.5977075995847e-05	0.000147830853533083	down
Zmynd8	4597.37844910928	0.328059668016017	0.0760634175028525	4.31297565618471	1.61071859585636e-05	0.000148950519643937	not
Gamt	100.692325864804	-1.05856513988292	0.245473989371851	-4.31233118666341	1.61542214284275e-05	0.000149301127239131	down
Kndc1	158.030188397705	1.4218386382243	0.329760546622618	4.31173059599354	1.61981723067107e-05	0.000149622846679594	up
Rd3l	287.142959981272	0.706444623970703	0.16387057811382	4.31099122308598	1.62524357240205e-05	0.000150039406616338	not
LOC690097	9.00289933076675	-6.52851488132694	1.51507792684196	-4.30902910382637	1.63972791537749e-05	0.000151291243060309	down
Chrna4	230.656907474311	0.927940499800603	0.215370907159644	4.30856939796778	1.64313920477705e-05	0.000151520577486146	not
RGD1561161	270.309074349099	-1.06830372948144	0.247961987127828	-4.30833670053914	1.64486853478409e-05	0.000151594640638209	down
Elf1	297.693692830682	-1.02688007583278	0.23845129789611	-4.30645622352693	1.65890740649211e-05	0.000152781806119193	down
Clec5a	18.4039904524175	-6.59539682101393	1.53154736947811	-4.30636162645194	1.65961663782945e-05	0.000152781806119193	down
Kcnk13	17.3126257486095	-3.1540508747121	0.732512818606905	-4.30579615072195	1.66386226157942e-05	0.000153086551419517	down
Htr1b	42.3439666665448	1.58793653382929	0.368819396940395	4.30545830019324	1.66640380003638e-05	0.000153234255050537	up
Syp	9797.41385350726	0.512105075555741	0.118973686790976	4.30435577284796	1.67472351366636e-05	0.000153912826904497	not
Hdac5	3266.14925418561	0.4589874894617	0.106639334944438	4.30411057702906	1.67657914395623e-05	0.000153983741675207	not
Jaml	17.4577106909558	-3.49849595923168	0.812846577746912	-4.30400527603743	1.67737665815551e-05	0.000153983741675207	down
Traf1	14.6462771433524	-7.24043458734752	1.68232954393857	-4.30381467973073	1.67882108980899e-05	0.000154029952903551	down
Slitrk6	251.860387371291	0.893503921294875	0.207661269161636	4.30269893322959	1.68730056990404e-05	0.000154721208561285	not
Nefh	668.851933450448	1.12695123146955	0.261935836615021	4.3023942276592	1.68962336520154e-05	0.000154847453760464	up
Kcna5	736.653860553262	1.05060104551927	0.244294257192086	4.30055563972261	1.70370386892953e-05	0.000156050503226852	up
B3gnt7	26.0828431477166	-2.52220226845547	0.58684557731813	-4.29789771950208	1.72425689496204e-05	0.000157844725149545	down
St6galnac4	235.126929279232	-0.905553247604809	0.210756965548056	-4.29667055250104	1.73382579248228e-05	0.000158631976363052	not
Klrk1	12.7547102241521	-6.05460915691371	1.40947476085567	-4.29564921988248	1.7418282465297e-05	0.00015927511027485	down
Etf1	1377.87708916287	-0.643442967511136	0.149794167165872	-4.29551416911066	1.74288904149559e-05	0.000159283125802344	not
Rasgrf2	4480.72539258137	0.434227631429176	0.101096145313343	4.29519473846711	1.74540055142521e-05	0.000159423639652499	not
Ep300	5775.26579346653	0.259921239225569	0.0605276921096174	4.29425326105023	1.75282295340727e-05	0.000160012303967486	not
Tfr2	98.987193707625	1.15530694941339	0.269083270761176	4.29349229383635	1.75884422107763e-05	0.000160383076382165	up
Cysltr1	26.0968214825987	-4.17337797214807	0.972013476501799	-4.29353920808561	1.7584724356749e-05	0.000160383076382165	down
Syt3	183.127025279349	1.05263377194272	0.245198995252816	4.29297750937919	1.76292870076588e-05	0.000160666018786948	up
Cast	499.438164844677	-1.08885293886256	0.253665829546995	-4.29246990344372	1.76696507184123e-05	0.000160944264306607	down
Mx2	315.233263309923	-2.29272393711128	0.534149709829733	-4.29228715268256	1.76842042036498e-05	0.000160987238267709	down
Ackr1	273.632411569337	1.05597282363808	0.246051764730232	4.29166937614059	1.77334858783383e-05	0.000161346134995354	up
Soat1	260.530890397932	-2.00023152099255	0.466091544051525	-4.29149926987611	1.77470786651903e-05	0.000161380101995463	down
Trank1	824.092089759675	0.925114052899488	0.215654085058384	4.28980537349446	1.78829765885539e-05	0.000162524251560938	not
Syt7	2083.49044233184	0.906972901717624	0.211437247230097	4.28956067863771	1.79026897338936e-05	0.000162524251560938	not
LOC100360205	626.386635555964	-1.22657348667262	0.28594252930535	-4.28958046098417	1.79010952564879e-05	0.000162524251560938	down
Tmed10	822.867924217553	-0.638069446809288	0.14876336134333	-4.28915722962654	1.79352376725787e-05	0.000162729473517055	not
Lrp8	1899.19844474858	0.365800675862474	0.0852946954518452	4.28866852650871	1.79747389276638e-05	0.000162997521755125	not
Tmem200a	190.655735909105	0.889751169496034	0.207488960565193	4.28818558381315	1.80138559918312e-05	0.000163261791181779	not
Metrn	250.296518029333	-0.900194812542584	0.209933476625965	-4.28800030852844	1.80288843075806e-05	0.000163307569643874	not
Atp6ap1	3167.58190819981	0.296946992798512	0.0692963916437845	4.28517251410372	1.8259744088235e-05	0.000165307240728004	not
Ggact	171.891575927293	-0.975856016336989	0.227777434523222	-4.28425238162695	1.83354685928068e-05	0.000165901022624136	not
Dlg1	2494.41439432346	-0.884609464214605	0.206524340605521	-4.28331818719753	1.84126563578752e-05	0.00016650738080978	not
St6gal2	266.377049595113	0.973815944017293	0.22738787867736	4.28262029480929	1.84705215735164e-05	0.000166938430212764	not
Syndig1	83.2448112437254	1.4962930843385	0.349431618335952	4.28207696677274	1.85156910923916e-05	0.000167254322185577	up
Rhbdf2	293.642949467828	-1.43023111654184	0.334086068193442	-4.28102591729059	1.86033688106642e-05	0.000167953635241562	down
Creb3l1	46.0601009022046	-1.66223536091731	0.388318712470393	-4.28059557146385	1.86393819149131e-05	0.000168185999549778	down
Dcdc5	204.315775977662	1.24137055172998	0.290013744856231	4.28038523603551	1.86570077978685e-05	0.000168252288504415	up
Naprt	83.267182655738	-1.44786442026971	0.338436039607468	-4.27810354343173	1.88492342710529e-05	0.000169892217262441	down
Hlf	1450.3617984074	0.71187087769764	0.16642164362456	4.27751380285361	1.88992242916338e-05	0.000170249038638119	not
Ifngr2	318.510750828988	-1.35659809832519	0.317207706257473	-4.27668707778513	1.89695152043343e-05	0.000170694351217451	down
Bace2	41.5017558481392	-2.44013344572008	0.57056578652356	-4.27669079246363	1.89691988138326e-05	0.000170694351217451	down
Tnrc6b	12219.0347132023	0.391031153032726	0.091451850653006	4.27581454328801	1.90439710421718e-05	0.000171270174735312	not
Serpinb8	9.29342104897413	-6.5837442494043	1.53984993489827	-4.27557523638772	1.90644403667181e-05	0.000171360109787173	down
LOC102557478	156.746067579021	1.3137884655568	0.307360954725792	4.27441561901992	1.91639264049636e-05	0.000172027115655537	up
Rps25	696.398771997243	-0.747376307995813	0.17484813030318	-4.27443122611543	1.91625841623872e-05	0.000172027115655537	not
Tor4a	50.5030490292826	-2.14137507897008	0.500983450109396	-4.27434295185297	1.91701771111743e-05	0.000172027115655537	down
Cnppd1	466.938966347894	-0.650976896078552	0.152314775052957	-4.27389198357298	1.92090120766617e-05	0.000172281155983999	not
Gen1	61.0407274270372	-1.66341655712781	0.389455213671972	-4.27113695935486	1.94478919827981e-05	0.000174328091990383	down
Cdca7l	19.1593609370399	-2.78019184082965	0.651087623194261	-4.27007324634727	1.95408782363163e-05	0.00017506573342749	down
Kcnc4	234.314473298336	1.22569519926435	0.287076252878563	4.26958059739909	1.95840872868734e-05	0.000175356860345484	up
Ltbr	215.539439386374	-1.55225161237305	0.363698605052401	-4.26796141313053	1.97267439267924e-05	0.000176537640565193	down
Ogfrl1	449.441196981273	-0.902951131457485	0.211587837401224	-4.26750016705951	1.97675623164908e-05	0.000176806262293072	not
Col6a3	39.4870412845109	-2.78499561012843	0.652775683268998	-4.26638994299176	1.98661426609534e-05	0.000177590946518015	down
Ablim2	480.955090186732	0.844171573831681	0.197880075989213	4.26607666088475	1.98940445609951e-05	0.000177743297693433	not
Slc35g2	85.4922209026552	1.23385284035295	0.289288195796291	4.26513372575283	1.99782507331407e-05	0.000178398258592497	up
Flywch1	1491.72078734295	0.461271507659168	0.10817687552122	4.26404909031306	2.00755307935658e-05	0.000179169186493503	not
Gpr85	411.203170481093	0.891926998366991	0.209190873544695	4.26369938254704	2.01069918385491e-05	0.00017935217570211	not
Thg1l	146.017219509161	-0.877324489542203	0.205777034394255	-4.26347134472406	2.01275322737558e-05	0.000179437607983026	not
Kcnq2	1044.97052168619	0.802751607696236	0.188296726037154	4.26322658174014	2.01496014546979e-05	0.000179536568650242	not
Mzt2b	393.546989717466	-0.98355429247253	0.23074054827527	-4.26259840251036	2.02063470634429e-05	0.000179944226732554	not
Gabrr1	1472.36426679698	0.535879902168468	0.125756651295089	4.26124500493435	2.03291216893235e-05	0.000180939132034175	not
Pla2g7	159.600819731573	-6.10696421515809	1.43368850017473	-4.25961721420922	2.04777291282776e-05	0.000182162755636765	down
Bcan	37.188890320255	1.97017839634523	0.462598330882135	4.25893969956242	2.05398864699315e-05	0.000182616437664226	up
RGD1561327	203.912160013219	0.858156556279544	0.201560035494378	4.25757295673567	2.06658229270392e-05	0.000183636367898902	not
Erbb3	30.2533068093553	-3.7594510451223	0.883093466474648	-4.25713833002323	2.0706024778644e-05	0.000183893767540339	down
Grem2	110.881752330334	1.09789867585876	0.257954214534444	4.25617653830641	2.07952528995677e-05	0.00018458606261395	up
Atp1a3	18383.2387707379	0.696076299472546	0.163550457405138	4.25603395133445	2.08085122123414e-05	0.000184603646553715	not
Pmp22	311.841239600828	-1.42376970574696	0.334593287196035	-4.2552249558814	2.08838940726274e-05	0.000185172035850902	down
Zfr2	438.13471302623	0.535990197760653	0.126017774473615	4.25329045842557	2.1065205316168e-05	0.000186622549772569	not
Rpl14	1094.74692837833	-0.881480337198141	0.207249313723625	-4.25323645883637	2.10702878775481e-05	0.000186622549772569	not
Tacc3	88.8304025700999	-1.73411202656969	0.407890965444798	-4.2514107285477	2.12428183150611e-05	0.000188048918432082	down
Mafb	98.7156647407692	-1.8228485923367	0.428802646403752	-4.25101992169223	2.12799236822335e-05	0.000188275562611242	down
Ost4	395.392944947235	-0.681895391632946	0.160426204381635	-4.25052374866889	2.13271219979193e-05	0.000188591211702832	not
Ly6h	107.23853970844	1.36440684588654	0.321097365736191	4.24919974898678	2.14535553396983e-05	0.000189504475877055	up
Parp4	996.670236547353	-0.566117898983994	0.133227283141369	-4.24926400685723	2.14474026928778e-05	0.000189504475877055	not
Irgm	78.7435072549249	-2.43374642716993	0.572969428328172	-4.2476025889744	2.16070233020525e-05	0.000190757150705499	down
Tmem140	53.3734635870049	-2.68858554189666	0.633112413787864	-4.24661637229803	2.17023081905082e-05	0.000191495083807137	down
LOC108349816	860.434537717865	1.07074290886781	0.252161978051792	4.24625043450399	2.17377654869022e-05	0.00019170460425087	up
Grik2	600.499106382099	0.763244532042493	0.179758126917995	4.24595285414094	2.1766639983031e-05	0.000191815175821069	not
Lum	33.9307251967441	-3.51594883675191	0.828084887822515	-4.24587972616823	2.17737412436184e-05	0.000191815175821069	down
Mmp24	289.601714810001	0.88767464046604	0.209176571395173	4.2436618716207	2.19901617781933e-05	0.000193617519088471	not
Pycard	22.9149912586401	-3.45804220429905	0.814957409202509	-4.24321831454109	2.2033689527511e-05	0.000193896467842097	down
Mis18bp1	32.4893791923432	-2.15991819813711	0.509077504878174	-4.24280817250802	2.20740111101511e-05	0.000194146917706047	down
Ltbp3	960.917068593757	-0.818860390347951	0.193009098430704	-4.24259994479972	2.20945091102395e-05	0.000194222838408378	not
Taf1	2527.38621754776	0.346186703711353	0.0816151598432017	4.24169608166478	2.21836958678542e-05	0.000194902165305978	not
Desi1	1134.40796876392	0.489287475324165	0.115379661375813	4.24067352503718	2.2285007543859e-05	0.000195687233625475	not
Glra2	176.297347241008	1.52108455842135	0.358700148648245	4.24054621709395	2.22976515945045e-05	0.000195693276835845	up
Pfkl	3711.67088354041	0.382320668152047	0.0901997958742793	4.23859793080825	2.24920065904963e-05	0.000197293228227891	not
Pctp	59.7957486661623	-1.69510966611434	0.399972383226183	-4.23806676961435	2.2545272637543e-05	0.00019765453804569	down
Trpc5	75.0611050134989	1.45201270931042	0.342625603808308	4.23789901621826	2.25621202586541e-05	0.000197696351388464	up
Prkar1b	663.612398121747	0.716454787239872	0.169133642675899	4.23602765188929	2.27508772229445e-05	0.000199243637445241	not
Gtse1	44.7959264566563	-2.89054577362372	0.68245658763542	-4.23550131392078	2.28042370028376e-05	0.000199604145060132	down
Rhot2	3599.64099320729	0.702900202268743	0.16596553498129	4.23521788633997	2.28330200091817e-05	0.000199749263233718	not
RGD1563441	90.1637223145647	1.27342053125416	0.300692615156089	4.23495778435772	2.28594646436229e-05	0.000199767067424891	up
Als2	2686.33555467368	0.528624990325627	0.124823606132738	4.23497611311988	2.28576001995455e-05	0.000199767067424891	not
Ttc39c	2205.91882303876	1.05281980245932	0.248624542162372	4.23457713909733	2.28982174884277e-05	0.00019999894549124	up
Rpl12	667.194014719741	-1.05922681143619	0.250200812580364	-4.23350668014305	2.30075345031558e-05	0.000200846573198749	down
Slc7a14	469.970188042458	0.888954673032854	0.210076654775284	4.23157287031134	2.32062784763714e-05	0.000202473542697893	not
Atp6v1a	3164.32317877141	0.496831834688718	0.117564406187467	4.22603958800656	2.37840166998994e-05	0.000207403721547125	not
Fmn1	4890.50138370176	0.579053463361115	0.137041910779892	4.22537499707774	2.38543211348001e-05	0.000207906032126948	not
Fxyd7	64.7834114553835	1.33595425820086	0.316186265802067	4.22521280237129	2.38715090611416e-05	0.000207945109267039	up
Eif2ak2	382.847219546336	-1.32795386616024	0.314375315306925	-4.2241034887353	2.3989380357914e-05	0.000208860732818264	down
Nfe2l2	506.769719738147	-1.24139381481167	0.293976211548839	-4.22276961891332	2.41318453997914e-05	0.000209989391549062	down
Col9a3	938.244422203357	-1.13113774252851	0.268043626064065	-4.21997627452687	2.44328030262284e-05	0.000212495281579866	down
Chd3	1908.79694807164	0.49379631931702	0.117020543544122	4.21974043498471	2.4458375419094e-05	0.000212604720584031	not
Tmem132c	178.686262962536	0.929161954106233	0.220282173213767	4.21805332928395	2.46420545174322e-05	0.000214077944509976	not
Gucy1a3	2221.30890000949	0.678547966219563	0.160871738733121	4.21794388227036	2.46540154815069e-05	0.000214077944509976	not
Enpp3	33.7818744863839	-5.97128336418153	1.41578331131734	-4.21765344770554	2.46857825285784e-05	0.000214240131722042	down
Ngfr	513.132073529168	-0.627348149880815	0.148822000855948	-4.21542612162604	2.49306998265844e-05	0.000216251030610245	not
Chd7	5278.12874763556	0.476224818844498	0.112992603089118	4.21465481655374	2.50160502357437e-05	0.000216876435518355	not
Gadl1	100.406746318518	-1.42835791191448	0.338920782782871	-4.21442999212462	2.50409809339854e-05	0.000216977647394109	down
Acads	73.1090966863482	-1.47567226619393	0.350193422983004	-4.21387772969555	2.51023214828097e-05	0.000217394073032079	down
Tbata	155.973095371442	-0.949961374234875	0.225460363758683	-4.21342961750761	2.51521989352911e-05	0.000217710836685798	not
Sowahc	241.814181467677	-1.31762995341979	0.312737208024396	-4.2132177419612	2.51758147074264e-05	0.000217800071422387	down
Rcbtb2	390.248177285894	-0.640991893798988	0.152227475393092	-4.21075034019827	2.54523903485325e-05	0.000220076452839292	not
Wwtr1	111.051546097044	-1.47698412094053	0.350797955199589	-4.21035555951344	2.54969093610558e-05	0.000220344990718987	down
Sgms2	66.1735944861821	-3.27437452017039	0.777802398581451	-4.20977683553325	2.55623053621809e-05	0.000220793569481887	down
LOC691414	42.9872364929352	1.64488830886717	0.390774428458201	4.20930385684925	2.56158705534777e-05	0.000221139540727491	up
Col5a1	618.483096402042	-1.41996801617358	0.33741726866509	-4.20834423143586	2.57248770699208e-05	0.000221963514960708	down
Slc37a2	108.360452056352	-2.17859476028481	0.517841416921537	-4.20706936350537	2.58703754101437e-05	0.000223101319659237	down
Ntng1	1563.18362009971	0.414798447808873	0.0986069322832409	4.20658505648869	2.59258533543315e-05	0.000223462015641758	not
Fosl1	23.5725809495059	-4.19660049336797	0.99774369959988	-4.20609069749166	2.59825994523444e-05	0.000223833256755776	down
Hadh	183.148025643104	-1.70243244514077	0.404766424271104	-4.20596260721594	2.5997321837452e-05	0.000223842274505741	down
Hhatl	226.859714092108	2.51084815036985	0.597754965755495	4.20046389275315	2.66368647494608e-05	0.00022922828718148	up
Rac1	1860.33332573187	-0.492561758306703	0.117278594585988	-4.19992889619391	2.66998814364568e-05	0.000229649847268484	not
Eif4b	3943.28500099027	-0.30919519312806	0.0736305947400713	-4.19927605120632	2.67769714286585e-05	0.000230176566282877	not
Hmox1	350.228811268207	-5.16404602399269	1.22977712803843	-4.19917227784977	2.67892447928202e-05	0.000230176566282877	down
RGD1304884	5078.29541550951	0.58235993021359	0.13871841598075	4.19814432060992	2.69111114839097e-05	0.000230999813746025	not
Ifi27l2b	19.233093609129	-3.30273490206441	0.786738726542413	-4.19800728073904	2.69273976434149e-05	0.000230999813746025	down
F10	7.89494202556738	-6.34019210348816	1.51024357239121	-4.19812553378363	2.69133436029748e-05	0.000230999813746025	down
Ubr3	4544.26312486052	0.386208472800703	0.0920106149375763	4.19743388371789	2.69956432779503e-05	0.000231463954517282	not
Sumf1	291.841235141668	-0.593299661152581	0.141536522718172	-4.19184850495416	2.76690743514851e-05	0.000237113826693774	not
Ticrr	27.1404446955223	-2.64664610003154	0.631440434124697	-4.19144222795982	2.77186774737318e-05	0.00023741460643121	down
Unc45a	1044.55626133271	0.407788075215819	0.0973301713987993	4.18973961881721	2.79274733124555e-05	0.000239077867771063	not
Mgat4b	269.369135523013	-0.697101519801549	0.166450571983174	-4.18803919683747	2.81374928173701e-05	0.000240749860133149	not
Sfrp2	228.638238216291	1.11137441805974	0.265500873331717	4.1859539070939	2.83970974808384e-05	0.000242811057772545	up
Scn3a	498.788135667531	0.886628850180811	0.211820903376807	4.18574765779178	2.84228975251831e-05	0.000242811057772545	not
Mapk3	982.373932184545	-0.713944285363756	0.170565126930128	-4.18575765288893	2.84216467093965e-05	0.000242811057772545	not
Ddah2	361.855149413859	-0.799836145931036	0.191185722460152	-4.18355584108925	2.86984555224426e-05	0.000245037203960011	not
Krt8	28.2578524161218	-2.46851691652902	0.590105757115096	-4.18317714539353	2.87463221899473e-05	0.000245317936186161	down
Itsn2	7077.8186683793	0.701188669959001	0.167626674458177	4.1830375280394	2.87639887915204e-05	0.000245340786107142	not
Scarb2	1886.9142364622	-0.487538559319444	0.116554636723196	-4.18291861247266	2.8779044013194e-05	0.000245341350212479	not
Zfp804a	317.785649109124	1.06936515133962	0.255665247962963	4.18267699603247	2.8809656767874e-05	0.000245474472658283	up
LOC100910554	12.7280096234411	-5.13027196803819	1.22680932975672	-4.18180058106954	2.89209583521697e-05	0.000246294613063639	down
Tp53	372.345855566135	-0.706499828186518	0.168979614370771	-4.18097668655068	2.90259626677102e-05	0.000247060300023443	not
Cers4	4420.08479573369	0.419123848333776	0.10033005450182	4.17745061950676	2.94794636585876e-05	0.000250789948629814	not
Mfsd8	1476.87687586184	0.703685621577659	0.168495312371051	4.17629197913852	2.96299451989143e-05	0.000251939191177054	not
Jun	817.100006627031	-1.30857637910371	0.313419138578726	-4.17516423865422	2.97771144829242e-05	0.000253059091306596	down
Rela	530.909715482909	-0.700495943823438	0.167804041777714	-4.17448791103237	2.98657077150811e-05	0.000253590514209443	not
Snrpg	137.745847237801	-0.898082484025072	0.215137899391133	-4.17445037144434	2.98706324166548e-05	0.000253590514209443	not
Mob1a	1079.33636305651	-0.736579537372154	0.176508121480319	-4.17306314969923	3.00531599038035e-05	0.000255007838934918	not
Adam12	276.509842500233	-1.92085645857569	0.460330035996562	-4.17278106656077	3.00904052262573e-05	0.000255191581732321	down
Trim9	1825.38349607864	0.516705440061749	0.123847541435911	4.1721089823098	3.01793218572526e-05	0.000255680714368276	not
Ahr	3657.27473690868	-1.1614947407641	0.278390627588539	-4.17217616420905	3.0170422483062e-05	0.000255680714368276	down
Tdrd9	312.855833213999	0.643446017939736	0.154270969230366	4.17088205998699	3.03422878669673e-05	0.000256541435712119	not
Bnip3	986.105613722887	0.544038143657432	0.130435045279687	4.17095070186754	3.03331484640839e-05	0.000256541435712119	not
Tet3	7867.7306104642	0.536288596699534	0.128579486596799	4.17087212660318	3.0343610675627e-05	0.000256541435712119	not
Npm1	1124.96110859627	-0.633842577365344	0.151966906242557	-4.1709250588655	3.03365624252014e-05	0.000256541435712119	not
Casp4	34.3624449931751	-2.53660771448794	0.608306029297477	-4.16995326746543	3.04662105874256e-05	0.000257444984457915	down
Fbln2	505.982861887129	-3.14476495173198	0.754883262755385	-4.16589571777408	3.10132453846296e-05	0.000261932301576686	down
Nid2	396.906783083374	-1.55575996152367	0.3736344368133	-4.16385591968617	3.12917619596438e-05	0.000264148303122976	down
Tm4sf4	13.5914424008478	-3.87612584361864	0.931000428647925	-4.1633985595988	3.1354535847677e-05	0.000264541774615864	down
Ero1b	639.841343384042	0.610383420230733	0.146623729172662	4.16292385737889	3.14198165296673e-05	0.000264955979885417	not
Pdgfra	602.547514925606	-0.985951092527678	0.236867614128573	-4.16245629929171	3.14842409863121e-05	0.000265362541948484	not
Lilrb3a	20.3703527003992	-6.74099776120601	1.61976771670898	-4.16170645436881	3.15878236555772e-05	0.00026609855769145	down
Zmat4	310.34385920741	1.15937604113345	0.278622031946165	4.16110683363858	3.16708874467943e-05	0.000266661052329799	up
Ano2	4357.4821575756	0.437194535776253	0.105086104145616	4.16034583573903	3.17766052279503e-05	0.000267413611501846	not
Tmem119	48.9566076267674	-1.7048950085884	0.409810649217505	-4.16020181965437	3.17966496271313e-05	0.000267444789875069	down
Atad2	180.564490885972	-1.21954394322548	0.293223092596022	-4.15909924565751	3.1950506257568e-05	0.000268600866165318	down
Rnf157	2330.00061396545	0.665190437761175	0.16002563251821	4.1567743073003	3.22772568876712e-05	0.000271208491138297	not
Pla2g2d	23.1737944512613	-6.92188652728342	1.66590197774206	-4.15503830343322	3.25233053413919e-05	0.000273135691035353	down
Slc3a2	2061.29241983856	-0.703851888063677	0.169411473935486	-4.15468841462127	3.2573111301965e-05	0.000273413685020801	not
Snph	1544.99934799217	0.323665977863141	0.0779380411056816	4.15286262358403	3.28341867058984e-05	0.000275463848284031	not
Nlrp12	27.3796622565163	-3.8834756076328	0.93531476757892	-4.15205206016928	3.29507276849383e-05	0.000276299954276163	down
Stmn3	833.776675060623	0.843818103383304	0.203296005573382	4.15068707820094	3.31478702276501e-05	0.000277810721907924	not
Kremen1	595.576023391356	-1.42694850801217	0.343917576507815	-4.1491002655392	3.337845983809e-05	0.00027960011802961	down
Srpk2	2980.35928245885	0.443437889530809	0.106906405205739	4.14790758961003	3.35527771395495e-05	0.000280916550496239	not
Hapln4	79.5436916926516	1.65785071486103	0.399756419446992	4.14715220121903	3.36636289465251e-05	0.000281700551429817	up
Nell2	516.055209568744	0.950010653167027	0.229128084328446	4.14619908315222	3.38039936252895e-05	0.000282730591547643	not
Glrb	507.964518061703	0.997809443749168	0.240826953271333	4.14326316134957	3.42398655521636e-05	0.000286229887312469	not
Kifap3	1426.5346182605	0.363479678049396	0.087768684721956	4.14133673303719	3.452876102897e-05	0.000288497580664717	not
Grik1	2302.47113729167	0.521219973028537	0.125861733209884	4.1412108329969	3.45477219092696e-05	0.000288508730719859	not
Pdgfa	97.6251065916876	-1.93287181654838	0.466829106081435	-4.14042696003452	3.46659978934147e-05	0.000289348828923718	down
Bdh1	270.047583070356	1.02933146127813	0.248630830505027	4.13999928805017	3.47306899359105e-05	0.000289741046315486	up
Klhl29	2994.66596004566	-0.945976400383845	0.228509622546265	-4.13976615007675	3.47660039518756e-05	0.000289887902539123	not
Pabpc1l2a	80.275735273421	1.14578640552004	0.276817052335099	4.13914676084701	3.48599901732223e-05	0.000290523584091294	up
Klrg2	95.0258997678955	-1.27226333950122	0.307493347538826	-4.13753126590999	3.51062623752081e-05	0.000292427125983413	down
Pkig	1149.86606381139	-0.793514309061496	0.191821047884366	-4.1367426453631	3.52270819753418e-05	0.000293284271501727	not
Mcm5	58.3717293646818	-2.21985997056523	0.53669613725105	-4.13615790479754	3.53169212276534e-05	0.000293882748680341	down
RGD1310110	228.119302732155	1.02171511157446	0.247038640893544	4.13585141125654	3.53640976105728e-05	0.000294125787444032	up
Rab20	50.5483040271404	-2.67395788459452	0.646567224051355	-4.13562238407268	3.53993892051465e-05	0.000294269782889709	down
Limd1	311.984977404633	-0.922207480096691	0.223005346582405	-4.13536040381847	3.54397996615361e-05	0.000294456162873108	not
LOC685067	43.217440577705	-2.76696194969636	0.669242386297323	-4.13446907480706	3.55776154777621e-05	0.000295451248168448	down
Ift57	680.706795146642	-1.21697374448358	0.294423289794366	-4.13341534677351	3.57411976150202e-05	0.000296659189940492	down
Atp5g2	893.211017249457	-0.660828249135871	0.159898201950994	-4.13280600452531	3.58361183657223e-05	0.000297296292655926	not
Adarb2	333.108409702778	0.708364365585348	0.171417019172653	4.13240394101052	3.58988811428785e-05	0.000297666102607211	not
Cbx6	3000.96726922166	0.442107324130972	0.107026040447757	4.13083883400113	3.61441922914477e-05	0.000299548425026033	not
Mmp9	144.977298431884	-4.40944729775386	1.06793002480768	-4.12896650091651	3.64397484371893e-05	0.000301845041710483	down
Lgsn	54.306447364499	-3.37762390259487	0.818225127009323	-4.12798848519887	3.65950435253437e-05	0.000302978084179477	down
Medag	40.0059479408277	-2.08256122437742	0.504537261582413	-4.12766584938791	3.66464112269347e-05	0.000303249979253017	down
Ifnar2	255.346475565677	-1.40348815287609	0.340083058392104	-4.12689817455688	3.67689101407689e-05	0.000304109914696364	down
Dock10	335.7611000721	-1.04631587775354	0.253545937272381	-4.1267309940348	3.67956388659768e-05	0.000304175044649729	down
PVR	64.6545536383458	-1.80167621080923	0.436598894719269	-4.1266165182752	3.68139518237483e-05	0.000304175044649729	down
Syngr3	217.587111434077	0.997708752123332	0.241813661743047	4.12594038290319	3.69222914105322e-05	0.000304762514275135	not
Pip4k2b	1672.91276412697	0.307717632382378	0.0745800049963274	4.12600713016218	3.6911582807479e-05	0.000304762514275135	not
Slc30a1	507.45906627879	-0.481147163575986	0.116619960342898	-4.12577025546287	3.69495991645939e-05	0.000304834193107899	not
Abcg4	1756.5591371383	0.593237787103038	0.143798133935729	4.12549016364974	3.69945994629169e-05	0.00030505168967709	not
Dnajc27	1452.91337830404	0.487737529146315	0.118233005054327	4.12522314663493	3.70375475706534e-05	0.000305252053694086	not
Sgtb	1214.8818123631	0.732184292783192	0.177513528378721	4.12466756461004	3.712706141481e-05	0.000305835803340518	not
Atp5e	356.053050405235	-0.61903705827573	0.150124384452799	-4.12349439787619	3.73167540126941e-05	0.000307243777504918	not
Tmem179	215.70615930114	0.951415671766132	0.230755184947131	4.12305219483632	3.73884935384366e-05	0.000307638063804466	not
Zfp36	165.069827020179	-2.49976178705813	0.606301584443607	-4.12296759763892	3.74022328305772e-05	0.000307638063804466	down
Neto1	416.277110029738	0.752321061739377	0.182486876556072	4.12260364107998	3.74613971057592e-05	0.000307969938637402	not
Necab1	67.1947519584282	1.42809112264111	0.346559427298154	4.12076835933968	3.77610940306638e-05	0.000310277905167623	up
Pirb	28.1104475812249	-4.43434622368884	1.07644767401134	-4.11942570990415	3.79817854582313e-05	0.00031193470365295	down
Tgfbi	265.559138239868	-4.09886841382048	0.995093279512054	-4.11907958601667	3.80388760642149e-05	0.000312246902416785	down
Ckap4	415.370461818841	-1.00437393194593	0.243887054954024	-4.11819287471108	3.81855044952487e-05	0.000313293402294852	down
Il6st	5305.20742856904	-0.508886035679926	0.123591140572533	-4.11749607069345	3.83011057591774e-05	0.000314084418369848	not
Syngap1	1028.35587458568	0.356350893394368	0.0865852925694036	4.11560535074396	3.86164561541907e-05	0.000316511844933296	not
Galc	314.358659781707	-0.648198394323054	0.157658632371904	-4.11140439677294	3.93259709673666e-05	0.000322165912309237	not
[truncated: 14,370 more rows]

## Sheet: 04.DEmRNA2_DESeq_result_change
	baseMean	log2FoldChange	lfcSE	stat	pvalue	padj	direction
Hmgcs1	1382.72739374398	1.42365934591548	0.0933139602950858	15.2566597903836	1.48666062781758e-52	4.86673223122362e-49	up
Dhcr24	614.777132021167	1.47856802976178	0.126132018592967	11.7223845797091	9.78775282402389e-32	6.40823752894492e-29	up
Pappa2	162.300027921755	3.12658177305715	0.302827175740346	10.3246406648061	5.45225695644204e-25	2.47895949619565e-22	up
Lhfp	367.625023661485	1.46409933149988	0.153863569545054	9.5155684729592	1.80722059066238e-21	5.37828847781125e-19	up
Chat	175.472458580099	2.18245310269536	0.235305541619085	9.27497536895384	1.77660085992746e-20	4.34020938437204e-18	up
Cacna1a	1616.58849396105	1.03357342381311	0.113133871579996	9.13584419394929	6.48984327428214e-20	1.41634339617934e-17	up
Rph3a	1087.30561003375	1.36534472559338	0.1501628223557	9.09242849977344	9.68511490230614e-20	2.03238411180701e-17	up
Ryr2	1954.50950448081	1.37953706781794	0.15219037467379	9.06454873230244	1.25121093063352e-19	2.49753908690358e-17	up
Gabrb2	884.547303362156	1.25535390510519	0.139944562431248	8.97036571693827	2.95531533406648e-19	5.09185277768422e-17	up
Atp2b2	1724.16792910071	1.35734649134228	0.153569473146844	8.83864783494028	9.68839795692146e-19	1.55470291920481e-16	up
Pde10a	544.430450255976	1.84454786027676	0.209130380971295	8.82008559306333	1.14372261223147e-18	1.78290016352425e-16	up
Gabra4	187.903176132428	1.74350647300095	0.20118152180216	8.66633504599637	4.46252480546077e-18	6.35153095789408e-16	up
Slc6a11	1539.26871430115	1.09963227953808	0.127029571628669	8.65650624055087	4.86444432791863e-18	6.86389868615277e-16	up
Cacna1c	755.887880515349	1.05598631847257	0.124255969508616	8.49847554728017	1.92096704673119e-17	2.53567650168517e-15	up
Kcnip1	291.353380340034	1.39039355567612	0.165752395959	8.38837681731034	4.92900162215601e-17	6.15861821003432e-15	up
Shank3	334.724845413049	1.21181877467045	0.145671083690615	8.31886977132796	8.88060584510553e-17	1.01648780750131e-14	up
Dlgap3	359.792221800006	1.64382702268911	0.198202558155096	8.29367207966508	1.09804898053071e-16	1.23950798022943e-14	up
Col22a1	387.458220209417	1.33201577637891	0.163403672882255	8.15168810396772	3.58878910638823e-16	3.69442138951965e-14	up
Anks1b	1117.22167744554	1.25451991808532	0.154705322729185	8.10909344264378	5.09988173196332e-16	5.08993074321803e-14	up
Chd5	2024.54676458043	1.11204576987531	0.137245118844177	8.10262528270957	5.37857076731759e-16	5.33554220117905e-14	up
Tle6	161.158636769282	1.69646787219889	0.209869827166065	8.08342911940607	6.29705615241374e-16	6.20904910257277e-14	up
Grm2	245.562146891304	1.75047334405507	0.217144007524335	8.06134769276973	7.5457868405181e-16	7.30825082873374e-14	up
Sptbn4	603.024624291917	1.1535045383386	0.144348280114012	7.99112076311211	1.33717490897187e-15	1.20921982928461e-13	up
LOC103689971	123.473230384731	2.07646369285655	0.261060548252999	7.95395438626064	1.80650661790406e-15	1.6135384540607e-13	up
Trib3	193.464016591728	1.39814440155931	0.177835354528766	7.86201599374974	3.77999754109929e-15	3.29101062514432e-13	up
Aff3	731.505220021717	1.07372706163458	0.136760550992382	7.85114606400199	4.12252488512935e-15	3.57023742432789e-13	up
Kctd16	469.376903352117	1.2784245689145	0.163375905759519	7.82504961775864	5.0745672995235e-15	4.30365375951299e-13	up
Insig1	689.470519445791	1.05917905891356	0.13605270228449	7.78506447228655	6.9677666433164e-15	5.78925910750268e-13	up
Dcc	503.004741728356	1.15250044889035	0.148706502978436	7.75016845804976	9.17707220934813e-15	7.51051589613051e-13	up
Cnnm1	418.755480047664	1.65459737132233	0.21423270780896	7.72336487852173	1.1329824510459e-14	9.04617402864353e-13	up
Plch1	2756.13932489002	1.0571749714495	0.13694788103661	7.71954237953408	1.16748098949883e-14	9.27637322141596e-13	up
Syn1	839.756354394231	1.06258260988193	0.140999635273954	7.53606637221007	4.84360123176707e-14	3.62009429048235e-12	up
Ncam2	425.183811234087	1.21312723274288	0.162101979981752	7.48372865574774	7.22430385002672e-14	5.16364215795796e-12	up
Sparcl1	1905.87358796205	1.22991157884761	0.164440340020112	7.47937871386778	7.46747925296227e-14	5.31424784402115e-12	up
Cacnb4	1015.2856633588	1.19255234283763	0.159532340582874	7.47530148733778	7.70270542331859e-14	5.43439148141718e-12	up
Slc6a9	2967.17977491201	1.09991452079732	0.148548748999864	7.40440110201349	1.31743666258629e-13	8.91066251785638e-12	up
Tppp	860.645028049571	1.28467674990523	0.173545608931179	7.40253099929875	1.33612988972348e-13	8.99990701028556e-12	up
Gabbr2	708.294988864405	1.3078433264724	0.177030290190032	7.38768108592321	1.49411573508191e-13	9.93607676350923e-12	up
Chgb	679.505179460061	1.29412636493844	0.175639355092046	7.36808879912045	1.73091484723312e-13	1.1378158321089e-11	up
Cdh8	328.152708661224	1.16432011484417	0.158115198410629	7.36374571545241	1.78820179498711e-13	1.17077147921396e-11	up
Pcp4	651.694479652104	1.09734496261281	0.149425456227784	7.34376183493135	2.07672530320869e-13	1.33826140798897e-11	up
Kcnma1	3287.03456171486	1.4518431233311	0.198145873641554	7.32714286020148	2.35111161803336e-13	1.50324199078008e-11	up
Shank1	1600.45304458343	1.36195455535575	0.185896628546931	7.32640804731926	2.36403266296826e-13	1.50562204776126e-11	up
Astn2	497.295842229204	1.34483558369181	0.183834197048898	7.31548104368252	2.56460984294399e-13	1.62703619803516e-11	up
Mthfd2	420.090197938336	1.30226486195762	0.178094820643097	7.31219951964445	2.62804489219235e-13	1.64811642894269e-11	up
Cacna1b	838.665974350964	1.1988008616625	0.164593091486143	7.28342150231395	3.25458331034734e-13	2.01784165241535e-11	up
Tmtc1	739.929480184126	1.22411917418339	0.16818216883173	7.27853126574996	3.37474026094062e-13	2.08444334305947e-11	up
Chrnb3	847.3455248229	1.55113943689566	0.213776702944546	7.2558862379781	3.9904036791688e-13	2.43712415748638e-11	up
Nap1l5	683.726746747986	1.40999943149156	0.194448567584239	7.25127188648854	4.12875930603529e-13	2.50294564152539e-11	up
Gad1	2660.98320665275	1.49474689600076	0.206336650873226	7.24421419885863	4.3495355376425e-13	2.61739697353428e-11	up
Slc5a7	137.693812381121	2.25812770233551	0.312651932058977	7.22249719509026	5.10414577463906e-13	3.02698036374247e-11	up
Scn2a	918.209504408267	1.15301706494975	0.159737881328865	7.2181817822908	5.26872570530976e-13	3.10210440088166e-11	up
Myo16	212.159869011764	1.70905444285582	0.236810663434791	7.21696573147106	5.31603662417404e-13	3.11874148618210e-11	up
Adam23	651.436253794933	1.3968287636814	0.193652868351342	7.21305486241054	5.47103586461992e-13	3.19821125114639e-11	up
Gng7	187.033809938278	2.04025095856016	0.283579604130599	7.19463222616162	6.26293474393701e-13	3.57183679054916e-11	up
Sox5	256.669904885836	1.06382075032084	0.149191289851551	7.13058216320379	9.99452929843813e-13	5.5832919985268e-11	up
Cacng5	242.225092185785	1.62401787657237	0.228178830059282	7.11730302127693	1.10059344262848e-12	6.06549275048584e-11	up
Kcnc2	602.359945716524	1.69561504305401	0.23897616407687	7.09533124194176	1.29042032496086e-12	6.99390724468854e-11	up
Scn2b	1216.51432838565	1.02079253601177	0.144377758094183	7.070289423291	1.54610887927403e-12	8.18987383040688e-11	up
Ralyl	314.512151865781	1.29664742704739	0.183776881557666	7.05555245065207	1.71916319064518e-12	8.99017990558479e-11	up
Lynx1	543.674493721824	1.78230000761365	0.253895539976295	7.01981613296575	2.22160406031031e-12	1.13991270404887e-10	up
Tmem63c	591.51839860236	1.04035065989782	0.148860354487995	6.98876919564049	2.77308179570554e-12	1.4096212059661e-10	up
Tubb4a	1094.43500430934	1.19481350974921	0.172008870671834	6.94623193026322	3.75171798729509e-12	1.85340309060418e-10	up
Pvalb	229.852492435506	2.38114590066441	0.342961285535662	6.94289997468771	3.84131418357551e-12	1.88812704374667e-10	up
Usp29	519.613275787783	1.1517453557003	0.166365067521396	6.92299995942459	4.42177895312264e-12	2.15403803287832e-10	up
Rusc1	486.611912193809	1.0119756587862	0.147086958831681	6.8801181751555	5.98029293879669e-12	2.88747595345794e-10	up
Cabp1	1107.41691781598	1.43259582493253	0.209351577063252	6.84301424918187	7.75439351551729e-12	3.63678833988501e-10	up
Nxph1	125.237698744461	1.55503039605502	0.22729752454884	6.84138729245548	7.84298983828126e-12	3.65738056048398e-10	up
Scn1a	1346.70612400798	1.3724514227157	0.200609858470812	6.84139569798556	7.84252957402208e-12	3.65738056048398e-10	up
Stkld1	417.089422883991	1.64256816827871	0.240413970426673	6.83224924642929	8.3593442966705e-12	3.83265399013733e-10	up
Stard4	426.807358912713	1.04102899285682	0.153846543203485	6.76667132832428	1.31778970104025e-11	5.8139034573118e-10	up
Cntnap2	1253.52140237719	1.21850119932527	0.180905401738277	6.73557111958506	1.63287270215894e-11	7.1443561583104e-10	up
Dchs2	123.254267195615	1.5836254938319	0.236052160615925	6.70879474138165	1.96238469453874e-11	8.38650461624286e-10	up
Grin2b	1129.34703170815	1.31475820771634	0.196068049699621	6.70562189877733	2.00550393460967e-11	8.54846052127372e-10	up
Cnr1	291.279923073268	1.21307369775077	0.181126857931062	6.69737062524696	2.12202950208556e-11	8.97503330494484e-10	up
Trpc4	173.337737560035	1.27405209323788	0.190518756816081	6.68727906128316	2.27358083298469e-11	9.54204386520342e-10	up
Chga	371.048312656444	1.12374334040584	0.16810198131312	6.68489051483975	2.31097352037454e-11	9.67417252723541e-10	up
Rab6b	1924.96329201977	1.11793166052804	0.167251663342337	6.68412880438632	2.32302421439946e-11	9.69981131155367e-10	up
Grm7	941.218458695994	1.08939884923206	0.163124646894437	6.6783215778364	2.41694240219166e-11	9.96486479573628e-10	up
RGD1305733	330.127151120053	1.03039965368243	0.154378530862403	6.67450096801878	2.48074841802424e-11	1.02022336950303e-09	up
Atp2b3	623.692894102341	1.33429773814232	0.200705985711663	6.64802164923566	2.97058621661399e-11	1.20055691835896e-09	up
Rasgrf1	1528.41370970072	1.13503862759814	0.170915474024915	6.64093543357389	3.11698566669352e-11	1.25353369514594e-09	up
Rcan2	585.548440817122	1.24499174705112	0.187580042800709	6.63712263022479	3.19865529820513e-11	1.28322524316229e-09	up
Bhlhe22	190.523497233119	1.20632656491435	0.182545464897188	6.60836228165829	3.88594795679708e-11	1.52897106146285e-09	up
Cdh18	356.483195180439	1.36921060374768	0.207518678133387	6.59801139860569	4.16709236864732e-11	1.6317456433019e-09	up
Tfap2b	2241.52570750022	1.20649165439286	0.183022445074817	6.59204205199896	4.33817667983772e-11	1.67075943283727e-09	up
Adgrb1	1077.96959541202	1.01014706818189	0.153860505333734	6.56534349728547	5.1913051503903e-11	1.97149147799509e-09	up
Caly	457.935127931586	1.08980119173564	0.16693464537072	6.52831046135131	6.65157141900863e-11	2.48568312754185e-09	up
Lrtm2	424.761178475092	1.05075938769028	0.161194449839962	6.51858292102179	7.09746985775761e-11	2.63427180570922e-09	up
Calb2	1935.39900438189	1.79572178911993	0.276019234969709	6.50578496573616	7.72887189497276e-11	2.84283539723402e-09	up
Gria3	813.597307173642	1.26346320698249	0.194232149702491	6.50491285257232	7.77384333743555e-11	2.85296564455482e-09	up
Col11a2	817.520562871786	1.39616489055358	0.214702724267794	6.50278144031456	7.88483148618166e-11	2.88722420057766e-09	up
Reep1	415.830039795357	1.07639544783584	0.1658597318394	6.48979373051261	8.59539728042032e-11	3.11950028128425e-09	up
Grin1	1353.76243690657	1.15400531637496	0.178824206152063	6.45329478154455	1.09444175384572e-10	3.9198736601634e-09	up
Lrp1b	1058.27564276054	1.10096592278102	0.17113660954931	6.43325776805105	1.24897571693765e-10	4.44252567993164e-09	up
Jph3	324.926377961577	1.14569096709104	0.178193058828992	6.42949267844677	1.28030525770598e-10	4.53593862730118e-09	up
Ppfia4	416.035934670929	1.04744387440847	0.163221549545572	6.41731362877438	1.38699996833849e-10	4.88223988855147e-09	up
Dlgap1	1206.77148645874	1.19240806056768	0.186095946602932	6.407490772015	1.47934037916493e-10	5.16534880286523e-09	up
Pank1	352.244875188452	1.17491128458883	0.183923402297319	6.38804670810483	1.68018024958561e-10	5.78972427899309e-09	up
St8sia5	200.068722717907	1.68178509708508	0.263795546664677	6.37533543817884	1.82562925241917e-10	6.21245314004094e-09	up
Dnm3	1363.31966358719	1.16830068380292	0.183434426448329	6.36903718905793	1.90218487016244e-10	6.45953567527362e-09	up
Kcnh7	619.204785985255	1.6172164910976	0.254101822017913	6.36444271927966	1.96000048467126e-10	6.61469854290705e-09	up
Frmpd4	218.413417214657	1.18611135764477	0.186849184115063	6.34796112844869	2.18187192033594e-10	7.28834277388951e-09	up
Elmod1	546.025023898079	1.03125831962735	0.162537878025335	6.34472611649699	2.22821493809118e-10	7.42798820909907e-09	up
Cdh12	364.851862730527	1.59520784928852	0.25185553351087	6.3338209292101	2.39163074534332e-10	7.90832566460193e-09	up
Kcnip3	270.514821632447	1.40621465053011	0.222754147791388	6.31285506677545	2.73934021462827e-10	8.94960491677354e-09	up
Slc6a1	5183.96203122551	1.03879095712373	0.164979842259107	6.29647199863525	3.04496254434504e-10	9.81101317437788e-09	up
Thy1	968.712445181839	1.17961548141194	0.187510156641057	6.29094179506249	3.15545642645456e-10	1.01470551646774e-08	up
Jph4	364.237249144738	1.21363975404653	0.19339698085325	6.27538107726429	3.48778979267784e-10	1.10421940670311e-08	up
Rgs8	2743.89826741812	1.0764501110578	0.172091590507219	6.25510001903695	3.97261230581903e-10	1.24328333119782e-08	up
Gfra2	355.224074591915	1.40996017185212	0.225871212292742	6.24231905226033	4.3113039817664e-10	1.33904029551333e-08	up
LOC103690962	557.704578654919	1.04277945109365	0.167161827931035	6.23814338476761	4.42794704555438e-10	1.37266358412186e-08	up
Kcnj6	780.89488224803	1.18608681804614	0.190875803816455	6.21391917849721	5.16791164591454e-10	1.58702397411499e-08	up
Elavl4	160.404660372787	1.25496008654077	0.202060398901716	6.21081663384817	5.27099519169368e-10	1.60962032271721e-08	up
Nrsn1	274.097430079013	1.36883025105772	0.220791901652608	6.19963975495544	5.65925455287598e-10	1.71538293558285e-08	up
Kcnk9	137.491484564291	1.8330824879056	0.295828672893808	6.19643278649872	5.77571769998481e-10	1.74128778038753e-08	up
Cartpt	550.9323793915	1.35633100398415	0.219177517759622	6.18827614186082	6.08257078522408e-10	1.83013820978948e-08	up
Celf5	382.29956674528	1.09544100393639	0.177327694796695	6.17749531562065	6.51265072471339e-10	1.94523845003848e-08	up
Hr	1163.25480380036	1.15646203657603	0.187389468107586	6.17143561084269	6.76726902965446e-10	2.01028420104146e-08	up
Rbfox1	693.546050155612	1.47111641933054	0.238835386291308	6.15954127306838	7.29559653023181e-10	2.140041648868e-08	up
Kcnc1	1140.93215637491	1.30221265532861	0.211565938036622	6.15511488953952	7.50230884699771e-10	2.19281770013676e-08	up
Klf12	1172.72636056202	1.00334442545054	0.163087634210165	6.15217965672105	7.6425231805668e-10	2.22981852797714e-08	up
Magee1	365.851669986902	1.17403513770866	0.19092933560344	6.14905579594707	7.79455578628918e-10	2.26609749751299e-08	up
Csmd1	165.411426948854	1.44703792813609	0.236507096607397	6.11837001465619	9.45373504614394e-10	2.69579678110251e-08	up
Zfp385d	133.507647182955	1.40934553837576	0.230763037107918	6.10732791541772	1.01312951492269e-09	2.86901451561498e-08	up
Agap2	640.789638527484	1.19641467769207	0.195944858852597	6.1058742990144	1.02239451307872e-09	2.89025101728366e-08	up
Slc17a8	35.2834138877803	4.42387850705061	0.725768283222684	6.09544204302635	1.09135448356955e-09	3.07457662427994e-08	up
Dscam	682.933988952803	1.04326423537606	0.171302839459362	6.0901747961017	1.1278747314501e-09	3.16113931581768e-08	up
Hecw2	445.474331910302	1.09844351774642	0.180856702508158	6.07355714503794	1.25107449646681e-09	3.4828205936574e-08	up
Pianp	321.280725488257	1.17721651844364	0.195233244610489	6.02979539059708	1.64167392510373e-09	4.45620544048057e-08	up
Sept3	475.382898796538	1.00829189693371	0.167241595744158	6.02895405564158	1.65024189084948e-09	4.47204623665965e-08	up
Brinp1	307.099446854255	1.0685694585233	0.177415869149906	6.02296436977927	1.71251153289325e-09	4.61785646958759e-08	up
Phactr3	178.737098776481	1.35979268233283	0.226176075155159	6.01209779327896	1.83137782444839e-09	4.89265484323314e-08	up
Sgpp2	177.57954268163	1.51002980425628	0.251367554161189	6.00725821315814	1.88686888117718e-09	5.02183249546473e-08	up
LOC108352197	71.9388091357781	1.75158817561698	0.292358507755192	5.99123380764989	2.0825498035097e-09	5.48025324499143e-08	up
Sult4a1	617.159400302358	1.2863414739152	0.215066461916018	5.98113468020649	2.21588558794551e-09	5.78462764011039e-08	up
Grm8	329.404705508832	1.43462803723086	0.240267503244824	5.97096160677635	2.35859248136023e-09	6.12784789442924e-08	up
Zdbf2	404.855081719171	1.15551746257791	0.194233984258614	5.94910034404376	2.69620317741652e-09	6.92801469512616e-08	up
Ppp1r16b	422.454812762073	1.0698346629728	0.180439481545812	5.92904975013007	3.04692769952082e-09	7.7321104784119e-08	up
Spock1	256.476735597701	1.39750448626894	0.237326594216615	5.88852880513424	3.89648640637304e-09	9.64866709523659e-08	up
Gria4	927.742257890386	1.27153057235353	0.216785136437826	5.86539553978234	4.48063281086703e-09	1.09298059386396e-07	up
Tmem266	88.0647669851597	1.69233544471528	0.288839098305392	5.85909405840188	4.65399056317494e-09	1.12777495162116e-07	up
Atp1b1	2190.4227515453	1.28295693433662	0.218973456609419	5.85896096358846	4.65772157438848e-09	1.12777495162116e-07	up
Csmd3	338.112408163958	1.72948447074744	0.295260478675188	5.85748718727109	4.69923059927855e-09	1.13614485153606e-07	up
Grm3	147.7886933591	1.92295915270188	0.328364391994756	5.8561744195838	4.73650776620839e-09	1.14346842355898e-07	up
Slc9a5	128.404520516793	1.27543123357576	0.217994443633138	5.85075111236402	4.89358033015325e-09	1.17964834821721e-07	up
Pde3a	1941.41293626799	1.15845855064846	0.198450511222967	5.83751860103242	5.2983981038806e-09	1.26420087703087e-07	up
Lrrc7	78.7217302810797	1.84748998588231	0.316969090573342	5.82861244464097	5.58901319990487e-09	1.32389244654187e-07	up
Grip2	245.457289086581	1.37893347899715	0.236823658461299	5.82261708123428	5.79331872304885e-09	1.3703040586541e-07	up
Cntn2	268.803656373315	1.09717379150245	0.188516000126183	5.82005660404451	5.88277015282224e-09	1.38745218820453e-07	up
Kcna1	164.982664417706	1.31334481564006	0.225798549523396	5.81644487270712	6.01123544461232e-09	1.41367674938814e-07	up
Kcnb2	531.859787054988	1.19318267037113	0.205885349155932	5.79537434432715	6.81689524965222e-09	1.58652806898719e-07	up
Ndrg4	3507.81264020547	1.081240681944	0.186714651665625	5.79087218008108	7.00218515277868e-09	1.62339612720512e-07	up
Gabra3	202.089000349508	1.37280680719439	0.239108471081156	5.74135579967993	9.39215175914409e-09	2.12923462595111e-07	up
Cntnap4	200.711955889995	1.39416673854873	0.243498049782121	5.72557661055691	1.03083013673919e-08	2.31448939343581e-07	up
Cplx3	1830.42443826485	1.14916679405629	0.201130455355702	5.71353946384683	1.10650198454134e-08	2.46746927560936e-07	up
Ina	929.21176027909	1.22073667593496	0.214479508392054	5.69162380633369	1.25836862309368e-08	2.76469498292583e-07	up
Snhg11	1609.42099326539	1.27818377229781	0.224972656030732	5.68150723225319	1.33512867860446e-08	2.91378482818637e-07	up
Nrg1	410.837526307167	1.20711750502361	0.212671843797243	5.67596294587285	1.37910631424793e-08	3.00175693505454e-07	up
Diras1	213.737000597702	1.28675505523463	0.227746761305189	5.64993788653853	1.60505822486039e-08	3.45224612674309e-07	up
Ush1c	299.97692271455	1.16296855615802	0.206040898710398	5.64435781166263	1.65798938730879e-08	3.5567457786986e-07	up
Fbxo2	242.248190981468	1.47308868155147	0.261394467096791	5.63550062062334	1.74550515587193e-08	3.72142268607042e-07	up
Epha8	358.25508388067	1.02951964142009	0.183045982575132	5.62437714795253	1.86178494350766e-08	3.95248974777345e-07	up
Sorcs3	150.223231705266	1.3290724147708	0.236618718560117	5.61693691377643	1.94372349102412e-08	4.11044781667737e-07	up
Arap2	126.262202302591	1.46756480860275	0.263433012563577	5.57092216469477	2.53394521600526e-08	5.28351787204766e-07	up
Prima1	324.416618441249	1.41032032960281	0.253329684043882	5.5671341277105	2.58963061791561e-08	5.39275750051435e-07	up
Camkv	1001.1614716785	1.42202903902078	0.257065838183352	5.53176979512353	3.17015785453928e-08	6.49426079638285e-07	up
Arhgap20	691.582961988968	1.00298448465966	0.181777524959627	5.51764848202453	3.43565772783308e-08	6.94257354187306e-07	up
LOC108351600	31.2828849274604	2.62071546586348	0.476951638063968	5.49471949923777	3.91331916495051e-08	7.82090452892673e-07	up
Sidt1	115.013906068111	1.65252080199013	0.300926539959123	5.49144253682179	3.98664036646169e-08	7.93836125526094e-07	up
Cemip	264.51067798188	1.16173697503699	0.212156962526765	5.47583714058135	4.35448040806454e-08	8.56660280278851e-07	up
Vsnl1	336.177193309643	1.64702691764413	0.301114552042134	5.46976858632079	4.50623559710245e-08	8.79118763449021e-07	up
Scrt2	247.113873866701	1.56255275447828	0.285716940317463	5.46888382866663	4.52878445109221e-08	8.82465998755681e-07	up
Fam196b	161.356458587466	1.32258744369267	0.242590873475662	5.45192580719803	4.98272453737429e-08	9.57244544926554e-07	up
LOC365985	77.9337141666545	2.04115208080254	0.374722163092168	5.4471079691662	5.11953893899317e-08	9.80077349163043e-07	up
LOC102548730	404.095730403349	1.23490150157802	0.226868654822682	5.44324425312612	5.23188289445425e-08	9.98082275249734e-07	up
Elavl3	418.362337375906	1.12051215511588	0.207416934094353	5.40222118318538	6.5820718073012e-08	1.22565814950974e-06	up
Unc5a	231.08939912598	1.0458944314015	0.193618187575191	5.4018397987293	6.59608466770071e-08	1.22687174819233e-06	up
Cplx1	475.265496799866	1.48236985842201	0.274883627157408	5.39271790666948	6.93998595383856e-08	1.2811216398678e-06	up
Cox4i2	262.092115383023	1.1359181652012	0.210641851688786	5.39265182153577	6.94253967841362e-08	1.2811216398678e-06	up
Sncg	293.068648544077	1.29779009379151	0.240813002764957	5.38920273776995	7.07709338896864e-08	1.30154904034426e-06	up
Asic1	437.284937258137	1.11380883269438	0.206667221621244	5.38938310563656	7.06999481779153e-08	1.30154904034426e-06	up
LOC102553088	82.3938407097463	1.40971609728171	0.261910994817732	5.38242427838032	7.34892948185982e-08	1.34549527694722e-06	up
Col11a1	2477.37109128072	1.01954804023346	0.189561322081395	5.37846027364003	7.51255542033299e-08	1.3647670046616e-06	up
Cadps	3908.30861948349	1.01311865813859	0.189160107267186	5.35587906337764	8.51414452499525e-08	1.51149151393842e-06	up
Slc18a3	53.0440819717787	2.21822609682563	0.414557100793962	5.35083367906924	8.75499597073026e-08	1.54920836809636e-06	up
Nat8l	326.027070436287	1.14704623948943	0.214400810739844	5.35000887138094	8.79499204229152e-08	1.55460507287503e-06	up
Lrfn5	187.140526683256	1.27578749256289	0.239341418576089	5.33040833530994	9.79921845901206e-08	1.71177809751451e-06	up
Xkr7	625.00944148896	1.10020238207281	0.206783957082666	5.32054032428144	1.03459513129854e-07	1.80151628820155e-06	up
Grin2a	446.131165711041	1.29941457113233	0.244311106446076	5.31868808600043	1.04518137447004e-07	1.81608585321928e-06	up
Tmem151b	208.158877903306	1.60667777516179	0.303821548829453	5.28822850568668	1.23506631379776e-07	2.11459889374914e-06	up
Mapk11	211.957949302512	1.02964519440733	0.194856008638207	5.28413366158543	1.2630101471593e-07	2.15792798420704e-06	up
Grid2ip	24.7143157551036	2.80349320073183	0.53141481529075	5.27552698958529	1.32375126316218e-07	2.24763077546043e-06	up
Plxna2	1986.45374525105	1.05872159111889	0.201110906885759	5.26436684868759	1.40673308305115e-07	2.3615802157314e-06	up
Slc32a1	558.869309780206	1.30393922299868	0.247961778518925	5.25862990170141	1.45132646669367e-07	2.42154042883201e-06	up
Gng4	61.66344267707	1.61996403846747	0.309026080621151	5.24215961064291	1.58707989668989e-07	2.62397209586062e-06	up
Igf2	1367.89925889936	1.01545267975431	0.19390587963267	5.23683284734818	1.63355510412144e-07	2.69536592180038e-06	up
Myt1l	497.568853174549	1.38558029198453	0.265353289159615	5.2216435544203	1.77342074103319e-07	2.89694118655002e-06	up
Rapgef4	314.140616776362	1.20586587477982	0.231493191117163	5.2090770746234	1.89782271066296e-07	3.0878292373888e-06	up
Scrt1	269.14251540557	1.08122090162188	0.207748488551818	5.20447060365589	1.94550416502324e-07	3.15912819177583e-06	up
Rims1	1001.48294766869	1.01696654511939	0.195441621628206	5.2034287100523	1.95644825182923e-07	3.17375074191683e-06	up
Shisa7	167.962755585325	1.03065539118003	0.198224567282407	5.19943317475717	1.99897176893763e-07	3.22568900899708e-06	up
Neurod2	103.471202412593	1.19953041177572	0.232851530281577	5.15148176318693	2.58436359322605e-07	4.0472129744651e-06	up
Lamc3	204.873441952945	1.77542162807996	0.344743267664721	5.14998201446137	2.60511439267221e-07	4.06487248610665e-06	up
Sertad4	102.030081111899	1.35199041435298	0.262725977851626	5.14600963866813	2.66085756328403e-07	4.13215527474696e-06	up
Slc8a2	168.630858284423	1.62875172993983	0.316532997121705	5.14559854659825	2.66669164292538e-07	4.13728993473011e-06	up
Gng3	189.957924334686	1.19906282931414	0.233733006048136	5.13005351527973	2.89659818664758e-07	4.44344134199133e-06	up
Nefm	396.245314017082	1.32756345735955	0.260125129118998	5.10355712981592	3.33327823017061e-07	5.05176833994746e-06	up
Mctp1	73.980164889257	1.62491059720047	0.318574016256115	5.10057479356426	3.38623532247231e-07	5.1272802736565e-06	up
Adgra1	581.019338911161	1.12424537593647	0.221398823352505	5.07791938056727	3.81590537887422e-07	5.69540752081976e-06	up
Hes5	59.7740566534194	2.54436544548194	0.501507589607031	5.07343357949107	3.90700888470273e-07	5.80307816922089e-06	up
Lingo1	492.609200447868	1.0836118322094	0.213873656308228	5.06659796682828	4.04988365697798e-07	5.98812065920647e-06	up
Spock3	653.887939607419	1.12003623767657	0.221911942982733	5.0472102700832	4.48307873444686e-07	6.54002074201659e-06	up
Ptchd4	88.8756448837376	1.89815538142371	0.376102526048381	5.04690941953293	4.49014093152371e-07	6.54449036217098e-06	up
Hmcn2	988.933470899343	1.83194478412807	0.363354805013102	5.04175191535451	4.61289074244993e-07	6.69359890712947e-06	up
Bend6	221.368561947467	1.08677360007988	0.216058376655003	5.0299998403451	4.90480244545914e-07	7.07952437630293e-06	up
Zcchc18	283.030844369045	1.10817641516364	0.220341307217619	5.02936298761792	4.92111998048737e-07	7.0907252949376e-06	up
Fam19a2	153.07784696001	1.15080914941094	0.228912141746359	5.02729623964666	4.97443593455292e-07	7.16108772003185e-06	up
Ldb2	174.19202073771	1.55273984628152	0.309040593824083	5.02438798433515	5.05040465878271e-07	7.25131784692591e-06	up
Lrrn3	537.741027039992	1.02859197397712	0.20472697305384	5.02421326625394	5.0550040519467e-07	7.25156058915544e-06	up
Adam11	892.386353817176	1.2770968054061	0.255003881509089	5.00814653427376	5.49566888290821e-07	7.80165726586657e-06	up
Dmtn	265.761091245056	1.01196034364016	0.202270608168347	5.00300242731224	5.64442299082005e-07	7.99203421399157e-06	up
Sgsm1	345.719589847564	1.13470381286632	0.227224592891445	4.99375441023859	5.92166907823464e-07	8.31268263057844e-06	up
Plcb1	262.586625496735	1.1184785050242	0.223971726539749	4.9938379379582	5.9191072338543e-07	8.31268263057844e-06	up
Cpne4	248.250097088842	1.41916571674977	0.284533409689562	4.98769447952753	6.11040975697703e-07	8.5410065672246e-06	up
Adrb1	258.469617065015	1.19800859835251	0.240256894614185	4.98636511670696	6.15258244032809e-07	8.58529150752687e-06	up
Pcdh17	683.229688351859	1.00994861083555	0.202681132594419	4.98294339442306	6.26242751094413e-07	8.70887115540642e-06	up
Slc1a4	383.161886664704	1.02737802101324	0.206690258463271	4.97061655760522	6.6740324702277e-07	9.17217157621217e-06	up
Ppp2r2c	137.079718151114	1.15807042752343	0.233313579863429	4.96357918043736	6.92058080655325e-07	9.49506007055017e-06	up
Khdrbs2	99.3780083080085	1.41956522970356	0.28699198928453	4.9463583748192	7.56146949061068e-07	1.02966832464489e-05	up
Adcyap1r1	471.742792103445	1.06430140246647	0.215301865106506	4.94329857263421	7.68117078161084e-07	1.0415441932018e-05	up
LOC108348122	83.4043414386655	4.34229155272176	0.879409435762447	4.93773591246152	7.90347695900527e-07	1.06472519230451e-05	up
Rbpms2	101.881231813351	1.61658358649035	0.327819075225283	4.93132861588182	8.16722053742929e-07	1.09574644062822e-05	up
Kcnq3	183.20945596195	1.56224321027863	0.317135089427574	4.92611275875674	8.38816035082612e-07	1.1226280345243e-05	up
Zfp385c	136.560389658946	1.357046896219	0.275759406057042	4.92112641096379	8.60475274188374e-07	1.14879765806813e-05	up
Gabra2	468.450736822426	1.46343016741249	0.298230502018546	4.90704390566154	9.24593411124064e-07	1.22243497199343e-05	up
Hs6st3	95.6777000091536	1.2693146166097	0.259099677376072	4.8989432540564	9.63534644753834e-07	1.26981763811037e-05	up
Islr2	147.883422497177	1.24749726125003	0.255454306487531	4.88344580446885	1.042478120477e-06	1.36288193897505e-05	up
Kcnj5	184.983168963962	1.07325913027479	0.2201397842707	4.87535287558484	1.0861412134889e-06	1.41431657775547e-05	up
LOC102551177	114.442075982055	1.59072467457176	0.326345205368206	4.87436202035508	1.09160649552073e-06	1.41692427586704e-05	up
Kcnj9	343.18497624107	1.01842930344783	0.209555460277794	4.85995116566168	1.17414712051583e-06	1.50969678465067e-05	up
Stxbp6	176.854786221373	1.05890131711598	0.218078781096402	4.8555907722535	1.20028354717238e-06	1.53846837119166e-05	up
Magel2	40.6687896442189	1.96365414036914	0.406469936513815	4.83099477715592	1.35852568580215e-06	1.71180511356502e-05	up
Disp3	811.219848732448	1.06416590776834	0.220429474979023	4.82769333760659	1.38123569886087e-06	1.72995234148436e-05	up
Prmt8	186.452987977355	1.15443595358219	0.239564020999945	4.81890372670969	1.44349182564013e-06	1.80084407028031e-05	up
Fgf11	646.585705871602	1.07073246140346	0.222422416753411	4.81395929885309	1.47968957032285e-06	1.84247121599684e-05	up
Dlk2	43.9627651365846	1.83422410502844	0.382866564322017	4.7907659637934	1.66145830404408e-06	2.03705988918303e-05	up
Cacna1e	715.889914953198	1.24019001091921	0.259256725145197	4.7836367994876	1.72151632460987e-06	2.09812205519094e-05	up
LOC103694210	125.801561646473	1.05551878448901	0.220919035950161	4.77785347898736	1.77176406702532e-06	2.14975791320018e-05	up
Cdh7	214.436969174541	1.31199534656157	0.274914203072626	4.77238109889496	1.82060591504564e-06	2.19437979510067e-05	up
Arhgef33	360.740831602139	1.48426932697266	0.31142047946903	4.76612626601607	1.87801592829869e-06	2.25692839312724e-05	up
Camk2a	169.420680638966	1.47370996428774	0.30961023007675	4.75988782386945	1.93700586183507e-06	2.31591760018381e-05	up
Tbc1d30	206.526386409362	1.32817427071444	0.279387609654597	4.75387678199632	1.99552683669531e-06	2.37202492832454e-05	up
Nrip3	285.3090155473	1.09943241093602	0.231299379632088	4.75328733127088	2.00135606242658e-06	2.37550370049298e-05	up
Glra4	46.3039119123169	1.89790894270864	0.400550155333251	4.73825541555366	2.15566003690395e-06	2.53475887098016e-05	up
Chac1	116.139748211213	1.21718061244704	0.257970538324242	4.71829310569245	2.37831671443512e-06	2.77662539100386e-05	up
Opn1sw	193.676211713445	2.71607062926052	0.576140236214475	4.714252639438	2.42599513259347e-06	2.82021934163991e-05	up
Gipr	100.560375434887	1.85126413035941	0.39285091527239	4.71238339632174	2.44836181644015e-06	2.84420058278867e-05	up
Grin2c	304.435862778472	1.05733428026136	0.224476320613803	4.71022634980031	2.47441829530236e-06	2.87039536906513e-05	up
Nptx1	588.67997263947	1.29397642782138	0.274769957580115	4.70930824904353	2.48558925810035e-06	2.87927282212219e-05	up
Dpp10	137.33726618415	1.71211165108289	0.364219718306104	4.70076595261097	2.59187448350616e-06	2.99814851915398e-05	up
Nefl	1089.69967081796	1.52953587621738	0.325547125715129	4.69835472470368	2.62265638021211e-06	3.02733706849872e-05	up
B4galnt1	102.995717458611	1.34991420696411	0.28769742662927	4.69213167034556	2.70373016492128e-06	3.11652502390363e-05	up
Pde11a	122.214561650729	1.33004611826031	0.284337681748564	4.67769910087559	2.90111836472206e-06	3.31371286767416e-05	up
Neto2	79.8945743475632	1.50284692159968	0.322493971221189	4.66007756953982	3.16090240347384e-06	3.59039906593059e-05	up
Rasgrp1	317.958379713851	1.09249558479176	0.234545026457368	4.65793541348165	3.19396376404301e-06	3.62292438599141e-05	up
Vwc2l	250.012999445866	1.42946378148188	0.307219742433773	4.65290339142195	3.27293613156817e-06	3.69203436261253e-05	up
Rapgefl1	257.324561387428	1.14856487712056	0.247303786859923	4.64434811817549	3.41151910056477e-06	3.83251507467702e-05	up
Tacr3	148.377445891225	1.18605921101561	0.25543293377266	4.64332924301461	3.42839354787938e-06	3.84225935448528e-05	up
Kcnk2	76.1093436991658	1.44192755316794	0.310817952838211	4.63913856970321	3.49864419817559e-06	3.90892888981147e-05	up
Phf24	706.907967156878	1.03864493427412	0.223954729501729	4.6377450326009	3.52230914430106e-06	3.93268458894405e-05	up
Fras1	515.155036425162	1.12494851158742	0.243051353560958	4.6284396079501	3.68431270983629e-06	4.09679554582883e-05	up
Oprl1	115.359813641276	1.01550141597568	0.219495175137241	4.62653183761664	3.71839730199176e-06	4.12908595922667e-05	up
Dbndd1	71.0257506312015	1.35614006790168	0.293340512594533	4.6230916279068	3.78062622610411e-06	4.1896608035797e-05	up
Lamp5	366.632413238333	1.50632425642928	0.32635799288708	4.61555803522322	3.92040463772096e-06	4.32698470062149e-05	up
Pnma3	115.924750498729	1.27804591491774	0.277949629514596	4.59812059166867	4.26319223063564e-06	4.6766935410645e-05	up
Kcna4	270.47205390777	1.10741022328881	0.241286498128559	4.58960709313612	4.44081115520504e-06	4.83936065169082e-05	up
Syt2	125.198064778648	1.27864823668201	0.279499484908386	4.574778508451	4.76724055349881e-06	5.14711038124463e-05	up
Sema6c	5783.64611229212	1.14443608911452	0.250937948835543	4.5606337918405	5.09994555776881e-06	5.46308304251047e-05	up
Galntl6	162.924172341195	1.304723918562	0.286340090585902	4.55655341832262	5.19998190900644e-06	5.56435802625723e-05	up
Slc6a7	42.6245732166963	1.60658774629776	0.353144875742189	4.54937295329931	5.38060073037788e-06	5.73370265330892e-05	up
Gpr12	29.624679701485	2.40905763327518	0.529739517683487	4.54762681064425	5.42542300765561e-06	5.77394823077419e-05	up
Erich3	126.095472032612	1.38298513153467	0.304135738177947	4.54726281041491	5.43481156252428e-06	5.78018165402193e-05	up
Htr2c	208.692760475839	1.6220418480073	0.356734786691363	4.54691246416248	5.44386263263035e-06	5.78604828382426e-05	up
Kcnh8	59.7768284820957	1.33481492929022	0.293650199181087	4.5455951775707	5.47802356743941e-06	5.81555647022919e-05	up
Nrn1	118.636639560937	1.90262326208118	0.420633529443563	4.52323252641814	6.09022689987617e-06	6.39825634770046e-05	up
Myh6	439.242535988249	1.25586548818805	0.277967517485264	4.51802965882381	6.24177428113174e-06	6.54067614811551e-05	up
Fgf14	288.337022246562	1.20862070996457	0.267740044750265	4.51415742121023	6.35689869762877e-06	6.64005857580011e-05	up
Adamts15	155.232633064571	1.43404483508077	0.318408007268147	4.50379639439498	6.67501614223226e-06	6.9281334315826e-05	up
Pfkfb2	5470.76026428527	1.1158908014648	0.247915529372402	4.50109278869976	6.76049830654261e-06	6.99910412912647e-05	up
Cdh10	118.527219217175	1.09623515560742	0.243601197208392	4.50012220042428	6.79144088346264e-06	7.02669433505161e-05	up
Gabrd	72.2018909916413	1.94084533747989	0.431374358628069	4.49921349904176	6.82053324756357e-06	7.05233658851046e-05	up
Fcer1a	48.7767331304236	2.91502595761366	0.648092745870856	4.49785308690143	6.86431020061869e-06	7.08787871253621e-05	up
Rrp1b	4045.33983469333	1.03325437822769	0.229896936718546	4.49442429714785	6.97584140442186e-06	7.18568735730504e-05	up
Asmt	146.996957327632	1.17099140910888	0.261386186928918	4.47992842646776	7.46680732050517e-06	7.6242484230835e-05	up
Cpne6	217.579743456563	1.15117078456905	0.257027874982421	4.47877797164135	7.50715666225837e-06	7.66066959151153e-05	up
Ebf1	336.97221083693	1.0523160290046	0.23505278444737	4.47693496368779	7.57223043706713e-06	7.72225967563332e-05	up
Efnb3	153.505990958771	1.075825491394	0.240518995939666	4.4729335709678	7.71537514032692e-06	7.83893608298393e-05	up
Macrod2	107.859308957101	1.18748078327605	0.265761291645826	4.46822325374074	7.88719667417153e-06	7.98871504720543e-05	up
Lbhd1	2775.71008684251	1.16985485377615	0.26198503682007	4.46534988400729	7.99380057064038e-06	8.08168793948374e-05	up
Cacng2	217.869798067937	1.0569962871359	0.236991418879581	4.46006143232122	8.19361635591978e-06	8.26035575778432e-05	up
Lrrtm2	149.228918120481	1.04108761803147	0.233523404208057	4.45817249693704	8.2661371504766e-06	8.31592703620166e-05	up
Fgfr4	140.843306869026	1.45211934858181	0.326108939435299	4.45286581562697	8.47317104061112e-06	8.49809213190704e-05	up
Ankrd55	238.891758746657	1.25503672317309	0.284728205034136	4.40784123589943	1.04406029652591e-05	0.00010214691532299	up
Gad2	434.922148504242	1.08110647413692	0.2461096358322	4.39278401465771	1.11908291620321e-05	0.00010857824050038	up
Ntrk3	384.052866594753	1.09154801589434	0.248513517168115	4.39230842785877	1.12153440928625e-05	0.000108714423702605	up
Chrna2	123.011427855555	1.57323286620698	0.358728979098331	4.38557506606051	1.15679755282792e-05	0.000111641877032355	up
Mlnr	28.8970226583709	2.24418772801231	0.511999940085924	4.38317966919232	1.16959575802673e-05	0.000112677712580233	up
Otop3	212.905974647729	1.22343534651225	0.280820364724921	4.35664752344681	1.32069690319547e-05	0.000125754315948246	up
Fam81a	53.6157237495437	1.58462890479092	0.364162484949974	4.35143368765347	1.35250228378944e-05	0.000128431344645078	up
Ebf3	390.329773324338	1.20573934037422	0.277093090870667	4.35138724168696	1.35278886937638e-05	0.000128431344645078	up
Etv4	208.662686910856	1.10125668476143	0.253976178284227	4.33606290243883	1.45057449144671e-05	0.000136375664997127	up
RGD1307443	67.500414414175	1.54774782050468	0.357617127142367	4.32794657479737	1.50505963883149e-05	0.00014074728068957	up
Kndc1	158.030188397705	1.4218386382243	0.329760546622618	4.31173059599354	1.61981723067107e-05	0.000149622846679594	up
Htr1b	42.3439666665448	1.58793653382929	0.368819396940395	4.30545830019324	1.66640380003638e-05	0.000153234255050537	up
Nefh	668.851933450448	1.12695123146955	0.261935836615021	4.3023942276592	1.68962336520154e-05	0.000154847453760464	up
Kcna5	736.653860553262	1.05060104551927	0.244294257192086	4.30055563972261	1.70370386892953e-05	0.000156050503226852	up
Tfr2	98.987193707625	1.15530694941339	0.269083270761176	4.29349229383635	1.75884422107763e-05	0.000160383076382165	up
Syt3	183.127025279349	1.05263377194272	0.245198995252816	4.29297750937919	1.76292870076588e-05	0.000160666018786948	up
Ackr1	273.632411569337	1.05597282363808	0.246051764730232	4.29166937614059	1.77334858783383e-05	0.000161346134995354	up
Syndig1	83.2448112437254	1.4962930843385	0.349431618335952	4.28207696677274	1.85156910923916e-05	0.000167254322185577	up
Dcdc5	204.315775977662	1.24137055172998	0.290013744856231	4.28038523603551	1.86570077978685e-05	0.000168252288504415	up
LOC102557478	156.746067579021	1.3137884655568	0.307360954725792	4.27441561901992	1.91639264049636e-05	0.000172027115655537	up
Kcnc4	234.314473298336	1.22569519926435	0.287076252878563	4.26958059739909	1.95840872868734e-05	0.000175356860345484	up
Slc35g2	85.4922209026552	1.23385284035295	0.289288195796291	4.26513372575283	1.99782507331407e-05	0.000178398258592497	up
Bcan	37.188890320255	1.97017839634523	0.462598330882135	4.25893969956242	2.05398864699315e-05	0.000182616437664226	up
Grem2	110.881752330334	1.09789867585876	0.257954214534444	4.25617653830641	2.07952528995677e-05	0.00018458606261395	up
Ly6h	107.23853970844	1.36440684588654	0.321097365736191	4.24919974898678	2.14535553396983e-05	0.000189504475877055	up
LOC108349816	860.434537717865	1.07074290886781	0.252161978051792	4.24625043450399	2.17377654869022e-05	0.00019170460425087	up
Glra2	176.297347241008	1.52108455842135	0.358700148648245	4.24054621709395	2.22976515945045e-05	0.000195693276835845	up
Trpc5	75.0611050134989	1.45201270931042	0.342625603808308	4.23789901621826	2.25621202586541e-05	0.000197696351388464	up
RGD1563441	90.1637223145647	1.27342053125416	0.300692615156089	4.23495778435772	2.28594646436229e-05	0.000199767067424891	up
Ttc39c	2205.91882303876	1.05281980245932	0.248624542162372	4.23457713909733	2.28982174884277e-05	0.00019999894549124	up
Fxyd7	64.7834114553835	1.33595425820086	0.316186265802067	4.22521280237129	2.38715090611416e-05	0.000207945109267039	up
LOC691414	42.9872364929352	1.64488830886717	0.390774428458201	4.20930385684925	2.56158705534777e-05	0.000221139540727491	up
Hhatl	226.859714092108	2.51084815036985	0.597754965755495	4.20046389275315	2.66368647494608e-05	0.00022922828718148	up
Sfrp2	228.638238216291	1.11137441805974	0.265500873331717	4.1859539070939	2.83970974808384e-05	0.000242811057772545	up
Zfp804a	317.785649109124	1.06936515133962	0.255665247962963	4.18267699603247	2.8809656767874e-05	0.000245474472658283	up
Zmat4	310.34385920741	1.15937604113345	0.278622031946165	4.16110683363858	3.16708874467943e-05	0.000266661052329799	up
Hapln4	79.5436916926516	1.65785071486103	0.399756419446992	4.14715220121903	3.36636289465251e-05	0.000281700551429817	up
Bdh1	270.047583070356	1.02933146127813	0.248630830505027	4.13999928805017	3.47306899359105e-05	0.000289741046315486	up
Pabpc1l2a	80.275735273421	1.14578640552004	0.276817052335099	4.13914676084701	3.48599901732223e-05	0.000290523584091294	up
RGD1310110	228.119302732155	1.02171511157446	0.247038640893544	4.13585141125654	3.53640976105728e-05	0.000294125787444032	up
Necab1	67.1947519584282	1.42809112264111	0.346559427298154	4.12076835933968	3.77610940306638e-05	0.000310277905167623	up
Rab9b	174.160252404975	1.13143718979498	0.275675165656255	4.10424053650808	4.05645244359395e-05	0.000330492850158018	up
Nrsn2	118.71067587108	1.05559794619657	0.258061185826939	4.09049482902274	4.30453808974329e-05	0.00034776248496011	up
Iglon5	366.402778062867	1.05770061660369	0.260237851587976	4.06436116095174	4.81641983412678e-05	0.000383626081970741	up
Arpp21	69.7976636594977	1.3428319858193	0.331105799056048	4.05559790751956	5.0006220177363e-05	0.000396177062857249	up
Gal3st3	123.935887189593	1.03803714337231	0.257113156490949	4.03727742889288	5.40751071762464e-05	0.000422886456885237	up
Prdm13	208.49311006804	1.25502025775568	0.311850258304219	4.02443231754959	5.71129162133149e-05	0.000443886140825991	up
LOC108351885	54.7427253981036	1.57382531203645	0.391285983671734	4.02218678335485	5.76603031698492e-05	0.000447715295201182	up
Nell1	131.766147665182	1.34162741556133	0.334097001770521	4.01568229721152	5.92740607037035e-05	0.000458530718436671	up
Chrna7	115.889580050995	1.3202525740341	0.329156307303563	4.01102012855096	6.04569551396067e-05	0.000466333384413328	up
Syt16	63.9978944737159	1.307098610626	0.328481164989705	3.97921935848883	6.91419242948878e-05	0.000524670846944239	up
Col25a1	89.3901508005999	1.10991161303429	0.279265593188552	3.97439441200658	7.05585551831145e-05	0.000534429630373539	up
Nxph2	21.4282618566313	2.8709776070807	0.722422701959291	3.97409660479147	7.06468866712882e-05	0.000534851175317135	up
Tusc5	106.134786789385	1.34601273341793	0.341518355054411	3.94126029683962	8.10546089247351e-05	0.000603261420111247	up
Glt1d1	74.3955820183771	1.25341148732925	0.318819181979496	3.93141805190963	8.44462815863338e-05	0.000625154562191367	up
Lnp1	68.1249256068248	1.19385489987279	0.303688985233219	3.93117616352127	8.45313020436349e-05	0.000625501063223425	up
Smim17	147.886752342765	1.19977805971214	0.306440361234241	3.91520899818753	9.03259297611989e-05	0.000663281659188562	up
Synb	52.6774821443224	1.64705441823334	0.421985887047032	3.90310308659627	9.49672299731817e-05	0.000692085316207052	up
Adamts16	60.531973578157	2.56371751564816	0.657550453001039	3.89889095802069	9.66342767645909e-05	0.000702072488537143	up
Hpca	403.726326499347	1.14180076777424	0.293122873209206	3.89529740642016	9.80783114271832e-05	0.000710330000637227	up
C1ql2	259.547852579876	1.18817705656285	0.305623635876849	3.8877132429693	0.000101193075139163	0.000728376540843369	up
Slc29a1	2774.91308901004	1.00837305940133	0.259418431053038	3.88705249395007	0.000101468817090435	0.00072971950708974	up
Gabrg3	83.356716744494	1.51953004727584	0.391630136443431	3.88001306813458	0.000104450852757597	0.00074820637108812	up
Tac3	43.4302544420915	1.65307118189151	0.42677350279922	3.87341569017047	0.000107320544082163	0.0007667493083967	up
LOC108348827	85.5633817444774	1.71313450498416	0.443557083690088	3.86226388435073	0.000112341123732453	0.00079567265826603	up
Rims3	127.171810728227	1.05353374460526	0.272969457845697	3.85952975442694	0.000113605424721466	0.000803236972717478	up
Inpp5j	111.043844539609	1.00672898609645	0.260881284865326	3.85895441528568	0.000113873173476883	0.000804782428095689	up
Rbfox3	81.2273680056711	1.33581385971276	0.347436608750921	3.84477002730134	0.000120665547771419	0.000844762055569967	up
Tfap2c	174.353550566333	1.13363115415149	0.295689798114925	3.8338527787519	0.00012615166142996	0.000878842466699849	up
Rpp25	75.9001076811405	1.38094745695275	0.360926562643232	3.82611755377446	0.000130180142445156	0.000902256580923815	up
Matk	211.759476569201	1.0655119390294	0.278863434784829	3.82090947080083	0.000132960455040596	0.000919044226395471	up
Egfl6	61.6607848400299	1.26734708137587	0.332204495386836	3.8149606612039	0.000136204629756073	0.000936328172972453	up
Thsd4	305.405347833166	1.14200099897841	0.299571905608881	3.81210980601564	0.000137785636840023	0.000945608093835426	up
Plppr3	150.462621910483	1.08154300436701	0.284065276724844	3.8073748993075	0.000140449747197707	0.000961070845372938	up
Slc24a1	15272.9354833177	1.02771253250332	0.270018770092684	3.80607811875654	0.000141187804514744	0.000965717502840505	up
Slc17a6	488.223268964135	1.45174986991036	0.382331102516787	3.79710115225745	0.00014639806178662	0.000995531148867219	up
Grin3a	43.6264726024369	1.44543358669288	0.384035991481206	3.76379719285664	0.00016735262443401	0.00111486681185831	up
Extl1	49.8082598480482	1.18989792500631	0.316711637649442	3.75703884403316	0.000171935816446809	0.00114075615873586	up
Ica1l	127.291232867529	1.25741932443132	0.335199296241669	3.75125884370818	0.000175948936956822	0.00116255187412005	up
Obscn	280.277499243573	1.30489314439191	0.347986917041452	3.74983391756786	0.000176951726777291	0.00116694031583026	up
Lox	69.9894031712215	1.18179302473261	0.315943547959029	3.74051957182511	0.000183640244974672	0.00120473888967753	up
Sst	31.7802630211427	1.93535205599266	0.518457536268121	3.73290370108882	0.000189284976585069	0.00123413040945658	up
Glra3	47.0974210740877	1.82211908430667	0.49402433282695	3.68831849613555	0.000225740970651679	0.00142426262044284	up
Frem2	163.716256382527	1.2755663679017	0.345793317078339	3.6888115093697	0.000225304053242586	0.00142426262044284	up
Isl2	19.8038442415335	2.10711938022411	0.573499024565699	3.67414640647349	0.000238645873379791	0.00149374977265025	up
Tmem229a	71.5691638004907	1.13206901770908	0.30878061870298	3.66625671800353	0.000246126848639452	0.00153353797431692	up
Nmnat2	127.777796465678	1.12811941142476	0.308602762339598	3.65557133342615	0.000256609839822767	0.0015893583965283	up
Pnck	76.711424553774	1.24841604401408	0.343183803360136	3.63774756206659	0.000275032790008569	0.00168667542407653	up
Nt5c1a	66.5580911709565	1.0111790242765	0.278109851070583	3.63589790287532	0.000277014038657507	0.00169628349597683	up
Ankrd35	25.5149162344789	1.95957367590501	0.539112644548887	3.63481305014598	0.000278182285324407	0.00170216360605229	up
Fibin	60.3994064601247	1.45283120223241	0.400705640928419	3.62568193166998	0.000288199909960924	0.00175362681272878	up
Mgat4c	113.934116907424	1.3885962574192	0.384070052319048	3.61547652318825	0.000299795644565129	0.00181339804517444	up
LOC102553825	57.489208923509	1.24474762402517	0.345219510134829	3.60566997948354	0.000311348613345233	0.00187427513910804	up
Nim1k	837.701940445725	1.01105161394794	0.281251098708547	3.59483613962933	0.000324595809691766	0.00194046172864676	up
Robo3	74.9963770865325	1.38894490083717	0.386421519653989	3.59437772016648	0.000325167815510082	0.00194189745905968	up
Amy1a	45.3550690646288	1.53662689813143	0.427807150765638	3.59186819430522	0.000328315901337252	0.00195484709824959	up
Pla2g4e	78.3546471567035	1.10600363993646	0.308903427805682	3.58041879882342	0.000343043939723965	0.00202705530880934	up
Ccdc85a	48.210861220821	1.24909840473412	0.349098700131548	3.57806661629916	0.000346145238861118	0.00204243160406589	up
Slc29a4	89.5216512807013	1.27914790718767	0.357551874823363	3.57751699056142	0.000346873678343245	0.00204599220436838	up
Cdh20	227.720751804605	1.13806065844601	0.318150823138709	3.57711052644309	0.00034741330245048	0.00204769929222523	up
Pou4f1	176.31034147667	1.40998350210137	0.395495290047126	3.56510820124649	0.000363706111081934	0.00212916367174145	up
LOC108352163	5.07877779117414	5.8763767986206	1.65275147778013	3.55551144719797	0.000377244518359049	0.00219741575676189	up
Arl4d	1334.90822879742	1.22458242141075	0.34456709704653	3.55397375984909	0.000379457071575589	0.00220873163141865	up
Sptssb	30.9303806672716	1.72868611088851	0.486988661252214	3.54974612025558	0.000385602828307017	0.00223734388292423	up
RGD1566251	106.608648614447	1.23972745754839	0.350774814096148	3.53425447816952	0.000408927157192064	0.00235266070612292	up
Art3	26.7674052295577	1.96802261754131	0.559836291218537	3.51535377111356	0.000439168538815998	0.00251163893897283	up
Crhr2	47.90615144304	1.15295875403248	0.328038925787798	3.51470104123651	0.00044024929762462	0.00251518342182191	up
Gfra4	48.1457951118238	1.54004341791887	0.438603130350976	3.51124584242367	0.000446011722464611	0.00254277947520054	up
LOC108352087	52.355002923022	1.70215744900367	0.48520117720105	3.50814781370234	0.000451238257560156	0.00256810424191399	up
Mgat4d	279.870270903603	1.17799507464161	0.336422683401364	3.50153284175617	0.000462589953953148	0.00261814397175143	up
Vstm2l	101.909492119118	1.16214997654775	0.332437468603003	3.49584534328046	0.000472562509851908	0.00266628857678595	up
Tceal5	85.9493400031621	1.10946896906466	0.317750796689087	3.49163237551299	0.000480078508767185	0.0026993902547239	up
Slitrk1	154.466249999917	1.12672584825503	0.323102901843705	3.48720436067165	0.000488098233907986	0.00273977774094853	up
Irx4	33.363768105161	2.23957613450017	0.644891146872653	3.47279714624835	0.000515064494429072	0.00286552152718429	up
Tmie	22.5848476983003	2.15050009254122	0.620471694924379	3.46591167676603	0.000528436842930701	0.00292804815338176	up
Kcnj3	106.143207963375	1.20677077877772	0.348306130258252	3.46468429333402	0.000530854270935766	0.00294044761647263	up
Slc25a48	98.6754839638606	1.20868513765811	0.349405386079913	3.45926303889794	0.000541655649606192	0.00299318692530525	up
Clec2l	139.021148574316	1.01774101479344	0.294621563252476	3.45440097309269	0.000551516716462222	0.00304254317999786	up
Brinp3	21.0062688734262	2.09263062045903	0.60676884204806	3.44881028069216	0.000563062156777886	0.00309581613862706	up
Bcl11a	202.14154796927	1.06080501308151	0.309134872720773	3.43152813445181	0.00060019087056945	0.0032744836744719	up
Nrg2	80.7626317652536	1.3706775564198	0.402318468801235	3.40694664230535	0.000656939682729001	0.00353943012735625	up
Nat8f3	504.845962921111	1.27391822230281	0.37485555918516	3.39842424925479	0.0006777522914891	0.00363481307571874	up
Pla2g1b	55.4746100105677	1.29597867965318	0.381393038589189	3.39801346256118	0.000678770797757625	0.00363843762284871	up
Ajap1	43.9981340724661	1.3143597841482	0.387340959806689	3.39328891218776	0.00069058760220873	0.00368362019920793	up
Drd5	23.5868543454096	1.64542245095682	0.485523190243743	3.3889677857216	0.000701562520127002	0.0037343659607931	up
Th	64.1278720834737	1.12234519820084	0.332071053096529	3.37983448944158	0.000725294924783948	0.00384667322848897	up
Gpr101	12.5583255621163	2.92325459588554	0.866930225511928	3.37196063750037	0.000746351144553233	0.00393819327338727	up
Nkain3	34.612585047051	1.66855384321631	0.496046009464278	3.36370782423655	0.000769029108840957	0.00404092085184873	up
Ankrd34b	65.7565404932667	1.08332171648683	0.322897739845264	3.35499937845948	0.000793651628326222	0.00415296990167634	up
Oprm1	66.9570453227552	1.6130053143455	0.481254829603166	3.35166571871197	0.000803269469250304	0.00419927009667486	up
LOC685668	73.0670182643853	1.30135931037838	0.388271850591545	3.35167050713492	0.000803255577078882	0.00419927009667486	up
Arhgef16	36.7842810993581	1.61271844908486	0.481318327069454	3.350627554334	0.000806286661343748	0.00421100831936007	up
Muc2	46.4942877267194	1.25959268092426	0.376085859050901	3.34921574584856	0.000810406643122562	0.00422443819574207	up
Aldh1b1	20.7079195479993	1.95301450183734	0.583748157479689	3.34564568095497	0.000820912227155968	0.00427103983918909	up
LOC102551403	15.6763703711098	3.33613183101461	0.99721769450357	3.34543986674383	0.000821521709263606	0.00427285266514989	up
Pou6f2	46.3383256341881	1.21095874765712	0.362235065188223	3.34301911668293	0.0008287219063658	0.00430092412347607	up
Tppp3	141.115620440169	1.02253371191546	0.306749698107864	3.33344651428443	0.000857771619033768	0.00443321940648712	up
L3mbtl1	666.902163604524	1.21132564129554	0.364367359025386	3.32446255486662	0.000885891290538093	0.00455267461335243	up
Mgat5b	260.880792984235	1.01533341318097	0.30566696136751	3.32169825825635	0.000894713934921083	0.00459080805228473	up
Dusp4	145.823008233579	1.53138325998837	0.461270931666807	3.31992144931982	0.00090042779734253	0.00461867821588923	up
Trpv3	43.5319146099232	1.72009179234734	0.520779414323617	3.30291817425498	0.000956843038796548	0.00486392978751945	up
Prr35	77.6730472154226	1.59284580964707	0.483855124456143	3.2919891288481	0.000994814571217922	0.00502255549096081	up
LOC102549404	24.4399534869466	1.54283649302885	0.469725113769009	3.28455185342197	0.00102144700280796	0.00513799770803953	up
Cabyr	301.940470113496	1.13045167588311	0.344695597017199	3.27956517479598	0.00103967192645323	0.00521364892530223	up
Etnppl	54.5785156540833	1.12357827307778	0.342667068941054	3.27892107213565	0.0010420477620561	0.00522236306470734	up
C1qtnf4	112.22476744003	1.52742858481439	0.468936489758616	3.25721844678931	0.00112509812050202	0.0055686743381848	up
Ephx4	65.5822661861669	1.25587733137313	0.385834874528123	3.25496064322613	0.00113408080580668	0.00560259905304456	up
Sct	17.2844103857386	1.92642587098862	0.592125577484682	3.25340762878708	0.00114029791809219	0.00562858755227169	up
Rab3c	194.004378603409	1.05654988300669	0.324943360148022	3.25148937502645	0.00114802066438859	0.00565817592132262	up
Ccdc184	43.4280938838103	1.32696638035879	0.409129137275765	3.24339251218957	0.00118115368356618	0.00579703852851911	up
LOC360998	69.1639702253363	1.51420168423448	0.467609161498558	3.23817796764691	0.00120295743317961	0.00589168380199994	up
Tfap2d	15.400768628196	2.00180838251342	0.618295697958316	3.23762301617757	0.00120529963079049	0.0058996245086061	up
Drd4	905.64625643839	1.12658637662929	0.348943839770674	3.22856072590271	0.00124414840899022	0.00606981256582769	up
Slc25a22	48.676240367675	1.74864885656173	0.543661151130412	3.21643150871795	0.00129795511054613	0.00628874432629759	up
Entpd3	51.4531890836847	1.27496273889652	0.396609141540139	3.21465797269699	0.00130600031719185	0.0063188333407615	up
Npas4	49.2718498260883	1.89598793500448	0.589820962382275	3.21451432880008	0.00130665393263607	0.00632012753232481	up
Syt12	101.163361801764	1.04173721014831	0.32599937356699	3.19551905499059	0.00139579565795002	0.00670178449085537	up
Itga8	135.279337088028	1.27958164355472	0.400741500908912	3.19303501297603	0.00140785874925591	0.00675376084637185	up
RGD1564053	28.6525532644842	1.81817581935897	0.573398194094828	3.170878175208	0.00151978865499176	0.00720567355456432	up
Kcns2	20.725187513197	1.65757775629235	0.523397547787447	3.16695743665481	0.00154042863000328	0.00727879209465751	up
Myh7	49.7142652198132	1.43934625599325	0.456183790010358	3.15518939408296	0.00160393948564345	0.0075362477234342	up
LOC108351350	25.7198018966975	1.60192856520717	0.508368441858055	3.15111724746764	0.00162647184471712	0.00762703363636671	up
Agtr2	5.33266042540638	4.93264015605036	1.56676300298401	3.14830012366632	0.00164222988785057	0.00769319370473329	up
Clvs2	39.4167860140876	1.27882334517558	0.407071785519129	3.14151800902812	0.00168074471909562	0.00783549688469302	up
LOC681303	47.3782172864979	1.54521723934129	0.491917460713648	3.14121242433552	0.00168249950689217	0.00783921204919186	up
Mkx	37.9635422984329	1.37033577270864	0.436737524619891	3.1376643761062	0.00170299755146544	0.00791258508805027	up
Ccdc78	180.758606281327	1.03972462265626	0.334238637671816	3.11072540834476	0.0018662839646992	0.00854241785288929	up
Vip	80.0989842425852	1.14764307247639	0.369692260684071	3.10431998320121	0.00190716946085798	0.00870754525392564	up
Htr5a	20.7636387978077	1.62485150372152	0.525528501281668	3.09184278256803	0.00198918170874313	0.00900412782320451	up
Efna3	44.2004803601667	1.15500839540686	0.374619754614656	3.08314866255501	0.00204822806399643	0.00922096643338955	up
LOC108350810	144.825392828133	1.7874026608238	0.581956280122945	3.07136931393916	0.00213079417612495	0.00952919100404734	up
Spry3	24.0519367576467	1.66907421661219	0.546521558321178	3.05399520146891	0.00225815692757166	0.0100193853593095	up
RGD1564247	19.3212580510154	1.7406934250552	0.570220789207558	3.05266566565253	0.00226818492618645	0.0100557017529306	up
Klhl1	96.1777548259955	1.13708986979713	0.372786860195242	3.05024128050435	0.00228657589571632	0.010118051976503	up
Otog	10.7000669066444	2.55790686435116	0.839019984012065	3.04868407558023	0.00229846052551125	0.0101623992116608	up
Col13a1	45.7178784281759	1.55059907936235	0.509032531433048	3.04616892558328	0.00231777576538494	0.0102395016809232	up
LOC103694084	44.9129446642112	1.303303529125	0.428168872544811	3.04390069595403	0.00233532213077982	0.0103003375469157	up
Chrm2	68.1875538909972	1.30249010640664	0.427896985849739	3.04393381930488	0.0023350650253359	0.0103003375469157	up
Fut9	64.9205754113695	1.14727337650158	0.377018054900469	3.04301972170658	0.00234216982706965	0.0103277574702252	up
Eno2	157.290985754825	2.00473916001851	0.659585679869853	3.03939157747342	0.00237056513268146	0.0104305284761721	up
Snrpn	54.6418675010856	1.03534123636423	0.340872239440208	3.03732928813593	0.00238684558298077	0.0104880237589877	up
LOC103693999	40.2861503661591	2.03776187577023	0.675750771768392	3.01555242095773	0.00256511594536144	0.0111545743341329	up
RGD1562234	56.6012761237884	1.26321582959875	0.419444829271965	3.01163762536143	0.00259842584778825	0.0112648186337772	up
Arhgef15	65.2396226605175	1.07863587249526	0.360624407050284	2.99102293524148	0.00278044609406531	0.0119137020072411	up
Gpr26	62.8909332041225	1.0396603629864	0.348796790432248	2.9807050738569	0.00287585611538474	0.0122743188778663	up
Pkhd1	62.4589035352103	1.43171417513183	0.480600161599639	2.97901309555637	0.00289178418950544	0.0123293624705012	up
Ddn	21.4098996582347	1.59565747647964	0.535880716918518	2.97763555601547	0.00290481159977888	0.0123753139680324	up
Col24a1	103.050364423835	1.31623157117301	0.442730798593692	2.97298397887371	0.002949198448782	0.0125415640970807	up
Fam43b	50.6379477029661	1.06959178271648	0.360152873295443	2.96982715403486	0.00297967350078319	0.0126645795535755	up
Nek5	34.5967949130486	1.25871330921284	0.426404685147982	2.95192185511753	0.00315802841327768	0.0133339051032385	up
Zfp488	310.99257382234	1.08749194534206	0.368608506616668	2.9502627471183	0.00317503791365578	0.0133975304384423	up
Gdf2	58.443144692143	1.22607166331599	0.418175839414224	2.93195241751283	0.00336838351053652	0.0140572790012172	up
Crhr1	106.481577345794	1.00921105165422	0.344501307038015	2.92948395560907	0.00339525340659322	0.0141552490471518	up
Sertm1	27.1433665840922	1.3586613138538	0.464416212235698	2.92552516053049	0.0034387536749354	0.0143147304555805	up
Fzd8	29.2585084780682	1.40346644834754	0.479957504284084	2.92414731683586	0.00345401238893055	0.0143599885146089	up
Apln	27.9871376118834	1.55284269557552	0.532338822353887	2.91701944394959	0.00353393741990417	0.0146402145504914	up
Shh	35.769554254053	1.12134511413804	0.38496006664556	2.9128868454049	0.0035810433896888	0.0147792532028306	up
Gpr3	10.5205923067336	2.20194966427751	0.756980671326671	2.90885850548656	0.00362750997566456	0.0149446471889448	up
Zar1	8.9020416902744	2.42182308796777	0.833033572629299	2.90723347478515	0.00364640929136735	0.0150047876225531	up
Galnt15	50.9035662322424	1.21372718094408	0.41775417525783	2.90536217907335	0.00366828359435622	0.0150671181612102	up
RT1-M5	8.36512544712391	2.48621333614677	0.860969997733113	2.88768870308238	0.00388083742310317	0.0157778308349113	up
LOC100912321	48.1103257560593	1.21233574363177	0.420063398278079	2.88607802679636	0.00390075437218656	0.01584306391165	up
Camk1g	165.905443027075	1.14362227531995	0.397098115791276	2.87994888376922	0.00397739650941308	0.0161201130693147	up
Sh2d5	217.70415781453	1.20160206622129	0.419350123492797	2.86539099169225	0.00416494640831502	0.0167663164808904	up
LOC100909856	19.9001957747922	2.26959125181203	0.79274190082432	2.86296365746787	0.00419698699553146	0.0168598742508052	up
Hpgd	39.0065753919146	1.14333713332581	0.400284423752255	2.85631182599662	0.0042859397498022	0.0171689333883413	up
Gpr149	10.7072025207163	2.08245512736742	0.729212892199616	2.85575741960053	0.00429343028193271	0.0171947313077256	up
Tmem163	114.141360173053	1.11662874257076	0.391486328475536	2.8522803003593	0.00434068062176404	0.0173542404535989	up
Lancl3	46.7171506312727	1.11629758630718	0.393762246581884	2.83495331509654	0.00458323827318837	0.0181554801683318	up
Gdf10	42.0805437652282	1.25570364515776	0.443735607229791	2.82984647771907	0.00465703447577868	0.0184166079486701	up
Vpreb3	45.1938436112691	1.0744936506596	0.380421779026353	2.82447985341336	0.00473574254058709	0.0186602392644029	up
Pdzrn4	29.6822037086105	1.28864937210141	0.459057415601042	2.80716382811111	0.00499798160848602	0.0195010638778782	up
Far2	41.9707269769877	1.1313227269826	0.405140117262226	2.79242335868298	0.00523148590799701	0.0202576203790147	up
Olr854	7.50017300254479	2.58563859887067	0.92792136648543	2.78648460123724	0.00532831495924067	0.0205547629631985	up
LOC100912599	15.2808290768494	4.55027047466767	1.63404566117947	2.78466543669486	0.00535829788619972	0.0206315266528622	up
Tma7	104.303305842525	1.13043707022632	0.406989972851824	2.77755508890115	0.00547695549687824	0.021014254002087	up
Sctr	64.8333058305066	1.11411694447142	0.401451893839458	2.77521905256463	0.00551645383065913	0.021155884793868	up
Rab37	42.945280251957	1.63034460758155	0.590085362821336	2.7628962016385	0.00572909825041675	0.0218223516037498	up
LOC103689945	88.0032034184848	1.10558081067371	0.401128289604455	2.75617761031988	0.00584812317334445	0.0222307069417064	up
Crabp1	108.75958896305	1.0600839989611	0.385568395759934	2.74940583984259	0.00597034136757074	0.0226314375878643	up
Arr3	1315.14549826902	2.10028504827298	0.767480101738089	2.73659869945361	0.00620779696444678	0.0233960904246062	up
Nsun4	9.26821984871194	3.8789473870885	1.41904693688583	2.73348772775694	0.00626674586459999	0.0235910985077674	up
Zfp541	22.0441604759983	1.52454362244674	0.562956838856218	2.70810036795045	0.00676695542844712	0.0251387940201594	up
Elovl6	20.9253270209217	1.40640970737105	0.519357909975162	2.70797783254772	0.00676945437873079	0.0251423710621887	up
Nhlh1	47.551620314646	1.42393551573796	0.528179248716938	2.69593233584433	0.00701919234926371	0.0258994906160389	up
Plvap	22.7500612169174	1.68737584833749	0.626046383335214	2.69528886877059	0.0070327631618629	0.0259378700841307	up
Gpr45	21.4130414585731	1.47943573019633	0.549705726177521	2.69132312025174	0.00711692268251396	0.0261833649061336	up
LOC100911625	121.178216526422	1.5303450902454	0.568788504749419	2.69053449123343	0.00713376603231458	0.0262276465446822	up
LOC102551957	19.6691904517694	1.9186639496111	0.720166562836381	2.6641947135874	0.00771728786707667	0.0279894898755398	up
Scn4b	49.9148838396158	1.38441257753868	0.520323124588258	2.66067855168689	0.00779833676713641	0.0281675536742652	up
Gpr152	55.0319746605723	1.03910133342479	0.390765181090824	2.65914514318837	0.00783392062263828	0.0282725566235061	up
Mstn	23.757838924687	1.99016066653388	0.750271269293374	2.65258813443339	0.00798772714832564	0.028703209212688	up
LRRTM1	44.8297495362249	1.37015886155563	0.517748641426677	2.64637847774955	0.00813587315416218	0.0291843023860019	up
Acan	11.5923218702978	1.75294647598522	0.66256800118496	2.64568538301003	0.00815256020430895	0.0292249464354203	up
LOC100911453	9.22636888210448	5.74638678415496	2.19272876666692	2.62065553729648	0.00877608866527644	0.0310319765118265	up
LOC108353091	22.3633444937151	1.72816645329325	0.65955143495089	2.62021483346774	0.00878743893461741	0.0310653996720989	up
Egfem1	33.601257594228	1.10453020219745	0.42265323361145	2.61332485915122	0.00896660276407778	0.0316154949924041	up
Tmem132b	55.2269270253619	1.07078181271857	0.409804572997798	2.61290840384136	0.00897753590448797	0.031641754454061	up
Mcf2	23.082533386878	1.63296439356307	0.626248683532301	2.6075334551643	0.00911971582467445	0.0319981797681182	up
Kirrel2	77.7522950928604	1.10477033562983	0.424907923324105	2.60002291081579	0.00932175367216255	0.0325604916999481	up
Gjb6	14.9747241837353	1.98796883397593	0.768232954055681	2.58771616536492	0.00966145541533447	0.0334932445302349	up
LOC108350839	25.3830256732836	1.45701291340369	0.566014164845168	2.57416334059811	0.0100482822912773	0.034588913678996	up
Btg4	270.205298079261	1.15305795495508	0.448340558786175	2.57183503111305	0.010116108267519	0.0347639009285642	up
LOC108348083	8.53384319602356	3.01728869051092	1.17453958461182	2.56891187835796	0.0102018396388601	0.035043800883287	up
Ghrhr	42.5237627220498	1.44817431873088	0.563833132216881	2.56844487488158	0.0102155958590418	0.0350763316594915	up
LOC108350654	5.92527625221191	3.05978555480549	1.19191669011575	2.5671136080059	0.0102549008005838	0.0351672811414352	up
Frem3	46.2948296733701	1.13379101177056	0.443305905489561	2.55758156552972	0.0105402835998382	0.0360174033323909	up
Pde6c	645.452492959835	1.74821687688205	0.684017023957488	2.55580901593277	0.0105941247585624	0.0361334932377889	up
Grm4	95.4536777819807	1.06002328119643	0.415307856249259	2.55237955469889	0.0106989894638369	0.0364380065634796	up
LOC108348154	56.90898728516	1.07054500286758	0.420342226535877	2.54684144319773	0.0108702811149716	0.0369445102346046	up
Fabp3	55.2464809335361	1.13677380450988	0.450156505949477	2.52528573837266	0.0115604251469605	0.038860428022464	up
Rbm12	8.903208997772	5.69379472472776	2.26941898047534	2.50892178734451	0.0121100294606912	0.0404359368038745	up
LOC103694513	48.6582817895948	1.04473567382859	0.417193557816457	2.50419896054153	0.0122728997155278	0.0408880159869243	up
Bcl11b	26.5638897182841	1.19193399234987	0.479613246649585	2.48519823144235	0.0129479311839637	0.0427607572396098	up
Cfap74	26.4897944966025	1.1454929394688	0.460936569117806	2.48514224345701	0.0129499678419322	0.0427607572396098	up
Avp	4.80248155472628	3.24756732263674	1.31200315830298	2.47527401293556	0.0133133987510884	0.0437753537078778	up
Igsf1	31.3212187013983	1.17470092119371	0.47483206811477	2.47392920587196	0.0133636174931782	0.0438875784767939	up
Tsen34	29.5147500162643	2.4487829360836	0.995133567003483	2.46075805025581	0.0138643828643194	0.0452002498011869	up
Atp4a	13.3559871392282	1.54896351145876	0.639694093613841	2.42141287049903	0.0154603067636703	0.0494923334847947	up
Ppp1r1c	17.346985348941	1.9038879210573	0.78655647596847	2.42053556130612	0.0154976633865005	0.0495898325131797	up
Abca1	3326.3836554918	-3.23747524539115	0.131217858991313	-24.672519962435	2.10995015692178e-134	3.45356641684957e-130	down
Alcam	894.92327664648	-2.22189794851494	0.114328523826273	-19.4343272715671	3.95565779907456e-84	3.23731034276262e-80	down
C1qa	325.127582497077	-4.2704121645944	0.251450297063867	-16.9831263452822	1.09494764472881e-64	5.97403434964036e-61	down
Tmem176b	586.966230472499	-2.5491256189368	0.164180851858998	-15.5263271573596	2.30191871272378e-54	9.41945137246571e-51	down
C1qc	296.423224486196	-4.5299720731074	0.297512565508384	-15.2261537772923	2.37137894757752e-52	6.46912176899148e-49	down
Rassf4	1074.50114399502	-2.14406518001145	0.14400230170813	-14.8891035391722	3.87936094145863e-50	9.07105426997068e-47	down
Clu	19635.0424566906	-2.79751695396862	0.190442021383018	-14.6895991423145	7.51570827198467e-49	1.53771391244806e-45	down
Csf1r	1006.62624389601	-3.39009809636425	0.23651691955561	-14.3334274044067	1.35276193344529e-46	2.4602230362925e-43	down
Sat1	1223.0922054715	-1.62249260684823	0.114604876384455	-14.1572737394297	1.68401507724698e-45	2.75639587843786e-42	down
Anxa3	300.800433210157	-3.21461557526022	0.23182099702723	-13.8668007492118	1.00667618854337e-43	1.49793416855254e-40	down
Mpeg1	1035.25091788866	-4.08578536807915	0.295349285046213	-13.8337405063969	1.59505788246048e-43	2.17565895167609e-40	down
Cd74	352.246868336435	-5.47772999942601	0.402126994848516	-13.6218907698288	2.96783254802884e-42	3.7367294727797e-39	down
C3	1800.32175692431	-4.2710487169323	0.317017408300284	-13.4725999427978	2.26739013186162e-41	2.65090297702221e-38	down
C1qtnf3	572.17511947469	-2.88907817849743	0.222174103988857	-13.0036675140246	1.1661380785334e-38	1.27248987129565e-35	down
Scara3	889.354028285556	-2.04417014265372	0.158099347451989	-12.9296557866849	3.0618656779154e-38	3.13228858850746e-35	down
Adgre1	264.558397805522	-4.6599218548149	0.362076921320353	-12.869977566706	6.6421440866032e-38	6.39521261232477e-35	down
C1qb	256.903336836138	-4.7784774243202	0.373622795165937	-12.789576776754	1.87492145117638e-37	1.70492857293639e-34	down
Irf8	156.381246170027	-3.98207584316431	0.314431305900125	-12.6643745977036	9.31598359112368e-37	8.02547470629013e-34	down
Rps4x	2391.5743391798	-1.33668968129148	0.10852293674434	-12.3171167440895	7.32672291698399e-35	5.99619003525969e-32	down
Tmbim1	403.729393720218	-2.92393789949546	0.238266846027729	-12.2716943135059	1.28535153448398e-34	1.00183971030637e-31	down
Tmem176a	217.014502105414	-3.7973316704257	0.313951379801726	-12.0952858140769	1.1185230066169e-33	8.32181116922972e-31	down
Pld4	204.910968220831	-3.25199158326104	0.268993566960376	-12.0894771574224	1.20048250528878e-33	8.5432598463334e-31	down
Crip2	1089.02377885304	-1.74691046836746	0.146569884230923	-11.9186180540007	9.4665735996878e-33	6.45620319498708e-30	down
Itgal	191.52502817128	-5.60191829425829	0.498474393807052	-11.2381264992855	2.64945400919344e-29	1.66793320086455e-26	down
Megf10	2477.65188861962	-1.52137296540711	0.136459347500171	-11.1489098642012	7.24889907614985e-29	4.39444370660818e-26	down
Cfh	917.856193100419	-3.26169370111321	0.292896672636248	-11.1359875540954	8.38108640703373e-29	4.89934365394029e-26	down
Mertk	476.710103778812	-1.32087993265942	0.120455176998107	-10.9657381739614	5.58429788364618e-28	3.1518547503283e-25	down
Flnc	444.717464304052	-4.75976503434791	0.437653840196234	-10.8756386833342	1.50597357507094e-27	8.21659182558706e-25	down
Dock8	311.104853285471	-3.13428155422216	0.289850482935855	-10.8134425807246	2.97299355074416e-27	1.56974059479292e-24	down
Pik3cg	240.720954750712	-4.17058062277622	0.386054833614929	-10.8030783703026	3.32853284772542e-27	1.70254455161155e-24	down
RT1-Da	182.300011295027	-6.54580804704178	0.607859828397793	-10.7686143107949	4.84234092671945e-27	2.40180109965285e-24	down
Cd9	768.699540863456	-1.64152961720735	0.157434638962258	-10.4267372671454	1.87206453468844e-25	9.01233891287659e-23	down
Ecel1	169.816508338076	-4.03070991281385	0.388187605139375	-10.3834070419808	2.95053560164336e-25	1.37983904936281e-22	down
Pon2	887.776455682638	-1.62849180723877	0.158916604628584	-10.2474616233139	1.21492197843115e-24	5.09893408793875e-22	down
Axl	634.986022654253	-4.02790924785566	0.393282673007647	-10.2417663535798	1.28861951987764e-24	5.27303107533929e-22	down
Ptprc	323.494955767513	-5.04692821664598	0.496656532238845	-10.1618077867521	2.93581666914464e-24	1.17203529855023e-21	down
Cybb	237.149970895138	-6.30847682729625	0.627928951614881	-10.0464818688044	9.52058130923495e-24	3.71030654451328e-21	down
Rpl10	1808.61934473078	-1.08598951725476	0.108413992200584	-10.0170604846421	1.28260946522194e-23	4.88226784343088e-21	down
Bend4	1282.53316341949	-1.38999648017518	0.139470504094194	-9.96623973794791	2.14184789606037e-23	7.96767417334457e-21	down
Grn	1353.17178955419	-2.54486751153763	0.256331584104929	-9.92802943275182	3.14407383833807e-23	1.14360445746483e-20	down
Rpl41	1644.5527876479	-1.26403566634195	0.127784182127	-9.89195724620807	4.51120300238321e-23	1.60520371180453e-20	down
Pdlim4	180.803741950932	-3.92415177993455	0.401978684398979	-9.76208921575473	1.6374660809314e-22	5.70256272610322e-20	down
Laptm5	314.596129401028	-4.35696487614162	0.446868225652414	-9.74999927502249	1.84469587865051e-22	6.29041294619825e-20	down
Pltp	460.949171017449	-2.36941173718646	0.243808988577507	-9.71831166279265	2.51923814868022e-22	8.41528367706079e-20	down
Tmsb4x	2612.74405520446	-1.95478291520828	0.202323950354537	-9.66164861739239	4.3874558541191e-22	1.43627754840443e-19	down
Cx3cr1	170.712550612689	-2.80855426068027	0.292837220055621	-9.59083773622364	8.73726770538135e-22	2.80414897650357e-19	down
Rps2	2159.58155175951	-1.22691718160652	0.128127042811037	-9.57578630309916	1.01085157536339e-21	3.18184972799001e-19	down
Slc1a3	5230.33772008633	-1.22904345554966	0.128505587470072	-9.56412464038498	1.13154959702866e-21	3.49456675550286e-19	down
Dock2	215.44061245754	-3.70415821230603	0.387804625876982	-9.55160914836807	1.27697200597275e-21	3.87064403588184e-19	down
Gpr34	105.303631377448	-2.93366650764238	0.30883389778711	-9.49917262535946	2.1156451805246e-21	6.18372862764762e-19	down
Aif1	142.754573450509	-4.28401808171678	0.451448460142839	-9.48949539081674	2.32155338401502e-21	6.66652382272945e-19	down
P2ry12	112.568375247028	-2.68026647458545	0.282650107002753	-9.48263031989349	2.47952611954891e-21	6.99739371116836e-19	down
Apobec1	120.875161687819	-5.1458608506917	0.54290096357735	-9.47845223332071	2.58082569112792e-21	7.15982286650538e-19	down
Ifi47	99.5803632752699	-5.41222832225936	0.573904938935145	-9.43053100797757	4.08018078044863e-21	1.11307331690639e-18	down
Crym	4433.77305838352	-2.57407894843362	0.273011059560225	-9.42847865789769	4.16079828868239e-21	1.11645813752711e-18	down
Inpp5d	165.997913615086	-3.36084912137656	0.356772307496155	-9.4201513143303	4.50438425651241e-21	1.18915744371928e-18	down
Txnip	832.490973713499	-3.55679574282912	0.378213036688902	-9.40421243531792	5.24213063107302e-21	1.3619554630064e-18	down
Serpina3n	2150.03124900874	-6.00520303441918	0.645945399251451	-9.29676570400263	1.44782811668983e-20	3.70282040843424e-18	down
Rplp0	4118.05775391838	-1.31544286668177	0.141790265711824	-9.27738487602028	1.73689120171543e-20	4.30749018025427e-18	down
Arhgap45	199.794812224476	-4.14179987603735	0.447047590584465	-9.26478514428946	1.95470471861917e-20	4.70508924034685e-18	down
Tshr	516.273497048018	-1.832100402092	0.198229138140374	-9.24233651661551	2.41172249201683e-20	5.55986954215937e-18	down
Ctsz	378.739737194878	-3.57243321968649	0.386512277122835	-9.2427419027395	2.40260011607013e-20	5.55986954215937e-18	down
Lrrc15	334.554771281837	-2.65065402587494	0.287401230294474	-9.22283465230491	2.89347805167389e-20	6.57784010413864e-18	down
Cd180	77.1033204469117	-3.76739656775697	0.411257422848404	-9.16067737249255	5.1572565683656e-20	1.15635582891792e-17	down
Carhsp1	797.449374547704	-3.38706421235391	0.370625310048976	-9.13878280980414	6.31591728755869e-20	1.39701262382109e-17	down
Cd81	1939.14082595719	-1.17764639149317	0.129209893422844	-9.11421223481142	7.92440662874379e-20	1.70666694341156e-17	down
Ccr5	89.2914915537304	-3.29353448912817	0.361592839946354	-9.10840626605548	8.36009796831436e-20	1.77711796812168e-17	down
Slc14a1	1052.3811316244	-2.37637734944203	0.261550422390516	-9.08573317420956	1.03002102617652e-19	2.10742301955716e-17	down
Chi3l1	1721.0195661582	-2.48075349101175	0.27303224343125	-9.08593600461112	1.02810213913611e-19	2.10742301955716e-17	down
Vsir	263.703419511764	-3.35774439269846	0.369886617182493	-9.07776663636853	1.10825470216145e-19	2.23949542777514e-17	down
Fgf2	258.46557371193	-3.1184793720935	0.344212734900798	-9.05974432640397	1.3075668322395e-19	2.57858480844532e-17	down
Osmr	405.307213547624	-3.29074117732873	0.364300943208713	-9.03302952867576	1.66983597133824e-19	3.25379466415052e-17	down
Eef1a1	20672.2510799048	-1.06081568903776	0.117491780701384	-9.02885021152178	1.7348494391834e-19	3.30186228145975e-17	down
Ncf1	203.163959208338	-4.06172810562516	0.449838598063622	-9.02930100509227	1.72771825598996e-19	3.30186228145975e-17	down
Chst2	2554.94219419634	-1.23884894661073	0.137367796509367	-9.01848160988923	1.90714210710022e-19	3.54728431920641e-17	down
Cntf	351.541282208839	-1.67080434606576	0.185578984349501	-9.00319802871179	2.19236410344762e-19	4.03197928598096e-17	down
Npc2	640.24320766226	-1.75793725360577	0.195376143515706	-8.99770679251046	2.30481397545319e-19	4.19168835002419e-17	down
Chrdl1	865.890776547895	-1.79949591353449	0.200025455298969	-8.996334545745	2.33379353093192e-19	4.19775082574655e-17	down
Hspa2	317.605521806565	-2.15826351311121	0.240177857135258	-8.9861052923616	2.56146582069513e-19	4.55718179925412e-17	down
Slco2b1	162.553186757127	-2.04105311028851	0.22723304600582	-8.98220195594366	2.65401123852318e-19	4.6710597798008e-17	down
C1s	469.189735661219	-3.74235588318787	0.416852790420246	-8.97764383300648	2.7662689992944e-19	4.8168394660054e-17	down
Tlr7	112.529961722023	-3.98137081876852	0.443989467736406	-8.96726410891402	3.03970605713634e-19	5.18269882741746e-17	down
Anxa2	835.622329233682	-3.28933810651525	0.366910648915091	-8.96495677146851	3.10402595590798e-19	5.23780379858782e-17	down
Fcgbp	145.900013110774	-1.93523033458064	0.217186149128935	-8.91046847297695	5.0817378932987e-19	8.48753937117481e-17	down
Bin2	86.4637326683367	-3.57542391862455	0.40142666305522	-8.90679231771087	5.25303323659303e-19	8.68501495116714e-17	down
Efemp1	2442.72437683748	-1.85261805240671	0.208912276490427	-8.86792333858657	7.45226039258932e-19	1.21978598105902e-16	down
Nckap1l	321.162202756248	-3.00038030692475	0.338792839627591	-8.85609126279893	8.28690422362295e-19	1.34297077556694e-16	down
Serping1	663.294463059269	-3.09690561679416	0.350958146252025	-8.82414512917521	1.10299109943658e-18	1.75279206947358e-16	down
Itgb2	268.75961399712	-4.8894841801428	0.554333358644591	-8.82047616996774	1.13974001967154e-18	1.78290016352425e-16	down
Ptn	805.533385089888	-1.39827362399524	0.158583398064095	-8.81727621595103	1.17277677907803e-18	1.81094436980653e-16	down
Matn2	181.519148100152	-3.95152855601407	0.449517521745489	-8.79059962038894	1.48763832951284e-18	2.2756695492959e-16	down
Acss3	676.407725678128	-2.26494876308959	0.257855070056365	-8.78380542447545	1.58034973738465e-18	2.39510782421407e-16	down
Gbp2	278.335360685976	-4.18276069135826	0.477707248007454	-8.75590795158503	2.02466909141502e-18	3.04034712736524e-16	down
Cebpd	296.428202361649	-3.68913459134542	0.421895924354921	-8.74418162959529	2.24637845591723e-18	3.34261114240483e-16	down
Cd84	108.880605503276	-3.95221480918607	0.452783440349713	-8.72870881968105	2.57596477793319e-18	3.79850373740635e-16	down
Cd44	1736.84538477027	-1.59361789914091	0.182772683214824	-8.7191251510371	2.80359544084063e-18	4.09725447997139e-16	down
Rpsa	2736.16471124387	-1.27734516554506	0.147055801064441	-8.68612564957786	3.75010104667711e-18	5.43200477274433e-16	down
Mdk	365.69490556772	-2.2873654083135	0.263704596496142	-8.67396867064835	4.17315179040285e-18	5.99176741274682e-16	down
Col1a1	108.040662787424	-2.78048502442306	0.321632392140584	-8.64491603571981	5.38448773599478e-18	7.5327602788686e-16	down
Ctss	358.985587749315	-1.87076589465697	0.216539683965052	-8.63936743788218	5.65251084332922e-18	7.84070317657735e-16	down
Lyz2	2451.19803248696	-5.90918793597491	0.687921976096694	-8.58991010798051	8.70373939217463e-18	1.1971664400934e-15	down
Tyrobp	172.600331203687	-4.34782301104595	0.507514702043548	-8.56689075910334	1.06316662901912e-17	1.43817449452768e-15	down
Itgam	352.415216258645	-4.31691017925696	0.505863810033044	-8.5337398992329	1.41691197341114e-17	1.90098485088472e-15	down
Ctsl	2328.99767782409	-1.97537920067595	0.23202259178052	-8.51373646642372	1.68416534312822e-17	2.24117222246526e-15	down
Ikzf1	101.34738051576	-3.86988879383097	0.456778247513616	-8.47213897530358	2.40927446148821e-17	3.15480035085112e-15	down
Itga6	473.620159415631	-1.5479765987874	0.183003861061972	-8.4587100501841	2.70351306451135e-17	3.5119922095176e-15	down
Lap3	608.193992238945	-1.38995376488743	0.164602490920633	-8.44430577637873	3.0585763197152e-17	3.94195096071641e-15	down
Cyth4	206.500684114082	-4.18847541022058	0.496088543182459	-8.44299967774115	3.09295955473987e-17	3.9551220306236e-15	down
Sepp1	989.408918667198	-2.27240262031592	0.269781436667428	-8.42312446840889	3.66574673759188e-17	4.65123586053519e-15	down
Fuca1	569.00458745994	-1.24309443269684	0.148256841855217	-8.38473568667278	5.08398608824402e-17	6.30414274942258e-15	down
Rps20	679.188879194002	-1.28975085297004	0.153954292305163	-8.37749200531248	5.40674366697453e-17	6.60429704037605e-15	down
Blnk	89.3102533148807	-2.77485434532093	0.331607522228156	-8.36788721400519	5.86604993947765e-17	6.95764531951958e-15	down
Dcakd	497.701947702446	-1.41579743785103	0.169432713341113	-8.35610437873738	6.48233578089951e-17	7.63330014832828e-15	down
Pdpn	916.593558466985	-3.16556741723091	0.379044336737376	-8.35144364503247	6.74336184052361e-17	7.88395332897788e-15	down
Rab31	291.641472603523	-2.45125087012484	0.293589428833074	-8.34924772280729	6.86991147809093e-17	7.97494404775832e-15	down
Cd68	149.286713660421	-4.98094599043868	0.59861349228195	-8.32080475074329	8.73680683891568e-17	1.00707080520684e-14	down
Timp2	971.144318119566	-1.04552416800847	0.125968300438253	-8.29989897752864	1.04199960832015e-16	1.18440622145724e-14	down
Myh9	242.41312220658	-2.24640537130932	0.271022162651317	-8.28864085997067	1.14549849152144e-16	1.27676776011329e-14	down
Tgfbr2	318.354236046649	-2.58485155268787	0.311859218788826	-8.28852057901866	1.14665726256508e-16	1.27676776011329e-14	down
Qsox1	1715.74899307385	-1.73084420092319	0.210074605217826	-8.23918816426425	1.73383080683608e-16	1.91752315177655e-14	down
Plxnd1	506.068415370292	-1.77136558758375	0.215187223092828	-8.23174146738081	1.84511138290231e-16	2.02689819566073e-14	down
Spi1	91.9824249339244	-4.81669807907214	0.585886306078285	-8.22121635051246	2.0144947742603e-16	2.19821669767284e-14	down
Kcng4	388.664019829885	-3.64034708515537	0.443462691078188	-8.20891398170298	2.23198053182494e-16	2.40349061479675e-14	down
Nlrc5	208.932248299622	-3.71135762144676	0.45219143298111	-8.20749211673324	2.2585628548453e-16	2.41621939922273e-14	down
Clcf1	114.896606485056	-3.04222069733452	0.371385932483152	-8.19153455003991	2.57916355545154e-16	2.72359671455683e-14	down
Fcrl2	165.375865385957	-8.87388532976709	1.08494846264778	-8.1790846618748	2.8600811329267e-16	2.98177120915569e-14	down
Stab1	224.253208068044	-4.53878958242576	0.555670970707424	-8.16812434280566	3.13220996898492e-16	3.24481093495855e-14	down
Adgrg1	973.156504558216	-1.36129777302964	0.167056246455218	-8.14873913376567	3.6773826382463e-16	3.76196243892596e-14	down
Htra1	1907.46924485535	-1.63666071780096	0.201110458395681	-8.13811837960643	4.01468210702139e-16	4.08151035575939e-14	down
Slfn13	182.468908126416	-3.98195501239727	0.490661083393763	-8.11548978952075	4.83829392502595e-16	4.88846882498918e-14	down
Tlr2	132.410617013075	-4.20240817409786	0.518152917054187	-8.11036285965439	5.04688199823974e-16	5.06793647528761e-14	down
Lcn2	348.221762257084	-3.06893779666964	0.380766683295981	-8.05989056107638	7.63627828860727e-16	7.35238841340728e-14	down
Wipi1	691.087627062029	-1.1749490066155	0.145829087919696	-8.05702773964071	7.81719154773972e-16	7.48256089201192e-14	down
Wdfy4	201.179966320625	-4.90453082629849	0.610461566353012	-8.03413531108745	9.42411468134328e-16	8.9454053790883e-14	down
Rgs10	94.2729520176499	-2.63838552677949	0.328528307503297	-8.03092295708189	9.67420929621978e-16	9.10042860692675e-14	down
Golm1	255.636454220952	-1.60174387555707	0.19967049147001	-8.02193585924863	1.04091494107872e-15	9.7358261460437e-14	down
C3ar1	94.1810403550602	-4.54318043557836	0.566848046199395	-8.01481184603086	1.10305746277583e-15	1.02584344038152e-13	down
Myo1f	220.728969555712	-3.6022867689143	0.450285675168474	-8.00000303710863	1.24416142663492e-15	1.15053300741019e-13	down
Ifitm1	78.3107292792236	-5.05886390353349	0.632541293802576	-7.9976816582546	1.26783646062816e-15	1.1658397296383e-13	down
C2	437.751715137187	-3.03082735516333	0.379032822920329	-7.9962134461384	1.28303882601398e-15	1.1732279052624e-13	down
B2m	1147.23130265499	-2.16315636824822	0.271320996483344	-7.9726832655246	1.5526574173371e-15	1.39636794543811e-13	down
Tnfrsf12a	100.22998659812	-3.63400993654187	0.456909771185985	-7.95345200674784	1.81385065705748e-15	1.6135384540607e-13	down
Clec4a3	116.060067096766	-6.03442657027573	0.763565041658506	-7.90296339021574	2.72349597475159e-15	2.4096314656613e-13	down
Lgals3	551.32924873955	-6.23301068984053	0.78935774528708	-7.89630649354516	2.87289723693751e-15	2.528149568505e-13	down
Adamts4	236.828983785083	-2.83895401402083	0.361781815457668	-7.8471440319062	4.25618348051636e-15	3.66659006363641e-13	down
Rps12	666.061345248435	-1.209050541439	0.154406937699225	-7.83028638126456	4.86759925390177e-15	4.17135416690388e-13	down
Ctsc	559.163832864489	-3.09047433204189	0.394878282789098	-7.82639731466947	5.02049008844722e-15	4.27996780040126e-13	down
Gab1	703.362129914545	-1.23371967635951	0.158411897983415	-7.78804933256135	6.80516132285432e-15	5.68300410879997e-13	down
Mvp	456.887277991836	-2.59407914498966	0.333065254926988	-7.78850122195518	6.78087163676003e-15	5.68300410879997e-13	down
Tap1	158.673468003473	-3.65441046745493	0.470309384882368	-7.77022654644443	7.83458751619094e-15	6.47659234671785e-13	down
Unc93b1	292.136413015349	-2.91875261128467	0.376003560575553	-7.76256641510761	8.3227762314437e-15	6.84558800785279e-13	down
Lhfpl2	596.114814528354	-1.49475635354314	0.19305457476896	-7.74266217380247	9.73564727391754e-15	7.92801366067076e-13	down
Il17rb	106.918915865504	-3.47422176060086	0.449080117147222	-7.736307237717	1.02345964521788e-14	8.29306310540903e-13	down
Mki67	250.60783575123	-4.16329409305438	0.538224248090369	-7.73524066934153	1.03207675535164e-14	8.32169080374171e-13	down
Rhoc	377.306136883139	-1.68815958724429	0.218277779529655	-7.73399651985618	1.04221883928767e-14	8.36227351051988e-13	down
Cald1	748.0574730879	-1.69435479499596	0.221238996560819	-7.65848164805871	1.88144118922581e-14	1.47346552082527e-12	down
Adamts1	1803.72225742669	-1.91406997630078	0.25148696422715	-7.61101070261416	2.71960708019893e-14	2.11973946136648e-12	down
Mlc1	1452.94617127185	-1.39264209950174	0.182997495906411	-7.61017025180476	2.73735096725505e-14	2.12345784985927e-12	down
C1r	418.389795716805	-3.13903023968217	0.413234877604931	-7.59623741799259	3.04864979798921e-14	2.35378773082488e-12	down
Ssc5d	1044.34558282218	-1.3703487275787	0.181175723887776	-7.56364427955881	3.91930637448219e-14	3.01179374354575e-12	down
Ccl6	79.7467526662541	-4.23995275298055	0.561013828356085	-7.55766175212596	4.10379536990673e-14	3.12830071852639e-12	down
Myof	684.228212266644	-4.69178016443585	0.620811770036718	-7.55749228813486	4.10914378349935e-14	3.12830071852639e-12	down
Vav1	143.808977777063	-4.43632532087463	0.587619518920049	-7.54965616021042	4.36408842067215e-14	3.30700922544267e-12	down
Lgals3bp	330.59434899838	-2.95575301498215	0.391757998474085	-7.54484407847431	4.52828946282597e-14	3.39995605172181e-12	down
Rplp1	1274.55136593219	-1.19791018906349	0.15926517689563	-7.52148217465334	5.41587124519868e-14	4.02940820642782e-12	down
Rpl29	1254.13687955404	-1.06314086991043	0.141420050289635	-7.51761060566068	5.57863593401321e-14	4.13172456868454e-12	down
Rps18	1453.97498426988	-1.19182648596999	0.158595400254897	-7.51488683817099	5.69601818444829e-14	4.18082626202017e-12	down
Capg	142.562789736943	-4.55766164482859	0.606476320745939	-7.51498696473898	5.69166049731483e-14	4.18082626202017e-12	down
Rps24	1256.66030663739	-1.11683348970976	0.148679180258569	-7.51170061448729	5.83641439665818e-14	4.26475137698665e-12	down
Anxa5	442.934413587563	-2.3913150438444	0.318659973837257	-7.5042843161271	6.17651159983378e-14	4.49320630515908e-12	down
Fgd2	64.6280175370887	-3.35407348135934	0.447456102758495	-7.49587157417681	6.58592513705562e-14	4.7698417098817e-12	down
Mmp19	61.8380355233407	-6.45351241238341	0.861951581203015	-7.48709388452693	7.04153341286621e-14	5.0773488502993e-12	down
Gbp5	63.4775377860624	-4.73729753248256	0.637059914750134	-7.43618837537534	1.03632028760213e-13	7.24892755020158e-12	down
Tnfrsf1a	308.457711843165	-2.85354376737119	0.384013073839721	-7.43085056672366	1.07901557756463e-13	7.49818334585312e-12	down
Fcgr3a	84.1353874402257	-4.75471717143635	0.639883919353803	-7.43059331173376	1.08111636707071e-13	7.49818334585312e-12	down
Arhgap42	523.771543455228	-2.22315488547459	0.299758328880332	-7.41649079035966	1.20264240059952e-13	8.23633925230665e-12	down
Rpl15	1482.05392362271	-1.06175812692973	0.143215739192907	-7.41369721591548	1.22826167081129e-13	8.37674459493299e-12	down
Evi2a	45.8000502740743	-4.14182369034506	0.558809267822077	-7.41187365500853	1.24527367982233e-13	8.45752680138256e-12	down
Xirp1	58.614687061186	-6.78542731519514	0.917049973535536	-7.39919035059239	1.37017326676864e-13	9.19139181576603e-12	down
Cd33	109.215425338407	-4.12208177302564	0.557566561453775	-7.39298598229762	1.43567617312368e-13	9.5914888170157e-12	down
Cnn2	117.312987202522	-4.63934450554314	0.629178398099594	-7.37365510252112	1.6601233982094e-13	1.0956814428182e-11	down
Rps3a	1935.4305159027	-1.02295757786076	0.138964698701931	-7.36127655020447	1.82159737041992e-13	1.18788469159495e-11	down
Siglec1	92.2994107678764	-5.18627722510134	0.704844636953518	-7.3580431107733	1.86625780673563e-13	1.21217888018448e-11	down
Shisa5	369.38455258172	-2.10689437824199	0.286560550657746	-7.35235318820407	1.94747388328091e-13	1.25993092970521e-11	down
Lat2	47.9843225392422	-3.02491855403903	0.412324280857626	-7.33626103160178	2.19643444858942e-13	1.40985251194163e-11	down
Ifitm3	183.142841293513	-3.28695441747617	0.449466563224668	-7.31301210460269	2.61219473192205e-13	1.64660516658365e-11	down
Trem2	63.1561831337062	-4.49570204913112	0.614768412214995	-7.3128383954101	2.61557516686064e-13	1.64660516658365e-11	down
Cgnl1	1043.20608447651	-1.27201633165182	0.174230995635717	-7.30074650041805	2.86175479272951e-13	1.78783215448079e-11	down
Fgr	147.851322344881	-5.9960524399235	0.821986746641017	-7.29458530131525	2.99580375520763e-13	1.86446067928663e-11	down
Jak3	446.569642514844	-2.61687094591533	0.359758183781218	-7.27397197309275	3.49068440099891e-13	2.14795196524624e-11	down
Rps17	945.983308460568	-1.03552695393149	0.142441375824315	-7.26984661541528	3.59895915105972e-13	2.20628327282942e-11	down
Bmp2	94.2441944379655	-2.43049657514724	0.335155732542877	-7.25184246948932	4.11139914178271e-13	2.50168703169886e-11	down
Pros1	564.050687200722	-1.19223860750601	0.164648395225664	-7.24111890596899	4.4499803592194e-13	2.66803218020891e-11	down
Tlr13	97.6678055226041	-4.39631450897253	0.608114604891556	-7.22941773410707	4.85069235036594e-13	2.89766906535729e-11	down
Lmna	402.73663001448	-1.93507824655614	0.267778059557153	-7.2264256816124	4.9587178674032e-13	2.95142887467838e-11	down
Lrrk1	96.5731898996197	-2.76522127058255	0.383826901822896	-7.20434460807665	5.83236924219525e-13	3.38525601972524e-11	down
Gnai2	1757.35556439885	-1.26174720034156	0.175163134057184	-7.20326915325488	5.87857683745563e-13	3.38804738293922e-11	down
Tnfaip6	186.935907249436	-1.58699509712277	0.220303908627538	-7.20366291732873	5.86161696045723e-13	3.38804738293922e-11	down
Lad1	309.19235968651	-2.82804920032721	0.392678188270339	-7.20195133013153	5.93568817296236e-13	3.40895943912449e-11	down
Cd164	1507.19976214446	-1.03595997779658	0.143907946394152	-7.19876840545812	6.07588476817416e-13	3.47727559040121e-11	down
Pld1	221.952495722172	-2.34898497514779	0.328592252647447	-7.14863164369263	8.76471722504335e-13	4.94692729446584e-11	down
Vat1	719.730641450099	-1.85135511408534	0.259603263771964	-7.13147857690873	9.9296410712662e-13	5.5660398991262e-11	down
Cmklr1	67.8518275378469	-5.08249019606117	0.712868959132444	-7.12962758575787	1.00640853195153e-12	5.60302545951793e-11	down
Apbb1ip	91.9226850781959	-3.5074182559889	0.492017205362141	-7.12864960364003	1.01358393765542e-12	5.62384470899795e-11	down
Arhgdib	175.547755677545	-3.92440925503694	0.550653835675039	-7.12681725030765	1.02716322907374e-12	5.67993504509423e-11	down
Rps5	749.343677941275	-1.24033383508495	0.174309616641056	-7.1156936661681	1.11351367298866e-12	6.11610463069744e-11	down
Ptafr	119.525974199603	-3.54439828616025	0.498255707171664	-7.11361302067152	1.13043831716951e-12	6.18404697097128e-11	down
Arhgap30	95.7672017509872	-4.64133071085868	0.652491127587247	-7.11324723758496	1.13343969409298e-12	6.18404697097128e-11	down
Kctd12	780.710735193769	-2.23376630850801	0.314569247674999	-7.10103204625983	1.23828657234167e-12	6.73364605185662e-11	down
Plekha4	84.0625511833954	-1.97743272002943	0.278716272854958	-7.09478746889842	1.2955041982207e-12	6.99828802523973e-11	down
Ctsh	575.635265267598	-1.99870577301943	0.282259794233942	-7.08108563050559	1.43029482319414e-12	7.6257542886129e-11	down
Efemp2	479.757786720302	-1.26783034579905	0.179302708792659	-7.07089343120373	1.53939329415754e-12	8.18077579180865e-11	down
Sh3pxd2b	559.397168418584	-1.55601856465357	0.220204862793166	-7.06623162139295	1.59197612997766e-12	8.38462310914046e-11	down
Col3a1	125.433418158678	-4.70877038523069	0.668167473896369	-7.0472906407309	1.82435012597721e-12	9.47967074983966e-11	down
Slc29a3	90.5308567814837	-2.01651326781726	0.286516260707964	-7.03804127149564	1.94960948596724e-12	1.00984835652885e-10	down
Anxa4	151.647879370168	-2.00708432531996	0.285204758822311	-7.0373451467211	1.95937094157488e-12	1.01170295178857e-10	down
Cfb	469.250236076911	-3.22114264072528	0.458844759129116	-7.02011426879754	2.21686865109533e-12	1.13991270404887e-10	down
Tifab	53.4578645133202	-3.41182278379865	0.488357040023414	-6.98632865748199	2.82172636642793e-12	1.42990765218862e-10	down
Coro1a	184.164368112054	-2.58205182457677	0.36969471014155	-6.98428122920163	2.86318018672716e-12	1.44643621285031e-10	down
Fgl2	78.4877703653437	-3.45709767465074	0.495768224222578	-6.97321350127244	3.09781945561863e-12	1.56015719537125e-10	down
Itpr2	399.816060557101	-1.46077407540759	0.209616945272712	-6.96877856657593	3.19704433734895e-12	1.60519085011434e-10	down
Mcam	280.288166682238	-1.82200101124669	0.261475508587368	-6.96815170602448	3.21131843005098e-12	1.60742691324387e-10	down
P2ry6	85.3871083299825	-4.54963281480128	0.653657182361241	-6.96027357699397	3.3961258264637e-12	1.69474961974262e-10	down
Parp3	159.39615006904	-3.20153031114276	0.460063407210982	-6.95888927691777	3.42965920722498e-12	1.7062815168346e-10	down
Edn2	253.691570445798	-3.61698145717307	0.520732793653725	-6.94594521653705	3.75934644477387e-12	1.85340309060418e-10	down
RT1-S3	220.756141743017	-2.30987406924678	0.332899667762835	-6.93864936775	3.95866296522511e-12	1.93998189864685e-10	down
Slc2a5	66.4987026560193	-2.96071502570562	0.427630376850068	-6.92353767642582	4.40501917445768e-12	2.15227921932905e-10	down
Ucp2	550.987589928076	-1.1879625969207	0.171999713380743	-6.90677079380352	4.95810032850192e-12	2.40813608833589e-10	down
Cd4	196.276059062792	-1.28169633710265	0.186313342197022	-6.8792514910032	6.01678587977168e-12	2.89655150823832e-10	down
Fcgr1a	83.9594770607703	-5.55756006440906	0.80837093623853	-6.87501221935218	6.1984545666594e-12	2.97525819199651e-10	down
Nek6	485.537853713437	-1.70435590330289	0.248059909591725	-6.87074306407693	6.38683383510663e-12	3.05671626353875e-10	down
A3galt2	138.897211503568	-3.63799756206783	0.529890668690194	-6.8655626094726	6.62297092163429e-12	3.16048944738513e-10	down
Sox9	741.306378044325	-1.03237673921868	0.150631445451478	-6.85366017782282	7.19839660202782e-12	3.42509754598812e-10	down
Fcer1g	243.352870789646	-3.92686362417944	0.573230053752262	-6.85041476537192	7.36361754369846e-12	3.49355628855816e-10	down
Ano5	76.7107014304847	-2.53853894907871	0.370791643897389	-6.84626795360365	7.58014400274617e-12	3.5858900877731e-10	down
Rps28	395.871293160062	-1.21924448640734	0.178150684908009	-6.84389446516537	7.70687071970797e-12	3.62488677989023e-10	down
Tpt1	4318.4673005982	-1.08695589176295	0.158950196906653	-6.83834253065624	8.01146597457052e-12	3.70339484566706e-10	down
Pabpc1	4038.50586402888	-1.13968294616701	0.166660247316488	-6.83836106400797	8.01042981750713e-12	3.70339484566706e-10	down
Dse	147.167480722009	-3.26933885666305	0.478143408510904	-6.83756964640557	8.05479328603052e-12	3.70339484566706e-10	down
Oplah	457.366826940742	-1.06294912869805	0.155786525279833	-6.82311340334933	8.90882724276013e-12	4.07317553937145e-10	down
Chl1	1035.7353275597	-2.04108738955603	0.299311531360639	-6.81927415317899	9.15016381489715e-12	4.17186298947734e-10	down
Cd63	949.205313642942	-1.98200227844335	0.290752401929616	-6.81680448825025	9.30878100952969e-12	4.23239243233283e-10	down
Gpnmb	2780.23243370376	-6.46738761408312	0.949563518838212	-6.81090573276862	9.69861706680049e-12	4.397422829623e-10	down
Atl3	429.321439312904	-1.05044387781499	0.154531275297103	-6.79761346559391	1.06366371119634e-11	4.79615637048533e-10	down
Top2a	146.240719403636	-4.83245220474344	0.711236120983901	-6.79444148317213	1.08732938556081e-11	4.88939763265366e-10	down
Rnaset2	462.316825723648	-1.87076758494711	0.275554814029926	-6.78909418270565	1.12839762808674e-11	5.06016777439005e-10	down
Itgax	104.331601716145	-5.27571440447143	0.777745576656824	-6.78334221732168	1.17427030428128e-11	5.25149080340876e-10	down
Il10ra	103.179616129461	-3.35405475611932	0.494578072359661	-6.7816487296271	1.18812075466803e-11	5.29895381809436e-10	down
Il33	1719.26988377277	-1.21964629656758	0.179891778618711	-6.77988903068594	1.2026822379126e-11	5.34932143210692e-10	down
Plec	3942.88975755487	-1.69281563377462	0.249763571656382	-6.77767227041239	1.22127490227593e-11	5.40265610823039e-10	down
Prss23	445.889356898761	-1.56327504943204	0.231715253458347	-6.74653492206567	1.51417635875633e-11	6.66237597852784e-10	down
Plp2	66.7377939698969	-4.03471212222961	0.599046748620497	-6.73522080124943	1.63681180313196e-11	7.1443561583104e-10	down
Gltp	235.213196192505	-2.10981139606471	0.313620306552195	-6.72727929915973	1.72864739404063e-11	7.48531760467119e-10	down
Arl11	96.7938176717085	-5.49267814072726	0.816848277372129	-6.72423299758638	1.76519779465591e-11	7.62341886620789e-10	down
Litaf	744.949683267331	-2.64507951369343	0.393591333052194	-6.72037032213479	1.8126328919577e-11	7.80767767777989e-10	down
Cndp1	63.5781067688507	-3.38418446762476	0.503682064566035	-6.71889016048352	1.831138701583e-11	7.86668720932034e-10	down
Nfib	1368.49966776668	-1.01613437164895	0.15157104416933	-6.70401379905888	2.02771101990873e-11	8.62066856464056e-10	down
Siglec5	54.7684095038513	-4.04018553100426	0.603157753868	-6.69838944305182	2.10729059066996e-11	8.93578559276835e-10	down
Notch2	2611.1288425873	-1.29700778468113	0.193780980528546	-6.69316349387583	2.18396896624701e-11	9.21319691740493e-10	down
Nfam1	153.980016722477	-4.03292547963717	0.602848519008425	-6.68978251165084	2.23502513186365e-11	9.40434225150239e-10	down
Clec4a1	82.3950424148373	-7.85949104574286	1.17596123650151	-6.6834609864564	2.33364006981254e-11	9.71934368007423e-10	down
Egfr	1103.09992799659	-1.11972933239996	0.167925017806785	-6.66803164307731	2.59256895555758e-11	1.06087921661416e-09	down
Kank2	362.131169700745	-1.68782040926528	0.253358196789877	-6.66179516056897	2.7050287789053e-11	1.10413743274618e-09	down
Tlr8	81.5558712174481	-7.84555153374806	1.17852327094743	-6.65710362039854	2.79276301984467e-11	1.1371130624084e-09	down
Il17ra	272.240566927611	-2.72987515752469	0.410208684915481	-6.65484485801941	2.83599041245457e-11	1.15184841367386e-09	down
Gna15	36.453386997612	-4.63389368076052	0.697701007019529	-6.64166116164258	3.10167355419128e-11	1.25044809692125e-09	down
Npepl1	314.317025641175	-1.07305891804338	0.161757936600951	-6.63373272799938	3.27302258186746e-11	1.309849232763e-09	down
Nes	89.3284331483371	-4.27734769048535	0.645113436496481	-6.63038071833539	3.34822148688498e-11	1.33667534871545e-09	down
Notch1	1831.01661935265	-1.00857430172612	0.152134887777285	-6.62947412300719	3.36884884474361e-11	1.34163790488475e-09	down
Stat3	2707.41635056312	-1.48380355937376	0.223972567832345	-6.62493435573087	3.47402527848407e-11	1.38016615918027e-09	down
Rab7b	174.345227025863	-2.57150646905751	0.388410570262992	-6.62058827934664	3.57772175377514e-11	1.41792129941384e-09	down
Parp14	405.324142735209	-2.61075834539114	0.394772798395097	-6.61331873929731	3.75798081152551e-11	1.48576400780313e-09	down
Msn	800.205167341606	-2.48026361624486	0.375318415617888	-6.60842504133882	3.88430126411174e-11	1.52897106146285e-09	down
Clic1	375.131194621368	-2.81309077697495	0.426519811684465	-6.59545160602303	4.23963317532996e-11	1.6522456146143e-09	down
Cldn1	124.074436947959	-3.05834972247341	0.463687480294739	-6.59571338982324	4.23215824916023e-11	1.6522456146143e-09	down
Cebpa	102.351127298133	-3.4005523578318	0.515621850985517	-6.59505091053118	4.25109958499599e-11	1.6527790500526e-09	down
Cdk6	432.881805259593	-1.77384220946548	0.269046398830687	-6.59307174217849	4.30818256213425e-11	1.66705277014216e-09	down
Cd38	74.7922982744921	-6.72725443520197	1.020321986604	-6.59326616845013	4.30254188539998e-11	1.66705277014216e-09	down
Lipa	931.110824331774	-1.77414025980677	0.269116554881457	-6.59246050689176	4.3259628324912e-11	1.66998489722207e-09	down
Nek10	264.195626894476	-1.71255479503268	0.260243987805223	-6.5805739048021	4.68635817608023e-11	1.80061762033055e-09	down
Spata13	430.743139988226	-1.20374229710168	0.183054282603311	-6.5758761826417	4.83674922921975e-11	1.84971755569787e-09	down
Dennd2a	562.419923498027	-1.27315192755646	0.193603095999385	-6.57609280979938	4.82971153117062e-11	1.84971755569787e-09	down
Chdh	134.017037726637	-2.57497629974696	0.391971837304524	-6.56928905263787	5.05560601604848e-11	1.9244223086205e-09	down
Gpx1	412.31109574797	-2.47117624451493	0.376894016704658	-6.55668738421867	5.50161766916001e-11	2.08450180575952e-09	down
Runx1	119.12894502533	-3.91456572603753	0.597393151283182	-6.55274624027605	5.64884628767538e-11	2.13534217174759e-09	down
C5ar1	75.3540650145931	-5.01084403570952	0.765305960906934	-6.54750425538482	5.85065544573068e-11	2.2014604215108e-09	down
Cd300a	95.6992124813735	-5.72476450337542	0.874906206853461	-6.54328939323009	6.01802139629643e-11	2.25924252785734e-09	down
Slc8b1	127.995353774359	-2.33099510358022	0.356839115882356	-6.53234188694917	6.47491389584203e-11	2.42520344730303e-09	down
Rpl37	588.840961552985	-1.05756639052906	0.162026404524758	-6.52712373412857	6.7044660131377e-11	2.49974259004642e-09	down
Slc39a1	779.709882594244	-1.54390710948512	0.236706693370787	-6.52244804529747	6.91690261115986e-11	2.57308777135147e-09	down
Glipr1	60.0466821529659	-6.81044518586841	1.04614337260836	-6.51004954405803	7.51260228693645e-11	2.78204240345194e-09	down
Suclg2	350.053983446515	-1.24335099522568	0.191017932396673	-6.50907995718277	7.56124706517728e-11	2.79373571022171e-09	down
Slc25a30	880.635470368169	-2.03090452519911	0.312562854135922	-6.4975875998238	8.16181695411133e-11	2.9819781228771e-09	down
Ikbke	113.693988208962	-3.50766634613004	0.540418256262301	-6.49065109382155	8.54662027843548e-11	3.11561426987599e-09	down
Fes	102.363144543413	-3.32389463796907	0.512168780349785	-6.48984234396135	8.59262430602595e-11	3.11950028128425e-09	down
Bmp2k	966.689831994368	-1.05804582667096	0.163131548957319	-6.48584429825887	8.82362534905939e-11	3.19356633172806e-09	down
S100a9	86.796443488278	-6.95011163025196	1.08021343736503	-6.43401700982853	1.24274942776844e-10	4.43166070451282e-09	down
Ctgf	532.445016332014	-2.0104853068283	0.312527617914818	-6.43298445187738	1.25122454695044e-10	4.44252567993164e-09	down
Il1r1	270.070382775976	-2.31710730033055	0.360660894303692	-6.42461474733506	1.32203904308047e-10	4.67367927800025e-09	down
Cbfb	498.64867445485	-1.01298849468684	0.157832986758872	-6.41810381650086	1.37982151989693e-10	4.86743936156746e-09	down
Zcchc24	192.299258543528	-1.74092650024342	0.271384435654502	-6.4149828491262	1.40838716340923e-10	4.94688435422366e-09	down
Itgb1	1391.19590825712	-1.6331053902902	0.254928334199755	-6.40613525921579	1.49254564883134e-10	5.19786961278114e-09	down
Actb	12956.3264331141	-1.19304993172247	0.186390178520497	-6.40081972769433	1.54544958161346e-10	5.35930482030701e-09	down
Tax1bp3	177.685521061735	-2.03555166769901	0.318165128897953	-6.39778367525589	1.57648415704567e-10	5.45536843182316e-09	down
Mest	1231.12699496409	-1.78702959538263	0.279703386047696	-6.38901666738457	1.66955863127677e-10	5.76526069129497e-09	down
Ifi30	347.288220259922	-2.08944764867207	0.327296492940552	-6.38395978490239	1.72566426453803e-10	5.92152467127011e-09	down
Folr2	63.9564404052378	-6.90485008264383	1.08180404150631	-6.38271795789323	1.73972151412342e-10	5.95727233120755e-09	down
Dtx3l	224.640050929504	-2.67017827811133	0.418459700587836	-6.38096876320555	1.7597120270299e-10	6.00061801217195e-09	down
Piezo1	1038.44754196591	-1.99602548473132	0.313506259555727	-6.36678032381204	1.93037336180438e-10	6.54168761615197e-09	down
Csf1	239.970704287715	-2.79637538068569	0.43936331999898	-6.36460818051944	1.95788887779823e-10	6.61469854290705e-09	down
Ston1	295.538563316498	-1.26537909456804	0.199047337221992	-6.35717670092113	2.05495564233135e-10	6.92088764479002e-09	down
Sox11	85.0184714625442	-2.25512915812226	0.354786342574057	-6.35630205424701	2.06668456484343e-10	6.94609711650048e-09	down
Vcam1	374.675233918498	-2.06642646654385	0.32524983425369	-6.35335132848083	2.10673797786526e-10	7.06620639788906e-09	down
Gfap	3716.96794197573	-3.63131201476719	0.571799573830383	-6.3506728248181	2.1437521523151e-10	7.17565137609274e-09	down
Ccl2	111.359938832448	-5.2586311870392	0.828899774197457	-6.34410980764306	2.23715223786594e-10	7.44262354255888e-09	down
Sulf2	1410.32285403802	-1.18920505820199	0.187535562196056	-6.34122426848706	2.27946430727876e-10	7.56800644655959e-09	down
Syk	151.301752120882	-3.48735399590141	0.550183108753237	-6.33853337265126	2.31962600848468e-10	7.68575678276869e-09	down
Irf5	65.4641166116637	-3.01758613691172	0.476666789763308	-6.33059865238382	2.44211816920825e-10	8.05898995838722e-09	down
Laptm4a	1397.28477550536	-1.04304587007722	0.164792224877965	-6.32946045148448	2.46019938285823e-10	8.10232263553794e-09	down
Myl12a	433.252604929023	-1.79095624354809	0.283091338579223	-6.32642543052192	2.50905463855997e-10	8.24662777589348e-09	down
Ppp1r36	148.638435235325	-1.80613292761527	0.28609882959205	-6.31296859966414	2.73733054775161e-10	8.94960491677354e-09	down
Rpl27a	828.394082004045	-1.08869149351517	0.172470100688239	-6.31234915020497	2.74831306863396e-10	8.96103352737064e-09	down
Dap	241.910253913236	-1.91520226059228	0.303430391182345	-6.31183400294716	2.75747912824497e-10	8.97304540181187e-09	down
Tep1	607.93441035406	-1.26970150632351	0.201537171473218	-6.30008596946219	2.97480603037905e-10	9.64190596143452e-09	down
Plau	61.89049121244	-7.44466067632437	1.18187509278597	-6.29902493230099	2.99523816394281e-10	9.6889443216237e-09	down
Sspn	74.8953578571054	-2.56791819341275	0.407721032914475	-6.29822350604955	3.01076181538951e-10	9.71995057086696e-09	down
S1pr3	1728.89956787981	-1.98899514646073	0.316189368971093	-6.29051872595555	3.16406877042756e-10	1.01547995361487e-08	down
Gna12	1202.48920781706	-1.38551997545334	0.22030370327007	-6.28913611023064	3.19237481389661e-10	1.02255950986027e-08	down
Bmp1	361.599629087169	-1.57085911232407	0.249943447081208	-6.28485815758829	3.281531649306e-10	1.04906464913751e-08	down
Rpl32	923.479931259575	-1.19549770178014	0.190499906684325	-6.27558156110376	3.48329821008036e-10	1.10421940670311e-08	down
Adcy7	172.686145458575	-1.88210374553534	0.299909962216937	-6.27556261093434	3.48372252246767e-10	1.10421940670311e-08	down
Sp140	63.2718103130466	-2.85711426583677	0.455977699132762	-6.26590789696691	3.70659380330509e-10	1.16896969889205e-08	down
Rpl6	1353.31448232035	-1.04283084223284	0.166619500639665	-6.25875625739686	3.88059829919566e-10	1.21914842535959e-08	down
Trim5	168.570069876774	-1.92197306079531	0.307137413704739	-6.25769761362567	3.90702428400358e-10	1.22509910882319e-08	down
Il10rb	137.757046076597	-2.6522525873822	0.425269496870259	-6.23663960594697	4.47070340612548e-10	1.3832981729955e-08	down
Flna	3393.44222885571	-1.64098463110149	0.263208552917031	-6.23454144219532	4.53103370776949e-10	1.39931999488247e-08	down
Ptpn6	148.442495726621	-3.3197183537817	0.532960583995549	-6.22882527051837	4.69945552551094e-10	1.44587759476622e-08	down
Cp	8352.9101961576	-3.25627913288956	0.524134034180049	-6.21268400931769	5.20871284896587e-10	1.59655827550325e-08	down
Galnt6	33.3901478883215	-3.87753790357803	0.624438709487295	-6.20963730253325	5.31070307943814e-10	1.61872603359857e-08	down
Tspo	112.062279366795	-4.89999737673611	0.789788183994907	-6.20419180235255	5.4978701089747e-10	1.66955729023558e-08	down
Dsc2	109.157973724854	-3.90197192419588	0.629715155396696	-6.19640783734638	5.77663284915952e-10	1.74128778038753e-08	down
Parvg	139.129677161401	-3.74927884494235	0.606538547267081	-6.1814353957151	6.35213552485979e-10	1.90773861047532e-08	down
Ephb3	225.260876679741	-1.19428206132321	0.193243895128098	-6.18018002861894	6.40285439682707e-10	1.91944909830157e-08	down
Arhgap25	120.725103837948	-3.17018611417954	0.513472377070666	-6.17401491442498	6.65772564131925e-10	1.9849481474884e-08	down
Zfp710	254.983317266572	-1.54018252034755	0.249685311886543	-6.1684946892167	6.89431652174165e-10	2.03951048482644e-08	down
Socs3	774.022367928292	-5.32359701933838	0.863431631318947	-6.16562658378202	7.02045817499053e-10	2.07046593528369e-08	down
Cd14	67.6691924089905	-4.53537216168317	0.736313998586545	-6.15956259203198	7.29461450543463e-10	2.140041648868e-08	down
Apoe	8030.11019828804	-1.68138145934908	0.273377104600765	-6.15041066370402	7.72825797743682e-10	2.25082075755669e-08	down
Irgm2	317.042996109351	-2.55194055910557	0.415428501843472	-6.14291159075818	8.10223847852809e-10	2.34721131710704e-08	down
Emp1	88.4393614253588	-2.89183696586213	0.470960186308342	-6.14030028425548	8.2365630351808e-10	2.38190925370741e-08	down
Lcp2	118.952508671207	-3.72591595922737	0.607209548814071	-6.13612873266631	8.45566463441082e-10	2.44095800239923e-08	down
S100a10	417.714651706024	-2.11530096088069	0.344772310386843	-6.13535628341866	8.49685496171837e-10	2.44853031713743e-08	down
Aebp1	155.272597779762	-2.69793942150681	0.43986467371966	-6.13356694160507	8.59302354015157e-10	2.4718912004429e-08	down
Rps26	476.770676983464	-1.17330145863375	0.191581333810043	-6.12429945704997	9.10834522114945e-10	2.60638801712892e-08	down
Alox5ap	89.7750388969072	-3.09093404004724	0.505915313012058	-6.10958783130087	9.98887719099341e-10	2.83358651407591e-08	down
Clec12a	43.4527376313422	-5.92782485322159	0.971921172758852	-6.09907986302545	1.06680763523901e-09	3.01060471958486e-08	down
Rpl36a	197.948398138669	-1.14231012328473	0.187564926104218	-6.09021178431845	1.12761416791554e-09	3.16113931581768e-08	down
Tgfb1	141.360232844727	-3.17676684542227	0.521947938217484	-6.08636726542366	1.15501327698121e-09	3.23166791754332e-08	down
Nnt	666.52114426294	-1.42646085094394	0.234767165544236	-6.07606624903072	1.23166541565678e-09	3.44025589137717e-08	down
Mical1	74.5924247206512	-2.71882518067271	0.447650366970828	-6.07354618978764	1.25115989068338e-09	3.4828205936574e-08	down
Elk3	174.980168422404	-2.34264086542982	0.386159972137545	-6.06650361108738	1.3072478864134e-09	3.63277307382249e-08	down
Tm4sf1	153.619185358477	-1.83832366687173	0.30339368052992	-6.05920223407698	1.36798312657195e-09	3.79510979927622e-08	down
Slc12a4	235.296797006919	-2.05872725060045	0.339843311389962	-6.05787191214751	1.37934158099003e-09	3.82014602329016e-08	down
Tpm4	340.083912585643	-1.84777332204984	0.305249956178998	-6.0533123253466	1.4189736825138e-09	3.91665450849678e-08	down
S100a11	149.561494372748	-3.96095641337582	0.655555648877448	-6.04213604162887	1.5208714199634e-09	4.16978616448257e-08	down
Rcn1	540.117559754377	-1.25054790757453	0.207180392782318	-6.03603406085084	1.57947928021459e-09	4.31666687351432e-08	down
Ccnd1	453.872690650756	-2.69978162532115	0.447279213595864	-6.03600959592215	1.57971863223062e-09	4.31666687351432e-08	down
Arpc1b	396.081239489662	-4.5163459333341	0.748609970195848	-6.03297593291812	1.60967396619419e-09	4.39119057977775e-08	down
Tmem173	38.2074426322831	-3.57410144810782	0.592601444100553	-6.03120610604075	1.62740470521878e-09	4.43217308070234e-08	down
Ly49si1	24.5929338188262	-7.98003840294351	1.32321775326655	-6.03078244925573	1.6316771966887e-09	4.43642730156157e-08	down
Plat	261.639863111359	-1.63700669626787	0.271960317307242	-6.01928513864211	1.75189029018476e-09	4.7162730706816e-08	down
Clec2g	182.449811525615	-2.73993082941149	0.455570956467894	-6.01427898445187	1.8068909976555e-09	4.84839210649595e-08	down
Cenpf	100.118389365509	-3.60221339642186	0.59916942130613	-6.01201140834155	1.83235423930957e-09	4.89265484323314e-08	down
Klf5	36.0220550634431	-4.30617970308526	0.71674247135433	-6.00798735276349	1.8784049017228e-09	5.00744811586299e-08	down
Adamtsl1	451.302940886965	-1.22329389021949	0.203707209344264	-6.00515756981448	1.91146178569864e-09	5.07902703057066e-08	down
Slc11a1	91.3739026583103	-4.57879531515734	0.762713253451778	-6.00329848004513	1.93348703390073e-09	5.12092488202058e-08	down
Pik3r5	55.980669728178	-5.12019404582028	0.852863748337575	-6.00353111009901	1.93071751361369e-09	5.12092488202058e-08	down
Sphk1	205.154271542235	-2.36506840015847	0.39398519153891	-6.0029372954869	1.93779470012381e-09	5.12404259315452e-08	down
RT1-Db1	39.4997830038856	-4.95303346720079	0.825387008302179	-6.00086191977891	1.96272848038407e-09	5.18160318821395e-08	down
Nlrp1a	69.9809936753116	-3.39915579565611	0.567144710846962	-5.99345410553134	2.0543015968281e-09	5.41462295279908e-08	down
Ddr1	2641.73011659672	-1.22326249882947	0.20430324251364	-5.98748450479341	2.13111238355018e-09	5.5990445415649e-08	down
Tgif1	107.827888326994	-3.28542470403848	0.548957707809868	-5.98484119504593	2.16601087546915e-09	5.67252256154866e-08	down
Elf4	77.7202193650892	-3.75587478750305	0.628605681252689	-5.97492975249335	2.30189350819058e-09	5.99004657266509e-08	down
Il16	61.4888270498887	-2.20874420834254	0.370130470235142	-5.96747467707625	2.40953668680418e-09	6.25028470516813e-08	down
Tubb2b	352.342295378408	-1.28932944448467	0.216075013618642	-5.96704553151275	2.41588011320967e-09	6.25682368560378e-08	down
Ctsd	3789.26459590382	-1.28766082230961	0.216041569145103	-5.96024564811765	2.51859039021448e-09	6.50225355000482e-08	down
Tln1	2415.12747551911	-1.13638079210641	0.191053244112601	-5.94797956655823	2.71472473099211e-09	6.95926247821913e-08	down
Ezr	426.146970013647	-1.90883262253997	0.32092815038596	-5.94785038409482	2.71686749974464e-09	6.95926247821913e-08	down
Ly86	29.9634244685369	-3.85774624624244	0.648708639962978	-5.94680879610698	2.73420475850745e-09	6.9927286698828e-08	down
Rpl39	579.936720336303	-1.23820252255907	0.208412785709634	-5.94110634020395	2.83104882810837e-09	7.2178515916632e-08	down
Epha2	180.82912094698	-2.30337169345649	0.387688303648214	-5.94129787197952	2.82774252146143e-09	7.2178515916632e-08	down
Fli1	75.246344988922	-2.5115661294895	0.42453578457026	-5.91602927426212	3.29806535842743e-09	8.34354463473573e-08	down
Mchr1	204.788517025962	-3.11239297035997	0.526584136311992	-5.91053310522809	3.41002308205973e-09	8.58696273956211e-08	down
Lmo2	63.5657174037598	-2.21616480186464	0.374996105066753	-5.90983418739813	3.42452263345915e-09	8.61022833555443e-08	down
Psmb9	58.0720608521542	-3.81841076167444	0.646496580388617	-5.90631238819415	3.49850294635434e-09	8.76929498099968e-08	down
Mt2A	138.326876310644	-2.51097034541269	0.425220405298078	-5.90510312799432	3.52426218265158e-09	8.82035526080137e-08	down
Ehbp1l1	212.959929616067	-2.23013249458113	0.37791509125694	-5.90114696707068	3.6098316033751e-09	9.00697007378714e-08	down
Ggta1	95.9986994371859	-3.22053419743893	0.546543944399966	-5.89254392155905	3.80294968132865e-09	9.44562676540021e-08	down
Evi2b	33.0927734813337	-4.01485012223824	0.681850701033642	-5.88816601075864	3.90504758616675e-09	9.65525965111441e-08	down
Card11	69.2836802944135	-2.60544196323945	0.442544174273673	-5.88741670256002	3.92278767247683e-09	9.68449300499256e-08	down
Ctsb	5657.71722211552	-1.57200448019611	0.267595169306424	-5.87456225114438	4.23962144480402e-09	1.03883418875078e-07	down
Sec24d	139.108712581006	-2.47528122646788	0.421521728749085	-5.87225060452651	4.29918181965378e-09	1.05185363264713e-07	down
Tgfbr1	952.001431130331	-1.03161590000788	0.175730806997842	-5.8704328377696	4.34658839694536e-09	1.06186505792838e-07	down
LOC102549173	91.6757459607997	-3.09635676770419	0.528178508760865	-5.86233009549822	4.56416537092226e-09	1.11170027963178e-07	down
Cd82	659.853249001421	-1.74981695148475	0.298640399108619	-5.85927743435785	4.64885479773076e-09	1.12777495162116e-07	down
Akap13	1702.90335434788	-1.11503977485784	0.190771557551539	-5.84489527248632	5.06887060326478e-09	1.22010697109173e-07	down
Bcl3	428.600687020873	-5.028079716049	0.860759398506949	-5.84144619828791	5.17495920786456e-09	1.2419902098875e-07	down
C5ar2	49.7521976892579	-3.49074021087641	0.597670527803212	-5.84057611759261	5.20206101845009e-09	1.24602049967028e-07	down
Rasal3	40.5853051356643	-2.5844199866224	0.443007969770596	-5.83380020896846	5.41789907711911e-09	1.28773866581585e-07	down
Cyba	96.5130056507897	-2.80098872763659	0.480304768118977	-5.83169044647659	5.48686392732235e-09	1.30157954728134e-07	down
Il6r	301.129127183874	-2.11861398680584	0.36444017647241	-5.81333816516313	6.12391742176012e-09	1.43811019166958e-07	down
Smpdl3a	303.487862934454	-5.81120268492992	1.00060420215737	-5.80769366388885	6.33392680778353e-09	1.48529676203153e-07	down
Gldc	548.119770357991	-1.63754792668175	0.282076495704765	-5.80533277893413	6.42382885528442e-09	1.50422361521167e-07	down
Hck	123.330685345578	-4.38533651103249	0.755928046712595	-5.80126181334796	6.58177395649104e-09	1.53900680171208e-07	down
Pbxip1	761.76036823391	-1.52770918699285	0.263489011111345	-5.79799962263806	6.7110603035962e-09	1.56699907345596e-07	down
Sh3tc1	41.7163021508056	-3.17862722371109	0.548492626334015	-5.79520502391477	6.82377664080511e-09	1.58652806898719e-07	down
Plbd1	47.3599110076373	-5.04221356236154	0.87003740820714	-5.79539858263321	6.81591072727096e-09	1.58652806898719e-07	down
Tagln	181.094743031155	-3.22917561133403	0.558053195079188	-5.7865014299861	7.18674753805931e-09	1.66382862380417e-07	down
Skap2	182.686077604532	-2.34068110592646	0.404978825666965	-5.77976170006311	7.48065071834379e-09	1.72942501352897e-07	down
Angptl4	82.0487664111902	-4.48407317294022	0.776418810256857	-5.77532784330249	7.68033929155908e-09	1.77308594533482e-07	down
Fos	188.591329791037	-1.59914081670879	0.276912291558877	-5.77490008733967	7.69987612637031e-09	1.77509256952717e-07	down
Junb	453.449469349112	-2.52268521216804	0.437070173546368	-5.77180820118446	7.84253547858408e-09	1.80543770342425e-07	down
Cnp	487.405629542603	-1.67026853416385	0.289507893147989	-5.76933677352296	7.95841201381432e-09	1.82954055958024e-07	down
Ehd4	303.861675062462	-1.38834276155741	0.240659565525647	-5.76890745449906	7.97871026549146e-09	1.83163435659978e-07	down
F2rl1	64.1760389158571	-3.73539382221305	0.647678751125685	-5.76735583145321	8.05249175685685e-09	1.84598298426096e-07	down
Lgals1	223.058204648608	-2.02826396169778	0.352168601875434	-5.75935489676392	8.44360074264584e-09	1.93293506231646e-07	down
Csrp1	419.944297760015	-1.78025041777616	0.30929195153453	-5.75588989284583	8.6186550949937e-09	1.97025344406225e-07	down
Myc	47.5932515189738	-3.24829472416673	0.56444292594056	-5.75486833988386	8.67093465516523e-09	1.97944014554734e-07	down
Trim30	41.5976400097081	-3.28452291534266	0.571029346668756	-5.75193365192833	8.82284273854427e-09	2.01131323042469e-07	down
Bgn	94.0431220300342	-2.21334273229604	0.38532325767451	-5.74411922512525	9.24006690667313e-09	2.10057521011703e-07	down
Srpk3	417.649328972997	-2.07095602602583	0.360894974579859	-5.73838975850735	9.5580947929204e-09	2.16385747677069e-07	down
Emilin2	109.140114793395	-4.37187273590138	0.763033978232619	-5.72959115926627	1.00672976874678e-08	2.26971802408366e-07	down
Tmem123	297.913333037054	-1.54315309778693	0.269514092338361	-5.72568612052236	1.03016534242292e-08	2.31448939343581e-07	down
Dab2	175.4558584595	-2.76633163559338	0.483191964738347	-5.72511928481958	1.03361090081779e-08	2.31755386638159e-07	down
Vwf	913.420501430728	-1.73364033880368	0.303377331686839	-5.71446893927204	1.10047146231316e-08	2.46072635179533e-07	down
Clec10a	51.2794784990753	-3.29295033216355	0.576283847303901	-5.71411180023414	1.10278482513623e-08	2.46253506382399e-07	down
Sparc	4717.0337960875	-1.47265551302621	0.25820084591698	-5.70352706551442	1.17353394108221e-08	2.60983743853717e-07	down
Rnf213	1533.80782833249	-1.8866814279345	0.330967598960307	-5.70050190369474	1.19455198705065e-08	2.64938034201153e-07	down
Nlrp3	88.9938268742307	-3.38555798386824	0.593970209890987	-5.69987842401996	1.19892900139899e-08	2.6554898369281e-07	down
Arhgap9	65.5116860263209	-4.50534869726325	0.791138723450082	-5.69476447520587	1.23542343298693e-08	2.72666425079361e-07	down
Rassf2	82.6882023967396	-2.68593631495761	0.472207620471988	-5.68804101948402	1.28504959571322e-08	2.81199088003129e-07	down
Il21r	39.5870056756857	-5.79790567110124	1.0203420515734	-5.68231571183477	1.32883068315407e-08	2.90391196553617e-07	down
Parp9	292.314492412078	-2.66359199873462	0.470135046990526	-5.66558910207837	1.46520260759563e-08	3.18034728201626e-07	down
Nlrc4	55.5722381950738	-4.33027880513544	0.765236591086781	-5.65874509344309	1.52483837428566e-08	3.30139609924705e-07	down
Clec7a	216.006689519216	-7.69470798101861	1.36042495694211	-5.65610616135295	1.54845711151757e-08	3.34368680756195e-07	down
Slamf9	53.9702183454483	-3.83724025220204	0.67916405497796	-5.64994602419966	1.60498224486023e-08	3.45224612674309e-07	down
Icam1	147.005384309829	-3.31448795839714	0.586892056995522	-5.64752567169678	1.62773535368204e-08	3.49642680696426e-07	down
Napsa	35.5220010586796	-8.5165164981969	1.50895611550201	-5.64397891410086	1.66164433552663e-08	3.55992074396595e-07	down
Rpl31	1010.05249547264	-1.13105952263723	0.201087306552543	-5.62471864598621	1.85810570185005e-08	3.94980183478982e-07	down
Fkbp10	198.477844945497	-2.12000208989717	0.376991576601805	-5.62347336512617	1.87155631275502e-08	3.96808727035935e-07	down
Pfn1	988.551270895816	-1.20039022168234	0.213626345118319	-5.61911135547206	1.91942122097566e-08	4.06430615070241e-07	down
Itpripl2	65.7827886534703	-3.30837990501179	0.590467537226696	-5.60298356206096	2.10693213115744e-08	4.43838675968918e-07	down
Gnb3	4486.3098176778	-1.63781575241368	0.292355196916185	-5.60214345320231	2.11717219193122e-08	4.45422550610928e-07	down
Mapkapk3	198.855860662742	-2.04324002488702	0.36543933048286	-5.59118806995201	2.25521145476893e-08	4.73247449893049e-07	down
Plek	107.003730143961	-4.259482966417	0.76303012581965	-5.58232607374636	2.37322896504398e-08	4.97375309857104e-07	down
Ptgs1	34.9258133150282	-3.004408011732	0.538437505154239	-5.57986392658766	2.40706817216024e-08	5.03822146316097e-07	down
Plod2	785.139016858736	-1.75403459994555	0.316079003050407	-5.54935501256888	2.86725420452276e-08	5.95573817507976e-07	down
A2m	1166.92824379777	-3.14378130995842	0.566715414416727	-5.54737215537723	2.8999505682682e-08	6.00840391157138e-07	down
Glt8d2	50.0043484170558	-2.10249939398581	0.379150558667637	-5.54528892526004	2.93469165950652e-08	6.0726969763341e-07	down
Cd53	256.501635424205	-4.65348188273061	0.839265445256228	-5.54470806469329	2.94445018307784e-08	6.08519704502755e-07	down
Trim25	234.717727330924	-1.91015396832019	0.344784254904885	-5.54014268675679	3.02225294866288e-08	6.23025645638715e-07	down
Fgd3	101.433000754832	-3.11350937768434	0.562208474113764	-5.5379979510133	3.05948840481018e-08	6.29116912185089e-07	down
Car9	37.55374306841	-3.25445177400697	0.588249930677943	-5.532430357036	3.15823854327644e-08	6.4779509368858e-07	down
Acp5	26.8406929473687	-4.00964952725763	0.724753361830828	-5.53243315371272	3.15818817202243e-08	6.4779509368858e-07	down
Klhl6	43.9911597607652	-2.87057586905667	0.519135512362032	-5.52953092343026	3.21088198909253e-08	6.56126297096961e-07	down
Ms4a6a	48.4265977908941	-4.59022122056299	0.83032520233263	-5.52822100023906	3.23494378396166e-08	6.59396760347254e-07	down
F2r	240.313602203599	-2.14771557090749	0.388729002374228	-5.52496870001968	3.29544355610794e-08	6.70893285153915e-07	down
Bcl2a1	44.0850327561	-4.57758011980079	0.828801344648956	-5.52313307568251	3.33007316592729e-08	6.76261012157543e-07	down
Vamp8	116.145229139433	-1.79828709984388	0.325682255518998	-5.5215998703343	3.35926786318658e-08	6.81344440949664e-07	down
Stk10	399.69024440778	-1.62553251777696	0.29452686471938	-5.51913157166744	3.40679054653202e-08	6.90128065168764e-07	down
Creb3l2	260.506807220632	-1.60824088646356	0.291436848358548	-5.51831690303273	3.4226181863985e-08	6.92477311186287e-07	down
Rhog	155.807550763533	-1.94842030783004	0.353855531225511	-5.50625929480898	3.66538544437867e-08	7.37946235591513e-07	down
Fam46a	120.809899915481	-1.53274051300272	0.278475488095523	-5.50404103242638	3.71183098314575e-08	7.46378986881199e-07	down
Bag3	113.701906988383	-1.87797729907611	0.341505260990881	-5.49911674457705	3.81698367410923e-08	7.65642019336028e-07	down
Trim34	94.9116883603868	-1.93278358005522	0.351517098908087	-5.49840558555757	3.8324064229067e-08	7.67794716403144e-07	down
Fam114a1	84.3054949088864	-2.15955874136059	0.392979833435419	-5.49534240086009	3.89953058637468e-08	7.80287489459422e-07	down
Fas	72.6206734714875	-3.80389215613379	0.692332792664923	-5.49431169003547	3.9223720448529e-08	7.8294372719698e-07	down
Rarres1	45.4845192875084	-7.90511614018616	1.43944650847881	-5.49177485486431	3.97914456032684e-08	7.93308625620338e-07	down
Sapcd1	216.327948070504	-1.17331586814829	0.213685554319884	-5.49085253742444	3.99998221248384e-08	7.95525016451222e-07	down
Mgst1	169.50772681963	-2.08775191033924	0.380397194314318	-5.48834728947596	4.05711802541781e-08	8.05909075728625e-07	down
Tagln2	502.18321726425	-3.56706460929853	0.65004357174804	-5.48742386561304	4.07837700645063e-08	8.08170397597869e-07	down
Rbm47	115.515207221744	-3.04996688646109	0.556435405624731	-5.48125955974491	4.22308370953261e-08	8.35833544832282e-07	down
Shc1	652.94024257739	-1.14174261585444	0.208341907472264	-5.48013901622953	4.24991778136316e-08	8.40128674460775e-07	down
Pnp	456.968969732345	-1.37477703837802	0.250894484907017	-5.47950282321877	4.26522643000011e-08	8.42137831197126e-07	down
Rps6ka2	4249.68148385193	-1.20514120987673	0.220116827669413	-5.47500717067709	4.37493894998596e-08	8.59651869548261e-07	down
Gm2a	503.421710479324	-1.62568188888005	0.296949133400659	-5.47461401979106	4.38466251424128e-08	8.60529448838144e-07	down
Pcolce	95.8674338638329	-3.45364980801746	0.630971602976642	-5.47354237769922	4.41127330634491e-08	8.63728146211156e-07	down
Fyb	245.106306186975	-2.78247457861385	0.508698282620023	-5.46979353710978	4.50560128417763e-08	8.79118763449021e-07	down
Naip5	114.570644621512	-2.42705673933177	0.443957393706422	-5.46686860887539	4.58055323685848e-08	8.91492216181921e-07	down
S100a16	231.672310466363	-1.32987233394837	0.243290236157049	-5.46619689698485	4.59793591150442e-08	8.93812529685325e-07	down
Lpp	1171.62863031118	-1.13314072169768	0.20741727207755	-5.4630972162917	4.67898186517188e-08	9.08488436170028e-07	down
S100a8	89.3646765314049	-5.15097631238192	0.943523525714798	-5.459298228393	4.78020234764951e-08	9.2266924559348e-07	down
Anxa11	325.412538076194	-1.52449037835397	0.279347610074491	-5.45732386236436	4.83364246272311e-08	9.2969518013927e-07	down
Fam111a	65.3523580029954	-6.92411234806127	1.27055424956334	-5.44967863469108	5.04609169880889e-08	9.68281699016458e-07	down
Cxcr4	76.8566777780307	-4.31793498998211	0.792536400900371	-5.44824816257861	5.08683515799635e-08	9.74956883677802e-07	down
Sell	55.5458463321201	-5.27606405940166	0.96894938595149	-5.44513896793553	5.17649556485752e-08	9.89823357541915e-07	down
Abi3	58.2957943401146	-2.27403652726887	0.417677166938418	-5.44448370002509	5.19558611716506e-08	9.9231451068562e-07	down
Fam129b	882.747227293213	-1.29684551206437	0.238374453972527	-5.44037119100791	5.3169671486694e-08	1.01195486383047e-06	down
Prdx6	384.299578698249	-1.16704509723614	0.214776042822883	-5.43377688636601	5.5173561397975e-08	1.04765760204415e-06	down
Tmem63a	82.5435003125066	-2.18578803375986	0.403022117571894	-5.42349399315522	5.84451802549273e-08	1.10084086353585e-06	down
Tie1	104.083779013691	-2.29496043749892	0.423700822250414	-5.41646444137075	6.07890732446903e-08	1.14235998951675e-06	down
Btk	29.9429725754512	-5.0611584272681	0.935241570636296	-5.41160549976913	6.24621768726808e-08	1.17111215469879e-06	down
Adap2	57.2329407807571	-2.37383706010181	0.43868870491934	-5.41121080502467	6.260002643471e-08	1.17235381313882e-06	down
Csf2rb	219.152646201235	-5.68683810219242	1.05103299495689	-5.41071320261043	6.27742372219337e-08	1.17427281696984e-06	down
Uba7	167.829109206116	-2.94955983062874	0.545405316421717	-5.4080144469074	6.37272853294606e-08	1.19073996149841e-06	down
Sdcbp	2064.90306914274	-1.13581004130404	0.21013847302926	-5.40505517590724	6.47884458363521e-08	1.20889473692647e-06	down
Cd48	151.562342366993	-2.16953930546901	0.401402726814909	-5.40489428829767	6.48466262843013e-08	1.20889473692647e-06	down
RGD1561551	20.0165653016543	-5.20513944463701	0.964128537733879	-5.39880238051178	6.70872210785063e-08	1.24358282515628e-06	down
Ncf4	67.5082367793312	-4.92823415077908	0.913104744902841	-5.39722762179214	6.76785051013829e-08	1.25312417590434e-06	down
Ripk3	34.6225356853439	-4.57286149226722	0.847539793923497	-5.39545343481534	6.83507178633691e-08	1.26414073444929e-06	down
Lyn	313.080177142888	-4.17791173515278	0.774900758624141	-5.39154425731986	6.98547493829019e-08	1.28759294808484e-06	down
Pik3cd	197.114965233973	-1.86471933838247	0.346382931283757	-5.38340423262627	7.30901424315403e-08	1.33968583574407e-06	down
RT1-Bb	26.7273034192335	-6.24255886432934	1.15987797507295	-5.38208242460737	7.36290338823024e-08	1.34654751573802e-06	down
Rcc2	714.19387257127	-1.07021707427646	0.198865606647072	-5.38160968264251	7.38227000136524e-08	1.34713677624438e-06	down
Cmtm6	342.106155471696	-1.57622802753329	0.29297515204299	-5.38007410028412	7.44551854507254e-08	1.35710743369429e-06	down
Anln	77.7407362866654	-2.83373328320379	0.527168584177513	-5.37538345086511	7.64198714798428e-08	1.3836730712191e-06	down
Pgghg	191.100920309176	-1.46349126074909	0.272384986212105	-5.3728778560852	7.74898221039569e-08	1.39686498700173e-06	down
Was	29.6131040093043	-5.78702196683135	1.07755237737375	-5.37052498639155	7.85077542691083e-08	1.41210430975469e-06	down
Postn	1174.51473964159	-1.63887900787517	0.305360870128047	-5.36702363727197	8.00465697761224e-08	1.43820225477011e-06	down
Lsp1	134.992732925452	-3.73308109440686	0.696056369080103	-5.36318789718201	8.17658722851639e-08	1.46427111330806e-06	down
Bub1b	38.0875907852908	-3.56806842401599	0.665485827298451	-5.36159941752722	8.24883032759888e-08	1.47559404155343e-06	down
Cnn3	1264.49534506997	-1.04536508632504	0.195036350402679	-5.35984745493208	8.32922530477157e-08	1.4867258428408e-06	down
Kif20a	44.1971941440427	-3.67425170143591	0.685574786843492	-5.35937402008731	8.35108042090596e-08	1.48900309727003e-06	down
Creb5	188.173228569508	-1.05119021734536	0.196163026826993	-5.35875814290154	8.37959420114052e-08	1.49246134803338e-06	down
Txndc5	546.153821574248	-1.05778267432486	0.197480191556818	-5.35639886707585	8.48969835998086e-08	1.50878808638618e-06	down
Hcls1	82.2828183603739	-3.7402061457476	0.698827570142468	-5.35211589460486	8.69316900818717e-08	1.53993279573601e-06	down
Ccnd2	359.358345009895	-1.38488684353506	0.258981932861246	-5.34742647193479	8.92136350441838e-08	1.5752414006507e-06	down
Sash3	33.7558660181798	-3.67826248135535	0.688248674793346	-5.344380041792	9.07270361623919e-08	1.60023720679529e-06	down
Klf10	196.577783562776	-1.97374141907987	0.369380490990972	-5.34338295394196	9.12277448628069e-08	1.60733662854082e-06	down
Cxcr2	54.2506154012017	-5.90847066676906	1.10642858792682	-5.34012834740659	9.2880801415109e-08	1.63470210490592e-06	down
Ptrf	253.71020834632	-2.13935754909404	0.400956517278537	-5.33563480552649	9.52108606778109e-08	1.6721152012601e-06	down
RGD1559575	32.2215374729273	-5.90462280116166	1.10678923606438	-5.33491166046919	9.55910842406251e-08	1.67699342642074e-06	down
Dapp1	42.8442654594153	-2.48626135327982	0.466055113730855	-5.33469385922374	9.5705890033726e-08	1.67720985874949e-06	down
Mrc1	177.273968369791	-5.73615117811545	1.07572667746441	-5.33235002745876	9.69498308579222e-08	1.69537909346418e-06	down
Ostf1	245.620304799365	-1.43471602937717	0.269332993501564	-5.32692267191113	9.9890664338391e-08	1.74308144338037e-06	down
Fermt3	152.756636961883	-3.15308156159645	0.592288270534214	-5.32355901418161	1.01756419859521e-07	1.77374768930846e-06	down
Serinc2	42.7872281084955	-3.47540606279956	0.653345977611989	-5.31939612684589	1.04112233278404e-07	1.81095540308281e-06	down
Trim21	242.202785017986	-2.38319581676279	0.448885959457915	-5.30913423899645	1.10147187911723e-07	1.90984022429987e-06	down
Plin2	1029.24736003194	-4.09999488134505	0.773234621723387	-5.3023943395175	1.14293620135593e-07	1.97337339069556e-06	down
Tbxas1	75.9304888373904	-2.50054430043981	0.471723990655553	-5.30086311057619	1.15256486089745e-07	1.98790112151418e-06	down
Aadat	318.618891549281	-1.60130972466002	0.302533298908795	-5.29300321794583	1.20323802273133e-07	2.07093585237292e-06	down
Nfkb2	157.883339149535	-2.44011673065234	0.4612335374521	-5.29041479535895	1.22039265741666e-07	2.09605320216117e-06	down
Dnase2	266.612762223199	-1.62259054283488	0.306872365777126	-5.28750947882134	1.23992937969655e-07	2.12070680113617e-06	down
Fam102b	375.634842065957	-1.1910522297971	0.225453102013631	-5.28292677793845	1.27136215257203e-07	2.1699328168195e-06	down
Il13ra1	434.895480539591	-1.27730415304866	0.241945247453534	-5.27931077998946	1.29670709105869e-07	2.20399809620444e-06	down
Lcp1	735.326667341812	-3.76501029067898	0.713772317089115	-5.27480570559718	1.32896810675921e-07	2.25415025610723e-06	down
Ptpn7	29.0598813296067	-5.35217358073343	1.01516062427274	-5.27224308425842	1.34766416210136e-07	2.28113412670891e-06	down
Wipf1	223.421803847953	-1.74214668919536	0.330501949190943	-5.27121456759957	1.35523921776212e-07	2.28922141551398e-06	down
Disc1	59.1967293616548	-1.67976672757546	0.318752977216217	-5.2698071787296	1.36567144928615e-07	2.30446497751708e-06	down
LOC108352474	53.6008928368038	-4.18446692858494	0.794352545451657	-5.26777052902337	1.3809057130637e-07	2.32777185493581e-06	down
Abcb1a	177.281597182484	-1.01404427534455	0.192520230931356	-5.26720890806592	1.38513550402105e-07	2.32929464202741e-06	down
Emp3	48.6975898180606	-3.00592434023609	0.570699910707292	-5.26708395049637	1.38607831215463e-07	2.32929464202741e-06	down
Tnfaip8l2	29.8297322544562	-3.8677379662194	0.734270354767314	-5.26745760755255	1.38326090543242e-07	2.32929464202741e-06	down
Arpc5	622.153928270083	-1.07314606079101	0.203892691801626	-5.26328850391122	1.41501266055057e-07	2.37304582252988e-06	down
Igtp	105.808634808763	-2.44111621138493	0.464154145143746	-5.25927913587615	1.44621216101642e-07	2.41583217945779e-06	down
Zyx	590.41035343388	-1.27853436332709	0.243508661204298	-5.250467712335	1.51713496734323e-07	2.52362450665387e-06	down
Epsti1	35.9392902723934	-3.6410261851739	0.693631194766051	-5.2492249665933	1.5274045455534e-07	2.53812767529118e-06	down
Prkcdbp	262.541704263441	-2.87941599175578	0.548805472012005	-5.24669694199549	1.54850305685056e-07	2.56797345841236e-06	down
Slc22a15	441.88156932056	-1.09917700279143	0.209588407961462	-5.24445513701089	1.56744838178621e-07	2.59676063897537e-06	down
Cdh13	352.307754181876	-1.81331238106914	0.345789306647599	-5.24398049971257	1.57148816057314e-07	2.60082085058252e-06	down
Col18a1	1469.63465010176	-1.47721200015827	0.282208517466813	-5.23446993527398	1.65458999407087e-07	2.7218421128595e-06	down
Frmd8	489.537701842317	-1.12338210915345	0.214748157577689	-5.2311606386986	1.68449046034621e-07	2.7626993842632e-06	down
Rac2	200.684264494734	-5.07180538062708	0.970610854915598	-5.22537467507317	1.73802808150408e-07	2.84765201582169e-06	down
Cdk1	38.7140123456688	-3.33771716547805	0.639068823782746	-5.22278202482417	1.76254822524611e-07	2.88493893508284e-06	down
Cela1	13.4126651524033	-7.10899268971257	1.36223479000298	-5.21862511652415	1.80256192609416e-07	2.94160853502584e-06	down
Cfd	31.0822152818815	-7.3554399441645	1.41149283858466	-5.21110681053117	1.87717332743226e-07	3.06031603818837e-06	down
Itga5	122.600700030664	-2.09290215854889	0.402268678495063	-5.2027469958106	1.96364118105229e-07	3.17911759163836e-06	down
Rad9b	132.803477262644	-1.76412551260347	0.339290906096624	-5.19944826373001	1.99880951273183e-07	3.22568900899708e-06	down
Lrrc25	151.197114310221	-5.62413235434479	1.08189158624038	-5.19842507869839	2.00984100946091e-07	3.23790134280081e-06	down
Ube2l6	51.0655215088343	-2.47059012237343	0.475321744146459	-5.1977216544341	2.01745910499728e-07	3.24378886351626e-06	down
Sp100	30.4184663648724	-3.88966271154786	0.749079469916653	-5.19259019604509	2.0738834195278e-07	3.33123884306487e-06	down
Card14	30.0345444033914	-3.7547988745167	0.723206026239621	-5.19187995990594	2.081812162579e-07	3.34069622324442e-06	down
Cd22	26.9230505323327	-3.42384902668424	0.660231537679265	-5.18583077494174	2.15054020885775e-07	3.4408643341724e-06	down
Ednrb	758.540825922771	-1.25304387646597	0.241870591242701	-5.18063758817469	2.21128750680445e-07	3.53115647915855e-06	down
Cd8a	32.906253642475	-5.95240586791431	1.14956506936454	-5.17796341115748	2.24321210565061e-07	3.57864480948238e-06	down
Gpr183	23.3662412510595	-3.95841734871233	0.764927224020757	-5.17489406103935	2.28040333804956e-07	3.62737044093247e-06	down
Irf1	294.166503504549	-1.50983177985085	0.291825258654963	-5.17375290545357	2.2943820467216e-07	3.6460626544407e-06	down
Anxa6	708.723459966497	-1.14499021086563	0.221423480241036	-5.17104242792689	2.32791699741001e-07	3.69218463310147e-06	down
Map3k8	77.1497693368598	-3.5316313222305	0.682943065833319	-5.17119434827448	2.32602492506596e-07	3.69218463310147e-06	down
Cdc42ep1	225.357832132673	-1.41161445998814	0.27303477709371	-5.17009032700493	2.33980872144697e-07	3.70745296734211e-06	down
Psme1	410.870931256243	-1.44072116550237	0.278845553316866	-5.16673530692886	2.3821824511882e-07	3.76730071121242e-06	down
Tmod1	403.251213059903	-1.35052419087753	0.261766334731192	-5.15927379379927	2.47909548784349e-07	3.90923265366303e-06	down
Fzd6	177.411381395843	-1.59080474389818	0.308432059686351	-5.1577152696639	2.49981370314742e-07	3.93581874221434e-06	down
Lacc1	100.799641111995	-1.92709213641753	0.373638064580645	-5.15764403870473	2.50076459671488e-07	3.93581874221434e-06	down
Mlkl	22.2971557616363	-4.32709971865156	0.839116838910471	-5.15673088418768	2.51298569419293e-07	3.95125358718059e-06	down
Gsn	415.425698451936	-1.90213565049281	0.368877807760821	-5.15654672217677	2.51545738646517e-07	3.95134419401745e-06	down
Htra3	115.128571497858	-2.72919094741715	0.529472453095674	-5.15454757175817	2.54244013356011e-07	3.98990029780555e-06	down
Fgfr1	480.196482869217	-1.68485469585109	0.327013569399022	-5.15224704267617	2.57383665684318e-07	4.03530252865988e-06	down
Plxnb2	2958.10898820457	-1.04115723898002	0.202114037611763	-5.15133560876144	2.58637877033876e-07	4.0472129744651e-06	down
Gas1	495.202174489675	-1.59404461694599	0.309478847405159	-5.15073850866171	2.59462736448339e-07	4.05624266493449e-06	down
Myd88	153.180186855794	-2.0814099462176	0.404127156977435	-5.15038375986649	2.599540041813e-07	4.06004498133542e-06	down
LOC100360522	105.410903888086	-1.75873100154715	0.341693684740109	-5.14709835180255	2.64546640923072e-07	4.11606408614909e-06	down
Dclk1	3048.22202273431	-1.26469037902355	0.245860509458035	-5.14393459043658	2.69043241026058e-07	4.1701702359039e-06	down
Paqr8	493.82728636431	-1.03897195075694	0.202046734417687	-5.14223579881819	2.71488073961995e-07	4.20408400625348e-06	down
Rras	82.8311999518935	-1.94773990443467	0.37923326351657	-5.13599436498155	2.80656067680705e-07	4.3378456239828e-06	down
Zfp36l1	577.214226913784	-1.83773561178736	0.357859280956053	-5.1353582527682	2.816070629064e-07	4.34843811853959e-06	down
Myo7a	43.0456284143949	-2.63384457738074	0.512948816419045	-5.13471226187422	2.82576011449261e-07	4.359287611123e-06	down
Vim	8672.25929414373	-2.96124740633584	0.577227735291396	-5.13011975219961	2.89557911445443e-07	4.44344134199133e-06	down
Oasl2	84.232186953439	-3.43353866439818	0.669623343248968	-5.12756715997814	2.93510291239763e-07	4.49829255338243e-06	down
Kdelc2	314.858701198221	-1.43925726901548	0.280770914141034	-5.1260910462133	2.95819594763779e-07	4.52944352394157e-06	down
Tlr3	118.983922979188	-1.449090880262	0.282716175849305	-5.12560300417475	2.96586963272023e-07	4.53453524985553e-06	down
Sbno2	1368.29832051101	-1.48509766448247	0.289745344302214	-5.12552727312666	2.96706210446925e-07	4.53453524985553e-06	down
Sema3c	182.218735826475	-1.49639336258881	0.292592054092267	-5.11426520870909	3.14964580994756e-07	4.79566535974155e-06	down
Lama1	441.518813584741	-1.48026023198848	0.289477271435538	-5.11356288750328	3.16138440280121e-07	4.80906504693775e-06	down
Samd4a	554.153458065763	-1.41955850763963	0.278058051361001	-5.10525949776086	3.30340880470712e-07	5.01113951023598e-06	down
Slc15a3	38.9284373073109	-3.89005979346221	0.762977479282229	-5.09852505361204	3.42310232448975e-07	5.17831227793422e-06	down
Fcgrt	159.101769370128	-1.86864783979069	0.366548344254817	-5.09795738837561	3.43338077431734e-07	5.18906523675219e-06	down
Loxl4	37.1718601255911	-4.07104787305344	0.798786434657693	-5.0965410733321	3.45915538652472e-07	5.21838298310015e-06	down
Gatm	126.638733113157	-2.20173684765854	0.432204346421823	-5.09420339218357	3.50210640507701e-07	5.26991124063128e-06	down
Igsf6	118.332582200744	-6.19479942971387	1.2168621715356	-5.09079793473769	3.56559841809682e-07	5.3542857713219e-06	down
Gnb2	1170.09038773356	-1.67758297347274	0.330012794698058	-5.0833876759464	3.70761871420039e-07	5.5624475814878e-06	down
Cd37	76.7714179273111	-2.48303475693116	0.488718828985117	-5.08070205129498	3.76042525740125e-07	5.6263946270236e-06	down
Syngr2	135.975175643572	-2.11773587997134	0.417052919965714	-5.07785889652909	3.81712002097952e-07	5.69540752081976e-06	down
Csf3r	373.352707888242	-5.39315196318115	1.06214402175216	-5.07760892377324	3.82214393938468e-07	5.6977096539024e-06	down
Card6	87.5116893198021	-2.62883178183472	0.517935994525435	-5.07559198360681	3.86291424479609e-07	5.753246620457e-06	down
Colec12	148.303894289718	-2.03850927996262	0.401658539704744	-5.07522952570887	3.87028529589462e-07	5.75898452029119e-06	down
Prrg4	26.4666997803775	-7.12152770488854	1.40454627244178	-5.0703403971931	3.97104810893817e-07	5.89284818196735e-06	down
B4galt5	328.016709212099	-1.32145547442059	0.260948182056899	-5.0640531924934	4.1043504554509e-07	6.06317764032675e-06	down
Msr1	185.996150737619	-5.71349507490027	1.12937902754693	-5.05897040368303	4.21526278300602e-07	6.21020893179501e-06	down
Dusp16	746.557236495927	-1.0407018429896	0.205743625761321	-5.0582458588384	4.23130678547128e-07	6.21413607670334e-06	down
Cd34	49.8550876763198	-2.01242302240957	0.397856389534048	-5.05816439134338	4.23311444619026e-07	6.21413607670334e-06	down
Celsr1	42.6471369869555	-3.6553889791713	0.722637420288368	-5.05839979572691	4.22789315344568e-07	6.21413607670334e-06	down
Rpl35	461.771367101629	-1.02090599951728	0.201993635043784	-5.05414935127032	4.32313220515235e-07	6.34059390089011e-06	down
Serpinh1	658.165518778802	-1.93579669264064	0.383031186083024	-5.05388794170156	4.32905663975066e-07	6.3435988432801e-06	down
Prcp	215.78431823703	-1.19724813071221	0.237100163477893	-5.04954578331127	4.42861793437979e-07	6.47796146459906e-06	down
Synpo	246.643054314184	-1.61296091906826	0.319427060745503	-5.04954375281735	4.4286650042072e-07	6.47796146459906e-06	down
Rab32	205.570170254807	-2.15667846385919	0.42715990691789	-5.04887848539062	4.44411288940654e-07	6.4947535512327e-06	down
Pstpip1	56.5192630729811	-4.93323262746072	0.977294311865225	-5.04784747804922	4.46815621199325e-07	6.52406609080335e-06	down
Zc3hav1	394.052185267348	-1.7130818448195	0.339451838813168	-5.04661235835097	4.49712470575671e-07	6.54883782774251e-06	down
Zfp367	109.48691812296	-1.22426037850004	0.242686349904883	-5.04461985183703	4.54423920556058e-07	6.6056933673726e-06	down
Irg1	55.1124894830655	-5.93030867916753	1.17555695912592	-5.04467999881262	4.54281003571442e-07	6.6056933673726e-06	down
Lif	51.6768439193023	-3.85019046884065	0.763321906107376	-5.04399315417924	4.5591561770527e-07	6.62149674409926e-06	down
Myo1g	29.6006495722964	-5.79804145389827	1.15053193298881	-5.03944418025523	4.66885772623962e-07	6.76281975779558e-06	down
RT1-Ba	22.9310846885014	-6.012196584678	1.19371090217106	-5.03656000271367	4.73972579701955e-07	6.85940157786172e-06	down
Mmp14	671.813078887938	-1.30397983281687	0.259273572944158	-5.02935882747185	4.9212267442871e-07	7.0907252949376e-06	down
Adgrg6	434.42770733294	-1.127514474681	0.224310702881801	-5.02657456909281	4.99318377377528e-07	7.17545496129533e-06	down
Nuak2	152.686021864696	-2.15734663053782	0.429697374377613	-5.02061860085271	5.15053376681196e-07	7.3692252355925e-06	down
Csrnp1	110.128292120878	-2.45161506125026	0.488308193441242	-5.02063060620191	5.1502118410678e-07	7.3692252355925e-06	down
Tlr1	29.9294285343962	-4.79986745206925	0.956439698459891	-5.01847367878837	5.20836276969027e-07	7.44545692701226e-06	down
Mfap3l	2081.88304808129	-1.06027345139149	0.211296017585637	-5.01795283937032	5.22249925281583e-07	7.45915076527832e-06	down
LOC103690031	174.011186687806	-1.88308805593807	0.375468029961065	-5.0153086432774	5.29483991828679e-07	7.54929789046326e-06	down
Alpk3	30.9754225818248	-3.05353820254508	0.609416328227848	-5.01059466428249	5.42620979708777e-07	7.72314799641154e-06	down
Tapbpl	122.697667910622	-1.80799272223413	0.360975016826937	-5.00863671432679	5.4816930627053e-07	7.79195998896175e-06	down
Irak3	233.425376063906	-2.473443835189	0.49467719004504	-5.00011701563154	5.72955306679159e-07	8.09157244152241e-06	down
Cspg4	131.834869579819	-2.00963138777685	0.402310702900374	-4.99522228289935	5.87680382123199e-07	8.27098236852324e-06	down
Mboat1	81.152963412677	-2.35598410942387	0.471755324092063	-4.99408059455012	5.9116708719088e-07	8.31268263057844e-06	down
Ltbp1	787.971710051799	-1.40229871696484	0.280854915311925	-4.99296483882935	5.94593856200804e-07	8.33959917591668e-06	down
Glb1	290.814339829901	-1.1572417643785	0.231794148789606	-4.99254088345819	5.95900944161804e-07	8.35077624489761e-06	down
Ano6	496.974220030473	-1.42346794957741	0.285248862863358	-4.99026686833557	6.02959320730804e-07	8.4424620716183e-06	down
Dennd4a	11811.7889512854	-1.25807123458414	0.252224805813846	-4.9878965335101	6.10402424318628e-07	8.53937340277548e-06	down
LOC100360573	105.0872572704	-1.44404541319336	0.289541200977316	-4.98735726839269	6.12108098561791e-07	8.54862231848071e-06	down
Ccnb1	48.7545431063005	-2.17612390474279	0.436439938773504	-4.98607875085446	6.16170376198653e-07	8.59069567088547e-06	down
Tmem98	137.27799067285	-1.35991335578932	0.272802093940303	-4.98498136926657	6.1967783707972e-07	8.62490377323202e-06	down
Rab3b	597.569313953573	-1.08051692214496	0.216870509491068	-4.98231375340345	6.28284527904241e-07	8.72244372581562e-06	down
Sgk3	50.5964775464351	-2.07861044415941	0.417359116125499	-4.98038826480162	6.34568320412459e-07	8.77989371809901e-06	down
Chek2	34.6557161390142	-2.15287644974342	0.432718424595078	-4.97523638323928	6.51680658612143e-07	9.00144221110849e-06	down
Hist1h2ai	55.3049222658708	-2.01347182996766	0.404792864610202	-4.97407935267471	6.55584523047009e-07	9.04772974134354e-06	down
Ifih1	129.547397578972	-2.21084489361636	0.444496156130745	-4.97382229997522	6.56454883099606e-07	9.05210912095565e-06	down
Gfpt2	110.672185115198	-2.26345045595139	0.455125460691976	-4.97324507512725	6.58413380330787e-07	9.06384374201373e-06	down
Acadl	150.791528722107	-1.65025622980431	0.331853051337331	-4.97285236086863	6.59749059058822e-07	9.0745988224158e-06	down
Galns	412.855603450217	-1.19038993973557	0.239968280250619	-4.96061370482942	7.0270813223145e-07	9.6250432705978e-06	down
Arrdc4	188.639503689618	-1.38459373091371	0.279204151007213	-4.95907287165634	7.08303964649222e-07	9.68547977725853e-06	down
Cd163	48.9287965198761	-5.75041617330317	1.15978233963209	-4.95818566708588	7.11545471088047e-07	9.72168303069211e-06	down
Kif11	202.057913746312	-2.06411368114088	0.417364277609672	-4.94559259590319	7.5912575120745e-07	1.03286536124385e-05	down
Ddx58	133.80275359055	-2.05555833296367	0.415688729454138	-4.94494603128385	7.61649620578765e-07	1.03543862040143e-05	down
Tmem158	193.305945538824	-1.43321912883582	0.289940198260983	-4.94315426916327	7.68686085891844e-07	1.0415441932018e-05	down
Tspan12	336.001180689084	-1.0629367036033	0.215062306021904	-4.94245934243373	7.71431964921222e-07	1.04353705800253e-05	down
Irf9	489.601585572444	-1.62048162078749	0.327909954583792	-4.94184942584109	7.73849725003097e-07	1.0459432121264e-05	down
Tlr9	38.688555594634	-3.17745420625	0.643088205041606	-4.94093062404158	7.77505717093374e-07	1.0500176218964e-05	down
Ctla2a	20.4117469014519	-4.46605439257329	0.904406292724969	-4.93810627866941	7.88848507411835e-07	1.06358092004258e-05	down
Dsn1	31.4476793257707	-3.14875129210807	0.638019839579675	-4.93519338549481	8.00713811170003e-07	1.07780293266699e-05	down
Rin3	112.805913563467	-2.84440235442933	0.576417779664825	-4.93461939373779	8.03072082221856e-07	1.08008905848869e-05	down
Scimp	28.6864476042718	-8.20814340304133	1.66448284836523	-4.93134754203261	8.16642913920946e-07	1.09574644062822e-05	down
Mmp11	150.615738371837	-1.19981211223065	0.243397219894707	-4.92944049545714	8.24654477113016e-07	1.10511818215767e-05	down
Plin3	65.3337453421857	-3.05189765858719	0.620592376048008	-4.91771696910291	8.7559384980402e-07	1.16802935074101e-05	down
Hspb1	81.9688283224743	-3.34572248737887	0.680490813563177	-4.91663137943045	8.80461166163895e-07	1.17356582799435e-05	down
[truncated: 1,095 more rows]

## Sheet: 04.DEmRNA2_DESeq_result_up
	baseMean	log2FoldChange	lfcSE	stat	pvalue	padj	direction
[truncated: 563 more rows]

## Sheet: 04.DEmRNA2_DESeq_result_down
	baseMean	log2FoldChange	lfcSE	stat	pvalue	padj	direction
[truncated: 1,771 more rows]

[truncated: 1 more sheets: 04.DEmRNA2_DESeq_result_not]
