# Supplementary material for: Integrated bioinformatics analysis of retinal ischemia/reperfusion injury in rats with potential key genes
Source: BMC Genomics. 2024 Apr 15;25:367. doi: 10.1186/s12864-024-10288-0 (PMC11017533; doi:10.1186/s12864-024-10288-0)
Supplement: Supplementary file 5 — Supplementary Material 5. [file 12864_2024_10288_MOESM5_ESM.xlsx]

## Sheet: 05.DElncRNA2_DESeq_result
suplementery table 5 DElncRNA2_DESeq
	baseMean	log2FoldChange	lfcSE	stat	pvalue	padj	direction
TCONS_00045084	961.997789084908	-2.38151532937008	0.251817368725575	-9.45731162795764	3.15962000265059e-21	2.18266549783103e-17	down
NR_102352.1	121.474358098811	-3.93966490512119	0.430302837799031	-9.15556338245944	5.40749052687435e-20	1.8677472279824e-16	down
TCONS_00017217	1106.9053811394	-1.17984513954754	0.130070658040448	-9.07080164982826	1.18144545939205e-19	2.72047507782676e-16	down
ENSRNOT00000077174	835.91609989905	1.23290495310825	0.137650628672154	8.95676950408048	3.34329604199922e-19	5.77387226453266e-16	up
XR_001839442.1	433.620622874458	-4.55902083298992	0.532622751454885	-8.55956832586805	1.13290909461619e-17	1.56522720512173e-14	down
TCONS_00045047	1224.68746081911	-2.26430644048229	0.279408904835639	-8.10391652268298	5.32176272290958e-16	6.12712281497656e-13	down
TCONS_00010971	144.734810501418	-2.14711914334277	0.268074371696498	-8.0094159309404	1.15254492885928e-15	1.13739719550856e-12	down
XR_001838383.1	735.373619093298	-2.45668327182849	0.309762296288425	-7.93086602619005	2.17622892517038e-15	1.67037660167522e-12	down
XR_001836172.1	354.649626866792	-2.78604832449114	0.350805407354586	-7.94186254282866	1.99167589283501e-15	1.67037660167522e-12	down
TCONS_00045030	6034.85493758923	-2.14620469486508	0.286548018168816	-7.4898605426776	6.89468333705131e-14	4.76284724923505e-11	down
TCONS_00027911	459.13133540649	-2.97691911467925	0.407453755731209	-7.30615210390423	2.74900977096688e-13	1.7263781361672e-10	down
TCONS_00029601	633.15878631139	-2.18068118208945	0.31156364037456	-6.99915169648119	2.57516922267135e-12	1.48243908251781e-09	down
TCONS_00008645	209.902480745056	1.59966674073308	0.229559710421131	6.96841243525907	3.20537385192704e-12	1.70328635147015e-09	up
TCONS_00037315	36.936340069721	-8.75178376508771	1.28605295649149	-6.8051503796264	1.00943738141208e-11	4.98085245056761e-09	down
TCONS_00027403	944.498067096803	-1.73519287376365	0.25837828996825	-6.71570693488557	1.8715661281924e-11	8.08048675847067e-09	down
TCONS_00027897	219.019090921364	-2.69147120987759	0.400377690485285	-6.72233062390499	1.78840573774897e-11	8.08048675847067e-09	down
TCONS_00008642	311.926126379455	1.43987103841146	0.215019574825934	6.69646491291357	2.13521686254549e-11	8.67651652144957e-09	up
XR_001838382.1	417.503590652136	-2.72914108764221	0.410278893383954	-6.65191685863348	2.89300123331462e-11	1.11026958442985e-08	down
TCONS_00010696	225.140667383473	-1.58873006851071	0.240538394871082	-6.60489178603773	3.97807818540156e-11	1.44634547919758e-08	down
TCONS_00020741	1245.94116980376	0.985012002239576	0.149749122952583	6.57774805500179	4.77626629730359e-11	1.64972237908866e-08	not
TCONS_00010703	2621.25455444795	-0.968674857980446	0.147949221555169	-6.54734677072453	5.85682623696477e-11	1.92661693547394e-08	not
XR_357776.1	142.625661307265	-4.15537158120619	0.641365288888294	-6.47894679241041	9.23650653169335e-11	2.90026305095171e-08	down
TCONS_00023569	61.0083357477972	-9.47554900228936	1.46803640226818	-6.45457359752745	1.0852402795341e-10	3.25949558740067e-08	down
TCONS_00045088	232.351290632626	-2.53978464826325	0.407574113108114	-6.23146703036447	4.62087252882981e-10	1.33004114288151e-07	down
XR_357774.1	158.032228158899	-4.38955569473525	0.712559356316079	-6.16026672841571	7.2622519254954e-10	2.00670545205289e-07	down
TCONS_00020745	545.31307799965	1.05349546477924	0.171226731338293	6.15263432610794	7.62063779136724e-10	2.02474484087557e-07	up
XR_001838386.1	232.890223667638	-1.97248521907382	0.32099910201821	-6.14483095644899	8.00487191448766e-10	2.04806130315855e-07	down
TCONS_00045069	842.166093182053	-2.11798599066026	0.347217341639153	-6.09988539357401	1.06144542019312e-09	2.52843619403244e-07	down
XR_001837647.1	696.663891519725	-2.35512893327395	0.385846435133577	-6.10379860697333	1.03576783135175e-09	2.52843619403244e-07	down
TCONS_00020751	328.47192760155	1.07676689109875	0.178009098285701	6.04894301172496	1.45799217560051e-09	3.35726998301611e-07	up
TCONS_00022347	1375.06246956815	-1.27160994885769	0.211642046111902	-6.00830492909403	1.8747299958187e-09	4.17762413261793e-07	down
TCONS_00009580	2019.55013788062	0.730725488143802	0.121984311452815	5.99032350505543	2.09424037920237e-09	4.52094141860312e-07	not
XR_593994.2	260.708764964887	-4.42316185194534	0.753323743065301	-5.87152853293504	4.31795258585138e-09	9.03891407971555e-07	down
XR_001835620.1	2368.96981494073	1.29650128666216	0.221623119929395	5.85002723125279	4.91492539093644e-09	9.77944749069131e-07	up
TCONS_00010690	100.493070024513	-1.76994056159681	0.302622142657893	-5.84868161348553	4.95484455955698e-09	9.77944749069131e-07	down
TCONS_00010698	170.230237791261	-1.51038043177146	0.259835655642964	-5.81282975977266	6.14255213460196e-09	1.17868750405084e-06	down
TCONS_00008880	1072.52275813601	0.745763916512876	0.128626186368565	5.79791671950816	6.71437787348725e-09	1.2535924959473e-06	not
TCONS_00027980	566.848854977724	1.10768264293554	0.193751331531955	5.71703241560872	1.08400444481646e-08	1.96607769194677e-06	up
TCONS_00027907	180.922645061291	-2.75256099429746	0.481806032301576	-5.71300650004016	1.10997437732953e-08	1.96607769194677e-06	down
TCONS_00022346	1379.88002323982	-1.30780960719267	0.232018851027041	-5.63665237287228	1.73387622038556e-08	2.99440423260586e-06	down
XR_001840668.1	63.6302613128784	-2.59279867875028	0.461431705257694	-5.61903018194706	1.92032311804078e-08	3.23551026815262e-06	down
TCONS_00024461	756.44486021557	0.882077341492004	0.157454200842794	5.60212008806733	2.1174576782641e-08	3.48271372415438e-06	not
TCONS_00012065	2053.19204178207	-0.769030185179635	0.137620163205642	-5.58806331329877	2.29615935033257e-08	3.6775849832861e-06	not
TCONS_00006298	106.644118682467	-1.97068861320808	0.352879209806055	-5.58459823771195	2.34241081737968e-08	3.6775849832861e-06	down
TCONS_00012284	402.236122990147	-1.46020643283142	0.263289859240064	-5.54600331758324	2.92273280966592e-08	4.48671961092715e-06	down
TCONS_00010390	147.914816063695	-3.56017305240276	0.644756482372985	-5.52173285532512	3.35672581356374e-08	5.04092650436919e-06	down
TCONS_00010639	460.236801308792	-1.37978548904338	0.250585990820843	-5.50623554223292	3.66587977277444e-08	5.38806329155869e-06	down
XR_001835968.1	1233.18064989823	0.959798121768607	0.175842242541383	5.45829095385159	4.8073942609587e-08	6.9186415738964e-06	not
TCONS_00001808	107.703806394514	2.41459369793198	0.443791904848804	5.44082411497481	5.30346556194285e-08	7.47680410242882e-06	up
TCONS_00008649	209.673373668487	1.32524254402135	0.243945300461938	5.43253975998658	5.55575692018177e-08	7.67583376092313e-06	up
TCONS_00010702	396.769257520151	-1.47052452650883	0.271065273711195	-5.424983091252	5.79600264998603e-08	7.85074241296147e-06	down
TCONS_00009668	2924.32650787124	0.711763171648712	0.1317029291981	5.404307831135	6.50591307341766e-08	8.64285529060946e-06	not
TCONS_00008640	178.711994037137	1.29173396295282	0.239520733894405	5.39299434312141	6.92931349402613e-08	8.86438844754305e-06	up
TCONS_00016615	42.1219319285294	-4.30061519123198	0.797435912380221	-5.39305431880453	6.92700009565901e-08	8.86438844754305e-06	down
TCONS_00004581	268.254644954224	1.13112782650947	0.210905429828261	5.36319917145111	8.17607667778587e-08	1.00857745875259e-05	up
TCONS_00018536	208.399713809446	-2.06361911106286	0.384626318656802	-5.36525716250896	8.08339668039414e-08	1.00857745875259e-05	down
XR_001840921.1	50.0665201418252	-4.16651713548314	0.777422072294	-5.35940164805029	8.34980351033185e-08	1.01193759033987e-05	down
TCONS_00032372	364.900249406455	-1.64792937461119	0.307764691857577	-5.35451082664737	8.57881844010292e-08	1.02176685834881e-05	down
XR_357970.3	275.402180755186	-3.26103675586346	0.611310941279912	-5.33449761104517	9.58094492405957e-08	1.12178250060006e-05	down
TCONS_00010692	436.597372653189	-1.51564073393344	0.284316253794138	-5.33082690035319	9.77665741920104e-08	1.12561915753068e-05	down
XR_001835972.1	347.862754790387	0.963123602567039	0.183578405547938	5.24638831943411	1.55109799681884e-07	1.7565549118073e-05	not
TCONS_00009614	689.356208226128	0.723219950933902	0.137983996941131	5.24133208898461	1.59421506098868e-07	1.77626413569513e-05	not
TCONS_00033894	989.546073339883	-1.33747606171561	0.255636969889856	-5.23193520206359	1.67744557178245e-07	1.83933238251955e-05	down
XR_593443.2	30.6144408317536	-6.61257147605476	1.26781388819951	-5.21572727480183	1.83097405050966e-07	1.97630761576887e-05	down
TCONS_00046658	551.170184691451	-1.38068438238471	0.266301169287751	-5.18467262489868	2.16394633920488e-07	2.29460340069206e-05	down
TCONS_00016568	51.7124301949333	-7.3677829812828	1.42173543377835	-5.18224615229746	2.19229624269942e-07	2.29460340069206e-05	down
XR_351012.3	498.905064042227	-0.757610712195419	0.14693312457877	-5.15616008553107	2.5206541930466e-07	2.59890733814416e-05	not
TCONS_00015155	82.5149889658755	-3.01815558328922	0.585846092366287	-5.15178922009808	2.58012932741183e-07	2.62110785202366e-05	down
XR_595708.2	29.1054643195866	-5.9215683693821	1.1514858499029	-5.14254549448562	2.7104077883196e-07	2.71355029010316e-05	down
ENSRNOT00000081965	26.6039059390759	-8.28006041858207	1.61290776262398	-5.13362301952811	2.8421710716288e-07	2.80481682325883e-05	down
TCONS_00014224	281.205738570227	1.20762370597788	0.235584125385039	5.12608268491832	2.95832725414492e-07	2.85476271167664e-05	up
XR_590525.2	41.8144438119618	-3.81616081160071	0.744617255158118	-5.12499647995715	2.97543305212388e-07	2.85476271167664e-05	down
XR_351159.3	57.4213201094869	-2.81719360885735	0.553397640390291	-5.0907221195784	3.567024496728e-07	3.37548016758864e-05	down
TCONS_00038544	4242.91077865673	-1.33187429132667	0.262019920178904	-5.08310318702975	3.71317845417629e-07	3.46630226506078e-05	down
TCONS_00046949	107.10425524619	3.55100295690043	0.701006540171787	5.06557749950554	4.07164083202564e-07	3.74846587430651e-05	up
TCONS_00037276	200.186215710582	1.34932560000612	0.266499507972821	5.0631448075459	4.12396361388673e-07	3.74846587430651e-05	up
XR_001836069.1	331.460894371888	1.21336822940009	0.240303370555882	5.04931839529865	4.43389212233203e-07	3.97783464689216e-05	up
XR_595536.2	609.75466788441	-0.982542674407494	0.194923207386593	-5.04066543733197	4.63915881768951e-07	4.10862937341015e-05	not
XR_357874.3	52.1937789250345	-5.2003148724146	1.03219528828995	-5.03811142272314	4.70147739247436e-07	4.11111466167252e-05	down
TCONS_00003666	84.0350678695965	2.12953609018906	0.425281192205984	5.00736014010613	5.51816203809334e-07	4.59270642881311e-05	up
TCONS_00011369	374.996837045219	0.920491029587958	0.183787462455693	5.00845388085092	5.48690192688627e-07	4.59270642881311e-05	not
XR_001836601.1	537.545397280159	-1.35046966705437	0.269435207170255	-5.01222420498673	5.38044601911957e-07	4.59270642881311e-05	down
XR_001837072.1	45.5897795931721	-5.35730323460586	1.06976273431697	-5.00793593078974	5.50168407156506e-07	4.59270642881311e-05	down
TCONS_00006489	115.762404026117	-1.6871281403638	0.338471268402957	-4.98455348462617	6.21050653739598e-07	5.10740228099184e-05	down
TCONS_00022353	788.17729300639	-1.13984694321214	0.231114611757948	-4.93195533827144	8.14105333557931e-07	6.61628193437434e-05	down
XR_001837067.1	55.4106632356109	2.71121193083032	0.550815363818272	4.92217920726847	8.55857850701734e-07	6.79570808350297e-05	up
XR_001840734.1	97.6219421276143	-3.07614941555796	0.624803582011664	-4.9233863315152	8.50592928368702e-07	6.79570808350297e-05	down
TCONS_00031002	317.699966162338	-1.41079265467907	0.287677146545354	-4.90408317664764	9.38647119859596e-07	7.36837989089783e-05	down
TCONS_00045862	140.764342785983	1.6917300191868	0.347666038180008	4.86596283043006	1.13900924450603e-06	8.8407593944356e-05	up
TCONS_00055997	793.463427548984	-1.44259421012054	0.296815462378831	-4.86023941798333	1.17243875496487e-06	8.99911879921927e-05	down
TCONS_00009653	618.589588068342	0.673749040676004	0.139087199415997	4.84407654697888	1.27201889314209e-06	9.65616100420394e-05	not
TCONS_00010705	344.142623107437	-1.25810985443885	0.261732825435333	-4.80684779353247	1.53328633256777e-06	0.000115129804188893	down
TCONS_00002717	1780.19143881414	0.953266158741	0.199025169162502	4.7896764150602	1.67050477175485e-06	0.000124084375949274	not
XR_362193.3	14.8528407678567	-7.44171329095943	1.55596774093293	-4.78269124429117	1.729636956545e-06	0.000127109915912903	down
TCONS_00055575	104.863400011309	1.35649434949923	0.283827547319675	4.77929067248505	1.75914715933091e-06	0.000127917774491136	up
TCONS_00011577	18.574076775835	-6.79030670625908	1.42281920954551	-4.77243114283515	1.82015345903709e-06	0.000130975209323211	down
XR_350364.2	6136.61212657149	0.659664458381038	0.138406955662682	4.76612215927021	1.87805418734947e-06	0.000133748436352682	not
TCONS_00041882	3097.10019032366	-0.769773063458822	0.162148845374485	-4.74732374246032	2.06125880346019e-06	0.000143830058730333	not
TCONS_00041306	37.9776191736778	-2.7282677129772	0.574671163743491	-4.74752847385777	2.05917408148444e-06	0.000143830058730333	down
XR_596809.2	16.7319471717894	7.4483723097538	1.5748121712804	4.72968932142421	2.24863677557444e-06	0.000155335828456682	up
TCONS_00020991	1769.105076863	0.717447238459075	0.151873056641315	4.72399288145954	2.31258514788207e-06	0.000158171665362072	not
TCONS_00011396	785.375715815297	0.786868031242953	0.167827846002481	4.68854275369368	2.7515743354586e-06	0.000186351720679883	not
ENSRNOT00000086040	43.6782995333281	-3.62471833698252	0.777002931168144	-4.66499956638919	3.08617689574406e-06	0.000206983592192233	down
XR_593814.2	273.266403375867	0.907741633400965	0.194978198105473	4.65560581757929	3.2302944388371e-06	0.000213124223732907	not
TCONS_00003738	406.51903632105	-1.56585899637149	0.336380476596526	-4.65502341935759	3.23943883786266e-06	0.000213124223732907	down
TCONS_00045614	217.464126775752	-1.98471086129815	0.427469916320726	-4.64292523408606	3.43510681521387e-06	0.000223865263014127	down
XR_001840796.1	125.588497369557	-1.47982206789998	0.319624047380607	-4.62988338964939	3.65871715390549e-06	0.000235240301577646	down
XR_353567.2	44.1144874301356	-3.96757928163926	0.857149166639771	-4.62880842221794	3.67775804435231e-06	0.000235240301577646	down
TCONS_00043563	2409.74089186864	0.818037671703842	0.176831724769239	4.62607980989474	3.72651750229822e-06	0.000236172320237395	not
TCONS_00054450	142.770778659456	-1.9716387907257	0.426529001295151	-4.62251988666383	3.79106455169512e-06	0.000238078853846454	down
TCONS_00011372	1431.50002750461	0.909601902723702	0.197150984555004	4.61373248922289	3.95501405068092e-06	0.000246137270829764	not
TCONS_00023338	37.9829522949919	2.17376353357418	0.471908738735772	4.60632184815568	4.098538765374e-06	0.000252792015992889	up
TCONS_00041388	178.388660267644	-3.01022938930179	0.654884900136251	-4.59657779355656	4.29486664149719e-06	0.000262556980172235	down
TCONS_00010688	232.809884325112	-1.40358114564977	0.306269689258476	-4.58282747159226	4.58730514055446e-06	0.00027797459571009	down
XR_001837991.1	306.329986510748	-2.99344787715696	0.655708717563752	-4.56520982102989	4.98994995111473e-06	0.000299744124020005	down
XR_001841523.1	49.2728256011189	3.09808741708172	0.681159951353384	4.54825244926127	5.40932235636811e-06	0.000322134472739577	up
TCONS_00033896	162.118707437715	-1.63992637138911	0.361704757745725	-4.5338811178756	5.79096307204628e-06	0.000341914298305092	down
TCONS_00025104	167.523205063893	1.21886172672765	0.269059129765837	4.53008871242699	5.89589247586372e-06	0.000345159535790395	up
ENSRNOT00000076358	32.219157357166	-5.66465496524458	1.25162595352035	-4.52583693180224	6.01569540093655e-06	0.000349213645627476	down
XR_356393.3	119.668821868471	-2.03134822792581	0.449208699964292	-4.52205896298822	6.12409937842456e-06	0.000352543987551307	down
TCONS_00009575	236.478971535889	1.00929406222167	0.22424161631106	4.50092216969047	6.76592789228648e-06	0.000384688725927513	up
TCONS_00044823	11587.3936016674	-1.87298112768043	0.416213744362293	-4.50004631766821	6.7938657445218e-06	0.000384688725927513	down
XR_145894.3	15.2091640412212	-6.49849103645665	1.44627515690865	-4.49326050123608	7.01408964397936e-06	0.000393929522443979	down
XR_355499.3	265.034302668081	-5.21848170613139	1.16308918503896	-4.48674252435473	7.23203848536166e-06	0.000402894531103857	down
TCONS_00004791	703.731316214682	1.04809492761586	0.233745699682041	4.48391105822081	7.32872191462329e-06	0.000405014487889742	up
XR_594833.1	380.597666278999	0.755082513395849	0.168556804880066	4.47969166200744	7.47509426035352e-06	0.000409825009131128	not
XR_001842642.1	617.110020957872	-0.855092481295557	0.191403208849707	-4.46749292467187	7.91416280343997e-06	0.000430480603513097	not
TCONS_00012011	2038.82876062521	0.567668023205126	0.127119110412216	4.46563873334479	7.98302211266386e-06	0.000430833724642827	not
XR_001837575.1	126.829737932219	-2.63597144561436	0.592854066277197	-4.44623996958785	8.73863290349774e-06	0.000467957179049321	down
TCONS_00049204	424.158196474118	-1.8829008083204	0.424050674338347	-4.44027311419399	8.98447826206736e-06	0.00047742135257201	down
TCONS_00000064	38.9262427913182	-3.78765523141907	0.858216866277752	-4.41340106475283	1.01759231547236e-05	0.000536605169105577	down
TCONS_00009600	1207.74135818233	0.984839826396373	0.223262004444909	4.41113940925576	1.02828084107179e-05	0.000538133640160903	not
TCONS_00028152	598.303746407526	0.819534834135172	0.185893168613908	4.40863341157689	1.04024932425312e-05	0.000540303934732372	not
NR_110713.1	175.864477166389	-1.22870186681725	0.279034664963034	-4.40340223312407	1.06566319608034e-05	0.00054937323571067	down
XR_001840733.1	35.7059788219969	-3.96775763937487	0.901716286924845	-4.40022842762023	1.08136984413713e-05	0.000553340954318466	down
TCONS_00029696	981.975685423769	0.860587561542012	0.195936107308237	4.39218464306927	1.12217331941386e-05	0.00056173719496456	not
TCONS_00055569	748.314877935879	0.852904038494771	0.194067889833469	4.39487459376537	1.10836720950108e-05	0.00056173719496456	not
TCONS_00011379	786.932533489975	0.789693228176411	0.179749721945778	4.39329318358903	1.11646398888223e-05	0.00056173719496456	not
TCONS_00032356	437.531645619711	-2.22186449652385	0.507136822852665	-4.38119339082059	1.18031049879957e-05	0.000586588843576072	down
NR_131064.1	2203.65961973013	0.444556790481021	0.101612602182525	4.37501629652658	1.21423406588433e-05	0.000599137780509212	not
TCONS_00011406	2696.19731731116	0.705598725956146	0.161524611944024	4.36836663752932	1.25179219770527e-05	0.000611204956107128	not
TCONS_00009603	756.199135649666	0.634859992929383	0.145357830449948	4.36756651474644	1.25638540485252e-05	0.000611204956107128	not
TCONS_00021191	323.753748329769	0.772735572409093	0.177029194910304	4.36501771812618	1.27112455034676e-05	0.000614050936629052	not
TCONS_00008886	137.783588601577	1.07087150958905	0.245569578763425	4.36076616241091	1.29607818828406e-05	0.00062175750865738	up
XR_350482.3	15.2670912001732	-4.9989465734011	1.15174695401309	-4.34031673014892	1.42277490006895e-05	0.00067782958687423	down
TCONS_00021516	477.890707586828	-0.736038413521143	0.169673173253157	-4.33797753297719	1.43799850293879e-05	0.00068038997659597	not
XR_001835975.1	206.401362669064	1.48989083853557	0.344060364181059	4.33031814658989	1.48894065478478e-05	0.000695565067312332	up
TCONS_00056493	1323.70330130919	1.0838846199283	0.250328626485042	4.3298468702822	1.49213064004194e-05	0.000695565067312332	up
TCONS_00057901	488.576866751546	-0.654240386998012	0.151193456810155	-4.32717394522901	1.51034684564056e-05	0.000695565067312332	not
TCONS_00029548	17.856076086241	-5.82986405112886	1.3471538869577	-4.32754127614519	1.50783094685837e-05	0.000695565067312332	down
XR_001838506.1	129.894725323073	-1.52780535547284	0.353461269954057	-4.3224123414467	1.54332408184125e-05	0.000706045215719161	down
TCONS_00020982	2053.42695423254	0.584270987964083	0.135827209310009	4.30157544230004	1.69588013806366e-05	0.000770360229417337	not
XR_593446.1	24.5009215325198	-5.68955671212344	1.32308205438589	-4.30022967454143	1.70621185727928e-05	0.000770360229417337	down
TCONS_00008874	217.702797358531	0.969024680705058	0.225599058264033	4.29534009654838	1.74425725238401e-05	0.000781717324817188	not
ENSRNOT00000092834	63.4034626094978	-2.18702983685105	0.509309870741134	-4.2941045569538	1.75399805076236e-05	0.000781717324817188	down
XR_001838455.1	133.192579671242	-1.2665058483153	0.295500263124932	-4.28597198162172	1.81941919685538e-05	0.000805240440865223	down
XR_595999.1	112.618274575124	-2.77121917152399	0.64677514099316	-4.28467174429218	1.83009191105733e-05	0.000805240440865223	down
TCONS_00009619	490.26747027587	0.740705781215649	0.173551490081914	4.26793098040268	1.97294346235051e-05	0.000862600850501095	not
TCONS_00003664	63.7404088598648	1.92257347276668	0.452268995318468	4.25095129816027	2.12864455454807e-05	0.00091904228642613	up
TCONS_00037595	144.6346555812	1.11179909338476	0.26149874976735	4.25164209914545	2.12208797448447e-05	0.00091904228642613	up
TCONS_00038573	1337.91687792068	-0.518932988879482	0.122191190996406	-4.24689361522588	2.16754815857461e-05	0.000930026253380958	not
XR_001835967.1	11551.575479397	0.845027755260513	0.199050096879122	4.24530190394068	2.18299296102098e-05	0.000930871319427957	not
TCONS_00004535	1225.8349242877	0.667909485477233	0.157388236148992	4.2437065299147	2.19857838474676e-05	0.000931765612382247	not
XR_001840870.1	240.586010245043	-1.12548931588757	0.265331695949162	-4.24182008056516	2.21714402942019e-05	0.000933904326538699	down
XR_001838851.1	37.2072282322551	-5.05870153457528	1.19414504274271	-4.23625384983088	2.2727981956228e-05	0.000951544844567413	down
NR_036653.1	444.004387135377	1.1771146221601	0.278047328479447	4.23350452096543	2.30077555029542e-05	0.000957455271171131	up
TCONS_00057093	2011.72542479358	0.987342603028214	0.23332381361241	4.23164094458166	2.31992546036213e-05	0.000959643417974944	not
TCONS_00042998	34455.4768125449	-0.685454445810385	0.162187576360642	-4.22630673194228	2.37558121929611e-05	0.000976816372791518	not
TCONS_00046286	233.863415538192	-1.93044516120351	0.457929337837099	-4.21559616669557	2.49119204296707e-05	0.00101829317353944	down
TCONS_00009597	2044.27406339061	0.694027314510526	0.164753279267557	4.2125250410551	2.52531708428065e-05	0.00102617002460063	not
TCONS_00038553	645.762236529027	-1.42223181577446	0.33790174276711	-4.20901000429197	2.56492033265422e-05	0.00103616781625587	down
TCONS_00057422	289.739636589113	0.952915478963028	0.226817111228195	4.20125039862767	2.6544479791956e-05	0.00105993795608573	not
TCONS_00025423	419.182596808953	0.683269793360767	0.162605881557873	4.20199925620515	2.64568003432594e-05	0.00105993795608573	not
TCONS_00006537	758.28861474039	-0.801861914112181	0.191114660634079	-4.19571115816949	2.7201672591089e-05	0.00107993766815657	not
XR_001840580.1	1377.90061291514	-1.10314619379239	0.263040021562649	-4.19383403042206	2.74278694998505e-05	0.00108269555717124	down
XR_001839722.1	78.1962583551402	1.30825789107389	0.312057647586269	4.19235965275363	2.76067872362145e-05	0.00108356639902142	up
TCONS_00020987	1068.9382528907	0.659586300472722	0.157489052881602	4.18814062567631	2.81249233224747e-05	0.00109149983321155	not
XR_593447.2	17.4961534734794	-5.76972461339518	1.37733577569902	-4.18904722812921	2.80128101314837e-05	0.00109149983321155	down
TCONS_00011367	484.814153649224	0.821590430347649	0.196393618520526	4.18338659136107	2.87198391068369e-05	0.00109778838048192	not
TCONS_00019575	1591.07628923742	0.777156456805785	0.185787490517518	4.18303974417754	2.87637082899866e-05	0.00109778838048192	not
TCONS_00035535	54.7976659559729	-2.32980106468443	0.556670403891509	-4.18524327572925	2.8486085372398e-05	0.00109778838048192	down
TCONS_00038630	22.4706011344887	7.87286789849273	1.88291949087975	4.18120261467701	2.89971324070834e-05	0.00110061643224248	up
TCONS_00032626	260.738226967689	-0.906636569071239	0.217259702267034	-4.17305445791733	3.00543068833505e-05	0.00113450902705019	not
TCONS_00056966	32.122700624382	-2.35045424406178	0.564102631071246	-4.16671384708525	3.09022002187115e-05	0.00116017608212423	down
TCONS_00048138	2751.74263127806	0.87677136250896	0.210906658551553	4.15715354143096	3.22237428897547e-05	0.00120048928010135	not
TCONS_00053060	1525.34138364559	-0.563560417111822	0.135587063533655	-4.15644680564926	3.23235388099088e-05	0.00120048928010135	not
TCONS_00011376	990.852840115635	0.879013037681665	0.211557290888116	4.15496452044538	3.25338021760583e-05	0.00120183692744498	not
ENSRNOT00000090331	38.2463509659649	-2.54682193893253	0.615167566083722	-4.14004586611433	3.47236387193582e-05	0.00127590902273046	down
TCONS_00046679	874.29426551649	-1.3322921041708	0.322293776937455	-4.13378165979714	3.56842498783446e-05	0.00130426877333124	down
TCONS_00010189	1131.90043068426	0.769822317497188	0.186526461537633	4.12714802581441	3.67289984251947e-05	0.00133538905853287	not
TCONS_00050800	104.554079497939	-1.47703728142581	0.358095147803004	-4.12470621422203	3.71208276547258e-05	0.00133655610640316	down
XR_001840732.1	52.4938709154369	-4.84889851998524	1.17562237930503	-4.12453744105456	3.7148056228924e-05	0.00133655610640316	down
TCONS_00013850	305.761145450039	-0.835137227473754	0.202682808200718	-4.12041472529192	3.78191025158024e-05	0.00134667195968641	not
NR_027367.1	23.4594904895619	-4.61434508785526	1.119823664754	-4.12059972751955	3.77887450671064e-05	0.00134667195968641	down
TCONS_00018808	166.532644813624	-1.96162613388231	0.476404015569634	-4.1175684288404	3.82890859498361e-05	0.00135242294968169	down
XR_001840316.1	124.810070892835	-3.23861971078266	0.786632408355627	-4.1170687558534	3.83721624403026e-05	0.00135242294968169	down
TCONS_00056485	1632.06846763801	0.764528101210419	0.185902978240496	4.11251131340874	3.91378284661438e-05	0.00137240669565544	not
TCONS_00035997	372.870166173782	0.894983171640449	0.217738264796466	4.11036237694392	3.95038670878909e-05	0.00137824602951086	not
TCONS_00018535	157.583589959439	-1.72299143328709	0.420037805353121	-4.10199132394426	4.09609635846414e-05	0.00142190118815429	down
TCONS_00003663	404.717452746529	1.71293560932127	0.418293506534269	4.09505665893224	4.220651567197e-05	0.00145781305130984	up
TCONS_00057480	2324.13807651551	0.914157072989445	0.223700245939296	4.08652690188598	4.37878734150181e-05	0.00150490860473107	not
TCONS_00051456	598.766394694987	0.79206522850317	0.193940703657185	4.08405875387174	4.42558332738657e-05	0.00151346186265279	not
TCONS_00018337	218.604272567554	1.08899926193646	0.267203572006591	4.07554155716751	4.59073825797805e-05	0.00156220787616317	up
TCONS_00030106	219.544789194938	1.05207189716066	0.258403008197264	4.07143827194732	4.6723744697872e-05	0.0015821942567299	up
TCONS_00042932	242.315328742678	1.04394143277072	0.256797258722737	4.06523589061308	4.79839048962138e-05	0.00159408773719516	up
TCONS_00020747	493.161129640561	0.947389535022893	0.232868365833174	4.06834793396369	4.7347645215399e-05	0.00159408773719516	not
TCONS_00009663	1121.43902622232	0.579879692094167	0.142717870701986	4.06311900003772	4.84213281416709e-05	0.00159408773719516	not
TCONS_00040922	1725.57189938597	-0.445864214995839	0.10969582135524	-4.06455058622468	4.81251008702882e-05	0.00159408773719516	not
TCONS_00022357	223.088835684252	-1.15006453483929	0.283062499710414	-4.06293499144487	4.84595287798181e-05	0.00159408773719516	down
XR_001839787.1	19.6296041424713	-5.36316529320451	1.31879468872982	-4.06671738901979	4.76800070476235e-05	0.00159408773719516	down
TCONS_00041335	82.1267167372667	-1.44693296400673	0.356243456763781	-4.06164081482673	4.87290112816633e-05	0.00159535549731626	down
TCONS_00022351	186.068154806588	-1.30283528260075	0.320985425977095	-4.05886117301075	4.93126179250713e-05	0.00160684700295468	down
XR_593567.2	18.5784700360037	-4.52133479646371	1.11861587659039	-4.04190114862754	5.30195842813341e-05	0.00171952717472045	down
TCONS_00035940	718.60256939411	-0.67266622591703	0.166507570510655	-4.03985370667567	5.34845519510593e-05	0.00172650133120522	not
TCONS_00015395	326.558552882286	1.07907845149308	0.267498561376802	4.03395983118234	5.48446974736137e-05	0.00176217288440802	up
TCONS_00008139	179.260868323456	0.886672649023133	0.220035234757927	4.02968483660633	5.58516844803778e-05	0.0017841818738831	not
TCONS_00056494	3342.75160476902	0.769353576104817	0.190960267994719	4.02886728314653	5.60462458935485e-05	0.0017841818738831	not
TCONS_00023553	971.775281692145	-0.747433601091794	0.18565787237486	-4.0258653809339	5.67661595565409e-05	0.0017988102303513	not
TCONS_00035208	1032.73418765793	-0.848426595348942	0.210975484226398	-4.02144637070009	5.78418779636166e-05	0.00182452827841399	not
TCONS_00010687	122.684884153675	-1.21818489412579	0.303386073561778	-4.01529602141652	5.93712284701202e-05	0.00186425657396177	down
TCONS_00046676	1931.96056535452	-1.16924369654038	0.291633122305299	-4.00929663715066	6.08998746500009e-05	0.00190360332163894	down
XR_590641.2	138.960928153857	-1.4367557599537	0.358876212876274	-4.00348562653004	6.24159949736468e-05	0.00194220582557636	down
TCONS_00034588	632.221701089022	1.04498441874974	0.261216388505263	4.00045504315164	6.32207973936126e-05	0.00195842721253397	up
TCONS_00042999	96146.1794202424	-0.762625756619122	0.190839500830029	-3.99616302338977	6.43774096870807e-05	0.00198535333088551	not
TCONS_00024462	198.330473449471	0.892101746042676	0.223310268343102	3.99489800743071	6.47221091416806e-05	0.0019871125775588	not
TCONS_00002729	1363.09970719752	0.635343871537494	0.159640550928446	3.97984013361535	6.89616274616951e-05	0.00210393916701944	not
XR_359931.1	72.6507399522929	-1.49412532637536	0.375480225442425	-3.97923838629544	6.91363912729319e-05	0.00210393916701944	down
TCONS_00013147	55.8039128801105	9.18546685804455	2.31475608045538	3.96822236934679	7.24107513483235e-05	0.00219391872944833	up
XR_001839504.1	48.1768366935209	-2.01360416542795	0.50864075831437	-3.9587943602888	7.53290595653454e-05	0.00227237180557819	down
TCONS_00046285	134.303686772208	-1.97166679799685	0.498307191752068	-3.95672956487823	7.59828671405906e-05	0.00228212889655304	down
XR_001840360.1	66.7402318273294	1.56207547692836	0.395778376877414	3.94684391111187	7.91881451320753e-05	0.00234848101569513	up
TCONS_00011404	2392.15818777599	0.769375507508887	0.194892346224554	3.94769482954664	7.89072973272097e-05	0.00234848101569513	not
XR_357334.3	18.6940472218395	-3.8180033175228	0.967373683020081	-3.94677195021807	7.92119392960284e-05	0.00234848101569513	down
XR_357896.3	118.769540392964	1.19498818332652	0.302946347517154	3.94455385621988	7.99486848497369e-05	0.00235464416042212	up
TCONS_00020734	524.096181569498	0.984209457633007	0.249604342407179	3.94307826595207	8.04423888042298e-05	0.00235464416042212	not
TCONS_00056725	104.059238383767	-2.08757469545797	0.529339546328809	-3.9437346216359	8.02224300957507e-05	0.00235464416042212	down
TCONS_00007248	7.45653529958993	-6.4438326620057	1.63510311394009	-3.94093351487665	8.11651221002082e-05	0.00236577495134278	down
TCONS_00011398	1291.98973785828	0.738693417335431	0.187685001715003	3.93581485246821	8.2914879796172e-05	0.00240662180517629	not
TCONS_00049425	659.532489673372	-1.47495802037305	0.375077608494434	-3.93240755238242	8.40993264028931e-05	0.00243078722506772	down
XR_593563.2	11.497140558821	-7.06941022164693	1.79820181274262	-3.93137754146997	8.44605148155944e-05	0.00243105515144219	down
XR_001838058.1	79.3588683619618	1.42153028985847	0.361739071859707	3.92971177415356	8.50477445363092e-05	0.00243780007990383	up
TCONS_00038554	2545.05495549704	-0.997825036323474	0.254124537672381	-3.92651982946202	8.61837902134371e-05	0.00246015546609266	not
XR_001840292.1	344.830287166264	0.849795323230367	0.216895510272939	3.91799407079009	8.92889019860271e-05	0.00253830343588261	not
XR_001839503.1	11.0349858793106	5.86376142967372	1.4988189303791	3.91225471657914	9.14383923627908e-05	0.00258196457989455	up
TCONS_00037915	171.048880494301	1.4280988678869	0.36506514458115	3.9119014485083	9.15722817131101e-05	0.00258196457989455	up
XR_001840960.1	9.40985496692709	-6.77788586748371	1.73362259176972	-3.90966632510523	9.24236998167593e-05	0.00259537771680558	down
TCONS_00022903	142.79634540794	1.89764908896934	0.485617917033727	3.90769990646277	9.31789383188629e-05	0.00260599233160609	up
TCONS_00050164	374.541147303834	0.790618058300817	0.202530682952812	3.90369521681327	9.47350696369521e-05	0.00263743102256775	not
TCONS_00033891	175.112507306742	-1.49626058050159	0.383458186243676	-3.90201757109122	9.53942309658005e-05	0.00263743102256775	down
XR_359164.2	39.8958623574645	-2.4367837819011	0.624515287528228	-3.90188011496989	9.54484301739923e-05	0.00263743102256775	down
TCONS_00001878	282.972035936261	-0.710116789542452	0.182075521352853	-3.9001222364553	9.61441337284057e-05	0.00264607042149732	not
XR_001837992.1	35.9996123914111	-3.78081688845268	0.970778013311026	-3.89462558546981	9.83505267898342e-05	0.00269605332961974	down
XR_595030.2	114.725761869339	-1.26081660437184	0.323933475462094	-3.89220843129373	9.93358458813254e-05	0.00270888569103852	down
ENSRNOT00000084263	16.740351266233	-3.46750491518685	0.891032760797582	-3.89155715451249	9.96029191551511e-05	0.00270888569103852	down
TCONS_00011946	13.6997312082854	-4.84014360588548	1.24590980852992	-3.88482663251241	0.000102402935283547	0.00277411559583822	down
TCONS_00037219	95.1791976768756	-7.62756614927371	1.9639786543954	-3.88373169545564	0.000102865415821694	0.00277575895506352	down
TCONS_00027000	21.6662007851211	-5.09603123125241	1.31485041138165	-3.87574980936231	0.000106296862047874	0.00285719347481211	down
XR_596722.2	20.845170673239	-3.09587445249759	0.800473384200735	-3.86755451661743	0.000109932257058303	0.00294345748743705	down
ENSRNOT00000087028	43.429304244497	-3.01807635408352	0.781185687667174	-3.86345577207935	0.000111794142014236	0.00298175263719825	down
XR_001841347.1	24.9406982184347	-2.3777529296567	0.616508209559476	-3.8568065968752	0.000114877983236297	0.00304223017773328	down
TCONS_00039461	41.2570588624913	-2.9421998487764	0.76288617335828	-3.85666951574783	0.000114942396697798	0.00304223017773328	down
TCONS_00008601	256.763185476432	1.37963914483969	0.35823055604339	3.85126037286607	0.000117511478518535	0.00309835608246579	up
TCONS_00009573	154.147800509294	1.13397961578525	0.295527842497774	3.83713292866403	0.000124479099594981	0.00325505667497788	up
TCONS_00002730	1049.59042662487	0.510607031994088	0.133077095833917	3.83692647329288	0.0001245837525574	0.00325505667497788	not
TCONS_00010706	279.830530160229	-0.917254132348014	0.239094531074812	-3.83636601065128	0.000124868271405492	0.00325505667497788	not
XR_592517.1	131.115282274198	-2.62892402687392	0.685695812579902	-3.83395082577901	0.000126101361199985	0.00327484286905826	down
TCONS_00051436	60.3033436014752	3.81781883019187	0.997998174111653	3.82547676862257	0.000130519242911582	0.00337687988776483	up
TCONS_00033583	580.425694134086	0.871983409367059	0.228062358320058	3.82344292056883	0.000131601067787514	0.0033921648368513	not
TCONS_00027480	149.713548399061	1.07553935219613	0.28169200721363	3.81813940279982	0.000134461943133493	0.00342123282038644	up
TCONS_00037769	2378.82039326471	0.586245558847579	0.153484528920448	3.81957427873029	0.000133682199670994	0.00342123282038644	not
TCONS_00016756	4119.63916246333	0.579675320402722	0.151839486634579	3.81768493328605	0.000134709804161134	0.00342123282038644	not
TCONS_00040698	219.401492130077	-3.12918233243642	0.81940551927489	-3.81884458772685	0.000134078196039947	0.00342123282038644	down
TCONS_00009606	495.455483137118	0.623192314603054	0.163608947726426	3.80903565033073	0.000139509843920731	0.00353016117877074	not
TCONS_00048065	134.249467942179	-1.19303924537369	0.314391295526511	-3.79475914998127	0.000147786848324931	0.00372595455557891	down
TCONS_00010346	5391.14609488691	0.500833714715765	0.132045748616266	3.79288027039192	0.000148909964965716	0.00374061831993879	not
TCONS_00014787	13.4799563396215	-7.29659133047067	1.92475358638658	-3.79092231965591	0.000150088894357032	0.00375657276166079	down
TCONS_00003737	131.689911887786	-1.63619133593331	0.431936046046833	-3.78804073174273	0.000151839960685354	0.00378668031918566	down
TCONS_00027072	54.396157795441	-4.61820996845334	1.22376478934024	-3.77377254900684	0.000160797371945407	0.00399564117049953	down
TCONS_00033897	77.474813772282	-1.40011780761921	0.371407655760071	-3.76976022412335	0.00016340445711909	0.00404587093110635	down
TCONS_00048415	172.471088384271	1.03025770463186	0.273444404476985	3.76770446849123	0.000164755582670415	0.00406475558959724	up
TCONS_00012069	1291.63258442205	-0.486682270854731	0.129246255200314	-3.76554253042333	0.00016618783072256	0.00407101253415407	not
XR_590640.2	447.091071637212	-1.11968776583501	0.297296822917486	-3.76622849463067	0.000165732127035813	0.00407101253415407	down
TCONS_00033939	2123.72468876306	0.506702281099499	0.134706365447331	3.76153182826103	0.000168875926431794	0.00412224346215842	not
TCONS_00018420	380.760361110019	-0.963463023656902	0.256320770677945	-3.75881759838904	0.000170718234699119	0.00413797040456673	not
TCONS_00011953	211.284120692839	-1.53094571562149	0.407259186941447	-3.75914347597419	0.000170496047903418	0.00413797040456673	down
XR_590265.2	3434.28740327022	0.619466735091225	0.165396806393606	3.74533673653311	0.000180151973125715	0.00435136304319034	not
TCONS_00030946	61.892867765825	-2.41288507089417	0.645473542094317	-3.73816262563649	0.00018537003114223	0.00446179851961856	down
ENSRNOT00000085939	47.1544469695156	2.03111040217088	0.544083655194975	3.73308476146562	0.0001891489063036	0.0045369466831433	up
XR_001838488.1	195.693159079655	0.814073062666051	0.218460332024312	3.72641135863263	0.000194225332390428	0.00464259029810752	not
XR_597297.1	144.664947600785	-1.14978025652629	0.308660144108979	-3.72506874784693	0.000195262000145668	0.00465127550691818	down
TCONS_00016798	1097.42723329123	0.657838545588437	0.176954416427785	3.71755935154578	0.000201156737993821	0.00477522593148219	not
TCONS_00052197	133.026314362567	-1.76415771775816	0.475216967941652	-3.71232055412376	0.000205367657821834	0.00485849239805899	down
TCONS_00003662	63.7778258641321	1.91488970539865	0.519412027481494	3.68664875683278	0.000227226639613393	0.00535727517559493	up
TCONS_00041541	91.9713680198178	-2.55346663417843	0.693314967833025	-3.68298212594394	0.000230521328619974	0.00541646713641763	down
TCONS_00050470	1054.51584225782	-0.651245529592935	0.176951680915919	-3.68035797242516	0.000232906757013296	0.00543753399931702	not
TCONS_00023024	435.54033235911	-1.07647319040519	0.292498868856481	-3.68026445576915	0.000232992192211615	0.00543753399931702	down
TCONS_00016749	287.935999540115	0.803986214796094	0.21864997976909	3.67704682911547	0.000235949737673507	0.0054880161207023	not
TCONS_00040703	26.9466313011422	-3.02229387001582	0.823609218883932	-3.66957265742037	0.000242956278200627	0.00563202003291923	down
TCONS_00046902	2831.85836110889	-0.487169397037665	0.133184373292049	-3.65785703679658	0.000254332834553118	0.00587602415081251	not
TCONS_00011961	59.1940703950909	-1.90796270903665	0.522089091686074	-3.65447725190912	0.000257706509988586	0.00593412190333717	down
TCONS_00010801	1692.40766813349	-0.806433392287419	0.220733913421232	-3.65341863326856	0.000258771815484313	0.0059388561507164	not
TCONS_00037764	1623.8833601125	0.666389077877648	0.182643166192672	3.64858478841014	0.000263688878341935	0.00603166480657645	not
TCONS_00033934	861.851434555633	0.933558974731211	0.256511286879543	3.63944599119963	0.000273225233513534	0.00619964951782017	not
TCONS_00049207	107.68040110911	-2.0423513219248	0.561373603500487	-3.63813209098105	0.000274622575630135	0.00619964951782017	down
XR_001837815.1	11.2800974622199	-5.12362032614016	1.40795644229054	-3.63904746783557	0.000273648360253029	0.00619964951782017	down
TCONS_00011757	25.0061840399732	-7.21773943218226	1.98379048191938	-3.63835772878538	0.000274382132879495	0.00619964951782017	down
XR_593332.2	112.87542002558	-1.47846949949648	0.406613859161279	-3.63605289437531	0.00027684750862551	0.00622951983578183	down
XR_001836892.1	19.1481746701901	-2.98164930387046	0.820352324426832	-3.63459603281272	0.000278416538534685	0.0062444852214208	down
TCONS_00011131	61.2753436021998	-1.42982270554081	0.393775735929072	-3.63105843016785	0.000282261265993329	0.00631022920867934	down
TCONS_00032629	266.776573776287	-0.751324011101148	0.207066954144374	-3.62841098525698	0.000285171040089615	0.00635471466109375	not
TCONS_00050487	1212.30125239871	-0.69852100474087	0.19287261355042	-3.62167024069627	0.000292707085602827	0.00650167378567308	not
TCONS_00018543	45.2103274742802	-1.87958411168111	0.519198143867634	-3.62016724035188	0.000294412660340476	0.00651859826164106	down
TCONS_00008883	476.350732448561	0.710830015042994	0.196424610275497	3.61884396281105	0.00029592199065758	0.00653108342320308	not
XR_001838472.1	20.3920694923656	-2.7675752875851	0.766129832161509	-3.61241028792319	0.000303364074456603	0.00667400963804527	down
TCONS_00041630	324.257409882561	1.11118631588024	0.307897193402049	3.60895240259389	0.00030743600515676	0.00672537999227541	up
TCONS_00034684	1274.06686414871	-1.00164740106842	0.277558835232318	-3.60877505567434	0.000307646218523311	0.00672537999227541	down
XR_001841202.1	92.8417830787296	1.66243103213055	0.462019364254981	3.5981847531678	0.000320445959654295	0.00694066659469387	up
TCONS_00029819	2381.47007333898	-0.543506364042309	0.151044759947818	-3.59831326972267	0.000320287686290587	0.00694066659469387	not
TCONS_00038586	309.943237016416	-1.0923774806133	0.303695599630078	-3.59694866156734	0.000321971999503992	0.00694066659469387	down
TCONS_00041070	99.802077873057	-1.2231542801954	0.340094991139501	-3.59650777595158	0.000322517946858242	0.00694066659469387	down
TCONS_00006534	84.6674813582803	-1.37552570641214	0.382324168142775	-3.59779951420298	0.000320920835851564	0.00694066659469387	down
TCONS_00040695	225.360161868163	-2.74669770981624	0.764251323785483	-3.59397180525814	0.0003256750946622	0.00698684333517541	down
XR_001842515.1	276.334304106986	1.64558117005666	0.458208827175877	3.59133450177953	0.000328989061863409	0.00703608804753073	up
TCONS_00031252	179.571849517664	-1.05479485559552	0.29402738908614	-3.58740340100254	0.00033398740420662	0.00712094132178806	down
TCONS_00012523	77.0263748889907	-1.2423295599427	0.347780310590535	-3.57216760728407	0.000354038695954497	0.00750896927559196	down
XR_001835499.1	18.9785532651081	-4.56298401476367	1.27745632809097	-3.57192955596579	0.000354360738830773	0.00750896927559196	down
XR_001842787.1	9.56106905241118	6.63921929382184	1.86474510564095	3.56038971424988	0.000370304812681952	0.00782283072173372	up
TCONS_00028909	499.559713187128	-0.714291795945428	0.20070896077623	-3.55884357720226	0.000372491284820669	0.00784502986445483	not
TCONS_00025246	13724.2522876147	-1.05200336241209	0.295722952035062	-3.55739503874341	0.000374550682455088	0.00786442587963449	down
TCONS_00043522	515.445394221591	0.993287177466204	0.279507440305223	3.55370567732125	0.000379844050588467	0.0079347898712317	not
TCONS_00026683	10.7123753586349	-6.96495667506668	1.96004930627228	-3.5534599322468	0.000380199109348247	0.0079347898712317	down
XR_001842010.1	43.5168633389354	1.68548031992066	0.474647289304938	3.55101642398261	0.000383746469116639	0.00798470062848718	up
TCONS_00024608	1412.057041083	0.476365574185666	0.13424486107061	3.54848275298306	0.000387457371948237	0.0080377042805358	not
XR_001841505.1	18.0979316440983	2.69401377204321	0.759854141943921	3.54543539783986	0.00039196505422709	0.00810687004371478	up
TCONS_00042672	261.569667185307	0.842910757403138	0.237961661342351	3.54221244148426	0.00039678577764479	0.00818207806558272	not
XR_001840525.1	90.35084714643	-2.49986250406813	0.705915213459804	-3.54130702441715	0.000398149985212898	0.00818577410074612	down
TCONS_00041631	53.6022349916881	2.9689760570199	0.838796771769269	3.53956543103696	0.000400786403990835	0.00821552664323053	up
TCONS_00024098	2635.37586644799	0.777124695790589	0.219646430459784	3.53807113625221	0.000403061453821551	0.0082355617352421	not
TCONS_00032383	574.077331980692	-1.60135011164801	0.452696373234195	-3.53736015203191	0.000404148151164892	0.0082355617352421	down
TCONS_00032160	245.081280451764	2.08507467934343	0.589801217500028	3.53521596340775	0.000407442013155872	0.0082645747297134	up
TCONS_00038629	342.735991171131	0.722767509674795	0.204467500620192	3.53487721756509	0.000407964676148273	0.0082645747297134	not
TCONS_00035541	213.746945898947	1.22143358166331	0.346364876398716	3.52643603578691	0.000421192892864876	0.00848280030294624	up
XR_001838260.1	61.7897378539022	-1.32801935745215	0.376541882954704	-3.52688350903026	0.000420481719529446	0.00848280030294624	down
TCONS_00027688	2319.56508581869	-0.592401973305465	0.168529370342933	-3.5151260109737	0.000439545371493286	0.00882668437870819	not
XR_001837637.1	87.157880667797	1.04369025702286	0.297295401233738	3.51061689044526	0.000447068204138637	0.00895173088170928	up
TCONS_00029825	1476.08326196243	-0.549700293718302	0.156668732670832	-3.50867900918843	0.000450338062181609	0.00899114258251605	not
TCONS_00032341	40.9882971602377	4.09753894193089	1.16938762559738	3.50400402076912	0.000458318437855571	0.00909788439283416	up
TCONS_00023022	160.979726055336	-1.04440135391342	0.29801511864734	-3.50452473234867	0.000457423077793193	0.00909788439283416	down
TCONS_00020518	656.865918067209	-1.04650241141186	0.298792180438951	-3.50244243297952	0.000461013393378133	0.00912515908726688	down
XR_001838012.1	117.418574534896	-1.27943522104762	0.366449825896558	-3.49143356233654	0.000480435934743053	0.0094824326777286	down
XR_001839915.1	88.8745496702199	-1.20886653119893	0.346434414041317	-3.48945278587352	0.000484010551249926	0.00952576891177917	down
TCONS_00029750	17.9704880040522	-4.48717872860251	1.28628462870597	-3.48848040974936	0.000485774416940992	0.00953332293246697	down
TCONS_00040159	53.8169792220201	-1.34719798390941	0.386540649340078	-3.48526859001613	0.000491643271646889	0.00962116634712949	down
TCONS_00011966	202.52530924904	-1.27326288742674	0.365544246419389	-3.48319772475895	0.000495462284935885	0.00966851261112174	down
ENSRNOT00000087825	2421.79043699144	0.468635649913358	0.134582170654521	3.48215255879896	0.000497400227831669	0.00967898809538358	not
TCONS_00016759	2334.06100069569	0.391291673036187	0.112409498713305	3.48094847424021	0.000499641597581768	0.00969529257330015	not
TCONS_00006874	177.659328574237	2.1365514366078	0.615133277103953	3.47331467201171	0.000514072254756032	0.00994737012844446	up
TCONS_00027926	126.339007126618	1.35974207198187	0.391793202907282	3.47056064753541	0.000519373040965372	0.0100218686228737	up
XR_596568.2	23.2123105653904	-2.80281306918122	0.808526276013546	-3.46657016887632	0.000527144123198373	0.0101434863594829	down
TCONS_00004578	601.540981593071	0.553131622336902	0.159697113639785	3.46362942779639	0.000532940141626136	0.0102265291620926	not
TCONS_00042863	260.491360736372	0.691273624355698	0.199640423163826	3.46259346379183	0.000534996067664794	0.0102375424804111	not
ENSRNOT00000080918	130.340380969172	-1.19382360261504	0.345892044940869	-3.45143411094962	0.000557615888516461	0.010640913143292	down
TCONS_00002776	143.049476344833	1.1612711475798	0.337125729320066	3.44462331582321	0.000571855716697512	0.0108825875783648	up
XR_360708.3	34.238552806665	-1.80617626422145	0.524698125693158	-3.44231506799339	0.000576758068356416	0.0109457272972696	down
TCONS_00055857	101.767425223022	0.966270574100868	0.280867700540854	3.44030506975407	0.000581058829867395	0.0109971353334903	not
TCONS_00028747	234.970137280874	0.845220571054875	0.245917227777812	3.43701243988704	0.000588168589221096	0.0111012803670474	not
XR_001840822.1	5.7373033186644	-6.06548214811434	1.76569346959791	-3.43518410899236	0.000592151381802935	0.011145999306525	down
TCONS_00008876	341.459421451661	0.635051730375466	0.185427042533342	3.42480644516171	0.000615237562923697	0.0115488338286797	not
TCONS_00032718	639.091757039962	-0.540873673644254	0.157961989661649	-3.42407483472951	0.000616896306135321	0.0115488338286797	not
TCONS_00031999	1067.72314053315	0.827921591264548	0.242060034614402	3.42031509903489	0.000625486400320465	0.0116152151973488	not
TCONS_00046061	274.011581464302	0.659856118566406	0.192894685242852	3.4208102609756	0.00062434874535634	0.0116152151973488	not
TCONS_00018433	648.022609960814	0.601829472575057	0.175883817671671	3.42174442505289	0.000622207705121218	0.0116152151973488	not
TCONS_00028569	223.593846111538	-0.927028798902266	0.271133702478838	-3.41908361235402	0.000628324159965819	0.0116366308231739	not
TCONS_00018983	146.114407549918	-1.55145765315615	0.454078470078283	-3.41671705528932	0.000633811157763592	0.0117068649139863	down
TCONS_00048051	31.4800408811198	1.6148953482627	0.473062857390798	3.41370142050411	0.000640867672371893	0.0118056370153201	up
XR_591441.2	247.868425031133	-0.704754811049202	0.20668808514602	-3.40975054537522	0.000650223232765778	0.0119461225849628	not
TCONS_00022918	1144.17530702821	-0.497619381831918	0.146207889662149	-3.40350567251736	0.000665270319603719	0.0121901521692904	not
XR_590382.1	655.968645250785	-0.610198872857264	0.179462367239836	-3.40014947000998	0.000673490265316289	0.0123081236846691	not
TCONS_00008648	35.8419053650945	1.78536187961603	0.525198840272839	3.3994017935922	0.000675334274319976	0.0123092590158374	up
TCONS_00037278	281.044501642617	0.849882822204262	0.250262495182921	3.39596559038169	0.000683869561665833	0.0124320287683884	not
ENSRNOT00000077381	22.4497241832275	-3.75255458994061	1.10553319557046	-3.39433913425303	0.000687944431479865	0.0124732811880916	down
TCONS_00005504	10.5987082789679	-5.97152496553954	1.76040668744338	-3.39212808502331	0.000693520121447359	0.0125414581124564	down
XR_001836270.1	245.546458566781	1.01044783831737	0.298046591531123	3.39023450369455	0.00069832859713223	0.0125954411200769	up
TCONS_00011375	739.101660281561	0.963224460845304	0.284413623899281	3.38670295620722	0.000707379326638486	0.0127254593448403	not
XR_001838946.1	6.87955222635488	-6.33041616959627	1.87034496294615	-3.3846249194719	0.000712755781609123	0.012788875167158	down
TCONS_00022316	210.958097977542	-1.58586461375465	0.468751970918101	-3.3831636177413	0.000716559283834055	0.0128238122609473	down
XR_001839958.1	146.257473689098	1.22768987085462	0.364256463813993	3.3703996848812	0.0007505922901778	0.0133981693554218	up
TCONS_00033748	586.274863609224	0.79204002194947	0.235109721457623	3.36881017526207	0.00075493401579611	0.013406386069716	not
XR_001840305.1	49.2613534838314	-1.56307836173591	0.463935400266251	-3.36917243400452	0.000753942463697067	0.013406386069716	down
TCONS_00047386	368.656682439292	0.786037293536463	0.233425005119157	3.36740827374176	0.000758782635029039	0.0134401806225144	not
TCONS_00029587	818.195888874033	0.482366547462051	0.143361538300233	3.36468590656346	0.000766308399511002	0.0135387683473709	not
TCONS_00036783	8.59738070204591	-5.65679781970498	1.68663081207849	-3.3539039955839	0.000796800031322067	0.0140415678989103	down
TCONS_00027421	1500.36683166464	-0.940570826428128	0.280506086190381	-3.35312092226675	0.000799057879736655	0.0140455262931827	not
TCONS_00027199	1125.3689364786	-1.7629930837319	0.526124086419928	-3.35090737952787	0.000805472378522758	0.0141223431239472	down
TCONS_00024101	1910.15559949968	0.957498993503893	0.285966037589965	3.348296187804	0.000813100621125695	0.0142121526067583	not
XR_357664.3	124.02238670354	-1.23037041687238	0.367521769579723	-3.34774840216776	0.000814709385100793	0.0142121526067583	down
TCONS_00010708	849.127182706581	-0.656904521260705	0.196286627774287	-3.34665956978021	0.000817915894999026	0.0142321486212929	not
XR_592207.2	96.6347494053375	0.936130455519115	0.280522481413904	3.33709601740573	0.000846586957167524	0.0146571997496573	not
XR_590928.2	14.2222053066231	-7.37548549040788	2.20985251248826	-3.33754648725547	0.000845215816070043	0.0146571997496573	down
TCONS_00032738	437.042662384831	0.653675010198103	0.196333074357443	3.32941870511346	0.000870274658026477	0.014962410459354	not
TCONS_00027243	451.732652778378	0.622855118293469	0.187084124981339	3.32927830384111	0.000870713521230499	0.014962410459354	not
TCONS_00020990	743.113738804585	0.602398690185738	0.180888069482637	3.33022897479461	0.000867745939526411	0.014962410459354	not
TCONS_00038829	65.3819278923997	-2.67110251894527	0.80276466305762	-3.3273792954107	0.000876669592094231	0.0150273785165929	down
TCONS_00037218	34.3091779793927	-5.42471841372497	1.63119864851281	-3.32560256757861	0.00088227632212626	0.0150860515674461	down
TCONS_00037767	1627.07372580084	0.489514959817725	0.147284396662989	3.32360366005244	0.000888623901011029	0.0151570713782326	not
XR_001837338.1	170.088962199169	1.05964611399071	0.318991331297836	3.32186492240862	0.000894179703993407	0.0152142694462721	up
TCONS_00052845	113.13675474275	1.26064819114029	0.379631974059445	3.32071131327546	0.000897883589873203	0.0152397539037938	up
TCONS_00016772	1722.5085003681	0.658670204131308	0.198484860189171	3.31849090909778	0.000905052685095398	0.0153237841878407	not
TCONS_00035234	678.152355338209	-0.464412748107844	0.140201029873304	-3.31247743705964	0.000924735848547891	0.0156187658722954	not
TCONS_00011366	227.798115612898	0.897839095785761	0.271283973318036	3.30959136584598	0.000934322667372273	0.0157421975273358	not
XR_001840937.1	11.1476061602819	-7.02570887389243	2.12670181400174	-3.30357026435803	0.000954620432790538	0.0160450558387276	down
XR_001836123.1	51.5334000823506	-1.52123825122642	0.460788386766683	-3.30138149075508	0.000962099692600306	0.0161315162050556	down
TCONS_00029858	504.238469383641	-0.757668488924524	0.230149821301684	-3.29206637936668	0.000994541346611598	0.0166350886740749	not
TCONS_00020737	73.203446479507	1.08794857892033	0.330652979031514	3.290303272352	0.00100079455092627	0.0166992482072431	up
TCONS_00004630	43.4804505105611	2.33910006993826	0.711541259739846	3.28737095413621	0.00101127525620979	0.0168122777468405	up
TCONS_00027422	301.958985787667	-1.45843759007836	0.443692217063143	-3.28704794447816	0.0010124359500124	0.0168122777468405	down
TCONS_00001074	28.0982515472062	-3.18601249407888	0.970050875377419	-3.28437670121095	0.00102208209267866	0.0169317580245184	down
TCONS_00050479	1649.1931071199	-0.535161361447438	0.163029229590068	-3.28260989022081	0.00102850889628385	0.0169974628122699	not
TCONS_00055870	621.678046070841	0.557478661149763	0.1698873752839	3.28146020396252	0.00103271096319362	0.0170261750208629	not
TCONS_00017787	33.5163295215394	-2.15264899022414	0.657318059658571	-3.27489707394057	0.00105700476993317	0.017385211787377	down
ENSRNOT00000080380	5.59637520213657	-6.03214105608726	1.84386547599347	-3.27146483006694	0.00106991895286942	0.0175558197777243	down
XR_001836067.1	8.99032309350732	4.68541860540731	1.4328462079845	3.27000802968101	0.00107544431561954	0.0176046666642176	up
TCONS_00001529	745.057458353036	0.576624072273937	0.176425074081841	3.26837936883309	0.00108165275394454	0.0176644378823851	not
TCONS_00001800	97.07496178871	1.32845323897641	0.407135840402281	3.26292383805808	0.00110269149665613	0.0179296764055042	up
TCONS_00009969	55.5200551128471	-1.28029713636533	0.392389432528011	-3.26282267113281	0.00110308518707864	0.0179296764055042	down
TCONS_00026623	1049.84111003811	0.615219176334458	0.188717103552031	3.26000751789219	0.00111409260714028	0.0180237745436184	not
XR_593559.2	5.36761252203732	-5.97309520123994	1.83212308313459	-3.26020410758677	0.00111332064324985	0.0180237745436184	down
TCONS_00008638	50.6823889569987	1.84811134864578	0.567899092150896	3.25429530384725	0.00113674048219238	0.0183051556872462	up
TCONS_00024961	709.343216565923	-0.549668499681309	0.16890611744819	-3.2542841430827	0.00113678514618249	0.0183051556872462	not
TCONS_00009059	407.86647438533	-0.686474856539512	0.21119761712779	-3.25039110703671	0.00115246394316009	0.0185144672543021	not
TCONS_00012014	514.832150632163	0.558169885497875	0.171833876235631	3.24831108816094	0.00116092269258212	0.0186070857548892	not
XR_355253.3	15.3992445400094	-2.59988750621057	0.801749016821309	-3.24276980908356	0.00118373807728873	0.018928848698867	down
TCONS_00037144	13.9908257401788	-7.35001208736544	2.26717774952704	-3.24192141039614	0.00118726758033777	0.018941442136197	down
TCONS_00027925	117.463886683502	1.75689527457406	0.54277292830648	3.23688817726373	0.00120840753394437	0.0191900672287073	up
TCONS_00029436	250.064735317559	-0.752243973459125	0.232369271761935	-3.23727818121239	0.00120675714362583	0.0191900672287073	not
XR_001835828.1	10.862308885821	-6.98863474624754	2.15979879734709	-3.23578046012054	0.00121310646839007	0.0192205034028408	down
TCONS_00041627	6363.30109151512	0.872556859814265	0.269824451441754	3.23379462147307	0.00122157266683192	0.0193103523626428	not
TCONS_00004563	2398.7869241345	0.553523146451891	0.171345022520832	3.2304594455587	0.00123591436356887	0.0194924575879765	not
TCONS_00042263	320.627332728761	-0.695528566478996	0.215619473081198	-3.22572241059635	0.00125655163263125	0.0197727988114276	not
TCONS_00024952	2986.88574325868	-0.393172027023465	0.122016396963304	-3.22228845309792	0.00127171035977899	0.0199212825595657	not
TCONS_00038588	228.160623559824	-0.97800645207908	0.303575099537822	-3.22162935487148	0.00127463909833932	0.0199212825595657	not
ENSRNOT00000086314	241.318969276737	-1.0207951416285	0.316793348401048	-3.22227454200274	0.00127177211025212	0.0199212825595657	down
TCONS_00001549	826.458803827404	0.645716992131369	0.200566644203638	3.21946350897592	0.00128430705613098	0.0200270725592615	not
XR_001836313.1	52.4155457705297	1.24323281652408	0.386393778802802	3.21752803675074	0.00129300389149179	0.0201172767622192	up
TCONS_00021522	73.363297680695	-2.94075361533256	0.914357871319774	-3.21619543897829	0.00129902333700312	0.0201655128359945	down
TCONS_00012715	9.18781951410062	-5.75661505126525	1.7935361589434	-3.20964538270395	0.00132898819964726	0.0205844181236844	down
XR_350997.3	186.316289718747	-1.03103210176747	0.321404675995145	-3.20789390687971	0.00133710813797122	0.0205916659207336	down
TCONS_00000068	22002.7223163943	-2.71729616560695	0.847138744278707	-3.2076164429483	0.00133839866798051	0.0205916659207336	down
TCONS_00048552	14.1767418817249	-4.84367603367922	1.50981942825745	-3.20811611178531	0.001336075454681	0.0205916659207336	down
TCONS_00011368	1075.75483497427	0.707039204926666	0.220572864145408	3.20546776080564	0.00134843151371112	0.0206999219927032	not
TCONS_00038396	1061.13397765822	-0.555087286029084	0.173294285281031	-3.20314824651545	0.00135933986772309	0.0208211082178074	not
ENSRNOT00000082747	288.363471166434	-0.630831202218321	0.197372534956208	-3.19614480483967	0.00139277193564223	0.0212859923261427	not
XR_001840948.1	80.7080053913001	-1.12587793087615	0.352845195522801	-3.19085521118678	0.00141852348844221	0.0216317003491364	down
TCONS_00032636	207.091447067087	-0.701154663405289	0.219851523994749	-3.18921902684666	0.00142657744484042	0.0217066012972636	not
TCONS_00039610	507.930362790038	-1.00649413711609	0.316198944788424	-3.18310403530778	0.00145705251322566	0.0221215796953029	down
TCONS_00035706	121.83802257432	-0.996879688930601	0.313780037480762	-3.17700162487781	0.00148806202256925	0.0225428343243605	not
TCONS_00038886	792.234869104045	0.465080345490024	0.146996122807857	3.16389532326607	0.00155672774308773	0.0235314556876368	not
TCONS_00010354	7941.43045371364	0.486902844403529	0.154064783101043	3.16037730753949	0.0015756495042705	0.0236872803556703	not
TCONS_00022366	74.658083890462	-1.24905560998518	0.395262257738566	-3.16006799417548	0.0015773232431396	0.0236872803556703	down
XR_594557.2	46.0183971941698	-1.32155318068343	0.418135636945096	-3.16058490096351	0.00157452710372824	0.0236872803556703	down
XR_596425.2	5.69191229542463	-6.05492820264141	1.91657517435006	-3.15924378217761	0.00158179116776669	0.0237028489955148	down
TCONS_00023466	408.354969102864	-0.604394779906815	0.191377793321982	-3.15812388373584	0.0015878806351565	0.0237425961637686	not
TCONS_00040232	26.365139185601	-1.84367852171131	0.584056619688163	-3.15667772534737	0.00159577607565676	0.0238091169128227	down
ENSRNOT00000081169	36.934895715971	-2.03171242619787	0.643929299686569	-3.15517934528962	0.00160399473309891	0.0238288077768759	down
XR_001841681.1	10.1547137743217	-4.36378958007528	1.38304214652601	-3.15521084519113	0.00160382155504108	0.0238288077768759	down
XR_001840500.1	14.7002673993303	4.07783652397098	1.29316851335789	3.15336824385115	0.00161398067958972	0.0239257050098837	up
TCONS_00019652	351.101450296146	-0.697219518756644	0.221654919933554	-3.14551790217718	0.00165793047854423	0.0245245904620632	not
TCONS_00042523	75.1507839816186	-1.06584489998453	0.33900312522048	-3.14405626582742	0.00166623398932847	0.0245947529877801	down
TCONS_00046817	435.277967827087	0.897815446569361	0.285934843162537	3.13993019052598	0.00168988098707729	0.0248906137712792	not
NR_110701.1	33.7722140358172	-1.79233780206498	0.570998298194352	-3.1389547179612	0.00169551646283021	0.0249204845217682	down
XR_590561.2	270.648308959698	-0.909297037955811	0.289856918829582	-3.13705479802751	0.00170654228587897	0.0250292868595583	not
TCONS_00030109	267.024475856428	0.950034488616927	0.303059146147287	3.13481543353656	0.00171962266542935	0.025167697823699	not
TCONS_00000073	7856.37399168379	-2.46943633436904	0.788402273140591	-3.1322034683285	0.00173499590926318	0.0253390100236577	down
TCONS_00040073	92.6226291471125	0.976175378116268	0.31202048815039	3.12856179381965	0.00175664069725167	0.0255471030244516	not
TCONS_00043350	1845.91936597508	0.424493021557264	0.135680074475812	3.12863199108089	0.00175622113413685	0.0255471030244516	not
XR_001839949.1	29.3381611057654	-2.20661659457477	0.706378946430074	-3.12384252917879	0.00178505961613769	0.0259058651854604	down
TCONS_00021655	398.224953270598	-0.70830172756985	0.226888266191442	-3.12180854241358	0.00179743789908967	0.0260308197209883	not
ENSRNOT00000092666	16.628839195289	2.34968655311011	0.753864540503365	3.11685512033926	0.00182791379217391	0.0264167959756012	up
XR_001838303.1	59.1007882815562	-1.68210452847562	0.540197733426316	-3.11386817157955	0.00184651972417458	0.0266299754793277	down
TCONS_00028944	197.898033251469	-0.902979251896312	0.290185811950804	-3.11172777823265	0.00185995924374044	0.0267498154878146	not
ENSRNOT00000083444	41.2271636681934	-2.01118722052917	0.646411087788134	-3.11131299961295	0.00186257400834378	0.0267498154878146	down
XR_001841359.1	22.9668852582353	6.07128579601575	1.95236518614653	3.10970808079143	0.00187272326151768	0.0268397765364401	up
TCONS_00020012	457.651785169541	-0.591208679642188	0.19022016712357	-3.10802313225879	0.00188343325515697	0.0269373849412512	not
TCONS_00032133	276.54153144001	-0.664638119392168	0.213935151243326	-3.10672704101918	0.00189170981632318	0.0269998582875217	not
TCONS_00041305	1312.63057893229	-0.860175635888759	0.27711924334265	-3.10399099504316	0.00190929142001442	0.0271386525297523	not
XR_001836171.1	23.685589779994	-2.82501289202451	0.910039254129738	-3.10427586415054	0.00190745390099156	0.0271386525297523	down
TCONS_00000071	153398.296373178	-0.906532914560411	0.292257567268316	-3.10182871579212	0.00192329206915765	0.0272815228208235	not
XR_001838409.1	41.2929200796261	1.70470140203235	0.552304303615376	3.08652565419715	0.00202510471022515	0.028433787272836	up
TCONS_00024106	1537.17098495165	0.864857636288229	0.280154139650014	3.08707783996575	0.00202134658294399	0.028433787272836	not
TCONS_00017847	737.873943464565	0.554066230513395	0.179385986514817	3.08868179325496	0.00201046648386509	0.028433787272836	not
TCONS_00044606	866.591059943449	-0.570170336991014	0.184625850934899	-3.08824757802775	0.00201340657912925	0.028433787272836	not
TCONS_00028631	96.7241701906225	-0.970632438070581	0.314442586475049	-3.08683518015649	0.00202299731510159	0.028433787272836	not
XR_593565.2	6.23251717238601	-6.18554935564333	2.00560810279392	-3.08412662824134	0.00204150682167813	0.0286059414283013	down
NR_111959.1	573.562119548906	0.5698731048225	0.184818632863151	3.08341802985018	0.00204637476658996	0.0286108709960999	not
TCONS_00038961	410.356674444887	0.516265957920327	0.167462733973703	3.08287071200806	0.00205014202997531	0.0286108709960999	not
TCONS_00033895	47.8747431487782	-1.53516659356285	0.498481067337101	-3.07968886714947	0.00207216940747516	0.0288599723121742	down
ENSRNOT00000079914	14.8078121951166	4.07132991960545	1.32345593804979	3.07628671461843	0.00209596194355493	0.0290741066387097	up
TCONS_00042449	1083.65893547735	0.702306562480455	0.228279890694426	3.07651523900789	0.00209435597004238	0.0290741066387097	not
TCONS_00030330	126.237701242205	-1.17804795461992	0.383056289643464	-3.07539123222963	0.00210226590848744	0.0291031120156938	down
TCONS_00001586	248.416731011825	0.641381111932998	0.208716693976438	3.07297466107529	0.00211936482748368	0.0292811444565145	not
TCONS_00052800	893.774892031599	1.01933640252259	0.331971337936387	3.07055545475409	0.00213661005117821	0.0294604835000779	up
TCONS_00021188	513.832882281293	0.568341240097686	0.18513862227979	3.06981456974862	0.00214191710189453	0.0294748273702937	not
TCONS_00056677	11980.6530237927	-0.371761395863178	0.121182782036218	-3.06777406506537	0.0021565960340104	0.0296178238627114	not
TCONS_00045496	257.63889857009	0.812853323571477	0.26502433098882	3.06708942736947	0.00216154179003455	0.0296268465983306	not
XR_001838840.1	221.785339328363	1.01647750694762	0.331606991496266	3.06530782828524	0.00217446066409818	0.0297448995397826	up
TCONS_00012003	546.351362949663	0.602632908086845	0.196675553698006	3.06409666456149	0.00218328352481963	0.029760228986284	not
TCONS_00006535	66.0073847606707	-1.19586383706463	0.390298621565201	-3.06397145926085	0.00218419746613289	0.029760228986284	down
TCONS_00011626	3831.67549463035	-0.354829245555755	0.115912858343318	-3.06117242407049	0.00220472091327739	0.0299807324191343	not
TCONS_00016761	5631.45260677466	0.387215931208744	0.126543221858144	3.05994999592169	0.00221373948660494	0.0300442286315657	not
XR_001842004.1	124.120917007313	-1.18690969652281	0.388272271794408	-3.05690048644855	0.00223638508347983	0.0302920552091738	down
XR_001837639.1	110.014555871511	1.11192295366926	0.364844058850846	3.04766632947649	0.00230625853674859	0.0311773658940495	up
TCONS_00038184	368.099054793353	0.753343534954924	0.247321676014809	3.04600691331971	0.00231902502976649	0.0312313672093265	not
TCONS_00041531	15021.7349816086	-0.816480961094841	0.268052691294228	-3.04597188393319	0.00231929521980088	0.0312313672093265	not
TCONS_00046065	226.879445580305	0.674963461394582	0.221686427106407	3.0446765289361	0.00232930687095583	0.0313051592695776	not
XR_001838311.1	158.775683299353	1.0080904166962	0.33179983608392	3.03824868810733	0.00237957490735044	0.0319186474951007	up
TCONS_00040152	101.514054731035	1.0004705561096	0.329666681008347	3.03479427477922	0.00240699810539196	0.0321615917060883	up
XR_590656.2	8.49094310873064	-5.64611897078697	1.86018894159397	-3.03523950956771	0.00240344739851155	0.0321615917060883	down
XR_001836816.1	11.2465208149455	6.87514420825159	2.26848088901041	3.03072608702943	0.00243966460421302	0.0325351410924779	up
TCONS_00017340	70.500873219405	1.38744861368518	0.458488623782617	3.0261353100508	0.00247701427660008	0.0329021741145257	up
NR_132743.1	411.220404523009	-0.512347178385909	0.169324792854291	-3.02582492350544	0.00247955830621825	0.0329021741145257	not
TCONS_00024420	30.5092780883681	-1.70370589370125	0.563172937698494	-3.02519133938456	0.00248475879093216	0.0329021741145257	down
XR_001840961.1	5.39972922999951	-5.98305691507606	1.97786266791302	-3.02501129736636	0.00248623840297951	0.0329021741145257	down
TCONS_00030969	77.1188653192914	-1.4813967197022	0.490028703871879	-3.02308152154597	0.0025021482891513	0.033049407995138	down
TCONS_00001553	416.501470013272	0.583759801342226	0.193391144494804	3.01854463329839	0.00253991984919237	0.0334842868668338	not
XR_001839629.1	18.4818341675277	-3.63045029283323	1.20328403748683	-3.01711830268751	0.00255190197914231	0.0335781692798382	down
TCONS_00007139	12.1087630252986	-3.55926978376865	1.18124631610445	-3.01314783821424	0.00258552929162781	0.0339559626360549	down
TCONS_00037775	602.079595020887	0.68215919847777	0.226724941926785	3.00875233523295	0.00262322861609515	0.0343856988235015	not
TCONS_00055050	41.8779495847023	1.24960280614498	0.415549983691168	3.00710589625164	0.0026374786717905	0.0345070126225924	up
TCONS_00034447	5.99498844456918	-6.13021055847527	2.03951927612908	-3.00571346896517	0.00264958542555657	0.0345998792433739	down
TCONS_00023736	409.613710720848	0.535990798841245	0.178631858787429	3.0005330654879	0.00269507490864495	0.0351275046583383	not
TCONS_00044913	203.32051472394	-0.813723653730961	0.271343941425819	-2.99886428071739	0.00270987990135135	0.0352539554774672	not
XR_353351.3	30.3421352664435	1.78924252426833	0.597730149647812	2.99339513879729	0.00275892297583183	0.0357572981558092	up
TCONS_00012002	494.091142430481	0.532745737561421	0.177957225733599	2.99367297599333	0.00275641212690713	0.0357572981558092	not
TCONS_00046950	46.0743849490151	2.62834083044998	0.878769576042433	2.99093289311038	0.00278126606358759	0.0359121233032954	up
TCONS_00011364	454.391737278187	0.846846248428933	0.28310284797944	2.99130247001413	0.00277790191453911	0.0359121233032954	not
TCONS_00038587	159.903348079605	-1.18389869329046	0.3965243882309	-2.98568947693847	0.00282939792553865	0.0364654493836212	down
XR_001835971.1	2563.85067689251	0.674975011950334	0.226115472719437	2.98508989160525	0.00283494999807146	0.0364689657107592	not
TCONS_00032338	227.413251411435	-1.70255675010423	0.57058130833398	-2.9838985701713	0.00284601098942883	0.0365432043029263	down
TCONS_00045465	63.3045243266556	-1.15222108756123	0.386290367017151	-2.98278493574257	0.00285638630263115	0.036608379552089	down
TCONS_00024278	162.252086313794	-0.667527641584973	0.223876317458023	-2.98168046162424	0.0028667103689303	0.0366726578306861	not
TCONS_00015553	22.0828321994946	-2.67480859941809	0.898890259027372	-2.97567870221702	0.00292340969795683	0.037328861725482	down
TCONS_00004596	1725.74330251545	0.496445768899319	0.167213684371073	2.96893026887458	0.00298838402322384	0.0380381308672048	not
TCONS_00009051	586.754110792693	0.455343571420556	0.153407211152078	2.96820187265615	0.00299547527385052	0.0380381308672048	not
TCONS_00024777	115.640391954905	-0.859025812921563	0.289355692857292	-2.96875380069065	0.0029901006097529	0.0380381308672048	not
TCONS_00004595	1341.25090638492	0.457653508206111	0.154311815026065	2.96577101454486	0.00301925196878489	0.0382697111933322	not
TCONS_00046880	1126.6129140062	-0.443387956200984	0.1495565455142	-2.96468439195718	0.00302993600821754	0.0383347947706352	not
TCONS_00016702	590.380701952736	0.847394874679931	0.286182679415632	2.96102781765221	0.00306614244221436	0.0385808961581363	not
XR_590344.2	181.991039957628	-1.22529889571861	0.413768432207262	-2.96131555803379	0.00306327907462066	0.0385808961581363	down
TCONS_00023606	9.55922224276328	-6.80415621776774	2.29739771593075	-2.96167971726704	0.00305965874242874	0.0385808961581363	down
TCONS_00032210	39.8541004963571	3.18522071777161	1.07616281530305	2.9597944404673	0.00307844372412841	0.0386652531750528	up
XR_595506.2	61.7201237067362	1.09188168431669	0.36902623422627	2.95881859620636	0.00308820833217956	0.0387175011954562	up
TCONS_00004488	365.536792011072	0.520872094742179	0.176162851948323	2.95676465827754	0.00310885303004875	0.0389057187166246	not
TCONS_00004539	1105.10168616568	0.577577572693628	0.19550499731888	2.9542854689876	0.00313393961687557	0.0391487429898308	not
XR_001840708.1	372.651348675521	1.08450368095691	0.367972237919628	2.94724321347792	0.00320620919421649	0.0399792294470172	up
TCONS_00028929	287.203311244852	-0.596930553176879	0.20266415506546	-2.94541752084413	0.00322519123133635	0.0401434613082369	not
XR_349856.3	12.0896834722526	4.11654025024734	1.40173752104195	2.93674114336856	0.00331680835579782	0.0411355693390509	up
TCONS_00003365	9906.56500644389	-1.35304795920418	0.460684731033389	-2.93703669355197	0.0033136489339122	0.0411355693390509	down
XR_001836174.1	276.759023879785	-0.997324618843957	0.340000043079731	-2.93330733081725	0.00335371734775897	0.0415187803554103	not
TCONS_00018444	888.373374713287	0.543992818499087	0.185560774562511	2.93161536850466	0.00337204093291184	0.0416709459115474	not
TCONS_00022291	3674.58491026888	0.901925715358962	0.307782975969851	2.93039506982775	0.00338531303501334	0.0417602543676288	not
TCONS_00029828	1616.46577151701	-0.460349880939451	0.157282392025194	-2.92690030340911	0.00342358607327557	0.0421570990983737	not
TCONS_00018477	297.574810039923	0.613903911035067	0.210082847187378	2.9221991193194	0.00347569257767925	0.0427225699761712	not
TCONS_00027694	178.382501051183	-1.0333406047334	0.353911775668992	-2.91976892484038	0.00350291016175689	0.042980645466104	down
ENSRNOT00000081555	197.502606617672	0.706119818557826	0.24195011385441	2.9184521028278	0.0035177391308873	0.0430473189914359	not
TCONS_00021070	648.373565193226	0.484397639073581	0.165993046861262	2.91818029871121	0.00352080706863944	0.0430473189914359	not
TCONS_00041285	765.26797901501	0.430697405991314	0.147667828546522	2.91666377321737	0.00353796929517508	0.0431807277227375	not
XR_592204.2	62.8701039825836	1.00858826196018	0.346179709299857	2.91348174045219	0.00357422739238238	0.0434696528636927	up
XR_001837680.1	291.941393130297	-0.62116412769742	0.213201992848394	-2.91350057003981	0.00357401184559144	0.0434696528636927	not
ENSRNOT00000081636	9.15884891812336	4.57065652473095	1.57028463679829	2.91071848862397	0.00360598749770158	0.0437788429422188	up
TCONS_00022880	1031.1559742732	0.806592108510105	0.27717962324355	2.9099978529135	0.00361431239102331	0.0438029298196299	not
TCONS_00024235	365.43262864076	-0.821074061554884	0.282372204281048	-2.90777225628646	0.00364013329414827	0.0440386003432158	not
TCONS_00014730	254.302290381141	-1.04010519989651	0.358057423629226	-2.90485584506008	0.0036742228041764	0.044363948071608	down
TCONS_00049208	44.4079996879672	-1.9771450557064	0.68074714625334	-2.90437509226166	0.00367987004126106	0.044363948071608	down
XR_594568.2	6.25740148356867	5.01988963863378	1.72903924375486	2.90328265061952	0.00369273192859878	0.0443641602830615	up
TCONS_00038579	101.214651617058	-1.17764654181628	0.405574362624324	-2.90365134077055	0.0036883865843509	0.0443641602830615	down
TCONS_00050478	1012.61025069578	-0.517973203127963	0.178473768018633	-2.90223716839937	0.00370507919817983	0.0444352206615039	not
XR_590092.1	16.5467545936078	3.17636203397277	1.09521729939862	2.90021170750033	0.00372910698280956	0.0446458770142954	up
TCONS_00020755	111.428970467084	1.00675553773246	0.347265171202808	2.89909735043511	0.00374238677813159	0.0446500999366718	up
TCONS_00025216	240.695584185105	-2.0749404822163	0.715595640992291	-2.89959910786915	0.00373640202283601	0.0446500999366718	down
TCONS_00045966	1091.9936426724	0.421217578620387	0.145447317361244	2.89601476508652	0.00377934617560138	0.0449358405870127	not
TCONS_00035963	113.076768241511	-0.801612487028275	0.276750256491904	-2.89651940052212	0.00377327311025408	0.0449358405870127	not
TCONS_00046064	2191.65325458575	0.483022546128321	0.166828429430087	2.89532514199411	0.00378765985068343	0.0449573097053628	not
TCONS_00000054	1755.22805847601	-1.47993879980202	0.511391674376457	-2.89394386720613	0.00380436165718797	0.0450780966172461	down
TCONS_00028127	9.31268810428812	-6.76283880111717	2.34377769144957	-2.88544379690486	0.00390862243782997	0.0462341845899477	down
ENSRNOT00000080238	8.5506628264127	4.01407601712336	1.39177814792662	2.88413496296322	0.00392490502370689	0.0463474254765252	up
XR_001840563.1	9.51145740427313	-6.79542932134341	2.35680081930008	-2.88332779999691	0.003934977243256	0.0463870696184513	down
XR_352651.3	38.961127117243	1.93764536889764	0.673565102241699	2.87670094909749	0.00401856236952328	0.0468922784605859	up
TCONS_00004626	416.055575674822	0.60661137484917	0.210864468994824	2.87678326149893	0.00401751434408234	0.0468922784605859	not
XR_594851.2	277.549982759576	0.575820093674888	0.200042468431774	2.87848924375413	0.00399584907109193	0.0468922784605859	not
TCONS_00036003	306.81840981654	0.546676060244707	0.189973908225745	2.87763759429056	0.00400665137417619	0.0468922784605859	not
TCONS_00040775	648.436425416611	0.445032582945677	0.15464023981176	2.87785755820998	0.00400385882004576	0.0468922784605859	not
TCONS_00049971	6543.46822583147	0.344293617616737	0.119585037214577	2.87906936884549	0.00398850592511955	0.0468922784605859	not
TCONS_00012336	147.696366706954	-1.16737364151024	0.406009205750623	-2.87523934180757	0.00403721335804433	0.0470304719685839	down
TCONS_00034677	405.338797051254	-0.951253763095917	0.330996267553545	-2.87391084536031	0.00405423390550057	0.0471492387528584	not
XR_001842087.1	66.7817442362193	1.36980424679926	0.476816361405893	2.87281301077922	0.00406834836238249	0.0471616313473051	up
TCONS_00011391	545.194311017846	0.761445689649973	0.265056634907741	2.87276600306577	0.00406895371786246	0.0471616313473051	not
TCONS_00005646	96.9536472306443	-1.17864459698464	0.410376885850078	-2.87210278557266	0.004077503211741	0.0471815614517703	down
TCONS_00011388	607.811130655077	0.737778564448743	0.257476655365711	2.86541924898329	0.00416457472499968	0.0481084986627053	not
XR_001840710.1	12.9420581759119	4.62297376046103	1.61465761033346	2.86312945287904	0.00419479141732322	0.0483766596174771	up
TCONS_00044822	39.3381384199391	-1.46005774581331	0.510090097524959	-2.86235265671251	0.00420508729548696	0.0484145717287066	down
TCONS_00050451	67.8396088382496	-1.26880582689976	0.444134814447776	-2.85680335255267	0.00427930869386704	0.0491871288805882	down
ENSRNOT00000076115	35.9617266027916	1.87874208354467	0.658319532692681	2.85384526851296	0.00431935633805256	0.0495649727296796	up
XR_593335.1	11.3168804609269	4.00987399777048	1.40639727518662	2.85116735400273	0.00435590367250372	0.0499014636312698	up
XR_001836724.1	7.45703845806991	-3.10527877335066	1.09191348582938	-2.8438871885459	0.00445668241378784	0.0509714604543815	not
TCONS_00029267	236.837066547988	2.16434936335157	0.76228776232541	2.83928126662964	0.00452152824124438	0.0516276315545722	not
XR_001839347.1	75.6047682694419	1.121845103927	0.395402496355653	2.83722311888981	0.00455077982856866	0.0518758862306143	not
XR_590800.2	1776.27895642605	0.342370109423663	0.120784389717302	2.83455594075515	0.00458894228957083	0.0522247336678011	not
TCONS_00045986	93.2689884105282	1.20572482150801	0.426607357528321	2.82631042393114	0.00470876070905956	0.0535001956878017	not
TCONS_00009228	108.189753824893	-0.906655507859739	0.320967473051743	-2.82475822001308	0.00473163053343447	0.0536717630951812	not
TCONS_00035221	525.752756694414	-0.74612812730102	0.264315215726515	-2.82287239972228	0.00475955103944705	0.0538999648860659	not
TCONS_00035308	9.28453551064155	6.59775410387497	2.33823726849218	2.82167861781177	0.00477730255969473	0.0539250978898572	not
TCONS_00039578	388.920482791384	0.547210378303225	0.19396408651306	2.82119431561049	0.00478452119516649	0.0539250978898572	not
XR_001836577.1	167.528083161478	-0.937174534941817	0.332195978209503	-2.82114955151798	0.00478518891234547	0.0539250978898572	not
NR_002704.1	188.765401165937	-0.77513618368683	0.274836354219389	-2.82035535614795	0.00479704944276811	0.0539707126231956	not
TCONS_00038715	582.46125300019	-1.3878942767357	0.492301383547435	-2.81919637668858	0.00481440540667651	0.0540779065842623	not
TCONS_00038892	433.984020729299	0.445807293906225	0.158467518308638	2.81324083739327	0.00490449028411603	0.0549247056096868	not
XR_001839367.1	73.7548886799591	-1.08711629014501	0.38643929868819	-2.81316184413787	0.00490569533311765	0.0549247056096868	not
TCONS_00050444	2049.18324954027	0.629649008195785	0.22408028574513	2.80992594284689	0.00495529007916509	0.0551226149224999	not
XR_001837199.1	791.581548971158	0.583025115359146	0.207450497161443	2.8104300704829	0.00494753391434442	0.0551226149224999	not
TCONS_00037459	284.452710924368	-0.551413550656981	0.196147070166527	-2.81122501696731	0.00493532571399229	0.0551226149224999	not
TCONS_00032774	384.219540518935	-0.859156807287149	0.305683391583457	-2.81061003293855	0.00494476779487193	0.0551226149224999	not
TCONS_00021068	203.427141697547	0.588482526602767	0.209677533958503	2.80660743901745	0.00500662135388243	0.0556040841038904	not
TCONS_00004600	1586.77736460954	0.596931223256889	0.212809668142723	2.80500048924728	0.00503165033886499	0.055792360418747	not
TCONS_00033576	499.469137277568	0.782809004515757	0.279204645451802	2.80371053013475	0.00505182384189323	0.0559262806086513	not
XR_595371.2	88.8512890228491	1.16458244117563	0.41562870953122	2.80197785780761	0.00507903594687958	0.0561375685136707	not
TCONS_00016371	149.875836947985	0.709861455327059	0.253467351989361	2.80060311419064	0.00510072087636275	0.0562871882011404	not
ENSRNOT00000093096	124500.769536025	-0.45955655345677	0.164143891026139	-2.79971767809249	0.00511473183857902	0.0563517823618881	not
TCONS_00011392	356.130841306419	0.72241510450473	0.258254912370232	2.79729472665008	0.00515325014102116	0.0565133488987298	not
TCONS_00039611	611.303994290255	-0.847700534976256	0.30294881738858	-2.79816419909949	0.00513939785275956	0.0565133488987298	not
TCONS_00041577	714.049055429972	-0.848767483162997	0.303429086595987	-2.79725155121046	0.0051539388833526	0.0565133488987298	not
TCONS_00024110	128.628348585145	1.11577727173857	0.399442977013978	2.79333305614614	0.00521679488499243	0.0570498011324779	not
ENSRNOT00000085474	241.897744643548	0.86207912491755	0.308694468102088	2.79266139823553	0.00522763811766915	0.0570498011324779	not
XR_001837681.1	40.0233442501008	-1.25528074182392	0.449482718286483	-2.79272303640348	0.00522664218435131	0.0570498011324779	not
TCONS_00029857	205.160153535811	-0.748631175995905	0.268645221876501	-2.78669082876918	0.00532492555828728	0.0579284815065332	not
XR_001841887.1	21.7839404679864	-2.00450601787475	0.719249783998806	-2.78694003455979	0.00532083239716022	0.0579284815065332	not
XR_361360.3	100.748631404956	1.04826628402956	0.376864060884044	2.78155014720839	0.00540999718633039	0.0582122438678666	not
TCONS_00022229	246.648816440158	0.738559689630092	0.265377276894842	2.78305549846588	0.00538495939520471	0.0582122438678666	not
TCONS_00025424	335.574381624454	0.628184125510819	0.22581026839868	2.78191124772823	0.00540398160966987	0.0582122438678666	not
TCONS_00035665	298.850746497203	0.590437031809804	0.212264348582883	2.78161187100742	0.00540896850083243	0.0582122438678666	not
TCONS_00004568	385.751954383932	0.436194678985371	0.156658753898466	2.78436198508306	0.00536331408549293	0.0582122438678666	not
XR_593676.1	169.004534075918	-0.758689264920097	0.272704175767686	-2.78209625057746	0.00540090198585026	0.0582122438678666	not
NR_133650.1	13.3204743218924	-2.36014839705084	0.848105989988667	-2.78284604154533	0.00538843691471047	0.0582122438678666	not
XR_590559.2	13402.4563550986	-0.326455559603928	0.117563989775229	-2.77683294202655	0.00548913840552688	0.0587890978377979	not
XR_596248.1	524.001540643556	-0.677326982689795	0.243913126750753	-2.7769189453339	0.00548768621314914	0.0587890978377979	not
XR_593486.1	461.433112544353	-1.7301565565786	0.622845281107566	-2.77782718928523	0.00547237138817256	0.0587890978377979	not
TCONS_00034383	375.660735127402	0.619162495475771	0.223325873077601	2.77246199440861	0.00556340155090656	0.0594922258725426	not
XR_001835783.1	165.913849664259	0.7524639535251	0.271594240250771	2.77054459192627	0.00559626368626702	0.0596499888558683	not
XR_593442.2	13.6538369726786	-4.39624106267898	1.58699076743281	-2.77017431537458	0.00560262995217315	0.0596499888558683	not
XR_001838852.1	6.87464232400877	-5.32950935822961	1.92394723758304	-2.77009122398014	0.00560405946257361	0.0596499888558683	not
XR_592135.1	66.2970085457912	0.98541234563476	0.355942798544463	2.76845703765985	0.00563224108503212	0.0598577252544644	not
TCONS_00037429	322.097383568985	-0.796890832013376	0.288136701374869	-2.76566930977881	0.00568061078880529	0.0602790465884285	not
XR_590747.2	25.9965180509231	1.75917327421255	0.636526991504193	2.76370569935362	0.00571490584903301	0.0604823444761981	not
TCONS_00016768	12968.6866816935	0.303434708526893	0.109798084304921	2.76357015195476	0.0057172801017599	0.0604823444761981	not
TCONS_00051453	93.072135998042	0.872836593573419	0.315901622518783	2.76300129962619	0.0057272538414515	0.0604952133589403	not
TCONS_00016801	328.755995158275	0.559551572426483	0.202891752394149	2.75788229843599	0.005817714137017	0.0613568996313183	not
XR_001839832.1	11.8514641721316	2.7317955524743	0.991365956801963	2.75558741323615	0.0058586847339825	0.0616948081438279	not
XR_001839034.1	45.5297767382396	-1.19077663581019	0.432986731531379	-2.75014578760571	0.00595687554414433	0.0626333276391918	not
TCONS_00029850	465.254612092898	-0.613454983638234	0.223163907439951	-2.74889873849024	0.00597958560570225	0.0627765613437556	not
XR_591110.2	81.9471322899761	-0.833478283103219	0.303261848784984	-2.74837829566279	0.00598908646182748	0.0627808942007652	not
TCONS_00037444	30.3047582554046	3.48743734261582	1.26979582079523	2.74645520602813	0.00602431119952909	0.0630544572217378	not
TCONS_00028984	2263.02000758849	0.470624349963274	0.171395008058053	2.74584630728493	0.00603550308210855	0.0630760291848803	not
TCONS_00022268	390.315477483174	0.561811415139196	0.204708751669893	2.74444258272434	0.00606137568370621	0.0632507299441729	not
TCONS_00016597	1672.96591473952	-2.60851010756649	0.951036527748238	-2.74280748578884	0.00609163873622214	0.063375060828046	not
TCONS_00058449	54.1070729056509	-2.80582962181747	1.02281977429666	-2.74322973834455	0.00608381050371537	0.063375060828046	not
TCONS_00011031	192.889281149772	0.646480007887867	0.23584967625691	2.74106803175621	0.00612398261230929	0.0635202280568057	not
TCONS_00025032	911.849611600705	0.468769691086804	0.1710045496299	2.74127028843004	0.00612021386740417	0.0635202280568057	not
NR_027983.1	65.918227256201	-1.88171938457083	0.68669633382615	-2.74024964438972	0.00613925336138462	0.0635702401501435	not
XR_001841087.1	5.4428963010985	-4.98874389224185	1.82082640245929	-2.73982400821069	0.00614720909384712	0.0635702401501435	not
TCONS_00029484	735.743644360669	-0.467181346963722	0.170571510336255	-2.73891780662988	0.00616417819587126	0.063650437932853	not
TCONS_00020731	79.9331651698944	1.09336547938013	0.399510071723403	2.7367657457635	0.00620464582240577	0.0638190024744583	not
XR_001837808.1	92.3934886315704	0.839958060153131	0.306937553038897	2.73657638772759	0.00620821795929878	0.0638190024744583	not
TCONS_00001109	798.288547098536	0.365722231252537	0.133633101633528	2.73676377171493	0.00620468305221648	0.0638190024744583	not
TCONS_00037431	1361.83552771477	-0.614359659751033	0.224762297188875	-2.73337506972874	0.00626889001196822	0.0643469423516738	not
TCONS_00015919	189.702669550459	0.824337877550753	0.301732618587713	2.73201446170832	0.00629483778420444	0.0644218361678285	not
TCONS_00030902	233.090870044068	-0.6986823175861	0.255714990893062	-2.73226968487852	0.00628996314130558	0.0644218361678285	not
XR_591582.2	37.4219326961613	1.40085159570091	0.513302104422404	2.72909770607161	0.00635078842381043	0.064706565390673	not
XR_593181.2	65.0169605067794	1.13489087157075	0.415745063674632	2.7297759389849	0.00633773844061906	0.064706565390673	not
XR_591198.1	641.475694885339	-0.433232054609769	0.158773719250214	-2.72861312725838	0.00636012708457831	0.064706565390673	not
XR_591329.2	174.21881342171	-0.874264717560327	0.320321395222687	-2.72933600627126	0.00634620050014837	0.064706565390673	not
TCONS_00015237	169.106948701322	-0.690061735704761	0.253160357184113	-2.72578907448336	0.00641479768802194	0.0651667976894935	not
XR_001835825.1	16.855763575207	4.09326383238288	1.50246094778278	2.72437286201909	0.00644237290271789	0.0653508252745598	not
ENSRNOT00000076847	23.4643285254734	-2.91631040292443	1.07099291317321	-2.72299691907746	0.00646926611741283	0.0655274051892784	not
TCONS_00033892	36.8504707288441	-4.38391573662522	1.6105237208943	-2.72204356865411	0.0064879588196431	0.065620526392525	not
XR_001839858.1	15.8685848052807	-2.67477298154563	0.983991634313575	-2.71828833525758	0.00656206261295539	0.0662729949273331	not
TCONS_00057081	873.384292622276	0.463102081305473	0.170441773963057	2.71706912300649	0.00658628507627162	0.0664205216158896	not
XR_354158.3	89.7056884021654	-1.47499288769116	0.543123153443753	-2.71576138549563	0.00661235564432494	0.0665862285583042	not
ENSRNOT00000092869	46990.5964139843	-0.383378452484387	0.141281026864206	-2.71358766986367	0.00665589539201088	0.0669271111615883	not
XR_362082.3	6.91179828229455	-4.42609336762555	1.63334515919152	-2.70983346215469	0.00673169990485985	0.0675909635796103	not
TCONS_00057027	271.338102801149	0.683622669966861	0.252473585510717	2.70769977217217	0.00677512813537771	0.0679282803471542	not
XR_001839045.1	33.9868743180907	2.01563139515003	0.744890321073768	2.7059438659969	0.00681105580074787	0.0681895267703859	not
TCONS_00016777	2405.6030972004	0.46272610887928	0.171126841136532	2.7039949186586	0.00685113368309273	0.0684915072110052	not
TCONS_00047389	242.13421105251	0.907017215688907	0.335704889648288	2.70182902798697	0.00689592123598665	0.0688396299106875	not
TCONS_00051449	313.133997838029	0.611871501824547	0.226709877044188	2.6989185905883	0.00695651913185516	0.0693443494413498	not
TCONS_00027304	698.069668200965	3.00088594039771	1.11271961799416	2.69689317225056	0.00699897194553684	0.0696670002878509	not
TCONS_00004617	2306.16455720381	0.408474714236134	0.151501733252961	2.69617188837112	0.00701414616241754	0.0697175851654394	not
TCONS_00058448	692.11730394344	0.578636354722704	0.214686720510997	2.69525918205576	0.00703338982712407	0.0698084151232372	not
XR_001835969.1	1046.0652315036	0.748303115017735	0.277813156871976	2.69354815100631	0.00706959330805547	0.0700670739914594	not
TCONS_00044620	624.328422026261	-0.674463210116479	0.250461838136176	-2.69287814517185	0.00708381540181905	0.0701074452661404	not
TCONS_00001499	11589.236589169	0.562443192588694	0.208949865204856	2.69176145214198	0.0071075763397189	0.0702419704646325	not
TCONS_00039608	61.7485316978326	-1.2720987693529	0.472808189714927	-2.6905176285544	0.00713412657181637	0.0704036376544393	not
ENSRNOT00000093470	497.394695957034	-0.528523137272692	0.196623130163782	-2.68800083099301	0.00718812177718173	0.0706521368856019	not
TCONS_00012283	202.129427289053	-0.960997966203963	0.357525556953836	-2.68791404561898	0.0071899901897189	0.0706521368856019	not
XR_358986.3	5.54477112990943	-5.01147594591047	1.86384256982273	-2.68878714707493	0.00717121293757061	0.0706521368856019	not
XR_591415.2	19.9497944971061	-2.92822608526227	1.08978873517608	-2.68696674019957	0.00721041320573727	0.0707521795812969	not
TCONS_00042447	434.766109093792	0.71409688150344	0.265879638022933	2.68579003196118	0.00723585442794621	0.0708051453314604	not
TCONS_00018980	38.2000348986548	-2.14451267349333	0.798472502441034	-2.68576897380596	0.0072363104522309	0.0708051453314604	not
XR_001842762.1	76.1823529949488	-1.12962889852514	0.420787943690824	-2.68455623660915	0.00726261640223839	0.0709620284394099	not
TCONS_00034323	2556.86932027674	0.547147338305391	0.203933969583956	2.68296321314993	0.00729730167597927	0.071118868143614	not
TCONS_00035734	117.220742790624	-1.70451405382755	0.635331492798289	-2.68287354420303	0.0072992584704433	0.071118868143614	not
TCONS_00012104	779.494239014775	0.512124104383405	0.19094465059687	2.68205525937788	0.00731713719904228	0.0711926531985692	not
TCONS_00042683	243.175413913291	0.574397655099638	0.214251959763499	2.68094469583235	0.00734146478095212	0.0713288870700665	not
ENSRNOT00000091235	20.4717909900175	-1.83503382581835	0.685005161837403	-2.67886131090779	0.0073872984489041	0.0716733956250415	not
TCONS_00034325	211.040242399145	0.702800685511316	0.262609424134754	2.67622035205669	0.00744576736822812	0.0721393562127908	not
XR_356264.3	6.39325422117986	3.55206481595309	1.32806701968819	2.67461262368148	0.0074815642265559	0.0723846578109919	not
TCONS_00043776	59.3670378133247	1.2971403621802	0.485130685609082	2.6737957434122	0.00749981153060245	0.0724597175572052	not
TCONS_00016729	177.258481416144	1.59649202535913	0.59731882893334	2.67276360299919	0.00752292433600799	0.0725778278392123	not
TCONS_00021366	106.624158298063	0.895433509567475	0.335110476093625	2.67205466091518	0.00753883671450285	0.0725778278392123	not
XR_001836852.1	6.37807919629743	-4.30253103319649	1.61032228012989	-2.67184468990235	0.007543555354452	0.0725778278392123	not
ENSRNOT00000079540	101.856358571475	0.721139786937611	0.269970378106559	2.67118115696742	0.00755848421965181	0.0726203184831081	not
TCONS_00049129	113.918953202299	-0.855235726853869	0.320232024734377	-2.67067520046836	0.00756988555791718	0.0726288464362388	not
TCONS_00024103	1343.56448562107	0.65334104286343	0.244680594174369	2.6701792394612	0.00758107661797752	0.0726353360291105	not
TCONS_00046800	177.195087672583	-0.793804377842246	0.29750854600797	-2.66817336339972	0.0076264894538137	0.0728683114065629	not
XR_596589.2	8.21912805671185	-3.27791720098792	1.22832838488079	-2.66860005950773	0.00761680872739356	0.0728683114065629	not
XR_001839277.1	54.7818229167298	-1.46098819677594	0.547893619538163	-2.66655450013719	0.00766331801395453	0.0731190619342513	not
XR_001841313.1	42.9982831966098	1.64137769962601	0.616208757611135	2.66367149014428	0.00772930036423359	0.0736469060912078	not
TCONS_00053989	885.566966892323	-0.466674520796109	0.175264237950944	-2.66269106722576	0.00775185466249123	0.0737600716370378	not
TCONS_00022258	1222.7744773952	0.505910806643697	0.190069460159224	2.66171538667963	0.00777435839312833	0.0737709722249046	not
NR_110680.1	165.150446511162	-0.934270103677738	0.350999679374144	-2.66174061852023	0.00777377569302026	0.0737709722249046	not
XR_001838302.1	9.59629598447734	-2.74504136421475	1.03172945457765	-2.66062130148108	0.00779966269285299	0.0739095608809718	not
ENSRNOT00000092488	8.07961222886645	6.39701063148889	2.40572854575983	2.65907416809923	0.007835571167622	0.0741481172957984	not
TCONS_00037551	386.762577572598	0.510315977199753	0.192050037150231	2.65720322043238	0.00787919306371548	0.0744589133846054	not
TCONS_00020343	439.952314464093	-0.414702762859957	0.156096110829082	-2.65671425545021	0.00789062927461459	0.0744651188921279	not
TCONS_00009670	1938.68683478452	0.573310403552923	0.215863511410184	2.65589306783544	0.00790986916694812	0.0745448515760949	not
ENSRNOT00000093118	31837.6962681323	0.238836414875717	0.0899689861403525	2.6546527322552	0.00793900909114868	0.0746158840838844	not
TCONS_00032239	94.5476475153943	-1.26876915247398	0.477893968695713	-2.65491769217501	0.00793277617084158	0.0746158840838844	not
TCONS_00001584	810.856807659601	0.443198218770673	0.167131730330291	2.65178980612963	0.00800663685860655	0.075149249210943	not
TCONS_00033801	184.512617222183	-0.565278939677301	0.21363019471172	-2.64606293337938	0.0081434664517932	0.0763298049511362	not
XR_001838736.1	13.42754660945	2.33835421811029	0.884670586253156	2.64319200213711	0.00821284482648181	0.0764070243383497	not
TCONS_00051451	297.801234928472	0.766982199374706	0.289947777489172	2.64524255373314	0.00816323785897301	0.0764070243383497	not
TCONS_00004542	766.135614407988	0.591095018866561	0.22361846182646	2.64331940233666	0.00820975491758529	0.0764070243383497	not
TCONS_00024979	385.559148641865	-0.59871907860188	0.226532105313008	-2.64297671084902	0.00821806877292904	0.0764070243383497	not
ENSRNOT00000077098	55.2919749834428	-1.27075016372719	0.480536827074871	-2.64443866136652	0.00818265358343367	0.0764070243383497	not
ENSRNOT00000091905	7.67288137704112	-3.51409703460016	1.32936592320418	-2.64343847939934	0.00820686781507544	0.0764070243383497	not
TCONS_00009621	186.917727089998	0.594824565909569	0.225225858868597	2.64101364247259	0.00826583908580996	0.0767478715117946	not
XR_350953.3	25.2221852248631	1.65172328280727	0.625679936467487	2.63988532560706	0.00829340843246367	0.0769004905388712	not
TCONS_00022295	324.689797310866	1.53440652406799	0.581519204230381	2.63861711342573	0.00832449416657552	0.0769820692137934	not
TCONS_00022657	1279.4897385138	-0.31924053082958	0.120980168571065	-2.63878398088075	0.00832039805478371	0.0769820692137934	not
TCONS_00014967	4252.09643462814	-0.34370499420625	0.130332186897765	-2.63714591450735	0.00836068597048804	0.0772133939627425	not
XR_001837783.1	1105.85514698014	-0.587775663430398	0.222962338217695	-2.63621052832926	0.0083837697990797	0.0773232066382411	not
XR_001836525.1	101.326805826656	1.0097658022287	0.383581359457157	2.63246838599695	0.00847669115200036	0.078075976637358	not
TCONS_00052802	327.90392853103	-1.17293170064627	0.445684337920059	-2.63175436256109	0.00849452537791215	0.0781360603337112	not
TCONS_00004569	680.896989028901	0.534682113714992	0.203252512152639	2.6306297917413	0.00852268192297892	0.0782908068137478	not
XR_001836684.1	27.5997039540688	2.09972623944895	0.799107473095014	2.62758929198413	0.00859922698457122	0.078889057117421	not
XR_593347.2	63.4215111061996	1.47686560247789	0.562638048686394	2.62489464750201	0.0086675781454089	0.0794106496399001	not
TCONS_00034086	37.8317711719767	1.88252756185143	0.717902712302303	2.62225999371724	0.00873487667794953	0.0799212292599673	not
ENSRNOT00000090255	120.691530294051	-0.752289354618006	0.287113052120674	-2.62018514679653	0.00878820398224997	0.0802579985882374	not
XR_590882.2	141.623522710893	-1.14073824673146	0.435408799001127	-2.61992465321883	0.0087949196484215	0.0802579985882374	not
TCONS_00036166	563.873443718093	0.452051430577623	0.172625377331139	2.61868467757481	0.00882694979609945	0.0804440226800198	not
XR_350782.3	31.3575006201104	1.7208203018415	0.657837610430783	2.61587400075016	0.00889993929642091	0.0808872372641456	not
TCONS_00038880	330.292654182022	0.467231380315407	0.178633611581549	2.61558491808306	0.00890747687553303	0.0808872372641456	not
TCONS_00026265	1235.2095054357	-1.39349913115552	0.532792936407989	-2.61546097166806	0.00891071041662055	0.0808872372641456	not
XR_593976.2	8.09101586089468	-5.57569402562423	2.13581364134091	-2.61057140833864	0.0090391098435393	0.0819451060356555	not
TCONS_00024336	181.252710616636	-0.59210822105486	0.226959951464012	-2.60886653013207	0.0090842666832026	0.0822465455407124	not
XR_001838606.1	155.004907501293	0.936972291444032	0.359354271921171	2.60737763442971	0.00912386746142173	0.0824969586695043	not
TCONS_00031921	2185.69044236351	0.377456674149037	0.144951814604984	2.60401482504834	0.00921387712012795	0.0832019126089463	not
XR_001839910.1	61.6874199238037	1.10147207765074	0.423217336332041	2.60261568487961	0.00925155967010424	0.083324347067901	not
TCONS_00039397	222.353043233325	0.785659731622695	0.30186255293109	2.60270684122269	0.00924910040661029	0.083324347067901	not
ENSRNOT00000084305	118.588589377461	0.805526563587633	0.309701448096898	2.60097771107484	0.00929584934314144	0.0835054970902745	not
TCONS_00035213	194.344951718562	-0.840900100335034	0.323282955107097	-2.60112723869547	0.00929179838758438	0.0835054970902745	not
TCONS_00037782	157.03152448769	0.779825470982293	0.300710756858603	2.59327427834241	0.00950669206349034	0.0851715060893105	not
TCONS_00004223	229.371726542186	0.62364528278936	0.240524580081639	2.59285467862653	0.00951829801692931	0.0851715060893105	not
TCONS_00015920	92.6524679626225	-2.17126901477236	0.837315918841777	-2.5931299834545	0.00951068177547819	0.0851715060893105	not
XR_146193.3	96.6631490376418	-1.48586867255296	0.573376619344808	-2.59143575517755	0.00955763851379521	0.0853025411541309	not
XR_594690.2	22.5569635071191	-2.25764141006103	0.871123133211841	-2.59164442314496	0.0095518439919785	0.0853025411541309	not
XR_001838075.1	413.8697031719	-0.720776440689102	0.278425906965375	-2.58875493500229	0.00963236177739502	0.085858522784832	not
TCONS_00001479	10326.8949949705	0.573052191923793	0.221479809165502	2.58737893121253	0.0096709174270966	0.0860911051370919	not
TCONS_00002781	326.174300247815	0.584999685101805	0.226313951711606	2.58490331982394	0.00974063063592322	0.0864887871888915	not
TCONS_00036176	807.67441229111	0.403152717008854	0.155944792813999	2.58522718029905	0.00973148533406492	0.0864887871888915	not
TCONS_00055717	21.2231974756126	4.78424353636962	1.85203429437827	2.58323701180473	0.00978780571107854	0.0866848228873469	not
ENSRNOT00000085172	16.0810086480954	-2.43263814414842	0.941572555301527	-2.58359074980621	0.00977777399614826	0.0866848228873469	not
TCONS_00046444	55.3801392035056	1.17824168222647	0.456542032150388	2.58079563162401	0.00985729167110108	0.08714967956792	not
TCONS_00001492	3516.28145878879	0.620567607704514	0.240482789487046	2.5805073578371	0.00986552539405232	0.08714967956792	not
TCONS_00016796	328.277766206489	0.725848911379125	0.281656509385624	2.5770713162725	0.00996413903360561	0.0879083939261144	not
TCONS_00016733	3906.17044004843	0.464214571090464	0.180171058306039	2.57652130955432	0.009980005368976	0.0879360677154161	not
TCONS_00011489	1476.07750419569	-0.579748638091804	0.225091771961848	-2.57561008578345	0.0100063414552983	0.0880304533853303	not
XR_353273.2	15.4047870932607	-2.28206094738338	0.886144552303819	-2.57526939758352	0.0100162038738954	0.0880304533853303	not
TCONS_00039576	113.265181161736	0.667910265570403	0.259552704490602	2.57331267990925	0.0100730157881302	0.0884077720740549	not
TCONS_00008532	165.244066070999	-1.89675001388382	0.737200183297317	-2.57291039375508	0.0100847313830856	0.0884077720740549	not
TCONS_00032050	145.596154167563	-0.69881368152852	0.271704193941533	-2.57196501603834	0.0101123109599917	0.0884182620319769	not
TCONS_00015014	56.7824389372621	-0.8955932106268	0.348269277855252	-2.5715538738936	0.010124326182295	0.0884182620319769	not
TCONS_00011574	1881.19068044348	-1.22438209438611	0.476031174719238	-2.5720628383388	0.0101094540706195	0.0884182620319769	not
XR_001835666.1	38.9560959837231	1.48942528250319	0.579828877691334	2.56873249989468	0.0102071215227373	0.089021475360503	not
TCONS_00055867	250.43577796326	0.582305676453112	0.226725975548685	2.56832361198981	0.0102191705212621	0.089021475360503	not
XR_001842282.1	237.903179258089	1.05447732834776	0.410703941995069	2.56748772175267	0.0102438417161057	0.0890491304189446	not
TCONS_00004579	90.8557754531702	0.864407530843468	0.336693469810685	2.56734272669293	0.0102481266188565	0.0890491304189446	not
XR_593781.2	62.8638943628579	1.38210020602332	0.539070902115742	2.5638560727334	0.0103516460297005	0.0898150866510838	not
XR_001839482.1	95.5107945346994	0.87798904766136	0.342496255555614	2.56349969793697	0.0103622791055173	0.0898150866510838	not
XR_001835827.1	16.6351716182953	5.04379697575022	1.96844085034909	2.56233098132247	0.0103972180802381	0.089858626324945	not
TCONS_00048669	795.701160276611	0.459495752653784	0.179299821970781	2.56272286053169	0.0103854911230438	0.089858626324945	not
TCONS_00022377	165.316288069595	-0.827436094283732	0.322961518469041	-2.56202688854725	0.0104063261522808	0.089858626324945	not
XR_591195.2	54.7896379661787	1.07626933080461	0.420256970311476	2.56097913142743	0.0104377625740216	0.0900175578793277	not
TCONS_00038529	108.064744715184	1.36616137875854	0.533570594001047	2.56041354999383	0.010454767110069	0.0900517845341104	not
TCONS_00054136	616.301297459733	0.804229698609588	0.314616865544927	2.55621928346605	0.0105816411809874	0.0908049407183363	not
TCONS_00047265	1451.2706590786	0.387706158050319	0.151657708351754	2.55645533790526	0.0105744644722113	0.0908049407183363	not
XR_355163.2	788.829692185094	-0.462438123888069	0.18090396640562	-2.55626304428946	0.0105803104037266	0.0908049407183363	not
TCONS_00021917	1030.31963401528	-0.405443279839315	0.15877019267249	-2.55364859747737	0.0106600780836046	0.0911531987422495	not
TCONS_00029843	436.181730715488	-0.505993701208727	0.198090205461571	-2.55436002012168	0.0106383195408926	0.0911531987422495	not
TCONS_00037426	358.019691058858	-0.605092431547024	0.236957363066276	-2.55359202059394	0.0106618101597767	0.0911531987422495	not
ENSRNOT00000082061	23.9835810443129	2.27003881613947	0.889537320822387	2.55193206963007	0.0107127403355574	0.0914505166247869	not
TCONS_00050124	8.96342328846102	-2.85180881324603	1.11765666307425	-2.55159648527643	0.0107230628931785	0.0914505166247869	not
TCONS_00015437	1763.54042667154	-0.350649918368241	0.137544983875929	-2.5493471916398	0.0107924796308367	0.0917523572364641	not
TCONS_00029175	459.325743010844	-0.646672226171737	0.253671286661946	-2.54925275414999	0.0107954028387265	0.0917523572364641	not
TCONS_00050661	124.824996497182	-0.860644617534782	0.337619023534	-2.54915913364731	0.0107983014524096	0.0917523572364641	not
XR_354106.2	129.54152099411	-1.21191938475888	0.475583247493085	-2.54828022464459	0.0108255473834817	0.0918708615787369	not
TCONS_00001127	1369.67401962633	0.307062898843042	0.120676930600556	2.54450372009733	0.0109433146083582	0.0927563402632375	not
TCONS_00045568	76.121985049983	1.01333957351331	0.398515546328191	2.54278555215708	0.0109972700825195	0.0930994383946628	not
TCONS_00000417	119.313964860019	-1.16223250587057	0.457164879303023	-2.54226113703762	0.0110137852601493	0.0931251267773702	not
TCONS_00038655	91.3650080646345	0.780215939101143	0.307194721996736	2.53980906322158	0.0110913001252278	0.0936658939670828	not
TCONS_00001973	368.846598862617	0.833333191531718	0.328210539585129	2.53902020509483	0.0111163403102988	0.0937627336551208	not
TCONS_00003373	7.07581916563726	6.20578508689617	2.44582871018166	2.53729341758984	0.0111713278908594	0.0938826436375387	not
TCONS_00034506	484.640767983114	-0.527980988235045	0.208034382348658	-2.53795061313552	0.0111503718362545	0.0938826436375387	not
TCONS_00015923	712.249127021652	-0.541106592350793	0.213243901672547	-2.53750089970547	0.0111647081141943	0.0938826436375387	not
TCONS_00009636	361.631655895738	1.24631791799946	0.491397213022869	2.53627388387622	0.0112039070858996	0.0940420293431282	not
XR_001840989.1	319.947236975118	-0.553181599735603	0.218218181577596	-2.53499316938858	0.0112449518682212	0.0942719994000873	not
TCONS_00048772	417.394182825439	0.781881118910526	0.308625314678341	2.53343158102706	0.011295178820453	0.0943556184883581	not
TCONS_00037464	482.992611864017	-0.424545413431836	0.167573807028606	-2.53348313176034	0.0112935175676895	0.0943556184883581	not
TCONS_00018950	10.7050933326842	-2.24871608946456	0.887624534873677	-2.53340911738609	0.0112959027923961	0.0943556184883581	not
TCONS_00001198	245.951489298883	0.524844592337963	0.207308175377885	2.53171198570084	0.0113507182750666	0.0945847549386735	not
TCONS_00017222	221.426306465076	-0.767871087923936	0.303284406058365	-2.53185153138459	0.0113462022091383	0.0945847549386735	not
TCONS_00047058	2004.06356678597	0.336042098252944	0.132761104956809	2.53117882953949	0.0113679873124683	0.0946145257283505	not
XR_001836084.1	6.49000394542426	3.50773559008147	1.38648698101416	2.52994484485941	0.0114080458240092	0.0948336709413423	not
TCONS_00025811	236.919550678816	0.865955919251652	0.342403873927207	2.52904825322084	0.011437230183688	0.0949620025347557	not
TCONS_00037433	502.87163642174	-0.738842752766017	0.292553584575206	-2.52549547064628	0.0115535270771533	0.0958124430359844	not
TCONS_00010347	630.645397097418	0.474910630837178	0.188188430621303	2.52359100540487	0.0116162989264927	0.0961022670469602	not
TCONS_00001256	315.206930220069	0.462538995480089	0.183264102792543	2.52389305069575	0.0116063232604513	0.0961022670469602	not
XR_001836683.1	94.4823775393757	1.69795971586418	0.673317302532109	2.52178238919266	0.0116761915050534	0.0964002952151866	not
TCONS_00014953	1909.38373749869	-0.269657284418461	0.10693638896649	-2.52166065288553	0.0116802326426044	0.0964002952151866	not
ENSRNOT00000083960	24.560852120984	-1.45500517794902	0.577147549292242	-2.52102807979225	0.0117012514117264	0.0964585259572861	not
TCONS_00055770	299.693593096716	0.822835687523575	0.326448869626657	2.52056528320839	0.0117166501927847	0.0964703450914858	not
TCONS_00020144	1039.1096624905	-0.420158635019867	0.166770390469786	-2.5193838896479	0.0117560406271606	0.0966794388719349	not
TCONS_00051127	38.0345113661804	-1.21130004999518	0.48096261271072	-2.51849108014498	0.011785886872092	0.0968096391348533	not
TCONS_00026621	697.040187682785	0.580461351805984	0.230590716921822	2.51727979146177	0.0118264871754798	0.0970277593921784	not
XR_356274.3	50.9043423181242	1.11379164738664	0.442758212156845	2.51557535649296	0.0118838269405599	0.0973825344073404	not
XR_001840707.1	1312.48665287692	0.945286363586647	0.376024434906327	2.51389610843277	0.0119405603211142	0.0977315055666552	not
TCONS_00028178	187.864454288712	0.840065036781956	0.334347849893247	2.51254804554651	0.0119862782431306	0.0979895977556763	not
TCONS_00038899	219.504896500379	0.616546129831536	0.245483492300301	2.511558410931	0.0120199392113509	0.098032750970498	not
TCONS_00029179	426.749043428661	-0.636179570399256	0.253284844665963	-2.51171589535198	0.0120145770099641	0.098032750970498	not
TCONS_00019628	287.000318523165	-0.794985090782654	0.316585149167362	-2.51112565726318	0.0120346850062755	0.0980372688954612	not
XR_356749.3	27.4135235719154	1.59489575852106	0.636157715014107	2.50707602985792	0.0121734523717649	0.0989862143241448	not
TCONS_00022836	133.619091111438	0.711340035978866	0.283800948680537	2.50647518722565	0.0121941616082581	0.0989862143241448	not
XR_359266.3	6309.976052696	0.274985268414668	0.109696871701621	2.50677402326146	0.0121838577309821	0.0989862143241448	not
TCONS_00023883	878.88899116547	0.570823572045221	0.227837513683896	2.50539765298346	0.0122313791734623	0.0991717926411709	not
TCONS_00007657	111.982786973523	0.894938736053806	0.357420202286059	2.50388402874202	0.0122838290768998	0.0994802945641545	not
TCONS_00020942	20.1484144574088	-1.55670150373486	0.62225318225056	-2.50171722401578	0.0123592596803843	0.0999739647214227	not
TCONS_00018789	73.4293318794503	-1.45129248912461	0.580241778703285	-2.50118578563566	0.0123778226023596	0.100007015832866	not
TCONS_00016962	231.467121891798	0.721333825625689	0.288575407052913	2.49963721091945	0.0124320545725648	0.100327842274857	not
XR_597633.2	10.0771221057413	3.13891113388469	1.25602630726232	2.49908072445265	0.012451594382945	0.100331503706287	not
XR_001840878.1	300.021078799403	-0.447986976313128	0.179281823472042	-2.49878636683427	0.0124619411038702	0.100331503706287	not
XR_351524.3	74.8726019700655	-0.844036699095857	0.337832991410221	-2.49838446971263	0.0124760801510858	0.100331503706287	not
TCONS_00016713	473.160352857939	0.376856294248771	0.150884654148127	2.49764494856317	0.0125021341927038	0.10042411977116	not
TCONS_00016703	642.349870835406	0.806250731499654	0.3228688120525	2.49714652330233	0.0125197213620311	0.100448589046354	not
XR_001840958.1	8.42518133999293	-3.66904401693664	1.47020393360173	-2.49560209511081	0.012574356424136	0.100769900438436	not
ENSRNOT00000090485	14.4669786536226	-3.23568876614744	1.29708523557762	-2.494584532609	0.0126104685567598	0.100942197902777	not
TCONS_00020136	456.904117079751	-0.492896589562023	0.197757880082683	-2.49242452111614	0.0126874293466809	0.10144069667462	not
XR_361377.2	33.3342088746902	2.44473726785069	0.981454331235426	2.49093329159119	0.0127408038671306	0.101526484038383	not
TCONS_00038291	781.945942856874	0.461292892079288	0.185150369896344	2.49145001620867	0.0127222866518546	0.101526484038383	not
XR_362090.3	22.7327527871281	-1.67508562186773	0.672483981327079	-2.49089297050931	0.012742249806207	0.101526484038383	not
TCONS_00015302	44.8163092689482	-2.18243999560648	0.877014414111174	-2.4884881713356	0.0128287504629169	0.102097935711786	not
TCONS_00045571	181.610124235025	0.565229217771412	0.227212950169195	2.48766286142807	0.0128585564078599	0.102217385115646	not
XR_001842516.1	109.457679546509	1.68789834551177	0.678687893569984	2.48700229001171	0.0128824569779873	0.102289669889582	not
TCONS_00047282	40.6693829139784	-1.32469661977078	0.532861410522839	-2.48600591750677	0.0129185817458814	0.102458740184327	not
TCONS_00000061	40.9548287088093	-1.43507046942582	0.578196226081952	-2.4819782708551	0.0130655242390003	0.10350532275575	not
TCONS_00020514	66.397582876386	-1.65475737873311	0.666911647211923	-2.48122429058024	0.0130931957255972	0.103605722877921	not
TCONS_00050283	31.2873778266829	-2.71844605406958	1.09589973611481	-2.48056091673772	0.0131175847541756	0.103679949063896	not
XR_001839342.1	5.85102763417326	4.05086932588402	1.63429054984657	2.47867144937253	0.0131872715917919	0.103992776433902	not
TCONS_00023880	1399.30207840948	0.401458579845794	0.161953531892364	2.47885041564026	0.0131806569998186	0.103992776433902	not
XR_001838779.1	61.6868972155772	1.04983940292832	0.423808642994346	2.47715430131594	0.0132434633786151	0.10407945963535	not
TCONS_00022381	197.287182848703	-0.734167974640563	0.296319283255514	-2.47762469784153	0.013226018339115	0.10407945963535	not
XR_001839416.1	21.0858791788608	-1.47202761625047	0.594167146782604	-2.4774638318888	0.0132319818971409	0.10407945963535	not
XR_353569.3	119.686620738489	0.796155817326746	0.321756910111948	2.47440161285034	0.0133459574910631	0.104671162059273	not
TCONS_00043275	38.697355298441	-1.4890852002025	0.601816266657247	-2.47431862962684	0.0133490581607151	0.104671162059273	not
TCONS_00057617	40.2257305323743	1.42553062137954	0.576913612314321	2.4709602806232	0.0134750784446115	0.104994516450975	not
TCONS_00016701	793.216386935513	0.790022831543014	0.319745014409384	2.47079014821326	0.01348149045918	0.104994516450975	not
TCONS_00023875	424.002201244247	0.54938605099719	0.222285438437134	2.47153414483587	0.0134534703038831	0.104994516450975	not
XR_001838514.1	255.338699077749	-0.508296312785239	0.205697442898556	-2.47108717358201	0.0134702978094923	0.104994516450975	not
XR_595211.1	9.98750316749647	-2.42129479193856	0.979412113757411	-2.47219199959608	0.0134287372789255	0.104994516450975	not
XR_592213.1	23.210511529433	-2.7239738267555	1.1023866961146	-2.4709785017873	0.0134743918782813	0.104994516450975	not
TCONS_00018508	113.806258613197	-0.737351038113183	0.298608284777073	-2.46929196443312	0.0135380710809304	0.105316435841292	not
TCONS_00003288	248.912336180366	-0.69098457035682	0.28002892348367	-2.46754714391892	0.0136042305957899	0.105712064067172	not
TCONS_00050331	1152.04706984064	-0.381379495266194	0.15458803608892	-2.46706992931084	0.0136223751285505	0.105734120660704	not
XR_595898.2	67.6195438737651	-1.01309964241735	0.410804592288266	-2.4661351441428	0.0136579792546019	0.105891493480124	not
TCONS_00022889	167.355698004017	0.980401708008875	0.398022703332611	2.46318036584359	0.0137710620745464	0.106648539025747	not
NR_130147.1	1874.27710246971	-0.376204654370603	0.152832980827692	-2.46154103867637	0.0138341569954213	0.106660524951365	not
XR_357558.3	37.2652815432888	-1.08406209142802	0.44036918096415	-2.46171198687101	0.0138275655895183	0.106660524951365	not
XR_357575.3	37.2652815432888	-1.08406209142802	0.44036918096415	-2.46171198687101	0.0138275655895183	0.106660524951365	not
ENSRNOT00000080353	19.0929669253343	-1.76866812930977	0.718522290076324	-2.46153550660467	0.0138343703469054	0.106660524951365	not
ENSRNOT00000083131	50.5791316335185	-1.04302211148334	0.423883597042594	-2.46063334075778	0.0138692024309555	0.106809866658908	not
TCONS_00032941	51.7100795328229	1.47611805481218	0.600078605276247	2.45987449283023	0.0138985610303893	0.106916770153596	not
TCONS_00025422	532.184925950703	0.561234771818868	0.22830437481573	2.45827427648661	0.013960650716195	0.1072529672647	not
TCONS_00046446	123.538893938613	-0.643388664068405	0.261758386524508	-2.45794861670332	0.0139733165226158	0.1072529672647	not
TCONS_00052844	174.739886019476	0.92628468022214	0.37708060051278	2.45646336343613	0.0140312108298206	0.107577807338957	not
XR_362556.3	17.7141052207474	-3.33376141674345	1.35793194928181	-2.45502833813331	0.0140873482714062	0.107888472127355	not
TCONS_00009658	326.979256945138	1.12988227497746	0.460893954962876	2.45150161509163	0.014226154806168	0.108741847907078	not
TCONS_00001104	1634.91433590585	0.431086666695119	0.175858931138577	2.45132086214844	0.0142333013672101	0.108741847907078	not
TCONS_00023634	1203.51520344643	0.411092863288439	0.1677245555898	2.45099986607709	0.0142460006305596	0.108741847907078	not
TCONS_00016684	926.659662943205	0.386423523251448	0.157855250384269	2.44796116892389	0.0143667138086561	0.109542228466	not
TCONS_00057095	491.938451099959	0.460918659180283	0.188343495058653	2.4472236699056	0.0143961468880635	0.109645625912616	not
XR_001836630.1	15.4904130524527	-2.105786762093	0.861126270442129	-2.44538673870886	0.0144696888682525	0.110084373019701	not
XR_354566.3	390.922974191006	0.563168507220662	0.230413072135334	2.44416908294979	0.0145186204102172	0.110335126285787	not
XR_001836594.1	11.6472337982037	-3.54986356463692	1.4529791169299	-2.4431621372079	0.0145591947183122	0.110521886938572	not
TCONS_00017132	540.446502670879	-0.656990226351799	0.269026289639438	-2.44210417960389	0.0146019321879913	0.110724640564922	not
XR_001838318.1	61.3981554424631	1.12951570656471	0.463548345878542	2.43667293089783	0.0148230798917738	0.112155351470289	not
TCONS_00054592	1376.70851742809	0.519051856907906	0.212986544666519	2.43701712575602	0.0148089779885186	0.112155351470289	not
TCONS_00001433	163.608948283268	-0.987370198934087	0.405542407314623	-2.43469038286809	0.0149045368750541	0.112648294018461	not
TCONS_00029212	158.829049281637	-0.742243835160245	0.305042309906352	-2.43324880206983	0.0149640145274631	0.112974221153787	not
XR_001835970.1	695.672764574902	0.833986226199043	0.343273284637635	2.42951101504858	0.0151192054917714	0.113908643353215	not
TCONS_00035663	159.658160959342	0.55743576059772	0.229482073660116	2.42910372782901	0.0151362011882639	0.113908643353215	not
TCONS_00034916	44.7389280737736	-1.15045652880898	0.473618492405016	-2.42907856694322	0.0151372516789594	0.113908643353215	not
TCONS_00012097	475.16602929357	0.553818803276705	0.228046539625488	2.42853412371975	0.0151599984281043	0.113955679152715	not
TCONS_00037385	154.411508280116	-0.661162564390391	0.272447215448492	-2.42675471394343	0.0152345519724112	0.114391614158062	not
XR_001836090.1	7.51742331108272	5.30059523297874	2.18596675376507	2.42482884236418	0.0153156055541905	0.114620284820337	not
TCONS_00009671	1010.93765659211	0.760386414856212	0.313631871261233	2.42445517988465	0.0153313756766056	0.114620284820337	not
TCONS_00043355	2196.23910805221	0.387918318991891	0.159983009747212	2.42474697534969	0.0153190594630882	0.114620284820337	not
TCONS_00027975	609.359099642197	-0.441742556025737	0.182158328447226	-2.42504726405479	0.0153063938586507	0.114620284820337	not
XR_001842754.1	44.5278495110966	-1.80113275045376	0.743177663234658	-2.42355608834418	0.0153693796990731	0.11478018914724	not
ENSRNOT00000081228	42.4073985698666	1.32365260615485	0.546806341309226	2.42069724902167	0.0154907726115368	0.115561832829909	not
TCONS_00016714	923.378832631111	0.505698244341928	0.20900716023251	2.41952593288844	0.0155407525735034	0.1156282545214	not
TCONS_00022208	815.50845940457	0.386298630029988	0.159724567119436	2.41852982917229	0.0155833678285211	0.1156282545214	not
TCONS_00029482	413.165569660892	-0.461996741337996	0.191021998752294	-2.41855254554784	0.0155823948332295	0.1156282545214	not
TCONS_00002765	314.967519440887	-0.558042497444	0.23072501803273	-2.41864754070509	0.0155783265484568	0.1156282545214	not
XR_593122.2	144.365617915043	-0.609240988860706	0.251835277100567	-2.41920431432414	0.015554500817795	0.1156282545214	not
XR_001839529.1	15.4008551640733	4.29520452292029	1.77637138955341	2.4179653805391	0.0156075616516197	0.115683514902778	not
TCONS_00021190	437.34097414197	0.52953672309793	0.219067897972424	2.41722647635295	0.0156392830658352	0.115794391660011	not
TCONS_00055006	371.59736897045	-0.475113813342703	0.1966028603372	-2.4166169939126	0.0156654910348131	0.115864252749988	not
XR_001842154.1	94.1774122803406	0.677585202377835	0.280851165316283	2.41261310635748	0.0158386222905643	0.116607296294587	not
TCONS_00050972	90.021163165791	-0.700813577766613	0.290511559993292	-2.41234317072544	0.0158503548379585	0.116607296294587	not
TCONS_00029145	136.812362702428	-0.868337068651667	0.359925387552416	-2.41254742977865	0.0158414761699269	0.116607296294587	not
TCONS_00054421	30.0181703701948	-1.29487731376218	0.536450562726875	-2.41378684958421	0.0157876951946943	0.116607296294587	not
TCONS_00008501	58.9937481825297	-9.4280680825648	3.90755311430819	-2.41278053215509	0.0158313490936469	0.116607296294587	not
XR_590217.2	21.7105033776309	2.7700091162569	1.15118039218336	2.40623375368932	0.0161179478752172	0.118260895246992	not
TCONS_00023174	535.019983503846	-0.396546691649028	0.1648129883506	-2.40604029826503	0.0161264857154988	0.118260895246992	not
TCONS_00025240	7812.46435434882	-0.533667359201303	0.221759331320125	-2.40651591084985	0.0161055024516657	0.118260895246992	not
TCONS_00029171	216.598922732437	-0.693327245482625	0.288692008934255	-2.40161564583008	0.0163228487365253	0.119573954477112	not
TCONS_00021367	19.9609091441302	-3.76585074617981	1.57201820155533	-2.39555161794815	0.0165953773836901	0.121441596362851	not
XR_356260.3	5.46182594765853	3.30776795865585	1.38168885429527	2.3940035040255	0.0166655895764349	0.121826341580965	not
TCONS_00044447	106.099892299867	-0.691907198207298	0.289156051761154	-2.39285048330519	0.0167180523064581	0.122080661028554	not
TCONS_00004550	436.512586175238	0.477102588592566	0.199493397432746	2.39157082255521	0.0167764469022819	0.122248623629708	not
TCONS_00004628	827.936006610282	0.397901802552356	0.166350110556034	2.39195394113264	0.0167589453500926	0.122248623629708	not
TCONS_00021067	373.375815478727	0.448590734089791	0.18771897772015	2.38969303763494	0.0168624597738774	0.122430532646882	not
TCONS_00053656	196.09991481172	-0.790104349700848	0.330659718133548	-2.38947868872778	0.0168723027040868	0.122430532646882	not
TCONS_00027999	31.2238524631201	-1.42123472689921	0.594581201341046	-2.39031224615526	0.0168340539414602	0.122430532646882	not
TCONS_00023511	17.0073341969435	-4.67498725201185	1.95612868642798	-2.38991804805474	0.0168521326883936	0.122430532646882	not
XR_595337.2	771.280872111911	0.565841603226276	0.236884750031894	2.38867889617247	0.0169090738118892	0.122440127769948	not
XR_594124.2	9.58041182880671	-3.51834188331942	1.47278687923831	-2.38890088777749	0.0168988605235686	0.122440127769948	not
XR_001841206.1	1753.18222816299	-0.297378825592056	0.124516861137984	-2.38826150028401	0.0169282918415229	0.122450931980356	not
ENSRNOT00000078727	28.4216275287022	-2.42449263273986	1.01595371870391	-2.38642035370751	0.0170132921389976	0.122937052401878	not
TCONS_00000621	2004.33389060122	0.555400656057506	0.232869549420405	2.38502911797552	0.0170777695802843	0.123274014901363	not
TCONS_00001534	942.309714980804	0.520302280886238	0.218339105658921	2.38300087982878	0.0171721532888796	0.123825923715637	not
XR_001836701.1	7.29057209547888	-3.89773972980825	1.63797468956953	-2.37960925442175	0.017331004586762	0.124841063279824	not
TCONS_00027701	13388.5495612358	0.510387814289777	0.214521134101981	2.37919595393871	0.0173504498828489	0.124850945615334	not
XR_591662.2	83.7672418759519	1.18903801351974	0.500554946193162	2.37543954477457	0.0175280634664864	0.125997775677927	not
TCONS_00024942	356.857897103405	0.451400457078409	0.190110750493498	2.37440784335786	0.0175771233741208	0.126219093834123	not
XR_001840499.1	16.3731540807324	1.65260711367197	0.696305944455962	2.37339222338995	0.017625536098191	0.126304152869609	not
XR_596908.2	20.3290602197476	1.40835403331644	0.593364577281358	2.37350540837666	0.0176201349987133	0.126304152869609	not
TCONS_00001475	2698.81338488263	0.431300295846117	0.181793257148758	2.37247685976159	0.0176692698883763	0.126486338226843	not
TCONS_00047802	210.296089357478	0.747696887160945	0.315550963000847	2.36949645169974	0.0178123260083564	0.127277624039632	not
TCONS_00021380	22259.3129420725	0.290458587325174	0.122587061323669	2.36940656043847	0.0178166564050845	0.127277624039632	not
TCONS_00020485	410.998016268587	0.469505795361522	0.198306401567031	2.36757760541997	0.0179049645169943	0.127776337689459	not
XR_001835987.1	1145.60764802291	0.551102025654741	0.233030887132838	2.36493124338744	0.0180334185533705	0.128560222256639	not
TCONS_00030013	30.1005645594939	1.18138955441046	0.499724151970453	2.36408336429638	0.0180747448671356	0.128721997466157	not
TCONS_00001498	3223.65918429421	0.523492809961438	0.221509587737453	2.36329639411326	0.0181131766272527	0.12876671453896	not
XR_001835710.1	10.4892048181853	-5.05922244524523	2.14084319335277	-2.36319150368131	0.0181183043618804	0.12876671453896	not
TCONS_00017491	196.906863828733	-0.712002822063653	0.301368357591863	-2.36256662030824	0.0181488791276391	0.128851446057277	not
TCONS_00001794	125.884079774195	1.11964328395926	0.474407281236624	2.36008874282182	0.0182705638222213	0.129582191872592	not
TCONS_00039879	2190.43755483403	0.431969841440752	0.183335604411825	2.35616994760288	0.0184644679993537	0.130776513182946	not
TCONS_00012696	537.674591318847	-0.61926634941653	0.262895564042283	-2.35556028369094	0.018494795846481	0.130776513182946	not
TCONS_00056700	77.5089915388587	-4.3957121440926	1.86611567907335	-2.35554108107347	0.0184957517920872	0.130776513182946	not
TCONS_00001474	2409.43694338781	0.473336648632894	0.201043458159564	2.35439965550741	0.0185526520249198	0.130910847996063	not
TCONS_00002680	1049.62039491852	-0.289095723358199	0.122778618002123	-2.35460968743923	0.0185421704168681	0.130910847996063	not
TCONS_00022839	5985.20369382596	0.599225913659793	0.254557002643079	2.35399500873281	0.0185728604714915	0.130919714425575	not
XR_001837807.1	308.225574506777	-0.45466256423686	0.193203714012091	-2.35328066316782	0.0186085825892611	0.131037806856897	not
TCONS_00049384	1292.09192774493	0.687834422682515	0.292893939680807	2.34840783469986	0.0188538646032251	0.132360260852722	not
XR_356560.3	507.263139517052	0.577255471391415	0.245772405629555	2.34873996498002	0.0188370569171096	0.132360260852722	not
XR_001838982.1	16.5112514556466	-1.48797489653138	0.633420615741952	-2.3491103060933	0.018818330999444	0.132360260852722	not
TCONS_00022289	817.825568037108	0.933784664521729	0.397873973748518	2.34693577899604	0.0189285170081303	0.132749437047882	not
TCONS_00047040	732.049462873552	0.452275911042906	0.192745147171172	2.3464970074772	0.0189508183887501	0.132771048102926	not
XR_592380.2	252.524166733542	-0.426201896508393	0.181665074884235	-2.34608604201984	0.0189717273092293	0.132782869556389	not
TCONS_00016636	7.31628597791136	-3.85656853380937	1.64503729023967	-2.34436541754473	0.0190594876686534	0.1332620858452	not
TCONS_00004612	110.03436041784	0.804069282582391	0.343133154180692	2.34331562772559	0.0191132063006983	0.133401321925517	not
TCONS_00016769	2022.58492791466	0.453086219437446	0.193360379561496	2.34322160757523	0.0191180238428288	0.133401321925517	not
TCONS_00000421	73.3100498486815	-1.15847350586089	0.494545828093232	-2.34249980497761	0.0191550439903231	0.133524766786228	not
XR_001836159.1	6.59642183604219	-3.72922753816355	1.59241208707529	-2.34187341859031	0.0191872211563459	0.133614237649231	not
TCONS_00016634	721.054941845512	-0.981938494801449	0.419479079261493	-2.34085212671436	0.0192397857451035	0.133742346862976	not
TCONS_00017082	163.975259542199	-1.5189922425371	0.648930172632735	-2.34076377798014	0.0192443388508683	0.133742346862976	not
TCONS_00052909	568.076202672218	0.387998051844729	0.165851888192839	2.33942498980534	0.01931344946024	0.133953121356765	not
XR_001839800.1	11.4239507982152	-2.06932905610186	0.884511311504435	-2.33951678083371	0.0193087041291797	0.133953121356765	not
XR_001838990.1	20.5473296607106	1.55260339301976	0.664218272091023	2.33748973531249	0.019413734050238	0.134244319138182	not
NR_126577.1	109.339371129547	0.899221945010549	0.384579926574544	2.33819261712364	0.0193772583309718	0.134244319138182	not
XR_592164.2	25.3040556721634	-1.52330158280106	0.651585066399276	-2.33783992505995	0.0193955536267217	0.134244319138182	not
TCONS_00023735	604.205765815286	0.35628195951582	0.15244530440516	2.3371133726029	0.0194332898660895	0.134245166394946	not
TCONS_00034309	30.8496308550841	1.29648067329982	0.555581129175101	2.33355779240517	0.0196188888576608	0.135256770687346	not
TCONS_00043345	4041.53207014337	0.373468095153744	0.160018449074113	2.33390647962581	0.0196006193918209	0.135256770687346	not
TCONS_00004929	164.0065556823	0.85034033025932	0.364597024355092	2.33227446593515	0.0196862569103542	0.135273177519919	not
TCONS_00011628	11119.770462108	-0.312289598357227	0.133881876268807	-2.33257560366284	0.019670430610249	0.135273177519919	not
TCONS_00017812	415.172868014928	-0.595640293675206	0.255319537218371	-2.33292093572049	0.0196522953546903	0.135273177519919	not
TCONS_00042524	68.152846052472	-0.969009133576249	0.41552336689974	-2.33202079778598	0.0196995970736883	0.135273177519919	not
XR_001840953.1	9.8405041846686	3.46834443190628	1.48815236290997	2.33063799000002	0.0197724565036574	0.135443527944106	not
TCONS_00005350	281.943489714744	0.506485588272435	0.217335307957825	2.33043398714911	0.0197832252020271	0.135443527944106	not
TCONS_00036920	254.214658582902	-0.439744940951761	0.188673646319322	-2.33071734993403	0.0197682687139475	0.135443527944106	not
XR_593911.1	36.724707577677	1.40267784220652	0.602352522657105	2.32866600445037	0.0198767664122098	0.135949210272817	not
TCONS_00022837	624.614582826819	0.672726932022804	0.289147444391092	2.3265878536104	0.0199872116309469	0.136299761052893	not
TCONS_00025288	341.206600868631	-0.497891628888457	0.213984942095911	-2.32676011691185	0.0199780362229188	0.136299761052893	not
XR_001836170.1	50.3457122639669	-1.02334002497951	0.439799547960807	-2.32683282582797	0.0199741645691029	0.136299761052893	not
XR_001842462.1	3652.19411527513	0.730831161314193	0.314222276644666	2.3258413410983	0.0200270162893666	0.13633792884469	not
TCONS_00025541	672.897604955483	-0.395754202295472	0.170189548636818	-2.32537312346956	0.0200520173286342	0.13633792884469	not
XR_001842794.1	5.5464759113368	-6.01958591555699	2.58835024394111	-2.32564581615175	0.0200374532669057	0.13633792884469	not
TCONS_00016291	379.520163836424	-0.471021521780071	0.202673823629176	-2.32403727992955	0.0201234960694252	0.136689391197236	not
TCONS_00012796	142.71956306026	-0.545391947492333	0.23492409802764	-2.32156663395241	0.020256282257254	0.137372843460546	not
TCONS_00009452	43.3957094969662	-1.09775811741638	0.47292648285747	-2.32120246424689	0.0202759192572613	0.137372843460546	not
XR_597002.2	8.01995575850532	-2.43840654599617	1.05055870614929	-2.32105691164456	0.0202837724854888	0.137372843460546	not
XR_592691.1	20.0410228438072	-2.65454241197086	1.14415885347937	-2.320082044463	0.020336439466212	0.13759463646679	not
TCONS_00034269	398.936362996307	0.621320555758198	0.26786369925539	2.31953996560695	0.0203657767336252	0.13765830300967	not
XR_001838237.1	7.19309464676428	3.19475706463783	1.3780880558422	2.31825321400482	0.0204355635026208	0.137873087908524	not
XR_351331.3	68.1861339289823	-1.22122267502696	0.526793689508326	-2.31821811716607	0.0204374698926359	0.137873087908524	not
TCONS_00029859	106.536484430455	-0.753329477818203	0.325211991009435	-2.31642589647424	0.0205350261617297	0.138396059244125	not
TCONS_00021622	26.121752877769	2.43881253273129	1.05322074811453	2.31557585349247	0.0205814385154269	0.138531478864963	not
TCONS_00048769	494.700306945654	0.75120066937706	0.324447371946325	2.31532363745371	0.020595227098193	0.138531478864963	not
XR_001840813.1	21.1006544084536	1.61024469155163	0.696438972304422	2.31211169332404	0.0207715289303724	0.139445793829944	not
TCONS_00028242	678.547794962442	-0.368397582014299	0.159322680047921	-2.31227331791992	0.0207626261120035	0.139445793829944	not
ENSRNOT00000077294	22.5873829358581	1.6486690839033	0.714179357619293	2.30848044866364	0.0209724290390422	0.140657805632722	not
TCONS_00001504	1931.85667007709	0.705209592715567	0.305626383471217	2.30742380518985	0.0210312054128053	0.140713324507166	not
TCONS_00047244	267.607063945203	0.516836578494876	0.224007070087613	2.30723333104054	0.0210418158969169	0.140713324507166	not
TCONS_00056701	120.632145804898	-1.50641374096113	0.65279630624779	-2.30763214580648	0.0210196050044953	0.140713324507166	not
XR_001836314.1	21.3702235461849	1.90918653962639	0.827744622441757	2.30649222944451	0.0210831438262054	0.140853343860181	not
TCONS_00040965	353.43093292309	0.655537483939471	0.284735125144473	2.30227121998684	0.0213198817841848	0.14214889498193	not
TCONS_00055774	1106.16982331451	0.45441867269129	0.197373798646972	2.30232521138267	0.021316839085617	0.14214889498193	not
TCONS_00016734	16298.0432100097	0.368627494900704	0.160138047353179	2.30193574227684	0.0213387961922787	0.14214889498193	not
TCONS_00004611	1201.77327366088	0.383711497833828	0.166833751154822	2.29996325790063	0.0214503017209789	0.142754031106476	not
XR_590746.2	11.1526832819232	2.02446933354227	0.880412604806041	2.29945519009042	0.0214791050899759	0.142808140482727	not
XR_590215.1	595.313341899167	0.848143898566801	0.369246449604127	2.29695884544349	0.0216211175514396	0.14333846453488	not
TCONS_00009574	88.5521696987483	0.730755276931711	0.318093729511725	2.29729544827376	0.0216019212852032	0.14333846453488	not
TCONS_00029080	5506.57015419493	0.287165447685219	0.125000039456529	2.29732285632666	0.0216003588730974	0.14333846453488	not
XR_590894.2	7.05156468341426	2.57306231174655	1.12149942745092	2.29430550632996	0.0217729565174414	0.144206695707081	not
XR_001835896.1	54.500551286582	1.04558140779142	0.456132442492493	2.29227590582668	0.0218897272548769	0.144564279040813	not
TCONS_00041821	120.934784459201	0.922781684519107	0.402512677321319	2.292553095868	0.0218737473836837	0.144564279040813	not
TCONS_00039569	1613.23292957718	0.392653580127342	0.17126816238275	2.29262447068149	0.0218696343040993	0.144564279040813	not
TCONS_00016621	87.5500920477786	-1.20941309550453	0.527826174151546	-2.29130943998486	0.0219455230182309	0.144794339073485	not
TCONS_00026618	411.148079222069	0.429966784491199	0.187711253374194	2.29057542775061	0.0219879814627451	0.144936045748706	not
TCONS_00051129	218.341731136293	-0.665929794882937	0.290969442821003	-2.28865886543488	0.0220991807928251	0.145530162933113	not
TCONS_00033338	68.5257250219168	0.742728284676817	0.324610466102891	2.28806018978266	0.0221340161895183	0.145620746511612	not
TCONS_00048896	201.040000605535	-0.649951701722199	0.284127168434786	-2.287538024972	0.0221644386018602	0.145682152104329	not
TCONS_00004664	1252.85045572698	0.323127354855176	0.141399639702615	2.28520635225635	0.0223007309102011	0.146438639855199	not
ENSRNOT00000083463	5.38776892012527	-5.97767738207764	2.61743128889765	-2.28379534065828	0.0223835616387416	0.146842966572106	not
XR_001841925.1	21.0758450584662	1.64358887258391	0.720038220732807	2.28264115050889	0.0224515149119576	0.147009540295548	not
TCONS_00027503	164.248820527348	-0.581430637023386	0.254709550010399	-2.28272020817298	0.0224468546548593	0.147009540295548	not
ENSRNOT00000085839	130.375488118871	-0.700262548261138	0.307028331773458	-2.28077501583088	0.02256176352375	0.147591536384531	not
XR_001842000.1	102.692485960685	0.722803447565923	0.317085488850782	2.27952231489871	0.022636035016379	0.147937303588596	not
XR_596721.2	120.376491395255	-0.786794882470582	0.345345551700956	-2.27828295049791	0.0227097248066197	0.148278619058723	not
TCONS_00031062	197.022933765343	0.591599023294301	0.259734614195021	2.27770574641276	0.0227441151388172	0.148362934257742	not
TCONS_00021115	6.08649862447658	5.98799799436196	2.6298359765955	2.27694732586092	0.0227893712955423	0.148517902744911	not
TCONS_00001798	1641.22902663637	-0.43362129130257	0.190486098027381	-2.27639337354813	0.0228224759326105	0.14859346252825	not
TCONS_00004949	426.551186784722	0.765897178307956	0.336624069281713	2.27522999155178	0.0228921366129985	0.148766584875441	not
TCONS_00039938	148.692103406491	-0.573198369929555	0.251922674440458	-2.27529487451924	0.0228882467099852	0.148766584875441	not
TCONS_00038888	881.581550562113	0.299966442036584	0.132117576994079	2.2704506762944	0.0231802527303136	0.150497355132525	not
TCONS_00004948	3060.63443946573	0.590904984470014	0.260436763557872	2.26890004466942	0.0232744050195113	0.150719113926976	not
TCONS_00007582	87.0666691933291	-0.884771952670981	0.389851990408447	-2.26950733724357	0.0232374915433951	0.150719113926976	not
TCONS_00010516	42.6770898812719	-0.926333954311039	0.408290612136383	-2.26881031984544	0.0232798631384023	0.150719113926976	not
TCONS_00015455	47.5813598193596	-1.64076585058432	0.723518032041792	-2.26776082685047	0.0233437882061555	0.150991469033823	not
TCONS_00025929	1231.94237444317	0.544924209446952	0.240398644278132	2.26675242318129	0.0234053539958936	0.1512480686657	not
TCONS_00033374	499.794894805656	-0.453912713821368	0.20032891414451	-2.26583723952066	0.0234613503972696	0.151326805363528	not
XR_001838605.1	16.7790146655304	-1.64322533798042	0.725130565316097	-2.26610960367407	0.0234446733917325	0.151326805363528	not
XR_001835880.1	21.4866964024347	1.44522997891693	0.638130510715793	2.26478746063374	0.0235257252874117	0.15145918945521	not
ENSRNOT00000091393	6.23293462107078	-3.59307850114604	1.58628105736286	-2.26509576248701	0.0235068036187016	0.15145918945521	not
XR_001841878.1	6.66519147056793	2.42916341941453	1.07344552520736	2.26295919296443	0.0236382049210229	0.151626224932986	not
TCONS_00034332	169.760597963971	0.694225443691581	0.306695798656735	2.26356359210705	0.0236009692404611	0.151626224932986	not
TCONS_00011696	156.735326770351	-0.550677494533465	0.243275872912233	-2.26359271859291	0.0235991761089442	0.151626224932986	not
XR_597738.2	10.6781204902092	-6.96298481619714	3.07696571464717	-2.26293870713329	0.0236394678999458	0.151626224932986	not
TCONS_00002782	26.3148899159278	1.25013404158131	0.552839132960098	2.26129802875502	0.0237408082277173	0.151922601113426	not
TCONS_00034321	1046.99331716352	0.648553074709425	0.286827882188641	2.26112283701514	0.0237516515927186	0.151922601113426	not
TCONS_00016758	2112.49508522781	0.387378218379507	0.171292344161535	2.26150339803976	0.0237281025137768	0.151922601113426	not
XR_001841040.1	71.7276436021049	0.858115348473988	0.379745948502246	2.2597090287822	0.0238393155740426	0.15224772667306	not
TCONS_00022247	367.443871726504	0.41676811090135	0.184443934821792	2.25959238672731	0.023846560547228	0.15224772667306	not
XR_001840638.1	414.098905442712	-0.562983909607693	0.24958567820012	-2.25567393797447	0.0240910589188024	0.15366669899454	not
XR_001835978.1	1150.97334945997	0.486974151494511	0.215929691061389	2.25524405236176	0.0241180142257358	0.15369671796253	not
TCONS_00024408	103.008301219362	-0.767342400561869	0.340443543380176	-2.25394904818322	0.0241993735406458	0.154073062137125	not
TCONS_00045887	109.644398743787	0.736679031667701	0.32698172844866	2.25296696290285	0.0242612320993706	0.154324669744431	not
TCONS_00029073	2322.0186797464	0.346589821451486	0.15387405933852	2.25242528169739	0.0242954095618173	0.154399898116867	not
XR_001842057.1	153.336828077604	0.99733616325496	0.443361880508255	2.24948559427718	0.0244816183301778	0.155297538498502	not
TCONS_00054793	7.22354495444814	-3.4025918039602	1.51250249236477	-2.24964376662964	0.0244715678209495	0.155297538498502	not
XR_590358.2	15.6451423701947	-2.08886210710737	0.929944241656894	-2.2462229599762	0.0246897302966382	0.156473997146034	not
XR_001835804.1	116.190512974905	0.805685225647333	0.358759883061506	2.24575060837894	0.0247199865832674	0.15652215152815	not
TCONS_00044496	80.9319856007523	-1.18969668240792	0.529856418011803	-2.24531899957361	0.0247476611835593	0.156553885948743	not
TCONS_00040095	53.8275016303045	0.923698736063229	0.41159408788893	2.24419826047767	0.024819647918056	0.156865624719059	not
TCONS_00041477	112.452911940672	0.643360875871545	0.2869749443996	2.24187124495334	0.024969694972414	0.157669700977547	not
XR_595581.2	24.1065012745598	-1.33674335914523	0.59636080647151	-2.24150102528425	0.0249936391894746	0.157676766685745	not
XR_001837125.1	40.7756692491767	0.996261633086371	0.445153926337353	2.23801605274704	0.0252200083151223	0.158631721504135	not
TCONS_00037549	216.760247775441	0.572797438576742	0.255993132934553	2.23755001554351	0.0252504142463791	0.158631721504135	not
TCONS_00008247	675.959541259385	0.507452106375792	0.226754145259437	2.23789561066325	0.0252278633483544	0.158631721504135	not
TCONS_00001505	1020.46690211038	0.376319813911108	0.168194705642085	2.23740582365244	0.0252598282649897	0.158631721504135	not
TCONS_00052916	658.791402301633	0.359995841496321	0.160835275501075	2.23828908412518	0.0252022094993255	0.158631721504135	not
TCONS_00015945	29.0450619278705	1.49311576562132	0.667576107383772	2.23662253502876	0.0253110208025741	0.158808838968376	not
TCONS_00012924	336.172379986421	0.412923386238226	0.184824751355636	2.23413467736087	0.0254742129240999	0.159542940054109	not
TCONS_00035222	63.1347880927242	-0.917308762706332	0.410573020210879	-2.23421588256136	0.0254688718950078	0.159542940054109	not
TCONS_00053746	107.638072158486	1.00198591316469	0.448755798655692	2.23280883760448	0.0255615532439187	0.159944187663322	not
TCONS_00036008	298.505896016673	0.534176525895007	0.239277104913969	2.23245983391126	0.0255845870538464	0.159944187663322	not
TCONS_00022869	1378.85014695629	0.784322774946425	0.351597731666925	2.2307390074104	0.0256984221788273	0.160365583027406	not
TCONS_00004940	195.842795930586	0.575977193386306	0.258162534773993	2.23106421654305	0.025676875619923	0.160365583027406	not
XR_357696.3	52.4941265668292	-1.07870556115856	0.483715272720304	-2.23004238648941	0.0257446290626595	0.160508932820264	not
XR_594855.2	396.668287591559	0.483424094253177	0.217236299297853	2.22533755093275	0.0260585863987647	0.162319851075443	not
XR_594544.2	74.7134732475405	1.02339552127914	0.460094867599776	2.22431414333743	0.0261273157889638	0.162357046439735	not
TCONS_00055998	906.00967523661	0.664576675368323	0.298758277131313	2.22446280568228	0.0261173222957696	0.162357046439735	not
XR_592050.2	18.111675512405	-1.67419299266187	0.752717305525348	-2.22419888631814	0.0261350659584518	0.162357046439735	not
TCONS_00001329	1178.62443033785	-0.391351951479344	0.175996068372163	-2.22364030684928	0.0261726543929833	0.16238199779903	not
XR_001841346.1	944.208765639769	-0.582596611657332	0.262107003841667	-2.2227433953244	0.0262331079246841	0.16238199779903	not
XR_594869.2	47.248787917414	-1.04628507634136	0.470672032149552	-2.22295994848683	0.0262185007920107	0.16238199779903	not
XR_001838140.1	116.789346700814	-1.21223408852229	0.545216670156879	-2.22339879698375	0.0261889207563959	0.16238199779903	not
XR_001835984.1	226.218386950216	0.536289510258851	0.241407700888271	2.22150953878252	0.0263164693621981	0.162752166834436	not
XR_001837589.1	49.7649255437717	-0.867626175594715	0.390732838547306	-2.22051000069622	0.026384167581108	0.163024892352678	not
TCONS_00023765	904.41204994805	-0.292469807801687	0.13176875677558	-2.2195686971518	0.0264480591302292	0.163127850421092	not
TCONS_00007730	636.780536414167	-0.365851752013481	0.164821014801993	-2.21969117501791	0.0264397383131877	0.163127850421092	not
TCONS_00004953	1647.78986993992	0.731190744881458	0.32955419247764	2.21872687883062	0.0265053112421473	0.163335138323598	not
TCONS_00020125	63.9406064668506	1.00110028646138	0.45147090574255	2.21741927049503	0.0265944540702816	0.163738403491538	not
TCONS_00001797	77.1468909911487	1.44025944158831	0.649676862567632	2.21688584675182	0.0266308931596937	0.163816749730333	not
TCONS_00040195	238.965177937359	-0.532391931139739	0.240221439155467	-2.21625485640016	0.0266740528611146	0.16393626082258	not
ENSRNOT00000076492	87.8017636437717	1.22011397218019	0.550939771814446	2.21460499786013	0.0267871886806212	0.164339164658731	not
TCONS_00016472	86.8848901648641	-1.21025534829509	0.546487239996821	-2.2146086124575	0.0267869403644681	0.164339164658731	not
TCONS_00044074	57.4039435019819	0.947790226509561	0.428113510514464	2.2138760007144	0.0268373100802969	0.164500566135484	not
TCONS_00050500	85.8602083685308	0.704985114251032	0.318946612206939	2.2103546087946	0.0270805614180206	0.165716392510908	not
TCONS_00014968	847.062685983847	0.353289864739813	0.159837234295447	2.21031017145093	0.0270836431883056	0.165716392510908	not
TCONS_00016745	319.00028958541	0.449020263758489	0.203194918444263	2.20980065444725	0.0271190002964293	0.165785888537817	not
TCONS_00039583	485.586718453161	0.444469471842505	0.201269652889643	2.20832830713038	0.0272213954392504	0.166264721215156	not
TCONS_00002768	72.3634909271274	-1.06372969887129	0.481886783348045	-2.20742658987393	0.02728427042318	0.166501537176085	not
TCONS_00003614	315.906401341604	-2.37556133607768	1.07637302780721	-2.20700563346258	0.0273136657728249	0.166533806847903	not
TCONS_00032884	10.5309745188042	-4.39281409012909	1.99423205447583	-2.20275974416815	0.0276116868703949	0.168202409965333	not
TCONS_00004586	442.418365848438	0.605894207891728	0.275302460991735	2.20083106307545	0.0277479856548738	0.168883775245699	not
XR_591317.2	85.1109696761697	-0.787654007096014	0.357965395171834	-2.20036354831985	0.0277811118824473	0.168936550073896	not
TCONS_00026005	253.351301922625	0.568900245013245	0.258781234463705	2.19838291672202	0.0279218300429396	0.169642921668097	not
TCONS_00011917	177.764534799379	-0.763590495498658	0.347475659421449	-2.1975366469411	0.0279821421798621	0.169859963249989	not
XR_001838922.1	8.51328919443027	-1.9961790141315	0.90866251087583	-2.19683214641204	0.0280324362998955	0.170015864758277	not
XR_595459.2	5.93116855764823	2.94322108859585	1.34079760835006	2.19512704249054	0.0281544858681831	0.170563096580968	not
TCONS_00031930	6393.1079815138	0.638300394760507	0.290813047882213	2.19488224276318	0.028172045917615	0.170563096580968	not
TCONS_00017715	244.429388949505	-0.524542892194414	0.239035679971052	-2.19441253396956	0.0282057656439547	0.170617713720174	not
TCONS_00038876	618.839600724305	0.342529654990063	0.156253296940983	2.19214353678206	0.0283691439552448	0.171455858655145	not
TCONS_00047977	54.7344925181402	0.847463458417251	0.386667553280276	2.19171081521538	0.0284003943120126	0.17149468873023	not
TCONS_00021342	157.754705594801	-0.534331780767008	0.243854529225917	-2.191190717118	0.0284379940808539	0.171571758175143	not
TCONS_00032273	26.7473090912535	1.33461414853438	0.609436550770203	2.18991484322313	0.0285304132850053	0.171979140464936	not
XR_001839852.1	19.8239631515733	2.2480344010002	1.02711468130871	2.18868880165926	0.028619466460429	0.172365539937789	not
TCONS_00013437	68.05822153756	0.857364130182266	0.391848275617464	2.18800026319181	0.0286695831467986	0.172516968970457	not
TCONS_00049169	1311.78507472194	-0.296113700877076	0.135358440508237	-2.18762642185624	0.028696825599822	0.17253061030772	not
TCONS_00022646	88.208459663567	1.00868848884336	0.4612363699226	2.18692313663953	0.0287481356051391	0.172688800661131	not
TCONS_00046882	662.395388372227	-0.332341890406317	0.152057116420857	-2.18563851682204	0.0288420623409654	0.173102490574621	not
XR_596703.2	23.5428949285114	1.52787195407158	0.699410120256976	2.18451507894998	0.0289244204836772	0.173295660625535	not
ENSRNOT00000090877	9.69244782957446	-6.82330468707223	3.12334415905901	-2.18461505988118	0.0289170827806284	0.173295660625535	not
TCONS_00022496	199.46155301996	-0.491778371868924	0.225256569857558	-2.18319213588267	0.029021663655078	0.173727601845129	not
TCONS_00037583	82.7119452842869	0.848940124182029	0.389173505248062	2.18139239371115	0.0291544057468773	0.174337773189714	not
TCONS_00039884	7101.80123756127	0.400113873447001	0.183443689110104	2.18112640117508	0.0291740685882035	0.174337773189714	not
XR_592775.2	38.4685914549224	-0.986453980973114	0.452590336558138	-2.17957367025312	0.0292890782833113	0.174791275144985	not
XR_001836700.1	6.31047122040512	-3.67451064084164	1.68600476809335	-2.17941889037302	0.0293005640732328	0.174791275144985	not
TCONS_00001490	1148.26127109785	0.5867513963029	0.269588007246904	2.17647439993694	0.0295198058796133	0.175644116293169	not
TCONS_00000097	947.283990512818	-0.379555119077613	0.174389021385861	-2.17648517126427	0.029519001300319	0.175644116293169	not
TCONS_00029818	1137.56906428867	-0.492237484470629	0.226110715720878	-2.17697548256966	0.0294823967802024	0.175644116293169	not
TCONS_00004956	8721.38771966118	0.369394411144273	0.169879045838152	2.17445541515582	0.0296709502657908	0.176391501235872	not
XR_596357.2	45.6886309909394	0.938118923435371	0.431652482295984	2.17331988558357	0.0297562498426525	0.176454193032966	not
TCONS_00047075	256.543328610911	0.931364910157399	0.428750477087342	2.17227725665637	0.0298347564363787	0.176454193032966	not
TCONS_00016446	297.816912303809	-0.445993974015987	0.205297882963672	-2.1724236391415	0.0298237235732754	0.176454193032966	not
TCONS_00037226	1317.66926563517	-0.583924690096378	0.268795439324942	-2.17237573510495	0.0298273337192899	0.176454193032966	not
TCONS_00031885	292.902549985267	-0.902605617032721	0.415491545183846	-2.17238022649375	0.0298269952230973	0.176454193032966	not
XR_352123.3	9.5224194726916	-6.79819829525155	3.12885055065239	-2.17274624824572	0.0297994208750717	0.176454193032966	not
TCONS_00016607	622.320846114466	-0.721631079227725	0.332266519666326	-2.17184409657769	0.0298674243134123	0.176496293547521	not
TCONS_00005360	589.814378537203	0.380707708738552	0.175396564710267	2.17055396362769	0.0299649052507918	0.176769910736524	not
XR_001841680.1	6.82985852599611	-2.96583495106806	1.36629488334081	-2.1707136484447	0.029952824841544	0.176769910736524	not
TCONS_00046824	1801.65004300301	0.434257728598746	0.20021072631087	2.16900331266201	0.0300824324100123	0.177311811508844	not
XR_001839343.1	18.4655137927638	1.38182764829695	0.63718645466937	2.16863939616226	0.0301100717488786	0.177323423394078	not
TCONS_00002732	84.9524456074109	0.87202380240034	0.402463021663241	2.16671782365636	0.0302563766900651	0.177929656160789	not
TCONS_00001203	103.195949209872	0.807355270884203	0.372635079256578	2.16661102463812	0.0302645260551428	0.177929656160789	not
XR_001837284.1	63.9741005291081	0.81839820463521	0.377881416506743	2.16575404051552	0.03032998706983	0.17816288322992	not
XR_594960.2	546.096665157361	-0.363890415509155	0.168094823814537	-2.16479250967682	0.0304035786963807	0.178443433844178	not
TCONS_00051921	663.429705760318	0.423052814614172	0.19555955362971	2.16329402865799	0.0305185720780986	0.178852959865903	not
TCONS_00029996	141.180137393531	-0.608232032863017	0.281171229435339	-2.16320864010339	0.0305251360280689	0.178852959865903	not
XR_001842518.1	10.5618380539816	4.35290923103058	2.01343747699995	2.16192917870809	0.0306236355049798	0.179126226984251	not
XR_001841968.1	320.491538237483	-0.397215982594064	0.18371370817685	-2.16214667123091	0.0306068725878629	0.179126226984251	not
XR_001836260.1	11.3387004462249	-1.71410059526773	0.793786897595216	-2.15939643304848	0.0308194243939679	0.180118937151887	not
TCONS_00022332	112.401278729751	1.48192589019924	0.686521559291692	2.15860065884631	0.0308811616061102	0.180327188820802	not
TCONS_00036985	93.8661885563015	-1.46833476373062	0.680587461100998	-2.15745197737741	0.0309704650514137	0.180695922783079	not
XR_597435.2	9.36389027602956	-6.77356806862578	3.14053893319988	-2.1568170981801	0.0310199183490448	0.180831726544474	not
XR_001837493.1	17.3546293551791	1.47406267710423	0.683739451502163	2.15588361014673	0.0310927545792253	0.181065410458517	not
TCONS_00027531	816.332560522775	-0.487399378492272	0.226105114911165	-2.15563181170743	0.0311124264930892	0.181065410458517	not
TCONS_00028093	27.7701355224844	-2.16424419624245	1.00446104503057	-2.15463228459654	0.031190620578035	0.181367682620426	not
TCONS_00011604	8991.33329675266	-0.261616781113833	0.121461729986039	-2.15390297128078	0.0312477819096895	0.181547247630055	not
XR_595689.2	16.6534053595302	1.53535231766713	0.713165006104116	2.15287108106224	0.0313288118345748	0.181706045122944	not
XR_001837906.1	29.3536635579857	1.11599319458227	0.518291712546038	2.15321443034484	0.0313018300941432	0.181706045122944	not
TCONS_00050336	110.690026915824	0.584522908189316	0.271548991678739	2.15255046456165	0.0313540251572885	0.181706045122944	not
XR_001835976.1	10.6396006926036	4.33800838424866	2.01911977209909	2.14846511048666	0.0316768251701813	0.183422890423816	not
XR_001838028.1	6.79926266426388	2.20592834775453	1.02795974966686	2.14592871799643	0.03187866619706	0.183507229594046	not
TCONS_00048876	66.656945674571	1.02161966282123	0.476139447524319	2.14563121819277	0.0319024127264757	0.183507229594046	not
XR_001837371.1	226.353414618785	0.677188444758227	0.315280600610984	2.14789125447585	0.0317223953001663	0.183507229594046	not
TCONS_00057084	193.231544863578	0.574286922118643	0.267739368440983	2.14494762373817	0.0319570349162764	0.183507229594046	not
TCONS_00058049	187.866258097656	0.494453929315465	0.230492021155699	2.1452106100517	0.0319360116773823	0.183507229594046	not
TCONS_00004613	335.467431269003	0.433324459152507	0.201934389725481	2.14586757481769	0.0318835454275787	0.183507229594046	not
XR_001840971.1	48.524047562481	-1.05728229129608	0.492819711154273	-2.14537338374663	0.0319230054192447	0.183507229594046	not
XR_350628.3	9.41588751976841	-2.49974567550458	1.16468449205027	-2.14628570446929	0.0318501914258262	0.183507229594046	not
XR_358618.2	6.31923246223299	-2.82589416444802	1.31704407926229	-2.1456337027314	0.0319022143470321	0.183507229594046	not
XR_595129.2	5.52172174585769	-5.00353901379246	2.33005224959018	-2.14739348213007	0.0317619691146497	0.183507229594046	not
TCONS_00016737	4354.14493345417	0.359678424927096	0.167789105283794	2.14363396430743	0.0320622271403288	0.183958359705475	not
TCONS_00020324	477.07435055715	0.382460960181948	0.178528624136992	2.14229489545872	0.0321697593474952	0.184422155661823	not
XR_001835525.1	18.6477901079808	-1.34415174665358	0.627911846029931	-2.14066951460175	0.0323006985962514	0.185019258625958	not
XR_001839745.1	6.88913962037979	-2.40781765927382	1.12568678527055	-2.13897657037444	0.032437565943245	0.185649300361173	not
XR_355247.3	42.0555629862462	-0.86896569204025	0.406324453478003	-2.13860053118189	0.032468034456845	0.18566985267209	not
XR_357991.3	29.6526675965886	1.30681983464316	0.611736054917838	2.13624785418064	0.0326592167694254	0.186608659589074	not
XR_001836094.1	10.1885916644236	2.57689872652149	1.20674329282228	2.13541582691936	0.0327270590176326	0.186814558327619	not
TCONS_00051607	703.007113264523	0.452499188102058	0.211929227709425	2.1351429106441	0.0327493384676819	0.186814558327619	not
TCONS_00033578	218.578421701884	0.772585039732718	0.361954673298992	2.13448007920739	0.0328035026240269	0.186867748698632	not
TCONS_00055877	170.314088050389	0.556006746866674	0.260617026559598	2.13342448959115	0.0328899198822705	0.186867748698632	not
XR_590558.2	516.029945364798	-0.437085882650636	0.20487472599166	-2.1334299803697	0.0328894698685373	0.186867748698632	not
XR_001837629.1	12.2061328140735	-2.07724345029404	0.973491361928749	-2.13380778867771	0.0328585180782607	0.186867748698632	not
XR_357971.3	15.7178440346688	-2.4308641237824	1.13944492109521	-2.13337571547197	0.0328939175474141	0.186867748698632	not
XR_591577.2	5.65464840119448	-3.46446250026736	1.62445918165475	-2.13268670545374	0.0329504352244047	0.187035009474271	not
XR_001841041.1	5.52404031601631	4.8346979808994	2.27021301882305	2.12962305334935	0.0332027462244984	0.187849771432297	not
TCONS_00012007	133.96332732209	0.707150337412389	0.332019387738696	2.12984651959218	0.0331842866369059	0.187849771432297	not
TCONS_00032952	854.843829087183	0.486393546735265	0.228378361356107	2.1297707184125	0.0331905472625742	0.187849771432297	not
TCONS_00026158	697.111755893121	-0.451020963678478	0.211756862095522	-2.12990010909316	0.0331798611440514	0.187849771432297	not
TCONS_00056519	223.374057742431	-0.448375544657946	0.210583006424284	-2.1292104822293	0.0332368500441111	0.187888838056235	not
XR_001835838.1	34.4359189780865	2.79920280188587	1.31627442299428	2.12661034278718	0.0334524724233607	0.188847107295214	not
TCONS_00031902	30.3136303869818	-1.21463619434183	0.571188340218965	-2.12650733359894	0.0334610392775538	0.188847107295214	not
TCONS_00055618	151.038184875569	-0.607889698194264	0.286119377174771	-2.12460164074433	0.0336198668502567	0.189588604246182	not
TCONS_00013859	90.6359742618241	-0.774504897082068	0.364742165505045	-2.12343120793189	0.0337177343819546	0.189985407104847	not
TCONS_00009588	30.1462650849863	8.29712539855927	3.90813068102911	2.12304195426096	0.0337503363651676	0.190014118672028	not
XR_001838258.1	71.8288671705839	1.28628022956241	0.606468371012472	2.12093538763616	0.0339272401585051	0.190854539914457	not
XR_595642.2	56.7337704509256	-1.21667182247115	0.574618195808154	-2.11735693604341	0.0342295661121679	0.192242148538907	not
XR_596537.2	17.9486009855936	-1.92152658925687	0.907448864799529	-2.11750398704986	0.0342170972778052	0.192242148538907	not
ENSRNOT00000086755	154.213622711746	-0.786885731653486	0.37180750248813	-2.11637938015683	0.0343125543470863	0.192551685970489	not
TCONS_00001384	452.611567905905	-0.34838586747856	0.164683016914543	-2.11549359494272	0.0343879002576136	0.192817869301619	not
XR_001835873.1	185.004464364127	0.49843718795908	0.235885346662595	2.11304854248549	0.0345966132972311	0.193830822917496	not
TCONS_00004696	4799.77971430541	0.285883067067574	0.135367972664017	2.11189590448499	0.0346953787523788	0.194226642156753	not
TCONS_00013613	172.855453017347	0.543001745305424	0.25726240453916	2.11069217936494	0.0347987786409649	0.194490261206946	not
TCONS_00050715	30.9347445863245	-1.2675343727876	0.600452153100707	-2.11096648790768	0.034775192437042	0.194490261206946	not
TCONS_00016066	98.2627187705277	-0.680393882446045	0.322414790903635	-2.11030604563488	0.0348320031948451	0.194518575642676	not
XR_355069.3	298.779387113443	-0.51441635523949	0.243898245297219	-2.1091433216857	0.0349322124433347	0.194920616767816	not
TCONS_00040409	152.060713081015	0.571531493568276	0.271496080812248	2.10511876215081	0.0352809714319339	0.196707789065213	not
TCONS_00006065	384.137006118647	-0.577316428346499	0.274323167137957	-2.10451211383167	0.0353337990399808	0.196843454651764	not
XR_001835590.1	16.2655780837878	1.78960533756981	0.850677824940337	2.10374043509988	0.0354010952120094	0.196900777556007	not
TCONS_00040679	246.649600168823	-0.728739406040468	0.346399632312218	-2.10375340521042	0.0353999632180806	0.196900777556007	not
XR_001838765.1	19.2415809393519	1.50298912860608	0.714718640347147	2.10291021355769	0.0354736188550196	0.196979821727431	not
TCONS_00012910	432.459596273533	0.32617858479349	0.155131153725071	2.1025988459517	0.0355008509048425	0.196979821727431	not
TCONS_00045850	8709.86089932666	0.261124314592072	0.124170440043702	2.10295070630472	0.0354700786902883	0.196979821727431	not
TCONS_00026077	339.02819246652	-0.602199337861547	0.286474192347474	-2.10210676545383	0.035543924378132	0.197036978769644	not
TCONS_00041311	37.8424168734398	-1.47709445244814	0.702766006960355	-2.10182968131449	0.0355681981073749	0.197036978769644	not
XR_001838955.1	17.2570304717431	1.48015628459526	0.704397495404354	2.10130827303068	0.0356139139997654	0.197132145761522	not
TCONS_00035397	8.70677516893977	-6.66863370638582	3.17793014099657	-2.09842048456565	0.0358680173000842	0.198379714578849	not
TCONS_00009831	230.351993827431	-0.918117781189986	0.437980367071718	-2.09625328032032	0.0360597287857299	0.199280485161457	not
TCONS_00055567	36.9347994699204	1.21171271822518	0.578314748618372	2.09524782330044	0.0361489680447064	0.199300335039995	not
XR_001837373.1	61.9830385567731	1.21147983404475	0.57825747829608	2.09505260116056	0.0361663167787142	0.199300335039995	not
TCONS_00019261	5450.28023660151	0.365151028506785	0.174271441506474	2.09530044251812	0.0361442931660344	0.199300335039995	not
XR_351915.3	19.7981689486346	-2.37468656527323	1.1335489908812	-2.09491304246779	0.0361787232397444	0.199300335039995	not
TCONS_00018833	342.669361807302	1.14207552382804	0.545556052448351	2.09341555043268	0.0363120754632382	0.199791009445833	not
TCONS_00024142	712.744330894224	-0.366749279522898	0.175204544339913	-2.09326351039943	0.0363256380810605	0.199791009445833	not
ENSRNOT00000085640	19.4038907534817	1.56964485483827	0.750419937265473	2.09168863577645	0.0364663777524845	0.20008716244175	not
TCONS_00020706	109.5053565699	-0.693080348323756	0.331346987816607	-2.09170559506447	0.0364648597035938	0.20008716244175	not
XR_146185.4	7.42893896493249	-3.40700208563682	1.6285281233485	-2.09207445471161	0.036431855895883	0.20008716244175	not
TCONS_00028472	188.160479423023	-1.00444026970157	0.480283858354351	-2.09134713197147	0.0364969576838286	0.200096018793562	not
XR_001839366.1	27.4368081805914	1.16104953582288	0.556057602265757	2.08800227007413	0.0367976299107162	0.201195453890721	not
TCONS_00057071	3501.32771567402	0.431299330904571	0.206578699538604	2.08782092184665	0.0368139915630966	0.201195453890721	not
TCONS_00019441	44753.3387790715	-0.310859001317283	0.148852794349865	-2.08836523812001	0.0367649007065576	0.201195453890721	not
XR_001836803.1	271.304980373906	-0.408479548873824	0.195606441375255	-2.08827248224504	0.0367732622401899	0.201195453890721	not
XR_594235.2	17.3269456863661	2.65340437003198	1.27177086155273	2.08638556696635	0.036943711313849	0.201744788739976	not
NR_130141.1	9159.21816338583	0.285154174429084	0.136805375083474	2.08437844094279	0.0371257572946807	0.202578776770659	not
TCONS_00014736	259.19371666815	0.611208806176169	0.293388844788166	2.08327213878045	0.0372264248187655	0.202766710910273	not
TCONS_00001510	1451.99950366745	0.496864320824057	0.238548998979611	2.0828606405786	0.0372639281787809	0.202766710910273	not
TCONS_00055219	187.331272067495	0.490949473974214	0.235726206816132	2.08271061841315	0.0372776089832147	0.202766710910273	not
XR_592129.1	29.4803900210188	-1.1169413988701	0.536289733008027	-2.08272008603488	0.0372767454865409	0.202766710910273	not
TCONS_00053752	209.140738759665	0.464381488881456	0.223264263950374	2.07996336119728	0.0375288935877832	0.203652472038025	not
TCONS_00056964	740.990681772121	-0.326317906467091	0.15687504118587	-2.08011359869834	0.0375151145836525	0.203652472038025	not
TCONS_00017734	3550.0866393834	-0.499304013565109	0.240024028350761	-2.08022512160927	0.0375048890651023	0.203652472038025	not
ENSRNOT00000076586	6.26680076449637	-3.64893840892108	1.75511329658454	-2.07903296956494	0.0376143202336731	0.203927046663238	not
TCONS_00000501	8.63886134866945	-6.65446665872819	3.20115643180264	-2.07876959483074	0.0376385327874389	0.203927046663238	not
TCONS_00011751	320.775241502766	0.5937623231371	0.285692961011098	2.07832324967235	0.0376795964501156	0.20398953940235	not
TCONS_00018478	256.563220613282	0.562251059249231	0.270814783234033	2.07614611187361	0.037880439488474	0.204755928001861	not
TCONS_00035231	177.243311265524	-0.521079385739947	0.250968519020841	-2.07627389990167	0.037868625816345	0.204755928001861	not
TCONS_00025222	10851.4442461245	-0.486277999917672	0.234301403228682	-2.07543784722048	0.0379459735724301	0.204949793149607	not
TCONS_00029088	5727.27698377595	0.302453914894382	0.145955984657968	2.07222688129678	0.0382442876280551	0.20639963979266	not
XR_001836083.1	11.4394891556188	2.05492015727032	0.991984892779828	2.07152364136498	0.0383098874706537	0.20644026980087	not
TCONS_00031063	420.437659939427	0.513000577433736	0.247646258611925	2.07150546230394	0.0383115845229757	0.20644026980087	not
XR_001835818.1	11.4529723987059	2.96357286449911	1.43228327486721	2.0691248138563	0.0385343757707595	0.207478930494471	not
TCONS_00049937	735.44439238081	-0.305761579529448	0.147857694191141	-2.06794500078013	0.0386451951654143	0.207913557790251	not
TCONS_00012922	96.6599693175237	0.589973325491591	0.285545516794747	2.06612708234417	0.0388164816509142	0.20867257217472	not
TCONS_00031060	304.274686187344	0.575450794093256	0.278593729068733	2.06555544526016	0.038870475112082	0.208773423953436	not
TCONS_00017124	333.599469720015	-0.59297417504324	0.287114414306239	-2.06528876815905	0.0388956856728536	0.208773423953436	not
XR_362406.3	11.4258298359809	-2.21154755474328	1.07113090803948	-2.06468466005815	0.038952846955317	0.208917908980846	not
XR_594562.2	26.7219441844289	1.51977867986834	0.736496014130533	2.06352600789362	0.0390626794133927	0.209344444831433	not
TCONS_00001538	601.37264385492	0.475861461117582	0.230658038145473	2.06306038559759	0.0391068913163646	0.209418918770114	not
TCONS_00038661	87.06541454605	0.736413422975418	0.357163620643647	2.06183771361798	0.0392231891810529	0.209879001442845	not
TCONS_00028771	222.093555614499	0.587023014010466	0.285037002073075	2.05946248992603	0.0394499547816753	0.210929015194902	not
TCONS_00036870	9.01469910552553	6.55570636977367	3.18448631103029	2.05863857761495	0.0395288742776296	0.211015823688653	not
TCONS_00022706	2390.44397761625	0.224632081645539	0.109107064936841	2.05882251324029	0.0395112441584451	0.211015823688653	not
TCONS_00025044	466.101239286391	-1.1684908483476	0.56771273073331	-2.05824316611373	0.0395667968402531	0.211015823688653	not
XR_594438.1	8.82121496180379	-2.61545751397787	1.27086212776941	-2.05801829862415	0.0395883768819477	0.211015823688653	not
XR_595986.2	196.513754131564	0.541743657109077	0.26334292970201	2.05717942654506	0.0396689697716916	0.211282377164877	not
XR_001837805.1	16.9329846145046	-2.47096457965647	1.20173420142138	-2.05616564522661	0.039766552481522	0.211638940325388	not
TCONS_00001162	209.847729658619	-0.422929621502398	0.205765802693754	-2.05539315068721	0.0398410465273977	0.21187217044747	not
TCONS_00052046	717.274060637826	-0.838634580291315	0.408183563459419	-2.05455254783842	0.0399222429628799	0.212140657221211	not
TCONS_00009029	129.575990851569	0.908032308433744	0.442229852302515	2.05330396332582	0.0400431067295035	0.212619355332368	not
TCONS_00025930	352.250835564511	0.473939022041449	0.230897957198668	2.05259079721378	0.0401122808361978	0.212776496477331	not
TCONS_00004640	281.194623767259	0.445763948781429	0.217195369667377	2.0523639590664	0.0401343044166129	0.212776496477331	not
TCONS_00038887	614.461165729158	0.27493860799986	0.134037676293809	2.05120392714954	0.0402470916271631	0.213210819754941	not
TCONS_00028737	264.124254483323	0.413766700692848	0.201784924178942	2.05053327138513	0.0403124204734076	0.213393257187969	not
TCONS_00025237	3125.0371990579	-0.478314185603329	0.233534483145629	-2.04815228638016	0.04054507997989	0.214460499617979	not
TCONS_00046826	166.13239194353	1.15507651358537	0.564629924310865	2.04572316105129	0.0407836156677634	0.215424824843653	not
TCONS_00016622	960.836822512058	-1.9090053439613	0.933197430930659	-2.04566073661121	0.0407897612761288	0.215424824843653	not
TCONS_00035684	11.7149360259298	-3.10639027440365	1.51973270232667	-2.04403726368976	0.0409498660107253	0.216105175249878	not
XR_001836318.1	9.95881610555741	-1.99550770706581	0.976689064430914	-2.04313509768692	0.0410390663691571	0.21641058815125	not
TCONS_00022886	311.218314756824	0.631678926470075	0.309289513813811	2.04235481080791	0.0411163488197111	0.216652736572513	not
TCONS_00055865	279.080119487948	0.628567821666044	0.307833045266883	2.04191145600075	0.0411603151963557	0.21671909861008	not
TCONS_00052378	19.649753656166	1.29908557777181	0.637146045061065	2.03891335093715	0.0414586761975027	0.216802827533951	not
TCONS_00040664	90.1414115060343	0.946067975893631	0.463851733229213	2.03959133516082	0.0413910457920132	0.216802827533951	not
TCONS_00036356	245.529514050016	0.502958406289877	0.246556379515688	2.03993264046885	0.041357035214233	0.216802827533951	not
TCONS_00013609	236.950080621456	0.482139859881191	0.236454133983382	2.03904178691617	0.0414458572487362	0.216802827533951	not
TCONS_00023732	357.646186814284	0.418536939111278	0.205026570659949	2.04137901621274	0.0412131685341731	0.216802827533951	not
TCONS_00011589	36907.8051418943	-0.209637926860374	0.10272128910606	-2.04084205606027	0.0412665288042394	0.216802827533951	not
XR_001842816.1	89.824778072389	-0.739613668389502	0.362644550994394	-2.03950029405222	0.0414001219069521	0.216802827533951	not
TCONS_00042874	11.1065147226914	-2.03819437978171	0.999452268906531	-2.03931137403053	0.0414189611922656	0.216802827533951	not
XR_001837525.1	8.02765828822198	-2.43723839241765	1.19500528947965	-2.0395210078768	0.0413980567460727	0.216802827533951	not
TCONS_00033577	306.663794054979	0.703242354752199	0.345233209866314	2.03700668028003	0.041649372572022	0.217327457539971	not
TCONS_00023876	149.21195582742	0.565550750569814	0.277643593695364	2.03696668467109	0.0416533806865839	0.217327457539971	not
XR_594205.2	12.9597298987892	-2.06676368922414	1.01450945328156	-2.03720495904591	0.0416295071121022	0.217327457539971	not
TCONS_00023443	1361.78971380892	0.270235023942004	0.132688811225981	2.03660746859636	0.0416893937574953	0.21735119402021	not
XR_001835541.1	1185.89839553276	-0.34326080743876	0.168816381659208	-2.03333825820118	0.0420183604589131	0.2189010814858	not
TCONS_00028530	24.7222723788434	2.27636495638535	1.12020461556688	2.03209746215283	0.0421437902697372	0.219389075496115	not
XR_001836331.1	320.355217189335	0.366264734462129	0.180271826289914	2.03173586244753	0.0421804032861426	0.219414326732435	not
TCONS_00046407	68.2559564926665	1.12856594153748	0.555915852534879	2.03010210338743	0.0423461617758622	0.219945327479441	not
TCONS_00041785	93.3493169988524	0.612238854042277	0.3015734805118	2.03014818479147	0.0423414788922207	0.219945327479441	not
TCONS_00022264	371.326513508085	0.54385880507893	0.267965906885052	2.02958208900891	0.0423990370423317	0.220054506302349	not
XR_001837621.1	27.3021797564129	1.54953541558357	0.764328015932439	2.02731730786189	0.0426299725843907	0.220755510204626	not
ENSRNOT00000082916	72.9711831926425	1.00523642737445	0.495706528078708	2.02788619966457	0.0425718639354396	0.220755510204626	not
TCONS_00039843	1124.62570668408	-0.557327504394779	0.274906907165355	-2.02733176165541	0.042628495392122	0.220755510204626	not
TCONS_00057063	1925.48035479469	0.384883858076522	0.18994465593159	2.02629474458677	0.0427345894960132	0.221035738608515	not
TCONS_00040194	152.479356799886	-0.63620334413141	0.314042549864937	-2.0258507785172	0.0427800785349717	0.221035738608515	not
XR_001837892.1	12.2065041354098	-1.6376606949894	0.808267780884206	-2.02613630497294	0.0427508186216952	0.221035738608515	not
TCONS_00029162	346.277018262236	-0.569459133087217	0.281480110409963	-2.02308835341092	0.0430640390950038	0.222336608421738	not
TCONS_00016614	117.386208570236	-1.29670661588772	0.641084697615434	-2.02267597512611	0.0431065654345986	0.222389958194329	not
TCONS_00029813	1165.09585615167	-0.430031722251945	0.212722864249835	-2.02155853705923	0.0432219791979212	0.222818979327791	not
TCONS_00047702	2895.23200836898	-0.45934642858178	0.227294029511964	-2.02093486383284	0.0432865082886298	0.222867825159891	not
TCONS_00037874	29.7116011670678	-1.68043316793786	0.831550415920793	-2.02084339778374	0.0432959787730998	0.222867825159891	not
XR_001841573.1	207.384727389762	1.0815651955334	0.535381609993224	2.02017621701106	0.0433651122992612	0.223057480091807	not
TCONS_00022917	46.5902839070123	0.93344089870742	0.462243101274153	2.01937226566374	0.0434485419267012	0.223320333057777	not
TCONS_00025332	201.765221783958	-0.538952474307657	0.267005930765388	-2.01850375668704	0.0435388233140527	0.223617986210763	not
XR_360628.3	48.1255501103634	-0.847181536852313	0.419787744584408	-2.01811879403727	0.0435788907839348	0.22365748702483	not
XR_352777.3	669.57686095438	-0.339750462229025	0.168376722269184	-2.01779947756594	0.0436121493316321	0.223662010083827	not
XR_001842252.1	41.5959198153646	0.916259778196018	0.45455920636262	2.01571052872941	0.043830254005543	0.224613794265794	not
TCONS_00022865	1258.86288280307	0.688888826273074	0.34187873367576	2.01500929544925	0.0439036751184542	0.224823267396799	not
ENSRNOT00000081442	8.13410415787626	-2.27267888045069	1.12823031614604	-2.01437494448297	0.0439701828965964	0.224997054407176	not
ENSRNOT00000085702	10.8702251606442	-1.86855042493343	0.927916673300668	-2.01370497879606	0.0440405169947153	0.225190149074384	not
TCONS_00057083	410.624816985349	0.448163065166162	0.222644833085849	2.01290575197564	0.0441245453468516	0.225452928443825	not
TCONS_00022400	169.74767207188	-0.668892902382119	0.332495463645615	-2.01173542353964	0.044247834378595	0.225915772274453	not
TCONS_00036006	463.237743908225	0.432321155392531	0.215094282134516	2.00991468068019	0.0444402196982153	0.226563127435625	not
TCONS_00029177	217.4433733662	-0.583038712125884	0.290053728789632	-2.01010590196117	0.044419981551738	0.226563127435625	not
TCONS_00046447	12.4733809292876	2.64488683616504	1.31769305145089	2.0072101262527	0.0447272938536614	0.227488493094269	not
XR_001835549.1	7.6941024664327	2.59061912399096	1.2908146903161	2.00696439498729	0.0447534542725987	0.227488493094269	not
XR_001837934.1	9.1094704503924	2.1521997223418	1.07189607772372	2.00784363994709	0.0446599098118565	0.227488493094269	not
TCONS_00026194	314.91807369967	0.400155406906293	0.199372014051096	2.00707912196614	0.0447412388941287	0.227488493094269	not
XR_001842108.1	5.84556988791318	-2.40540153315711	1.19873478078268	-2.00661695290645	0.0447904647940339	0.227509213821461	not
TCONS_00044827	794.883943067379	-0.600647975367542	0.29948433465356	-2.0056073252124	0.0448981597491105	0.227888675640599	not
TCONS_00047512	39.2018965257699	-0.873819504365192	0.435921077806196	-2.00453602464637	0.0450126719359508	0.228302156926247	not
XR_001841877.1	72.9780017406396	0.685354016637105	0.342009042096203	2.00390613194467	0.0450801165765429	0.228476482252941	not
TCONS_00003475	331.649796031222	-0.627190078908036	0.313104435334174	-2.00313380498312	0.0451629283775877	0.228728379202622	not
TCONS_00003261	111.984227005115	0.540903695514561	0.270155829028528	2.00219146653113	0.0452641431221331	0.228905344573715	not
TCONS_00030987	329.245061639399	-0.40770960504217	0.203606680144	-2.00243727147763	0.0452377232737657	0.228905344573715	not
TCONS_00031924	90.6875301222797	1.43965861910679	0.719765249714042	2.00017800203436	0.0454810463136791	0.229730610801693	not
TCONS_00003205	160.236020693429	-0.622549281964957	0.311265387790306	-2.00005945532356	0.0454938441772896	0.229730610801693	not
TCONS_00054946	1437.13682500528	0.38673398025932	0.193511997037591	1.99850131350872	0.0456623376765043	0.230413023133157	not
XR_001837672.1	140.871705984209	-0.799551579563641	0.400395238622314	-1.9969058131529	0.0458354155916791	0.231011481574519	not
TCONS_00024248	60.1934587967797	-0.855369200851765	0.428371781896147	-1.99679165855779	0.0458478200982434	0.231011481574519	not
TCONS_00025484	245.867131860601	-0.456069647396028	0.228605789516251	-1.99500480001451	0.0460423563493508	0.231822593047606	not
TCONS_00004636	61.453752372173	0.764467006353997	0.383511720657797	1.9933341412429	0.0462248702533448	0.232233872275362	not
TCONS_00018434	300.059560101214	0.441906376159427	0.221692097209404	1.99333391547112	0.0462248949592679	0.232233872275362	not
TCONS_00012335	38.8654890803614	-1.14812358643343	0.575955530659789	-1.99342401507663	0.0462150363551831	0.232233872275362	not
TCONS_00037514	323.551663395116	-0.44038225791616	0.221231864375772	-1.99059145100432	0.046525820887031	0.233575850790415	not
TCONS_00019800	227.368761329461	0.488189328335861	0.24532213827371	1.98999296097435	0.0465917109094671	0.233736774845751	not
TCONS_00056110	287.319088908055	0.805500502475468	0.404879619301169	1.9894814756687	0.0466480844798063	0.233849758771046	not
TCONS_00045461	150.333547797552	-0.522472415070467	0.262717467230087	-1.98872355378216	0.0467317247110534	0.234099169183435	not
TCONS_00029821	423.584526668949	-0.629830411795832	0.316998154232439	-1.98685829361016	0.0469381025218081	0.234962617551196	not
XR_001837803.1	287.183556371371	0.472633797831958	0.238026659647351	1.98563387198808	0.0470739925506059	0.235472223417513	not
XR_001835791.1	299.875153588545	0.74524070669593	0.375480143463846	1.98476728974534	0.0471703683459665	0.235783577810374	not
TCONS_00019965	103.344214575294	0.915567903622705	0.461507341146437	1.98386422488607	0.0472709780396878	0.236115630005902	not
XR_001835985.1	35.0555184876486	1.34247134291202	0.676903216073125	1.98325449050163	0.0473390100447451	0.236284596379407	not
TCONS_00016630	454.176795149543	-0.837131032367926	0.422221672897534	-1.98268134040358	0.0474030351607693	0.236433333495014	not
XR_001836814.1	21.5232176293924	1.39148516245006	0.702415357513254	1.98100048292838	0.0475912194296707	0.23720068096693	not
TCONS_00052065	415.864611845505	1.23391151233647	0.62305282183624	1.9804284148813	0.047655409707971	0.237349365726506	not
TCONS_00049950	42.7885364106762	0.870262837167216	0.439645116547777	1.97946662981447	0.0477634931636773	0.23754514814592	not
ENSRNOT00000091421	10.032885301116	-2.13962493091699	1.08075972795658	-1.97974154251884	0.047732578021679	0.23754514814592	not
TCONS_00021418	8.74873398841033	3.43201289411179	1.7345843485059	1.9785794199446	0.047863378634435	0.237870661587537	not
TCONS_00027527	470.711898854806	-0.526403169362095	0.266235397640884	-1.97720954473583	0.0480179491663788	0.238467284573217	not
TCONS_00024953	334.140188587712	-0.442204269917524	0.223831305393899	-1.97561404174153	0.0481985070641859	0.239092535440103	not
TCONS_00032645	460.72520680383	-0.465693887951052	0.235772841607964	-1.97518036757343	0.0482476830346704	0.239092535440103	not
XR_001837595.1	9.71155350917333	-2.25957514294013	1.14382703950674	-1.97545176403116	0.04821690342116	0.239092535440103	not
TCONS_00049972	1837.63977572143	0.357376942824445	0.18103257749452	1.97410293644669	0.0483700395281057	0.239527048788641	not
XR_592930.2	66.8469207466844	-0.943878180197997	0.478444799904456	-1.97280476323807	0.0485178102849875	0.240086700178148	not
XR_594560.2	18.9098050910998	1.47956220408547	0.750197836869198	1.97222936586985	0.0485834287922818	0.240239317177583	not
TCONS_00022212	713.938383106141	0.412671013045677	0.209339076766023	1.97130425633298	0.0486890848120023	0.240452953055684	not
XR_001840105.1	11.4988688001875	-1.53998144588293	0.781224101596721	-1.97124159730276	0.048696248020397	0.240452953055684	not
TCONS_00039788	27.5133863882039	-1.31966667330136	0.669639771486698	-1.9707113129967	0.0487569057987511	0.240547153451943	not
NR_027324.1	6.59756159650663	-2.59963366076673	1.31929880348844	-1.97046617028142	0.0487849684403839	0.240547153451943	not
TCONS_00051746	869.969274673589	0.90708778244523	0.460893909522105	1.96810537892718	0.0490559140900657	0.241710595245488	not
XR_352002.3	48.3103205878195	-0.769985140610188	0.391394324349136	-1.96728744569974	0.0491500815650811	0.242001969673257	not
XR_001840211.1	627.300798734473	0.6181174207494	0.314342269511225	1.96638340020424	0.0492543394654328	0.242170090410825	not
TCONS_00035457	280.926878955408	-0.775838666906106	0.394543560619284	-1.96642080709246	0.0492500218861434	0.242170090410825	not
XR_001842722.1	87.2574831719723	0.553967270115329	0.282123490002547	1.96356308406056	0.0495807820035743	0.243226801841082	not
TCONS_00041026	549.295983741164	0.381408708595186	0.194298146280313	1.96300744961782	0.0496453084244247	0.243226801841082	not
TCONS_00025389	1035.64171225613	0.377380703585899	0.192217619194758	1.96329922910725	0.0496114149844579	0.243226801841082	not
TCONS_00001792	10280.0527831926	-0.348689991837064	0.177585847796429	-1.96350101184175	0.0495879870244208	0.243226801841082	not
XR_001838375.1	31.5747069880137	-2.58911126419504	1.31837465069162	-1.96386608528675	0.0495456237983492	0.243226801841082	not
XR_001842537.1	11.8015495543538	-2.73355874741704	1.39319006995301	-1.96208601135754	0.0497524712796974	0.243579072714493	not
XR_001836694.1	10.668696896117	2.55341249014798	1.30268674404179	1.96011243825635	0.0499826497487109	0.244364643095428	not
NR_045203.1	116.944532914364	-0.803926058050519	0.410144667107163	-1.96010364762458	0.049983676996792	0.244364643095428	not
TCONS_00022298	187.833196836437	0.880510592021211	0.449342931068285	1.95955144977546	0.0500482407448378	0.244507246863748	not
TCONS_00038688	148.454972628112	0.521239016446976	0.266225780783134	1.95788332337196	0.0502437051784324	0.245191675523221	not
TCONS_00056377	370.69323816865	0.366857786247648	0.187387428026156	1.95775026164744	0.0502593243400233	0.245191675523221	not
XR_001839106.1	120.704461447093	0.544495353765164	0.278364450238735	1.95605205082109	0.0504590227823751	0.245472485479329	not
TCONS_00004608	532.460290971471	0.497817988451736	0.254434311117176	1.95656783185375	0.0503983001366002	0.245472485479329	not
TCONS_00048672	512.108147915057	0.429782824366302	0.219693922590752	1.95627998853162	0.0504321802328494	0.245472485479329	not
TCONS_00035438	502.674152435703	-0.393011792576918	0.200867108137019	-1.95657614739408	0.050397321653961	0.245472485479329	not
TCONS_00025318	645.079704051211	-0.399928981615322	0.204519152786659	-1.95545980005355	0.0505288237733989	0.245639067295313	not
TCONS_00051434	70.8435410178179	-1.18514090248391	0.60635944442068	-1.95451874855549	0.0506398998215499	0.246005926840553	not
XR_597359.2	19.5024837114759	-1.4346406410819	0.734160095481938	-1.95412506061111	0.05068642902694	0.246058926014126	not
ENSRNOT00000083048	36.4508334872987	1.14926888350863	0.588278055378029	1.95361508559097	0.0507467552141175	0.246178781614553	not
XR_590069.1	21.9569357068865	2.2210107496311	1.13768631212399	1.95221716738826	0.0509124268262309	0.246809154046037	not
XR_001838735.1	18.7453759657886	1.4246888629566	0.729988658165315	1.95165890184826	0.050978715056937	0.24683772583004	not
TCONS_00022904	152.165042358458	0.53939423962463	0.276420663699011	1.95135281279827	0.0510150906189315	0.24683772583004	not
TCONS_00029810	155.872627257757	-0.512603726732034	0.262763212888839	-1.95081998387989	0.051078463752295	0.24683772583004	not
ENSRNOT00000088478	251.990292895221	-0.736863996866378	0.377719352580874	-1.95082404920888	0.0510779799843556	0.24683772583004	not
TCONS_00006542	62.4290691940392	-0.947528970586985	0.485746791176304	-1.9506643951109	0.0510969814616324	0.24683772583004	not
XR_360022.3	313.09954380402	0.593912193398945	0.30461393357551	1.94972103353152	0.0512093779375731	0.247001539886705	not
TCONS_00006958	271.896630013838	0.373631767607466	0.191657168499228	1.94947974309122	0.0512381596203892	0.247001539886705	not
TCONS_00037146	7.22826617798773	-6.40023823302681	3.28242004140261	-1.94985350817317	0.0511935818120176	0.247001539886705	not
TCONS_00005509	27.6734777784641	1.64857869199585	0.8459468019	1.94879712092195	0.0513196577362548	0.247049613687838	not
TCONS_00055630	74.5457032772395	1.37540718838549	0.70576037943277	1.94883026657139	0.0513156979790551	0.247049613687838	not
XR_355227.2	9.61507045040725	-2.04698419452281	1.05159217491135	-1.9465570811188	0.0515878583074088	0.248167775200265	not
TCONS_00045849	12113.4741688354	0.264741225901575	0.136033806455409	1.94614289491603	0.0516375772086382	0.248234087235402	not
TCONS_00007658	144.990681436289	0.739828758872238	0.380434135772874	1.94469604408456	0.0518115719483587	0.248897315034257	not
XR_001838551.1	11.9049499288348	1.86549248007492	0.95979205868979	1.94364233709279	0.0519385966475247	0.249160990028542	not
TCONS_00006879	72.9724270577237	1.50839947128436	0.776055145438766	1.94367562685451	0.0519345795749501	0.249160990028542	not
TCONS_00050599	1656.31083084623	0.231811649780973	0.119291978955685	1.94322914088874	0.0519884786358307	0.249227210559555	not
XR_001837623.1	17.2094885828792	-1.38111148824642	0.711516514196417	-1.94108142353693	0.0522484019053664	0.250299556423212	not
TCONS_00010580	85.4047202599009	-1.62313224029765	0.836342060499326	-1.9407516576753	0.0522884072492997	0.250317614191381	not
TCONS_00037245	50.4462633198274	-1.20030240512539	0.618574593118763	-1.94043276021674	0.0523271184585556	0.25032945589453	not
TCONS_00056807	93.445729470952	0.616791943053023	0.318090701355622	1.93904424248936	0.0524959511471829	0.250680250638611	not
TCONS_00029724	179.030241197917	0.52923711612806	0.272920253382159	1.93916394833106	0.0524813779545963	0.250680250638611	not
TCONS_00039974	1234.62634447808	0.43341381544173	0.223531950093142	1.93893452484593	0.0525093113309309	0.250680250638611	not
XR_001838581.1	31.6224844300848	-0.910389837037167	0.469695510593284	-1.93825535161541	0.0525920767023271	0.250901979184859	not
XR_001840236.1	40.4267354147866	1.68141610833316	0.86858522333528	1.93581016941169	0.052890954951001	0.251286600276145	not
TCONS_00011323	2537.88144385548	0.388792303218739	0.200713398123337	1.93705206953763	0.0527389787510691	0.251286600276145	not
TCONS_00052945	641.958424536773	-0.310808943633298	0.160505655020951	-1.9364360937484	0.0528143124475791	0.251286600276145	not
TCONS_00000894	565.45155909819	-0.35526665645263	0.183476753684183	-1.9363033698762	0.05283055631749	0.251286600276145	not
TCONS_00046609	164.190381681276	-0.467915606955152	0.241600757382958	-1.93673071236886	0.0527782694455376	0.251286600276145	not
TCONS_00016631	16.2567969268227	-7.56841503591397	3.90962524119624	-1.935841562553	0.05288710874505	0.251286600276145	not
TCONS_00027569	54.6744785136245	-0.803675392805222	0.415425905843925	-1.93458179063865	0.053041636337988	0.251829294723588	not
TCONS_00021208	293.029513026971	0.356248275379686	0.184216104753851	1.93386064619977	0.0531302638469573	0.252076828746415	not
TCONS_00012885	447.483497314526	0.359534986804371	0.185991028542048	1.93307703937499	0.0532267081074464	0.252175406835493	not
TCONS_00035581	158.756402993924	-0.668534054003285	0.345865166312218	-1.93293259662868	0.0532445016932859	0.252175406835493	not
XR_001840965.1	5.95975587259401	-2.76348847803399	1.43000240431252	-1.93250617600364	0.0532970605066329	0.252175406835493	not
XR_001838936.1	8.19300072744307	-3.2773713890808	1.69572466456026	-1.93272614214802	0.0532699429954302	0.252175406835493	not
TCONS_00029423	125.18950586401	-0.593060112034481	0.307019481376128	-1.93166931745261	0.0534003341562495	0.252349719110095	not
TCONS_00045195	165.61039957013	-0.684384102145865	0.354306561060812	-1.93161566101622	0.0534069613982279	0.252349719110095	not
XR_001837368.1	13.4858067739631	1.55142479732685	0.803358813658841	1.93117293412267	0.053461669936509	0.252435554286674	not
XR_001836177.1	56.5294137295556	1.07809199728231	0.558841385148716	1.92915561719792	0.0537115461617949	0.252751608232751	not
TCONS_00036355	97.0472143371781	0.668741140164671	0.346508213947005	1.92994311028641	0.0536138870524823	0.252751608232751	not
TCONS_00023155	638.470897135445	-0.311786683978853	0.161604027125383	-1.92932496500813	0.0536905323642307	0.252751608232751	not
TCONS_00018238	85.1973682777751	-0.707664764418855	0.366732484814845	-1.92964843236109	0.0536504134704608	0.252751608232751	not
TCONS_00016626	415.838620368678	-1.16420356748563	0.603138778116149	-1.93024161225699	0.0535769078030053	0.252751608232751	not
TCONS_00006378	33.5615214587512	-1.20832304027593	0.626502212261199	-1.92868120276032	0.0537704512124887	0.252856553421288	not
TCONS_00008500	400.398501627268	-0.555926407361129	0.288287553735847	-1.92837463899157	0.0538085439815449	0.252863552261573	not
ENSRNOT00000079148	540.187942109089	-0.437216529618147	0.226840060797662	-1.92742202625373	0.0539270568109288	0.25324820424874	not
TCONS_00012564	38.8235761292171	-1.03498640676085	0.537097583860487	-1.9269988133659	0.0539797778183996	0.253323576881457	not
TCONS_00012941	60.160841800776	0.768706089437268	0.399031170895305	1.92643118008181	0.0540505572842369	0.253483536808899	not
XR_590417.2	10.2279572851206	-2.48613318198053	1.29187354451562	-1.92444004487505	0.0542994490574896	0.254478014985847	not
TCONS_00011754	421.707706182968	0.686404653381407	0.356787675375372	1.92384631184149	0.054373850474056	0.254653938355782	not
TCONS_00041345	9435.60843429743	0.235194780085613	0.122298273560173	1.92312428654107	0.0544644429387373	0.2549054009626	not
TCONS_00000078	98.1469882418611	-0.656138995966418	0.341303659776737	-1.92244934143287	0.0545492420870199	0.255129427445588	not
TCONS_00004559	366.201424229619	0.640179830162955	0.333140066616371	1.92165366557412	0.0546493510895518	0.255424707257526	not
TCONS_00055871	318.102072576824	0.434043120779535	0.225915426896211	1.9212637522932	0.0546984644565046	0.255481401261348	not
TCONS_00038376	133.994022990681	0.977381891623607	0.509311635614225	1.91902525542126	0.0549811377047659	0.256487437599242	not
XR_001835989.1	221.563842396677	0.821090439857691	0.42788078259644	1.91897012732191	0.0549881145171508	0.256487437599242	not
NR_132640.1	34.5931565906414	-0.955173133896395	0.497829617398172	-1.91867478453463	0.0550255046006043	0.256488654373127	not
TCONS_00022337	115.032477295176	-0.867680262210868	0.452360257719661	-1.91811779970422	0.0550960759693433	0.256551012989764	not
XR_001840797.1	21.3044369043732	-1.08521609706211	0.565865364744579	-1.91779911737831	0.0551364877400797	0.256551012989764	not
TCONS_00051929	12.0835476119092	-3.3636319954371	1.7540017092704	-1.91769026088136	0.0551502973783727	0.256551012989764	not
XR_590638.2	17.8159484137646	-2.17272085385978	1.13316340930913	-1.91739411633884	0.0551878811476502	0.256553084096883	not
TCONS_00036357	349.010472080449	0.489316651850481	0.25544785280408	1.91552462265467	0.0554256320971674	0.257312007074753	not
TCONS_00027058	346.262452788639	-0.385914087600907	0.201459913160487	-1.91558748113566	0.0554176242895328	0.257312007074753	not
ENSRNOT00000083244	11.9711763367464	1.8773060158256	0.981088058179068	1.91349390115903	0.0556848535363176	0.258082137205085	not
TCONS_00022188	81.8548776201176	-0.605465964024411	0.316443307454849	-1.91334735088622	0.0557035996775886	0.258082137205085	not
XR_592314.2	34.3554705015251	-0.879627325767936	0.459607831692664	-1.91386496293678	0.0556374122559317	0.258082137205085	not
TCONS_00014996	162.98486208016	-3.0122867121754	1.57469930994003	-1.91292819725063	0.0557572452061136	0.258157540136617	not
TCONS_00034389	101.8434046046	0.640896661827387	0.33546849461045	1.91045261216438	0.056074962275882	0.258934384626867	not
TCONS_00018140	1688.84542305459	0.2793718770034	0.146175264060418	1.91121171423319	0.0559773790922799	0.258934384626867	not
TCONS_00021378	225.776990536546	-0.713048235362189	0.373222031145316	-1.91052021547078	0.0560662660739377	0.258934384626867	not
TCONS_00022107	51.6421155419648	-1.41656088927269	0.741348748312101	-1.91078880553573	0.0560317268839435	0.258934384626867	not
TCONS_00005364	394.254962634964	0.547198263648509	0.286473587809737	1.91011767553221	0.0561180636703378	0.258960309842815	not
TCONS_00046802	78.2322400642861	-1.06010594486029	0.555085627009628	-1.9098061511182	0.0561581770170116	0.258972421117167	not
TCONS_00029096	2035.43066156051	0.383569237426133	0.201185321711018	1.90654683037508	0.0565792958881732	0.260740344226485	not
TCONS_00051126	171.741790878574	-0.470557098267937	0.24689037910657	-1.90593533847191	0.0566585954708891	0.260931718341934	not
TCONS_00010913	74.4921319571878	-0.617941576617125	0.324446044128552	-1.90460505775895	0.0568314286486186	0.261416450520508	not
ENSRNOT00000082259	8.88752818864572	-2.06500618224956	1.08425299825657	-1.90454274562301	0.0568395351305447	0.261416450520508	not
XR_001840276.1	97.2683965111872	0.589033980543184	0.309469292128214	1.90336810638758	0.0569925296364942	0.261771539048472	not
TCONS_00040583	634.938293685343	-0.262927482737961	0.138120091078565	-1.90361504025076	0.0569603385657017	0.261771539048472	not
TCONS_00023734	494.038879251872	0.332514463351956	0.174893219733913	1.90124273461173	0.0572702259733514	0.262697689922916	not
TCONS_00050472	70.8300113206865	-0.834808420201093	0.439085531913933	-1.90124328752588	0.0572701535847469	0.262697689922916	not
TCONS_00023220	53.1209692820515	-1.35073260785792	0.710759781819031	-1.90040663865508	0.0573797763896364	0.263025544326217	not
TCONS_00022870	1395.15256388726	0.682067451902801	0.359081433863749	1.89947846805582	0.0575015950366992	0.26306027716127	not
TCONS_00016752	1133.19761059285	0.43538688074103	0.229168902332251	1.89985149080045	0.0574526114860467	0.26306027716127	not
XR_597671.2	5.93053697308093	-3.57307937105676	1.88094598503882	-1.89961827690816	0.0574832319445451	0.26306027716127	not
TCONS_00027248	7.33399249263094	6.25804809945644	3.2976629404313	1.89772217855532	0.0577326893737148	0.263867031535375	not
TCONS_00029093	3994.32121600857	0.33560544095317	0.176861759504499	1.89755796783551	0.0577543357963936	0.263867031535375	not
XR_001839851.1	31.2065621332289	1.40556188565946	0.741029029257591	1.89677034254331	0.0578582551609829	0.263992619981552	not
TCONS_00050949	182.184177968485	-0.581397123593348	0.306519442454511	-1.89677078536259	0.0578581966917255	0.263992619981552	not
XR_352452.3	7.44264503011124	-2.52247175397003	1.33016192181151	-1.89636442947844	0.0579118720306464	0.264062846196505	not
TCONS_00022134	125.493498370461	0.810016946748689	0.427223911213371	1.89600096223111	0.057959917288705	0.264107591444838	not
TCONS_00046110	1692.54943999854	0.43721187581415	0.230739062687305	1.89483250353086	0.0581145955627287	0.264637855074047	not
TCONS_00055866	449.722797371752	0.414555656905528	0.218929882733651	1.89355446469532	0.05828417243845	0.26488622579264	not
TCONS_00015439	336.137823346625	-0.389426061423594	0.20564899272554	-1.89364439019316	0.0582722272234688	0.26488622579264	not
TCONS_00055724	877.998678829819	-0.41645493190324	0.219919834574663	-1.89366699328729	0.0582692250710242	0.26488622579264	not
TCONS_00055529	388.976735073386	0.359286066180941	0.189875622376912	1.89221797765982	0.0584619440333549	0.265170787513077	not
TCONS_00015442	29.9144342866587	-1.03611293812563	0.547490897165945	-1.89247518723874	0.0584276965838419	0.265170787513077	not
XR_001840272.1	16.8586040109493	-1.77352398500094	0.937133134442465	-1.89249949640941	0.0584244606804297	0.265170787513077	not
TCONS_00022899	362.04456516444	0.322687465498236	0.170576687721031	1.89174423427645	0.0585250665917916	0.265282913396389	not
XR_001836528.1	586.693787303051	-0.371991043646202	0.196962932879647	-1.8886347710587	0.0589407844885103	0.266976699410442	not
XR_001842357.1	54.6046063649618	-1.10032776018387	0.582685926487821	-1.88837195162095	0.0589760340620057	0.266976699410442	not
TCONS_00021193	893.39902912942	0.355737721328086	0.188491165664799	1.88729121639954	0.0591211672090272	0.267283392068036	not
ENSRNOT00000080531	19.9591732172167	-2.70128468314913	1.43124161108892	-1.88737153966194	0.0591103703198294	0.267283392068036	not
TCONS_00021152	516.671275526126	0.388797174772726	0.206080919731784	1.88662383338909	0.0592109387899274	0.267514169496938	not
TCONS_00050416	460.841225959336	-0.457929117170295	0.242851608576049	-1.88563345268885	0.0593443661936697	0.267941752722791	not
TCONS_00017296	513.92223436483	0.465556308878122	0.247122934690471	1.88390571462436	0.0595777301146959	0.268615281092045	not
TCONS_00017807	283.645947587368	0.342998334662177	0.182090864565679	1.88366580322573	0.0596101948341205	0.268615281092045	not
TCONS_00054569	374.24692209333	-0.414570556645213	0.220060465737645	-1.8838938437014	0.0595793361384716	0.268615281092045	not
TCONS_00017730	138.091760199488	-0.58401408513892	0.310241387701673	-1.8824505958583	0.0597748617474655	0.269181711180894	not
TCONS_00034330	111.746223730825	0.665470364009364	0.353649116596621	1.88172494367747	0.0598733711821155	0.269449673046289	not
XR_001839052.1	27.8066328013997	1.58546013644	0.843194372156839	1.88030208549008	0.0600669192464421	0.270144712340119	not
TCONS_00028975	15.535370186929	7.34066722567475	3.90942012228447	1.87768697046181	0.060424000198941	0.270167633251964	not
XR_001836948.1	9.29845808071154	1.66952780959725	0.88884601248327	1.8783093878465	0.0603388530424979	0.270167633251964	not
TCONS_00038370	790.524292745589	0.439976158845341	0.234231224166199	1.87838389357157	0.0603286672733388	0.270167633251964	not
TCONS_00029103	592.88495445827	0.393593822978437	0.209475625320534	1.87894807510979	0.0602515835754927	0.270167633251964	not
TCONS_00034301	2203.87637970789	0.372406667872257	0.198275344876654	1.87822983288179	0.0603497306731435	0.270167633251964	not
TCONS_00009737	390.234203266256	-0.371663774258804	0.197887489411003	-1.8781570040887	0.0603596900526962	0.270167633251964	not
TCONS_00044934	131.03561565611	-0.512485325486573	0.272684723531803	-1.87940607324415	0.0601890676993933	0.270167633251964	not
TCONS_00035795	102.067930367947	-0.995678386104041	0.529877125967677	-1.87907410474778	0.0602343754030599	0.270167633251964	not
XR_001842785.1	6.27509006069513	-4.2810346841319	2.27977832133632	-1.87782936791087	0.0604045113419967	0.270167633251964	not
TCONS_00008328	311.24408108063	0.450746309439197	0.240092014624778	1.87738984215546	0.0604646826766444	0.270174662309353	not
TCONS_00058451	46.2865845533131	1.16220341584555	0.619497730155168	1.8760414433713	0.0606495893294281	0.270650751348637	not
XR_001837455.1	157.514714317493	0.693064874434035	0.369428736971176	1.87604483645816	0.0606491234461714	0.270650751348637	not
TCONS_00015438	11.6171230875801	3.19556820715359	1.70722331845571	1.87179273654965	0.061235283549568	0.273054484962581	not
TCONS_00037220	23.2907165782274	-3.30931656036603	1.76821148128393	-1.87156151591273	0.0612672917909672	0.273054484962581	not
TCONS_00031388	417.249550973023	-0.373956995201263	0.199858172043546	-1.87111185586038	0.0613295786224322	0.273075413739193	not
TCONS_00018577	236.366269545029	-0.499630081099628	0.267045204455096	-1.87095694947647	0.0613510483675778	0.273075413739193	not
TCONS_00047030	71.0166201340528	0.839840639983293	0.449000252618257	1.87046807899534	0.0614188457513262	0.273201150322061	not
XR_591643.2	28.7033265417334	-1.21136046433918	0.647771354316395	-1.87004327416971	0.0614778087642586	0.273287453631595	not
XR_001838082.1	6.16605390889741	3.49601335930348	1.87060352683232	1.86892268145331	0.0616335722143878	0.273803676435364	not
XR_001840882.1	5.58402629991344	-2.33011216547565	1.24725886458365	-1.86818649411121	0.0617360806616094	0.273924956847176	not
XR_001839415.1	15.6398251277717	-2.36068654694524	1.26364456787165	-1.86815708069028	0.0617401791851554	0.273924956847176	not
TCONS_00031884	62.4755726358115	-1.02579827355467	0.54939188844924	-1.8671522006817	0.0618803364682263	0.274370580438066	not
XR_001839574.1	37.565447591304	-0.833306580773382	0.446374064439543	-1.86683467333539	0.0619246788250244	0.27439107204828	not
TCONS_00004962	94.5856578658533	0.86827877104938	0.465363620405464	1.86580715160515	0.062068351407401	0.274850633240593	not
XR_357044.2	12.0595251370837	-1.9413344400091	1.04063751618381	-1.86552417130634	0.0621079673550327	0.274850633240593	not
XR_001837327.1	16.843520274982	-1.87849187014836	1.00813661767412	-1.86333066095967	0.0624157589106269	0.276035891520237	not
TCONS_00030675	169.26556866271	0.594446198972786	0.319419547392416	1.86102010295097	0.0627413378521912	0.276636093605117	not
TCONS_00000700	246.277657721901	0.496308951874964	0.266618969069123	1.86149152705745	0.062674796060751	0.276636093605117	not
TCONS_00036197	169.816854559713	0.40282926275114	0.216347902784593	1.86195131806855	0.0626099525134423	0.276636093605117	not
TCONS_00001090	444.442653471743	-0.340235491202965	0.182867296311125	-1.86055953178254	0.0628064041480675	0.276636093605117	not
TCONS_00017188	203.859073544569	-0.423041508423379	0.227226818832648	-1.86175870699026	0.0626371093718112	0.276636093605117	not
TCONS_00027689	279.92220513435	-0.545570688645778	0.293257674439161	-1.86037991909044	0.0628317936980934	0.276636093605117	not
TCONS_00039995	60.0073639374939	-0.665935723434089	0.357938377012366	-1.86047589809316	0.0628182253180007	0.276636093605117	not
XR_001835781.1	83.8416954432394	0.645466948781926	0.347314028720782	1.85845343235715	0.0631046504987935	0.277334277598057	not
XR_001836061.1	485.730312507368	-0.407062137221099	0.219037851786438	-1.85841001407367	0.0631108112889614	0.277334277598057	not
TCONS_00009047	46.8436680192457	-2.76193417706795	1.4860596611581	-1.85856210841195	0.0630892322072816	0.277334277598057	not
XR_001835909.1	49.9495169105312	0.890180885152917	0.479294677699917	1.85727262698764	0.0632723767632789	0.277859142929188	not
TCONS_00027825	170.517025836936	0.523362080624537	0.281831542299189	1.85700321672633	0.063310696434647	0.277859142929188	not
XR_001835548.1	6.16796783967281	2.62428292331364	1.41397376771629	1.85596294869891	0.0634588393892533	0.278127022421325	not
TCONS_00022417	60.797231213038	1.50729997569241	0.812242420601116	1.85572673559318	0.0634925180020888	0.278127022421325	not
TCONS_00002779	281.642628224841	0.444561346759302	0.239541843122651	1.85588179903782	0.0634704078192591	0.278127022421325	not
XR_001840496.1	6.40687229412549	-6.22627320673681	3.35567847556595	-1.85544391456834	0.063532861267751	0.278127379998494	not
XR_001836096.1	27.9294460530841	1.34517223237396	0.725270202187797	1.85471873560532	0.0636364018680756	0.278195668834131	not
XR_001840576.1	15.8942032026046	1.25582961472185	0.677079346033695	1.85477466131327	0.0636284118728984	0.278195668834131	not
TCONS_00045972	60.4507279841039	0.699250504600085	0.37705837951119	1.85448870147529	0.0636692751052056	0.278195668834131	not
TCONS_00051356	5248.88999160136	0.220583583721771	0.118995173879326	1.85371873942944	0.0637794093057355	0.278500732922896	not
TCONS_00016388	6.94432414841162	6.17851958823071	3.33653843955305	1.85177533547564	0.0640580908099149	0.278877842227994	not
XR_001839596.1	14.9631478667836	2.020745296803	1.09142881083023	1.85146779776306	0.0641022833132199	0.278877842227994	not
TCONS_00034137	117.854380814021	0.55303901762885	0.298499819452372	1.85272814785435	0.0639213334182905	0.278877842227994	not
TCONS_00014965	1731.50192059012	-0.196298180847899	0.105985398284114	-1.85212476459902	0.064007909135298	0.278877842227994	not
TCONS_00013390	356.038569707936	-0.622667659387155	0.336317498114978	-1.85142807875635	0.0641079926835633	0.278877842227994	not
TCONS_00020141	124.980017666583	-0.638254317321803	0.344600359681929	-1.852158012577	0.064003136069905	0.278877842227994	not
TCONS_00009052	151.084131937541	1.25700048811499	0.679409987351243	1.85013542855846	0.064294032752197	0.279511125394699	not
TCONS_00004324	175.395753028836	0.7439053858526	0.402493321023611	1.84824280800665	0.0645672252027568	0.280459870858781	not
TCONS_00000463	593.492618330321	-0.261835552503027	0.141712389051012	-1.84765463525405	0.0646523205316939	0.280459870858781	not
TCONS_00028219	209.269179093162	-0.467904188228116	0.253263388298106	-1.84750030935133	0.0646746633291891	0.280459870858781	not
XR_593378.2	56.9616746274751	-1.19861827662931	0.648616224670575	-1.84796221716173	0.064607808831286	0.280459870858781	not
TCONS_00001252	326.199799503121	0.357586298545395	0.19370437653165	1.84604140055126	0.0648861943384934	0.281024345134992	not
TCONS_00016559	6.42892007342843	-6.22780739279019	3.37321069117076	-1.84625508542684	0.0648551759759217	0.281024345134992	not
ENSRNOT00000082318	8.75524782786832	2.69147527110514	1.45895409135711	1.84479778154057	0.0650669602764131	0.281630677687633	not
XR_001842002.1	397.603335452697	0.288896828246295	0.15681302771821	1.84230119429515	0.0654311051852193	0.283029476906384	not
TCONS_00037870	811.84244605324	0.28257475387856	0.1534065651308	1.84199909330886	0.0654752825007242	0.283043336367336	not
XR_001837109.1	16.7321777526625	1.18013942471655	0.641142136968916	1.84068298848024	0.0656680282908623	0.283167752455229	not
TCONS_00022956	146.413750336093	-0.62204406256723	0.337883627427785	-1.84100090111699	0.065621426650456	0.283167752455229	not
XR_593683.1	93.5528120510478	-0.89628308507365	0.486782131493953	-1.84124072574916	0.0655862896863339	0.283167752455229	not
XR_597380.2	6.48111535864926	-2.07938868207478	1.12959989071528	-1.84081877058087	0.0656481211570903	0.283167752455229	not
TCONS_00015902	550.493444701496	0.656373848820472	0.356725383926964	1.83999759589538	0.0657685902744223	0.283305293322797	not
XR_360519.3	408.07851283223	-0.305525004774214	0.166054624988294	-1.8399066258814	0.0657819470888487	0.283305293322797	not
TCONS_00040518	23.065112816527	1.11807471545851	0.607796930820901	1.83955307893448	0.0658338784037087	0.283352294088984	not
TCONS_00046924	22.0814807405439	2.28499225126075	1.24295285589696	1.83835793965961	0.066009678601809	0.283755357673489	not
XR_001841638.1	26.3932626918931	-1.05380023284613	0.573183411686871	-1.83850441474712	0.0659881119242961	0.283755357673489	not
TCONS_00016549	82.9596489228688	-1.33008300420503	0.724461574770309	-1.8359607334961	0.0663634642590694	0.284744603168728	not
TCONS_00000058	25.1581281500554	-2.65466049189071	1.44570562179151	-1.83623861723736	0.0663223736142612	0.284744603168728	not
XR_592212.2	6.83337578186982	-2.98754155121098	1.62699404679371	-1.83623385537179	0.0663230775743657	0.284744603168728	not
TCONS_00041359	188.333225335914	0.947252503974244	0.516195493137568	1.8350654288293	0.0664959955348363	0.284828125893061	not
XR_355369.3	71.0716524325625	-0.766097889905147	0.417493474985957	-1.83499368446636	0.0665066252266223	0.284828125893061	not
TCONS_00036515	1438.85437937095	-1.64210875024213	0.894803896936778	-1.83516048137881	0.0664819146419969	0.284828125893061	not
XR_001835782.1	10.3877249119003	1.70184977729629	0.927958076385745	1.83397269834079	0.0666580469311157	0.285230938626991	not
TCONS_00044596	392.817531265296	-0.539500198577269	0.29419748761595	-1.83380287489586	0.0666832608399811	0.285230938626991	not
TCONS_00025026	45.3054691799111	0.75969551757219	0.414388687880881	1.83329212353058	0.0667591400977888	0.285378799378419	not
XR_596995.2	161.874692862579	0.583234559317393	0.318335170592185	1.83213987393359	0.0669305840310994	0.285934739942384	not
ENSRNOT00000087021	217.959031752039	-0.740442599325747	0.40425972281639	-1.83160121460343	0.0670108557335453	0.286100736345693	not
TCONS_00016627	2289.10511161987	-0.767909999380806	0.419469668929354	-1.83066871399976	0.0671500055129623	0.286517750514851	not
NR_126572.1	348.554231841417	0.606889987486111	0.331637107331972	1.82998215238504	0.0672526076817662	0.286778403620766	not
TCONS_00004634	315.696910655593	0.461420134911183	0.252226374879299	1.82938891752297	0.0673413666506791	0.286893377632252	not
XR_362407.3	8.9578600169437	-3.42302699145446	1.8712766536881	-1.82924688592037	0.0673626315170111	0.286893377632252	not
XR_593917.2	29.2061347092162	0.882755869784163	0.483196419862172	1.82690896185854	0.0677134585766046	0.288032371827084	not
TCONS_00017639	149.606272056226	0.447296225740933	0.244833476986877	1.82694062611751	0.067708697041517	0.288032371827084	not
TCONS_00029588	2206.22317920864	-0.252777082986671	0.138609085728004	-1.82366892948636	0.0682021388313388	0.289932538490393	not
TCONS_00025553	58.0986549936456	1.03980328470299	0.570423370727415	1.82286234762264	0.0683242418755996	0.290272978398919	not
XR_001841233.1	12.295195136633	-2.00094846366663	1.09825693579538	-1.82193109685895	0.0684654411822124	0.29051552069209	not
TCONS_00052746	6.22801632113379	-6.18195749775921	3.39297423077691	-1.8219877538957	0.0684568438085543	0.29051552069209	not
TCONS_00026359	390.039158213154	0.330439802012833	0.181460876038617	1.82099750219717	0.068607236557235	0.290620829057108	not
TCONS_00047438	144.852536414895	-0.564915438508462	0.310233418935435	-1.82093676576485	0.0686164696282779	0.290620829057108	not
TCONS_00048447	53.2276886747799	-0.885548444532181	0.486257273874454	-1.82115207753338	0.0685837428279875	0.290620829057108	not
XR_001842721.1	13.411610591749	2.62696079045841	1.4443959672384	1.81872620115452	0.0689532122974237	0.291425097414067	not
TCONS_00045890	87.0012084820767	0.685780925618985	0.377153636295772	1.81830654572075	0.069017292902347	0.291425097414067	not
TCONS_00038527	1199.75534796419	0.400490780519885	0.220185521498618	1.81887881543745	0.0689299205041348	0.291425097414067	not
XR_352181.3	51.0624850880987	-0.670178302520804	0.36857251366392	-1.81830787070547	0.0690170905026787	0.291425097414067	not
ENSRNOT00000079740	41.2117485398316	-0.809493127270495	0.445050287947114	-1.81888013375848	0.0689297193318597	0.291425097414067	not
TCONS_00046893	1290.09344860436	-0.286403343399499	0.157537399044079	-1.81800223399247	0.069063791332951	0.291443292930987	not
TCONS_00052456	55.4625878491659	0.943141838974343	0.51903691574371	1.8170997290683	0.0692018442524989	0.291847582476351	not
TCONS_00011873	34.4226481260544	0.967187117667646	0.532942608315923	1.81480538912795	0.0695538219366538	0.292439319499942	not
TCONS_00047638	35.3558818398912	0.872486856136048	0.48064073085828	1.81525784254291	0.0694842943508998	0.292439319499942	not
TCONS_00015079	55.6177717123714	0.731228537663545	0.402922514720669	1.81481180859421	0.0695528350711348	0.292439319499942	not
TCONS_00041628	969.515412169239	0.653984264457073	0.360262155816255	1.81530103536777	0.0694776599835214	0.292439319499942	not
TCONS_00042919	134.024855687002	0.611320739532071	0.336685324783382	1.81570355026726	0.0694158591724332	0.292439319499942	not
XR_591562.2	14.993866247265	-2.11349867027971	1.1652307523097	-1.81380268765682	0.0697081085933405	0.292909740974937	not
TCONS_00021369	385.723557507391	0.324798301218375	0.17914708720712	1.81302585647324	0.0698278334325999	0.293234451885958	not
XR_001836815.1	6.62011295785974	2.52275976073083	1.39296786415085	1.81106817009645	0.0701302999115088	0.293434349962873	not
TCONS_00049383	136.313409461754	1.28792083634234	0.710818339344931	1.81188464767138	0.0700040220450894	0.293434349962873	not
XR_001838081.1	65.5434577822536	1.02172708240996	0.563973032373588	1.81165946554187	0.0700388304611678	0.293434349962873	not
TCONS_00005540	1571.8801063438	0.539559031831791	0.29789070272583	1.81126509452826	0.0700998261380731	0.293434349962873	not
TCONS_00003832	551.594895666405	-0.438871261355289	0.24230459523731	-1.81123787984897	0.0701040369234474	0.293434349962873	not
TCONS_00041312	5584.99443081629	-1.45189633330635	0.801230165213954	-1.8120839633124	0.0699732238898483	0.293434349962873	not
ENSRNOT00000082491	15.1440946335944	-2.07781775619676	1.14786471531467	-1.81015909669038	0.0702711186761933	0.29384557373798	not
XR_596479.2	10.1710477928257	2.01927270515474	1.11645762096672	1.80864250217245	0.0705065609803183	0.2946517382045	not
TCONS_00045573	127.269446966285	0.532329636461152	0.294490277285835	1.8076305994458	0.0706640124963743	0.29513119608522	not
TCONS_00056631	341.86388439153	-0.332798470994423	0.184148194909665	-1.80723178501793	0.070726146979626	0.295170423046016	not
TCONS_00006235	85.5185365455895	-0.565488784891355	0.312939638501155	-1.80702191515207	0.0707588622704405	0.295170423046016	not
TCONS_00004296	77.7121113843116	-0.61882854449096	0.34256107470189	-1.80647653861283	0.0708439356135712	0.295346956679873	not
XR_597275.2	135.176639421822	-0.445495496442198	0.246810888454784	-1.8050074663696	0.0710735136763149	0.296125351312415	not
TCONS_00026580	786.361994347405	0.262891464763394	0.145803989547162	1.80304712909353	0.0713808134030579	0.297226437003209	not
TCONS_00025244	2326.54264966184	0.879758772266184	0.488140285138204	1.80226627273162	0.0715035222352518	0.297404125719181	not
XR_001841275.1	21.779344392241	-1.33475388504477	0.740668710321252	-1.80209298225362	0.0715307776496625	0.297404125719181	not
XR_358766.3	13.3767849570646	-1.61896371660038	0.898448969806196	-1.80195400185011	0.0715526428699014	0.297404125719181	not
XR_594548.2	205.379011484577	-0.462527398039318	0.256742990638897	-1.80151908680479	0.0716211016690046	0.297509663457296	not
TCONS_00017413	89.5213343016607	-0.539469008943518	0.299642659239652	-1.80037452047859	0.0718015212537944	0.297941504193563	not
XR_001840271.1	16.7306065143116	-1.68513161417048	0.936021767848375	-1.80031242013108	0.0718113208573078	0.297941504193563	not
TCONS_00050267	673.762570270358	-0.277124071460704	0.153993800822532	-1.79957939852444	0.0719270764764968	0.298217518994312	not
TCONS_00051209	796.860748667737	-0.298013400396442	0.165623305447755	-1.7993446006332	0.0719641870532019	0.298217518994312	not
XR_593247.1	10.7181110537999	-1.72252046230882	0.957643424331649	-1.79870755496597	0.0720649532162231	0.298456053248003	not
ENSRNOT00000091928	50.0202857817463	0.750044140396937	0.417228640307664	1.79768133808805	0.0722275204230898	0.298771084480661	not
XR_592922.2	15.2396491633404	-1.37428955616999	0.764461575177559	-1.7977222149469	0.072221039215085	0.298771084480661	not
TCONS_00027280	912.974864117473	0.508790413937587	0.283471234936734	1.79485729496025	0.0726764394492662	0.300448141062556	not
TCONS_00030684	9.83259728840173	2.00935924559648	1.12052884269522	1.79322402872143	0.0729371094030163	0.300716767373634	not
TCONS_00032951	142.557441888977	0.669334195162069	0.373151411239887	1.79373352210579	0.0728557120722896	0.300716767373634	not
TCONS_00033751	178.518228699495	0.575932105661675	0.321195921747979	1.79308660747433	0.0729590767397526	0.300716767373634	not
TCONS_00028891	136.427089990485	0.551588745484463	0.307578307797179	1.79332785018177	0.0729205167161635	0.300716767373634	not
TCONS_00054121	9257.43781043956	0.538602962183825	0.300277855877481	1.79368192372995	0.0728639521118587	0.300716767373634	not
TCONS_00014731	292.118333025472	0.699294058541404	0.390192467655027	1.79217723690058	0.0731045797539313	0.301136813917804	not
XR_001841719.1	12.9084571966809	1.5168396932305	0.846588893154591	1.79170752828848	0.0731798279886589	0.301267134532572	not
XR_001837123.1	14.5242959574461	1.53789010722488	0.858782401883915	1.79077971771569	0.0733286512529035	0.301341060591944	not
XR_593239.2	12.273875843234	-1.46781526870242	0.819571935092943	-1.79095355252247	0.0733007488597938	0.301341060591944	not
XR_001840389.1	5.83548751806877	-2.12659416515759	1.18717463069762	-1.79130694858931	0.07324405168955	0.301341060591944	not
XR_592932.2	31.6881967622824	1.12754718741118	0.630022343996004	1.78969396586723	0.0735031229884696	0.301878462309363	not
XR_594930.2	42.6026101652252	1.61040021055702	0.900279409551368	1.78877823203745	0.0736505379620073	0.302162523191454	not
TCONS_00043383	18.4745433860042	-2.63166356832268	1.47125441256855	-1.78872093489818	0.0736597696951952	0.302162523191454	not
XR_593379.2	73.5169684968525	-0.948203431402287	0.530194111823798	-1.78840807594145	0.0737101943194771	0.302189924248634	not
TCONS_00051200	188.872322640793	-0.38459124814187	0.215380440885875	-1.78563683201696	0.0741580792251015	0.303719945282167	not
XR_350590.1	83.5439180453995	-0.571049582103664	0.319836055300171	-1.78544467592225	0.0741892175319814	0.303719945282167	not
XR_362393.3	13.4551883901747	-2.33745460455951	1.30929021726038	-1.78528379250439	0.074215296415214	0.303719945282167	not
TCONS_00038366	212.583447346593	0.774233425019813	0.433865552020154	1.78450080080072	0.0743423247980305	0.304059668268085	not
TCONS_00047433	169.876114178371	-0.422449652927266	0.23682658595857	-1.78379319710824	0.0744572754147794	0.304349620452838	not
TCONS_00052731	163.74055764331	-0.524098308310331	0.294074290041919	-1.78219696878507	0.0747171169520541	0.304881412436701	not
TCONS_00038138	31.0013119154659	-1.1718758691455	0.657551676992024	-1.78218064092888	0.0747197786993826	0.304881412436701	not
XR_001841071.1	11.7759179672572	-2.02888852498045	1.13838007574967	-1.78225934220111	0.0747069496264325	0.304881412436701	not
ENSRNOT00000086246	11.3628013869805	-2.69425084668444	1.51209773645937	-1.7817967593769	0.0747823809258225	0.30495672221699	not
XR_001836211.1	8.17822603838852	2.36621381343994	1.32828243624698	1.78140864387668	0.0748457171573925	0.304985242838568	not
TCONS_00004631	357.802281249631	0.377780112764186	0.212091496070336	1.78121291878154	0.0748776739800538	0.304985242838568	not
TCONS_00020792	258.392252591184	0.392275230158904	0.220519302292337	1.77887026705206	0.0752610337484883	0.306334715400335	not
TCONS_00038287	237.341933855847	-0.430158670198967	0.241846023217969	-1.77864686164914	0.0752976761363301	0.306334715400335	not
TCONS_00027283	6.29834050669891	6.03762392499631	3.39716369615877	1.7772543406793	0.0755264023426592	0.306969951257843	not
XR_001837509.1	301.226492011903	0.316759317064874	0.178239525569861	1.77715529735698	0.0755426921161455	0.306969951257843	not
TCONS_00027279	1751.29805978595	0.46770986143813	0.263395802257989	1.77569216148715	0.0757836700753726	0.307587304865261	not
TCONS_00047946	56.2276200355514	-0.81226286192893	0.457412618423809	-1.77577711941549	0.0757696604017413	0.307587304865261	not
TCONS_00044368	28.9651147123196	0.933904877753703	0.526082614185584	1.7752057425419	0.0758639218967305	0.307732221058493	not
TCONS_00037587	241.758238221071	0.398411769054454	0.224547492878146	1.77428731867721	0.0760156371013062	0.308016230615919	not
TCONS_00047552	436.652855931626	0.333203876719951	0.187804378096393	1.77420718354569	0.0760288864228589	0.308016230615919	not
XR_001842641.1	164.242519483653	-0.706459954322832	0.398347635275549	-1.77347595859118	0.076149872186555	0.308016230615919	not
TCONS_00052441	14.7597045926257	-1.64039065095735	0.924819863100373	-1.77374072120174	0.0761060474246799	0.308016230615919	not
XR_357419.3	19.7951886925016	-2.6409998867103	1.48920141730774	-1.7734336376639	0.0761568792547756	0.308016230615919	not
TCONS_00048770	131.786931062311	0.7696174428827	0.434061103773733	1.77306244717998	0.0762183597340508	0.308084510850101	not
TCONS_00053704	308.562723483035	-0.36770022971818	0.207526996251182	-1.77181878194359	0.0764246437740064	0.308737683737331	not
XR_590791.2	23.7791999270795	2.60453038869363	1.47053961172728	1.77113922530409	0.0765375525660955	0.308766097607907	not
ENSRNOT00000088540	227.850965611824	-0.471535712043585	0.266339315022429	-1.77043224731533	0.0766551617541344	0.308766097607907	not
XR_001842314.1	5.4800075234662	-2.9794706840303	1.68197235402287	-1.77141477795645	0.0764917529242179	0.308766097607907	not
ENSRNOT00000072097	5.82620881654451	-6.08564775089451	3.4373273826837	-1.77045916008825	0.0766506819888367	0.308766097607907	not
TCONS_00043262	5.82620881654451	-6.08564775089451	3.4373273826837	-1.77045916008825	0.0766506819888367	0.308766097607907	not
TCONS_00034528	257.980281419524	-0.568661559656654	0.321372010497045	-1.76948066752031	0.0768136942102512	0.309224358743832	not
ENSRNOT00000084598	13.5030666565792	2.07629597893731	1.17413927093705	1.76835579077453	0.0770014424017739	0.309596813819138	not
TCONS_00037147	407.032520527271	0.381313056931454	0.215659376951235	1.76812648873448	0.0770397600421558	0.309596813819138	not
XR_001842132.1	217.084368533754	-0.406165268133381	0.229715756368834	-1.76812106645936	0.077040666322394	0.309596813819138	not
TCONS_00046820	638.479477032507	0.535430919128602	0.303062192218955	1.76673611184653	0.0772724326268886	0.310283155523498	not
XR_001840168.1	30.5413998879182	-0.977757771620792	0.553479988617461	-1.7665639078716	0.0773012899038708	0.310283155523498	not
TCONS_00055855	38.3762419941195	0.747238739362378	0.423198269092311	1.76569422404557	0.0774471623382382	0.310688151819134	not
XR_001841286.1	20.2785064965321	1.9380146736019	1.09834601669961	1.76448463793349	0.0776504194932008	0.311322749773088	not
TCONS_00058224	2011.21037829692	0.355469052628223	0.201571233204352	1.76349098518363	0.0778177163857946	0.311812520181595	not
XR_001840154.1	10.9728437018685	-1.55251360014015	0.880532242799043	-1.76315360719217	0.0778745859236763	0.311859501194641	not
TCONS_00034855	97.7999297818797	0.647740299358496	0.367436637734328	1.76286258047799	0.077923669522832	0.311875265969712	not
TCONS_00039787	306.042146768026	-0.395101802529967	0.224293723838435	-1.7615374865084	0.078147474039797	0.31240899922854	not
TCONS_00041307	12.48018835909	-1.47702067921863	0.838406161234528	-1.76170065000925	0.0781198879804321	0.31240899922854	not
TCONS_00005368	133.377054296397	-0.451649072063818	0.256590232938792	-1.76019588466392	0.0783745995216021	0.313135762576765	not
TCONS_00035307	199.612031497941	0.605213866897847	0.344040244471595	1.75913683536466	0.0785542696937746	0.313672193667396	not
XR_001839046.1	28.5772390067922	-0.908851488820598	0.516916916003374	-1.75821579964442	0.0787107979189313	0.314115651082598	not
XR_595736.1	6.13684459627074	6.00013989809949	3.41394065533826	1.75754077292389	0.0788256784730109	0.314392486657944	not
XR_001836611.1	7.5801039872557	-2.35345859664358	1.33938895256238	-1.75711363912715	0.0788984413951481	0.314501115497798	not
XR_001841570.1	291.910948490436	-0.416811609032431	0.237403031739413	-1.75571308411068	0.0791374115685598	0.315271764195854	not
TCONS_00014898	64.4320486656025	0.728925796946065	0.415359117760113	1.75492908612891	0.0792714382761946	0.315543785370923	not
TCONS_00032299	147.011779974682	0.468342092330041	0.267098060891032	1.75344624654954	0.0795254386697707	0.315543785370923	not
XR_590804.2	255.414416663056	0.388400640957473	0.221501082302537	1.75349319705344	0.0795173862345854	0.315543785370923	not
TCONS_00011561	4345.48793610942	-0.213600795241186	0.121768945106551	-1.75414835904409	0.0794050891901701	0.315543785370923	not
TCONS_00000059	10.0205561472752	-1.58631272444815	0.90412773855536	-1.75452279230235	0.0793409679560284	0.315543785370923	not
TCONS_00016633	3893.80837803381	-1.61306383894243	0.919914575688318	-1.75349307595813	0.0795174070026716	0.315543785370923	not
TCONS_00000900	24.4517644469571	-1.77110544255423	1.00951760002421	-1.75440769186367	0.0793606742806817	0.315543785370923	not
XR_001841315.1	149.522991000563	-0.424998737483265	0.242426627216351	-1.75310254637986	0.0795844065433783	0.315596487027358	not
TCONS_00039919	110.250910096616	0.505544973336039	0.28844153457486	1.75267745015007	0.0796573885230062	0.315704670061346	not
XR_594028.2	6.58874957409038	2.22680189550299	1.27187514026314	1.75080228004322	0.0799799737370375	0.316619861647825	not
XR_592971.2	18.1756487472655	-1.22628665318795	0.700327831354693	-1.75101802082584	0.0799428059264291	0.316619861647825	not
TCONS_00012079	2046.66985796187	-0.261369224559748	0.149355583581191	-1.74997960098135	0.0801218337357352	0.316999786624547	not
ENSRNOT00000087999	12.5041526402166	-2.12441806545887	1.21419461665328	-1.74965202144814	0.0801783773257319	0.317041917897055	not
XR_351045.3	13.4706000097092	-1.46743304151581	0.838850211471409	-1.74933858446768	0.0802325101139336	0.317074473608154	not
TCONS_00002770	172.915166901267	0.41173088185448	0.235507079598426	1.74827390563604	0.080416609466104	0.31762031914914	not
TCONS_00032339	132.158350151799	-1.07380356211942	0.614482067411437	-1.74749373345087	0.080551730972594	0.317972204319245	not
TCONS_00023170	222.094639125532	-0.521817530877489	0.298783566351845	-1.74647333268323	0.0807287369924585	0.318488929265507	not
XR_001836330.1	7.58993957816123	3.06550571552253	1.75662113911933	1.74511489544035	0.0809648712408416	0.319238202358295	not
XR_590514.2	229.244008790599	-0.946850401352807	0.542656440703717	-1.74484320157507	0.0810121664332972	0.319242467610506	not
TCONS_00034672	31.9232622632857	-1.47278067449051	0.845751483931352	-1.74138704155091	0.0816157581058758	0.321437660772742	not
XR_001835504.1	39.4913490697235	0.765883432418252	0.43992824906261	1.740928058269	0.0816961897469869	0.32157109901549	not
XR_001836663.1	9.01962842637098	1.77000512442155	1.01768439211403	1.73924758809037	0.0819912220851589	0.322091858102152	not
TCONS_00017848	282.35385330898	0.609511404056504	0.350327337532579	1.7398339745605	0.0818881749311928	0.322091858102152	not
TCONS_00057445	1475.20543341165	0.239664836167532	0.137767892499299	1.73962765793743	0.0819244194798616	0.322091858102152	not
XR_001835857.1	17.4402491002497	-1.14020339588322	0.655623751539111	-1.73911239976669	0.0820149939782404	0.322091858102152	not
XR_592353.1	7.47885860982104	-2.79016418140779	1.60483687698451	-1.7385967517462	0.0821057182978746	0.322264944319158	not
TCONS_00046205	289.522051545219	0.362537302700465	0.208645533974907	1.73757518693914	0.0822856951371824	0.322787951168459	not
XR_001835683.1	18.6016709930002	1.65684294132606	0.953822625329169	1.73705560900725	0.0823773557794922	0.322964116756375	not
TCONS_00002403	369.918948204725	0.336519450991745	0.193856317823919	1.73592202085158	0.0825776235438627	0.323565640068635	not
TCONS_00045798	875.078563180714	0.279263295250569	0.16103594044744	1.73416750617678	0.0828883665732609	0.324048011481656	not
XR_595051.2	162.986119715008	-0.403218305102107	0.232479699787215	-1.73442371730162	0.0828429298877613	0.324048011481656	not
TCONS_00047678	65.1503247278673	-1.02365380734551	0.590039852446567	-1.73488926739608	0.0827604205231369	0.324048011481656	not
TCONS_00054610	42.5248127030384	-1.19300694204995	0.687812592145241	-1.73449418587851	0.0828304364739167	0.324048011481656	not
TCONS_00035435	103.602001557943	-0.568249177980116	0.327731172262112	-1.7338880951051	0.0829379405741085	0.324058423917388	not
TCONS_00045810	6342.67511147685	0.203894611063728	0.117626521777367	1.73340678601074	0.0830233923006116	0.324208928215164	not
TCONS_00013961	903.17020792646	0.559708872471869	0.323036887067641	1.73264693562587	0.0831584415061195	0.324552832725578	not
TCONS_00001512	649.767797476973	0.811666309303489	0.468581516353392	1.73217739278335	0.0832419829011808	0.324695436409575	not
NR_045202.1	221.423762810108	-0.469816031168952	0.2714448867047	-1.73079713113202	0.0834879537675173	0.325471097418741	not
XR_591602.2	23.0108012310134	1.35481976269145	0.783352092814073	1.7295157249462	0.0837168346003776	0.325876653152963	not
TCONS_00011359	199.565282256482	0.451687127842085	0.261178010508214	1.72942249986194	0.0837335059853081	0.325876653152963	not
XR_597552.2	148.924027954803	-0.401738103709077	0.232237515275649	-1.72985877510894	0.0836555102897247	0.325876653152963	not
TCONS_00039029	486.49174461557	-0.301894157651098	0.174712319643193	-1.72795002818143	0.0839971839190268	0.326385540123607	not
XR_001840442.1	1412.08966099422	-0.397031931031881	0.229774224176717	-1.7279219740789	0.0840022141309456	0.326385540123607	not
XR_592974.2	22.3726011128966	-1.18564391019292	0.686175903141636	-1.72790082654387	0.0840060061290929	0.326385540123607	not
XR_594842.2	26.2848671245649	1.08915678962057	0.630588013967883	1.72720820170242	0.0841302783992581	0.326684633604314	not
TCONS_00021857	85.6362946970604	-0.510088868908307	0.29538687082618	-1.72685017272981	0.0841945750578126	0.326750631741219	not
TCONS_00031092	100.435013191316	0.489364698210336	0.283608969111813	1.72549091004736	0.0844390405388836	0.327148004510717	not
XR_591464.2	1666.56863280534	0.271902785926048	0.157566360418676	1.72563982060361	0.0844122307637123	0.327148004510717	not
XR_001840709.1	52.4068041138442	-0.774387851272402	0.448791190695757	-1.7254969957674	0.0844379447341545	0.327148004510717	not
TCONS_00044899	183.052775020251	0.491835525582498	0.285112610851258	1.72505707170942	0.0845171878353841	0.327267227335669	not
TCONS_00027760	467.709770271282	-0.273715446493362	0.158745901059411	-1.72423630888538	0.0846651919064579	0.327656664251995	not
XR_001835974.1	304.271075690826	0.619648600999749	0.359435072817928	1.72395141114577	0.084716615091543	0.327672103612754	not
TCONS_00057082	203.794823825461	0.49863982221168	0.289571960867926	1.72198931387252	0.0850714542973973	0.328789487124598	not
XR_596173.2	1610.82264889814	0.214923673734786	0.124822969371989	1.72182792010247	0.0851006952777621	0.328789487124598	not
TCONS_00029325	497.26179176646	0.399345286650653	0.231975560917756	1.72149723475498	0.0851606335329704	0.328837147258669	not
TCONS_00008531	60.2441617715269	1.33974353218609	0.779050780926051	1.71971271319894	0.0854846757451149	0.329563808520639	not
TCONS_00009586	176.387280532914	1.02221252267839	0.594320156520934	1.71996946673032	0.0854379918816801	0.329563808520639	not
TCONS_00026142	453.589860880406	-0.338315002895054	0.196762205480024	-1.71941050401268	0.0855396509376817	0.329563808520639	not
TCONS_00017136	471.214695987859	-0.432705509762271	0.251656924151894	-1.71942620383097	0.0855367942635755	0.329563808520639	not
XR_362153.3	7.59802571049497	1.61416238269585	0.939973355927604	1.71724269897302	0.0859348368456086	0.3308414225751	not
TCONS_00023915	204.812954783815	-0.717473010402048	0.417848152460751	-1.71706637010784	0.0859670459644332	0.3308414225751	not
XR_001837864.1	89.4943132984079	-0.640284763959781	0.373293729765572	-1.71523042822573	0.0863029881816546	0.331949355433669	not
TCONS_00048632	988.743956171836	0.420584915720852	0.245329820315915	1.71436523770025	0.0864616686658857	0.332374628349437	not
XR_001840350.1	76.9894720861251	-0.550069633642322	0.320921524663369	-1.71403159766026	0.086522922915959	0.332425112070881	not
TCONS_00011360	63.4850285766963	0.951350210777156	0.555229086237205	1.7134372718556	0.0866321242719915	0.332474841372732	not
XR_001837800.1	178.633961983297	0.8098682039778	0.472613870861726	1.71359381073846	0.0866033510452973	0.332474841372732	not
TCONS_00002002	255.682343286811	0.344311749413099	0.201000479733775	1.71298968972184	0.0867144364039439	0.332605955956937	not
TCONS_00008650	10.3608530792979	2.02998515988933	1.1857485787497	1.71198616323017	0.0868992184214197	0.332785588226774	not
TCONS_00013399	41.9882385226955	1.25905981262839	0.735415895704718	1.71203780062694	0.0868897025385086	0.332785588226774	not
TCONS_00022913	297.333658201367	0.425095007859372	0.24831033795576	1.7119505025808	0.0869057905560364	0.332785588226774	not
XR_597026.2	227.855792546086	0.627507536289564	0.36685254258926	1.71051707004834	0.0871702996139275	0.333591683053592	not
TCONS_00004632	392.1747150363	0.385529076122175	0.225417813956296	1.71028664219466	0.0872128806593496	0.333591683053592	not
XR_597272.1	15.2141499174191	1.18287328572274	0.691921231808829	1.70954905174749	0.0873492937741284	0.333679641370497	not
TCONS_00022883	223.404449333888	1.00928105769471	0.590359324926529	1.70960466800507	0.0873390018688739	0.333679641370497	not
XR_356809.2	25.8509366829858	-1.02825490728175	0.601537146297297	-1.70937890305041	0.0873807862245554	0.333679641370497	not
TCONS_00029072	775.657554113883	0.290624381011679	0.170045620387787	1.70909653744044	0.0874330688748687	0.33369482861193	not
TCONS_00054124	564.786528452572	0.661955900516416	0.387626712546851	1.70771486868673	0.0876892618747604	0.334303212489429	not
TCONS_00020615	248.61762944909	0.346477125322714	0.202881572100104	1.70778016818481	0.08767714023574	0.334303212489429	not
TCONS_00031009	120.428129451699	-0.471537621770865	0.276208254226152	-1.70718150003143	0.0877883224827743	0.334496266801437	not
XR_001841229.1	21.8888806610257	1.6893847419359	0.990036534592915	1.70638626243278	0.0879361866443907	0.334795326796197	not
TCONS_00033081	24.2576081570467	-1.31064441241677	0.768148560629502	-1.70623819348524	0.0879637403206568	0.334795326796197	not
TCONS_00012911	916.221029629776	0.236062956626844	0.138425941407426	1.70533755614525	0.0881314870440889	0.335249070760223	not
TCONS_00034368	898.930434670613	0.34971439822212	0.205256298343599	1.70379374978642	0.088419626075441	0.336160031331396	not
ENSRNOT00000093217	86.1664298322123	-0.570766829829819	0.33512500286974	-1.70314606472878	0.0885407371836814	0.336435320387718	not
XR_597243.1	181.732572384974	0.484804065620575	0.284935421445008	1.70145243143854	0.0888580629452647	0.337455469393012	not
TCONS_00021056	148.202920412084	-0.514705626317321	0.30276206637584	-1.70003340404732	0.0891246424558243	0.338281884661997	not
TCONS_00037880	252.535087681152	0.377899468389492	0.222423072093459	1.69901199921699	0.0893169227679074	0.338825536782375	not
ENSRNOT00000090860	14.4254297322656	-1.14033450871149	0.671621478239686	-1.69788272957008	0.0895298974713064	0.339447053639838	not
TCONS_00023881	490.79891246302	0.562076591130334	0.331250047272321	1.69683474993816	0.0897279069332643	0.339595577782834	not
TCONS_00014314	585.078061165502	-0.254217820344923	0.149822167071231	-1.69679711163207	0.0897350250188208	0.339595577782834	not
XR_592911.2	180.305829383011	-0.388069203526886	0.228763796340099	-1.69637508091512	0.0898148698044641	0.339595577782834	not
TCONS_00025221	1174.75603407055	-0.405285101342858	0.238890066003259	-1.69653392509561	0.0897848110654737	0.339595577782834	not
TCONS_00016209	169.370984706052	-0.411230365811144	0.24232146533043	-1.69704473043851	0.0896882041584105	0.339595577782834	not
TCONS_00036503	63.16033454546	0.610177241386011	0.360352688023272	1.69327789597786	0.0904025834758897	0.341169556418457	not
TCONS_00000349	180.129374972606	0.461169761780186	0.272356744987838	1.69325625403836	0.0904067010534906	0.341169556418457	not
XR_001840387.1	6.93106038650037	-1.7789184278598	1.05066193738601	-1.69314064263684	0.0904286997397503	0.341169556418457	not
ENSRNOT00000076561	10.4527203151023	-4.0079089429478	2.3662713954343	-1.69376553791802	0.0903098451181724	0.341169556418457	not
TCONS_00058071	8946.51572520907	0.250989037609527	0.148313252547202	1.69229002330488	0.0905906891257144	0.341406735054646	not
XR_001837785.1	288.134350877627	-0.348341957106433	0.205871941136024	-1.69203221762152	0.0906398309337321	0.341406735054646	not
TCONS_00010638	228.743100415661	-0.429760491228633	0.253949922932333	-1.69230408210498	0.0905880099142234	0.341406735054646	not
TCONS_00020892	90.8073732586391	-0.494781985486856	0.292508964408627	-1.69151050289064	0.0907393435513851	0.341595305314969	not
TCONS_00011637	1214.45770241304	-0.431480904578089	0.255155494388029	-1.69105080654039	0.0908270995043927	0.341739435390166	not
ENSRNOT00000091842	144.995223169493	-0.574588437240589	0.339860450442809	-1.69065990612309	0.0909017760141442	0.341834223574147	not
TCONS_00038870	832.08869591075	0.251012356691754	0.148534138912816	1.68993039936152	0.0910412709744159	0.341986459973499	not
TCONS_00027066	159.596115528367	-0.570080323237775	0.337298218479388	-1.69013736807689	0.0910016773132082	0.341986459973499	not
TCONS_00005008	213.255916058147	0.400848891715556	0.237440744724177	1.68820600769764	0.0913716903846136	0.343041107161365	not
TCONS_00023164	243.742750537242	-0.451718148562314	0.267807204925369	-1.68672888650698	0.09165549497913	0.343360173164767	not
TCONS_00013849	180.263312714079	-0.453556084277594	0.268838747447382	-1.68709342899452	0.0915853883652335	0.343360173164767	not
TCONS_00041088	39.6173324077569	-0.779570548166653	0.462016877381572	-1.68732049916614	0.0915417413859268	0.343360173164767	not
XR_593265.2	7.28089950368669	-1.88961784524455	1.12028208462206	-1.68673396743824	0.0916545175487801	0.343360173164767	not
TCONS_00042768	554.358898261582	-0.442267476553067	0.262311020660504	-1.68604229986003	0.0917876522860159	0.343668889968454	not
TCONS_00009622	201.230828951858	1.22640629198301	0.727750543774025	1.68520147799961	0.0919497060155681	0.344089149055008	not
TCONS_00004588	472.434175518518	0.461502543928318	0.273986140678446	1.68440105322679	0.0921041873995275	0.344294224326805	not
TCONS_00041451	376.789549749972	-0.275750384742738	0.163694103645267	-1.68454683829237	0.0920760354728514	0.344294224326805	not
XR_001836309.1	6.62947448304163	2.50267831636915	1.48685628643334	1.68320122072628	0.0923361445981903	0.344314961314169	not
TCONS_00003978	34.9203259461369	1.33768955523852	0.795271351976835	1.68205424716152	0.0925583212449931	0.344314961314169	not
TCONS_00004954	249.147391023073	0.495264721781158	0.294338042614146	1.68263917699015	0.0924449627484517	0.344314961314169	not
TCONS_00026193	451.617831223806	0.31608039697324	0.187858699857848	1.68254330096192	0.0924635357313719	0.344314961314169	not
ENSRNOT00000085930	1128.58792281373	-0.250797916350953	0.149046775484602	-1.68267924975581	0.0924372007908053	0.344314961314169	not
ENSRNOT00000087610	44.3318415080841	-0.674065577625415	0.400715533532318	-1.68215484856179	0.0925388169056759	0.344314961314169	not
XR_354400.2	28.9466248304719	-0.844698492442041	0.502063857211375	-1.6824523022505	0.0924811666582347	0.344314961314169	not
TCONS_00013533	27.7828091117762	-0.913679412826012	0.542851014496511	-1.68311265600828	0.0923532849179699	0.344314961314169	not
XR_593506.2	10.0196255641538	-1.73445472609409	1.03005652370512	-1.68384422231049	0.0922117782675032	0.344314961314169	not
XR_591318.2	10.9575709836104	1.66548344366773	0.99048493735235	1.68148285840641	0.0926691632434262	0.344541754405591	not
TCONS_00001507	448.013931360596	0.664895433653929	0.395568622975211	1.68085989392439	0.0927901316712934	0.344805933074392	not
XR_594019.2	7.9184194550149	-1.72340837735925	1.02622287518681	-1.67937045551194	0.0930798675483424	0.345696626356962	not
TCONS_00002687	2259.89754125868	-0.227057113974186	0.135227798067892	-1.6790712946475	0.0931381498642048	0.345727210780186	not
TCONS_00026622	230.128459398032	0.330226176469347	0.196729771595511	1.67857754213386	0.093234406446572	0.345898646473104	not
TCONS_00019574	160.63918975231	0.828602042915859	0.493764529532118	1.67813197051847	0.0933213387161763	0.345932085265739	not
XR_592698.1	31.0845186636187	-2.03280230296896	1.21161571251752	-1.67776158889947	0.093393650697829	0.345932085265739	not
ENSRNOT00000086932	5.4320271185784	-2.30535773196576	1.37391271760032	-1.67795064594227	0.0933567342623461	0.345932085265739	not
XR_001840212.1	626.756677894132	0.510158176439944	0.304133457120909	1.67741550459254	0.093461259582019	0.34599698884919	not
XR_001836905.1	8.55485789556751	-1.55271263899666	0.925900289779694	-1.67697608061674	0.0935471592979405	0.346129499962599	not
TCONS_00001994	401.986353344961	0.364589106165351	0.217449930028992	1.67665773043358	0.0936094307551129	0.346174490180043	not
TCONS_00021198	664.33946893279	0.307661235243297	0.183594516628705	1.67576483705937	0.0937842641944635	0.346635471939729	not
XR_001841644.1	10.7284466313418	-1.58515612814402	0.946310043580393	-1.67509173013375	0.0939162352880786	0.34693762212302	not
XR_359401.3	5.93926929629232	2.7421968090588	1.6374771218997	1.67464740263209	0.0940034328644731	0.347074139084864	not
XR_001836879.1	15.2477402968054	-1.60416305116393	0.958523973619409	-1.6735763479202	0.0942138901265621	0.347665359505497	not
NR_110678.1	12.8648805310621	-1.58694203467305	0.94842097570415	-1.67324645418648	0.0942787887478935	0.347719099129978	not
TCONS_00001205	34.0377891420468	1.14581832271963	0.684949333485317	1.67285121205858	0.0943565902718547	0.347820344502653	not
XR_359888.2	10.6570717575912	1.77363322034558	1.06048054580067	1.67248067620749	0.0944295752164494	0.347903736317457	not
TCONS_00027001	7.16449435126475	2.92711437706052	1.75266426194699	1.67009417639912	0.0949007321818557	0.348209410000588	not
XR_358757.3	7.70370274884887	1.78589269374587	1.06925339250265	1.6702240145022	0.0948750504154935	0.348209410000588	not
TCONS_00001516	1080.84552373717	0.548167079399367	0.328007002864873	1.67120541516363	0.0946811110254722	0.348209410000588	not
TCONS_00016719	642.533069312302	0.367701703013768	0.220178283106963	1.67001803186529	0.0949157960380873	0.348209410000588	not
TCONS_00053974	232.440040280593	0.343989649003405	0.205890806861993	1.67073826289864	0.0947733876149299	0.348209410000588	not
TCONS_00049979	3442.17944306967	0.28057491076105	0.167974341583364	1.6703438639276	0.094851349335982	0.348209410000588	not
XR_592331.2	23.2087342498931	-0.909863893611436	0.544628627483158	-1.67061341930575	0.0947980601691933	0.348209410000588	not
ENSRNOT00000080713	49.0783792536745	-1.50879726866854	0.902838531675781	-1.671170664225	0.0946879728988938	0.348209410000588	not
TCONS_00003906	58.9768592756765	-1.03993549542931	0.62290017069852	-1.66950587646031	0.095017166756807	0.348318122690113	not
XR_592857.2	7.7437415006017	-2.18305899310246	1.30772297984458	-1.66935889844339	0.0950462740693199	0.348318122690113	not
XR_001839859.1	64.4565204296526	-0.556885869014329	0.333707940929143	-1.66878219158882	0.0951605532623931	0.348552015873071	not
XR_358126.3	202.837792501347	-0.456340869787069	0.273510065741445	-1.66846097071417	0.0952242535217437	0.348600499908959	not
TCONS_00016707	2768.41150464716	0.380728467722588	0.228501605560564	1.66619602863874	0.0956743767242934	0.349805194075427	not
TCONS_00004699	2012.75408703506	0.338678123291835	0.203283182937122	1.66604102906334	0.0957052427334334	0.349805194075427	not
TCONS_00057286	236.136987978971	-0.453903805221054	0.272419679171283	-1.66619315683014	0.0956749485325515	0.349805194075427	not
TCONS_00001902	18.2213161016501	-1.79739159627816	1.07924165123165	-1.66542089459477	0.0958288136477807	0.350071625953923	not
XR_001836348.1	555.616372815367	0.428763602532712	0.257495412562985	1.66513103385029	0.0958866164497361	0.350097646107176	not
TCONS_00019258	295.31885222232	0.396549991024821	0.238208438159652	1.6647184880959	0.0959689327007965	0.350213094081934	not
TCONS_00045197	328.942579813262	-0.431871407625362	0.25949281464457	-1.66429042829914	0.0960544042884925	0.350339928629834	not
TCONS_00025312	111.69669484017	-0.472857244863591	0.284265633717468	-1.66343443869674	0.0962255042287758	0.350778777420783	not
TCONS_00009372	350.49178216825	0.46278364299016	0.278386854002472	1.6623760653082	0.0964373948620032	0.35126632910163	not
XR_357431.2	8.02887631417886	-2.09306790143468	1.25917109501225	-1.66225853637017	0.0964609476412554	0.35126632910163	not
TCONS_00041505	8443.64945059034	-0.385820562199299	0.232529674036396	-1.65923151012077	0.0970691503829923	0.353294884534094	not
XR_001842761.1	277.709072033936	-0.490205766065113	0.295555146492295	-1.65859323338798	0.0971977862257799	0.353576781067766	not
XR_591619.2	8.88937847363736	1.78545270747585	1.07693021645753	1.6579093800051	0.0973357586065119	0.353892326554623	not
TCONS_00005366	626.001261201737	0.283907035365154	0.171319764257638	1.65717619677671	0.0974838575044621	0.354244338580129	not
XR_596803.2	21.5942501027396	1.51284488269466	0.913251778838215	1.65654742509148	0.0976110092673087	0.354306007935569	not
TCONS_00048312	452.112475970286	0.306502219884309	0.18504867683811	1.65633294504695	0.0976544122562734	0.354306007935569	not
TCONS_00056634	399.301590419186	-0.355219464481144	0.214461570703249	-1.65633154376484	0.0976546958756982	0.354306007935569	not
TCONS_00032337	73.4357897737686	-4.61514687839713	2.78731175783221	-1.65576988847006	0.0977684278969384	0.354532440898714	not
XR_594896.2	12.1908266056354	1.32157984795583	0.798464713655137	1.65515122378549	0.0978938264725694	0.354789685010306	not
XR_001838007.1	40.2229201281444	-1.5213284302665	0.919279837671769	-1.65491330052394	0.0979420858880507	0.354789685010306	not
XR_001838558.1	22.5735190681357	0.99413457269916	0.60093295702442	1.65431860755602	0.0980627941948193	0.355040766403465	not
TCONS_00020250	412.990960494984	0.322725596977328	0.195168850518521	1.65357123393368	0.0982146614793231	0.355404338134711	not
TCONS_00006785	10.8546614669414	3.06904401506522	1.85752733013885	1.65222011287221	0.098489687762492	0.356212964954605	not
TCONS_00004883	185.218304283646	-0.386295418600481	0.233914697492961	-1.65143713815634	0.0986493467466386	0.356603708700041	not
XR_001842720.1	79.1867169562353	0.529078195316447	0.320604996775912	1.65024937426739	0.0988919420784442	0.357293690312705	not
TCONS_00056521	811.415288708734	-0.291893234656738	0.177001616961069	-1.64909925495731	0.0991273022613429	0.357956823848069	not
TCONS_00043521	1168.08658058621	-0.544401453212921	0.330422346573397	-1.64759272143234	0.0994362750385028	0.358884946690688	not
TCONS_00034304	539.382084582915	0.435424014553983	0.264476765533107	1.6463601771456	0.0996896267991114	0.359611457925985	not
TCONS_00033101	320.219636338952	-0.331575773142003	0.201492523809563	-1.64559839180627	0.099846470472016	0.359989257839607	not
TCONS_00001603	303.362557595779	0.441311928896722	0.268311056832337	1.64477727495401	0.100015750213287	0.360175384243358	not
TCONS_00050779	556.695211450391	0.348931342381469	0.212111496736496	1.64503738717634	0.0999621012711766	0.360175384243358	not
TCONS_00049127	463.003708721263	-0.427330282892932	0.259840102846101	-1.6445894156147	0.100054511054285	0.360175384243358	not
TCONS_00027052	249.020577647441	0.307981674268354	0.187350605563527	1.64387872322048	0.100201255930589	0.3603280978493	not
XR_592902.1	92.6548078344407	-0.872282232957426	0.530606088100095	-1.64393559086506	0.100189507498178	0.3603280978493	not
XR_001836200.1	7.68693641783641	1.77808781757912	1.08266566442546	1.64232401193097	0.100522873416664	0.361296571052193	not
XR_594561.2	16.6731148927817	1.30918637227782	0.797698973168435	1.64120353205141	0.100755172787403	0.361943179207167	not
TCONS_00044891	986.735370821502	0.733372911507774	0.447010538678926	1.64061660307865	0.100877026294147	0.362192566340938	not
TCONS_00009427	448.20745808616	0.312245545345802	0.190371836150711	1.64018770664484	0.100966144578251	0.362324221686522	not
XR_593071.1	12.0256295775064	-1.93668507482028	1.18102603349862	-1.63983267082025	0.101039963171829	0.362400864792832	not
XR_001838780.1	12.7719268701116	1.45534655983603	0.887745225583455	1.63937413336077	0.101135365310153	0.362554802056325	not
TCONS_00018208	29.9411250788083	1.02133565528159	0.623439934156045	1.63822623371758	0.10137450906919	0.362839872794382	not
TCONS_00041038	367.636022059935	0.314091435005148	0.191719994826928	1.63828209618245	0.101362860737369	0.362839872794382	not
TCONS_00029289	39.3132987599048	-0.745704036234408	0.455175086688243	-1.63827955009575	0.101363391619198	0.362839872794382	not
ENSRNOT00000091737	7.80037017435441	-1.68381752970987	1.02798153041208	-1.63798422432248	0.101424984708447	0.362839872794382	not
XR_595644.2	6.87779971121825	-1.79856421465561	1.09844573761258	-1.63737192750613	0.10155278017808	0.363109009042535	not
XR_001837198.1	779.718815608289	0.370603346008107	0.226626828745624	1.63530217520755	0.101985717814358	0.364279906236599	not
TCONS_00040867	1324.26485306097	0.242429092269091	0.148239305037881	1.63539010255843	0.101967295897924	0.364279906236599	not
XR_001836307.1	61.123347431587	0.8128561409085	0.497363420988869	1.63433036408741	0.102189501294869	0.364287629084835	not
TCONS_00051414	184.071992150777	0.795870130375335	0.486806527008224	1.63487974425185	0.102074259498774	0.364287629084835	not
TCONS_00018424	197.49382197908	-0.355569776392539	0.217538985176019	-1.63451059636429	0.102151683114745	0.364287629084835	not
XR_357277.2	21.7740433969805	-1.08280982544593	0.662558352840812	-1.63428597768518	0.102198816613551	0.364287629084835	not
XR_001842541.1	47.4601958774508	-1.80233338599741	1.1053276358191	-1.63058746347349	0.102977396207725	0.366873570398642	not
XR_351647.2	85.9192818248456	1.04963597088257	0.643961275872652	1.62996753098263	0.10310835947761	0.36715079756254	not
TCONS_00012897	1802.65499489152	0.22370929659956	0.13727398716748	1.62965541553496	0.103174345245374	0.367196484778488	not
TCONS_00001415	11.7188472396665	1.23674820638345	0.759572120391034	1.62821695686614	0.103478890498606	0.367887419003268	not
XR_001838739.1	308.839494129204	0.617753938450157	0.379459432867562	1.62798413991665	0.103528248775674	0.367887419003268	not
XR_001840518.1	85.2331352440841	-1.07083962362117	0.65765930246478	-1.62825891705305	0.103469996733372	0.367887419003268	not
XR_001839830.1	55.7377484375781	0.778228646233906	0.478131925698697	1.62764418020544	0.103600355427588	0.367954372901684	not
TCONS_00029809	121.330340228537	-0.428369885241406	0.263287573470554	-1.62700381030066	0.103736288543278	0.368247832095047	not
XR_361987.2	132.449423344281	-0.920264961967534	0.565787498991667	-1.62652049330819	0.103838977425029	0.368423038547561	not
XR_595458.1	19.7755915405156	1.2112563514702	0.74506790963087	1.62569926286357	0.104013646954139	0.368853322976997	not
XR_001838013.1	10.3794344423988	-1.94371299752135	1.19654289037634	-1.62444072264723	0.10428178187364	0.369614442885124	not
XR_594153.2	8.79366805250141	-1.59498042725775	0.982079068325636	-1.62408555349526	0.104357550737825	0.36969331307533	not
TCONS_00001587	198.256248509581	0.336899161834394	0.207491405823354	1.62367766750402	0.104444619712626	0.369812113262339	not
TCONS_00020416	331.948866856077	-0.332563253937848	0.204976065714951	-1.62244920048532	0.104707201771795	0.370172645772549	not
NR_110709.1	156.723445026376	-0.604166690642478	0.37226853227817	-1.62293247550407	0.104603840352242	0.370172645772549	not
TCONS_00010713	69.2177370951799	-0.695978339171502	0.428964162341917	-1.62246266767795	0.104704320350809	0.370172645772549	not
XR_593672.2	7.44669482942436	1.84292475843567	1.13613842960554	1.62209525741993	0.104782953490357	0.370250968138815	not
TCONS_00044009	130.018012336205	-0.444769316675734	0.274447160372226	-1.62060090573538	0.105103257871264	0.37119289640833	not
XR_001841625.1	23.336969203101	0.941583750322985	0.581662186529955	1.61878109343884	0.105494371467512	0.371504136081796	not
ENSRNOT00000076835	79.6819068952639	0.594237294308293	0.367095054595508	1.61875592402918	0.105499788955622	0.371504136081796	not
TCONS_00002000	941.830802004834	0.374997883013384	0.231649718049551	1.61881432954375	0.105487218034275	0.371504136081796	not
TCONS_00057072	1975.93436464598	0.318560203215608	0.196833071507568	1.61842824874762	0.105570338245048	0.371504136081796	not
TCONS_00009967	234.758961276608	-0.310096973857142	0.191691086002925	-1.61769115258917	0.105729173644588	0.371504136081796	not
TCONS_00044190	138.007296578324	-0.513350585864431	0.316984354610994	-1.61948240787599	0.105343508607968	0.371504136081796	not
XR_001841369.1	62.1370783479309	-0.74240211263164	0.458792186964961	-1.61816642419924	0.105626736608096	0.371504136081796	not
NR_131097.1	33.8605384133432	-0.890564409060661	0.55000939351153	-1.61918036231138	0.105408461967608	0.371504136081796	not
XR_001842743.1	10.9062860684915	-1.32907521132743	0.821481463165141	-1.61790042858247	0.105684057914724	0.371504136081796	not
XR_001836126.1	5.43606356176114	-2.27245934081262	1.40402964743464	-1.61852660658891	0.105549157631115	0.371504136081796	not
TCONS_00011607	1188.9897595252	-0.290986557985335	0.179974287635645	-1.6168229462557	0.105916504796006	0.371679762212449	not
TCONS_00021859	45.5813762001194	-0.825525309624921	0.510620049861376	-1.61671150564698	0.10594056916565	0.371679762212449	not
TCONS_00041539	292.03836903001	-1.82577798298603	1.12931463788572	-1.61671328940198	0.105940183949297	0.371679762212449	not
XR_001837943.1	87.4307573668507	0.613112644884448	0.379429829509991	1.61587887192803	0.106120504486482	0.371756620627118	not
TCONS_00052206	280.057072430411	0.370727264295022	0.229429876780234	1.61586306673622	0.106123922390949	0.371756620627118	not
XR_001842122.1	6.57435348772008	-1.6887619078689	1.0451074147424	-1.61587400878326	0.106121556142007	0.371756620627118	not
XR_001839413.1	26.4593089387543	0.842076876804218	0.52139501741144	1.61504588399188	0.10630075876388	0.372153879714739	not
TCONS_00039338	7.60337502786892	-4.58486873129465	2.83920704889892	-1.61484127516263	0.106345072170946	0.372153879714739	not
TCONS_00024193	610.944494730122	0.355567400773982	0.220249934796108	1.61438141220401	0.106444720999898	0.372313991223949	not
TCONS_00054119	1905.37087282565	0.596401546895971	0.369583627124977	1.61371203463592	0.106589902334184	0.372633120103514	not
XR_001836912.1	6.69524083753457	1.99889165760703	1.23956951113079	1.6125692344462	0.106838126992773	0.373311978384459	not
TCONS_00026998	582.327828536938	0.23749929396881	0.147318707354355	1.61214619808968	0.106930129707201	0.373444558148303	not
TCONS_00028105	71.7980412089814	1.16573458167871	0.723742258668207	1.61070404238083	0.107244244223133	0.37402199762746	not
XR_001840816.1	199.931625499312	-0.37671155374207	0.233882500521947	-1.61068721645005	0.107247913371703	0.37402199762746	not
XR_359021.2	139.750683812814	-0.618614603630588	0.384079656801663	-1.61064141949605	0.107257900593514	0.37402199762746	not
XR_001840673.1	39.7069258417406	1.24252136088963	0.771955361598869	1.60957669665785	0.107490298945014	0.374516388667259	not
TCONS_00021855	2193.46846439411	-0.232457193772434	0.144428635453602	-1.60949518800316	0.107508106358885	0.374516388667259	not
ENSRNOT00000078567	11.4986587389526	1.99617797170482	1.24050680440972	1.60916325860436	0.107580647993838	0.374580199768867	not
XR_001837055.1	9.98844760737682	2.47829928998112	1.54056738311538	1.60869256167778	0.107683583081317	0.374604103331019	not
TCONS_00016521	115.516256327135	-0.421020593486586	0.261725217086359	-1.60863595099308	0.107695968328808	0.374604103331019	not
XR_001837192.1	71.1058692123678	0.564749082220947	0.351169700457382	1.60819421916352	0.107792648864317	0.374751695196126	not
TCONS_00041481	137.320228948219	-0.494854839942433	0.307764946804831	-1.60789864173923	0.107857379384294	0.374788117095928	not
XR_590260.2	288.279014455654	0.882264343716556	0.548904488903961	1.60731850722926	0.107984516479697	0.375041246778153	not
XR_001838384.1	7.34108947026786	-2.55848912968911	1.59203910280039	-1.60705168936412	0.108043029713913	0.375055904152619	not
TCONS_00050325	607.357842279348	-0.319172784235531	0.198701165973982	-1.60629547728634	0.108209003613793	0.375443393753934	not
TCONS_00030250	27.4116479714078	1.76756053239375	1.10173265939711	1.60434613362646	0.108637777394892	0.376574995570507	not
TCONS_00032253	30.9529551724353	1.1886480239625	0.740953489403351	1.60421408490789	0.108666871112135	0.376574995570507	not
XR_001837367.1	29.0607516107718	-0.9050623931159	0.564228842426346	-1.60406970551855	0.108698688646148	0.376574995570507	not
XR_001841872.1	34.5896795083161	0.87082958113355	0.543169416422958	1.60323750712696	0.108882227633855	0.376851984483801	not
XR_592800.1	351.342411257849	0.309356889549516	0.192965116861915	1.60317519860799	0.108895979458273	0.376851984483801	not
TCONS_00044949	488.156041721689	0.277463866868381	0.173119390614267	1.60273130516389	0.108993988882462	0.376851984483801	not
TCONS_00010912	156.286284196147	-0.433564337013294	0.270518111329075	-1.60271833513535	0.108996853647747	0.376851984483801	not
[truncated: 4,910 more rows]

## Sheet: 05.DElncRNA2_DESeq_result_chang
	baseMean	log2FoldChange	lfcSE	stat	pvalue	padj	direction
ENSRNOT00000077174	835.91609989905	1.23290495310825	0.137650628672154	8.95676950408048	3.34329604199922e-19	5.77387226453266e-16	up
TCONS_00008645	209.902480745056	1.59966674073308	0.229559710421131	6.96841243525907	3.20537385192704e-12	1.70328635147015e-09	up
TCONS_00008642	311.926126379455	1.43987103841146	0.215019574825934	6.69646491291357	2.13521686254549e-11	8.67651652144957e-09	up
TCONS_00020745	545.31307799965	1.05349546477924	0.171226731338293	6.15263432610794	7.62063779136724e-10	2.02474484087557e-07	up
TCONS_00020751	328.47192760155	1.07676689109875	0.178009098285701	6.04894301172496	1.45799217560051e-09	3.35726998301611e-07	up
XR_001835620.1	2368.96981494073	1.29650128666216	0.221623119929395	5.85002723125279	4.91492539093644e-09	9.77944749069131e-07	up
TCONS_00027980	566.848854977724	1.10768264293554	0.193751331531955	5.71703241560872	1.08400444481646e-08	1.96607769194677e-06	up
TCONS_00001808	107.703806394514	2.41459369793198	0.443791904848804	5.44082411497481	5.30346556194285e-08	7.47680410242882e-06	up
TCONS_00008649	209.673373668487	1.32524254402135	0.243945300461938	5.43253975998658	5.55575692018177e-08	7.67583376092313e-06	up
TCONS_00008640	178.711994037137	1.29173396295282	0.239520733894405	5.39299434312141	6.92931349402613e-08	8.86438844754305e-06	up
TCONS_00004581	268.254644954224	1.13112782650947	0.210905429828261	5.36319917145111	8.17607667778587e-08	1.00857745875259e-05	up
TCONS_00014224	281.205738570227	1.20762370597788	0.235584125385039	5.12608268491832	2.95832725414492e-07	2.85476271167664e-05	up
TCONS_00046949	107.10425524619	3.55100295690043	0.701006540171787	5.06557749950554	4.07164083202564e-07	3.74846587430651e-05	up
TCONS_00037276	200.186215710582	1.34932560000612	0.266499507972821	5.0631448075459	4.12396361388673e-07	3.74846587430651e-05	up
XR_001836069.1	331.460894371888	1.21336822940009	0.240303370555882	5.04931839529865	4.43389212233203e-07	3.97783464689216e-05	up
TCONS_00003666	84.0350678695965	2.12953609018906	0.425281192205984	5.00736014010613	5.51816203809334e-07	4.59270642881311e-05	up
XR_001837067.1	55.4106632356109	2.71121193083032	0.550815363818272	4.92217920726847	8.55857850701734e-07	6.79570808350297e-05	up
TCONS_00045862	140.764342785983	1.6917300191868	0.347666038180008	4.86596283043006	1.13900924450603e-06	8.8407593944356e-05	up
TCONS_00055575	104.863400011309	1.35649434949923	0.283827547319675	4.77929067248505	1.75914715933091e-06	0.000127917774491136	up
XR_596809.2	16.7319471717894	7.4483723097538	1.5748121712804	4.72968932142421	2.24863677557444e-06	0.000155335828456682	up
TCONS_00023338	37.9829522949919	2.17376353357418	0.471908738735772	4.60632184815568	4.098538765374e-06	0.000252792015992889	up
XR_001841523.1	49.2728256011189	3.09808741708172	0.681159951353384	4.54825244926127	5.40932235636811e-06	0.000322134472739577	up
TCONS_00025104	167.523205063893	1.21886172672765	0.269059129765837	4.53008871242699	5.89589247586372e-06	0.000345159535790395	up
TCONS_00009575	236.478971535889	1.00929406222167	0.22424161631106	4.50092216969047	6.76592789228648e-06	0.000384688725927513	up
TCONS_00004791	703.731316214682	1.04809492761586	0.233745699682041	4.48391105822081	7.32872191462329e-06	0.000405014487889742	up
TCONS_00008886	137.783588601577	1.07087150958905	0.245569578763425	4.36076616241091	1.29607818828406e-05	0.00062175750865738	up
XR_001835975.1	206.401362669064	1.48989083853557	0.344060364181059	4.33031814658989	1.48894065478478e-05	0.000695565067312332	up
TCONS_00056493	1323.70330130919	1.0838846199283	0.250328626485042	4.3298468702822	1.49213064004194e-05	0.000695565067312332	up
TCONS_00003664	63.7404088598648	1.92257347276668	0.452268995318468	4.25095129816027	2.12864455454807e-05	0.00091904228642613	up
TCONS_00037595	144.6346555812	1.11179909338476	0.26149874976735	4.25164209914545	2.12208797448447e-05	0.00091904228642613	up
NR_036653.1	444.004387135377	1.1771146221601	0.278047328479447	4.23350452096543	2.30077555029542e-05	0.000957455271171131	up
XR_001839722.1	78.1962583551402	1.30825789107389	0.312057647586269	4.19235965275363	2.76067872362145e-05	0.00108356639902142	up
TCONS_00038630	22.4706011344887	7.87286789849273	1.88291949087975	4.18120261467701	2.89971324070834e-05	0.00110061643224248	up
TCONS_00003663	404.717452746529	1.71293560932127	0.418293506534269	4.09505665893224	4.220651567197e-05	0.00145781305130984	up
TCONS_00018337	218.604272567554	1.08899926193646	0.267203572006591	4.07554155716751	4.59073825797805e-05	0.00156220787616317	up
TCONS_00030106	219.544789194938	1.05207189716066	0.258403008197264	4.07143827194732	4.6723744697872e-05	0.0015821942567299	up
TCONS_00042932	242.315328742678	1.04394143277072	0.256797258722737	4.06523589061308	4.79839048962138e-05	0.00159408773719516	up
TCONS_00015395	326.558552882286	1.07907845149308	0.267498561376802	4.03395983118234	5.48446974736137e-05	0.00176217288440802	up
TCONS_00034588	632.221701089022	1.04498441874974	0.261216388505263	4.00045504315164	6.32207973936126e-05	0.00195842721253397	up
TCONS_00013147	55.8039128801105	9.18546685804455	2.31475608045538	3.96822236934679	7.24107513483235e-05	0.00219391872944833	up
XR_001840360.1	66.7402318273294	1.56207547692836	0.395778376877414	3.94684391111187	7.91881451320753e-05	0.00234848101569513	up
XR_357896.3	118.769540392964	1.19498818332652	0.302946347517154	3.94455385621988	7.99486848497369e-05	0.00235464416042212	up
XR_001838058.1	79.3588683619618	1.42153028985847	0.361739071859707	3.92971177415356	8.50477445363092e-05	0.00243780007990383	up
XR_001839503.1	11.0349858793106	5.86376142967372	1.4988189303791	3.91225471657914	9.14383923627908e-05	0.00258196457989455	up
TCONS_00037915	171.048880494301	1.4280988678869	0.36506514458115	3.9119014485083	9.15722817131101e-05	0.00258196457989455	up
TCONS_00022903	142.79634540794	1.89764908896934	0.485617917033727	3.90769990646277	9.31789383188629e-05	0.00260599233160609	up
TCONS_00008601	256.763185476432	1.37963914483969	0.35823055604339	3.85126037286607	0.000117511478518535	0.00309835608246579	up
TCONS_00009573	154.147800509294	1.13397961578525	0.295527842497774	3.83713292866403	0.000124479099594981	0.00325505667497788	up
TCONS_00051436	60.3033436014752	3.81781883019187	0.997998174111653	3.82547676862257	0.000130519242911582	0.00337687988776483	up
TCONS_00027480	149.713548399061	1.07553935219613	0.28169200721363	3.81813940279982	0.000134461943133493	0.00342123282038644	up
TCONS_00048415	172.471088384271	1.03025770463186	0.273444404476985	3.76770446849123	0.000164755582670415	0.00406475558959724	up
ENSRNOT00000085939	47.1544469695156	2.03111040217088	0.544083655194975	3.73308476146562	0.0001891489063036	0.0045369466831433	up
TCONS_00003662	63.7778258641321	1.91488970539865	0.519412027481494	3.68664875683278	0.000227226639613393	0.00535727517559493	up
TCONS_00041630	324.257409882561	1.11118631588024	0.307897193402049	3.60895240259389	0.00030743600515676	0.00672537999227541	up
XR_001841202.1	92.8417830787296	1.66243103213055	0.462019364254981	3.5981847531678	0.000320445959654295	0.00694066659469387	up
XR_001842515.1	276.334304106986	1.64558117005666	0.458208827175877	3.59133450177953	0.000328989061863409	0.00703608804753073	up
XR_001842787.1	9.56106905241118	6.63921929382184	1.86474510564095	3.56038971424988	0.000370304812681952	0.00782283072173372	up
XR_001842010.1	43.5168633389354	1.68548031992066	0.474647289304938	3.55101642398261	0.000383746469116639	0.00798470062848718	up
XR_001841505.1	18.0979316440983	2.69401377204321	0.759854141943921	3.54543539783986	0.00039196505422709	0.00810687004371478	up
TCONS_00041631	53.6022349916881	2.9689760570199	0.838796771769269	3.53956543103696	0.000400786403990835	0.00821552664323053	up
TCONS_00032160	245.081280451764	2.08507467934343	0.589801217500028	3.53521596340775	0.000407442013155872	0.0082645747297134	up
TCONS_00035541	213.746945898947	1.22143358166331	0.346364876398716	3.52643603578691	0.000421192892864876	0.00848280030294624	up
XR_001837637.1	87.157880667797	1.04369025702286	0.297295401233738	3.51061689044526	0.000447068204138637	0.00895173088170928	up
TCONS_00032341	40.9882971602377	4.09753894193089	1.16938762559738	3.50400402076912	0.000458318437855571	0.00909788439283416	up
TCONS_00006874	177.659328574237	2.1365514366078	0.615133277103953	3.47331467201171	0.000514072254756032	0.00994737012844446	up
TCONS_00027926	126.339007126618	1.35974207198187	0.391793202907282	3.47056064753541	0.000519373040965372	0.0100218686228737	up
TCONS_00002776	143.049476344833	1.1612711475798	0.337125729320066	3.44462331582321	0.000571855716697512	0.0108825875783648	up
TCONS_00048051	31.4800408811198	1.6148953482627	0.473062857390798	3.41370142050411	0.000640867672371893	0.0118056370153201	up
TCONS_00008648	35.8419053650945	1.78536187961603	0.525198840272839	3.3994017935922	0.000675334274319976	0.0123092590158374	up
XR_001836270.1	245.546458566781	1.01044783831737	0.298046591531123	3.39023450369455	0.00069832859713223	0.0125954411200769	up
XR_001839958.1	146.257473689098	1.22768987085462	0.364256463813993	3.3703996848812	0.0007505922901778	0.0133981693554218	up
XR_001837338.1	170.088962199169	1.05964611399071	0.318991331297836	3.32186492240862	0.000894179703993407	0.0152142694462721	up
TCONS_00052845	113.13675474275	1.26064819114029	0.379631974059445	3.32071131327546	0.000897883589873203	0.0152397539037938	up
TCONS_00020737	73.203446479507	1.08794857892033	0.330652979031514	3.290303272352	0.00100079455092627	0.0166992482072431	up
TCONS_00004630	43.4804505105611	2.33910006993826	0.711541259739846	3.28737095413621	0.00101127525620979	0.0168122777468405	up
XR_001836067.1	8.99032309350732	4.68541860540731	1.4328462079845	3.27000802968101	0.00107544431561954	0.0176046666642176	up
TCONS_00001800	97.07496178871	1.32845323897641	0.407135840402281	3.26292383805808	0.00110269149665613	0.0179296764055042	up
TCONS_00008638	50.6823889569987	1.84811134864578	0.567899092150896	3.25429530384725	0.00113674048219238	0.0183051556872462	up
TCONS_00027925	117.463886683502	1.75689527457406	0.54277292830648	3.23688817726373	0.00120840753394437	0.0191900672287073	up
XR_001836313.1	52.4155457705297	1.24323281652408	0.386393778802802	3.21752803675074	0.00129300389149179	0.0201172767622192	up
XR_001840500.1	14.7002673993303	4.07783652397098	1.29316851335789	3.15336824385115	0.00161398067958972	0.0239257050098837	up
ENSRNOT00000092666	16.628839195289	2.34968655311011	0.753864540503365	3.11685512033926	0.00182791379217391	0.0264167959756012	up
XR_001841359.1	22.9668852582353	6.07128579601575	1.95236518614653	3.10970808079143	0.00187272326151768	0.0268397765364401	up
XR_001838409.1	41.2929200796261	1.70470140203235	0.552304303615376	3.08652565419715	0.00202510471022515	0.028433787272836	up
ENSRNOT00000079914	14.8078121951166	4.07132991960545	1.32345593804979	3.07628671461843	0.00209596194355493	0.0290741066387097	up
TCONS_00052800	893.774892031599	1.01933640252259	0.331971337936387	3.07055545475409	0.00213661005117821	0.0294604835000779	up
XR_001838840.1	221.785339328363	1.01647750694762	0.331606991496266	3.06530782828524	0.00217446066409818	0.0297448995397826	up
XR_001837639.1	110.014555871511	1.11192295366926	0.364844058850846	3.04766632947649	0.00230625853674859	0.0311773658940495	up
XR_001838311.1	158.775683299353	1.0080904166962	0.33179983608392	3.03824868810733	0.00237957490735044	0.0319186474951007	up
TCONS_00040152	101.514054731035	1.0004705561096	0.329666681008347	3.03479427477922	0.00240699810539196	0.0321615917060883	up
XR_001836816.1	11.2465208149455	6.87514420825159	2.26848088901041	3.03072608702943	0.00243966460421302	0.0325351410924779	up
TCONS_00017340	70.500873219405	1.38744861368518	0.458488623782617	3.0261353100508	0.00247701427660008	0.0329021741145257	up
TCONS_00055050	41.8779495847023	1.24960280614498	0.415549983691168	3.00710589625164	0.0026374786717905	0.0345070126225924	up
XR_353351.3	30.3421352664435	1.78924252426833	0.597730149647812	2.99339513879729	0.00275892297583183	0.0357572981558092	up
TCONS_00046950	46.0743849490151	2.62834083044998	0.878769576042433	2.99093289311038	0.00278126606358759	0.0359121233032954	up
TCONS_00032210	39.8541004963571	3.18522071777161	1.07616281530305	2.9597944404673	0.00307844372412841	0.0386652531750528	up
XR_595506.2	61.7201237067362	1.09188168431669	0.36902623422627	2.95881859620636	0.00308820833217956	0.0387175011954562	up
XR_001840708.1	372.651348675521	1.08450368095691	0.367972237919628	2.94724321347792	0.00320620919421649	0.0399792294470172	up
XR_349856.3	12.0896834722526	4.11654025024734	1.40173752104195	2.93674114336856	0.00331680835579782	0.0411355693390509	up
XR_592204.2	62.8701039825836	1.00858826196018	0.346179709299857	2.91348174045219	0.00357422739238238	0.0434696528636927	up
ENSRNOT00000081636	9.15884891812336	4.57065652473095	1.57028463679829	2.91071848862397	0.00360598749770158	0.0437788429422188	up
XR_594568.2	6.25740148356867	5.01988963863378	1.72903924375486	2.90328265061952	0.00369273192859878	0.0443641602830615	up
XR_590092.1	16.5467545936078	3.17636203397277	1.09521729939862	2.90021170750033	0.00372910698280956	0.0446458770142954	up
TCONS_00020755	111.428970467084	1.00675553773246	0.347265171202808	2.89909735043511	0.00374238677813159	0.0446500999366718	up
ENSRNOT00000080238	8.5506628264127	4.01407601712336	1.39177814792662	2.88413496296322	0.00392490502370689	0.0463474254765252	up
XR_352651.3	38.961127117243	1.93764536889764	0.673565102241699	2.87670094909749	0.00401856236952328	0.0468922784605859	up
XR_001842087.1	66.7817442362193	1.36980424679926	0.476816361405893	2.87281301077922	0.00406834836238249	0.0471616313473051	up
XR_001840710.1	12.9420581759119	4.62297376046103	1.61465761033346	2.86312945287904	0.00419479141732322	0.0483766596174771	up
ENSRNOT00000076115	35.9617266027916	1.87874208354467	0.658319532692681	2.85384526851296	0.00431935633805256	0.0495649727296796	up
XR_593335.1	11.3168804609269	4.00987399777048	1.40639727518662	2.85116735400273	0.00435590367250372	0.0499014636312698	up
TCONS_00045084	961.997789084908	-2.38151532937008	0.251817368725575	-9.45731162795764	3.15962000265059e-21	2.18266549783103e-17	down
NR_102352.1	121.474358098811	-3.93966490512119	0.430302837799031	-9.15556338245944	5.40749052687435e-20	1.8677472279824e-16	down
TCONS_00017217	1106.9053811394	-1.17984513954754	0.130070658040448	-9.07080164982826	1.18144545939205e-19	2.72047507782676e-16	down
XR_001839442.1	433.620622874458	-4.55902083298992	0.532622751454885	-8.55956832586805	1.13290909461619e-17	1.56522720512173e-14	down
TCONS_00045047	1224.68746081911	-2.26430644048229	0.279408904835639	-8.10391652268298	5.32176272290958e-16	6.12712281497656e-13	down
TCONS_00010971	144.734810501418	-2.14711914334277	0.268074371696498	-8.0094159309404	1.15254492885928e-15	1.13739719550856e-12	down
XR_001838383.1	735.373619093298	-2.45668327182849	0.309762296288425	-7.93086602619005	2.17622892517038e-15	1.67037660167522e-12	down
XR_001836172.1	354.649626866792	-2.78604832449114	0.350805407354586	-7.94186254282866	1.99167589283501e-15	1.67037660167522e-12	down
TCONS_00045030	6034.85493758923	-2.14620469486508	0.286548018168816	-7.4898605426776	6.89468333705131e-14	4.76284724923505e-11	down
TCONS_00027911	459.13133540649	-2.97691911467925	0.407453755731209	-7.30615210390423	2.74900977096688e-13	1.7263781361672e-10	down
TCONS_00029601	633.15878631139	-2.18068118208945	0.31156364037456	-6.99915169648119	2.57516922267135e-12	1.48243908251781e-09	down
TCONS_00037315	36.936340069721	-8.75178376508771	1.28605295649149	-6.8051503796264	1.00943738141208e-11	4.98085245056761e-09	down
TCONS_00027403	944.498067096803	-1.73519287376365	0.25837828996825	-6.71570693488557	1.8715661281924e-11	8.08048675847067e-09	down
TCONS_00027897	219.019090921364	-2.69147120987759	0.400377690485285	-6.72233062390499	1.78840573774897e-11	8.08048675847067e-09	down
XR_001838382.1	417.503590652136	-2.72914108764221	0.410278893383954	-6.65191685863348	2.89300123331462e-11	1.11026958442985e-08	down
TCONS_00010696	225.140667383473	-1.58873006851071	0.240538394871082	-6.60489178603773	3.97807818540156e-11	1.44634547919758e-08	down
XR_357776.1	142.625661307265	-4.15537158120619	0.641365288888294	-6.47894679241041	9.23650653169335e-11	2.90026305095171e-08	down
TCONS_00023569	61.0083357477972	-9.47554900228936	1.46803640226818	-6.45457359752745	1.0852402795341e-10	3.25949558740067e-08	down
TCONS_00045088	232.351290632626	-2.53978464826325	0.407574113108114	-6.23146703036447	4.62087252882981e-10	1.33004114288151e-07	down
XR_357774.1	158.032228158899	-4.38955569473525	0.712559356316079	-6.16026672841571	7.2622519254954e-10	2.00670545205289e-07	down
XR_001838386.1	232.890223667638	-1.97248521907382	0.32099910201821	-6.14483095644899	8.00487191448766e-10	2.04806130315855e-07	down
TCONS_00045069	842.166093182053	-2.11798599066026	0.347217341639153	-6.09988539357401	1.06144542019312e-09	2.52843619403244e-07	down
XR_001837647.1	696.663891519725	-2.35512893327395	0.385846435133577	-6.10379860697333	1.03576783135175e-09	2.52843619403244e-07	down
TCONS_00022347	1375.06246956815	-1.27160994885769	0.211642046111902	-6.00830492909403	1.8747299958187e-09	4.17762413261793e-07	down
XR_593994.2	260.708764964887	-4.42316185194534	0.753323743065301	-5.87152853293504	4.31795258585138e-09	9.03891407971555e-07	down
TCONS_00010690	100.493070024513	-1.76994056159681	0.302622142657893	-5.84868161348553	4.95484455955698e-09	9.77944749069131e-07	down
TCONS_00010698	170.230237791261	-1.51038043177146	0.259835655642964	-5.81282975977266	6.14255213460196e-09	1.17868750405084e-06	down
TCONS_00027907	180.922645061291	-2.75256099429746	0.481806032301576	-5.71300650004016	1.10997437732953e-08	1.96607769194677e-06	down
TCONS_00022346	1379.88002323982	-1.30780960719267	0.232018851027041	-5.63665237287228	1.73387622038556e-08	2.99440423260586e-06	down
XR_001840668.1	63.6302613128784	-2.59279867875028	0.461431705257694	-5.61903018194706	1.92032311804078e-08	3.23551026815262e-06	down
TCONS_00006298	106.644118682467	-1.97068861320808	0.352879209806055	-5.58459823771195	2.34241081737968e-08	3.6775849832861e-06	down
TCONS_00012284	402.236122990147	-1.46020643283142	0.263289859240064	-5.54600331758324	2.92273280966592e-08	4.48671961092715e-06	down
TCONS_00010390	147.914816063695	-3.56017305240276	0.644756482372985	-5.52173285532512	3.35672581356374e-08	5.04092650436919e-06	down
TCONS_00010639	460.236801308792	-1.37978548904338	0.250585990820843	-5.50623554223292	3.66587977277444e-08	5.38806329155869e-06	down
TCONS_00010702	396.769257520151	-1.47052452650883	0.271065273711195	-5.424983091252	5.79600264998603e-08	7.85074241296147e-06	down
TCONS_00016615	42.1219319285294	-4.30061519123198	0.797435912380221	-5.39305431880453	6.92700009565901e-08	8.86438844754305e-06	down
TCONS_00018536	208.399713809446	-2.06361911106286	0.384626318656802	-5.36525716250896	8.08339668039414e-08	1.00857745875259e-05	down
XR_001840921.1	50.0665201418252	-4.16651713548314	0.777422072294	-5.35940164805029	8.34980351033185e-08	1.01193759033987e-05	down
TCONS_00032372	364.900249406455	-1.64792937461119	0.307764691857577	-5.35451082664737	8.57881844010292e-08	1.02176685834881e-05	down
XR_357970.3	275.402180755186	-3.26103675586346	0.611310941279912	-5.33449761104517	9.58094492405957e-08	1.12178250060006e-05	down
TCONS_00010692	436.597372653189	-1.51564073393344	0.284316253794138	-5.33082690035319	9.77665741920104e-08	1.12561915753068e-05	down
TCONS_00033894	989.546073339883	-1.33747606171561	0.255636969889856	-5.23193520206359	1.67744557178245e-07	1.83933238251955e-05	down
XR_593443.2	30.6144408317536	-6.61257147605476	1.26781388819951	-5.21572727480183	1.83097405050966e-07	1.97630761576887e-05	down
TCONS_00046658	551.170184691451	-1.38068438238471	0.266301169287751	-5.18467262489868	2.16394633920488e-07	2.29460340069206e-05	down
TCONS_00016568	51.7124301949333	-7.3677829812828	1.42173543377835	-5.18224615229746	2.19229624269942e-07	2.29460340069206e-05	down
TCONS_00015155	82.5149889658755	-3.01815558328922	0.585846092366287	-5.15178922009808	2.58012932741183e-07	2.62110785202366e-05	down
XR_595708.2	29.1054643195866	-5.9215683693821	1.1514858499029	-5.14254549448562	2.7104077883196e-07	2.71355029010316e-05	down
ENSRNOT00000081965	26.6039059390759	-8.28006041858207	1.61290776262398	-5.13362301952811	2.8421710716288e-07	2.80481682325883e-05	down
XR_590525.2	41.8144438119618	-3.81616081160071	0.744617255158118	-5.12499647995715	2.97543305212388e-07	2.85476271167664e-05	down
XR_351159.3	57.4213201094869	-2.81719360885735	0.553397640390291	-5.0907221195784	3.567024496728e-07	3.37548016758864e-05	down
TCONS_00038544	4242.91077865673	-1.33187429132667	0.262019920178904	-5.08310318702975	3.71317845417629e-07	3.46630226506078e-05	down
XR_357874.3	52.1937789250345	-5.2003148724146	1.03219528828995	-5.03811142272314	4.70147739247436e-07	4.11111466167252e-05	down
XR_001836601.1	537.545397280159	-1.35046966705437	0.269435207170255	-5.01222420498673	5.38044601911957e-07	4.59270642881311e-05	down
XR_001837072.1	45.5897795931721	-5.35730323460586	1.06976273431697	-5.00793593078974	5.50168407156506e-07	4.59270642881311e-05	down
TCONS_00006489	115.762404026117	-1.6871281403638	0.338471268402957	-4.98455348462617	6.21050653739598e-07	5.10740228099184e-05	down
TCONS_00022353	788.17729300639	-1.13984694321214	0.231114611757948	-4.93195533827144	8.14105333557931e-07	6.61628193437434e-05	down
XR_001840734.1	97.6219421276143	-3.07614941555796	0.624803582011664	-4.9233863315152	8.50592928368702e-07	6.79570808350297e-05	down
TCONS_00031002	317.699966162338	-1.41079265467907	0.287677146545354	-4.90408317664764	9.38647119859596e-07	7.36837989089783e-05	down
TCONS_00055997	793.463427548984	-1.44259421012054	0.296815462378831	-4.86023941798333	1.17243875496487e-06	8.99911879921927e-05	down
TCONS_00010705	344.142623107437	-1.25810985443885	0.261732825435333	-4.80684779353247	1.53328633256777e-06	0.000115129804188893	down
XR_362193.3	14.8528407678567	-7.44171329095943	1.55596774093293	-4.78269124429117	1.729636956545e-06	0.000127109915912903	down
TCONS_00011577	18.574076775835	-6.79030670625908	1.42281920954551	-4.77243114283515	1.82015345903709e-06	0.000130975209323211	down
TCONS_00041306	37.9776191736778	-2.7282677129772	0.574671163743491	-4.74752847385777	2.05917408148444e-06	0.000143830058730333	down
ENSRNOT00000086040	43.6782995333281	-3.62471833698252	0.777002931168144	-4.66499956638919	3.08617689574406e-06	0.000206983592192233	down
TCONS_00003738	406.51903632105	-1.56585899637149	0.336380476596526	-4.65502341935759	3.23943883786266e-06	0.000213124223732907	down
TCONS_00045614	217.464126775752	-1.98471086129815	0.427469916320726	-4.64292523408606	3.43510681521387e-06	0.000223865263014127	down
XR_001840796.1	125.588497369557	-1.47982206789998	0.319624047380607	-4.62988338964939	3.65871715390549e-06	0.000235240301577646	down
XR_353567.2	44.1144874301356	-3.96757928163926	0.857149166639771	-4.62880842221794	3.67775804435231e-06	0.000235240301577646	down
TCONS_00054450	142.770778659456	-1.9716387907257	0.426529001295151	-4.62251988666383	3.79106455169512e-06	0.000238078853846454	down
TCONS_00041388	178.388660267644	-3.01022938930179	0.654884900136251	-4.59657779355656	4.29486664149719e-06	0.000262556980172235	down
TCONS_00010688	232.809884325112	-1.40358114564977	0.306269689258476	-4.58282747159226	4.58730514055446e-06	0.00027797459571009	down
XR_001837991.1	306.329986510748	-2.99344787715696	0.655708717563752	-4.56520982102989	4.98994995111473e-06	0.000299744124020005	down
TCONS_00033896	162.118707437715	-1.63992637138911	0.361704757745725	-4.5338811178756	5.79096307204628e-06	0.000341914298305092	down
ENSRNOT00000076358	32.219157357166	-5.66465496524458	1.25162595352035	-4.52583693180224	6.01569540093655e-06	0.000349213645627476	down
XR_356393.3	119.668821868471	-2.03134822792581	0.449208699964292	-4.52205896298822	6.12409937842456e-06	0.000352543987551307	down
TCONS_00044823	11587.3936016674	-1.87298112768043	0.416213744362293	-4.50004631766821	6.7938657445218e-06	0.000384688725927513	down
XR_145894.3	15.2091640412212	-6.49849103645665	1.44627515690865	-4.49326050123608	7.01408964397936e-06	0.000393929522443979	down
XR_355499.3	265.034302668081	-5.21848170613139	1.16308918503896	-4.48674252435473	7.23203848536166e-06	0.000402894531103857	down
XR_001837575.1	126.829737932219	-2.63597144561436	0.592854066277197	-4.44623996958785	8.73863290349774e-06	0.000467957179049321	down
TCONS_00049204	424.158196474118	-1.8829008083204	0.424050674338347	-4.44027311419399	8.98447826206736e-06	0.00047742135257201	down
TCONS_00000064	38.9262427913182	-3.78765523141907	0.858216866277752	-4.41340106475283	1.01759231547236e-05	0.000536605169105577	down
NR_110713.1	175.864477166389	-1.22870186681725	0.279034664963034	-4.40340223312407	1.06566319608034e-05	0.00054937323571067	down
XR_001840733.1	35.7059788219969	-3.96775763937487	0.901716286924845	-4.40022842762023	1.08136984413713e-05	0.000553340954318466	down
TCONS_00032356	437.531645619711	-2.22186449652385	0.507136822852665	-4.38119339082059	1.18031049879957e-05	0.000586588843576072	down
XR_350482.3	15.2670912001732	-4.9989465734011	1.15174695401309	-4.34031673014892	1.42277490006895e-05	0.00067782958687423	down
TCONS_00029548	17.856076086241	-5.82986405112886	1.3471538869577	-4.32754127614519	1.50783094685837e-05	0.000695565067312332	down
XR_001838506.1	129.894725323073	-1.52780535547284	0.353461269954057	-4.3224123414467	1.54332408184125e-05	0.000706045215719161	down
XR_593446.1	24.5009215325198	-5.68955671212344	1.32308205438589	-4.30022967454143	1.70621185727928e-05	0.000770360229417337	down
ENSRNOT00000092834	63.4034626094978	-2.18702983685105	0.509309870741134	-4.2941045569538	1.75399805076236e-05	0.000781717324817188	down
XR_001838455.1	133.192579671242	-1.2665058483153	0.295500263124932	-4.28597198162172	1.81941919685538e-05	0.000805240440865223	down
XR_595999.1	112.618274575124	-2.77121917152399	0.64677514099316	-4.28467174429218	1.83009191105733e-05	0.000805240440865223	down
XR_001840870.1	240.586010245043	-1.12548931588757	0.265331695949162	-4.24182008056516	2.21714402942019e-05	0.000933904326538699	down
XR_001838851.1	37.2072282322551	-5.05870153457528	1.19414504274271	-4.23625384983088	2.2727981956228e-05	0.000951544844567413	down
TCONS_00046286	233.863415538192	-1.93044516120351	0.457929337837099	-4.21559616669557	2.49119204296707e-05	0.00101829317353944	down
TCONS_00038553	645.762236529027	-1.42223181577446	0.33790174276711	-4.20901000429197	2.56492033265422e-05	0.00103616781625587	down
XR_001840580.1	1377.90061291514	-1.10314619379239	0.263040021562649	-4.19383403042206	2.74278694998505e-05	0.00108269555717124	down
XR_593447.2	17.4961534734794	-5.76972461339518	1.37733577569902	-4.18904722812921	2.80128101314837e-05	0.00109149983321155	down
TCONS_00035535	54.7976659559729	-2.32980106468443	0.556670403891509	-4.18524327572925	2.8486085372398e-05	0.00109778838048192	down
TCONS_00056966	32.122700624382	-2.35045424406178	0.564102631071246	-4.16671384708525	3.09022002187115e-05	0.00116017608212423	down
ENSRNOT00000090331	38.2463509659649	-2.54682193893253	0.615167566083722	-4.14004586611433	3.47236387193582e-05	0.00127590902273046	down
TCONS_00046679	874.29426551649	-1.3322921041708	0.322293776937455	-4.13378165979714	3.56842498783446e-05	0.00130426877333124	down
TCONS_00050800	104.554079497939	-1.47703728142581	0.358095147803004	-4.12470621422203	3.71208276547258e-05	0.00133655610640316	down
XR_001840732.1	52.4938709154369	-4.84889851998524	1.17562237930503	-4.12453744105456	3.7148056228924e-05	0.00133655610640316	down
NR_027367.1	23.4594904895619	-4.61434508785526	1.119823664754	-4.12059972751955	3.77887450671064e-05	0.00134667195968641	down
TCONS_00018808	166.532644813624	-1.96162613388231	0.476404015569634	-4.1175684288404	3.82890859498361e-05	0.00135242294968169	down
XR_001840316.1	124.810070892835	-3.23861971078266	0.786632408355627	-4.1170687558534	3.83721624403026e-05	0.00135242294968169	down
TCONS_00018535	157.583589959439	-1.72299143328709	0.420037805353121	-4.10199132394426	4.09609635846414e-05	0.00142190118815429	down
TCONS_00022357	223.088835684252	-1.15006453483929	0.283062499710414	-4.06293499144487	4.84595287798181e-05	0.00159408773719516	down
XR_001839787.1	19.6296041424713	-5.36316529320451	1.31879468872982	-4.06671738901979	4.76800070476235e-05	0.00159408773719516	down
TCONS_00041335	82.1267167372667	-1.44693296400673	0.356243456763781	-4.06164081482673	4.87290112816633e-05	0.00159535549731626	down
TCONS_00022351	186.068154806588	-1.30283528260075	0.320985425977095	-4.05886117301075	4.93126179250713e-05	0.00160684700295468	down
XR_593567.2	18.5784700360037	-4.52133479646371	1.11861587659039	-4.04190114862754	5.30195842813341e-05	0.00171952717472045	down
TCONS_00010687	122.684884153675	-1.21818489412579	0.303386073561778	-4.01529602141652	5.93712284701202e-05	0.00186425657396177	down
TCONS_00046676	1931.96056535452	-1.16924369654038	0.291633122305299	-4.00929663715066	6.08998746500009e-05	0.00190360332163894	down
XR_590641.2	138.960928153857	-1.4367557599537	0.358876212876274	-4.00348562653004	6.24159949736468e-05	0.00194220582557636	down
XR_359931.1	72.6507399522929	-1.49412532637536	0.375480225442425	-3.97923838629544	6.91363912729319e-05	0.00210393916701944	down
XR_001839504.1	48.1768366935209	-2.01360416542795	0.50864075831437	-3.9587943602888	7.53290595653454e-05	0.00227237180557819	down
TCONS_00046285	134.303686772208	-1.97166679799685	0.498307191752068	-3.95672956487823	7.59828671405906e-05	0.00228212889655304	down
XR_357334.3	18.6940472218395	-3.8180033175228	0.967373683020081	-3.94677195021807	7.92119392960284e-05	0.00234848101569513	down
TCONS_00056725	104.059238383767	-2.08757469545797	0.529339546328809	-3.9437346216359	8.02224300957507e-05	0.00235464416042212	down
TCONS_00007248	7.45653529958993	-6.4438326620057	1.63510311394009	-3.94093351487665	8.11651221002082e-05	0.00236577495134278	down
TCONS_00049425	659.532489673372	-1.47495802037305	0.375077608494434	-3.93240755238242	8.40993264028931e-05	0.00243078722506772	down
XR_593563.2	11.497140558821	-7.06941022164693	1.79820181274262	-3.93137754146997	8.44605148155944e-05	0.00243105515144219	down
XR_001840960.1	9.40985496692709	-6.77788586748371	1.73362259176972	-3.90966632510523	9.24236998167593e-05	0.00259537771680558	down
TCONS_00033891	175.112507306742	-1.49626058050159	0.383458186243676	-3.90201757109122	9.53942309658005e-05	0.00263743102256775	down
XR_359164.2	39.8958623574645	-2.4367837819011	0.624515287528228	-3.90188011496989	9.54484301739923e-05	0.00263743102256775	down
XR_001837992.1	35.9996123914111	-3.78081688845268	0.970778013311026	-3.89462558546981	9.83505267898342e-05	0.00269605332961974	down
XR_595030.2	114.725761869339	-1.26081660437184	0.323933475462094	-3.89220843129373	9.93358458813254e-05	0.00270888569103852	down
ENSRNOT00000084263	16.740351266233	-3.46750491518685	0.891032760797582	-3.89155715451249	9.96029191551511e-05	0.00270888569103852	down
TCONS_00011946	13.6997312082854	-4.84014360588548	1.24590980852992	-3.88482663251241	0.000102402935283547	0.00277411559583822	down
TCONS_00037219	95.1791976768756	-7.62756614927371	1.9639786543954	-3.88373169545564	0.000102865415821694	0.00277575895506352	down
TCONS_00027000	21.6662007851211	-5.09603123125241	1.31485041138165	-3.87574980936231	0.000106296862047874	0.00285719347481211	down
XR_596722.2	20.845170673239	-3.09587445249759	0.800473384200735	-3.86755451661743	0.000109932257058303	0.00294345748743705	down
ENSRNOT00000087028	43.429304244497	-3.01807635408352	0.781185687667174	-3.86345577207935	0.000111794142014236	0.00298175263719825	down
XR_001841347.1	24.9406982184347	-2.3777529296567	0.616508209559476	-3.8568065968752	0.000114877983236297	0.00304223017773328	down
TCONS_00039461	41.2570588624913	-2.9421998487764	0.76288617335828	-3.85666951574783	0.000114942396697798	0.00304223017773328	down
XR_592517.1	131.115282274198	-2.62892402687392	0.685695812579902	-3.83395082577901	0.000126101361199985	0.00327484286905826	down
TCONS_00040698	219.401492130077	-3.12918233243642	0.81940551927489	-3.81884458772685	0.000134078196039947	0.00342123282038644	down
TCONS_00048065	134.249467942179	-1.19303924537369	0.314391295526511	-3.79475914998127	0.000147786848324931	0.00372595455557891	down
TCONS_00014787	13.4799563396215	-7.29659133047067	1.92475358638658	-3.79092231965591	0.000150088894357032	0.00375657276166079	down
TCONS_00003737	131.689911887786	-1.63619133593331	0.431936046046833	-3.78804073174273	0.000151839960685354	0.00378668031918566	down
TCONS_00027072	54.396157795441	-4.61820996845334	1.22376478934024	-3.77377254900684	0.000160797371945407	0.00399564117049953	down
TCONS_00033897	77.474813772282	-1.40011780761921	0.371407655760071	-3.76976022412335	0.00016340445711909	0.00404587093110635	down
XR_590640.2	447.091071637212	-1.11968776583501	0.297296822917486	-3.76622849463067	0.000165732127035813	0.00407101253415407	down
TCONS_00011953	211.284120692839	-1.53094571562149	0.407259186941447	-3.75914347597419	0.000170496047903418	0.00413797040456673	down
TCONS_00030946	61.892867765825	-2.41288507089417	0.645473542094317	-3.73816262563649	0.00018537003114223	0.00446179851961856	down
XR_597297.1	144.664947600785	-1.14978025652629	0.308660144108979	-3.72506874784693	0.000195262000145668	0.00465127550691818	down
TCONS_00052197	133.026314362567	-1.76415771775816	0.475216967941652	-3.71232055412376	0.000205367657821834	0.00485849239805899	down
TCONS_00041541	91.9713680198178	-2.55346663417843	0.693314967833025	-3.68298212594394	0.000230521328619974	0.00541646713641763	down
TCONS_00023024	435.54033235911	-1.07647319040519	0.292498868856481	-3.68026445576915	0.000232992192211615	0.00543753399931702	down
TCONS_00040703	26.9466313011422	-3.02229387001582	0.823609218883932	-3.66957265742037	0.000242956278200627	0.00563202003291923	down
TCONS_00011961	59.1940703950909	-1.90796270903665	0.522089091686074	-3.65447725190912	0.000257706509988586	0.00593412190333717	down
TCONS_00049207	107.68040110911	-2.0423513219248	0.561373603500487	-3.63813209098105	0.000274622575630135	0.00619964951782017	down
XR_001837815.1	11.2800974622199	-5.12362032614016	1.40795644229054	-3.63904746783557	0.000273648360253029	0.00619964951782017	down
TCONS_00011757	25.0061840399732	-7.21773943218226	1.98379048191938	-3.63835772878538	0.000274382132879495	0.00619964951782017	down
XR_593332.2	112.87542002558	-1.47846949949648	0.406613859161279	-3.63605289437531	0.00027684750862551	0.00622951983578183	down
XR_001836892.1	19.1481746701901	-2.98164930387046	0.820352324426832	-3.63459603281272	0.000278416538534685	0.0062444852214208	down
TCONS_00011131	61.2753436021998	-1.42982270554081	0.393775735929072	-3.63105843016785	0.000282261265993329	0.00631022920867934	down
TCONS_00018543	45.2103274742802	-1.87958411168111	0.519198143867634	-3.62016724035188	0.000294412660340476	0.00651859826164106	down
XR_001838472.1	20.3920694923656	-2.7675752875851	0.766129832161509	-3.61241028792319	0.000303364074456603	0.00667400963804527	down
TCONS_00034684	1274.06686414871	-1.00164740106842	0.277558835232318	-3.60877505567434	0.000307646218523311	0.00672537999227541	down
TCONS_00038586	309.943237016416	-1.0923774806133	0.303695599630078	-3.59694866156734	0.000321971999503992	0.00694066659469387	down
TCONS_00041070	99.802077873057	-1.2231542801954	0.340094991139501	-3.59650777595158	0.000322517946858242	0.00694066659469387	down
TCONS_00006534	84.6674813582803	-1.37552570641214	0.382324168142775	-3.59779951420298	0.000320920835851564	0.00694066659469387	down
TCONS_00040695	225.360161868163	-2.74669770981624	0.764251323785483	-3.59397180525814	0.0003256750946622	0.00698684333517541	down
TCONS_00031252	179.571849517664	-1.05479485559552	0.29402738908614	-3.58740340100254	0.00033398740420662	0.00712094132178806	down
TCONS_00012523	77.0263748889907	-1.2423295599427	0.347780310590535	-3.57216760728407	0.000354038695954497	0.00750896927559196	down
XR_001835499.1	18.9785532651081	-4.56298401476367	1.27745632809097	-3.57192955596579	0.000354360738830773	0.00750896927559196	down
TCONS_00025246	13724.2522876147	-1.05200336241209	0.295722952035062	-3.55739503874341	0.000374550682455088	0.00786442587963449	down
TCONS_00026683	10.7123753586349	-6.96495667506668	1.96004930627228	-3.5534599322468	0.000380199109348247	0.0079347898712317	down
XR_001840525.1	90.35084714643	-2.49986250406813	0.705915213459804	-3.54130702441715	0.000398149985212898	0.00818577410074612	down
TCONS_00032383	574.077331980692	-1.60135011164801	0.452696373234195	-3.53736015203191	0.000404148151164892	0.0082355617352421	down
XR_001838260.1	61.7897378539022	-1.32801935745215	0.376541882954704	-3.52688350903026	0.000420481719529446	0.00848280030294624	down
TCONS_00023022	160.979726055336	-1.04440135391342	0.29801511864734	-3.50452473234867	0.000457423077793193	0.00909788439283416	down
TCONS_00020518	656.865918067209	-1.04650241141186	0.298792180438951	-3.50244243297952	0.000461013393378133	0.00912515908726688	down
XR_001838012.1	117.418574534896	-1.27943522104762	0.366449825896558	-3.49143356233654	0.000480435934743053	0.0094824326777286	down
XR_001839915.1	88.8745496702199	-1.20886653119893	0.346434414041317	-3.48945278587352	0.000484010551249926	0.00952576891177917	down
TCONS_00029750	17.9704880040522	-4.48717872860251	1.28628462870597	-3.48848040974936	0.000485774416940992	0.00953332293246697	down
TCONS_00040159	53.8169792220201	-1.34719798390941	0.386540649340078	-3.48526859001613	0.000491643271646889	0.00962116634712949	down
TCONS_00011966	202.52530924904	-1.27326288742674	0.365544246419389	-3.48319772475895	0.000495462284935885	0.00966851261112174	down
XR_596568.2	23.2123105653904	-2.80281306918122	0.808526276013546	-3.46657016887632	0.000527144123198373	0.0101434863594829	down
ENSRNOT00000080918	130.340380969172	-1.19382360261504	0.345892044940869	-3.45143411094962	0.000557615888516461	0.010640913143292	down
XR_360708.3	34.238552806665	-1.80617626422145	0.524698125693158	-3.44231506799339	0.000576758068356416	0.0109457272972696	down
XR_001840822.1	5.7373033186644	-6.06548214811434	1.76569346959791	-3.43518410899236	0.000592151381802935	0.011145999306525	down
TCONS_00018983	146.114407549918	-1.55145765315615	0.454078470078283	-3.41671705528932	0.000633811157763592	0.0117068649139863	down
ENSRNOT00000077381	22.4497241832275	-3.75255458994061	1.10553319557046	-3.39433913425303	0.000687944431479865	0.0124732811880916	down
TCONS_00005504	10.5987082789679	-5.97152496553954	1.76040668744338	-3.39212808502331	0.000693520121447359	0.0125414581124564	down
XR_001838946.1	6.87955222635488	-6.33041616959627	1.87034496294615	-3.3846249194719	0.000712755781609123	0.012788875167158	down
TCONS_00022316	210.958097977542	-1.58586461375465	0.468751970918101	-3.3831636177413	0.000716559283834055	0.0128238122609473	down
XR_001840305.1	49.2613534838314	-1.56307836173591	0.463935400266251	-3.36917243400452	0.000753942463697067	0.013406386069716	down
TCONS_00036783	8.59738070204591	-5.65679781970498	1.68663081207849	-3.3539039955839	0.000796800031322067	0.0140415678989103	down
TCONS_00027199	1125.3689364786	-1.7629930837319	0.526124086419928	-3.35090737952787	0.000805472378522758	0.0141223431239472	down
XR_357664.3	124.02238670354	-1.23037041687238	0.367521769579723	-3.34774840216776	0.000814709385100793	0.0142121526067583	down
XR_590928.2	14.2222053066231	-7.37548549040788	2.20985251248826	-3.33754648725547	0.000845215816070043	0.0146571997496573	down
TCONS_00038829	65.3819278923997	-2.67110251894527	0.80276466305762	-3.3273792954107	0.000876669592094231	0.0150273785165929	down
TCONS_00037218	34.3091779793927	-5.42471841372497	1.63119864851281	-3.32560256757861	0.00088227632212626	0.0150860515674461	down
XR_001840937.1	11.1476061602819	-7.02570887389243	2.12670181400174	-3.30357026435803	0.000954620432790538	0.0160450558387276	down
XR_001836123.1	51.5334000823506	-1.52123825122642	0.460788386766683	-3.30138149075508	0.000962099692600306	0.0161315162050556	down
TCONS_00027422	301.958985787667	-1.45843759007836	0.443692217063143	-3.28704794447816	0.0010124359500124	0.0168122777468405	down
TCONS_00001074	28.0982515472062	-3.18601249407888	0.970050875377419	-3.28437670121095	0.00102208209267866	0.0169317580245184	down
TCONS_00017787	33.5163295215394	-2.15264899022414	0.657318059658571	-3.27489707394057	0.00105700476993317	0.017385211787377	down
ENSRNOT00000080380	5.59637520213657	-6.03214105608726	1.84386547599347	-3.27146483006694	0.00106991895286942	0.0175558197777243	down
TCONS_00009969	55.5200551128471	-1.28029713636533	0.392389432528011	-3.26282267113281	0.00110308518707864	0.0179296764055042	down
XR_593559.2	5.36761252203732	-5.97309520123994	1.83212308313459	-3.26020410758677	0.00111332064324985	0.0180237745436184	down
XR_355253.3	15.3992445400094	-2.59988750621057	0.801749016821309	-3.24276980908356	0.00118373807728873	0.018928848698867	down
TCONS_00037144	13.9908257401788	-7.35001208736544	2.26717774952704	-3.24192141039614	0.00118726758033777	0.018941442136197	down
XR_001835828.1	10.862308885821	-6.98863474624754	2.15979879734709	-3.23578046012054	0.00121310646839007	0.0192205034028408	down
ENSRNOT00000086314	241.318969276737	-1.0207951416285	0.316793348401048	-3.22227454200274	0.00127177211025212	0.0199212825595657	down
TCONS_00021522	73.363297680695	-2.94075361533256	0.914357871319774	-3.21619543897829	0.00129902333700312	0.0201655128359945	down
TCONS_00012715	9.18781951410062	-5.75661505126525	1.7935361589434	-3.20964538270395	0.00132898819964726	0.0205844181236844	down
XR_350997.3	186.316289718747	-1.03103210176747	0.321404675995145	-3.20789390687971	0.00133710813797122	0.0205916659207336	down
TCONS_00000068	22002.7223163943	-2.71729616560695	0.847138744278707	-3.2076164429483	0.00133839866798051	0.0205916659207336	down
TCONS_00048552	14.1767418817249	-4.84367603367922	1.50981942825745	-3.20811611178531	0.001336075454681	0.0205916659207336	down
XR_001840948.1	80.7080053913001	-1.12587793087615	0.352845195522801	-3.19085521118678	0.00141852348844221	0.0216317003491364	down
TCONS_00039610	507.930362790038	-1.00649413711609	0.316198944788424	-3.18310403530778	0.00145705251322566	0.0221215796953029	down
TCONS_00022366	74.658083890462	-1.24905560998518	0.395262257738566	-3.16006799417548	0.0015773232431396	0.0236872803556703	down
XR_594557.2	46.0183971941698	-1.32155318068343	0.418135636945096	-3.16058490096351	0.00157452710372824	0.0236872803556703	down
XR_596425.2	5.69191229542463	-6.05492820264141	1.91657517435006	-3.15924378217761	0.00158179116776669	0.0237028489955148	down
TCONS_00040232	26.365139185601	-1.84367852171131	0.584056619688163	-3.15667772534737	0.00159577607565676	0.0238091169128227	down
ENSRNOT00000081169	36.934895715971	-2.03171242619787	0.643929299686569	-3.15517934528962	0.00160399473309891	0.0238288077768759	down
XR_001841681.1	10.1547137743217	-4.36378958007528	1.38304214652601	-3.15521084519113	0.00160382155504108	0.0238288077768759	down
TCONS_00042523	75.1507839816186	-1.06584489998453	0.33900312522048	-3.14405626582742	0.00166623398932847	0.0245947529877801	down
NR_110701.1	33.7722140358172	-1.79233780206498	0.570998298194352	-3.1389547179612	0.00169551646283021	0.0249204845217682	down
TCONS_00000073	7856.37399168379	-2.46943633436904	0.788402273140591	-3.1322034683285	0.00173499590926318	0.0253390100236577	down
XR_001839949.1	29.3381611057654	-2.20661659457477	0.706378946430074	-3.12384252917879	0.00178505961613769	0.0259058651854604	down
XR_001838303.1	59.1007882815562	-1.68210452847562	0.540197733426316	-3.11386817157955	0.00184651972417458	0.0266299754793277	down
ENSRNOT00000083444	41.2271636681934	-2.01118722052917	0.646411087788134	-3.11131299961295	0.00186257400834378	0.0267498154878146	down
XR_001836171.1	23.685589779994	-2.82501289202451	0.910039254129738	-3.10427586415054	0.00190745390099156	0.0271386525297523	down
XR_593565.2	6.23251717238601	-6.18554935564333	2.00560810279392	-3.08412662824134	0.00204150682167813	0.0286059414283013	down
TCONS_00033895	47.8747431487782	-1.53516659356285	0.498481067337101	-3.07968886714947	0.00207216940747516	0.0288599723121742	down
TCONS_00030330	126.237701242205	-1.17804795461992	0.383056289643464	-3.07539123222963	0.00210226590848744	0.0291031120156938	down
TCONS_00006535	66.0073847606707	-1.19586383706463	0.390298621565201	-3.06397145926085	0.00218419746613289	0.029760228986284	down
XR_001842004.1	124.120917007313	-1.18690969652281	0.388272271794408	-3.05690048644855	0.00223638508347983	0.0302920552091738	down
XR_590656.2	8.49094310873064	-5.64611897078697	1.86018894159397	-3.03523950956771	0.00240344739851155	0.0321615917060883	down
TCONS_00024420	30.5092780883681	-1.70370589370125	0.563172937698494	-3.02519133938456	0.00248475879093216	0.0329021741145257	down
XR_001840961.1	5.39972922999951	-5.98305691507606	1.97786266791302	-3.02501129736636	0.00248623840297951	0.0329021741145257	down
TCONS_00030969	77.1188653192914	-1.4813967197022	0.490028703871879	-3.02308152154597	0.0025021482891513	0.033049407995138	down
XR_001839629.1	18.4818341675277	-3.63045029283323	1.20328403748683	-3.01711830268751	0.00255190197914231	0.0335781692798382	down
TCONS_00007139	12.1087630252986	-3.55926978376865	1.18124631610445	-3.01314783821424	0.00258552929162781	0.0339559626360549	down
TCONS_00034447	5.99498844456918	-6.13021055847527	2.03951927612908	-3.00571346896517	0.00264958542555657	0.0345998792433739	down
TCONS_00038587	159.903348079605	-1.18389869329046	0.3965243882309	-2.98568947693847	0.00282939792553865	0.0364654493836212	down
TCONS_00032338	227.413251411435	-1.70255675010423	0.57058130833398	-2.9838985701713	0.00284601098942883	0.0365432043029263	down
TCONS_00045465	63.3045243266556	-1.15222108756123	0.386290367017151	-2.98278493574257	0.00285638630263115	0.036608379552089	down
TCONS_00015553	22.0828321994946	-2.67480859941809	0.898890259027372	-2.97567870221702	0.00292340969795683	0.037328861725482	down
XR_590344.2	181.991039957628	-1.22529889571861	0.413768432207262	-2.96131555803379	0.00306327907462066	0.0385808961581363	down
TCONS_00023606	9.55922224276328	-6.80415621776774	2.29739771593075	-2.96167971726704	0.00305965874242874	0.0385808961581363	down
TCONS_00003365	9906.56500644389	-1.35304795920418	0.460684731033389	-2.93703669355197	0.0033136489339122	0.0411355693390509	down
TCONS_00027694	178.382501051183	-1.0333406047334	0.353911775668992	-2.91976892484038	0.00350291016175689	0.042980645466104	down
TCONS_00014730	254.302290381141	-1.04010519989651	0.358057423629226	-2.90485584506008	0.0036742228041764	0.044363948071608	down
TCONS_00049208	44.4079996879672	-1.9771450557064	0.68074714625334	-2.90437509226166	0.00367987004126106	0.044363948071608	down
TCONS_00038579	101.214651617058	-1.17764654181628	0.405574362624324	-2.90365134077055	0.0036883865843509	0.0443641602830615	down
TCONS_00025216	240.695584185105	-2.0749404822163	0.715595640992291	-2.89959910786915	0.00373640202283601	0.0446500999366718	down
TCONS_00000054	1755.22805847601	-1.47993879980202	0.511391674376457	-2.89394386720613	0.00380436165718797	0.0450780966172461	down
TCONS_00028127	9.31268810428812	-6.76283880111717	2.34377769144957	-2.88544379690486	0.00390862243782997	0.0462341845899477	down
XR_001840563.1	9.51145740427313	-6.79542932134341	2.35680081930008	-2.88332779999691	0.003934977243256	0.0463870696184513	down
TCONS_00012336	147.696366706954	-1.16737364151024	0.406009205750623	-2.87523934180757	0.00403721335804433	0.0470304719685839	down
TCONS_00005646	96.9536472306443	-1.17864459698464	0.410376885850078	-2.87210278557266	0.004077503211741	0.0471815614517703	down
TCONS_00044822	39.3381384199391	-1.46005774581331	0.510090097524959	-2.86235265671251	0.00420508729548696	0.0484145717287066	down
TCONS_00050451	67.8396088382496	-1.26880582689976	0.444134814447776	-2.85680335255267	0.00427930869386704	0.0491871288805882	down

## Sheet: 05.DElncRNA2_DESeq_result_up
	baseMean	log2FoldChange	lfcSE	stat	pvalue	padj	direction
ENSRNOT00000077174	835.91609989905	1.23290495310825	0.137650628672154	8.95676950408048	3.34329604199922e-19	5.77387226453266e-16	up
TCONS_00008645	209.902480745056	1.59966674073308	0.229559710421131	6.96841243525907	3.20537385192704e-12	1.70328635147015e-09	up
TCONS_00008642	311.926126379455	1.43987103841146	0.215019574825934	6.69646491291357	2.13521686254549e-11	8.67651652144957e-09	up
TCONS_00020745	545.31307799965	1.05349546477924	0.171226731338293	6.15263432610794	7.62063779136724e-10	2.02474484087557e-07	up
TCONS_00020751	328.47192760155	1.07676689109875	0.178009098285701	6.04894301172496	1.45799217560051e-09	3.35726998301611e-07	up
XR_001835620.1	2368.96981494073	1.29650128666216	0.221623119929395	5.85002723125279	4.91492539093644e-09	9.77944749069131e-07	up
TCONS_00027980	566.848854977724	1.10768264293554	0.193751331531955	5.71703241560872	1.08400444481646e-08	1.96607769194677e-06	up
TCONS_00001808	107.703806394514	2.41459369793198	0.443791904848804	5.44082411497481	5.30346556194285e-08	7.47680410242882e-06	up
TCONS_00008649	209.673373668487	1.32524254402135	0.243945300461938	5.43253975998658	5.55575692018177e-08	7.67583376092313e-06	up
TCONS_00008640	178.711994037137	1.29173396295282	0.239520733894405	5.39299434312141	6.92931349402613e-08	8.86438844754305e-06	up
TCONS_00004581	268.254644954224	1.13112782650947	0.210905429828261	5.36319917145111	8.17607667778587e-08	1.00857745875259e-05	up
TCONS_00014224	281.205738570227	1.20762370597788	0.235584125385039	5.12608268491832	2.95832725414492e-07	2.85476271167664e-05	up
TCONS_00046949	107.10425524619	3.55100295690043	0.701006540171787	5.06557749950554	4.07164083202564e-07	3.74846587430651e-05	up
TCONS_00037276	200.186215710582	1.34932560000612	0.266499507972821	5.0631448075459	4.12396361388673e-07	3.74846587430651e-05	up
XR_001836069.1	331.460894371888	1.21336822940009	0.240303370555882	5.04931839529865	4.43389212233203e-07	3.97783464689216e-05	up
TCONS_00003666	84.0350678695965	2.12953609018906	0.425281192205984	5.00736014010613	5.51816203809334e-07	4.59270642881311e-05	up
XR_001837067.1	55.4106632356109	2.71121193083032	0.550815363818272	4.92217920726847	8.55857850701734e-07	6.79570808350297e-05	up
TCONS_00045862	140.764342785983	1.6917300191868	0.347666038180008	4.86596283043006	1.13900924450603e-06	8.8407593944356e-05	up
TCONS_00055575	104.863400011309	1.35649434949923	0.283827547319675	4.77929067248505	1.75914715933091e-06	0.000127917774491136	up
XR_596809.2	16.7319471717894	7.4483723097538	1.5748121712804	4.72968932142421	2.24863677557444e-06	0.000155335828456682	up
TCONS_00023338	37.9829522949919	2.17376353357418	0.471908738735772	4.60632184815568	4.098538765374e-06	0.000252792015992889	up
XR_001841523.1	49.2728256011189	3.09808741708172	0.681159951353384	4.54825244926127	5.40932235636811e-06	0.000322134472739577	up
TCONS_00025104	167.523205063893	1.21886172672765	0.269059129765837	4.53008871242699	5.89589247586372e-06	0.000345159535790395	up
TCONS_00009575	236.478971535889	1.00929406222167	0.22424161631106	4.50092216969047	6.76592789228648e-06	0.000384688725927513	up
TCONS_00004791	703.731316214682	1.04809492761586	0.233745699682041	4.48391105822081	7.32872191462329e-06	0.000405014487889742	up
TCONS_00008886	137.783588601577	1.07087150958905	0.245569578763425	4.36076616241091	1.29607818828406e-05	0.00062175750865738	up
XR_001835975.1	206.401362669064	1.48989083853557	0.344060364181059	4.33031814658989	1.48894065478478e-05	0.000695565067312332	up
TCONS_00056493	1323.70330130919	1.0838846199283	0.250328626485042	4.3298468702822	1.49213064004194e-05	0.000695565067312332	up
TCONS_00003664	63.7404088598648	1.92257347276668	0.452268995318468	4.25095129816027	2.12864455454807e-05	0.00091904228642613	up
TCONS_00037595	144.6346555812	1.11179909338476	0.26149874976735	4.25164209914545	2.12208797448447e-05	0.00091904228642613	up
NR_036653.1	444.004387135377	1.1771146221601	0.278047328479447	4.23350452096543	2.30077555029542e-05	0.000957455271171131	up
XR_001839722.1	78.1962583551402	1.30825789107389	0.312057647586269	4.19235965275363	2.76067872362145e-05	0.00108356639902142	up
TCONS_00038630	22.4706011344887	7.87286789849273	1.88291949087975	4.18120261467701	2.89971324070834e-05	0.00110061643224248	up
TCONS_00003663	404.717452746529	1.71293560932127	0.418293506534269	4.09505665893224	4.220651567197e-05	0.00145781305130984	up
TCONS_00018337	218.604272567554	1.08899926193646	0.267203572006591	4.07554155716751	4.59073825797805e-05	0.00156220787616317	up
TCONS_00030106	219.544789194938	1.05207189716066	0.258403008197264	4.07143827194732	4.6723744697872e-05	0.0015821942567299	up
TCONS_00042932	242.315328742678	1.04394143277072	0.256797258722737	4.06523589061308	4.79839048962138e-05	0.00159408773719516	up
TCONS_00015395	326.558552882286	1.07907845149308	0.267498561376802	4.03395983118234	5.48446974736137e-05	0.00176217288440802	up
TCONS_00034588	632.221701089022	1.04498441874974	0.261216388505263	4.00045504315164	6.32207973936126e-05	0.00195842721253397	up
TCONS_00013147	55.8039128801105	9.18546685804455	2.31475608045538	3.96822236934679	7.24107513483235e-05	0.00219391872944833	up
XR_001840360.1	66.7402318273294	1.56207547692836	0.395778376877414	3.94684391111187	7.91881451320753e-05	0.00234848101569513	up
XR_357896.3	118.769540392964	1.19498818332652	0.302946347517154	3.94455385621988	7.99486848497369e-05	0.00235464416042212	up
XR_001838058.1	79.3588683619618	1.42153028985847	0.361739071859707	3.92971177415356	8.50477445363092e-05	0.00243780007990383	up
XR_001839503.1	11.0349858793106	5.86376142967372	1.4988189303791	3.91225471657914	9.14383923627908e-05	0.00258196457989455	up
TCONS_00037915	171.048880494301	1.4280988678869	0.36506514458115	3.9119014485083	9.15722817131101e-05	0.00258196457989455	up
TCONS_00022903	142.79634540794	1.89764908896934	0.485617917033727	3.90769990646277	9.31789383188629e-05	0.00260599233160609	up
TCONS_00008601	256.763185476432	1.37963914483969	0.35823055604339	3.85126037286607	0.000117511478518535	0.00309835608246579	up
TCONS_00009573	154.147800509294	1.13397961578525	0.295527842497774	3.83713292866403	0.000124479099594981	0.00325505667497788	up
TCONS_00051436	60.3033436014752	3.81781883019187	0.997998174111653	3.82547676862257	0.000130519242911582	0.00337687988776483	up
TCONS_00027480	149.713548399061	1.07553935219613	0.28169200721363	3.81813940279982	0.000134461943133493	0.00342123282038644	up
TCONS_00048415	172.471088384271	1.03025770463186	0.273444404476985	3.76770446849123	0.000164755582670415	0.00406475558959724	up
ENSRNOT00000085939	47.1544469695156	2.03111040217088	0.544083655194975	3.73308476146562	0.0001891489063036	0.0045369466831433	up
TCONS_00003662	63.7778258641321	1.91488970539865	0.519412027481494	3.68664875683278	0.000227226639613393	0.00535727517559493	up
TCONS_00041630	324.257409882561	1.11118631588024	0.307897193402049	3.60895240259389	0.00030743600515676	0.00672537999227541	up
XR_001841202.1	92.8417830787296	1.66243103213055	0.462019364254981	3.5981847531678	0.000320445959654295	0.00694066659469387	up
XR_001842515.1	276.334304106986	1.64558117005666	0.458208827175877	3.59133450177953	0.000328989061863409	0.00703608804753073	up
XR_001842787.1	9.56106905241118	6.63921929382184	1.86474510564095	3.56038971424988	0.000370304812681952	0.00782283072173372	up
XR_001842010.1	43.5168633389354	1.68548031992066	0.474647289304938	3.55101642398261	0.000383746469116639	0.00798470062848718	up
XR_001841505.1	18.0979316440983	2.69401377204321	0.759854141943921	3.54543539783986	0.00039196505422709	0.00810687004371478	up
TCONS_00041631	53.6022349916881	2.9689760570199	0.838796771769269	3.53956543103696	0.000400786403990835	0.00821552664323053	up
TCONS_00032160	245.081280451764	2.08507467934343	0.589801217500028	3.53521596340775	0.000407442013155872	0.0082645747297134	up
TCONS_00035541	213.746945898947	1.22143358166331	0.346364876398716	3.52643603578691	0.000421192892864876	0.00848280030294624	up
XR_001837637.1	87.157880667797	1.04369025702286	0.297295401233738	3.51061689044526	0.000447068204138637	0.00895173088170928	up
TCONS_00032341	40.9882971602377	4.09753894193089	1.16938762559738	3.50400402076912	0.000458318437855571	0.00909788439283416	up
TCONS_00006874	177.659328574237	2.1365514366078	0.615133277103953	3.47331467201171	0.000514072254756032	0.00994737012844446	up
TCONS_00027926	126.339007126618	1.35974207198187	0.391793202907282	3.47056064753541	0.000519373040965372	0.0100218686228737	up
TCONS_00002776	143.049476344833	1.1612711475798	0.337125729320066	3.44462331582321	0.000571855716697512	0.0108825875783648	up
TCONS_00048051	31.4800408811198	1.6148953482627	0.473062857390798	3.41370142050411	0.000640867672371893	0.0118056370153201	up
TCONS_00008648	35.8419053650945	1.78536187961603	0.525198840272839	3.3994017935922	0.000675334274319976	0.0123092590158374	up
XR_001836270.1	245.546458566781	1.01044783831737	0.298046591531123	3.39023450369455	0.00069832859713223	0.0125954411200769	up
XR_001839958.1	146.257473689098	1.22768987085462	0.364256463813993	3.3703996848812	0.0007505922901778	0.0133981693554218	up
XR_001837338.1	170.088962199169	1.05964611399071	0.318991331297836	3.32186492240862	0.000894179703993407	0.0152142694462721	up
TCONS_00052845	113.13675474275	1.26064819114029	0.379631974059445	3.32071131327546	0.000897883589873203	0.0152397539037938	up
TCONS_00020737	73.203446479507	1.08794857892033	0.330652979031514	3.290303272352	0.00100079455092627	0.0166992482072431	up
TCONS_00004630	43.4804505105611	2.33910006993826	0.711541259739846	3.28737095413621	0.00101127525620979	0.0168122777468405	up
XR_001836067.1	8.99032309350732	4.68541860540731	1.4328462079845	3.27000802968101	0.00107544431561954	0.0176046666642176	up
TCONS_00001800	97.07496178871	1.32845323897641	0.407135840402281	3.26292383805808	0.00110269149665613	0.0179296764055042	up
TCONS_00008638	50.6823889569987	1.84811134864578	0.567899092150896	3.25429530384725	0.00113674048219238	0.0183051556872462	up
TCONS_00027925	117.463886683502	1.75689527457406	0.54277292830648	3.23688817726373	0.00120840753394437	0.0191900672287073	up
XR_001836313.1	52.4155457705297	1.24323281652408	0.386393778802802	3.21752803675074	0.00129300389149179	0.0201172767622192	up
XR_001840500.1	14.7002673993303	4.07783652397098	1.29316851335789	3.15336824385115	0.00161398067958972	0.0239257050098837	up
ENSRNOT00000092666	16.628839195289	2.34968655311011	0.753864540503365	3.11685512033926	0.00182791379217391	0.0264167959756012	up
XR_001841359.1	22.9668852582353	6.07128579601575	1.95236518614653	3.10970808079143	0.00187272326151768	0.0268397765364401	up
XR_001838409.1	41.2929200796261	1.70470140203235	0.552304303615376	3.08652565419715	0.00202510471022515	0.028433787272836	up
ENSRNOT00000079914	14.8078121951166	4.07132991960545	1.32345593804979	3.07628671461843	0.00209596194355493	0.0290741066387097	up
TCONS_00052800	893.774892031599	1.01933640252259	0.331971337936387	3.07055545475409	0.00213661005117821	0.0294604835000779	up
XR_001838840.1	221.785339328363	1.01647750694762	0.331606991496266	3.06530782828524	0.00217446066409818	0.0297448995397826	up
XR_001837639.1	110.014555871511	1.11192295366926	0.364844058850846	3.04766632947649	0.00230625853674859	0.0311773658940495	up
XR_001838311.1	158.775683299353	1.0080904166962	0.33179983608392	3.03824868810733	0.00237957490735044	0.0319186474951007	up
TCONS_00040152	101.514054731035	1.0004705561096	0.329666681008347	3.03479427477922	0.00240699810539196	0.0321615917060883	up
XR_001836816.1	11.2465208149455	6.87514420825159	2.26848088901041	3.03072608702943	0.00243966460421302	0.0325351410924779	up
TCONS_00017340	70.500873219405	1.38744861368518	0.458488623782617	3.0261353100508	0.00247701427660008	0.0329021741145257	up
TCONS_00055050	41.8779495847023	1.24960280614498	0.415549983691168	3.00710589625164	0.0026374786717905	0.0345070126225924	up
XR_353351.3	30.3421352664435	1.78924252426833	0.597730149647812	2.99339513879729	0.00275892297583183	0.0357572981558092	up
TCONS_00046950	46.0743849490151	2.62834083044998	0.878769576042433	2.99093289311038	0.00278126606358759	0.0359121233032954	up
TCONS_00032210	39.8541004963571	3.18522071777161	1.07616281530305	2.9597944404673	0.00307844372412841	0.0386652531750528	up
XR_595506.2	61.7201237067362	1.09188168431669	0.36902623422627	2.95881859620636	0.00308820833217956	0.0387175011954562	up
XR_001840708.1	372.651348675521	1.08450368095691	0.367972237919628	2.94724321347792	0.00320620919421649	0.0399792294470172	up
XR_349856.3	12.0896834722526	4.11654025024734	1.40173752104195	2.93674114336856	0.00331680835579782	0.0411355693390509	up
XR_592204.2	62.8701039825836	1.00858826196018	0.346179709299857	2.91348174045219	0.00357422739238238	0.0434696528636927	up
ENSRNOT00000081636	9.15884891812336	4.57065652473095	1.57028463679829	2.91071848862397	0.00360598749770158	0.0437788429422188	up
XR_594568.2	6.25740148356867	5.01988963863378	1.72903924375486	2.90328265061952	0.00369273192859878	0.0443641602830615	up
XR_590092.1	16.5467545936078	3.17636203397277	1.09521729939862	2.90021170750033	0.00372910698280956	0.0446458770142954	up
TCONS_00020755	111.428970467084	1.00675553773246	0.347265171202808	2.89909735043511	0.00374238677813159	0.0446500999366718	up
ENSRNOT00000080238	8.5506628264127	4.01407601712336	1.39177814792662	2.88413496296322	0.00392490502370689	0.0463474254765252	up
XR_352651.3	38.961127117243	1.93764536889764	0.673565102241699	2.87670094909749	0.00401856236952328	0.0468922784605859	up
XR_001842087.1	66.7817442362193	1.36980424679926	0.476816361405893	2.87281301077922	0.00406834836238249	0.0471616313473051	up
XR_001840710.1	12.9420581759119	4.62297376046103	1.61465761033346	2.86312945287904	0.00419479141732322	0.0483766596174771	up
ENSRNOT00000076115	35.9617266027916	1.87874208354467	0.658319532692681	2.85384526851296	0.00431935633805256	0.0495649727296796	up
XR_593335.1	11.3168804609269	4.00987399777048	1.40639727518662	2.85116735400273	0.00435590367250372	0.0499014636312698	up

## Sheet: 05.DElncRNA2_DESeq_result_down
	baseMean	log2FoldChange	lfcSE	stat	pvalue	padj	direction
TCONS_00045084	961.997789084908	-2.38151532937008	0.251817368725575	-9.45731162795764	3.15962000265059e-21	2.18266549783103e-17	down
NR_102352.1	121.474358098811	-3.93966490512119	0.430302837799031	-9.15556338245944	5.40749052687435e-20	1.8677472279824e-16	down
TCONS_00017217	1106.9053811394	-1.17984513954754	0.130070658040448	-9.07080164982826	1.18144545939205e-19	2.72047507782676e-16	down
XR_001839442.1	433.620622874458	-4.55902083298992	0.532622751454885	-8.55956832586805	1.13290909461619e-17	1.56522720512173e-14	down
TCONS_00045047	1224.68746081911	-2.26430644048229	0.279408904835639	-8.10391652268298	5.32176272290958e-16	6.12712281497656e-13	down
TCONS_00010971	144.734810501418	-2.14711914334277	0.268074371696498	-8.0094159309404	1.15254492885928e-15	1.13739719550856e-12	down
XR_001838383.1	735.373619093298	-2.45668327182849	0.309762296288425	-7.93086602619005	2.17622892517038e-15	1.67037660167522e-12	down
XR_001836172.1	354.649626866792	-2.78604832449114	0.350805407354586	-7.94186254282866	1.99167589283501e-15	1.67037660167522e-12	down
TCONS_00045030	6034.85493758923	-2.14620469486508	0.286548018168816	-7.4898605426776	6.89468333705131e-14	4.76284724923505e-11	down
TCONS_00027911	459.13133540649	-2.97691911467925	0.407453755731209	-7.30615210390423	2.74900977096688e-13	1.7263781361672e-10	down
TCONS_00029601	633.15878631139	-2.18068118208945	0.31156364037456	-6.99915169648119	2.57516922267135e-12	1.48243908251781e-09	down
TCONS_00037315	36.936340069721	-8.75178376508771	1.28605295649149	-6.8051503796264	1.00943738141208e-11	4.98085245056761e-09	down
TCONS_00027403	944.498067096803	-1.73519287376365	0.25837828996825	-6.71570693488557	1.8715661281924e-11	8.08048675847067e-09	down
TCONS_00027897	219.019090921364	-2.69147120987759	0.400377690485285	-6.72233062390499	1.78840573774897e-11	8.08048675847067e-09	down
XR_001838382.1	417.503590652136	-2.72914108764221	0.410278893383954	-6.65191685863348	2.89300123331462e-11	1.11026958442985e-08	down
TCONS_00010696	225.140667383473	-1.58873006851071	0.240538394871082	-6.60489178603773	3.97807818540156e-11	1.44634547919758e-08	down
XR_357776.1	142.625661307265	-4.15537158120619	0.641365288888294	-6.47894679241041	9.23650653169335e-11	2.90026305095171e-08	down
TCONS_00023569	61.0083357477972	-9.47554900228936	1.46803640226818	-6.45457359752745	1.0852402795341e-10	3.25949558740067e-08	down
TCONS_00045088	232.351290632626	-2.53978464826325	0.407574113108114	-6.23146703036447	4.62087252882981e-10	1.33004114288151e-07	down
XR_357774.1	158.032228158899	-4.38955569473525	0.712559356316079	-6.16026672841571	7.2622519254954e-10	2.00670545205289e-07	down
XR_001838386.1	232.890223667638	-1.97248521907382	0.32099910201821	-6.14483095644899	8.00487191448766e-10	2.04806130315855e-07	down
TCONS_00045069	842.166093182053	-2.11798599066026	0.347217341639153	-6.09988539357401	1.06144542019312e-09	2.52843619403244e-07	down
XR_001837647.1	696.663891519725	-2.35512893327395	0.385846435133577	-6.10379860697333	1.03576783135175e-09	2.52843619403244e-07	down
TCONS_00022347	1375.06246956815	-1.27160994885769	0.211642046111902	-6.00830492909403	1.8747299958187e-09	4.17762413261793e-07	down
XR_593994.2	260.708764964887	-4.42316185194534	0.753323743065301	-5.87152853293504	4.31795258585138e-09	9.03891407971555e-07	down
TCONS_00010690	100.493070024513	-1.76994056159681	0.302622142657893	-5.84868161348553	4.95484455955698e-09	9.77944749069131e-07	down
TCONS_00010698	170.230237791261	-1.51038043177146	0.259835655642964	-5.81282975977266	6.14255213460196e-09	1.17868750405084e-06	down
TCONS_00027907	180.922645061291	-2.75256099429746	0.481806032301576	-5.71300650004016	1.10997437732953e-08	1.96607769194677e-06	down
TCONS_00022346	1379.88002323982	-1.30780960719267	0.232018851027041	-5.63665237287228	1.73387622038556e-08	2.99440423260586e-06	down
XR_001840668.1	63.6302613128784	-2.59279867875028	0.461431705257694	-5.61903018194706	1.92032311804078e-08	3.23551026815262e-06	down
TCONS_00006298	106.644118682467	-1.97068861320808	0.352879209806055	-5.58459823771195	2.34241081737968e-08	3.6775849832861e-06	down
TCONS_00012284	402.236122990147	-1.46020643283142	0.263289859240064	-5.54600331758324	2.92273280966592e-08	4.48671961092715e-06	down
TCONS_00010390	147.914816063695	-3.56017305240276	0.644756482372985	-5.52173285532512	3.35672581356374e-08	5.04092650436919e-06	down
TCONS_00010639	460.236801308792	-1.37978548904338	0.250585990820843	-5.50623554223292	3.66587977277444e-08	5.38806329155869e-06	down
TCONS_00010702	396.769257520151	-1.47052452650883	0.271065273711195	-5.424983091252	5.79600264998603e-08	7.85074241296147e-06	down
TCONS_00016615	42.1219319285294	-4.30061519123198	0.797435912380221	-5.39305431880453	6.92700009565901e-08	8.86438844754305e-06	down
TCONS_00018536	208.399713809446	-2.06361911106286	0.384626318656802	-5.36525716250896	8.08339668039414e-08	1.00857745875259e-05	down
XR_001840921.1	50.0665201418252	-4.16651713548314	0.777422072294	-5.35940164805029	8.34980351033185e-08	1.01193759033987e-05	down
TCONS_00032372	364.900249406455	-1.64792937461119	0.307764691857577	-5.35451082664737	8.57881844010292e-08	1.02176685834881e-05	down
XR_357970.3	275.402180755186	-3.26103675586346	0.611310941279912	-5.33449761104517	9.58094492405957e-08	1.12178250060006e-05	down
TCONS_00010692	436.597372653189	-1.51564073393344	0.284316253794138	-5.33082690035319	9.77665741920104e-08	1.12561915753068e-05	down
TCONS_00033894	989.546073339883	-1.33747606171561	0.255636969889856	-5.23193520206359	1.67744557178245e-07	1.83933238251955e-05	down
XR_593443.2	30.6144408317536	-6.61257147605476	1.26781388819951	-5.21572727480183	1.83097405050966e-07	1.97630761576887e-05	down
TCONS_00046658	551.170184691451	-1.38068438238471	0.266301169287751	-5.18467262489868	2.16394633920488e-07	2.29460340069206e-05	down
TCONS_00016568	51.7124301949333	-7.3677829812828	1.42173543377835	-5.18224615229746	2.19229624269942e-07	2.29460340069206e-05	down
TCONS_00015155	82.5149889658755	-3.01815558328922	0.585846092366287	-5.15178922009808	2.58012932741183e-07	2.62110785202366e-05	down
XR_595708.2	29.1054643195866	-5.9215683693821	1.1514858499029	-5.14254549448562	2.7104077883196e-07	2.71355029010316e-05	down
ENSRNOT00000081965	26.6039059390759	-8.28006041858207	1.61290776262398	-5.13362301952811	2.8421710716288e-07	2.80481682325883e-05	down
XR_590525.2	41.8144438119618	-3.81616081160071	0.744617255158118	-5.12499647995715	2.97543305212388e-07	2.85476271167664e-05	down
XR_351159.3	57.4213201094869	-2.81719360885735	0.553397640390291	-5.0907221195784	3.567024496728e-07	3.37548016758864e-05	down
TCONS_00038544	4242.91077865673	-1.33187429132667	0.262019920178904	-5.08310318702975	3.71317845417629e-07	3.46630226506078e-05	down
XR_357874.3	52.1937789250345	-5.2003148724146	1.03219528828995	-5.03811142272314	4.70147739247436e-07	4.11111466167252e-05	down
XR_001836601.1	537.545397280159	-1.35046966705437	0.269435207170255	-5.01222420498673	5.38044601911957e-07	4.59270642881311e-05	down
XR_001837072.1	45.5897795931721	-5.35730323460586	1.06976273431697	-5.00793593078974	5.50168407156506e-07	4.59270642881311e-05	down
TCONS_00006489	115.762404026117	-1.6871281403638	0.338471268402957	-4.98455348462617	6.21050653739598e-07	5.10740228099184e-05	down
TCONS_00022353	788.17729300639	-1.13984694321214	0.231114611757948	-4.93195533827144	8.14105333557931e-07	6.61628193437434e-05	down
XR_001840734.1	97.6219421276143	-3.07614941555796	0.624803582011664	-4.9233863315152	8.50592928368702e-07	6.79570808350297e-05	down
TCONS_00031002	317.699966162338	-1.41079265467907	0.287677146545354	-4.90408317664764	9.38647119859596e-07	7.36837989089783e-05	down
TCONS_00055997	793.463427548984	-1.44259421012054	0.296815462378831	-4.86023941798333	1.17243875496487e-06	8.99911879921927e-05	down
TCONS_00010705	344.142623107437	-1.25810985443885	0.261732825435333	-4.80684779353247	1.53328633256777e-06	0.000115129804188893	down
XR_362193.3	14.8528407678567	-7.44171329095943	1.55596774093293	-4.78269124429117	1.729636956545e-06	0.000127109915912903	down
TCONS_00011577	18.574076775835	-6.79030670625908	1.42281920954551	-4.77243114283515	1.82015345903709e-06	0.000130975209323211	down
TCONS_00041306	37.9776191736778	-2.7282677129772	0.574671163743491	-4.74752847385777	2.05917408148444e-06	0.000143830058730333	down
ENSRNOT00000086040	43.6782995333281	-3.62471833698252	0.777002931168144	-4.66499956638919	3.08617689574406e-06	0.000206983592192233	down
TCONS_00003738	406.51903632105	-1.56585899637149	0.336380476596526	-4.65502341935759	3.23943883786266e-06	0.000213124223732907	down
TCONS_00045614	217.464126775752	-1.98471086129815	0.427469916320726	-4.64292523408606	3.43510681521387e-06	0.000223865263014127	down
XR_001840796.1	125.588497369557	-1.47982206789998	0.319624047380607	-4.62988338964939	3.65871715390549e-06	0.000235240301577646	down
XR_353567.2	44.1144874301356	-3.96757928163926	0.857149166639771	-4.62880842221794	3.67775804435231e-06	0.000235240301577646	down
TCONS_00054450	142.770778659456	-1.9716387907257	0.426529001295151	-4.62251988666383	3.79106455169512e-06	0.000238078853846454	down
TCONS_00041388	178.388660267644	-3.01022938930179	0.654884900136251	-4.59657779355656	4.29486664149719e-06	0.000262556980172235	down
TCONS_00010688	232.809884325112	-1.40358114564977	0.306269689258476	-4.58282747159226	4.58730514055446e-06	0.00027797459571009	down
XR_001837991.1	306.329986510748	-2.99344787715696	0.655708717563752	-4.56520982102989	4.98994995111473e-06	0.000299744124020005	down
TCONS_00033896	162.118707437715	-1.63992637138911	0.361704757745725	-4.5338811178756	5.79096307204628e-06	0.000341914298305092	down
ENSRNOT00000076358	32.219157357166	-5.66465496524458	1.25162595352035	-4.52583693180224	6.01569540093655e-06	0.000349213645627476	down
XR_356393.3	119.668821868471	-2.03134822792581	0.449208699964292	-4.52205896298822	6.12409937842456e-06	0.000352543987551307	down
TCONS_00044823	11587.3936016674	-1.87298112768043	0.416213744362293	-4.50004631766821	6.7938657445218e-06	0.000384688725927513	down
XR_145894.3	15.2091640412212	-6.49849103645665	1.44627515690865	-4.49326050123608	7.01408964397936e-06	0.000393929522443979	down
XR_355499.3	265.034302668081	-5.21848170613139	1.16308918503896	-4.48674252435473	7.23203848536166e-06	0.000402894531103857	down
XR_001837575.1	126.829737932219	-2.63597144561436	0.592854066277197	-4.44623996958785	8.73863290349774e-06	0.000467957179049321	down
TCONS_00049204	424.158196474118	-1.8829008083204	0.424050674338347	-4.44027311419399	8.98447826206736e-06	0.00047742135257201	down
TCONS_00000064	38.9262427913182	-3.78765523141907	0.858216866277752	-4.41340106475283	1.01759231547236e-05	0.000536605169105577	down
NR_110713.1	175.864477166389	-1.22870186681725	0.279034664963034	-4.40340223312407	1.06566319608034e-05	0.00054937323571067	down
XR_001840733.1	35.7059788219969	-3.96775763937487	0.901716286924845	-4.40022842762023	1.08136984413713e-05	0.000553340954318466	down
TCONS_00032356	437.531645619711	-2.22186449652385	0.507136822852665	-4.38119339082059	1.18031049879957e-05	0.000586588843576072	down
XR_350482.3	15.2670912001732	-4.9989465734011	1.15174695401309	-4.34031673014892	1.42277490006895e-05	0.00067782958687423	down
TCONS_00029548	17.856076086241	-5.82986405112886	1.3471538869577	-4.32754127614519	1.50783094685837e-05	0.000695565067312332	down
XR_001838506.1	129.894725323073	-1.52780535547284	0.353461269954057	-4.3224123414467	1.54332408184125e-05	0.000706045215719161	down
XR_593446.1	24.5009215325198	-5.68955671212344	1.32308205438589	-4.30022967454143	1.70621185727928e-05	0.000770360229417337	down
ENSRNOT00000092834	63.4034626094978	-2.18702983685105	0.509309870741134	-4.2941045569538	1.75399805076236e-05	0.000781717324817188	down
XR_001838455.1	133.192579671242	-1.2665058483153	0.295500263124932	-4.28597198162172	1.81941919685538e-05	0.000805240440865223	down
XR_595999.1	112.618274575124	-2.77121917152399	0.64677514099316	-4.28467174429218	1.83009191105733e-05	0.000805240440865223	down
XR_001840870.1	240.586010245043	-1.12548931588757	0.265331695949162	-4.24182008056516	2.21714402942019e-05	0.000933904326538699	down
XR_001838851.1	37.2072282322551	-5.05870153457528	1.19414504274271	-4.23625384983088	2.2727981956228e-05	0.000951544844567413	down
TCONS_00046286	233.863415538192	-1.93044516120351	0.457929337837099	-4.21559616669557	2.49119204296707e-05	0.00101829317353944	down
TCONS_00038553	645.762236529027	-1.42223181577446	0.33790174276711	-4.20901000429197	2.56492033265422e-05	0.00103616781625587	down
XR_001840580.1	1377.90061291514	-1.10314619379239	0.263040021562649	-4.19383403042206	2.74278694998505e-05	0.00108269555717124	down
XR_593447.2	17.4961534734794	-5.76972461339518	1.37733577569902	-4.18904722812921	2.80128101314837e-05	0.00109149983321155	down
TCONS_00035535	54.7976659559729	-2.32980106468443	0.556670403891509	-4.18524327572925	2.8486085372398e-05	0.00109778838048192	down
TCONS_00056966	32.122700624382	-2.35045424406178	0.564102631071246	-4.16671384708525	3.09022002187115e-05	0.00116017608212423	down
ENSRNOT00000090331	38.2463509659649	-2.54682193893253	0.615167566083722	-4.14004586611433	3.47236387193582e-05	0.00127590902273046	down
TCONS_00046679	874.29426551649	-1.3322921041708	0.322293776937455	-4.13378165979714	3.56842498783446e-05	0.00130426877333124	down
TCONS_00050800	104.554079497939	-1.47703728142581	0.358095147803004	-4.12470621422203	3.71208276547258e-05	0.00133655610640316	down
XR_001840732.1	52.4938709154369	-4.84889851998524	1.17562237930503	-4.12453744105456	3.7148056228924e-05	0.00133655610640316	down
NR_027367.1	23.4594904895619	-4.61434508785526	1.119823664754	-4.12059972751955	3.77887450671064e-05	0.00134667195968641	down
TCONS_00018808	166.532644813624	-1.96162613388231	0.476404015569634	-4.1175684288404	3.82890859498361e-05	0.00135242294968169	down
XR_001840316.1	124.810070892835	-3.23861971078266	0.786632408355627	-4.1170687558534	3.83721624403026e-05	0.00135242294968169	down
TCONS_00018535	157.583589959439	-1.72299143328709	0.420037805353121	-4.10199132394426	4.09609635846414e-05	0.00142190118815429	down
TCONS_00022357	223.088835684252	-1.15006453483929	0.283062499710414	-4.06293499144487	4.84595287798181e-05	0.00159408773719516	down
XR_001839787.1	19.6296041424713	-5.36316529320451	1.31879468872982	-4.06671738901979	4.76800070476235e-05	0.00159408773719516	down
TCONS_00041335	82.1267167372667	-1.44693296400673	0.356243456763781	-4.06164081482673	4.87290112816633e-05	0.00159535549731626	down
TCONS_00022351	186.068154806588	-1.30283528260075	0.320985425977095	-4.05886117301075	4.93126179250713e-05	0.00160684700295468	down
XR_593567.2	18.5784700360037	-4.52133479646371	1.11861587659039	-4.04190114862754	5.30195842813341e-05	0.00171952717472045	down
TCONS_00010687	122.684884153675	-1.21818489412579	0.303386073561778	-4.01529602141652	5.93712284701202e-05	0.00186425657396177	down
TCONS_00046676	1931.96056535452	-1.16924369654038	0.291633122305299	-4.00929663715066	6.08998746500009e-05	0.00190360332163894	down
XR_590641.2	138.960928153857	-1.4367557599537	0.358876212876274	-4.00348562653004	6.24159949736468e-05	0.00194220582557636	down
XR_359931.1	72.6507399522929	-1.49412532637536	0.375480225442425	-3.97923838629544	6.91363912729319e-05	0.00210393916701944	down
XR_001839504.1	48.1768366935209	-2.01360416542795	0.50864075831437	-3.9587943602888	7.53290595653454e-05	0.00227237180557819	down
TCONS_00046285	134.303686772208	-1.97166679799685	0.498307191752068	-3.95672956487823	7.59828671405906e-05	0.00228212889655304	down
XR_357334.3	18.6940472218395	-3.8180033175228	0.967373683020081	-3.94677195021807	7.92119392960284e-05	0.00234848101569513	down
TCONS_00056725	104.059238383767	-2.08757469545797	0.529339546328809	-3.9437346216359	8.02224300957507e-05	0.00235464416042212	down
TCONS_00007248	7.45653529958993	-6.4438326620057	1.63510311394009	-3.94093351487665	8.11651221002082e-05	0.00236577495134278	down
TCONS_00049425	659.532489673372	-1.47495802037305	0.375077608494434	-3.93240755238242	8.40993264028931e-05	0.00243078722506772	down
XR_593563.2	11.497140558821	-7.06941022164693	1.79820181274262	-3.93137754146997	8.44605148155944e-05	0.00243105515144219	down
XR_001840960.1	9.40985496692709	-6.77788586748371	1.73362259176972	-3.90966632510523	9.24236998167593e-05	0.00259537771680558	down
TCONS_00033891	175.112507306742	-1.49626058050159	0.383458186243676	-3.90201757109122	9.53942309658005e-05	0.00263743102256775	down
XR_359164.2	39.8958623574645	-2.4367837819011	0.624515287528228	-3.90188011496989	9.54484301739923e-05	0.00263743102256775	down
XR_001837992.1	35.9996123914111	-3.78081688845268	0.970778013311026	-3.89462558546981	9.83505267898342e-05	0.00269605332961974	down
XR_595030.2	114.725761869339	-1.26081660437184	0.323933475462094	-3.89220843129373	9.93358458813254e-05	0.00270888569103852	down
ENSRNOT00000084263	16.740351266233	-3.46750491518685	0.891032760797582	-3.89155715451249	9.96029191551511e-05	0.00270888569103852	down
TCONS_00011946	13.6997312082854	-4.84014360588548	1.24590980852992	-3.88482663251241	0.000102402935283547	0.00277411559583822	down
TCONS_00037219	95.1791976768756	-7.62756614927371	1.9639786543954	-3.88373169545564	0.000102865415821694	0.00277575895506352	down
TCONS_00027000	21.6662007851211	-5.09603123125241	1.31485041138165	-3.87574980936231	0.000106296862047874	0.00285719347481211	down
XR_596722.2	20.845170673239	-3.09587445249759	0.800473384200735	-3.86755451661743	0.000109932257058303	0.00294345748743705	down
ENSRNOT00000087028	43.429304244497	-3.01807635408352	0.781185687667174	-3.86345577207935	0.000111794142014236	0.00298175263719825	down
XR_001841347.1	24.9406982184347	-2.3777529296567	0.616508209559476	-3.8568065968752	0.000114877983236297	0.00304223017773328	down
TCONS_00039461	41.2570588624913	-2.9421998487764	0.76288617335828	-3.85666951574783	0.000114942396697798	0.00304223017773328	down
XR_592517.1	131.115282274198	-2.62892402687392	0.685695812579902	-3.83395082577901	0.000126101361199985	0.00327484286905826	down
TCONS_00040698	219.401492130077	-3.12918233243642	0.81940551927489	-3.81884458772685	0.000134078196039947	0.00342123282038644	down
TCONS_00048065	134.249467942179	-1.19303924537369	0.314391295526511	-3.79475914998127	0.000147786848324931	0.00372595455557891	down
TCONS_00014787	13.4799563396215	-7.29659133047067	1.92475358638658	-3.79092231965591	0.000150088894357032	0.00375657276166079	down
TCONS_00003737	131.689911887786	-1.63619133593331	0.431936046046833	-3.78804073174273	0.000151839960685354	0.00378668031918566	down
TCONS_00027072	54.396157795441	-4.61820996845334	1.22376478934024	-3.77377254900684	0.000160797371945407	0.00399564117049953	down
TCONS_00033897	77.474813772282	-1.40011780761921	0.371407655760071	-3.76976022412335	0.00016340445711909	0.00404587093110635	down
XR_590640.2	447.091071637212	-1.11968776583501	0.297296822917486	-3.76622849463067	0.000165732127035813	0.00407101253415407	down
TCONS_00011953	211.284120692839	-1.53094571562149	0.407259186941447	-3.75914347597419	0.000170496047903418	0.00413797040456673	down
TCONS_00030946	61.892867765825	-2.41288507089417	0.645473542094317	-3.73816262563649	0.00018537003114223	0.00446179851961856	down
XR_597297.1	144.664947600785	-1.14978025652629	0.308660144108979	-3.72506874784693	0.000195262000145668	0.00465127550691818	down
TCONS_00052197	133.026314362567	-1.76415771775816	0.475216967941652	-3.71232055412376	0.000205367657821834	0.00485849239805899	down
TCONS_00041541	91.9713680198178	-2.55346663417843	0.693314967833025	-3.68298212594394	0.000230521328619974	0.00541646713641763	down
TCONS_00023024	435.54033235911	-1.07647319040519	0.292498868856481	-3.68026445576915	0.000232992192211615	0.00543753399931702	down
TCONS_00040703	26.9466313011422	-3.02229387001582	0.823609218883932	-3.66957265742037	0.000242956278200627	0.00563202003291923	down
TCONS_00011961	59.1940703950909	-1.90796270903665	0.522089091686074	-3.65447725190912	0.000257706509988586	0.00593412190333717	down
TCONS_00049207	107.68040110911	-2.0423513219248	0.561373603500487	-3.63813209098105	0.000274622575630135	0.00619964951782017	down
XR_001837815.1	11.2800974622199	-5.12362032614016	1.40795644229054	-3.63904746783557	0.000273648360253029	0.00619964951782017	down
TCONS_00011757	25.0061840399732	-7.21773943218226	1.98379048191938	-3.63835772878538	0.000274382132879495	0.00619964951782017	down
XR_593332.2	112.87542002558	-1.47846949949648	0.406613859161279	-3.63605289437531	0.00027684750862551	0.00622951983578183	down
XR_001836892.1	19.1481746701901	-2.98164930387046	0.820352324426832	-3.63459603281272	0.000278416538534685	0.0062444852214208	down
TCONS_00011131	61.2753436021998	-1.42982270554081	0.393775735929072	-3.63105843016785	0.000282261265993329	0.00631022920867934	down
TCONS_00018543	45.2103274742802	-1.87958411168111	0.519198143867634	-3.62016724035188	0.000294412660340476	0.00651859826164106	down
XR_001838472.1	20.3920694923656	-2.7675752875851	0.766129832161509	-3.61241028792319	0.000303364074456603	0.00667400963804527	down
TCONS_00034684	1274.06686414871	-1.00164740106842	0.277558835232318	-3.60877505567434	0.000307646218523311	0.00672537999227541	down
TCONS_00038586	309.943237016416	-1.0923774806133	0.303695599630078	-3.59694866156734	0.000321971999503992	0.00694066659469387	down
TCONS_00041070	99.802077873057	-1.2231542801954	0.340094991139501	-3.59650777595158	0.000322517946858242	0.00694066659469387	down
TCONS_00006534	84.6674813582803	-1.37552570641214	0.382324168142775	-3.59779951420298	0.000320920835851564	0.00694066659469387	down
TCONS_00040695	225.360161868163	-2.74669770981624	0.764251323785483	-3.59397180525814	0.0003256750946622	0.00698684333517541	down
TCONS_00031252	179.571849517664	-1.05479485559552	0.29402738908614	-3.58740340100254	0.00033398740420662	0.00712094132178806	down
TCONS_00012523	77.0263748889907	-1.2423295599427	0.347780310590535	-3.57216760728407	0.000354038695954497	0.00750896927559196	down
XR_001835499.1	18.9785532651081	-4.56298401476367	1.27745632809097	-3.57192955596579	0.000354360738830773	0.00750896927559196	down
TCONS_00025246	13724.2522876147	-1.05200336241209	0.295722952035062	-3.55739503874341	0.000374550682455088	0.00786442587963449	down
TCONS_00026683	10.7123753586349	-6.96495667506668	1.96004930627228	-3.5534599322468	0.000380199109348247	0.0079347898712317	down
XR_001840525.1	90.35084714643	-2.49986250406813	0.705915213459804	-3.54130702441715	0.000398149985212898	0.00818577410074612	down
TCONS_00032383	574.077331980692	-1.60135011164801	0.452696373234195	-3.53736015203191	0.000404148151164892	0.0082355617352421	down
XR_001838260.1	61.7897378539022	-1.32801935745215	0.376541882954704	-3.52688350903026	0.000420481719529446	0.00848280030294624	down
TCONS_00023022	160.979726055336	-1.04440135391342	0.29801511864734	-3.50452473234867	0.000457423077793193	0.00909788439283416	down
TCONS_00020518	656.865918067209	-1.04650241141186	0.298792180438951	-3.50244243297952	0.000461013393378133	0.00912515908726688	down
XR_001838012.1	117.418574534896	-1.27943522104762	0.366449825896558	-3.49143356233654	0.000480435934743053	0.0094824326777286	down
XR_001839915.1	88.8745496702199	-1.20886653119893	0.346434414041317	-3.48945278587352	0.000484010551249926	0.00952576891177917	down
TCONS_00029750	17.9704880040522	-4.48717872860251	1.28628462870597	-3.48848040974936	0.000485774416940992	0.00953332293246697	down
TCONS_00040159	53.8169792220201	-1.34719798390941	0.386540649340078	-3.48526859001613	0.000491643271646889	0.00962116634712949	down
TCONS_00011966	202.52530924904	-1.27326288742674	0.365544246419389	-3.48319772475895	0.000495462284935885	0.00966851261112174	down
XR_596568.2	23.2123105653904	-2.80281306918122	0.808526276013546	-3.46657016887632	0.000527144123198373	0.0101434863594829	down
ENSRNOT00000080918	130.340380969172	-1.19382360261504	0.345892044940869	-3.45143411094962	0.000557615888516461	0.010640913143292	down
XR_360708.3	34.238552806665	-1.80617626422145	0.524698125693158	-3.44231506799339	0.000576758068356416	0.0109457272972696	down
XR_001840822.1	5.7373033186644	-6.06548214811434	1.76569346959791	-3.43518410899236	0.000592151381802935	0.011145999306525	down
TCONS_00018983	146.114407549918	-1.55145765315615	0.454078470078283	-3.41671705528932	0.000633811157763592	0.0117068649139863	down
ENSRNOT00000077381	22.4497241832275	-3.75255458994061	1.10553319557046	-3.39433913425303	0.000687944431479865	0.0124732811880916	down
TCONS_00005504	10.5987082789679	-5.97152496553954	1.76040668744338	-3.39212808502331	0.000693520121447359	0.0125414581124564	down
XR_001838946.1	6.87955222635488	-6.33041616959627	1.87034496294615	-3.3846249194719	0.000712755781609123	0.012788875167158	down
TCONS_00022316	210.958097977542	-1.58586461375465	0.468751970918101	-3.3831636177413	0.000716559283834055	0.0128238122609473	down
XR_001840305.1	49.2613534838314	-1.56307836173591	0.463935400266251	-3.36917243400452	0.000753942463697067	0.013406386069716	down
TCONS_00036783	8.59738070204591	-5.65679781970498	1.68663081207849	-3.3539039955839	0.000796800031322067	0.0140415678989103	down
TCONS_00027199	1125.3689364786	-1.7629930837319	0.526124086419928	-3.35090737952787	0.000805472378522758	0.0141223431239472	down
XR_357664.3	124.02238670354	-1.23037041687238	0.367521769579723	-3.34774840216776	0.000814709385100793	0.0142121526067583	down
XR_590928.2	14.2222053066231	-7.37548549040788	2.20985251248826	-3.33754648725547	0.000845215816070043	0.0146571997496573	down
TCONS_00038829	65.3819278923997	-2.67110251894527	0.80276466305762	-3.3273792954107	0.000876669592094231	0.0150273785165929	down
TCONS_00037218	34.3091779793927	-5.42471841372497	1.63119864851281	-3.32560256757861	0.00088227632212626	0.0150860515674461	down
XR_001840937.1	11.1476061602819	-7.02570887389243	2.12670181400174	-3.30357026435803	0.000954620432790538	0.0160450558387276	down
XR_001836123.1	51.5334000823506	-1.52123825122642	0.460788386766683	-3.30138149075508	0.000962099692600306	0.0161315162050556	down
TCONS_00027422	301.958985787667	-1.45843759007836	0.443692217063143	-3.28704794447816	0.0010124359500124	0.0168122777468405	down
TCONS_00001074	28.0982515472062	-3.18601249407888	0.970050875377419	-3.28437670121095	0.00102208209267866	0.0169317580245184	down
TCONS_00017787	33.5163295215394	-2.15264899022414	0.657318059658571	-3.27489707394057	0.00105700476993317	0.017385211787377	down
ENSRNOT00000080380	5.59637520213657	-6.03214105608726	1.84386547599347	-3.27146483006694	0.00106991895286942	0.0175558197777243	down
TCONS_00009969	55.5200551128471	-1.28029713636533	0.392389432528011	-3.26282267113281	0.00110308518707864	0.0179296764055042	down
XR_593559.2	5.36761252203732	-5.97309520123994	1.83212308313459	-3.26020410758677	0.00111332064324985	0.0180237745436184	down
XR_355253.3	15.3992445400094	-2.59988750621057	0.801749016821309	-3.24276980908356	0.00118373807728873	0.018928848698867	down
TCONS_00037144	13.9908257401788	-7.35001208736544	2.26717774952704	-3.24192141039614	0.00118726758033777	0.018941442136197	down
XR_001835828.1	10.862308885821	-6.98863474624754	2.15979879734709	-3.23578046012054	0.00121310646839007	0.0192205034028408	down
ENSRNOT00000086314	241.318969276737	-1.0207951416285	0.316793348401048	-3.22227454200274	0.00127177211025212	0.0199212825595657	down
TCONS_00021522	73.363297680695	-2.94075361533256	0.914357871319774	-3.21619543897829	0.00129902333700312	0.0201655128359945	down
TCONS_00012715	9.18781951410062	-5.75661505126525	1.7935361589434	-3.20964538270395	0.00132898819964726	0.0205844181236844	down
XR_350997.3	186.316289718747	-1.03103210176747	0.321404675995145	-3.20789390687971	0.00133710813797122	0.0205916659207336	down
TCONS_00000068	22002.7223163943	-2.71729616560695	0.847138744278707	-3.2076164429483	0.00133839866798051	0.0205916659207336	down
TCONS_00048552	14.1767418817249	-4.84367603367922	1.50981942825745	-3.20811611178531	0.001336075454681	0.0205916659207336	down
XR_001840948.1	80.7080053913001	-1.12587793087615	0.352845195522801	-3.19085521118678	0.00141852348844221	0.0216317003491364	down
TCONS_00039610	507.930362790038	-1.00649413711609	0.316198944788424	-3.18310403530778	0.00145705251322566	0.0221215796953029	down
TCONS_00022366	74.658083890462	-1.24905560998518	0.395262257738566	-3.16006799417548	0.0015773232431396	0.0236872803556703	down
XR_594557.2	46.0183971941698	-1.32155318068343	0.418135636945096	-3.16058490096351	0.00157452710372824	0.0236872803556703	down
XR_596425.2	5.69191229542463	-6.05492820264141	1.91657517435006	-3.15924378217761	0.00158179116776669	0.0237028489955148	down
TCONS_00040232	26.365139185601	-1.84367852171131	0.584056619688163	-3.15667772534737	0.00159577607565676	0.0238091169128227	down
ENSRNOT00000081169	36.934895715971	-2.03171242619787	0.643929299686569	-3.15517934528962	0.00160399473309891	0.0238288077768759	down
XR_001841681.1	10.1547137743217	-4.36378958007528	1.38304214652601	-3.15521084519113	0.00160382155504108	0.0238288077768759	down
TCONS_00042523	75.1507839816186	-1.06584489998453	0.33900312522048	-3.14405626582742	0.00166623398932847	0.0245947529877801	down
NR_110701.1	33.7722140358172	-1.79233780206498	0.570998298194352	-3.1389547179612	0.00169551646283021	0.0249204845217682	down
TCONS_00000073	7856.37399168379	-2.46943633436904	0.788402273140591	-3.1322034683285	0.00173499590926318	0.0253390100236577	down
XR_001839949.1	29.3381611057654	-2.20661659457477	0.706378946430074	-3.12384252917879	0.00178505961613769	0.0259058651854604	down
XR_001838303.1	59.1007882815562	-1.68210452847562	0.540197733426316	-3.11386817157955	0.00184651972417458	0.0266299754793277	down
ENSRNOT00000083444	41.2271636681934	-2.01118722052917	0.646411087788134	-3.11131299961295	0.00186257400834378	0.0267498154878146	down
XR_001836171.1	23.685589779994	-2.82501289202451	0.910039254129738	-3.10427586415054	0.00190745390099156	0.0271386525297523	down
XR_593565.2	6.23251717238601	-6.18554935564333	2.00560810279392	-3.08412662824134	0.00204150682167813	0.0286059414283013	down
TCONS_00033895	47.8747431487782	-1.53516659356285	0.498481067337101	-3.07968886714947	0.00207216940747516	0.0288599723121742	down
TCONS_00030330	126.237701242205	-1.17804795461992	0.383056289643464	-3.07539123222963	0.00210226590848744	0.0291031120156938	down
TCONS_00006535	66.0073847606707	-1.19586383706463	0.390298621565201	-3.06397145926085	0.00218419746613289	0.029760228986284	down
XR_001842004.1	124.120917007313	-1.18690969652281	0.388272271794408	-3.05690048644855	0.00223638508347983	0.0302920552091738	down
XR_590656.2	8.49094310873064	-5.64611897078697	1.86018894159397	-3.03523950956771	0.00240344739851155	0.0321615917060883	down
TCONS_00024420	30.5092780883681	-1.70370589370125	0.563172937698494	-3.02519133938456	0.00248475879093216	0.0329021741145257	down
XR_001840961.1	5.39972922999951	-5.98305691507606	1.97786266791302	-3.02501129736636	0.00248623840297951	0.0329021741145257	down
TCONS_00030969	77.1188653192914	-1.4813967197022	0.490028703871879	-3.02308152154597	0.0025021482891513	0.033049407995138	down
XR_001839629.1	18.4818341675277	-3.63045029283323	1.20328403748683	-3.01711830268751	0.00255190197914231	0.0335781692798382	down
TCONS_00007139	12.1087630252986	-3.55926978376865	1.18124631610445	-3.01314783821424	0.00258552929162781	0.0339559626360549	down
TCONS_00034447	5.99498844456918	-6.13021055847527	2.03951927612908	-3.00571346896517	0.00264958542555657	0.0345998792433739	down
TCONS_00038587	159.903348079605	-1.18389869329046	0.3965243882309	-2.98568947693847	0.00282939792553865	0.0364654493836212	down
TCONS_00032338	227.413251411435	-1.70255675010423	0.57058130833398	-2.9838985701713	0.00284601098942883	0.0365432043029263	down
TCONS_00045465	63.3045243266556	-1.15222108756123	0.386290367017151	-2.98278493574257	0.00285638630263115	0.036608379552089	down
TCONS_00015553	22.0828321994946	-2.67480859941809	0.898890259027372	-2.97567870221702	0.00292340969795683	0.037328861725482	down
XR_590344.2	181.991039957628	-1.22529889571861	0.413768432207262	-2.96131555803379	0.00306327907462066	0.0385808961581363	down
TCONS_00023606	9.55922224276328	-6.80415621776774	2.29739771593075	-2.96167971726704	0.00305965874242874	0.0385808961581363	down
TCONS_00003365	9906.56500644389	-1.35304795920418	0.460684731033389	-2.93703669355197	0.0033136489339122	0.0411355693390509	down
TCONS_00027694	178.382501051183	-1.0333406047334	0.353911775668992	-2.91976892484038	0.00350291016175689	0.042980645466104	down
TCONS_00014730	254.302290381141	-1.04010519989651	0.358057423629226	-2.90485584506008	0.0036742228041764	0.044363948071608	down
TCONS_00049208	44.4079996879672	-1.9771450557064	0.68074714625334	-2.90437509226166	0.00367987004126106	0.044363948071608	down
TCONS_00038579	101.214651617058	-1.17764654181628	0.405574362624324	-2.90365134077055	0.0036883865843509	0.0443641602830615	down
TCONS_00025216	240.695584185105	-2.0749404822163	0.715595640992291	-2.89959910786915	0.00373640202283601	0.0446500999366718	down
TCONS_00000054	1755.22805847601	-1.47993879980202	0.511391674376457	-2.89394386720613	0.00380436165718797	0.0450780966172461	down
TCONS_00028127	9.31268810428812	-6.76283880111717	2.34377769144957	-2.88544379690486	0.00390862243782997	0.0462341845899477	down
XR_001840563.1	9.51145740427313	-6.79542932134341	2.35680081930008	-2.88332779999691	0.003934977243256	0.0463870696184513	down
TCONS_00012336	147.696366706954	-1.16737364151024	0.406009205750623	-2.87523934180757	0.00403721335804433	0.0470304719685839	down
TCONS_00005646	96.9536472306443	-1.17864459698464	0.410376885850078	-2.87210278557266	0.004077503211741	0.0471815614517703	down
TCONS_00044822	39.3381384199391	-1.46005774581331	0.510090097524959	-2.86235265671251	0.00420508729548696	0.0484145717287066	down
TCONS_00050451	67.8396088382496	-1.26880582689976	0.444134814447776	-2.85680335255267	0.00427930869386704	0.0491871288805882	down

## Sheet: 05.DElncRNA2_DESeq_result_not
	baseMean	log2FoldChange	lfcSE	stat	pvalue	padj	direction
TCONS_00020741	1245.94116980376	0.985012002239576	0.149749122952583	6.57774805500179	4.77626629730359e-11	1.64972237908866e-08	not
TCONS_00010703	2621.25455444795	-0.968674857980446	0.147949221555169	-6.54734677072453	5.85682623696477e-11	1.92661693547394e-08	not
TCONS_00009580	2019.55013788062	0.730725488143802	0.121984311452815	5.99032350505543	2.09424037920237e-09	4.52094141860312e-07	not
TCONS_00008880	1072.52275813601	0.745763916512876	0.128626186368565	5.79791671950816	6.71437787348725e-09	1.2535924959473e-06	not
TCONS_00024461	756.44486021557	0.882077341492004	0.157454200842794	5.60212008806733	2.1174576782641e-08	3.48271372415438e-06	not
TCONS_00012065	2053.19204178207	-0.769030185179635	0.137620163205642	-5.58806331329877	2.29615935033257e-08	3.6775849832861e-06	not
XR_001835968.1	1233.18064989823	0.959798121768607	0.175842242541383	5.45829095385159	4.8073942609587e-08	6.9186415738964e-06	not
TCONS_00009668	2924.32650787124	0.711763171648712	0.1317029291981	5.404307831135	6.50591307341766e-08	8.64285529060946e-06	not
XR_001835972.1	347.862754790387	0.963123602567039	0.183578405547938	5.24638831943411	1.55109799681884e-07	1.7565549118073e-05	not
TCONS_00009614	689.356208226128	0.723219950933902	0.137983996941131	5.24133208898461	1.59421506098868e-07	1.77626413569513e-05	not
XR_351012.3	498.905064042227	-0.757610712195419	0.14693312457877	-5.15616008553107	2.5206541930466e-07	2.59890733814416e-05	not
XR_595536.2	609.75466788441	-0.982542674407494	0.194923207386593	-5.04066543733197	4.63915881768951e-07	4.10862937341015e-05	not
TCONS_00011369	374.996837045219	0.920491029587958	0.183787462455693	5.00845388085092	5.48690192688627e-07	4.59270642881311e-05	not
TCONS_00009653	618.589588068342	0.673749040676004	0.139087199415997	4.84407654697888	1.27201889314209e-06	9.65616100420394e-05	not
TCONS_00002717	1780.19143881414	0.953266158741	0.199025169162502	4.7896764150602	1.67050477175485e-06	0.000124084375949274	not
XR_350364.2	6136.61212657149	0.659664458381038	0.138406955662682	4.76612215927021	1.87805418734947e-06	0.000133748436352682	not
TCONS_00041882	3097.10019032366	-0.769773063458822	0.162148845374485	-4.74732374246032	2.06125880346019e-06	0.000143830058730333	not
TCONS_00020991	1769.105076863	0.717447238459075	0.151873056641315	4.72399288145954	2.31258514788207e-06	0.000158171665362072	not
TCONS_00011396	785.375715815297	0.786868031242953	0.167827846002481	4.68854275369368	2.7515743354586e-06	0.000186351720679883	not
XR_593814.2	273.266403375867	0.907741633400965	0.194978198105473	4.65560581757929	3.2302944388371e-06	0.000213124223732907	not
TCONS_00043563	2409.74089186864	0.818037671703842	0.176831724769239	4.62607980989474	3.72651750229822e-06	0.000236172320237395	not
TCONS_00011372	1431.50002750461	0.909601902723702	0.197150984555004	4.61373248922289	3.95501405068092e-06	0.000246137270829764	not
XR_594833.1	380.597666278999	0.755082513395849	0.168556804880066	4.47969166200744	7.47509426035352e-06	0.000409825009131128	not
XR_001842642.1	617.110020957872	-0.855092481295557	0.191403208849707	-4.46749292467187	7.91416280343997e-06	0.000430480603513097	not
TCONS_00012011	2038.82876062521	0.567668023205126	0.127119110412216	4.46563873334479	7.98302211266386e-06	0.000430833724642827	not
TCONS_00009600	1207.74135818233	0.984839826396373	0.223262004444909	4.41113940925576	1.02828084107179e-05	0.000538133640160903	not
TCONS_00028152	598.303746407526	0.819534834135172	0.185893168613908	4.40863341157689	1.04024932425312e-05	0.000540303934732372	not
TCONS_00029696	981.975685423769	0.860587561542012	0.195936107308237	4.39218464306927	1.12217331941386e-05	0.00056173719496456	not
TCONS_00055569	748.314877935879	0.852904038494771	0.194067889833469	4.39487459376537	1.10836720950108e-05	0.00056173719496456	not
TCONS_00011379	786.932533489975	0.789693228176411	0.179749721945778	4.39329318358903	1.11646398888223e-05	0.00056173719496456	not
NR_131064.1	2203.65961973013	0.444556790481021	0.101612602182525	4.37501629652658	1.21423406588433e-05	0.000599137780509212	not
TCONS_00011406	2696.19731731116	0.705598725956146	0.161524611944024	4.36836663752932	1.25179219770527e-05	0.000611204956107128	not
TCONS_00009603	756.199135649666	0.634859992929383	0.145357830449948	4.36756651474644	1.25638540485252e-05	0.000611204956107128	not
TCONS_00021191	323.753748329769	0.772735572409093	0.177029194910304	4.36501771812618	1.27112455034676e-05	0.000614050936629052	not
TCONS_00021516	477.890707586828	-0.736038413521143	0.169673173253157	-4.33797753297719	1.43799850293879e-05	0.00068038997659597	not
TCONS_00057901	488.576866751546	-0.654240386998012	0.151193456810155	-4.32717394522901	1.51034684564056e-05	0.000695565067312332	not
TCONS_00020982	2053.42695423254	0.584270987964083	0.135827209310009	4.30157544230004	1.69588013806366e-05	0.000770360229417337	not
TCONS_00008874	217.702797358531	0.969024680705058	0.225599058264033	4.29534009654838	1.74425725238401e-05	0.000781717324817188	not
TCONS_00009619	490.26747027587	0.740705781215649	0.173551490081914	4.26793098040268	1.97294346235051e-05	0.000862600850501095	not
TCONS_00038573	1337.91687792068	-0.518932988879482	0.122191190996406	-4.24689361522588	2.16754815857461e-05	0.000930026253380958	not
XR_001835967.1	11551.575479397	0.845027755260513	0.199050096879122	4.24530190394068	2.18299296102098e-05	0.000930871319427957	not
TCONS_00004535	1225.8349242877	0.667909485477233	0.157388236148992	4.2437065299147	2.19857838474676e-05	0.000931765612382247	not
TCONS_00057093	2011.72542479358	0.987342603028214	0.23332381361241	4.23164094458166	2.31992546036213e-05	0.000959643417974944	not
TCONS_00042998	34455.4768125449	-0.685454445810385	0.162187576360642	-4.22630673194228	2.37558121929611e-05	0.000976816372791518	not
TCONS_00009597	2044.27406339061	0.694027314510526	0.164753279267557	4.2125250410551	2.52531708428065e-05	0.00102617002460063	not
TCONS_00057422	289.739636589113	0.952915478963028	0.226817111228195	4.20125039862767	2.6544479791956e-05	0.00105993795608573	not
TCONS_00025423	419.182596808953	0.683269793360767	0.162605881557873	4.20199925620515	2.64568003432594e-05	0.00105993795608573	not
TCONS_00006537	758.28861474039	-0.801861914112181	0.191114660634079	-4.19571115816949	2.7201672591089e-05	0.00107993766815657	not
TCONS_00020987	1068.9382528907	0.659586300472722	0.157489052881602	4.18814062567631	2.81249233224747e-05	0.00109149983321155	not
TCONS_00011367	484.814153649224	0.821590430347649	0.196393618520526	4.18338659136107	2.87198391068369e-05	0.00109778838048192	not
TCONS_00019575	1591.07628923742	0.777156456805785	0.185787490517518	4.18303974417754	2.87637082899866e-05	0.00109778838048192	not
TCONS_00032626	260.738226967689	-0.906636569071239	0.217259702267034	-4.17305445791733	3.00543068833505e-05	0.00113450902705019	not
TCONS_00048138	2751.74263127806	0.87677136250896	0.210906658551553	4.15715354143096	3.22237428897547e-05	0.00120048928010135	not
TCONS_00053060	1525.34138364559	-0.563560417111822	0.135587063533655	-4.15644680564926	3.23235388099088e-05	0.00120048928010135	not
TCONS_00011376	990.852840115635	0.879013037681665	0.211557290888116	4.15496452044538	3.25338021760583e-05	0.00120183692744498	not
TCONS_00010189	1131.90043068426	0.769822317497188	0.186526461537633	4.12714802581441	3.67289984251947e-05	0.00133538905853287	not
TCONS_00013850	305.761145450039	-0.835137227473754	0.202682808200718	-4.12041472529192	3.78191025158024e-05	0.00134667195968641	not
TCONS_00056485	1632.06846763801	0.764528101210419	0.185902978240496	4.11251131340874	3.91378284661438e-05	0.00137240669565544	not
TCONS_00035997	372.870166173782	0.894983171640449	0.217738264796466	4.11036237694392	3.95038670878909e-05	0.00137824602951086	not
TCONS_00057480	2324.13807651551	0.914157072989445	0.223700245939296	4.08652690188598	4.37878734150181e-05	0.00150490860473107	not
TCONS_00051456	598.766394694987	0.79206522850317	0.193940703657185	4.08405875387174	4.42558332738657e-05	0.00151346186265279	not
TCONS_00020747	493.161129640561	0.947389535022893	0.232868365833174	4.06834793396369	4.7347645215399e-05	0.00159408773719516	not
TCONS_00009663	1121.43902622232	0.579879692094167	0.142717870701986	4.06311900003772	4.84213281416709e-05	0.00159408773719516	not
TCONS_00040922	1725.57189938597	-0.445864214995839	0.10969582135524	-4.06455058622468	4.81251008702882e-05	0.00159408773719516	not
TCONS_00035940	718.60256939411	-0.67266622591703	0.166507570510655	-4.03985370667567	5.34845519510593e-05	0.00172650133120522	not
TCONS_00008139	179.260868323456	0.886672649023133	0.220035234757927	4.02968483660633	5.58516844803778e-05	0.0017841818738831	not
TCONS_00056494	3342.75160476902	0.769353576104817	0.190960267994719	4.02886728314653	5.60462458935485e-05	0.0017841818738831	not
TCONS_00023553	971.775281692145	-0.747433601091794	0.18565787237486	-4.0258653809339	5.67661595565409e-05	0.0017988102303513	not
TCONS_00035208	1032.73418765793	-0.848426595348942	0.210975484226398	-4.02144637070009	5.78418779636166e-05	0.00182452827841399	not
TCONS_00042999	96146.1794202424	-0.762625756619122	0.190839500830029	-3.99616302338977	6.43774096870807e-05	0.00198535333088551	not
TCONS_00024462	198.330473449471	0.892101746042676	0.223310268343102	3.99489800743071	6.47221091416806e-05	0.0019871125775588	not
TCONS_00002729	1363.09970719752	0.635343871537494	0.159640550928446	3.97984013361535	6.89616274616951e-05	0.00210393916701944	not
TCONS_00011404	2392.15818777599	0.769375507508887	0.194892346224554	3.94769482954664	7.89072973272097e-05	0.00234848101569513	not
TCONS_00020734	524.096181569498	0.984209457633007	0.249604342407179	3.94307826595207	8.04423888042298e-05	0.00235464416042212	not
TCONS_00011398	1291.98973785828	0.738693417335431	0.187685001715003	3.93581485246821	8.2914879796172e-05	0.00240662180517629	not
TCONS_00038554	2545.05495549704	-0.997825036323474	0.254124537672381	-3.92651982946202	8.61837902134371e-05	0.00246015546609266	not
XR_001840292.1	344.830287166264	0.849795323230367	0.216895510272939	3.91799407079009	8.92889019860271e-05	0.00253830343588261	not
TCONS_00050164	374.541147303834	0.790618058300817	0.202530682952812	3.90369521681327	9.47350696369521e-05	0.00263743102256775	not
TCONS_00001878	282.972035936261	-0.710116789542452	0.182075521352853	-3.9001222364553	9.61441337284057e-05	0.00264607042149732	not
TCONS_00002730	1049.59042662487	0.510607031994088	0.133077095833917	3.83692647329288	0.0001245837525574	0.00325505667497788	not
TCONS_00010706	279.830530160229	-0.917254132348014	0.239094531074812	-3.83636601065128	0.000124868271405492	0.00325505667497788	not
TCONS_00033583	580.425694134086	0.871983409367059	0.228062358320058	3.82344292056883	0.000131601067787514	0.0033921648368513	not
TCONS_00037769	2378.82039326471	0.586245558847579	0.153484528920448	3.81957427873029	0.000133682199670994	0.00342123282038644	not
TCONS_00016756	4119.63916246333	0.579675320402722	0.151839486634579	3.81768493328605	0.000134709804161134	0.00342123282038644	not
TCONS_00009606	495.455483137118	0.623192314603054	0.163608947726426	3.80903565033073	0.000139509843920731	0.00353016117877074	not
TCONS_00010346	5391.14609488691	0.500833714715765	0.132045748616266	3.79288027039192	0.000148909964965716	0.00374061831993879	not
TCONS_00012069	1291.63258442205	-0.486682270854731	0.129246255200314	-3.76554253042333	0.00016618783072256	0.00407101253415407	not
TCONS_00033939	2123.72468876306	0.506702281099499	0.134706365447331	3.76153182826103	0.000168875926431794	0.00412224346215842	not
TCONS_00018420	380.760361110019	-0.963463023656902	0.256320770677945	-3.75881759838904	0.000170718234699119	0.00413797040456673	not
XR_590265.2	3434.28740327022	0.619466735091225	0.165396806393606	3.74533673653311	0.000180151973125715	0.00435136304319034	not
XR_001838488.1	195.693159079655	0.814073062666051	0.218460332024312	3.72641135863263	0.000194225332390428	0.00464259029810752	not
TCONS_00016798	1097.42723329123	0.657838545588437	0.176954416427785	3.71755935154578	0.000201156737993821	0.00477522593148219	not
TCONS_00050470	1054.51584225782	-0.651245529592935	0.176951680915919	-3.68035797242516	0.000232906757013296	0.00543753399931702	not
TCONS_00016749	287.935999540115	0.803986214796094	0.21864997976909	3.67704682911547	0.000235949737673507	0.0054880161207023	not
TCONS_00046902	2831.85836110889	-0.487169397037665	0.133184373292049	-3.65785703679658	0.000254332834553118	0.00587602415081251	not
TCONS_00010801	1692.40766813349	-0.806433392287419	0.220733913421232	-3.65341863326856	0.000258771815484313	0.0059388561507164	not
TCONS_00037764	1623.8833601125	0.666389077877648	0.182643166192672	3.64858478841014	0.000263688878341935	0.00603166480657645	not
TCONS_00033934	861.851434555633	0.933558974731211	0.256511286879543	3.63944599119963	0.000273225233513534	0.00619964951782017	not
TCONS_00032629	266.776573776287	-0.751324011101148	0.207066954144374	-3.62841098525698	0.000285171040089615	0.00635471466109375	not
TCONS_00050487	1212.30125239871	-0.69852100474087	0.19287261355042	-3.62167024069627	0.000292707085602827	0.00650167378567308	not
TCONS_00008883	476.350732448561	0.710830015042994	0.196424610275497	3.61884396281105	0.00029592199065758	0.00653108342320308	not
TCONS_00029819	2381.47007333898	-0.543506364042309	0.151044759947818	-3.59831326972267	0.000320287686290587	0.00694066659469387	not
TCONS_00028909	499.559713187128	-0.714291795945428	0.20070896077623	-3.55884357720226	0.000372491284820669	0.00784502986445483	not
TCONS_00043522	515.445394221591	0.993287177466204	0.279507440305223	3.55370567732125	0.000379844050588467	0.0079347898712317	not
TCONS_00024608	1412.057041083	0.476365574185666	0.13424486107061	3.54848275298306	0.000387457371948237	0.0080377042805358	not
TCONS_00042672	261.569667185307	0.842910757403138	0.237961661342351	3.54221244148426	0.00039678577764479	0.00818207806558272	not
TCONS_00024098	2635.37586644799	0.777124695790589	0.219646430459784	3.53807113625221	0.000403061453821551	0.0082355617352421	not
TCONS_00038629	342.735991171131	0.722767509674795	0.204467500620192	3.53487721756509	0.000407964676148273	0.0082645747297134	not
TCONS_00027688	2319.56508581869	-0.592401973305465	0.168529370342933	-3.5151260109737	0.000439545371493286	0.00882668437870819	not
TCONS_00029825	1476.08326196243	-0.549700293718302	0.156668732670832	-3.50867900918843	0.000450338062181609	0.00899114258251605	not
ENSRNOT00000087825	2421.79043699144	0.468635649913358	0.134582170654521	3.48215255879896	0.000497400227831669	0.00967898809538358	not
TCONS_00016759	2334.06100069569	0.391291673036187	0.112409498713305	3.48094847424021	0.000499641597581768	0.00969529257330015	not
TCONS_00004578	601.540981593071	0.553131622336902	0.159697113639785	3.46362942779639	0.000532940141626136	0.0102265291620926	not
TCONS_00042863	260.491360736372	0.691273624355698	0.199640423163826	3.46259346379183	0.000534996067664794	0.0102375424804111	not
TCONS_00055857	101.767425223022	0.966270574100868	0.280867700540854	3.44030506975407	0.000581058829867395	0.0109971353334903	not
TCONS_00028747	234.970137280874	0.845220571054875	0.245917227777812	3.43701243988704	0.000588168589221096	0.0111012803670474	not
TCONS_00008876	341.459421451661	0.635051730375466	0.185427042533342	3.42480644516171	0.000615237562923697	0.0115488338286797	not
TCONS_00032718	639.091757039962	-0.540873673644254	0.157961989661649	-3.42407483472951	0.000616896306135321	0.0115488338286797	not
TCONS_00031999	1067.72314053315	0.827921591264548	0.242060034614402	3.42031509903489	0.000625486400320465	0.0116152151973488	not
TCONS_00046061	274.011581464302	0.659856118566406	0.192894685242852	3.4208102609756	0.00062434874535634	0.0116152151973488	not
TCONS_00018433	648.022609960814	0.601829472575057	0.175883817671671	3.42174442505289	0.000622207705121218	0.0116152151973488	not
TCONS_00028569	223.593846111538	-0.927028798902266	0.271133702478838	-3.41908361235402	0.000628324159965819	0.0116366308231739	not
XR_591441.2	247.868425031133	-0.704754811049202	0.20668808514602	-3.40975054537522	0.000650223232765778	0.0119461225849628	not
TCONS_00022918	1144.17530702821	-0.497619381831918	0.146207889662149	-3.40350567251736	0.000665270319603719	0.0121901521692904	not
XR_590382.1	655.968645250785	-0.610198872857264	0.179462367239836	-3.40014947000998	0.000673490265316289	0.0123081236846691	not
TCONS_00037278	281.044501642617	0.849882822204262	0.250262495182921	3.39596559038169	0.000683869561665833	0.0124320287683884	not
TCONS_00011375	739.101660281561	0.963224460845304	0.284413623899281	3.38670295620722	0.000707379326638486	0.0127254593448403	not
TCONS_00033748	586.274863609224	0.79204002194947	0.235109721457623	3.36881017526207	0.00075493401579611	0.013406386069716	not
TCONS_00047386	368.656682439292	0.786037293536463	0.233425005119157	3.36740827374176	0.000758782635029039	0.0134401806225144	not
TCONS_00029587	818.195888874033	0.482366547462051	0.143361538300233	3.36468590656346	0.000766308399511002	0.0135387683473709	not
TCONS_00027421	1500.36683166464	-0.940570826428128	0.280506086190381	-3.35312092226675	0.000799057879736655	0.0140455262931827	not
TCONS_00024101	1910.15559949968	0.957498993503893	0.285966037589965	3.348296187804	0.000813100621125695	0.0142121526067583	not
TCONS_00010708	849.127182706581	-0.656904521260705	0.196286627774287	-3.34665956978021	0.000817915894999026	0.0142321486212929	not
XR_592207.2	96.6347494053375	0.936130455519115	0.280522481413904	3.33709601740573	0.000846586957167524	0.0146571997496573	not
TCONS_00032738	437.042662384831	0.653675010198103	0.196333074357443	3.32941870511346	0.000870274658026477	0.014962410459354	not
TCONS_00027243	451.732652778378	0.622855118293469	0.187084124981339	3.32927830384111	0.000870713521230499	0.014962410459354	not
TCONS_00020990	743.113738804585	0.602398690185738	0.180888069482637	3.33022897479461	0.000867745939526411	0.014962410459354	not
TCONS_00037767	1627.07372580084	0.489514959817725	0.147284396662989	3.32360366005244	0.000888623901011029	0.0151570713782326	not
TCONS_00016772	1722.5085003681	0.658670204131308	0.198484860189171	3.31849090909778	0.000905052685095398	0.0153237841878407	not
TCONS_00035234	678.152355338209	-0.464412748107844	0.140201029873304	-3.31247743705964	0.000924735848547891	0.0156187658722954	not
TCONS_00011366	227.798115612898	0.897839095785761	0.271283973318036	3.30959136584598	0.000934322667372273	0.0157421975273358	not
TCONS_00029858	504.238469383641	-0.757668488924524	0.230149821301684	-3.29206637936668	0.000994541346611598	0.0166350886740749	not
TCONS_00050479	1649.1931071199	-0.535161361447438	0.163029229590068	-3.28260989022081	0.00102850889628385	0.0169974628122699	not
TCONS_00055870	621.678046070841	0.557478661149763	0.1698873752839	3.28146020396252	0.00103271096319362	0.0170261750208629	not
TCONS_00001529	745.057458353036	0.576624072273937	0.176425074081841	3.26837936883309	0.00108165275394454	0.0176644378823851	not
TCONS_00026623	1049.84111003811	0.615219176334458	0.188717103552031	3.26000751789219	0.00111409260714028	0.0180237745436184	not
TCONS_00024961	709.343216565923	-0.549668499681309	0.16890611744819	-3.2542841430827	0.00113678514618249	0.0183051556872462	not
TCONS_00009059	407.86647438533	-0.686474856539512	0.21119761712779	-3.25039110703671	0.00115246394316009	0.0185144672543021	not
TCONS_00012014	514.832150632163	0.558169885497875	0.171833876235631	3.24831108816094	0.00116092269258212	0.0186070857548892	not
TCONS_00029436	250.064735317559	-0.752243973459125	0.232369271761935	-3.23727818121239	0.00120675714362583	0.0191900672287073	not
TCONS_00041627	6363.30109151512	0.872556859814265	0.269824451441754	3.23379462147307	0.00122157266683192	0.0193103523626428	not
TCONS_00004563	2398.7869241345	0.553523146451891	0.171345022520832	3.2304594455587	0.00123591436356887	0.0194924575879765	not
TCONS_00042263	320.627332728761	-0.695528566478996	0.215619473081198	-3.22572241059635	0.00125655163263125	0.0197727988114276	not
TCONS_00024952	2986.88574325868	-0.393172027023465	0.122016396963304	-3.22228845309792	0.00127171035977899	0.0199212825595657	not
TCONS_00038588	228.160623559824	-0.97800645207908	0.303575099537822	-3.22162935487148	0.00127463909833932	0.0199212825595657	not
TCONS_00001549	826.458803827404	0.645716992131369	0.200566644203638	3.21946350897592	0.00128430705613098	0.0200270725592615	not
TCONS_00011368	1075.75483497427	0.707039204926666	0.220572864145408	3.20546776080564	0.00134843151371112	0.0206999219927032	not
TCONS_00038396	1061.13397765822	-0.555087286029084	0.173294285281031	-3.20314824651545	0.00135933986772309	0.0208211082178074	not
ENSRNOT00000082747	288.363471166434	-0.630831202218321	0.197372534956208	-3.19614480483967	0.00139277193564223	0.0212859923261427	not
TCONS_00032636	207.091447067087	-0.701154663405289	0.219851523994749	-3.18921902684666	0.00142657744484042	0.0217066012972636	not
TCONS_00035706	121.83802257432	-0.996879688930601	0.313780037480762	-3.17700162487781	0.00148806202256925	0.0225428343243605	not
TCONS_00038886	792.234869104045	0.465080345490024	0.146996122807857	3.16389532326607	0.00155672774308773	0.0235314556876368	not
TCONS_00010354	7941.43045371364	0.486902844403529	0.154064783101043	3.16037730753949	0.0015756495042705	0.0236872803556703	not
TCONS_00023466	408.354969102864	-0.604394779906815	0.191377793321982	-3.15812388373584	0.0015878806351565	0.0237425961637686	not
TCONS_00019652	351.101450296146	-0.697219518756644	0.221654919933554	-3.14551790217718	0.00165793047854423	0.0245245904620632	not
TCONS_00046817	435.277967827087	0.897815446569361	0.285934843162537	3.13993019052598	0.00168988098707729	0.0248906137712792	not
XR_590561.2	270.648308959698	-0.909297037955811	0.289856918829582	-3.13705479802751	0.00170654228587897	0.0250292868595583	not
TCONS_00030109	267.024475856428	0.950034488616927	0.303059146147287	3.13481543353656	0.00171962266542935	0.025167697823699	not
TCONS_00040073	92.6226291471125	0.976175378116268	0.31202048815039	3.12856179381965	0.00175664069725167	0.0255471030244516	not
TCONS_00043350	1845.91936597508	0.424493021557264	0.135680074475812	3.12863199108089	0.00175622113413685	0.0255471030244516	not
TCONS_00021655	398.224953270598	-0.70830172756985	0.226888266191442	-3.12180854241358	0.00179743789908967	0.0260308197209883	not
TCONS_00028944	197.898033251469	-0.902979251896312	0.290185811950804	-3.11172777823265	0.00185995924374044	0.0267498154878146	not
TCONS_00020012	457.651785169541	-0.591208679642188	0.19022016712357	-3.10802313225879	0.00188343325515697	0.0269373849412512	not
TCONS_00032133	276.54153144001	-0.664638119392168	0.213935151243326	-3.10672704101918	0.00189170981632318	0.0269998582875217	not
TCONS_00041305	1312.63057893229	-0.860175635888759	0.27711924334265	-3.10399099504316	0.00190929142001442	0.0271386525297523	not
TCONS_00000071	153398.296373178	-0.906532914560411	0.292257567268316	-3.10182871579212	0.00192329206915765	0.0272815228208235	not
TCONS_00024106	1537.17098495165	0.864857636288229	0.280154139650014	3.08707783996575	0.00202134658294399	0.028433787272836	not
TCONS_00017847	737.873943464565	0.554066230513395	0.179385986514817	3.08868179325496	0.00201046648386509	0.028433787272836	not
TCONS_00044606	866.591059943449	-0.570170336991014	0.184625850934899	-3.08824757802775	0.00201340657912925	0.028433787272836	not
TCONS_00028631	96.7241701906225	-0.970632438070581	0.314442586475049	-3.08683518015649	0.00202299731510159	0.028433787272836	not
NR_111959.1	573.562119548906	0.5698731048225	0.184818632863151	3.08341802985018	0.00204637476658996	0.0286108709960999	not
TCONS_00038961	410.356674444887	0.516265957920327	0.167462733973703	3.08287071200806	0.00205014202997531	0.0286108709960999	not
TCONS_00042449	1083.65893547735	0.702306562480455	0.228279890694426	3.07651523900789	0.00209435597004238	0.0290741066387097	not
TCONS_00001586	248.416731011825	0.641381111932998	0.208716693976438	3.07297466107529	0.00211936482748368	0.0292811444565145	not
TCONS_00021188	513.832882281293	0.568341240097686	0.18513862227979	3.06981456974862	0.00214191710189453	0.0294748273702937	not
TCONS_00056677	11980.6530237927	-0.371761395863178	0.121182782036218	-3.06777406506537	0.0021565960340104	0.0296178238627114	not
TCONS_00045496	257.63889857009	0.812853323571477	0.26502433098882	3.06708942736947	0.00216154179003455	0.0296268465983306	not
TCONS_00012003	546.351362949663	0.602632908086845	0.196675553698006	3.06409666456149	0.00218328352481963	0.029760228986284	not
TCONS_00011626	3831.67549463035	-0.354829245555755	0.115912858343318	-3.06117242407049	0.00220472091327739	0.0299807324191343	not
TCONS_00016761	5631.45260677466	0.387215931208744	0.126543221858144	3.05994999592169	0.00221373948660494	0.0300442286315657	not
TCONS_00038184	368.099054793353	0.753343534954924	0.247321676014809	3.04600691331971	0.00231902502976649	0.0312313672093265	not
TCONS_00041531	15021.7349816086	-0.816480961094841	0.268052691294228	-3.04597188393319	0.00231929521980088	0.0312313672093265	not
TCONS_00046065	226.879445580305	0.674963461394582	0.221686427106407	3.0446765289361	0.00232930687095583	0.0313051592695776	not
NR_132743.1	411.220404523009	-0.512347178385909	0.169324792854291	-3.02582492350544	0.00247955830621825	0.0329021741145257	not
TCONS_00001553	416.501470013272	0.583759801342226	0.193391144494804	3.01854463329839	0.00253991984919237	0.0334842868668338	not
TCONS_00037775	602.079595020887	0.68215919847777	0.226724941926785	3.00875233523295	0.00262322861609515	0.0343856988235015	not
TCONS_00023736	409.613710720848	0.535990798841245	0.178631858787429	3.0005330654879	0.00269507490864495	0.0351275046583383	not
TCONS_00044913	203.32051472394	-0.813723653730961	0.271343941425819	-2.99886428071739	0.00270987990135135	0.0352539554774672	not
TCONS_00012002	494.091142430481	0.532745737561421	0.177957225733599	2.99367297599333	0.00275641212690713	0.0357572981558092	not
TCONS_00011364	454.391737278187	0.846846248428933	0.28310284797944	2.99130247001413	0.00277790191453911	0.0359121233032954	not
XR_001835971.1	2563.85067689251	0.674975011950334	0.226115472719437	2.98508989160525	0.00283494999807146	0.0364689657107592	not
TCONS_00024278	162.252086313794	-0.667527641584973	0.223876317458023	-2.98168046162424	0.0028667103689303	0.0366726578306861	not
TCONS_00004596	1725.74330251545	0.496445768899319	0.167213684371073	2.96893026887458	0.00298838402322384	0.0380381308672048	not
TCONS_00009051	586.754110792693	0.455343571420556	0.153407211152078	2.96820187265615	0.00299547527385052	0.0380381308672048	not
TCONS_00024777	115.640391954905	-0.859025812921563	0.289355692857292	-2.96875380069065	0.0029901006097529	0.0380381308672048	not
TCONS_00004595	1341.25090638492	0.457653508206111	0.154311815026065	2.96577101454486	0.00301925196878489	0.0382697111933322	not
TCONS_00046880	1126.6129140062	-0.443387956200984	0.1495565455142	-2.96468439195718	0.00302993600821754	0.0383347947706352	not
TCONS_00016702	590.380701952736	0.847394874679931	0.286182679415632	2.96102781765221	0.00306614244221436	0.0385808961581363	not
TCONS_00004488	365.536792011072	0.520872094742179	0.176162851948323	2.95676465827754	0.00310885303004875	0.0389057187166246	not
TCONS_00004539	1105.10168616568	0.577577572693628	0.19550499731888	2.9542854689876	0.00313393961687557	0.0391487429898308	not
TCONS_00028929	287.203311244852	-0.596930553176879	0.20266415506546	-2.94541752084413	0.00322519123133635	0.0401434613082369	not
XR_001836174.1	276.759023879785	-0.997324618843957	0.340000043079731	-2.93330733081725	0.00335371734775897	0.0415187803554103	not
TCONS_00018444	888.373374713287	0.543992818499087	0.185560774562511	2.93161536850466	0.00337204093291184	0.0416709459115474	not
TCONS_00022291	3674.58491026888	0.901925715358962	0.307782975969851	2.93039506982775	0.00338531303501334	0.0417602543676288	not
TCONS_00029828	1616.46577151701	-0.460349880939451	0.157282392025194	-2.92690030340911	0.00342358607327557	0.0421570990983737	not
TCONS_00018477	297.574810039923	0.613903911035067	0.210082847187378	2.9221991193194	0.00347569257767925	0.0427225699761712	not
ENSRNOT00000081555	197.502606617672	0.706119818557826	0.24195011385441	2.9184521028278	0.0035177391308873	0.0430473189914359	not
TCONS_00021070	648.373565193226	0.484397639073581	0.165993046861262	2.91818029871121	0.00352080706863944	0.0430473189914359	not
TCONS_00041285	765.26797901501	0.430697405991314	0.147667828546522	2.91666377321737	0.00353796929517508	0.0431807277227375	not
XR_001837680.1	291.941393130297	-0.62116412769742	0.213201992848394	-2.91350057003981	0.00357401184559144	0.0434696528636927	not
TCONS_00022880	1031.1559742732	0.806592108510105	0.27717962324355	2.9099978529135	0.00361431239102331	0.0438029298196299	not
TCONS_00024235	365.43262864076	-0.821074061554884	0.282372204281048	-2.90777225628646	0.00364013329414827	0.0440386003432158	not
TCONS_00050478	1012.61025069578	-0.517973203127963	0.178473768018633	-2.90223716839937	0.00370507919817983	0.0444352206615039	not
TCONS_00045966	1091.9936426724	0.421217578620387	0.145447317361244	2.89601476508652	0.00377934617560138	0.0449358405870127	not
TCONS_00035963	113.076768241511	-0.801612487028275	0.276750256491904	-2.89651940052212	0.00377327311025408	0.0449358405870127	not
TCONS_00046064	2191.65325458575	0.483022546128321	0.166828429430087	2.89532514199411	0.00378765985068343	0.0449573097053628	not
TCONS_00004626	416.055575674822	0.60661137484917	0.210864468994824	2.87678326149893	0.00401751434408234	0.0468922784605859	not
XR_594851.2	277.549982759576	0.575820093674888	0.200042468431774	2.87848924375413	0.00399584907109193	0.0468922784605859	not
TCONS_00036003	306.81840981654	0.546676060244707	0.189973908225745	2.87763759429056	0.00400665137417619	0.0468922784605859	not
TCONS_00040775	648.436425416611	0.445032582945677	0.15464023981176	2.87785755820998	0.00400385882004576	0.0468922784605859	not
TCONS_00049971	6543.46822583147	0.344293617616737	0.119585037214577	2.87906936884549	0.00398850592511955	0.0468922784605859	not
TCONS_00034677	405.338797051254	-0.951253763095917	0.330996267553545	-2.87391084536031	0.00405423390550057	0.0471492387528584	not
TCONS_00011391	545.194311017846	0.761445689649973	0.265056634907741	2.87276600306577	0.00406895371786246	0.0471616313473051	not
TCONS_00011388	607.811130655077	0.737778564448743	0.257476655365711	2.86541924898329	0.00416457472499968	0.0481084986627053	not
XR_001836724.1	7.45703845806991	-3.10527877335066	1.09191348582938	-2.8438871885459	0.00445668241378784	0.0509714604543815	not
TCONS_00029267	236.837066547988	2.16434936335157	0.76228776232541	2.83928126662964	0.00452152824124438	0.0516276315545722	not
XR_001839347.1	75.6047682694419	1.121845103927	0.395402496355653	2.83722311888981	0.00455077982856866	0.0518758862306143	not
XR_590800.2	1776.27895642605	0.342370109423663	0.120784389717302	2.83455594075515	0.00458894228957083	0.0522247336678011	not
TCONS_00045986	93.2689884105282	1.20572482150801	0.426607357528321	2.82631042393114	0.00470876070905956	0.0535001956878017	not
TCONS_00009228	108.189753824893	-0.906655507859739	0.320967473051743	-2.82475822001308	0.00473163053343447	0.0536717630951812	not
TCONS_00035221	525.752756694414	-0.74612812730102	0.264315215726515	-2.82287239972228	0.00475955103944705	0.0538999648860659	not
TCONS_00035308	9.28453551064155	6.59775410387497	2.33823726849218	2.82167861781177	0.00477730255969473	0.0539250978898572	not
TCONS_00039578	388.920482791384	0.547210378303225	0.19396408651306	2.82119431561049	0.00478452119516649	0.0539250978898572	not
XR_001836577.1	167.528083161478	-0.937174534941817	0.332195978209503	-2.82114955151798	0.00478518891234547	0.0539250978898572	not
NR_002704.1	188.765401165937	-0.77513618368683	0.274836354219389	-2.82035535614795	0.00479704944276811	0.0539707126231956	not
TCONS_00038715	582.46125300019	-1.3878942767357	0.492301383547435	-2.81919637668858	0.00481440540667651	0.0540779065842623	not
TCONS_00038892	433.984020729299	0.445807293906225	0.158467518308638	2.81324083739327	0.00490449028411603	0.0549247056096868	not
XR_001839367.1	73.7548886799591	-1.08711629014501	0.38643929868819	-2.81316184413787	0.00490569533311765	0.0549247056096868	not
TCONS_00050444	2049.18324954027	0.629649008195785	0.22408028574513	2.80992594284689	0.00495529007916509	0.0551226149224999	not
XR_001837199.1	791.581548971158	0.583025115359146	0.207450497161443	2.8104300704829	0.00494753391434442	0.0551226149224999	not
TCONS_00037459	284.452710924368	-0.551413550656981	0.196147070166527	-2.81122501696731	0.00493532571399229	0.0551226149224999	not
TCONS_00032774	384.219540518935	-0.859156807287149	0.305683391583457	-2.81061003293855	0.00494476779487193	0.0551226149224999	not
TCONS_00021068	203.427141697547	0.588482526602767	0.209677533958503	2.80660743901745	0.00500662135388243	0.0556040841038904	not
TCONS_00004600	1586.77736460954	0.596931223256889	0.212809668142723	2.80500048924728	0.00503165033886499	0.055792360418747	not
TCONS_00033576	499.469137277568	0.782809004515757	0.279204645451802	2.80371053013475	0.00505182384189323	0.0559262806086513	not
XR_595371.2	88.8512890228491	1.16458244117563	0.41562870953122	2.80197785780761	0.00507903594687958	0.0561375685136707	not
TCONS_00016371	149.875836947985	0.709861455327059	0.253467351989361	2.80060311419064	0.00510072087636275	0.0562871882011404	not
ENSRNOT00000093096	124500.769536025	-0.45955655345677	0.164143891026139	-2.79971767809249	0.00511473183857902	0.0563517823618881	not
TCONS_00011392	356.130841306419	0.72241510450473	0.258254912370232	2.79729472665008	0.00515325014102116	0.0565133488987298	not
TCONS_00039611	611.303994290255	-0.847700534976256	0.30294881738858	-2.79816419909949	0.00513939785275956	0.0565133488987298	not
TCONS_00041577	714.049055429972	-0.848767483162997	0.303429086595987	-2.79725155121046	0.0051539388833526	0.0565133488987298	not
TCONS_00024110	128.628348585145	1.11577727173857	0.399442977013978	2.79333305614614	0.00521679488499243	0.0570498011324779	not
ENSRNOT00000085474	241.897744643548	0.86207912491755	0.308694468102088	2.79266139823553	0.00522763811766915	0.0570498011324779	not
XR_001837681.1	40.0233442501008	-1.25528074182392	0.449482718286483	-2.79272303640348	0.00522664218435131	0.0570498011324779	not
TCONS_00029857	205.160153535811	-0.748631175995905	0.268645221876501	-2.78669082876918	0.00532492555828728	0.0579284815065332	not
XR_001841887.1	21.7839404679864	-2.00450601787475	0.719249783998806	-2.78694003455979	0.00532083239716022	0.0579284815065332	not
XR_361360.3	100.748631404956	1.04826628402956	0.376864060884044	2.78155014720839	0.00540999718633039	0.0582122438678666	not
TCONS_00022229	246.648816440158	0.738559689630092	0.265377276894842	2.78305549846588	0.00538495939520471	0.0582122438678666	not
TCONS_00025424	335.574381624454	0.628184125510819	0.22581026839868	2.78191124772823	0.00540398160966987	0.0582122438678666	not
TCONS_00035665	298.850746497203	0.590437031809804	0.212264348582883	2.78161187100742	0.00540896850083243	0.0582122438678666	not
TCONS_00004568	385.751954383932	0.436194678985371	0.156658753898466	2.78436198508306	0.00536331408549293	0.0582122438678666	not
XR_593676.1	169.004534075918	-0.758689264920097	0.272704175767686	-2.78209625057746	0.00540090198585026	0.0582122438678666	not
NR_133650.1	13.3204743218924	-2.36014839705084	0.848105989988667	-2.78284604154533	0.00538843691471047	0.0582122438678666	not
XR_590559.2	13402.4563550986	-0.326455559603928	0.117563989775229	-2.77683294202655	0.00548913840552688	0.0587890978377979	not
XR_596248.1	524.001540643556	-0.677326982689795	0.243913126750753	-2.7769189453339	0.00548768621314914	0.0587890978377979	not
XR_593486.1	461.433112544353	-1.7301565565786	0.622845281107566	-2.77782718928523	0.00547237138817256	0.0587890978377979	not
TCONS_00034383	375.660735127402	0.619162495475771	0.223325873077601	2.77246199440861	0.00556340155090656	0.0594922258725426	not
XR_001835783.1	165.913849664259	0.7524639535251	0.271594240250771	2.77054459192627	0.00559626368626702	0.0596499888558683	not
XR_593442.2	13.6538369726786	-4.39624106267898	1.58699076743281	-2.77017431537458	0.00560262995217315	0.0596499888558683	not
XR_001838852.1	6.87464232400877	-5.32950935822961	1.92394723758304	-2.77009122398014	0.00560405946257361	0.0596499888558683	not
XR_592135.1	66.2970085457912	0.98541234563476	0.355942798544463	2.76845703765985	0.00563224108503212	0.0598577252544644	not
TCONS_00037429	322.097383568985	-0.796890832013376	0.288136701374869	-2.76566930977881	0.00568061078880529	0.0602790465884285	not
XR_590747.2	25.9965180509231	1.75917327421255	0.636526991504193	2.76370569935362	0.00571490584903301	0.0604823444761981	not
TCONS_00016768	12968.6866816935	0.303434708526893	0.109798084304921	2.76357015195476	0.0057172801017599	0.0604823444761981	not
TCONS_00051453	93.072135998042	0.872836593573419	0.315901622518783	2.76300129962619	0.0057272538414515	0.0604952133589403	not
TCONS_00016801	328.755995158275	0.559551572426483	0.202891752394149	2.75788229843599	0.005817714137017	0.0613568996313183	not
XR_001839832.1	11.8514641721316	2.7317955524743	0.991365956801963	2.75558741323615	0.0058586847339825	0.0616948081438279	not
XR_001839034.1	45.5297767382396	-1.19077663581019	0.432986731531379	-2.75014578760571	0.00595687554414433	0.0626333276391918	not
TCONS_00029850	465.254612092898	-0.613454983638234	0.223163907439951	-2.74889873849024	0.00597958560570225	0.0627765613437556	not
XR_591110.2	81.9471322899761	-0.833478283103219	0.303261848784984	-2.74837829566279	0.00598908646182748	0.0627808942007652	not
TCONS_00037444	30.3047582554046	3.48743734261582	1.26979582079523	2.74645520602813	0.00602431119952909	0.0630544572217378	not
TCONS_00028984	2263.02000758849	0.470624349963274	0.171395008058053	2.74584630728493	0.00603550308210855	0.0630760291848803	not
TCONS_00022268	390.315477483174	0.561811415139196	0.204708751669893	2.74444258272434	0.00606137568370621	0.0632507299441729	not
TCONS_00016597	1672.96591473952	-2.60851010756649	0.951036527748238	-2.74280748578884	0.00609163873622214	0.063375060828046	not
TCONS_00058449	54.1070729056509	-2.80582962181747	1.02281977429666	-2.74322973834455	0.00608381050371537	0.063375060828046	not
TCONS_00011031	192.889281149772	0.646480007887867	0.23584967625691	2.74106803175621	0.00612398261230929	0.0635202280568057	not
TCONS_00025032	911.849611600705	0.468769691086804	0.1710045496299	2.74127028843004	0.00612021386740417	0.0635202280568057	not
NR_027983.1	65.918227256201	-1.88171938457083	0.68669633382615	-2.74024964438972	0.00613925336138462	0.0635702401501435	not
XR_001841087.1	5.4428963010985	-4.98874389224185	1.82082640245929	-2.73982400821069	0.00614720909384712	0.0635702401501435	not
TCONS_00029484	735.743644360669	-0.467181346963722	0.170571510336255	-2.73891780662988	0.00616417819587126	0.063650437932853	not
TCONS_00020731	79.9331651698944	1.09336547938013	0.399510071723403	2.7367657457635	0.00620464582240577	0.0638190024744583	not
XR_001837808.1	92.3934886315704	0.839958060153131	0.306937553038897	2.73657638772759	0.00620821795929878	0.0638190024744583	not
TCONS_00001109	798.288547098536	0.365722231252537	0.133633101633528	2.73676377171493	0.00620468305221648	0.0638190024744583	not
TCONS_00037431	1361.83552771477	-0.614359659751033	0.224762297188875	-2.73337506972874	0.00626889001196822	0.0643469423516738	not
TCONS_00015919	189.702669550459	0.824337877550753	0.301732618587713	2.73201446170832	0.00629483778420444	0.0644218361678285	not
TCONS_00030902	233.090870044068	-0.6986823175861	0.255714990893062	-2.73226968487852	0.00628996314130558	0.0644218361678285	not
XR_591582.2	37.4219326961613	1.40085159570091	0.513302104422404	2.72909770607161	0.00635078842381043	0.064706565390673	not
XR_593181.2	65.0169605067794	1.13489087157075	0.415745063674632	2.7297759389849	0.00633773844061906	0.064706565390673	not
XR_591198.1	641.475694885339	-0.433232054609769	0.158773719250214	-2.72861312725838	0.00636012708457831	0.064706565390673	not
XR_591329.2	174.21881342171	-0.874264717560327	0.320321395222687	-2.72933600627126	0.00634620050014837	0.064706565390673	not
TCONS_00015237	169.106948701322	-0.690061735704761	0.253160357184113	-2.72578907448336	0.00641479768802194	0.0651667976894935	not
XR_001835825.1	16.855763575207	4.09326383238288	1.50246094778278	2.72437286201909	0.00644237290271789	0.0653508252745598	not
ENSRNOT00000076847	23.4643285254734	-2.91631040292443	1.07099291317321	-2.72299691907746	0.00646926611741283	0.0655274051892784	not
TCONS_00033892	36.8504707288441	-4.38391573662522	1.6105237208943	-2.72204356865411	0.0064879588196431	0.065620526392525	not
XR_001839858.1	15.8685848052807	-2.67477298154563	0.983991634313575	-2.71828833525758	0.00656206261295539	0.0662729949273331	not
TCONS_00057081	873.384292622276	0.463102081305473	0.170441773963057	2.71706912300649	0.00658628507627162	0.0664205216158896	not
XR_354158.3	89.7056884021654	-1.47499288769116	0.543123153443753	-2.71576138549563	0.00661235564432494	0.0665862285583042	not
ENSRNOT00000092869	46990.5964139843	-0.383378452484387	0.141281026864206	-2.71358766986367	0.00665589539201088	0.0669271111615883	not
XR_362082.3	6.91179828229455	-4.42609336762555	1.63334515919152	-2.70983346215469	0.00673169990485985	0.0675909635796103	not
TCONS_00057027	271.338102801149	0.683622669966861	0.252473585510717	2.70769977217217	0.00677512813537771	0.0679282803471542	not
XR_001839045.1	33.9868743180907	2.01563139515003	0.744890321073768	2.7059438659969	0.00681105580074787	0.0681895267703859	not
TCONS_00016777	2405.6030972004	0.46272610887928	0.171126841136532	2.7039949186586	0.00685113368309273	0.0684915072110052	not
TCONS_00047389	242.13421105251	0.907017215688907	0.335704889648288	2.70182902798697	0.00689592123598665	0.0688396299106875	not
TCONS_00051449	313.133997838029	0.611871501824547	0.226709877044188	2.6989185905883	0.00695651913185516	0.0693443494413498	not
TCONS_00027304	698.069668200965	3.00088594039771	1.11271961799416	2.69689317225056	0.00699897194553684	0.0696670002878509	not
TCONS_00004617	2306.16455720381	0.408474714236134	0.151501733252961	2.69617188837112	0.00701414616241754	0.0697175851654394	not
TCONS_00058448	692.11730394344	0.578636354722704	0.214686720510997	2.69525918205576	0.00703338982712407	0.0698084151232372	not
XR_001835969.1	1046.0652315036	0.748303115017735	0.277813156871976	2.69354815100631	0.00706959330805547	0.0700670739914594	not
TCONS_00044620	624.328422026261	-0.674463210116479	0.250461838136176	-2.69287814517185	0.00708381540181905	0.0701074452661404	not
TCONS_00001499	11589.236589169	0.562443192588694	0.208949865204856	2.69176145214198	0.0071075763397189	0.0702419704646325	not
TCONS_00039608	61.7485316978326	-1.2720987693529	0.472808189714927	-2.6905176285544	0.00713412657181637	0.0704036376544393	not
ENSRNOT00000093470	497.394695957034	-0.528523137272692	0.196623130163782	-2.68800083099301	0.00718812177718173	0.0706521368856019	not
TCONS_00012283	202.129427289053	-0.960997966203963	0.357525556953836	-2.68791404561898	0.0071899901897189	0.0706521368856019	not
XR_358986.3	5.54477112990943	-5.01147594591047	1.86384256982273	-2.68878714707493	0.00717121293757061	0.0706521368856019	not
XR_591415.2	19.9497944971061	-2.92822608526227	1.08978873517608	-2.68696674019957	0.00721041320573727	0.0707521795812969	not
TCONS_00042447	434.766109093792	0.71409688150344	0.265879638022933	2.68579003196118	0.00723585442794621	0.0708051453314604	not
TCONS_00018980	38.2000348986548	-2.14451267349333	0.798472502441034	-2.68576897380596	0.0072363104522309	0.0708051453314604	not
XR_001842762.1	76.1823529949488	-1.12962889852514	0.420787943690824	-2.68455623660915	0.00726261640223839	0.0709620284394099	not
TCONS_00034323	2556.86932027674	0.547147338305391	0.203933969583956	2.68296321314993	0.00729730167597927	0.071118868143614	not
TCONS_00035734	117.220742790624	-1.70451405382755	0.635331492798289	-2.68287354420303	0.0072992584704433	0.071118868143614	not
TCONS_00012104	779.494239014775	0.512124104383405	0.19094465059687	2.68205525937788	0.00731713719904228	0.0711926531985692	not
TCONS_00042683	243.175413913291	0.574397655099638	0.214251959763499	2.68094469583235	0.00734146478095212	0.0713288870700665	not
ENSRNOT00000091235	20.4717909900175	-1.83503382581835	0.685005161837403	-2.67886131090779	0.0073872984489041	0.0716733956250415	not
TCONS_00034325	211.040242399145	0.702800685511316	0.262609424134754	2.67622035205669	0.00744576736822812	0.0721393562127908	not
XR_356264.3	6.39325422117986	3.55206481595309	1.32806701968819	2.67461262368148	0.0074815642265559	0.0723846578109919	not
TCONS_00043776	59.3670378133247	1.2971403621802	0.485130685609082	2.6737957434122	0.00749981153060245	0.0724597175572052	not
TCONS_00016729	177.258481416144	1.59649202535913	0.59731882893334	2.67276360299919	0.00752292433600799	0.0725778278392123	not
TCONS_00021366	106.624158298063	0.895433509567475	0.335110476093625	2.67205466091518	0.00753883671450285	0.0725778278392123	not
XR_001836852.1	6.37807919629743	-4.30253103319649	1.61032228012989	-2.67184468990235	0.007543555354452	0.0725778278392123	not
ENSRNOT00000079540	101.856358571475	0.721139786937611	0.269970378106559	2.67118115696742	0.00755848421965181	0.0726203184831081	not
TCONS_00049129	113.918953202299	-0.855235726853869	0.320232024734377	-2.67067520046836	0.00756988555791718	0.0726288464362388	not
TCONS_00024103	1343.56448562107	0.65334104286343	0.244680594174369	2.6701792394612	0.00758107661797752	0.0726353360291105	not
TCONS_00046800	177.195087672583	-0.793804377842246	0.29750854600797	-2.66817336339972	0.0076264894538137	0.0728683114065629	not
XR_596589.2	8.21912805671185	-3.27791720098792	1.22832838488079	-2.66860005950773	0.00761680872739356	0.0728683114065629	not
XR_001839277.1	54.7818229167298	-1.46098819677594	0.547893619538163	-2.66655450013719	0.00766331801395453	0.0731190619342513	not
XR_001841313.1	42.9982831966098	1.64137769962601	0.616208757611135	2.66367149014428	0.00772930036423359	0.0736469060912078	not
TCONS_00053989	885.566966892323	-0.466674520796109	0.175264237950944	-2.66269106722576	0.00775185466249123	0.0737600716370378	not
TCONS_00022258	1222.7744773952	0.505910806643697	0.190069460159224	2.66171538667963	0.00777435839312833	0.0737709722249046	not
NR_110680.1	165.150446511162	-0.934270103677738	0.350999679374144	-2.66174061852023	0.00777377569302026	0.0737709722249046	not
XR_001838302.1	9.59629598447734	-2.74504136421475	1.03172945457765	-2.66062130148108	0.00779966269285299	0.0739095608809718	not
ENSRNOT00000092488	8.07961222886645	6.39701063148889	2.40572854575983	2.65907416809923	0.007835571167622	0.0741481172957984	not
TCONS_00037551	386.762577572598	0.510315977199753	0.192050037150231	2.65720322043238	0.00787919306371548	0.0744589133846054	not
[truncated: 6,177 more rows]
