# Supplementary material for: Integrated bioinformatics analysis of retinal ischemia/reperfusion injury in rats with potential key genes
Source: BMC Genomics. 2024 Apr 15;25:367. doi: 10.1186/s12864-024-10288-0 (PMC11017533; doi:10.1186/s12864-024-10288-0)
Supplement: Supplementary file 6 — Supplementary Material 6. [file 12864_2024_10288_MOESM6_ESM.xlsx]

## Sheet: 06.DEcircRNA2_DESeq_result
suplementery table 6 DEcircRNA2_DESeq
	baseMean	log2FoldChange	lfcSE	stat	pvalue	padj	direction
circRNA_10669|Chr8:93334030_93350656_-	15.7453921363614	7.39344333885805	1.47848664618329	5.00068320396686	5.71275144391267e-07	0.00434569002338437	up
circRNA_00698|Chr1:194924652_194934956_-	3.45984567455626	-5.33859984434748	1.94473599259608	-2.74515402845034	0.0060482502867868	0.883261873358977	down
circRNA_05243|Chr2:11485093_11492268_-	3.36633551633876	5.16889737740611	1.96189676793097	2.63464289349805	0.0084225843642577	0.883261873358977	up
circRNA_01856|Chr10:108486117_108494849_+	3.25648202921891	5.11950393423521	1.99399130254688	2.56746552890987	0.0102444974569496	0.883261873358977	up
circRNA_06362|Chr20:37560453_37617612_-	3.06383980627789	5.03289149556632	2.01978061251989	2.49180107204181	0.0127097198944331	0.883261873358977	up
circRNA_01495|Chr10:66901944_66917125_+	2.93404078680543	4.96961721525344	2.02487587732191	2.45428239375652	0.0141166074498254	0.883261873358977	up
circRNA_03398|Chr15:4209704_4222294_+	3.01284226322581	5.00495926467954	2.04020494842209	2.45316494725219	0.0141605388986382	0.883261873358977	up
circRNA_00494|Chr1:154405931_154447475_+	2.67771563983399	-4.96732335337006	2.09651220029973	-2.36932718667695	0.0178204809015362	0.883261873358977	down
circRNA_07852|Chr4:158334034_158360021_+	15.9556105043463	-2.39436214642929	1.05625931838626	-2.26683173795558	0.0234005065114433	0.883261873358977	down
circRNA_04700|Chr18:37045896_37093178_-	2.36799217079701	-4.78828855414083	2.15972491714709	-2.21708260905096	0.0266174469734238	0.883261873358977	down
circRNA_04468|Chr17:86845723_86873000_-	2.33929010515537	-4.77243996661346	2.17336626921233	-2.19587468261532	0.028100914301061	0.883261873358977	down
circRNA_10257|Chr8:33258321_33261725_-	33.2106264257011	8.4697441562587	3.90800546317153	2.16728053122656	0.0302134700729865	0.883261873358977	up
circRNA_11631|ChrX:113414825_113434758_-	2.3250621072829	4.63353986726258	2.16972895809177	2.13553856576523	0.0327170434953736	0.883261873358977	up
circRNA_01557|Chr10:72359922_72371397_-	2.37094791411228	4.65958756079004	2.18779633886183	2.12980864718611	0.0331874144956249	0.883261873358977	up
circRNA_00629|Chr1:185263914_185267832_+	2.30910383433109	4.6244618173349	2.1831356912267	2.11826586680758	0.0341525576645188	0.883261873358977	up
circRNA_03905|Chr16:39846635_39885415_+	11.6045883321749	2.16277276369589	1.02204617107307	2.11612041110154	0.0343345679466332	0.883261873358977	up
circRNA_02765|Chr13:95193009_95196402_-	15.0389029682042	1.93365131940114	0.916757508986967	2.10922877690727	0.034924839121949	0.883261873358977	up
circRNA_05531|Chr2:89498122_89498400_-	2.29114731400454	4.61404499894057	2.19350692647705	2.1035014493212	0.0354219587317723	0.883261873358977	up
circRNA_04420|Chr17:79728108_79777211_-	2.28516180722903	4.61052810959196	2.2072444066778	2.08881630672311	0.0367242619417303	0.883261873358977	up
circRNA_03340|Chr14:113271542_113314869_+	153.02484690829	-3.21490734366391	1.54473966632954	-2.08119686037639	0.037415890817955	0.883261873358977	down
circRNA_09264|Chr6:98454287_98485922_-	2.18514973375526	-4.66336501616782	2.2593887436668	-2.06399409098568	0.039018276648779	0.883261873358977	down
circRNA_07004|Chr3:119718050_119723902_+	2.21620774385041	4.56196938105063	2.23792972954808	2.03847749141429	0.0415022035336695	0.883261873358977	up
circRNA_05879|Chr2:188269009_188330330_+	5.87701962136427	-2.75117194627091	1.35110070738948	-2.03624491588533	0.0417257680661705	0.883261873358977	down
circRNA_06175|Chr20:3149071_3169368_+	4.8248219330482	-3.86501522545642	1.90371479693446	-2.03024908546187	0.042331226695763	0.883261873358977	down
circRNA_10131|Chr7:144080542_144084759_+	2.14339177420555	4.51762565401291	2.23399334815477	2.02221983236628	0.0431536463037217	0.883261873358977	up
circRNA_02199|Chr11:89328437_89332868_-	2.04718250428471	-4.57754803370761	2.27384696864336	-2.01312933404604	0.0441010249642148	0.883261873358977	down
circRNA_09578|Chr6:144211592_144275272_+	21.7496527663211	7.85912036362057	3.90866195142495	2.01069329128231	0.0443578630884142	0.883261873358977	up
circRNA_00249|Chr1:84060848_84061187_+	2.04873940455849	-4.58776885633433	2.3041592812361	-1.99108147327087	0.0464719309049453	0.883261873358977	down
circRNA_10524|Chr8:70889633_70895474_+	10.6285833078631	-2.22442663098039	1.13055068510211	-1.96756028747132	0.0491186528377847	0.883261873358977	down
circRNA_08853|Chr6:8257474_8261060_+	4.22338832202419	3.38982739492752	1.72903260813955	1.9605341038507	0.0499333958968791	0.883261873358977	up
circRNA_00392|Chr1:124576794_124584139_+	2.02456464459676	4.4333824518887	2.27297886311244	1.95047236199019	0.0511198444188663	0.883261873358977	not
circRNA_04105|Chr17:5511386_5571375_+	45.8703412246515	-1.31985581240516	0.680899627271026	-1.93839996314141	0.0525744449283822	0.883261873358977	not
circRNA_09262|Chr6:98097887_98135592_-	1.99563623440655	4.41428537215767	2.28044594959015	1.9357114659749	0.0529030493619786	0.883261873358977	not
circRNA_04019|Chr16:71242432_71260093_+	1.90667180258704	-4.47253714177162	2.31886441154708	-1.92876181957861	0.0537604377282791	0.883261873358977	not
circRNA_05985|Chr2:206964921_206976810_-	2.20276560192158	-4.67660801045484	2.45897445757234	-1.90185302496875	0.0571903718623479	0.883261873358977	not
circRNA_10446|Chr8:65528263_65579772_-	1.83165180313744	-4.41958454160798	2.34611443386113	-1.88378899077588	0.0595935233088932	0.883261873358977	not
circRNA_11296|Chr9:99628957_99630554_-	1.83165180313744	-4.41958454160798	2.34611443386113	-1.88378899077588	0.0595935233088932	0.883261873358977	not
circRNA_10727|Chr8:104504801_104514522_-	5.10991889936895	-2.90487139376393	1.55364943601234	-1.8697083952347	0.0615243230701523	0.883261873358977	not
circRNA_03377|Chr15:954140_977590_+	15.1379958203115	1.64530507716975	0.881333573716944	1.86683581136121	0.0619245198539844	0.883261873358977	not
circRNA_07399|Chr4:31223666_31283358_+	2.21820599122514	4.56377235338678	2.45021586738257	1.8626001137859	0.0625185483370062	0.883261873358977	not
circRNA_07339|Chr4:21626696_21627570_-	1.88179548788591	4.32701398308977	2.32421341278268	1.86171113172832	0.0626438186616668	0.883261873358977	not
circRNA_00797|Chr1:215905137_215910920_-	1.80849283623345	-4.40262854381164	2.36940943582561	-1.85811218493674	0.0631530848330663	0.883261873358977	not
circRNA_06367|Chr20:37595665_37617612_-	7.43940201008258	2.2836652858135	1.22959990654965	1.85724256617881	0.0632766515236551	0.883261873358977	not
circRNA_11121|Chr9:66751637_66770533_+	1.87082359802225	4.31929620446576	2.32745226500335	1.85580442160413	0.0634814401156507	0.883261873358977	not
circRNA_06161|Chr2:257936685_257971762_+	2.17032193702103	4.53408991052525	2.46308181426333	1.84081985594999	0.0656479620502092	0.883261873358977	not
circRNA_10196|Chr8:23035955_23048640_-	8.32815425247174	1.9985095834105	1.0949270293927	1.8252445411992	0.0679641350494994	0.883261873358977	not
circRNA_09798|Chr7:59955208_59957230_-	2.13640714374267	4.51278286389684	2.48468826509926	1.81623704159788	0.0693340182463505	0.883261873358977	not
circRNA_03537|Chr15:38651172_38701205_-	1.73745903524773	-4.33794641006095	2.39157833879944	-1.81384249041099	0.06970197875385	0.883261873358977	not
circRNA_11344|Chr9:113311763_113313484_-	1.70875696960609	-4.31632961069506	2.40162440230366	-1.79725422782796	0.072295269148684	0.883261873358977	not
circRNA_09193|Chr6:78260959_78298091_+	1.71430006834375	-4.32006113208334	2.40783390033029	-1.79416907930848	0.0727861858370111	0.883261873358977	not
circRNA_10880|Chr8:131848802_131872872_+	1.71430006834375	-4.32006113208334	2.40783390033029	-1.79416907930848	0.0727861858370111	0.883261873358977	not
circRNA_03603|Chr15:55100386_55104181_-	3.37889031056324	3.2955862682186	1.83916381628678	1.79189381556684	0.0731499768251952	0.883261873358977	not
circRNA_00972|Chr1:253120469_253148277_-	2.09738061424162	4.48132704763626	2.50193513421712	1.7911443771457	0.0732701294150357	0.883261873358977	not
circRNA_08017|Chr5:15149423_15174154_+	1.96961903260798	-4.51635578427857	2.54380505159756	-1.77543313763066	0.0758263964951725	0.883261873358977	not
circRNA_04802|Chr18:59334915_59345667_+	1.7280544413114	4.20381052802907	2.3922765840169	1.75724268511227	0.0788764524481767	0.883261873358977	not
circRNA_06542|Chr3:11850960_11859347_-	1.71109704467222	4.19076239916284	2.39389172232071	1.75060649572746	0.0800137156019037	0.883261873358977	not
circRNA_05952|Chr2:202479064_202480189_+	1.75598372781424	4.22515286793853	2.41688175415353	1.74818352642921	0.0804322532095039	0.883261873358977	not
circRNA_07628|Chr4:96736381_96787475_+	1.70012515480856	4.18229158282808	2.39777212730619	1.74424063704783	0.0811171380695717	0.883261873358977	not
circRNA_04437|Chr17:82003122_82013619_+	1.71209616835958	4.19162297674528	2.41394452280371	1.73642059175282	0.0824894938895842	0.883261873358977	not
circRNA_09858|Chr7:73834044_73848871_-	14.2303373466053	-1.5072124520258	0.870336627903654	-1.7317580390201	0.083316652082795	0.883261873358977	not
circRNA_03924|Chr16:39909264_39928673_+	1.95673505804004	4.38749778631974	2.53556682071565	1.73038144783792	0.0835621462384663	0.883261873358977	not
circRNA_03219|Chr14:82260834_82265660_+	1.86589696751674	-4.44351298740947	2.57514035475634	-1.72554205800946	0.0844298311110012	0.883261873358977	not
circRNA_06610|Chr3:22198808_22275991_-	1.68316775816938	4.16904035578544	2.41681560985678	1.72501383174718	0.0845249798552211	0.883261873358977	not
circRNA_01288|Chr10:38622808_38633058_-	3.16549669779764	-3.20987817562614	1.86085177098333	-1.72495102816811	0.0845362983548145	0.883261873358977	not
circRNA_07305|Chr4:10770203_10777395_+	4.68617022796348	-2.72123771770588	1.58867088114191	-1.71290211837326	0.0867305485062606	0.883261873358977	not
circRNA_10274|Chr8:39790059_39807952_-	1.87542626471828	-4.44153750664139	2.61184136876184	-1.70053876922354	0.089029630420761	0.883261873358977	not
circRNA_11057|Chr9:53492939_53508890_-	1.87542626471828	-4.44153750664139	2.61184136876184	-1.70053876922354	0.089029630420761	0.883261873358977	not
circRNA_07744|Chr4:129762369_129789115_-	1.81403593497112	-4.40573621850472	2.59906748118167	-1.69512190445384	0.0900522977216626	0.883261873358977	not
circRNA_06756|Chr3:60610877_60628573_-	1.89176825406221	4.33437066021897	2.56876476125115	1.68733654618801	0.0915386574917088	0.883261873358977	not
circRNA_06910|Chr3:104889557_104936645_+	1.82356523217265	-4.40340970928826	2.6130215030657	-1.68517928540657	0.091953986361889	0.883261873358977	not
circRNA_02178|Chr11:87902732_87908586_+	3.10632213437994	3.16364883378217	1.88005275555264	1.6827447125824	0.0924245219910208	0.883261873358977	not
circRNA_10589|Chr8:78370998_78388200_-	1.80693593595967	-4.39220334283428	2.61069618455625	-1.68238777411813	0.0924936705675998	0.883261873358977	not
circRNA_08761|Chr5:167526171_167558250_+	3.10133575129178	3.16197881567179	1.88778627160005	1.67496652732397	0.0939407992954919	0.883261873358977	not
circRNA_04853|Chr18:69943105_69944476_-	1.76870457311649	-4.37336554447846	2.6169681004623	-1.67115737624233	0.094690596831334	0.883261873358977	not
circRNA_04153|Chr17:5559657_5571375_+	3.02110155351373	-3.17962717513715	1.91518663415547	-1.66021792259387	0.0968706203778126	0.883261873358977	not
circRNA_04025|Chr16:71849834_71853546_+	3.89403688036038	-2.81477114780113	1.69608602698749	-1.65956862034917	0.0970012654349608	0.883261873358977	not
circRNA_00948|Chr1:246648294_246657760_-	1.53400110352912	-4.16144119401834	2.50984261542499	-1.65804866346717	0.0973076444684817	0.883261873358977	not
circRNA_00951|Chr1:247711959_247745292_+	1.80897951824105	4.27413473243048	2.59737433039231	1.645559780282	0.0998544254203844	0.883261873358977	not
circRNA_03973|Chr16:54952437_54953007_-	1.56334150487322	4.05986669214426	2.46895599614839	1.6443657555978	0.100100674233946	0.883261873358977	not
circRNA_08034|Chr5:21277740_21297927_-	1.56334150487322	4.05986669214426	2.46895599614839	1.6443657555978	0.100100674233946	0.883261873358977	not
circRNA_04090|Chr17:5429865_5455206_-	5.60985315605673	-2.55934121119617	1.5565029733862	-1.64428931711468	0.100116454945387	0.883261873358977	not
circRNA_00440|Chr1:134799596_134817451_-	1.55236961500956	4.05059653867609	2.47355100299252	1.6375633790351	0.101512807620574	0.883261873358977	not
circRNA_02171|Chr11:86824053_86834088_+	1.55236961500956	4.05059653867609	2.47355100299252	1.6375633790351	0.101512807620574	0.883261873358977	not
circRNA_00152|Chr1:54441038_54441485_-	1.48768316972115	-4.12070094708368	2.51756163050386	-1.63678255068535	0.101675912980947	0.883261873358977	not
circRNA_01904|Chr11:15457479_15474826_+	1.71984316708141	-4.32448823611181	2.64295707519147	-1.6362309765468	0.101791255685373	0.883261873358977	not
circRNA_09902|Chr7:78349080_78375555_+	1.55735599809771	4.05477421521708	2.47997948602848	1.63500312726801	0.102048392050137	0.883261873358977	not
circRNA_09379|Chr6:111072969_111077776_+	1.54638410823405	4.04546818521987	2.47607884007054	1.63382042597021	0.102296562089439	0.883261873358977	not
circRNA_06669|Chr3:46525736_46558304_-	1.54039860145853	4.04031160944346	2.49168688256668	1.62151658690017	0.10490689561385	0.883261873358977	not
circRNA_09716|Chr7:35090767_35118156_+	1.54039860145853	4.04031160944346	2.49168688256668	1.62151658690017	0.10490689561385	0.883261873358977	not
circRNA_00697|Chr1:194922013_194974559_-	3.11373889182139	3.03408365031695	1.87306996819725	1.61984533510893	0.105265504968776	0.883261873358977	not
circRNA_11042|Chr9:50929639_50942793_+	3.79984411247067	-2.77067930971994	1.71446980767644	-1.61605605261427	0.106082194781112	0.883261873358977	not
circRNA_04712|Chr18:40751477_40758689_+	2.95395219511425	-3.09235801955114	1.91456188064671	-1.61517789046682	0.106272177070582	0.883261873358977	not
circRNA_09689|Chr7:30727478_30735182_+	105.115888709914	0.951249604724208	0.589361790030076	1.61403338461366	0.106520185145606	0.883261873358977	not
circRNA_06570|Chr3:13921627_13925763_-	1.7569828515016	4.22660709890296	2.62850904525645	1.60798651483833	0.107838132240057	0.883261873358977	not
circRNA_05080|Chr19:37195834_37203485_+	2.99248138785929	3.10681550175753	1.94166156831416	1.6000808546955	0.109580647618688	0.883261873358977	not
circRNA_03547|Chr15:40089240_40164186_-	1.74401271426322	4.21649760751312	2.63823538413755	1.59822646336445	0.109992586279057	0.883261873358977	not
circRNA_06983|Chr3:117360885_117382881_-	1.74401271426322	4.21649760751312	2.63823538413755	1.59822646336445	0.109992586279057	0.883261873358977	not
circRNA_00364|Chr1:116751337_116752802_-	1.666425234262	-4.27261363433989	2.6791825070427	-1.59474527140595	0.110769209950694	0.883261873358977	not
circRNA_04294|Chr17:43258446_43290432_+	6.77300787250688	2.07525860570145	1.30342464648604	1.59215848134853	0.111349099504706	0.883261873358977	not
circRNA_01959|Chr11:34495233_34500943_-	1.72705531762404	4.20329627406398	2.64074707208062	1.59170725530796	0.111450497360435	0.883261873358977	not
circRNA_03056|Chr14:28519958_28536253_-	4.32386415041108	2.60153435617734	1.6346486877402	1.59149447565629	0.111498337695993	0.883261873358977	not
circRNA_06019|Chr2:213064653_213065395_-	4.71586273805827	2.29621860229536	1.44594868334006	1.58803602697104	0.112278192724908	0.883261873358977	not
circRNA_06907|Chr3:104886425_104902580_+	3.24894537583769	2.94872968933943	1.86432262922185	1.58166276754909	0.113726576680908	0.883261873358977	not
circRNA_10508|Chr8:70383124_70384967_+	1.63772316862036	-4.24942417082135	2.69214931651993	-1.57845040196896	0.114462173943124	0.883261873358977	not
circRNA_00919|Chr1:240421602_240510797_+	1.62265077268116	-4.24823467058871	2.69757311290167	-1.57483578490262	0.115294354085007	0.883261873358977	not
circRNA_01860|Chr10:109538558_109540047_+	1.6256503991917	-4.2383473378089	2.7044671920388	-1.56716537375104	0.117076041774339	0.883261873358977	not
circRNA_06050|Chr2:225663214_225670838_+	1.39349040183145	-4.01944608024473	2.58112691528403	-1.55724465017344	0.119412411124673	0.883261873358977	not
circRNA_01515|Chr10:70579708_70584317_+	1.66720948521756	4.15593271505317	2.67090102762315	1.55600401215599	0.119707138312346	0.883261873358977	not
circRNA_04938|Chr19:10154154_10165035_+	4.05085250525302	2.62552153705411	1.69004322505831	1.55352330527731	0.120298165975574	0.883261873358977	not
circRNA_10572|Chr8:75853306_75858778_+	2.76722531548625	-3.02579779117891	1.95431030714531	-1.54826885992262	0.121557578531765	0.883261873358977	not
circRNA_06102|Chr2:238543065_238577394_+	2.77689626150358	2.98916688119545	1.93851329025749	1.54198936691242	0.123076177509577	0.883261873358977	not
circRNA_03718|Chr15:109127707_109141568_+	1.37033143492747	-3.99712672113474	2.59319852059423	-1.54138863237467	0.12322222901236	0.883261873358977	not
circRNA_10828|Chr8:119447348_119465058_+	1.37033143492747	-3.99712672113474	2.59319852059423	-1.54138863237467	0.12322222901236	0.883261873358977	not
circRNA_01257|Chr10:31308009_31310945_-	1.57378936664608	-4.19470873898849	2.7224047758771	-1.54081008678698	0.12336301379996	0.883261873358977	not
circRNA_01582|Chr10:73759988_73764510_-	1.55317387196922	-4.18939954662065	2.72248046191782	-1.53881712108578	0.123848948871467	0.883261873358977	not
circRNA_01503|Chr10:67579952_67594751_+	4.49143958818114	2.49367737678319	1.62188571602621	1.53751731835519	0.124166677399209	0.883261873358977	not
circRNA_05149|Chr19:47047119_47053599_+	3.49202844140757	2.71880962404963	1.76841862822159	1.53742421656335	0.124189459926559	0.883261873358977	not
circRNA_04086|Chr17:5429865_5441885_-	7.90732076073465	-1.70569979641682	1.11008973909308	-1.53654225991705	0.124405441447999	0.883261873358977	not
circRNA_05568|Chr2:111771932_111772738_-	3.08959188227233	-3.21458900177754	2.09417933236336	-1.53501132978414	0.124781045057749	0.883261873358977	not
circRNA_04767|Chr18:56558432_56565168_+	1.65922573106732	4.149254848987	2.70309683751405	1.53500044519416	0.124783718682498	0.883261873358977	not
circRNA_05458|Chr2:57212775_57217628_+	1.3647883361898	-3.99252259906771	2.60445853931171	-1.53295686562276	0.125286483180789	0.883261873358977	not
circRNA_03518|Chr15:37190896_37218085_+	1.40461407521056	3.9056527411473	2.56833755656404	1.52069292105526	0.128336915985723	0.883261873358977	not
circRNA_00255|Chr1:84536190_84615182_+	1.53001490506524	-4.16916713507895	2.74305869707727	-1.51989716425725	0.128536823290423	0.883261873358977	not
circRNA_01607|Chr10:75337353_75340473_+	15.1765000786825	1.59163232235444	1.05278559873542	1.51182949716094	0.130577243364572	0.883261873358977	not
circRNA_04922|Chr18:86187348_86195782_+	1.59226991506343	4.08483817411441	2.71138843791739	1.50654849633126	0.131926427477444	0.883261873358977	not
circRNA_09393|Chr6:113191385_113194036_+	1.59226991506343	4.08483817411441	2.71138843791739	1.50654849633126	0.131926427477444	0.883261873358977	not
circRNA_08621|Chr5:150132769_150167083_-	17.715093755067	-1.24610809752419	0.828060995882844	-1.50485061332425	0.132362487843878	0.883261873358977	not
circRNA_03214|Chr14:82168512_82184087_-	1.59625717446422	4.08812276469436	2.72065895226821	1.50262228247539	0.132936474036774	0.883261873358977	not
circRNA_02867|Chr13:107185672_107205455_+	1.58129802519976	4.07553841759459	2.71930084048525	1.49874495565828	0.133939809307356	0.883261873358977	not
circRNA_04659|Chr18:28594893_28597803_+	1.50685593816126	-4.14854555600061	2.77293422418291	-1.49608509275875	0.134631482096068	0.883261873358977	not
circRNA_10667|Chr8:91509748_91527174_+	3.10099256750291	-3.1753430679291	2.12563691943267	-1.49383134951222	0.135219705400475	0.883261873358977	not
circRNA_02403|Chr12:41157218_41200958_+	1.52591453256433	-4.14232911117269	2.77791631290379	-1.49116411172324	0.135918413426943	0.883261873358977	not
circRNA_06025|Chr2:219382723_219402404_-	1.5703261353361	4.0661828906048	2.7332238021543	1.48768750198936	0.136833325099052	0.883261873358977	not
circRNA_01235|Chr10:18396548_18408507_-	1.47006730155483	-4.10351241310364	2.78339058818151	-1.47428551009961	0.140404734852505	0.883261873358977	not
circRNA_11359|Chr9:113918918_113927885_+	17.3416186577118	-1.37617242126418	0.934499258166695	-1.47263083329136	0.140850606121494	0.883261873358977	not
circRNA_10601|Chr8:79247771_79249597_+	1.47659697224583	-4.1111636311562	2.79623482514945	-1.47024977808739	0.141494117473175	0.883261873358977	not
circRNA_11534|ChrX:54275711_54283885_-	1.47659697224583	-4.1111636311562	2.79623482514945	-1.47024977808739	0.141494117473175	0.883261873358977	not
circRNA_00163|Chr1:56859784_56880795_-	4.34064387404206	5.53405862640709	3.76705760803242	1.46906663030768	0.141814717675756	0.883261873358977	not
circRNA_02969|Chr14:5870915_5943886_+	1.46851040128105	-4.09094039037156	2.79007806441105	-1.46624585259951	0.142581321021522	0.883261873358977	not
circRNA_03794|Chr16:7463251_7469429_+	1.46851040128105	-4.09094039037156	2.79007806441105	-1.46624585259951	0.142581321021522	0.883261873358977	not
circRNA_04120|Chr17:5514017_5555588_+	1.46851040128105	-4.09094039037156	2.79007806441105	-1.46624585259951	0.142581321021522	0.883261873358977	not
circRNA_09586|Chr6:145546882_145578515_+	1.46851040128105	-4.09094039037156	2.79007806441105	-1.46624585259951	0.142581321021522	0.883261873358977	not
circRNA_04658|Chr18:28472290_28490227_-	1.45343800534185	-4.0899185925931	2.79283185733829	-1.46443423790324	0.143075338996978	0.883261873358977	not
circRNA_02968|Chr14:5437233_5452115_-	1.47959659875637	-4.10017935286397	2.80248967485779	-1.4630488703128	0.143454007008357	0.883261873358977	not
circRNA_05779|Chr2:170893267_170952014_+	1.47959659875637	-4.10017935286397	2.80248967485779	-1.4630488703128	0.143454007008357	0.883261873358977	not
circRNA_02004|Chr11:37123494_37132531_-	1.52842758790751	4.02959185472941	2.75428703468258	1.46302538696509	0.143460432424444	0.883261873358977	not
circRNA_09528|Chr6:133785733_133795645_+	1.52842758790751	4.02959185472941	2.75428703468258	1.46302538696509	0.143460432424444	0.883261873358977	not
circRNA_07798|Chr4:150162044_150177178_-	1.51346843864305	4.01653595675709	2.75354400025621	1.45867869058325	0.144653563854427	0.883261873358977	not
circRNA_03456|Chr15:25537445_25581597_+	1.51945394541856	4.02184663814819	2.75894982823162	1.45774547873023	0.144910711312675	0.883261873358977	not
circRNA_08628|Chr5:150159123_150167083_-	7.35756371118212	1.61236157017032	1.10609719338175	1.45770333729962	0.144922331684846	0.883261873358977	not
circRNA_07983|Chr5:8750350_8755507_+	1.43027903843787	-4.06835402712946	2.79880982480316	-1.45360145268734	0.146056833940977	0.883261873358977	not
circRNA_08534|Chr5:144038462_144038971_+	1.6921276733931	-4.30469171550472	2.96506665172863	-1.45180268139844	0.146556478139804	0.883261873358977	not
circRNA_00940|Chr1:245926333_245937626_-	2.8915902164585	2.75464968440954	1.90106518006107	1.44900328158188	0.147336666146866	0.883261873358977	not
circRNA_02048|Chr11:53545477_53563559_-	4.38446316642878	-2.20020961808116	1.52079370320212	-1.4467508732108	0.147966710471438	0.883261873358977	not
circRNA_02655|Chr13:74497564_74520636_-	1.49551191831651	4.00041602472521	2.77158452523263	1.44336785990297	0.148916872933197	0.883261873358977	not
circRNA_06678|Chr3:46554959_46583536_-	1.49551191831651	4.00041602472521	2.77158452523263	1.44336785990297	0.148916872933197	0.883261873358977	not
circRNA_09853|Chr7:73289126_73293148_+	1.49551191831651	4.00041602472521	2.77158452523263	1.44336785990297	0.148916872933197	0.883261873358977	not
circRNA_10883|Chr8:131890854_131893013_-	1.49551191831651	4.00041602472521	2.77158452523263	1.44336785990297	0.148916872933197	0.883261873358977	not
circRNA_10108|Chr7:140415833_140417547_-	3.41608721593743	-2.59263803652009	1.79676953666901	-1.44294411921438	0.149036213431191	0.883261873358977	not
circRNA_01061|Chr1:265714699_265724208_-	2.51744944995967	-2.87760906045298	1.99495979120222	-1.44243962867985	0.149178391149826	0.883261873358977	not
circRNA_04686|Chr18:32064531_32094303_-	3.24421774492255	-2.59156060178139	1.79876227229142	-1.44074658541733	0.149656288694846	0.883261873358977	not
circRNA_02236|Chr12:9061581_9062262_+	4.71993442848387	-2.07534983858663	1.44112207994217	-1.44009301326499	0.149841085524475	0.883261873358977	not
circRNA_02566|Chr13:52126058_52128003_-	1.40712007153389	-4.04643755702583	2.81255821860463	-1.4387035725196	0.150234526718976	0.883261873358977	not
circRNA_04560|Chr18:8197399_8207099_-	3.25374704212409	-2.58764099214994	1.79933963581585	-1.43810592544229	0.15040400164051	0.883261873358977	not
circRNA_06291|Chr20:26782635_26798155_+	1.489526411541	3.99495133859389	2.79228170085354	1.43071214389748	0.152512731348362	0.883261873358977	not
circRNA_02583|Chr13:56096834_56129496_+	5.96602700657546	-1.89478029774774	1.32557650976772	-1.42940093143304	0.152889030862063	0.883261873358977	not
circRNA_01224|Chr10:16724062_16731902_-	2.58824129796336	2.8826438387368	2.01728683700867	1.42897072734154	0.153012647149955	0.883261873358977	not
circRNA_00545|Chr1:165646261_165654319_+	14.6578020077111	-1.25119818036271	0.876651547000044	-1.42724687436461	0.153508747671162	0.883261873358977	not
circRNA_04144|Chr17:5546407_5571375_+	28.320762844032	-1.04230566575491	0.730713244316515	-1.42642229884563	0.153746480848088	0.883261873358977	not
circRNA_03206|Chr14:81667646_81672500_-	1.41110626999777	-4.03800954231282	2.8415900467259	-1.42103874095612	0.155305497177463	0.883261873358977	not
circRNA_09364|Chr6:109800721_109875835_+	1.41110626999777	-4.03800954231282	2.8415900467259	-1.42103874095612	0.155305497177463	0.883261873358977	not
circRNA_05333|Chr2:27713879_27755789_+	2.50626149660672	-2.83129831648395	1.9934042977229	-1.42033320572158	0.155510698398501	0.883261873358977	not
circRNA_00183|Chr1:61388743_61406321_+	1.38396110462991	-4.02413751035859	2.83326003221718	-1.42032057227359	0.155514374645192	0.883261873358977	not
circRNA_02195|Chr11:89175425_89180448_-	22.4228605607005	-1.09161296893337	0.770172548702026	-1.41736156498056	0.156377243870865	0.883261873358977	not
circRNA_00555|Chr1:167233890_167276543_-	1.22427763449214	-3.83183073664383	2.70396890895946	-1.41711346012421	0.156449757826228	0.883261873358977	not
circRNA_07945|Chr4:183514186_183578110_-	1.22427763449214	-3.83183073664383	2.70396890895946	-1.41711346012421	0.156449757826228	0.883261873358977	not
circRNA_08296|Chr5:93160495_93244204_-	1.22427763449214	-3.83183073664383	2.70396890895946	-1.41711346012421	0.156449757826228	0.883261873358977	not
circRNA_09474|Chr6:126864143_126920815_+	1.22427763449214	-3.83183073664383	2.70396890895946	-1.41711346012421	0.156449757826228	0.883261873358977	not
circRNA_06440|Chr20:50177601_50201366_+	3.00288628101418	2.97305286737542	2.10840773855792	1.41009388886463	0.158511961518746	0.883261873358977	not
circRNA_11629|ChrX:113402426_113453798_-	3.8086347698035	2.19407278198474	1.55780273433327	1.40844070537839	0.15900061308688	0.883261873358977	not
circRNA_00056|Chr1:16875650_16879498_+	1.37587453366513	-4.0024392124241	2.84428477326447	-1.40718652718812	0.159372085621806	0.883261873358977	not
circRNA_07782|Chr4:147536467_147539496_-	1.37587453366513	-4.0024392124241	2.84428477326447	-1.40718652718812	0.159372085621806	0.883261873358977	not
circRNA_05776|Chr2:170842070_170843772_+	11.0544090509507	1.38146267912202	0.981970893327435	1.40682650423669	0.159478841292122	0.883261873358977	not
circRNA_05960|Chr2:202970800_202998292_-	4.23768220169556	2.11208508517277	1.50131717837272	1.40682136699592	0.159480365001856	0.883261873358977	not
circRNA_07756|Chr4:133073964_133112238_-	2.48310252970274	-2.81744436372607	2.00486407009194	-1.40530443223358	0.159930770946904	0.883261873358977	not
circRNA_00676|Chr1:193104517_193114307_+	1.25087302863605	3.73814718353321	2.67175642461467	1.39913472242229	0.161772587078579	0.883261873358977	not
circRNA_10596|Chr8:78908446_78910847_+	1.44850163466522	3.9472011848951	2.82174003610179	1.39885359189507	0.161856891591345	0.883261873358977	not
circRNA_08372|Chr5:117586102_117592209_+	1.43154423802604	3.93126877849822	2.81534689649695	1.3963710061413	0.162602801451207	0.883261873358977	not
circRNA_08572|Chr5:144939820_144942704_-	1.43154423802604	3.93126877849822	2.81534689649695	1.3963710061413	0.162602801451207	0.883261873358977	not
circRNA_04314|Chr17:53528580_53563999_+	1.41458684138687	3.91520624845631	2.81856741914941	1.3890766713105	0.164809436783707	0.883261873358977	not
circRNA_02351|Chr12:37373844_37377849_-	1.41658508876159	3.91727648849979	2.82406995480845	1.38710320607674	0.165410294545449	0.883261873358977	not
circRNA_08762|Chr5:167526171_167581074_+	1.41658508876159	3.91727648849979	2.82406995480845	1.38710320607674	0.165410294545449	0.883261873358977	not
circRNA_00549|Chr1:166351174_166368428_+	1.23391563199687	3.72016717326247	2.68238683230341	1.3868869055206	0.165476251340739	0.883261873358977	not
circRNA_05412|Chr2:49109238_49112006_-	1.23391563199687	3.72016717326247	2.68238683230341	1.3868869055206	0.165476251340739	0.883261873358977	not
circRNA_00307|Chr1:99510577_99533851_+	3.90149672101409	-2.40402739101469	1.73505337254314	-1.38556394233049	0.165880094907616	0.883261873358977	not
circRNA_07470|Chr4:60254795_60256893_-	3.93487865685374	2.16766116979619	1.56559125374288	1.38456392408551	0.166185849000203	0.883261873358977	not
circRNA_02746|Chr13:93158565_93184258_-	4.64148387005669	-1.98629658927413	1.43467601119855	-1.38449139301823	0.166208041740311	0.883261873358977	not
circRNA_07586|Chr4:85481108_85500442_+	1.17241660194651	-3.77521804379431	2.73876759514796	-1.37843680145864	0.168068467619111	0.883261873358977	not
circRNA_07129|Chr3:151440246_151465972_-	1.39762944474769	3.89898303947354	2.82867224962236	1.37837921660739	0.168086236770071	0.883261873358977	not
circRNA_09623|Chr7:10698747_10699816_-	2.65755629944055	-4.95325472057363	3.60611144968927	-1.37357227852745	0.169574507982271	0.883261873358977	not
circRNA_06250|Chr20:15246012_15271708_-	1.40561319889792	3.90684473166804	2.84659698263346	1.3724614884028	0.16991981981674	0.883261873358977	not
circRNA_11304|Chr9:100749822_100757834_+	1.40561319889792	3.90684473166804	2.84659698263346	1.3724614884028	0.16991981981674	0.883261873358977	not
circRNA_11679|ChrX:135406401_135419614_-	2.46392976126264	-2.79484132262257	2.03681782210491	-1.37216067745042	0.170013423693291	0.883261873358977	not
circRNA_03754|Chr16:3060713_3068143_+	1.3240135011195	-3.95114844949622	2.88122649705666	-1.37134253538642	0.170268201910679	0.883261873358977	not
circRNA_04169|Chr17:5587826_5606503_+	1.3240135011195	-3.95114844949622	2.88122649705666	-1.37134253538642	0.170268201910679	0.883261873358977	not
circRNA_05380|Chr2:35086861_35104742_-	2.90733216496712	-5.08242361632106	3.70619277198346	-1.37133277436108	0.170271243324913	0.883261873358977	not
circRNA_05942|Chr2:198048075_198048218_+	1.62531093778897	4.12051164260399	3.00532872561032	1.3710685315355	0.170353593576266	0.883261873358977	not
circRNA_05443|Chr2:56451097_56456188_+	11.5876342873958	1.30213920934425	0.94986975704681	1.3708607940026	0.170418355123313	0.883261873358977	not
circRNA_11460|ChrX:21127564_21129874_+	2.76256703282429	-2.98854022671768	2.18151566194585	-1.36993755252345	0.170706396044068	0.883261873358977	not
circRNA_10292|Chr8:48153351_48153885_+	2.78273585302601	2.68280179792171	1.95927273481676	1.36928450554518	0.170910359440076	0.883261873358977	not
circRNA_01314|Chr10:43142689_43158515_+	2.43649849876357	2.78551859913302	2.04013461753565	1.36536019495504	0.172139868179266	0.883261873358977	not
circRNA_00678|Chr1:194853235_194917768_-	5.36587193289836	1.893697902187	1.38757680738876	1.36475176876925	0.172331082585416	0.883261873358977	not
circRNA_03538|Chr15:38661026_38709984_-	1.38067204810851	3.88257568506438	2.84564132781192	1.36439390555583	0.172443624977136	0.883261873358977	not
circRNA_00937|Chr1:245386738_245406276_-	3.19501341605249	-2.48075110190953	1.82343732369512	-1.36048059874216	0.173677888321288	0.883261873358977	not
circRNA_11167|Chr9:71787911_71796544_-	1.52291490605379	-4.15270741477156	3.06398547350907	-1.35532868894957	0.1753128584744	0.883261873358977	not
circRNA_10006|Chr7:114555889_114611317_-	1.36571289884405	3.86811766463257	2.85493766653665	1.35488690697931	0.175453591767732	0.883261873358977	not
circRNA_00694|Chr1:194917622_194971965_-	1.35972739206854	3.86221228006426	2.85199025292472	1.35421650761378	0.175667313980769	0.883261873358977	not
circRNA_08262|Chr5:90870845_90885444_+	1.35972739206854	3.86221228006426	2.85199025292472	1.35421650761378	0.175667313980769	0.883261873358977	not
circRNA_09423|Chr6:122837681_122841348_-	1.30738420490652	-3.9360432165429	2.90735390783513	-1.3538232156517	0.175792785149631	0.883261873358977	not
circRNA_05368|Chr2:31816052_31816763_-	1.35374188529303	3.85627071788756	2.85578745238905	1.35033533908888	0.17690844162331	0.883261873358977	not
circRNA_01165|Chr10:4583896_4592469_+	1.28422523800254	-3.91206455039126	2.90858938059589	-1.34500406846352	0.178623920722527	0.883261873358977	not
circRNA_05847|Chr2:185908549_185922150_+	1.28422523800254	-3.91206455039126	2.90858938059589	-1.34500406846352	0.178623920722527	0.883261873358977	not
circRNA_03093|Chr14:42079272_42104685_+	2.71690451384402	2.64562113868563	1.96721591405385	1.34485549846625	0.178671903723229	0.883261873358977	not
circRNA_08820|Chr6:3139918_3165551_-	1.29929763394174	-3.91287031430682	2.91042428671122	-1.34443295163963	0.178808424236032	0.883261873358977	not
circRNA_10839|Chr8:122169973_122174075_+	1.29929763394174	-3.91287031430682	2.91042428671122	-1.34443295163963	0.178808424236032	0.883261873358977	not
circRNA_07324|Chr4:15748953_15780820_-	2.36585255078668	-2.77652529956498	2.06547066862317	-1.34425791745365	0.178864998694977	0.883261873358977	not
circRNA_09425|Chr6:122848759_122863499_-	3.24803774219498	2.43210887362447	1.80964505830699	1.34397011306727	0.178958051622327	0.883261873358977	not
circRNA_10491|Chr8:70339051_70352964_+	6.28613858480265	-1.58627671251171	1.18755016177965	-1.3357555441149	0.181629187923475	0.883261873358977	not
circRNA_03912|Chr16:39873537_39921459_+	2.34327630361924	-4.77127586640172	3.58112035404374	-1.33234166816373	0.18274794070019	0.883261873358977	not
circRNA_04166|Chr17:5582856_5606503_+	9.01961195258793	-1.42713976408749	1.0712147079392	-1.33226304074281	0.182773767543024	0.883261873358977	not
circRNA_05079|Chr19:37135068_37156898_+	1.26106627109856	-3.88766462073938	2.92111908587411	-1.3308819347829	0.183227862322276	0.883261873358977	not
circRNA_07432|Chr4:51526731_51582344_-	1.26106627109856	-3.88766462073938	2.92111908587411	-1.3308819347829	0.183227862322276	0.883261873358977	not
circRNA_09777|Chr7:58270832_58274665_-	1.26106627109856	-3.88766462073938	2.92111908587411	-1.3308819347829	0.183227862322276	0.883261873358977	not
circRNA_10889|Chr8:132643106_132649724_+	1.26106627109856	-3.88766462073938	2.92111908587411	-1.3308819347829	0.183227862322276	0.883261873358977	not
circRNA_09970|Chr7:109118960_109171920_-	1.27215246857388	-3.8979550184643	2.9315807798436	-1.32964271196793	0.183636018329547	0.883261873358977	not
circRNA_02878|Chr13:107224920_107231299_+	2.33150563052975	-2.71278488670147	2.04162798678419	-1.32873613815142	0.18393503785294	0.883261873358977	not
circRNA_08934|Chr6:23270238_23279721_-	1.28168176577542	-3.89369038902812	2.93427873912753	-1.32696677282468	0.184519674297521	0.883261873358977	not
circRNA_11526|ChrX:53462398_53466375_+	1.28168176577542	-3.89369038902812	2.93427873912753	-1.32696677282468	0.184519674297521	0.883261873358977	not
circRNA_05603|Chr2:120517204_120520196_-	1.2705955683001	-3.88317771192615	2.93046712296209	-1.32510536681984	0.185136206358036	0.883261873358977	not
circRNA_10960|Chr9:20596863_20599410_-	1.2705955683001	-3.88317771192615	2.93046712296209	-1.32510536681984	0.185136206358036	0.883261873358977	not
circRNA_11114|Chr9:65976760_65980632_-	10.2534515528599	-1.58179458155675	1.19376486593924	-1.32504702281736	0.185155555571187	0.883261873358977	not
circRNA_11308|Chr9:105545406_105549747_-	1.46053800435329	-4.10359732438793	3.09844290597846	-1.32440630629986	0.185368141313683	0.883261873358977	not
circRNA_01167|Chr10:4624614_4629886_+	8.96482159056889	-1.55980781011366	1.17803602513541	-1.32407479638355	0.185478205075915	0.883261873358977	not
circRNA_05744|Chr2:154300069_154343682_-	3.5850864514161	2.28873491871517	1.73222903538943	1.32126576333518	0.18641276537597	0.883261873358977	not
circRNA_03728|Chr15:110036614_110046726_-	3.16312540586455	2.38342329806362	1.8072619197765	1.3188034739084	0.187234822589249	0.883261873358977	not
circRNA_10198|Chr8:23048110_23048640_-	18.6596586407583	1.08629264772889	0.824627430317532	1.31731325904427	0.187733642624308	0.883261873358977	not
circRNA_03964|Chr16:54792659_54820480_+	4.44324093664954	-1.93214087715019	1.46831545860059	-1.31588948807476	0.188211137469233	0.883261873358977	not
circRNA_02706|Chr13:83643437_83660292_-	2.94622639315401	-2.4749040798805	1.88288924309165	-1.31441830100255	0.188705475084764	0.883261873358977	not
circRNA_07606|Chr4:88469731_88497978_+	3.6091538316527	2.30720341249292	1.75731479778758	1.31291412067868	0.189211888140786	0.883261873358977	not
circRNA_01529|Chr10:71332822_71338855_+	1.23790730419458	-3.86280558521768	2.94219420491778	-1.31289959675712	0.189216782794304	0.883261873358977	not
circRNA_02097|Chr11:70570466_70578286_-	1.23790730419458	-3.86280558521768	2.94219420491778	-1.31289959675712	0.189216782794304	0.883261873358977	not
circRNA_06721|Chr3:56148805_56152705_+	1.23790730419458	-3.86280558521768	2.94219420491778	-1.31289959675712	0.189216782794304	0.883261873358977	not
circRNA_10454|Chr8:65745192_65754110_+	1.23790730419458	-3.86280558521768	2.94219420491778	-1.31289959675712	0.189216782794304	0.883261873358977	not
circRNA_11246|Chr9:93799182_93864457_+	1.23790730419458	-3.86280558521768	2.94219420491778	-1.31289959675712	0.189216782794304	0.883261873358977	not
circRNA_11672|ChrX:128550177_128565869_+	1.23790730419458	-3.86280558521768	2.94219420491778	-1.31289959675712	0.189216782794304	0.883261873358977	not
circRNA_05929|Chr2:196028877_196030117_+	2.2676735844331	-2.71338571503206	2.06953007023647	-1.31111200269829	0.189819926223405	0.883261873358977	not
circRNA_04085|Chr17:5429865_5436758_-	11.9126094113879	-1.46834174004088	1.12073610081728	-1.31015833162696	0.190142278581445	0.883261873358977	not
circRNA_05832|Chr2:185599195_185617434_+	2.91197817207525	2.41889544906349	1.85280908481618	1.30552870713254	0.191712878575749	0.883261873358977	not
circRNA_07855|Chr4:158351571_158360021_+	8.48058728095378	1.36786472680297	1.04788814923486	1.3053537515447	0.191772418816826	0.883261873358977	not
circRNA_09475|Chr6:126864143_126923394_+	5.25317622531817	1.99411579343732	1.53268169090265	1.30106323137645	0.193236812038963	0.883261873358977	not
circRNA_00394|Chr1:125073749_125080990_+	2.92107600870659	-5.09513801385294	3.9222891419059	-1.29902152276748	0.193936543032219	0.883261873358977	not
circRNA_01714|Chr10:91913305_91917394_-	1.2298207332298	-3.83821360869701	2.95977278753809	-1.29679332983178	0.194702306350907	0.883261873358977	not
circRNA_01869|Chr10:110495072_110508344_+	1.2298207332298	-3.83821360869701	2.95977278753809	-1.29679332983178	0.194702306350907	0.883261873358977	not
circRNA_05383|Chr2:37974029_38014366_-	1.2298207332298	-3.83821360869701	2.95977278753809	-1.29679332983178	0.194702306350907	0.883261873358977	not
circRNA_01875|Chr10:110535457_110536927_-	1.29575971177807	3.78580388306355	2.92447549346996	1.29452405790948	0.195484464836836	0.883261873358977	not
circRNA_00876|Chr1:225316044_225316966_-	1.28478782191441	3.77432848080301	2.91785840536049	1.29352694903531	0.195828869612559	0.883261873358977	not
circRNA_04255|Chr17:24052253_24058139_-	1.28478782191441	3.77432848080301	2.91785840536049	1.29352694903531	0.195828869612559	0.883261873358977	not
circRNA_05814|Chr2:183529282_183558410_-	1.28478782191441	3.77432848080301	2.91785840536049	1.29352694903531	0.195828869612559	0.883261873358977	not
circRNA_10003|Chr7:114550936_114562987_-	1.28478782191441	3.77432848080301	2.91785840536049	1.29352694903531	0.195828869612559	0.883261873358977	not
circRNA_06203|Chr20:7549783_7568587_+	3.12954579232533	5.06084070184379	3.91997527461865	1.29103893450862	0.19669017705088	0.883261873358977	not
circRNA_01222|Chr10:16724062_16727861_-	3.18092986274138	-2.6106850612984	2.02233813643214	-1.29092411118956	0.196729993757659	0.883261873358977	not
circRNA_08926|Chr6:23105881_23122220_-	1.2147483372906	-3.83742358293607	2.97362434289937	-1.29048700858915	0.196881619639408	0.883261873358977	not
circRNA_09676|Chr7:28987514_28992637_+	1.2147483372906	-3.83742358293607	2.97362434289937	-1.29048700858915	0.196881619639408	0.883261873358977	not
circRNA_10215|Chr8:23854410_23884848_+	1.2147483372906	-3.83742358293607	2.97362434289937	-1.29048700858915	0.196881619639408	0.883261873358977	not
circRNA_03269|Chr14:88724076_88725530_-	1.27381593205074	3.76280410419406	2.92152755999629	1.28795776419061	0.197760665898681	0.883261873358977	not
circRNA_04703|Chr18:37047490_37093166_-	1.27381593205074	3.76280410419406	2.92152755999629	1.28795776419061	0.197760665898681	0.883261873358977	not
circRNA_10539|Chr8:72052775_72057685_+	1.27381593205074	3.76280410419406	2.92152755999629	1.28795776419061	0.197760665898681	0.883261873358977	not
circRNA_01102|Chr1:278580846_278608643_+	1.28378869822705	3.77322727236095	2.93271757895738	1.28659755696707	0.198234595669394	0.883261873358977	not
circRNA_07382|Chr4:28494651_28520904_+	1.28378869822705	3.77322727236095	2.93271757895738	1.28659755696707	0.198234595669394	0.883261873358977	not
circRNA_05470|Chr2:57574485_57576092_-	1.47755539798997	3.98309487323482	3.09656681459209	1.28629385759258	0.198340525371182	0.883261873358977	not
circRNA_06523|Chr3:10669090_10670675_-	1.48241642794358	3.97966597006685	3.09826372495275	1.28448264039484	0.198973133806005	0.883261873358977	not
circRNA_00243|Chr1:82196936_82198223_+	1.26683130158787	3.75529129094936	2.93048605688318	1.28145680206492	0.200033263684976	0.883261873358977	not
circRNA_00755|Chr1:204830814_204842017_-	1.26683130158787	3.75529129094936	2.93048605688318	1.28145680206492	0.200033263684976	0.883261873358977	not
circRNA_06363|Chr20:37560453_37630229_-	1.26284404218708	3.75120605898651	2.93334530455192	1.27881502841328	0.20096220044252	0.883261873358977	not
circRNA_06870|Chr3:94396940_94398038_-	116.932246824842	-0.724441209675299	0.56722660363475	-1.2771636679823	0.201544470911467	0.883261873358977	not
circRNA_06711|Chr3:54547246_54566332_-	6.77032142713184	-1.60485542039441	1.2591871858597	-1.27451695698341	0.202480266996387	0.883261873358977	not
circRNA_08766|Chr5:167653676_167655345_+	2.27155802701934	-2.66047537258153	2.08840036297805	-1.27392975970743	0.202688310437859	0.883261873358977	not
circRNA_00061|Chr1:20893994_20903369_-	1.24987390494869	3.73717256452394	2.93825754669512	1.27190094984268	0.203408314338909	0.883261873358977	not
circRNA_02298|Chr12:24271680_24273857_+	1.24987390494869	3.73717256452394	2.93825754669512	1.27190094984268	0.203408314338909	0.883261873358977	not
circRNA_04069|Chr17:698933_739440_+	1.24987390494869	3.73717256452394	2.93825754669512	1.27190094984268	0.203408314338909	0.883261873358977	not
circRNA_04654|Chr18:27956412_27984766_+	1.24987390494869	3.73717256452394	2.93825754669512	1.27190094984268	0.203408314338909	0.883261873358977	not
circRNA_06530|Chr3:11207543_11215339_+	1.24987390494869	3.73717256452394	2.93825754669512	1.27190094984268	0.203408314338909	0.883261873358977	not
circRNA_05632|Chr2:124187476_124205983_+	8.71923144373637	1.37017656210146	1.07855638525174	1.27038009401952	0.20394927041774	0.883261873358977	not
circRNA_04111|Chr17:5513194_5571375_+	2.8755332443285	-2.38023339055793	1.87668065868732	-1.26832094716787	0.204683359516787	0.883261873358977	not
circRNA_04734|Chr18:44523400_44532874_+	4.75023647761155	-1.79249476133055	1.41372927680747	-1.26791938933204	0.204826739143265	0.883261873358977	not
circRNA_02589|Chr13:56114438_56183125_+	8.78111862195611	1.48658741119802	1.17367827939746	1.26660554028588	0.20529637044613	0.883261873358977	not
circRNA_03897|Chr16:36001374_36055349_+	1.09713198206154	3.5486051445583	2.80312203850135	1.26594743140599	0.205531903433533	0.883261873358977	not
circRNA_04302|Chr17:48705876_48741397_-	1.09713198206154	3.5486051445583	2.80312203850135	1.26594743140599	0.205531903433533	0.883261873358977	not
circRNA_06852|Chr3:92183759_92225505_-	5.94738973804293	1.69787050197335	1.3420916834243	1.26509278236588	0.205838069911746	0.883261873358977	not
circRNA_04845|Chr18:69634006_69647714_-	1.38540383086667	-4.00214211588237	3.16589785343763	-1.2641412645505	0.206179327974034	0.883261873358977	not
circRNA_05024|Chr19:29783962_29835118_-	1.38540383086667	-4.00214211588237	3.16589785343763	-1.2641412645505	0.206179327974034	0.883261873358977	not
circRNA_07865|Chr4:158497408_158539474_+	1.38540383086667	-4.00214211588237	3.16589785343763	-1.2641412645505	0.206179327974034	0.883261873358977	not
circRNA_09461|Chr6:125776335_125791354_-	1.38540383086667	-4.00214211588237	3.16589785343763	-1.2641412645505	0.206179327974034	0.883261873358977	not
circRNA_08749|Chr5:167486001_167547741_+	2.5342350570793	2.52675655756524	1.99906229946499	1.26397089187339	0.206240474803944	0.883261873358977	not
circRNA_06115|Chr2:240854068_240867796_-	38.9848815110711	-1.74354529426149	1.38008470019276	-1.26336107777876	0.206459445287802	0.883261873358977	not
circRNA_06226|Chr20:13906484_13921285_+	2.21415389573606	-2.62234363965095	2.07792298298369	-1.26200232690315	0.206947949080401	0.883261873358977	not
circRNA_04475|Chr17:87758882_87771508_-	2.78255672455236	-2.37670152843262	1.88373866879814	-1.26169386858157	0.207058964052149	0.883261873358977	not
circRNA_02823|Chr13:106833769_106842110_+	1.17795970068418	-3.78068989148535	3.0010793313694	-1.25977672498254	0.207749918321917	0.883261873358977	not
circRNA_02942|Chr14:2924636_2991160_+	1.17795970068418	-3.78068989148535	3.0010793313694	-1.25977672498254	0.207749918321917	0.883261873358977	not
circRNA_03175|Chr14:71955361_71963057_-	1.17795970068418	-3.78068989148535	3.0010793313694	-1.25977672498254	0.207749918321917	0.883261873358977	not
circRNA_10628|Chr8:82274354_82277441_+	1.17795970068418	-3.78068989148535	3.0010793313694	-1.25977672498254	0.207749918321917	0.883261873358977	not
circRNA_03238|Chr14:84719215_84751768_-	1.23291650830951	3.71883609154145	2.95473255983313	1.25860328007198	0.208173661694799	0.883261873358977	not
circRNA_07491|Chr4:64431354_64474930_-	1.23291650830951	3.71883609154145	2.95473255983313	1.25860328007198	0.208173661694799	0.883261873358977	not
circRNA_07420|Chr4:40092750_40122082_-	2.42580015429709	-2.82866592224396	2.2480665159917	-1.25826611540279	0.208295531237381	0.883261873358977	not
circRNA_08586|Chr5:147363511_147368505_-	4.03096750648572	-2.14542040107284	1.70547190855935	-1.25796290768877	0.208405171063221	0.883261873358977	not
circRNA_02516|Chr13:35769419_35784163_-	1.08616009219788	3.53541986680268	2.81172239187444	1.25738582052753	0.208613961189468	0.883261873358977	not
circRNA_05679|Chr2:140311231_140387503_-	1.35370213871448	-3.98280231223936	3.18298058886957	-1.25128074175716	0.210832069139553	0.883261873358977	not
circRNA_05849|Chr2:186154270_186232527_-	1.35370213871448	-3.98280231223936	3.18298058886957	-1.25128074175716	0.210832069139553	0.883261873358977	not
circRNA_11376|Chr9:119615345_119617261_-	1.35370213871448	-3.98280231223936	3.18298058886957	-1.25128074175716	0.210832069139553	0.883261873358977	not
circRNA_00804|Chr1:215912561_215934212_-	2.42638287403363	-4.82330210572411	3.85715137049902	-1.25048297108964	0.211123172130417	0.883261873358977	not
circRNA_05708|Chr2:145397843_145414215_-	2.80011991944898	4.90023083409705	3.92152861638319	1.24957161185184	0.211456078642188	0.883261873358977	not
circRNA_09512|Chr6:133775080_133795645_+	2.76733883834119	4.88491349136568	3.9216859565262	1.24561567282983	0.212905525580189	0.883261873358977	not
circRNA_10934|Chr9:12351210_12421110_+	2.76733883834119	4.88491349136568	3.9216859565262	1.24561567282983	0.212905525580189	0.883261873358977	not
circRNA_03083|Chr14:37579854_37583161_+	1.02636280151118	-3.58048341177342	2.87683711617523	-1.24459024518346	0.21328240790492	0.883261873358977	not
circRNA_06876|Chr3:94710549_94724521_-	1.02636280151118	-3.58048341177342	2.87683711617523	-1.24459024518346	0.21328240790492	0.883261873358977	not
circRNA_07902|Chr4:174720692_174730142_+	1.02636280151118	-3.58048341177342	2.87683711617523	-1.24459024518346	0.21328240790492	0.883261873358977	not
circRNA_11663|ChrX:124847590_124851449_-	1.02636280151118	-3.58048341177342	2.87683711617523	-1.24459024518346	0.21328240790492	0.883261873358977	not
circRNA_01730|Chr10:92432154_92476192_-	1.21197185226954	3.69602952185871	2.97067888339961	1.24416999175253	0.213437005510478	0.883261873358977	not
circRNA_03647|Chr15:70039432_70105489_-	3.66076492239284	2.13598131983584	1.71828021885223	1.24309253892396	0.213833734877934	0.883261873358977	not
circRNA_00491|Chr1:154405931_154406882_+	1.20598634549403	3.68937756304007	2.97130006316852	1.24167114885927	0.214357918979068	0.883261873358977	not
circRNA_01485|Chr10:66770890_66783965_+	1.20598634549403	3.68937756304007	2.97130006316852	1.24167114885927	0.214357918979068	0.883261873358977	not
circRNA_03316|Chr14:108078799_108093840_+	1.20598634549403	3.68937756304007	2.97130006316852	1.24167114885927	0.214357918979068	0.883261873358977	not
circRNA_06063|Chr2:226925637_226926225_+	1.20598634549403	3.68937756304007	2.97130006316852	1.24167114885927	0.214357918979068	0.883261873358977	not
circRNA_07752|Chr4:132075419_132114473_-	2.78386032984791	2.67618018711556	2.15556755209545	1.24151998136826	0.214413721403012	0.883261873358977	not
circRNA_06022|Chr2:218919131_218937634_-	1.21595911167033	3.70024582778674	2.98207297083251	1.24083007491052	0.214668528544913	0.883261873358977	not
circRNA_10818|Chr8:118616528_118620855_+	1.21595911167033	3.70024582778674	2.98207297083251	1.24083007491052	0.214668528544913	0.883261873358977	not
circRNA_05026|Chr19:29916812_29919475_-	2.17390308875657	2.59693178973386	2.09414291962852	1.24009291123002	0.21494103062827	0.883261873358977	not
circRNA_01550|Chr10:72203091_72212356_+	2.4829146074006	-4.8613032869319	3.92501360999903	-1.23854431346369	0.215514301610338	0.883261873358977	not
circRNA_00407|Chr1:127068619_127070617_+	2.39145323404015	-2.76245414491686	2.23239441508614	-1.23743999996088	0.215923776483186	0.883261873358977	not
circRNA_09452|Chr6:124651885_124677509_-	2.15344804160307	-4.65273552275465	3.76381616611652	-1.2361750195561	0.216393514057068	0.883261873358977	not
circRNA_00287|Chr1:91873487_91879026_+	1.20000083871852	3.68267712530732	2.97999821644783	1.23579843269071	0.216533497730252	0.883261873358977	not
circRNA_04592|Chr18:17224244_17258865_+	1.20000083871852	3.68267712530732	2.97999821644783	1.23579843269071	0.216533497730252	0.883261873358977	not
circRNA_05726|Chr2:148003674_148025257_+	1.20000083871852	3.68267712530732	2.97999821644783	1.23579843269071	0.216533497730252	0.883261873358977	not
circRNA_10673|Chr8:94069184_94070462_-	1.20000083871852	3.68267712530732	2.97999821644783	1.23579843269071	0.216533497730252	0.883261873358977	not
circRNA_11500|ChrX:51713405_51794841_+	2.1629311988929	2.58949786537658	2.09624958261557	1.23530036063051	0.216718739579167	0.883261873358977	not
circRNA_02067|Chr11:64795077_64815165_+	2.84202498500927	2.37756016952831	1.92568481430059	1.23465696560101	0.216958198383874	0.883261873358977	not
circRNA_01291|Chr10:38712831_38725063_+	3.2093313027356	2.21732041714528	1.79829385135901	1.2330134007129	0.217570764542415	0.883261873358977	not
circRNA_06997|Chr3:119290823_119302965_-	1.31448420391797	-3.951885128655	3.20749256505891	-1.23207927952981	0.217919470696481	0.883261873358977	not
circRNA_00397|Chr1:126157742_126189469_-	1.38366941917059	3.88550720913981	3.16459737458103	1.22780459857211	0.219520328993194	0.883261873358977	not
circRNA_03073|Chr14:36223629_36267680_+	1.13817143756721	-3.73669116775308	3.04506391496489	-1.2271306192915	0.219773501135303	0.883261873358977	not
circRNA_04959|Chr19:15504040_15516663_-	1.13817143756721	-3.73669116775308	3.04506391496489	-1.2271306192915	0.219773501135303	0.883261873358977	not
circRNA_09909|Chr7:78404132_78433970_+	1.13817143756721	-3.73669116775308	3.04506391496489	-1.2271306192915	0.219773501135303	0.883261873358977	not
circRNA_08758|Chr5:167516581_167581074_+	14.7615743424138	1.04709760019715	0.853615519323448	1.22666185945992	0.219949708588456	0.883261873358977	not
circRNA_08757|Chr5:167516581_167558250_+	19.2292439564076	1.26880847075971	1.03702094385006	1.22351286951748	0.221136046381625	0.883261873358977	not
circRNA_09687|Chr7:30714506_30735182_+	23.7493324278379	0.91333637695549	0.746728233454829	1.22311750920389	0.221285316294018	0.883261873358977	not
circRNA_03650|Chr15:70077466_70139170_-	5.36043179977617	1.86851504255583	1.53063782227505	1.22074276184982	0.22218343160502	0.883261873358977	not
circRNA_09273|Chr6:100396828_100397255_+	2.38948821511228	2.76110632677089	2.26191042039072	1.22069658545273	0.222200921078223	0.883261873358977	not
circRNA_08505|Chr5:139379737_139401879_+	2.10400391583145	-2.58876374824419	2.12404543176051	-1.21878925447395	0.222924190991378	0.883261873358977	not
circRNA_04390|Chr17:75775333_75791010_-	1.12609866813855	-3.72081187704872	3.05544793755666	-1.21776314081926	0.223313994978583	0.883261873358977	not
circRNA_05375|Chr2:33950934_33955969_-	26.7873601960522	-0.873993479502168	0.718431145137358	-1.21653061036916	0.223782857704822	0.883261873358977	not
circRNA_01705|Chr10:90949093_90975559_-	1.11501247066323	-3.70915535049087	3.05404225443532	-1.21450688676757	0.224554221626982	0.883261873358977	not
circRNA_01815|Chr10:97532171_97536050_-	1.11501247066323	-3.70915535049087	3.05404225443532	-1.21450688676757	0.224554221626982	0.883261873358977	not
circRNA_01970|Chr11:34616102_34631134_+	1.11501247066323	-3.70915535049087	3.05404225443532	-1.21450688676757	0.224554221626982	0.883261873358977	not
circRNA_03792|Chr16:7438795_7448948_+	1.11501247066323	-3.70915535049087	3.05404225443532	-1.21450688676757	0.224554221626982	0.883261873358977	not
circRNA_04872|Chr18:73479863_73490210_+	1.11501247066323	-3.70915535049087	3.05404225443532	-1.21450688676757	0.224554221626982	0.883261873358977	not
circRNA_04882|Chr18:75203861_75207308_-	1.11501247066323	-3.70915535049087	3.05404225443532	-1.21450688676757	0.224554221626982	0.883261873358977	not
circRNA_05693|Chr2:145066053_145114677_-	1.11501247066323	-3.70915535049087	3.05404225443532	-1.21450688676757	0.224554221626982	0.883261873358977	not
circRNA_09149|Chr6:73742698_73744458_+	1.11501247066323	-3.70915535049087	3.05404225443532	-1.21450688676757	0.224554221626982	0.883261873358977	not
circRNA_10503|Chr8:70371302_70375242_+	1.11501247066323	-3.70915535049087	3.05404225443532	-1.21450688676757	0.224554221626982	0.883261873358977	not
circRNA_04231|Chr17:19160994_19250082_+	10.4495953025244	1.39338382852512	1.14774233380197	1.21402146412901	0.224739527872812	0.883261873358977	not
circRNA_02179|Chr11:88216042_88236708_-	1.13008486660243	-3.7096954223427	3.06307345677027	-1.21110233714546	0.225856185794979	0.883261873358977	not
circRNA_02544|Chr13:49261708_49262687_+	1.13008486660243	-3.7096954223427	3.06307345677027	-1.21110233714546	0.225856185794979	0.883261873358977	not
circRNA_04018|Chr16:71242432_71247473_+	1.13008486660243	-3.7096954223427	3.06307345677027	-1.21110233714546	0.225856185794979	0.883261873358977	not
circRNA_05013|Chr19:25886356_25886887_-	25.963255877337	-0.891221549462387	0.735895204972268	-1.21107128221602	0.225868086534835	0.883261873358977	not
circRNA_09370|Chr6:109850518_109875835_+	2.72432233222238	2.31088476179373	1.91433690204546	1.20714632796587	0.227375795998619	0.883261873358977	not
circRNA_07101|Chr3:148837814_148842440_+	2.73502254263083	-2.29134533926867	1.90159928561701	-1.20495698362928	0.228219908539692	0.883261873358977	not
circRNA_07295|Chr4:10098513_10138522_+	2.17869354418011	-2.52317943293821	2.10101966990877	-1.20093089516281	0.229778008631876	0.883261873358977	not
circRNA_00006|Chr1:1841452_1846589_+	1.09185350375925	-3.68105412114221	3.07507154776022	-1.19706291836473	0.231282031917804	0.883261873358977	not
circRNA_02569|Chr13:52223578_52232928_-	1.09185350375925	-3.68105412114221	3.07507154776022	-1.19706291836473	0.231282031917804	0.883261873358977	not
circRNA_03303|Chr14:106675766_106718850_+	1.09185350375925	-3.68105412114221	3.07507154776022	-1.19706291836473	0.231282031917804	0.883261873358977	not
circRNA_04382|Chr17:75579712_75600855_+	1.09185350375925	-3.68105412114221	3.07507154776022	-1.19706291836473	0.231282031917804	0.883261873358977	not
circRNA_07638|Chr4:98988352_98989621_-	1.09185350375925	-3.68105412114221	3.07507154776022	-1.19706291836473	0.231282031917804	0.883261873358977	not
circRNA_09743|Chr7:47425324_47425894_-	1.09185350375925	-3.68105412114221	3.07507154776022	-1.19706291836473	0.231282031917804	0.883261873358977	not
circRNA_10591|Chr8:78872102_78879249_+	1.09185350375925	-3.68105412114221	3.07507154776022	-1.19706291836473	0.231282031917804	0.883261873358977	not
circRNA_07506|Chr4:65585304_65613754_+	5.86582153331166	-1.47793155323183	1.2363691167332	-1.19538051640832	0.231938394456582	0.883261873358977	not
circRNA_02905|Chr13:109457218_109471561_-	1.10138280096079	-3.675470430392	3.08129865857263	-1.19283160694803	0.232935328889501	0.883261873358977	not
circRNA_04130|Chr17:5524117_5564210_+	1.10138280096079	-3.675470430392	3.08129865857263	-1.19283160694803	0.232935328889501	0.883261873358977	not
circRNA_05239|Chr2:9439970_9456385_-	1.10138280096079	-3.675470430392	3.08129865857263	-1.19283160694803	0.232935328889501	0.883261873358977	not
circRNA_11264|Chr9:94518042_94529615_+	1.10138280096079	-3.675470430392	3.08129865857263	-1.19283160694803	0.232935328889501	0.883261873358977	not
circRNA_07275|Chr4:8120652_8149019_+	9.477401606455	1.20983819218215	1.01471457642496	1.19229408967854	0.233145951186463	0.883261873358977	not
circRNA_05220|Chr2:4961753_5031767_+	4.25992248943395	1.81213318592971	1.52545554773391	1.1879291983445	0.234861305076875	0.883261873358977	not
circRNA_08462|Chr5:129413066_129457884_+	3.75772871679607	1.8606415416494	1.57160422900288	1.18391227722128	0.236447789703507	0.883261873358977	not
circRNA_04342|Chr17:58279256_58280166_-	1.3177034915054	3.80960901544015	3.21878771736847	1.18355398055101	0.236589666339647	0.883261873358977	not
circRNA_08422|Chr5:123824724_123825786_+	1.3177034915054	3.80960901544015	3.21878771736847	1.18355398055101	0.236589666339647	0.883261873358977	not
circRNA_08506|Chr5:139394727_139421497_+	1.08376693279447	-3.65280518574451	3.10474705847374	-1.17652263355076	0.239386093386751	0.883261873358977	not
circRNA_08861|Chr6:9421744_9434931_-	1.08376693279447	-3.65280518574451	3.10474705847374	-1.17652263355076	0.239386093386751	0.883261873358977	not
circRNA_11084|Chr9:61312543_61359768_-	1.08376693279447	-3.65280518574451	3.10474705847374	-1.17652263355076	0.239386093386751	0.883261873358977	not
circRNA_08615|Chr5:150115896_150125653_-	1.06869453685527	-3.65231306737655	3.10838225148415	-1.17498839328165	0.239999359384734	0.883261873358977	not
circRNA_10487|Chr8:70332963_70342839_+	1.06869453685527	-3.65231306737655	3.10838225148415	-1.17498839328165	0.239999359384734	0.883261873358977	not
circRNA_07021|Chr3:123077758_123078115_+	1.1310467753399	3.58978795404092	3.05990449750181	1.1731699329086	0.240727666799484	0.883261873358977	not
circRNA_07495|Chr4:64451679_64474930_-	1.1310467753399	3.58978795404092	3.05990449750181	1.1731699329086	0.240727666799484	0.883261873358977	not
circRNA_05877|Chr2:188269009_188301124_+	2.59018499030907	-2.25520128765945	1.92587208386225	-1.17100263644548	0.241597717417348	0.883261873358977	not
circRNA_00968|Chr1:251455609_251485480_+	11.0595601797648	-1.31273813745471	1.12225815026939	-1.16972920815019	0.242109960080335	0.883261873358977	not
circRNA_01154|Chr10:3191467_3204962_+	1.12007488547623	3.57668115716034	3.05785158085582	1.16967127494112	0.24213328214979	0.883261873358977	not
circRNA_05517|Chr2:84361142_84394099_-	1.12007488547623	3.57668115716034	3.05785158085582	1.16967127494112	0.24213328214979	0.883261873358977	not
circRNA_08844|Chr6:7702481_7715226_-	1.12007488547623	3.57668115716034	3.05785158085582	1.16967127494112	0.24213328214979	0.883261873358977	not
circRNA_09426|Chr6:122853475_122869426_-	1.12007488547623	3.57668115716034	3.05785158085582	1.16967127494112	0.24213328214979	0.883261873358977	not
circRNA_02720|Chr13:89163767_89229970_-	1.07268073531915	-3.64053919516395	3.11526927661851	-1.16861140142453	0.242560232523738	0.883261873358977	not
circRNA_04873|Chr18:73479863_73498648_+	1.07268073531915	-3.64053919516395	3.11526927661851	-1.16861140142453	0.242560232523738	0.883261873358977	not
circRNA_07635|Chr4:96762506_96767151_+	1.07268073531915	-3.64053919516395	3.11526927661851	-1.16861140142453	0.242560232523738	0.883261873358977	not
circRNA_10026|Chr7:122088662_122101456_+	1.07268073531915	-3.64053919516395	3.11526927661851	-1.16861140142453	0.242560232523738	0.883261873358977	not
circRNA_09893|Chr7:78332667_78415345_+	2.04475320609461	-4.58208745290421	3.92889801849126	-1.1662525805808	0.243512339249453	0.883261873358977	not
circRNA_09326|Chr6:108857237_108862500_+	1.11907576178887	3.57539996878991	3.06974555762485	1.16472192944757	0.244131569337355	0.883261873358977	not
circRNA_09828|Chr7:64959567_64961215_-	2.03055320807172	-4.56726303107205	3.92912588913054	-1.16241198677468	0.245068156583345	0.883261873358977	not
circRNA_04202|Chr17:10090031_10107746_+	1.10910299561257	3.56349331422309	3.06750223543084	1.16169216539221	0.245360529249494	0.883261873358977	not
circRNA_04310|Chr17:53483964_53502778_+	1.10910299561257	3.56349331422309	3.06750223543084	1.16169216539221	0.245360529249494	0.883261873358977	not
circRNA_08681|Chr5:156463243_156484234_+	1.10910299561257	3.56349331422309	3.06750223543084	1.16169216539221	0.245360529249494	0.883261873358977	not
circRNA_09723|Chr7:40198105_40208852_-	1.10910299561257	3.56349331422309	3.06750223543084	1.16169216539221	0.245360529249494	0.883261873358977	not
circRNA_02952|Chr14:2977679_3011669_+	2.22224046670084	-2.64117907463786	2.2766883664585	-1.16009688174686	0.246009363615703	0.883261873358977	not
circRNA_11383|Chr9:119750465_119765191_-	5.4359757127223	1.57005064711242	1.35429891916346	1.15930879431124	0.246330338334575	0.883261873358977	not
circRNA_05510|Chr2:80226167_80234308_+	1.10211836514969	3.55486950460452	3.07452890607959	1.15623225970493	0.247586167847536	0.883261873358977	not
circRNA_07991|Chr5:9941975_9946589_+	1.10211836514969	3.55486950460452	3.07452890607959	1.15623225970493	0.247586167847536	0.883261873358977	not
circRNA_10408|Chr8:63730622_63756315_-	1.10211836514969	3.55486950460452	3.07452890607959	1.15623225970493	0.247586167847536	0.883261873358977	not
circRNA_02930|Chr14:2336297_2338999_-	9.93810537661224	1.13437655628937	0.981595407522136	1.15564574528003	0.247826088541306	0.883261873358977	not
circRNA_04664|Chr18:29457228_29457626_+	3.10307910317596	-1.95810925565912	1.69629942989375	-1.15434175190507	0.24836008545177	0.883261873358977	not
circRNA_07527|Chr4:66193731_66214585_+	6.26807924766157	-1.58682051700616	1.37500183658023	-1.15404974363725	0.24847977566552	0.883261873358977	not
circRNA_02694|Chr13:82091840_82164226_+	2.16395151934185	-2.64633628964152	2.29312913466857	-1.15402846252006	0.248488500082854	0.883261873358977	not
circRNA_10258|Chr8:33261321_33261713_-	2.15237465204315	4.52241976146597	3.92593914614789	1.15193323001538	0.249348511872997	0.883261873358977	not
circRNA_03919|Chr16:39901511_39921459_+	2.88361981529328	-2.39438768231546	2.07896764140564	-1.15171955283371	0.249436334836451	0.883261873358977	not
circRNA_11429|ChrX:10563367_10565134_-	2.22524009321138	-2.6308073421141	2.28540968738699	-1.15113161400923	0.249678093777289	0.883261873358977	not
circRNA_10107|Chr7:140415223_140417547_-	1.0981311057489	3.55019586274209	3.08851140472674	1.14948445950654	0.250356271192803	0.883261873358977	not
circRNA_01265|Chr10:35815476_35819778_-	15.6461596255877	-1.00085639924217	0.873658788900949	-1.14559186258657	0.251964065839682	0.883261873358977	not
circRNA_03984|Chr16:62132750_62160831_-	3.13931329480763	-2.08597131259739	1.82101802516812	-1.14549734476396	0.252003194720873	0.883261873358977	not
circRNA_02812|Chr13:103344764_103362959_+	1.08516096851051	3.53407514108386	3.08927344265311	1.14398262461634	0.252630842934793	0.883261873358977	not
circRNA_04833|Chr18:65342733_65389384_+	1.08516096851051	3.53407514108386	3.08927344265311	1.14398262461634	0.252630842934793	0.883261873358977	not
circRNA_05097|Chr19:39186838_39199683_+	1.08516096851051	3.53407514108386	3.08927344265311	1.14398262461634	0.252630842934793	0.883261873358977	not
circRNA_07212|Chr3:175512077_175535023_+	1.08516096851051	3.53407514108386	3.08927344265311	1.14398262461634	0.252630842934793	0.883261873358977	not
circRNA_00009|Chr1:2012644_2017574_-	1.03190590024885	-3.58726234153695	3.14787531037887	-1.13958209517047	0.254460448263063	0.883261873358977	not
circRNA_02960|Chr14:4154610_4198845_+	1.03190590024885	-3.58726234153695	3.14787531037887	-1.13958209517047	0.254460448263063	0.883261873358977	not
circRNA_05480|Chr2:62170402_62174499_+	1.03190590024885	-3.58726234153695	3.14787531037887	-1.13958209517047	0.254460448263063	0.883261873358977	not
circRNA_07023|Chr3:123285078_123304722_-	1.03190590024885	-3.58726234153695	3.14787531037887	-1.13958209517047	0.254460448263063	0.883261873358977	not
circRNA_10095|Chr7:134659946_134667817_+	1.03190590024885	-3.58726234153695	3.14787531037887	-1.13958209517047	0.254460448263063	0.883261873358977	not
circRNA_01117|Chr1:278679022_278731755_+	8.2943413651847	1.2460992945006	1.09419694665081	1.13882541741205	0.254775978190828	0.883261873358977	not
circRNA_00036|Chr1:15488392_15494771_+	1.18448937137517	-3.79017827463109	3.32921096700113	-1.13846142890884	0.254927856030141	0.883261873358977	not
circRNA_07718|Chr4:123652629_123657801_-	1.18448937137517	-3.79017827463109	3.32921096700113	-1.13846142890884	0.254927856030141	0.883261873358977	not
circRNA_01776|Chr10:95288570_95299099_-	6.47923029002766	1.34328235617908	1.18258064302605	1.13589070149315	0.256002310353399	0.883261873358977	not
circRNA_00146|Chr1:53327671_53332902_-	1.18748899788571	-3.77928318644404	3.33317871230224	-1.13383755047256	0.256862696572962	0.883261873358977	not
circRNA_01640|Chr10:82136264_82144152_-	1.18748899788571	-3.77928318644404	3.33317871230224	-1.13383755047256	0.256862696572962	0.883261873358977	not
circRNA_08305|Chr5:99513769_99544877_-	1.18748899788571	-3.77928318644404	3.33317871230224	-1.13383755047256	0.256862696572962	0.883261873358977	not
circRNA_08998|Chr6:29522232_29525497_+	1.18748899788571	-3.77928318644404	3.33317871230224	-1.13383755047256	0.256862696572962	0.883261873358977	not
circRNA_09357|Chr6:109765229_109800905_+	1.18748899788571	-3.77928318644404	3.33317871230224	-1.13383755047256	0.256862696572962	0.883261873358977	not
circRNA_11012|Chr9:41309609_41321601_-	1.18748899788571	-3.77928318644404	3.33317871230224	-1.13383755047256	0.256862696572962	0.883261873358977	not
circRNA_07348|Chr4:22532122_22561809_+	18.0818935949898	0.959576194754268	0.846597669750898	1.13345007792971	0.25702529434412	0.883261873358977	not
circRNA_00377|Chr1:121846217_121848757_-	1.16843040348264	-3.7822693810321	3.33837865163912	-1.13296596213705	0.257228547558039	0.883261873358977	not
circRNA_00909|Chr1:235777942_235780409_-	1.16843040348264	-3.7822693810321	3.33837865163912	-1.13296596213705	0.257228547558039	0.883261873358977	not
circRNA_09894|Chr7:78347124_78366563_+	1.16843040348264	-3.7822693810321	3.33837865163912	-1.13296596213705	0.257228547558039	0.883261873358977	not
circRNA_01176|Chr10:5169681_5179352_-	3.50161069312581	-1.78697280965763	1.57776331584735	-1.13259878190153	0.257382780416792	0.883261873358977	not
circRNA_10183|Chr8:21481642_21490337_-	5.17828372487933	-1.43692397220021	1.26880474799876	-1.13250204530414	0.257423424985739	0.883261873358977	not
circRNA_02105|Chr11:70952862_70955449_-	1.22992837259608	3.71560172824338	3.29064433557028	1.12914108889846	0.258838320445398	0.883261873358977	not
circRNA_03767|Chr16:4222176_4283627_+	1.22992837259608	3.71560172824338	3.29064433557028	1.12914108889846	0.258838320445398	0.883261873358977	not
circRNA_05225|Chr2:5633258_5640909_+	1.22992837259608	3.71560172824338	3.29064433557028	1.12914108889846	0.258838320445398	0.883261873358977	not
circRNA_01894|Chr11:10020678_10022991_+	5.62737993091967	1.5047541232147	1.33296032442025	1.1288814045303	0.258947866206929	0.883261873358977	not
circRNA_06443|Chr20:50177601_50238980_+	1.06820357187134	3.51297261542823	3.11636473030968	1.12726619617439	0.259629950104839	0.883261873358977	not
circRNA_09688|Chr7:30721656_30735182_+	5.63898896572831	1.42035118040805	1.26107352093394	1.12630323040654	0.260037190892542	0.883261873358977	not
circRNA_04151|Chr17:5555491_5571375_+	73.6854498751252	-0.684070926068075	0.607929149185305	-1.12524778090475	0.26048405093364	0.883261873358977	not
circRNA_04751|Chr18:48853173_48874963_+	3.09143846072588	-2.05220002467616	1.8252080541514	-1.1243649840403	0.260858220499565	0.883261873358977	not
circRNA_01838|Chr10:104706087_104713428_-	1.06421631247055	3.50815308243616	3.12018819264259	1.12434022111499	0.260868721513808	0.883261873358977	not
circRNA_04079|Chr17:1395222_1416266_+	1.06421631247055	3.50815308243616	3.12018819264259	1.12434022111499	0.260868721513808	0.883261873358977	not
circRNA_05186|Chr19:60234297_60277464_+	1.06421631247055	3.50815308243616	3.12018819264259	1.12434022111499	0.260868721513808	0.883261873358977	not
circRNA_09913|Chr7:78432827_78483457_+	1.06421631247055	3.50815308243616	3.12018819264259	1.12434022111499	0.260868721513808	0.883261873358977	not
circRNA_00512|Chr1:161928871_161932898_+	1.05823080569503	3.50059222460511	3.11481914777959	1.12385087496991	0.261076294569149	0.883261873358977	not
circRNA_02833|Chr13:106859710_106893929_+	1.05823080569503	3.50059222460511	3.11481914777959	1.12385087496991	0.261076294569149	0.883261873358977	not
circRNA_02151|Chr11:84619089_84633565_-	15.2926433097712	0.966352106184269	0.860546896560108	1.12295112567031	0.261458252288802	0.883261873358977	not
circRNA_09137|Chr6:72537858_72538290_-	5.3529278149733	1.39459796312224	1.2425186948181	1.12239595986635	0.261694121514703	0.883261873358977	not
circRNA_00130|Chr1:44117529_44119982_+	2.16991582935578	2.60824956871046	2.32801733613343	1.12037377395242	0.262554516029575	0.883261873358977	not
circRNA_06953|Chr3:112722217_112728973_-	1.05224529891952	3.49297466581509	3.12065155716905	1.11930941401987	0.26300816103087	0.883261873358977	not
circRNA_07067|Chr3:140111617_140119069_+	1.05224529891952	3.49297466581509	3.12065155716905	1.11930941401987	0.26300816103087	0.883261873358977	not
circRNA_09116|Chr6:71059861_71061841_-	1.05224529891952	3.49297466581509	3.12065155716905	1.11930941401987	0.26300816103087	0.883261873358977	not
circRNA_09714|Chr7:35079420_35095720_+	1.05224529891952	3.49297466581509	3.12065155716905	1.11930941401987	0.26300816103087	0.883261873358977	not
circRNA_11268|Chr9:94928477_94944717_+	8.04610930730973	-1.19540265980258	1.06922199898552	-1.11801165795015	0.263562014369188	0.883261873358977	not
circRNA_00401|Chr1:126192619_126195625_-	2.17182216039198	-2.58324404408033	2.31159172936636	-1.11751742804013	0.263773152100788	0.883261873358977	not
circRNA_07017|Chr3:122318077_122318825_+	14.6562829856326	1.20812537663379	1.08257211947059	1.11597680644556	0.264432062695161	0.883261873358977	not
circRNA_05948|Chr2:199001328_199002930_-	3.04606095895955	2.01063949118251	1.8047399624535	1.11408819719883	0.265241351572091	0.883261873358977	not
circRNA_05450|Chr2:56958080_56962961_-	1.78123349682857	-4.37152739933232	3.93236323099687	-1.11167945139801	0.266275997944605	0.883261873358977	not
circRNA_07931|Chr4:181153728_181214993_+	1.78123349682857	-4.37152739933232	3.93236323099687	-1.11167945139801	0.266275997944605	0.883261873358977	not
circRNA_11601|ChrX:99728011_99758593_+	1.78123349682857	-4.37152739933232	3.93236323099687	-1.11167945139801	0.266275997944605	0.883261873358977	not
circRNA_08602|Chr5:148844953_148847692_+	1.04625979214401	3.48528674170532	3.13764628105223	1.11079657472942	0.266655921176819	0.883261873358977	not
circRNA_11157|Chr9:69940437_69942486_-	1.04625979214401	3.48528674170532	3.13764628105223	1.11079657472942	0.266655921176819	0.883261873358977	not
circRNA_01687|Chr10:89036545_89074755_+	1.92082201738696	4.35957088714887	3.92822470495425	1.10980690123216	0.267082244814271	0.883261873358977	not
circRNA_06633|Chr3:33465220_33473531_+	4.29737080730535	1.67209369047419	1.5091216742179	1.10799130318021	0.267865571840716	0.883261873358977	not
circRNA_09900|Chr7:78347306_78375555_+	2.74276846143539	-2.35912649010003	2.12987436280983	-1.1076364556019	0.268018852588579	0.883261873358977	not
circRNA_00539|Chr1:164367968_164380890_+	2.10244701555767	-2.58023649735319	2.33135014799526	-1.1067563143923	0.268399300433181	0.883261873358977	not
circRNA_05387|Chr2:38074255_38110573_-	3.23307393571876	-2.04142292475562	1.84455377251868	-1.10672996101823	0.268410697599729	0.883261873358977	not
circRNA_02922|Chr13:113735261_113748416_+	19.5543690297385	0.878677763571166	0.799291895527259	1.09932024644331	0.271628404209917	0.883261873358977	not
circRNA_09298|Chr6:105395367_105398288_+	2.27109321248207	2.50672163010767	2.2813280962181	1.09879926270282	0.271855633889582	0.883261873358977	not
circRNA_01271|Chr10:35898838_35901897_-	1.18204431839198	3.6613554988989	3.33357018979365	1.09832860580192	0.272061025134249	0.883261873358977	not
circRNA_01899|Chr11:14345506_14380833_-	1.18204431839198	3.6613554988989	3.33357018979365	1.09832860580192	0.272061025134249	0.883261873358977	not
circRNA_06220|Chr20:12564372_12593991_+	1.18204431839198	3.6613554988989	3.33357018979365	1.09832860580192	0.272061025134249	0.883261873358977	not
circRNA_10100|Chr7:137751460_137753835_+	1.18204431839198	3.6613554988989	3.33357018979365	1.09832860580192	0.272061025134249	0.883261873358977	not
circRNA_11225|Chr9:89070697_89074459_-	1.18204431839198	3.6613554988989	3.33357018979365	1.09832860580192	0.272061025134249	0.883261873358977	not
circRNA_04695|Chr18:36637823_36639900_+	0.980044867703223	-3.51872141578404	3.21014163874338	-1.09612653015568	0.273023405911507	0.883261873358977	not
circRNA_05690|Chr2:144876416_144917472_+	0.980044867703223	-3.51872141578404	3.21014163874338	-1.09612653015568	0.273023405911507	0.883261873358977	not
circRNA_05734|Chr2:150755405_150756431_+	0.980044867703223	-3.51872141578404	3.21014163874338	-1.09612653015568	0.273023405911507	0.883261873358977	not
circRNA_05245|Chr2:11780889_11790870_+	4.4873334937775	1.57412009948546	1.43970645583322	1.09336183991371	0.27423496119888	0.883261873358977	not
circRNA_08577|Chr5:145277839_145278897_+	2.45674053912723	2.13088636544986	1.9537226099035	1.09068009688188	0.27541367138196	0.883261873358977	not
circRNA_08269|Chr5:90892797_90957243_+	3.3667132536283	-2.15522159973286	1.97724105880587	-1.09001458883039	0.275706717713008	0.883261873358977	not
circRNA_11660|ChrX:123718252_123720910_-	76.8608018399542	0.683668639636266	0.627883214556548	1.08884681702969	0.276221442208814	0.883261873358977	not
circRNA_00077|Chr1:21149313_21211619_+	0.9689586702279	-3.50530412482883	3.22212283985493	-1.08788655772871	0.276645191075635	0.883261873358977	not
circRNA_02024|Chr11:46644895_46683499_-	0.9689586702279	-3.50530412482883	3.22212283985493	-1.08788655772871	0.276645191075635	0.883261873358977	not
circRNA_02311|Chr12:24672112_24672703_+	0.9689586702279	-3.50530412482883	3.22212283985493	-1.08788655772871	0.276645191075635	0.883261873358977	not
circRNA_04439|Chr17:83502435_83539887_+	0.9689586702279	-3.50530412482883	3.22212283985493	-1.08788655772871	0.276645191075635	0.883261873358977	not
circRNA_04702|Chr18:37047490_37093036_-	0.9689586702279	-3.50530412482883	3.22212283985493	-1.08788655772871	0.276645191075635	0.883261873358977	not
circRNA_07042|Chr3:130093308_130099815_-	0.9689586702279	-3.50530412482883	3.22212283985493	-1.08788655772871	0.276645191075635	0.883261873358977	not
circRNA_07473|Chr4:61439661_61484825_+	0.9689586702279	-3.50530412482883	3.22212283985493	-1.08788655772871	0.276645191075635	0.883261873358977	not
circRNA_08219|Chr5:76711755_76728269_-	0.9689586702279	-3.50530412482883	3.22212283985493	-1.08788655772871	0.276645191075635	0.883261873358977	not
circRNA_08326|Chr5:103104514_103201011_+	0.9689586702279	-3.50530412482883	3.22212283985493	-1.08788655772871	0.276645191075635	0.883261873358977	not
circRNA_10737|Chr8:109044546_109052504_+	0.9689586702279	-3.50530412482883	3.22212283985493	-1.08788655772871	0.276645191075635	0.883261873358977	not
circRNA_03571|Chr15:47194510_47199746_+	3.41411751950468	1.72531780315108	1.58647328876788	1.08751771326136	0.276808074659804	0.883261873358977	not
circRNA_02696|Chr13:82185980_82190210_+	1.81184230081993	4.27145467643538	3.92957264460158	1.08700234421254	0.277035773688654	0.883261873358977	not
circRNA_08876|Chr6:15082851_15085804_-	1.81184230081993	4.27145467643538	3.92957264460158	1.08700234421254	0.277035773688654	0.883261873358977	not
circRNA_10142|Chr8:508994_509712_+	27.0823981916335	0.790552097755119	0.727331918542421	1.08692067211816	0.277071869555563	0.883261873358977	not
circRNA_03914|Chr16:39881896_39884207_+	24.0017631551004	1.11395505120206	1.02491212983104	1.08687859064143	0.277090469170986	0.883261873358977	not
circRNA_05416|Chr2:50155308_50155731_+	8.9975980093981	-1.30151470050027	1.20209308595839	-1.08270708458706	0.278938458428154	0.883261873358977	not
circRNA_09472|Chr6:126864143_126894194_+	68.182564047356	0.649124822040634	0.601194320016009	1.07972547382575	0.280264446726797	0.883261873358977	not
circRNA_04326|Chr17:54354448_54362356_+	2.41542912423209	-2.1349063922506	1.97982162561355	-1.07833269655744	0.28088531059543	0.883261873358977	not
circRNA_05954|Chr2:202479064_202493972_+	6.17950665219093	1.26740750491461	1.17642238330929	1.07734052232956	0.281328165195875	0.883261873358977	not
circRNA_04115|Chr17:5514017_5529053_+	5.15201309452791	-1.48126504949932	1.37553946981174	-1.07686117483932	0.281542290486439	0.883261873358977	not
circRNA_04907|Chr18:79530861_79532387_-	3.27049409342266	1.93755563900497	1.79961525103145	1.07664993275338	0.281636687759803	0.883261873358977	not
circRNA_03902|Chr16:39846635_39861585_+	6.04170815554048	1.60587537708738	1.49216680881966	1.0762036573898	0.281836184419881	0.883261873358977	not
circRNA_01496|Chr10:66957634_66970781_+	1.15299055506723	3.61682248391501	3.36685839800839	1.07424253008516	0.282713995205281	0.883261873358977	not
circRNA_04012|Chr16:71103627_71106610_+	1.15299055506723	3.61682248391501	3.36685839800839	1.07424253008516	0.282713995205281	0.883261873358977	not
circRNA_05437|Chr2:55939983_55962855_+	1.15299055506723	3.61682248391501	3.36685839800839	1.07424253008516	0.282713995205281	0.883261873358977	not
circRNA_05977|Chr2:206549585_206570833_-	1.15299055506723	3.61682248391501	3.36685839800839	1.07424253008516	0.282713995205281	0.883261873358977	not
circRNA_11233|Chr9:92380210_92405119_-	1.15299055506723	3.61682248391501	3.36685839800839	1.07424253008516	0.282713995205281	0.883261873358977	not
circRNA_06552|Chr3:12860437_12892860_-	0.945799703323919	-3.47296121924709	3.241428262627	-1.07142930148713	0.283976443639437	0.883261873358977	not
circRNA_09255|Chr6:96876609_96878279_+	0.945799703323919	-3.47296121924709	3.241428262627	-1.07142930148713	0.283976443639437	0.883261873358977	not
circRNA_09871|Chr7:74559549_74561933_+	0.945799703323919	-3.47296121924709	3.241428262627	-1.07142930148713	0.283976443639437	0.883261873358977	not
circRNA_10149|Chr8:5233866_5260696_-	0.945799703323919	-3.47296121924709	3.241428262627	-1.07142930148713	0.283976443639437	0.883261873358977	not
circRNA_10451|Chr8:65568775_65579772_-	0.945799703323919	-3.47296121924709	3.241428262627	-1.07142930148713	0.283976443639437	0.883261873358977	not
circRNA_03963|Chr16:54792659_54815046_+	2.88200530329103	-1.82532310966568	1.71263289189745	-1.06579940061958	0.286514331929224	0.883261873358977	not
circRNA_06950|Chr3:112713524_112752649_-	21.0305242721633	1.13082583974755	1.06150410412637	1.06530519792783	0.286737841344057	0.883261873358977	not
circRNA_05302|Chr2:22950023_23000600_+	2.0381185625086	2.50263173589331	2.35284990656673	1.06365974680686	0.287482865810469	0.883261873358977	not
circRNA_10651|Chr8:87543960_87550389_+	2.64493014724203	-2.24892639068148	2.11872435184962	-1.0614530336229	0.288484066324255	0.883261873358977	not
circRNA_10540|Chr8:72065616_72067595_+	7.22822831548945	-1.22524793933539	1.15434655541365	-1.06142122882356	0.288498513536282	0.883261873358977	not
circRNA_00745|Chr1:201442093_201462814_+	2.43338564455864	-2.09577391072167	1.97552957162668	-1.06086688897093	0.288750398689684	0.883261873358977	not
circRNA_06000|Chr2:210781613_210822221_-	2.00582494947786	-2.51917334373313	2.37824477251199	-1.05925738714955	0.289482576046112	0.883261873358977	not
circRNA_03651|Chr15:70098761_70105489_-	7.66534881524759	1.18660939357787	1.12047581003261	1.05902276778588	0.289589410905034	0.883261873358977	not
circRNA_02225|Chr12:4448685_4450137_-	6.24411147742638	1.21693832871343	1.1519923799067	1.05637706458787	0.290795980170845	0.883261873358977	not
circRNA_11649|ChrX:119208336_119208618_-	5.58401720329289	-1.39407180492927	1.32360128468246	-1.05324150184979	0.292230321932456	0.883261873358977	not
circRNA_07433|Chr4:51893674_51905428_-	2.10113007250338	-2.44788212290926	2.32481654168808	-1.05293560976292	0.292370504170588	0.883261873358977	not
circRNA_10340|Chr8:57791873_57797597_-	2.10113007250338	-2.44788212290926	2.32481654168808	-1.05293560976292	0.292370504170588	0.883261873358977	not
circRNA_09162|Chr6:75959532_75965681_-	2.14740505291967	2.41891853488615	2.30241463863304	1.05060074510397	0.293441998720477	0.883261873358977	not
circRNA_03212|Chr14:82160730_82161967_-	0.922640736419938	-3.43981272028506	3.27591242377633	-1.05003195302755	0.293703422137489	0.883261873358977	not
circRNA_04399|Chr17:76245627_76281678_-	0.922640736419938	-3.43981272028506	3.27591242377633	-1.05003195302755	0.293703422137489	0.883261873358977	not
circRNA_04588|Chr18:17175978_17196811_+	0.922640736419938	-3.43981272028506	3.27591242377633	-1.05003195302755	0.293703422137489	0.883261873358977	not
circRNA_05078|Chr19:37135068_37156867_+	0.922640736419938	-3.43981272028506	3.27591242377633	-1.05003195302755	0.293703422137489	0.883261873358977	not
circRNA_06514|Chr3:8887351_8892631_+	0.922640736419938	-3.43981272028506	3.27591242377633	-1.05003195302755	0.293703422137489	0.883261873358977	not
circRNA_07869|Chr4:159393257_159396116_-	0.922640736419938	-3.43981272028506	3.27591242377633	-1.05003195302755	0.293703422137489	0.883261873358977	not
circRNA_08398|Chr5:121757017_121759967_+	0.922640736419938	-3.43981272028506	3.27591242377633	-1.05003195302755	0.293703422137489	0.883261873358977	not
circRNA_09433|Chr6:123404372_123404928_-	0.922640736419938	-3.43981272028506	3.27591242377633	-1.05003195302755	0.293703422137489	0.883261873358977	not
circRNA_10833|Chr8:122031209_122038442_+	0.922640736419938	-3.43981272028506	3.27591242377633	-1.05003195302755	0.293703422137489	0.883261873358977	not
circRNA_11152|Chr9:69859846_69868399_-	0.922640736419938	-3.43981272028506	3.27591242377633	-1.05003195302755	0.293703422137489	0.883261873358977	not
circRNA_01965|Chr11:34612627_34614139_+	54.5405543458627	0.790007128337186	0.752687207258611	1.04958224441531	0.293910223973462	0.883261873358977	not
circRNA_08084|Chr5:39002218_39032761_-	2.16236420218412	2.42961462892175	2.3178117379724	1.04823639863311	0.29452970445965	0.883261873358977	not
circRNA_06186|Chr20:5129033_5131408_+	11.7740007895154	-1.16841567188545	1.11503985200001	-1.04786897956131	0.294698976057018	0.883261873358977	not
circRNA_04122|Chr17:5514017_5571375_+	18.8354807062421	-0.842257756036015	0.803913513444779	-1.04769697479886	0.294778241814769	0.883261873358977	not
circRNA_01861|Chr10:109574583_109588126_-	0.932170033621478	-3.43274620917017	3.27890273122745	-1.04691919539959	0.295136847879296	0.883261873358977	not
circRNA_03640|Chr15:61664226_61675047_+	0.932170033621478	-3.43274620917017	3.27890273122745	-1.04691919539959	0.295136847879296	0.883261873358977	not
circRNA_07501|Chr4:64509477_64587488_-	0.932170033621478	-3.43274620917017	3.27890273122745	-1.04691919539959	0.295136847879296	0.883261873358977	not
circRNA_11244|Chr9:93660584_93677391_+	0.932170033621478	-3.43274620917017	3.27890273122745	-1.04691919539959	0.295136847879296	0.883261873358977	not
circRNA_07618|Chr4:89131241_89138920_+	9.02205072683224	1.09732324905812	1.04900989665196	1.04605614547619	0.295535111028699	0.883261873358977	not
circRNA_08683|Chr5:156506448_156517254_+	1.83250620232919	2.31793241380368	2.21921602781661	1.04448254912984	0.2962621889094	0.883261873358977	not
circRNA_03587|Chr15:51915280_51944899_-	2.32849734376535	2.35672838048223	2.25978921547574	1.04289743677978	0.296995796907285	0.883261873358977	not
circRNA_06339|Chr20:32555833_32561175_+	3.88505854514027	-1.74291464304192	1.67363185721544	-1.04139667007878	0.297691487357142	0.883261873358977	not
circRNA_03179|Chr14:73909948_73954898_+	5.10368810297769	1.51256432178426	1.45304115553705	1.04096454255297	0.297892004724621	0.883261873358977	not
circRNA_05519|Chr2:84463957_84467860_-	0.966333838901723	3.36293982244922	3.23284377532301	1.04024198389024	0.298227490542604	0.883261873358977	not
circRNA_10811|Chr8:118210189_118214091_+	0.966333838901723	3.36293982244922	3.23284377532301	1.04024198389024	0.298227490542604	0.883261873358977	not
circRNA_09029|Chr6:38583992_38619590_+	5.06846411607567	-1.45217477475386	1.39611398551016	-1.04015487977739	0.298267950240345	0.883261873358977	not
circRNA_08787|Chr5:172949060_172965700_+	8.77227486130566	1.22217365472881	1.17772112795332	1.03774452688366	0.299389009032935	0.883261873358977	not
circRNA_02995|Chr14:10419799_10420720_-	4.42358187697632	1.51172223257778	1.45884658830743	1.03624482841043	0.300087937934612	0.883261873358977	not
circRNA_04443|Chr17:84296197_84299839_-	14.8090542479278	0.924509771549829	0.894196845996835	1.0338996113537	0.301183096731395	0.883261873358977	not
circRNA_00139|Chr1:47030544_47077979_+	0.955361949038058	3.34764314539483	3.23791781383241	1.03388762095618	0.3011887027836	0.883261873358977	not
circRNA_01621|Chr10:76395707_76399491_-	0.955361949038058	3.34764314539483	3.23791781383241	1.03388762095618	0.3011887027836	0.883261873358977	not
circRNA_01983|Chr11:34879058_34932316_+	0.955361949038058	3.34764314539483	3.23791781383241	1.03388762095618	0.3011887027836	0.883261873358977	not
circRNA_03335|Chr14:110683107_110691731_+	0.955361949038058	3.34764314539483	3.23791781383241	1.03388762095618	0.3011887027836	0.883261873358977	not
circRNA_03759|Chr16:3060713_3089983_+	0.955361949038058	3.34764314539483	3.23791781383241	1.03388762095618	0.3011887027836	0.883261873358977	not
circRNA_05415|Chr2:50143844_50155731_+	0.955361949038058	3.34764314539483	3.23791781383241	1.03388762095618	0.3011887027836	0.883261873358977	not
circRNA_07598|Chr4:86606548_86630104_-	0.955361949038058	3.34764314539483	3.23791781383241	1.03388762095618	0.3011887027836	0.883261873358977	not
circRNA_07741|Chr4:129695266_129789115_-	0.955361949038058	3.34764314539483	3.23791781383241	1.03388762095618	0.3011887027836	0.883261873358977	not
circRNA_09294|Chr6:105078168_105080571_-	0.955361949038058	3.34764314539483	3.23791781383241	1.03388762095618	0.3011887027836	0.883261873358977	not
circRNA_10322|Chr8:52136899_52153454_+	0.955361949038058	3.34764314539483	3.23791781383241	1.03388762095618	0.3011887027836	0.883261873358977	not
circRNA_07385|Chr4:28517028_28520904_+	2.88798052900727	-1.93240701342973	1.87252264427626	-1.03198058476704	0.302081212865196	0.883261873358977	not
circRNA_01128|Chr1:278731694_278773472_+	0.954362825350696	3.34612448654939	3.24601310585494	1.03084133594959	0.302615230444448	0.883261873358977	not
circRNA_07620|Chr4:90864702_90870292_-	0.954362825350696	3.34612448654939	3.24601310585494	1.03084133594959	0.302615230444448	0.883261873358977	not
circRNA_11168|Chr9:71915420_71921630_+	0.954362825350696	3.34612448654939	3.24601310585494	1.03084133594959	0.302615230444448	0.883261873358977	not
circRNA_07016|Chr3:122130941_122141403_+	5.38839817140833	-1.46522521862071	1.42213978313354	-1.03029620294584	0.302870980970649	0.883261873358977	not
circRNA_08748|Chr5:167486001_167526275_+	28.495821233333	1.03956676841819	1.01016068678165	1.0291103009861	0.303427846153371	0.883261873358977	not
circRNA_08274|Chr5:90916008_90957243_+	8.73425744007795	1.23402181174726	1.19991440768631	1.0284248641757	0.303750017518384	0.883261873358977	not
circRNA_00375|Chr1:121281853_121314874_-	1.02237660304731	-3.58995528887219	3.49874934725881	-1.02606815537811	0.304859459347981	0.883261873358977	not
circRNA_00488|Chr1:151630851_151689447_+	1.02237660304731	-3.58995528887219	3.49874934725881	-1.02606815537811	0.304859459347981	0.883261873358977	not
circRNA_00607|Chr1:177569617_177569872_+	1.02237660304731	-3.58995528887219	3.49874934725881	-1.02606815537811	0.304859459347981	0.883261873358977	not
circRNA_06365|Chr20:37595665_37600513_-	1.02237660304731	-3.58995528887219	3.49874934725881	-1.02606815537811	0.304859459347981	0.883261873358977	not
circRNA_09067|Chr6:49198513_49249731_-	1.02237660304731	-3.58995528887219	3.49874934725881	-1.02606815537811	0.304859459347981	0.883261873358977	not
circRNA_09616|Chr7:9897983_9906503_+	1.02237660304731	-3.58995528887219	3.49874934725881	-1.02606815537811	0.304859459347981	0.883261873358977	not
circRNA_09790|Chr7:59556898_59587314_-	1.02237660304731	-3.58995528887219	3.49874934725881	-1.02606815537811	0.304859459347981	0.883261873358977	not
circRNA_08001|Chr5:14282912_14297862_-	2.60658461036182	-2.20762919009722	2.15170623732091	-1.02599005003859	0.304896274121162	0.883261873358977	not
circRNA_04911|Chr18:81418662_81428974_-	29.1188523424636	-0.737970033827534	0.720813298846223	-1.02380191237977	0.305928846939095	0.883261873358977	not
circRNA_03633|Chr15:60892679_60895084_-	0.903467967979836	-3.39137857660405	3.31442403109578	-1.02321807493136	0.306204748709157	0.883261873358977	not
circRNA_04396|Chr17:75807529_75873151_-	0.903467967979836	-3.39137857660405	3.31442403109578	-1.02321807493136	0.306204748709157	0.883261873358977	not
circRNA_06719|Chr3:55968676_55972900_+	0.903467967979836	-3.39137857660405	3.31442403109578	-1.02321807493136	0.306204748709157	0.883261873358977	not
circRNA_07285|Chr4:8223840_8241173_-	0.903467967979836	-3.39137857660405	3.31442403109578	-1.02321807493136	0.306204748709157	0.883261873358977	not
circRNA_07369|Chr4:27661315_27692297_-	0.903467967979836	-3.39137857660405	3.31442403109578	-1.02321807493136	0.306204748709157	0.883261873358977	not
circRNA_07484|Chr4:62590881_62619866_-	0.903467967979836	-3.39137857660405	3.31442403109578	-1.02321807493136	0.306204748709157	0.883261873358977	not
circRNA_07909|Chr4:177261696_177297215_-	0.903467967979836	-3.39137857660405	3.31442403109578	-1.02321807493136	0.306204748709157	0.883261873358977	not
circRNA_07965|Chr5:5008958_5009822_+	0.903467967979836	-3.39137857660405	3.31442403109578	-1.02321807493136	0.306204748709157	0.883261873358977	not
circRNA_08821|Chr6:3150789_3165551_-	0.903467967979836	-3.39137857660405	3.31442403109578	-1.02321807493136	0.306204748709157	0.883261873358977	not
circRNA_00795|Chr1:214933395_214938246_+	0.944390059174393	3.3322135465092	3.25779519350643	1.02284316495742	0.306382005371257	0.883261873358977	not
circRNA_03400|Chr15:4392150_4396767_-	0.944390059174393	3.3322135465092	3.25779519350643	1.02284316495742	0.306382005371257	0.883261873358977	not
circRNA_07235|Chr4:635804_662533_+	0.944390059174393	3.3322135465092	3.25779519350643	1.02284316495742	0.306382005371257	0.883261873358977	not
circRNA_08995|Chr6:29106141_29133199_+	0.944390059174393	3.3322135465092	3.25779519350643	1.02284316495742	0.306382005371257	0.883261873358977	not
circRNA_10069|Chr7:126970756_126979759_+	0.944390059174393	3.3322135465092	3.25779519350643	1.02284316495742	0.306382005371257	0.883261873358977	not
circRNA_02590|Chr13:56121585_56173172_+	1.07618732602157	3.52297711207547	3.44533023006976	1.02253684750682	0.306526882096139	0.883261873358977	not
circRNA_03692|Chr15:96717422_96720961_-	1.07618732602157	3.52297711207547	3.44533023006976	1.02253684750682	0.306526882096139	0.883261873358977	not
circRNA_03778|Chr16:6853712_6865217_+	1.07618732602157	3.52297711207547	3.44533023006976	1.02253684750682	0.306526882096139	0.883261873358977	not
circRNA_04618|Chr18:24662368_24665851_+	1.07618732602157	3.52297711207547	3.44533023006976	1.02253684750682	0.306526882096139	0.883261873358977	not
circRNA_04645|Chr18:27605544_27610871_+	1.07618732602157	3.52297711207547	3.44533023006976	1.02253684750682	0.306526882096139	0.883261873358977	not
circRNA_06479|Chr3:2051009_2060164_-	1.07618732602157	3.52297711207547	3.44533023006976	1.02253684750682	0.306526882096139	0.883261873358977	not
circRNA_07396|Chr4:31220330_31283358_+	1.07618732602157	3.52297711207547	3.44533023006976	1.02253684750682	0.306526882096139	0.883261873358977	not
circRNA_07622|Chr4:94696992_94716561_+	1.07618732602157	3.52297711207547	3.44533023006976	1.02253684750682	0.306526882096139	0.883261873358977	not
circRNA_08978|Chr6:28140797_28150843_+	1.07618732602157	3.52297711207547	3.44533023006976	1.02253684750682	0.306526882096139	0.883261873358977	not
circRNA_00366|Chr1:117146267_117146413_-	42.1750497146231	2.32242947614108	2.27607308992605	1.02036682671581	0.307554520622057	0.883261873358977	not
circRNA_01059|Chr1:265682535_265702765_-	0.937405428711518	3.32209331003073	3.25881606539801	1.019417249505	0.308004920411099	0.883261873358977	not
circRNA_03455|Chr15:25537445_25563770_+	0.937405428711518	3.32209331003073	3.25881606539801	1.019417249505	0.308004920411099	0.883261873358977	not
circRNA_04307|Chr17:49867756_49899847_+	0.937405428711518	3.32209331003073	3.25881606539801	1.019417249505	0.308004920411099	0.883261873358977	not
circRNA_06726|Chr3:56199666_56213623_+	0.937405428711518	3.32209331003073	3.25881606539801	1.019417249505	0.308004920411099	0.883261873358977	not
circRNA_06967|Chr3:113123899_113127143_-	0.937405428711518	3.32209331003073	3.25881606539801	1.019417249505	0.308004920411099	0.883261873358977	not
circRNA_07316|Chr4:11460075_11497530_-	0.937405428711518	3.32209331003073	3.25881606539801	1.019417249505	0.308004920411099	0.883261873358977	not
circRNA_08241|Chr5:90110029_90128003_-	0.937405428711518	3.32209331003073	3.25881606539801	1.019417249505	0.308004920411099	0.883261873358977	not
circRNA_08654|Chr5:154919349_154931756_-	0.937405428711518	3.32209331003073	3.25881606539801	1.019417249505	0.308004920411099	0.883261873358977	not
circRNA_09749|Chr7:49113239_49155179_-	0.937405428711518	3.32209331003073	3.25881606539801	1.019417249505	0.308004920411099	0.883261873358977	not
circRNA_00835|Chr1:219570015_219571238_-	8.70211548449615	-1.07376556221049	1.05399478674147	-1.01875794426853	0.308317896092257	0.883261873358977	not
circRNA_10486|Chr8:70321284_70333132_+	1.76003528241517	-2.28884623872858	2.24838042180687	-1.01799776253575	0.308679019391393	0.883261873358977	not
circRNA_04542|Chr18:4186495_4265124_-	3.23018875039451	-2.07379361544472	2.03781763121489	-1.01765417262014	0.30884233305003	0.883261873358977	not
circRNA_02891|Chr13:107406021_107409996_+	3.72488425637819	1.5629207644147	1.53630637481188	1.01732362114691	0.308999503236822	0.883261873358977	not
circRNA_01488|Chr10:66806816_66822005_+	1.01527660403586	-3.56780821366144	3.51380973259696	-1.01536750284557	0.309930677866586	0.883261873358977	not
circRNA_01686|Chr10:88959731_88960323_+	1.01527660403586	-3.56780821366144	3.51380973259696	-1.01536750284557	0.309930677866586	0.883261873358977	not
circRNA_02156|Chr11:84632585_84633565_-	1.01527660403586	-3.56780821366144	3.51380973259696	-1.01536750284557	0.309930677866586	0.883261873358977	not
circRNA_04244|Chr17:21543072_21547986_+	1.01527660403586	-3.56780821366144	3.51380973259696	-1.01536750284557	0.309930677866586	0.883261873358977	not
circRNA_04579|Chr18:15358804_15359840_+	1.01527660403586	-3.56780821366144	3.51380973259696	-1.01536750284557	0.309930677866586	0.883261873358977	not
circRNA_04852|Chr18:69742979_69761289_-	1.01527660403586	-3.56780821366144	3.51380973259696	-1.01536750284557	0.309930677866586	0.883261873358977	not
circRNA_06615|Chr3:23164596_23176075_-	1.01527660403586	-3.56780821366144	3.51380973259696	-1.01536750284557	0.309930677866586	0.883261873358977	not
circRNA_06697|Chr3:51187491_51198927_-	1.01527660403586	-3.56780821366144	3.51380973259696	-1.01536750284557	0.309930677866586	0.883261873358977	not
circRNA_07138|Chr3:152966158_153005922_-	1.01527660403586	-3.56780821366144	3.51380973259696	-1.01536750284557	0.309930677866586	0.883261873358977	not
circRNA_07331|Chr4:16596781_16608452_-	1.01527660403586	-3.56780821366144	3.51380973259696	-1.01536750284557	0.309930677866586	0.883261873358977	not
circRNA_07897|Chr4:170591233_170592324_-	1.01527660403586	-3.56780821366144	3.51380973259696	-1.01536750284557	0.309930677866586	0.883261873358977	not
circRNA_08363|Chr5:115146569_115199307_-	1.01527660403586	-3.56780821366144	3.51380973259696	-1.01536750284557	0.309930677866586	0.883261873358977	not
circRNA_08866|Chr6:10920914_10923681_+	1.01527660403586	-3.56780821366144	3.51380973259696	-1.01536750284557	0.309930677866586	0.883261873358977	not
circRNA_08910|Chr6:22255280_22257363_-	1.01527660403586	-3.56780821366144	3.51380973259696	-1.01536750284557	0.309930677866586	0.883261873358977	not
circRNA_09674|Chr7:28776020_28808956_+	1.01527660403586	-3.56780821366144	3.51380973259696	-1.01536750284557	0.309930677866586	0.883261873358977	not
circRNA_09997|Chr7:114523676_114540933_-	1.01527660403586	-3.56780821366144	3.51380973259696	-1.01536750284557	0.309930677866586	0.883261873358977	not
circRNA_10279|Chr8:44283471_44327847_-	1.01527660403586	-3.56780821366144	3.51380973259696	-1.01536750284557	0.309930677866586	0.883261873358977	not
circRNA_11050|Chr9:51469347_51510006_+	1.01527660403586	-3.56780821366144	3.51380973259696	-1.01536750284557	0.309930677866586	0.883261873358977	not
circRNA_11113|Chr9:65945839_65951373_-	1.01527660403586	-3.56780821366144	3.51380973259696	-1.01536750284557	0.309930677866586	0.883261873358977	not
circRNA_05720|Chr2:145485716_145513090_-	2.09939564558102	2.37297438136264	2.34050648612435	1.01387216631561	0.310643754225465	0.883261873358977	not
circRNA_03972|Chr16:54934306_54953007_-	9.44297610761827	-1.04507050107538	1.03162061935176	-1.01303762397854	0.311042190156971	0.883261873358977	not
circRNA_06978|Chr3:113449509_113455033_+	3.31422428103376	-1.67084721354953	1.65016560325117	-1.01253305138442	0.311283251949258	0.883261873358977	not
circRNA_10902|Chr9:1875552_1880538_-	3.82632186236922	1.698046819307	1.67732687116388	1.01235295785176	0.311369322263564	0.883261873358977	not
circRNA_06326|Chr20:31723610_31736111_-	2.53422358526254	-2.20508627292008	2.18442138190658	-1.00946012119487	0.312754017683544	0.883261873358977	not
circRNA_00897|Chr1:235653121_235656288_-	0.885852099813516	-3.3637151015664	3.33625688546348	-1.00823024636459	0.313343940686692	0.883261873358977	not
circRNA_02110|Chr11:71056741_71074618_-	0.885852099813516	-3.3637151015664	3.33625688546348	-1.00823024636459	0.313343940686692	0.883261873358977	not
circRNA_06065|Chr2:227124376_227145682_-	0.885852099813516	-3.3637151015664	3.33625688546348	-1.00823024636459	0.313343940686692	0.883261873358977	not
circRNA_07247|Chr4:3987482_3988554_+	0.885852099813516	-3.3637151015664	3.33625688546348	-1.00823024636459	0.313343940686692	0.883261873358977	not
circRNA_08281|Chr5:90935831_90976013_+	0.885852099813516	-3.3637151015664	3.33625688546348	-1.00823024636459	0.313343940686692	0.883261873358977	not
circRNA_09759|Chr7:51410270_51416139_-	0.885852099813516	-3.3637151015664	3.33625688546348	-1.00823024636459	0.313343940686692	0.883261873358977	not
circRNA_10986|Chr9:31330352_31342685_-	0.885852099813516	-3.3637151015664	3.33625688546348	-1.00823024636459	0.313343940686692	0.883261873358977	not
circRNA_02635|Chr13:73239822_73265813_+	4.38069344120902	1.49529090988633	1.48433442593199	1.00738141200724	0.313751520354416	0.883261873358977	not
circRNA_02734|Chr13:92642895_92730574_+	2.0734646064529	2.35340492996686	2.33715820826806	1.00695148562956	0.313958088528545	0.883261873358977	not
circRNA_04288|Chr17:43199061_43233785_+	0.920448032072339	3.29767297581786	3.28580079983125	1.00361317581614	0.315565101253313	0.883261873358977	not
circRNA_05201|Chr2:4098498_4188168_-	0.920448032072339	3.29767297581786	3.28580079983125	1.00361317581614	0.315565101253313	0.883261873358977	not
circRNA_05896|Chr2:188380215_188380644_+	0.920448032072339	3.29767297581786	3.28580079983125	1.00361317581614	0.315565101253313	0.883261873358977	not
circRNA_06075|Chr2:231042213_231078948_+	0.920448032072339	3.29767297581786	3.28580079983125	1.00361317581614	0.315565101253313	0.883261873358977	not
circRNA_06850|Chr3:91122599_91173631_-	0.920448032072339	3.29767297581786	3.28580079983125	1.00361317581614	0.315565101253313	0.883261873358977	not
circRNA_08426|Chr5:125933727_125943810_+	0.920448032072339	3.29767297581786	3.28580079983125	1.00361317581614	0.315565101253313	0.883261873358977	not
circRNA_07851|Chr4:158334034_158352766_+	3.67813313465474	1.76629670433759	1.76803351989177	0.999017656885665	0.317786137914344	0.883261873358977	not
circRNA_02803|Chr13:101502509_101503027_-	5.257448240979	-1.25893288148626	1.26104512286616	-0.998325007296247	0.318121785131979	0.883261873358977	not
circRNA_04954|Chr19:12691066_12713398_-	2.06249271658923	2.34503047563741	2.34954619938516	0.998078044284071	0.31824151571551	0.883261873358977	not
circRNA_11513|ChrX:52244160_52262950_+	2.06249271658923	2.34503047563741	2.34954619938516	0.998078044284071	0.31824151571551	0.883261873358977	not
circRNA_09291|Chr6:104828874_104846483_+	1.98233561147294	-2.3687711839595	2.37724633762813	-0.996434886223409	0.319038889640102	0.883261873358977	not
circRNA_10605|Chr8:79528539_79543050_+	3.55860402401268	-1.55429816893355	1.56095090027914	-0.995738026516784	0.319377448730204	0.883261873358977	not
circRNA_00493|Chr1:154405931_154425509_+	0.910475265896036	3.28329683829104	3.29799829340917	0.995542309664772	0.319472577168193	0.883261873358977	not
circRNA_05784|Chr2:173977730_173991228_-	1.87882413613715	2.18462575564631	2.19443812689572	0.995528526810964	0.31947927704142	0.883261873358977	not
circRNA_00958|Chr1:247944245_247945662_-	6.75766593796664	-1.28315934619566	1.28998951822049	-0.994705249981995	0.31987964032589	0.883261873358977	not
circRNA_03112|Chr14:43420839_43430679_+	1.03428877859298	3.46881394573452	3.49215928151373	0.99331492812977	0.32055650486673	0.883261873358977	not
circRNA_04949|Chr19:11530049_11582689_-	1.03428877859298	3.46881394573452	3.49215928151373	0.99331492812977	0.32055650486673	0.883261873358977	not
circRNA_07194|Chr3:164177153_164202856_+	1.03428877859298	3.46881394573452	3.49215928151373	0.99331492812977	0.32055650486673	0.883261873358977	not
circRNA_08933|Chr6:23266868_23291583_-	1.03428877859298	3.46881394573452	3.49215928151373	0.99331492812977	0.32055650486673	0.883261873358977	not
circRNA_11187|Chr9:73429557_73434017_+	1.03428877859298	3.46881394573452	3.49215928151373	0.99331492812977	0.32055650486673	0.883261873358977	not
circRNA_01013|Chr1:257488392_257491755_-	0.904489759120523	3.27446244875864	3.29857208652985	0.992690886499142	0.320860617562371	0.883261873358977	not
circRNA_04379|Chr17:75493645_75549932_+	0.904489759120523	3.27446244875864	3.29857208652985	0.992690886499142	0.320860617562371	0.883261873358977	not
circRNA_06645|Chr3:43328861_43335393_+	0.904489759120523	3.27446244875864	3.29857208652985	0.992690886499142	0.320860617562371	0.883261873358977	not
circRNA_08967|Chr6:28004505_28051704_+	0.904489759120523	3.27446244875864	3.29857208652985	0.992690886499142	0.320860617562371	0.883261873358977	not
circRNA_09497|Chr6:129641475_129660096_+	0.904489759120523	3.27446244875864	3.29857208652985	0.992690886499142	0.320860617562371	0.883261873358977	not
circRNA_09541|Chr6:135234357_135235783_-	0.904489759120523	3.27446244875864	3.29857208652985	0.992690886499142	0.320860617562371	0.883261873358977	not
circRNA_05718|Chr2:145485716_145486600_-	2.28105571282539	2.0049332461774	2.02132282515831	0.991891656900662	0.321250379417517	0.883261873358977	not
circRNA_11705|ChrX:159014773_159017952_+	1.86930044624407	-2.38425480095192	2.40780095470718	-0.990220888604093	0.322066164739745	0.883261873358977	not
circRNA_00336|Chr1:107253894_107320767_+	0.989574164904762	-3.51572777311743	3.5529266502836	-0.98953007454764	0.322403862942914	0.883261873358977	not
circRNA_02444|Chr12:51960260_51998899_+	0.989574164904762	-3.51572777311743	3.5529266502836	-0.98953007454764	0.322403862942914	0.883261873358977	not
circRNA_02702|Chr13:83601157_83607039_-	0.989574164904762	-3.51572777311743	3.5529266502836	-0.98953007454764	0.322403862942914	0.883261873358977	not
circRNA_05292|Chr2:21868418_21879597_-	0.989574164904762	-3.51572777311743	3.5529266502836	-0.98953007454764	0.322403862942914	0.883261873358977	not
circRNA_06259|Chr20:16807709_16808950_+	0.989574164904762	-3.51572777311743	3.5529266502836	-0.98953007454764	0.322403862942914	0.883261873358977	not
circRNA_06540|Chr3:11842901_11859347_-	0.989574164904762	-3.51572777311743	3.5529266502836	-0.98953007454764	0.322403862942914	0.883261873358977	not
circRNA_07996|Chr5:12171585_12172003_-	0.989574164904762	-3.51572777311743	3.5529266502836	-0.98953007454764	0.322403862942914	0.883261873358977	not
circRNA_08865|Chr6:10359693_10372494_+	0.989574164904762	-3.51572777311743	3.5529266502836	-0.98953007454764	0.322403862942914	0.883261873358977	not
circRNA_08999|Chr6:30056599_30057292_+	0.989574164904762	-3.51572777311743	3.5529266502836	-0.98953007454764	0.322403862942914	0.883261873358977	not
circRNA_09499|Chr6:129655927_129660096_+	0.989574164904762	-3.51572777311743	3.5529266502836	-0.98953007454764	0.322403862942914	0.883261873358977	not
circRNA_09665|Chr7:26986793_26990162_+	0.989574164904762	-3.51572777311743	3.5529266502836	-0.98953007454764	0.322403862942914	0.883261873358977	not
circRNA_09931|Chr7:80735996_80745256_+	0.989574164904762	-3.51572777311743	3.5529266502836	-0.98953007454764	0.322403862942914	0.883261873358977	not
circRNA_10007|Chr7:114562821_114611317_-	0.989574164904762	-3.51572777311743	3.5529266502836	-0.98953007454764	0.322403862942914	0.883261873358977	not
circRNA_10979|Chr9:30155195_30155814_+	0.989574164904762	-3.51572777311743	3.5529266502836	-0.98953007454764	0.322403862942914	0.883261873358977	not
circRNA_11052|Chr9:51492685_51510006_+	0.989574164904762	-3.51572777311743	3.5529266502836	-0.98953007454764	0.322403862942914	0.883261873358977	not
circRNA_11261|Chr9:94474695_94481167_+	0.989574164904762	-3.51572777311743	3.5529266502836	-0.98953007454764	0.322403862942914	0.883261873358977	not
circRNA_11552|ChrX:63804678_63805828_-	0.989574164904762	-3.51572777311743	3.5529266502836	-0.98953007454764	0.322403862942914	0.883261873358977	not
circRNA_00233|Chr1:80047952_80048604_-	0.898504252345009	3.2655462560537	3.31292087737377	0.985700044440051	0.324280327672546	0.883261873358977	not
circRNA_02450|Chr12:51989340_51997274_+	0.898504252345009	3.2655462560537	3.31292087737377	0.985700044440051	0.324280327672546	0.883261873358977	not
circRNA_04313|Chr17:53489461_53499989_+	0.898504252345009	3.2655462560537	3.31292087737377	0.985700044440051	0.324280327672546	0.883261873358977	not
circRNA_07005|Chr3:120025666_120026865_-	0.898504252345009	3.2655462560537	3.31292087737377	0.985700044440051	0.324280327672546	0.883261873358977	not
circRNA_09918|Chr7:78462288_78483457_+	0.898504252345009	3.2655462560537	3.31292087737377	0.985700044440051	0.324280327672546	0.883261873358977	not
circRNA_11059|Chr9:53646697_53648288_+	0.898504252345009	3.2655462560537	3.31292087737377	0.985700044440051	0.324280327672546	0.883261873358977	not
circRNA_05338|Chr2:27905532_27911095_+	4.79536308245367	1.59312141431507	1.61807191764147	0.984580102370991	0.324830367342381	0.883261873358977	not
circRNA_06993|Chr3:119264196_119265879_-	4.02866530185191	1.48257778361756	1.50686814760635	0.983880232635232	0.32517440405051	0.883261873358977	not
circRNA_09122|Chr6:71770162_71823321_-	1.88836477533488	2.37541379506068	2.41784913712625	0.98244913571572	0.32587862964545	0.883261873358977	not
circRNA_09756|Chr7:50218839_50278844_-	5.30226140748578	1.29922326297652	1.33027814673552	0.976655345474025	0.328739809255113	0.883261873358977	not
circRNA_08940|Chr6:24430679_24459158_+	5.2997686343269	-1.3320709635486	1.36514614415718	-0.975771692466673	0.329177615604742	0.883261873358977	not
circRNA_10197|Chr8:23048110_23048637_-	5.85001063107838	1.28344302177027	1.31707110367858	0.974467527368578	0.329824454887902	0.883261873358977	not
circRNA_09413|Chr6:122738862_122739995_+	6.41853697240241	1.11631039550653	1.14591554164201	0.974164635123935	0.32997480096963	0.883261873358977	not
circRNA_11557|ChrX:64327389_64367255_-	7.54988530319331	-1.05005962641951	1.08108812190697	-0.971298828598056	0.331399491955691	0.883261873358977	not
circRNA_02737|Chr13:92668874_92672818_+	1.85444998205652	2.34686796629823	2.41670608158164	0.971101940854265	0.331497517420653	0.883261873358977	not
circRNA_04133|Chr17:5532157_5571375_+	8.31222837567214	-1.09705685972347	1.13285191174958	-0.968402708549238	0.332843287292529	0.883261873358977	not
circRNA_08980|Chr6:28235696_28272697_+	8.85541892660419	0.977082783720331	1.00931671155657	0.968063614257877	0.333012600302855	0.883261873358977	not
circRNA_00723|Chr1:198965547_198968419_+	1.70769356594489	2.19543400026896	2.26895096594564	0.967598697909257	0.333244827819754	0.883261873358977	not
circRNA_09862|Chr7:74318804_74358584_+	2.3544926780936	-1.93718664062769	2.00230916769497	-0.967476287819104	0.333305989512	0.883261873358977	not
circRNA_08886|Chr6:19003638_19012898_+	11.1417053607688	0.970350340384111	1.00361663140896	0.966853587332301	0.333617231367919	0.883261873358977	not
circRNA_11637|ChrX:113415580_113453798_-	12.305882283903	-0.879071753074641	0.9092146871772	-0.966847286424571	0.333620381682991	0.883261873358977	not
circRNA_08011|Chr5:15096348_15174154_+	8.81795326865367	-0.983394188465164	1.01757212842343	-0.966412267982203	0.333837927723839	0.883261873358977	not
circRNA_02126|Chr11:73141602_73158138_+	0.833991067267893	-3.28350142197251	3.40717556233911	-0.96370185859114	0.335195422261415	0.883261873358977	not
circRNA_02390|Chr12:39719713_39721351_+	0.833991067267893	-3.28350142197251	3.40717556233911	-0.96370185859114	0.335195422261415	0.883261873358977	not
circRNA_08693|Chr5:158071477_158074209_+	0.833991067267893	-3.28350142197251	3.40717556233911	-0.96370185859114	0.335195422261415	0.883261873358977	not
circRNA_09154|Chr6:74325751_74326157_+	0.833991067267893	-3.28350142197251	3.40717556233911	-0.96370185859114	0.335195422261415	0.883261873358977	not
circRNA_11439|ChrX:13267456_13279026_-	0.833991067267893	-3.28350142197251	3.40717556233911	-0.96370185859114	0.335195422261415	0.883261873358977	not
circRNA_06714|Chr3:55888291_55898385_+	17.2030800454789	-0.78833026993738	0.820438904263869	-0.960864076338142	0.336620515465657	0.883261873358977	not
circRNA_06914|Chr3:104980955_104984877_+	12.117964490086	1.08633733443936	1.13226286469798	0.959439162326614	0.337337554171932	0.883261873358977	not
circRNA_01745|Chr10:94292693_94314584_+	1.85146184634309	2.3460524194099	2.44739639528368	0.958591106831296	0.337764774429967	0.883261873358977	not
circRNA_00258|Chr1:84542396_84642306_+	2.73259335903502	1.81968605534598	1.90053915501533	0.95745780903488	0.338336232022848	0.883261873358977	not
circRNA_03471|Chr15:28530007_28542674_+	4.87899369993922	1.36000977577412	1.42326789560838	0.955554312698651	0.339297453034405	0.883261873358977	not
circRNA_00781|Chr1:207221461_207228383_+	0.988277618629053	3.39427806636496	3.5537395265559	0.95512854586012	0.339512694801072	0.883261873358977	not
circRNA_04187|Chr17:9475765_9506087_-	0.988277618629053	3.39427806636496	3.5537395265559	0.95512854586012	0.339512694801072	0.883261873358977	not
circRNA_04719|Chr18:41153344_41179151_+	0.988277618629053	3.39427806636496	3.5537395265559	0.95512854586012	0.339512694801072	0.883261873358977	not
circRNA_05204|Chr2:4116550_4188168_-	0.988277618629053	3.39427806636496	3.5537395265559	0.95512854586012	0.339512694801072	0.883261873358977	not
circRNA_06436|Chr20:48249296_48250002_+	0.988277618629053	3.39427806636496	3.5537395265559	0.95512854586012	0.339512694801072	0.883261873358977	not
circRNA_07494|Chr4:64451679_64457678_-	0.988277618629053	3.39427806636496	3.5537395265559	0.95512854586012	0.339512694801072	0.883261873358977	not
circRNA_07512|Chr4:65880762_65890231_-	0.988277618629053	3.39427806636496	3.5537395265559	0.95512854586012	0.339512694801072	0.883261873358977	not
circRNA_07580|Chr4:84682374_84706882_-	0.988277618629053	3.39427806636496	3.5537395265559	0.95512854586012	0.339512694801072	0.883261873358977	not
circRNA_10377|Chr8:60403447_60471827_-	0.988277618629053	3.39427806636496	3.5537395265559	0.95512854586012	0.339512694801072	0.883261873358977	not
circRNA_10384|Chr8:60493750_60521742_-	0.988277618629053	3.39427806636496	3.5537395265559	0.95512854586012	0.339512694801072	0.883261873358977	not
circRNA_05711|Chr2:145443086_145486600_-	2.43737184302251	-2.08833206253163	2.1915296198973	-0.952910717505837	0.340635309366814	0.883261873358977	not
circRNA_09920|Chr7:78482254_78520474_+	8.25319706230424	-0.985951986750547	1.03542943504734	-0.952215528531377	0.340987687241744	0.883261873358977	not
circRNA_00845|Chr1:220039308_220042767_-	7.19434511462624	-1.09169765675967	1.14708323248295	-0.951716166573725	0.341240948186087	0.883261873358977	not
circRNA_07597|Chr4:86455848_86466789_-	1.82053518877816	2.31894633987967	2.43919591715496	0.950701140310393	0.341756109178491	0.883261873358977	not
circRNA_01341|Chr10:48165219_48200848_-	3.44373827953821	1.84907422349036	1.9512985239502	0.947612167382312	0.343326929657751	0.883261873358977	not
circRNA_02081|Chr11:66538227_66550047_+	3.02654742376495	-1.58112456193264	1.67007276676876	-0.946739922591385	0.343771321864947	0.883261873358977	not
circRNA_05950|Chr2:199880862_199882743_-	2.84677356695839	-1.80214949717261	1.90371579261013	-0.946648393719385	0.343817975376377	0.883261873358977	not
circRNA_06369|Chr20:37595665_37630229_-	6.50643639873565	1.10485961503831	1.1675224091824	0.946328401364071	0.343981111604878	0.883261873358977	not
circRNA_04145|Chr17:5546407_5582943_+	3.58675965506408	-1.4757906327161	1.56013372541516	-0.945938549160828	0.344179930049845	0.883261873358977	not
circRNA_11027|Chr9:46104677_46105695_-	6.48092748677384	1.08810822470844	1.15212429087805	0.944436492940511	0.344946640464554	0.883261873358977	not
circRNA_10903|Chr9:2205172_2210996_+	4.38924028409359	-1.37864337875859	1.46223695966892	-0.942831713863083	0.345766987409752	0.883261873358977	not
circRNA_10802|Chr8:117332211_117333100_+	4.2268978396055	-1.27952884661124	1.35713503733796	-0.942816161552394	0.345774943672484	0.883261873358977	not
circRNA_11680|ChrX:135406401_135428629_-	3.62499101790726	-1.48278668505861	1.57279353330147	-0.942772623146583	0.345797217703134	0.883261873358977	not
circRNA_09000|Chr6:30134917_30155220_-	2.10592758694676	2.18116555727388	2.31394166758152	0.942619076285353	0.34587577880738	0.883261873358977	not
circRNA_00138|Chr1:47030544_47032563_+	1.63714044888382	-2.15858145531031	2.2923129300917	-0.94166089933627	0.346366279765532	0.883261873358977	not
circRNA_02646|Chr13:74445640_74450825_-	1.79272354652069	-2.30525940570873	2.45026303211018	-0.940821199805407	0.346796494907533	0.883261873358977	not
circRNA_07435|Chr4:55009241_55011408_-	2.36749001017651	1.87074611999146	1.99100268072733	0.939600000592699	0.3474227759813	0.883261873358977	not
circRNA_02747|Chr13:93158565_93233990_-	3.88754334470201	-1.41147316547866	1.502990803226	-0.939109648874163	0.347674450794238	0.883261873358977	not
circRNA_09919|Chr7:78462288_78520474_+	26.1930193537759	0.971688347159313	1.03613017742179	0.9378052761451	0.34834448915877	0.883261873358977	not
circRNA_01286|Chr10:37764317_37764822_+	1.67227042933883	-2.14347601205498	2.2862826205983	-0.937537639810275	0.348482071676334	0.883261873358977	not
circRNA_11712|ChrY:562326_573919_+	1.93069544974205	2.22828276487778	2.3820961713788	0.935429388473431	0.349567057359884	0.883261873358977	not
circRNA_02009|Chr11:42922406_42950385_+	0.79974590288859	-3.22958046874229	3.45795527956995	-0.933956690482112	0.350326233988579	0.883261873358977	not
circRNA_04219|Chr17:16141478_16143144_+	0.79974590288859	-3.22958046874229	3.45795527956995	-0.933956690482112	0.350326233988579	0.883261873358977	not
circRNA_06632|Chr3:33053496_33065432_-	0.79974590288859	-3.22958046874229	3.45795527956995	-0.933956690482112	0.350326233988579	0.883261873358977	not
circRNA_08667|Chr5:156396700_156439859_+	0.79974590288859	-3.22958046874229	3.45795527956995	-0.933956690482112	0.350326233988579	0.883261873358977	not
circRNA_08704|Chr5:160035639_160043135_-	0.79974590288859	-3.22958046874229	3.45795527956995	-0.933956690482112	0.350326233988579	0.883261873358977	not
circRNA_08806|Chr6:1352465_1391644_-	0.79974590288859	-3.22958046874229	3.45795527956995	-0.933956690482112	0.350326233988579	0.883261873358977	not
circRNA_09169|Chr6:76487880_76500721_-	0.79974590288859	-3.22958046874229	3.45795527956995	-0.933956690482112	0.350326233988579	0.883261873358977	not
circRNA_09890|Chr7:78332667_78333592_+	0.79974590288859	-3.22958046874229	3.45795527956995	-0.933956690482112	0.350326233988579	0.883261873358977	not
circRNA_11002|Chr9:37910962_37923009_-	0.79974590288859	-3.22958046874229	3.45795527956995	-0.933956690482112	0.350326233988579	0.883261873358977	not
circRNA_11037|Chr9:50892486_50900549_+	2.18317323925657	1.92336666996854	2.05997022046029	0.933686638216922	0.35046555945924	0.883261873358977	not
circRNA_04459|Chr17:84936615_84945549_+	3.12827137130205	1.73978804448535	1.86543318971831	0.932645593567498	0.351002984397332	0.883261873358977	not
circRNA_04005|Chr16:71013767_71016529_+	8.61438223906124	-0.954844663681698	1.02552995802154	-0.931074373998586	0.351815093351691	0.883261873358977	not
circRNA_03497|Chr15:34178909_34179719_+	2.15524395275372	1.90153078608358	2.04397223018255	0.930311458249974	0.35220984688191	0.883261873358977	not
circRNA_05861|Chr2:187525295_187532740_+	1.76402148087905	-2.28000908674614	2.45585251038256	-0.928398214920069	0.353201044155648	0.883261873358977	not
circRNA_11095|Chr9:62291942_62311800_+	5.01716900407562	-1.31473369076708	1.41631686148612	-0.928276522379004	0.353264149232328	0.883261873358977	not
circRNA_06307|Chr20:27535432_27544812_-	4.92360296649699	-1.47188513068459	1.58578899764413	-0.928172116764111	0.353318295655115	0.883261873358977	not
circRNA_07832|Chr4:152921913_152925673_+	12.4990698804973	-0.840983977862022	0.907247800401025	-0.926961715961491	0.353946411912302	0.883261873358977	not
circRNA_03607|Chr15:55151603_55160260_-	2.68696431363814	-1.78646769346956	1.92888539906695	-0.926165802454474	0.354359821551599	0.883261873358977	not
circRNA_09914|Chr7:78432827_78520474_+	27.9432266047146	0.673805063528543	0.72797180609335	0.9255922521842	0.354657921326849	0.883261873358977	not
circRNA_09230|Chr6:91933750_91961861_-	2.65011139705788	1.64743463537436	1.78020709298625	0.925417408943605	0.354748826676903	0.883261873358977	not
circRNA_11254|Chr9:94463647_94464799_+	10.1486078211969	0.911982283156756	0.985862446588871	0.925060373597002	0.354934503923036	0.883261873358977	not
circRNA_04128|Chr17:5524117_5548199_+	4.51547312562095	-1.33967826103628	1.44879246676814	-0.924686103610636	0.355129209940536	0.883261873358977	not
circRNA_09141|Chr6:73357940_73361828_+	8.71510573857886	-0.985574662391178	1.06854888408404	-0.922348689022318	0.356346724902482	0.883261873358977	not
circRNA_01111|Chr1:278601852_278620822_+	2.14648049026542	-1.92013999914295	2.08186945683592	-0.922315274302179	0.356364149049969	0.883261873358977	not
circRNA_08342|Chr5:106109624_106121498_-	2.32966357946739	-2.02506600110681	2.19982358149237	-0.920558365745398	0.357281047535235	0.883261873358977	not
circRNA_10546|Chr8:72138878_72148728_+	5.44497537452457	1.12873336899755	1.22971980477486	0.917878499325467	0.358682479138034	0.883261873358977	not
circRNA_02210|Chr12:589609_591296_-	3.69750140446558	1.46584864789376	1.59711773797963	0.917808758262291	0.358718996195157	0.883261873358977	not
circRNA_05088|Chr19:38454046_38456078_-	2.37996771173923	-2.04991359429287	2.23352534724478	-0.917792850133352	0.35872732616405	0.883261873358977	not
circRNA_04815|Chr18:61328528_61340634_+	6.1025585688291	1.12217959293699	1.2269203034904	0.914631202812897	0.360385272248014	0.883261873358977	not
circRNA_00618|Chr1:184008119_184042715_+	0.776586935984609	-3.19036839228636	3.49429639961328	-0.91302168660891	0.361231135886193	0.883261873358977	not
circRNA_00786|Chr1:212334553_212337007_-	0.776586935984609	-3.19036839228636	3.49429639961328	-0.91302168660891	0.361231135886193	0.883261873358977	not
circRNA_00847|Chr1:220042074_220049075_-	0.776586935984609	-3.19036839228636	3.49429639961328	-0.91302168660891	0.361231135886193	0.883261873358977	not
circRNA_01978|Chr11:34693285_34722272_+	0.776586935984609	-3.19036839228636	3.49429639961328	-0.91302168660891	0.361231135886193	0.883261873358977	not
circRNA_02155|Chr11:84623876_84638229_-	0.776586935984609	-3.19036839228636	3.49429639961328	-0.91302168660891	0.361231135886193	0.883261873358977	not
circRNA_02536|Chr13:46528557_46578598_+	0.776586935984609	-3.19036839228636	3.49429639961328	-0.91302168660891	0.361231135886193	0.883261873358977	not
circRNA_02622|Chr13:70282710_70284122_-	0.776586935984609	-3.19036839228636	3.49429639961328	-0.91302168660891	0.361231135886193	0.883261873358977	not
circRNA_04651|Chr18:27704440_27708817_-	0.776586935984609	-3.19036839228636	3.49429639961328	-0.91302168660891	0.361231135886193	0.883261873358977	not
circRNA_07584|Chr4:85481108_85484856_+	0.776586935984609	-3.19036839228636	3.49429639961328	-0.91302168660891	0.361231135886193	0.883261873358977	not
circRNA_07683|Chr4:117036343_117049564_-	0.776586935984609	-3.19036839228636	3.49429639961328	-0.91302168660891	0.361231135886193	0.883261873358977	not
circRNA_07928|Chr4:180858013_180867690_-	0.776586935984609	-3.19036839228636	3.49429639961328	-0.91302168660891	0.361231135886193	0.883261873358977	not
circRNA_08659|Chr5:155691684_155709264_-	0.776586935984609	-3.19036839228636	3.49429639961328	-0.91302168660891	0.361231135886193	0.883261873358977	not
circRNA_09447|Chr6:124625936_124652103_-	0.776586935984609	-3.19036839228636	3.49429639961328	-0.91302168660891	0.361231135886193	0.883261873358977	not
circRNA_04798|Chr18:59207484_59283798_+	1.73705410311367	2.04401001313399	2.23914926304931	0.912851164888588	0.361320824593664	0.883261873358977	not
circRNA_03965|Chr16:54792659_54826033_+	16.1651179231779	0.976136982482212	1.06934157539153	0.912839269458697	0.361327081711914	0.883261873358977	not
circRNA_07030|Chr3:123829471_123833222_+	6.41768350301424	-1.1721342353623	1.28427701537362	-0.91268022500683	0.361410747253545	0.883261873358977	not
circRNA_01029|Chr1:261198164_261200060_-	1.7353194152374	-2.25457711600241	2.47032248887073	-0.912665097840344	0.361418705551771	0.883261873358977	not
circRNA_06604|Chr3:21875093_21904269_-	15.3970406455806	0.773147926757252	0.847451146521243	0.912321530192032	0.361599483713373	0.883261873358977	not
circRNA_00766|Chr1:204979934_204988430_+	4.68470721954242	-1.29854123382992	1.42376710801438	-0.912046096949728	0.361744451894306	0.883261873358977	not
circRNA_06176|Chr20:3149832_3170181_+	5.37215126969666	-2.57822834486612	2.82855498035473	-0.911500169794396	0.362031896186044	0.883261873358977	not
circRNA_05142|Chr19:46045245_46075742_-	5.66668030473251	-1.43884664256725	1.57858621085222	-0.911478025511488	0.362043558723932	0.883261873358977	not
circRNA_01880|Chr10:110665498_110690679_+	2.73444569115665	1.58176447675796	1.73761603859086	0.910307249489196	0.362660496403937	0.883261873358977	not
circRNA_00632|Chr1:185263914_185297636_+	0.876322802611977	-3.36792005758207	3.70061085024921	-0.910098411821731	0.362770612066371	0.883261873358977	not
circRNA_00987|Chr1:255706980_255728514_-	0.876322802611977	-3.36792005758207	3.70061085024921	-0.910098411821731	0.362770612066371	0.883261873358977	not
circRNA_01553|Chr10:72329605_72332113_-	0.876322802611977	-3.36792005758207	3.70061085024921	-0.910098411821731	0.362770612066371	0.883261873358977	not
circRNA_01697|Chr10:90433263_90473134_-	0.876322802611977	-3.36792005758207	3.70061085024921	-0.910098411821731	0.362770612066371	0.883261873358977	not
circRNA_03635|Chr15:61335970_61344105_+	0.876322802611977	-3.36792005758207	3.70061085024921	-0.910098411821731	0.362770612066371	0.883261873358977	not
circRNA_03839|Chr16:11098189_11102301_+	0.876322802611977	-3.36792005758207	3.70061085024921	-0.910098411821731	0.362770612066371	0.883261873358977	not
circRNA_03927|Chr16:39920896_39933804_+	0.876322802611977	-3.36792005758207	3.70061085024921	-0.910098411821731	0.362770612066371	0.883261873358977	not
circRNA_05477|Chr2:58541820_58556489_+	0.876322802611977	-3.36792005758207	3.70061085024921	-0.910098411821731	0.362770612066371	0.883261873358977	not
circRNA_07357|Chr4:27448308_27463961_-	0.876322802611977	-3.36792005758207	3.70061085024921	-0.910098411821731	0.362770612066371	0.883261873358977	not
circRNA_07604|Chr4:87243284_87249232_-	0.876322802611977	-3.36792005758207	3.70061085024921	-0.910098411821731	0.362770612066371	0.883261873358977	not
circRNA_07861|Chr4:158497408_158503279_+	0.876322802611977	-3.36792005758207	3.70061085024921	-0.910098411821731	0.362770612066371	0.883261873358977	not
circRNA_09334|Chr6:109137471_109140066_-	0.876322802611977	-3.36792005758207	3.70061085024921	-0.910098411821731	0.362770612066371	0.883261873358977	not
circRNA_10367|Chr8:59728960_59745377_+	0.876322802611977	-3.36792005758207	3.70061085024921	-0.910098411821731	0.362770612066371	0.883261873358977	not
circRNA_11449|ChrX:20517911_20536573_+	0.876322802611977	-3.36792005758207	3.70061085024921	-0.910098411821731	0.362770612066371	0.883261873358977	not
circRNA_04131|Chr17:5524117_5571375_+	10.0976957548803	-0.865864756719465	0.951830651289283	-0.909683624441623	0.362989382704284	0.883261873358977	not
circRNA_04847|Chr18:69642130_69657373_-	11.7236098281647	-0.850475367342851	0.935263822805148	-0.909342740096597	0.363169236592256	0.883261873358977	not
circRNA_08709|Chr5:161794861_161804292_-	3.76987390513568	1.54494031046798	1.69899230677669	0.909327431504987	0.363177314862025	0.883261873358977	not
circRNA_04241|Chr17:21531639_21547986_+	5.83583425060551	-1.22874838773445	1.35211103712437	-0.908762929964475	0.363475278121131	0.883261873358977	not
circRNA_02492|Chr13:31140421_31163102_+	5.42403176419522	1.17245552979953	1.29100154399611	0.908175156917597	0.363785687356841	0.883261873358977	not
circRNA_11592|ChrX:82845576_82846306_-	22.8512527399419	0.713552731424121	0.786012356669284	0.907813630879533	0.363976695450737	0.883261873358977	not
circRNA_00242|Chr1:82155654_82156692_+	1.73776113158689	-2.222178611853	2.4496440395076	-0.907143477180334	0.364330929223036	0.883261873358977	not
circRNA_01170|Chr10:5100271_5115569_-	0.922446279447063	3.30060639763798	3.63980159858503	0.90680942579977	0.364507584513096	0.883261873358977	not
circRNA_02414|Chr12:45083650_45094622_-	0.922446279447063	3.30060639763798	3.63980159858503	0.90680942579977	0.364507584513096	0.883261873358977	not
circRNA_02877|Chr13:107214134_107231299_+	0.922446279447063	3.30060639763798	3.63980159858503	0.90680942579977	0.364507584513096	0.883261873358977	not
circRNA_03482|Chr15:28556374_28560212_+	0.922446279447063	3.30060639763798	3.63980159858503	0.90680942579977	0.364507584513096	0.883261873358977	not
circRNA_04188|Chr17:9490018_9496416_-	0.922446279447063	3.30060639763798	3.63980159858503	0.90680942579977	0.364507584513096	0.883261873358977	not
circRNA_04622|Chr18:25025829_25030872_+	0.922446279447063	3.30060639763798	3.63980159858503	0.90680942579977	0.364507584513096	0.883261873358977	not
circRNA_04970|Chr19:17392299_17396151_-	0.922446279447063	3.30060639763798	3.63980159858503	0.90680942579977	0.364507584513096	0.883261873358977	not
circRNA_05730|Chr2:149273119_149315205_+	0.922446279447063	3.30060639763798	3.63980159858503	0.90680942579977	0.364507584513096	0.883261873358977	not
circRNA_06744|Chr3:59648496_59654103_-	0.922446279447063	3.30060639763798	3.63980159858503	0.90680942579977	0.364507584513096	0.883261873358977	not
circRNA_06757|Chr3:60744743_60748589_-	0.922446279447063	3.30060639763798	3.63980159858503	0.90680942579977	0.364507584513096	0.883261873358977	not
circRNA_06832|Chr3:81121255_81159096_+	0.922446279447063	3.30060639763798	3.63980159858503	0.90680942579977	0.364507584513096	0.883261873358977	not
circRNA_06866|Chr3:93706191_93715371_-	0.922446279447063	3.30060639763798	3.63980159858503	0.90680942579977	0.364507584513096	0.883261873358977	not
circRNA_07277|Chr4:8162130_8166216_+	0.922446279447063	3.30060639763798	3.63980159858503	0.90680942579977	0.364507584513096	0.883261873358977	not
circRNA_07716|Chr4:123421564_123426886_+	0.922446279447063	3.30060639763798	3.63980159858503	0.90680942579977	0.364507584513096	0.883261873358977	not
circRNA_07771|Chr4:143187902_143188837_+	0.922446279447063	3.30060639763798	3.63980159858503	0.90680942579977	0.364507584513096	0.883261873358977	not
circRNA_08039|Chr5:21905461_21917568_+	0.922446279447063	3.30060639763798	3.63980159858503	0.90680942579977	0.364507584513096	0.883261873358977	not
circRNA_08118|Chr5:57568250_57582388_-	0.922446279447063	3.30060639763798	3.63980159858503	0.90680942579977	0.364507584513096	0.883261873358977	not
circRNA_08307|Chr5:100493404_100523952_-	0.922446279447063	3.30060639763798	3.63980159858503	0.90680942579977	0.364507584513096	0.883261873358977	not
circRNA_08336|Chr5:105160827_105169771_+	0.922446279447063	3.30060639763798	3.63980159858503	0.90680942579977	0.364507584513096	0.883261873358977	not
circRNA_08992|Chr6:29032002_29106327_+	0.922446279447063	3.30060639763798	3.63980159858503	0.90680942579977	0.364507584513096	0.883261873358977	not
circRNA_09039|Chr6:38745004_38751610_+	0.922446279447063	3.30060639763798	3.63980159858503	0.90680942579977	0.364507584513096	0.883261873358977	not
circRNA_09516|Chr6:133778595_133791177_+	0.922446279447063	3.30060639763798	3.63980159858503	0.90680942579977	0.364507584513096	0.883261873358977	not
circRNA_11336|Chr9:112317485_112342454_+	0.922446279447063	3.30060639763798	3.63980159858503	0.90680942579977	0.364507584513096	0.883261873358977	not
circRNA_04768|Chr18:56558432_56581632_+	4.66520408000137	-1.24204074762393	1.36982931533392	-0.906712050706228	0.364559089137295	0.883261873358977	not
circRNA_02052|Chr11:57955724_57965693_-	6.58316800885337	-1.04270923625191	1.15069329319741	-0.906157394343154	0.364852550341816	0.883261873358977	not
circRNA_02540|Chr13:47430340_47432102_-	1.75258024908691	2.24824831194239	2.48730265811083	0.90389012555874	0.366053665632404	0.883261873358977	not
circRNA_08660|Chr5:155702728_155709264_-	2.23159784456226	-1.83402238408452	2.031385031278	-0.902843309291637	0.366609061778709	0.883261873358977	not
circRNA_04866|Chr18:72571325_72611211_+	2.59082332601153	1.72078888705196	1.90956951487218	0.901139693344522	0.36751405059816	0.883261873358977	not
circRNA_11038|Chr9:50892486_50906966_+	3.52347404355767	-1.55966687699369	1.73178645251258	-0.9006115475328	0.367794892703179	0.883261873358977	not
circRNA_11388|Chr9:119776845_119792090_-	7.8703069868762	-0.970603453196271	1.07775405911919	-0.900579724087987	0.367811819122491	0.883261873358977	not
circRNA_03796|Chr16:7577726_7586144_-	9.67822056982739	-0.880665941492938	0.980200206828353	-0.8984551679932	0.368942936164926	0.883261873358977	not
circRNA_06404|Chr20:44890495_44931228_+	2.72247467760562	1.57410735342967	1.75285847560122	0.89802307222194	0.3691732491397	0.883261873358977	not
circRNA_00054|Chr1:16859047_16879498_+	3.57257446046962	1.40908221503949	1.56996705742628	0.897523427879735	0.369439677867732	0.883261873358977	not
circRNA_08259|Chr5:90870347_90892934_+	3.98933305944373	1.48889931552081	1.66094315952045	0.896417982148581	0.370029566832455	0.883261873358977	not
circRNA_00785|Chr1:211870899_211908305_+	0.801620902463547	3.09370991693814	3.46133803379883	0.893790172103698	0.371434168500749	0.883261873358977	not
circRNA_02322|Chr12:27441155_27441367_+	0.801620902463547	3.09370991693814	3.46133803379883	0.893790172103698	0.371434168500749	0.883261873358977	not
circRNA_03929|Chr16:46731407_46756714_+	0.801620902463547	3.09370991693814	3.46133803379883	0.893790172103698	0.371434168500749	0.883261873358977	not
circRNA_04301|Chr17:48705876_48709477_-	0.801620902463547	3.09370991693814	3.46133803379883	0.893790172103698	0.371434168500749	0.883261873358977	not
circRNA_04999|Chr19:24195454_24221057_+	0.801620902463547	3.09370991693814	3.46133803379883	0.893790172103698	0.371434168500749	0.883261873358977	not
circRNA_05777|Chr2:170842070_170905590_+	0.801620902463547	3.09370991693814	3.46133803379883	0.893790172103698	0.371434168500749	0.883261873358977	not
circRNA_07450|Chr4:57521881_57540467_-	0.801620902463547	3.09370991693814	3.46133803379883	0.893790172103698	0.371434168500749	0.883261873358977	not
circRNA_08156|Chr5:61606792_61620075_+	0.801620902463547	3.09370991693814	3.46133803379883	0.893790172103698	0.371434168500749	0.883261873358977	not
circRNA_09128|Chr6:72392025_72430205_-	0.801620902463547	3.09370991693814	3.46133803379883	0.893790172103698	0.371434168500749	0.883261873358977	not
circRNA_00798|Chr1:215905137_215914784_-	2.12366217552166	-1.84720517662459	2.06895453539723	-0.892820574363147	0.371953266495318	0.883261873358977	not
circRNA_07415|Chr4:38838812_38841741_-	2.61582875677479	-1.69979395185099	1.90663229254383	-0.891516396999198	0.372652198930291	0.883261873358977	not
circRNA_01962|Chr11:34611539_34614139_+	25.1180103344415	0.820944169002918	0.921884970307558	0.890506077704071	0.373194206419846	0.883261873358977	not
circRNA_02383|Chr12:39497185_39518315_+	2.58483781923602	1.7179369879906	1.92979291607051	0.89021830979083	0.373348674971595	0.883261873358977	not
circRNA_05747|Chr2:154330160_154343682_-	12.1466641502103	0.822999573349108	0.926021153952153	0.888748134787893	0.374138455543254	0.883261873358977	not
circRNA_10034|Chr7:122834692_122835329_+	4.72027960803528	-1.29105097221807	1.45354618753839	-0.888207738623354	0.374429016861233	0.883261873358977	not
circRNA_06493|Chr3:3461485_3463941_-	4.8683296448565	1.26036940534999	1.42275919848555	0.885862770517729	0.375691479928238	0.883261873358977	not
circRNA_00964|Chr1:251246098_251253724_-	5.39690114632393	-1.09195546546043	1.23287903513314	-0.885695542176618	0.375781611136724	0.883261873358977	not
circRNA_06897|Chr3:104816866_104818862_+	113.282387157938	0.511792153002827	0.578085057090076	0.88532326986456	0.375982303017442	0.883261873358977	not
circRNA_00025|Chr1:7973764_7976859_-	0.790649012599882	3.07531667197168	3.47819164527294	0.884171139951765	0.37660383503951	0.883261873358977	not
circRNA_02894|Chr13:107733302_107772361_-	0.790649012599882	3.07531667197168	3.47819164527294	0.884171139951765	0.37660383503951	0.883261873358977	not
circRNA_03672|Chr15:70819101_70859193_+	0.790649012599882	3.07531667197168	3.47819164527294	0.884171139951765	0.37660383503951	0.883261873358977	not
circRNA_05116|Chr19:42856166_42920390_-	0.790649012599882	3.07531667197168	3.47819164527294	0.884171139951765	0.37660383503951	0.883261873358977	not
circRNA_07174|Chr3:160491308_160512920_+	0.790649012599882	3.07531667197168	3.47819164527294	0.884171139951765	0.37660383503951	0.883261873358977	not
circRNA_08789|Chr5:172965538_172977474_+	0.790649012599882	3.07531667197168	3.47819164527294	0.884171139951765	0.37660383503951	0.883261873358977	not
circRNA_10019|Chr7:119987740_119990759_-	0.790649012599882	3.07531667197168	3.47819164527294	0.884171139951765	0.37660383503951	0.883261873358977	not
circRNA_11461|ChrX:21499910_21507537_+	0.790649012599882	3.07531667197168	3.47819164527294	0.884171139951765	0.37660383503951	0.883261873358977	not
circRNA_10240|Chr8:28018432_28026404_-	18.9682724053582	-0.933047935883721	1.05615738905122	-0.88343645138146	0.377000503477666	0.883261873358977	not
circRNA_01457|Chr10:63957265_64003821_+	0.789649888912521	3.07346719809529	3.47973777792557	0.883246783016946	0.377102949857471	0.883261873358977	not
circRNA_02943|Chr14:2924636_3011669_+	0.789649888912521	3.07346719809529	3.47973777792557	0.883246783016946	0.377102949857471	0.883261873358977	not
circRNA_03251|Chr14:86421298_86438230_+	0.789649888912521	3.07346719809529	3.47973777792557	0.883246783016946	0.377102949857471	0.883261873358977	not
circRNA_05336|Chr2:27905489_27911095_+	0.789649888912521	3.07346719809529	3.47973777792557	0.883246783016946	0.377102949857471	0.883261873358977	not
circRNA_07487|Chr4:62715753_62717746_+	0.789649888912521	3.07346719809529	3.47973777792557	0.883246783016946	0.377102949857471	0.883261873358977	not
circRNA_07990|Chr5:9915637_9946589_+	0.789649888912521	3.07346719809529	3.47973777792557	0.883246783016946	0.377102949857471	0.883261873358977	not
circRNA_11090|Chr9:61618320_61623019_-	0.789649888912521	3.07346719809529	3.47973777792557	0.883246783016946	0.377102949857471	0.883261873358977	not
circRNA_11515|ChrX:52581092_52617512_+	0.789649888912521	3.07346719809529	3.47973777792557	0.883246783016946	0.377102949857471	0.883261873358977	not
circRNA_02649|Chr13:74485162_74492361_-	3.19598759658973	-1.62935083942272	1.84710468987097	-0.88211071541188	0.377716938148102	0.883261873358977	not
circRNA_03183|Chr14:79281829_79296044_+	2.49249738346795	1.73987502179101	1.97471765847428	0.881075334655831	0.378277046373557	0.883261873358977	not
circRNA_00724|Chr1:198965547_198972343_+	1.68973704561835	2.18989443852942	2.48626208869683	0.880797904808679	0.378427213985141	0.883261873358977	not
circRNA_01150|Chr10:1338589_1393487_-	0.846063836696552	-3.30479801002769	3.75646475146875	-0.879762816551264	0.378987811864285	0.883261873358977	not
circRNA_01583|Chr10:73759988_73778454_-	0.846063836696552	-3.30479801002769	3.75646475146875	-0.879762816551264	0.378987811864285	0.883261873358977	not
circRNA_01647|Chr10:85140779_85140933_+	0.846063836696552	-3.30479801002769	3.75646475146875	-0.879762816551264	0.378987811864285	0.883261873358977	not
circRNA_02434|Chr12:49041599_49042267_-	0.846063836696552	-3.30479801002769	3.75646475146875	-0.879762816551264	0.378987811864285	0.883261873358977	not
circRNA_02665|Chr13:76952080_76971414_+	0.846063836696552	-3.30479801002769	3.75646475146875	-0.879762816551264	0.378987811864285	0.883261873358977	not
circRNA_02828|Chr13:106839007_106862333_+	0.846063836696552	-3.30479801002769	3.75646475146875	-0.879762816551264	0.378987811864285	0.883261873358977	not
circRNA_02963|Chr14:4178531_4184251_+	0.846063836696552	-3.30479801002769	3.75646475146875	-0.879762816551264	0.378987811864285	0.883261873358977	not
circRNA_02973|Chr14:6052554_6100627_+	0.846063836696552	-3.30479801002769	3.75646475146875	-0.879762816551264	0.378987811864285	0.883261873358977	not
circRNA_03129|Chr14:44818561_44830761_-	0.846063836696552	-3.30479801002769	3.75646475146875	-0.879762816551264	0.378987811864285	0.883261873358977	not
circRNA_03236|Chr14:84403045_84407189_+	0.846063836696552	-3.30479801002769	3.75646475146875	-0.879762816551264	0.378987811864285	0.883261873358977	not
circRNA_03451|Chr15:25328778_25333342_+	0.846063836696552	-3.30479801002769	3.75646475146875	-0.879762816551264	0.378987811864285	0.883261873358977	not
circRNA_03631|Chr15:60816746_60832651_-	0.846063836696552	-3.30479801002769	3.75646475146875	-0.879762816551264	0.378987811864285	0.883261873358977	not
circRNA_05685|Chr2:140524188_140529795_+	0.846063836696552	-3.30479801002769	3.75646475146875	-0.879762816551264	0.378987811864285	0.883261873358977	not
circRNA_05881|Chr2:188281555_188301124_+	0.846063836696552	-3.30479801002769	3.75646475146875	-0.879762816551264	0.378987811864285	0.883261873358977	not
circRNA_06412|Chr20:45326695_45334870_-	0.846063836696552	-3.30479801002769	3.75646475146875	-0.879762816551264	0.378987811864285	0.883261873358977	not
circRNA_06415|Chr20:45551508_45553536_+	0.846063836696552	-3.30479801002769	3.75646475146875	-0.879762816551264	0.378987811864285	0.883261873358977	not
circRNA_06534|Chr3:11346666_11357774_-	0.846063836696552	-3.30479801002769	3.75646475146875	-0.879762816551264	0.378987811864285	0.883261873358977	not
circRNA_06663|Chr3:46493917_46525881_-	0.846063836696552	-3.30479801002769	3.75646475146875	-0.879762816551264	0.378987811864285	0.883261873358977	not
circRNA_06739|Chr3:57832689_57849545_+	0.846063836696552	-3.30479801002769	3.75646475146875	-0.879762816551264	0.378987811864285	0.883261873358977	not
circRNA_06999|Chr3:119383719_119384609_-	0.846063836696552	-3.30479801002769	3.75646475146875	-0.879762816551264	0.378987811864285	0.883261873358977	not
circRNA_07028|Chr3:123819852_123833222_+	0.846063836696552	-3.30479801002769	3.75646475146875	-0.879762816551264	0.378987811864285	0.883261873358977	not
circRNA_07601|Chr4:87017858_87018778_-	0.846063836696552	-3.30479801002769	3.75646475146875	-0.879762816551264	0.378987811864285	0.883261873358977	not
circRNA_07696|Chr4:118738089_118770346_+	0.846063836696552	-3.30479801002769	3.75646475146875	-0.879762816551264	0.378987811864285	0.883261873358977	not
circRNA_07885|Chr4:168230117_168267184_-	0.846063836696552	-3.30479801002769	3.75646475146875	-0.879762816551264	0.378987811864285	0.883261873358977	not
circRNA_08559|Chr5:144899872_144916596_-	0.846063836696552	-3.30479801002769	3.75646475146875	-0.879762816551264	0.378987811864285	0.883261873358977	not
circRNA_08601|Chr5:148835229_148847692_+	0.846063836696552	-3.30479801002769	3.75646475146875	-0.879762816551264	0.378987811864285	0.883261873358977	not
circRNA_09491|Chr6:129621583_129657575_+	0.846063836696552	-3.30479801002769	3.75646475146875	-0.879762816551264	0.378987811864285	0.883261873358977	not
circRNA_09760|Chr7:51453247_51479896_-	0.846063836696552	-3.30479801002769	3.75646475146875	-0.879762816551264	0.378987811864285	0.883261873358977	not
circRNA_10550|Chr8:72221714_72261300_-	0.846063836696552	-3.30479801002769	3.75646475146875	-0.879762816551264	0.378987811864285	0.883261873358977	not
circRNA_10825|Chr8:118862340_118864267_+	0.846063836696552	-3.30479801002769	3.75646475146875	-0.879762816551264	0.378987811864285	0.883261873358977	not
circRNA_11181|Chr9:73429545_73433288_+	0.846063836696552	-3.30479801002769	3.75646475146875	-0.879762816551264	0.378987811864285	0.883261873358977	not
circRNA_11525|ChrX:53416067_53421284_+	0.846063836696552	-3.30479801002769	3.75646475146875	-0.879762816551264	0.378987811864285	0.883261873358977	not
circRNA_09791|Chr7:59556898_59587384_-	4.81855833450396	1.22357713207279	1.39107285001971	0.879592418222709	0.379080147587208	0.883261873358977	not
circRNA_00538|Chr1:164342799_164380890_+	0.886533238793982	3.24653218547951	3.69156170478812	0.879446815495082	0.379159057995623	0.883261873358977	not
circRNA_00722|Chr1:198962262_198967826_+	0.886533238793982	3.24653218547951	3.69156170478812	0.879446815495082	0.379159057995623	0.883261873358977	not
circRNA_00962|Chr1:250726380_250727219_-	0.886533238793982	3.24653218547951	3.69156170478812	0.879446815495082	0.379159057995623	0.883261873358977	not
circRNA_02313|Chr12:25207283_25210634_+	0.886533238793982	3.24653218547951	3.69156170478812	0.879446815495082	0.379159057995623	0.883261873358977	not
circRNA_02572|Chr13:52231503_52245220_-	0.886533238793982	3.24653218547951	3.69156170478812	0.879446815495082	0.379159057995623	0.883261873358977	not
circRNA_02601|Chr13:60462943_60473062_-	0.886533238793982	3.24653218547951	3.69156170478812	0.879446815495082	0.379159057995623	0.883261873358977	not
circRNA_03196|Chr14:81317469_81329508_-	0.886533238793982	3.24653218547951	3.69156170478812	0.879446815495082	0.379159057995623	0.883261873358977	not
circRNA_03960|Chr16:54114186_54119477_-	0.886533238793982	3.24653218547951	3.69156170478812	0.879446815495082	0.379159057995623	0.883261873358977	not
circRNA_04620|Chr18:25007439_25008698_+	0.886533238793982	3.24653218547951	3.69156170478812	0.879446815495082	0.379159057995623	0.883261873358977	not
circRNA_05542|Chr2:98509848_98586772_-	0.886533238793982	3.24653218547951	3.69156170478812	0.879446815495082	0.379159057995623	0.883261873358977	not
circRNA_06584|Chr3:21745391_21756744_+	0.886533238793982	3.24653218547951	3.69156170478812	0.879446815495082	0.379159057995623	0.883261873358977	not
circRNA_06789|Chr3:64541743_64556084_-	0.886533238793982	3.24653218547951	3.69156170478812	0.879446815495082	0.379159057995623	0.883261873358977	not
circRNA_07372|Chr4:28457541_28495139_+	0.886533238793982	3.24653218547951	3.69156170478812	0.879446815495082	0.379159057995623	0.883261873358977	not
circRNA_07434|Chr4:54967386_55011408_-	0.886533238793982	3.24653218547951	3.69156170478812	0.879446815495082	0.379159057995623	0.883261873358977	not
circRNA_07693|Chr4:118549641_118566521_-	0.886533238793982	3.24653218547951	3.69156170478812	0.879446815495082	0.379159057995623	0.883261873358977	not
circRNA_07788|Chr4:147837292_147837432_-	0.886533238793982	3.24653218547951	3.69156170478812	0.879446815495082	0.379159057995623	0.883261873358977	not
circRNA_08567|Chr5:144916446_144942704_-	0.886533238793982	3.24653218547951	3.69156170478812	0.879446815495082	0.379159057995623	0.883261873358977	not
circRNA_09467|Chr6:126355957_126374685_+	0.886533238793982	3.24653218547951	3.69156170478812	0.879446815495082	0.379159057995623	0.883261873358977	not
circRNA_09626|Chr7:11808382_11817191_-	0.886533238793982	3.24653218547951	3.69156170478812	0.879446815495082	0.379159057995623	0.883261873358977	not
circRNA_09999|Chr7:114534021_114562987_-	0.886533238793982	3.24653218547951	3.69156170478812	0.879446815495082	0.379159057995623	0.883261873358977	not
circRNA_10950|Chr9:17166589_17167490_+	0.886533238793982	3.24653218547951	3.69156170478812	0.879446815495082	0.379159057995623	0.883261873358977	not
circRNA_11315|Chr9:105629383_105655467_-	0.886533238793982	3.24653218547951	3.69156170478812	0.879446815495082	0.379159057995623	0.883261873358977	not
circRNA_00323|Chr1:102613968_102660697_-	5.66862650972652	1.06887048903237	1.21722509923752	0.878120644819036	0.379878250517955	0.883261873358977	not
circRNA_07163|Chr3:156775155_156778136_-	2.21497081902402	-1.97339359265048	2.25017051937334	-0.876997354493851	0.380488075001633	0.883261873358977	not
circRNA_11231|Chr9:92360876_92382401_-	1.69772079976858	2.19858900954993	2.5069566609765	0.876995220449304	0.380489234127817	0.883261873358977	not
circRNA_06336|Chr20:32513668_32523997_+	10.4175504570807	-0.864536861924801	0.986262542144801	-0.876578826612145	0.380715443826582	0.883261873358977	not
circRNA_09531|Chr6:133791092_133797957_+	2.45127786968504	1.92950174586415	2.20195368945869	0.876268086427594	0.380884310037905	0.883261873358977	not
circRNA_08347|Chr5:106448479_106477676_+	2.2681590756832	-1.95822365584464	2.23691006731824	-0.875414566036751	0.381348377093763	0.883261873358977	not
circRNA_01493|Chr10:66897863_66898928_+	4.0686138789176	-1.46902914437661	1.68042441148584	-0.874201263880525	0.382008657871346	0.883261873358977	not
circRNA_06244|Chr20:15144544_15160858_-	3.94045911690092	1.4681132339357	1.68160342431163	0.873043675286681	0.382639272437953	0.883261873358977	not
circRNA_04705|Chr18:37086231_37096131_-	2.55509809306631	-1.70509082765344	1.95329188819996	-0.872931914556178	0.38270018960679	0.883261873358977	not
circRNA_03576|Chr15:48231960_48241781_-	2.66918133345715	1.8590620910063	2.12983538408424	0.872866562786323	0.3827358135021	0.883261873358977	not
circRNA_06670|Chr3:46525736_46564806_-	2.78076362496461	1.51109845347741	1.73187959519567	0.872519346996916	0.382925118338652	0.883261873358977	not
circRNA_08729|Chr5:166001130_166003527_-	5.13875261270137	1.1937471091902	1.37013378956206	0.871263170271691	0.383610475078003	0.883261873358977	not
circRNA_01369|Chr10:48683733_48705799_-	1.67277964897917	2.17443139515043	2.4996008540899	0.869911446698608	0.384348799464405	0.883261873358977	not
circRNA_02652|Chr13:74485162_74513464_-	16.7548334521442	0.749393912547481	0.861661935898105	0.869707574776867	0.384460231662435	0.883261873358977	not
circRNA_02926|Chr13:113832448_113847832_-	4.08964590736586	1.4712608303198	1.69363081839476	0.868702207317105	0.385010033793072	0.883261873358977	not
circRNA_00382|Chr1:122605161_122613766_-	3.47048866401071	1.38648251056864	1.59659588997604	0.868399148008233	0.385175861117354	0.883261873358977	not
circRNA_02508|Chr13:35695199_35719842_-	0.772692492273342	3.04446112229352	3.50660846697945	0.868206744768394	0.385281162549618	0.883261873358977	not
circRNA_02562|Chr13:51440790_51441145_+	0.772692492273342	3.04446112229352	3.50660846697945	0.868206744768394	0.385281162549618	0.883261873358977	not
circRNA_02634|Chr13:73219583_73265813_+	0.772692492273342	3.04446112229352	3.50660846697945	0.868206744768394	0.385281162549618	0.883261873358977	not
circRNA_04704|Chr18:37047490_37093178_-	0.772692492273342	3.04446112229352	3.50660846697945	0.868206744768394	0.385281162549618	0.883261873358977	not
circRNA_04944|Chr19:11397178_11402844_+	0.772692492273342	3.04446112229352	3.50660846697945	0.868206744768394	0.385281162549618	0.883261873358977	not
circRNA_05167|Chr19:55882755_55886776_+	0.772692492273342	3.04446112229352	3.50660846697945	0.868206744768394	0.385281162549618	0.883261873358977	not
circRNA_09110|Chr6:56010933_56036516_+	0.772692492273342	3.04446112229352	3.50660846697945	0.868206744768394	0.385281162549618	0.883261873358977	not
circRNA_10255|Chr8:33252442_33296545_+	0.772692492273342	3.04446112229352	3.50660846697945	0.868206744768394	0.385281162549618	0.883261873358977	not
circRNA_10470|Chr8:68179736_68203428_-	0.772692492273342	3.04446112229352	3.50660846697945	0.868206744768394	0.385281162549618	0.883261873358977	not
circRNA_10515|Chr8:70524346_70535723_+	0.772692492273342	3.04446112229352	3.50660846697945	0.868206744768394	0.385281162549618	0.883261873358977	not
circRNA_11470|ChrX:29581744_29588435_+	0.772692492273342	3.04446112229352	3.50660846697945	0.868206744768394	0.385281162549618	0.883261873358977	not
circRNA_07546|Chr4:66463926_66473208_-	7.17794549457348	-1.10811650403669	1.27737761506691	-0.867493285435919	0.385671789204048	0.883261873358977	not
circRNA_08895|Chr6:21942755_21944809_-	1.68335662681415	-2.15352716909182	2.48255178803495	-0.867465153988362	0.385687196430196	0.883261873358977	not
circRNA_00450|Chr1:136739007_136739837_-	2.16565325870552	-1.95016794514952	2.24858214725318	-0.867287836262421	0.38578431968501	0.883261873358977	not
circRNA_06957|Chr3:112818732_112820089_-	1.55395251937038	2.03290073376233	2.34665511749068	0.866297189821462	0.386327206963191	0.883261873358977	not
circRNA_01056|Chr1:265646932_265653628_-	4.52094619071669	1.14480707454557	1.32167312582457	0.866180186444622	0.386391357131264	0.883261873358977	not
circRNA_11099|Chr9:65361368_65364133_-	7.20980111236328	-0.93519165569046	1.08012688860888	-0.865816475409581	0.386590812756956	0.883261873358977	not
circRNA_09394|Chr6:113191385_113204469_+	1.966155801298	2.05407037384651	2.37395946768226	0.865250819068087	0.386901138062518	0.883261873358977	not
circRNA_05652|Chr2:127855809_127866380_+	10.014002446461	1.70250693790154	1.97185971285084	0.863401654187723	0.387916670263284	0.883261873358977	not
circRNA_05067|Chr19:34270069_34312530_+	1.54298062950671	2.02148537402907	2.34232609945679	0.863024740448343	0.388123864456939	0.883261873358977	not
circRNA_02918|Chr13:111667735_111716205_-	1.66828423087495	-2.1568475165761	2.49935875214296	-0.862960355221838	0.388159264561831	0.883261873358977	not
circRNA_07083|Chr3:141105392_141107311_+	2.15657784511265	-1.77657171292848	2.06006196384646	-0.862387512660707	0.388474309850563	0.883261873358977	not
circRNA_02761|Chr13:95167819_95196402_-	3.70023842284234	-1.47379263584139	1.70897676338824	-0.862383074723284	0.388476751183497	0.883261873358977	not
circRNA_11317|Chr9:105647597_105655467_-	16.7341041723458	-0.736066989697089	0.85361546272269	-0.862293411777396	0.388526077247294	0.883261873358977	not
circRNA_00447|Chr1:136690162_136697440_-	0.734255200640525	-3.08998657055344	3.58563014721896	-0.861769464134513	0.388814391576427	0.883261873358977	not
circRNA_01639|Chr10:82038227_82039192_+	0.734255200640525	-3.08998657055344	3.58563014721896	-0.861769464134513	0.388814391576427	0.883261873358977	not
circRNA_03445|Chr15:24302102_24308087_+	0.734255200640525	-3.08998657055344	3.58563014721896	-0.861769464134513	0.388814391576427	0.883261873358977	not
circRNA_04630|Chr18:26639288_26660117_-	0.734255200640525	-3.08998657055344	3.58563014721896	-0.861769464134513	0.388814391576427	0.883261873358977	not
circRNA_04650|Chr18:27703987_27708817_-	0.734255200640525	-3.08998657055344	3.58563014721896	-0.861769464134513	0.388814391576427	0.883261873358977	not
circRNA_04980|Chr19:19872833_19874612_-	0.734255200640525	-3.08998657055344	3.58563014721896	-0.861769464134513	0.388814391576427	0.883261873358977	not
circRNA_06562|Chr3:13510410_13529623_+	0.734255200640525	-3.08998657055344	3.58563014721896	-0.861769464134513	0.388814391576427	0.883261873358977	not
circRNA_08825|Chr6:3323029_3334117_-	0.734255200640525	-3.08998657055344	3.58563014721896	-0.861769464134513	0.388814391576427	0.883261873358977	not
circRNA_11689|ChrX:137709443_137717301_-	0.734255200640525	-3.08998657055344	3.58563014721896	-0.861769464134513	0.388814391576427	0.883261873358977	not
circRNA_09251|Chr6:96834527_96840436_+	2.213748963602	1.74616751246147	2.03112589315459	0.859704225300111	0.389952105047835	0.883261873358977	not
circRNA_09031|Chr6:38607521_38619590_+	7.55524514059466	-0.928688766331624	1.08145216931394	-0.85874233986767	0.390482685533453	0.883261873358977	not
circRNA_01001|Chr1:256263404_256299276_+	1.94121465050859	2.0328436923303	2.37226252409055	0.856921892786561	0.391488052645939	0.883261873358977	not
circRNA_06607|Chr3:21894168_21904269_-	1.94121465050859	2.0328436923303	2.37226252409055	0.856921892786561	0.391488052645939	0.883261873358977	not
circRNA_04547|Chr18:4252920_4265124_-	1.74053214287412	-2.11888273242185	2.47664135536541	-0.855546858987673	0.392248474662347	0.883261873358977	not
circRNA_09511|Chr6:133775080_133791177_+	2.14249429180154	-1.93245015689197	2.25927136573839	-0.855342207313989	0.392361727786851	0.883261873358977	not
circRNA_05863|Chr2:187527683_187529234_+	4.27381782396962	1.26701395958636	1.48257897618852	0.85460132642894	0.392771893043539	0.883261873358977	not
circRNA_01315|Chr10:43227922_43229953_+	0.756734219321526	3.01679789110887	3.5328027078493	0.85393896591113	0.393138807927607	0.883261873358977	not
circRNA_03149|Chr14:66925883_66927186_-	0.756734219321526	3.01679789110887	3.5328027078493	0.85393896591113	0.393138807927607	0.883261873358977	not
circRNA_03462|Chr15:25634488_25636180_+	0.756734219321526	3.01679789110887	3.5328027078493	0.85393896591113	0.393138807927607	0.883261873358977	not
circRNA_05249|Chr2:11787460_11829944_-	0.756734219321526	3.01679789110887	3.5328027078493	0.85393896591113	0.393138807927607	0.883261873358977	not
circRNA_06462|Chr20:55473767_55474180_+	0.756734219321526	3.01679789110887	3.5328027078493	0.85393896591113	0.393138807927607	0.883261873358977	not
circRNA_07024|Chr3:123299120_123308032_-	0.756734219321526	3.01679789110887	3.5328027078493	0.85393896591113	0.393138807927607	0.883261873358977	not
circRNA_08000|Chr5:14282912_14287930_-	0.756734219321526	3.01679789110887	3.5328027078493	0.85393896591113	0.393138807927607	0.883261873358977	not
circRNA_08805|Chr6:1265965_1275972_-	0.756734219321526	3.01679789110887	3.5328027078493	0.85393896591113	0.393138807927607	0.883261873358977	not
circRNA_08836|Chr6:4298605_4315682_-	0.756734219321526	3.01679789110887	3.5328027078493	0.85393896591113	0.393138807927607	0.883261873358977	not
circRNA_09695|Chr7:31631492_31658885_+	0.756734219321526	3.01679789110887	3.5328027078493	0.85393896591113	0.393138807927607	0.883261873358977	not
circRNA_08435|Chr5:127852669_127857017_-	1.63986397938817	2.14344411884029	2.51229362969453	0.853182165295269	0.393558292040143	0.883261873358977	not
circRNA_10803|Chr8:117332211_117334586_+	2.57904012016837	-1.66238173964531	1.94935218901187	-0.85278676116909	0.393777566841616	0.883261873358977	not
circRNA_01189|Chr10:11626519_11627228_+	4.4906881711439	-1.13194492702376	1.32890874860584	-0.851785292414758	0.394333270884711	0.883261873358977	not
circRNA_10449|Chr8:65550999_65580300_-	8.16391093920904	0.98259709099973	1.15422865321955	0.851301939402496	0.39460164786654	0.883261873358977	not
circRNA_00324|Chr1:102638885_102660697_-	2.17320047308026	1.92639850531389	2.26379107636694	0.850961259378001	0.394790873444673	0.883261873358977	not
circRNA_00468|Chr1:142849916_142856237_+	0.750748712546012	3.00616901261465	3.54285679918245	0.848515529419183	0.396150927626669	0.883261873358977	not
circRNA_01868|Chr10:110495072_110500097_+	0.750748712546012	3.00616901261465	3.54285679918245	0.848515529419183	0.396150927626669	0.883261873358977	not
circRNA_07971|Chr5:5961561_5982715_+	0.750748712546012	3.00616901261465	3.54285679918245	0.848515529419183	0.396150927626669	0.883261873358977	not
circRNA_08192|Chr5:73583522_73587489_-	0.750748712546012	3.00616901261465	3.54285679918245	0.848515529419183	0.396150927626669	0.883261873358977	not
circRNA_09019|Chr6:38487243_38497244_+	0.750748712546012	3.00616901261465	3.54285679918245	0.848515529419183	0.396150927626669	0.883261873358977	not
circRNA_09769|Chr7:55148730_55151796_+	0.750748712546012	3.00616901261465	3.54285679918245	0.848515529419183	0.396150927626669	0.883261873358977	not
circRNA_10227|Chr8:25644050_25651193_-	0.750748712546012	3.00616901261465	3.54285679918245	0.848515529419183	0.396150927626669	0.883261873358977	not
circRNA_06641|Chr3:38609106_38614592_+	1.78692716934384	2.09030687570527	2.46417372894391	0.848279019921671	0.396282598844917	0.883261873358977	not
circRNA_02166|Chr11:84972224_84993667_+	2.20277707373834	1.73787653551106	2.04988836422461	0.847790819169037	0.396554476925264	0.883261873358977	not
circRNA_08593|Chr5:148050939_148057784_+	4.88067716942018	-1.08791093237683	1.28432863359446	-0.847065855202565	0.396958415652036	0.883261873358977	not
circRNA_05203|Chr2:4116550_4174344_-	3.28844020286935	-1.35881978821042	1.6044707366662	-0.846895962112596	0.397053113348363	0.883261873358977	not
circRNA_00226|Chr1:78369712_78370333_+	8.08488164754836	-0.895407124838893	1.06168248207477	-0.84338504209758	0.399013134729883	0.883261873358977	not
circRNA_04572|Chr18:15319799_15325412_+	2.14825932229085	1.90708573202568	2.26542156685566	0.841823773520734	0.399886602720507	0.883261873358977	not
circRNA_07416|Chr4:38838812_38873762_-	3.79712296348129	1.31990607931177	1.56938325009904	0.841034896497379	0.400328385106581	0.883261873358977	not
circRNA_10475|Chr8:69105017_69107012_-	1.49108664844849	-1.99055475777765	2.3718479614085	-0.83924213953224	0.401333444745722	0.883261873358977	not
circRNA_08960|Chr6:27575763_27582987_-	1.69022801060228	-2.08673949874947	2.48694093055065	-0.839078835011748	0.40142507212863	0.883261873358977	not
circRNA_08801|Chr6:904491_907083_+	2.46601068962723	1.62736233097958	1.9411632416282	0.838343883750134	0.401837596157048	0.883261873358977	not
circRNA_04167|Chr17:5587826_5591590_+	1.77151533098226	1.87488299787841	2.23988624349973	0.837043846900449	0.402567922156689	0.883261873358977	not
circRNA_00699|Chr1:194924652_194974559_-	4.69374569811965	1.16816375693266	1.39679393705077	0.836317889093327	0.402976091889447	0.883261873358977	not
circRNA_06420|Chr20:46629859_46634395_-	1.98454550954003	1.75472778815283	2.10141687229544	0.8350212712607	0.403705731909009	0.883261873358977	not
circRNA_03832|Chr16:11046372_11051389_+	8.85401220933355	-0.859294774783734	1.03246207371064	-0.832277326851776	0.405252425407023	0.883261873358977	not
circRNA_01626|Chr10:78117809_78126033_-	2.02392630889429	-1.75168616700793	2.10598001292275	-0.831767707318778	0.405540074797156	0.883261873358977	not
circRNA_06769|Chr3:62666948_62675261_+	9.58133614378272	-0.893120883059261	1.07448696883538	-0.831206807493723	0.405856809789615	0.883261873358977	not
circRNA_00690|Chr1:194917622_194932362_-	2.56245057053393	1.78789986307374	2.1516999603543	0.830924337043418	0.406016374188906	0.883261873358977	not
circRNA_05301|Chr2:22950023_22964734_+	31.7145210354955	0.601562810880116	0.724714547052605	0.830068629540632	0.406499982376402	0.883261873358977	not
circRNA_05279|Chr2:21590933_21611712_-	5.2765497850197	-1.05110861745782	1.26958353824447	-0.827916073101619	0.407718031627958	0.883261873358977	not
circRNA_00102|Chr1:36417425_36419485_+	0.79165933192381	-3.19323133939443	3.85759834234617	-0.827777040533547	0.40779677955032	0.883261873358977	not
circRNA_00946|Chr1:246472167_246476440_-	0.79165933192381	-3.19323133939443	3.85759834234617	-0.827777040533547	0.40779677955032	0.883261873358977	not
circRNA_01215|Chr10:15629974_15642205_+	0.79165933192381	-3.19323133939443	3.85759834234617	-0.827777040533547	0.40779677955032	0.883261873358977	not
circRNA_01308|Chr10:39952995_39991584_+	0.79165933192381	-3.19323133939443	3.85759834234617	-0.827777040533547	0.40779677955032	0.883261873358977	not
circRNA_01322|Chr10:43746353_43749052_+	0.79165933192381	-3.19323133939443	3.85759834234617	-0.827777040533547	0.40779677955032	0.883261873358977	not
circRNA_01366|Chr10:48678751_48684279_-	0.79165933192381	-3.19323133939443	3.85759834234617	-0.827777040533547	0.40779677955032	0.883261873358977	not
circRNA_02305|Chr12:24494972_24502367_-	0.79165933192381	-3.19323133939443	3.85759834234617	-0.827777040533547	0.40779677955032	0.883261873358977	not
circRNA_02783|Chr13:98351513_98353909_+	0.79165933192381	-3.19323133939443	3.85759834234617	-0.827777040533547	0.40779677955032	0.883261873358977	not
circRNA_02793|Chr13:100300002_100353039_-	0.79165933192381	-3.19323133939443	3.85759834234617	-0.827777040533547	0.40779677955032	0.883261873358977	not
circRNA_02882|Chr13:107252004_107294915_+	0.79165933192381	-3.19323133939443	3.85759834234617	-0.827777040533547	0.40779677955032	0.883261873358977	not
circRNA_02993|Chr14:9422902_9440942_-	0.79165933192381	-3.19323133939443	3.85759834234617	-0.827777040533547	0.40779677955032	0.883261873358977	not
circRNA_03127|Chr14:44671819_44675366_+	0.79165933192381	-3.19323133939443	3.85759834234617	-0.827777040533547	0.40779677955032	0.883261873358977	not
circRNA_03563|Chr15:44421496_44426825_+	0.79165933192381	-3.19323133939443	3.85759834234617	-0.827777040533547	0.40779677955032	0.883261873358977	not
circRNA_03615|Chr15:55485728_55488198_+	0.79165933192381	-3.19323133939443	3.85759834234617	-0.827777040533547	0.40779677955032	0.883261873358977	not
circRNA_03823|Chr16:10598611_10603855_-	0.79165933192381	-3.19323133939443	3.85759834234617	-0.827777040533547	0.40779677955032	0.883261873358977	not
circRNA_03938|Chr16:49357477_49383867_+	0.79165933192381	-3.19323133939443	3.85759834234617	-0.827777040533547	0.40779677955032	0.883261873358977	not
circRNA_04037|Chr16:74344494_74350232_-	0.79165933192381	-3.19323133939443	3.85759834234617	-0.827777040533547	0.40779677955032	0.883261873358977	not
circRNA_04503|Chr18:1297407_1325294_-	0.79165933192381	-3.19323133939443	3.85759834234617	-0.827777040533547	0.40779677955032	0.883261873358977	not
circRNA_04674|Chr18:31445709_31446694_-	0.79165933192381	-3.19323133939443	3.85759834234617	-0.827777040533547	0.40779677955032	0.883261873358977	not
circRNA_04842|Chr18:69626216_69647714_-	0.79165933192381	-3.19323133939443	3.85759834234617	-0.827777040533547	0.40779677955032	0.883261873358977	not
circRNA_05256|Chr2:18805524_18814240_-	0.79165933192381	-3.19323133939443	3.85759834234617	-0.827777040533547	0.40779677955032	0.883261873358977	not
circRNA_05414|Chr2:50126276_50155731_+	0.79165933192381	-3.19323133939443	3.85759834234617	-0.827777040533547	0.40779677955032	0.883261873358977	not
circRNA_06283|Chr20:22769414_22794331_-	0.79165933192381	-3.19323133939443	3.85759834234617	-0.827777040533547	0.40779677955032	0.883261873358977	not
circRNA_06468|Chr3:2008341_2013306_-	0.79165933192381	-3.19323133939443	3.85759834234617	-0.827777040533547	0.40779677955032	0.883261873358977	not
circRNA_06520|Chr3:9843280_9845509_+	0.79165933192381	-3.19323133939443	3.85759834234617	-0.827777040533547	0.40779677955032	0.883261873358977	not
circRNA_06594|Chr3:21844719_21860492_-	0.79165933192381	-3.19323133939443	3.85759834234617	-0.827777040533547	0.40779677955032	0.883261873358977	not
circRNA_06802|Chr3:71202665_71202830_+	0.79165933192381	-3.19323133939443	3.85759834234617	-0.827777040533547	0.40779677955032	0.883261873358977	not
circRNA_07373|Chr4:28474639_28478841_+	0.79165933192381	-3.19323133939443	3.85759834234617	-0.827777040533547	0.40779677955032	0.883261873358977	not
circRNA_07793|Chr4:148230154_148258399_+	0.79165933192381	-3.19323133939443	3.85759834234617	-0.827777040533547	0.40779677955032	0.883261873358977	not
circRNA_07904|Chr4:174748357_174755822_+	0.79165933192381	-3.19323133939443	3.85759834234617	-0.827777040533547	0.40779677955032	0.883261873358977	not
circRNA_08023|Chr5:15164358_15205267_+	0.79165933192381	-3.19323133939443	3.85759834234617	-0.827777040533547	0.40779677955032	0.883261873358977	not
circRNA_08194|Chr5:73923649_73951450_-	0.79165933192381	-3.19323133939443	3.85759834234617	-0.827777040533547	0.40779677955032	0.883261873358977	not
circRNA_08386|Chr5:118489826_118493628_-	0.79165933192381	-3.19323133939443	3.85759834234617	-0.827777040533547	0.40779677955032	0.883261873358977	not
circRNA_08575|Chr5:145149563_145163897_+	0.79165933192381	-3.19323133939443	3.85759834234617	-0.827777040533547	0.40779677955032	0.883261873358977	not
circRNA_08937|Chr6:24409224_24459158_+	0.79165933192381	-3.19323133939443	3.85759834234617	-0.827777040533547	0.40779677955032	0.883261873358977	not
circRNA_08997|Chr6:29316209_29400734_-	0.79165933192381	-3.19323133939443	3.85759834234617	-0.827777040533547	0.40779677955032	0.883261873358977	not
circRNA_09061|Chr6:44257376_44259292_+	0.79165933192381	-3.19323133939443	3.85759834234617	-0.827777040533547	0.40779677955032	0.883261873358977	not
circRNA_09145|Chr6:73385741_73406329_+	0.79165933192381	-3.19323133939443	3.85759834234617	-0.827777040533547	0.40779677955032	0.883261873358977	not
circRNA_09147|Chr6:73658709_73659072_+	0.79165933192381	-3.19323133939443	3.85759834234617	-0.827777040533547	0.40779677955032	0.883261873358977	not
circRNA_09911|Chr7:78421676_78520474_+	0.79165933192381	-3.19323133939443	3.85759834234617	-0.827777040533547	0.40779677955032	0.883261873358977	not
circRNA_09961|Chr7:99656587_99668492_-	0.79165933192381	-3.19323133939443	3.85759834234617	-0.827777040533547	0.40779677955032	0.883261873358977	not
circRNA_09972|Chr7:110087134_110109834_+	0.79165933192381	-3.19323133939443	3.85759834234617	-0.827777040533547	0.40779677955032	0.883261873358977	not
circRNA_10581|Chr8:77136036_77214895_+	0.79165933192381	-3.19323133939443	3.85759834234617	-0.827777040533547	0.40779677955032	0.883261873358977	not
circRNA_10804|Chr8:117438985_117441595_-	0.79165933192381	-3.19323133939443	3.85759834234617	-0.827777040533547	0.40779677955032	0.883261873358977	not
circRNA_10993|Chr9:31657373_31693992_-	0.79165933192381	-3.19323133939443	3.85759834234617	-0.827777040533547	0.40779677955032	0.883261873358977	not
circRNA_11082|Chr9:61312543_61343197_-	0.79165933192381	-3.19323133939443	3.85759834234617	-0.827777040533547	0.40779677955032	0.883261873358977	not
circRNA_11217|Chr9:86083543_86103152_-	0.79165933192381	-3.19323133939443	3.85759834234617	-0.827777040533547	0.40779677955032	0.883261873358977	not
circRNA_11508|ChrX:52010648_52025855_+	0.79165933192381	-3.19323133939443	3.85759834234617	-0.827777040533547	0.40779677955032	0.883261873358977	not
circRNA_09437|Chr6:124386601_124400951_-	4.17703730988306	-1.24881374938396	1.51440872420279	-0.824621338629274	0.409586602868573	0.883261873358977	not
circRNA_00684|Chr1:194915054_194917768_-	5.89262857814795	1.08249229241526	1.31345371253789	0.824157168297653	0.409850260497861	0.883261873358977	not
circRNA_00120|Chr1:42508955_42530725_-	0.823564682190877	3.13107495898643	3.79925075659479	0.824129587538138	0.409865930072393	0.883261873358977	not
circRNA_00546|Chr1:166208849_166259335_+	0.823564682190877	3.13107495898643	3.79925075659479	0.824129587538138	0.409865930072393	0.883261873358977	not
circRNA_01016|Chr1:259396273_259437470_-	0.823564682190877	3.13107495898643	3.79925075659479	0.824129587538138	0.409865930072393	0.883261873358977	not
circRNA_01208|Chr10:15540995_15555433_+	0.823564682190877	3.13107495898643	3.79925075659479	0.824129587538138	0.409865930072393	0.883261873358977	not
circRNA_01333|Chr10:48013766_48027336_-	0.823564682190877	3.13107495898643	3.79925075659479	0.824129587538138	0.409865930072393	0.883261873358977	not
circRNA_01846|Chr10:105655103_105655259_-	0.823564682190877	3.13107495898643	3.79925075659479	0.824129587538138	0.409865930072393	0.883261873358977	not
circRNA_02135|Chr11:76771291_76783665_-	0.823564682190877	3.13107495898643	3.79925075659479	0.824129587538138	0.409865930072393	0.883261873358977	not
circRNA_02422|Chr12:46910321_46911243_-	0.823564682190877	3.13107495898643	3.79925075659479	0.824129587538138	0.409865930072393	0.883261873358977	not
circRNA_02505|Chr13:35658619_35668970_-	0.823564682190877	3.13107495898643	3.79925075659479	0.824129587538138	0.409865930072393	0.883261873358977	not
circRNA_03645|Chr15:67643250_67644069_+	0.823564682190877	3.13107495898643	3.79925075659479	0.824129587538138	0.409865930072393	0.883261873358977	not
circRNA_03844|Chr16:14142574_14157174_-	0.823564682190877	3.13107495898643	3.79925075659479	0.824129587538138	0.409865930072393	0.883261873358977	not
circRNA_04082|Chr17:2624589_2632805_-	0.823564682190877	3.13107495898643	3.79925075659479	0.824129587538138	0.409865930072393	0.883261873358977	not
circRNA_04119|Chr17:5514017_5548199_+	0.823564682190877	3.13107495898643	3.79925075659479	0.824129587538138	0.409865930072393	0.883261873358977	not
circRNA_04292|Chr17:43258446_43263901_+	0.823564682190877	3.13107495898643	3.79925075659479	0.824129587538138	0.409865930072393	0.883261873358977	not
circRNA_04529|Chr18:2005294_2094854_+	0.823564682190877	3.13107495898643	3.79925075659479	0.824129587538138	0.409865930072393	0.883261873358977	not
circRNA_04774|Chr18:56560337_56572913_+	0.823564682190877	3.13107495898643	3.79925075659479	0.824129587538138	0.409865930072393	0.883261873358977	not
circRNA_05526|Chr2:86459515_86473700_-	0.823564682190877	3.13107495898643	3.79925075659479	0.824129587538138	0.409865930072393	0.883261873358977	not
circRNA_05566|Chr2:109802012_109815644_-	0.823564682190877	3.13107495898643	3.79925075659479	0.824129587538138	0.409865930072393	0.883261873358977	not
circRNA_06110|Chr2:240685748_240701716_+	0.823564682190877	3.13107495898643	3.79925075659479	0.824129587538138	0.409865930072393	0.883261873358977	not
circRNA_06168|Chr2:261442215_261462345_+	0.823564682190877	3.13107495898643	3.79925075659479	0.824129587538138	0.409865930072393	0.883261873358977	not
circRNA_06766|Chr3:62284948_62293084_-	0.823564682190877	3.13107495898643	3.79925075659479	0.824129587538138	0.409865930072393	0.883261873358977	not
circRNA_07407|Chr4:34740521_34761519_-	0.823564682190877	3.13107495898643	3.79925075659479	0.824129587538138	0.409865930072393	0.883261873358977	not
circRNA_07410|Chr4:38304781_38311775_+	0.823564682190877	3.13107495898643	3.79925075659479	0.824129587538138	0.409865930072393	0.883261873358977	not
circRNA_07515|Chr4:66097893_66120554_+	0.823564682190877	3.13107495898643	3.79925075659479	0.824129587538138	0.409865930072393	0.883261873358977	not
circRNA_07600|Chr4:87017858_87018775_-	0.823564682190877	3.13107495898643	3.79925075659479	0.824129587538138	0.409865930072393	0.883261873358977	not
circRNA_07676|Chr4:115637966_115650531_+	0.823564682190877	3.13107495898643	3.79925075659479	0.824129587538138	0.409865930072393	0.883261873358977	not
circRNA_07780|Chr4:147488942_147490764_+	0.823564682190877	3.13107495898643	3.79925075659479	0.824129587538138	0.409865930072393	0.883261873358977	not
circRNA_08183|Chr5:71742909_71756159_+	0.823564682190877	3.13107495898643	3.79925075659479	0.824129587538138	0.409865930072393	0.883261873358977	not
circRNA_08623|Chr5:150136613_150167083_-	0.823564682190877	3.13107495898643	3.79925075659479	0.824129587538138	0.409865930072393	0.883261873358977	not
circRNA_08688|Chr5:157248218_157249818_-	0.823564682190877	3.13107495898643	3.79925075659479	0.824129587538138	0.409865930072393	0.883261873358977	not
circRNA_09174|Chr6:76491315_76492176_-	0.823564682190877	3.13107495898643	3.79925075659479	0.824129587538138	0.409865930072393	0.883261873358977	not
circRNA_09211|Chr6:86792193_86797017_+	0.823564682190877	3.13107495898643	3.79925075659479	0.824129587538138	0.409865930072393	0.883261873358977	not
circRNA_09568|Chr6:143997972_144000691_+	0.823564682190877	3.13107495898643	3.79925075659479	0.824129587538138	0.409865930072393	0.883261873358977	not
circRNA_09733|Chr7:41322521_41368291_+	0.823564682190877	3.13107495898643	3.79925075659479	0.824129587538138	0.409865930072393	0.883261873358977	not
circRNA_09757|Chr7:50278665_50278844_-	0.823564682190877	3.13107495898643	3.79925075659479	0.824129587538138	0.409865930072393	0.883261873358977	not
circRNA_09843|Chr7:70790920_70792642_+	0.823564682190877	3.13107495898643	3.79925075659479	0.824129587538138	0.409865930072393	0.883261873358977	not
circRNA_09934|Chr7:82345246_82394598_+	0.823564682190877	3.13107495898643	3.79925075659479	0.824129587538138	0.409865930072393	0.883261873358977	not
circRNA_10909|Chr9:7022983_7053221_+	0.823564682190877	3.13107495898643	3.79925075659479	0.824129587538138	0.409865930072393	0.883261873358977	not
circRNA_11161|Chr9:71262302_71271908_+	0.823564682190877	3.13107495898643	3.79925075659479	0.824129587538138	0.409865930072393	0.883261873358977	not
circRNA_11320|Chr9:110872790_110872980_-	0.823564682190877	3.13107495898643	3.79925075659479	0.824129587538138	0.409865930072393	0.883261873358977	not
circRNA_11456|ChrX:20967674_20987315_+	0.823564682190877	3.13107495898643	3.79925075659479	0.824129587538138	0.409865930072393	0.883261873358977	not
circRNA_11478|ChrX:33925154_33991867_+	0.823564682190877	3.13107495898643	3.79925075659479	0.824129587538138	0.409865930072393	0.883261873358977	not
circRNA_05676|Chr2:139502624_139520450_-	8.73953431786793	-0.854122504591708	1.0375337966082	-0.823223790284151	0.410380742436103	0.883261873358977	not
circRNA_01924|Chr11:29967593_29992834_-	3.37906798357144	1.46498494771724	1.7799914538954	0.82302920303983	0.410491386747179	0.883261873358977	not
circRNA_04312|Chr17:53483964_53563999_+	3.73536959405484	1.24505052993073	1.5131016901668	0.822846566111153	0.410595252107883	0.883261873358977	not
circRNA_00182|Chr1:57742000_57744248_+	2.10537088652355	1.87437368752186	2.2805230559663	0.821905168912073	0.411130870930024	0.883261873358977	not
circRNA_06136|Chr2:247883196_247894081_-	3.94130204427592	1.23350046555465	1.50103292178495	0.821767762487073	0.411209084581131	0.883261873358977	not
circRNA_01393|Chr10:57508985_57541484_+	3.20005435416966	1.47220820866158	1.79176730026344	0.821651454653251	0.411275295522236	0.883261873358977	not
circRNA_05906|Chr2:189383399_189395748_-	1.56766354817188	-2.09248949511561	2.55099386110649	-0.820264418122904	0.412065385956133	0.883261873358977	not
circRNA_01963|Chr11:34611539_34616155_+	1.71909758278713	2.0270497107918	2.47129170037402	0.820238950539514	0.412079901334122	0.883261873358977	not
circRNA_00760|Chr1:204959173_204980121_+	5.72794166477717	-1.02996785506951	1.25623192954578	-0.819886703120119	0.412280697631918	0.883261873358977	not
circRNA_07574|Chr4:82682367_82692626_-	6.53288000936412	0.943106956014408	1.15033208025636	0.819856259076271	0.412298054779662	0.883261873358977	not
circRNA_05803|Chr2:181861643_181864506_-	3.19191883173027	-1.33408937344526	1.62847022897953	-0.819228592395731	0.412656004671714	0.883261873358977	not
circRNA_01192|Chr10:11650916_11670969_+	0.687937266832564	-3.00213008345051	3.67129634029852	-0.817730252526116	0.413511232034161	0.883261873358977	not
circRNA_02211|Chr12:589609_632694_-	0.687937266832564	-3.00213008345051	3.67129634029852	-0.817730252526116	0.413511232034161	0.883261873358977	not
circRNA_03016|Chr14:15112120_15127296_+	0.687937266832564	-3.00213008345051	3.67129634029852	-0.817730252526116	0.413511232034161	0.883261873358977	not
circRNA_03494|Chr15:33308128_33313813_-	0.687937266832564	-3.00213008345051	3.67129634029852	-0.817730252526116	0.413511232034161	0.883261873358977	not
circRNA_03921|Chr16:39908554_39914151_+	0.687937266832564	-3.00213008345051	3.67129634029852	-0.817730252526116	0.413511232034161	0.883261873358977	not
circRNA_05293|Chr2:21915465_21921128_-	0.687937266832564	-3.00213008345051	3.67129634029852	-0.817730252526116	0.413511232034161	0.883261873358977	not
circRNA_05667|Chr2:128599095_128668115_-	0.687937266832564	-3.00213008345051	3.67129634029852	-0.817730252526116	0.413511232034161	0.883261873358977	not
circRNA_05709|Chr2:145443086_145459609_-	0.687937266832564	-3.00213008345051	3.67129634029852	-0.817730252526116	0.413511232034161	0.883261873358977	not
circRNA_08786|Chr5:172949060_172962903_+	0.687937266832564	-3.00213008345051	3.67129634029852	-0.817730252526116	0.413511232034161	0.883261873358977	not
circRNA_09502|Chr6:129878417_129890111_+	0.687937266832564	-3.00213008345051	3.67129634029852	-0.817730252526116	0.413511232034161	0.883261873358977	not
circRNA_10869|Chr8:129707996_129770430_-	0.687937266832564	-3.00213008345051	3.67129634029852	-0.817730252526116	0.413511232034161	0.883261873358977	not
circRNA_10980|Chr9:30291177_30322372_-	0.687937266832564	-3.00213008345051	3.67129634029852	-0.817730252526116	0.413511232034161	0.883261873358977	not
circRNA_01806|Chr10:96811460_96821139_+	4.14866334466761	-1.21482844734521	1.49065284852583	-0.814964026363753	0.415092901969505	0.883261873358977	not
circRNA_05346|Chr2:28986099_29006321_-	2.08741436619701	1.86024038681975	2.28555421498861	0.813912168269886	0.415695269284532	0.883261873358977	not
circRNA_06600|Chr3:21859562_21904269_-	26.6789640935059	-0.587801226194344	0.722259693602955	-0.813836396244305	0.415738681555507	0.883261873358977	not
circRNA_00525|Chr1:162688794_162696070_+	1.58929856331467	1.88193460719282	2.313490458913	0.813461149123152	0.415953712357166	0.883261873358977	not
circRNA_07625|Chr4:96732982_96767151_+	4.2402098045353	1.18329234832008	1.45621467801585	0.812580978741651	0.416458340857315	0.883261873358977	not
circRNA_03366|Chr14:115198980_115237537_+	1.69815292674716	2.007220403069	2.47201840031524	0.811976319760819	0.416805219494916	0.883261873358977	not
circRNA_09547|Chr6:135672583_135696475_+	1.69815292674716	2.007220403069	2.47201840031524	0.811976319760819	0.416805219494916	0.883261873358977	not
circRNA_05988|Chr2:207119352_207127766_+	2.8952253671086	-1.51983893773548	1.87278948657529	-0.811537521237776	0.417057054557111	0.883261873358977	not
circRNA_02884|Chr13:107310007_107333625_+	3.97103484124635	1.37738899814169	1.69876562293151	0.81081756043825	0.417470448462304	0.883261873358977	not
circRNA_02824|Chr13:106833769_106862333_+	6.96289495730211	0.894357961486539	1.10395129140422	0.810142592748741	0.417858227034265	0.883261873358977	not
circRNA_01471|Chr10:64871804_64876770_-	2.06591739207815	-1.86057831066392	2.29682532607969	-0.810065218951422	0.417902692937031	0.883261873358977	not
circRNA_05303|Chr2:23042186_23044366_-	3.85918193122059	-1.37147254902766	1.69608196504804	-0.808612188143169	0.418738251897831	0.883261873358977	not
circRNA_03312|Chr14:108013275_108020828_+	18.0563019064242	-0.667700825065213	0.826476180148064	-0.807888770545805	0.419154616309439	0.883261873358977	not
circRNA_02868|Chr13:107185672_107231299_+	7.42466226094112	1.02502560036247	1.26895772793249	0.807769697760182	0.419223172215645	0.883261873358977	not
circRNA_10262|Chr8:33312321_33335423_+	66.1370364718145	0.490436238912386	0.607468276366327	0.807344610398443	0.419467969160653	0.883261873358977	not
circRNA_09550|Chr6:135786660_135797661_-	3.39382105393258	1.59172034534023	1.9716328351546	0.807310730963464	0.419487483076729	0.883261873358977	not
circRNA_01433|Chr10:62540625_62581037_+	1.5796345617229	-2.05183644533843	2.54340173524232	-0.806729199287483	0.419822517564046	0.883261873358977	not
circRNA_11086|Chr9:61355085_61359768_-	1.5796345617229	-2.05183644533843	2.54340173524232	-0.806729199287483	0.419822517564046	0.883261873358977	not
circRNA_01796|Chr10:96672236_96722491_+	5.30111987051901	-1.19081763632278	1.47871967005739	-0.805303168974932	0.420644753541397	0.883261873358977	not
circRNA_05533|Chr2:93460344_93495152_-	3.15516767102764	1.44710036362432	1.79818976796731	0.804753975026858	0.420961665751685	0.883261873358977	not
circRNA_06880|Chr3:94736244_94745177_-	11.4907222719781	-0.733471748164341	0.911825498037826	-0.804399251548363	0.421166433301883	0.883261873358977	not
circRNA_00687|Chr1:194917622_194924798_-	218.981272950355	1.37475976989417	1.70914534083619	0.804355099035392	0.421191924855628	0.883261873358977	not
circRNA_05887|Chr2:188301023_188330330_+	22.9829935534617	-0.613736699350826	0.763522257788202	-0.803822931277367	0.421499244331742	0.883261873358977	not
circRNA_01125|Chr1:278698312_278773472_+	4.52161600424002	1.14755844345968	1.43000865607647	0.802483564406004	0.422273291914628	0.883261873358977	not
circRNA_08381|Chr5:117716189_117754533_-	1.63681007778287	-2.01870764055654	2.51598731974945	-0.802352072568301	0.422349328624505	0.883261873358977	not
circRNA_05051|Chr19:34207716_34241861_+	1.52500144172685	-1.88533718646342	2.35135677955474	-0.801808216794913	0.422663904861257	0.883261873358977	not
circRNA_00955|Chr1:247922780_247960553_-	4.09711135664077	-1.36437243981718	1.70356579497731	-0.800892130987729	0.423194096021117	0.883261873358977	not
circRNA_00923|Chr1:241963278_241964424_-	2.77910016148775	-1.37633415536156	1.72277444234619	-0.798905603386578	0.424345149601493	0.883261873358977	not
circRNA_08451|Chr5:128678699_128681202_+	25.9029722954172	-0.584538854979788	0.731898412183459	-0.798661187467184	0.424486897845116	0.883261873358977	not
circRNA_01824|Chr10:97771263_97774086_+	8.78563765887834	0.824824959558779	1.0361074384429	0.796080530797418	0.425985229550143	0.883261873358977	not
circRNA_05274|Chr2:21559370_21611712_-	7.98304500813822	0.948321890791935	1.19313410248403	0.794815845777592	0.426720632137181	0.883261873358977	not
circRNA_08453|Chr5:128714471_128733959_-	8.2783567929853	0.826930706692853	1.04149147382147	0.793987015235618	0.427202990602713	0.883261873358977	not
circRNA_08751|Chr5:167486001_167581074_+	14.4991318110658	0.858675044294839	1.08182680065068	0.79372691060933	0.427354430399707	0.883261873358977	not
circRNA_01897|Chr11:14265418_14285563_-	2.0336830115813	-1.66081973348443	2.09307841157954	-0.793481851561929	0.427497138870119	0.883261873358977	not
circRNA_05056|Chr19:34239430_34241861_+	1.52533181282779	-2.02950500519464	2.56729102167162	-0.790523936734366	0.429221848643912	0.883261873358977	not
circRNA_03649|Chr15:70077466_70105489_-	2.69650495283587	-1.65671217773789	2.09589733394242	-0.790454833310747	0.429262189961287	0.883261873358977	not
circRNA_02497|Chr13:34515329_34528874_+	3.98853854265519	-1.20962235081783	1.53029384034711	-0.790451035562855	0.429264407081068	0.883261873358977	not
circRNA_00446|Chr1:136685584_136699335_-	52.4874735458445	-0.507467143464887	0.642368785422206	-0.789993466340907	0.429531584043421	0.883261873358977	not
circRNA_00530|Chr1:163594856_163604876_-	1.51025941688859	-2.03426134265997	2.57663543581745	-0.789502975229631	0.429818091532167	0.883261873358977	not
circRNA_04616|Chr18:24611733_24614740_+	2.16212094385031	-1.77615416426176	2.26066708056931	-0.785677015217325	0.432056732195373	0.883261873358977	not
circRNA_05660|Chr2:128562842_128626488_-	1.81041650734877	1.90067696230644	2.42344884507512	0.784285984071398	0.432872321741915	0.883261873358977	not
circRNA_00523|Chr1:162688794_162693129_+	1.52502410918017	2.01341767133401	2.57034569352556	0.783325634526751	0.433435913517002	0.883261873358977	not
circRNA_00327|Chr1:102835084_102841377_-	0.730269002176647	-3.10526897496518	3.96529813656017	-0.783111097330741	0.433561875013079	0.883261873358977	not
circRNA_00339|Chr1:107305633_107320767_+	0.730269002176647	-3.10526897496518	3.96529813656017	-0.783111097330741	0.433561875013079	0.883261873358977	not
circRNA_00471|Chr1:143107055_143121105_+	0.730269002176647	-3.10526897496518	3.96529813656017	-0.783111097330741	0.433561875013079	0.883261873358977	not
circRNA_01828|Chr10:98792682_98804724_+	0.730269002176647	-3.10526897496518	3.96529813656017	-0.783111097330741	0.433561875013079	0.883261873358977	not
circRNA_02246|Chr12:9268635_9297852_-	0.730269002176647	-3.10526897496518	3.96529813656017	-0.783111097330741	0.433561875013079	0.883261873358977	not
circRNA_02392|Chr12:40307165_40332371_-	0.730269002176647	-3.10526897496518	3.96529813656017	-0.783111097330741	0.433561875013079	0.883261873358977	not
circRNA_02565|Chr13:51664317_51709261_-	0.730269002176647	-3.10526897496518	3.96529813656017	-0.783111097330741	0.433561875013079	0.883261873358977	not
circRNA_02594|Chr13:56307692_56317331_-	0.730269002176647	-3.10526897496518	3.96529813656017	-0.783111097330741	0.433561875013079	0.883261873358977	not
circRNA_02673|Chr13:76979427_77051919_+	0.730269002176647	-3.10526897496518	3.96529813656017	-0.783111097330741	0.433561875013079	0.883261873358977	not
circRNA_02703|Chr13:83616629_83660292_-	0.730269002176647	-3.10526897496518	3.96529813656017	-0.783111097330741	0.433561875013079	0.883261873358977	not
circRNA_02750|Chr13:94826931_94835646_-	0.730269002176647	-3.10526897496518	3.96529813656017	-0.783111097330741	0.433561875013079	0.883261873358977	not
circRNA_02936|Chr14:2679717_2680685_-	0.730269002176647	-3.10526897496518	3.96529813656017	-0.783111097330741	0.433561875013079	0.883261873358977	not
circRNA_03147|Chr14:66854501_66886417_-	0.730269002176647	-3.10526897496518	3.96529813656017	-0.783111097330741	0.433561875013079	0.883261873358977	not
circRNA_03223|Chr14:83236400_83236920_+	0.730269002176647	-3.10526897496518	3.96529813656017	-0.783111097330741	0.433561875013079	0.883261873358977	not
circRNA_03532|Chr15:38130856_38137897_-	0.730269002176647	-3.10526897496518	3.96529813656017	-0.783111097330741	0.433561875013079	0.883261873358977	not
circRNA_03974|Chr16:54952437_54967717_-	0.730269002176647	-3.10526897496518	3.96529813656017	-0.783111097330741	0.433561875013079	0.883261873358977	not
circRNA_04109|Chr17:5513194_5529053_+	0.730269002176647	-3.10526897496518	3.96529813656017	-0.783111097330741	0.433561875013079	0.883261873358977	not
circRNA_04258|Chr17:26968192_26969252_-	0.730269002176647	-3.10526897496518	3.96529813656017	-0.783111097330741	0.433561875013079	0.883261873358977	not
circRNA_04303|Chr17:49714293_49721594_+	0.730269002176647	-3.10526897496518	3.96529813656017	-0.783111097330741	0.433561875013079	0.883261873358977	not
circRNA_04605|Chr18:17496797_17556889_+	0.730269002176647	-3.10526897496518	3.96529813656017	-0.783111097330741	0.433561875013079	0.883261873358977	not
circRNA_04673|Chr18:30185396_30213862_+	0.730269002176647	-3.10526897496518	3.96529813656017	-0.783111097330741	0.433561875013079	0.883261873358977	not
circRNA_04688|Chr18:32078735_32094303_-	0.730269002176647	-3.10526897496518	3.96529813656017	-0.783111097330741	0.433561875013079	0.883261873358977	not
circRNA_04713|Chr18:40755216_40758689_+	0.730269002176647	-3.10526897496518	3.96529813656017	-0.783111097330741	0.433561875013079	0.883261873358977	not
circRNA_05012|Chr19:25721379_25722171_+	0.730269002176647	-3.10526897496518	3.96529813656017	-0.783111097330741	0.433561875013079	0.883261873358977	not
circRNA_05325|Chr2:26294877_26385878_-	0.730269002176647	-3.10526897496518	3.96529813656017	-0.783111097330741	0.433561875013079	0.883261873358977	not
circRNA_05738|Chr2:152807002_152807924_-	0.730269002176647	-3.10526897496518	3.96529813656017	-0.783111097330741	0.433561875013079	0.883261873358977	not
circRNA_05809|Chr2:183520240_183542215_-	0.730269002176647	-3.10526897496518	3.96529813656017	-0.783111097330741	0.433561875013079	0.883261873358977	not
circRNA_06072|Chr2:231029133_231114736_+	0.730269002176647	-3.10526897496518	3.96529813656017	-0.783111097330741	0.433561875013079	0.883261873358977	not
circRNA_06413|Chr20:45512674_45553536_+	0.730269002176647	-3.10526897496518	3.96529813656017	-0.783111097330741	0.433561875013079	0.883261873358977	not
circRNA_06446|Chr20:50659751_50699734_+	0.730269002176647	-3.10526897496518	3.96529813656017	-0.783111097330741	0.433561875013079	0.883261873358977	not
circRNA_07140|Chr3:152973431_153065992_-	0.730269002176647	-3.10526897496518	3.96529813656017	-0.783111097330741	0.433561875013079	0.883261873358977	not
circRNA_07464|Chr4:58714647_58765553_+	0.730269002176647	-3.10526897496518	3.96529813656017	-0.783111097330741	0.433561875013079	0.883261873358977	not
circRNA_07480|Chr4:62315438_62329162_+	0.730269002176647	-3.10526897496518	3.96529813656017	-0.783111097330741	0.433561875013079	0.883261873358977	not
circRNA_08052|Chr5:24544794_24545967_-	0.730269002176647	-3.10526897496518	3.96529813656017	-0.783111097330741	0.433561875013079	0.883261873358977	not
circRNA_08157|Chr5:61606792_61625499_+	0.730269002176647	-3.10526897496518	3.96529813656017	-0.783111097330741	0.433561875013079	0.883261873358977	not
circRNA_08550|Chr5:144516523_144547479_-	0.730269002176647	-3.10526897496518	3.96529813656017	-0.783111097330741	0.433561875013079	0.883261873358977	not
circRNA_08669|Chr5:156403181_156404069_+	0.730269002176647	-3.10526897496518	3.96529813656017	-0.783111097330741	0.433561875013079	0.883261873358977	not
circRNA_08922|Chr6:22389165_22407626_+	0.730269002176647	-3.10526897496518	3.96529813656017	-0.783111097330741	0.433561875013079	0.883261873358977	not
circRNA_08987|Chr6:28766310_28785741_-	0.730269002176647	-3.10526897496518	3.96529813656017	-0.783111097330741	0.433561875013079	0.883261873358977	not
circRNA_09166|Chr6:76455340_76461552_-	0.730269002176647	-3.10526897496518	3.96529813656017	-0.783111097330741	0.433561875013079	0.883261873358977	not
circRNA_09229|Chr6:91912886_91961861_-	0.730269002176647	-3.10526897496518	3.96529813656017	-0.783111097330741	0.433561875013079	0.883261873358977	not
circRNA_09742|Chr7:47331320_47364118_-	0.730269002176647	-3.10526897496518	3.96529813656017	-0.783111097330741	0.433561875013079	0.883261873358977	not
circRNA_09870|Chr7:74496916_74497603_+	0.730269002176647	-3.10526897496518	3.96529813656017	-0.783111097330741	0.433561875013079	0.883261873358977	not
circRNA_10341|Chr8:58041160_58060779_-	0.730269002176647	-3.10526897496518	3.96529813656017	-0.783111097330741	0.433561875013079	0.883261873358977	not
circRNA_11004|Chr9:38014670_38022569_-	0.730269002176647	-3.10526897496518	3.96529813656017	-0.783111097330741	0.433561875013079	0.883261873358977	not
circRNA_11349|Chr9:113534327_113546234_+	0.730269002176647	-3.10526897496518	3.96529813656017	-0.783111097330741	0.433561875013079	0.883261873358977	not
circRNA_08328|Chr5:103106261_103201011_+	8.08267759745052	0.954646747466332	1.22092196618761	0.781906439481355	0.434269560311261	0.883261873358977	not
circRNA_02033|Chr11:46896818_46915497_-	2.01705598604307	-1.80462108623295	2.31254200954376	-0.780362509647547	0.435177528515007	0.883261873358977	not
circRNA_00011|Chr1:2425879_2452054_-	0.768705232872552	3.03759484435571	3.89531526972415	0.779807187357859	0.435504375166178	0.883261873358977	not
circRNA_00020|Chr1:5505154_5510101_+	0.768705232872552	3.03759484435571	3.89531526972415	0.779807187357859	0.435504375166178	0.883261873358977	not
circRNA_00156|Chr1:55657362_55731336_+	0.768705232872552	3.03759484435571	3.89531526972415	0.779807187357859	0.435504375166178	0.883261873358977	not
circRNA_00517|Chr1:162458676_162464947_+	0.768705232872552	3.03759484435571	3.89531526972415	0.779807187357859	0.435504375166178	0.883261873358977	not
circRNA_01183|Chr10:7229937_7231476_-	0.768705232872552	3.03759484435571	3.89531526972415	0.779807187357859	0.435504375166178	0.883261873358977	not
circRNA_01953|Chr11:34065959_34078593_+	0.768705232872552	3.03759484435571	3.89531526972415	0.779807187357859	0.435504375166178	0.883261873358977	not
circRNA_02424|Chr12:46952767_46955656_-	0.768705232872552	3.03759484435571	3.89531526972415	0.779807187357859	0.435504375166178	0.883261873358977	not
circRNA_02449|Chr12:51981500_51998899_+	0.768705232872552	3.03759484435571	3.89531526972415	0.779807187357859	0.435504375166178	0.883261873358977	not
circRNA_02862|Chr13:107099509_107127057_+	0.768705232872552	3.03759484435571	3.89531526972415	0.779807187357859	0.435504375166178	0.883261873358977	not
circRNA_04178|Chr17:6794838_6802277_+	0.768705232872552	3.03759484435571	3.89531526972415	0.779807187357859	0.435504375166178	0.883261873358977	not
circRNA_04357|Chr17:63847963_63879166_-	0.768705232872552	3.03759484435571	3.89531526972415	0.779807187357859	0.435504375166178	0.883261873358977	not
circRNA_04422|Chr17:79740146_79789485_-	0.768705232872552	3.03759484435571	3.89531526972415	0.779807187357859	0.435504375166178	0.883261873358977	not
circRNA_04834|Chr18:65456672_65481249_+	0.768705232872552	3.03759484435571	3.89531526972415	0.779807187357859	0.435504375166178	0.883261873358977	not
circRNA_05171|Chr19:55904777_55907981_+	0.768705232872552	3.03759484435571	3.89531526972415	0.779807187357859	0.435504375166178	0.883261873358977	not
circRNA_05928|Chr2:196015818_196020143_+	0.768705232872552	3.03759484435571	3.89531526972415	0.779807187357859	0.435504375166178	0.883261873358977	not
circRNA_06077|Chr2:231045138_231078948_+	0.768705232872552	3.03759484435571	3.89531526972415	0.779807187357859	0.435504375166178	0.883261873358977	not
circRNA_06598|Chr3:21850499_21904269_-	0.768705232872552	3.03759484435571	3.89531526972415	0.779807187357859	0.435504375166178	0.883261873358977	not
circRNA_06692|Chr3:48198900_48212008_+	0.768705232872552	3.03759484435571	3.89531526972415	0.779807187357859	0.435504375166178	0.883261873358977	not
circRNA_06955|Chr3:112724785_112752649_-	0.768705232872552	3.03759484435571	3.89531526972415	0.779807187357859	0.435504375166178	0.883261873358977	not
circRNA_07097|Chr3:147881961_147895546_+	0.768705232872552	3.03759484435571	3.89531526972415	0.779807187357859	0.435504375166178	0.883261873358977	not
circRNA_07334|Chr4:16649587_16669365_-	0.768705232872552	3.03759484435571	3.89531526972415	0.779807187357859	0.435504375166178	0.883261873358977	not
circRNA_07592|Chr4:86413264_86466789_-	0.768705232872552	3.03759484435571	3.89531526972415	0.779807187357859	0.435504375166178	0.883261873358977	not
circRNA_07681|Chr4:115840469_115843272_+	0.768705232872552	3.03759484435571	3.89531526972415	0.779807187357859	0.435504375166178	0.883261873358977	not
circRNA_07858|Chr4:158403007_158420230_+	0.768705232872552	3.03759484435571	3.89531526972415	0.779807187357859	0.435504375166178	0.883261873358977	not
circRNA_08174|Chr5:70292288_70347712_+	0.768705232872552	3.03759484435571	3.89531526972415	0.779807187357859	0.435504375166178	0.883261873358977	not
circRNA_09013|Chr6:30550488_30589369_+	0.768705232872552	3.03759484435571	3.89531526972415	0.779807187357859	0.435504375166178	0.883261873358977	not
circRNA_09055|Chr6:43659899_43682268_+	0.768705232872552	3.03759484435571	3.89531526972415	0.779807187357859	0.435504375166178	0.883261873358977	not
circRNA_09099|Chr6:55222229_55239682_+	0.768705232872552	3.03759484435571	3.89531526972415	0.779807187357859	0.435504375166178	0.883261873358977	not
circRNA_09121|Chr6:71770162_71782163_-	0.768705232872552	3.03759484435571	3.89531526972415	0.779807187357859	0.435504375166178	0.883261873358977	not
circRNA_09533|Chr6:133824543_133825453_+	0.768705232872552	3.03759484435571	3.89531526972415	0.779807187357859	0.435504375166178	0.883261873358977	not
circRNA_09706|Chr7:33656964_33702946_-	0.768705232872552	3.03759484435571	3.89531526972415	0.779807187357859	0.435504375166178	0.883261873358977	not
circRNA_10885|Chr8:131890854_131899240_-	0.768705232872552	3.03759484435571	3.89531526972415	0.779807187357859	0.435504375166178	0.883261873358977	not
circRNA_10925|Chr9:10683822_10690477_-	0.768705232872552	3.03759484435571	3.89531526972415	0.779807187357859	0.435504375166178	0.883261873358977	not
circRNA_10938|Chr9:15781147_15789416_-	0.768705232872552	3.03759484435571	3.89531526972415	0.779807187357859	0.435504375166178	0.883261873358977	not
circRNA_11026|Chr9:45203455_45207736_-	0.768705232872552	3.03759484435571	3.89531526972415	0.779807187357859	0.435504375166178	0.883261873358977	not
circRNA_11285|Chr9:96769379_96812078_+	0.768705232872552	3.03759484435571	3.89531526972415	0.779807187357859	0.435504375166178	0.883261873358977	not
circRNA_11382|Chr9:119739269_119765191_-	0.768705232872552	3.03759484435571	3.89531526972415	0.779807187357859	0.435504375166178	0.883261873358977	not
circRNA_11443|ChrX:15724418_15726196_+	0.768705232872552	3.03759484435571	3.89531526972415	0.779807187357859	0.435504375166178	0.883261873358977	not
circRNA_00168|Chr1:56902969_56915732_-	4.0967811153604	1.17463296134184	1.50896789737279	0.778434692604762	0.436312793162914	0.883261873358977	not
circRNA_00112|Chr1:40433889_40459139_+	2.07024424270225	-1.79219034352553	2.30404371248772	-0.777845634530289	0.436660021418854	0.883261873358977	not
circRNA_01118|Chr1:278679022_278749829_+	6.68803204095932	0.884203138528595	1.13688367817376	0.777742838166998	0.436720632436505	0.883261873358977	not
circRNA_08743|Chr5:166485517_166492515_+	9.55602835197235	-0.754522620572672	0.972053466811467	-0.776215142823017	0.437621966537886	0.883261873358977	not
circRNA_05851|Chr2:186232196_186232527_-	6.45228530353542	0.886672952785657	1.1426035142048	0.776011049994662	0.437742461483719	0.883261873358977	not
circRNA_02427|Chr12:47286246_47292049_-	2.06000791702749	1.60979776215178	2.07799980533779	0.774686194876759	0.438525110439006	0.883261873358977	not
circRNA_04979|Chr19:19298785_19315507_-	1.6611842318635	-2.13571449149934	2.76408274912099	-0.772666625909995	0.439719702900714	0.883261873358977	not
circRNA_07531|Chr4:66195236_66207619_+	4.59317342600304	-1.27427377241552	1.6496625836572	-0.772445095766515	0.439850853468507	0.883261873358977	not
circRNA_05494|Chr2:62955690_62973365_+	5.14547702029949	1.08591801269115	1.40684032294797	0.771884338953021	0.440182933763049	0.883261873358977	not
circRNA_00765|Chr1:204960841_204988430_+	2.20077882636361	1.73612056049582	2.25219466125066	0.770857239991742	0.440791554765906	0.883261873358977	not
circRNA_00497|Chr1:154439745_154447475_+	4.47694538458729	1.10101852954361	1.42926159716401	0.770340805160008	0.441097757166705	0.883261873358977	not
circRNA_00476|Chr1:143712491_143718900_-	4.87924710951172	0.979976049681075	1.27879918549253	0.766325206333033	0.443482823775031	0.883261873358977	not
circRNA_00615|Chr1:178658486_178714887_+	2.48396720995377	1.65020008186665	2.15564388305028	0.765525370327673	0.443958765098228	0.883261873358977	not
circRNA_00992|Chr1:255727112_255812527_-	1.49210843958918	1.97881027808095	2.58530526091037	0.765406819844612	0.444029333209658	0.883261873358977	not
circRNA_10145|Chr8:1442157_1449536_-	1.62190745906163	2.13547740524853	2.79342794359811	0.764464825428039	0.444590290388744	0.883261873358977	not
circRNA_08211|Chr5:75990187_76011558_-	2.55864655724315	1.47099066598741	1.92449250119688	0.764352505958102	0.444657203542373	0.883261873358977	not
circRNA_06093|Chr2:235823630_235826673_-	2.79538213729514	1.29802556875866	1.6995189006705	0.763760596158454	0.44500992253763	0.883261873358977	not
circRNA_08091|Chr5:47876040_47883409_+	2.47598345580353	1.64449316351134	2.15715994619314	0.762341784814549	0.44585604133397	0.883261873358977	not
circRNA_03812|Chr16:9852881_9879156_+	2.55266105046764	1.46683549022157	1.92536744844397	0.761847039331132	0.446151301873687	0.883261873358977	not
circRNA_01105|Chr1:278580846_278639634_+	0.63053313554928	-2.8884093922457	3.79202930060291	-0.761705451955886	0.446235820686144	0.883261873358977	not
circRNA_01938|Chr11:31723564_31733245_-	0.63053313554928	-2.8884093922457	3.79202930060291	-0.761705451955886	0.446235820686144	0.883261873358977	not
circRNA_03201|Chr14:81556164_81598570_-	0.63053313554928	-2.8884093922457	3.79202930060291	-0.761705451955886	0.446235820686144	0.883261873358977	not
circRNA_05025|Chr19:29797919_29835118_-	0.63053313554928	-2.8884093922457	3.79202930060291	-0.761705451955886	0.446235820686144	0.883261873358977	not
circRNA_05161|Chr19:54786578_54790907_+	0.63053313554928	-2.8884093922457	3.79202930060291	-0.761705451955886	0.446235820686144	0.883261873358977	not
circRNA_06121|Chr2:242113689_242126473_+	0.63053313554928	-2.8884093922457	3.79202930060291	-0.761705451955886	0.446235820686144	0.883261873358977	not
circRNA_07122|Chr3:150734560_150738684_+	0.63053313554928	-2.8884093922457	3.79202930060291	-0.761705451955886	0.446235820686144	0.883261873358977	not
circRNA_08098|Chr5:48321202_48330517_+	0.63053313554928	-2.8884093922457	3.79202930060291	-0.761705451955886	0.446235820686144	0.883261873358977	not
circRNA_08634|Chr5:150497401_150503448_-	0.63053313554928	-2.8884093922457	3.79202930060291	-0.761705451955886	0.446235820686144	0.883261873358977	not
circRNA_08701|Chr5:160031839_160043135_-	0.63053313554928	-2.8884093922457	3.79202930060291	-0.761705451955886	0.446235820686144	0.883261873358977	not
circRNA_09554|Chr6:136059672_136071884_+	0.63053313554928	-2.8884093922457	3.79202930060291	-0.761705451955886	0.446235820686144	0.883261873358977	not
circRNA_09955|Chr7:97702398_97734870_-	0.63053313554928	-2.8884093922457	3.79202930060291	-0.761705451955886	0.446235820686144	0.883261873358977	not
circRNA_10858|Chr8:126382526_126390804_-	0.63053313554928	-2.8884093922457	3.79202930060291	-0.761705451955886	0.446235820686144	0.883261873358977	not
circRNA_11643|ChrX:114956228_114999004_+	0.63053313554928	-2.8884093922457	3.79202930060291	-0.761705451955886	0.446235820686144	0.883261873358977	not
circRNA_05757|Chr2:157066595_157082251_-	3.86331402971126	-1.09048502504644	1.43179246986092	-0.761622265796917	0.446285481874306	0.883261873358977	not
circRNA_09024|Chr6:38565458_38588169_+	2.4729953200901	1.64286640916019	2.16398581501818	0.759185387334155	0.447741666077568	0.883261873358977	not
circRNA_00812|Chr1:216737401_216742438_-	1.76154256480596	1.85365365270716	2.44701904666253	0.757515007999362	0.448741377953108	0.883261873358977	not
circRNA_03757|Chr16:3060713_3072642_+	10.5555808866078	-0.728278921882692	0.962268893128526	-0.756835149804036	0.449148631448036	0.883261873358977	not
circRNA_11269|Chr9:94928477_94948583_+	5.45023651274775	-0.952856702939689	1.26123020020476	-0.755497848675835	0.449950322656346	0.883261873358977	not
circRNA_00104|Chr1:37607345_37621662_+	0.738777698994985	2.98361835671114	3.95360120268307	0.75465839971071	0.450453973285007	0.883261873358977	not
circRNA_00108|Chr1:37888832_37932081_-	0.738777698994985	2.98361835671114	3.95360120268307	0.75465839971071	0.450453973285007	0.883261873358977	not
circRNA_00145|Chr1:52414237_52444705_-	0.738777698994985	2.98361835671114	3.95360120268307	0.75465839971071	0.450453973285007	0.883261873358977	not
circRNA_01220|Chr10:16706378_16732436_-	0.738777698994985	2.98361835671114	3.95360120268307	0.75465839971071	0.450453973285007	0.883261873358977	not
circRNA_01278|Chr10:37167400_37172772_-	0.738777698994985	2.98361835671114	3.95360120268307	0.75465839971071	0.450453973285007	0.883261873358977	not
circRNA_01389|Chr10:56619650_56620045_-	0.738777698994985	2.98361835671114	3.95360120268307	0.75465839971071	0.450453973285007	0.883261873358977	not
circRNA_01430|Chr10:62231971_62236009_+	0.738777698994985	2.98361835671114	3.95360120268307	0.75465839971071	0.450453973285007	0.883261873358977	not
circRNA_01982|Chr11:34879058_34929247_+	0.738777698994985	2.98361835671114	3.95360120268307	0.75465839971071	0.450453973285007	0.883261873358977	not
circRNA_02045|Chr11:53140598_53168655_+	0.738777698994985	2.98361835671114	3.95360120268307	0.75465839971071	0.450453973285007	0.883261873358977	not
circRNA_02363|Chr12:37622982_37628640_+	0.738777698994985	2.98361835671114	3.95360120268307	0.75465839971071	0.450453973285007	0.883261873358977	not
circRNA_02376|Chr12:38477626_38479132_+	0.738777698994985	2.98361835671114	3.95360120268307	0.75465839971071	0.450453973285007	0.883261873358977	not
circRNA_02440|Chr12:51582921_51592889_-	0.738777698994985	2.98361835671114	3.95360120268307	0.75465839971071	0.450453973285007	0.883261873358977	not
circRNA_02614|Chr13:68745767_68764156_-	0.738777698994985	2.98361835671114	3.95360120268307	0.75465839971071	0.450453973285007	0.883261873358977	not
circRNA_02636|Chr13:73255237_73265813_+	0.738777698994985	2.98361835671114	3.95360120268307	0.75465839971071	0.450453973285007	0.883261873358977	not
circRNA_03413|Chr15:11851690_11855290_-	0.738777698994985	2.98361835671114	3.95360120268307	0.75465839971071	0.450453973285007	0.883261873358977	not
circRNA_03474|Chr15:28538629_28542674_+	0.738777698994985	2.98361835671114	3.95360120268307	0.75465839971071	0.450453973285007	0.883261873358977	not
circRNA_03613|Chr15:55160173_55185687_-	0.738777698994985	2.98361835671114	3.95360120268307	0.75465839971071	0.450453973285007	0.883261873358977	not
circRNA_03619|Chr15:57348405_57366212_+	0.738777698994985	2.98361835671114	3.95360120268307	0.75465839971071	0.450453973285007	0.883261873358977	not
circRNA_03761|Chr16:3060713_3096966_+	0.738777698994985	2.98361835671114	3.95360120268307	0.75465839971071	0.450453973285007	0.883261873358977	not
circRNA_03872|Chr16:23487935_23492639_+	0.738777698994985	2.98361835671114	3.95360120268307	0.75465839971071	0.450453973285007	0.883261873358977	not
circRNA_03955|Chr16:54080267_54107348_-	0.738777698994985	2.98361835671114	3.95360120268307	0.75465839971071	0.450453973285007	0.883261873358977	not
circRNA_03975|Chr16:54957335_54967717_-	0.738777698994985	2.98361835671114	3.95360120268307	0.75465839971071	0.450453973285007	0.883261873358977	not
circRNA_04275|Chr17:32948728_32950364_-	0.738777698994985	2.98361835671114	3.95360120268307	0.75465839971071	0.450453973285007	0.883261873358977	not
circRNA_04655|Chr18:28042792_28048198_+	0.738777698994985	2.98361835671114	3.95360120268307	0.75465839971071	0.450453973285007	0.883261873358977	not
circRNA_05000|Chr19:24214165_24221057_+	0.738777698994985	2.98361835671114	3.95360120268307	0.75465839971071	0.450453973285007	0.883261873358977	not
circRNA_05014|Chr19:26051574_26054058_-	0.738777698994985	2.98361835671114	3.95360120268307	0.75465839971071	0.450453973285007	0.883261873358977	not
circRNA_05089|Chr19:38470146_38478881_-	0.738777698994985	2.98361835671114	3.95360120268307	0.75465839971071	0.450453973285007	0.883261873358977	not
circRNA_05092|Chr19:38924993_38969784_+	0.738777698994985	2.98361835671114	3.95360120268307	0.75465839971071	0.450453973285007	0.883261873358977	not
circRNA_06044|Chr2:225354984_225371154_-	0.738777698994985	2.98361835671114	3.95360120268307	0.75465839971071	0.450453973285007	0.883261873358977	not
circRNA_06269|Chr20:19752204_19780300_-	0.738777698994985	2.98361835671114	3.95360120268307	0.75465839971071	0.450453973285007	0.883261873358977	not
circRNA_07082|Chr3:141089205_141107311_+	0.738777698994985	2.98361835671114	3.95360120268307	0.75465839971071	0.450453973285007	0.883261873358977	not
circRNA_07090|Chr3:147736963_147740988_+	0.738777698994985	2.98361835671114	3.95360120268307	0.75465839971071	0.450453973285007	0.883261873358977	not
circRNA_07321|Chr4:15740431_15780820_-	0.738777698994985	2.98361835671114	3.95360120268307	0.75465839971071	0.450453973285007	0.883261873358977	not
circRNA_07624|Chr4:96732982_96745521_+	0.738777698994985	2.98361835671114	3.95360120268307	0.75465839971071	0.450453973285007	0.883261873358977	not
circRNA_07634|Chr4:96744220_96787475_+	0.738777698994985	2.98361835671114	3.95360120268307	0.75465839971071	0.450453973285007	0.883261873358977	not
circRNA_07700|Chr4:118870971_118878395_+	0.738777698994985	2.98361835671114	3.95360120268307	0.75465839971071	0.450453973285007	0.883261873358977	not
circRNA_07727|Chr4:125762257_125764188_-	0.738777698994985	2.98361835671114	3.95360120268307	0.75465839971071	0.450453973285007	0.883261873358977	not
circRNA_08196|Chr5:73927431_73951450_-	0.738777698994985	2.98361835671114	3.95360120268307	0.75465839971071	0.450453973285007	0.883261873358977	not
circRNA_08504|Chr5:138606008_138646976_+	0.738777698994985	2.98361835671114	3.95360120268307	0.75465839971071	0.450453973285007	0.883261873358977	not
circRNA_08696|Chr5:159113203_159119213_-	0.738777698994985	2.98361835671114	3.95360120268307	0.75465839971071	0.450453973285007	0.883261873358977	not
circRNA_09148|Chr6:73733942_73744458_+	0.738777698994985	2.98361835671114	3.95360120268307	0.75465839971071	0.450453973285007	0.883261873358977	not
circRNA_09718|Chr7:35963371_35978907_-	0.738777698994985	2.98361835671114	3.95360120268307	0.75465839971071	0.450453973285007	0.883261873358977	not
circRNA_09846|Chr7:71322606_71331115_+	0.738777698994985	2.98361835671114	3.95360120268307	0.75465839971071	0.450453973285007	0.883261873358977	not
circRNA_10327|Chr8:53896012_53901354_-	0.738777698994985	2.98361835671114	3.95360120268307	0.75465839971071	0.450453973285007	0.883261873358977	not
circRNA_10405|Chr8:63664706_63670258_-	0.738777698994985	2.98361835671114	3.95360120268307	0.75465839971071	0.450453973285007	0.883261873358977	not
circRNA_10751|Chr8:109314547_109317388_+	0.738777698994985	2.98361835671114	3.95360120268307	0.75465839971071	0.450453973285007	0.883261873358977	not
circRNA_10754|Chr8:109541488_109563410_+	0.738777698994985	2.98361835671114	3.95360120268307	0.75465839971071	0.450453973285007	0.883261873358977	not
circRNA_10890|Chr8:132881229_132882230_-	0.738777698994985	2.98361835671114	3.95360120268307	0.75465839971071	0.450453973285007	0.883261873358977	not
circRNA_11092|Chr9:61736614_61741924_+	0.738777698994985	2.98361835671114	3.95360120268307	0.75465839971071	0.450453973285007	0.883261873358977	not
circRNA_00910|Chr1:235777942_235789332_-	2.46180148324849	-1.47772067393593	1.95955910390451	-0.754108753847487	0.450783921440406	0.883261873358977	not
circRNA_01794|Chr10:96264760_96266403_-	3.36234784718314	-1.47929464017849	1.96358349159966	-0.753364777462743	0.451230742577961	0.883261873358977	not
circRNA_08339|Chr5:105185997_105187360_+	6.78666475734694	0.862245395019171	1.14719721273532	0.751610434062401	0.452285366729904	0.883261873358977	not
circRNA_00002|Chr1:1742558_1750895_-	0.676851069357241	-2.9829523771901	3.97339491693665	-0.750731412192435	0.452814314415171	0.883261873358977	not
circRNA_00013|Chr1:3914894_3920698_-	0.676851069357241	-2.9829523771901	3.97339491693665	-0.750731412192435	0.452814314415171	0.883261873358977	not
circRNA_00076|Chr1:21149313_21164430_+	0.676851069357241	-2.9829523771901	3.97339491693665	-0.750731412192435	0.452814314415171	0.883261873358977	not
circRNA_00170|Chr1:56915643_56939897_-	0.676851069357241	-2.9829523771901	3.97339491693665	-0.750731412192435	0.452814314415171	0.883261873358977	not
circRNA_00269|Chr1:87010380_87010777_+	0.676851069357241	-2.9829523771901	3.97339491693665	-0.750731412192435	0.452814314415171	0.883261873358977	not
circRNA_00271|Chr1:88583266_88592011_+	0.676851069357241	-2.9829523771901	3.97339491693665	-0.750731412192435	0.452814314415171	0.883261873358977	not
circRNA_00424|Chr1:129142521_129149837_+	0.676851069357241	-2.9829523771901	3.97339491693665	-0.750731412192435	0.452814314415171	0.883261873358977	not
circRNA_00462|Chr1:142410486_142422420_-	0.676851069357241	-2.9829523771901	3.97339491693665	-0.750731412192435	0.452814314415171	0.883261873358977	not
circRNA_00574|Chr1:174165890_174174250_-	0.676851069357241	-2.9829523771901	3.97339491693665	-0.750731412192435	0.452814314415171	0.883261873358977	not
circRNA_00647|Chr1:187828808_187845723_-	0.676851069357241	-2.9829523771901	3.97339491693665	-0.750731412192435	0.452814314415171	0.883261873358977	not
circRNA_00767|Chr1:205009571_205013824_-	0.676851069357241	-2.9829523771901	3.97339491693665	-0.750731412192435	0.452814314415171	0.883261873358977	not
circRNA_00805|Chr1:215920293_215934212_-	0.676851069357241	-2.9829523771901	3.97339491693665	-0.750731412192435	0.452814314415171	0.883261873358977	not
circRNA_00893|Chr1:233578229_233581182_+	0.676851069357241	-2.9829523771901	3.97339491693665	-0.750731412192435	0.452814314415171	0.883261873358977	not
circRNA_00926|Chr1:243014234_243018525_+	0.676851069357241	-2.9829523771901	3.97339491693665	-0.750731412192435	0.452814314415171	0.883261873358977	not
circRNA_01168|Chr10:5004064_5005328_-	0.676851069357241	-2.9829523771901	3.97339491693665	-0.750731412192435	0.452814314415171	0.883261873358977	not
circRNA_01211|Chr10:15554042_15578048_+	0.676851069357241	-2.9829523771901	3.97339491693665	-0.750731412192435	0.452814314415171	0.883261873358977	not
circRNA_01226|Chr10:16727736_16730140_-	0.676851069357241	-2.9829523771901	3.97339491693665	-0.750731412192435	0.452814314415171	0.883261873358977	not
circRNA_01299|Chr10:39692192_39694626_+	0.676851069357241	-2.9829523771901	3.97339491693665	-0.750731412192435	0.452814314415171	0.883261873358977	not
circRNA_01728|Chr10:92424212_92432295_-	0.676851069357241	-2.9829523771901	3.97339491693665	-0.750731412192435	0.452814314415171	0.883261873358977	not
circRNA_01735|Chr10:93439729_93471445_+	0.676851069357241	-2.9829523771901	3.97339491693665	-0.750731412192435	0.452814314415171	0.883261873358977	not
circRNA_01933|Chr11:31125778_31161288_-	0.676851069357241	-2.9829523771901	3.97339491693665	-0.750731412192435	0.452814314415171	0.883261873358977	not
circRNA_02329|Chr12:29936709_29942757_-	0.676851069357241	-2.9829523771901	3.97339491693665	-0.750731412192435	0.452814314415171	0.883261873358977	not
circRNA_02362|Chr12:37621044_37627179_+	0.676851069357241	-2.9829523771901	3.97339491693665	-0.750731412192435	0.452814314415171	0.883261873358977	not
circRNA_02468|Chr13:22146987_22151171_+	0.676851069357241	-2.9829523771901	3.97339491693665	-0.750731412192435	0.452814314415171	0.883261873358977	not
circRNA_02688|Chr13:78857762_78861305_-	0.676851069357241	-2.9829523771901	3.97339491693665	-0.750731412192435	0.452814314415171	0.883261873358977	not
circRNA_02745|Chr13:93158565_93159846_-	0.676851069357241	-2.9829523771901	3.97339491693665	-0.750731412192435	0.452814314415171	0.883261873358977	not
circRNA_02857|Chr13:107052480_107055079_+	0.676851069357241	-2.9829523771901	3.97339491693665	-0.750731412192435	0.452814314415171	0.883261873358977	not
circRNA_02876|Chr13:107204075_107205455_+	0.676851069357241	-2.9829523771901	3.97339491693665	-0.750731412192435	0.452814314415171	0.883261873358977	not
circRNA_02970|Chr14:5871986_5944415_+	0.676851069357241	-2.9829523771901	3.97339491693665	-0.750731412192435	0.452814314415171	0.883261873358977	not
circRNA_03060|Chr14:33143365_33150517_-	0.676851069357241	-2.9829523771901	3.97339491693665	-0.750731412192435	0.452814314415171	0.883261873358977	not
circRNA_03062|Chr14:33621044_33627067_+	0.676851069357241	-2.9829523771901	3.97339491693665	-0.750731412192435	0.452814314415171	0.883261873358977	not
circRNA_03078|Chr14:37251286_37254001_-	0.676851069357241	-2.9829523771901	3.97339491693665	-0.750731412192435	0.452814314415171	0.883261873358977	not
circRNA_03528|Chr15:37845726_37875052_-	0.676851069357241	-2.9829523771901	3.97339491693665	-0.750731412192435	0.452814314415171	0.883261873358977	not
circRNA_03552|Chr15:41008529_41011344_+	0.676851069357241	-2.9829523771901	3.97339491693665	-0.750731412192435	0.452814314415171	0.883261873358977	not
circRNA_03630|Chr15:60816746_60821766_-	0.676851069357241	-2.9829523771901	3.97339491693665	-0.750731412192435	0.452814314415171	0.883261873358977	not
circRNA_03657|Chr15:70222194_70223337_-	0.676851069357241	-2.9829523771901	3.97339491693665	-0.750731412192435	0.452814314415171	0.883261873358977	not
circRNA_03698|Chr15:103872241_103886205_-	0.676851069357241	-2.9829523771901	3.97339491693665	-0.750731412192435	0.452814314415171	0.883261873358977	not
circRNA_03851|Chr16:18966065_18966670_-	0.676851069357241	-2.9829523771901	3.97339491693665	-0.750731412192435	0.452814314415171	0.883261873358977	not
circRNA_03991|Chr16:64697759_64704163_-	0.676851069357241	-2.9829523771901	3.97339491693665	-0.750731412192435	0.452814314415171	0.883261873358977	not
circRNA_04123|Chr17:5514017_5582943_+	0.676851069357241	-2.9829523771901	3.97339491693665	-0.750731412192435	0.452814314415171	0.883261873358977	not
circRNA_04195|Chr17:9875749_9929565_-	0.676851069357241	-2.9829523771901	3.97339491693665	-0.750731412192435	0.452814314415171	0.883261873358977	not
circRNA_04214|Chr17:16124900_16134992_+	0.676851069357241	-2.9829523771901	3.97339491693665	-0.750731412192435	0.452814314415171	0.883261873358977	not
circRNA_04297|Chr17:46358416_46378312_-	0.676851069357241	-2.9829523771901	3.97339491693665	-0.750731412192435	0.452814314415171	0.883261873358977	not
circRNA_04309|Chr17:52477332_52555114_-	0.676851069357241	-2.9829523771901	3.97339491693665	-0.750731412192435	0.452814314415171	0.883261873358977	not
circRNA_04347|Chr17:61252178_61253047_+	0.676851069357241	-2.9829523771901	3.97339491693665	-0.750731412192435	0.452814314415171	0.883261873358977	not
circRNA_04516|Chr18:1803205_1821146_-	0.676851069357241	-2.9829523771901	3.97339491693665	-0.750731412192435	0.452814314415171	0.883261873358977	not
circRNA_04562|Chr18:8205065_8207099_-	0.676851069357241	-2.9829523771901	3.97339491693665	-0.750731412192435	0.452814314415171	0.883261873358977	not
circRNA_04937|Chr19:10149322_10152638_+	0.676851069357241	-2.9829523771901	3.97339491693665	-0.750731412192435	0.452814314415171	0.883261873358977	not
circRNA_04946|Chr19:11397178_11414041_+	0.676851069357241	-2.9829523771901	3.97339491693665	-0.750731412192435	0.452814314415171	0.883261873358977	not
circRNA_04960|Chr19:15504040_15520529_-	0.676851069357241	-2.9829523771901	3.97339491693665	-0.750731412192435	0.452814314415171	0.883261873358977	not
circRNA_05066|Chr19:34270069_34305849_+	0.676851069357241	-2.9829523771901	3.97339491693665	-0.750731412192435	0.452814314415171	0.883261873358977	not
circRNA_05133|Chr19:43349308_43350951_+	0.676851069357241	-2.9829523771901	3.97339491693665	-0.750731412192435	0.452814314415171	0.883261873358977	not
circRNA_05369|Chr2:32632863_32636300_-	0.676851069357241	-2.9829523771901	3.97339491693665	-0.750731412192435	0.452814314415171	0.883261873358977	not
circRNA_05680|Chr2:140311329_140324579_-	0.676851069357241	-2.9829523771901	3.97339491693665	-0.750731412192435	0.452814314415171	0.883261873358977	not
circRNA_05864|Chr2:187672773_187692981_+	0.676851069357241	-2.9829523771901	3.97339491693665	-0.750731412192435	0.452814314415171	0.883261873358977	not
circRNA_05891|Chr2:188337238_188348762_+	0.676851069357241	-2.9829523771901	3.97339491693665	-0.750731412192435	0.452814314415171	0.883261873358977	not
circRNA_05993|Chr2:207375745_207382937_+	0.676851069357241	-2.9829523771901	3.97339491693665	-0.750731412192435	0.452814314415171	0.883261873358977	not
circRNA_06059|Chr2:225747150_225753594_+	0.676851069357241	-2.9829523771901	3.97339491693665	-0.750731412192435	0.452814314415171	0.883261873358977	not
circRNA_06316|Chr20:28935233_28940620_+	0.676851069357241	-2.9829523771901	3.97339491693665	-0.750731412192435	0.452814314415171	0.883261873358977	not
circRNA_06360|Chr20:37517673_37617612_-	0.676851069357241	-2.9829523771901	3.97339491693665	-0.750731412192435	0.452814314415171	0.883261873358977	not
circRNA_06465|Chr3:1787167_1790839_-	0.676851069357241	-2.9829523771901	3.97339491693665	-0.750731412192435	0.452814314415171	0.883261873358977	not
circRNA_06485|Chr3:2750612_2764477_-	0.676851069357241	-2.9829523771901	3.97339491693665	-0.750731412192435	0.452814314415171	0.883261873358977	not
circRNA_06677|Chr3:46554959_46576535_-	0.676851069357241	-2.9829523771901	3.97339491693665	-0.750731412192435	0.452814314415171	0.883261873358977	not
circRNA_07233|Chr4:632256_642336_+	0.676851069357241	-2.9829523771901	3.97339491693665	-0.750731412192435	0.452814314415171	0.883261873358977	not
circRNA_07240|Chr4:2176560_2187823_-	0.676851069357241	-2.9829523771901	3.97339491693665	-0.750731412192435	0.452814314415171	0.883261873358977	not
circRNA_07583|Chr4:85434423_85446203_+	0.676851069357241	-2.9829523771901	3.97339491693665	-0.750731412192435	0.452814314415171	0.883261873358977	not
circRNA_07743|Chr4:129724302_129789115_-	0.676851069357241	-2.9829523771901	3.97339491693665	-0.750731412192435	0.452814314415171	0.883261873358977	not
circRNA_07790|Chr4:148048163_148052917_-	0.676851069357241	-2.9829523771901	3.97339491693665	-0.750731412192435	0.452814314415171	0.883261873358977	not
circRNA_07826|Chr4:152526403_152544775_-	0.676851069357241	-2.9829523771901	3.97339491693665	-0.750731412192435	0.452814314415171	0.883261873358977	not
circRNA_07877|Chr4:165427262_165427581_-	0.676851069357241	-2.9829523771901	3.97339491693665	-0.750731412192435	0.452814314415171	0.883261873358977	not
circRNA_07948|Chr4:183530937_183544834_-	0.676851069357241	-2.9829523771901	3.97339491693665	-0.750731412192435	0.452814314415171	0.883261873358977	not
circRNA_07952|Chr4:183896301_183905444_+	0.676851069357241	-2.9829523771901	3.97339491693665	-0.750731412192435	0.452814314415171	0.883261873358977	not
circRNA_08068|Chr5:33538521_33550067_-	0.676851069357241	-2.9829523771901	3.97339491693665	-0.750731412192435	0.452814314415171	0.883261873358977	not
circRNA_08230|Chr5:79251629_79255095_-	0.676851069357241	-2.9829523771901	3.97339491693665	-0.750731412192435	0.452814314415171	0.883261873358977	not
circRNA_08231|Chr5:79279486_79291689_-	0.676851069357241	-2.9829523771901	3.97339491693665	-0.750731412192435	0.452814314415171	0.883261873358977	not
circRNA_08297|Chr5:93244038_93244204_-	0.676851069357241	-2.9829523771901	3.97339491693665	-0.750731412192435	0.452814314415171	0.883261873358977	not
circRNA_08354|Chr5:106603692_106632351_+	0.676851069357241	-2.9829523771901	3.97339491693665	-0.750731412192435	0.452814314415171	0.883261873358977	not
circRNA_08374|Chr5:117620103_117644177_-	0.676851069357241	-2.9829523771901	3.97339491693665	-0.750731412192435	0.452814314415171	0.883261873358977	not
circRNA_08497|Chr5:137257670_137257805_+	0.676851069357241	-2.9829523771901	3.97339491693665	-0.750731412192435	0.452814314415171	0.883261873358977	not
circRNA_08778|Chr5:169678243_169697621_+	0.676851069357241	-2.9829523771901	3.97339491693665	-0.750731412192435	0.452814314415171	0.883261873358977	not
circRNA_08890|Chr6:21334766_21354603_-	0.676851069357241	-2.9829523771901	3.97339491693665	-0.750731412192435	0.452814314415171	0.883261873358977	not
circRNA_08958|Chr6:27568646_27582987_-	0.676851069357241	-2.9829523771901	3.97339491693665	-0.750731412192435	0.452814314415171	0.883261873358977	not
circRNA_09180|Chr6:76576170_76608864_-	0.676851069357241	-2.9829523771901	3.97339491693665	-0.750731412192435	0.452814314415171	0.883261873358977	not
circRNA_09231|Chr6:91938501_91961861_-	0.676851069357241	-2.9829523771901	3.97339491693665	-0.750731412192435	0.452814314415171	0.883261873358977	not
circRNA_09519|Chr6:133779483_133795645_+	0.676851069357241	-2.9829523771901	3.97339491693665	-0.750731412192435	0.452814314415171	0.883261873358977	not
circRNA_09559|Chr6:136059672_136119907_+	0.676851069357241	-2.9829523771901	3.97339491693665	-0.750731412192435	0.452814314415171	0.883261873358977	not
circRNA_09715|Chr7:35084733_35095720_+	0.676851069357241	-2.9829523771901	3.97339491693665	-0.750731412192435	0.452814314415171	0.883261873358977	not
circRNA_09720|Chr7:37119218_37166449_+	0.676851069357241	-2.9829523771901	3.97339491693665	-0.750731412192435	0.452814314415171	0.883261873358977	not
circRNA_10038|Chr7:122852256_122874366_+	0.676851069357241	-2.9829523771901	3.97339491693665	-0.750731412192435	0.452814314415171	0.883261873358977	not
circRNA_10041|Chr7:122877163_122879817_+	0.676851069357241	-2.9829523771901	3.97339491693665	-0.750731412192435	0.452814314415171	0.883261873358977	not
circRNA_10226|Chr8:25620092_25629202_-	0.676851069357241	-2.9829523771901	3.97339491693665	-0.750731412192435	0.452814314415171	0.883261873358977	not
circRNA_10239|Chr8:28018432_28025603_-	0.676851069357241	-2.9829523771901	3.97339491693665	-0.750731412192435	0.452814314415171	0.883261873358977	not
circRNA_10299|Chr8:49140247_49141428_-	0.676851069357241	-2.9829523771901	3.97339491693665	-0.750731412192435	0.452814314415171	0.883261873358977	not
circRNA_10398|Chr8:62226209_62230222_+	0.676851069357241	-2.9829523771901	3.97339491693665	-0.750731412192435	0.452814314415171	0.883261873358977	not
circRNA_10549|Chr8:72208449_72261300_-	0.676851069357241	-2.9829523771901	3.97339491693665	-0.750731412192435	0.452814314415171	0.883261873358977	not
circRNA_10640|Chr8:84741970_84748991_-	0.676851069357241	-2.9829523771901	3.97339491693665	-0.750731412192435	0.452814314415171	0.883261873358977	not
circRNA_10767|Chr8:113111717_113118494_+	0.676851069357241	-2.9829523771901	3.97339491693665	-0.750731412192435	0.452814314415171	0.883261873358977	not
circRNA_10808|Chr8:118066987_118085473_+	0.676851069357241	-2.9829523771901	3.97339491693665	-0.750731412192435	0.452814314415171	0.883261873358977	not
circRNA_10884|Chr8:131890854_131899165_-	0.676851069357241	-2.9829523771901	3.97339491693665	-0.750731412192435	0.452814314415171	0.883261873358977	not
circRNA_10896|Chr9:1473647_1545372_+	0.676851069357241	-2.9829523771901	3.97339491693665	-0.750731412192435	0.452814314415171	0.883261873358977	not
circRNA_11583|ChrX:77147015_77157477_+	0.676851069357241	-2.9829523771901	3.97339491693665	-0.750731412192435	0.452814314415171	0.883261873358977	not
circRNA_11613|ChrX:112033981_112050600_+	0.676851069357241	-2.9829523771901	3.97339491693665	-0.750731412192435	0.452814314415171	0.883261873358977	not
circRNA_11646|ChrX:114972099_114999004_+	2.35242322154577	-1.48961825992937	1.9848073912091	-0.750510234155226	0.452947462351301	0.883261873358977	not
circRNA_04816|Chr18:61335536_61340634_+	6.19703650273367	0.865814634827253	1.15465745633534	0.749845445570653	0.453347794396506	0.883261873358977	not
circRNA_02212|Chr12:628708_632694_-	6.50797502912673	-0.839174911469243	1.11926090729893	-0.749758082317365	0.45340041891046	0.883261873358977	not
circRNA_05810|Chr2:183520240_183555315_-	2.82619674269687	1.41523724848454	1.88872056349655	0.749310022793707	0.453670368189142	0.883261873358977	not
circRNA_02493|Chr13:32453777_32469550_-	8.04313929643213	-0.796632176465292	1.06330873604866	-0.749201195718223	0.45373594858595	0.883261873358977	not
circRNA_09203|Chr6:80306621_80307306_-	1.74358604447942	1.83596596283381	2.45332745611173	0.74835748414263	0.454244559893523	0.883261873358977	not
circRNA_07626|Chr4:96732982_96787475_+	7.23686158199837	0.821489432049811	1.10070908520089	0.74632747480219	0.455469618365378	0.883261873358977	not
circRNA_00214|Chr1:73860063_73867801_+	2.38476749685736	1.65051144191676	2.21159665040148	0.746298580989955	0.455487068450771	0.883261873358977	not
circRNA_00519|Chr1:162639900_162643789_+	3.627730417799	1.14808482775705	1.53950942908482	0.745747188076364	0.455820147956176	0.883261873358977	not
circRNA_09563|Chr6:136430192_136436620_-	5.83835065780869	-0.904350129542111	1.21282315120467	-0.745657047067285	0.455874612397443	0.883261873358977	not
circRNA_01034|Chr1:263249208_263253633_-	7.31899611272969	-0.814715348435667	1.09304182111451	-0.74536521173998	0.456050968439768	0.883261873358977	not
circRNA_02182|Chr11:88722938_88762839_+	1.37228218629302	1.81637725181058	2.43798053837969	0.745033532145325	0.45625144894674	0.883261873358977	not
circRNA_11421|ChrX:4876505_4898806_-	2.27835484977436	1.48093211821601	1.99377324407977	0.742778609660569	0.457615727871906	0.883261873358977	not
circRNA_06522|Chr3:10659684_10663946_-	6.30648479807832	-0.884957037157549	1.19497142247589	-0.740567532003391	0.458955700394287	0.883261873358977	not
circRNA_07663|Chr4:115104274_115142108_-	2.27107706316043	-1.49078319055329	2.01385744974901	-0.740262519941066	0.459140718328985	0.883261873358977	not
circRNA_06717|Chr3:55904566_55906451_+	2.38245357223788	-1.4740137934474	1.9946779137908	-0.738973336625612	0.459923188251616	0.883261873358977	not
circRNA_04142|Chr17:5546407_5564210_+	1.4336825171652	-1.93200611291669	2.62316393532779	-0.736517488250412	0.461415828690019	0.883261873358977	not
circRNA_11726|ChrY:1222501_1222905_-	1.4336825171652	-1.93200611291669	2.62316393532779	-0.736517488250412	0.461415828690019	0.883261873358977	not
circRNA_06418|Chr20:46008693_46023669_-	3.12509863469389	-1.22660270586263	1.66595670164243	-0.73627526132783	0.461563198305093	0.883261873358977	not
circRNA_10576|Chr8:76897417_76904745_-	4.38604754148134	1.05433555431193	1.43415302187553	0.735162523266247	0.462240520082206	0.883261873358977	not
circRNA_09793|Chr7:59566764_59587384_-	3.19241126740594	1.35794664559936	1.84951261865856	0.734218643279262	0.46281549276376	0.883261873358977	not
circRNA_05635|Chr2:127509319_127515752_+	1.57134204298813	1.86322570925872	2.53929946568859	0.733755799359199	0.463097583820276	0.883261873358977	not
circRNA_01919|Chr11:27949456_27971358_-	4.51248616543871	0.953233638351962	1.3006357882455	0.732898207912481	0.463620516221013	0.883261873358977	not
circRNA_05408|Chr2:45801786_45813991_+	4.86151587279683	1.03171366350036	1.40953443545269	0.731953500071117	0.464196950037842	0.883261873358977	not
circRNA_02817|Chr13:105693583_105701842_+	2.77511290208696	-1.38147501314636	1.8879274863863	-0.731741564815427	0.46432632166216	0.883261873358977	not
circRNA_04053|Chr16:82621432_82623036_-	8.82490280848178	-0.79898700496957	1.09196343991765	-0.731697578656869	0.464353174644467	0.883261873358977	not
circRNA_04455|Chr17:84888802_84904355_+	3.02869157116647	-1.21683527549221	1.66433127891311	-0.731125642418297	0.464702413009399	0.883261873358977	not
circRNA_07988|Chr5:8808346_8816937_-	1.8080549555868	-1.60145283009679	2.1909227970568	-0.730949001146056	0.464810304049441	0.883261873358977	not
circRNA_00668|Chr1:192379875_192409606_+	0.636907966025372	2.76252612520617	3.78200072472682	0.730440400802862	0.465121030764788	0.883261873358977	not
circRNA_00984|Chr1:255685048_255694514_-	0.636907966025372	2.76252612520617	3.78200072472682	0.730440400802862	0.465121030764788	0.883261873358977	not
circRNA_01161|Chr10:4165522_4172981_-	0.636907966025372	2.76252612520617	3.78200072472682	0.730440400802862	0.465121030764788	0.883261873358977	not
circRNA_02299|Chr12:24285582_24285875_+	0.636907966025372	2.76252612520617	3.78200072472682	0.730440400802862	0.465121030764788	0.883261873358977	not
circRNA_03300|Chr14:106551725_106599251_+	0.636907966025372	2.76252612520617	3.78200072472682	0.730440400802862	0.465121030764788	0.883261873358977	not
circRNA_03308|Chr14:106994181_107008921_-	0.636907966025372	2.76252612520617	3.78200072472682	0.730440400802862	0.465121030764788	0.883261873358977	not
circRNA_09026|Chr6:38565458_38641066_+	0.636907966025372	2.76252612520617	3.78200072472682	0.730440400802862	0.465121030764788	0.883261873358977	not
circRNA_10035|Chr7:122834692_122847608_+	0.636907966025372	2.76252612520617	3.78200072472682	0.730440400802862	0.465121030764788	0.883261873358977	not
circRNA_11590|ChrX:82686555_82705899_-	5.99493500100674	-0.961915362655843	1.31732749832111	-0.730202143264882	0.465266632673803	0.883261873358977	not
circRNA_08740|Chr5:166060053_166067876_-	5.23788761953006	0.891654524308601	1.22146690642704	0.729986641158221	0.465398350298038	0.883261873358977	not
circRNA_10177|Chr8:14877356_14880661_-	8.13539304816825	0.840206241191035	1.15156957179745	0.729618306846697	0.465623528883419	0.883261873358977	not
circRNA_00136|Chr1:45923228_46014665_+	5.76644351256402	0.861021321141881	1.18097121306113	0.729079008547617	0.465953334274939	0.883261873358977	not
circRNA_10663|Chr8:90958620_90962468_-	24.9788345259004	-0.53483198550706	0.734493719490337	-0.728164137166724	0.466513116274166	0.883261873358977	not
circRNA_04594|Chr18:17224244_17289722_+	3.61587371185963	1.12974410632341	1.55220423315197	0.727832125563338	0.466716356350808	0.883261873358977	not
circRNA_00404|Chr1:126573474_126583015_+	19.2049824100583	-0.574287762193234	0.789709746759064	-0.727213719407779	0.467095043079426	0.883261873358977	not
circRNA_07648|Chr4:99799398_99800252_-	3.81822262507614	-1.035765865086	1.4246026229096	-0.727055986300624	0.467191659673644	0.883261873358977	not
circRNA_07343|Chr4:22084945_22091386_+	16.003831063795	-1.92337142833621	2.65083497980603	-0.725571920918647	0.468101239810607	0.883261873358977	not
circRNA_11652|ChrX:119208336_119223573_-	3.85289885549711	-1.10857586676936	1.52886532812515	-0.725097133394219	0.468392442904741	0.883261873358977	not
circRNA_05886|Chr2:188301023_188309036_+	43.8611506898678	-0.46828119806017	0.64592872063157	-0.724973488719156	0.46846829478346	0.883261873358977	not
circRNA_00068|Chr1:20945434_20962540_-	14.1090414166427	-0.625523104664688	0.863829978501008	-0.724127571666532	0.468987419006899	0.883261873358977	not
circRNA_09701|Chr7:32955133_32982696_-	2.41548354944053	-1.44314517277929	1.9937320391741	-0.723841090188382	0.469163299698298	0.883261873358977	not
circRNA_05665|Chr2:128599095_128626488_-	3.5799812333251	1.27647766292983	1.7656281535462	0.722959508980456	0.469704761085882	0.883261873358977	not
circRNA_11390|Chr9:119877371_119895489_+	1.89670462473884	-1.70331314960908	2.35623168771075	-0.722897140588061	0.469743080420181	0.883261873358977	not
circRNA_04843|Chr18:69626216_69657373_-	2.71383580378825	-1.25954944527909	1.74276489586437	-0.722730557786674	0.469845437881343	0.883261873358977	not
circRNA_10179|Chr8:19883715_19890764_+	2.02415371437976	-1.66422352755654	2.30588872281209	-0.72172759730009	0.47046197134367	0.883261873358977	not
circRNA_01659|Chr10:85164768_85171060_-	1.55638289372368	1.84751930009359	2.5603984680526	0.721574912321669	0.47055586804109	0.883261873358977	not
circRNA_09836|Chr7:70526572_70526847_-	1.55438464634895	1.84512635292099	2.56124374615111	0.72040248246335	0.471277222000432	0.883261873358977	not
circRNA_01713|Chr10:91902765_91917394_-	2.35972673231248	-1.57354493248315	2.18559404696021	-0.719962124106112	0.471548316159829	0.883261873358977	not
circRNA_01268|Chr10:35875615_35876397_+	5.33011255692899	-0.88893948863149	1.23488126153879	-0.719858270036246	0.471612263506764	0.883261873358977	not
circRNA_01820|Chr10:97559328_97562066_-	4.17578838943709	1.00978445045109	1.40361832419339	0.719415266277162	0.471885093361974	0.883261873358977	not
circRNA_07361|Chr4:27509136_27524886_+	20.7761066597706	0.560004240404587	0.779023564695049	0.718854044708907	0.472230854123259	0.883261873358977	not
circRNA_00149|Chr1:53743313_53753638_-	0.624936952474345	2.73707653153267	3.80873908165357	0.718630621014963	0.472368541167913	0.883261873358977	not
circRNA_02244|Chr12:9237057_9313769_-	0.624936952474345	2.73707653153267	3.80873908165357	0.718630621014963	0.472368541167913	0.883261873358977	not
circRNA_04514|Chr18:1796721_1821146_-	0.624936952474345	2.73707653153267	3.80873908165357	0.718630621014963	0.472368541167913	0.883261873358977	not
circRNA_05065|Chr19:34270069_34298610_+	0.624936952474345	2.73707653153267	3.80873908165357	0.718630621014963	0.472368541167913	0.883261873358977	not
circRNA_06122|Chr2:242113689_242151045_+	0.624936952474345	2.73707653153267	3.80873908165357	0.718630621014963	0.472368541167913	0.883261873358977	not
circRNA_07919|Chr4:178834588_178875161_-	0.624936952474345	2.73707653153267	3.80873908165357	0.718630621014963	0.472368541167913	0.883261873358977	not
circRNA_08067|Chr5:33341683_33369956_+	0.624936952474345	2.73707653153267	3.80873908165357	0.718630621014963	0.472368541167913	0.883261873358977	not
circRNA_09758|Chr7:51146115_51148578_+	0.624936952474345	2.73707653153267	3.80873908165357	0.718630621014963	0.472368541167913	0.883261873358977	not
circRNA_02612|Chr13:68736732_68756721_-	4.49304838203471	-0.935754883148698	1.30268091742675	-0.718330076560224	0.472553789510766	0.883261873358977	not
circRNA_10955|Chr9:17795708_17796133_+	3.12809265389598	1.17913702290909	1.64207556190294	0.71807720074869	0.472709687038434	0.883261873358977	not
circRNA_03793|Chr16:7438795_7463395_+	30.3651656730216	-0.515121836083615	0.717747594721897	-0.71769218019213	0.472947105953868	0.883261873358977	not
circRNA_05657|Chr2:128562842_128580527_-	1.43358076128757	-1.87466556571489	2.62068889518978	-0.715333120675176	0.474403227426427	0.883261873358977	not
circRNA_09985|Chr7:114249897_114299787_-	1.42249456381225	-1.86386965637733	2.61440826041493	-0.712922187631676	0.475893908635862	0.883261873358977	not
circRNA_07047|Chr3:133012095_133050098_-	6.47987395310434	0.819231926193307	1.14943542236805	0.712725491359521	0.476015639248086	0.883261873358977	not
circRNA_03953|Chr16:54080267_54093004_-	3.77307465813246	-1.24670484215693	1.75144554707105	-0.711814788785068	0.476579473661738	0.883261873358977	not
circRNA_05431|Chr2:53159875_53185928_-	2.30384241992772	1.57853238275515	2.22033248829561	0.710944145111745	0.477118848656023	0.883261873358977	not
circRNA_10134|Chr7:144080565_144084759_+	6.27804200895879	0.829294277587892	1.16698645889574	0.71062887771004	0.477314243252567	0.883261873358977	not
circRNA_09130|Chr6:72418120_72421935_-	12.7412162579728	-0.641168194178067	0.90226706978523	-0.710619079039078	0.477320316917424	0.883261873358977	not
circRNA_11310|Chr9:105596336_105633676_-	2.15708600381608	1.45695246868559	2.05250314512581	0.709841771568286	0.47780226239653	0.883261873358977	not
circRNA_10877|Chr8:130767665_130768360_+	1.52203597346674	2.02068420076459	2.8483279767829	0.709428203927165	0.47805879065266	0.883261873358977	not
circRNA_00062|Chr1:20893994_20945538_-	0.658851745752702	2.80848229503684	3.96932799881225	0.707546036980877	0.479227214051812	0.883261873358977	not
circRNA_00132|Chr1:44117529_44148015_+	0.658851745752702	2.80848229503684	3.96932799881225	0.707546036980877	0.479227214051812	0.883261873358977	not
circRNA_00188|Chr1:62753120_62803652_+	0.658851745752702	2.80848229503684	3.96932799881225	0.707546036980877	0.479227214051812	0.883261873358977	not
circRNA_00227|Chr1:78505825_78522187_-	0.658851745752702	2.80848229503684	3.96932799881225	0.707546036980877	0.479227214051812	0.883261873358977	not
circRNA_00457|Chr1:142003533_142005043_+	0.658851745752702	2.80848229503684	3.96932799881225	0.707546036980877	0.479227214051812	0.883261873358977	not
circRNA_00814|Chr1:217349413_217362383_+	0.658851745752702	2.80848229503684	3.96932799881225	0.707546036980877	0.479227214051812	0.883261873358977	not
circRNA_00819|Chr1:218619072_218620914_+	0.658851745752702	2.80848229503684	3.96932799881225	0.707546036980877	0.479227214051812	0.883261873358977	not
circRNA_01090|Chr1:275821636_275876427_-	0.658851745752702	2.80848229503684	3.96932799881225	0.707546036980877	0.479227214051812	0.883261873358977	not
circRNA_01108|Chr1:278590619_278594581_+	0.658851745752702	2.80848229503684	3.96932799881225	0.707546036980877	0.479227214051812	0.883261873358977	not
circRNA_01153|Chr10:1797152_1802756_-	0.658851745752702	2.80848229503684	3.96932799881225	0.707546036980877	0.479227214051812	0.883261873358977	not
circRNA_01261|Chr10:35560597_35602083_+	0.658851745752702	2.80848229503684	3.96932799881225	0.707546036980877	0.479227214051812	0.883261873358977	not
circRNA_01380|Chr10:55283300_55338553_+	0.658851745752702	2.80848229503684	3.96932799881225	0.707546036980877	0.479227214051812	0.883261873358977	not
circRNA_01594|Chr10:74338952_74360926_-	0.658851745752702	2.80848229503684	3.96932799881225	0.707546036980877	0.479227214051812	0.883261873358977	not
circRNA_01600|Chr10:74471246_74480363_+	0.658851745752702	2.80848229503684	3.96932799881225	0.707546036980877	0.479227214051812	0.883261873358977	not
circRNA_01826|Chr10:97800114_97827316_+	0.658851745752702	2.80848229503684	3.96932799881225	0.707546036980877	0.479227214051812	0.883261873358977	not
circRNA_02064|Chr11:64733727_64743271_-	0.658851745752702	2.80848229503684	3.96932799881225	0.707546036980877	0.479227214051812	0.883261873358977	not
circRNA_02146|Chr11:84041765_84042215_-	0.658851745752702	2.80848229503684	3.96932799881225	0.707546036980877	0.479227214051812	0.883261873358977	not
circRNA_02350|Chr12:36980983_36984273_+	0.658851745752702	2.80848229503684	3.96932799881225	0.707546036980877	0.479227214051812	0.883261873358977	not
circRNA_02475|Chr13:25978493_25998695_+	0.658851745752702	2.80848229503684	3.96932799881225	0.707546036980877	0.479227214051812	0.883261873358977	not
circRNA_02647|Chr13:74445640_74520636_-	0.658851745752702	2.80848229503684	3.96932799881225	0.707546036980877	0.479227214051812	0.883261873358977	not
circRNA_02836|Chr13:106859710_106924539_+	0.658851745752702	2.80848229503684	3.96932799881225	0.707546036980877	0.479227214051812	0.883261873358977	not
circRNA_02897|Chr13:108705402_108715849_-	0.658851745752702	2.80848229503684	3.96932799881225	0.707546036980877	0.479227214051812	0.883261873358977	not
circRNA_03267|Chr14:87377825_87391005_+	0.658851745752702	2.80848229503684	3.96932799881225	0.707546036980877	0.479227214051812	0.883261873358977	not
circRNA_03391|Chr15:2965953_2966833_-	0.658851745752702	2.80848229503684	3.96932799881225	0.707546036980877	0.479227214051812	0.883261873358977	not
circRNA_03404|Chr15:10416533_10428288_-	0.658851745752702	2.80848229503684	3.96932799881225	0.707546036980877	0.479227214051812	0.883261873358977	not
circRNA_03570|Chr15:47188213_47190955_+	0.658851745752702	2.80848229503684	3.96932799881225	0.707546036980877	0.479227214051812	0.883261873358977	not
circRNA_03605|Chr15:55100386_55185687_-	0.658851745752702	2.80848229503684	3.96932799881225	0.707546036980877	0.479227214051812	0.883261873358977	not
circRNA_03739|Chr16:2158111_2171786_-	0.658851745752702	2.80848229503684	3.96932799881225	0.707546036980877	0.479227214051812	0.883261873358977	not
circRNA_03870|Chr16:22979368_22980295_+	0.658851745752702	2.80848229503684	3.96932799881225	0.707546036980877	0.479227214051812	0.883261873358977	not
circRNA_04259|Chr17:27146706_27182945_-	0.658851745752702	2.80848229503684	3.96932799881225	0.707546036980877	0.479227214051812	0.883261873358977	not
circRNA_04378|Chr17:75386705_75392493_+	0.658851745752702	2.80848229503684	3.96932799881225	0.707546036980877	0.479227214051812	0.883261873358977	not
circRNA_04438|Chr17:82010473_82010979_+	0.658851745752702	2.80848229503684	3.96932799881225	0.707546036980877	0.479227214051812	0.883261873358977	not
circRNA_04643|Chr18:27601040_27607626_+	0.658851745752702	2.80848229503684	3.96932799881225	0.707546036980877	0.479227214051812	0.883261873358977	not
circRNA_04982|Chr19:21245664_21247348_+	0.658851745752702	2.80848229503684	3.96932799881225	0.707546036980877	0.479227214051812	0.883261873358977	not
circRNA_05022|Chr19:29732874_29744346_-	0.658851745752702	2.80848229503684	3.96932799881225	0.707546036980877	0.479227214051812	0.883261873358977	not
circRNA_05136|Chr19:43413300_43421908_+	0.658851745752702	2.80848229503684	3.96932799881225	0.707546036980877	0.479227214051812	0.883261873358977	not
circRNA_05319|Chr2:24740104_24746356_-	0.658851745752702	2.80848229503684	3.96932799881225	0.707546036980877	0.479227214051812	0.883261873358977	not
circRNA_05585|Chr2:118725845_118741895_-	0.658851745752702	2.80848229503684	3.96932799881225	0.707546036980877	0.479227214051812	0.883261873358977	not
circRNA_05749|Chr2:154522319_154526697_-	0.658851745752702	2.80848229503684	3.96932799881225	0.707546036980877	0.479227214051812	0.883261873358977	not
circRNA_05859|Chr2:187525295_187526155_+	0.658851745752702	2.80848229503684	3.96932799881225	0.707546036980877	0.479227214051812	0.883261873358977	not
circRNA_05964|Chr2:204013813_204016865_-	0.658851745752702	2.80848229503684	3.96932799881225	0.707546036980877	0.479227214051812	0.883261873358977	not
circRNA_06039|Chr2:224794357_224798932_-	0.658851745752702	2.80848229503684	3.96932799881225	0.707546036980877	0.479227214051812	0.883261873358977	not
circRNA_06107|Chr2:239417617_239418926_+	0.658851745752702	2.80848229503684	3.96932799881225	0.707546036980877	0.479227214051812	0.883261873358977	not
circRNA_06150|Chr2:252807923_252811538_+	0.658851745752702	2.80848229503684	3.96932799881225	0.707546036980877	0.479227214051812	0.883261873358977	not
circRNA_06258|Chr20:16799369_16820871_+	0.658851745752702	2.80848229503684	3.96932799881225	0.707546036980877	0.479227214051812	0.883261873358977	not
circRNA_06312|Chr20:28036497_28037788_+	0.658851745752702	2.80848229503684	3.96932799881225	0.707546036980877	0.479227214051812	0.883261873358977	not
circRNA_06332|Chr20:32241502_32265571_-	0.658851745752702	2.80848229503684	3.96932799881225	0.707546036980877	0.479227214051812	0.883261873358977	not
circRNA_06518|Chr3:8990956_9007987_+	0.658851745752702	2.80848229503684	3.96932799881225	0.707546036980877	0.479227214051812	0.883261873358977	not
circRNA_06965|Chr3:112925889_112931707_+	0.658851745752702	2.80848229503684	3.96932799881225	0.707546036980877	0.479227214051812	0.883261873358977	not
circRNA_07170|Chr3:157039863_157049668_-	0.658851745752702	2.80848229503684	3.96932799881225	0.707546036980877	0.479227214051812	0.883261873358977	not
circRNA_07221|Chr3:177140837_177145025_+	0.658851745752702	2.80848229503684	3.96932799881225	0.707546036980877	0.479227214051812	0.883261873358977	not
circRNA_07329|Chr4:16574716_16601809_-	0.658851745752702	2.80848229503684	3.96932799881225	0.707546036980877	0.479227214051812	0.883261873358977	not
circRNA_08214|Chr5:76092164_76098118_+	0.658851745752702	2.80848229503684	3.96932799881225	0.707546036980877	0.479227214051812	0.883261873358977	not
circRNA_08359|Chr5:113666904_113682362_+	0.658851745752702	2.80848229503684	3.96932799881225	0.707546036980877	0.479227214051812	0.883261873358977	not
circRNA_08551|Chr5:144526010_144547479_-	0.658851745752702	2.80848229503684	3.96932799881225	0.707546036980877	0.479227214051812	0.883261873358977	not
circRNA_08794|Chr5:173443060_173444160_+	0.658851745752702	2.80848229503684	3.96932799881225	0.707546036980877	0.479227214051812	0.883261873358977	not
circRNA_09152|Chr6:73980909_73984311_+	0.658851745752702	2.80848229503684	3.96932799881225	0.707546036980877	0.479227214051812	0.883261873358977	not
circRNA_09552|Chr6:136054055_136071884_+	0.658851745752702	2.80848229503684	3.96932799881225	0.707546036980877	0.479227214051812	0.883261873358977	not
circRNA_10065|Chr7:126660912_126671241_+	0.658851745752702	2.80848229503684	3.96932799881225	0.707546036980877	0.479227214051812	0.883261873358977	not
circRNA_10082|Chr7:130522030_130524289_+	0.658851745752702	2.80848229503684	3.96932799881225	0.707546036980877	0.479227214051812	0.883261873358977	not
circRNA_10163|Chr8:6954778_6963074_-	0.658851745752702	2.80848229503684	3.96932799881225	0.707546036980877	0.479227214051812	0.883261873358977	not
circRNA_10306|Chr8:50112980_50120513_-	0.658851745752702	2.80848229503684	3.96932799881225	0.707546036980877	0.479227214051812	0.883261873358977	not
circRNA_10335|Chr8:55398022_55401257_-	0.658851745752702	2.80848229503684	3.96932799881225	0.707546036980877	0.479227214051812	0.883261873358977	not
circRNA_10518|Chr8:70524346_70557283_+	0.658851745752702	2.80848229503684	3.96932799881225	0.707546036980877	0.479227214051812	0.883261873358977	not
circRNA_10783|Chr8:116550008_116551319_-	0.658851745752702	2.80848229503684	3.96932799881225	0.707546036980877	0.479227214051812	0.883261873358977	not
circRNA_10785|Chr8:116550008_116559036_-	0.658851745752702	2.80848229503684	3.96932799881225	0.707546036980877	0.479227214051812	0.883261873358977	not
circRNA_10836|Chr8:122151446_122170201_+	0.658851745752702	2.80848229503684	3.96932799881225	0.707546036980877	0.479227214051812	0.883261873358977	not
circRNA_11017|Chr9:43384796_43395306_-	0.658851745752702	2.80848229503684	3.96932799881225	0.707546036980877	0.479227214051812	0.883261873358977	not
circRNA_11241|Chr9:93208928_93239075_+	0.658851745752702	2.80848229503684	3.96932799881225	0.707546036980877	0.479227214051812	0.883261873358977	not
circRNA_11339|Chr9:112318300_112374967_+	0.658851745752702	2.80848229503684	3.96932799881225	0.707546036980877	0.479227214051812	0.883261873358977	not
circRNA_11544|ChrX:62836778_62860124_-	0.658851745752702	2.80848229503684	3.96932799881225	0.707546036980877	0.479227214051812	0.883261873358977	not
circRNA_11638|ChrX:113423392_113434758_-	0.658851745752702	2.80848229503684	3.96932799881225	0.707546036980877	0.479227214051812	0.883261873358977	not
circRNA_11710|ChrY:523566_562757_+	0.658851745752702	2.80848229503684	3.96932799881225	0.707546036980877	0.479227214051812	0.883261873358977	not
circRNA_03591|Chr15:51936366_51954838_-	1.40121059648323	1.85981465634063	2.64147222261057	0.704082609849507	0.481381329266927	0.883261873358977	not
circRNA_03477|Chr15:28540535_28560212_+	11.1162683280978	-0.66689632184714	0.947407675628422	-0.703916950435074	0.481484494794486	0.883261873358977	not
circRNA_10229|Chr8:26267895_26271172_-	4.44694651171604	-0.942258581000844	1.33871517370666	-0.703852917713558	0.481524374831509	0.883261873358977	not
circRNA_02079|Chr11:66484230_66495638_+	3.85134301616024	-1.10378614846148	1.57087732719231	-0.702655853104919	0.48227024603174	0.883261873358977	not
circRNA_03403|Chr15:10296336_10303515_-	2.34063105653414	1.41300268932698	2.01123726962825	0.702553950577971	0.482333768810444	0.883261873358977	not
circRNA_03050|Chr14:25859208_25877265_+	2.34119805324292	1.53767849961554	2.19394217902433	0.70087466949533	0.48338123372321	0.883261873358977	not
circRNA_07040|Chr3:129779762_129789947_+	1.39422596602035	1.85150070696282	2.64507693201451	0.699979907787674	0.483939852279043	0.883261873358977	not
circRNA_11066|Chr9:54232163_54257387_+	7.80697868668607	0.804868415503613	1.15027871071232	0.699715997530017	0.48410468385152	0.883261873358977	not
circRNA_00058|Chr1:20022792_20047889_+	0.584215201741318	-2.78643482981436	3.98301409024703	-0.699579455829024	0.484189976242373	0.883261873358977	not
circRNA_00140|Chr1:47181478_47184165_+	0.584215201741318	-2.78643482981436	3.98301409024703	-0.699579455829024	0.484189976242373	0.883261873358977	not
circRNA_00179|Chr1:57709952_57712920_+	0.584215201741318	-2.78643482981436	3.98301409024703	-0.699579455829024	0.484189976242373	0.883261873358977	not
circRNA_00288|Chr1:91877688_91883284_+	0.584215201741318	-2.78643482981436	3.98301409024703	-0.699579455829024	0.484189976242373	0.883261873358977	not
circRNA_00346|Chr1:113204014_113229405_+	0.584215201741318	-2.78643482981436	3.98301409024703	-0.699579455829024	0.484189976242373	0.883261873358977	not
circRNA_00664|Chr1:190865149_190865384_+	0.584215201741318	-2.78643482981436	3.98301409024703	-0.699579455829024	0.484189976242373	0.883261873358977	not
circRNA_00768|Chr1:205040507_205043157_-	0.584215201741318	-2.78643482981436	3.98301409024703	-0.699579455829024	0.484189976242373	0.883261873358977	not
circRNA_00877|Chr1:226573106_226579210_+	0.584215201741318	-2.78643482981436	3.98301409024703	-0.699579455829024	0.484189976242373	0.883261873358977	not
circRNA_00895|Chr1:234354989_234356880_-	0.584215201741318	-2.78643482981436	3.98301409024703	-0.699579455829024	0.484189976242373	0.883261873358977	not
circRNA_00979|Chr1:255486770_255494807_+	0.584215201741318	-2.78643482981436	3.98301409024703	-0.699579455829024	0.484189976242373	0.883261873358977	not
circRNA_01264|Chr10:35809846_35819778_-	0.584215201741318	-2.78643482981436	3.98301409024703	-0.699579455829024	0.484189976242373	0.883261873358977	not
circRNA_01354|Chr10:48601427_48609510_+	0.584215201741318	-2.78643482981436	3.98301409024703	-0.699579455829024	0.484189976242373	0.883261873358977	not
circRNA_01682|Chr10:88397108_88397582_-	0.584215201741318	-2.78643482981436	3.98301409024703	-0.699579455829024	0.484189976242373	0.883261873358977	not
circRNA_01747|Chr10:94307816_94314584_+	0.584215201741318	-2.78643482981436	3.98301409024703	-0.699579455829024	0.484189976242373	0.883261873358977	not
circRNA_01749|Chr10:94311573_94320863_+	0.584215201741318	-2.78643482981436	3.98301409024703	-0.699579455829024	0.484189976242373	0.883261873358977	not
circRNA_01799|Chr10:96720686_96759922_+	0.584215201741318	-2.78643482981436	3.98301409024703	-0.699579455829024	0.484189976242373	0.883261873358977	not
circRNA_01802|Chr10:96759545_96821139_+	0.584215201741318	-2.78643482981436	3.98301409024703	-0.699579455829024	0.484189976242373	0.883261873358977	not
circRNA_02257|Chr12:10530686_10545048_-	0.584215201741318	-2.78643482981436	3.98301409024703	-0.699579455829024	0.484189976242373	0.883261873358977	not
circRNA_02371|Chr12:38080067_38084011_-	0.584215201741318	-2.78643482981436	3.98301409024703	-0.699579455829024	0.484189976242373	0.883261873358977	not
circRNA_02517|Chr13:35806621_35822951_-	0.584215201741318	-2.78643482981436	3.98301409024703	-0.699579455829024	0.484189976242373	0.883261873358977	not
circRNA_02518|Chr13:37529637_37530517_-	0.584215201741318	-2.78643482981436	3.98301409024703	-0.699579455829024	0.484189976242373	0.883261873358977	not
circRNA_02599|Chr13:60410310_60430700_-	0.584215201741318	-2.78643482981436	3.98301409024703	-0.699579455829024	0.484189976242373	0.883261873358977	not
circRNA_02605|Chr13:60548898_60551412_-	0.584215201741318	-2.78643482981436	3.98301409024703	-0.699579455829024	0.484189976242373	0.883261873358977	not
circRNA_03029|Chr14:19391371_19400343_+	0.584215201741318	-2.78643482981436	3.98301409024703	-0.699579455829024	0.484189976242373	0.883261873358977	not
circRNA_03080|Chr14:37461516_37470492_-	0.584215201741318	-2.78643482981436	3.98301409024703	-0.699579455829024	0.484189976242373	0.883261873358977	not
circRNA_03106|Chr14:42931221_42956092_-	0.584215201741318	-2.78643482981436	3.98301409024703	-0.699579455829024	0.484189976242373	0.883261873358977	not
circRNA_03119|Chr14:44036919_44051943_-	0.584215201741318	-2.78643482981436	3.98301409024703	-0.699579455829024	0.484189976242373	0.883261873358977	not
circRNA_03154|Chr14:69800154_69851538_+	0.584215201741318	-2.78643482981436	3.98301409024703	-0.699579455829024	0.484189976242373	0.883261873358977	not
circRNA_03275|Chr14:89767926_89824590_+	0.584215201741318	-2.78643482981436	3.98301409024703	-0.699579455829024	0.484189976242373	0.883261873358977	not
circRNA_03294|Chr14:106196903_106198636_+	0.584215201741318	-2.78643482981436	3.98301409024703	-0.699579455829024	0.484189976242373	0.883261873358977	not
circRNA_03433|Chr15:18543453_18544522_+	0.584215201741318	-2.78643482981436	3.98301409024703	-0.699579455829024	0.484189976242373	0.883261873358977	not
circRNA_03488|Chr15:28570518_28575922_+	0.584215201741318	-2.78643482981436	3.98301409024703	-0.699579455829024	0.484189976242373	0.883261873358977	not
circRNA_03545|Chr15:39722502_39725690_-	0.584215201741318	-2.78643482981436	3.98301409024703	-0.699579455829024	0.484189976242373	0.883261873358977	not
circRNA_03593|Chr15:51944051_51954838_-	0.584215201741318	-2.78643482981436	3.98301409024703	-0.699579455829024	0.484189976242373	0.883261873358977	not
circRNA_03818|Chr16:9943192_9946132_+	0.584215201741318	-2.78643482981436	3.98301409024703	-0.699579455829024	0.484189976242373	0.883261873358977	not
circRNA_03970|Chr16:54867981_54868394_-	0.584215201741318	-2.78643482981436	3.98301409024703	-0.699579455829024	0.484189976242373	0.883261873358977	not
circRNA_04337|Chr17:58006111_58010855_+	0.584215201741318	-2.78643482981436	3.98301409024703	-0.699579455829024	0.484189976242373	0.883261873358977	not
circRNA_04339|Chr17:58010759_58029779_+	0.584215201741318	-2.78643482981436	3.98301409024703	-0.699579455829024	0.484189976242373	0.883261873358977	not
circRNA_04356|Chr17:63834051_63879166_-	0.584215201741318	-2.78643482981436	3.98301409024703	-0.699579455829024	0.484189976242373	0.883261873358977	not
circRNA_04403|Chr17:76277651_76281678_-	0.584215201741318	-2.78643482981436	3.98301409024703	-0.699579455829024	0.484189976242373	0.883261873358977	not
circRNA_04511|Chr18:1664670_1680976_+	0.584215201741318	-2.78643482981436	3.98301409024703	-0.699579455829024	0.484189976242373	0.883261873358977	not
circRNA_04539|Chr18:4163994_4217116_-	0.584215201741318	-2.78643482981436	3.98301409024703	-0.699579455829024	0.484189976242373	0.883261873358977	not
circRNA_04746|Chr18:48676376_48707443_-	0.584215201741318	-2.78643482981436	3.98301409024703	-0.699579455829024	0.484189976242373	0.883261873358977	not
circRNA_04910|Chr18:81199039_81208554_-	0.584215201741318	-2.78643482981436	3.98301409024703	-0.699579455829024	0.484189976242373	0.883261873358977	not
circRNA_04912|Chr18:81418662_81429735_-	0.584215201741318	-2.78643482981436	3.98301409024703	-0.699579455829024	0.484189976242373	0.883261873358977	not
circRNA_05098|Chr19:39186838_39207613_+	0.584215201741318	-2.78643482981436	3.98301409024703	-0.699579455829024	0.484189976242373	0.883261873358977	not
circRNA_05141|Chr19:44221577_44222547_-	0.584215201741318	-2.78643482981436	3.98301409024703	-0.699579455829024	0.484189976242373	0.883261873358977	not
circRNA_05166|Chr19:55232360_55235927_+	0.584215201741318	-2.78643482981436	3.98301409024703	-0.699579455829024	0.484189976242373	0.883261873358977	not
circRNA_05371|Chr2:33914008_33920708_-	0.584215201741318	-2.78643482981436	3.98301409024703	-0.699579455829024	0.484189976242373	0.883261873358977	not
circRNA_05433|Chr2:54301816_54302524_+	0.584215201741318	-2.78643482981436	3.98301409024703	-0.699579455829024	0.484189976242373	0.883261873358977	not
circRNA_05467|Chr2:57545982_57551943_-	0.584215201741318	-2.78643482981436	3.98301409024703	-0.699579455829024	0.484189976242373	0.883261873358977	not
circRNA_05498|Chr2:72135996_72136402_+	0.584215201741318	-2.78643482981436	3.98301409024703	-0.699579455829024	0.484189976242373	0.883261873358977	not
circRNA_05651|Chr2:127855809_127858357_+	0.584215201741318	-2.78643482981436	3.98301409024703	-0.699579455829024	0.484189976242373	0.883261873358977	not
circRNA_05707|Chr2:145381640_145422870_-	0.584215201741318	-2.78643482981436	3.98301409024703	-0.699579455829024	0.484189976242373	0.883261873358977	not
circRNA_05724|Chr2:147996574_148009588_+	0.584215201741318	-2.78643482981436	3.98301409024703	-0.699579455829024	0.484189976242373	0.883261873358977	not
circRNA_05842|Chr2:185667939_185698412_+	0.584215201741318	-2.78643482981436	3.98301409024703	-0.699579455829024	0.484189976242373	0.883261873358977	not
circRNA_05932|Chr2:196436011_196442937_-	0.584215201741318	-2.78643482981436	3.98301409024703	-0.699579455829024	0.484189976242373	0.883261873358977	not
circRNA_05946|Chr2:198284002_198284858_+	0.584215201741318	-2.78643482981436	3.98301409024703	-0.699579455829024	0.484189976242373	0.883261873358977	not
circRNA_06118|Chr2:242041489_242076672_+	0.584215201741318	-2.78643482981436	3.98301409024703	-0.699579455829024	0.484189976242373	0.883261873358977	not
circRNA_06166|Chr2:259561613_259564303_-	0.584215201741318	-2.78643482981436	3.98301409024703	-0.699579455829024	0.484189976242373	0.883261873358977	not
circRNA_06388|Chr20:37654083_37686227_-	0.584215201741318	-2.78643482981436	3.98301409024703	-0.699579455829024	0.484189976242373	0.883261873358977	not
circRNA_06419|Chr20:46505732_46507167_+	0.584215201741318	-2.78643482981436	3.98301409024703	-0.699579455829024	0.484189976242373	0.883261873358977	not
circRNA_06425|Chr20:46834697_46854378_-	0.584215201741318	-2.78643482981436	3.98301409024703	-0.699579455829024	0.484189976242373	0.883261873358977	not
circRNA_06457|Chr20:55265333_55286373_+	0.584215201741318	-2.78643482981436	3.98301409024703	-0.699579455829024	0.484189976242373	0.883261873358977	not
circRNA_06504|Chr3:7775596_7801325_-	0.584215201741318	-2.78643482981436	3.98301409024703	-0.699579455829024	0.484189976242373	0.883261873358977	not
circRNA_06555|Chr3:12883430_12931658_-	0.584215201741318	-2.78643482981436	3.98301409024703	-0.699579455829024	0.484189976242373	0.883261873358977	not
circRNA_06671|Chr3:46525736_46597439_-	0.584215201741318	-2.78643482981436	3.98301409024703	-0.699579455829024	0.484189976242373	0.883261873358977	not
circRNA_06681|Chr3:46562590_46583536_-	0.584215201741318	-2.78643482981436	3.98301409024703	-0.699579455829024	0.484189976242373	0.883261873358977	not
circRNA_06964|Chr3:112896028_112899649_-	0.584215201741318	-2.78643482981436	3.98301409024703	-0.699579455829024	0.484189976242373	0.883261873358977	not
circRNA_06998|Chr3:119296641_119302965_-	0.584215201741318	-2.78643482981436	3.98301409024703	-0.699579455829024	0.484189976242373	0.883261873358977	not
circRNA_07102|Chr3:148837814_148855356_+	0.584215201741318	-2.78643482981436	3.98301409024703	-0.699579455829024	0.484189976242373	0.883261873358977	not
circRNA_07223|Chr3:177327981_177336776_+	0.584215201741318	-2.78643482981436	3.98301409024703	-0.699579455829024	0.484189976242373	0.883261873358977	not
circRNA_07441|Chr4:55914243_55949531_+	0.584215201741318	-2.78643482981436	3.98301409024703	-0.699579455829024	0.484189976242373	0.883261873358977	not
circRNA_07472|Chr4:61439661_61451459_+	0.584215201741318	-2.78643482981436	3.98301409024703	-0.699579455829024	0.484189976242373	0.883261873358977	not
circRNA_07585|Chr4:85481108_85494993_+	0.584215201741318	-2.78643482981436	3.98301409024703	-0.699579455829024	0.484189976242373	0.883261873358977	not
circRNA_07740|Chr4:129695266_129725185_-	0.584215201741318	-2.78643482981436	3.98301409024703	-0.699579455829024	0.484189976242373	0.883261873358977	not
circRNA_08127|Chr5:58614920_58636163_+	0.584215201741318	-2.78643482981436	3.98301409024703	-0.699579455829024	0.484189976242373	0.883261873358977	not
circRNA_08212|Chr5:75999930_76011558_-	0.584215201741318	-2.78643482981436	3.98301409024703	-0.699579455829024	0.484189976242373	0.883261873358977	not
circRNA_08590|Chr5:147670388_147675859_+	0.584215201741318	-2.78643482981436	3.98301409024703	-0.699579455829024	0.484189976242373	0.883261873358977	not
circRNA_08716|Chr5:162980696_162991339_-	0.584215201741318	-2.78643482981436	3.98301409024703	-0.699579455829024	0.484189976242373	0.883261873358977	not
circRNA_08813|Chr6:2704185_2718687_-	0.584215201741318	-2.78643482981436	3.98301409024703	-0.699579455829024	0.484189976242373	0.883261873358977	not
circRNA_08857|Chr6:9405093_9421901_-	0.584215201741318	-2.78643482981436	3.98301409024703	-0.699579455829024	0.484189976242373	0.883261873358977	not
circRNA_08942|Chr6:25284528_25292477_-	0.584215201741318	-2.78643482981436	3.98301409024703	-0.699579455829024	0.484189976242373	0.883261873358977	not
circRNA_09012|Chr6:30213961_30219724_-	0.584215201741318	-2.78643482981436	3.98301409024703	-0.699579455829024	0.484189976242373	0.883261873358977	not
circRNA_09436|Chr6:124224412_124225203_-	0.584215201741318	-2.78643482981436	3.98301409024703	-0.699579455829024	0.484189976242373	0.883261873358977	not
circRNA_09451|Chr6:124651885_124652103_-	0.584215201741318	-2.78643482981436	3.98301409024703	-0.699579455829024	0.484189976242373	0.883261873358977	not
circRNA_09556|Chr6:136059672_136091144_+	0.584215201741318	-2.78643482981436	3.98301409024703	-0.699579455829024	0.484189976242373	0.883261873358977	not
circRNA_09585|Chr6:145546308_145594269_+	0.584215201741318	-2.78643482981436	3.98301409024703	-0.699579455829024	0.484189976242373	0.883261873358977	not
circRNA_09670|Chr7:27108142_27134842_-	0.584215201741318	-2.78643482981436	3.98301409024703	-0.699579455829024	0.484189976242373	0.883261873358977	not
circRNA_09851|Chr7:72801013_72823550_+	0.584215201741318	-2.78643482981436	3.98301409024703	-0.699579455829024	0.484189976242373	0.883261873358977	not
circRNA_10160|Chr8:6261458_6281939_-	0.584215201741318	-2.78643482981436	3.98301409024703	-0.699579455829024	0.484189976242373	0.883261873358977	not
circRNA_10168|Chr8:12307728_12321980_+	0.584215201741318	-2.78643482981436	3.98301409024703	-0.699579455829024	0.484189976242373	0.883261873358977	not
circRNA_10309|Chr8:50264432_50267429_-	0.584215201741318	-2.78643482981436	3.98301409024703	-0.699579455829024	0.484189976242373	0.883261873358977	not
circRNA_10764|Chr8:112725304_112772572_-	0.584215201741318	-2.78643482981436	3.98301409024703	-0.699579455829024	0.484189976242373	0.883261873358977	not
circRNA_10827|Chr8:119447348_119448962_+	0.584215201741318	-2.78643482981436	3.98301409024703	-0.699579455829024	0.484189976242373	0.883261873358977	not
circRNA_10973|Chr9:28575571_28581935_-	0.584215201741318	-2.78643482981436	3.98301409024703	-0.699579455829024	0.484189976242373	0.883261873358977	not
circRNA_11048|Chr9:51400307_51492822_+	0.584215201741318	-2.78643482981436	3.98301409024703	-0.699579455829024	0.484189976242373	0.883261873358977	not
circRNA_11151|Chr9:69854064_69878708_-	0.584215201741318	-2.78643482981436	3.98301409024703	-0.699579455829024	0.484189976242373	0.883261873358977	not
circRNA_11386|Chr9:119750465_119782710_-	0.584215201741318	-2.78643482981436	3.98301409024703	-0.699579455829024	0.484189976242373	0.883261873358977	not
circRNA_11532|ChrX:54252017_54267899_-	0.584215201741318	-2.78643482981436	3.98301409024703	-0.699579455829024	0.484189976242373	0.883261873358977	not
circRNA_11682|ChrX:135483258_135499663_+	0.584215201741318	-2.78643482981436	3.98301409024703	-0.699579455829024	0.484189976242373	0.883261873358977	not
circRNA_11684|ChrX:135483258_135507346_+	0.584215201741318	-2.78643482981436	3.98301409024703	-0.699579455829024	0.484189976242373	0.883261873358977	not
circRNA_09420|Chr6:122821510_122823869_-	1.39933559690827	-1.83662634968148	2.62587103177808	-0.699435093138535	0.484280162968009	0.883261873358977	not
circRNA_08487|Chr5:136420698_136447778_+	3.95123066630305	0.959980696582879	1.37265934536873	0.699358292952871	0.484328145538863	0.883261873358977	not
circRNA_10296|Chr8:48682980_48683667_-	1.4245856268765	1.67953522597063	2.40305455998766	0.698916809437427	0.484604021863788	0.883261873358977	not
circRNA_08314|Chr5:101648419_101663967_+	2.68752689755001	1.21430628860403	1.73802575519169	0.698669904618361	0.484758346048076	0.883261873358977	not
circRNA_00001|Chr1:1709227_1723417_+	0.602993172747015	2.68964842370403	3.86054629241338	0.69670150801964	0.485989614862533	0.883261873358977	not
circRNA_00326|Chr1:102658895_102660697_-	0.602993172747015	2.68964842370403	3.86054629241338	0.69670150801964	0.485989614862533	0.883261873358977	not
circRNA_00965|Chr1:251262192_251269854_-	0.602993172747015	2.68964842370403	3.86054629241338	0.69670150801964	0.485989614862533	0.883261873358977	not
circRNA_01217|Chr10:16699071_16730140_-	0.602993172747015	2.68964842370403	3.86054629241338	0.69670150801964	0.485989614862533	0.883261873358977	not
circRNA_01915|Chr11:24547990_24550752_-	0.602993172747015	2.68964842370403	3.86054629241338	0.69670150801964	0.485989614862533	0.883261873358977	not
circRNA_02753|Chr13:95098506_95128782_-	0.602993172747015	2.68964842370403	3.86054629241338	0.69670150801964	0.485989614862533	0.883261873358977	not
circRNA_05062|Chr19:34249087_34346224_+	0.602993172747015	2.68964842370403	3.86054629241338	0.69670150801964	0.485989614862533	0.883261873358977	not
circRNA_05284|Chr2:21828582_21840116_-	0.602993172747015	2.68964842370403	3.86054629241338	0.69670150801964	0.485989614862533	0.883261873358977	not
circRNA_05755|Chr2:157066595_157071300_-	0.602993172747015	2.68964842370403	3.86054629241338	0.69670150801964	0.485989614862533	0.883261873358977	not
circRNA_05865|Chr2:188055409_188056256_+	0.602993172747015	2.68964842370403	3.86054629241338	0.69670150801964	0.485989614862533	0.883261873358977	not
circRNA_07381|Chr4:28494651_28514174_+	0.602993172747015	2.68964842370403	3.86054629241338	0.69670150801964	0.485989614862533	0.883261873358977	not
circRNA_07449|Chr4:57408487_57419089_+	0.602993172747015	2.68964842370403	3.86054629241338	0.69670150801964	0.485989614862533	0.883261873358977	not
circRNA_08515|Chr5:139438595_139440842_+	0.602993172747015	2.68964842370403	3.86054629241338	0.69670150801964	0.485989614862533	0.883261873358977	not
circRNA_08587|Chr5:147366626_147368505_-	0.602993172747015	2.68964842370403	3.86054629241338	0.69670150801964	0.485989614862533	0.883261873358977	not
circRNA_09222|Chr6:91546662_91568286_+	0.602993172747015	2.68964842370403	3.86054629241338	0.69670150801964	0.485989614862533	0.883261873358977	not
circRNA_09360|Chr6:109772086_109818074_+	0.602993172747015	2.68964842370403	3.86054629241338	0.69670150801964	0.485989614862533	0.883261873358977	not
circRNA_09453|Chr6:124651885_124727824_-	0.602993172747015	2.68964842370403	3.86054629241338	0.69670150801964	0.485989614862533	0.883261873358977	not
circRNA_10846|Chr8:122655363_122659754_-	0.602993172747015	2.68964842370403	3.86054629241338	0.69670150801964	0.485989614862533	0.883261873358977	not
circRNA_11101|Chr9:65428570_65436606_-	0.602993172747015	2.68964842370403	3.86054629241338	0.69670150801964	0.485989614862533	0.883261873358977	not
circRNA_00101|Chr1:35312570_35316189_+	0.593744498942857	-2.77471876012746	3.98362913434506	-0.696530391397403	0.486096731368344	0.883261873358977	not
circRNA_00187|Chr1:62532596_62562097_-	0.593744498942857	-2.77471876012746	3.98362913434506	-0.696530391397403	0.486096731368344	0.883261873358977	not
circRNA_00231|Chr1:79807301_79810373_-	0.593744498942857	-2.77471876012746	3.98362913434506	-0.696530391397403	0.486096731368344	0.883261873358977	not
circRNA_00338|Chr1:107294950_107320767_+	0.593744498942857	-2.77471876012746	3.98362913434506	-0.696530391397403	0.486096731368344	0.883261873358977	not
circRNA_00787|Chr1:212359743_212360345_+	0.593744498942857	-2.77471876012746	3.98362913434506	-0.696530391397403	0.486096731368344	0.883261873358977	not
circRNA_00891|Chr1:233464787_233469856_+	0.593744498942857	-2.77471876012746	3.98362913434506	-0.696530391397403	0.486096731368344	0.883261873358977	not
circRNA_00911|Chr1:235793877_235800597_-	0.593744498942857	-2.77471876012746	3.98362913434506	-0.696530391397403	0.486096731368344	0.883261873358977	not
circRNA_00969|Chr1:251455609_251488731_+	0.593744498942857	-2.77471876012746	3.98362913434506	-0.696530391397403	0.486096731368344	0.883261873358977	not
circRNA_01081|Chr1:274333227_274341351_+	0.593744498942857	-2.77471876012746	3.98362913434506	-0.696530391397403	0.486096731368344	0.883261873358977	not
circRNA_01282|Chr10:37402487_37407437_+	0.593744498942857	-2.77471876012746	3.98362913434506	-0.696530391397403	0.486096731368344	0.883261873358977	not
circRNA_01399|Chr10:57610281_57611309_+	0.593744498942857	-2.77471876012746	3.98362913434506	-0.696530391397403	0.486096731368344	0.883261873358977	not
circRNA_01446|Chr10:62751173_62767418_-	0.593744498942857	-2.77471876012746	3.98362913434506	-0.696530391397403	0.486096731368344	0.883261873358977	not
circRNA_01466|Chr10:64749370_64751740_+	0.593744498942857	-2.77471876012746	3.98362913434506	-0.696530391397403	0.486096731368344	0.883261873358977	not
circRNA_01574|Chr10:73014639_73038307_+	0.593744498942857	-2.77471876012746	3.98362913434506	-0.696530391397403	0.486096731368344	0.883261873358977	not
circRNA_01649|Chr10:85146827_85176589_-	0.593744498942857	-2.77471876012746	3.98362913434506	-0.696530391397403	0.486096731368344	0.883261873358977	not
circRNA_01827|Chr10:98339552_98360556_-	0.593744498942857	-2.77471876012746	3.98362913434506	-0.696530391397403	0.486096731368344	0.883261873358977	not
circRNA_01863|Chr10:109754888_109755050_+	0.593744498942857	-2.77471876012746	3.98362913434506	-0.696530391397403	0.486096731368344	0.883261873358977	not
circRNA_01901|Chr11:14361297_14392395_-	0.593744498942857	-2.77471876012746	3.98362913434506	-0.696530391397403	0.486096731368344	0.883261873358977	not
circRNA_02046|Chr11:53511143_53519258_-	0.593744498942857	-2.77471876012746	3.98362913434506	-0.696530391397403	0.486096731368344	0.883261873358977	not
circRNA_02083|Chr11:66793795_66807696_-	0.593744498942857	-2.77471876012746	3.98362913434506	-0.696530391397403	0.486096731368344	0.883261873358977	not
circRNA_02119|Chr11:72245130_72264219_-	0.593744498942857	-2.77471876012746	3.98362913434506	-0.696530391397403	0.486096731368344	0.883261873358977	not
circRNA_02229|Chr12:6404013_6419916_+	0.593744498942857	-2.77471876012746	3.98362913434506	-0.696530391397403	0.486096731368344	0.883261873358977	not
circRNA_02286|Chr12:16429462_16437555_+	0.593744498942857	-2.77471876012746	3.98362913434506	-0.696530391397403	0.486096731368344	0.883261873358977	not
circRNA_02304|Chr12:24493013_24502367_-	0.593744498942857	-2.77471876012746	3.98362913434506	-0.696530391397403	0.486096731368344	0.883261873358977	not
circRNA_02415|Chr12:45083650_45100403_-	0.593744498942857	-2.77471876012746	3.98362913434506	-0.696530391397403	0.486096731368344	0.883261873358977	not
circRNA_02470|Chr13:22412187_22444244_+	0.593744498942857	-2.77471876012746	3.98362913434506	-0.696530391397403	0.486096731368344	0.883261873358977	not
circRNA_02643|Chr13:73615097_73619484_-	0.593744498942857	-2.77471876012746	3.98362913434506	-0.696530391397403	0.486096731368344	0.883261873358977	not
circRNA_02708|Chr13:84082407_84168811_-	0.593744498942857	-2.77471876012746	3.98362913434506	-0.696530391397403	0.486096731368344	0.883261873358977	not
circRNA_02794|Chr13:100300897_100353039_-	0.593744498942857	-2.77471876012746	3.98362913434506	-0.696530391397403	0.486096731368344	0.883261873358977	not
circRNA_02825|Chr13:106833769_106874690_+	0.593744498942857	-2.77471876012746	3.98362913434506	-0.696530391397403	0.486096731368344	0.883261873358977	not
circRNA_02851|Chr13:106908537_106930882_+	0.593744498942857	-2.77471876012746	3.98362913434506	-0.696530391397403	0.486096731368344	0.883261873358977	not
circRNA_03046|Chr14:23630512_23648867_+	0.593744498942857	-2.77471876012746	3.98362913434506	-0.696530391397403	0.486096731368344	0.883261873358977	not
circRNA_03262|Chr14:87331763_87357732_+	0.593744498942857	-2.77471876012746	3.98362913434506	-0.696530391397403	0.486096731368344	0.883261873358977	not
circRNA_03491|Chr15:28616656_28620806_-	0.593744498942857	-2.77471876012746	3.98362913434506	-0.696530391397403	0.486096731368344	0.883261873358977	not
circRNA_03776|Chr16:6839801_6865217_+	0.593744498942857	-2.77471876012746	3.98362913434506	-0.696530391397403	0.486096731368344	0.883261873358977	not
circRNA_04008|Chr16:71097098_71107647_+	0.593744498942857	-2.77471876012746	3.98362913434506	-0.696530391397403	0.486096731368344	0.883261873358977	not
circRNA_04043|Chr16:79831229_79831887_-	0.593744498942857	-2.77471876012746	3.98362913434506	-0.696530391397403	0.486096731368344	0.883261873358977	not
circRNA_04083|Chr17:5142807_5148631_-	0.593744498942857	-2.77471876012746	3.98362913434506	-0.696530391397403	0.486096731368344	0.883261873358977	not
circRNA_04233|Chr17:19249954_19321551_+	0.593744498942857	-2.77471876012746	3.98362913434506	-0.696530391397403	0.486096731368344	0.883261873358977	not
circRNA_04282|Chr17:42069698_42077802_+	0.593744498942857	-2.77471876012746	3.98362913434506	-0.696530391397403	0.486096731368344	0.883261873358977	not
circRNA_04355|Chr17:63829634_63879166_-	0.593744498942857	-2.77471876012746	3.98362913434506	-0.696530391397403	0.486096731368344	0.883261873358977	not
circRNA_04679|Chr18:31609901_31619788_+	0.593744498942857	-2.77471876012746	3.98362913434506	-0.696530391397403	0.486096731368344	0.883261873358977	not
circRNA_04771|Chr18:56559741_56572913_+	0.593744498942857	-2.77471876012746	3.98362913434506	-0.696530391397403	0.486096731368344	0.883261873358977	not
circRNA_04820|Chr18:61669846_61672337_-	0.593744498942857	-2.77471876012746	3.98362913434506	-0.696530391397403	0.486096731368344	0.883261873358977	not
circRNA_04821|Chr18:61669846_61672537_-	0.593744498942857	-2.77471876012746	3.98362913434506	-0.696530391397403	0.486096731368344	0.883261873358977	not
circRNA_04874|Chr18:73479863_73514086_+	0.593744498942857	-2.77471876012746	3.98362913434506	-0.696530391397403	0.486096731368344	0.883261873358977	not
circRNA_04881|Chr18:74334705_74334865_+	0.593744498942857	-2.77471876012746	3.98362913434506	-0.696530391397403	0.486096731368344	0.883261873358977	not
circRNA_05074|Chr19:34305791_34312530_+	0.593744498942857	-2.77471876012746	3.98362913434506	-0.696530391397403	0.486096731368344	0.883261873358977	not
circRNA_05268|Chr2:21492051_21562823_-	0.593744498942857	-2.77471876012746	3.98362913434506	-0.696530391397403	0.486096731368344	0.883261873358977	not
circRNA_05290|Chr2:21854839_21876645_-	0.593744498942857	-2.77471876012746	3.98362913434506	-0.696530391397403	0.486096731368344	0.883261873358977	not
circRNA_05354|Chr2:29585712_29596868_-	0.593744498942857	-2.77471876012746	3.98362913434506	-0.696530391397403	0.486096731368344	0.883261873358977	not
circRNA_05490|Chr2:62890063_62899784_+	0.593744498942857	-2.77471876012746	3.98362913434506	-0.696530391397403	0.486096731368344	0.883261873358977	not
circRNA_05628|Chr2:123696480_123721633_+	0.593744498942857	-2.77471876012746	3.98362913434506	-0.696530391397403	0.486096731368344	0.883261873358977	not
circRNA_05760|Chr2:157508172_157581187_+	0.593744498942857	-2.77471876012746	3.98362913434506	-0.696530391397403	0.486096731368344	0.883261873358977	not
circRNA_05766|Chr2:164572451_164573906_+	0.593744498942857	-2.77471876012746	3.98362913434506	-0.696530391397403	0.486096731368344	0.883261873358977	not
circRNA_05870|Chr2:188229860_188234647_-	0.593744498942857	-2.77471876012746	3.98362913434506	-0.696530391397403	0.486096731368344	0.883261873358977	not
circRNA_06225|Chr20:13032443_13033377_+	0.593744498942857	-2.77471876012746	3.98362913434506	-0.696530391397403	0.486096731368344	0.883261873358977	not
circRNA_06263|Chr20:18905679_18920851_+	0.593744498942857	-2.77471876012746	3.98362913434506	-0.696530391397403	0.486096731368344	0.883261873358977	not
circRNA_06265|Chr20:19739535_19767921_-	0.593744498942857	-2.77471876012746	3.98362913434506	-0.696530391397403	0.486096731368344	0.883261873358977	not
circRNA_06331|Chr20:32199215_32201871_-	0.593744498942857	-2.77471876012746	3.98362913434506	-0.696530391397403	0.486096731368344	0.883261873358977	not
circRNA_06385|Chr20:37641788_37661379_-	0.593744498942857	-2.77471876012746	3.98362913434506	-0.696530391397403	0.486096731368344	0.883261873358977	not
circRNA_06427|Chr20:47514639_47527756_+	0.593744498942857	-2.77471876012746	3.98362913434506	-0.696530391397403	0.486096731368344	0.883261873358977	not
circRNA_06614|Chr3:22381123_22413288_-	0.593744498942857	-2.77471876012746	3.98362913434506	-0.696530391397403	0.486096731368344	0.883261873358977	not
circRNA_06679|Chr3:46558206_46597439_-	0.593744498942857	-2.77471876012746	3.98362913434506	-0.696530391397403	0.486096731368344	0.883261873358977	not
circRNA_06805|Chr3:72021957_72022198_-	0.593744498942857	-2.77471876012746	3.98362913434506	-0.696530391397403	0.486096731368344	0.883261873358977	not
circRNA_06921|Chr3:108833170_108851078_+	0.593744498942857	-2.77471876012746	3.98362913434506	-0.696530391397403	0.486096731368344	0.883261873358977	not
circRNA_07179|Chr3:161474539_161477887_-	0.593744498942857	-2.77471876012746	3.98362913434506	-0.696530391397403	0.486096731368344	0.883261873358977	not
circRNA_07209|Chr3:172526113_172526617_+	0.593744498942857	-2.77471876012746	3.98362913434506	-0.696530391397403	0.486096731368344	0.883261873358977	not
circRNA_07215|Chr3:176829663_176830432_+	0.593744498942857	-2.77471876012746	3.98362913434506	-0.696530391397403	0.486096731368344	0.883261873358977	not
circRNA_07401|Chr4:31631172_31651720_-	0.593744498942857	-2.77471876012746	3.98362913434506	-0.696530391397403	0.486096731368344	0.883261873358977	not
circRNA_07549|Chr4:66567829_66568912_-	0.593744498942857	-2.77471876012746	3.98362913434506	-0.696530391397403	0.486096731368344	0.883261873358977	not
circRNA_07639|Chr4:99239243_99260534_-	0.593744498942857	-2.77471876012746	3.98362913434506	-0.696530391397403	0.486096731368344	0.883261873358977	not
circRNA_07671|Chr4:115624887_115670939_+	0.593744498942857	-2.77471876012746	3.98362913434506	-0.696530391397403	0.486096731368344	0.883261873358977	not
circRNA_07674|Chr4:115631196_115670939_+	0.593744498942857	-2.77471876012746	3.98362913434506	-0.696530391397403	0.486096731368344	0.883261873358977	not
circRNA_07731|Chr4:127663314_127673795_-	0.593744498942857	-2.77471876012746	3.98362913434506	-0.696530391397403	0.486096731368344	0.883261873358977	not
circRNA_07898|Chr4:171526041_171527537_-	0.593744498942857	-2.77471876012746	3.98362913434506	-0.696530391397403	0.486096731368344	0.883261873358977	not
circRNA_08170|Chr5:69929580_69931905_-	0.593744498942857	-2.77471876012746	3.98362913434506	-0.696530391397403	0.486096731368344	0.883261873358977	not
circRNA_08180|Chr5:70486713_70488971_+	0.593744498942857	-2.77471876012746	3.98362913434506	-0.696530391397403	0.486096731368344	0.883261873358977	not
circRNA_08229|Chr5:79187387_79191199_-	0.593744498942857	-2.77471876012746	3.98362913434506	-0.696530391397403	0.486096731368344	0.883261873358977	not
circRNA_08254|Chr5:90852250_90892934_+	0.593744498942857	-2.77471876012746	3.98362913434506	-0.696530391397403	0.486096731368344	0.883261873358977	not
circRNA_08291|Chr5:92962208_93011302_-	0.593744498942857	-2.77471876012746	3.98362913434506	-0.696530391397403	0.486096731368344	0.883261873358977	not
circRNA_08327|Chr5:103106261_103172127_+	0.593744498942857	-2.77471876012746	3.98362913434506	-0.696530391397403	0.486096731368344	0.883261873358977	not
circRNA_08461|Chr5:129397855_129457884_+	0.593744498942857	-2.77471876012746	3.98362913434506	-0.696530391397403	0.486096731368344	0.883261873358977	not
circRNA_08640|Chr5:150898457_150903056_+	0.593744498942857	-2.77471876012746	3.98362913434506	-0.696530391397403	0.486096731368344	0.883261873358977	not
circRNA_08988|Chr6:29030934_29074704_+	0.593744498942857	-2.77471876012746	3.98362913434506	-0.696530391397403	0.486096731368344	0.883261873358977	not
circRNA_09104|Chr6:55498714_55506806_-	0.593744498942857	-2.77471876012746	3.98362913434506	-0.696530391397403	0.486096731368344	0.883261873358977	not
circRNA_09170|Chr6:76487880_76502628_-	0.593744498942857	-2.77471876012746	3.98362913434506	-0.696530391397403	0.486096731368344	0.883261873358977	not
circRNA_09281|Chr6:101995062_102014833_+	0.593744498942857	-2.77471876012746	3.98362913434506	-0.696530391397403	0.486096731368344	0.883261873358977	not
circRNA_09545|Chr6:135513651_135538817_+	0.593744498942857	-2.77471876012746	3.98362913434506	-0.696530391397403	0.486096731368344	0.883261873358977	not
circRNA_09553|Chr6:136054055_136084622_+	0.593744498942857	-2.77471876012746	3.98362913434506	-0.696530391397403	0.486096731368344	0.883261873358977	not
circRNA_09621|Chr7:9970693_9977106_-	0.593744498942857	-2.77471876012746	3.98362913434506	-0.696530391397403	0.486096731368344	0.883261873358977	not
circRNA_09800|Chr7:60114387_60116899_-	0.593744498942857	-2.77471876012746	3.98362913434506	-0.696530391397403	0.486096731368344	0.883261873358977	not
circRNA_09944|Chr7:94726954_94750464_-	0.593744498942857	-2.77471876012746	3.98362913434506	-0.696530391397403	0.486096731368344	0.883261873358977	not
circRNA_09960|Chr7:98922954_98923103_+	0.593744498942857	-2.77471876012746	3.98362913434506	-0.696530391397403	0.486096731368344	0.883261873358977	not
circRNA_10021|Chr7:120775463_120777010_-	0.593744498942857	-2.77471876012746	3.98362913434506	-0.696530391397403	0.486096731368344	0.883261873358977	not
circRNA_10075|Chr7:129690245_129708614_-	0.593744498942857	-2.77471876012746	3.98362913434506	-0.696530391397403	0.486096731368344	0.883261873358977	not
circRNA_10155|Chr8:5260580_5282430_-	0.593744498942857	-2.77471876012746	3.98362913434506	-0.696530391397403	0.486096731368344	0.883261873358977	not
circRNA_10361|Chr8:59035276_59056386_-	0.593744498942857	-2.77471876012746	3.98362913434506	-0.696530391397403	0.486096731368344	0.883261873358977	not
circRNA_10437|Chr8:64724416_64763815_+	0.593744498942857	-2.77471876012746	3.98362913434506	-0.696530391397403	0.486096731368344	0.883261873358977	not
circRNA_10459|Chr8:67781623_67791524_-	0.593744498942857	-2.77471876012746	3.98362913434506	-0.696530391397403	0.486096731368344	0.883261873358977	not
circRNA_10705|Chr8:97476310_97483039_-	0.593744498942857	-2.77471876012746	3.98362913434506	-0.696530391397403	0.486096731368344	0.883261873358977	not
circRNA_10714|Chr8:103809557_103818262_+	0.593744498942857	-2.77471876012746	3.98362913434506	-0.696530391397403	0.486096731368344	0.883261873358977	not
circRNA_10870|Chr8:129898680_129906297_-	0.593744498942857	-2.77471876012746	3.98362913434506	-0.696530391397403	0.486096731368344	0.883261873358977	not
circRNA_10891|Chr9:1442054_1446134_+	0.593744498942857	-2.77471876012746	3.98362913434506	-0.696530391397403	0.486096731368344	0.883261873358977	not
circRNA_10898|Chr9:1545230_1564857_+	0.593744498942857	-2.77471876012746	3.98362913434506	-0.696530391397403	0.486096731368344	0.883261873358977	not
circRNA_11001|Chr9:37190643_37192921_-	0.593744498942857	-2.77471876012746	3.98362913434506	-0.696530391397403	0.486096731368344	0.883261873358977	not
circRNA_11034|Chr9:46289727_46299385_-	0.593744498942857	-2.77471876012746	3.98362913434506	-0.696530391397403	0.486096731368344	0.883261873358977	not
circRNA_11153|Chr9:69896362_69899911_+	0.593744498942857	-2.77471876012746	3.98362913434506	-0.696530391397403	0.486096731368344	0.883261873358977	not
circRNA_11368|Chr9:116017919_116019785_+	0.593744498942857	-2.77471876012746	3.98362913434506	-0.696530391397403	0.486096731368344	0.883261873358977	not
circRNA_11401|ChrMT:12697_12869_-	0.593744498942857	-2.77471876012746	3.98362913434506	-0.696530391397403	0.486096731368344	0.883261873358977	not
circRNA_05750|Chr2:154615331_154619566_+	2.52319181299566	-1.50562569881422	2.16175683324839	-0.696482451521511	0.486126743319972	0.883261873358977	not
circRNA_00695|Chr1:194917622_194974559_-	7.39111518484693	0.777749623842076	1.11781986667093	0.69577366356742	0.486570584992162	0.883261873358977	not
circRNA_05982|Chr2:206956638_206976810_-	8.1452343130134	-0.721252484643368	1.03675748162333	-0.695681002961321	0.486628625072205	0.883261873358977	not
circRNA_04837|Chr18:66581616_66603887_-	4.00331804339724	0.954601372889915	1.37308078396917	0.695225935746069	0.486913721085632	0.883261873358977	not
circRNA_07371|Chr4:28457541_28478841_+	1.39023870661956	1.84759902832993	2.65971235552393	0.694661219470847	0.487267636799981	0.883261873358977	not
circRNA_08915|Chr6:22362488_22399107_+	2.92438705104664	1.31949759987656	1.90063117194869	0.694241796804638	0.487530584816379	0.883261873358977	not
circRNA_00522|Chr1:162684057_162696070_+	1.48000045097317	-1.98704468334818	2.86346215116699	-0.693930835627902	0.487725584670181	0.883261873358977	not
circRNA_02985|Chr14:9356519_9358699_+	1.48000045097317	-1.98704468334818	2.86346215116699	-0.693930835627902	0.487725584670181	0.883261873358977	not
circRNA_11628|ChrX:113402426_113434758_-	19.8251686397294	0.551767303290481	0.796757476439725	0.692516003434355	0.488613339365881	0.883261873358977	not
circRNA_09338|Chr6:109710612_109723730_+	1.37927801239246	-1.84404559326032	2.66322297732237	-0.69241126595954	0.488679092851569	0.883261873358977	not
circRNA_04684|Chr18:32047892_32094303_-	1.46394148308063	-1.98330182612128	2.86620380282893	-0.691961201141304	0.488961694800008	0.883261873358977	not
circRNA_10930|Chr9:11194239_11219449_-	3.23026223151035	-1.2744445547513	1.84415881433308	-0.691070934263429	0.48952096497496	0.883261873358977	not
circRNA_03103|Chr14:42803980_42809348_-	6.34540624009007	-0.790654044770648	1.14417068047679	-0.691028059241276	0.489547907970721	0.883261873358977	not
circRNA_11665|ChrX:128186178_128198293_-	3.967641628352	1.04247616758389	1.51001845622942	0.690373129734453	0.489959569956219	0.883261873358977	not
circRNA_00665|Chr1:190980864_190991049_+	9.85771969047928	-0.720680340063847	1.044184262031	-0.690185024108755	0.490077839902073	0.883261873358977	not
circRNA_09784|Chr7:59086920_59090583_+	1.37726856938117	1.83160387355238	2.65399546613768	0.690130746989513	0.49011196907246	0.883261873358977	not
circRNA_07304|Chr4:10687758_10694249_+	1.85274824269285	1.63601785181012	2.37335343599598	0.689327525768856	0.490617179818546	0.883261873358977	not
circRNA_09477|Chr6:126883895_126894194_+	1.44443834353958	-1.79172739896842	2.59956866606012	-0.689240266033806	0.49067208137144	0.883261873358977	not
circRNA_03798|Chr16:7728717_7731944_-	1.86447024424199	-1.49092523380222	2.16333116872765	-0.689180304594372	0.490709809461751	0.883261873358977	not
circRNA_00681|Chr1:194866929_194917768_-	4.65569760036684	-1.11311557974843	1.61549047156587	-0.689026397456558	0.490806655874699	0.883261873358977	not
circRNA_03253|Chr14:86457978_86459218_+	1.85437288939476	-1.64897446995877	2.39519978908272	-0.688449655629884	0.491169663315115	0.883261873358977	not
circRNA_05937|Chr2:197906758_197913548_-	2.24898297060939	1.53524198236313	2.23263258192086	0.687637542690646	0.491681060242161	0.883261873358977	not
circRNA_05449|Chr2:56591940_56607622_-	1.48300007748371	-1.9711504214542	2.8689068032584	-0.687073703201316	0.492036284528249	0.883261873358977	not
circRNA_11005|Chr9:38321692_38326937_+	2.88205531570256	1.44155669638644	2.09876450699375	0.686859669859443	0.49217116363048	0.883261873358977	not
circRNA_07687|Chr4:117422680_117446827_+	9.23733230138334	-0.683020617754493	0.99800838456899	-0.684383646786163	0.493732939663457	0.883261873358977	not
circRNA_02023|Chr11:46644895_46659944_-	7.41753705782566	-0.769420216364544	1.12531095494388	-0.683740092446638	0.494139301824646	0.883261873358977	not
circRNA_00070|Chr1:20961258_20962540_-	13.2708279198316	0.60461491132472	0.884300177882474	0.683721349884287	0.494151139198441	0.883261873358977	not
circRNA_00039|Chr1:15700343_15720844_+	0.614964186298042	2.71583823393425	3.97344236488419	0.683497578305355	0.494292479927184	0.883261873358977	not
circRNA_00067|Chr1:20936450_20962540_-	0.614964186298042	2.71583823393425	3.97344236488419	0.683497578305355	0.494292479927184	0.883261873358977	not
circRNA_00083|Chr1:22716588_22718464_-	0.614964186298042	2.71583823393425	3.97344236488419	0.683497578305355	0.494292479927184	0.883261873358977	not
circRNA_00204|Chr1:69980879_69993838_+	0.614964186298042	2.71583823393425	3.97344236488419	0.683497578305355	0.494292479927184	0.883261873358977	not
circRNA_00292|Chr1:91891978_91906973_+	0.614964186298042	2.71583823393425	3.97344236488419	0.683497578305355	0.494292479927184	0.883261873358977	not
circRNA_00333|Chr1:105437967_105443296_+	0.614964186298042	2.71583823393425	3.97344236488419	0.683497578305355	0.494292479927184	0.883261873358977	not
circRNA_00526|Chr1:162830920_162843974_+	0.614964186298042	2.71583823393425	3.97344236488419	0.683497578305355	0.494292479927184	0.883261873358977	not
circRNA_00570|Chr1:173642847_173656527_-	0.614964186298042	2.71583823393425	3.97344236488419	0.683497578305355	0.494292479927184	0.883261873358977	not
circRNA_00642|Chr1:187192744_187194605_+	0.614964186298042	2.71583823393425	3.97344236488419	0.683497578305355	0.494292479927184	0.883261873358977	not
circRNA_00659|Chr1:189637159_189640278_+	0.614964186298042	2.71583823393425	3.97344236488419	0.683497578305355	0.494292479927184	0.883261873358977	not
circRNA_00780|Chr1:207133685_207152989_-	0.614964186298042	2.71583823393425	3.97344236488419	0.683497578305355	0.494292479927184	0.883261873358977	not
circRNA_01178|Chr10:6077607_6083400_-	0.614964186298042	2.71583823393425	3.97344236488419	0.683497578305355	0.494292479927184	0.883261873358977	not
circRNA_01193|Chr10:11695486_11697242_+	0.614964186298042	2.71583823393425	3.97344236488419	0.683497578305355	0.494292479927184	0.883261873358977	not
circRNA_01473|Chr10:65065614_65066693_-	0.614964186298042	2.71583823393425	3.97344236488419	0.683497578305355	0.494292479927184	0.883261873358977	not
circRNA_01641|Chr10:83101669_83114195_-	0.614964186298042	2.71583823393425	3.97344236488419	0.683497578305355	0.494292479927184	0.883261873358977	not
circRNA_01797|Chr10:96675687_96722491_+	0.614964186298042	2.71583823393425	3.97344236488419	0.683497578305355	0.494292479927184	0.883261873358977	not
circRNA_01845|Chr10:105632728_105634931_+	0.614964186298042	2.71583823393425	3.97344236488419	0.683497578305355	0.494292479927184	0.883261873358977	not
circRNA_01929|Chr11:30630766_30647796_+	0.614964186298042	2.71583823393425	3.97344236488419	0.683497578305355	0.494292479927184	0.883261873358977	not
circRNA_02184|Chr11:88742053_88762839_+	0.614964186298042	2.71583823393425	3.97344236488419	0.683497578305355	0.494292479927184	0.883261873358977	not
circRNA_02227|Chr12:5619746_5675880_-	0.614964186298042	2.71583823393425	3.97344236488419	0.683497578305355	0.494292479927184	0.883261873358977	not
circRNA_02409|Chr12:44087177_44106499_+	0.614964186298042	2.71583823393425	3.97344236488419	0.683497578305355	0.494292479927184	0.883261873358977	not
circRNA_02436|Chr12:49373409_49374027_+	0.614964186298042	2.71583823393425	3.97344236488419	0.683497578305355	0.494292479927184	0.883261873358977	not
circRNA_02519|Chr13:39514242_39572770_-	0.614964186298042	2.71583823393425	3.97344236488419	0.683497578305355	0.494292479927184	0.883261873358977	not
circRNA_02574|Chr13:53009987_53010569_+	0.614964186298042	2.71583823393425	3.97344236488419	0.683497578305355	0.494292479927184	0.883261873358977	not
circRNA_02617|Chr13:68792869_68801914_+	0.614964186298042	2.71583823393425	3.97344236488419	0.683497578305355	0.494292479927184	0.883261873358977	not
circRNA_02620|Chr13:69180747_69184773_+	0.614964186298042	2.71583823393425	3.97344236488419	0.683497578305355	0.494292479927184	0.883261873358977	not
circRNA_02675|Chr13:76989280_77004245_+	0.614964186298042	2.71583823393425	3.97344236488419	0.683497578305355	0.494292479927184	0.883261873358977	not
circRNA_02728|Chr13:90533362_90577012_+	0.614964186298042	2.71583823393425	3.97344236488419	0.683497578305355	0.494292479927184	0.883261873358977	not
circRNA_02815|Chr13:103398460_103398597_-	0.614964186298042	2.71583823393425	3.97344236488419	0.683497578305355	0.494292479927184	0.883261873358977	not
circRNA_03027|Chr14:18660254_18703330_-	0.614964186298042	2.71583823393425	3.97344236488419	0.683497578305355	0.494292479927184	0.883261873358977	not
circRNA_03071|Chr14:36188510_36207022_-	0.614964186298042	2.71583823393425	3.97344236488419	0.683497578305355	0.494292479927184	0.883261873358977	not
circRNA_03091|Chr14:42007313_42015391_+	0.614964186298042	2.71583823393425	3.97344236488419	0.683497578305355	0.494292479927184	0.883261873358977	not
circRNA_03117|Chr14:43511710_43517916_+	0.614964186298042	2.71583823393425	3.97344236488419	0.683497578305355	0.494292479927184	0.883261873358977	not
circRNA_03277|Chr14:91468957_91498164_-	0.614964186298042	2.71583823393425	3.97344236488419	0.683497578305355	0.494292479927184	0.883261873358977	not
circRNA_03280|Chr14:91491308_91516715_-	0.614964186298042	2.71583823393425	3.97344236488419	0.683497578305355	0.494292479927184	0.883261873358977	not
circRNA_03315|Chr14:108029996_108042732_+	0.614964186298042	2.71583823393425	3.97344236488419	0.683497578305355	0.494292479927184	0.883261873358977	not
circRNA_03360|Chr14:115183821_115184780_+	0.614964186298042	2.71583823393425	3.97344236488419	0.683497578305355	0.494292479927184	0.883261873358977	not
circRNA_03367|Chr15:821456_887290_+	0.614964186298042	2.71583823393425	3.97344236488419	0.683497578305355	0.494292479927184	0.883261873358977	not
circRNA_03660|Chr15:70233612_70260592_-	0.614964186298042	2.71583823393425	3.97344236488419	0.683497578305355	0.494292479927184	0.883261873358977	not
circRNA_03941|Chr16:49467305_49471447_-	0.614964186298042	2.71583823393425	3.97344236488419	0.683497578305355	0.494292479927184	0.883261873358977	not
circRNA_03945|Chr16:50437205_50487053_-	0.614964186298042	2.71583823393425	3.97344236488419	0.683497578305355	0.494292479927184	0.883261873358977	not
circRNA_04098|Chr17:5478331_5478857_-	0.614964186298042	2.71583823393425	3.97344236488419	0.683497578305355	0.494292479927184	0.883261873358977	not
circRNA_04384|Chr17:75579712_75616081_+	0.614964186298042	2.71583823393425	3.97344236488419	0.683497578305355	0.494292479927184	0.883261873358977	not
circRNA_04470|Chr17:87542497_87623017_+	0.614964186298042	2.71583823393425	3.97344236488419	0.683497578305355	0.494292479927184	0.883261873358977	not
circRNA_04661|Chr18:29406095_29428707_+	0.614964186298042	2.71583823393425	3.97344236488419	0.683497578305355	0.494292479927184	0.883261873358977	not
circRNA_04828|Chr18:63784568_63786264_+	0.614964186298042	2.71583823393425	3.97344236488419	0.683497578305355	0.494292479927184	0.883261873358977	not
circRNA_04964|Chr19:16955422_16996896_-	0.614964186298042	2.71583823393425	3.97344236488419	0.683497578305355	0.494292479927184	0.883261873358977	not
circRNA_04988|Chr19:22113525_22179584_-	0.614964186298042	2.71583823393425	3.97344236488419	0.683497578305355	0.494292479927184	0.883261873358977	not
circRNA_05090|Chr19:38860856_38868361_+	0.614964186298042	2.71583823393425	3.97344236488419	0.683497578305355	0.494292479927184	0.883261873358977	not
circRNA_05163|Chr19:54801921_54822499_+	0.614964186298042	2.71583823393425	3.97344236488419	0.683497578305355	0.494292479927184	0.883261873358977	not
circRNA_05266|Chr2:21492051_21552590_-	0.614964186298042	2.71583823393425	3.97344236488419	0.683497578305355	0.494292479927184	0.883261873358977	not
circRNA_05275|Chr2:21562716_21611712_-	0.614964186298042	2.71583823393425	3.97344236488419	0.683497578305355	0.494292479927184	0.883261873358977	not
circRNA_05286|Chr2:21828582_21879597_-	0.614964186298042	2.71583823393425	3.97344236488419	0.683497578305355	0.494292479927184	0.883261873358977	not
circRNA_05509|Chr2:80215799_80234308_+	0.614964186298042	2.71583823393425	3.97344236488419	0.683497578305355	0.494292479927184	0.883261873358977	not
circRNA_05535|Chr2:93760818_93764997_+	0.614964186298042	2.71583823393425	3.97344236488419	0.683497578305355	0.494292479927184	0.883261873358977	not
circRNA_05601|Chr2:119374436_119405809_-	0.614964186298042	2.71583823393425	3.97344236488419	0.683497578305355	0.494292479927184	0.883261873358977	not
circRNA_05643|Chr2:127653300_127665006_+	0.614964186298042	2.71583823393425	3.97344236488419	0.683497578305355	0.494292479927184	0.883261873358977	not
circRNA_05644|Chr2:127662904_127668742_+	0.614964186298042	2.71583823393425	3.97344236488419	0.683497578305355	0.494292479927184	0.883261873358977	not
circRNA_05763|Chr2:157552305_157599383_+	0.614964186298042	2.71583823393425	3.97344236488419	0.683497578305355	0.494292479927184	0.883261873358977	not
circRNA_05973|Chr2:206406386_206408192_+	0.614964186298042	2.71583823393425	3.97344236488419	0.683497578305355	0.494292479927184	0.883261873358977	not
[truncated: 5,609 more rows]

## Sheet: 06.DEcircRNA2_DESeq_result_chan
	baseMean	log2FoldChange	lfcSE	stat	pvalue	padj	direction
circRNA_10669|Chr8:93334030_93350656_-	15.7453921363614	7.39344333885805	1.47848664618329	5.00068320396686	5.71275144391267e-07	0.00434569002338437	up
circRNA_05243|Chr2:11485093_11492268_-	3.36633551633876	5.16889737740611	1.96189676793097	2.63464289349805	0.0084225843642577	0.883261873358977	up
circRNA_01856|Chr10:108486117_108494849_+	3.25648202921891	5.11950393423521	1.99399130254688	2.56746552890987	0.0102444974569496	0.883261873358977	up
circRNA_06362|Chr20:37560453_37617612_-	3.06383980627789	5.03289149556632	2.01978061251989	2.49180107204181	0.0127097198944331	0.883261873358977	up
circRNA_01495|Chr10:66901944_66917125_+	2.93404078680543	4.96961721525344	2.02487587732191	2.45428239375652	0.0141166074498254	0.883261873358977	up
circRNA_03398|Chr15:4209704_4222294_+	3.01284226322581	5.00495926467954	2.04020494842209	2.45316494725219	0.0141605388986382	0.883261873358977	up
circRNA_10257|Chr8:33258321_33261725_-	33.2106264257011	8.4697441562587	3.90800546317153	2.16728053122656	0.0302134700729865	0.883261873358977	up
circRNA_11631|ChrX:113414825_113434758_-	2.3250621072829	4.63353986726258	2.16972895809177	2.13553856576523	0.0327170434953736	0.883261873358977	up
circRNA_01557|Chr10:72359922_72371397_-	2.37094791411228	4.65958756079004	2.18779633886183	2.12980864718611	0.0331874144956249	0.883261873358977	up
circRNA_00629|Chr1:185263914_185267832_+	2.30910383433109	4.6244618173349	2.1831356912267	2.11826586680758	0.0341525576645188	0.883261873358977	up
circRNA_03905|Chr16:39846635_39885415_+	11.6045883321749	2.16277276369589	1.02204617107307	2.11612041110154	0.0343345679466332	0.883261873358977	up
circRNA_02765|Chr13:95193009_95196402_-	15.0389029682042	1.93365131940114	0.916757508986967	2.10922877690727	0.034924839121949	0.883261873358977	up
circRNA_05531|Chr2:89498122_89498400_-	2.29114731400454	4.61404499894057	2.19350692647705	2.1035014493212	0.0354219587317723	0.883261873358977	up
circRNA_04420|Chr17:79728108_79777211_-	2.28516180722903	4.61052810959196	2.2072444066778	2.08881630672311	0.0367242619417303	0.883261873358977	up
circRNA_07004|Chr3:119718050_119723902_+	2.21620774385041	4.56196938105063	2.23792972954808	2.03847749141429	0.0415022035336695	0.883261873358977	up
circRNA_10131|Chr7:144080542_144084759_+	2.14339177420555	4.51762565401291	2.23399334815477	2.02221983236628	0.0431536463037217	0.883261873358977	up
circRNA_09578|Chr6:144211592_144275272_+	21.7496527663211	7.85912036362057	3.90866195142495	2.01069329128231	0.0443578630884142	0.883261873358977	up
circRNA_08853|Chr6:8257474_8261060_+	4.22338832202419	3.38982739492752	1.72903260813955	1.9605341038507	0.0499333958968791	0.883261873358977	up
circRNA_00698|Chr1:194924652_194934956_-	3.45984567455626	-5.33859984434748	1.94473599259608	-2.74515402845034	0.0060482502867868	0.883261873358977	down
circRNA_00494|Chr1:154405931_154447475_+	2.67771563983399	-4.96732335337006	2.09651220029973	-2.36932718667695	0.0178204809015362	0.883261873358977	down
circRNA_07852|Chr4:158334034_158360021_+	15.9556105043463	-2.39436214642929	1.05625931838626	-2.26683173795558	0.0234005065114433	0.883261873358977	down
circRNA_04700|Chr18:37045896_37093178_-	2.36799217079701	-4.78828855414083	2.15972491714709	-2.21708260905096	0.0266174469734238	0.883261873358977	down
circRNA_04468|Chr17:86845723_86873000_-	2.33929010515537	-4.77243996661346	2.17336626921233	-2.19587468261532	0.028100914301061	0.883261873358977	down
circRNA_03340|Chr14:113271542_113314869_+	153.02484690829	-3.21490734366391	1.54473966632954	-2.08119686037639	0.037415890817955	0.883261873358977	down
circRNA_09264|Chr6:98454287_98485922_-	2.18514973375526	-4.66336501616782	2.2593887436668	-2.06399409098568	0.039018276648779	0.883261873358977	down
circRNA_05879|Chr2:188269009_188330330_+	5.87701962136427	-2.75117194627091	1.35110070738948	-2.03624491588533	0.0417257680661705	0.883261873358977	down
circRNA_06175|Chr20:3149071_3169368_+	4.8248219330482	-3.86501522545642	1.90371479693446	-2.03024908546187	0.042331226695763	0.883261873358977	down
circRNA_02199|Chr11:89328437_89332868_-	2.04718250428471	-4.57754803370761	2.27384696864336	-2.01312933404604	0.0441010249642148	0.883261873358977	down
circRNA_00249|Chr1:84060848_84061187_+	2.04873940455849	-4.58776885633433	2.3041592812361	-1.99108147327087	0.0464719309049453	0.883261873358977	down
circRNA_10524|Chr8:70889633_70895474_+	10.6285833078631	-2.22442663098039	1.13055068510211	-1.96756028747132	0.0491186528377847	0.883261873358977	down

## Sheet: 06.DEcircRNA2_DESeq_result_up
	baseMean	log2FoldChange	lfcSE	stat	pvalue	padj	direction
circRNA_10669|Chr8:93334030_93350656_-	15.7453921363614	7.39344333885805	1.47848664618329	5.00068320396686	5.71275144391267e-07	0.00434569002338437	up
circRNA_05243|Chr2:11485093_11492268_-	3.36633551633876	5.16889737740611	1.96189676793097	2.63464289349805	0.0084225843642577	0.883261873358977	up
circRNA_01856|Chr10:108486117_108494849_+	3.25648202921891	5.11950393423521	1.99399130254688	2.56746552890987	0.0102444974569496	0.883261873358977	up
circRNA_06362|Chr20:37560453_37617612_-	3.06383980627789	5.03289149556632	2.01978061251989	2.49180107204181	0.0127097198944331	0.883261873358977	up
circRNA_01495|Chr10:66901944_66917125_+	2.93404078680543	4.96961721525344	2.02487587732191	2.45428239375652	0.0141166074498254	0.883261873358977	up
circRNA_03398|Chr15:4209704_4222294_+	3.01284226322581	5.00495926467954	2.04020494842209	2.45316494725219	0.0141605388986382	0.883261873358977	up
circRNA_10257|Chr8:33258321_33261725_-	33.2106264257011	8.4697441562587	3.90800546317153	2.16728053122656	0.0302134700729865	0.883261873358977	up
circRNA_11631|ChrX:113414825_113434758_-	2.3250621072829	4.63353986726258	2.16972895809177	2.13553856576523	0.0327170434953736	0.883261873358977	up
circRNA_01557|Chr10:72359922_72371397_-	2.37094791411228	4.65958756079004	2.18779633886183	2.12980864718611	0.0331874144956249	0.883261873358977	up
circRNA_00629|Chr1:185263914_185267832_+	2.30910383433109	4.6244618173349	2.1831356912267	2.11826586680758	0.0341525576645188	0.883261873358977	up
circRNA_03905|Chr16:39846635_39885415_+	11.6045883321749	2.16277276369589	1.02204617107307	2.11612041110154	0.0343345679466332	0.883261873358977	up
circRNA_02765|Chr13:95193009_95196402_-	15.0389029682042	1.93365131940114	0.916757508986967	2.10922877690727	0.034924839121949	0.883261873358977	up
circRNA_05531|Chr2:89498122_89498400_-	2.29114731400454	4.61404499894057	2.19350692647705	2.1035014493212	0.0354219587317723	0.883261873358977	up
circRNA_04420|Chr17:79728108_79777211_-	2.28516180722903	4.61052810959196	2.2072444066778	2.08881630672311	0.0367242619417303	0.883261873358977	up
circRNA_07004|Chr3:119718050_119723902_+	2.21620774385041	4.56196938105063	2.23792972954808	2.03847749141429	0.0415022035336695	0.883261873358977	up
circRNA_10131|Chr7:144080542_144084759_+	2.14339177420555	4.51762565401291	2.23399334815477	2.02221983236628	0.0431536463037217	0.883261873358977	up
circRNA_09578|Chr6:144211592_144275272_+	21.7496527663211	7.85912036362057	3.90866195142495	2.01069329128231	0.0443578630884142	0.883261873358977	up
circRNA_08853|Chr6:8257474_8261060_+	4.22338832202419	3.38982739492752	1.72903260813955	1.9605341038507	0.0499333958968791	0.883261873358977	up

## Sheet: 06.DEcircRNA2_DESeq_result_down
	baseMean	log2FoldChange	lfcSE	stat	pvalue	padj	direction
circRNA_00698|Chr1:194924652_194934956_-	3.45984567455626	-5.33859984434748	1.94473599259608	-2.74515402845034	0.0060482502867868	0.883261873358977	down
circRNA_00494|Chr1:154405931_154447475_+	2.67771563983399	-4.96732335337006	2.09651220029973	-2.36932718667695	0.0178204809015362	0.883261873358977	down
circRNA_07852|Chr4:158334034_158360021_+	15.9556105043463	-2.39436214642929	1.05625931838626	-2.26683173795558	0.0234005065114433	0.883261873358977	down
circRNA_04700|Chr18:37045896_37093178_-	2.36799217079701	-4.78828855414083	2.15972491714709	-2.21708260905096	0.0266174469734238	0.883261873358977	down
circRNA_04468|Chr17:86845723_86873000_-	2.33929010515537	-4.77243996661346	2.17336626921233	-2.19587468261532	0.028100914301061	0.883261873358977	down
circRNA_03340|Chr14:113271542_113314869_+	153.02484690829	-3.21490734366391	1.54473966632954	-2.08119686037639	0.037415890817955	0.883261873358977	down
circRNA_09264|Chr6:98454287_98485922_-	2.18514973375526	-4.66336501616782	2.2593887436668	-2.06399409098568	0.039018276648779	0.883261873358977	down
circRNA_05879|Chr2:188269009_188330330_+	5.87701962136427	-2.75117194627091	1.35110070738948	-2.03624491588533	0.0417257680661705	0.883261873358977	down
circRNA_06175|Chr20:3149071_3169368_+	4.8248219330482	-3.86501522545642	1.90371479693446	-2.03024908546187	0.042331226695763	0.883261873358977	down
circRNA_02199|Chr11:89328437_89332868_-	2.04718250428471	-4.57754803370761	2.27384696864336	-2.01312933404604	0.0441010249642148	0.883261873358977	down
circRNA_00249|Chr1:84060848_84061187_+	2.04873940455849	-4.58776885633433	2.3041592812361	-1.99108147327087	0.0464719309049453	0.883261873358977	down
circRNA_10524|Chr8:70889633_70895474_+	10.6285833078631	-2.22442663098039	1.13055068510211	-1.96756028747132	0.0491186528377847	0.883261873358977	down

## Sheet: 06.DEcircRNA2_DESeq_result_not
	baseMean	log2FoldChange	lfcSE	stat	pvalue	padj	direction
circRNA_00392|Chr1:124576794_124584139_+	2.02456464459676	4.4333824518887	2.27297886311244	1.95047236199019	0.0511198444188663	0.883261873358977	not
circRNA_04105|Chr17:5511386_5571375_+	45.8703412246515	-1.31985581240516	0.680899627271026	-1.93839996314141	0.0525744449283822	0.883261873358977	not
circRNA_09262|Chr6:98097887_98135592_-	1.99563623440655	4.41428537215767	2.28044594959015	1.9357114659749	0.0529030493619786	0.883261873358977	not
circRNA_04019|Chr16:71242432_71260093_+	1.90667180258704	-4.47253714177162	2.31886441154708	-1.92876181957861	0.0537604377282791	0.883261873358977	not
circRNA_05985|Chr2:206964921_206976810_-	2.20276560192158	-4.67660801045484	2.45897445757234	-1.90185302496875	0.0571903718623479	0.883261873358977	not
circRNA_10446|Chr8:65528263_65579772_-	1.83165180313744	-4.41958454160798	2.34611443386113	-1.88378899077588	0.0595935233088932	0.883261873358977	not
circRNA_11296|Chr9:99628957_99630554_-	1.83165180313744	-4.41958454160798	2.34611443386113	-1.88378899077588	0.0595935233088932	0.883261873358977	not
circRNA_10727|Chr8:104504801_104514522_-	5.10991889936895	-2.90487139376393	1.55364943601234	-1.8697083952347	0.0615243230701523	0.883261873358977	not
circRNA_03377|Chr15:954140_977590_+	15.1379958203115	1.64530507716975	0.881333573716944	1.86683581136121	0.0619245198539844	0.883261873358977	not
circRNA_07399|Chr4:31223666_31283358_+	2.21820599122514	4.56377235338678	2.45021586738257	1.8626001137859	0.0625185483370062	0.883261873358977	not
circRNA_07339|Chr4:21626696_21627570_-	1.88179548788591	4.32701398308977	2.32421341278268	1.86171113172832	0.0626438186616668	0.883261873358977	not
circRNA_00797|Chr1:215905137_215910920_-	1.80849283623345	-4.40262854381164	2.36940943582561	-1.85811218493674	0.0631530848330663	0.883261873358977	not
circRNA_06367|Chr20:37595665_37617612_-	7.43940201008258	2.2836652858135	1.22959990654965	1.85724256617881	0.0632766515236551	0.883261873358977	not
circRNA_11121|Chr9:66751637_66770533_+	1.87082359802225	4.31929620446576	2.32745226500335	1.85580442160413	0.0634814401156507	0.883261873358977	not
circRNA_06161|Chr2:257936685_257971762_+	2.17032193702103	4.53408991052525	2.46308181426333	1.84081985594999	0.0656479620502092	0.883261873358977	not
circRNA_10196|Chr8:23035955_23048640_-	8.32815425247174	1.9985095834105	1.0949270293927	1.8252445411992	0.0679641350494994	0.883261873358977	not
circRNA_09798|Chr7:59955208_59957230_-	2.13640714374267	4.51278286389684	2.48468826509926	1.81623704159788	0.0693340182463505	0.883261873358977	not
circRNA_03537|Chr15:38651172_38701205_-	1.73745903524773	-4.33794641006095	2.39157833879944	-1.81384249041099	0.06970197875385	0.883261873358977	not
circRNA_11344|Chr9:113311763_113313484_-	1.70875696960609	-4.31632961069506	2.40162440230366	-1.79725422782796	0.072295269148684	0.883261873358977	not
circRNA_09193|Chr6:78260959_78298091_+	1.71430006834375	-4.32006113208334	2.40783390033029	-1.79416907930848	0.0727861858370111	0.883261873358977	not
circRNA_10880|Chr8:131848802_131872872_+	1.71430006834375	-4.32006113208334	2.40783390033029	-1.79416907930848	0.0727861858370111	0.883261873358977	not
circRNA_03603|Chr15:55100386_55104181_-	3.37889031056324	3.2955862682186	1.83916381628678	1.79189381556684	0.0731499768251952	0.883261873358977	not
circRNA_00972|Chr1:253120469_253148277_-	2.09738061424162	4.48132704763626	2.50193513421712	1.7911443771457	0.0732701294150357	0.883261873358977	not
circRNA_08017|Chr5:15149423_15174154_+	1.96961903260798	-4.51635578427857	2.54380505159756	-1.77543313763066	0.0758263964951725	0.883261873358977	not
circRNA_04802|Chr18:59334915_59345667_+	1.7280544413114	4.20381052802907	2.3922765840169	1.75724268511227	0.0788764524481767	0.883261873358977	not
circRNA_06542|Chr3:11850960_11859347_-	1.71109704467222	4.19076239916284	2.39389172232071	1.75060649572746	0.0800137156019037	0.883261873358977	not
circRNA_05952|Chr2:202479064_202480189_+	1.75598372781424	4.22515286793853	2.41688175415353	1.74818352642921	0.0804322532095039	0.883261873358977	not
circRNA_07628|Chr4:96736381_96787475_+	1.70012515480856	4.18229158282808	2.39777212730619	1.74424063704783	0.0811171380695717	0.883261873358977	not
circRNA_04437|Chr17:82003122_82013619_+	1.71209616835958	4.19162297674528	2.41394452280371	1.73642059175282	0.0824894938895842	0.883261873358977	not
circRNA_09858|Chr7:73834044_73848871_-	14.2303373466053	-1.5072124520258	0.870336627903654	-1.7317580390201	0.083316652082795	0.883261873358977	not
circRNA_03924|Chr16:39909264_39928673_+	1.95673505804004	4.38749778631974	2.53556682071565	1.73038144783792	0.0835621462384663	0.883261873358977	not
circRNA_03219|Chr14:82260834_82265660_+	1.86589696751674	-4.44351298740947	2.57514035475634	-1.72554205800946	0.0844298311110012	0.883261873358977	not
circRNA_06610|Chr3:22198808_22275991_-	1.68316775816938	4.16904035578544	2.41681560985678	1.72501383174718	0.0845249798552211	0.883261873358977	not
circRNA_01288|Chr10:38622808_38633058_-	3.16549669779764	-3.20987817562614	1.86085177098333	-1.72495102816811	0.0845362983548145	0.883261873358977	not
circRNA_07305|Chr4:10770203_10777395_+	4.68617022796348	-2.72123771770588	1.58867088114191	-1.71290211837326	0.0867305485062606	0.883261873358977	not
circRNA_10274|Chr8:39790059_39807952_-	1.87542626471828	-4.44153750664139	2.61184136876184	-1.70053876922354	0.089029630420761	0.883261873358977	not
circRNA_11057|Chr9:53492939_53508890_-	1.87542626471828	-4.44153750664139	2.61184136876184	-1.70053876922354	0.089029630420761	0.883261873358977	not
circRNA_07744|Chr4:129762369_129789115_-	1.81403593497112	-4.40573621850472	2.59906748118167	-1.69512190445384	0.0900522977216626	0.883261873358977	not
circRNA_06756|Chr3:60610877_60628573_-	1.89176825406221	4.33437066021897	2.56876476125115	1.68733654618801	0.0915386574917088	0.883261873358977	not
circRNA_06910|Chr3:104889557_104936645_+	1.82356523217265	-4.40340970928826	2.6130215030657	-1.68517928540657	0.091953986361889	0.883261873358977	not
circRNA_02178|Chr11:87902732_87908586_+	3.10632213437994	3.16364883378217	1.88005275555264	1.6827447125824	0.0924245219910208	0.883261873358977	not
circRNA_10589|Chr8:78370998_78388200_-	1.80693593595967	-4.39220334283428	2.61069618455625	-1.68238777411813	0.0924936705675998	0.883261873358977	not
circRNA_08761|Chr5:167526171_167558250_+	3.10133575129178	3.16197881567179	1.88778627160005	1.67496652732397	0.0939407992954919	0.883261873358977	not
circRNA_04853|Chr18:69943105_69944476_-	1.76870457311649	-4.37336554447846	2.6169681004623	-1.67115737624233	0.094690596831334	0.883261873358977	not
circRNA_04153|Chr17:5559657_5571375_+	3.02110155351373	-3.17962717513715	1.91518663415547	-1.66021792259387	0.0968706203778126	0.883261873358977	not
circRNA_04025|Chr16:71849834_71853546_+	3.89403688036038	-2.81477114780113	1.69608602698749	-1.65956862034917	0.0970012654349608	0.883261873358977	not
circRNA_00948|Chr1:246648294_246657760_-	1.53400110352912	-4.16144119401834	2.50984261542499	-1.65804866346717	0.0973076444684817	0.883261873358977	not
circRNA_00951|Chr1:247711959_247745292_+	1.80897951824105	4.27413473243048	2.59737433039231	1.645559780282	0.0998544254203844	0.883261873358977	not
circRNA_03973|Chr16:54952437_54953007_-	1.56334150487322	4.05986669214426	2.46895599614839	1.6443657555978	0.100100674233946	0.883261873358977	not
circRNA_08034|Chr5:21277740_21297927_-	1.56334150487322	4.05986669214426	2.46895599614839	1.6443657555978	0.100100674233946	0.883261873358977	not
circRNA_04090|Chr17:5429865_5455206_-	5.60985315605673	-2.55934121119617	1.5565029733862	-1.64428931711468	0.100116454945387	0.883261873358977	not
circRNA_00440|Chr1:134799596_134817451_-	1.55236961500956	4.05059653867609	2.47355100299252	1.6375633790351	0.101512807620574	0.883261873358977	not
circRNA_02171|Chr11:86824053_86834088_+	1.55236961500956	4.05059653867609	2.47355100299252	1.6375633790351	0.101512807620574	0.883261873358977	not
circRNA_00152|Chr1:54441038_54441485_-	1.48768316972115	-4.12070094708368	2.51756163050386	-1.63678255068535	0.101675912980947	0.883261873358977	not
circRNA_01904|Chr11:15457479_15474826_+	1.71984316708141	-4.32448823611181	2.64295707519147	-1.6362309765468	0.101791255685373	0.883261873358977	not
circRNA_09902|Chr7:78349080_78375555_+	1.55735599809771	4.05477421521708	2.47997948602848	1.63500312726801	0.102048392050137	0.883261873358977	not
circRNA_09379|Chr6:111072969_111077776_+	1.54638410823405	4.04546818521987	2.47607884007054	1.63382042597021	0.102296562089439	0.883261873358977	not
circRNA_06669|Chr3:46525736_46558304_-	1.54039860145853	4.04031160944346	2.49168688256668	1.62151658690017	0.10490689561385	0.883261873358977	not
circRNA_09716|Chr7:35090767_35118156_+	1.54039860145853	4.04031160944346	2.49168688256668	1.62151658690017	0.10490689561385	0.883261873358977	not
circRNA_00697|Chr1:194922013_194974559_-	3.11373889182139	3.03408365031695	1.87306996819725	1.61984533510893	0.105265504968776	0.883261873358977	not
circRNA_11042|Chr9:50929639_50942793_+	3.79984411247067	-2.77067930971994	1.71446980767644	-1.61605605261427	0.106082194781112	0.883261873358977	not
circRNA_04712|Chr18:40751477_40758689_+	2.95395219511425	-3.09235801955114	1.91456188064671	-1.61517789046682	0.106272177070582	0.883261873358977	not
circRNA_09689|Chr7:30727478_30735182_+	105.115888709914	0.951249604724208	0.589361790030076	1.61403338461366	0.106520185145606	0.883261873358977	not
circRNA_06570|Chr3:13921627_13925763_-	1.7569828515016	4.22660709890296	2.62850904525645	1.60798651483833	0.107838132240057	0.883261873358977	not
circRNA_05080|Chr19:37195834_37203485_+	2.99248138785929	3.10681550175753	1.94166156831416	1.6000808546955	0.109580647618688	0.883261873358977	not
circRNA_03547|Chr15:40089240_40164186_-	1.74401271426322	4.21649760751312	2.63823538413755	1.59822646336445	0.109992586279057	0.883261873358977	not
circRNA_06983|Chr3:117360885_117382881_-	1.74401271426322	4.21649760751312	2.63823538413755	1.59822646336445	0.109992586279057	0.883261873358977	not
circRNA_00364|Chr1:116751337_116752802_-	1.666425234262	-4.27261363433989	2.6791825070427	-1.59474527140595	0.110769209950694	0.883261873358977	not
circRNA_04294|Chr17:43258446_43290432_+	6.77300787250688	2.07525860570145	1.30342464648604	1.59215848134853	0.111349099504706	0.883261873358977	not
circRNA_01959|Chr11:34495233_34500943_-	1.72705531762404	4.20329627406398	2.64074707208062	1.59170725530796	0.111450497360435	0.883261873358977	not
circRNA_03056|Chr14:28519958_28536253_-	4.32386415041108	2.60153435617734	1.6346486877402	1.59149447565629	0.111498337695993	0.883261873358977	not
circRNA_06019|Chr2:213064653_213065395_-	4.71586273805827	2.29621860229536	1.44594868334006	1.58803602697104	0.112278192724908	0.883261873358977	not
circRNA_06907|Chr3:104886425_104902580_+	3.24894537583769	2.94872968933943	1.86432262922185	1.58166276754909	0.113726576680908	0.883261873358977	not
circRNA_10508|Chr8:70383124_70384967_+	1.63772316862036	-4.24942417082135	2.69214931651993	-1.57845040196896	0.114462173943124	0.883261873358977	not
circRNA_00919|Chr1:240421602_240510797_+	1.62265077268116	-4.24823467058871	2.69757311290167	-1.57483578490262	0.115294354085007	0.883261873358977	not
circRNA_01860|Chr10:109538558_109540047_+	1.6256503991917	-4.2383473378089	2.7044671920388	-1.56716537375104	0.117076041774339	0.883261873358977	not
circRNA_06050|Chr2:225663214_225670838_+	1.39349040183145	-4.01944608024473	2.58112691528403	-1.55724465017344	0.119412411124673	0.883261873358977	not
circRNA_01515|Chr10:70579708_70584317_+	1.66720948521756	4.15593271505317	2.67090102762315	1.55600401215599	0.119707138312346	0.883261873358977	not
circRNA_04938|Chr19:10154154_10165035_+	4.05085250525302	2.62552153705411	1.69004322505831	1.55352330527731	0.120298165975574	0.883261873358977	not
circRNA_10572|Chr8:75853306_75858778_+	2.76722531548625	-3.02579779117891	1.95431030714531	-1.54826885992262	0.121557578531765	0.883261873358977	not
circRNA_06102|Chr2:238543065_238577394_+	2.77689626150358	2.98916688119545	1.93851329025749	1.54198936691242	0.123076177509577	0.883261873358977	not
circRNA_03718|Chr15:109127707_109141568_+	1.37033143492747	-3.99712672113474	2.59319852059423	-1.54138863237467	0.12322222901236	0.883261873358977	not
circRNA_10828|Chr8:119447348_119465058_+	1.37033143492747	-3.99712672113474	2.59319852059423	-1.54138863237467	0.12322222901236	0.883261873358977	not
circRNA_01257|Chr10:31308009_31310945_-	1.57378936664608	-4.19470873898849	2.7224047758771	-1.54081008678698	0.12336301379996	0.883261873358977	not
circRNA_01582|Chr10:73759988_73764510_-	1.55317387196922	-4.18939954662065	2.72248046191782	-1.53881712108578	0.123848948871467	0.883261873358977	not
circRNA_01503|Chr10:67579952_67594751_+	4.49143958818114	2.49367737678319	1.62188571602621	1.53751731835519	0.124166677399209	0.883261873358977	not
circRNA_05149|Chr19:47047119_47053599_+	3.49202844140757	2.71880962404963	1.76841862822159	1.53742421656335	0.124189459926559	0.883261873358977	not
circRNA_04086|Chr17:5429865_5441885_-	7.90732076073465	-1.70569979641682	1.11008973909308	-1.53654225991705	0.124405441447999	0.883261873358977	not
circRNA_05568|Chr2:111771932_111772738_-	3.08959188227233	-3.21458900177754	2.09417933236336	-1.53501132978414	0.124781045057749	0.883261873358977	not
circRNA_04767|Chr18:56558432_56565168_+	1.65922573106732	4.149254848987	2.70309683751405	1.53500044519416	0.124783718682498	0.883261873358977	not
circRNA_05458|Chr2:57212775_57217628_+	1.3647883361898	-3.99252259906771	2.60445853931171	-1.53295686562276	0.125286483180789	0.883261873358977	not
circRNA_03518|Chr15:37190896_37218085_+	1.40461407521056	3.9056527411473	2.56833755656404	1.52069292105526	0.128336915985723	0.883261873358977	not
circRNA_00255|Chr1:84536190_84615182_+	1.53001490506524	-4.16916713507895	2.74305869707727	-1.51989716425725	0.128536823290423	0.883261873358977	not
circRNA_01607|Chr10:75337353_75340473_+	15.1765000786825	1.59163232235444	1.05278559873542	1.51182949716094	0.130577243364572	0.883261873358977	not
circRNA_04922|Chr18:86187348_86195782_+	1.59226991506343	4.08483817411441	2.71138843791739	1.50654849633126	0.131926427477444	0.883261873358977	not
circRNA_09393|Chr6:113191385_113194036_+	1.59226991506343	4.08483817411441	2.71138843791739	1.50654849633126	0.131926427477444	0.883261873358977	not
circRNA_08621|Chr5:150132769_150167083_-	17.715093755067	-1.24610809752419	0.828060995882844	-1.50485061332425	0.132362487843878	0.883261873358977	not
circRNA_03214|Chr14:82168512_82184087_-	1.59625717446422	4.08812276469436	2.72065895226821	1.50262228247539	0.132936474036774	0.883261873358977	not
circRNA_02867|Chr13:107185672_107205455_+	1.58129802519976	4.07553841759459	2.71930084048525	1.49874495565828	0.133939809307356	0.883261873358977	not
circRNA_04659|Chr18:28594893_28597803_+	1.50685593816126	-4.14854555600061	2.77293422418291	-1.49608509275875	0.134631482096068	0.883261873358977	not
circRNA_10667|Chr8:91509748_91527174_+	3.10099256750291	-3.1753430679291	2.12563691943267	-1.49383134951222	0.135219705400475	0.883261873358977	not
circRNA_02403|Chr12:41157218_41200958_+	1.52591453256433	-4.14232911117269	2.77791631290379	-1.49116411172324	0.135918413426943	0.883261873358977	not
circRNA_06025|Chr2:219382723_219402404_-	1.5703261353361	4.0661828906048	2.7332238021543	1.48768750198936	0.136833325099052	0.883261873358977	not
circRNA_01235|Chr10:18396548_18408507_-	1.47006730155483	-4.10351241310364	2.78339058818151	-1.47428551009961	0.140404734852505	0.883261873358977	not
circRNA_11359|Chr9:113918918_113927885_+	17.3416186577118	-1.37617242126418	0.934499258166695	-1.47263083329136	0.140850606121494	0.883261873358977	not
circRNA_10601|Chr8:79247771_79249597_+	1.47659697224583	-4.1111636311562	2.79623482514945	-1.47024977808739	0.141494117473175	0.883261873358977	not
circRNA_11534|ChrX:54275711_54283885_-	1.47659697224583	-4.1111636311562	2.79623482514945	-1.47024977808739	0.141494117473175	0.883261873358977	not
circRNA_00163|Chr1:56859784_56880795_-	4.34064387404206	5.53405862640709	3.76705760803242	1.46906663030768	0.141814717675756	0.883261873358977	not
circRNA_02969|Chr14:5870915_5943886_+	1.46851040128105	-4.09094039037156	2.79007806441105	-1.46624585259951	0.142581321021522	0.883261873358977	not
circRNA_03794|Chr16:7463251_7469429_+	1.46851040128105	-4.09094039037156	2.79007806441105	-1.46624585259951	0.142581321021522	0.883261873358977	not
circRNA_04120|Chr17:5514017_5555588_+	1.46851040128105	-4.09094039037156	2.79007806441105	-1.46624585259951	0.142581321021522	0.883261873358977	not
circRNA_09586|Chr6:145546882_145578515_+	1.46851040128105	-4.09094039037156	2.79007806441105	-1.46624585259951	0.142581321021522	0.883261873358977	not
circRNA_04658|Chr18:28472290_28490227_-	1.45343800534185	-4.0899185925931	2.79283185733829	-1.46443423790324	0.143075338996978	0.883261873358977	not
circRNA_02968|Chr14:5437233_5452115_-	1.47959659875637	-4.10017935286397	2.80248967485779	-1.4630488703128	0.143454007008357	0.883261873358977	not
circRNA_05779|Chr2:170893267_170952014_+	1.47959659875637	-4.10017935286397	2.80248967485779	-1.4630488703128	0.143454007008357	0.883261873358977	not
circRNA_02004|Chr11:37123494_37132531_-	1.52842758790751	4.02959185472941	2.75428703468258	1.46302538696509	0.143460432424444	0.883261873358977	not
circRNA_09528|Chr6:133785733_133795645_+	1.52842758790751	4.02959185472941	2.75428703468258	1.46302538696509	0.143460432424444	0.883261873358977	not
circRNA_07798|Chr4:150162044_150177178_-	1.51346843864305	4.01653595675709	2.75354400025621	1.45867869058325	0.144653563854427	0.883261873358977	not
circRNA_03456|Chr15:25537445_25581597_+	1.51945394541856	4.02184663814819	2.75894982823162	1.45774547873023	0.144910711312675	0.883261873358977	not
circRNA_08628|Chr5:150159123_150167083_-	7.35756371118212	1.61236157017032	1.10609719338175	1.45770333729962	0.144922331684846	0.883261873358977	not
circRNA_07983|Chr5:8750350_8755507_+	1.43027903843787	-4.06835402712946	2.79880982480316	-1.45360145268734	0.146056833940977	0.883261873358977	not
circRNA_08534|Chr5:144038462_144038971_+	1.6921276733931	-4.30469171550472	2.96506665172863	-1.45180268139844	0.146556478139804	0.883261873358977	not
circRNA_00940|Chr1:245926333_245937626_-	2.8915902164585	2.75464968440954	1.90106518006107	1.44900328158188	0.147336666146866	0.883261873358977	not
circRNA_02048|Chr11:53545477_53563559_-	4.38446316642878	-2.20020961808116	1.52079370320212	-1.4467508732108	0.147966710471438	0.883261873358977	not
circRNA_02655|Chr13:74497564_74520636_-	1.49551191831651	4.00041602472521	2.77158452523263	1.44336785990297	0.148916872933197	0.883261873358977	not
circRNA_06678|Chr3:46554959_46583536_-	1.49551191831651	4.00041602472521	2.77158452523263	1.44336785990297	0.148916872933197	0.883261873358977	not
circRNA_09853|Chr7:73289126_73293148_+	1.49551191831651	4.00041602472521	2.77158452523263	1.44336785990297	0.148916872933197	0.883261873358977	not
circRNA_10883|Chr8:131890854_131893013_-	1.49551191831651	4.00041602472521	2.77158452523263	1.44336785990297	0.148916872933197	0.883261873358977	not
circRNA_10108|Chr7:140415833_140417547_-	3.41608721593743	-2.59263803652009	1.79676953666901	-1.44294411921438	0.149036213431191	0.883261873358977	not
circRNA_01061|Chr1:265714699_265724208_-	2.51744944995967	-2.87760906045298	1.99495979120222	-1.44243962867985	0.149178391149826	0.883261873358977	not
circRNA_04686|Chr18:32064531_32094303_-	3.24421774492255	-2.59156060178139	1.79876227229142	-1.44074658541733	0.149656288694846	0.883261873358977	not
circRNA_02236|Chr12:9061581_9062262_+	4.71993442848387	-2.07534983858663	1.44112207994217	-1.44009301326499	0.149841085524475	0.883261873358977	not
circRNA_02566|Chr13:52126058_52128003_-	1.40712007153389	-4.04643755702583	2.81255821860463	-1.4387035725196	0.150234526718976	0.883261873358977	not
circRNA_04560|Chr18:8197399_8207099_-	3.25374704212409	-2.58764099214994	1.79933963581585	-1.43810592544229	0.15040400164051	0.883261873358977	not
circRNA_06291|Chr20:26782635_26798155_+	1.489526411541	3.99495133859389	2.79228170085354	1.43071214389748	0.152512731348362	0.883261873358977	not
circRNA_02583|Chr13:56096834_56129496_+	5.96602700657546	-1.89478029774774	1.32557650976772	-1.42940093143304	0.152889030862063	0.883261873358977	not
circRNA_01224|Chr10:16724062_16731902_-	2.58824129796336	2.8826438387368	2.01728683700867	1.42897072734154	0.153012647149955	0.883261873358977	not
circRNA_00545|Chr1:165646261_165654319_+	14.6578020077111	-1.25119818036271	0.876651547000044	-1.42724687436461	0.153508747671162	0.883261873358977	not
circRNA_04144|Chr17:5546407_5571375_+	28.320762844032	-1.04230566575491	0.730713244316515	-1.42642229884563	0.153746480848088	0.883261873358977	not
circRNA_03206|Chr14:81667646_81672500_-	1.41110626999777	-4.03800954231282	2.8415900467259	-1.42103874095612	0.155305497177463	0.883261873358977	not
circRNA_09364|Chr6:109800721_109875835_+	1.41110626999777	-4.03800954231282	2.8415900467259	-1.42103874095612	0.155305497177463	0.883261873358977	not
circRNA_05333|Chr2:27713879_27755789_+	2.50626149660672	-2.83129831648395	1.9934042977229	-1.42033320572158	0.155510698398501	0.883261873358977	not
circRNA_00183|Chr1:61388743_61406321_+	1.38396110462991	-4.02413751035859	2.83326003221718	-1.42032057227359	0.155514374645192	0.883261873358977	not
circRNA_02195|Chr11:89175425_89180448_-	22.4228605607005	-1.09161296893337	0.770172548702026	-1.41736156498056	0.156377243870865	0.883261873358977	not
circRNA_00555|Chr1:167233890_167276543_-	1.22427763449214	-3.83183073664383	2.70396890895946	-1.41711346012421	0.156449757826228	0.883261873358977	not
circRNA_07945|Chr4:183514186_183578110_-	1.22427763449214	-3.83183073664383	2.70396890895946	-1.41711346012421	0.156449757826228	0.883261873358977	not
circRNA_08296|Chr5:93160495_93244204_-	1.22427763449214	-3.83183073664383	2.70396890895946	-1.41711346012421	0.156449757826228	0.883261873358977	not
circRNA_09474|Chr6:126864143_126920815_+	1.22427763449214	-3.83183073664383	2.70396890895946	-1.41711346012421	0.156449757826228	0.883261873358977	not
circRNA_06440|Chr20:50177601_50201366_+	3.00288628101418	2.97305286737542	2.10840773855792	1.41009388886463	0.158511961518746	0.883261873358977	not
circRNA_11629|ChrX:113402426_113453798_-	3.8086347698035	2.19407278198474	1.55780273433327	1.40844070537839	0.15900061308688	0.883261873358977	not
circRNA_00056|Chr1:16875650_16879498_+	1.37587453366513	-4.0024392124241	2.84428477326447	-1.40718652718812	0.159372085621806	0.883261873358977	not
circRNA_07782|Chr4:147536467_147539496_-	1.37587453366513	-4.0024392124241	2.84428477326447	-1.40718652718812	0.159372085621806	0.883261873358977	not
circRNA_05776|Chr2:170842070_170843772_+	11.0544090509507	1.38146267912202	0.981970893327435	1.40682650423669	0.159478841292122	0.883261873358977	not
circRNA_05960|Chr2:202970800_202998292_-	4.23768220169556	2.11208508517277	1.50131717837272	1.40682136699592	0.159480365001856	0.883261873358977	not
circRNA_07756|Chr4:133073964_133112238_-	2.48310252970274	-2.81744436372607	2.00486407009194	-1.40530443223358	0.159930770946904	0.883261873358977	not
circRNA_00676|Chr1:193104517_193114307_+	1.25087302863605	3.73814718353321	2.67175642461467	1.39913472242229	0.161772587078579	0.883261873358977	not
circRNA_10596|Chr8:78908446_78910847_+	1.44850163466522	3.9472011848951	2.82174003610179	1.39885359189507	0.161856891591345	0.883261873358977	not
circRNA_08372|Chr5:117586102_117592209_+	1.43154423802604	3.93126877849822	2.81534689649695	1.3963710061413	0.162602801451207	0.883261873358977	not
circRNA_08572|Chr5:144939820_144942704_-	1.43154423802604	3.93126877849822	2.81534689649695	1.3963710061413	0.162602801451207	0.883261873358977	not
circRNA_04314|Chr17:53528580_53563999_+	1.41458684138687	3.91520624845631	2.81856741914941	1.3890766713105	0.164809436783707	0.883261873358977	not
circRNA_02351|Chr12:37373844_37377849_-	1.41658508876159	3.91727648849979	2.82406995480845	1.38710320607674	0.165410294545449	0.883261873358977	not
circRNA_08762|Chr5:167526171_167581074_+	1.41658508876159	3.91727648849979	2.82406995480845	1.38710320607674	0.165410294545449	0.883261873358977	not
circRNA_00549|Chr1:166351174_166368428_+	1.23391563199687	3.72016717326247	2.68238683230341	1.3868869055206	0.165476251340739	0.883261873358977	not
circRNA_05412|Chr2:49109238_49112006_-	1.23391563199687	3.72016717326247	2.68238683230341	1.3868869055206	0.165476251340739	0.883261873358977	not
circRNA_00307|Chr1:99510577_99533851_+	3.90149672101409	-2.40402739101469	1.73505337254314	-1.38556394233049	0.165880094907616	0.883261873358977	not
circRNA_07470|Chr4:60254795_60256893_-	3.93487865685374	2.16766116979619	1.56559125374288	1.38456392408551	0.166185849000203	0.883261873358977	not
circRNA_02746|Chr13:93158565_93184258_-	4.64148387005669	-1.98629658927413	1.43467601119855	-1.38449139301823	0.166208041740311	0.883261873358977	not
circRNA_07586|Chr4:85481108_85500442_+	1.17241660194651	-3.77521804379431	2.73876759514796	-1.37843680145864	0.168068467619111	0.883261873358977	not
circRNA_07129|Chr3:151440246_151465972_-	1.39762944474769	3.89898303947354	2.82867224962236	1.37837921660739	0.168086236770071	0.883261873358977	not
circRNA_09623|Chr7:10698747_10699816_-	2.65755629944055	-4.95325472057363	3.60611144968927	-1.37357227852745	0.169574507982271	0.883261873358977	not
circRNA_06250|Chr20:15246012_15271708_-	1.40561319889792	3.90684473166804	2.84659698263346	1.3724614884028	0.16991981981674	0.883261873358977	not
circRNA_11304|Chr9:100749822_100757834_+	1.40561319889792	3.90684473166804	2.84659698263346	1.3724614884028	0.16991981981674	0.883261873358977	not
circRNA_11679|ChrX:135406401_135419614_-	2.46392976126264	-2.79484132262257	2.03681782210491	-1.37216067745042	0.170013423693291	0.883261873358977	not
circRNA_03754|Chr16:3060713_3068143_+	1.3240135011195	-3.95114844949622	2.88122649705666	-1.37134253538642	0.170268201910679	0.883261873358977	not
circRNA_04169|Chr17:5587826_5606503_+	1.3240135011195	-3.95114844949622	2.88122649705666	-1.37134253538642	0.170268201910679	0.883261873358977	not
circRNA_05380|Chr2:35086861_35104742_-	2.90733216496712	-5.08242361632106	3.70619277198346	-1.37133277436108	0.170271243324913	0.883261873358977	not
circRNA_05942|Chr2:198048075_198048218_+	1.62531093778897	4.12051164260399	3.00532872561032	1.3710685315355	0.170353593576266	0.883261873358977	not
circRNA_05443|Chr2:56451097_56456188_+	11.5876342873958	1.30213920934425	0.94986975704681	1.3708607940026	0.170418355123313	0.883261873358977	not
circRNA_11460|ChrX:21127564_21129874_+	2.76256703282429	-2.98854022671768	2.18151566194585	-1.36993755252345	0.170706396044068	0.883261873358977	not
circRNA_10292|Chr8:48153351_48153885_+	2.78273585302601	2.68280179792171	1.95927273481676	1.36928450554518	0.170910359440076	0.883261873358977	not
circRNA_01314|Chr10:43142689_43158515_+	2.43649849876357	2.78551859913302	2.04013461753565	1.36536019495504	0.172139868179266	0.883261873358977	not
circRNA_00678|Chr1:194853235_194917768_-	5.36587193289836	1.893697902187	1.38757680738876	1.36475176876925	0.172331082585416	0.883261873358977	not
circRNA_03538|Chr15:38661026_38709984_-	1.38067204810851	3.88257568506438	2.84564132781192	1.36439390555583	0.172443624977136	0.883261873358977	not
circRNA_00937|Chr1:245386738_245406276_-	3.19501341605249	-2.48075110190953	1.82343732369512	-1.36048059874216	0.173677888321288	0.883261873358977	not
circRNA_11167|Chr9:71787911_71796544_-	1.52291490605379	-4.15270741477156	3.06398547350907	-1.35532868894957	0.1753128584744	0.883261873358977	not
circRNA_10006|Chr7:114555889_114611317_-	1.36571289884405	3.86811766463257	2.85493766653665	1.35488690697931	0.175453591767732	0.883261873358977	not
circRNA_00694|Chr1:194917622_194971965_-	1.35972739206854	3.86221228006426	2.85199025292472	1.35421650761378	0.175667313980769	0.883261873358977	not
circRNA_08262|Chr5:90870845_90885444_+	1.35972739206854	3.86221228006426	2.85199025292472	1.35421650761378	0.175667313980769	0.883261873358977	not
circRNA_09423|Chr6:122837681_122841348_-	1.30738420490652	-3.9360432165429	2.90735390783513	-1.3538232156517	0.175792785149631	0.883261873358977	not
circRNA_05368|Chr2:31816052_31816763_-	1.35374188529303	3.85627071788756	2.85578745238905	1.35033533908888	0.17690844162331	0.883261873358977	not
circRNA_01165|Chr10:4583896_4592469_+	1.28422523800254	-3.91206455039126	2.90858938059589	-1.34500406846352	0.178623920722527	0.883261873358977	not
circRNA_05847|Chr2:185908549_185922150_+	1.28422523800254	-3.91206455039126	2.90858938059589	-1.34500406846352	0.178623920722527	0.883261873358977	not
circRNA_03093|Chr14:42079272_42104685_+	2.71690451384402	2.64562113868563	1.96721591405385	1.34485549846625	0.178671903723229	0.883261873358977	not
circRNA_08820|Chr6:3139918_3165551_-	1.29929763394174	-3.91287031430682	2.91042428671122	-1.34443295163963	0.178808424236032	0.883261873358977	not
circRNA_10839|Chr8:122169973_122174075_+	1.29929763394174	-3.91287031430682	2.91042428671122	-1.34443295163963	0.178808424236032	0.883261873358977	not
circRNA_07324|Chr4:15748953_15780820_-	2.36585255078668	-2.77652529956498	2.06547066862317	-1.34425791745365	0.178864998694977	0.883261873358977	not
circRNA_09425|Chr6:122848759_122863499_-	3.24803774219498	2.43210887362447	1.80964505830699	1.34397011306727	0.178958051622327	0.883261873358977	not
circRNA_10491|Chr8:70339051_70352964_+	6.28613858480265	-1.58627671251171	1.18755016177965	-1.3357555441149	0.181629187923475	0.883261873358977	not
circRNA_03912|Chr16:39873537_39921459_+	2.34327630361924	-4.77127586640172	3.58112035404374	-1.33234166816373	0.18274794070019	0.883261873358977	not
circRNA_04166|Chr17:5582856_5606503_+	9.01961195258793	-1.42713976408749	1.0712147079392	-1.33226304074281	0.182773767543024	0.883261873358977	not
circRNA_05079|Chr19:37135068_37156898_+	1.26106627109856	-3.88766462073938	2.92111908587411	-1.3308819347829	0.183227862322276	0.883261873358977	not
circRNA_07432|Chr4:51526731_51582344_-	1.26106627109856	-3.88766462073938	2.92111908587411	-1.3308819347829	0.183227862322276	0.883261873358977	not
circRNA_09777|Chr7:58270832_58274665_-	1.26106627109856	-3.88766462073938	2.92111908587411	-1.3308819347829	0.183227862322276	0.883261873358977	not
circRNA_10889|Chr8:132643106_132649724_+	1.26106627109856	-3.88766462073938	2.92111908587411	-1.3308819347829	0.183227862322276	0.883261873358977	not
circRNA_09970|Chr7:109118960_109171920_-	1.27215246857388	-3.8979550184643	2.9315807798436	-1.32964271196793	0.183636018329547	0.883261873358977	not
circRNA_02878|Chr13:107224920_107231299_+	2.33150563052975	-2.71278488670147	2.04162798678419	-1.32873613815142	0.18393503785294	0.883261873358977	not
circRNA_08934|Chr6:23270238_23279721_-	1.28168176577542	-3.89369038902812	2.93427873912753	-1.32696677282468	0.184519674297521	0.883261873358977	not
circRNA_11526|ChrX:53462398_53466375_+	1.28168176577542	-3.89369038902812	2.93427873912753	-1.32696677282468	0.184519674297521	0.883261873358977	not
circRNA_05603|Chr2:120517204_120520196_-	1.2705955683001	-3.88317771192615	2.93046712296209	-1.32510536681984	0.185136206358036	0.883261873358977	not
circRNA_10960|Chr9:20596863_20599410_-	1.2705955683001	-3.88317771192615	2.93046712296209	-1.32510536681984	0.185136206358036	0.883261873358977	not
circRNA_11114|Chr9:65976760_65980632_-	10.2534515528599	-1.58179458155675	1.19376486593924	-1.32504702281736	0.185155555571187	0.883261873358977	not
circRNA_11308|Chr9:105545406_105549747_-	1.46053800435329	-4.10359732438793	3.09844290597846	-1.32440630629986	0.185368141313683	0.883261873358977	not
circRNA_01167|Chr10:4624614_4629886_+	8.96482159056889	-1.55980781011366	1.17803602513541	-1.32407479638355	0.185478205075915	0.883261873358977	not
circRNA_05744|Chr2:154300069_154343682_-	3.5850864514161	2.28873491871517	1.73222903538943	1.32126576333518	0.18641276537597	0.883261873358977	not
circRNA_03728|Chr15:110036614_110046726_-	3.16312540586455	2.38342329806362	1.8072619197765	1.3188034739084	0.187234822589249	0.883261873358977	not
circRNA_10198|Chr8:23048110_23048640_-	18.6596586407583	1.08629264772889	0.824627430317532	1.31731325904427	0.187733642624308	0.883261873358977	not
circRNA_03964|Chr16:54792659_54820480_+	4.44324093664954	-1.93214087715019	1.46831545860059	-1.31588948807476	0.188211137469233	0.883261873358977	not
circRNA_02706|Chr13:83643437_83660292_-	2.94622639315401	-2.4749040798805	1.88288924309165	-1.31441830100255	0.188705475084764	0.883261873358977	not
circRNA_07606|Chr4:88469731_88497978_+	3.6091538316527	2.30720341249292	1.75731479778758	1.31291412067868	0.189211888140786	0.883261873358977	not
circRNA_01529|Chr10:71332822_71338855_+	1.23790730419458	-3.86280558521768	2.94219420491778	-1.31289959675712	0.189216782794304	0.883261873358977	not
circRNA_02097|Chr11:70570466_70578286_-	1.23790730419458	-3.86280558521768	2.94219420491778	-1.31289959675712	0.189216782794304	0.883261873358977	not
circRNA_06721|Chr3:56148805_56152705_+	1.23790730419458	-3.86280558521768	2.94219420491778	-1.31289959675712	0.189216782794304	0.883261873358977	not
circRNA_10454|Chr8:65745192_65754110_+	1.23790730419458	-3.86280558521768	2.94219420491778	-1.31289959675712	0.189216782794304	0.883261873358977	not
circRNA_11246|Chr9:93799182_93864457_+	1.23790730419458	-3.86280558521768	2.94219420491778	-1.31289959675712	0.189216782794304	0.883261873358977	not
circRNA_11672|ChrX:128550177_128565869_+	1.23790730419458	-3.86280558521768	2.94219420491778	-1.31289959675712	0.189216782794304	0.883261873358977	not
circRNA_05929|Chr2:196028877_196030117_+	2.2676735844331	-2.71338571503206	2.06953007023647	-1.31111200269829	0.189819926223405	0.883261873358977	not
circRNA_04085|Chr17:5429865_5436758_-	11.9126094113879	-1.46834174004088	1.12073610081728	-1.31015833162696	0.190142278581445	0.883261873358977	not
circRNA_05832|Chr2:185599195_185617434_+	2.91197817207525	2.41889544906349	1.85280908481618	1.30552870713254	0.191712878575749	0.883261873358977	not
circRNA_07855|Chr4:158351571_158360021_+	8.48058728095378	1.36786472680297	1.04788814923486	1.3053537515447	0.191772418816826	0.883261873358977	not
circRNA_09475|Chr6:126864143_126923394_+	5.25317622531817	1.99411579343732	1.53268169090265	1.30106323137645	0.193236812038963	0.883261873358977	not
circRNA_00394|Chr1:125073749_125080990_+	2.92107600870659	-5.09513801385294	3.9222891419059	-1.29902152276748	0.193936543032219	0.883261873358977	not
circRNA_01714|Chr10:91913305_91917394_-	1.2298207332298	-3.83821360869701	2.95977278753809	-1.29679332983178	0.194702306350907	0.883261873358977	not
circRNA_01869|Chr10:110495072_110508344_+	1.2298207332298	-3.83821360869701	2.95977278753809	-1.29679332983178	0.194702306350907	0.883261873358977	not
circRNA_05383|Chr2:37974029_38014366_-	1.2298207332298	-3.83821360869701	2.95977278753809	-1.29679332983178	0.194702306350907	0.883261873358977	not
circRNA_01875|Chr10:110535457_110536927_-	1.29575971177807	3.78580388306355	2.92447549346996	1.29452405790948	0.195484464836836	0.883261873358977	not
circRNA_00876|Chr1:225316044_225316966_-	1.28478782191441	3.77432848080301	2.91785840536049	1.29352694903531	0.195828869612559	0.883261873358977	not
circRNA_04255|Chr17:24052253_24058139_-	1.28478782191441	3.77432848080301	2.91785840536049	1.29352694903531	0.195828869612559	0.883261873358977	not
circRNA_05814|Chr2:183529282_183558410_-	1.28478782191441	3.77432848080301	2.91785840536049	1.29352694903531	0.195828869612559	0.883261873358977	not
circRNA_10003|Chr7:114550936_114562987_-	1.28478782191441	3.77432848080301	2.91785840536049	1.29352694903531	0.195828869612559	0.883261873358977	not
circRNA_06203|Chr20:7549783_7568587_+	3.12954579232533	5.06084070184379	3.91997527461865	1.29103893450862	0.19669017705088	0.883261873358977	not
circRNA_01222|Chr10:16724062_16727861_-	3.18092986274138	-2.6106850612984	2.02233813643214	-1.29092411118956	0.196729993757659	0.883261873358977	not
circRNA_08926|Chr6:23105881_23122220_-	1.2147483372906	-3.83742358293607	2.97362434289937	-1.29048700858915	0.196881619639408	0.883261873358977	not
circRNA_09676|Chr7:28987514_28992637_+	1.2147483372906	-3.83742358293607	2.97362434289937	-1.29048700858915	0.196881619639408	0.883261873358977	not
circRNA_10215|Chr8:23854410_23884848_+	1.2147483372906	-3.83742358293607	2.97362434289937	-1.29048700858915	0.196881619639408	0.883261873358977	not
circRNA_03269|Chr14:88724076_88725530_-	1.27381593205074	3.76280410419406	2.92152755999629	1.28795776419061	0.197760665898681	0.883261873358977	not
circRNA_04703|Chr18:37047490_37093166_-	1.27381593205074	3.76280410419406	2.92152755999629	1.28795776419061	0.197760665898681	0.883261873358977	not
circRNA_10539|Chr8:72052775_72057685_+	1.27381593205074	3.76280410419406	2.92152755999629	1.28795776419061	0.197760665898681	0.883261873358977	not
circRNA_01102|Chr1:278580846_278608643_+	1.28378869822705	3.77322727236095	2.93271757895738	1.28659755696707	0.198234595669394	0.883261873358977	not
circRNA_07382|Chr4:28494651_28520904_+	1.28378869822705	3.77322727236095	2.93271757895738	1.28659755696707	0.198234595669394	0.883261873358977	not
circRNA_05470|Chr2:57574485_57576092_-	1.47755539798997	3.98309487323482	3.09656681459209	1.28629385759258	0.198340525371182	0.883261873358977	not
circRNA_06523|Chr3:10669090_10670675_-	1.48241642794358	3.97966597006685	3.09826372495275	1.28448264039484	0.198973133806005	0.883261873358977	not
circRNA_00243|Chr1:82196936_82198223_+	1.26683130158787	3.75529129094936	2.93048605688318	1.28145680206492	0.200033263684976	0.883261873358977	not
circRNA_00755|Chr1:204830814_204842017_-	1.26683130158787	3.75529129094936	2.93048605688318	1.28145680206492	0.200033263684976	0.883261873358977	not
circRNA_06363|Chr20:37560453_37630229_-	1.26284404218708	3.75120605898651	2.93334530455192	1.27881502841328	0.20096220044252	0.883261873358977	not
circRNA_06870|Chr3:94396940_94398038_-	116.932246824842	-0.724441209675299	0.56722660363475	-1.2771636679823	0.201544470911467	0.883261873358977	not
circRNA_06711|Chr3:54547246_54566332_-	6.77032142713184	-1.60485542039441	1.2591871858597	-1.27451695698341	0.202480266996387	0.883261873358977	not
circRNA_08766|Chr5:167653676_167655345_+	2.27155802701934	-2.66047537258153	2.08840036297805	-1.27392975970743	0.202688310437859	0.883261873358977	not
circRNA_00061|Chr1:20893994_20903369_-	1.24987390494869	3.73717256452394	2.93825754669512	1.27190094984268	0.203408314338909	0.883261873358977	not
circRNA_02298|Chr12:24271680_24273857_+	1.24987390494869	3.73717256452394	2.93825754669512	1.27190094984268	0.203408314338909	0.883261873358977	not
circRNA_04069|Chr17:698933_739440_+	1.24987390494869	3.73717256452394	2.93825754669512	1.27190094984268	0.203408314338909	0.883261873358977	not
circRNA_04654|Chr18:27956412_27984766_+	1.24987390494869	3.73717256452394	2.93825754669512	1.27190094984268	0.203408314338909	0.883261873358977	not
circRNA_06530|Chr3:11207543_11215339_+	1.24987390494869	3.73717256452394	2.93825754669512	1.27190094984268	0.203408314338909	0.883261873358977	not
circRNA_05632|Chr2:124187476_124205983_+	8.71923144373637	1.37017656210146	1.07855638525174	1.27038009401952	0.20394927041774	0.883261873358977	not
circRNA_04111|Chr17:5513194_5571375_+	2.8755332443285	-2.38023339055793	1.87668065868732	-1.26832094716787	0.204683359516787	0.883261873358977	not
circRNA_04734|Chr18:44523400_44532874_+	4.75023647761155	-1.79249476133055	1.41372927680747	-1.26791938933204	0.204826739143265	0.883261873358977	not
circRNA_02589|Chr13:56114438_56183125_+	8.78111862195611	1.48658741119802	1.17367827939746	1.26660554028588	0.20529637044613	0.883261873358977	not
circRNA_03897|Chr16:36001374_36055349_+	1.09713198206154	3.5486051445583	2.80312203850135	1.26594743140599	0.205531903433533	0.883261873358977	not
circRNA_04302|Chr17:48705876_48741397_-	1.09713198206154	3.5486051445583	2.80312203850135	1.26594743140599	0.205531903433533	0.883261873358977	not
circRNA_06852|Chr3:92183759_92225505_-	5.94738973804293	1.69787050197335	1.3420916834243	1.26509278236588	0.205838069911746	0.883261873358977	not
circRNA_04845|Chr18:69634006_69647714_-	1.38540383086667	-4.00214211588237	3.16589785343763	-1.2641412645505	0.206179327974034	0.883261873358977	not
circRNA_05024|Chr19:29783962_29835118_-	1.38540383086667	-4.00214211588237	3.16589785343763	-1.2641412645505	0.206179327974034	0.883261873358977	not
circRNA_07865|Chr4:158497408_158539474_+	1.38540383086667	-4.00214211588237	3.16589785343763	-1.2641412645505	0.206179327974034	0.883261873358977	not
circRNA_09461|Chr6:125776335_125791354_-	1.38540383086667	-4.00214211588237	3.16589785343763	-1.2641412645505	0.206179327974034	0.883261873358977	not
circRNA_08749|Chr5:167486001_167547741_+	2.5342350570793	2.52675655756524	1.99906229946499	1.26397089187339	0.206240474803944	0.883261873358977	not
circRNA_06115|Chr2:240854068_240867796_-	38.9848815110711	-1.74354529426149	1.38008470019276	-1.26336107777876	0.206459445287802	0.883261873358977	not
circRNA_06226|Chr20:13906484_13921285_+	2.21415389573606	-2.62234363965095	2.07792298298369	-1.26200232690315	0.206947949080401	0.883261873358977	not
circRNA_04475|Chr17:87758882_87771508_-	2.78255672455236	-2.37670152843262	1.88373866879814	-1.26169386858157	0.207058964052149	0.883261873358977	not
circRNA_02823|Chr13:106833769_106842110_+	1.17795970068418	-3.78068989148535	3.0010793313694	-1.25977672498254	0.207749918321917	0.883261873358977	not
circRNA_02942|Chr14:2924636_2991160_+	1.17795970068418	-3.78068989148535	3.0010793313694	-1.25977672498254	0.207749918321917	0.883261873358977	not
circRNA_03175|Chr14:71955361_71963057_-	1.17795970068418	-3.78068989148535	3.0010793313694	-1.25977672498254	0.207749918321917	0.883261873358977	not
circRNA_10628|Chr8:82274354_82277441_+	1.17795970068418	-3.78068989148535	3.0010793313694	-1.25977672498254	0.207749918321917	0.883261873358977	not
circRNA_03238|Chr14:84719215_84751768_-	1.23291650830951	3.71883609154145	2.95473255983313	1.25860328007198	0.208173661694799	0.883261873358977	not
circRNA_07491|Chr4:64431354_64474930_-	1.23291650830951	3.71883609154145	2.95473255983313	1.25860328007198	0.208173661694799	0.883261873358977	not
circRNA_07420|Chr4:40092750_40122082_-	2.42580015429709	-2.82866592224396	2.2480665159917	-1.25826611540279	0.208295531237381	0.883261873358977	not
circRNA_08586|Chr5:147363511_147368505_-	4.03096750648572	-2.14542040107284	1.70547190855935	-1.25796290768877	0.208405171063221	0.883261873358977	not
circRNA_02516|Chr13:35769419_35784163_-	1.08616009219788	3.53541986680268	2.81172239187444	1.25738582052753	0.208613961189468	0.883261873358977	not
circRNA_05679|Chr2:140311231_140387503_-	1.35370213871448	-3.98280231223936	3.18298058886957	-1.25128074175716	0.210832069139553	0.883261873358977	not
circRNA_05849|Chr2:186154270_186232527_-	1.35370213871448	-3.98280231223936	3.18298058886957	-1.25128074175716	0.210832069139553	0.883261873358977	not
circRNA_11376|Chr9:119615345_119617261_-	1.35370213871448	-3.98280231223936	3.18298058886957	-1.25128074175716	0.210832069139553	0.883261873358977	not
circRNA_00804|Chr1:215912561_215934212_-	2.42638287403363	-4.82330210572411	3.85715137049902	-1.25048297108964	0.211123172130417	0.883261873358977	not
circRNA_05708|Chr2:145397843_145414215_-	2.80011991944898	4.90023083409705	3.92152861638319	1.24957161185184	0.211456078642188	0.883261873358977	not
circRNA_09512|Chr6:133775080_133795645_+	2.76733883834119	4.88491349136568	3.9216859565262	1.24561567282983	0.212905525580189	0.883261873358977	not
circRNA_10934|Chr9:12351210_12421110_+	2.76733883834119	4.88491349136568	3.9216859565262	1.24561567282983	0.212905525580189	0.883261873358977	not
circRNA_03083|Chr14:37579854_37583161_+	1.02636280151118	-3.58048341177342	2.87683711617523	-1.24459024518346	0.21328240790492	0.883261873358977	not
circRNA_06876|Chr3:94710549_94724521_-	1.02636280151118	-3.58048341177342	2.87683711617523	-1.24459024518346	0.21328240790492	0.883261873358977	not
circRNA_07902|Chr4:174720692_174730142_+	1.02636280151118	-3.58048341177342	2.87683711617523	-1.24459024518346	0.21328240790492	0.883261873358977	not
circRNA_11663|ChrX:124847590_124851449_-	1.02636280151118	-3.58048341177342	2.87683711617523	-1.24459024518346	0.21328240790492	0.883261873358977	not
circRNA_01730|Chr10:92432154_92476192_-	1.21197185226954	3.69602952185871	2.97067888339961	1.24416999175253	0.213437005510478	0.883261873358977	not
circRNA_03647|Chr15:70039432_70105489_-	3.66076492239284	2.13598131983584	1.71828021885223	1.24309253892396	0.213833734877934	0.883261873358977	not
circRNA_00491|Chr1:154405931_154406882_+	1.20598634549403	3.68937756304007	2.97130006316852	1.24167114885927	0.214357918979068	0.883261873358977	not
circRNA_01485|Chr10:66770890_66783965_+	1.20598634549403	3.68937756304007	2.97130006316852	1.24167114885927	0.214357918979068	0.883261873358977	not
circRNA_03316|Chr14:108078799_108093840_+	1.20598634549403	3.68937756304007	2.97130006316852	1.24167114885927	0.214357918979068	0.883261873358977	not
circRNA_06063|Chr2:226925637_226926225_+	1.20598634549403	3.68937756304007	2.97130006316852	1.24167114885927	0.214357918979068	0.883261873358977	not
circRNA_07752|Chr4:132075419_132114473_-	2.78386032984791	2.67618018711556	2.15556755209545	1.24151998136826	0.214413721403012	0.883261873358977	not
circRNA_06022|Chr2:218919131_218937634_-	1.21595911167033	3.70024582778674	2.98207297083251	1.24083007491052	0.214668528544913	0.883261873358977	not
circRNA_10818|Chr8:118616528_118620855_+	1.21595911167033	3.70024582778674	2.98207297083251	1.24083007491052	0.214668528544913	0.883261873358977	not
circRNA_05026|Chr19:29916812_29919475_-	2.17390308875657	2.59693178973386	2.09414291962852	1.24009291123002	0.21494103062827	0.883261873358977	not
circRNA_01550|Chr10:72203091_72212356_+	2.4829146074006	-4.8613032869319	3.92501360999903	-1.23854431346369	0.215514301610338	0.883261873358977	not
circRNA_00407|Chr1:127068619_127070617_+	2.39145323404015	-2.76245414491686	2.23239441508614	-1.23743999996088	0.215923776483186	0.883261873358977	not
circRNA_09452|Chr6:124651885_124677509_-	2.15344804160307	-4.65273552275465	3.76381616611652	-1.2361750195561	0.216393514057068	0.883261873358977	not
circRNA_00287|Chr1:91873487_91879026_+	1.20000083871852	3.68267712530732	2.97999821644783	1.23579843269071	0.216533497730252	0.883261873358977	not
circRNA_04592|Chr18:17224244_17258865_+	1.20000083871852	3.68267712530732	2.97999821644783	1.23579843269071	0.216533497730252	0.883261873358977	not
circRNA_05726|Chr2:148003674_148025257_+	1.20000083871852	3.68267712530732	2.97999821644783	1.23579843269071	0.216533497730252	0.883261873358977	not
circRNA_10673|Chr8:94069184_94070462_-	1.20000083871852	3.68267712530732	2.97999821644783	1.23579843269071	0.216533497730252	0.883261873358977	not
circRNA_11500|ChrX:51713405_51794841_+	2.1629311988929	2.58949786537658	2.09624958261557	1.23530036063051	0.216718739579167	0.883261873358977	not
circRNA_02067|Chr11:64795077_64815165_+	2.84202498500927	2.37756016952831	1.92568481430059	1.23465696560101	0.216958198383874	0.883261873358977	not
circRNA_01291|Chr10:38712831_38725063_+	3.2093313027356	2.21732041714528	1.79829385135901	1.2330134007129	0.217570764542415	0.883261873358977	not
circRNA_06997|Chr3:119290823_119302965_-	1.31448420391797	-3.951885128655	3.20749256505891	-1.23207927952981	0.217919470696481	0.883261873358977	not
circRNA_00397|Chr1:126157742_126189469_-	1.38366941917059	3.88550720913981	3.16459737458103	1.22780459857211	0.219520328993194	0.883261873358977	not
circRNA_03073|Chr14:36223629_36267680_+	1.13817143756721	-3.73669116775308	3.04506391496489	-1.2271306192915	0.219773501135303	0.883261873358977	not
circRNA_04959|Chr19:15504040_15516663_-	1.13817143756721	-3.73669116775308	3.04506391496489	-1.2271306192915	0.219773501135303	0.883261873358977	not
circRNA_09909|Chr7:78404132_78433970_+	1.13817143756721	-3.73669116775308	3.04506391496489	-1.2271306192915	0.219773501135303	0.883261873358977	not
circRNA_08758|Chr5:167516581_167581074_+	14.7615743424138	1.04709760019715	0.853615519323448	1.22666185945992	0.219949708588456	0.883261873358977	not
circRNA_08757|Chr5:167516581_167558250_+	19.2292439564076	1.26880847075971	1.03702094385006	1.22351286951748	0.221136046381625	0.883261873358977	not
circRNA_09687|Chr7:30714506_30735182_+	23.7493324278379	0.91333637695549	0.746728233454829	1.22311750920389	0.221285316294018	0.883261873358977	not
circRNA_03650|Chr15:70077466_70139170_-	5.36043179977617	1.86851504255583	1.53063782227505	1.22074276184982	0.22218343160502	0.883261873358977	not
circRNA_09273|Chr6:100396828_100397255_+	2.38948821511228	2.76110632677089	2.26191042039072	1.22069658545273	0.222200921078223	0.883261873358977	not
circRNA_08505|Chr5:139379737_139401879_+	2.10400391583145	-2.58876374824419	2.12404543176051	-1.21878925447395	0.222924190991378	0.883261873358977	not
circRNA_04390|Chr17:75775333_75791010_-	1.12609866813855	-3.72081187704872	3.05544793755666	-1.21776314081926	0.223313994978583	0.883261873358977	not
circRNA_05375|Chr2:33950934_33955969_-	26.7873601960522	-0.873993479502168	0.718431145137358	-1.21653061036916	0.223782857704822	0.883261873358977	not
circRNA_01705|Chr10:90949093_90975559_-	1.11501247066323	-3.70915535049087	3.05404225443532	-1.21450688676757	0.224554221626982	0.883261873358977	not
circRNA_01815|Chr10:97532171_97536050_-	1.11501247066323	-3.70915535049087	3.05404225443532	-1.21450688676757	0.224554221626982	0.883261873358977	not
circRNA_01970|Chr11:34616102_34631134_+	1.11501247066323	-3.70915535049087	3.05404225443532	-1.21450688676757	0.224554221626982	0.883261873358977	not
circRNA_03792|Chr16:7438795_7448948_+	1.11501247066323	-3.70915535049087	3.05404225443532	-1.21450688676757	0.224554221626982	0.883261873358977	not
circRNA_04872|Chr18:73479863_73490210_+	1.11501247066323	-3.70915535049087	3.05404225443532	-1.21450688676757	0.224554221626982	0.883261873358977	not
circRNA_04882|Chr18:75203861_75207308_-	1.11501247066323	-3.70915535049087	3.05404225443532	-1.21450688676757	0.224554221626982	0.883261873358977	not
circRNA_05693|Chr2:145066053_145114677_-	1.11501247066323	-3.70915535049087	3.05404225443532	-1.21450688676757	0.224554221626982	0.883261873358977	not
circRNA_09149|Chr6:73742698_73744458_+	1.11501247066323	-3.70915535049087	3.05404225443532	-1.21450688676757	0.224554221626982	0.883261873358977	not
circRNA_10503|Chr8:70371302_70375242_+	1.11501247066323	-3.70915535049087	3.05404225443532	-1.21450688676757	0.224554221626982	0.883261873358977	not
circRNA_04231|Chr17:19160994_19250082_+	10.4495953025244	1.39338382852512	1.14774233380197	1.21402146412901	0.224739527872812	0.883261873358977	not
circRNA_02179|Chr11:88216042_88236708_-	1.13008486660243	-3.7096954223427	3.06307345677027	-1.21110233714546	0.225856185794979	0.883261873358977	not
circRNA_02544|Chr13:49261708_49262687_+	1.13008486660243	-3.7096954223427	3.06307345677027	-1.21110233714546	0.225856185794979	0.883261873358977	not
circRNA_04018|Chr16:71242432_71247473_+	1.13008486660243	-3.7096954223427	3.06307345677027	-1.21110233714546	0.225856185794979	0.883261873358977	not
circRNA_05013|Chr19:25886356_25886887_-	25.963255877337	-0.891221549462387	0.735895204972268	-1.21107128221602	0.225868086534835	0.883261873358977	not
circRNA_09370|Chr6:109850518_109875835_+	2.72432233222238	2.31088476179373	1.91433690204546	1.20714632796587	0.227375795998619	0.883261873358977	not
circRNA_07101|Chr3:148837814_148842440_+	2.73502254263083	-2.29134533926867	1.90159928561701	-1.20495698362928	0.228219908539692	0.883261873358977	not
circRNA_07295|Chr4:10098513_10138522_+	2.17869354418011	-2.52317943293821	2.10101966990877	-1.20093089516281	0.229778008631876	0.883261873358977	not
circRNA_00006|Chr1:1841452_1846589_+	1.09185350375925	-3.68105412114221	3.07507154776022	-1.19706291836473	0.231282031917804	0.883261873358977	not
circRNA_02569|Chr13:52223578_52232928_-	1.09185350375925	-3.68105412114221	3.07507154776022	-1.19706291836473	0.231282031917804	0.883261873358977	not
circRNA_03303|Chr14:106675766_106718850_+	1.09185350375925	-3.68105412114221	3.07507154776022	-1.19706291836473	0.231282031917804	0.883261873358977	not
circRNA_04382|Chr17:75579712_75600855_+	1.09185350375925	-3.68105412114221	3.07507154776022	-1.19706291836473	0.231282031917804	0.883261873358977	not
circRNA_07638|Chr4:98988352_98989621_-	1.09185350375925	-3.68105412114221	3.07507154776022	-1.19706291836473	0.231282031917804	0.883261873358977	not
circRNA_09743|Chr7:47425324_47425894_-	1.09185350375925	-3.68105412114221	3.07507154776022	-1.19706291836473	0.231282031917804	0.883261873358977	not
circRNA_10591|Chr8:78872102_78879249_+	1.09185350375925	-3.68105412114221	3.07507154776022	-1.19706291836473	0.231282031917804	0.883261873358977	not
circRNA_07506|Chr4:65585304_65613754_+	5.86582153331166	-1.47793155323183	1.2363691167332	-1.19538051640832	0.231938394456582	0.883261873358977	not
circRNA_02905|Chr13:109457218_109471561_-	1.10138280096079	-3.675470430392	3.08129865857263	-1.19283160694803	0.232935328889501	0.883261873358977	not
circRNA_04130|Chr17:5524117_5564210_+	1.10138280096079	-3.675470430392	3.08129865857263	-1.19283160694803	0.232935328889501	0.883261873358977	not
circRNA_05239|Chr2:9439970_9456385_-	1.10138280096079	-3.675470430392	3.08129865857263	-1.19283160694803	0.232935328889501	0.883261873358977	not
circRNA_11264|Chr9:94518042_94529615_+	1.10138280096079	-3.675470430392	3.08129865857263	-1.19283160694803	0.232935328889501	0.883261873358977	not
circRNA_07275|Chr4:8120652_8149019_+	9.477401606455	1.20983819218215	1.01471457642496	1.19229408967854	0.233145951186463	0.883261873358977	not
circRNA_05220|Chr2:4961753_5031767_+	4.25992248943395	1.81213318592971	1.52545554773391	1.1879291983445	0.234861305076875	0.883261873358977	not
circRNA_08462|Chr5:129413066_129457884_+	3.75772871679607	1.8606415416494	1.57160422900288	1.18391227722128	0.236447789703507	0.883261873358977	not
circRNA_04342|Chr17:58279256_58280166_-	1.3177034915054	3.80960901544015	3.21878771736847	1.18355398055101	0.236589666339647	0.883261873358977	not
circRNA_08422|Chr5:123824724_123825786_+	1.3177034915054	3.80960901544015	3.21878771736847	1.18355398055101	0.236589666339647	0.883261873358977	not
circRNA_08506|Chr5:139394727_139421497_+	1.08376693279447	-3.65280518574451	3.10474705847374	-1.17652263355076	0.239386093386751	0.883261873358977	not
circRNA_08861|Chr6:9421744_9434931_-	1.08376693279447	-3.65280518574451	3.10474705847374	-1.17652263355076	0.239386093386751	0.883261873358977	not
circRNA_11084|Chr9:61312543_61359768_-	1.08376693279447	-3.65280518574451	3.10474705847374	-1.17652263355076	0.239386093386751	0.883261873358977	not
circRNA_08615|Chr5:150115896_150125653_-	1.06869453685527	-3.65231306737655	3.10838225148415	-1.17498839328165	0.239999359384734	0.883261873358977	not
circRNA_10487|Chr8:70332963_70342839_+	1.06869453685527	-3.65231306737655	3.10838225148415	-1.17498839328165	0.239999359384734	0.883261873358977	not
circRNA_07021|Chr3:123077758_123078115_+	1.1310467753399	3.58978795404092	3.05990449750181	1.1731699329086	0.240727666799484	0.883261873358977	not
circRNA_07495|Chr4:64451679_64474930_-	1.1310467753399	3.58978795404092	3.05990449750181	1.1731699329086	0.240727666799484	0.883261873358977	not
circRNA_05877|Chr2:188269009_188301124_+	2.59018499030907	-2.25520128765945	1.92587208386225	-1.17100263644548	0.241597717417348	0.883261873358977	not
circRNA_00968|Chr1:251455609_251485480_+	11.0595601797648	-1.31273813745471	1.12225815026939	-1.16972920815019	0.242109960080335	0.883261873358977	not
circRNA_01154|Chr10:3191467_3204962_+	1.12007488547623	3.57668115716034	3.05785158085582	1.16967127494112	0.24213328214979	0.883261873358977	not
circRNA_05517|Chr2:84361142_84394099_-	1.12007488547623	3.57668115716034	3.05785158085582	1.16967127494112	0.24213328214979	0.883261873358977	not
circRNA_08844|Chr6:7702481_7715226_-	1.12007488547623	3.57668115716034	3.05785158085582	1.16967127494112	0.24213328214979	0.883261873358977	not
circRNA_09426|Chr6:122853475_122869426_-	1.12007488547623	3.57668115716034	3.05785158085582	1.16967127494112	0.24213328214979	0.883261873358977	not
circRNA_02720|Chr13:89163767_89229970_-	1.07268073531915	-3.64053919516395	3.11526927661851	-1.16861140142453	0.242560232523738	0.883261873358977	not
circRNA_04873|Chr18:73479863_73498648_+	1.07268073531915	-3.64053919516395	3.11526927661851	-1.16861140142453	0.242560232523738	0.883261873358977	not
circRNA_07635|Chr4:96762506_96767151_+	1.07268073531915	-3.64053919516395	3.11526927661851	-1.16861140142453	0.242560232523738	0.883261873358977	not
circRNA_10026|Chr7:122088662_122101456_+	1.07268073531915	-3.64053919516395	3.11526927661851	-1.16861140142453	0.242560232523738	0.883261873358977	not
circRNA_09893|Chr7:78332667_78415345_+	2.04475320609461	-4.58208745290421	3.92889801849126	-1.1662525805808	0.243512339249453	0.883261873358977	not
circRNA_09326|Chr6:108857237_108862500_+	1.11907576178887	3.57539996878991	3.06974555762485	1.16472192944757	0.244131569337355	0.883261873358977	not
circRNA_09828|Chr7:64959567_64961215_-	2.03055320807172	-4.56726303107205	3.92912588913054	-1.16241198677468	0.245068156583345	0.883261873358977	not
circRNA_04202|Chr17:10090031_10107746_+	1.10910299561257	3.56349331422309	3.06750223543084	1.16169216539221	0.245360529249494	0.883261873358977	not
circRNA_04310|Chr17:53483964_53502778_+	1.10910299561257	3.56349331422309	3.06750223543084	1.16169216539221	0.245360529249494	0.883261873358977	not
circRNA_08681|Chr5:156463243_156484234_+	1.10910299561257	3.56349331422309	3.06750223543084	1.16169216539221	0.245360529249494	0.883261873358977	not
circRNA_09723|Chr7:40198105_40208852_-	1.10910299561257	3.56349331422309	3.06750223543084	1.16169216539221	0.245360529249494	0.883261873358977	not
circRNA_02952|Chr14:2977679_3011669_+	2.22224046670084	-2.64117907463786	2.2766883664585	-1.16009688174686	0.246009363615703	0.883261873358977	not
circRNA_11383|Chr9:119750465_119765191_-	5.4359757127223	1.57005064711242	1.35429891916346	1.15930879431124	0.246330338334575	0.883261873358977	not
circRNA_05510|Chr2:80226167_80234308_+	1.10211836514969	3.55486950460452	3.07452890607959	1.15623225970493	0.247586167847536	0.883261873358977	not
circRNA_07991|Chr5:9941975_9946589_+	1.10211836514969	3.55486950460452	3.07452890607959	1.15623225970493	0.247586167847536	0.883261873358977	not
circRNA_10408|Chr8:63730622_63756315_-	1.10211836514969	3.55486950460452	3.07452890607959	1.15623225970493	0.247586167847536	0.883261873358977	not
circRNA_02930|Chr14:2336297_2338999_-	9.93810537661224	1.13437655628937	0.981595407522136	1.15564574528003	0.247826088541306	0.883261873358977	not
circRNA_04664|Chr18:29457228_29457626_+	3.10307910317596	-1.95810925565912	1.69629942989375	-1.15434175190507	0.24836008545177	0.883261873358977	not
circRNA_07527|Chr4:66193731_66214585_+	6.26807924766157	-1.58682051700616	1.37500183658023	-1.15404974363725	0.24847977566552	0.883261873358977	not
circRNA_02694|Chr13:82091840_82164226_+	2.16395151934185	-2.64633628964152	2.29312913466857	-1.15402846252006	0.248488500082854	0.883261873358977	not
circRNA_10258|Chr8:33261321_33261713_-	2.15237465204315	4.52241976146597	3.92593914614789	1.15193323001538	0.249348511872997	0.883261873358977	not
circRNA_03919|Chr16:39901511_39921459_+	2.88361981529328	-2.39438768231546	2.07896764140564	-1.15171955283371	0.249436334836451	0.883261873358977	not
circRNA_11429|ChrX:10563367_10565134_-	2.22524009321138	-2.6308073421141	2.28540968738699	-1.15113161400923	0.249678093777289	0.883261873358977	not
circRNA_10107|Chr7:140415223_140417547_-	1.0981311057489	3.55019586274209	3.08851140472674	1.14948445950654	0.250356271192803	0.883261873358977	not
circRNA_01265|Chr10:35815476_35819778_-	15.6461596255877	-1.00085639924217	0.873658788900949	-1.14559186258657	0.251964065839682	0.883261873358977	not
circRNA_03984|Chr16:62132750_62160831_-	3.13931329480763	-2.08597131259739	1.82101802516812	-1.14549734476396	0.252003194720873	0.883261873358977	not
circRNA_02812|Chr13:103344764_103362959_+	1.08516096851051	3.53407514108386	3.08927344265311	1.14398262461634	0.252630842934793	0.883261873358977	not
circRNA_04833|Chr18:65342733_65389384_+	1.08516096851051	3.53407514108386	3.08927344265311	1.14398262461634	0.252630842934793	0.883261873358977	not
circRNA_05097|Chr19:39186838_39199683_+	1.08516096851051	3.53407514108386	3.08927344265311	1.14398262461634	0.252630842934793	0.883261873358977	not
circRNA_07212|Chr3:175512077_175535023_+	1.08516096851051	3.53407514108386	3.08927344265311	1.14398262461634	0.252630842934793	0.883261873358977	not
circRNA_00009|Chr1:2012644_2017574_-	1.03190590024885	-3.58726234153695	3.14787531037887	-1.13958209517047	0.254460448263063	0.883261873358977	not
circRNA_02960|Chr14:4154610_4198845_+	1.03190590024885	-3.58726234153695	3.14787531037887	-1.13958209517047	0.254460448263063	0.883261873358977	not
circRNA_05480|Chr2:62170402_62174499_+	1.03190590024885	-3.58726234153695	3.14787531037887	-1.13958209517047	0.254460448263063	0.883261873358977	not
circRNA_07023|Chr3:123285078_123304722_-	1.03190590024885	-3.58726234153695	3.14787531037887	-1.13958209517047	0.254460448263063	0.883261873358977	not
circRNA_10095|Chr7:134659946_134667817_+	1.03190590024885	-3.58726234153695	3.14787531037887	-1.13958209517047	0.254460448263063	0.883261873358977	not
circRNA_01117|Chr1:278679022_278731755_+	8.2943413651847	1.2460992945006	1.09419694665081	1.13882541741205	0.254775978190828	0.883261873358977	not
circRNA_00036|Chr1:15488392_15494771_+	1.18448937137517	-3.79017827463109	3.32921096700113	-1.13846142890884	0.254927856030141	0.883261873358977	not
circRNA_07718|Chr4:123652629_123657801_-	1.18448937137517	-3.79017827463109	3.32921096700113	-1.13846142890884	0.254927856030141	0.883261873358977	not
circRNA_01776|Chr10:95288570_95299099_-	6.47923029002766	1.34328235617908	1.18258064302605	1.13589070149315	0.256002310353399	0.883261873358977	not
circRNA_00146|Chr1:53327671_53332902_-	1.18748899788571	-3.77928318644404	3.33317871230224	-1.13383755047256	0.256862696572962	0.883261873358977	not
circRNA_01640|Chr10:82136264_82144152_-	1.18748899788571	-3.77928318644404	3.33317871230224	-1.13383755047256	0.256862696572962	0.883261873358977	not
circRNA_08305|Chr5:99513769_99544877_-	1.18748899788571	-3.77928318644404	3.33317871230224	-1.13383755047256	0.256862696572962	0.883261873358977	not
circRNA_08998|Chr6:29522232_29525497_+	1.18748899788571	-3.77928318644404	3.33317871230224	-1.13383755047256	0.256862696572962	0.883261873358977	not
circRNA_09357|Chr6:109765229_109800905_+	1.18748899788571	-3.77928318644404	3.33317871230224	-1.13383755047256	0.256862696572962	0.883261873358977	not
circRNA_11012|Chr9:41309609_41321601_-	1.18748899788571	-3.77928318644404	3.33317871230224	-1.13383755047256	0.256862696572962	0.883261873358977	not
circRNA_07348|Chr4:22532122_22561809_+	18.0818935949898	0.959576194754268	0.846597669750898	1.13345007792971	0.25702529434412	0.883261873358977	not
circRNA_00377|Chr1:121846217_121848757_-	1.16843040348264	-3.7822693810321	3.33837865163912	-1.13296596213705	0.257228547558039	0.883261873358977	not
circRNA_00909|Chr1:235777942_235780409_-	1.16843040348264	-3.7822693810321	3.33837865163912	-1.13296596213705	0.257228547558039	0.883261873358977	not
circRNA_09894|Chr7:78347124_78366563_+	1.16843040348264	-3.7822693810321	3.33837865163912	-1.13296596213705	0.257228547558039	0.883261873358977	not
circRNA_01176|Chr10:5169681_5179352_-	3.50161069312581	-1.78697280965763	1.57776331584735	-1.13259878190153	0.257382780416792	0.883261873358977	not
circRNA_10183|Chr8:21481642_21490337_-	5.17828372487933	-1.43692397220021	1.26880474799876	-1.13250204530414	0.257423424985739	0.883261873358977	not
circRNA_02105|Chr11:70952862_70955449_-	1.22992837259608	3.71560172824338	3.29064433557028	1.12914108889846	0.258838320445398	0.883261873358977	not
circRNA_03767|Chr16:4222176_4283627_+	1.22992837259608	3.71560172824338	3.29064433557028	1.12914108889846	0.258838320445398	0.883261873358977	not
circRNA_05225|Chr2:5633258_5640909_+	1.22992837259608	3.71560172824338	3.29064433557028	1.12914108889846	0.258838320445398	0.883261873358977	not
circRNA_01894|Chr11:10020678_10022991_+	5.62737993091967	1.5047541232147	1.33296032442025	1.1288814045303	0.258947866206929	0.883261873358977	not
circRNA_06443|Chr20:50177601_50238980_+	1.06820357187134	3.51297261542823	3.11636473030968	1.12726619617439	0.259629950104839	0.883261873358977	not
circRNA_09688|Chr7:30721656_30735182_+	5.63898896572831	1.42035118040805	1.26107352093394	1.12630323040654	0.260037190892542	0.883261873358977	not
circRNA_04151|Chr17:5555491_5571375_+	73.6854498751252	-0.684070926068075	0.607929149185305	-1.12524778090475	0.26048405093364	0.883261873358977	not
circRNA_04751|Chr18:48853173_48874963_+	3.09143846072588	-2.05220002467616	1.8252080541514	-1.1243649840403	0.260858220499565	0.883261873358977	not
circRNA_01838|Chr10:104706087_104713428_-	1.06421631247055	3.50815308243616	3.12018819264259	1.12434022111499	0.260868721513808	0.883261873358977	not
circRNA_04079|Chr17:1395222_1416266_+	1.06421631247055	3.50815308243616	3.12018819264259	1.12434022111499	0.260868721513808	0.883261873358977	not
circRNA_05186|Chr19:60234297_60277464_+	1.06421631247055	3.50815308243616	3.12018819264259	1.12434022111499	0.260868721513808	0.883261873358977	not
circRNA_09913|Chr7:78432827_78483457_+	1.06421631247055	3.50815308243616	3.12018819264259	1.12434022111499	0.260868721513808	0.883261873358977	not
circRNA_00512|Chr1:161928871_161932898_+	1.05823080569503	3.50059222460511	3.11481914777959	1.12385087496991	0.261076294569149	0.883261873358977	not
circRNA_02833|Chr13:106859710_106893929_+	1.05823080569503	3.50059222460511	3.11481914777959	1.12385087496991	0.261076294569149	0.883261873358977	not
circRNA_02151|Chr11:84619089_84633565_-	15.2926433097712	0.966352106184269	0.860546896560108	1.12295112567031	0.261458252288802	0.883261873358977	not
circRNA_09137|Chr6:72537858_72538290_-	5.3529278149733	1.39459796312224	1.2425186948181	1.12239595986635	0.261694121514703	0.883261873358977	not
circRNA_00130|Chr1:44117529_44119982_+	2.16991582935578	2.60824956871046	2.32801733613343	1.12037377395242	0.262554516029575	0.883261873358977	not
circRNA_06953|Chr3:112722217_112728973_-	1.05224529891952	3.49297466581509	3.12065155716905	1.11930941401987	0.26300816103087	0.883261873358977	not
circRNA_07067|Chr3:140111617_140119069_+	1.05224529891952	3.49297466581509	3.12065155716905	1.11930941401987	0.26300816103087	0.883261873358977	not
circRNA_09116|Chr6:71059861_71061841_-	1.05224529891952	3.49297466581509	3.12065155716905	1.11930941401987	0.26300816103087	0.883261873358977	not
circRNA_09714|Chr7:35079420_35095720_+	1.05224529891952	3.49297466581509	3.12065155716905	1.11930941401987	0.26300816103087	0.883261873358977	not
circRNA_11268|Chr9:94928477_94944717_+	8.04610930730973	-1.19540265980258	1.06922199898552	-1.11801165795015	0.263562014369188	0.883261873358977	not
circRNA_00401|Chr1:126192619_126195625_-	2.17182216039198	-2.58324404408033	2.31159172936636	-1.11751742804013	0.263773152100788	0.883261873358977	not
circRNA_07017|Chr3:122318077_122318825_+	14.6562829856326	1.20812537663379	1.08257211947059	1.11597680644556	0.264432062695161	0.883261873358977	not
circRNA_05948|Chr2:199001328_199002930_-	3.04606095895955	2.01063949118251	1.8047399624535	1.11408819719883	0.265241351572091	0.883261873358977	not
circRNA_05450|Chr2:56958080_56962961_-	1.78123349682857	-4.37152739933232	3.93236323099687	-1.11167945139801	0.266275997944605	0.883261873358977	not
circRNA_07931|Chr4:181153728_181214993_+	1.78123349682857	-4.37152739933232	3.93236323099687	-1.11167945139801	0.266275997944605	0.883261873358977	not
circRNA_11601|ChrX:99728011_99758593_+	1.78123349682857	-4.37152739933232	3.93236323099687	-1.11167945139801	0.266275997944605	0.883261873358977	not
circRNA_08602|Chr5:148844953_148847692_+	1.04625979214401	3.48528674170532	3.13764628105223	1.11079657472942	0.266655921176819	0.883261873358977	not
circRNA_11157|Chr9:69940437_69942486_-	1.04625979214401	3.48528674170532	3.13764628105223	1.11079657472942	0.266655921176819	0.883261873358977	not
circRNA_01687|Chr10:89036545_89074755_+	1.92082201738696	4.35957088714887	3.92822470495425	1.10980690123216	0.267082244814271	0.883261873358977	not
circRNA_06633|Chr3:33465220_33473531_+	4.29737080730535	1.67209369047419	1.5091216742179	1.10799130318021	0.267865571840716	0.883261873358977	not
circRNA_09900|Chr7:78347306_78375555_+	2.74276846143539	-2.35912649010003	2.12987436280983	-1.1076364556019	0.268018852588579	0.883261873358977	not
circRNA_00539|Chr1:164367968_164380890_+	2.10244701555767	-2.58023649735319	2.33135014799526	-1.1067563143923	0.268399300433181	0.883261873358977	not
circRNA_05387|Chr2:38074255_38110573_-	3.23307393571876	-2.04142292475562	1.84455377251868	-1.10672996101823	0.268410697599729	0.883261873358977	not
circRNA_02922|Chr13:113735261_113748416_+	19.5543690297385	0.878677763571166	0.799291895527259	1.09932024644331	0.271628404209917	0.883261873358977	not
circRNA_09298|Chr6:105395367_105398288_+	2.27109321248207	2.50672163010767	2.2813280962181	1.09879926270282	0.271855633889582	0.883261873358977	not
circRNA_01271|Chr10:35898838_35901897_-	1.18204431839198	3.6613554988989	3.33357018979365	1.09832860580192	0.272061025134249	0.883261873358977	not
circRNA_01899|Chr11:14345506_14380833_-	1.18204431839198	3.6613554988989	3.33357018979365	1.09832860580192	0.272061025134249	0.883261873358977	not
circRNA_06220|Chr20:12564372_12593991_+	1.18204431839198	3.6613554988989	3.33357018979365	1.09832860580192	0.272061025134249	0.883261873358977	not
circRNA_10100|Chr7:137751460_137753835_+	1.18204431839198	3.6613554988989	3.33357018979365	1.09832860580192	0.272061025134249	0.883261873358977	not
circRNA_11225|Chr9:89070697_89074459_-	1.18204431839198	3.6613554988989	3.33357018979365	1.09832860580192	0.272061025134249	0.883261873358977	not
circRNA_04695|Chr18:36637823_36639900_+	0.980044867703223	-3.51872141578404	3.21014163874338	-1.09612653015568	0.273023405911507	0.883261873358977	not
circRNA_05690|Chr2:144876416_144917472_+	0.980044867703223	-3.51872141578404	3.21014163874338	-1.09612653015568	0.273023405911507	0.883261873358977	not
circRNA_05734|Chr2:150755405_150756431_+	0.980044867703223	-3.51872141578404	3.21014163874338	-1.09612653015568	0.273023405911507	0.883261873358977	not
circRNA_05245|Chr2:11780889_11790870_+	4.4873334937775	1.57412009948546	1.43970645583322	1.09336183991371	0.27423496119888	0.883261873358977	not
circRNA_08577|Chr5:145277839_145278897_+	2.45674053912723	2.13088636544986	1.9537226099035	1.09068009688188	0.27541367138196	0.883261873358977	not
circRNA_08269|Chr5:90892797_90957243_+	3.3667132536283	-2.15522159973286	1.97724105880587	-1.09001458883039	0.275706717713008	0.883261873358977	not
circRNA_11660|ChrX:123718252_123720910_-	76.8608018399542	0.683668639636266	0.627883214556548	1.08884681702969	0.276221442208814	0.883261873358977	not
circRNA_00077|Chr1:21149313_21211619_+	0.9689586702279	-3.50530412482883	3.22212283985493	-1.08788655772871	0.276645191075635	0.883261873358977	not
circRNA_02024|Chr11:46644895_46683499_-	0.9689586702279	-3.50530412482883	3.22212283985493	-1.08788655772871	0.276645191075635	0.883261873358977	not
circRNA_02311|Chr12:24672112_24672703_+	0.9689586702279	-3.50530412482883	3.22212283985493	-1.08788655772871	0.276645191075635	0.883261873358977	not
circRNA_04439|Chr17:83502435_83539887_+	0.9689586702279	-3.50530412482883	3.22212283985493	-1.08788655772871	0.276645191075635	0.883261873358977	not
circRNA_04702|Chr18:37047490_37093036_-	0.9689586702279	-3.50530412482883	3.22212283985493	-1.08788655772871	0.276645191075635	0.883261873358977	not
circRNA_07042|Chr3:130093308_130099815_-	0.9689586702279	-3.50530412482883	3.22212283985493	-1.08788655772871	0.276645191075635	0.883261873358977	not
circRNA_07473|Chr4:61439661_61484825_+	0.9689586702279	-3.50530412482883	3.22212283985493	-1.08788655772871	0.276645191075635	0.883261873358977	not
circRNA_08219|Chr5:76711755_76728269_-	0.9689586702279	-3.50530412482883	3.22212283985493	-1.08788655772871	0.276645191075635	0.883261873358977	not
circRNA_08326|Chr5:103104514_103201011_+	0.9689586702279	-3.50530412482883	3.22212283985493	-1.08788655772871	0.276645191075635	0.883261873358977	not
circRNA_10737|Chr8:109044546_109052504_+	0.9689586702279	-3.50530412482883	3.22212283985493	-1.08788655772871	0.276645191075635	0.883261873358977	not
circRNA_03571|Chr15:47194510_47199746_+	3.41411751950468	1.72531780315108	1.58647328876788	1.08751771326136	0.276808074659804	0.883261873358977	not
circRNA_02696|Chr13:82185980_82190210_+	1.81184230081993	4.27145467643538	3.92957264460158	1.08700234421254	0.277035773688654	0.883261873358977	not
circRNA_08876|Chr6:15082851_15085804_-	1.81184230081993	4.27145467643538	3.92957264460158	1.08700234421254	0.277035773688654	0.883261873358977	not
circRNA_10142|Chr8:508994_509712_+	27.0823981916335	0.790552097755119	0.727331918542421	1.08692067211816	0.277071869555563	0.883261873358977	not
circRNA_03914|Chr16:39881896_39884207_+	24.0017631551004	1.11395505120206	1.02491212983104	1.08687859064143	0.277090469170986	0.883261873358977	not
circRNA_05416|Chr2:50155308_50155731_+	8.9975980093981	-1.30151470050027	1.20209308595839	-1.08270708458706	0.278938458428154	0.883261873358977	not
circRNA_09472|Chr6:126864143_126894194_+	68.182564047356	0.649124822040634	0.601194320016009	1.07972547382575	0.280264446726797	0.883261873358977	not
circRNA_04326|Chr17:54354448_54362356_+	2.41542912423209	-2.1349063922506	1.97982162561355	-1.07833269655744	0.28088531059543	0.883261873358977	not
circRNA_05954|Chr2:202479064_202493972_+	6.17950665219093	1.26740750491461	1.17642238330929	1.07734052232956	0.281328165195875	0.883261873358977	not
circRNA_04115|Chr17:5514017_5529053_+	5.15201309452791	-1.48126504949932	1.37553946981174	-1.07686117483932	0.281542290486439	0.883261873358977	not
circRNA_04907|Chr18:79530861_79532387_-	3.27049409342266	1.93755563900497	1.79961525103145	1.07664993275338	0.281636687759803	0.883261873358977	not
circRNA_03902|Chr16:39846635_39861585_+	6.04170815554048	1.60587537708738	1.49216680881966	1.0762036573898	0.281836184419881	0.883261873358977	not
circRNA_01496|Chr10:66957634_66970781_+	1.15299055506723	3.61682248391501	3.36685839800839	1.07424253008516	0.282713995205281	0.883261873358977	not
circRNA_04012|Chr16:71103627_71106610_+	1.15299055506723	3.61682248391501	3.36685839800839	1.07424253008516	0.282713995205281	0.883261873358977	not
circRNA_05437|Chr2:55939983_55962855_+	1.15299055506723	3.61682248391501	3.36685839800839	1.07424253008516	0.282713995205281	0.883261873358977	not
circRNA_05977|Chr2:206549585_206570833_-	1.15299055506723	3.61682248391501	3.36685839800839	1.07424253008516	0.282713995205281	0.883261873358977	not
circRNA_11233|Chr9:92380210_92405119_-	1.15299055506723	3.61682248391501	3.36685839800839	1.07424253008516	0.282713995205281	0.883261873358977	not
circRNA_06552|Chr3:12860437_12892860_-	0.945799703323919	-3.47296121924709	3.241428262627	-1.07142930148713	0.283976443639437	0.883261873358977	not
circRNA_09255|Chr6:96876609_96878279_+	0.945799703323919	-3.47296121924709	3.241428262627	-1.07142930148713	0.283976443639437	0.883261873358977	not
circRNA_09871|Chr7:74559549_74561933_+	0.945799703323919	-3.47296121924709	3.241428262627	-1.07142930148713	0.283976443639437	0.883261873358977	not
circRNA_10149|Chr8:5233866_5260696_-	0.945799703323919	-3.47296121924709	3.241428262627	-1.07142930148713	0.283976443639437	0.883261873358977	not
circRNA_10451|Chr8:65568775_65579772_-	0.945799703323919	-3.47296121924709	3.241428262627	-1.07142930148713	0.283976443639437	0.883261873358977	not
circRNA_03963|Chr16:54792659_54815046_+	2.88200530329103	-1.82532310966568	1.71263289189745	-1.06579940061958	0.286514331929224	0.883261873358977	not
circRNA_06950|Chr3:112713524_112752649_-	21.0305242721633	1.13082583974755	1.06150410412637	1.06530519792783	0.286737841344057	0.883261873358977	not
circRNA_05302|Chr2:22950023_23000600_+	2.0381185625086	2.50263173589331	2.35284990656673	1.06365974680686	0.287482865810469	0.883261873358977	not
circRNA_10651|Chr8:87543960_87550389_+	2.64493014724203	-2.24892639068148	2.11872435184962	-1.0614530336229	0.288484066324255	0.883261873358977	not
circRNA_10540|Chr8:72065616_72067595_+	7.22822831548945	-1.22524793933539	1.15434655541365	-1.06142122882356	0.288498513536282	0.883261873358977	not
circRNA_00745|Chr1:201442093_201462814_+	2.43338564455864	-2.09577391072167	1.97552957162668	-1.06086688897093	0.288750398689684	0.883261873358977	not
circRNA_06000|Chr2:210781613_210822221_-	2.00582494947786	-2.51917334373313	2.37824477251199	-1.05925738714955	0.289482576046112	0.883261873358977	not
circRNA_03651|Chr15:70098761_70105489_-	7.66534881524759	1.18660939357787	1.12047581003261	1.05902276778588	0.289589410905034	0.883261873358977	not
circRNA_02225|Chr12:4448685_4450137_-	6.24411147742638	1.21693832871343	1.1519923799067	1.05637706458787	0.290795980170845	0.883261873358977	not
circRNA_11649|ChrX:119208336_119208618_-	5.58401720329289	-1.39407180492927	1.32360128468246	-1.05324150184979	0.292230321932456	0.883261873358977	not
circRNA_07433|Chr4:51893674_51905428_-	2.10113007250338	-2.44788212290926	2.32481654168808	-1.05293560976292	0.292370504170588	0.883261873358977	not
circRNA_10340|Chr8:57791873_57797597_-	2.10113007250338	-2.44788212290926	2.32481654168808	-1.05293560976292	0.292370504170588	0.883261873358977	not
circRNA_09162|Chr6:75959532_75965681_-	2.14740505291967	2.41891853488615	2.30241463863304	1.05060074510397	0.293441998720477	0.883261873358977	not
circRNA_03212|Chr14:82160730_82161967_-	0.922640736419938	-3.43981272028506	3.27591242377633	-1.05003195302755	0.293703422137489	0.883261873358977	not
circRNA_04399|Chr17:76245627_76281678_-	0.922640736419938	-3.43981272028506	3.27591242377633	-1.05003195302755	0.293703422137489	0.883261873358977	not
circRNA_04588|Chr18:17175978_17196811_+	0.922640736419938	-3.43981272028506	3.27591242377633	-1.05003195302755	0.293703422137489	0.883261873358977	not
circRNA_05078|Chr19:37135068_37156867_+	0.922640736419938	-3.43981272028506	3.27591242377633	-1.05003195302755	0.293703422137489	0.883261873358977	not
circRNA_06514|Chr3:8887351_8892631_+	0.922640736419938	-3.43981272028506	3.27591242377633	-1.05003195302755	0.293703422137489	0.883261873358977	not
circRNA_07869|Chr4:159393257_159396116_-	0.922640736419938	-3.43981272028506	3.27591242377633	-1.05003195302755	0.293703422137489	0.883261873358977	not
circRNA_08398|Chr5:121757017_121759967_+	0.922640736419938	-3.43981272028506	3.27591242377633	-1.05003195302755	0.293703422137489	0.883261873358977	not
circRNA_09433|Chr6:123404372_123404928_-	0.922640736419938	-3.43981272028506	3.27591242377633	-1.05003195302755	0.293703422137489	0.883261873358977	not
circRNA_10833|Chr8:122031209_122038442_+	0.922640736419938	-3.43981272028506	3.27591242377633	-1.05003195302755	0.293703422137489	0.883261873358977	not
circRNA_11152|Chr9:69859846_69868399_-	0.922640736419938	-3.43981272028506	3.27591242377633	-1.05003195302755	0.293703422137489	0.883261873358977	not
circRNA_01965|Chr11:34612627_34614139_+	54.5405543458627	0.790007128337186	0.752687207258611	1.04958224441531	0.293910223973462	0.883261873358977	not
circRNA_08084|Chr5:39002218_39032761_-	2.16236420218412	2.42961462892175	2.3178117379724	1.04823639863311	0.29452970445965	0.883261873358977	not
circRNA_06186|Chr20:5129033_5131408_+	11.7740007895154	-1.16841567188545	1.11503985200001	-1.04786897956131	0.294698976057018	0.883261873358977	not
circRNA_04122|Chr17:5514017_5571375_+	18.8354807062421	-0.842257756036015	0.803913513444779	-1.04769697479886	0.294778241814769	0.883261873358977	not
circRNA_01861|Chr10:109574583_109588126_-	0.932170033621478	-3.43274620917017	3.27890273122745	-1.04691919539959	0.295136847879296	0.883261873358977	not
circRNA_03640|Chr15:61664226_61675047_+	0.932170033621478	-3.43274620917017	3.27890273122745	-1.04691919539959	0.295136847879296	0.883261873358977	not
circRNA_07501|Chr4:64509477_64587488_-	0.932170033621478	-3.43274620917017	3.27890273122745	-1.04691919539959	0.295136847879296	0.883261873358977	not
circRNA_11244|Chr9:93660584_93677391_+	0.932170033621478	-3.43274620917017	3.27890273122745	-1.04691919539959	0.295136847879296	0.883261873358977	not
circRNA_07618|Chr4:89131241_89138920_+	9.02205072683224	1.09732324905812	1.04900989665196	1.04605614547619	0.295535111028699	0.883261873358977	not
circRNA_08683|Chr5:156506448_156517254_+	1.83250620232919	2.31793241380368	2.21921602781661	1.04448254912984	0.2962621889094	0.883261873358977	not
circRNA_03587|Chr15:51915280_51944899_-	2.32849734376535	2.35672838048223	2.25978921547574	1.04289743677978	0.296995796907285	0.883261873358977	not
circRNA_06339|Chr20:32555833_32561175_+	3.88505854514027	-1.74291464304192	1.67363185721544	-1.04139667007878	0.297691487357142	0.883261873358977	not
circRNA_03179|Chr14:73909948_73954898_+	5.10368810297769	1.51256432178426	1.45304115553705	1.04096454255297	0.297892004724621	0.883261873358977	not
circRNA_05519|Chr2:84463957_84467860_-	0.966333838901723	3.36293982244922	3.23284377532301	1.04024198389024	0.298227490542604	0.883261873358977	not
circRNA_10811|Chr8:118210189_118214091_+	0.966333838901723	3.36293982244922	3.23284377532301	1.04024198389024	0.298227490542604	0.883261873358977	not
circRNA_09029|Chr6:38583992_38619590_+	5.06846411607567	-1.45217477475386	1.39611398551016	-1.04015487977739	0.298267950240345	0.883261873358977	not
circRNA_08787|Chr5:172949060_172965700_+	8.77227486130566	1.22217365472881	1.17772112795332	1.03774452688366	0.299389009032935	0.883261873358977	not
circRNA_02995|Chr14:10419799_10420720_-	4.42358187697632	1.51172223257778	1.45884658830743	1.03624482841043	0.300087937934612	0.883261873358977	not
circRNA_04443|Chr17:84296197_84299839_-	14.8090542479278	0.924509771549829	0.894196845996835	1.0338996113537	0.301183096731395	0.883261873358977	not
circRNA_00139|Chr1:47030544_47077979_+	0.955361949038058	3.34764314539483	3.23791781383241	1.03388762095618	0.3011887027836	0.883261873358977	not
circRNA_01621|Chr10:76395707_76399491_-	0.955361949038058	3.34764314539483	3.23791781383241	1.03388762095618	0.3011887027836	0.883261873358977	not
circRNA_01983|Chr11:34879058_34932316_+	0.955361949038058	3.34764314539483	3.23791781383241	1.03388762095618	0.3011887027836	0.883261873358977	not
circRNA_03335|Chr14:110683107_110691731_+	0.955361949038058	3.34764314539483	3.23791781383241	1.03388762095618	0.3011887027836	0.883261873358977	not
circRNA_03759|Chr16:3060713_3089983_+	0.955361949038058	3.34764314539483	3.23791781383241	1.03388762095618	0.3011887027836	0.883261873358977	not
circRNA_05415|Chr2:50143844_50155731_+	0.955361949038058	3.34764314539483	3.23791781383241	1.03388762095618	0.3011887027836	0.883261873358977	not
circRNA_07598|Chr4:86606548_86630104_-	0.955361949038058	3.34764314539483	3.23791781383241	1.03388762095618	0.3011887027836	0.883261873358977	not
circRNA_07741|Chr4:129695266_129789115_-	0.955361949038058	3.34764314539483	3.23791781383241	1.03388762095618	0.3011887027836	0.883261873358977	not
circRNA_09294|Chr6:105078168_105080571_-	0.955361949038058	3.34764314539483	3.23791781383241	1.03388762095618	0.3011887027836	0.883261873358977	not
circRNA_10322|Chr8:52136899_52153454_+	0.955361949038058	3.34764314539483	3.23791781383241	1.03388762095618	0.3011887027836	0.883261873358977	not
circRNA_07385|Chr4:28517028_28520904_+	2.88798052900727	-1.93240701342973	1.87252264427626	-1.03198058476704	0.302081212865196	0.883261873358977	not
circRNA_01128|Chr1:278731694_278773472_+	0.954362825350696	3.34612448654939	3.24601310585494	1.03084133594959	0.302615230444448	0.883261873358977	not
circRNA_07620|Chr4:90864702_90870292_-	0.954362825350696	3.34612448654939	3.24601310585494	1.03084133594959	0.302615230444448	0.883261873358977	not
circRNA_11168|Chr9:71915420_71921630_+	0.954362825350696	3.34612448654939	3.24601310585494	1.03084133594959	0.302615230444448	0.883261873358977	not
circRNA_07016|Chr3:122130941_122141403_+	5.38839817140833	-1.46522521862071	1.42213978313354	-1.03029620294584	0.302870980970649	0.883261873358977	not
circRNA_08748|Chr5:167486001_167526275_+	28.495821233333	1.03956676841819	1.01016068678165	1.0291103009861	0.303427846153371	0.883261873358977	not
circRNA_08274|Chr5:90916008_90957243_+	8.73425744007795	1.23402181174726	1.19991440768631	1.0284248641757	0.303750017518384	0.883261873358977	not
circRNA_00375|Chr1:121281853_121314874_-	1.02237660304731	-3.58995528887219	3.49874934725881	-1.02606815537811	0.304859459347981	0.883261873358977	not
circRNA_00488|Chr1:151630851_151689447_+	1.02237660304731	-3.58995528887219	3.49874934725881	-1.02606815537811	0.304859459347981	0.883261873358977	not
circRNA_00607|Chr1:177569617_177569872_+	1.02237660304731	-3.58995528887219	3.49874934725881	-1.02606815537811	0.304859459347981	0.883261873358977	not
circRNA_06365|Chr20:37595665_37600513_-	1.02237660304731	-3.58995528887219	3.49874934725881	-1.02606815537811	0.304859459347981	0.883261873358977	not
circRNA_09067|Chr6:49198513_49249731_-	1.02237660304731	-3.58995528887219	3.49874934725881	-1.02606815537811	0.304859459347981	0.883261873358977	not
circRNA_09616|Chr7:9897983_9906503_+	1.02237660304731	-3.58995528887219	3.49874934725881	-1.02606815537811	0.304859459347981	0.883261873358977	not
circRNA_09790|Chr7:59556898_59587314_-	1.02237660304731	-3.58995528887219	3.49874934725881	-1.02606815537811	0.304859459347981	0.883261873358977	not
circRNA_08001|Chr5:14282912_14297862_-	2.60658461036182	-2.20762919009722	2.15170623732091	-1.02599005003859	0.304896274121162	0.883261873358977	not
circRNA_04911|Chr18:81418662_81428974_-	29.1188523424636	-0.737970033827534	0.720813298846223	-1.02380191237977	0.305928846939095	0.883261873358977	not
circRNA_03633|Chr15:60892679_60895084_-	0.903467967979836	-3.39137857660405	3.31442403109578	-1.02321807493136	0.306204748709157	0.883261873358977	not
circRNA_04396|Chr17:75807529_75873151_-	0.903467967979836	-3.39137857660405	3.31442403109578	-1.02321807493136	0.306204748709157	0.883261873358977	not
circRNA_06719|Chr3:55968676_55972900_+	0.903467967979836	-3.39137857660405	3.31442403109578	-1.02321807493136	0.306204748709157	0.883261873358977	not
circRNA_07285|Chr4:8223840_8241173_-	0.903467967979836	-3.39137857660405	3.31442403109578	-1.02321807493136	0.306204748709157	0.883261873358977	not
circRNA_07369|Chr4:27661315_27692297_-	0.903467967979836	-3.39137857660405	3.31442403109578	-1.02321807493136	0.306204748709157	0.883261873358977	not
circRNA_07484|Chr4:62590881_62619866_-	0.903467967979836	-3.39137857660405	3.31442403109578	-1.02321807493136	0.306204748709157	0.883261873358977	not
circRNA_07909|Chr4:177261696_177297215_-	0.903467967979836	-3.39137857660405	3.31442403109578	-1.02321807493136	0.306204748709157	0.883261873358977	not
circRNA_07965|Chr5:5008958_5009822_+	0.903467967979836	-3.39137857660405	3.31442403109578	-1.02321807493136	0.306204748709157	0.883261873358977	not
circRNA_08821|Chr6:3150789_3165551_-	0.903467967979836	-3.39137857660405	3.31442403109578	-1.02321807493136	0.306204748709157	0.883261873358977	not
circRNA_00795|Chr1:214933395_214938246_+	0.944390059174393	3.3322135465092	3.25779519350643	1.02284316495742	0.306382005371257	0.883261873358977	not
circRNA_03400|Chr15:4392150_4396767_-	0.944390059174393	3.3322135465092	3.25779519350643	1.02284316495742	0.306382005371257	0.883261873358977	not
[truncated: 6,989 more rows]
