# Supplementary material for: Integrated bioinformatics analysis of retinal ischemia/reperfusion injury in rats with potential key genes
Source: BMC Genomics. 2024 Apr 15;25:367. doi: 10.1186/s12864-024-10288-0 (PMC11017533; doi:10.1186/s12864-024-10288-0)
Supplement: Supplementary file 7 — Supplementary Material 7. [file 12864_2024_10288_MOESM7_ESM.xlsx]

## Sheet: 07.DEmRNA3_DESeq_result
suplementery table 7 DEmRNA3_DESeq
	baseMean	log2FoldChange	lfcSE	stat	pvalue	padj	direction
Chi3l1	1946.64212417609	-2.68013092971096	0.162168407641163	-16.5268375554467	2.351622923371e-61	3.77952836244187e-57	down
Adamts1	1884.03309533023	-1.98466656356535	0.148988585980931	-13.3209302611904	1.74914333883805e-40	9.78978498833928e-37	down
Clu	18858.8826424299	-2.72282889281386	0.204452439658672	-13.3176639875736	1.82736155830126e-40	9.78978498833928e-37	down
Crym	3622.41212683878	-2.21883840456009	0.182286641737268	-12.1722490656124	4.36876528904478e-34	1.75536989313819e-30	down
Hydin	588.399783171825	-1.65265512500688	0.147490220810972	-11.2051844245658	3.84552027442867e-29	1.23610403701235e-25	down
Cp	6297.14636315261	-2.79056800108727	0.253596373943661	-11.0039743774382	3.65652826124666e-28	9.79462036912604e-25	down
C1qa	499.143079252067	-4.90843838630209	0.460203898551216	-10.6657905370957	1.47142377618914e-26	3.37838899013027e-23	down
Mthfd2	382.758040654483	1.86120080752404	0.175035192843454	10.6332948093966	2.08609713484863e-26	4.1909691439109e-23	up
Fgf2	328.618000378094	-3.49259874922812	0.32980270000027	-10.5899640883027	3.31719088889815e-26	5.92376577404123e-23	down
Mx2	328.201282096235	-2.35329926281986	0.223782290081874	-10.5160210039806	7.28870183069438e-26	1.1714401582292e-22	down
Mt2A	254.575087023361	-3.49240023024612	0.341868766857375	-10.2156165430085	1.6880258006037e-24	2.46635915157296e-21	down
Scara3	817.610884202672	-1.88326306324764	0.190539010248242	-9.88387134368992	4.89061662483103e-23	6.55016586619036e-20	down
C1qc	411.730441749786	-5.01649473772184	0.524112769280424	-9.57140339207761	1.05464230430805e-21	1.30386239344915e-18	down
Csf1r	1085.90601184305	-3.50185865796204	0.367618478919247	-9.52579605970046	1.6378177551947e-21	1.88021478296351e-18	down
Prss56	157.735549982315	3.59720675032881	0.378050326533697	9.51515313665038	1.81445453122276e-21	1.94412754838748e-18	up
Lad1	384.458972811246	-3.17396017916951	0.337560786298964	-9.4026329715871	5.32144432479863e-21	5.34539082426022e-18	down
Cebpd	257.420187765428	-3.45958671442198	0.373328361252982	-9.26687354480853	1.91682076339001e-20	1.81218490054142e-17	down
Tmod1	401.040394189856	-1.3304709212481	0.144191707321221	-9.22709735507998	2.7806484525751e-20	2.48281010721039e-17	down
Mpeg1	1008.57453206307	-4.03768756662265	0.44931331344008	-8.98635194160815	2.55572624531515e-19	2.16187537972132e-16	down
Rassf4	807.727903880745	-1.61102752417025	0.181227084402313	-8.8895516334295	6.13559885984023e-19	4.93056724376761e-16	down
C3	3939.67608217488	-5.4339038508491	0.61892796087817	-8.77954171457882	1.64142105273902e-18	1.25623424569626e-15	down
C1qb	310.988863708496	-5.05419513137724	0.576488159171339	-8.76721412395058	1.83141290063171e-18	1.3379303699524e-15	down
Osmr	337.93097453681	-2.99155026867832	0.341789351407571	-8.75261401901025	2.08466725640945e-18	1.4567292236962e-15	down
Serping1	921.2609972809	-3.61017897638517	0.417101170545694	-8.65540360786322	4.91170445278857e-18	3.28920474855075e-15	down
Cars	1300.02604751322	1.12177276210161	0.130812526474482	8.57542310613834	9.87231916687804e-18	6.34671654600255e-15	up
Vwf	1141.94928120306	-2.13208698567616	0.254993325356642	-8.36134429281296	6.20075965123256e-17	3.83302342748499e-14	down
Qsox1	1405.55662871125	-1.33454599065825	0.160291022645798	-8.32576877126331	8.37832067051418e-17	4.98727295616681e-14	down
Adgre1	330.645333719419	-4.98202817359086	0.599602681481893	-8.30888241072903	9.66075946921126e-17	5.54527593532726e-14	down
Ctss	599.092414460547	-2.75169701163442	0.332868804624798	-8.26661126967445	1.37820428301295e-16	7.63810318502901e-14	down
Crip2	996.456079869016	-1.56973802972421	0.190407064687066	-8.24411653162174	1.66384944685129e-16	8.91379610326466e-14	down
Srpk3	322.702155672741	-1.58466446011124	0.194274078997705	-8.15684968518089	3.43875911716335e-16	1.78283021067901e-13	down
Anxa3	421.493258000626	-3.73837472651774	0.46244173249147	-8.08399083356235	6.26810455699232e-16	3.05275686181759e-13	down
Laptm5	333.73858249726	-4.43941793627089	0.549029593594977	-8.08593559994123	6.16887786737031e-16	3.05275686181759e-13	down
Itgal	185.335549124606	-5.54665417285638	0.688929064765134	-8.05112522687269	8.20362783218819e-16	3.87790313290966e-13	down
Gbp2	300.254775794878	-4.29149751491935	0.537872720761359	-7.97864875698609	1.47943913404607e-15	6.79358450353956e-13	down
Itgam	352.875001136689	-4.31074545303074	0.540958124046909	-7.96872301460608	1.60322339735702e-15	7.15750178953392e-13	down
C1s	418.461622574738	-3.55696431379062	0.450408148339354	-7.89720240831583	2.85232974696188e-15	1.23899037008571e-12	down
Lgals3	266.121737162132	-5.1524446371808	0.654162416438202	-7.87639966422244	3.36949266147556e-15	1.42511805408514e-12	down
Ifi47	112.808878583302	-5.59100383970994	0.711444453502684	-7.85866530012781	3.88248119481603e-15	1.59998045546367e-12	down
Cfh	658.266988531746	-2.71271916544007	0.346209231637268	-7.83549055757777	4.67015748443621e-15	1.87646927724647e-12	down
Bcl3	257.422126552558	-4.25480320468986	0.546707788259811	-7.78259116855283	7.10539641447304e-15	2.78531539447343e-12	down
Tmbim1	277.49331805531	-2.28661494192923	0.29450461759447	-7.76427534687376	8.21133372238745e-15	3.1422037044336e-12	down
Axl	409.894439736698	-3.33950082771389	0.433469482710199	-7.7041198075449	1.31748201288087e-14	4.9243188165166e-12	down
Hspa2	277.732022551374	-1.90950201277211	0.249422176522771	-7.65570262994552	1.92258140587214e-14	7.02266553526749e-12	down
Kcng4	368.871819604481	-3.55153515938392	0.464697487372184	-7.64268208005058	2.12742837125359e-14	7.59822861839726e-12	down
Nckap1l	382.997559786343	-3.27619811795104	0.43138456646075	-7.59461133445331	3.08717624167605e-14	1.07863253383081e-11	down
Nlrc5	220.145300687819	-3.78692173889742	0.498832093291254	-7.59157598283546	3.16037755161345e-14	1.08071463850067e-11	down
Sat1	860.073202930934	-0.890777299797958	0.117686109157769	-7.56909465503518	3.75834239400909e-14	1.25841831159404e-11	not
Mx1	166.209875437094	-3.65716150742489	0.487474767032464	-7.50225807519867	6.27277155598999e-14	2.05746907036472e-11	down
Stat1	1367.17829366183	-1.98923911714265	0.266600060416505	-7.46151037638509	8.55362249272157e-14	2.74947641406042e-11	down
Sgpl1	1929.36392250769	-0.827721533927701	0.111890909836615	-7.39757622077035	1.38692629564663e-13	4.37072145561425e-11	not
Lrrc15	225.319853060515	-1.95600451641591	0.265561212511645	-7.36555048049472	1.76417350968003e-13	5.4526532014572e-11	down
Tmem176b	593.632201750761	-2.5619514649103	0.348321789407013	-7.35512834058356	1.90743760777592e-13	5.78421457210841e-11	down
Pld4	221.892514346877	-3.37431966620597	0.459479313399042	-7.34379017249792	2.07628543276979e-13	6.17964064360669e-11	down
A2m	916.138567664595	-2.74063361257317	0.373367929138817	-7.34030268452493	2.13111340394522e-13	6.2275008414923e-11	down
RT1-S3	249.346481250589	-2.51212321504254	0.345060853542776	-7.28023242639757	3.33245528489542e-13	9.56414666764986e-11	down
Herpud1	1108.64858182871	0.800606832559179	0.110469971764728	7.24728014110715	4.25223894729769e-13	1.19898218177138e-10	not
Rps6ka2	4047.07383506919	-1.09274244592406	0.152498310019794	-7.16560364362222	7.74445392572615e-13	2.14601488783225e-10	down
Ccr5	133.664215814126	-3.91417829578578	0.547162924013099	-7.1535883079901	8.45383559395731e-13	2.30288212993359e-10	down
Dock2	237.684974813226	-3.85017372867657	0.538494539464285	-7.14988443988099	8.68509837589979e-13	2.32644835162436e-10	down
Wdfy4	222.672357856941	-5.04753757639657	0.710956563975377	-7.0996426957124	1.25079840429209e-12	3.29554622193155e-10	down
Pdpn	607.650431235639	-2.48031790074862	0.351176561505567	-7.06287996589232	1.63086596000878e-12	4.22762543697759e-10	down
Lgals3bp	421.459621014123	-3.33858866636857	0.474532856951227	-7.03552687124405	1.98509454787881e-12	4.98536643671814e-10	down
Irf8	220.118229351428	-4.49357472848665	0.638698441408397	-7.03551854389663	1.98521311566676e-12	4.98536643671814e-10	down
LOC108352474	69.1847992576335	-4.56233041581101	0.650898564512523	-7.00928019287901	2.39547303909858e-12	5.92308348990653e-10	down
Iars	1607.49770805458	0.981316518933596	0.141286607819645	6.94557349827711	3.76925922079533e-12	9.17871730251857e-10	not
Slfn13	131.232557414703	-3.4630249412789	0.500274775509034	-6.92224575535563	4.44539165927572e-12	1.06636320519223e-09	down
Mcam	261.811383899477	-1.68517636996389	0.243579715859018	-6.91837727136217	4.56846321968066e-12	1.07976971862805e-09	down
Pdlim4	118.536618695833	-3.25794578598837	0.472392872336387	-6.89668700942723	5.32292797566041e-12	1.23985649891035e-09	down
Carhsp1	545.314640300201	-2.76576813209861	0.401392026437485	-6.89044113966567	5.56196368740619e-12	1.27702686262846e-09	down
Txnip	558.74019895767	-2.91249278776978	0.423893945133362	-6.87080535404551	6.38404532965856e-12	1.44513206391933e-09	down
Edn2	244.037283142813	-3.54886514489482	0.517047088334064	-6.86371749298372	6.70912499142491e-12	1.49762578975252e-09	down
Cd68	141.775885728411	-4.89543408100995	0.713636525043319	-6.85984238364592	6.8936565531159e-12	1.51773764550245e-09	down
Ctsc	483.419977378397	-2.84566214138027	0.41496154966854	-6.857652579265	7.00012436157743e-12	1.52035133431449e-09	down
Tmem176a	185.263958316045	-3.54585307281324	0.519667055971425	-6.82331702975649	8.89620287879695e-12	1.90639696890699e-09	down
Mlc1	1829.35539026658	-1.82607434363021	0.269080114245973	-6.78635932925519	1.14998523317521e-11	2.43191614047264e-09	down
Spp1	512.666167017863	-3.83078301341639	0.565077658201938	-6.77921513585555	1.20830487663878e-11	2.52206181523877e-09	down
Cx3cr1	174.652478152917	-2.83745724635265	0.42086889471798	-6.74190295829299	1.56325484614073e-11	3.22110665220176e-09	down
Stat3	2692.75253362469	-1.46379215843711	0.218032346638269	-6.71364676391641	1.89819507486878e-11	3.86174572699886e-09	down
RGD1563091	256.734321269686	-1.79813542630983	0.268127537783717	-6.70626911794597	1.99663351092423e-11	4.01123672344678e-09	down
Inpp5d	192.334097627708	-3.58600329480152	0.535417286253644	-6.69758595187141	2.1189060531417e-11	4.20432815877696e-09	down
Tfrc	1768.54407762917	0.996507065249112	0.149087130551567	6.68405825212682	2.32414349925315e-11	4.55532125853618e-09	not
Gen1	77.30914280467	-2.08577946880739	0.312544324338281	-6.67354773830369	2.49692308781389e-11	4.83500576714997e-09	down
Plek	97.678610640692	-4.11392114845114	0.616902433257183	-6.66867388855972	2.58125093227752e-11	4.93879345042432e-09	down
Abca1	1814.30748919927	-2.22082641105343	0.333284207062125	-6.66346128617929	2.67452522479937e-11	5.05705522505594e-09	down
Asns	1004.26275198295	0.955784582712004	0.143513822199788	6.65987824769546	2.74054517757168e-11	5.12163280162e-09	not
Mmp19	47.9416332732275	-6.0780491084149	0.913834584319279	-6.65114804441601	2.90815573804953e-11	5.3723998875784e-09	down
Flnc	215.951666947715	-3.65399341883634	0.549822642340184	-6.6457674483612	3.01641194883223e-11	5.50906509563996e-09	down
Fcgr3a	79.1600179352383	-4.65635832437209	0.701928247545797	-6.63366710294458	3.27447882463337e-11	5.91319367073119e-09	down
B2m	1452.19899848455	-2.56154557317942	0.386694431872802	-6.62421116532139	3.49107409423436e-11	6.23428253805940e-09	down
Itgb2	215.739057309647	-4.5540044407435	0.688251710007671	-6.61677170506812	3.6712778733609e-11	6.48404153633587e-09	down
Gnb3	4162.65690644486	-1.48410899096436	0.224444610763512	-6.61236189149626	3.7823594394597e-11	6.60761749032568e-09	down
Chst2	2209.39796474609	-0.919610586143817	0.139128417683173	-6.6097969160979	3.84847603767364e-11	6.65082869650437e-09	not
Dock8	345.939049070259	-3.29786817138322	0.50125020826893	-6.57928538877304	4.72714673848915e-11	8.08241514691464e-09	down
Ncf1	186.645065893832	-3.92334254562109	0.59707231043504	-6.57096716269167	4.99894841610695e-11	8.45716830986009e-09	down
Arhgap45	202.078640362426	-4.15081566812554	0.633108493601341	-6.55624700991493	5.51788052513763e-11	9.20501150712962e-09	down
Cyth4	202.914635467782	-4.15603487970962	0.634002699928913	-6.5552321467647	5.5555383038301e-11	9.20501150712962e-09	down
Erich6b	67.4921987116447	-5.75133920599021	0.882197719614289	-6.51933129968278	7.06215165331722e-11	1.15819287114402e-08	down
Slc14a1	846.49436529974	-1.98509667574872	0.304630569369492	-6.51640667532928	7.2011576997195e-11	1.16906067222113e-08	down
Cd22	73.979687969656	-4.95785660567037	0.76144317460862	-6.51113145536919	7.45868335969959e-11	1.19875958957092e-08	down
Lyn	257.346874529935	-3.87106868998644	0.596258593276379	-6.49226482207211	8.45554529967467e-11	1.34552004016209e-08	down
Bin2	104.092555058826	-3.85688295959896	0.595305420985733	-6.47883056937826	9.2436229260082e-11	1.45650497712553e-08	down
Ikzf1	132.176019220343	-4.26876433963541	0.66085323626444	-6.45947406381054	1.0506749106936e-10	1.63946088977355e-08	down
Aif1	115.588270882364	-3.95747970837086	0.614477180003212	-6.44040142930967	1.19157921647035e-10	1.84144818914533e-08	down
Apbb1ip	90.3281587775605	-3.46915374265905	0.541537419494313	-6.40612009027658	1.49269407290655e-10	2.26326218299567e-08	down
Arhgdib	162.463062137213	-3.7969420202479	0.592645087408061	-6.40677211525345	1.48632717705677e-10	2.26326218299567e-08	down
Pros1	564.303825092525	-1.18324418823158	0.185489548568932	-6.3790342763806	1.78208152104951e-10	2.67678637442128e-08	down
Parp9	297.567039701588	-2.68527688735165	0.423975457067222	-6.33356681994424	2.39557488052008e-10	3.56497032219618e-08	down
Irf5	87.2490084482123	-3.46877374123709	0.548014655994686	-6.3297098048245	2.45622705859931e-10	3.62169553080808e-08	down
Kctd12	755.189498625849	-2.16697979690797	0.34249943807506	-6.32695869250762	2.50040254454829e-10	3.65331542690728e-08	down
Irf9	424.915153241279	-1.33325202402277	0.211077873173857	-6.31639879621406	2.67728633942221e-10	3.83928045284195e-08	down
Slc25a30	758.120348580957	-1.74817530734265	0.276823328852627	-6.31512999496273	2.699344768362e-10	3.83928045284195e-08	down
Gbp5	66.1713294676785	-4.79262603660431	0.758681039942963	-6.31704996471853	2.66603406831626e-10	3.83928045284195e-08	down
Samd4a	627.265046621481	-1.65080014516189	0.261519458927881	-6.31234154402684	2.74844818934238e-10	3.87482976307989e-08	down
Matn2	110.48082486197	-3.16704151943792	0.502922059708169	-6.29728097684891	3.02911918271398e-10	4.23339160909383e-08	down
Fgr	121.987514821526	-5.70572514608447	0.90742416906619	-6.28782584880465	3.21942766764569e-10	4.46057254089668e-08	down
Tap1	148.823171099507	-3.54885291363977	0.564819402541689	-6.28316395943539	3.31750852000583e-10	4.55717922508834e-08	down
Chac1	106.071199377992	1.74330320622272	0.277515956885563	6.28181249751196	3.34648313921902e-10	4.55802347572272e-08	up
Aebp1	219.915965226475	-3.25574734458904	0.5188587083085	-6.27482451861107	3.50028843211127e-10	4.72744837654558e-08	down
Pik3cg	224.018500411381	-4.05277134371382	0.647322658807241	-6.26082107365355	3.82955723266721e-10	5.12905365361895e-08	down
P2ry6	76.5657124018425	-4.37679326032033	0.700441218425587	-6.24862321803141	4.14086483710398e-10	5.50016360842439e-08	down
P2ry12	102.612905719809	-2.51799651314026	0.404957727040218	-6.21792435359603	5.0377430720179e-10	6.63660710274358e-08	down
Evi2a	40.41711876527	-3.94111254247557	0.633968580781481	-6.21657391540987	5.08127080002154e-10	6.63952717869481e-08	down
Fgd2	82.9850000048151	-3.74158306062683	0.604624547520471	-6.1882751469004	6.08260916879522e-10	7.88384633555457e-08	down
Mest	1156.82581891929	-1.66120392361139	0.268966922913538	-6.17623871967857	6.564670574717e-10	8.44059083814813e-08	down
Jak3	379.004468587805	-2.32943919794029	0.377648429957427	-6.16827454625692	6.90391972897468e-10	8.80633316540326e-08	down
Selplg	132.559427150127	-2.73882234424458	0.445726853500083	-6.14462046147297	8.01549403994427e-10	1.0064454703905e-07	down
Gfap	3818.70525188618	-3.6654603225637	0.596511369795119	-6.14482893062483	8.0049740773951e-10	1.0064454703905e-07	down
Slco5a1	455.48550105829	0.95326044430107	0.155846075172071	6.11667918648939	9.55454415783184e-10	1.19039250933855e-07	not
Rsad2	139.823358983398	-2.43782998426665	0.39886397037399	-6.11193330393028	9.84313234256472e-10	1.21691402315154e-07	down
Litaf	593.55031466406	-2.24848167819403	0.368026575911221	-6.10956334505699	9.99040978058934e-10	1.22569363353917e-07	down
Tlr7	107.827056091113	-3.90651528468781	0.640401814924893	-6.10010027086817	1.06001948177105e-09	1.29065402356245e-07	down
Uba7	154.933408659314	-2.8114490722585	0.461230035997993	-6.09554637129212	1.09064290060513e-09	1.31795584199441e-07	down
Ddx60	126.489562020555	-2.56340996540642	0.420800638067147	-6.09174448304277	1.11686852073585e-09	1.31987579891666e-07	down
LOC103689965	345.028709573069	-3.74181454374303	0.614125956769504	-6.09291058698472	1.10875998451122e-09	1.31987579891666e-07	down
Il21r	79.0805473042914	-6.8014986995607	1.11617207417666	-6.09359332393062	1.10403922428767e-09	1.31987579891666e-07	down
Dennd4a	9983.85463322801	-0.890410689419949	0.146268548463646	-6.0875061574926	1.14682966931399e-09	1.34539025147551e-07	not
Slco2b1	242.222187876969	-2.72229963370921	0.448107887557701	-6.07509867444292	1.23911502800172e-09	1.44312005290171e-07	down
RT1-Da	838.974679699316	-8.75399719152741	1.44328453082452	-6.06533015809878	1.31682861256017e-09	1.52259492525662e-07	down
Cd74	2150.09896162799	-8.10670347481926	1.34130663817921	-6.04388530114478	1.50446483805683e-09	1.72712563408924e-07	down
Clec4a3	81.5450168565899	-5.51048499010406	0.913014587270012	-6.03548406228739	1.58486872080806e-09	1.80652553764732e-07	down
Spi1	72.2740067128672	-4.44808395578849	0.737862346033146	-6.02833845594918	1.65653861062307e-09	1.87492172886859e-07	down
Socs3	609.812853828103	-4.96370074699089	0.824186236139832	-6.02254748907108	1.71692970065853e-09	1.92968490552335e-07	down
Arhgef33	369.53222083844	1.37910096196865	0.229253717291327	6.01561003356008	1.79210521936416e-09	2.00018854761255e-07	up
Cd4	426.051607574533	-2.68135684627495	0.446667324993778	-6.00302886787678	1.93670167840061e-09	2.14666685346583e-07	down
Gna15	35.3157959194478	-4.58003905347188	0.765880480370534	-5.98009633468665	2.23005695780638e-09	2.45489557711398e-07	down
Tlr13	87.9324932951751	-4.22683438662506	0.707002645804057	-5.9785269711657	2.25164337462048e-09	2.46179675625172e-07	down
Il17rb	90.0052525796515	-3.19870963967146	0.53654404614827	-5.96169068063336	2.49641377014201e-09	2.71097041308935e-07	down
Cebpa	70.8620348044925	-2.79894586652104	0.470270611745991	-5.95177711856009	2.65246432667627e-09	2.86110111800946e-07	down
Lap3	543.292069629447	-1.14956405945941	0.193663849416964	-5.93587323044663	2.9228558530529e-09	3.13174261801775e-07	down
Mars	1949.83084422071	0.880732973667137	0.14847307721036	5.93193722535497	2.9938109481605e-09	3.18652513634672e-07	not
Ctsz	304.028975309999	-3.2179973517939	0.543297432287199	-5.92308588363214	3.15955725613906e-09	3.34081606714914e-07	down
Plin2	394.881722710515	-2.56810886501344	0.434002683456619	-5.91726494536788	3.27339174563144e-09	3.43855896312344e-07	down
Fcrl2	84.5714531196423	-7.89268079928019	1.33468964599935	-5.91349518814205	3.34923316306999e-09	3.49538151927668e-07	down
Nfam1	134.819629716796	-3.81972054378268	0.646067849776437	-5.91225913053009	3.37447102855088e-09	3.49899989489482e-07	down
Cd180	77.7849069761092	-3.77362053616188	0.638625682969352	-5.90897083658782	3.44251634510515e-09	3.54667453195705e-07	down
Tagln2	406.110828181811	-3.22341563648226	0.545636025697591	-5.90762978372102	3.47064885306615e-09	3.55288333544453e-07	down
Ets2	384.747887881871	-1.4476186508618	0.245338561489425	-5.90049375880193	3.6241532959139e-09	3.68654378303343e-07	down
Capg	115.906154472069	-4.23751812581035	0.721193769692515	-5.87569985195108	4.2106063749723e-09	4.25615507286508e-07	down
Angptl4	99.0346645354428	-4.75761182067631	0.811665252000652	-5.86154428682194	4.58582130689054e-09	4.60645750277154e-07	down
Yars	1149.11410109094	0.696771209790783	0.118942370907136	5.85805717909208	4.68313422264519e-09	4.6461316806391e-07	not
Arhgap30	101.040666837212	-4.71333134860996	0.804454753140072	-5.85903847321699	4.65554841394986e-09	4.6461316806391e-07	down
Mvp	364.719155166364	-2.19913139029999	0.375721884905509	-5.85308303468417	4.82543052788761e-09	4.75683737385071e-07	down
Tnfrsf1a	266.140280678928	-2.60017349695838	0.444314265309037	-5.85210446743109	4.85391568760276e-09	4.75683737385071e-07	down
Gpr183	32.8527759484918	-4.46708197796203	0.763902048876781	-5.84771566528759	4.98369476288507e-09	4.8544207411569e-07	down
Hacd3	1525.61585396249	0.503471096753357	0.0862880175730271	5.83477417739097	5.3863467966451e-09	5.21502203106506e-07	not
Adamts4	237.682896787956	-2.83712080509225	0.48830957404225	-5.8100863794384	6.24406171404768e-09	6.00816310628789e-07	down
Cd53	157.746251124275	-3.91038127196547	0.673145524153388	-5.80911724382858	6.28030986719988e-09	6.00816310628789e-07	down
Mt1	106.764553596289	-2.35672389792229	0.405949986736682	-5.80545381185336	6.41918991414951e-09	6.07199745514448e-07	down
Rac2	140.415789226322	-4.53174811377002	0.780613821082087	-5.80536494663662	6.42259561581982e-09	6.07199745514448e-07	down
Tyrobp	99.3260910945972	-3.48993909033034	0.601949069746938	-5.7977315120655	6.7217951617098e-09	6.31770127713449e-07	down
Nin	889.295698479637	-0.596577136149478	0.102960407353709	-5.794238304633	6.86319489628147e-09	6.41309699843231e-07	not
Parp14	386.489690967272	-2.52315457105682	0.43755963340591	-5.76642445606077	8.0970979101788e-09	7.47935410026454e-07	down
Cmklr1	70.3150756352636	-5.12450920489631	0.888681380325569	-5.76641900949804	8.09735946643871e-09	7.47935410026454e-07	down
Mfap3l	1943.42749997148	-0.90120450065103	0.156715861334982	-5.75056342717406	8.89465260571696e-09	8.16884895309046e-07	not
Vav1	111.828180916347	-4.04488405526536	0.704097614061055	-5.74477739234977	9.2041992616371e-09	8.40510741664952e-07	down
Lsp1	126.564791490867	-3.62376770611408	0.631258882947574	-5.74054132782007	9.43743852119421e-09	8.56940745269115e-07	down
Gpam	4031.60871096159	-0.606476320689295	0.105701956017615	-5.7376073588291	9.60234110377451e-09	8.67015877639685e-07	not
Ptafr	130.753415085181	-3.67390266877607	0.641340809976092	-5.72847168249441	1.01339464875645e-08	9.09903843285683e-07	down
Ankrd6	1941.93295874744	-0.795813316037644	0.139041126244178	-5.72358220574302	1.04301062835084e-08	9.30440608549962e-07	not
Il10ra	102.966514435596	-3.34148268235113	0.58388980024831	-5.72279680331819	1.04784563307331e-08	9.30440608549962e-07	down
Runx1	152.522853295478	-4.28501793606661	0.749764454132609	-5.71515215538442	1.09605907379013e-08	9.67904474393127e-07	down
Pax7	34.5324490596979	-3.6085527521405	0.631727516223874	-5.71219815421447	1.1152611726813e-08	9.7947964848819e-07	down
Agtpbp1	13201.7148762612	-0.970558325289932	0.17001828276622	-5.70855268915094	1.13940906525102e-08	9.95249048734476e-07	not
Cd84	80.6494199951469	-3.4844788367004	0.61161273616779	-5.69719796636881	1.21792479523634e-08	1.05808039508316e-06	down
Ptprc	374.024094220301	-5.25552628016201	0.926873618957815	-5.67016492072713	1.42660125723678e-08	1.2327062046403e-06	down
Tifab	66.1953537545068	-3.73936162319244	0.660250619135103	-5.66354883254912	1.48273948443661e-08	1.27436304780028e-06	down
Slc11a1	77.6465641061375	-4.3246318226492	0.765318588211447	-5.6507602053099	1.59739800310664e-08	1.3656053566984e-06	down
Vegfa	2609.12653995746	0.665564709332867	0.117938927032024	5.64329968130154	1.66821599490117e-08	1.40374698796081e-06	not
Fgl2	67.8687936377909	-3.21691177494302	0.569893206977597	-5.64476244944867	1.65409476346468e-08	1.40374698796081e-06	down
Apobec1	71.3901977977236	-4.35209899360877	0.771180736419329	-5.64342285547226	1.66702239925248e-08	1.40374698796081e-06	down
Coro1a	251.717889161936	-3.087805411443	0.54746070442528	-5.64023205041639	1.69821145385284e-08	1.42154450449598e-06	down
Slc1a4	351.535279301923	1.46594041342665	0.259981111235047	5.63864200157718	1.71396447842873e-08	1.4272972589278e-06	up
Fyb	285.204529141615	-3.02152422050598	0.536224673992846	-5.63481012167353	1.75251321749435e-08	1.45187589853449e-06	down
Clic1	295.250799500635	-2.40253001662136	0.427558685404537	-5.61918187756656	1.91863800294985e-08	1.58135128120051e-06	down
Usp18	75.182060201846	-2.36576488194198	0.423601423164591	-5.58488416839611	2.33856026550937e-08	1.91761941771769e-06	down
Msr1	91.4205672651998	-4.65114273574752	0.835197561449354	-5.56891321339132	2.56333113915278e-08	2.09126183088647e-06	down
Psmb9	55.4289738059929	-3.74207890788318	0.672543285033571	-5.56407147488863	2.63551915326764e-08	2.13929615309685e-06	down
Tshr	366.67268466458	-1.15342643791996	0.207392784568547	-5.56155528901118	2.67380939749445e-08	2.15947058475029e-06	down
Pltp	376.997431440923	-2.00660198285704	0.361602488504431	-5.5491929581465	2.86991292632565e-08	2.3062620275953e-06	down
Ogfrl1	436.861284688871	-0.827580563190229	0.149375704125803	-5.54026217338028	3.0201914832926e-08	2.41495112037208e-06	not
Plac8	40.6214887408039	-6.84977427335255	1.2380637336633	-5.53265077322376	3.15427099182476e-08	2.50967541488156e-06	down
Myo1f	184.8688988418	-3.31592551598402	0.601482594919717	-5.51292014763389	3.52928383452454e-08	2.79421920140287e-06	down
Shisa5	360.356435063382	-2.05395950446343	0.373922283448306	-5.49301177111415	3.95136444509869e-08	3.11305536086403e-06	down
Clec4a1	53.8987242839054	-7.23093357229582	1.31675577031258	-5.49147665445908	3.98587017462626e-08	3.12492221690699e-06	down
Mlf1	228.934499890852	-3.01086991754607	0.548634816864817	-5.48793081480271	4.0666927315765e-08	3.17280997970376e-06	down
Vsir	210.492454138496	-2.98698775396076	0.544690769388782	-5.48382297227575	4.16231303345817e-08	3.21618726316056e-06	down
Cnn2	114.425640331008	-4.59920866379812	0.838573063212716	-5.48456522819582	4.14487530075079e-08	3.21618726316056e-06	down
Pik3r5	57.3430492208299	-5.14986089771088	0.940335587489411	-5.47662022604124	4.33526261847316e-08	3.33379621072252e-06	down
Irf7	119.097872749503	-2.47732562075945	0.45296109322543	-5.4691797105994	4.52123148407752e-08	3.46024916248066e-06	down
Ets1	213.647425373057	-2.53876311842433	0.464290036686402	-5.46805427172908	4.55002580234611e-08	3.46578268698136e-06	down
Slc2a5	69.7945723341496	-3.03668473418541	0.556675072698959	-5.45503990229431	4.89618494780847e-08	3.71186247552725e-06	down
Ifi27	228.977947890427	-2.13899210266427	0.39264739049025	-5.44761573480363	5.10494977815551e-08	3.85196022697255e-06	down
C4b	111.945580781667	-3.7452071030112	0.687944558313417	-5.44405367809442	5.20815142616223e-08	3.91146774398502e-06	down
Gltp	203.219853073033	-1.83639926664667	0.337770522041587	-5.43682514254625	5.42383181451801e-08	4.04934467103186e-06	down
Elf4	94.9954991456889	-4.05980283064158	0.746805532626628	-5.43622489828462	5.44212574006274e-08	4.04934467103186e-06	down
Itpr2	420.390664588569	-1.54860710483586	0.285184981036686	-5.43018464438928	5.6295775407642e-08	4.16951936567568e-06	down
Was	31.1076316638751	-5.84956284473734	1.07760533963999	-5.42829793947717	5.68940082697591e-08	4.19449771060352e-06	down
Adamtsl1	448.729524503345	-1.20066121557616	0.221431483648441	-5.42226966009226	5.88470181909688e-08	4.3186724948185e-06	down
Necap2	545.890184245888	-0.698864936925309	0.129020042684731	-5.41671605731083	6.07036260829909e-08	4.43293572626706e-06	not
Oasl2	88.9560005574242	-3.51205237540007	0.648461705776659	-5.41597498219838	6.09556244092223e-08	4.43293572626706e-06	down
Ifitm3	155.388892913655	-3.01716854745871	0.557800434294661	-5.40904660871039	6.33611401412263e-08	4.58711821779184e-06	down
C1r	319.643045039778	-2.6923086901092	0.49812883204524	-5.40484412246326	6.48647776871612e-08	4.66650636350538e-06	down
C5ar2	76.9883255711874	-4.15613275662196	0.76903259145437	-5.40436491613706	6.50384162161029e-08	4.66650636350538e-06	down
Sulf2	1347.17724950915	-1.08344225090989	0.20059108039702	-5.40124839432285	6.61787127131652e-08	4.72721898100441e-06	down
Glipr1	42.5630872315918	-6.29666553981066	1.16637846425208	-5.39847548012496	6.72095512456894e-08	4.77961021071115e-06	down
Cbfb	445.351165199128	-0.750319269438821	0.139304372038065	-5.3861860791691	7.19684555143574e-08	5.0954934670782e-06	not
Cd33	80.288759711732	-3.64097385646516	0.676530288123946	-5.38183422143859	7.3730652749784e-08	5.19736425874793e-06	down
Slfn2	118.591493707023	-4.16235953189489	0.774116396623104	-5.37691689525267	7.57721256928283e-08	5.31794586958575e-06	down
Fcgr1a	60.987761547381	-5.07890642443522	0.945204883709461	-5.37333916907309	7.72917465281992e-08	5.40101282696182e-06	down
Fmnl1	279.29742575224	-1.40823655173691	0.262376427980424	-5.36723730320004	7.99518343301732e-08	5.53873224721786e-06	down
Tnfrsf12a	102.02501336533	-3.6598254635856	0.681798078291305	-5.36790228678511	7.96576874244327e-08	5.53873224721786e-06	down
Cybb	204.90063654345	-6.09676055082224	1.13637007497837	-5.36511888606207	8.0895918369506e-08	5.58008240358241e-06	down
Il17ra	243.152288266429	-2.53167631685237	0.472440186195142	-5.35872347617496	8.38120199492745e-08	5.75652472061855e-06	down
Fli1	98.1726595518824	-2.94445096899109	0.549918810672171	-5.35433760738619	8.58704002497008e-08	5.87280456516252e-06	down
Hist1h2bh	1735.30453793171	-0.76873577920883	0.143593901961013	-5.35354056621116	8.62496877164371e-08	5.87374991940075e-06	not
Dnai2	73.5953434128148	-1.622207451707	0.30321406362338	-5.35004027294042	8.79346610290907e-08	5.96323152767741e-06	down
Clec12a	28.9012732999674	-5.31920754547606	0.99555262470335	-5.34296973709556	9.14360335795812e-08	6.17462156172702e-06	down
Galnt6	35.4927618412988	-3.96702217116944	0.743024500660958	-5.33901932929611	9.3450681832773e-08	6.28426509797627e-06	down
Dtx3l	188.100803000032	-2.36178684304558	0.442737093036106	-5.33451314605114	9.58012475416917e-08	6.41549021037529e-06	down
Ptpn6	164.344017767724	-3.47356992363796	0.652208331999616	-5.32585947344201	1.00476791422086e-07	6.7006763142563e-06	down
Marcks	2201.50172852511	-0.84933890846068	0.159790041998346	-5.31534317056797	1.06456504191571e-07	7.04102442537834e-06	not
Trim25	216.363003142073	-1.75191444726254	0.329574422553443	-5.31568692039036	1.06255709415392e-07	7.04102442537834e-06	down
Tgfbr2	309.939325123698	-2.53145875843587	0.476757131327176	-5.30974492481926	1.09778766318505e-07	7.23100136176643e-06	down
Megf10	2200.34984754118	-1.27573418623694	0.240357374576327	-5.30765568764284	1.11044147859707e-07	7.28449609959677e-06	down
Nlrp1a	69.6670486708508	-3.38445439463808	0.637952745523821	-5.305180388963	1.12561627773532e-07	7.35402634787076e-06	down
Cd34	65.3651032662739	-2.47825198889255	0.467470703382309	-5.30140599391909	1.14914215977798e-07	7.47733311415048e-06	down
Cyba	84.3176624891436	-2.5657596327107	0.484258945645486	-5.29832160207327	1.16871986446256e-07	7.57405873453319e-06	down
Nek10	255.342278124482	-1.64028532173346	0.309920303560412	-5.29260362386591	1.20587099778123e-07	7.78343721941362e-06	down
Elk3	168.602562855916	-2.26915079142641	0.429027173304054	-5.28906076962693	1.22946042076116e-07	7.90395515298936e-06	down
Plau	65.300907703323	-7.50690864490943	1.42023550069866	-5.28567877736934	1.25239492576767e-07	8.01931922188765e-06	down
LOC103694306	50.3953177328538	-5.55986649542569	1.0522900256054	-5.28358756629572	1.26678269783257e-07	8.07925853950993e-06	down
Tlr2	110.597972761029	-3.9190878204123	0.742316084544552	-5.27954048418182	1.2950826335211e-07	8.22710201025738e-06	down
Trib3	176.267908807506	1.99888887369795	0.37892207926742	5.27519768064837	1.32613059946714e-07	8.3911696829275e-06	up
Arhgap42	347.305820708122	-1.45432637957421	0.276078219611014	-5.26780555750944	1.38064231393445e-07	8.70183657629586e-06	down
Acss3	410.387782137728	-1.32586443320232	0.252058332223967	-5.26014919445004	1.43938564907462e-07	9.03664302809659e-06	down
Ifih1	121.317525240211	-2.08683040192322	0.396922481776343	-5.25752633759632	1.46005989443297e-07	9.11299461218564e-06	down
Trim30	60.0500182414001	-3.85184152913728	0.732683405891608	-5.25717042062655	1.46288738796907e-07	9.11299461218564e-06	down
Serpina3n	1722.76098973156	-5.67483481204789	1.07967768519063	-5.25604529007742	1.47186058210082e-07	9.13349161217156e-06	down
Zc3hav1	461.834590064876	-1.99676588239892	0.380833309090061	-5.24314925910727	1.57858736517484e-07	9.74432836571321e-06	down
RT1-CE7	89.7554628101551	-2.63093185793901	0.501895024060449	-5.24199629766031	1.58848558475414e-07	9.74432836571321e-06	down
Sash3	47.5804440666832	-4.19732797524877	0.800658003225488	-5.24234811659864	1.58545886000259e-07	9.74432836571321e-06	down
Irf1	302.771674227598	-1.55729118924262	0.297143009100549	-5.24088112978507	1.59811642745174e-07	9.76613202357578e-06	down
Cxcl13	761.136687946383	-6.25727523916609	1.19861556822512	-5.22041879401891	1.78518972875501e-07	1.08680186820267e-05	down
Npepl1	291.423322820596	-0.898358665648266	0.172299005844908	-5.21395153293517	1.84859786396044e-07	1.12115716488952e-05	not
Nlrp3	89.9710648139872	-3.39421883928334	0.651146432616394	-5.21268130986284	1.86130501026031e-07	1.1246200798836e-05	down
Lat2	67.6508326022279	-3.57036538510303	0.686896518630061	-5.19782134319698	2.01637777937726e-07	1.21375369551129e-05	down
Eno4	258.99493701144	-1.03635340957949	0.199538116541321	-5.19376161077915	2.06087001434639e-07	1.23590682352892e-05	down
Cd37	90.4107646684194	-2.74718295767134	0.529248929899163	-5.19071990980644	2.09482545644368e-07	1.25159980431089e-05	down
Cd47	2756.86814179442	-0.766993211278797	0.147976060535686	-5.18322496559388	2.18081726850984e-07	1.29815167183297e-05	not
S1pr3	1234.83475694857	-1.34014372262219	0.258633699350229	-5.18162840337148	2.19957088439928e-07	1.30448351491016e-05	down
Col3a1	351.364447708146	-6.21775389112608	1.20217895877893	-5.17207013624789	2.3151464742866e-07	1.36797919612994e-05	down
Rnf213	1476.74164791513	-1.8080363025798	0.349917284360399	-5.16703913579073	2.37831478246831e-07	1.40015660014032e-05	down
Chl1	712.089469082115	-1.32219611497953	0.256369783321164	-5.15737891513979	2.50430691989375e-07	1.46894966483695e-05	down
Sarnp	1105.96437485517	0.65362917878593	0.126784059882792	5.15545234464168	2.53019386158799e-07	1.4754913613936e-05	not
Clec2g	212.900397816563	-2.98494771456799	0.579094791017771	-5.15450624123536	2.54300091529384e-07	1.4754913613936e-05	down
Hmox1	162.304011652646	-4.00072795018504	0.7761038980357	-5.15488707157739	2.53783824293972e-07	1.4754913613936e-05	down
Tlr8	44.3919635528234	-6.94767853563547	1.35259386489655	-5.13655925547676	2.79814150452414e-07	1.61768813887453e-05	down
Gpld1	1020.711707873	0.66771979434963	0.130429127108892	5.11940706152365	3.06497765923094e-07	1.76560290104515e-05	not
Car14	1030.19987327576	1.37820258923477	0.269313017895602	5.11747482540568	3.09653377187891e-07	1.7774103850585e-05	up
Map3k8	63.7360940210343	-3.21918240484777	0.629345029175847	-5.11513121675628	3.135229285168e-07	1.793217262321e-05	down
Tmem119	58.3152281928809	-2.02350305728784	0.395679499345679	-5.11399519215434	3.15415387719432e-07	1.79764401114422e-05	down
Nln	493.637488028075	-0.747149162717372	0.146226213182097	-5.10954326490653	3.22938536168943e-07	1.83401701530292e-05	not
Pde10a	591.752827414996	1.38272929826158	0.270685249652973	5.10825506758969	3.25147535027459e-07	1.8400602756906e-05	up
Frmd8	455.985292989757	-0.960760764030297	0.188215531929693	-5.10457747126408	3.31534435835077e-07	1.86962156236539e-05	not
Tnfaip6	145.077134934097	-1.06419188810693	0.208534580833855	-5.10319144120658	3.33972846660741e-07	1.86972093752151e-05	down
Fos	174.001902489521	-1.43304506951651	0.280846782098901	-5.10258675141898	3.35042079396586e-07	1.86972093752151e-05	down
Mgp	132.248829686084	-2.77256715284438	0.543245954094027	-5.10370511174483	3.3306714549806e-07	1.86972093752151e-05	down
Cd38	64.4013183773308	-6.50356932867736	1.27748730373615	-5.09090721266423	3.56354387499175e-07	1.98177429615458e-05	down
Lrrk1	122.89652911666	-3.15474088876191	0.619824616148644	-5.08973152496633	3.58570818517834e-07	1.9872242052478e-05	down
Rad9b	134.734982826256	-1.78441853333085	0.350910733722885	-5.08510672899509	3.67419398115522e-07	2.02926617405934e-05	down
Fcer1g	141.204526520254	-3.06238092545279	0.602308781775086	-5.08440357855573	3.68783052054221e-07	2.02982233308748e-05	down
Nes	55.2133038088338	-3.52833767314419	0.694398163905572	-5.08114487702475	3.75166842795658e-07	2.05115708158982e-05	down
Fcgr2b	153.521504931959	-4.25373605106515	0.837164683956771	-5.08112218848066	3.7521166126643e-07	2.05115708158982e-05	down
Irgm2	273.722934058349	-2.29329594421427	0.451531096378099	-5.07893246469549	3.79561595613288e-07	2.06790303888026e-05	down
Acvrl1	76.9119680172977	-1.60682612623762	0.316730361481127	-5.07316734247899	3.91248144869405e-07	2.12437168389902e-05	down
Prss23	463.369691500579	-1.62783325019692	0.321288262877372	-5.06658175315362	4.05022846675532e-07	2.18440509790911e-05	down
Myo1g	45.6671719450508	-6.42467238367436	1.26790671624531	-5.06714910596886	4.03817963062079e-07	2.18440509790911e-05	down
Fermt3	132.723484187935	-2.91679193815447	0.575766395730612	-5.06592944600952	4.06412434250469e-07	2.18456877701456e-05	down
Msn	652.277145394076	-2.11703965097367	0.41870079995073	-5.05621114462354	4.27667827175767e-07	2.29115910612298e-05	down
Tlr9	56.7144232358178	-3.77007073823141	0.745901108197982	-5.05438414931371	4.31781754728285e-07	2.30551374152591e-05	down
Unc93b1	206.334500901539	-2.32667943548475	0.460444467467833	-5.05311628192666	4.34659081026469e-07	2.31319230140974e-05	down
Grn	1056.64211032193	-2.10860210642291	0.417489732834115	-5.05066817358295	4.4026730120292e-07	2.3353056319912e-05	down
C3ar1	65.362345488085	-3.97861337556539	0.788274472843129	-5.04724371095695	4.48229440192188e-07	2.36971827722659e-05	down
Il2rb	21.4308164024087	-7.77972809946229	1.54211638856847	-5.04483848115	4.53904636663265e-07	2.39185420342688e-05	down
Pde4b	1720.44524894263	-0.477837602727812	0.0947341203555721	-5.04398627373444	4.55932021068511e-07	2.39468609235723e-05	not
Parp3	115.82237851476	-2.67551301856891	0.531188598591486	-5.03684195342929	4.73275239627722e-07	2.47768066817484e-05	down
Eng	117.056043527167	-2.06471621091559	0.410106019937348	-5.03459132648435	4.7886933770334e-07	2.49882727128834e-05	down
Lpcat1	7534.67284800385	0.824833251203725	0.16396431252025	5.03056572814805	4.89034697777525e-07	2.54361348306809e-05	not
C1qtnf3	249.6792703516	-1.40823595145442	0.280153333004075	-5.02666142270718	4.99092385494546e-07	2.58755252247366e-05	down
Tspo	71.3748876679654	-4.21414536682491	0.838990508943245	-5.02287608966264	5.09033876692584e-07	2.63060851003319e-05	down
Tmsb4x	2578.93392197425	-1.92267225238008	0.383465191106689	-5.01394206559193	5.33260489115409e-07	2.74697518623809e-05	down
Hmgcs1	1596.35121701548	0.791048658607466	0.1581303663273	5.00250949251673	5.658879468118e-07	2.90573516969944e-05	not
Sh3tc1	45.8683056081456	-3.32646988352229	0.665665069704314	-4.99721261474618	5.81649277725076e-07	2.97715515655969e-05	down
Cnr2	35.2465024124596	-3.97650120062666	0.796054429072326	-4.99526295615318	5.87556532821784e-07	2.99784399857514e-05	down
Gna12	988.716620225037	-0.9675268482011	0.193968805878962	-4.98805384616762	6.09905714367205e-07	3.1020267852246e-05	not
Lyz2	1806.65645602959	-5.45389567292653	1.09366954302623	-4.98678573221978	6.13920859299299e-07	3.11259812323607e-05	down
Slc1a3	4762.19907468385	-1.02182838216456	0.205014970267528	-4.98416472139161	6.22300495247285e-07	3.14516149673408e-05	down
Klhl6	57.6673697901341	-3.29731232965116	0.662020619477461	-4.9806792003756	6.33614988613228e-07	3.1923072404363e-05	down
Tp53i3	490.13474187274	-2.47943933721406	0.497922139282615	-4.97957239014584	6.37249141947544e-07	3.20058381543154e-05	down
Card11	92.2978167735105	-3.07071239543407	0.617094473520627	-4.97608150323424	6.48843360311572e-07	3.24866370309271e-05	down
Alox5ap	72.9161790330061	-2.74080428449612	0.551747591806151	-4.96749659663049	6.78227482813315e-07	3.38523978378124e-05	down
Il6st	5265.2077011355	-0.478516804033148	0.0963732552018728	-4.96524479774809	6.86144659427996e-07	3.40361634763171e-05	not
Cd300lf	29.8636378882693	-4.34477183956369	0.875035316600038	-4.9652531242343	6.86115220669358e-07	3.40361634763171e-05	down
Itgb8	507.923473015872	-1.40994728559947	0.284244616989285	-4.96033064947234	7.03732898321368e-07	3.48012158209878e-05	down
Esr2	91.9181739185001	-1.46267028337422	0.295182766111916	-4.95513441601011	7.22803039605817e-07	3.56346332900144e-05	down
Ddx58	111.910784903416	-1.72217005794944	0.347601905342246	-4.95443215782666	7.25418203628174e-07	3.56541937881101e-05	down
Itga6	514.570576721673	-1.69830616463479	0.343191495179292	-4.94856716582547	7.47617921474091e-07	3.66332781522304e-05	down
Cd81	1762.41688725449	-0.963834866974181	0.195129007673346	-4.93947506045683	7.83331610599631e-07	3.82665825092926e-05	not
Syk	138.867480173396	-3.34329850691495	0.676990505012531	-4.93847178381485	7.87371681492862e-07	3.83473868634948e-05	down
Limch1	2954.00150092373	-0.438218582219138	0.0888299630932638	-4.93322936269878	8.08810837158391e-07	3.9272531041721e-05	not
Prtg	545.036760547377	-1.17327489689019	0.237958527309922	-4.93058563672355	8.19834669230069e-07	3.96879000116436e-05	down
Rnaset2	363.155286923135	-1.40078810767286	0.284170018975605	-4.92940146438568	8.24819235757321e-07	3.98092935648398e-05	down
Sulf1	1499.20255570606	-0.991673848307175	0.201207513654529	-4.92861240763538	8.28156822748543e-07	3.98507079497443e-05	not
Ncan	648.322381649326	-1.9628765250986	0.398354209407497	-4.92746525264071	8.33032319933643e-07	3.99656580476821e-05	down
Tmem173	44.6418385176036	-3.8106969743423	0.773451450066519	-4.92687288130958	8.35560754710896e-07	3.99676561003379e-05	down
Eif2ak2	349.712033376643	-1.13216795269552	0.230228226028325	-4.91758969882446	8.76163131319358e-07	4.1785441681201e-05	down
Myd88	140.655574757865	-1.91786605226337	0.39021893739549	-4.91484617600605	8.88521949887145e-07	4.21248518542366e-05	down
Lcn2	1181.83695574929	-4.94379269444805	1.0058468471386	-4.91505511849245	8.8757484642061e-07	4.21248518542366e-05	down
Ly86	38.1584136517428	-4.22778106131395	0.860504961292103	-4.91313966971866	8.9629379004415e-07	4.23683346870282e-05	down
Tmem117	231.800826221214	-1.33992080868368	0.272917187754961	-4.90962412336861	9.12511275223699e-07	4.29621185395517e-05	down
Il1r1	259.781816803188	-2.24107931045793	0.456500318556815	-4.9092612192318	9.14201377583791e-07	4.29621185395517e-05	down
Lfng	322.944485329622	-1.54642454917015	0.315091120390199	-4.90786457979236	9.20733913155167e-07	4.31429605021278e-05	down
Srgn	139.505616133296	-3.07370618096695	0.626369154581046	-4.90717998880841	9.23952358554913e-07	4.31679136822516e-05	down
Ifi27l2b	24.4188921670194	-3.67088030512062	0.748255370901946	-4.90591908574708	9.29908570697984e-07	4.33202624587188e-05	down
Glt8d2	50.8618816727198	-2.12595392076765	0.433500469164696	-4.9041559859534	9.38299062062375e-07	4.35848049868974e-05	down
Sp100	29.8002085345173	-3.85091582569651	0.785678465208636	-4.90138904936628	9.5161388814119e-07	4.40759031994386e-05	down
Gadd45g	214.602983803701	-1.54686200289997	0.315949740635626	-4.89591160856153	9.78510448643206e-07	4.51914365821655e-05	down
RT1-Db1	389.998445601302	-8.28153190415019	1.69180935853551	-4.89507394102546	9.82687732041421e-07	4.52543187087957e-05	down
Slc26a8	469.784977203543	-1.64879159618445	0.337093566064561	-4.89119865274637	1.00223747632596e-06	4.60227449128883e-05	down
RGD1559575	41.0357177883635	-6.25041790477556	1.27837618639095	-4.88934162832106	1.01173780988632e-06	4.63266384059627e-05	down
Dennd2a	488.395445123926	-0.966128857709743	0.197693271170478	-4.88700931493322	1.02379251824756e-06	4.67454356627123e-05	not
Cotl1	945.605430302651	-1.18790066162995	0.243623776150494	-4.87596358779099	1.08278582180044e-06	4.92989624022002e-05	down
Cd63	735.752202772649	-1.49531495885614	0.307361500048454	-4.86500410305262	1.14454432920582e-06	5.19636058163728e-05	down
Csf2rb	192.934919512704	-5.49304630777939	1.12931008889888	-4.8640726420281	1.14994677785433e-06	5.20618158131686e-05	down
Hipk2	8148.21146095678	0.353058631585801	0.0725973491586031	4.86324412224026	1.15477278219089e-06	5.20922898716554e-05	not
Arhgap25	140.081366564306	-3.3980485982807	0.698777839570809	-4.86284539356283	1.1571022576021e-06	5.20922898716554e-05	down
B4galt5	333.647885455688	-1.3464781515796	0.2769914103917	-4.86108269449771	1.16745468628508e-06	5.22655479609298e-05	down
Acta2	176.853231619667	-3.44061244124955	0.70776044848453	-4.86126689986231	1.16636868218038e-06	5.22655479609298e-05	down
Col1a1	1785.04367078099	-7.00458161450328	1.44256208212537	-4.85565349408271	1.19990365190621e-06	5.35690319262129e-05	down
RT1-A2	581.12808283298	-1.83510219362217	0.378418349535646	-4.84940065901668	1.23835067972408e-06	5.51323327549179e-05	down
Cxcl10	25.9380675107461	-3.6442187385254	0.751709245996051	-4.84790995712263	1.24769005366517e-06	5.53946810566483e-05	down
Aoah	45.1597205758437	-5.97113605693993	1.23219014185241	-4.84595344024034	1.26005066780499e-06	5.5789350779509e-05	down
Sparc	5558.15965870953	-1.77675383997948	0.367138196656872	-4.83946877812889	1.30186640736008e-06	5.73249230112089e-05	down
Fes	91.5430432685239	-3.13547745430014	0.6478963802721	-4.83947364080552	1.30183455640258e-06	5.73249230112089e-05	down
Rhog	143.521159366282	-1.78793329541796	0.369679936003482	-4.83643584974306	1.32187906816942e-06	5.80471048732759e-05	down
Btk	30.3975500064676	-5.07803374231649	1.05013082603979	-4.83562011170223	1.32731197602293e-06	5.81268612497016e-05	down
Gpr34	84.5260536796921	-2.56103314823561	0.530219708827846	-4.83013570713408	1.36440026697644e-06	5.95886986164277e-05	down
Plxnd1	399.279480086745	-1.30194224216777	0.270140156626811	-4.81950650515967	1.43913760775394e-06	6.2682438026616e-05	down
Xdh	217.078389871693	-2.63862171545096	0.547847830081669	-4.81634054306213	1.462149058018e-06	6.34815118250419e-05	down
C2	690.069486506673	-3.74452016173048	0.777532884857112	-4.81589941037492	1.46538333045611e-06	6.34815118250419e-05	down
Tars	1000.47221856116	0.579400159812396	0.120337927875789	4.81477594005478	1.47365142687948e-06	6.36680799269007e-05	not
Kif11	148.39025620621	-1.48050258207594	0.307851364918174	-4.80914737041835	1.51575431389455e-06	6.53115370855581e-05	down
Tapbpl	128.29731599011	-1.88325718259716	0.391844052246243	-4.8061395134146	1.53872543161069e-06	6.61240511680402e-05	down
Il13ra1	380.447129892566	-0.985352588308262	0.205300246251804	-4.79956846763697	1.59007870464022e-06	6.81486531759405e-05	not
Mdk	275.501226291813	-1.77175853259617	0.369261227060107	-4.79811689600373	1.60164300099683e-06	6.84617189149497e-05	down
Trim21	207.194582852738	-2.10319635159853	0.438476417052364	-4.79660084283932	1.61380730313311e-06	6.87987028539929e-05	down
Nlrc4	46.0465266263331	-4.03594016698993	0.842249175776969	-4.79186003746077	1.6524216569875e-06	7.02585208230241e-05	down
Herc6	1038.85898578966	-0.584314131715533	0.122062416086738	-4.78701102639422	1.69283536851974e-06	7.17808295161303e-05	not
Tbxas1	78.580562759467	-2.54841999232488	0.532418364673148	-4.78649904176269	1.69715749229278e-06	7.17808295161303e-05	down
Arhgap9	64.7574254987771	-4.48288453547708	0.93761706327893	-4.78114649471079	1.74298285566373e-06	7.3525513008471e-05	down
Flot2	908.1132265772	-1.10283666108072	0.231019366081825	-4.77378446571489	1.80795871828921e-06	7.58681789042929e-05	down
Arpc1b	348.910051741196	-4.31857907584571	0.904640123687986	-4.77380890230689	1.80773924435023e-06	7.58681789042929e-05	down
RT1-CE4	49.0988735887102	-2.44070154214192	0.511609317300812	-4.77063544311266	1.83645650420463e-06	7.68633566030647e-05	down
Ube2l6	50.2508669445098	-2.436864059114	0.510976260882261	-4.76903575697718	1.85109805078223e-06	7.72749295381093e-05	down
Bend4	1011.51046907695	-0.88206512036697	0.184995042613255	-4.76804733741426	1.86020081232777e-06	7.7453749885316e-05	not
Ctsb	4329.12539292098	-1.01838481834205	0.213681991869903	-4.76588976651845	1.8802204131523e-06	7.80850193286401e-05	down
Greb1l	790.894709770735	0.612896851271458	0.128705294956865	4.76201737835935	1.91667172151567e-06	7.93936801757729e-05	not
Bst2	33.8007541716076	-2.74589232917872	0.577284204590336	-4.75656930736104	1.96910654917028e-06	8.13559908952819e-05	down
Nek6	445.612558616498	-1.53064126883184	0.322066044682884	-4.75256952448667	2.0084767230097e-06	8.27698407492615e-05	down
Naa35	3455.11968845945	-0.959127613274012	0.201972009939606	-4.74881451920399	2.04612488843626e-06	8.36776570151338e-05	not
Icoslg	88.9048310818394	-2.496472189444	0.525692903974898	-4.74891742035613	2.04508421423257e-06	8.36776570151338e-05	down
Arl11	36.3187883693514	-4.01439028211697	0.845291233555967	-4.74912092158966	2.04302763407252e-06	8.36776570151338e-05	down
Mefv	39.1588599386844	-4.58611779272618	0.965862236706443	-4.74821109930199	2.0522377231532e-06	8.37146311840566e-05	down
Postn	1136.58045152246	-1.56767992398027	0.330613607563912	-4.74172837449594	2.11902608847216e-06	8.60024931664763e-05	down
Il6r	254.262912703682	-1.80196008090958	0.380016060271378	-4.74179980609966	2.11827891583447e-06	8.60024931664763e-05	down
Pink1	672.176369100182	-0.648183376423984	0.136831618170454	-4.73708770743708	2.16811348405786e-06	8.77730980246297e-05	not
Pgam1	4995.12352877739	0.470987957644769	0.0995773536736254	4.72987019908641	2.2466343152865e-06	9.07233837067451e-05	not
Jun	669.24385795674	-0.874844188679576	0.185193485248159	-4.72394688996368	2.31310848716247e-06	9.31736330969305e-05	not
Itgax	88.0450196126412	-5.01856374640897	1.06591771325082	-4.7082093523931	2.49902370644697e-06	0.000100410772525039	down
Eml2	1195.60535026531	-1.20145380504886	0.25533376596733	-4.7054246840294	2.53338021937371e-06	0.000101537373779986	down
Htra1	1834.78294870408	-1.55305272107525	0.330342882442294	-4.70133550204927	2.5846543688712e-06	0.000102823180733906	down
Slc13a5	125.802371192227	-2.11956261300307	0.450767447125549	-4.70211996566984	2.57474141053406e-06	0.000102823180733906	down
P2rx7	38.2239016589507	-3.28765484969722	0.699287036723025	-4.70143828935214	2.58335340374144e-06	0.000102823180733906	down
Sqrdl	97.6089711989135	-1.55155990829707	0.330137116347694	-4.6997439290134	2.60487912653948e-06	0.000103371894621586	down
Tnc	2118.09145436672	-1.79886118156228	0.383166347746568	-4.69472643446255	2.66963748886158e-06	0.00010532796867973	down
Igtp	110.311246372441	-2.50557042686392	0.533703014102586	-4.69469041893459	2.67010786175868e-06	0.00010532796867973	down
Ptpn7	30.6397358515498	-5.42469859348742	1.15556666771747	-4.69440556311871	2.67383096200409e-06	0.00010532796867973	down
Ostf1	217.800973233515	-1.1817740783739	0.251975712891793	-4.69003168921046	2.7316274050376e-06	0.000107341603065438	down
Gpx1	305.894560790584	-1.93833864656751	0.413569012366006	-4.68685657921608	2.7743324086725e-06	0.000108753830419962	down
Npc2	614.620863128184	-1.67171124819286	0.35696160100205	-4.68316828336744	2.82474418780482e-06	0.000110460556171287	down
LOC102557478	157.493331686916	1.31176262960686	0.280204974925249	4.68143947107579	2.84867511501263e-06	0.000111125986525444	up
Lif	44.727816301728	-3.61637118980885	0.772971551221181	-4.67853077399229	2.88937810051096e-06	0.000112186049704273	down
Siglec1	71.3975205082473	-4.79869034755732	1.02568990391296	-4.67850012879187	2.88980989158592e-06	0.000112186049704273	down
Trem2	46.4729644381965	-4.01195085036071	0.858583527013037	-4.67275544444472	2.97185549708179e-06	0.000115093160359274	down
Brca2	369.907222602612	-0.693041396584583	0.148336434400945	-4.6720915153679	2.98148054686943e-06	0.000115188354205013	not
Ifngr1	660.29494923016	-1.20438692656682	0.258055645168306	-4.66715977393677	3.05391851737168e-06	0.000117704024966901	down
Ifi30	318.558472476756	-1.9251097928523	0.412879737192406	-4.66264052080418	3.12177784997239e-06	0.000120031611494632	down
LOC499229	65.0314550639469	-3.97794286515088	0.854349342791965	-4.65610806482415	3.22242839904072e-06	0.000123605893148884	down
Icam1	120.59103361704	-2.98874766076947	0.642703895113602	-4.65027158461703	3.3149820656915e-06	0.000126853313713795	down
C7	109.727370459768	-2.02492199231805	0.436038719769385	-4.64390408583211	3.41886327845003e-06	0.000130517744919831	down
Adgre5	90.0632698810976	-3.44430299074721	0.742474463355332	-4.63895145320148	3.50181291295681e-06	0.000133367623547493	down
Gpnmb	773.315317542675	-4.57225810919245	0.986085471870353	-4.63677666857827	3.5388441336501e-06	0.00013445934495514	down
Birc3	77.9976353729969	-4.20484527157242	0.907806157059217	-4.63187569160553	3.62367714014337e-06	0.000137357874991472	down
Clcf1	73.3593342071557	-2.28305947111404	0.493332686350488	-4.62782932143287	3.69518349008814e-06	0.00013941077242417	down
Myc	39.1123094743643	-2.92278303342872	0.631513067591555	-4.62822257119007	3.68817517788229e-06	0.00013941077242417	down
Rab31	218.485950670827	-1.93484827232378	0.418215856293141	-4.62643451511695	3.72014416366188e-06	0.000140023786881437	down
XAF1	62.9618085692766	-2.50451215062948	0.542486229011748	-4.61672945171709	3.89834956719358e-06	0.000146388491224148	down
Opn1sw	211.355452308632	1.9905558848392	0.431932652058063	4.6084867058664	4.05610303494202e-06	0.000151957314633072	up
Dlg1	2297.22703294306	-0.686081663374244	0.149071053847255	-4.60238017822854	4.17689868980005e-06	0.000156118873819689	not
Clec7a	127.656397902758	-6.92659912130025	1.50617171406441	-4.59881104964373	4.24908940066987e-06	0.000158448642337741	down
RGD1565356	25.8571269163393	-8.04980304386838	1.75104653513834	-4.59713827264587	4.28333373670216e-06	0.000159355879204345	down
Map3k6	145.564317862363	-1.63090467241948	0.354858528242143	-4.59592920169754	4.30824976956283e-06	0.000159912679668392	down
Naip5	124.756341121966	-2.56403008029612	0.55871942754712	-4.58911924998327	4.45120102123748e-06	0.000164838024915504	down
Trim34	102.461170632822	-2.06504316708804	0.450100776541048	-4.58795735247907	4.47604046615858e-06	0.000165376833039312	down
Col16a1	462.075736951463	-1.30487671687788	0.284612471460778	-4.58474890499556	4.54532332012078e-06	0.000167168046684167	down
Pstpip1	55.2200968990016	-4.88671604946813	1.06579025380417	-4.58506355450873	4.53848364109909e-06	0.000167168046684167	down
Fam135b	1850.66315532111	-0.620940744382808	0.135575211510257	-4.58004628918341	4.64873032170099e-06	0.000169855782441915	not
Plat	305.393172305178	-1.91666404716225	0.41840849515763	-4.58084400614325	4.63103182987535e-06	0.000169855782441915	down
Ifi44l	19.5499079720912	-3.34532057018507	0.730421843597719	-4.57998429196419	4.65010852877318e-06	0.000169855782441915	down
Tle6	167.336791576718	1.50217752308716	0.328157582467315	4.57761028038038	4.70317858071001e-06	0.000170713765170243	up
Parvg	93.7338032471422	-3.11895505804589	0.6813651875859	-4.57750867650937	4.70546279059344e-06	0.000170713765170243	down
Bcl2a1	34.6865632317172	-4.20402297969833	0.918273018221149	-4.57818415251081	4.69029698839174e-06	0.000170713765170243	down
Rarres1	34.1107512091442	-7.47926582296308	1.63431636378215	-4.57638801685526	4.73072752822171e-06	0.000171243812688242	down
Il16	83.6683642133427	-2.7237331372823	0.595347896827172	-4.57502773050526	4.76156913657518e-06	0.000171972896995587	down
Lcp2	103.336000626156	-3.49713141718198	0.764695243985795	-4.5732354747677	4.80249887614763e-06	0.000173062246496513	down
Bmf	1666.30325521859	0.943893919879254	0.206889577740717	4.56230773046568	5.05944186808608e-06	0.000181913534013153	not
P2ry14	26.4615048586595	-3.29963728930496	0.72455981470545	-4.55398881132586	5.26381568167148e-06	0.000188839387579964	down
Mcl1	914.523582143001	-0.810481656465114	0.178017857352019	-4.55281098492517	5.29338288455631e-06	0.000189477170869909	not
Col11a2	920.433371270704	0.872981153379588	0.191932717605927	4.54837072214013	5.40628377945562e-06	0.000193088428674246	not
Acp5	35.5489883089439	-4.42866044713722	0.974585649822878	-4.54414698999732	5.51581593493161e-06	0.000196563622408472	down
Lars	1869.6248527822	0.498359342649038	0.10969048093303	4.54332352643528	5.5374164839954e-06	0.000196896809138881	not
Gatm	112.168837641796	-1.97578777190967	0.435088257244461	-4.54111950624203	5.59563003020931e-06	0.00019852751842279	down
Rgs10	77.2520649587108	-2.2945401286866	0.505664665513557	-4.53767147513906	5.68787765919121e-06	0.000200913340084662	down
Cdkn2b	61.4462887699067	-5.39357594356508	1.18855470989232	-4.53792820698486	5.68095927378224e-06	0.000200913340084662	down
Cd6	25.9292743989557	-3.93653977294107	0.867658066479062	-4.53697133124742	5.70678608139157e-06	0.000201139179605538	down
Hcls1	92.0572059544221	-3.90902443330052	0.862725751351631	-4.53101629014348	5.87006114253334e-06	0.000206441187489706	down
Fam46a	152.636883027703	-1.96161861865095	0.433957438232546	-4.52030186794442	6.17515151690969e-06	0.000216696583361949	down
Ifitm1	58.5820647674071	-4.61811695538811	1.02174738881779	-4.51982261557968	6.18914665645165e-06	0.000216714520833314	down
Bdh1	293.024396121754	0.715866015831183	0.158412771798899	4.51899179404522	6.21348027212398e-06	0.000217093597681688	not
LOC685067	58.5383780483918	-3.2541442191132	0.720840844041308	-4.51437268852474	6.35044566593718e-06	0.000221397749984691	down
Ctsh	570.035710896939	-1.97308415505949	0.437260015548494	-4.51238184352274	6.41036471112239e-06	0.000222521342628853	down
Il2rg	33.8759144696416	-5.24162130769457	1.16151203574998	-4.5127567742422	6.39903912509018e-06	0.000222521342628853	down
Ssc5d	918.076739145625	-1.09599928243927	0.243072356827099	-4.50894250891258	6.51515594602106e-06	0.000225671522337178	down
Spsb1	155.865208434681	-1.74345858235014	0.386725869285327	-4.50825434970789	6.5363189512856e-06	0.000225917673516263	down
Scimp	22.4539691384613	-7.84472472911868	1.74295812934117	-4.50081077511823	6.7694750372283e-06	0.000233474254932046	down
Slc15a3	35.2589705069531	-3.72602088575383	0.82823995156507	-4.49872151024955	6.8363341294271e-06	0.000235275293636301	down
Daglb	664.253949146044	0.581980397431911	0.129379299585645	4.49824971456627	6.85151936663698e-06	0.000235294058249123	not
Lamp2	1551.43135791858	-0.709993818807356	0.158010040232315	-4.49334623143873	7.01126528466433e-06	0.000239755437564096	not
Adcy7	189.671015773484	-2.04243148253587	0.45450682946924	-4.49373111713406	6.99859872363665e-06	0.000239755437564096	down
Cyp4v3	135.561037410094	-1.57370764126217	0.350343385943728	-4.49190053074082	7.05903933298298e-06	0.00024087660331147	down
Myof	453.189089323418	-4.06233443015382	0.90543558720856	-4.48660786868111	7.23660868887205e-06	0.000246412658575321	down
Sepp1	716.34268918222	-1.67818645416202	0.374416078240405	-4.48214313351279	7.38971509730612e-06	0.000251094082545252	down
Csf1	193.669254329843	-2.42896374653133	0.542412141394778	-4.47807775888903	7.53181685871233e-06	0.000255382617200896	down
Hhatl	235.704204749326	2.21428974609258	0.495471557947678	4.46905520725453	7.85658526605884e-06	0.000265833765044416	up
Herc2	10498.1380994416	0.400841844739087	0.0897539405215854	4.46600831573167	7.96925134800338e-06	0.000269079427867879	not
Ctsl	1850.90851985434	-1.53694208947816	0.344195583605753	-4.46531612456305	7.99506121717883e-06	0.000269384955728508	down
Sla	61.4842096073912	-2.93279357970162	0.657171798159186	-4.46275020917926	8.09143590859663e-06	0.000272061836658923	down
Ddr1	2545.00940109104	-1.13567190095818	0.254899036781648	-4.45537933488163	8.37449875907666e-06	0.000280991532475741	down
Ncf2	37.7841341174313	-4.07071536481149	0.914663941981183	-4.45050381672883	8.56690710240664e-06	0.000286848606145582	down
Pgghg	204.04768491175	-1.58133555429176	0.355583738265781	-4.44715374781788	8.70155593401629e-06	0.000290751365845135	down
Arpin	172.905179794825	-0.872475843496292	0.196236330999961	-4.44604645353089	8.74650425453942e-06	0.00029104309809308	not
LOC103693389	73.3488753478747	-2.95101439651853	0.663736482779773	-4.4460632692051	8.74582000085645e-06	0.00029104309809308	down
Rps7	1509.97526131166	-0.485190108523889	0.109142953536639	-4.4454551833345	8.77059643023607e-06	0.000291146196053913	not
Rpl37	521.508112850956	-0.778885423231779	0.175224082263148	-4.44508205248903	8.78583282019337e-06	0.000291146196053913	not
Col2a1	1206.16117525359	0.976832856337915	0.219780671171325	4.44458036792712	8.80635843150953e-06	0.000291225910928439	not
Mchr1	140.929041001688	-2.48822288367318	0.560879446984424	-4.43628822031392	9.15232891581371e-06	0.000302045647505047	down
Arhgap27	116.224038199596	-2.41955862135347	0.545571089472625	-4.43490989174725	9.21108077346645e-06	0.000302146713826881	down
Hck	85.1893628022463	-3.81293943146672	0.859721861186816	-4.43508488454987	9.20360170775831e-06	0.000302146713826881	down
Rspo2	50.8601665199171	-4.30688428115575	0.971135940973771	-4.43489330323537	9.2117900556976e-06	0.000302146713826881	down
Plet1	26.2318629174807	-3.76943155155625	0.85100100141466	-4.42940906684028	9.44916439206349e-06	0.000309301364784612	down
Fnip1	1733.67383508447	0.435267516934506	0.0983308442400438	4.42656137347847	9.5747149158232e-06	0.00031236234436431	not
Blnk	85.9083336150897	-2.70588739021653	0.611305542945002	-4.42640741842574	9.58154777075689e-06	0.00031236234436431	down
Zfp36	139.112720389138	-2.1947153515309	0.495950297106241	-4.4252727830522	9.6320491802316e-06	0.000313373065637009	down
Ctse	30.6499096122071	-4.04093348105126	0.913510927685437	-4.42351958644848	9.71058238584741e-06	0.000314892103360235	down
Fn1	3077.62117677918	-4.3895972345564	0.992367981756369	-4.42335637107855	9.71792454372055e-06	0.000314892103360235	down
Rasip1	115.619506787259	-1.6497056352929	0.373266373176396	-4.41964707737896	9.88622193016083e-06	0.000319700923262666	down
Lnpep	391.926268024925	-0.608816489894465	0.137890028754403	-4.41523216286242	1.00901640677272e-05	0.000325640796980946	not
Tgfb1	144.122034294466	-3.20276096136336	0.72564776422334	-4.41365786442031	1.01638541679384e-05	0.000327361651677567	down
Cox4i2	283.839518841654	0.81798313340313	0.185439981403117	4.41103977262036	1.02875417842407e-05	0.000330682743112633	not
Sh3pxd2b	462.351110133654	-1.16397013897597	0.264112924669051	-4.40709268747256	1.0476736368956e-05	0.000336092029784155	down
Pycard	30.0346000195715	-3.8706701246211	0.878586591889911	-4.40556475633777	1.05508625814662e-05	0.000337795743843275	down
Tmem252	19.7950257102042	-3.71248094078512	0.843475573580403	-4.40140895251572	1.07550197373972e-05	0.000343647469621168	down
Dgkh	2352.954584954	0.510703898740342	0.116157431519384	4.39665281902448	1.09932970517053e-05	0.000350564028204382	not
Olr1584	14.611359697166	-7.2252804114943	1.64358596872269	-4.39604654030322	1.10240307209134e-05	0.000350847963854495	down
Fgd3	93.7446555715565	-2.9767842854662	0.677297628109433	-4.39509037374812	1.10726677770709e-05	0.000351005752491289	down
Ripk3	37.4768638316378	-4.6882196144601	1.06660515787526	-4.39545935048664	1.10538749158341e-05	0.000351005752491289	down
Tgfbi	171.037954104353	-3.40901662167753	0.775951379245814	-4.39333792407319	1.11623414458444e-05	0.000353151873459865	down
Celsr1	48.431942232384	-3.84372319783065	0.875137934587223	-4.39213413785293	1.12243409981632e-05	0.000354415733835912	down
Cd9	569.920762813867	-1.02918023839228	0.234839682726287	-4.38248010917229	1.17335881586033e-05	0.000369769076245241	down
Kif14	49.989888273569	-2.24386777918318	0.512468749897488	-4.37854557889048	1.194739565371e-05	0.000375770142752303	down
Cfd	23.0354661531885	-6.90887188896826	1.57851159516921	-4.3768268222494	1.20419575258702e-05	0.000378004572960519	down
Ctgf	441.61731627639	-1.65577479143263	0.378407484083736	-4.37563965057897	1.210768949056e-05	0.000379327067236413	down
Cd44	1592.95318238473	-1.4162469752457	0.32387808225763	-4.37277806936976	1.22675414541658e-05	0.000383587405158272	down
Zfp385b	1320.04976221702	0.715563349534038	0.163720090889956	4.37065082021607	1.23876755632908e-05	0.000386591692530504	not
Rpl32	830.119240118838	-0.95917511315101	0.21950960355902	-4.36962710332222	1.24458882165212e-05	0.000387655650030869	not
Zc3h12a	63.7421091179095	-3.48113963855173	0.796942200834336	-4.368120592569	1.25320294142129e-05	0.000389583707437582	down
Slamf6	16.4669998542538	-7.39944426712245	1.69434419088427	-4.36714352782164	1.25882010911171e-05	0.000390574455475743	down
Sp110	102.828936351425	-2.3701682185669	0.542955966237411	-4.36530467653159	1.26945692605748e-05	0.00039311583267044	down
Acsl5	140.101508590279	-1.83899076099379	0.421902219924499	-4.35880797527656	1.30772793525309e-05	0.000402073860629683	down
Junb	342.703559243388	-2.02651398681958	0.46490211290276	-4.35901221047678	1.30650823816716e-05	0.000402073860629683	down
Bgn	381.927698940529	-4.44598759196653	1.02002676437515	-4.35869699427944	1.3083911716608e-05	0.000402073860629683	down
Traf1	15.3485352908863	-7.29824130314554	1.67392556372166	-4.35995570013236	1.30088777135142e-05	0.000402073860629683	down
Lcp1	650.414723930345	-3.56736635641369	0.819022912756698	-4.35563682144925	1.32680608406727e-05	0.000406954721052083	down
Klf4	46.9639807815421	-1.65964395533449	0.381078590987031	-4.35512252482053	1.32992508638421e-05	0.000407134399778419	down
Zfp710	239.865505267958	-1.4118668574426	0.324307781865709	-4.35347819691614	1.33994427435278e-05	0.000409421756224295	down
Tnfrsf14	41.9654476928945	-6.3158439082081	1.45130273035232	-4.35184457117011	1.34996953000532e-05	0.000411702282471451	down
RT1-Ba	306.625679372088	-9.78328519682963	2.25253657675082	-4.34323033765853	1.40402790036156e-05	0.000427377583610058	down
Dapp1	54.472436759393	-2.88361303643378	0.664099153744265	-4.34214231440538	1.41100082855681e-05	0.000428688191239415	down
Gpr37	2350.34880031689	-0.486528134106279	0.112141409228788	-4.33852345402291	1.43443178887068e-05	0.000434984673787351	not
Epha6	784.582334599761	-1.52371760073477	0.351331652301691	-4.33697786906585	1.44455162971056e-05	0.000437228508337254	down
Skap2	156.474278214523	-2.05974671226471	0.475573633511269	-4.33107844322052	1.48380804602126e-05	0.000448266220219055	down
Sesn2	517.818482063215	1.02687899506969	0.237119645308761	4.33063651783283	1.48678933807372e-05	0.000448324169634537	up
Slc29a3	81.0351965755139	-1.80523893915039	0.417006204380667	-4.32904575564173	1.49756820138561e-05	0.000450728766529392	down
Bcl6	376.29406699893	-1.08055367015426	0.249689704824627	-4.32758599684035	1.50752492180474e-05	0.000452877393331697	down
Csrp1	418.619876660484	-1.76563995838551	0.4084566860104	-4.32271038486699	1.54123995557338e-05	0.000462141950857749	down
Ggta1	95.6048404616756	-3.20943493907877	0.743679723321009	-4.31561442168488	1.59159582961364e-05	0.000476352479954384	down
Gda	116.604301252931	-3.58686604153954	0.831673544905585	-4.31282931086467	1.6117855243647e-05	0.000481498456274897	down
Tapbp	715.343048309996	-0.581921916273189	0.134949036014978	-4.31216060119615	1.61666932031412e-05	0.000482061397330027	not
Steap4	109.470960452779	-3.44520286254598	0.79913411469658	-4.31116980139694	1.62393138110302e-05	0.000483330095501626	down
Lacc1	94.1316596480842	-1.79234327029286	0.416234064005623	-4.30609463589854	1.66161992978223e-05	0.00049363318875157	down
Cnp	378.415186270628	-1.15841644065899	0.269147275105959	-4.30402440523664	1.67723175318373e-05	0.000496435888345651	down
Cd300a	34.7222632366205	-4.2012112080053	0.976104600154402	-4.3040584045406	1.67697423561178e-05	0.000496435888345651	down
F10	10.215512879992	-6.71086212993005	1.55963051977807	-4.30285381366156	1.686121070631e-05	0.000498149592779069	down
Zbp1	18.8933239824562	-3.61851985828478	0.841183664907942	-4.30170010336659	1.69492611395117e-05	0.000499832156026113	down
Anxa5	366.88019356436	-2.05456605041618	0.478210008901989	-4.29636773001393	1.73619483842233e-05	0.000511064531925341	down
Rpl27a	775.875884693433	-0.937453945256131	0.218337770356432	-4.29359493653231	1.75803089694405e-05	0.000515828340097146	not
A3galt2	135.093159679094	-3.59195389589697	0.836603099702327	-4.29349819188457	1.75879747618987e-05	0.000515828340097146	down
Scn7a	172.355071164975	-1.71478258326689	0.399455635127522	-4.29279858004624	1.76435050395041e-05	0.000516514413469782	down
Sbno2	1232.57773129706	-1.26692163453759	0.29521449086606	-4.29152929051981	1.77446790658381e-05	0.000517590711336025	down
Zfp36l1	497.980374462028	-1.54931371095989	0.361003909907114	-4.29168124898848	1.77325375177337e-05	0.000517590711336025	down
Ptprb	422.273889363757	-0.610645919127149	0.142527174817515	-4.28441747974722	1.83218594611554e-05	0.000532493535731807	not
Isg15	22.5153504182704	-2.71556002036939	0.633802319984179	-4.28455361355758	1.83106451130226e-05	0.000532493535731807	down
Gypc	40.6771368522497	-2.35015977739687	0.548676111798149	-4.28332804520104	1.84118402272595e-05	0.000534142772802374	down
Cd14	41.6631887013402	-3.7875768082425	0.886317279282477	-4.27338707794206	1.92525807431135e-05	0.00055752698685283	down
Rhoc	292.985663988231	-1.17816597531581	0.276037214884744	-4.26814180040085	1.97108022361248e-05	0.000568039096753179	down
Cyp2d1	18.0233230592696	-4.26080704590426	0.998300212596607	-4.26806184366301	1.97178668831984e-05	0.000568039096753179	down
Cmah	22.5370222415297	-7.85162852078572	1.8396421730575	-4.26801942017683	1.9721616226249e-05	0.000568039096753179	down
Itm2a	147.185459941222	-0.873920681927064	0.204851805752188	-4.26611168360535	1.98909234744435e-05	0.00057189073717577	not
Sp140	70.6981988016449	-3.03198127820712	0.711320600215836	-4.26246797476008	2.0218148116648e-05	0.000580260850947799	down
Pik3ap1	191.512721579329	-3.02754707499808	0.710553431296509	-4.26082957543935	2.03669499919162e-05	0.000583489519198	down
Slc9a8	1646.57619569588	-0.65647031256952	0.154161127990744	-4.25833879866873	2.05951653033269e-05	0.000588977752233221	not
Igfbp3	64.7404823401011	-3.5452504246215	0.833938599728929	-4.2512127700695	2.12616058847039e-05	0.000606956536019469	down
Ccl2	69.3203535055851	-4.54233488342942	1.06903218136901	-4.24901603767668	2.14711548409628e-05	0.000611851774120487	down
Tmem154	50.1662532630429	-4.49584517293755	1.05858354528353	-4.2470385950817	2.16614656044538e-05	0.000616182433973064	down
Ctla2a	19.5008538358347	-4.38498164719947	1.03286781932013	-4.24544318757635	2.18161782274334e-05	0.000619486954896306	down
Apoe	6675.63406032086	-1.31068622554382	0.309068312594309	-4.24076546230821	2.2275880703811e-05	0.000631424964147532	down
Pla2g7	74.1129078996068	-4.96986458933593	1.17274446984061	-4.23780688559667	2.2571378114628e-05	0.000637593464086525	down
Tfec	19.515172924066	-5.77193303796401	1.36201412692269	-4.23779234287755	2.25728397875331e-05	0.000637593464086525	down
F2rl1	60.2832395875983	-3.63520896787385	0.857939946217918	-4.23713685777081	2.2638815500759e-05	0.000638335162681049	down
Stat2	898.566262259976	-0.778487117950382	0.183805440383251	-4.23538670197774	2.28158720631132e-05	0.000641078139507615	not
LOC100911190	102.538051210027	-1.65393150712575	0.390479898847095	-4.23563802390093	2.27903660007796e-05	0.000641078139507615	down
Fam228b	290.447507290931	-0.766465387321804	0.181036770464573	-4.23375530481967	2.29821003542505e-05	0.000644621844491297	not
Grsf1	1605.41684029147	-0.77539148569082	0.183242635177184	-4.23150150040717	2.3213644564076e-05	0.000649982047794127	not
LOC103689945	76.0848287780214	1.94968696487043	0.460987141363961	4.22937385867581	2.34342630959737e-05	0.000654654429929725	up
Snn	866.67858293806	-0.669822269580624	0.158383821198014	-4.22910790075713	2.34619805649279e-05	0.000654654429929725	not
Shbg	109.587879708663	-1.02087221337497	0.241766859744616	-4.2225481790736	2.41555742311246e-05	0.000672839495741134	down
Klrk1	28.0953614995531	-7.20024364810673	1.70569350202235	-4.22129980536936	2.42897621057445e-05	0.000675406672255234	down
Arr3	1440.07548689659	1.53950170259185	0.365199291094473	4.21551120205652	2.49213020515576e-05	0.000691770581299887	up
Acap1	37.8933528299027	-4.18203121849193	0.993038123985273	-4.2113501158531	2.53848957318168e-05	0.000703424214140965	down
Il18	38.0835213337234	-3.02526047089625	0.718608281645688	-4.20988812426165	2.55497173221226e-05	0.00070677290327221	down
Klf10	169.786187416641	-1.69320527187452	0.40266582122481	-4.20498880864585	2.61095076005024e-05	0.000721017192706657	down
P2ry13	32.2391902361755	-2.5902804384819	0.616212513831777	-4.20355052898038	2.62760461217089e-05	0.000722912148770943	down
Adcy4	39.3117582373297	-2.85528205826188	0.67930632136282	-4.20323198602602	2.63130666395596e-05	0.000722912148770943	down
Ncf4	50.0155936066428	-4.4669734196801	1.06274581247785	-4.20323784599547	2.631238515628e-05	0.000722912148770943	down
Etv6	292.03219647006	-1.07380495007815	0.255569062732451	-4.20162338350901	2.6500774642386e-05	0.000724790655674505	down
Adap2	58.9936013074972	-2.41652505264424	0.57512111268541	-4.2017672440519	2.64839358286364e-05	0.000724790655674505	down
C5ar1	55.4849364574111	-4.54842367634991	1.08257469916996	-4.20148713972098	2.65167313051648e-05	0.000724790655674505	down
Mapkapk3	151.216588059917	-1.52272867304803	0.362718675722664	-4.19809834719487	2.69165740346889e-05	0.000734470590637554	down
Tnfrsf1b	124.756080057969	-3.00912166588385	0.716859971724566	-4.19764219592948	2.69708309870788e-05	0.00073470372139717	down
Cela1	7.68568198721226	-6.29999200306243	1.50151909009384	-4.19574552506602	2.71975479064742e-05	0.000739626040529364	down
Rps15a	1372.01114574476	-0.573155988463403	0.136627837548618	-4.19501617493908	2.7285211611205e-05	0.000740756623336633	not
Grm6	2063.76870661668	0.368986864078226	0.0880591074477128	4.19021807934314	2.78686477545677e-05	0.000755320247405417	not
Lmna	364.828817959825	-1.74423710516436	0.416401006404548	-4.18883979225972	2.80384247268219e-05	0.000758642360622024	down
Trim5	162.508522005657	-1.84938826538309	0.441549515680138	-4.18840514983782	2.80921674689922e-05	0.000758819017750661	down
Oas1a	36.6682170473789	-2.32607367941125	0.555663759276666	-4.18611730669499	2.83766733796415e-05	0.000765217943888587	down
Rps24	1073.87348497858	-0.761596426861519	0.181998336792793	-4.18463399326887	2.85625930016657e-05	0.00076894136469476	not
Ccnd2	406.132297136607	-1.61438713025462	0.386231178711327	-4.17984673231478	2.91705633725837e-05	0.000781382157540274	down
Serpinb1a	76.094473801856	-2.96559809324108	0.709392039691537	-4.18047839179391	2.9089645467137e-05	0.000781382157540274	down
Dse	151.782942120546	-3.31465046670941	0.7929798714381	-4.17999319541133	2.91517818793048e-05	0.000781382157540274	down
Mzt2b	369.484230745976	-0.833971883923158	0.199601602623259	-4.17818230396301	2.93848086825104e-05	0.000785811389592858	not
Card6	86.4941620342104	-2.60104868942675	0.623071419704442	-4.17455946007053	2.985632355667e-05	0.000797094405652493	down
Olr1	92.9769819758988	-2.88168631636966	0.690490062477872	-4.17339288856458	3.00096778205091e-05	0.000799859936867698	down
Disc1	75.6929118571544	-2.12002946022588	0.508123840897024	-4.17226921784118	3.0158100081674e-05	0.000802485073696464	down
Tmem150b	20.2368840938662	-4.1739195051811	1.00263463285081	-4.16295165599188	3.14159901286809e-05	0.000834574865038279	down
Klra1	37.2346154093918	-3.75357567548261	0.901888907950237	-4.1619046895848	3.15604082410624e-05	0.00083702785684877	down
Cdk6	393.731430008678	-1.58567950596086	0.381109825586167	-4.16068912293721	3.17288743479557e-05	0.000840109503328408	down
Col6a3	220.760360554721	-5.4189321117696	1.30274753568916	-4.15961800987247	3.1878028372236e-05	0.000842670513155555	down
Bid	41.3959634440425	-2.72012616745582	0.654900226096382	-4.15349706575838	3.27432413414993e-05	0.000864120484138879	down
Sdc1	66.1982139801549	-4.51699188694942	1.08834009117255	-4.15034962286736	3.31967809122163e-05	0.000874653545608425	down
Alpk3	35.5322843499851	-3.26821318694723	0.787731500352644	-4.14889233893039	3.34087876134967e-05	0.000878798747175318	down
Krt19	407.178112649085	1.10582647256998	0.266604842761024	4.14781089914861	3.3566946905463e-05	0.000881516291935622	up
Cald1	694.44253765049	-1.54312826621861	0.372268069668299	-4.14520715567569	3.39506639543891e-05	0.000888172456989167	down
Stat6	228.968339728616	-1.62967744471657	0.393141346109041	-4.14527106051207	3.39411965446908e-05	0.000888172456989167	down
Nfkb2	140.7493043316	-2.23245005293584	0.538592896802676	-4.14496749992183	3.39861909562181e-05	0.000888172456989167	down
Cfb	288.119160608915	-2.40970916119852	0.582098077657961	-4.13969613315654	3.47766162539088e-05	0.000907353533170166	down
Abi3	61.853883933559	-2.36895295247817	0.5723377808557	-4.13908190533283	3.48698453032528e-05	0.000908311432275329	down
Themis2	41.9523829781308	-2.54177992099346	0.615142762842797	-4.13201629691127	3.59594918426916e-05	0.000933668744581163	down
Mical1	75.1677711728532	-2.72213617489123	0.658740865940178	-4.13233232616608	3.5910071283748e-05	0.000933668744581163	down
Oplah	444.95659979715	-0.995191873571796	0.241027859909148	-4.12894954942935	3.64424347574051e-05	0.000944607031138765	not
Sphk1	170.540986067634	-2.03460448354257	0.492807700927091	-4.12859717840241	3.64983179652298e-05	0.000944607031138765	down
Ms4a6b	8.25457598409415	-6.40337843896621	1.55152651944255	-4.12714726994605	3.67291191069921e-05	0.00094905209370993	down
Tie1	90.6820274940498	-2.04403931868151	0.495401160400735	-4.12602852409159	3.69081510943829e-05	0.000952147358569699	down
Fth1	4020.27832886131	-1.05606112107581	0.256052916608817	-4.12438622087325	3.71724690432857e-05	0.000956004969787908	down
Gm2a	496.792447107111	-1.59063361962481	0.385667955659177	-4.12436033713542	3.71766492108911e-05	0.000956004969787908	down
Tubb2b	321.669242972213	-1.09096935642555	0.264659167153666	-4.12216726954377	3.75324501826725e-05	0.000963612682645228	down
Zyx	597.731848073326	-1.29323771252817	0.313798412310018	-4.12123727143181	3.76843061146187e-05	0.000965968369815235	down
Psme1	421.299400697403	-1.48166396103751	0.359616972247069	-4.12011688930956	3.7868023760997e-05	0.000969131971157236	down
Unc13a	1730.17258058357	0.435440527614497	0.105776435999946	4.11661182850517	3.84482817118242e-05	0.000982417780083369	not
LOC108350819	610.74250572686	0.735253580865879	0.17863760599233	4.11589472878095	3.85680320017387e-05	0.000983913349733245	not
Pik3r6	28.5659872821241	-3.62175890115041	0.882082573768262	-4.10591820863009	4.02711968786251e-05	0.00102573482762799	down
Siglec5	32.47657602394	-3.21634151244682	0.784097982056995	-4.10196376734589	4.09658433446808e-05	0.0010417769529046	down
Vwa1	170.782933846757	-1.28506189923354	0.313602186612447	-4.09774534136663	4.17193887769776e-05	0.00105771584634877	down
LOC102549173	62.0421916036804	-2.44420891832954	0.596480441075924	-4.0977184665447	4.17242313704033e-05	0.00105771584634877	down
Dhx58	91.4678974846469	-1.35271548695213	0.330341030291776	-4.09490606043498	4.22339596046025e-05	0.00106895149411838	down
Slc6a6	19683.7592287624	0.943736479434018	0.230596588693975	4.09258647224159	4.26588083271957e-05	0.00107800686703568	not
Gpd2	447.422526003733	0.644927018608625	0.157646988241702	4.09095680039146	4.29597155721963e-05	0.00108390666982157	not
Psmb8	43.1540891371988	-3.28515765942622	0.803411321230718	-4.08901091211137	4.33216475496608e-05	0.00109132526554569	down
Npas4	50.2024163260811	1.80703783666947	0.441998731528843	4.08833263032011	4.34484852886961e-05	0.00109280759868533	up
Gnai2	1603.9661448708	-1.061341011085	0.259729473957264	-4.08633257871853	4.38245461119201e-05	0.00110054391423559	down
Ctsd	3021.79677708992	-0.791908571566091	0.193966127484864	-4.08271579081708	4.45124472668087e-05	0.00111607496485515	not
Pik3cd	228.802504877657	-2.12566058569515	0.520743548413483	-4.08197200363071	4.46551770755919e-05	0.00111790966660267	down
Ftl1	1530.45197084329	-1.32987456060609	0.325850477650888	-4.08124170998118	4.47957397851326e-05	0.00111968449428717	down
Prima1	384.508946050981	0.679353172480914	0.16652997634009	4.0794647751197	4.51395087658962e-05	0.00112622430648506	not
Casp1	26.6460064282936	-3.18060453165802	0.779719291477876	-4.07916613891842	4.51975284770324e-05	0.00112622430648506	down
Rcsd1	38.4882894432939	-3.07383092534147	0.754241220983372	-4.07539503255185	4.59362997767348e-05	0.00114253686199222	down
Lck	29.9813592191299	-3.74653414331473	0.919372071374475	-4.0751011042935	4.59943597379894e-05	0.00114253686199222	down
Pfkp	4531.22609298416	0.734860727721068	0.180362886986733	4.07434555965564	4.61439227883146e-05	0.00114448322076202	not
Epha2	154.82786128182	-2.02211557053619	0.496562495611614	-4.07222774254339	4.65656151056542e-05	0.00115316265944233	down
Adam11	980.700957062761	0.874694741348082	0.214894018666862	4.07035405998932	4.69417404524318e-05	0.00116068869623305	not
Nme2	358.602433673748	-1.37022316030332	0.336692538694043	-4.06965703967815	4.70823949068639e-05	0.00116237826565763	down
Rbm47	94.4853226512279	-2.7113254640963	0.666420317407473	-4.06849160098236	4.73184664133306e-05	0.00116533717872629	down
Niacr1	36.3190047436125	-3.46521469416771	0.851749442106872	-4.06834982550293	4.73472609325702e-05	0.00116533717872629	down
Tax1bp3	145.402277151571	-1.65876083499106	0.407924421598898	-4.06634353611237	4.77565224026277e-05	0.0011736128869343	down
Sytl2	20.5062071146252	-2.54240852697396	0.625503619213948	-4.06457844347716	4.81193536579648e-05	0.00118072404884093	down
Fgfr1	499.023978332109	-1.74862417528901	0.430294545686201	-4.06378419810188	4.82834693930156e-05	0.00118294500012888	down
Bmp1	348.152068202063	-1.48810086987809	0.366308295972423	-4.06242743131899	4.85650476666146e-05	0.00118803264246245	down
Zcchc24	158.38225561208	-1.35685239520224	0.33443029671313	-4.05720536846614	4.96634090565976e-05	0.00121121443149869	down
Sox11	66.0022435903433	-1.78747479648084	0.440551318541216	-4.05735886207229	4.96307913994356e-05	0.00121121443149869	down
Synpo	266.277707707891	-1.74948711071064	0.431452755236302	-4.05487527771719	5.01610597262744e-05	0.00122149780594043	down
Syne1	15509.7366151209	0.540506440361747	0.13349245650111	4.04896617028882	5.14443796028141e-05	0.00125085335699913	not
Tectb	18.8114964479519	-2.98913203452106	0.738520733999087	-4.04745851661458	5.17767545391702e-05	0.00125703323104765	down
Pgf	90.7065529094718	-3.46315364719941	0.856132162255667	-4.04511569577643	5.22972903767275e-05	0.00126775573293328	down
Parp12	167.179058032602	-1.21627473651727	0.300788935700579	-4.04361528021103	5.26332586258793e-05	0.00127364292406109	down
Rgs1	13.809525756921	-5.24010095000088	1.29598827662219	-4.04332434523131	5.26986401506112e-05	0.00127364292406109	down
Cytip	30.4419443555599	-4.02778982780355	0.997614220007991	-4.03742222897674	5.40417517262168e-05	0.00130414269330894	down
Aldoa	13014.3277537632	0.598003173699615	0.14814617005209	4.03657531942507	5.42371185100052e-05	0.00130689500553644	not
Pou2af1	22.1401388583873	-7.8267751939781	1.9391757104188	-4.03613512273613	5.43389280651626e-05	0.00130738810159176	down
Il33	1835.33925557312	-1.34319311754996	0.332902554426926	-4.0347936646572	5.46503009112023e-05	0.0013129142544766	down
Vat1l	2647.2933821597	-0.917462132574911	0.227525291860803	-4.03235229398674	5.52213225695483e-05	0.0013246523825937	not
C4a	31.3890225095793	-3.52602897872891	0.874796651567852	-4.03068412803066	5.56147419717858e-05	0.00133210153944939	down
Ehbp1l1	199.724727173229	-2.10702189556536	0.523167743062838	-4.02743082597178	5.63896499971392e-05	0.00134465052634128	down
Ecel1	66.1768470977666	-2.51723598189636	0.624980576480953	-4.02770274249168	5.63244921997824e-05	0.00134465052634128	down
LOC685275	9.5622924989902	-6.61215211531022	1.64168769353644	-4.02765528507232	5.63358590095297e-05	0.00134465052634128	down
Fam102b	414.033910042819	-1.38111157304569	0.343090230634323	-4.02550539108098	5.68530778428629e-05	0.00135369284013406	down
Mlkl	18.2368547245202	-4.01502094519998	0.997757919055462	-4.02404317572427	5.72074221985345e-05	0.00136011492540658	down
Irf2bpl	1563.63451734246	-0.599431815408526	0.148989736679829	-4.02330944913791	5.73860162201947e-05	0.00136234572037071	not
Shd	375.233605102992	-0.605605493502343	0.150590662532759	-4.02153415966678	5.78203208085426e-05	0.00137063155757359	not
Pdlim5	1216.16700342433	-0.799350446221956	0.198883448813948	-4.01919039009492	5.83984670367768e-05	0.00138141827483463	not
Ms4a4a	12.9323588085279	-7.0486075518066	1.75382403993403	-4.01899357707044	5.84472639925055e-05	0.00138141827483463	down
Rpl3	2776.33592920853	-0.623233190131543	0.155109522958655	-4.01802015919854	5.86891772585885e-05	0.00138311693665884	not
Rpl5	1558.00800675659	-0.645788202487321	0.160723319938422	-4.01801184006616	5.86912488054584e-05	0.00138311693665884	not
Chdh	113.623494459284	-2.28782285124315	0.569489696202117	-4.01732088657698	5.88635450308519e-05	0.00138514626022819	down
Ifit3	84.6041655580252	-2.94932990985361	0.734480415736965	-4.01553240448802	5.93117483593355e-05	0.00139365266027959	down
Flna	3259.0233704754	-1.55436180852125	0.387384949359408	-4.0124475953224	6.00924219574031e-05	0.00140993489883122	down
Tagap	33.1399705311243	-3.34557426503954	0.834386275135386	-4.00962283865071	6.08158092063156e-05	0.00142482752997654	down
LOC108351962	157.564830274536	0.963433355716111	0.240398783479162	4.00764655200355	6.13268069887352e-05	0.00143470806684564	not
Cd93	83.7490912300308	-2.05290936852733	0.512447955843272	-4.00608363272541	6.17337984510254e-05	0.00144213024521058	down
Mpa2l	49.628684290394	-3.25445913032682	0.812929630240348	-4.00337127503228	6.24461852915177e-05	0.001456654702475	down
Myl12a	395.895083877558	-1.6125700620751	0.403336554394819	-3.99807566287826	6.3859539718021e-05	0.00148746452514208	down
Flt1	992.583168540826	-0.500709883354985	0.125294588364308	-3.99626105078948	6.43507712376835e-05	0.00149361760880092	not
Rpl41	1400.33759016522	-0.912834880669456	0.228445624684052	-3.99585188787021	6.44620283433412e-05	0.00149361760880092	not
Gpr37l1	82.8670911177918	-1.24623282916221	0.311875741667817	-3.99592742448558	6.44414751901685e-05	0.00149361760880092	down
Rasal3	57.5565355472247	-3.14525646335515	0.787154567980897	-3.99572916336233	6.44954343272672e-05	0.00149361760880092	down
Gpatch8	3575.58193282355	0.389670140502172	0.0975834668305684	3.99319836810825	6.5187988450789e-05	0.00150315832192408	not
Bmp2k	927.77021896243	-0.959109626405694	0.240176542402558	-3.99335262641152	6.51455749030263e-05	0.00150315832192408	not
Plec	3511.69235647351	-1.46060259597748	0.36575893968776	-3.99334763279979	6.51469474947735e-05	0.00150315832192408	down
Tpm4	324.309455036708	-1.75046826468338	0.438480031784194	-3.99212766328411	6.54831013777489e-05	0.00150780000765499	down
Nfatc1	87.2472972951636	-3.47815969180565	0.871335414373101	-3.99175751889768	6.55854161792224e-05	0.00150799543466733	down
Mertk	446.782419108582	-1.17811652717911	0.295327084826388	-3.98919228106587	6.62986644244259e-05	0.00152221733518482	down
Rab30	1278.99146688575	-0.557663316059444	0.140021555115488	-3.98269620416294	6.81378314982121e-05	0.00156221287851536	not
Dock10	436.933105097173	-1.57022241560972	0.394485821896407	-3.98042801148394	6.8791295415971e-05	0.00157494829049214	down
Ifit2	71.8555893459695	-1.94631051818599	0.48941003658589	-3.97685043764813	6.98340560648794e-05	0.00159654758047616	down
Irak4	67.2694820762586	-1.76607654137094	0.444512737316317	-3.97306172154565	7.09546536077343e-05	0.0016198624897493	down
Lilrb3	94.3807411449995	-3.72868464850925	0.938978321977489	-3.97100184449056	7.15710251126897e-05	0.00163161633420021	down
Ttbk2	3194.6646213932	0.374466137249146	0.0943085945350553	3.97064699241121	7.16777166398904e-05	0.00163173408192113	not
Irgm	77.524150421393	-2.4012415129306	0.605312062877459	-3.96694805901581	7.27988498207147e-05	0.0016549124672115	down
Cd200r1	13.8777067912871	-6.17200093181968	1.55892679930124	-3.95913453703289	7.52218559940629e-05	0.00170757862928895	down
Fhod3	1823.52291075665	0.573572864663021	0.14495086234083	3.95701588386794	7.58918862368126e-05	0.00172035880902405	not
Rpl23	460.883752708542	-0.672634072817617	0.170043590626379	-3.95565672507783	7.63246914738405e-05	0.00172773301601065	not
Ppara	3384.45053612795	0.755118780033689	0.190957962160869	3.95437179727313	7.67360042111626e-05	0.00173460064652856	not
Pde3a	2128.73957627856	0.78533392719678	0.198651111452458	3.95333266174416	7.7070169344719e-05	0.00173726754797801	not
Folr2	36.3533067586088	-6.06384263213237	1.53383812894969	-3.95337846783393	7.70554100820462e-05	0.00173726754797801	down
Slfn4	403.55382846847	-5.48380492447228	1.38729029464894	-3.95288927315675	7.72131726070773e-05	0.00173805337554754	down
Ktn1	2987.72506625513	0.398025459230184	0.100737378506772	3.95111988350407	7.77863445099839e-05	0.00174850647407617	not
Tmem156	18.9101505439546	-4.33915043456689	1.09857861961123	-3.94978598445912	7.82211015570408e-05	0.00175582338578877	down
Stab1	227.658569120376	-4.55553827330874	1.15478998287785	-3.94490629539052	7.98311900167509e-05	0.00178946567077995	down
Atp8b1	39.9864883960644	-2.21339889380081	0.561281705970673	-3.94347236023484	8.031025116509e-05	0.00179769687566201	down
Kalrn	831.431280070825	0.629584450723918	0.159685210738954	3.9426597354287	8.05829447888799e-05	0.00180129219561457	not
Ier3	172.980732588311	-2.05745670007101	0.522359435749919	-3.93877579164861	8.18984172514297e-05	0.00182815466953469	down
Cmtm3	41.5549833670302	-2.32280110180832	0.589991262163542	-3.93700932669821	8.25034015676087e-05	0.00183910495144883	down
Rpl11	859.160738605835	-0.658385950025549	0.167303565620306	-3.93527745559082	8.31006367688738e-05	0.0018463210271994	not
Rps16	1285.39359310613	-0.665421710376692	0.169072697881743	-3.93571356412682	8.29498611543283e-05	0.0018463210271994	not
Wipf1	233.231939327893	-1.81293094623246	0.460710995788307	-3.93507201435559	8.31717535896194e-05	0.0018463210271994	down
Fbxo27	88.7297350237613	-1.13535714753433	0.288709671756921	-3.9325220406549	8.40592696752569e-05	0.00186344907892514	down
Col6a1	114.660247584362	-2.36550862302596	0.601607664581166	-3.93197886644747	8.42494737135838e-05	0.0018650930324032	down
Pkp1	177.458641522849	-3.03405519537294	0.772444881532272	-3.92785979674613	8.57051469491003e-05	0.00189470855813747	down
Havcr2	39.6242081586992	-2.43864376063018	0.622691810444161	-3.9162932926494	8.99208451746542e-05	0.0019842200132797	down
Sec24d	136.842061335645	-2.44082549811829	0.623388324762261	-3.9154174070378	9.02479361440681e-05	0.0019842200132797	down
Tagln	286.252472918855	-3.93816928397305	1.00575021296619	-3.91565344277529	9.01596804380316e-05	0.0019842200132797	down
Ccr6	19.148896846787	-6.64149448112439	1.69620681845164	-3.91549804474137	9.02177758692535e-05	0.0019842200132797	down
Rps28	330.982095632218	-0.821905692819807	0.20996566105011	-3.91447672304688	9.06004769771559e-05	0.00198924981690827	not
Itga5	194.789991166651	-2.87398181131269	0.734283729624136	-3.91399359043925	9.0782046168471e-05	0.00199051711598863	down
Bhlhe40	790.425879377521	-0.883288522412511	0.225772663157937	-3.9122917276952	9.14243757767365e-05	0.00200186998294783	not
Pecam1	66.0145958579811	-1.79622565305392	0.459327147680877	-3.91055843775615	9.20829776457773e-05	0.00201354777785433	down
Rasal2	2108.7762397061	-0.499784914232532	0.128008447395644	-3.90431197628556	9.44938226562768e-05	0.00206345749691804	not
Ints6l	778.265630131083	0.453770251436205	0.116276490890264	3.90251071357539	9.52000230144705e-05	0.00207324494564847	not
Cd80	27.4221990764062	-6.26054207248156	1.60421398601194	-3.90256046080562	9.51804524482994e-05	0.00207324494564847	down
Rpl26	1900.08622046609	-0.549555383712261	0.140963830022759	-3.89855598860738	9.67680278975068e-05	0.00210454092607406	not
Hephl1	218.609380439396	0.943373836942338	0.24200736241	3.89812040240374	9.69422161131638e-05	0.00210548013158212	not
RGD1560248	1053.3617079567	-0.706227637321181	0.181427116148706	-3.89262450020053	9.91655798770966e-05	0.00215086261779311	not
Vat1	570.579883141428	-1.39816907466488	0.359264675607373	-3.89175215264662	9.95228840008168e-05	0.00215570322326297	down
Rpl23a	883.325818341441	-0.583567791286284	0.15003044036725	-3.8896625901904	0.000100383694636843	0.00217142226137731	not
Adamtsl4	538.439888633443	-0.925545027818786	0.2379708709903	-3.88932067175782	0.000100525217832256	0.00217156088844089	not
Plcb2	50.5502604643965	-2.95491842293899	0.760148751399061	-3.88728971467813	0.000101369739289251	0.0021868650333649	down
Camkk2	346.482915119862	0.618160703537832	0.159137384124717	3.88444680637314	0.000102563143834477	0.00220651936979483	not
Rnf19b	329.906006900535	-0.961170280023798	0.247426480161003	-3.88467022364928	0.000102468879043847	0.00220651936979483	not
Arhgdia	1165.48266182453	-1.06342692309742	0.27378695999758	-3.88414014716704	0.000102692663551924	0.00220651936979483	down
Naip6	74.3018689526195	-3.29872896358111	0.850492841557039	-3.87860873413345	0.000105055567590178	0.00225427647838364	down
Ift57	548.136196456561	-0.734881050698448	0.189495555594474	-3.87809122168077	0.000105279243549753	0.00225606400310884	not
Card14	31.3767211424113	-3.82459488904653	0.987508486252815	-3.87297419950211	0.000107515213218998	0.00230091146052696	down
Clec9a	13.6920140706359	-7.13362749946639	1.84334455913184	-3.86993710108442	0.000108863436271603	0.0023266664198899	down
Cpne8	306.442408364854	-1.04981296037506	0.271365798822651	-3.86862664687217	0.000109450083050334	0.00233609792136119	down
Mki67	118.423129264328	-2.98220279734163	0.771027114691554	-3.86783128701595	0.000109807592318094	0.00234062019063184	down
St14	62.5199509328039	-2.42119294019956	0.626585125392918	-3.86410854978608	0.000111495634671022	0.0023734540932883	down
Fam167a	42.3574620428325	-4.69418171064526	1.21516571723359	-3.86299715674328	0.000112004311966862	0.00238112870625848	down
Tmem63a	70.563509463853	-1.89416649768145	0.490890391260066	-3.85863429271718	0.000114022408291342	0.00242082978343256	down
Sec16b	495.527054799263	-3.14025727027389	0.814227694325822	-3.8567310988777	0.000114913455003473	0.00243652908814753	down
Man2b2	440.422581448188	-1.07660241992161	0.279178036430089	-3.85632922162632	0.00011510244579247	0.00243732082842763	down
Rplp0	3337.69005049607	-0.859483941483601	0.222917344650459	-3.85561716981377	0.000115438022395548	0.00243849543789382	not
Vamp5	25.3770904662537	-4.84598366742631	1.25687940764627	-3.85556771631836	0.000115461363130737	0.00243849543789382	down
Atp5g2	852.93557278055	-0.539141650679472	0.140022633230162	-3.85038931379943	0.000117930217665792	0.00248245522022652	not
Il10rb	87.4896471006486	-1.84890548206205	0.480206309153119	-3.85023155010758	0.000118006208826099	0.00248245522022652	down
Rtp4	33.828634790927	-3.30349412856849	0.857914654937038	-3.85060927629327	0.000117824343783836	0.00248245522022652	down
Slc30a1	513.198207994431	-0.497438036698862	0.129219522650727	-3.84955791891762	0.000118331201363265	0.00248603799779137	not
Gldc	425.254510842857	-1.1207331411934	0.291265287536888	-3.84780881604871	0.00011917899914685	0.00250058077583312	down
Ikzf3	29.7167500646455	-5.04569800079262	1.31194368796874	-3.84597147504463	0.000120075732605392	0.00251394105216877	down
Dcn	90.9468492765564	-5.97677673882006	1.55407923940614	-3.84586357456518	0.000120128591840817	0.00251394105216877	down
Pdzd8	3178.2281117805	-0.426096301324807	0.110839196788202	-3.84427453168047	0.00012090959134863	0.00251820500753992	not
Erbin	2308.80746853954	-0.499638304607837	0.129955053032013	-3.84470086349591	0.000120699584707467	0.00251820500753992	not
Rpl4	3068.65479003883	-0.541438048957278	0.140846388384558	-3.8441741756201	0.000120959075772823	0.00251820500753992	not
Cflar	312.716727731915	-1.46776155811646	0.381796036085362	-3.84436038981897	0.000120867270834212	0.00251820500753992	down
Actb	12379.1223039483	-1.08777779849781	0.283143830739436	-3.84178527095948	0.000122142669785996	0.00253955625976783	down
Plpp1	151.584209871032	-1.2302096734894	0.320349926612276	-3.84020588516738	0.000122931170373666	0.00255264828197102	down
Fxyd5	57.9702573139361	-2.50824615949438	0.653217757250877	-3.83983155946425	0.000123118752807355	0.00255324463886428	down
RT1-CE5	391.760999948232	-1.94776188007439	0.507503027725955	-3.83793154654075	0.000124075057110014	0.00256976071890741	down
Il1rl1	25.0901709323406	-3.45316429316709	0.901020101533436	-3.8325052762865	0.000126844877934116	0.00262374630393452	down
Cyp51	742.501033397064	0.486302221692814	0.127051492863236	3.82759943022701	0.000129399117840843	0.00267313961688692	not
Aadat	259.766819988572	-1.18507259863067	0.309875149821346	-3.82435506465718	0.000131114848070225	0.00270163825408289	down
Casp8	38.049735316073	-3.24947103470403	0.849664635089082	-3.82441601133998	0.00013108242075966	0.00270163825408289	down
Ms4a6a	29.2615601436881	-3.8129037479335	0.997238872245434	-3.82346081169917	0.000131591514580428	0.00270798824883052	down
Rhob	656.299559860082	-0.945381452072081	0.247328455802052	-3.82237235503832	0.000132173901513985	0.00271649481474778	not
Myo7a	49.0247624939856	-2.83975117889059	0.743171873593175	-3.82112305348778	0.000132845343063945	0.002726807603734	down
Lnx1	564.568043650827	-0.536507514005578	0.140439940419658	-3.82019183718252	0.000133347917794856	0.00273363231479454	not
F13a1	62.6841851159779	-4.42654776922736	1.15907469337863	-3.81903581754877	0.000133974310701893	0.0027429746771985	down
Lox	281.442885989159	-2.25047943351685	0.589990137346736	-3.81443568470068	0.000136494477716879	0.0027910168522464	down
Gpr84	62.3411047160958	-1.63908756815143	0.429790126946056	-3.81369292914715	0.000136905557765228	0.00279586546938086	down
Rassf2	87.4130465691498	-2.77197362334028	0.727142601214763	-3.81214581391521	0.000137765560479001	0.00280985797971891	down
Slc39a1	648.57514766345	-1.16460771762685	0.305803768605148	-3.80834978894777	0.00013989728725982	0.00283892575863615	down
Lhfpl2	517.173374434998	-1.19922189896498	0.314842179150354	-3.80896200820758	0.000139551395896686	0.00283892575863615	down
Cd1d1	52.5033606391032	-2.05588755531414	0.539803299612915	-3.80858649213219	0.000139763459160041	0.00283892575863615	down
Cdsn	16.2775607104898	-6.40528914858083	1.68158968122952	-3.80906782438002	0.00013949169363029	0.00283892575863615	down
Tlr4	61.6536188328721	-2.03592489321479	0.534739736641723	-3.80731925029702	0.000140481344835064	0.0028471830695954	down
Epsti1	28.6038137300168	-3.275064605773	0.860300343835568	-3.80688515265661	0.000140728056407835	0.00284859108638126	down
Slc38a2	2221.5483685964	0.570297819789367	0.149887013986731	3.80485143189158	0.000141889329069298	0.0028684846500651	not
Plcg2	88.7604331401568	-2.38623871125697	0.627563677671719	-3.80238499479446	0.000143309796823872	0.0028935616263232	down
Ccr1	37.0903086120073	-5.06121714615456	1.33170588307206	-3.80055176633974	0.000144374252409327	0.00291139646765709	down
Sepw1	141.211136061985	-2.78617583544526	0.733463722991484	-3.79865526829554	0.000145483277737117	0.00293008426038965	down
Eef1a1	16848.8452936922	-0.588595999150477	0.155086187865765	-3.79528317286345	0.000147475034397481	0.00296648154297411	not
Zfp385d	153.19622552845	0.805513394830999	0.212268552952256	3.79478440695912	0.000147771805216577	0.00296873556680104	not
Des	41.0611302884094	-1.7135203796553	0.452309890183264	-3.78837698853108	0.000151634639415107	0.00304253673493084	down
Zfp217	190.644232814957	-1.6743597094772	0.442224264045422	-3.7862230673648	0.000152954380717324	0.0030613733585166	down
Traf3ip3	38.2555354829663	-2.72292851431505	0.719157940142414	-3.78627330983209	0.000152923473587808	0.0030613733585166	down
Fuca1	526.763299773146	-1.07281754115052	0.28340249513148	-3.78549081105585	0.000153405503001864	0.0030627742164546	down
Csf3r	352.445184850517	-5.30145856164851	1.40041794274663	-3.78562599051737	0.000153322128629711	0.0030627742164546	down
Pld1	168.6061778389	-1.85235373091035	0.489831906426151	-3.78161101106144	0.000155816709234757	0.00310705477769357	down
Naa16	673.170700318545	0.519038297623794	0.137329762297383	3.77950335703512	0.000157141474875434	0.00312958833233951	not
Adamts16	72.635706029188	1.32069519094951	0.349531454641763	3.77847307705996	0.000157792907780704	0.00313479309499565	up
Shc1	610.832716786685	-0.989334354757279	0.26182357168557	-3.7786298169723	0.000157693639484878	0.00313479309499565	not
Slc44a2	859.260849792108	-0.61323149608757	0.162315919512852	-3.77801202696582	0.0001580852462739	0.00313560237476509	not
Cnn3	1312.65362498914	-1.11548156141234	0.295273283920329	-3.77779373264706	0.000158223838099458	0.00313560237476509	down
Irak3	153.722423383296	-1.71816297926879	0.455287274075643	-3.77379970208289	0.00016077986279886	0.00318233245677744	down
Rab27a	268.707753511647	-0.848466330668792	0.224874164583797	-3.77307162981196	0.000161249967845277	0.00318771154146284	not
Braf	2070.17183812494	0.312492626110594	0.0828691063073476	3.77091825935242	0.000162647947123643	0.0032113977962791	not
LOC103690031	169.430374823259	-1.82813964102897	0.484942139573119	-3.76980982233928	0.000163371988331993	0.00322173570119238	down
Sigirr	8.42653756378012	-5.44298562396936	1.44404962304852	-3.76925109573363	0.000163738102212275	0.00322499850337707	down
Cxcl16	157.482307274401	-2.32512364028567	0.6169197746092	-3.76892383091232	0.000163952905684285	0.00322527674437922	down
Car9	143.954573574296	-5.28548439921109	1.40289432769898	-3.76755703893984	0.000164852882149363	0.00323901653044568	down
Klf6	539.451760553479	-0.991194218196515	0.263154148642483	-3.7665916471761	0.000165491351630931	0.00324759096875741	not
Arpc4	663.16052055596	-0.820715233168701	0.217958709298398	-3.76546198043912	0.000166241419422596	0.0032543630852131	not
Snx20	30.8190987001844	-3.03841944898499	0.806855975369649	-3.76575193310428	0.000166048594279846	0.0032543630852131	down
Icos	31.7928474269855	-5.40892204088605	1.43665902086491	-3.7649309699317	0.000166595099808917	0.00325731927509601	down
Tlr5	35.0036701000244	-6.65785494413811	1.7686012544591	-3.76447485115819	0.000166899463482782	0.00325930519695659	down
Akap12	1267.22625508172	-0.679721371190088	0.180673118490697	-3.76216106119343	0.00016845150737172	0.00328562211951248	not
Rpl19	2144.31857398842	-0.476131586771554	0.126622552797268	-3.76024314984296	0.000169748284504368	0.00330690233764145	not
Tor4a	40.0056510149632	-1.70599902263345	0.453732487869486	-3.75992257165454	0.000169965954171893	0.00330713415914125	down
Frzb	1178.44091898094	-0.39631416627876	0.105442773289489	-3.75857115585054	0.000170886442665009	0.00332102407075215	not
Nhlrc2	1800.49837860387	0.386441038663484	0.102842004048065	3.75761871076408	0.000171537995253124	0.00332608186192563	not
Cd48	149.102227746671	-2.13407522864424	0.568029051733647	-3.75698253835954	0.000171974491492048	0.00332608186192563	down
Sall1	180.921438245167	-2.13661212629712	0.568662253746369	-3.75726032846568	0.000171783763354502	0.00332608186192563	down
Fcgr2a	50.2021331209318	-3.5584086131956	0.947019198999169	-3.75748307632644	0.000171630970461942	0.00332608186192563	down
Got1	3249.84098095554	0.677806443006263	0.180438253558285	3.75644537474598	0.000172343868172333	0.00332921953036747	not
Ticam1	22.7671228035297	-3.75423881751715	1.00009049716231	-3.75389910030098	0.000174104969711471	0.00335920176855073	down
Rin3	101.730526745761	-2.66455896710105	0.710122740254118	-3.75225128848506	0.000175253665193462	0.00337731044003515	down
Adgrg5	19.7675658555077	-4.39051608117189	1.17067601826234	-3.75041088454928	0.000176545041286687	0.00339812204019117	down
Rpl13	899.953424081153	-0.621929736598476	0.165867860484726	-3.74954939902746	0.000177152598924885	0.00340573752382865	not
Gad1	3006.67329720881	0.933394743669489	0.248977664677239	3.74890954527785	0.000177605123904706	0.00340817768755996	not
Lipa	607.003362149732	-0.901499505825533	0.240478716360042	-3.74877045033714	0.000177703640005926	0.00340817768755996	not
Emp1	105.855363617932	-3.17713100841651	0.847719588690774	-3.74785607269416	0.000178352542126757	0.00341654595597288	down
Hmcn2	1043.03954891629	1.53664511177848	0.410209627550309	3.74599962695907	0.000179676857209916	0.00343781720128305	up
Sec11c	539.275881294036	-0.483256997392137	0.129024867188552	-3.74545626685995	0.000180066214508189	0.00344117027297932	not
Limd2	200.502512885796	-1.27056948499335	0.339367285184493	-3.74393626157164	0.000181159627444181	0.00345795431387515	down
Hmgcr	1607.00655853667	0.442491722692925	0.118203164674861	3.74348456667872	0.000181485754530525	0.00346007004367094	not
Duxbl1	295.983713935645	-0.551122463944372	0.147295887110234	-3.74160117269207	0.000182851537330725	0.00348197856395666	not
Cldn5	128.53747282266	-0.973781302206953	0.260304099110819	-3.74093725582241	0.000183335289845875	0.00348705890935255	not
Cdh5	43.4028287291288	-1.72633446669771	0.461717498930357	-3.73894095566453	0.000184797120279033	0.00351070841267686	down
RT1-Bb	171.436227218341	-8.97863576023253	2.40326121250665	-3.73602158329998	0.000186954628730863	0.00354750270715753	down
Rps23	1272.54332557193	-0.694368075254413	0.185894503336476	-3.73528029496161	0.000187506221437507	0.00355377357422595	not
Ifngr2	298.434064668016	-1.21345353896373	0.324948781806769	-3.73429170042347	0.000188244215297938	0.00356355833718311	down
Frem2	177.609777019076	0.927035879577181	0.248292496597761	3.73364436009921	0.000188728938342899	0.00356433783436789	not
Slamf8	28.4098659800397	-5.01722332822659	1.34370586883839	-3.73387022009801	0.000188559683159644	0.00356433783436789	down
Tlr1	30.2302235739986	-4.81790214992776	1.29064827920443	-3.73293191302092	0.00018926376873791	0.00357024329947851	down
Adamts13	20.507585020071	-4.0062488078664	1.07350514194458	-3.73193257426729	0.000190016368115851	0.00358023806372563	down
Scara5	23.4909073615999	-2.97629136904985	0.797782076841238	-3.73070723879166	0.000190943003867098	0.00359348472851523	down
Diaph2	152.62648166687	-0.843176975176112	0.226053272710668	-3.72999233793584	0.000191485593503146	0.00359948123834218	not
Slpi	133.241995525977	-5.1981546700682	1.39381538825292	-3.72944273242946	0.000191903713473784	0.003603126732419	down
Tnfaip8l2	24.3338252229073	-3.54747560852204	0.951303058475717	-3.7290699077602	0.000192187833252175	0.00360425070715165	down
Tspan14	211.632003884567	-1.06210001965463	0.284892219281472	-3.72807661203719	0.000192946728388015	0.00361005799610264	down
Kcnk13	18.4599430211364	-3.24669009204995	0.870835044763342	-3.72824923798545	0.000192814637312659	0.00361005799610264	down
Fdft1	989.695893181616	0.644381000168677	0.172904390417284	3.72680530907019	0.000193922134929012	0.00362408901462685	not
Glul	19963.2011315573	0.560486034876063	0.150482232316277	3.72459941781073	0.000195625607938712	0.00363189950677627	not
Dusp16	655.63908500684	-0.74084503556275	0.198876560768754	-3.72515007650488	0.000195199056342555	0.00363189950677627	not
Wipi1	578.938595505973	-0.780810483542564	0.209601105430979	-3.72522120976925	0.000195144018831503	0.00363189950677627	not
Kremen1	555.206338679509	-1.27656629421303	0.34275429972733	-3.72443553655948	0.000195752722763427	0.00363189950677627	down
Sgms2	52.0244002504759	-2.87532294021367	0.771895887407365	-3.72501393921305	0.00019530442970004	0.00363189950677627	down
Hhex	19.1599725855549	-2.88078627894653	0.773527921376068	-3.72421757423023	0.000195921905946679	0.00363189950677627	down
Timp1	292.434842632493	-3.753556988052	1.00770131937293	-3.72487057016832	0.000195415458383256	0.00363189950677627	down
Rps14	926.039394635817	-0.640194952853757	0.171934957780967	-3.72347171928422	0.000196501881461574	0.00363845419222398	not
Parp10	129.700508299898	-1.63668118340131	0.43975374701971	-3.72181293392811	0.000197797538686393	0.00365823019766135	down
Rnh1	651.580128095226	-0.45706159942099	0.122833125059184	-3.72099626383978	0.000198438374570914	0.0036658638575905	not
Pcolce	109.298594479656	-3.6581600595799	0.983534249649392	-3.71940281783166	0.000199694361855981	0.00368483098019441	down
Prex1	807.852052122738	-1.21607582272721	0.327272259750079	-3.71579254427451	0.000202567739384295	0.00373356503140411	down
S100a16	211.39994717222	-1.13264348520714	0.30500593048365	-3.71351299107888	0.000204401967159837	0.00376305660503196	down
Cdh13	297.469817133656	-1.48288343136116	0.399405767994295	-3.7127241271647	0.000205040346936816	0.00377049022422026	down
Masp1	40.4551258736198	-4.09306498169623	1.10346819451763	-3.70927318252745	0.000207855066845303	0.00381788186781453	down
Cd302	102.467359322457	-1.51555214807863	0.408642665356862	-3.70874672803713	0.000208287640036032	0.00382145998933689	down
Evi2b	29.3973840447005	-3.83279079506685	1.03358495659117	-3.7082493999406	0.000208697057395572	0.00382460559459708	down
Enpp3	25.3315122216403	-5.54082056053176	1.49434583568594	-3.70785692857264	0.00020902068660995	0.00382617366195344	down
Gab1	561.986399307416	-0.736379949735247	0.19862801894156	-3.70733169297683	0.000209454529820174	0.00382975335980641	not
Clec10a	59.5024341930162	-3.51563477131179	0.949183166249487	-3.70385284560317	0.000212349469681983	0.00387827349628276	down
Ptpn20	57.1536545265402	-2.5928098018091	0.700961822217734	-3.69893155322761	0.000216508973570403	0.00394975280729117	down
Pbxip1	652.76696517354	-1.20919260471663	0.327044929114257	-3.69732870646095	0.000217880142119875	0.00397026036751772	down
Golm1	237.556603511596	-1.45296024647752	0.393079263401438	-3.69635435332966	0.000218717640705199	0.00398100783852091	down
Snap25	7736.5928656769	0.632451341239084	0.171173706122217	3.69479259149485	0.000220066350102204	0.00400102531543283	not
Itgb1	1355.88444705591	-1.57502370528704	0.426414421246214	-3.69364549323629	0.000221061932840561	0.00401458461538248	down
Rps5	649.564380051577	-0.927028727488495	0.251004743430208	-3.69327174785546	0.000221387223940876	0.00401595424737896	not
Gdpd2	202.455743764459	-1.62166358898784	0.439336290250721	-3.69116693743279	0.000223227562995926	0.00404477270853498	down
Rpl12	555.166010492267	-0.635680926132956	0.172287086141415	-3.68966090477137	0.000224553164711152	0.00405476169276962	not
Sh3rf1	439.007911990321	-0.893332214912509	0.242135152125603	-3.68939498073832	0.000224787995785076	0.00405476169276962	not
Sertad1	132.762474370019	-1.00581844014233	0.272606270557706	-3.68963794590857	0.000224573430040787	0.00405476169276962	down
Slc10a6	11.9443952771935	-5.0351959458853	1.36449205170676	-3.69016143376363	0.000224111784189997	0.00405476169276962	down
Otud4	2836.60579698307	0.428313893232164	0.116217209049873	3.68546015460033	0.000228289797868493	0.00411331124589958	not
Kmo	17.0712939531652	-5.00517796763212	1.35840137589172	-3.68460902385827	0.000229053967728531	0.00412245842030565	down
LOC100361558	2500.48208221504	-0.415395628929154	0.112812365667976	-3.68218170472312	0.000231246492445251	0.00415261857718444	not
Mov10	209.663549686611	-1.69767325550109	0.461045369023538	-3.68222602278089	0.000231206285349187	0.00415261857718444	down
Egfl7	46.8592412620208	-1.88989132524631	0.513343395143541	-3.6815343162599	0.000231834577425707	0.00415853273257362	down
Nars	1866.00893855083	0.406390410618803	0.110437935381568	3.67980811316967	0.000233409520990504	0.00418211574287556	not
Abca7	1419.87227560789	0.409531795321682	0.111319191483761	3.67889660231161	0.000234245205349282	0.00419241530108425	not
Tpt1	3569.64402475617	-0.651239614700353	0.177247975784725	-3.67417236680497	0.00023862161383868	0.00426144691330449	not
Stk10	334.630056093976	-1.26482150445923	0.344256404946867	-3.67406818372615	0.000238718985357976	0.00426144691330449	down
Mboat1	81.3712725817015	-2.35367717250603	0.640652128532306	-3.67387708193236	0.000238897689701801	0.00426144691330449	down
Cnot4	1782.8264302283	0.347439483395168	0.0945945819698027	3.67293217180325	0.000239783146294838	0.00427249969761712	not
Cd8a	15.5948982994696	-4.84291653447509	1.31966145277252	-3.66981737952597	0.000242723809290299	0.00432010748938392	down
RT1-CE10	115.058748670196	-2.53670897709047	0.691789973405404	-3.66687733937985	0.000245530498227309	0.00436522806140411	down
Jaml	24.1019433868721	-3.97949555499706	1.08578030681304	-3.6651019824421	0.000247240042721649	0.00438876886589672	down
Rasgrp4	23.4951402023741	-6.93813818695367	1.89311321098617	-3.66493569781779	0.000247400733729619	0.00438876886589672	down
Anxa4	135.084455417039	-1.7876312636263	0.488404955380803	-3.66014153609992	0.000252075971976857	0.00446190225636217	down
Layn	28.898291440599	-2.40143982779968	0.656106206922907	-3.66013886541672	0.000252078599351471	0.00446190225636217	down
Ccdc136	1756.2652945396	0.609112806726944	0.166501623205186	3.65829951084809	0.000253894239077374	0.00448909594109081	not
Slfn1	24.1800996053963	-5.03423026135743	1.37693818019615	-3.65610477925761	0.000256076720293185	0.00452270884456271	down
Smpdl3a	136.680738705531	-4.62155486869799	1.26453463421958	-3.6547475598011	0.000257435154508644	0.00454170999260475	down
Prrg4	14.6657658137954	-6.25370133782824	1.71138040650638	-3.65418542484927	0.000257999769103911	0.0045466801414891	down
Dusp6	172.849303961996	-2.17482059959733	0.595564071061769	-3.65169879324665	0.0002605113266707	0.00458591242305749	down
Hr	1329.92370199565	0.624991021762051	0.17119119823882	3.65083618896199	0.000261387920031559	0.00459630924589411	not
LOC100911959	43.9736059310743	-3.09832928994478	0.848800983232985	-3.65024234319758	0.000261993002808853	0.00460191425261626	down
RGD1564347	10.7005950796193	-5.79167662544021	1.5869474630385	-3.64957048694668	0.00026267915547199	0.00460892946151291	down
Rps12	583.574554024823	-0.916510983212898	0.25119750447863	-3.64856723045538	0.000263706897176725	0.00462191630471574	not
Csf2ra	117.186386115101	-1.73626817835939	0.47600366730727	-3.64759412082134	0.00026470735685951	0.00462935434107296	down
Lyl1	25.4954569703172	-2.61100390235972	0.715790745881258	-3.64771955684498	0.000264578195872929	0.00462935434107296	down
Spn	34.3596562417306	-4.15423263441635	1.13919034595443	-3.64665365113839	0.00026567763956018	0.00464127285109914	down
Pip4k2a	205.336886957179	-0.709588884850439	0.194779283109755	-3.64304084870564	0.000269436059491899	0.00469873679435033	not
Galns	368.82948200865	-0.938663665014008	0.257667195897681	-3.64293041550679	0.000269551725011884	0.00469873679435033	not
Lmo2	56.1718132981924	-1.98701346858972	0.54550142700723	-3.64254495078229	0.000269955817899426	0.0047006824542574	down
Ms4a6c	14.2491442457267	-6.20904513084403	1.70484080686114	-3.64200874700775	0.000270518878925368	0.00470538898494429	down
LOC103694424	1054.70605549346	-0.633611927564686	0.174009611513851	-3.64124672224932	0.000271320965853138	0.00471423844669366	not
Rpl31	890.190518602177	-0.847296329696914	0.232796157572923	-3.6396491184847	0.000273009801894086	0.00473836395611837	not
Plbd1	36.2575566765951	-4.64146982508352	1.27534757652827	-3.63937636335848	0.000273299115687016	0.00473836395611837	down
Ccnd1	295.98212770985	-1.95090647455235	0.536223698647235	-3.63823247550235	0.00027451558012843	0.00475432586618979	down
Inmt	21.5723405243584	-4.08130744358411	1.12213677131581	-3.63708555669055	0.000275740361175154	0.00477039729258028	down
Adora2b	52.1345745180532	-1.28842587937739	0.354344318909029	-3.63608448230313	0.000276813580606572	0.00478381491129981	down
RGD1565785	16.8662197918611	-4.91805093509575	1.35330442488003	-3.63410541241062	0.000278946806343345	0.00481550276213774	down
Pabpc1	3332.5880123547	-0.705675918467728	0.194267414196152	-3.63249761359982	0.000280691172653311	0.00483418766780418	not
Efemp2	427.598280593869	-1.01647212818977	0.279844344894089	-3.63227682365518	0.000280931513298227	0.00483418766780418	down
RT1-N3	51.9962578367289	-2.02638209515295	0.557853742129506	-3.63246123870676	0.000280730755241194	0.00483418766780418	down
Chadl	218.385930486402	-0.651293456617617	0.179339978474646	-3.63161333104372	0.000281654918380854	0.00483845224910735	not
Atp8b4	34.5743545538549	-4.35462073830144	1.19912537346054	-3.6314974519591	0.000281781440092364	0.00483845224910735	down
Casp3	509.002266253695	-0.542101263648384	0.149318990569657	-3.63049108208038	0.000282882479262207	0.00485217418004503	not
Anxa2	791.713055037726	-3.19668184226316	0.880721059079134	-3.62961894610031	0.000283839916299793	0.00486340632704721	down
LOC103689992	69.9825905049715	-3.157868053826	0.870222851042678	-3.62880387482623	0.000284737451279865	0.00487358926194887	down
Tm6sf1	79.126296767391	-1.93728590537309	0.533992496077221	-3.62792720797511	0.000285705781447882	0.00488496097811741	down
Gnb2	876.680193162985	-1.09167066436456	0.3009601879992	-3.62729260511845	0.00028640866180899	0.00489177472114144	down
Slc12a4	199.493539204305	-1.74988682265826	0.482573887268883	-3.62615315254978	0.000287674776747132	0.00490818366441604	down
Dclk2	1242.22876179822	-0.442508908573337	0.122122396816625	-3.62348692875553	0.000290657899097229	0.00495382158461364	not
Gsap	99.5227973272655	-1.7559905614144	0.485054543490242	-3.62019196599842	0.000294384527016694	0.00501202131166558	down
Ctsa	1639.6251748201	-0.676218708540442	0.186888605368748	-3.61829822212115	0.000296546570790599	0.0050434883447053	not
Rps11	1079.24941322324	-0.77436981641792	0.21440951093258	-3.6116393020523	0.000304267571387028	0.0051693323544739	not
Itgb5	935.849443095081	-0.643515683364118	0.178198701994486	-3.61122542511016	0.000304753621067743	0.00517212270095118	not
Leprot	288.674945701873	-0.840714680556619	0.232831467007413	-3.61082928936686	0.000305219516705776	0.00517456547731564	not
Mrc1	131.085484725321	-5.28718246985972	1.46438461084992	-3.61051490891526	0.000305589734458688	0.00517538273152796	down
Ptgs1	28.8266180432494	-2.67796288659532	0.74212287436484	-3.60851683609309	0.000307952532759739	0.00520990853317319	down
Mcm3	66.335377906566	-1.54145719855459	0.427381847474693	-3.60674466560227	0.000310062496457936	0.00523228173762743	down
Fas	47.0161468620785	-3.11128613539041	0.862583567254748	-3.60693879816464	0.000309830701879274	0.00523228173762743	down
Fcrla	9.54967981591127	-6.61504315475118	1.83415632323552	-3.60658634760313	0.000310251648578829	0.00523228173762743	down
Fbxo2	267.558730323042	1.01501626874065	0.281644280668557	3.60389448112079	0.000313484366156032	0.00528125862983202	up
Prdx1	676.054724102581	-0.775037653104945	0.215120970220688	-3.60279917067057	0.000314808751142882	0.00529801701399833	not
Pdlim1	36.1266146998558	-2.70027896146401	0.749557596347559	-3.60249695903546	0.00031517508862206	0.0052986339166671	down
Antxr2	223.637442335595	-1.34863750523396	0.374512270462011	-3.60105025015666	0.000316934307091503	0.00532264178011979	down
Gjb6	14.1381428033656	2.47848706669231	0.688426087506454	3.60022246639379	0.000317945034078477	0.00532447121387154	up
Maob	86.6946586268679	-0.903888427527362	0.251070501695	-3.60013789523312	0.000318048465477412	0.00532447121387154	not
Csrnp1	70.834988236902	-1.64941413252826	0.458134499084433	-3.60028361938374	0.000317870262959682	0.00532447121387154	down
Ikbke	86.2889902712548	-3.06210218357497	0.850613128514209	-3.59987646666545	0.000318368394507874	0.00532447121387154	down
Htra3	124.388964108247	-2.85224758223279	0.79256401643611	-3.59875987690985	0.000319738240166729	0.00534182224112231	down
Apol3	30.4443098538003	-3.07201454130867	0.853922599021462	-3.59753277970274	0.000321250019860418	0.00536150604277949	down
Rps18	1229.57747655703	-0.819492776730194	0.227828644820342	-3.59696989540722	0.000321945727548717	0.00536754329166284	not
Fam189a2	293.741639986898	0.720000785632843	0.200265327138078	3.59523436194434	0.000324099681071725	0.00539226715754117	not
Rsu1	106.61551805012	-1.08214381314346	0.300981443775865	-3.59538382023748	0.000323913660441008	0.00539226715754117	down
Rpl10	1592.10955728053	-0.796251023673253	0.221495630579571	-3.5948836624441	0.000324536565663853	0.00539395210273986	not
Gpr18	10.956945957021	-6.81088510764246	1.89485965461104	-3.59440082597597	0.00032513896202221	0.00539838160911257	down
S100a10	314.10506036969	-1.58073131845234	0.439812687228415	-3.59410122616902	0.000325513274652834	0.0053990189372759	down
Atrnl1	7250.4844304958	0.536785511739482	0.149383444396073	3.5933400378442	0.000326466099428746	0.00540924036084414	not
Sema6c	6120.5612278612	0.916361155075248	0.255149874992509	3.59146229290589	0.000328827758019454	0.00544275975992654	not
Tgif1	75.4754314529672	-2.69995992022196	0.752356560723816	-3.58867066650475	0.00033236838380767	0.00549570438740418	down
Ppargc1a	1468.5685482142	0.641218186166018	0.178751467882759	3.58720515003875	0.000334241350216577	0.00552099381364935	not
Mettl7a	573.35980995776	-0.737564872776025	0.205698430123513	-3.58566116587836	0.000336225280560042	0.00554806232973408	not
Cd244	22.0807095253666	-2.77054375988075	0.773272621658455	-3.58288096886025	0.000339825482702723	0.00559025092937375	down
Serpine1	156.753886816663	-2.84375328731314	0.793642717874277	-3.58316560243879	0.000339455247422047	0.00559025092937375	down
RT1-DOa	11.5129773586356	-5.89827527175458	1.64613723621156	-3.5831005714499	0.000339539802782865	0.00559025092937375	down
Rab7b	124.665105225028	-1.98018704655524	0.552961802518335	-3.58105575744461	0.000342208607855418	0.00562369810373444	down
Fgf11	719.109965826813	0.657893415981751	0.183847749467068	3.57846869428008	0.000345613256490099	0.00566805740643762	not
Arpc3	386.424195417879	-0.725298011167532	0.202671433252181	-3.57868891303026	0.000345322213149008	0.00566805740643762	not
Tf	1268.78365432306	-2.28518111712216	0.638876323252559	-3.5768755766189	0.00034772558122139	0.00569688638266073	down
Tifa	91.4330133140056	-1.06375941616298	0.297582705988699	-3.57466813344786	0.000350672408371703	0.00573931461033605	down
P2rx4	169.433931947484	-1.36677054782461	0.38245334801252	-3.57369220305496	0.000351982659005196	0.00575489857124263	down
Apc	6620.40135953775	0.276939048982841	0.077521528799404	3.57241469914059	0.000353704712294101	0.00577717696747031	not
Itpripl2	51.6179991725751	-2.91238470819858	0.815383729588101	-3.57179644689477	0.000354540932130049	0.00578495620425801	down
Slc22a15	347.517126873823	-0.544182626285428	0.152372284067842	-3.57140164705503	0.000355075887342391	0.00578780898718754	not
Csmd1	188.13045685868	0.87098155098428	0.24390844138335	3.570936479461	0.000355707159796634	0.00579222438931256	not
Plpp3	768.691686998968	-0.805298940087111	0.22566628151724	-3.56853905985768	0.000358977342513948	0.00583365404336115	not
Aim2	53.2699955245876	-1.938981374652	0.543337929545421	-3.56864718845274	0.000358829247107685	0.00583365404336115	down
Cspg4	131.583865546582	-1.99960884147845	0.560472832860676	-3.56771769163613	0.000360104174830843	0.00584015569917387	down
Emp3	44.0255717593163	-2.8364883798786	0.795018993122514	-3.56782467389618	0.000359957219105623	0.00584015569917387	down
Lrg1	97.6149664485899	-5.34713669757765	1.49940344043675	-3.56617608935199	0.000362228028797672	0.00586867830527842	down
Xkr6	356.010273894573	0.638555643641405	0.179098893186826	3.56538017784008	0.000363329129283414	0.00588058989510879	not
Rpl9	1488.46040578954	-0.436760797471062	0.122520375703772	-3.56480132355335	0.000364131907788537	0.00588765394565128	not
Pfn1	916.663749860768	-1.03126875222806	0.289393081017191	-3.56355704360051	0.000365863142857477	0.00590376750201342	down
Cpne2	37.0518644243202	-1.73012468602457	0.485501348823111	-3.56358368564476	0.000365825993828458	0.00590376750201342	down
Upp1	35.2757093876334	-2.94433416160786	0.827015468487167	-3.56019237100104	0.000370583216427897	0.0059739352602098	down
Gabarap	903.745622046837	-0.466252541042922	0.13100665891781	-3.55899879360664	0.000372271241544567	0.00599513366142713	not
Crip1	26.0010280249164	-3.06177975362586	0.860447251746487	-3.55835845533963	0.000373179804270093	0.00600374956379273	down
Dram1	19.7773226237796	-3.33689179779147	0.937938080354088	-3.55768879383993	0.000374132190301728	0.00601305256252937	down
Akap13	1749.67573050802	-1.16216365076848	0.326822925620464	-3.55594286588723	0.000376625926768316	0.00604068082677447	down
Lrrc25	113.947722127135	-5.20011866546819	1.46239973679409	-3.55588047141476	0.000376715332672285	0.00604068082677447	down
Lilrc2	17.0945519598062	-6.47369390900798	1.8206541370163	-3.55569670119615	0.000376978774841637	0.00604068082677447	down
Rapgef5	6772.67022066661	0.533633576453102	0.150156131068447	3.55385805864865	0.000379624041849737	0.00607700956235954	not
Rps3	1293.5390089971	-0.530763570754064	0.149416299593621	-3.55224679099685	0.000381956436875181	0.00609008318795427	not
Stk17b	193.607433073317	-1.33210148672433	0.374933574909819	-3.55289996913381	0.000381009317432747	0.00609008318795427	down
Tmem158	189.272848549762	-1.38421473382868	0.389666906091031	-3.55230252349248	0.000381875538018713	0.00609008318795427	down
Ptpn18	70.5804041660646	-1.73926678895909	0.489573872734885	-3.55261358054729	0.000381424315224115	0.00609008318795427	down
Lrmp	68.8290824360084	-2.44309479315966	0.687861341948851	-3.55172568098954	0.000382713632857523	0.0060961085305115	down
Notch2	2099.94806218127	-0.821353005216837	0.231376589354734	-3.54985354182735	0.000385445523475003	0.00613354500325767	not
Rnd3	420.231856533122	-0.757856044887103	0.213525336097448	-3.54925583417058	0.000386321550222014	0.00614140450560654	not
Lpp	1143.45511188679	-1.07200855193288	0.302146755786276	-3.54797306740295	0.000388207915309928	0.00616529408583119	down
Tmem151b	240.14154234698	0.927449180784575	0.261477461018219	3.54695650314561	0.00038970892767448	0.00617692493647361	not
Cd3g	13.8428277686298	-6.16885202474145	1.73909611314488	-3.54715991722047	0.000389408142395213	0.00617692493647361	down
Arhgap22	79.6133756110071	-1.69259581964629	0.477392229251174	-3.54550349992344	0.000391863783749771	0.00620496032751362	down
Fibin	59.2377587550624	1.58263438778069	0.446538249817413	3.54423028358225	0.000393761156788957	0.00622886743298437	up
Gsn	419.728893430878	-1.9131287309336	0.539827682932491	-3.54396188157852	0.000394162228928514	0.00622908096690175	down
Aven	182.28618558883	-0.963482992709852	0.272344904040835	-3.53773093755185	0.000403581086392848	0.00636541238518729	not
Cd82	516.781206281584	-1.26386212839743	0.357230602009861	-3.53794473733956	0.00040325444736464	0.00636541238518729	down
Fzd1	437.606414921818	-1.42513080670909	0.403055899296021	-3.53581428580559	0.000406520368046808	0.0064054856424003	down
Ptpn1	519.259120354201	-0.949957112078516	0.268896278690759	-3.53280125966712	0.000411181449497666	0.00647258399248431	not
S1pr4	7.53821345005776	-6.27012923597929	1.77507455842726	-3.53231880103937	0.000411932421991586	0.00647806055405946	down
Glipr2	105.886980128484	-1.29667700348747	0.367244197128921	-3.53083047635542	0.000414257157760979	0.00650543099158034	down
Grap	15.3773394407922	-4.04777346127508	1.1464550179277	-3.53068668022555	0.000414482412604422	0.00650543099158034	down
Nfkbie	104.980101884793	-1.766037967128	0.500370471288342	-3.52946080647175	0.000416407378373729	0.00652926769290008	down
Mtrf1	297.429608407975	0.526863502558207	0.149319117266619	3.52843970820869	0.000418017159528521	0.00654297853278353	not
Zcchc11	1260.43516726434	0.343577429319992	0.0973751341536102	3.52838979177164	0.000418096002561516	0.00654297853278353	not
Fggy	120.284006080483	-0.990518189427978	0.281109900796808	-3.52359766276587	0.000425730169064626	0.00665596816848898	not
Ptger4	18.6152816523787	-5.67036302328083	1.60950674448678	-3.52304396530437	0.00042662058414107	0.00666340721896529	down
Grin2c	337.855269832632	0.654404658697722	0.185779475960125	3.52248091623523	0.000427527820718226	0.0066710943054207	not
Napsa	39.7500641431127	-8.66986128517282	2.46241904337048	-3.52087160327748	0.000430130836453668	0.00670520155526999	down
Tmsb10	325.656281578764	-1.74414236527427	0.495547650756706	-3.51962593831481	0.00043215581367673	0.0067302405401283	down
Rab32	162.980982732937	-1.72378464155871	0.489916538550284	-3.5185271488478	0.000433949411802739	0.00675163111954853	down
Dazap2	1065.51176838095	-0.350371479362385	0.0996151410896112	-3.51725124845429	0.00043604083462658	0.00677760956877987	not
Tmed10	788.380628960231	-0.523589320519631	0.148902209503839	-3.51633009519668	0.000437556610083011	0.00679459887657406	not
Gsdmd	49.7620722376678	-1.848068705963	0.525836075271272	-3.51453388778928	0.000440526461299253	0.00683411321042624	down
Prdx6	347.526477094014	-0.941892702155214	0.268059857559493	-3.51374021731759	0.000441844701525482	0.00684795375401885	not
Pik3ip1	348.430657292981	-0.546437919314815	0.155635076119893	-3.51102034925513	0.000446390226224213	0.00690921205924235	not
C1rl	20.2961579650641	-2.72046880045456	0.77487214486348	-3.51086152533443	0.000446657001589896	0.00690921205924235	down
Sipa1l3	3550.27690844292	0.323305031123734	0.0921265881981935	3.50935639153599	0.000449192561138119	0.00694175273328062	not
Cyr61	65.7404370994581	-2.77957794485966	0.792914507854879	-3.50552035222489	0.000455715658343646	0.00703579448693476	down
Ccdc88b	91.8901026846216	-2.1309476944294	0.608059224182334	-3.50450681394549	0.000457453861231235	0.00705585264655317	down
Galnt3	19.2254348217139	-2.75605009069259	0.786545206481156	-3.50399451675842	0.000458334795124426	0.00706266234634685	down
Hk3	37.706310942369	-3.50423945003778	1.00047163659508	-3.50258750159455	0.000460762415393217	0.00709326967452087	down
Rab3gap2	2818.0005726508	0.272877796255746	0.0779557288838786	3.5004200481817	0.000464525559187995	0.00714435864810474	not
Sebox	329.979150860381	0.863782467766967	0.246842047176726	3.49933278242724	0.000466424057253648	0.00716669928124343	not
LOC689800	19.2129142316691	-5.73738287187761	1.63993119604384	-3.4985509670884	0.000467793673221745	0.00718087862084039	down
Kcnma1	3749.01640651757	0.861381087016567	0.246232616763402	3.49824120922308	0.000468337356728841	0.00718236450128429	not
Cr1l	531.447680875829	-0.618314041344155	0.176825292930188	-3.49675112139229	0.000470960990565518	0.00721571500511821	not
Vax2	443.863943381104	0.738052166058472	0.21121026459196	3.49439534808748	0.00047513684687632	0.00723143882859489	not
Gba2	1318.89000562832	0.463471681327814	0.132611955133645	3.49494644627427	0.000474156883971098	0.00723143882859489	not
Egfr	901.6910254749	-0.661118894444126	0.189177394621336	-3.49470345422319	0.000474588739871479	0.00723143882859489	not
Tp53i13	78.4193634894189	-1.00665905291479	0.288030777380682	-3.49497044055232	0.000474114260202183	0.00723143882859489	down
Trim47	67.1291119788209	-2.32257664926515	0.664471307612725	-3.49537537987844	0.000473395459299547	0.00723143882859489	down
Zap70	18.8254264242308	-3.81255594656766	1.09059034107708	-3.49586439836091	0.000472528766040194	0.00723143882859489	down
LOC102556096	6.62740000271407	-6.08761870085155	1.74209972483728	-3.49441459295344	0.000475102593840451	0.00723143882859489	down
Nras	656.296321183383	-0.68307630467445	0.195496923468254	-3.49405142830994	0.000475749362140755	0.00723391083096141	not
Nfkb1	907.270593678064	-0.657603881152467	0.188272427439686	-3.49283158503459	0.000477927826548323	0.00725331069715264	not
Rps4x	1838.67593247341	-0.763908812601978	0.218697059089593	-3.49299993233576	0.0004776266300695	0.00725331069715264	not
Slamf7	55.5478542304651	-3.14762616529387	0.901498930964936	-3.4915473076876	0.000480231413184511	0.0072813955402844	down
Arap3	131.008737513987	-1.75947251516884	0.504324853348798	-3.48876820859742	0.000485251733517752	0.00735058045343761	down
Oscar	22.6445329986327	-5.97144563059968	1.71294650999982	-3.48606660846656	0.000490178936441102	0.00741822586297683	down
Faxdc2	43.3691775475783	-1.55354219501395	0.445704262192845	-3.48558972124383	0.000491053517574574	0.00742447049337587	down
Zc3h12d	41.1228899795048	-3.41360690300649	0.979475427878913	-3.48513786649939	0.000491883533094805	0.00743003021043206	down
Drd2	547.817331359528	0.577703153836405	0.16594540808359	3.48128436036871	0.00049901540972144	0.00753068137562721	not
Emilin2	126.392295851072	-4.58881651502241	1.31883223483062	-3.47945431862435	0.000502436019678367	0.00757518921976615	down
Cxcl1	33.9209873506767	-3.89894903855468	1.12097863026206	-3.47816535774924	0.000504858379312045	0.00760457719990927	down
Gng12	256.160088374783	-1.22475886661903	0.3521831015393	-3.47761962815915	0.000505887252576638	0.0076129400031945	down
Hes5	64.9319090246024	1.90921756441458	0.549057770850192	3.47726171229347	0.000506563098499135	0.00761597953141075	up
Dpep2	6.48308770355104	-6.05581760915584	1.74176737406912	-3.47682342620085	0.000507391852507046	0.00762131014345163	down
Pappa2	195.357670322547	1.57310370326915	0.452654290015788	3.47528729533146	0.000510306507371615	0.00765225913000812	up
LOC100910885	17.3767519811999	-3.75368563914146	1.08012402248841	-3.47523577014206	0.000510404541274808	0.00765225913000812	down
Cst3	3775.18837878609	-0.984270553553754	0.283345118058209	-3.4737515871071	0.000513235955341944	0.00768753800023833	not
Gadd45a	273.128481484778	-0.741677120316638	0.213527719040531	-3.47344655602235	0.000513819681755374	0.00768911538656646	not
Ubtd1	347.157851064244	0.604267818507624	0.174095099506675	3.47090653453147	0.000518704511633885	0.00774778709198866	not
Zp2	82.8791032807477	-1.94161058439798	0.559363084501816	-3.47110962127084	0.000518312360001538	0.00774778709198866	down
Alcam	479.95062241404	-1.01788077362477	0.293470397391366	-3.46842742120712	0.000523513916029708	0.00781236365685188	down
Lilrb4	194.323735191236	-5.16049270090698	1.48897417341467	-3.46580403679695	0.000528648437202461	0.00788166760920032	down
Gimap4	19.6505358580143	-5.22118547954426	1.50672752503376	-3.46524862179528	0.000529741504746725	0.00789064454521721	down
Kif21b	5848.99456587445	0.655056523236349	0.189056595448465	3.46486998606146	0.000530487874123398	0.00789444547491783	not
Ccl7	27.1818871703268	-5.23370630787506	1.51069886395047	-3.46442724805454	0.000531361845115207	0.0079001365168285	down
Nat8f3	512.854355294406	1.21887937232246	0.351888172493011	3.46382591857835	0.000532551026689827	0.00791049916909326	up
Ptk2b	243.316041971484	-2.2248790614934	0.642439880671835	-3.46317084046326	0.000533849322929052	0.00792246197425274	down
Klf5	28.1147358349418	-3.9347626432395	1.1363689523606	-3.46257492785749	0.000535032920424811	0.00793270211906602	down
Runx1t1	1641.25143427327	0.447047866325004	0.129325429266915	3.45676692402344	0.000546697476210764	0.00809817680890268	not
Tacc3	87.0442868403925	-1.68532984922408	0.487846154255866	-3.45463387283393	0.000551040569426959	0.00814362907312714	down
Hspb1	57.3237944258818	-2.76223010858602	0.799502678888388	-3.45493540112532	0.000550424684973092	0.00814362907312714	down
Tnn	46.7725172017073	-3.59808749514218	1.04156118555359	-3.45451380585943	0.000551285990017567	0.00814362907312714	down
Ipo5	1968.13885250297	-0.438465514185678	0.126947046344944	-3.4539245048228	0.000552492016395001	0.00815395012626304	not
Lilra5	12.6767592382769	-4.54174708921065	1.31562496072993	-3.452159410757	0.000556119067488822	0.00819995014007372	down
Aldh3a1	103.343221328135	-3.53803014498537	1.02592086352527	-3.44863845816332	0.000563420530438458	0.0082999952018395	down
Tmem86a	110.504846383523	-1.33630981904453	0.387551708268384	-3.44808135413796	0.000564583954866726	0.00830951769470514	down
Cyyr1	67.0604998436546	-1.32083767489726	0.383276664998586	-3.44617294899007	0.000568586340815186	0.00836076822468588	down
Gmfg	32.2708452386404	-2.91482020528364	0.845951013860105	-3.44561346641482	0.000569764709691013	0.00837043730727052	down
Igsf6	37.7668234514896	-4.49573046537199	1.30518618794265	-3.44451274990778	0.000572089653575832	0.00839691772810116	down
Il15ra	15.2761334850616	-2.95636887133807	0.858649697890575	-3.44304421069606	0.000575205272938067	0.00843494447688012	down
Mpi	928.915581296401	0.575848216745534	0.167269196069021	3.44264353675688	0.000576058072898335	0.0084397496332015	not
Laptm4a	1238.2108167124	-0.764889541540342	0.222251700958845	-3.44154640095186	0.000578399261040274	0.00846633235285909	not
Samd9l	189.24626776143	-1.68691503750437	0.490463748698646	-3.43942858566058	0.000582943561902516	0.00852340938788621	down
LOC308990	20.43898799595	-3.93062383883016	1.1428771622175	-3.4392356140914	0.000583359278663193	0.00852340938788621	down
Mafk	143.332201896768	-0.995745975049654	0.289579997094466	-3.43858686732711	0.000584758892017988	0.00853609892144696	not
Aars	4308.67803211574	0.437651871562899	0.127318264968585	3.43746336529867	0.000587190145020406	0.00855631619065837	not
Rhoq	339.649557172719	-0.803729782076192	0.233815371320585	-3.43745484968221	0.000587208608654566	0.00855631619065837	not
Gpr174	11.1021997346541	-6.83173116528929	1.98777544807673	-3.43687269701379	0.000588472119369107	0.00856696005661258	down
Eif3f	900.398345029724	-0.442873854130659	0.128885715833151	-3.43617484115913	0.000589990088932714	0.0085812857097978	not
Ltbr	210.044761719073	-1.49331068332369	0.4346815155653	-3.43541335403151	0.000591650626915833	0.00859143130337698	down
Slc37a2	92.3228699963484	-1.88088653483081	0.54754607961264	-3.43512008370407	0.000592291306877906	0.00859143130337698	down
Abcb1b	13.104346331145	-4.14037791946026	1.20522675990814	-3.43535180033328	0.00059178504394674	0.00859143130337698	down
Egr2	11.4143828967913	-4.98262960904183	1.45069602109794	-3.43464760127404	0.000593324853079576	0.0085986627941343	down
Gadl1	100.052052940902	-1.40909586206857	0.410442270641595	-3.43311584322418	0.00059668709929826	0.00863959915308255	down
Gramd1b	9237.63429369491	0.539344522527254	0.157170928186998	3.4315794196084	0.000600077395333196	0.0086763882835671	not
Rps3a	1647.18984605971	-0.649533552051661	0.189286962236655	-3.43147538729892	0.000600307601501158	0.0086763882835671	not
Pde6c	693.83007490775	1.3639470239207	0.397766196067296	3.42901693860868	0.000605771719981126	0.00874467031230382	up
Rpl15	1231.06753309681	-0.634903763971225	0.185164632235636	-3.42886088074997	0.00060612012990956	0.00874467031230382	not
Col5a1	725.626499504349	-1.71956537088153	0.501590456213653	-3.42822585553556	0.000607539791774916	0.00875729106135107	down
St3gal6	62.0697665383826	-1.92832946221787	0.563027086713681	-3.42493195748945	0.000614953412603949	0.00885621079513501	down
Pter	186.532697039871	-1.36330800868146	0.398282354469562	-3.42296863866121	0.000619412232562553	0.00890809066689099	down
Pim1	124.001730933009	-2.55900656934677	0.747622762571339	-3.42285802072885	0.00061966434579294	0.00890809066689099	down
Casp12	13.77913505504	-3.8797711970179	1.13401609261838	-3.42126643728637	0.0006233023655239	0.00895238214361048	down
Gimap5	14.2413340240474	-4.2940646444811	1.2558473725208	-3.41925678107034	0.000627924398561174	0.00901071511935285	down
Soat1	189.743739703054	-1.39079041527138	0.406916212573698	-3.41787909229468	0.000631111362427371	0.00904836914980616	down
Taldo1	722.593566409263	-0.538210193392876	0.157497399848222	-3.41726399236777	0.000632539106932087	0.00906075626257798	not
Pea15	4395.10799882991	-0.378932512572787	0.110906022629873	-3.41669914389951	0.000633852855782531	0.00906341912645626	not
Errfi1	618.566734809389	-0.416309394341018	0.121844039014513	-3.41673993827003	0.000633757889509271	0.00906341912645626	not
Crlf1	28.5548574843293	-3.49596139329367	1.02348893694634	-3.41572953756017	0.000636113927716353	0.00908766493000642	down
LOC103691267	1017.81273196284	0.521487628730381	0.152692669264005	3.41527613109397	0.000637173820687711	0.00909472259866154	not
LOC108348061	1285.77582426601	-0.875743471513888	0.256438238758249	-3.41502685307192	0.000637757238112706	0.00909497278699859	not
Fut4	44.2744605848373	-2.23699159684453	0.655097483745911	-3.41474612916111	0.000638414847257709	0.00909627963220381	down
Timp2	934.561379299664	-0.953478026962945	0.279271334344771	-3.41416360973819	0.000639781439599152	0.0091076769683238	not
Lamb1	894.423418963598	-0.755535911177422	0.22133270407285	-3.41357556870015	0.000641163745092877	0.00911927762047144	not
Stap1	7.55865286649926	-6.27775968647767	1.83936738485087	-3.41299934867914	0.000642520957269236	0.009130501171734	down
Pdgfa	103.181136551588	-2.02448308251793	0.593235271376832	-3.41261415191873	0.000643429728421177	0.00913533798161232	down
Purg	2916.42933393112	0.388804637641445	0.114017918835857	3.41003099873432	0.000649554961714988	0.00921416358754041	not
Anln	44.4717978375071	-1.85936538436703	0.54537947750018	-3.40930574228734	0.000651284431699234	0.00923054972334223	down
RGD1561662	17.1659620333965	-4.25691267568389	1.24874713599781	-3.40894689803025	0.000652141726044794	0.00923455667047747	down
LOC103690033	107.265518744054	2.60878309107169	0.765877835972362	3.40626529263582	0.000658581497803962	0.00931753682456451	up
Dnmt3a	3464.7598935134	0.306633951951552	0.0900284488423062	3.40596729028012	0.000659300778199524	0.00931950932913171	not
Rgl1	702.407244654967	-0.51591152221498	0.15150887309011	-3.40515714817667	0.000661259890751887	0.00933898854495986	not
Itpkb	355.152298671434	-1.09476708589794	0.321535504225315	-3.40480933368648	0.000662102647033408	0.00934268107385507	down
Dgkd	3690.01764113744	0.593122299832161	0.174239789330204	3.40405771903297	0.000663927225243739	0.00936020909133103	not
Bak1	114.946208683338	-1.24906373034778	0.367050837276834	-3.40297202320703	0.000666571055718197	0.00938102452495872	down
Epha1	110.747066466411	-2.46284882593916	0.723692497904894	-3.40317031483561	0.000666087456708175	0.00938102452495872	down
Stom	321.768842785888	-0.639015658116768	0.187869020472617	-3.40138920461295	0.000670442995989285	0.00942726144491671	not
Slc9a5	142.322674937596	0.839366055453586	0.246987645971197	3.39841311557531	0.000677779877639736	0.00951593665568501	not
RGD1561551	8.17482481267928	-3.84754663029546	1.13218043096493	-3.39835111530437	0.000677933516100009	0.00951593665568501	down
Psap	8777.45055546098	-0.702752110786537	0.206828030503996	-3.39776049249262	0.000679398720523131	0.00952251667269745	not
S100a3	39.2453105000412	-2.23253682667434	0.657075952212221	-3.3976845738425	0.000679587271253358	0.00952251667269745	down
Dsc2	76.9123021563001	-3.35505133337572	0.987534976161207	-3.39740000543336	0.000680294455217231	0.00952412237304124	down
Rpl39	485.107175187251	-0.845940036616824	0.249106446601934	-3.3958978105798	0.000684038925982475	0.00955989010294813	not
Rps20	558.903791556469	-0.864324631200473	0.254511420259446	-3.39601511916201	0.000683745826613653	0.00955989010294813	not
Sspn	70.1790437398601	-2.45043743248768	0.721740172022582	-3.39517949461044	0.000685836210715065	0.00957668078072331	down
Slc2a9	15.6537487261181	-2.98060981237308	0.878053311467901	-3.39456588050468	0.000687374998214726	0.00958983591259295	down
Flot1	788.248190741756	-0.547768897508792	0.161481895410776	-3.39213814722315	0.000693494652341044	0.00966682224841739	not
Thbs1	676.577723658572	-4.22745783196228	1.24659865130012	-3.39119397213637	0.000695888306965402	0.00969178238262387	down
Mrgprx3	12.344650505335	-4.03715536506697	1.1915589870921	-3.38812883692758	0.000703712006243763	0.00979225918991321	down
Etv4	212.839570428405	1.03056877140516	0.304217119458285	3.38760939305546	0.000705045948896469	0.0097938621354054	up
Cfap70	145.837693897477	-0.861160460763534	0.254202512430503	-3.3876945295691	0.00070482715568694	0.0097938621354054	not
Prdm5	497.611312239346	0.501180708969129	0.147980499219948	3.38680239363302	0.000707123001771913	0.00979743401092266	not
LOC619574	234.220589021476	-0.866494205693267	0.255844594854931	-3.38679895185821	0.000707131872366245	0.00979743401092266	not
Sipa1	351.707053035009	-1.16787264449151	0.344787933920321	-3.38722017099762	0.000706047018752602	0.00979743401092266	down
Enox1	505.005486704216	-0.569209308509956	0.16815175605595	-3.38509285814749	0.000711541793198116	0.0098476691448823	not
Aqp4	2869.46249588185	-0.706731246935117	0.208788002569123	-3.38492268827152	0.000711983047931386	0.0098476691448823	not
Fam135a	1960.60243575347	0.40721384932238	0.120321327817637	3.38438626558018	0.000713375669877039	0.0098584469185415	not
Gria2	3244.81580714477	0.609724748219162	0.180210204037995	3.38340856708985	0.000715920412544394	0.00988511414983978	not
Arhgap29	452.024847849521	-0.793540755113103	0.234601646108036	-3.38250292901897	0.00071828511914097	0.00990925187539371	not
Tep1	558.391486384266	-1.08380164694944	0.3205781568441	-3.38077197030146	0.000722825018007165	0.00996333077994096	down
Cxcr3	11.6566050912667	-5.91850927674588	1.75277773626047	-3.37664562614366	0.000733755184855388	0.0101053241910847	down
Sgk3	43.135030580297	-1.77834669418064	0.526893459008876	-3.37515424375516	0.000737743297796024	0.0101515498991247	down
Oas2	18.1679725250067	-2.79578264096183	0.828418247010247	-3.37484435072716	0.000738574506579275	0.0101542938150061	down
Plp2	32.4440734142996	-2.89331807413246	0.857666330970986	-3.37347750477375	0.000742251110996218	0.0101874123449455	down
Fstl3	28.0953751160165	-3.6505495364201	1.08212343089147	-3.37350567616185	0.000742175163062115	0.0101874123449455	down
Dmxl2	6361.15517761956	0.353084699222963	0.104684168096102	3.37285671410051	0.000743926548931308	0.0102016958143549	not
Gbp4	10.4594913430301	-4.83960558624093	1.43522629813077	-3.37201568320201	0.000746201991104998	0.0102241759599655	down
Syngr2	122.172428297109	-1.91879479708306	0.569922407760975	-3.36676496827231	0.000760554782992411	0.0104119561092453	down
Fst	28.6242792135962	-2.38053098720384	0.707225476968421	-3.36601418462494	0.000762627866309138	0.0104314511211238	down
Nptn	2814.77772391757	0.421168159346267	0.12521098325534	3.36366785402034	0.000769140483582962	0.0104863732559686	not
Phip	4446.64352821225	0.267384717063257	0.0794912472227279	3.36370011045452	0.000769050601691338	0.0104863732559686	not
Rps26	419.685881504585	-0.889522191458078	0.26445324162705	-3.36362748282187	0.000769252990840403	0.0104863732559686	not
Drc3	105.47643666886	-0.906239907563981	0.269407767368128	-3.36382249263684	0.000768709674930683	0.0104863732559686	not
Cmtm6	300.294982922133	-1.30851086714759	0.389179236082488	-3.36223196365555	0.00077315145671179	0.0105305849256541	down
Arpc5	567.857147352086	-0.86371143504621	0.257014644329626	-3.36055339297509	0.000777864941065428	0.0105858131522469	not
Rps19	320.044023450786	-0.842532785771849	0.250798339705629	-3.35940336272066	0.000781109649170118	0.0106209765494604	not
Fdps	809.085580378706	0.465346762700328	0.138546400925663	3.35877914973778	0.000782876066537847	0.010627013632936	not
Ylpm1	2823.63387925401	0.276570798815964	0.0823405938950512	3.35886329856295	0.00078263772352159	0.010627013632936	not
Rpsa	2142.74309297321	-0.738679078586423	0.220055029382117	-3.35679252894391	0.000788522577617115	0.0106946285801369	not
Cd101	44.0497729200463	-1.8294175682118	0.546126325849042	-3.34980659532879	0.00080868003725793	0.0109587736583554	down
Hn1l	226.44954804776	-0.718713038237883	0.214588144634941	-3.34926721818935	0.000810256092518628	0.0109708811448689	not
Snrpd2	311.962545134677	-0.555901741244256	0.16602527565447	-3.34829584864652	0.000813101616267596	0.010999604713937	not
Mmp12	24.9306347150269	-6.07789263568714	1.8153387883	-3.34807622404128	0.000813746267102482	0.010999604713937	down
Il1b	109.847469697296	-5.54665162954261	1.65678574452843	-3.34783881854401	0.000814443642465131	0.0109997800182349	down
Ehd4	289.959952977107	-1.2834701207771	0.383505273606051	-3.34668180363934	0.00081785030141432	0.011036515570387	down
Cxcr4	39.1133003741735	-3.26280045984017	0.97641104291015	-3.34162593052567	0.000832892248781629	0.0112300706563912	down
Vcam1	279.766054092076	-1.51460349566212	0.453395890576562	-3.34057614359069	0.000836047517130873	0.011263164874541	down
RGD1559482	13.8301757167309	-6.16466275660735	1.8460056433301	-3.33946040678761	0.000839413158047168	0.0112990354071475	down
Smox	136.157201304365	-1.12572289091848	0.337211073401434	-3.33833310858791	0.000842826433864791	0.0113260087333402	down
Pirb	20.0237263276043	-3.90294437427483	1.16908682590606	-3.33845552596146	0.00084245515184887	0.0113260087333402	down
Eef1g	1797.97070417174	-0.677383001519259	0.202944067146461	-3.33778173978549	0.000844500572876708	0.0113390252358183	not
Cd40	15.4948501922058	-2.80640018060989	0.840952474138134	-3.3371685878992	0.000846365927631679	0.0113451152534582	down
Tlr11	8.35432227413404	-6.42216783774752	1.92436393901899	-3.33729379746194	0.000845984699963179	0.0113451152534582	down
Fcnb	9.83902235107859	-5.67156424078926	1.70092325324404	-3.33440337767875	0.000854825932530138	0.0114489686563537	down
Pgm5	80.5671669465904	-1.92459014767181	0.577296788119485	-3.33379673554232	0.00085669237886062	0.0114644129167759	down
Irf2	409.487764172851	-0.537193534884928	0.161241512243652	-3.33160814116637	0.000863457449290385	0.0115453312187979	not
Uba52	1163.00800341438	-0.485617374817777	0.145772550444107	-3.331336203821	0.000864301474388513	0.0115470102214233	not
Clock	3402.64646438375	0.284031448870904	0.0852972253310728	3.32990255859395	0.000868763810274093	0.0115969866766821	not
Slc8a2	194.175859066747	0.952799866144271	0.286209755946219	3.32902651411824	0.000871501074000516	0.0116238715861712	not
Ptrf	206.29615411007	-1.75586865381481	0.527659820898791	-3.32765274950051	0.00087580960596193	0.0116716517305308	down
Brsk2	1691.8358643605	0.40833569343566	0.122722978508726	3.32729614614614	0.000876931243507981	0.0116769171049381	not
Wdr1	2596.92284293085	-0.528100912481506	0.158771798407829	-3.32616319634422	0.000880503594740623	0.0117147796147941	not
Cd3e	14.6771288805559	-5.33622104907202	1.60470985750594	-3.32534945436532	0.000883077758412234	0.0117393099530202	down
Flrt3	281.228570479218	-0.851067506464679	0.255985915858793	-3.32466535750407	0.000885247203112464	0.0117487143257007	not
Rps27a	543.15068332074	-1.24216889993375	0.373621299293587	-3.3246736796921	0.00088522078168236	0.0117487143257007	down
P2ry10	9.23690894049361	-6.56594781249205	1.97652651662208	-3.32196292702076	0.000893865694754431	0.0118533081238393	down
Ugt1a6	11.6627059690526	-4.40271516676045	1.32569999561134	-3.32104939378094	0.000896796646423148	0.0118823707348004	down
S1pr2	152.90885241288	-1.10269539233694	0.332064702964041	-3.32072449282978	0.000897841194173088	0.011886411592051	down
Slc38a5	19.601257551525	-2.37974524739757	0.717248920889984	-3.31787916034047	0.00090703716032668	0.0119982726261485	down
Rrp1b	4127.08258325965	0.96682330838034	0.291547838811202	3.31617381326714	0.000912590510794033	0.0120618048433238	not
Efr3b	3412.73847070532	0.468071077993551	0.141260480743769	3.31353167941272	0.000921256701553882	0.0121663415837091	not
Zmym2	3314.47266289794	0.277262695142518	0.0837520199203553	3.31051950037961	0.000931229634215907	0.0122879496560904	not
P3h3	1105.58312184406	-0.610997146954476	0.184669449911502	-3.30859894393621	0.000937640467704295	0.0123623934347362	not
Casp4	31.0706872231666	-2.35535133131526	0.712238299649706	-3.30697090071353	0.000943106884269559	0.0124242736426069	down
Lasp1	1257.43732965157	-0.720823323081553	0.218006403289716	-3.3064318855058	0.0009449232097642	0.0124380064105899	not
Dnai1	62.0852183206972	-1.22165762410663	0.369507729145932	-3.30617610335331	0.000945786254922623	0.012439178959997	down
Tlr3	127.371485095232	-1.57249850599648	0.475926640206655	-3.30407750512489	0.000952894843863581	0.0125224251272081	down
Rpl18a	1160.24344108997	-0.648613976590569	0.196563242579855	-3.29977247056792	0.000967632449382655	0.0127057097438546	not
LOC100909664	216.372116692283	-0.590787213466418	0.17906269349234	-3.29933165833726	0.000969153354787122	0.0127063361879045	not
Rras	64.8936598365752	-1.47914173801536	0.448319814745768	-3.29930038638632	0.000969261334393409	0.0127063361879045	down
Gng10	248.106481055858	-0.836413870126509	0.253562317027116	-3.29865210230376	0.0009715023198147	0.0127253343798385	not
Ccr7	7.34617643193912	-6.23578093605367	1.89113890611679	-3.29736801241007	0.000975955327041194	0.0127732524561939	down
Rpl29	1065.14733607007	-0.689034115327088	0.209069760174482	-3.29571390311083	0.00098171935532049	0.0128382371673807	not
Eif4enif1	1134.08184969489	0.356710950031301	0.108296940197054	3.29382297765977	0.000988347216949641	0.0129144036348086	not
Nup133	564.517963780418	0.416896436206827	0.126604344324026	3.2929078258155	0.00099156976110454	0.0129459863529425	not
Col11a1	2873.54445725627	0.465710490356739	0.141438287465443	3.2926762526768	0.000992386745503391	0.0129461361799761	not
Gnao1	4220.49468274479	0.450238058239387	0.136775582305561	3.29180143597225	0.000995478705030056	0.0129759397787859	not
Lax1	14.672651068688	-6.25545932610544	1.90186761063728	-3.28911396940471	0.00100503318250795	0.0130898649183694	down
Itga1	297.146523184941	-0.790471740712673	0.240367379050188	-3.28859824422191	0.00100687636840954	0.0131007579252663	not
S100a6	162.069039297458	-4.62096113594737	1.40522059467624	-3.28842400506663	0.00100749980062402	0.0131007579252663	down
Tmem123	271.826154050245	-1.35487290339017	0.412407204083809	-3.28527942764753	0.00101881277653928	0.0132371535525783	down
Rpl37a	745.897529761657	-0.547074182958875	0.166567222835637	-3.28440478051741	0.00102198025445234	0.013267582107882	not
Il18rap	27.2178470662522	-5.61640339287068	1.7105896353865	-3.28331428922851	0.00102594216356075	0.01330826670924	down
Rpl22	342.260557965097	-0.587960498161219	0.179100738610621	-3.28284798109902	0.00102764066185378	0.0133195489655758	not
Sp5	6.42471762069054	-5.03862062208679	1.53545818705554	-3.2815094963602	0.00103253047553894	0.0133721432738613	down
Pragmin	205.170648840665	-0.767190522804263	0.23384200503623	-3.28080715304079	0.00103510491343029	0.0133839148581269	not
Ifnar2	219.29079213479	-1.07986779020247	0.329129473676328	-3.28098173080796	0.00103446444484776	0.0133839148581269	down
Ctsw	10.4123242464829	-4.22235510794057	1.28777688617986	-3.27879398462106	0.00104251712978323	0.013468919059386	down
Ada	12.9388132578605	-3.50934206858016	1.07083255874039	-3.27720897159513	0.00104838745905794	0.0135319439742747	down
Ccl20	12.5504821256002	-5.12311318203615	1.56334381005981	-3.27702271827215	0.00104907928023558	0.0135319439742747	down
Arhgap15	89.5241044208625	-1.95880398379356	0.597837625399453	-3.27648160733404	0.0010510915850057	0.0135470280306428	down
Stkld1	429.472058719638	1.50170647480619	0.458670290706625	3.27404348010566	0.00106020296504286	0.0136535112613533	up
Clec4a2	13.4206402816897	-6.12055627680228	1.86983455732159	-3.27331434368694	0.00106294193767774	0.0136778245174994	down
Ano6	402.409181313847	-0.976411936355544	0.298435720660247	-3.27176630932574	0.00106877878479346	0.0137309453470827	not
Erbb3	19.4834931055071	-3.05250379888569	0.932980201945276	-3.27177767815564	0.00106873581087743	0.0137309453470827	down
Obsl1	452.038447574723	-0.793870573686715	0.242700172607619	-3.27099303291469	0.00107170550665955	0.0137575486445944	not
Sept9	355.970717062473	-1.03714283893543	0.31727146515868	-3.26894458793107	0.00107949439830924	0.0138464756341788	down
Kcnc2	705.245421831853	0.929574123778273	0.284509807821778	3.26728322968948	0.00108584987088564	0.0139168892542855	not
Pnp	399.882159352888	-1.09056745279004	0.333813709592635	-3.26699419901269	0.00108695907619585	0.0139200049981033	down
Smurf2	2370.91200635808	0.39628775300123	0.121351746836562	3.26561226625732	0.00109227698082266	0.0139674284748242	not
Snx18	644.931169161597	-0.729964939921261	0.22353882782361	-3.26549506870127	0.001092729081358	0.0139674284748242	not
Ifi35	69.2514819482932	-1.8031093620847	0.552193964010728	-3.26535507376476	0.00109326935175017	0.0139674284748242	down
Cadps	4321.30689468529	0.630700410283416	0.193233872058345	3.26392264236666	0.00109881162413295	0.0140270853241182	not
Itga4	117.526279249719	-2.62841348722061	0.807646942737635	-3.25440900984683	0.0011362855373813	0.0144939532990415	down
Gpsm3	50.0985884821515	-1.66054606849508	0.510345652965045	-3.25376743947463	0.0011388547066435	0.0145152044767441	down
Clec16a	2368.45699940564	0.304292470139446	0.093581019536063	3.25164730677231	0.00114738302139854	0.0146071079863012	not
Mzb1	29.2061008809235	-3.54473593759691	1.09017696049994	-3.25152343704948	0.00114788311266167	0.0146071079863012	down
LOC102554096	8.47296931727429	-5.44837001840317	1.67602859901238	-3.25076196290068	0.00115096179186461	0.0146346977206076	down
Slc26a7	204.909690991209	-1.19082118973049	0.366614584385126	-3.24815553022174	0.00116155759567784	0.014757749942873	down
Slc35d2	16.0112013449883	-3.00915343006815	0.926494008716639	-3.24789302656837	0.00116262972084664	0.0147597036915065	down
Plekha8	1842.54811085504	-0.55963317010389	0.172393370032879	-3.24625691810048	0.00116933260288873	0.0148330809736604	not
Mtus2	1420.77650698158	0.425309639060922	0.131031543044637	3.24585690726421	0.00117097680891382	0.0148422234013114	not
RGD1307182	52.1036830853149	-4.22504017672507	1.30316943196306	-3.24212652100087	0.00118641339036904	0.0150260331048158	down
Pla1a	12.3945922620102	-3.42148986394964	1.05569322354492	-3.24098875283161	0.00119115883474786	0.0150742557417855	down
Ahr	3037.64661318575	-0.744783152798095	0.230192643059501	-3.23547765427752	0.00121439390459615	0.0153562067936029	not
Ppp4r2	2031.80531176265	0.508876367187926	0.157303773339677	3.23499148420982	0.00121646358847026	0.0153702852153254	not
Sass6	62.0543632994732	1.07140386786198	0.331611139476575	3.23090433437524	0.00123399233651071	0.0155795167575806	up
Ssr2	441.733879628048	-0.50983498157008	0.157814965185442	-3.23058704205264	0.00123536283336058	0.015584577282395	not
Plin3	56.7513856639245	-2.81858970594885	0.872659143674612	-3.22988617764351	0.001238395095756	0.0156105772384239	down
Bcl9	931.255076598467	0.33763053677342	0.104553726979049	3.22925395898203	0.00124113625992401	0.0156328698820523	not
Atp5e	342.495082230948	-0.516095680799116	0.159932688694072	-3.2269555712049	0.00125114885415176	0.0157466439968106	not
Adar	2171.39866942139	-0.363015437655134	0.112743779055972	-3.21982676733689	0.00128268082424815	0.0161308655769298	not
Aldoc	8375.54651998783	0.488233344819741	0.151721912648312	3.21794878734132	0.00129110868327606	0.0162241585282352	not
Rnaseh2b	99.9275804723861	-0.953200453885155	0.296314587372327	-3.21685294786865	0.00129605009435576	0.0162735289972546	not
Ucp2	510.766357433898	-1.01850434985966	0.316696751687792	-3.21602398645292	0.00129979967617662	0.0163078691612105	down
Gapt	10.863803917574	-4.86393276744183	1.51257951970896	-3.21565425424886	0.00130147528579001	0.0163161550649119	down
Tln1	2169.36785570051	-0.894755623977616	0.278388753067055	-3.21405090586435	0.0013087646807986	0.0163947513248597	not
Lpar5	22.9147961310974	-2.62345138103494	0.816735873632199	-3.21211724099725	0.00131760592704352	0.0164926498905323	down
Hsh2d	18.7343186785623	-3.12044405386253	0.971573236358892	-3.21174352800911	0.00131932098760971	0.0165012660800493	down
Ipo4	1865.50843496728	0.428122274207328	0.133474404890431	3.20752337917352	0.00133883178007403	0.0167322740041601	not
Fam196a	855.975102539969	0.456537762722815	0.142402039000926	3.20597770878721	0.00134604415325186	0.0168093408166775	not
Fam105a	60.2758909365697	-1.84353240820818	0.575142280313132	-3.20535017388129	0.0013489825597989	0.0168329562896645	down
Rims4	399.760454172476	0.532286513099718	0.166077284431262	3.20505308671534	0.00135037572115245	0.0168372681073407	not
Mms19	1301.92284959661	0.403727145953981	0.125995982504857	3.20428586632448	0.00135397966856903	0.0168691172350709	not
Ptgs2	86.0950190767262	-0.945174379153512	0.295205177519518	-3.20175407184727	0.00136593558517132	0.0170048928930081	not
Itga7	373.874504942661	-0.887343420735771	0.277306607688308	-3.1998639633324	0.00137492466386219	0.017103552010521	not
Rps17	805.007685638813	-0.66299493499801	0.207233912730072	-3.1992588773903	0.00137781387253196	0.0171130019778467	not
RGD1559731	28.7407421368689	-1.53532181240604	0.479889719918087	-3.1993221539901	0.00137751147284307	0.0171130019778467	down
Ppp1r15b	1627.34718233577	0.377266621632058	0.117944501041164	3.19867919489004	0.00138058703365683	0.0171342044825734	not
Adam19	602.067706368241	-0.622651585264142	0.194831870009828	-3.19584052256303	0.00139424152048618	0.0172903161398564	not
Wnt10a	14.8237880754742	-2.32532051694887	0.728215341546892	-3.19317705118567	0.00140716639554264	0.0174371459592609	down
Ezr	320.552148889378	-1.35646321894879	0.424879410750875	-3.19258402413888	0.00141005914010276	0.0174595304312261	down
Cd69	7.39444210831979	-5.25129508797436	1.64500805372352	-3.19226102029588	0.00141163703580941	0.0174656123475972	down
Atl3	390.294862105811	-0.830607197842162	0.260233327083872	-3.19177872853488	0.00141399609417381	0.0174686737909767	not
Alpk1	250.790393489998	-0.921378928637623	0.288673706376383	-3.19176602609001	0.00141405827538954	0.0174686737909767	not
RGD1560492	5.72679481485137	-4.86781916559218	1.52546959087076	-3.19102995872475	0.00141766579311503	0.0174997884999576	down
Ifit1	24.892168876077	-4.23806872671014	1.32827238073987	-3.1906623883495	0.00141947045606865	0.0175086179354838	down
Serinc2	23.9549550041271	-2.52183177874347	0.790483768805697	-3.19023853273241	0.00142155409221961	0.0175208722163754	down
Nuak2	139.055335324759	-1.98392967341798	0.622124056004113	-3.18896151703362	0.00142784884415917	0.0175849705925871	down
Eppk1	72.8446626765315	-1.92722120919518	0.604442351504011	-3.18842848188871	0.00143048391012459	0.0175920280055461	down
P2ry2	24.3297198450818	-3.13366518219022	0.982832279949555	-3.18840278867424	0.0014306110380319	0.0175920280055461	down
Tprg1l	569.233199901622	-0.495368516891762	0.155419390024427	-3.18730189852056	0.00143606794527296	0.0176364279820302	not
Fjx1	71.6284952707878	-1.32302871417401	0.415112431936177	-3.1871575322452	0.00143678496327951	0.0176364279820302	down
Lilrb3l	27.1599927459659	-2.89831677269794	0.90947670120841	-3.18679606508554	0.00143858169505165	0.0176364279820302	down
Xirp1	13.9437911122751	-4.6874053518056	1.47088610090727	-3.18679015928856	0.00143861106797173	0.0176364279820302	down
Ifi44	94.9477543794482	-1.73442865866674	0.544688663906025	-3.18425694088978	0.0014512613159353	0.0177779511202074	down
Klf3	421.402867035986	-0.89974247888138	0.282648956977734	-3.18325066011922	0.00145631481713244	0.0178262694142822	not
St8sia4	34.7640301012231	-1.8349064586146	0.576518843923832	-3.18273457659438	0.00145891285466968	0.0178444805176948	down
Adgrb2	1057.09078436037	0.363202452930937	0.114127642398067	3.18242316496926	0.00146048261058662	0.0178500962109111	not
Chgb	786.307374336231	0.685269751142189	0.215504165264642	3.17984457655688	0.00147354062691553	0.0179869347182323	not
Rpl14	1017.61075276447	-0.704941857888827	0.221695823802559	-3.17977057843292	0.00147391693777451	0.0179869347182323	not
Pgs1	382.475529294894	-0.636460168803425	0.200320970603894	-3.17720190195132	0.00148703473425051	0.0181270117637864	not
Map4k1	79.4073961300793	-2.42339807045644	0.762774861644776	-3.17708172137563	0.00148765110231671	0.0181270117637864	down
Mknk2	714.02195860117	-0.633504042337447	0.199415533591783	-3.17680388747585	0.00148907692552598	0.0181306396568588	not
Fgf9	212.087173104562	0.691736735737413	0.217811656411651	3.17584810259223	0.00149399156525472	0.0181767088847645	not
Cpne9	96.4332267890261	0.950941569417271	0.299695904394347	3.17302157111229	0.00150861315250888	0.0183407190522865	not
Ccl6	63.2971615174499	-3.88590269356754	1.22541223634005	-3.17109832783588	0.00151863729195611	0.0184486308059853	down
Myl9	59.7416586990159	-1.38653710891629	0.437489290174606	-3.16930526085087	0.00152803816896173	0.0185488137851608	down
MGC108823	19.5357111064319	-2.91329376324155	0.919659425908044	-3.16779633978639	0.00153599079795852	0.0186312785696523	down
Cd247	7.13852531591531	-6.19243179726257	1.95502320428387	-3.16744670022004	0.00153783897257795	0.0186396289345949	down
Ogfod1	321.268439795114	0.502350003720934	0.158666161236834	3.16608153751889	0.00154507477130508	0.0186850577309369	not
Psmb10	97.4817683637515	-1.38711547155639	0.438073850578845	-3.1663964186028	0.00154340302443835	0.0186850577309369	down
Pla2g2d	15.912023449344	-6.37026321707835	2.01195485814482	-3.16620583771557	0.0015444146453963	0.0186850577309369	down
Adgrg1	791.49790295027	-0.918340985188655	0.290180427294418	-3.16472407788173	0.00155230081869194	0.0187583298932458	not
Frmd4b	8452.76722422541	0.750328187251531	0.2371286395473	3.16422423155624	0.00155496943767935	0.0187764604075	not
Cst7	7.11512385346753	-6.18786827059389	1.95586318626088	-3.16375312652801	0.00155748847700578	0.0187927588606883	down
Lamc3	253.705860529542	0.756171070905076	0.239083859520823	3.16278594640646	0.00156267185343754	0.0188022908532371	not
Olfm3	392.136209733426	0.70739650212745	0.223637711533785	3.16313602601225	0.00156079385196111	0.0188022908532371	not
Trpv4	24.078859121749	-2.18007571715939	0.689301298084817	-3.16273264422482	0.0015629579753562	0.0188022908532371	down
Cd163	98.5266562345348	-6.75494900676634	2.13537210653923	-3.16335920380359	0.00155959770006153	0.0188022908532371	down
Usp15	1511.7111975646	0.307904969841936	0.0973882040657629	3.16162488871875	0.00156891524946701	0.0188598398574673	not
Bcar3	83.9220417832738	-1.85172325511166	0.585749153744972	-3.16129053413516	0.00157071744077181	0.0188673921585086	down
Tfdp1	1018.71404265255	0.404573696173331	0.128050141486992	3.15949433147974	0.00158043174799771	0.018969902205989	not
Rgs14	14.9681579024799	-6.28191946060266	1.99073114582953	-3.1555840545133	0.00160177105924889	0.0192116898986926	down
Sox9	632.794492953231	-0.666956725169638	0.211432139868886	-3.1544718110654	0.00160788910582936	0.0192563291422425	not
Siae	293.566695833576	-0.785237482668582	0.248928259134518	-3.15447304134421	0.00160788232664632	0.0192563291422425	not
Idnk	49.4792863259859	-1.07771341125332	0.341754182163873	-3.15347541449119	0.00161338817913221	0.0193077995644176	down
RGD1310951	2946.91028584172	0.49876936462333	0.158188210912107	3.15301223616757	0.00161595033116829	0.0193097053699158	not
Cmtm7	78.2208200105437	-2.18701166329294	0.693591846030637	-3.15316807111993	0.00161508788509231	0.0193097053699158	down
Pygl	544.738339667615	-1.22434116099062	0.388342788354742	-3.15273309484562	0.0016174962583343	0.0193138186210616	down
PVR	59.062131357924	-1.62340992681001	0.515153095298917	-3.1513154858713	0.00162536822356186	0.0193934061537388	down
Adgrl4	59.2666768293181	-1.29777745331158	0.412199949652783	-3.14841730185743	0.00164157164205144	0.0195722102604234	down
Cnih2	143.474244737299	0.850976939157968	0.270458956065961	3.14641804263427	0.00165283576969516	0.019662260639415	not
Ednrb	666.38796774985	-0.970507821484718	0.308433050798258	-3.14657530693594	0.00165194714843702	0.019662260639415	not
Cntf	255.794990288019	-1.02288580163146	0.325161614147365	-3.14577661423432	0.00165646471539124	0.019662260639415	down
LOC103692066	256.11573789188	-1.5130268906013	0.480947509094063	-3.14592936233585	0.00165559986321969	0.019662260639415	down
Cebpb	71.2451691936414	-2.2147121295278	0.703982101038108	-3.14597789668506	0.00165532515113452	0.019662260639415	down
LOC103690063	29.7925396824125	-2.46672548532545	0.783949578398297	-3.14653589120523	0.0016521698255618	0.019662260639415	down
Slc25a22	48.3953098425796	1.8260463453889	0.580886093132897	3.14355321460783	0.00166910064652726	0.0197726633654124	up
Llgl1	813.73851941366	-0.363963583748218	0.115769795007724	-3.14385616493435	0.00166737372916724	0.0197726633654124	not
Gpr132	18.0915061999516	-3.04506674849721	0.968689559516832	-3.14349083107291	0.00166945645761975	0.0197726633654124	down
Zfp292	3819.59043469409	0.383726052694669	0.122109019661963	3.14248737527289	0.00167518937125866	0.0198113639255844	not
Ralgps1	1905.06830571604	-0.463864214267794	0.14761016185225	-3.14249512667086	0.00167514501687681	0.0198113639255844	not
Slco1a2	236.330618178053	-0.584206180067154	0.186141819576614	-3.13850042615867	0.0016981468816119	0.0200681005009312	not
Msc	19.5821104244881	-3.66943293596746	1.16958336252289	-3.13738469060657	0.00170462309839916	0.0201298327975543	down
Plch1	3197.92655230972	0.494523638833414	0.157762883839928	3.13460065382156	0.00172088205146165	0.0203069136057942	not
Pttg1ip	1029.52817373248	-0.354008644815779	0.112956432825532	-3.13402819087396	0.00172424289949079	0.0203167389154076	not
Stat4	10.5406853878773	-4.88755304878273	1.55948756933511	-3.13407631127611	0.00172396015930084	0.0203167389154076	down
Lrrc8b	4578.49230295472	0.441695126932839	0.141027221032078	3.13198490121544	0.00173628804284915	0.0204287126095692	not
Shmt1	19.1772025156427	-2.75596555090263	0.879938192420434	-3.13199901384191	0.00173620458455745	0.0204287126095692	down
Pon2	663.061630779166	-1.03162143061458	0.329515745062201	-3.13071968812854	0.00174378518178923	0.0205019132711899	down
Eef2k	735.981712502158	-0.54651179086509	0.174602720830316	-3.13003020953038	0.00174788327099874	0.0205350730493361	not
Ubr2	5056.75185076802	0.410474437825719	0.131199419781895	3.12862997799905	0.00175623316487412	0.0206181003841175	not
Itm2b	4334.56255405658	-0.28826614349113	0.0921543727760365	-3.12807883996678	0.00175952977067682	0.0206417244338087	not
Slamf9	35.3765210765758	-3.16488702730437	1.01258985848726	-3.12553695929022	0.00177480766089564	0.0208057685819947	down
Chrdl1	743.506212033907	-1.50064483255434	0.480250624057508	-3.12471188454852	0.00177979290090216	0.0208490025534252	down
Pepd	343.533138326445	-0.453654134403266	0.145245276974225	-3.12336582540836	0.00178795365331277	0.0209293453139424	not
Strn	1491.61835215055	0.304383077076022	0.0975150631434457	3.12139547741739	0.00179996131653452	0.0210545693444999	not
Cartpt	594.312802923846	1.01981868420999	0.326843055749292	3.12020912260792	0.00180722688369592	0.0211241821634624	up
Aurkb	8.74899789750468	-5.49639683866465	1.76187930630049	-3.11962165569997	0.00181083466386913	0.0211509699983319	down
Pmp22	321.357410547848	-1.47546865217834	0.473173519275778	-3.11824012137586	0.00181934511018531	0.021234941620115	down
Kif13b	1664.6868444069	0.286102452645291	0.0917762376396584	3.11739138586849	0.00182459165104617	0.0212733873226625	not
Gpr31	13.7505472751309	-4.59562625608394	1.47424275653479	-3.11727918330491	0.00182528628160475	0.0212733873226625	down
Atp7b	514.471009985257	-0.778555924083927	0.249798226164516	-3.11673920202769	0.00182863263116033	0.0212969446724701	not
Gbp3	21.4843539951009	-5.28827447450313	1.6975543300552	-3.1152313542337	0.00183800687542431	0.0213906202040691	down
Zfp238	2926.05978454635	0.555065752806283	0.178364142542511	3.11198060828842	0.00185836705767301	0.0215857362730116	not
Unc79	2500.69445606	0.382185878358572	0.122813861336342	3.11191158880597	0.00185880158050324	0.0215857362730116	not
Styxl1	151.357166161453	-0.735236114173821	0.236236124834157	-3.11229332385118	0.00185639947746452	0.0215857362730116	not
Plaur	13.1121535737404	-5.16656172511786	1.66065244330719	-3.11116377538256	0.0018635155436611	0.0216248532979936	down
Fcgrt	140.821639119042	-1.63376656769767	0.52518264564009	-3.11085406431594	0.00186547107169696	0.0216254012831216	down
Gcnt2	32.6309737598956	-1.82486105639299	0.586634311817862	-3.11073017658669	0.00186625383148891	0.0216254012831216	down
Trim37	1588.42953971079	0.404857545615566	0.130177851903677	3.11003400113819	0.00187065809108619	0.0216452245067943	not
Mcoln2	6.18963778668867	-5.98998648059305	1.92601627632852	-3.11003938762734	0.00187062397757202	0.0216452245067943	down
Usp54	2426.08090042776	0.374717338519226	0.120496125698757	3.10978744209609	0.00187222020161125	0.0216477144462561	not
Xkr7	694.093623891149	0.686513233619826	0.220811814671789	3.10904212548702	0.00187694955176985	0.0216712163764691	not
Cpsf7	2020.45671402566	0.238553763461943	0.0767256049310894	3.10918061416653	0.00187606995308445	0.0216712163764691	not
Hs6st1	903.468942064912	-0.3211905360601	0.103373806702025	-3.10707853669287	0.00188946194514515	0.0218000232464988	not
Rab20	33.1042004971551	-1.92688353039622	0.620407856522316	-3.10583354182091	0.00189743494913612	0.0218763088253341	down
Apcdd1	223.276471241193	-0.943003841691202	0.303709996257743	-3.10494831685067	0.00190312275370796	0.0219261569158382	not
Uhrf1	48.9047074875377	-1.82633195229862	0.588316155404098	-3.10433758366566	0.00190705599969304	0.0219557335437439	down
Rpl7	1939.14138089036	-0.511875705352904	0.164908024473317	-3.10400726094276	0.00190918645474784	0.0219645273448156	not
Pola1	725.035291751929	-0.423641993874442	0.136530792144937	-3.10290438676073	0.00191631541219668	0.0220307734655401	not
Amotl2	2801.86117067103	-0.48440535888549	0.156129652966031	-3.10258397225082	0.00191839114336848	0.0220388723775684	not
Lcorl	1004.28005783927	0.338040609908099	0.109061984172592	3.09952741528289	0.00193829638670354	0.0222516425193566	not
Il2ra	12.458111037371	-3.68625343512381	1.1903495743197	-3.0967822517436	0.00195633519746928	0.022442697568684	down
Begain	440.031964197368	0.495722836915583	0.160097495816111	3.09638095454643	0.00195898504521898	0.0224570667951209	not
Stxbp2	312.420138520274	-0.816177245105337	0.263663071704972	-3.09553112549112	0.00196460752170482	0.0225054683455737	not
Tek	128.598030616401	-0.7445171861674	0.240651084857964	-3.09376201901116	0.00197635949241774	0.0226239670670498	not
Ush1c	335.079882932136	0.716431764869976	0.231601488944865	3.0933815155244	0.00197889555040083	0.0226368749366848	not
Rab3il1	59.0867991462808	-1.58310196169695	0.511895516934275	-3.09262712668026	0.00198393239053927	0.0226783509109155	down
Tmed9	496.167731809939	-0.482495366848983	0.156037915259048	-3.09216747767978	0.0019870071028557	0.0226973547669487	not
Arl5c	24.9938878476065	-1.88398533522882	0.609477831626895	-3.09114661348691	0.00199385158068411	0.0227530349334758	down
Ifitm2	73.1284295758767	-2.6443339657953	0.855489566690984	-3.09101836977806	0.00199471293064132	0.0227530349334758	down
Tes	192.57410445278	-1.39624359682882	0.451780890400628	-3.09053265973837	0.00199797830335277	0.0227579782363471	down
Tnfaip8l3	20.5765905255972	-2.26136877423405	0.731687850313786	-3.09061954939426	0.00199739379411199	0.0227579782363471	down
Abcd2	692.005214162627	0.648476076779266	0.209945018255178	3.08879001830409	0.00200973429973216	0.0228756725674896	not
Samd1	211.442398606247	-0.854885453595034	0.276838207629851	-3.08803275716214	0.00201486260149983	0.0229016065992257	not
Calca	7.48322263957462	-5.26927565643016	1.70624472688092	-3.08822970903042	0.00201352765558177	0.0229016065992257	down
Tmcc3	685.561442610713	-0.598749077509483	0.193961868425091	-3.08694220349152	0.00202226911933103	0.0229695471985077	not
Slc1a5	110.050543550064	-1.61587856467033	0.523608099720342	-3.08604577647551	0.00202837592136557	0.0230226396950476	down
LOC100360552	102.683540829807	-1.18703098644136	0.384722470595065	-3.08542151074601	0.00203263864732558	0.0230547412419313	down
Tctex1d1	35.5593859778721	1.23777379396436	0.401226742481033	3.08497331536387	0.00203570416495186	0.0230732280247576	up
Rpl35	401.724370157068	-0.69930995313866	0.226790706236572	-3.08350357359526	0.00204578653157432	0.0231711635908826	not
Eef2	11664.3629805264	-0.397809451420433	0.12903880556538	-3.08286681419161	0.00205016888198137	0.0231881170099962	not
Cdc42ep1	194.792388424197	-1.10385531220966	0.358046504153459	-3.08299424629082	0.00204929117107781	0.0231881170099962	down
Mmp9	71.255239116234	-3.30453121918993	1.07213868607202	-3.08218634596305	0.0020548615668512	0.0232248488765348	down
Ubash3a	8.48109676110706	-4.52527776353562	1.46835993820108	-3.08185864092671	0.00205712501931088	0.023234092277136	down
Dab2	125.153026570689	-2.18170873290491	0.708074177508548	-3.08118669230609	0.00206177331072825	0.0232574332587088	down
Gpr65	10.1361886001818	-4.80707394060328	1.56016003299828	-3.0811415745378	0.00206208576366725	0.0232574332587088	down
Dclk1	2506.04200438316	-0.835297925896331	0.271203150918265	-3.07997131695595	0.00207020531000665	0.0233326365655167	not
Id4	199.432761216673	0.600266852901822	0.194967670597734	3.07880199348701	0.00207834765868093	0.0233588836156083	not
Rps8	1336.69369583102	-0.468676511803633	0.152222049803085	-3.07890028028078	0.0020776621292442	0.0233588836156083	not
Arid5a	205.280189815489	-1.47366657806274	0.478598453323001	-3.079129420145	0.0020760647328984	0.0233588836156083	down
Ms4a4c	11.816992513238	-5.02139748983238	1.63087866630451	-3.07895221979365	0.00207729994598365	0.0233588836156083	down
Top2a	58.767620382708	-3.43990813096526	1.11773853556623	-3.07756064724263	0.00208702366066471	0.0234400029868646	down
Cnga3	45.8277583181837	1.69680956766	0.551440751656749	3.07704782891382	0.00209061753096874	0.0234639699425486	up
RT1-A1	227.74779076938	-1.69321099567959	0.550633774889738	-3.07502204349643	0.00210486996062952	0.023607445922706	down
Sod2	976.976037230579	-1.16921369155166	0.380259276048822	-3.07478019655606	0.00210657741786531	0.0236101201254751	down
Klf2	38.4153687641106	-1.50240939493094	0.489070998111466	-3.07196583058994	0.00212654066371745	0.0238172554336354	down
Rela	505.324838671118	-0.571920400017333	0.186252002185839	-3.07068054735154	0.00213571518810095	0.023903352718077	not
Piezo1	797.404591056837	-1.49220829737874	0.486412157936054	-3.06778577186574	0.00215651155551465	0.0241193136536057	down
Slc2a12	63.0187040532442	-1.37598924531743	0.448598466570617	-3.06730706379003	0.00215996847953162	0.0241411776098972	down
C1qtnf4	130.806208308819	0.830657694045745	0.270871882196003	3.06660731011084	0.00216503079515558	0.0241809415842533	not
Cacng7	931.828753724168	0.577871231659377	0.188487408449609	3.06583466987328	0.00217063303677147	0.0242228190493765	not
Prkcd	248.924494890565	-1.42645127939543	0.465297664179119	-3.06567470505572	0.00217179456509156	0.0242228190493765	down
Pram1	71.6479216994219	-2.17069190773152	0.70832157894219	-3.06455707727165	0.0021799257368366	0.0242966480183341	down
Fam126b	1379.24702574829	0.44054047068533	0.143856570219458	3.06235905675542	0.00219599864513145	0.024458828984444	not
Tal1	26.0184532780909	-2.15750782444131	0.704686263132275	-3.06165727546804	0.00220115321468704	0.0244992620958796	down
Prrt1	527.448354254904	0.488701235995583	0.159636819867009	3.06133156750874	0.00220354929880538	0.0245089580141177	not
Gpr179	5119.05831924425	0.547361610546208	0.178836490383462	3.06068190766076	0.00220833568934172	0.0245452082981328	not
RGD1304929	41.34540712535	-2.12768939331679	0.695279152282937	-3.06019443604853	0.00221193340780995	0.0245682057569603	down
Fgfrl1	106.080884402176	-1.2023661841933	0.393118674968176	-3.05853234850934	0.00222424063998894	0.0246878422416452	down
Hecw1	1408.76396812628	0.511888127101669	0.167605281978557	3.05412884999148	0.00225715113625335	0.0250358406224043	not
Pik3r1	883.876987394547	-0.923026671587516	0.302375069965717	-3.05258853414128	0.00226876793932728	0.0251473367730125	not
Fmn1	5237.75079936177	0.359152975875209	0.117697536975571	3.05149100910882	0.00227707867916075	0.0252220596357488	not
Col12a1	403.370408540872	-1.30093363447588	0.426365739263937	-3.05121522362881	0.00227917137700988	0.0252278528727981	down
Pcdh15	3678.41789920111	-0.519534967007154	0.170286627233579	-3.05094401978211	0.00228123102684167	0.0252332725832066	not
Card10	107.972052574904	-1.27994183236609	0.419584684458607	-3.05049702664341	0.00228462942471205	0.0252534828844375	down
Bsn	4665.68565153879	0.368046031131721	0.12072439717342	3.04864666752508	0.00229874671945686	0.0253701833100437	not
Gatad2b	2070.34075446029	0.240279430025186	0.0788190852223342	3.04849300581708	0.00229992266567532	0.0253701833100437	not
Ost4	378.576958009896	-0.567352656566021	0.186096328441561	-3.04870419162614	0.00229830663924993	0.0253701833100437	not
Fkbp10	158.137891769778	-1.69808024460869	0.557191895814076	-3.04756809523896	0.00230701249228708	0.0254309360603827	down
Ppp1r36	104.741560903312	-1.10828496287728	0.36405332994146	-3.04429288713137	0.00233227958229867	0.0256918419785498	down
Dopey1	3127.40661028026	0.412978587705916	0.135784117699944	3.0414351450036	0.00235453282803565	0.0259192134330061	not
MAST1	2513.21260068573	0.474837303504322	0.156145984481307	3.04098312282355	0.0023580704808803	0.0259403893009638	not
Capn15	776.86461532602	0.373467128472969	0.122839776979071	3.04027846400763	0.00236359504716406	0.0259833786580169	not
Gfpt2	87.9922200469699	-1.84899470052496	0.608215876528645	-3.0400303114052	0.00236554339783956	0.0259870222078451	down
Pqlc3	47.4193507910231	-2.77622621446524	0.913432984669778	-3.03933212513549	0.00237103304393292	0.0260295376243783	down
Ccng1	3079.81388287441	0.70108130717446	0.230763287169421	3.03809724577091	0.00238077112677203	0.0261186031054471	not
Dnaaf3	102.400914377606	-0.765966879770621	0.252151088828134	-3.03772981243283	0.00238367571402234	0.0261245230944152	not
Tlr10	7.95497843359047	-5.36012537990772	1.7645818865948	-3.0376178179248	0.0023845616836428	0.0261245230944152	down
Cenpj	246.321808464644	-0.59723904674577	0.196637110956597	-3.03726516241176	0.00238735345135437	0.0261372920096508	not
Pdgfb	64.9363432946264	-1.6089433355748	0.529872907829329	-3.03647027768599	0.00239365706582521	0.0261884658692599	down
Hn1	337.390438221966	-0.561065872345658	0.184800105553841	-3.03606900366295	0.00239684504293311	0.0262012113359787	not
Cd300le	15.5167797971029	-5.44229363353213	1.79263798399816	-3.03591337576929	0.00239808249596968	0.0262012113359787	down
LOC500584	180.160347677208	-0.656712407976171	0.216349471237366	-3.03542414141455	0.00240197638321711	0.0262259269232781	not
Insig1	781.003734380653	0.581252207701812	0.191540980171984	3.0346101767878	0.0024084676727412	0.026278949379699	not
Hist1h2bk	58.8260080125361	-1.32240244610684	0.435854490687251	-3.03404570645054	0.00241297869396341	0.0263103077132835	down
Trim9	1955.36255779602	0.301715679538669	0.0994563995572532	3.03364771781209	0.00241616390715654	0.0263271771632678	not
Tmem100	25.9204300581867	-2.3603603076382	0.778131887244666	-3.03336792429384	0.002418405475379	0.0263337485096825	down
Acap3	876.562716952525	0.342956549590681	0.11308285727996	3.03278991917955	0.00242304219716844	0.0263663738611315	not
LOC100911847	522.237144346926	-0.613483928697212	0.202428081188714	-3.03062660622312	0.00244046846740452	0.026538030587365	not
Tnfrsf11a	27.2921882148907	-2.13693082441277	0.705230433544037	-3.03011714011536	0.00244458905272306	0.0265648649461562	down
Tnfrsf13b	15.5728358574529	-4.87994669057182	1.6106259510056	-3.02984481749161	0.00244679422092231	0.0265708626477455	down
Kras	1991.20052729788	0.451722165087197	0.149109778280796	3.02946037674696	0.00244991037924102	0.0265867384302239	not
U2surp	3795.77865472546	0.343475737870697	0.113519816578304	3.0256896832966	0.00248066752675125	0.0269023150476285	not
Rps29	1222.81968770717	-0.56881645733328	0.188008283892049	-3.02548614113133	0.00248233780585074	0.0269023150476285	not
Rhbdf2	223.748106026826	-0.847623578229684	0.280198986942541	-3.02507724056655	0.0024856963784372	0.0269205607777916	not
Pqlc2	546.274496266201	0.365479430541966	0.120848442728517	3.02427919044854	0.0024922632733838	0.026973505272609	not
Tap2	10.8125732161032	-4.89128563997937	1.6175375151995	-3.02390862284027	0.00249531794660725	0.0269883916809366	down
Clec4a	9.70044675804981	-3.69058019479214	1.2205991936753	-3.02358072487299	0.00249802374018083	0.0269994872576908	down
Rap1gap2	1331.98787456571	0.33527989179533	0.110897964050906	3.02331872965157	0.00250018763728021	0.0270047148564298	not
Ap1s2	956.696688004053	-0.515680114767636	0.170580543079483	-3.02308871491489	0.00250208881143495	0.0270070996490144	not
Dtnb	1504.42622779701	0.503528299407513	0.166664757207931	3.02120440963599	0.00251771329914179	0.0271575088213469	not
Gimap9	15.0114201741543	-2.74619914197598	0.909617436088889	-3.01907047185012	0.00253551545179287	0.0273311900343494	down
Dap	172.897559304678	-1.2612268793296	0.41783377212001	-3.01848956088536	0.00254038153755076	0.0273652895921688	down
Carmil3	1732.52716267784	0.505832260293914	0.167629315023589	3.01756444105695	0.00254814857429751	0.0274071708490654	not
Klhl2	477.303440051753	-0.539687099365924	0.178857291583707	-3.01741737553566	0.00254938529239378	0.0274071708490654	not
RGD1563400	6.25315358296567	-6.00236251145537	1.98908533604529	-3.01764957122921	0.0025474329398915	0.0274071708490654	down
Rpl36a	170.232177284458	-0.804602022442552	0.266710034800541	-3.01676696583342	0.00255486136782628	0.0274476817538129	not
Cd72	16.0434919648817	-3.01935449146468	1.00136211380456	-3.01524738138232	0.00256769734544651	0.0275671554682808	down
Tbc1d10c	21.8613075061976	-2.87238326322605	0.952710123072773	-3.01496036796771	0.0025701283679279	0.0275748351998246	down
Rps27	283.184133137931	-0.600743062492145	0.199278585570945	-3.01458915302404	0.00257327570437677	0.0275901848704092	not
Mgst1	126.790468358357	-1.54229776484891	0.511686970586539	-3.01414312559298	0.00257706199782373	0.0276123602860153	down
Rbms2	1094.97095255376	0.4467527256914	0.148236024828423	3.01379321395388	0.00258003593667672	0.0276258078442826	not
LOC100912642	90.6731640042174	-0.766587450139178	0.254378459602037	-3.01357061182958	0.00258192949034221	0.0276276769432624	not
Nfkbiz	119.448450537305	-1.79397544930604	0.595414390991811	-3.01298637797069	0.00258690529184802	0.0276625028945984	down
Gna13	368.093700411203	-0.548562661770172	0.182117315580731	-3.01213896120163	0.00259413815231657	0.0277214018510851	not
Abhd2	917.948862194095	-0.476608547631798	0.158320913317917	-3.01039539024602	0.0026090780484883	0.0278625265085076	not
Cdh20	248.000753854599	0.794120991056535	0.263842631048788	3.00982819910438	0.00261395499156359	0.0278960721277623	not
Txndc16	946.151441986406	0.39210823773813	0.130336847963001	3.00842197633503	0.0026260822407072	0.0279581910568714	not
Rpl28	939.39086909421	-0.554313409938335	0.184258494387266	-3.00834657192686	0.00262673397809083	0.0279581910568714	not
Cd276	536.338761460808	-0.739488672137732	0.245783928799367	-3.00869416381319	0.00262373089235969	0.0279581910568714	not
Cib1	87.1669159775501	-1.1037018552968	0.366823365223101	-3.00881012480088	0.00262272972393713	0.0279581910568714	down
Pank3	2182.20918062065	0.410927866857624	0.136612752441635	3.00797589912541	0.00262993993758796	0.0279737886677125	not
Hmgb3	29.8371314935885	1.85085388746669	0.615398488550232	3.00756976479902	0.0026334567111106	0.0279926694847683	up
Ubr3	4645.41907668336	0.329146152468081	0.109491192124597	3.00614274154148	0.00264584761915668	0.0281057917614581	not
Rps15	1153.43568807417	-0.605291235636252	0.201418554720876	-3.00514139064824	0.00265457418683762	0.0281669647076836	not
Txndc17	102.536504346203	-0.921052314162605	0.306498450636053	-3.00507983727557	0.00265511146914763	0.0281669647076836	not
Fhl2	30.0470612543559	-2.09002125956214	0.695721919349403	-3.00410437192579	0.00266363931461865	0.0282387935781998	down
Ppp1r3d	146.912887543137	-0.825049625972382	0.274664501784959	-3.00384512964232	0.00266590990436981	0.0282442346625125	not
Rhoa	2228.15160046301	-0.492861254781843	0.164176760362227	-3.00201595947217	0.00268198114729874	0.0283957845845753	not
Hlx	14.6769489841592	-3.47425392866856	1.15751454842641	-3.00147754807198	0.00268672851316394	0.0284273210425088	down
Mb21d1	5.54422445463946	-5.83015904473777	1.94275332077001	-3.00097752113324	0.0026911443057891	0.02845531005437	down
Nlk	4660.28077945719	0.468178405436793	0.156100386408405	2.99921362277669	0.00270677450012714	0.0286017618448674	not
Kank2	282.935366711388	-1.19269042841168	0.397736084998268	-2.99869806486598	0.0027113585840882	0.0286313765857199	down
Rcn1	510.019658068243	-1.12240548223065	0.3743249579151	-2.9984788844489	0.00271330957510288	0.0286331657853273	down
Rbm43	44.7215596061666	-1.25153875018452	0.417473375315937	-2.99788878569173	0.00271856859941083	0.0286698389302696	down
Clec1a	25.5448729941135	-3.45905400685937	1.15414232045343	-2.99707752290066	0.00272581386527399	0.0287273970115957	down
Itgb7	26.8504661300541	-3.57471951942433	1.19287392101074	-2.99672870406573	0.00272893453377436	0.0287414389428712	down
Akr1a1	2374.19411369044	-0.283660315695768	0.0946647378315581	-2.99647283870896	0.00273122567932646	0.0287467315770366	not
Fam198b	46.4902269056876	-1.8239541975575	0.608839425725855	-2.99578857821665	0.00273736152476041	0.0287924570850454	down
Eprs	3099.06958612129	0.285767019433123	0.0954333665788363	2.99441410983919	0.00274972461629646	0.0289035801393831	not
Coro6	257.502734491155	-0.521012147092883	0.174053250168039	-2.99340659591173	0.00275881939519227	0.0289802256990393	not
Mnda	13.1863884296836	-6.09473581526325	2.03625114914898	-2.99311596106916	0.00276144804353872	0.0289888915452347	down
Hspa9	1886.37129268403	0.233429832044894	0.0779992765574401	2.99271791159489	0.00276505191657576	0.0290077770255912	not
RT1-DOb	13.1608758670727	-3.51332805412632	1.17467721361321	-2.99088806134208	0.00278167440686534	0.0291631252884147	down
Dennd2d	13.061008887166	-3.03635198225844	1.01527361510748	-2.99067358500891	0.00278362868931731	0.0291645895011133	down
Plxdc1	264.292963063163	-0.497044312134526	0.166241313366964	-2.98989644672345	0.00279072038811967	0.0292198423959996	not
Fblim1	39.384036587625	-2.50246380667756	0.837337928328282	-2.98859483371743	0.00280263510092859	0.0293254891550289	down
LOC108349816	955.09554168527	0.66462642783367	0.222460236545706	2.98761899274128	0.00281159820979384	0.0294001343056646	not
Emsy	1722.0150078135	0.316160768791438	0.10585067194432	2.98685651195247	0.00281861981222075	0.0294543937724395	not
Optn	4498.97444819306	0.726200848453258	0.243193548791066	2.98610243595383	0.00282557976136661	0.0295079388724394	not
Rpl10a	949.530241070198	-0.486203555074647	0.16290835171617	-2.98452197172644	0.00284021802491332	0.0296415481145499	not
Sik3	2167.87943945195	0.2953409177331	0.0989966052378075	2.98334389369856	0.00285117439281277	0.0297365832844172	not
Tnfrsf21	453.673932392546	-0.694004433229741	0.232667344094256	-2.98281839220458	0.00285607409888862	0.0297550615281989	not
LOC100912658	23.0848263972379	-1.85926603607697	0.623338125500165	-2.98275680568247	0.00285664882640685	0.0297550615281989	down
Ptprn2	1818.93467413243	-0.974005562024207	0.326568662634097	-2.98254447982821	0.00285863106810851	0.0297564239162176	not
Fam129b	728.53079266241	-0.879236123251259	0.294926921135949	-2.98119995239759	0.00287121255152241	0.029868044095837	not
Tnpo1	7188.06481349559	0.259847669887305	0.0872033144238284	2.97979121096688	0.00288444913306397	0.0299863301853843	not
Gid4	863.007129300962	0.380470948128667	0.127728772513406	2.97874112967565	0.0028943519416531	0.0300698283169028	not
Adamts17	154.474414868742	-0.84462253166159	0.283594741175796	-2.97827289800844	0.00289877760374415	0.0300963524853851	not
Prkca	8421.01656440695	0.41615216172489	0.139803268202546	2.97669837819508	0.00291370509735816	0.0302318065363075	not
Synpo2	42.9670881280384	-2.87860704954467	0.967190661056925	-2.97625604283543	0.00291791133571231	0.030255916766173	down
LOC103690082	852.70988207616	0.646715094755166	0.217341035528838	2.97557749820032	0.00292437449820293	0.0303033829368907	not
Trim8	1349.08443299555	-0.335101114381322	0.112646787202167	-2.97479513357018	0.00293184276500668	0.0303416464386268	not
RGD1310352	1037.87708974081	-0.373780592824384	0.12564745653099	-2.97483612596802	0.00293145102963394	0.0303416464386268	not
Atp1b2	15127.5670860822	0.328259025534711	0.110501394816009	2.97063241673355	0.0029718725554129	0.030736123365892	not
Gramd2	2152.47363822222	0.680497562186093	0.229179665420846	2.96927548496279	0.00298502854834873	0.0308325056742036	not
Slc39a6	720.606020353362	-0.353303049964965	0.118980260872918	-2.96942574653056	0.00298356909101749	0.0308325056742036	not
Rundc3a	1300.78703049879	0.393753066493319	0.132618782969739	2.96905956815458	0.0029871268409111	0.0308343626121536	not
Shank1	1921.41721186908	0.600151052345802	0.202231486159413	2.96764397939855	0.00300091698276736	0.0309568278222317	not
Anp32a	3231.95175807778	0.563408162807874	0.189976061367116	2.96567977435392	0.0030201477496936	0.0311352242675276	not
Ttc24	155.332379618647	-1.84898778836374	0.623826866839947	-2.96394382263458	0.00303723728334004	0.0312913318063084	down
Dclre1a	459.986491997181	0.406283404427173	0.137130416559807	2.96275191616574	0.00304902199641226	0.0313838414336154	not
Srebf1	1526.33430774552	-0.567028992936043	0.191393090172873	-2.96264087916593	0.00305012197108681	0.0313838414336154	not
Fosl1	12.3095113980129	-3.17593498476193	1.07230020105044	-2.96179650218356	0.00305849853795609	0.0314498966743636	down
Lpar6	146.348075852193	-0.991790309538112	0.335063762568418	-2.96000469264591	0.00307634356398545	0.0316131673659681	not
Mlxipl	50.1018825297326	-1.76485214815079	0.596515599512731	-2.95860183638521	0.00309038112969769	0.0317371281255599	down
Zfp367	92.2165295954501	-0.843970212772054	0.285433338354791	-2.95680321589837	0.00310846432062998	0.0319024511884834	not
Pf4	14.4990102577413	-3.95690922561866	1.33839857014049	-2.95645057750122	0.00311202101137151	0.0319185715984448	down
Prpf39	1425.58188378147	0.332407240899751	0.112474502047418	2.95540086729712	0.00312263030074565	0.032006960582643	not
Lin52	796.961124962171	0.423175047422881	0.143204128035627	2.95504782737548	0.00312620583411403	0.0320231868488723	not
Vgf	391.100255596752	0.671026458740312	0.227100657286523	2.95475348578013	0.00312918973274816	0.0320333359138398	not
Ppib	649.251478670305	-0.658258930095879	0.222835548257295	-2.95401220875148	0.00313671596260524	0.0320695285947783	not
Nfe2l2	437.597436839219	-0.919076250575062	0.311125982805457	-2.95403245427351	0.00313651018961056	0.0320695285947783	not
LOC103690962	619.313228175909	0.639222946994069	0.216494753022443	2.95260249068393	0.00315107446326245	0.0321954294103749	not
Scd2	10342.5831319238	-0.530284217879539	0.179634466944868	-2.95201821175158	0.00315704310295861	0.0321954294103749	not
Pla2g4a	123.174539213044	-1.18427573105417	0.401155027095076	-2.95216475194137	0.00315554516971632	0.0321954294103749	down
Acsbg1	23.1097621698736	-2.09720957198307	0.71039422214383	-2.95217712449026	0.00315541872723374	0.0321954294103749	down
Vim	5488.7358683253	-2.18084884278848	0.739063490948025	-2.95082745866803	0.00316923902889189	0.0322993086064366	down
Med16	792.157885602332	-0.284998005213936	0.0965912301314253	-2.95055777658239	0.00317200712293835	0.0323070332572023	not
Sri	625.692836987681	-0.58588135047694	0.198615059335917	-2.94983347403703	0.0031794524819542	0.032354291499044	not
Erf	240.189848271859	-0.749081698856122	0.253950545719868	-2.94971486173702	0.00318067325587914	0.032354291499044	not
Slc8b1	96.7045440242913	-1.82125445883864	0.617480335138107	-2.94949386271758	0.00318294894742124	0.0323569610897875	down
Phlda3	60.6338423077503	-1.6770670307296	0.568946152079775	-2.94767268325677	0.00320175874115258	0.0325257523781125	down
Nrros	56.0592467475424	-1.87758702728167	0.637011121137606	-2.94749489448251	0.0032036004240015	0.0325257523781125	down
Btf3	803.672707247075	-0.37990266441353	0.128910411923893	-2.94702855063267	0.00320843578661441	0.0325542802793351	not
Dhcr24	743.331375037365	0.654131792054726	0.2220778529247	2.94550664751123	0.00322426219386984	0.032653019521031	not
Dmxl1	5519.36529447606	0.253370464727355	0.0860159281238364	2.94562263354968	0.00322305354517847	0.032653019521031	not
Kctd11	66.880777426354	-1.703725409358	0.578388317545418	-2.94564284525718	0.0032228429685064	0.032653019521031	down
Igsf10	45.5638424740801	-2.30831091650327	0.784001833566631	-2.94426724233814	0.00323720339908696	0.032763433898064	down
Irf4	37.8675987645476	-2.61637189106597	0.889183375674294	-2.94244355286321	0.00325633145442441	0.0329362864288918	down
Cntn5	304.21058870787	0.689173754661142	0.234300812902783	2.94140573446109	0.00326726269486218	0.0330260666866824	not
Flt3lg	45.3385318489436	-1.24659477800594	0.424167215544715	-2.93892298207222	0.00329354906191861	0.0332708488517636	down
Lrp10	539.521152864381	-0.753956607618974	0.256814455401501	-2.93580284038236	0.00332685697499413	0.0335735605147107	not
Il18r1	12.9736715948686	-4.14550065091795	1.41208757759322	-2.93572489178298	0.00332769300024478	0.0335735605147107	down
Cap1	1511.19136863972	-0.56600815272177	0.192850020095283	-2.93496548479548	0.00333584791670683	0.0336347225328182	not
Tspan32	8.09740356150476	-5.37997850039177	1.83320657768915	-2.9347366335405	0.00333830900966979	0.0336384341087228	down
Ddit3	308.82296765669	0.642425276813393	0.219035625241918	2.93297163922012	0.00335734558868177	0.0337835921983711	not
Scn1a	1633.20224599402	0.570081704221015	0.194358006505558	2.93315266229957	0.00335538860098516	0.0337835921983711	not
Sept4	771.563338688897	0.364981865596922	0.124463662710203	2.9324371278285	0.00336313010229666	0.0337835921983711	not
Rest	649.212171102399	-0.57243271303248	0.195207737873057	-2.93242839279626	0.00336322470864819	0.0337835921983711	not
Dpp4	7.63029610660902	-5.29373668899849	1.80521936592338	-2.93246172123283	0.00336286375198516	0.0337835921983711	down
Lyc2	10.2157188435266	-3.08879595990731	1.05347314110024	-2.93201206504552	0.00336773663314047	0.0337866811284854	down
Runx3	4.99037672043515	-5.67783898665371	1.9364806635706	-2.93204011455739	0.00336743247533593	0.0337866811284854	down
Cdhr1	18298.8511694705	0.954124256917187	0.325579341792033	2.93054298735773	0.00338370173844134	0.0338928645107778	not
Notch1	1499.19241872856	-0.540316147653772	0.184375957876694	-2.93051303367396	0.00338402797378391	0.0338928645107778	not
Nr1h3	95.2385506294265	-0.82145197284857	0.280315390204433	-2.93045619881765	0.00338464705946978	0.0338928645107778	not
Ahnak	4819.40038543464	-2.19195499087888	0.748144726214649	-2.92985423016935	0.00339121046324185	0.033937443689429	down
Atp10d	111.033412300113	-1.82937846302007	0.624808666670465	-2.9279018691732	0.00341257732535467	0.034130020393964	down
LOC103693999	41.6563919327311	1.8401559149845	0.628620308783811	2.92729313589096	0.00341926439265522	0.0341756326609171	up
LOC103693936	104.833040782188	-0.808565380251688	0.27625364539815	-2.92689487983532	0.00342364577459601	0.034198157171726	not
Dsg2	48.6249743017036	-1.80856451067189	0.617984661210223	-2.92655242790349	0.00342741731802054	0.0342145659225007	down
Brca1	536.925723868582	0.575993635154833	0.196953765555543	2.92451192050145	0.00344996865807146	0.0343756331509761	not
Mdm4	4363.25720202149	0.263951882162373	0.090243709416639	2.92487846375812	0.00344590775960239	0.0343756331509761	not
Cdc25c	24.898305269154	-1.76594215350418	0.603827161683651	-2.92458217444244	0.003449189983959	0.0343756331509761	down
Nod1	115.027326788815	-1.74045882370975	0.595583957395416	-2.92227284180228	0.00347486991999541	0.034602298236782	down
Srpx2	5.64859939938949	-5.8539658674002	2.00356115074255	-2.92178048333121	0.00348036743331373	0.0346355822837265	down
Grid2ip	29.4866379661988	1.48104909429293	0.507067121959333	2.92081468143721	0.00349117425845718	0.0347216291348538	up
Map4k4	2103.42363479063	-0.491457243179817	0.168296117017258	-2.92019359620413	0.00349814000565055	0.0347693915713145	not
Entpd2	99.5284463025766	-0.952222552229294	0.32610609911827	-2.91997774590516	0.00350056382273679	0.0347719788374695	not
Man2a1	386.408967345597	-0.92581148275467	0.317110080355473	-2.91952712987508	0.00350562878741555	0.0348007818847083	not
Bank1	21.0752282275129	-3.30707535044457	1.13287156095069	-2.91919707797177	0.00350934283048519	0.0348161468960235	down
Kmt2e	6083.27951299008	0.327467525699907	0.11218504694418	2.91899441699075	0.00351162512934648	0.0348172973959634	not
Fam169a	7447.84047774302	0.528219218564518	0.18102553611578	2.91792655278579	0.00352367337506882	0.0349152148484008	not
Ctso	119.766991876941	-0.915699396206905	0.313854178863479	-2.91759504213967	0.00352742130837701	0.0349308165546736	not
Dpysl4	1768.82284718439	-0.419244001061424	0.143805432403358	-2.91535579744646	0.00355283249958791	0.03516079059937	not
Gigyf2	3106.51855237375	0.363233750285239	0.124647891780116	2.91407857042619	0.00356740108668619	0.0352832432401356	not
Qprt	14.7637854508406	-2.70457712807239	0.928496297017999	-2.91285720444824	0.00358138330934542	0.0353997494143909	down
Mlh3	920.619076622725	-0.411532524967193	0.141293399200286	-2.91260969936633	0.00358422281990825	0.0354060412793887	not
Gpr171	9.63381200804599	-6.62585945564437	2.27519390227095	-2.9122174813456	0.00358872674876526	0.0354287569448129	down
Mafb	92.477806044723	-1.69023965340987	0.580841116058031	-2.90998623665099	0.00361444672689019	0.035660765988078	down
Sema4a	589.850243803943	-0.472419079177374	0.16235812356595	-2.90973478136729	0.00361735578615258	0.0356675718988001	not
Jak2	785.806306190517	-0.471358080352709	0.162025946410414	-2.90915184138935	0.00362410794841835	0.035712239697719	not
Rpl24	710.044202674334	-0.450497701981736	0.154875550249092	-2.908772244923	0.00362851095387334	0.0357337181682919	not
Dera	156.564635613072	-0.871680273331181	0.299743755045049	-2.90808485134302	0.00363649653462392	0.0357466497275081	not
Bco2	19.6721529358037	-2.59369528343127	0.891844453028717	-2.90823727682898	0.00363472440123154	0.0357466497275081	down
Treml2	20.9746072908185	-4.21203708670068	1.44828367431345	-2.90829563393192	0.00363404613619505	0.0357466497275081	down
Kcnh8	64.6115906261108	0.993070623298178	0.341545445804811	2.90757975401524	0.00364237452843642	0.0357825448783802	not
C1H10orf76	594.024812813782	0.321621510084863	0.110625068782753	2.90731127784849	0.00364550239480668	0.0357913955341069	not
Fam83h	332.806727671009	0.535325740602085	0.18420700418938	2.90610958556019	0.00365953259848332	0.0358853007460793	not
Ppp2r5e	3651.16758429803	0.433231864430838	0.149068827721943	2.90625391674068	0.00365784488778896	0.0358853007460793	not
LOC365949	41.1070173482679	1.06565815735146	0.366846647795347	2.90491452969732	0.00367353399592836	0.0360006331600979	up
Btaf1	2774.59466925399	0.290067144024201	0.0998926014496516	2.90379006868093	0.00368675275554127	0.0361081598336742	not
Usp37	2147.73576058711	0.569898465515584	0.196379400850294	2.90202772311153	0.00370755728010568	0.0362898054846885	not
Trib1	221.178513511245	-0.927940360069569	0.319822411264503	-2.90142381329911	0.00371471096370512	0.0363376960490985	not
Agr3	6.6453185199996	-3.54282619646927	1.22114634711839	-2.90122981969318	0.00371701159879382	0.0363380841945342	down
Hace1	927.076730757586	0.404730148222217	0.13960853259929	2.89903590193796	0.00374312030898157	0.0365488636731178	not
Ripk1	533.316229730617	-0.488292587873345	0.168431917205151	-2.8990502273901	0.00374294928968312	0.0365488636731178	not
LOC681325	6.17123862219343	-5.98005703880959	2.06345395338087	-2.89808116581015	0.00375453410884513	0.0366380523359799	down
Dennd3	142.29458593079	-1.34880951622098	0.465481635395937	-2.89766429791305	0.00375952764793075	0.0366645196344315	down
Mipep	565.465522504689	0.350254133734129	0.120910992724012	2.89679313553904	0.00376998254141328	0.0367441839936897	not
Dip2a	955.915139805896	0.343380316542734	0.118570439272382	2.89600273601007	0.00377949104857888	0.0368145334137937	not
Nmi	35.333605627714	-1.91199932177562	0.661020978937932	-2.89249416084743	0.00382196286393553	0.037205685735416	down
Pfas	1471.53262427989	0.380008681753614	0.13139533080401	2.89210186867626	0.00382673847381042	0.037207102692729	not
Dcakd	390.415858798237	-0.899062103182844	0.310858563718555	-2.89219023734806	0.00382566223565734	0.037207102692729	not
Gars	1078.21221380487	0.344823659144727	0.119244496670884	2.89173646391786	0.00383119164345558	0.0372278791376167	not
RGD1561282	127.548065455031	0.625872043503926	0.216516599593611	2.89064230954417	0.00384455422076512	0.0372900877707525	not
Mtap	236.371935241439	-1.19716431534395	0.414127566281538	-2.89081049613122	0.00384249745838091	0.0372900877707525	down
Itgb3	19.7120175914302	-2.60470564914516	0.901012944801712	-2.89086373749977	0.00384184657531244	0.0372900877707525	down
Fosl2	68.0134296048491	-1.78661452264191	0.618408034741447	-2.88905451137756	0.00386402083750575	0.0374562984923959	down
Phc3	4772.95983042897	0.230749528965239	0.0798913781317075	2.88829075629199	0.00387341643475936	0.0375247431823101	not
Apobr	30.7170822581894	-2.36352610462778	0.818790935520504	-2.88660511748984	0.00389422639237993	0.0376809190718424	down
Abcg3l4	12.8214520488926	-2.67356323501255	0.926163479176497	-2.88670768727543	0.00389295722705517	0.0376809190718424	down
Siglec10	14.4868314256739	-4.25343786291843	1.47389251364394	-2.88585349579024	0.00390353818995786	0.0377482946985575	down
Trappc9	1129.08356023092	0.380853923865838	0.132000770554667	2.88524015629219	0.00391115179765386	0.0377991772049867	not
Ldb2	193.12613184731	1.0566462613779	0.366364044235621	2.88414291195655	0.0039248059483722	0.0378855742956384	up
Spata13	414.970035311062	-1.11700674356715	0.38729213610767	-2.88414516956941	0.00392477781016052	0.0378855742956384	down
Bcl2l11	241.774459513144	-0.621105977624121	0.215366843073939	-2.88394429132661	0.00392728221376292	0.0378867225327717	not
Art3	29.7786298720151	1.33905280081302	0.464484129500594	2.88288170847247	0.00394055388266643	0.0379691738622392	up
Abl2	2170.64831505207	0.2606492967376	0.0904112622730381	2.88292951767945	0.00393995587129134	0.0379691738622392	not
Tbata	152.856388196446	-0.895377457948998	0.310636096883275	-2.88239991080446	0.0039465849497007	0.0380045016845954	not
Arhgap33	576.355805135831	0.460747146391456	0.159872398474396	2.88196806195565	0.00395199788805055	0.0380338383573344	not
Dok1	20.8898632639486	-2.23182065992509	0.776063232454259	-2.87582321464589	0.00402975338425223	0.0387589445791154	down
Nptx2	368.42510849985	0.637073110728783	0.221610694609868	2.87473992105982	0.00404360425709359	0.0388689040789522	not
Abcc3	240.403908678032	-0.712933558098838	0.248031074947599	-2.87437192395936	0.0040483192521683	0.0388909665396586	not
Trpm1	15487.5060475035	0.494172454487158	0.172015046525281	2.87284434977919	0.00406794483072536	0.0390328413847271	not
Cass4	8.96569527233744	-4.02035128894317	1.39936788577806	-2.87297667025411	0.00406624142762512	0.0390328413847271	down
Thoc2	2591.57825958354	0.327877173754685	0.114143788604963	2.87249247428982	0.00407247778630086	0.0390354648740423	not
Tmem255b	44.7072078275371	-2.3550036314719	0.819913763897921	-2.87225771192822	0.00407550460792951	0.0390354648740423	down
Plscr2	9.21747131273746	-3.61658118881332	1.25910900674956	-2.87233366565271	0.00407452510333047	0.0390354648740423	down
Mapkbp1	1183.24817112394	0.341395987907464	0.118886465066492	2.87161358289629	0.00408381993675054	0.0390918129978884	not
Zbtb44	2326.10227053277	0.318510519534951	0.110940010300486	2.87101577395071	0.00409155107403523	0.0391425052749371	not
S100a11	124.85176634194	-3.68065655553217	1.28231908791092	-2.87031253783212	0.0041006626451498	0.0392063355341152	down
Gimap7	15.3804877441625	-3.32097758150501	1.15717865545956	-2.86989184067357	0.00410612226219373	0.0392351944102127	down
Tram1	1020.7137718362	-0.325061854195056	0.113288861909263	-2.86931873722424	0.00411357035298149	0.0392830081480205	not
Ddah2	344.10526406141	-0.674637799795045	0.235247971941976	-2.86777307462377	0.00413371904803604	0.0394519789430138	not
Anxa11	251.900115936576	-0.990471606132417	0.34547953537279	-2.86694725655356	0.00414452077675882	0.0395081482349157	not
Ticrr	21.6098472405011	-2.24840793595596	0.784229286350471	-2.86702878238488	0.00414345327787953	0.0395081482349157	down
LOC108352187	19.3350800550386	1.52709262847422	0.532782464175825	2.86625917922527	0.00415354040404781	0.0395706587871111	up
Tal2	22.7627596915192	-1.5417911217591	0.538006510841233	-2.86574807310109	0.00416025173698985	0.0396111172493489	down
Dnajc6	2316.76627369686	0.370038189825585	0.129133052037222	2.86555753145928	0.00416275625531205	0.039611497060613	not
Cabyr	311.78780325934	1.00758086698817	0.351756144911765	2.86443003644161	0.00417760429710234	0.0397082614323219	up
Cd86	13.3494141364115	-3.58596300209552	1.25190276592565	-2.86441016003673	0.00417786648096418	0.0397082614323219	down
Tmem189	189.746198177051	-0.866862249305769	0.302660020035861	-2.86414521879388	0.00418136266956423	0.0397180028517945	not
Cd28	16.9874603635078	-2.94684921987193	1.02925059736073	-2.86310178243124	0.00419515777619752	0.0398255025274935	down
Arhgap32	7036.50698612633	0.280667119823142	0.0980360594925689	2.86289678793563	0.0041978728233878	0.0398277520764396	not
Tapt1	1162.05143917686	0.403380250147878	0.140978291066152	2.86129337430113	0.0042191642705016	0.0400061405047208	not
C1qtnf6	44.1336009531396	-2.39397083189955	0.83690910873117	-2.86049083099242	0.00422985784288841	0.0400838887092586	down
Snrpg	126.19189330645	-0.686507550688088	0.240149681532303	-2.85866525538467	0.00425427453421664	0.0402915146222332	not
Arf3	2756.03918943199	-0.351613010480386	0.123033060569009	-2.85787420758478	0.00426489427174819	0.0403683043201042	not
Depdc7	48.1870336210564	-1.26695202397066	0.443417734173915	-2.85724256457848	0.00427339127185552	0.0404249232026262	down
Tuba1c	12.3334899953967	-2.12152328076436	0.742829060156618	-2.85600469146571	0.00429008794994271	0.040535151987936	down
Cysltr1	19.0492507297787	-3.68991580437372	1.29194129289607	-2.85610176303153	0.00428877649504455	0.040535151987936	down
Sars	1265.94141772332	0.294941286593242	0.103298696595882	2.85522757123538	0.00430060010442618	0.0405867556537508	not
Apol9a	17.5856307274965	-2.52033267244341	0.88269399878267	-2.85527337437347	0.00429997987534116	0.0405867556537508	down
LOC102555634	21.0676974311439	-2.22067770670547	0.777821430548654	-2.85499681480757	0.00430372605548288	0.0405924208707282	down
Atf4	5104.12318033297	0.684030797865764	0.239702533572119	2.85366528118052	0.00432180400559043	0.0407390228609088	not
Ttn	372.73123453084	0.787296091010712	0.276076334039746	2.85173335754801	0.00434815575174045	0.0409017270774066	not
Relb	81.6879038620128	-1.81553182217061	0.636659269741427	-2.8516537941998	0.00434924412489347	0.0409017270774066	down
B3gnt7	20.8219485727685	-2.12547618296972	0.745212947861845	-2.85217291120359	0.0043421474018071	0.0409017270774066	down
Serpina11	9.49344664460562	-3.28899406059084	1.15331568934037	-2.85177258142735	0.00434761928629352	0.0409017270774066	down
Ankmy1	74.5105422081438	-0.957602392810719	0.335901755028379	-2.85084069516045	0.0043603809404879	0.0409824809798371	not
Plekha4	56.9048995213732	-1.21940826786705	0.427792224931526	-2.85046851438741	0.00436548722754036	0.0410064937001921	down
Tmem196	495.677591159868	0.716807072818018	0.251618880974534	2.8487809422003	0.00438870864793565	0.0412005405313211	not
Mzf1	299.267538814556	-0.460360677794239	0.161624166902015	-2.84834060783332	0.0043947861503449	0.0412335102208659	not
LOC103692025	853.053790719695	0.32657385914576	0.114663598919526	2.84810403844866	0.00439805443412432	0.0412400996880082	not
Dennd1c	50.0309073427944	-1.47394721322423	0.517565545506023	-2.84784647282336	0.00440161529267538	0.041249423314215	down
Lrrc4c	861.970799236536	0.509735061502966	0.179053736476841	2.84682727952397	0.00441573133666606	0.0413335084699457	not
Ckap5	4892.34494645865	0.314648941911215	0.110518984649395	2.84701260068026	0.00441316155128837	0.0413335084699457	not
St6galnac4	219.103302601769	-0.734554022778644	0.258144121619221	-2.84551907737089	0.00443391034143737	0.0414724131452245	not
MGC105649	16.5560331712664	-3.21868277512625	1.13119281237468	-2.84538828386769	0.00443573159511205	0.0414724131452245	down
Ppt2	622.107249832131	0.346463438166338	0.121801056942516	2.8445027232387	0.00444808056121958	0.0415636923139076	not
Rims1	1123.03794819475	0.581138352794926	0.204555868971648	2.84097618766184	0.00449756705383861	0.0420016837241686	not
She	82.2644570332217	-0.920279058030581	0.324030396516723	-2.84010101497711	0.00450992501298762	0.0420926334545511	not
Cul5	3219.46133524574	0.437104791349211	0.15394450850646	2.83936592210997	0.00452032872390326	0.0421163613046801	not
Cd2	6.75593069614642	-5.11532931701526	1.80153393681688	-2.839429894978	0.00451942245801078	0.0421163613046801	down
Cxcr5	6.45207585597686	-6.04925028040379	2.13030354198048	-2.83961893748718	0.0045167453660697	0.0421163613046801	down
Mslnl	61.5939393502441	0.985231830797838	0.347084371890992	2.8385946201786	0.00453126826927218	0.0421938259697233	not
Klf7	338.568227794911	-0.498721953989429	0.175790227034101	-2.83702889747497	0.00455354904800105	0.0423767459753751	not
Nipa1	676.078583882964	0.510064378152398	0.17986491824664	2.83581914207956	0.00457083219617183	0.0425129716764315	not
Fhod1	136.926579477132	-1.23492319388133	0.435665287105724	-2.83456871692797	0.00458875879702111	0.0426509412102878	down
Cd79a	11.2056528853441	-6.84439711070376	2.41474810045373	-2.83441453351498	0.00459097363699589	0.0426509412102878	down
Icam2	29.2246851483536	-1.73921578181729	0.613806986370083	-2.83348971327717	0.00460427898367256	0.0427498392984318	down
Pyroxd2	146.563029202774	-1.01847965596513	0.359476108976569	-2.83323322616558	0.00460797523249539	0.0427594560835254	down
Gcc2	1527.17109707732	0.261396839089514	0.0922955984046198	2.8321701533757	0.00462332389594253	0.0428771273257867	not
Spidr	200.242624493712	-0.676191882521639	0.23877985410757	-2.83186320323747	0.00462776425285996	0.0428935565582268	not
Col22a1	478.910335601385	0.477838612521851	0.168753484289617	2.8315777569474	0.00463189699902931	0.0429050542152046	not
Csnk1g1	1325.81559593171	0.40178278522476	0.141902072256401	2.83140886412698	0.00463434383509179	0.0429050542152046	not
Hsd3b7	149.645298077287	-0.88337624543362	0.312062150034595	-2.83077023386428	0.00464360657987526	0.0429660592698648	not
Med13l	6522.84969300739	0.469879793427269	0.16609282175966	2.82901927036435	0.00466908874690643	0.0431614857000108	not
Cttnbp2nl	781.741564802102	-0.666962330651203	0.235763203946153	-2.82895006297732	0.00467009853361864	0.0431614857000108	not
LOC102546864	7.03020306991747	-4.2229086555545	1.49336318094433	-2.82778409796078	0.00468714057368428	0.0432940938507206	down
LOC690862	4.53403836049829	-5.53962801849854	1.95990421035543	-2.82647896220088	0.00470628353598864	0.0434459442793851	down
Ttc37	1989.15987050295	0.31245694248342	0.110590973726663	2.82533856023086	0.0047230681888218	0.0435723046941123	not
Loxl4	25.1365663364415	-3.46423588592701	1.22619969161078	-2.82518084911298	0.00472539367109493	0.0435723046941123	down
Clcc1	732.763849557394	0.301441967566445	0.106709208936457	2.82489178366928	0.00472965869031958	0.0435866252699635	not
Cwc27	358.106639343785	0.472352572461721	0.167230428133105	2.82456116231287	0.00473454111832279	0.0436066159619965	not
LOC103690141	301.753458901019	0.758658764455748	0.26872592494131	2.82316923691467	0.00475514635237608	0.0437713128152282	not
Col8a1	182.442971196328	-3.43526413106854	1.21701304011597	-2.82270116903694	0.00476209356455767	0.043810170446234	down
Glb1	276.74618088008	-1.04300849572327	0.369547687363286	-2.82239216044109	0.00476668500103238	0.0438273234191032	down
Ptchd4	110.663424934073	0.80612259390391	0.285872133374051	2.81987119342316	0.0048042929849067	0.0441405750677812	not
Ndrg3	1713.16022497747	0.454227514978821	0.161095112170596	2.81962319562995	0.00480800710349467	0.0441405750677812	not
Mapk1	3718.04690554324	0.314182592125243	0.111429757734097	2.81955734728395	0.00480899371227507	0.0441405750677812	not
Mgat4e	16.8499645138416	-1.84846366824264	0.655646160233044	-2.81930068435941	0.00481284105352437	0.0441506743220569	down
Nsf	6738.35698457732	0.318731691840858	0.11309040985574	2.81837949166014	0.0048266725509666	0.0442522996230093	not
Rps2	1726.89210306773	-0.729992820483878	0.259049536712662	-2.81796613013668	0.00483289076212496	0.0442840480780344	not
Ung	23.1312180361141	-1.9859961171195	0.705191707519683	-2.8162499586172	0.00485878477709658	0.0444959481125335	down
Gstt3	154.578348026922	-0.876802288516099	0.311368032339375	-2.81596759284662	0.0048630571852613	0.0445097124610021	not
Thbs2	132.884173183448	-1.87979448453826	0.667779659717677	-2.81499212679373	0.00487784289063964	0.0446196305852933	down
RGD1307235	1797.20019669868	0.247093787915777	0.0878038669758243	2.81415610070808	0.00489054737389702	0.0447103966969698	not
Dscaml1	4086.48964345953	0.587939556138079	0.208954262311999	2.81372368111926	0.00489713027953177	0.0447451266927996	not
Ifnar1	2033.76085565848	-0.344259103161093	0.12240791672207	-2.81239246921212	0.00491744622980748	0.0449052248894692	not
Zranb3	295.207953231525	0.47719250626689	0.169760346214791	2.81097745679145	0.00493912463571851	0.0450182559354352	not
Fau	648.597137685908	-0.398450098150075	0.141726938312436	-2.81139282972229	0.00493275205523268	0.0450182559354352	not
C1galt1	516.591108874794	-0.467450828462047	0.166302097064027	-2.81085348119259	0.0049410280904746	0.0450182559354352	not
Hebp1	35.1356156619356	-1.742100335295	0.619734897139012	-2.81104121026161	0.00493814605741528	0.0450182559354352	down
LOC102555439	75.3491023710909	-0.943354776282272	0.335649687504193	-2.81053375409589	0.0049459400707721	0.0450374780835406	not
Gng3	219.696963317787	0.61764023451222	0.219791375904079	2.81012042429622	0.00495229661801135	0.0450428923820893	not
Cdc42se1	513.321397949279	-0.530393798652891	0.188755699048881	-2.80994852778214	0.00495494236756682	0.0450428923820893	not
Maf	441.958452885907	-1.39444810868162	0.496198770180771	-2.81026111405638	0.00495013213885712	0.0450428923820893	down
Jmy	2258.35114489414	0.354845743074337	0.126329697331416	2.8088861967541	0.00497132164344052	0.0451662416355997	not
Sh2b3	301.353998792999	-0.648933448546969	0.231046986718069	-2.80866440962858	0.00497474738286003	0.0451718304730658	not
Ric3	1998.32871266326	0.411102178633832	0.146380394617167	2.80845108874724	0.00497804436603993	0.0451762445234296	not
Klf11	215.051673461087	-0.751219212523401	0.267545902286294	-2.80781430813895	0.00498789789163835	0.0452401212835279	not
RT1-DMa	11.6697589254136	-6.9005275192422	2.45805774576684	-2.80730895404145	0.00499573027561864	0.0452856046191443	down
Pctp	51.5354875726792	-1.39577277980654	0.497234491692985	-2.80707151882045	0.00499941407619428	0.0452934515403576	down
Adrb1	275.875784045313	0.929109497482834	0.331048381581775	2.80656710370695	0.00500724821508415	0.0453388694720183	not
Ano5	46.7508050614974	-1.64686432870553	0.586994154985842	-2.80558897344601	0.00502247132700906	0.0454511031349604	down
Ly49si1	6.79138721926481	-6.11802965177608	2.1808642062419	-2.80532352003648	0.00502660991901419	0.0454629570165426	down
Pla2g15	244.402715079754	-0.621689078696094	0.221647927469823	-2.80484950070528	0.00503400785951155	0.0454786814604101	not
Ak3	177.787017866498	-0.694579961921961	0.24763412169179	-2.80486371254785	0.00503378591459324	0.0454786814604101	not
Rnf182	165.416295617177	0.664961227599426	0.237092814639028	2.80464521293834	0.00503719917883916	0.0454819467428669	not
Pdk3	513.758349798782	0.375544479430339	0.13392807460721	2.80407584841157	0.00504610326793911	0.0455112074760479	not
Cilp	49.8774438212841	-2.38872601168761	0.851828472189593	-2.80423358654293	0.00504363503354148	0.0455112074760479	down
LOC100912262	78.9110661873222	1.87975224188386	0.670982872658184	2.80149064675375	0.00508671156409811	0.0457803288188786	up
Rpl13a	1928.75837744593	-0.425321152006346	0.151793681191169	-2.80196875567367	0.00507917924763487	0.0457803288188786	not
Gng5	89.5358698104561	-1.21765658020899	0.434652102850157	-2.80145102767112	0.00508733619154537	0.0457803288188786	down
Clec2d2	6.0928463492625	-4.96383406784194	1.77180713632125	-2.80156568177516	0.0050855287651992	0.0457803288188786	down
Snap91	5673.40824748776	0.365440297931976	0.130469928868431	2.80095422065029	0.00509517465094254	0.0458252081644927	not
Cndp1	34.4249256030111	-2.37300183255169	0.847308014295345	-2.80063659556575	0.00510019175519384	0.0458446766719661	down
Ctnnal1	1630.79553213109	0.45279071369263	0.161685293654027	2.80044463822113	0.00510322601639431	0.0458463099695301	not
Atp2a3	49.3035391859606	-2.04318685318119	0.72966177240824	-2.80018349657771	0.00510735649045053	0.0458577840863246	down
Kcnc1	1329.51002222617	0.666598753583915	0.23808668452218	2.79981534843799	0.00511318461765015	0.0458844797179638	not
Wasl	1516.6147638165	0.265470590211453	0.0948591705035204	2.7985759184095	0.0051328501580595	0.0460352498550962	not
Primpol	116.17571908006	-0.964218425078481	0.344683661671014	-2.79740101519168	0.0051515549616116	0.0461772400128397	not
Limd1	283.198286066714	-0.692227939894492	0.247481484776709	-2.7970898126745	0.00515651970495465	0.046195978092548	not
Swap70	199.751434545592	-1.18314645949154	0.423136825981426	-2.79613209450003	0.00517182572240867	0.0462815050170112	down
Fcmr	17.2689563970386	-4.23414680521239	1.51420148020388	-2.796290229912	0.00516929561456858	0.0462815050170112	down
Capn2	732.64794579307	-0.695210699150183	0.248672701748928	-2.79568563119606	0.00517897501011517	0.0463196919101675	not
Fancb	77.0668724950171	-1.05480241253663	0.377384653264434	-2.7950326103948	0.00518944801983648	0.0463875464820978	down
Ppp1r12b	2500.38473409069	0.271431498354537	0.0971428272794508	2.79414863614902	0.00520365549749555	0.0464628617531936	not
Slc25a17	830.977259788463	-0.34190898725961	0.122362483512631	-2.79423053083355	0.00520233778796954	0.0464628617531936	not
Actn2	122.191488608588	1.08479413523305	0.388310355943946	2.7936265892163	0.00521206247672687	0.0464862753196194	up
Ric1	2792.12188857388	0.456226593571436	0.163309424197844	2.79363298114831	0.0052119594676809	0.0464862753196194	not
Drd4	1043.84706246498	0.572258184319458	0.204930086196523	2.79245568545107	0.00523096321185494	0.0465887635341012	not
Tlk2	1531.45239317106	0.324092206256874	0.11608557319903	2.79183879034834	0.0052409460222533	0.0465887635341012	not
Rarb	323.490585679574	-0.637116601402777	0.228138638783155	-2.79267293256867	0.0052274517359068	0.0465887635341012	not
Creb5	164.344229640189	-0.740152454475861	0.265093691010337	-2.79204100125868	0.00523767188064197	0.0465887635341012	not
Lama1	440.31486723702	-1.46638333349655	0.525232207758026	-2.79187626317864	0.00524033913329029	0.0465887635341012	down
Adm	17.1748760270195	-2.25681661270218	0.80826110155574	-2.79218758438117	0.00523529960377367	0.0465887635341012	down
Slc35a4	411.745459668024	-0.397380002600031	0.142348315034969	-2.79160313560727	0.00524476400981628	0.0465969304398934	not
Ccdc28a	153.134414061246	0.668661620712167	0.239673831439912	2.78988163494939	0.00527273141188207	0.046819524448491	not
Chtf18	270.855423389004	0.609696370443251	0.2185814363802	2.78933280218154	0.00528167599667711	0.0468617782906923	not
Nicn1	776.860289915506	0.359933669437735	0.129044008689678	2.78923193019597	0.00528332144491877	0.0468617782906923	not
NEWGENE_1305560	1232.18521805251	0.575063144462042	0.206207896250725	2.78875423743633	0.00529111997499822	0.0469050635621464	not
Kdm5b	9140.47175575132	0.438051117006476	0.157113053226649	2.7881268170287	0.00530137866646309	0.0469572582076826	not
Anxa7	284.953304146148	-0.813886985916494	0.291928273357966	-2.78796903278531	0.00530396135671826	0.0469572582076826	not
Pitx2	6.08966374071133	-4.95846341416895	1.77859227124909	-2.78785840595533	0.00530577282884218	0.0469572582076826	down
Hip1r	750.719705322345	0.300294103209802	0.107760795782118	2.78667302918742	0.00532521802205851	0.0471034144471791	not
Abca3	1548.66263495386	-0.298459221426579	0.107125829594602	-2.78606217152335	0.00533526378077021	0.0471663143479311	not
Enah	2284.34592820178	0.346088643653298	0.124239540872019	2.78565617052473	0.00534195006736944	0.047199462057593	not
Penk	782.576790011576	-0.960620591401961	0.344949054875958	-2.78481873721149	0.00535576536693414	0.0472955280095414	not
Apex2	227.757868281114	0.489026360590839	0.175635194625773	2.78433010896711	0.00536384125887091	0.0473408329009189	not
Fhl3	71.5479553592271	-1.11887275157768	0.401897958304799	-2.7839722209515	0.00536976329280968	0.0473670887168151	down
Slc6a17	1807.12970021864	0.548606848677024	0.197149813094684	2.78269017893284	0.00539102594760582	0.0474502186673664	not
Slc7a14	521.286442661967	0.513781708008174	0.184646566171579	2.78251428478098	0.00539394907325027	0.0474502186673664	not
Slc12a5	12769.323875836	0.365366341919473	0.131301223103541	2.78265756619307	0.00539156781970209	0.0474502186673664	not
Rabep1	1479.56232392123	0.27929293936393	0.100356120356957	2.78301849822924	0.0053855735461689	0.0474502186673664	not
Itgb4	69.2327829170025	-1.76914788783576	0.635740223456586	-2.78281572025869	0.00538894049344068	0.0474502186673664	down
Tram2	48.9717608015837	-1.56019942200909	0.561000683406934	-2.78110075113289	0.00541749212316522	0.0476312545971069	down
Hvcn1	40.8456457830379	-2.12456707919892	0.764651697786661	-2.77847690046152	0.00546143962839822	0.0479913929511297	down
Snx13	1948.0516631091	0.310350379579876	0.111706680766929	2.7782615815737	0.00546506030519597	0.0479969667896774	not
Nfs1	17.4651561965317	4.09574552255746	1.47444430098626	2.77782315670915	0.00547243930018798	0.0480355239937855	up
Cntnap2	1494.50816751062	0.520696333346123	0.187460048461394	2.77763895624596	0.00547554220399259	0.048036525274328	not
Tslp	9.14067475995062	-2.2463484040363	0.808824228283883	-2.77730108159899	0.00548123791698925	0.048060259575478	down
Ralgapb	4823.67180650634	0.29849753335455	0.107578490090745	2.77469532341234	0.00552534438756902	0.0484205752437346	not
Lamc1	1116.90454118255	-0.930508139561119	0.33541127536132	-2.77423034916978	0.00553324838554535	0.0484634158324168	not
Iqsec1	3791.32012727047	0.224017510834887	0.0807588948015003	2.77390510835378	0.00553878314814935	0.0484854699112508	not
Tnpo2	3567.2031564034	0.340155694935708	0.122666622098432	2.77300939014	0.00555405180544234	0.048592662284741	not
Dnm1	6873.41462644358	0.359536909396846	0.129706612487038	2.77192428745895	0.00557259963333929	0.0487284120277634	not
Eif2s2	745.596727386132	0.478180958683412	0.172536180475377	2.77148223268831	0.0055801717528062	0.0487680915775429	not
Zfp579	230.262504921794	0.498293859960556	0.179826151056123	2.7709755062546	0.00558886307670279	0.0487909871639148	not
Wdr13	1199.99624664717	-0.256660253008278	0.0926202192493157	-2.77110392405138	0.00558665931208844	0.0487909871639148	not
Fmr1	1430.54776309237	0.392964462440044	0.141918180606944	2.768950819123	0.00562371235020117	0.0490039897092485	not
Fbxo3	1732.83112888498	0.32538028747722	0.1175072416979	2.76902327699719	0.0056224618178271	0.0490039897092485	not
Ptbp1	1222.07778508651	-0.405116320452669	0.146312138508947	-2.76884969751089	0.0056254580023372	0.0490039897092485	not
Angpt4	12.354948231032	-2.59355119766948	0.936667826707893	-2.76891244016039	0.00562437482479141	0.0490039897092485	down
Ccnd3	330.668739464756	-0.534073057735364	0.192966753920775	-2.76769467736724	0.00564543170674912	0.0491247311266225	not
Gpr39	6.34135661375934	-5.02560704712959	1.81577254572119	-2.76775142292589	0.00564444891634401	0.0491247311266225	down
Cebpg	1156.62281895463	0.345457739740446	0.124855808393285	2.76685357442311	0.00566001708969301	0.0492249971133907	not
Bmpr1b	378.534652475092	-0.516375520020855	0.186686414762564	-2.7660048037111	0.00567476988680508	0.0492467071386238	not
Nhlrc3	383.439771986314	-0.655088659298893	0.236829798589951	-2.76607362417732	0.00567357240200526	0.0492467071386238	not
Nabp1	131.028906152143	-0.883344013237335	0.31930739020397	-2.7664377347266	0.00566724062470813	0.0492467071386238	not
LOC300308	6.8749083469861	-4.21160172761933	1.52248034109172	-2.76627659086839	0.00567004208320635	0.0492467071386238	down
Wdr20	1147.04974091502	0.464128740937788	0.167855239200591	2.76505364472504	0.00569134353837158	0.0493372563908889	not
Sdcbp	1587.32687953237	-0.532026444825746	0.192408725749074	-2.76508480971689	0.00569079980694731	0.0493372563908889	not
Emilin1	268.084948711718	-1.15385937335164	0.417573631190676	-2.7632476937337	0.00572293186638485	0.0495843455291307	down
Dmd	14657.4247223355	0.494465021298476	0.178990524248232	2.76252066066208	0.0057356931551369	0.0496242244570638	not
Lpxn	74.6969875436748	-1.31318705888102	0.475378058694238	-2.76240569976676	0.00573771336069938	0.0496242244570638	down
Lgals9	52.2509668721681	-1.45847673958146	0.52801611243821	-2.76218226153494	0.00574164167204898	0.0496242244570638	down
Pm20d1	56.7650300367014	-1.67613448090162	0.606831934130905	-2.76210658442383	0.00574297271591206	0.0496242244570638	down
Oit3	5.39951163443149	-4.78007706184659	1.73023442494155	-2.7626759662975	0.00573296499087888	0.0496242244570638	down
Cacna1g	2755.58365312899	0.434655916081943	0.157380060569697	2.76182328630794	0.00574795796452148	0.049640612791934	not
Fbxw11	2004.03409709288	-0.395115964955013	0.143128587295071	-2.76056637197466	0.00577012321338063	0.049805274052338	not
Chd2	5707.36896127746	0.254666455036624	0.0922844386277844	2.75958177590248	0.00578754002536815	0.0499287940352748	not
Lgals1	171.957221405985	-1.53735605636585	0.55714175007027	-2.75936250724694	0.00579142518132416	0.0499355072501297	down
Psme2	263.266602340774	-0.788073685809395	0.285631826220508	-2.75905418607309	0.00579689221038358	0.049955845364764	not
Glrx	141.029099422171	-0.695564523138234	0.252156050825831	-2.75846849940823	0.00580729019097839	0.0500186323415888	not
Kcnb2	620.930531576564	0.576745358054812	0.209114497854889	2.75803621447153	0.00581497553862526	0.0500580004589101	not
Tpm1	642.712203210173	-1.05272166201247	0.381830144209562	-2.75704178409419	0.00583268976986422	0.0501622225650077	not
Hrct1	9.11727329750283	-2.24266539596866	0.813442277092673	-2.7570061934624	0.00583332466239419	0.0501622225650077	not
Sspo	120.695520906646	0.645186144556431	0.234066491730909	2.75642250108213	0.00584374590043077	0.0502014823315787	not
Camsap1	5062.21988132402	0.574522167266031	0.208445243387975	2.7562258458289	0.00584726075937751	0.0502014823315787	not
Haus4	80.7431961971606	-0.705105964916989	0.255810153997763	-2.75636425645229	0.00584478671985989	0.0502014823315787	not
Pfkfb2	5928.63157515062	0.794941585499114	0.288477186809256	2.75564800909105	0.00585759958134903	0.0502633958737008	not
Piwil2	138.090655868573	-1.39785585448078	0.507428837071649	-2.75478205485472	0.0058731243384088	0.0503697195127568	not
Zcchc12	540.750401468513	-0.538650855505405	0.195590567361429	-2.75397153744147	0.00588768882129035	0.0504676985257486	not
Klhl29	2560.04440364263	-0.575183032974931	0.208930906384621	-2.75298204046498	0.00590551357968039	0.0505935043990529	not
Mfsd8	1532.12947488859	0.585538526081124	0.212779302990402	2.75185846485988	0.00592581258230872	0.0507403621858635	not
Ube2w	885.48374090377	0.356540830444242	0.129586567090574	2.75137183158066	0.00593462380812616	0.0507887507157634	not
Lmtk2	1957.57931669997	0.346058614933493	0.125820697896736	2.75041086815073	0.00595205817986031	0.050910845698092	not
Ago3	2147.9436789336	0.39677620110691	0.144336215713762	2.74897189970513	0.00597825111278311	0.0511076871726862	not
Rgs18	10.8443363708281	-3.88366521980382	1.41294805800038	-2.74862561140431	0.00598456993636241	0.0511345071861864	not
LOC102552996	670.572816951854	-0.803852079540305	0.292487617610574	-2.74832858261567	0.00598999470125435	0.0511536635699043	not
Cd79b	12.0163153072942	-5.96100854764485	2.16969096572892	-2.74739981029612	0.00600698586941819	0.0512715225136958	not
Naprt	70.2126687855243	-1.0890796891884	0.396475411328139	-2.74690348523793	0.0060160835427042	0.0513219186296932	not
Cacng5	288.644657796028	0.80616554657383	0.293742967188196	2.74445905646937	0.00606107147114264	0.0516782709200024	not
Fcer1a	56.6465480810696	1.70376064441752	0.621503548134291	2.7413530454204	0.00611867241929074	0.0520864952981149	not
Car8	450.782376903243	0.78019773234286	0.284592763431249	2.74145316604769	0.00611680802003192	0.0520864952981149	not
Spib	17.082104482917	-3.26928103373164	1.19257211561714	-2.74136967561063	0.00611836270426468	0.0520864952981149	not
Zbtb1	413.862656060661	-0.472266385343344	0.172334965528736	-2.74039794474903	0.00613648360027145	0.0522104629028919	not
RGD1305464	68.5156029520426	-1.34751336110329	0.491980488472055	-2.7389569153205	0.00616344499500177	0.0523843934212948	not
Bmx	15.3722495241249	-1.66442016526771	0.607656119107889	-2.73908237394413	0.00616109345518028	0.0523843934212948	not
Chst3	139.913415822641	-1.02442795650007	0.374045858165336	-2.73877636695353	0.00616683053059791	0.0523854652683772	not
Cacna2d2	1851.44857324965	0.515585824442422	0.188375970570302	2.73700420962134	0.00620014996349278	0.0526406815706582	not
Igfbp4	103.970733689065	-1.62573682062508	0.59417425438504	-2.73612801064175	0.00621668373468566	0.0527531895374171	not
Mknk1	322.853885309607	-0.628724640164418	0.229920932530971	-2.73452544421865	0.006247026703654	0.0529826982486159	not
Nnt	512.477734390145	-0.866179143218313	0.316929496459583	-2.73303416972669	0.00627538216432146	0.053170026670887	not
Ms4a7	7.96446175648047	-6.34977089622396	2.3233567447121	-2.73301588775631	0.00627573049991741	0.053170026670887	not
LOC102548800	11.8504115046795	-1.9344694228878	0.707917086128328	-2.73262146202406	0.00628324993188597	0.0532056864622083	not
Lef1	46.6379775491502	-1.28672035019075	0.470973617082731	-2.73204337466046	0.00629428538963675	0.053271066236041	not
P4hb	2839.72150867287	-0.489195071563653	0.179111915899366	-2.73122572056294	0.00630992386989205	0.0533589062166273	not
LOC108352965	23.6026628695659	-3.66061468801822	1.34031811152964	-2.73115363922116	0.00631130417607072	0.0533589062166273	not
Zfp654	2149.62075603601	0.433431378689721	0.158727684543869	2.7306602495668	0.00632075953420549	0.0534107503857785	not
Map3k13	1000.35002276339	0.380760128941485	0.139497724223413	2.72950781857686	0.00634289449914896	0.0535450987631472	not
LOC100360573	81.8297717060102	-0.913396318225907	0.334646371812395	-2.72943738573674	0.00634424957568801	0.0535450987631472	not
Cxcl9	3.47983440805161	-5.15856032222537	1.8900585282372	-2.72931247639015	0.00634665338127149	0.0535450987631472	not
Kmt2d	14209.7795230669	0.345464439022458	0.126600936939121	2.72876684308097	0.00635716338090849	0.0536056295162441	not
Plekhg4	83.2458804341441	-1.00386021661978	0.367960540128626	-2.72817355977592	0.00636860898753409	0.0536739819861814	not
Ift80	727.530640072769	0.415340401970222	0.152259363622626	2.72784800939823	0.00637489737375572	0.0536988210644664	not
Ssh3	327.134137395117	-0.621325081095437	0.227956373100795	-2.72563154363185	0.00641785972885092	0.0540323947417978	not
Cdca7	69.8712655199294	-0.918662383071254	0.337103740844461	-2.72516223275945	0.00642698985943314	0.0540526326639505	not
Tmem98	115.068798022531	-0.983743165802457	0.360966752280086	-2.72530131816445	0.00642428282777248	0.0540526326639505	not
Sema7a	4894.30568413748	0.833774304417974	0.305980992203234	2.72492189274351	0.00643167003767351	0.0540637033710715	not
B3galt2	850.049453005228	0.571940387794099	0.209983756474828	2.72373633749456	0.00645480143689132	0.0542297797667106	not
Paqr8	459.376714533332	-0.871390341426158	0.319975265586049	-2.72330531495979	0.00646322966216838	0.0542722189813846	not
Susd6	1415.72640884652	-0.53532475317192	0.196591805874681	-2.72302678532373	0.00646868130209085	0.0542887119455293	not
LOC100359498	243.700400051876	-0.541703270055689	0.198946434104379	-2.72285991198756	0.00647194948280451	0.0542887119455293	not
Fam179a	93.6333036024202	-1.06637676165534	0.391745200958419	-2.72211825198219	0.00648649272334358	0.0543823218829306	not
Calu	1193.6289150174	-0.625528537875649	0.229846610147428	-2.72150430008266	0.00649855396355019	0.0544550361325228	not
Tet3	7854.51856718255	0.558928776482283	0.205460028784047	2.72037719351123	0.00652074878035017	0.0545556868286246	not
Nrg1	484.001445765908	0.554018944578875	0.203647198393944	2.72048399854319	0.00651864267091116	0.0545556868286246	not
Tlr6	25.1514988438304	-2.11547947723658	0.777623698912264	-2.72044110820658	0.00651948836036929	0.0545556868286246	not
Rhbdf1	104.934649508577	-1.34224258748299	0.493441294733837	-2.7201667185293	0.0065249009694835	0.0545620230913313	not
Tmem71	7.39267549539835	-2.89879213165534	1.06627105929735	-2.71862591259448	0.0065553700377018	0.0547883033000226	not
Fbln2	692.106535709634	-3.63296145074281	1.33716350383698	-2.71691639826997	0.00658932496531606	0.0550434671738876	not
Slc5a8	56.2842656988381	-2.36131187710768	0.869325970189461	-2.71625599381675	0.00660248442592997	0.0551247426979462	not
Taok3	1420.87530211327	0.585707441852912	0.215679167629024	2.71564216559084	0.00661473697707843	0.0551983658855683	not
Wwtr1	92.3726121264044	-1.09442030884914	0.40306843743078	-2.71522204969742	0.00662313464079812	0.0552397612594226	not
Ticam2	35.8280880536451	-2.01528442414522	0.742372023048229	-2.71465567340526	0.00663447106481288	0.0553056114904941	not
Abca17	23.4490436475018	-1.41270518385844	0.520494509525009	-2.71415962705858	0.00664441411297771	0.0553597841491849	not
Piezo2	61.3245836038538	-2.09881806506227	0.773412223510957	-2.71371204289291	0.00665339725257282	0.0554059070690935	not
Nfatc4	21.682421993174	-2.41296468603222	0.889267144902521	-2.71343060391231	0.00665905140186523	0.0554242745369125	not
Tor3a	72.7384789988394	-1.06876500775833	0.393911454929225	-2.7132112924981	0.00666346039380639	0.0554322647252879	not
Lman1	2014.9343456059	-0.365166554539025	0.134680040328866	-2.71136356692015	0.00670071101962956	0.0557029734282442	not
Rrm2	30.7297690875049	-2.58648155315769	0.953979939608423	-2.71125360793158	0.00670293371143755	0.0557029734282442	not
Adam12	401.968917770647	-2.56851415437388	0.947669342857246	-2.71034847094425	0.00672125518930887	0.0558263635155411	not
Bbs4	5261.49183865686	0.557145833801339	0.205584650925748	2.71005559652683	0.00672719308640128	0.0558391860662025	not
RGD1563692	45.8293331575672	-2.82842478742644	1.04372626960042	-2.70992967199078	0.0067297475989444	0.0558391860662025	not
Stk3	517.172182254899	-0.37203500761277	0.137407919116537	-2.70752231752556	0.00677875128944143	0.0562167650794131	not
Fam184a	1077.18123405449	0.31011200654437	0.114547252973372	2.70728453537388	0.00678360890130438	0.0562280362360825	not
Kdelc2	257.776166004281	-1.01813933188568	0.376165931037832	-2.7066229232314	0.00679714133111853	0.0563111626153283	not
Haghl	345.215392701736	0.608136381685996	0.224756452425348	2.70575716569466	0.0068148859348605	0.056400024070586	not
Wnk2	4861.64107530857	0.420082683351429	0.155249107610575	2.70586214514778	0.00681273205597153	0.056400024070586	not
Actg1	3753.06934638285	-0.433467904441568	0.160219584989212	-2.70546141079291	0.00682095727242103	0.0564212173352294	not
Cers4	4310.50584636539	0.521455940768934	0.192776716306798	2.70497366465695	0.00683098047641152	0.0564750608111553	not
Pm20d2	1003.9015672099	-0.423995931800732	0.156773497947343	-2.70451279937087	0.00684046343644085	0.0565051874401608	not
Pnpla7	207.209397779361	-0.715016493799336	0.264384700263856	-2.7044548836818	0.00684165597054211	0.0565051874401608	not
Creb3l2	226.411018014339	-1.32641531486425	0.490688174601879	-2.70317359072375	0.00686808672661805	0.0566943450797151	not
ST7	364.905739498184	0.600997890464322	0.222354552302175	2.70288098103599	0.00687413558775811	0.0567151474160412	not
Adcyap1r1	528.341223904261	0.625761701048663	0.231544746792668	2.7025519244839	0.00688094360000826	0.056742188578416	not
Hadh	153.720010268287	-1.3545222185845	0.501308008258158	-2.70197602326545	0.00689287328215353	0.0568114150721905	not
Kcnh7	753.134943253098	0.724156458588657	0.268071465789656	2.7013559852613	0.00690573801812007	0.0568882734122121	not
LOC681383	26.7144645417269	-2.16460069462872	0.801580814581442	-2.70041479942231	0.00692530725017014	0.0570202551868517	not
Pip4k2c	1429.70565118957	0.399389796018926	0.147910675681896	2.7002093944718	0.00692958466727385	0.0570262594840888	not
Col9a1	824.94958958157	1.07248192238895	0.397256949396501	2.69971846689712	0.00693981751292133	0.0570812421021861	not
Socs7	2244.85488878366	0.352068184250529	0.13044563643135	2.69896482459813	0.00695555277186331	0.0571814036569755	not
Tgfb2	2109.93362978483	-0.506357388388639	0.187658462283592	-2.69829232440062	0.00696962091767535	0.0572677645137414	not
Oas3	11.5120859154582	-4.97149957205757	1.84337633431614	-2.69695312861978	0.0069977119243615	0.057469200842278	not
Klrg2	81.1791277281979	-0.929225207409561	0.344798544685536	-2.69498007381973	0.00703928405421399	0.0577810895400037	not
Sc5d	942.095970075468	0.553928828439625	0.205587338845906	2.69437228746276	0.00705213467754129	0.0578570232452494	not
Tm4sf1	111.144081178626	-1.20031687886907	0.445558421045494	-2.69396070677454	0.00706084881950034	0.0578895680496547	not
Cpm	460.823589977436	-2.42273443215466	0.899359333136382	-2.69384476581316	0.00706330531018994	0.0578895680496547	not
Hif3a	89.0577942709164	-1.09823153513459	0.40779408342922	-2.69310316103498	0.00707903616805041	0.0579889242063742	not
Dock11	361.662517937723	-0.773371543053782	0.287253093182968	-2.6923001402153	0.00709610524339086	0.0580991357472124	not
Vpreb3	45.7535182949591	1.03737676814513	0.38544874802108	2.69134813245882	0.00711638906239991	0.058235542266238	not
Fam49a	163.601653081985	-0.671457907283151	0.249514670233888	-2.69105582711327	0.00712262746141546	0.058256930564819	not
Kcnk12	27.5360328834931	1.28785343931441	0.478642511672967	2.69063739201323	0.00713156627395773	0.0582886812313115	not
Myh9	181.785576977878	-1.71932877377247	0.639028670046708	-2.69053464165668	0.00713376281620145	0.0582886812313115	not
Eno1	15525.1277309538	0.276896755286292	0.102938878666957	2.68991423718679	0.007147038400967	0.0583674802745638	not
Gpatch4	53.3665872274262	-0.995223577854435	0.370112930556412	-2.68897273153429	0.007167227364626	0.0584905307943337	not
Chek2	24.4221608551577	-1.49308111699883	0.555281531072314	-2.68887228090499	0.00716938437436769	0.0584905307943337	not
Aplp2	10633.6826693031	0.304087346028053	0.113153530312971	2.6873871737539	0.00720134263538796	0.0587214504494953	not
Nr3c2	834.722208077597	0.339281131183255	0.12631833702735	2.68592145184586	0.00723300905102959	0.0589497573367888	not
Tmem266	105.694463562899	0.822185043787773	0.306143336091829	2.68562123312445	0.00723951057170116	0.0589728402982165	not
Ankib1	1372.3159651058	0.23291623221202	0.0867826485074624	2.68390324814749	0.00727681614092451	0.0592467016296549	not
Odc1	1807.10168728027	-0.393392779822232	0.146587274437494	-2.68367620130611	0.00728175928392232	0.0592569292208605	not
Rbm41	224.863551945099	0.622387505668179	0.231982597296839	2.68290601502227	0.00729854982384008	0.0593635084862134	not
Atxn2	2931.06824684423	0.308726521839252	0.11512349965083	2.68169854786921	0.00732494328884652	0.0595480468074564	not
Rpl17	934.848701999066	-0.607566604568672	0.226619625026041	-2.68099730770826	0.00734031064985517	0.0595524849896377	not
Mdfic	267.58569849484	-1.08375089913237	0.404217727531972	-2.68110680288422	0.00733790920859559	0.0595524849896377	not
Tspan4	10.5699931084973	-2.92059492559622	1.08918907511023	-2.68143979069992	0.00733061047152083	0.0595524849896377	not
Agr2	5.27377547917993	-4.7475871808391	1.77072074558766	-2.68116087342925	0.00733672359682611	0.0595524849896377	not
LOC100909856	19.8845407719749	2.30691313899277	0.860636160345808	2.68047433431782	0.00735179019801133	0.0596155257630869	not
Pcdhb7	180.219641331212	-0.672463139445225	0.250969660417803	-2.67945989298363	0.00737410366456639	0.0597663106893147	not
LOC689130	33.4109060377799	-1.43855081285699	0.537160598941361	-2.6780646527167	0.00740489235426151	0.0599597796694322	not
Clrn1	22.5957814002366	-2.10609735771887	0.786432352552164	-2.67804007666276	0.00740543570456838	0.0599597796694322	not
Espn	506.695091863127	0.508136731300705	0.189818326877997	2.67696349271534	0.00742927295109155	0.0600620094919233	not
St6gal1	175.776759650712	-1.01177162388146	0.377946858542751	-2.67702085891795	0.00742800104018719	0.0600620094919233	not
Cr2	29.5903521709056	-3.60790606090567	1.34762519966379	-2.67723255828534	0.00742330897820083	0.0600620094919233	not
Chd5	2374.35682690599	0.499575061462846	0.186692386357658	2.67592627213935	0.00745230369950857	0.0602179110399707	not
Btg2	866.139607008478	-0.496051561016828	0.185416239648407	-2.67534042302583	0.00746534034272161	0.0602929396925737	not
Brsk1	911.584340468076	0.458764364905292	0.171528789418822	2.67456189984019	0.00748269612490733	0.0603638898562174	not
Mef2d	6394.02088257988	0.423762836187277	0.158435769165693	2.67466644949414	0.00748036327589093	0.0603638898562174	not
Fam114a1	69.4561564065073	-1.80097344873393	0.673401803549259	-2.67444108293392	0.00748539276278256	0.0603638898562174	not
LOC103692848	1193.77105711656	0.503925175601515	0.18844164652455	2.67417094307687	0.0074914254475964	0.0603693991132569	not
Napb	4051.4154496838	0.303229471231935	0.113409983755788	2.67374583074534	0.00750092776218357	0.0603693991132569	not
Senp6	3323.15686711047	0.217184887983862	0.081223090736018	2.67393035669784	0.00749680182290444	0.0603693991132569	not
Vangl1	116.394010884401	-1.07509216156749	0.402093294684337	-2.67373809954103	0.00750110067379132	0.0603693991132569	not
Fastkd1	342.866056786733	0.39286493048774	0.146973610078384	2.67303041871406	0.00751694339650068	0.0603943538767277	not
[truncated: 14,074 more rows]

## Sheet: 07.DEmRNA3_DESeq_result_change
	baseMean	log2FoldChange	lfcSE	stat	pvalue	padj	direction
Mthfd2	382.758040654483	1.86120080752404	0.175035192843454	10.6332948093966	2.08609713484863e-26	4.1909691439109e-23	up
Prss56	157.735549982315	3.59720675032881	0.378050326533697	9.51515313665038	1.81445453122276e-21	1.94412754838748e-18	up
Cars	1300.02604751322	1.12177276210161	0.130812526474482	8.57542310613834	9.87231916687804e-18	6.34671654600255e-15	up
Chac1	106.071199377992	1.74330320622272	0.277515956885563	6.28181249751196	3.34648313921902e-10	4.55802347572272e-08	up
Arhgef33	369.53222083844	1.37910096196865	0.229253717291327	6.01561003356008	1.79210521936416e-09	2.00018854761255e-07	up
Slc1a4	351.535279301923	1.46594041342665	0.259981111235047	5.63864200157718	1.71396447842873e-08	1.4272972589278e-06	up
Trib3	176.267908807506	1.99888887369795	0.37892207926742	5.27519768064837	1.32613059946714e-07	8.3911696829275e-06	up
Car14	1030.19987327576	1.37820258923477	0.269313017895602	5.11747482540568	3.09653377187891e-07	1.7774103850585e-05	up
Pde10a	591.752827414996	1.38272929826158	0.270685249652973	5.10825506758969	3.25147535027459e-07	1.8400602756906e-05	up
LOC102557478	157.493331686916	1.31176262960686	0.280204974925249	4.68143947107579	2.84867511501263e-06	0.000111125986525444	up
Opn1sw	211.355452308632	1.9905558848392	0.431932652058063	4.6084867058664	4.05610303494202e-06	0.000151957314633072	up
Tle6	167.336791576718	1.50217752308716	0.328157582467315	4.57761028038038	4.70317858071001e-06	0.000170713765170243	up
Hhatl	235.704204749326	2.21428974609258	0.495471557947678	4.46905520725453	7.85658526605884e-06	0.000265833765044416	up
Sesn2	517.818482063215	1.02687899506969	0.237119645308761	4.33063651783283	1.48678933807372e-05	0.000448324169634537	up
LOC103689945	76.0848287780214	1.94968696487043	0.460987141363961	4.22937385867581	2.34342630959737e-05	0.000654654429929725	up
Arr3	1440.07548689659	1.53950170259185	0.365199291094473	4.21551120205652	2.49213020515576e-05	0.000691770581299887	up
Krt19	407.178112649085	1.10582647256998	0.266604842761024	4.14781089914861	3.3566946905463e-05	0.000881516291935622	up
Npas4	50.2024163260811	1.80703783666947	0.441998731528843	4.08833263032011	4.34484852886961e-05	0.00109280759868533	up
Adamts16	72.635706029188	1.32069519094951	0.349531454641763	3.77847307705996	0.000157792907780704	0.00313479309499565	up
Hmcn2	1043.03954891629	1.53664511177848	0.410209627550309	3.74599962695907	0.000179676857209916	0.00343781720128305	up
Fbxo2	267.558730323042	1.01501626874065	0.281644280668557	3.60389448112079	0.000313484366156032	0.00528125862983202	up
Gjb6	14.1381428033656	2.47848706669231	0.688426087506454	3.60022246639379	0.000317945034078477	0.00532447121387154	up
Fibin	59.2377587550624	1.58263438778069	0.446538249817413	3.54423028358225	0.000393761156788957	0.00622886743298437	up
Hes5	64.9319090246024	1.90921756441458	0.549057770850192	3.47726171229347	0.000506563098499135	0.00761597953141075	up
Pappa2	195.357670322547	1.57310370326915	0.452654290015788	3.47528729533146	0.000510306507371615	0.00765225913000812	up
Nat8f3	512.854355294406	1.21887937232246	0.351888172493011	3.46382591857835	0.000532551026689827	0.00791049916909326	up
Pde6c	693.83007490775	1.3639470239207	0.397766196067296	3.42901693860868	0.000605771719981126	0.00874467031230382	up
LOC103690033	107.265518744054	2.60878309107169	0.765877835972362	3.40626529263582	0.000658581497803962	0.00931753682456451	up
Etv4	212.839570428405	1.03056877140516	0.304217119458285	3.38760939305546	0.000705045948896469	0.0097938621354054	up
Stkld1	429.472058719638	1.50170647480619	0.458670290706625	3.27404348010566	0.00106020296504286	0.0136535112613533	up
Sass6	62.0543632994732	1.07140386786198	0.331611139476575	3.23090433437524	0.00123399233651071	0.0155795167575806	up
Slc25a22	48.3953098425796	1.8260463453889	0.580886093132897	3.14355321460783	0.00166910064652726	0.0197726633654124	up
Cartpt	594.312802923846	1.01981868420999	0.326843055749292	3.12020912260792	0.00180722688369592	0.0211241821634624	up
Tctex1d1	35.5593859778721	1.23777379396436	0.401226742481033	3.08497331536387	0.00203570416495186	0.0230732280247576	up
Cnga3	45.8277583181837	1.69680956766	0.551440751656749	3.07704782891382	0.00209061753096874	0.0234639699425486	up
Hmgb3	29.8371314935885	1.85085388746669	0.615398488550232	3.00756976479902	0.0026334567111106	0.0279926694847683	up
LOC103693999	41.6563919327311	1.8401559149845	0.628620308783811	2.92729313589096	0.00341926439265522	0.0341756326609171	up
Grid2ip	29.4866379661988	1.48104909429293	0.507067121959333	2.92081468143721	0.00349117425845718	0.0347216291348538	up
LOC365949	41.1070173482679	1.06565815735146	0.366846647795347	2.90491452969732	0.00367353399592836	0.0360006331600979	up
Ldb2	193.12613184731	1.0566462613779	0.366364044235621	2.88414291195655	0.0039248059483722	0.0378855742956384	up
Art3	29.7786298720151	1.33905280081302	0.464484129500594	2.88288170847247	0.00394055388266643	0.0379691738622392	up
LOC108352187	19.3350800550386	1.52709262847422	0.532782464175825	2.86625917922527	0.00415354040404781	0.0395706587871111	up
Cabyr	311.78780325934	1.00758086698817	0.351756144911765	2.86443003644161	0.00417760429710234	0.0397082614323219	up
LOC100912262	78.9110661873222	1.87975224188386	0.670982872658184	2.80149064675375	0.00508671156409811	0.0457803288188786	up
Actn2	122.191488608588	1.08479413523305	0.388310355943946	2.7936265892163	0.00521206247672687	0.0464862753196194	up
Nfs1	17.4651561965317	4.09574552255746	1.47444430098626	2.77782315670915	0.00547243930018798	0.0480355239937855	up
Chi3l1	1946.64212417609	-2.68013092971096	0.162168407641163	-16.5268375554467	2.351622923371e-61	3.77952836244187e-57	down
Adamts1	1884.03309533023	-1.98466656356535	0.148988585980931	-13.3209302611904	1.74914333883805e-40	9.78978498833928e-37	down
Clu	18858.8826424299	-2.72282889281386	0.204452439658672	-13.3176639875736	1.82736155830126e-40	9.78978498833928e-37	down
Crym	3622.41212683878	-2.21883840456009	0.182286641737268	-12.1722490656124	4.36876528904478e-34	1.75536989313819e-30	down
Hydin	588.399783171825	-1.65265512500688	0.147490220810972	-11.2051844245658	3.84552027442867e-29	1.23610403701235e-25	down
Cp	6297.14636315261	-2.79056800108727	0.253596373943661	-11.0039743774382	3.65652826124666e-28	9.79462036912604e-25	down
C1qa	499.143079252067	-4.90843838630209	0.460203898551216	-10.6657905370957	1.47142377618914e-26	3.37838899013027e-23	down
Fgf2	328.618000378094	-3.49259874922812	0.32980270000027	-10.5899640883027	3.31719088889815e-26	5.92376577404123e-23	down
Mx2	328.201282096235	-2.35329926281986	0.223782290081874	-10.5160210039806	7.28870183069438e-26	1.1714401582292e-22	down
Mt2A	254.575087023361	-3.49240023024612	0.341868766857375	-10.2156165430085	1.6880258006037e-24	2.46635915157296e-21	down
Scara3	817.610884202672	-1.88326306324764	0.190539010248242	-9.88387134368992	4.89061662483103e-23	6.55016586619036e-20	down
C1qc	411.730441749786	-5.01649473772184	0.524112769280424	-9.57140339207761	1.05464230430805e-21	1.30386239344915e-18	down
Csf1r	1085.90601184305	-3.50185865796204	0.367618478919247	-9.52579605970046	1.6378177551947e-21	1.88021478296351e-18	down
Lad1	384.458972811246	-3.17396017916951	0.337560786298964	-9.4026329715871	5.32144432479863e-21	5.34539082426022e-18	down
Cebpd	257.420187765428	-3.45958671442198	0.373328361252982	-9.26687354480853	1.91682076339001e-20	1.81218490054142e-17	down
Tmod1	401.040394189856	-1.3304709212481	0.144191707321221	-9.22709735507998	2.7806484525751e-20	2.48281010721039e-17	down
Mpeg1	1008.57453206307	-4.03768756662265	0.44931331344008	-8.98635194160815	2.55572624531515e-19	2.16187537972132e-16	down
Rassf4	807.727903880745	-1.61102752417025	0.181227084402313	-8.8895516334295	6.13559885984023e-19	4.93056724376761e-16	down
C3	3939.67608217488	-5.4339038508491	0.61892796087817	-8.77954171457882	1.64142105273902e-18	1.25623424569626e-15	down
C1qb	310.988863708496	-5.05419513137724	0.576488159171339	-8.76721412395058	1.83141290063171e-18	1.3379303699524e-15	down
Osmr	337.93097453681	-2.99155026867832	0.341789351407571	-8.75261401901025	2.08466725640945e-18	1.4567292236962e-15	down
Serping1	921.2609972809	-3.61017897638517	0.417101170545694	-8.65540360786322	4.91170445278857e-18	3.28920474855075e-15	down
Vwf	1141.94928120306	-2.13208698567616	0.254993325356642	-8.36134429281296	6.20075965123256e-17	3.83302342748499e-14	down
Qsox1	1405.55662871125	-1.33454599065825	0.160291022645798	-8.32576877126331	8.37832067051418e-17	4.98727295616681e-14	down
Adgre1	330.645333719419	-4.98202817359086	0.599602681481893	-8.30888241072903	9.66075946921126e-17	5.54527593532726e-14	down
Ctss	599.092414460547	-2.75169701163442	0.332868804624798	-8.26661126967445	1.37820428301295e-16	7.63810318502901e-14	down
Crip2	996.456079869016	-1.56973802972421	0.190407064687066	-8.24411653162174	1.66384944685129e-16	8.91379610326466e-14	down
Srpk3	322.702155672741	-1.58466446011124	0.194274078997705	-8.15684968518089	3.43875911716335e-16	1.78283021067901e-13	down
Anxa3	421.493258000626	-3.73837472651774	0.46244173249147	-8.08399083356235	6.26810455699232e-16	3.05275686181759e-13	down
Laptm5	333.73858249726	-4.43941793627089	0.549029593594977	-8.08593559994123	6.16887786737031e-16	3.05275686181759e-13	down
Itgal	185.335549124606	-5.54665417285638	0.688929064765134	-8.05112522687269	8.20362783218819e-16	3.87790313290966e-13	down
Gbp2	300.254775794878	-4.29149751491935	0.537872720761359	-7.97864875698609	1.47943913404607e-15	6.79358450353956e-13	down
Itgam	352.875001136689	-4.31074545303074	0.540958124046909	-7.96872301460608	1.60322339735702e-15	7.15750178953392e-13	down
C1s	418.461622574738	-3.55696431379062	0.450408148339354	-7.89720240831583	2.85232974696188e-15	1.23899037008571e-12	down
Lgals3	266.121737162132	-5.1524446371808	0.654162416438202	-7.87639966422244	3.36949266147556e-15	1.42511805408514e-12	down
Ifi47	112.808878583302	-5.59100383970994	0.711444453502684	-7.85866530012781	3.88248119481603e-15	1.59998045546367e-12	down
Cfh	658.266988531746	-2.71271916544007	0.346209231637268	-7.83549055757777	4.67015748443621e-15	1.87646927724647e-12	down
Bcl3	257.422126552558	-4.25480320468986	0.546707788259811	-7.78259116855283	7.10539641447304e-15	2.78531539447343e-12	down
Tmbim1	277.49331805531	-2.28661494192923	0.29450461759447	-7.76427534687376	8.21133372238745e-15	3.1422037044336e-12	down
Axl	409.894439736698	-3.33950082771389	0.433469482710199	-7.7041198075449	1.31748201288087e-14	4.9243188165166e-12	down
Hspa2	277.732022551374	-1.90950201277211	0.249422176522771	-7.65570262994552	1.92258140587214e-14	7.02266553526749e-12	down
Kcng4	368.871819604481	-3.55153515938392	0.464697487372184	-7.64268208005058	2.12742837125359e-14	7.59822861839726e-12	down
Nckap1l	382.997559786343	-3.27619811795104	0.43138456646075	-7.59461133445331	3.08717624167605e-14	1.07863253383081e-11	down
Nlrc5	220.145300687819	-3.78692173889742	0.498832093291254	-7.59157598283546	3.16037755161345e-14	1.08071463850067e-11	down
Mx1	166.209875437094	-3.65716150742489	0.487474767032464	-7.50225807519867	6.27277155598999e-14	2.05746907036472e-11	down
Stat1	1367.17829366183	-1.98923911714265	0.266600060416505	-7.46151037638509	8.55362249272157e-14	2.74947641406042e-11	down
Lrrc15	225.319853060515	-1.95600451641591	0.265561212511645	-7.36555048049472	1.76417350968003e-13	5.4526532014572e-11	down
Tmem176b	593.632201750761	-2.5619514649103	0.348321789407013	-7.35512834058356	1.90743760777592e-13	5.78421457210841e-11	down
Pld4	221.892514346877	-3.37431966620597	0.459479313399042	-7.34379017249792	2.07628543276979e-13	6.17964064360669e-11	down
A2m	916.138567664595	-2.74063361257317	0.373367929138817	-7.34030268452493	2.13111340394522e-13	6.2275008414923e-11	down
RT1-S3	249.346481250589	-2.51212321504254	0.345060853542776	-7.28023242639757	3.33245528489542e-13	9.56414666764986e-11	down
Rps6ka2	4047.07383506919	-1.09274244592406	0.152498310019794	-7.16560364362222	7.74445392572615e-13	2.14601488783225e-10	down
Ccr5	133.664215814126	-3.91417829578578	0.547162924013099	-7.1535883079901	8.45383559395731e-13	2.30288212993359e-10	down
Dock2	237.684974813226	-3.85017372867657	0.538494539464285	-7.14988443988099	8.68509837589979e-13	2.32644835162436e-10	down
Wdfy4	222.672357856941	-5.04753757639657	0.710956563975377	-7.0996426957124	1.25079840429209e-12	3.29554622193155e-10	down
Pdpn	607.650431235639	-2.48031790074862	0.351176561505567	-7.06287996589232	1.63086596000878e-12	4.22762543697759e-10	down
Lgals3bp	421.459621014123	-3.33858866636857	0.474532856951227	-7.03552687124405	1.98509454787881e-12	4.98536643671814e-10	down
Irf8	220.118229351428	-4.49357472848665	0.638698441408397	-7.03551854389663	1.98521311566676e-12	4.98536643671814e-10	down
LOC108352474	69.1847992576335	-4.56233041581101	0.650898564512523	-7.00928019287901	2.39547303909858e-12	5.92308348990653e-10	down
Slfn13	131.232557414703	-3.4630249412789	0.500274775509034	-6.92224575535563	4.44539165927572e-12	1.06636320519223e-09	down
Mcam	261.811383899477	-1.68517636996389	0.243579715859018	-6.91837727136217	4.56846321968066e-12	1.07976971862805e-09	down
Pdlim4	118.536618695833	-3.25794578598837	0.472392872336387	-6.89668700942723	5.32292797566041e-12	1.23985649891035e-09	down
Carhsp1	545.314640300201	-2.76576813209861	0.401392026437485	-6.89044113966567	5.56196368740619e-12	1.27702686262846e-09	down
Txnip	558.74019895767	-2.91249278776978	0.423893945133362	-6.87080535404551	6.38404532965856e-12	1.44513206391933e-09	down
Edn2	244.037283142813	-3.54886514489482	0.517047088334064	-6.86371749298372	6.70912499142491e-12	1.49762578975252e-09	down
Cd68	141.775885728411	-4.89543408100995	0.713636525043319	-6.85984238364592	6.8936565531159e-12	1.51773764550245e-09	down
Ctsc	483.419977378397	-2.84566214138027	0.41496154966854	-6.857652579265	7.00012436157743e-12	1.52035133431449e-09	down
Tmem176a	185.263958316045	-3.54585307281324	0.519667055971425	-6.82331702975649	8.89620287879695e-12	1.90639696890699e-09	down
Mlc1	1829.35539026658	-1.82607434363021	0.269080114245973	-6.78635932925519	1.14998523317521e-11	2.43191614047264e-09	down
Spp1	512.666167017863	-3.83078301341639	0.565077658201938	-6.77921513585555	1.20830487663878e-11	2.52206181523877e-09	down
Cx3cr1	174.652478152917	-2.83745724635265	0.42086889471798	-6.74190295829299	1.56325484614073e-11	3.22110665220176e-09	down
Stat3	2692.75253362469	-1.46379215843711	0.218032346638269	-6.71364676391641	1.89819507486878e-11	3.86174572699886e-09	down
RGD1563091	256.734321269686	-1.79813542630983	0.268127537783717	-6.70626911794597	1.99663351092423e-11	4.01123672344678e-09	down
Inpp5d	192.334097627708	-3.58600329480152	0.535417286253644	-6.69758595187141	2.1189060531417e-11	4.20432815877696e-09	down
Gen1	77.30914280467	-2.08577946880739	0.312544324338281	-6.67354773830369	2.49692308781389e-11	4.83500576714997e-09	down
Plek	97.678610640692	-4.11392114845114	0.616902433257183	-6.66867388855972	2.58125093227752e-11	4.93879345042432e-09	down
Abca1	1814.30748919927	-2.22082641105343	0.333284207062125	-6.66346128617929	2.67452522479937e-11	5.05705522505594e-09	down
Mmp19	47.9416332732275	-6.0780491084149	0.913834584319279	-6.65114804441601	2.90815573804953e-11	5.3723998875784e-09	down
Flnc	215.951666947715	-3.65399341883634	0.549822642340184	-6.6457674483612	3.01641194883223e-11	5.50906509563996e-09	down
Fcgr3a	79.1600179352383	-4.65635832437209	0.701928247545797	-6.63366710294458	3.27447882463337e-11	5.91319367073119e-09	down
B2m	1452.19899848455	-2.56154557317942	0.386694431872802	-6.62421116532139	3.49107409423436e-11	6.23428253805940e-09	down
Itgb2	215.739057309647	-4.5540044407435	0.688251710007671	-6.61677170506812	3.6712778733609e-11	6.48404153633587e-09	down
Gnb3	4162.65690644486	-1.48410899096436	0.224444610763512	-6.61236189149626	3.7823594394597e-11	6.60761749032568e-09	down
Dock8	345.939049070259	-3.29786817138322	0.50125020826893	-6.57928538877304	4.72714673848915e-11	8.08241514691464e-09	down
Ncf1	186.645065893832	-3.92334254562109	0.59707231043504	-6.57096716269167	4.99894841610695e-11	8.45716830986009e-09	down
Arhgap45	202.078640362426	-4.15081566812554	0.633108493601341	-6.55624700991493	5.51788052513763e-11	9.20501150712962e-09	down
Cyth4	202.914635467782	-4.15603487970962	0.634002699928913	-6.5552321467647	5.5555383038301e-11	9.20501150712962e-09	down
Erich6b	67.4921987116447	-5.75133920599021	0.882197719614289	-6.51933129968278	7.06215165331722e-11	1.15819287114402e-08	down
Slc14a1	846.49436529974	-1.98509667574872	0.304630569369492	-6.51640667532928	7.2011576997195e-11	1.16906067222113e-08	down
Cd22	73.979687969656	-4.95785660567037	0.76144317460862	-6.51113145536919	7.45868335969959e-11	1.19875958957092e-08	down
Lyn	257.346874529935	-3.87106868998644	0.596258593276379	-6.49226482207211	8.45554529967467e-11	1.34552004016209e-08	down
Bin2	104.092555058826	-3.85688295959896	0.595305420985733	-6.47883056937826	9.2436229260082e-11	1.45650497712553e-08	down
Ikzf1	132.176019220343	-4.26876433963541	0.66085323626444	-6.45947406381054	1.0506749106936e-10	1.63946088977355e-08	down
Aif1	115.588270882364	-3.95747970837086	0.614477180003212	-6.44040142930967	1.19157921647035e-10	1.84144818914533e-08	down
Apbb1ip	90.3281587775605	-3.46915374265905	0.541537419494313	-6.40612009027658	1.49269407290655e-10	2.26326218299567e-08	down
Arhgdib	162.463062137213	-3.7969420202479	0.592645087408061	-6.40677211525345	1.48632717705677e-10	2.26326218299567e-08	down
Pros1	564.303825092525	-1.18324418823158	0.185489548568932	-6.3790342763806	1.78208152104951e-10	2.67678637442128e-08	down
Parp9	297.567039701588	-2.68527688735165	0.423975457067222	-6.33356681994424	2.39557488052008e-10	3.56497032219618e-08	down
Irf5	87.2490084482123	-3.46877374123709	0.548014655994686	-6.3297098048245	2.45622705859931e-10	3.62169553080808e-08	down
Kctd12	755.189498625849	-2.16697979690797	0.34249943807506	-6.32695869250762	2.50040254454829e-10	3.65331542690728e-08	down
Irf9	424.915153241279	-1.33325202402277	0.211077873173857	-6.31639879621406	2.67728633942221e-10	3.83928045284195e-08	down
Slc25a30	758.120348580957	-1.74817530734265	0.276823328852627	-6.31512999496273	2.699344768362e-10	3.83928045284195e-08	down
Gbp5	66.1713294676785	-4.79262603660431	0.758681039942963	-6.31704996471853	2.66603406831626e-10	3.83928045284195e-08	down
Samd4a	627.265046621481	-1.65080014516189	0.261519458927881	-6.31234154402684	2.74844818934238e-10	3.87482976307989e-08	down
Matn2	110.48082486197	-3.16704151943792	0.502922059708169	-6.29728097684891	3.02911918271398e-10	4.23339160909383e-08	down
Fgr	121.987514821526	-5.70572514608447	0.90742416906619	-6.28782584880465	3.21942766764569e-10	4.46057254089668e-08	down
Tap1	148.823171099507	-3.54885291363977	0.564819402541689	-6.28316395943539	3.31750852000583e-10	4.55717922508834e-08	down
Aebp1	219.915965226475	-3.25574734458904	0.5188587083085	-6.27482451861107	3.50028843211127e-10	4.72744837654558e-08	down
Pik3cg	224.018500411381	-4.05277134371382	0.647322658807241	-6.26082107365355	3.82955723266721e-10	5.12905365361895e-08	down
P2ry6	76.5657124018425	-4.37679326032033	0.700441218425587	-6.24862321803141	4.14086483710398e-10	5.50016360842439e-08	down
P2ry12	102.612905719809	-2.51799651314026	0.404957727040218	-6.21792435359603	5.0377430720179e-10	6.63660710274358e-08	down
Evi2a	40.41711876527	-3.94111254247557	0.633968580781481	-6.21657391540987	5.08127080002154e-10	6.63952717869481e-08	down
Fgd2	82.9850000048151	-3.74158306062683	0.604624547520471	-6.1882751469004	6.08260916879522e-10	7.88384633555457e-08	down
Mest	1156.82581891929	-1.66120392361139	0.268966922913538	-6.17623871967857	6.564670574717e-10	8.44059083814813e-08	down
Jak3	379.004468587805	-2.32943919794029	0.377648429957427	-6.16827454625692	6.90391972897468e-10	8.80633316540326e-08	down
Selplg	132.559427150127	-2.73882234424458	0.445726853500083	-6.14462046147297	8.01549403994427e-10	1.0064454703905e-07	down
Gfap	3818.70525188618	-3.6654603225637	0.596511369795119	-6.14482893062483	8.0049740773951e-10	1.0064454703905e-07	down
Rsad2	139.823358983398	-2.43782998426665	0.39886397037399	-6.11193330393028	9.84313234256472e-10	1.21691402315154e-07	down
Litaf	593.55031466406	-2.24848167819403	0.368026575911221	-6.10956334505699	9.99040978058934e-10	1.22569363353917e-07	down
Tlr7	107.827056091113	-3.90651528468781	0.640401814924893	-6.10010027086817	1.06001948177105e-09	1.29065402356245e-07	down
Uba7	154.933408659314	-2.8114490722585	0.461230035997993	-6.09554637129212	1.09064290060513e-09	1.31795584199441e-07	down
Ddx60	126.489562020555	-2.56340996540642	0.420800638067147	-6.09174448304277	1.11686852073585e-09	1.31987579891666e-07	down
LOC103689965	345.028709573069	-3.74181454374303	0.614125956769504	-6.09291058698472	1.10875998451122e-09	1.31987579891666e-07	down
Il21r	79.0805473042914	-6.8014986995607	1.11617207417666	-6.09359332393062	1.10403922428767e-09	1.31987579891666e-07	down
Slco2b1	242.222187876969	-2.72229963370921	0.448107887557701	-6.07509867444292	1.23911502800172e-09	1.44312005290171e-07	down
RT1-Da	838.974679699316	-8.75399719152741	1.44328453082452	-6.06533015809878	1.31682861256017e-09	1.52259492525662e-07	down
Cd74	2150.09896162799	-8.10670347481926	1.34130663817921	-6.04388530114478	1.50446483805683e-09	1.72712563408924e-07	down
Clec4a3	81.5450168565899	-5.51048499010406	0.913014587270012	-6.03548406228739	1.58486872080806e-09	1.80652553764732e-07	down
Spi1	72.2740067128672	-4.44808395578849	0.737862346033146	-6.02833845594918	1.65653861062307e-09	1.87492172886859e-07	down
Socs3	609.812853828103	-4.96370074699089	0.824186236139832	-6.02254748907108	1.71692970065853e-09	1.92968490552335e-07	down
Cd4	426.051607574533	-2.68135684627495	0.446667324993778	-6.00302886787678	1.93670167840061e-09	2.14666685346583e-07	down
Gna15	35.3157959194478	-4.58003905347188	0.765880480370534	-5.98009633468665	2.23005695780638e-09	2.45489557711398e-07	down
Tlr13	87.9324932951751	-4.22683438662506	0.707002645804057	-5.9785269711657	2.25164337462048e-09	2.46179675625172e-07	down
Il17rb	90.0052525796515	-3.19870963967146	0.53654404614827	-5.96169068063336	2.49641377014201e-09	2.71097041308935e-07	down
Cebpa	70.8620348044925	-2.79894586652104	0.470270611745991	-5.95177711856009	2.65246432667627e-09	2.86110111800946e-07	down
Lap3	543.292069629447	-1.14956405945941	0.193663849416964	-5.93587323044663	2.9228558530529e-09	3.13174261801775e-07	down
Ctsz	304.028975309999	-3.2179973517939	0.543297432287199	-5.92308588363214	3.15955725613906e-09	3.34081606714914e-07	down
Plin2	394.881722710515	-2.56810886501344	0.434002683456619	-5.91726494536788	3.27339174563144e-09	3.43855896312344e-07	down
Fcrl2	84.5714531196423	-7.89268079928019	1.33468964599935	-5.91349518814205	3.34923316306999e-09	3.49538151927668e-07	down
Nfam1	134.819629716796	-3.81972054378268	0.646067849776437	-5.91225913053009	3.37447102855088e-09	3.49899989489482e-07	down
Cd180	77.7849069761092	-3.77362053616188	0.638625682969352	-5.90897083658782	3.44251634510515e-09	3.54667453195705e-07	down
Tagln2	406.110828181811	-3.22341563648226	0.545636025697591	-5.90762978372102	3.47064885306615e-09	3.55288333544453e-07	down
Ets2	384.747887881871	-1.4476186508618	0.245338561489425	-5.90049375880193	3.6241532959139e-09	3.68654378303343e-07	down
Capg	115.906154472069	-4.23751812581035	0.721193769692515	-5.87569985195108	4.2106063749723e-09	4.25615507286508e-07	down
Angptl4	99.0346645354428	-4.75761182067631	0.811665252000652	-5.86154428682194	4.58582130689054e-09	4.60645750277154e-07	down
Arhgap30	101.040666837212	-4.71333134860996	0.804454753140072	-5.85903847321699	4.65554841394986e-09	4.6461316806391e-07	down
Mvp	364.719155166364	-2.19913139029999	0.375721884905509	-5.85308303468417	4.82543052788761e-09	4.75683737385071e-07	down
Tnfrsf1a	266.140280678928	-2.60017349695838	0.444314265309037	-5.85210446743109	4.85391568760276e-09	4.75683737385071e-07	down
Gpr183	32.8527759484918	-4.46708197796203	0.763902048876781	-5.84771566528759	4.98369476288507e-09	4.8544207411569e-07	down
Adamts4	237.682896787956	-2.83712080509225	0.48830957404225	-5.8100863794384	6.24406171404768e-09	6.00816310628789e-07	down
Cd53	157.746251124275	-3.91038127196547	0.673145524153388	-5.80911724382858	6.28030986719988e-09	6.00816310628789e-07	down
Mt1	106.764553596289	-2.35672389792229	0.405949986736682	-5.80545381185336	6.41918991414951e-09	6.07199745514448e-07	down
Rac2	140.415789226322	-4.53174811377002	0.780613821082087	-5.80536494663662	6.42259561581982e-09	6.07199745514448e-07	down
Tyrobp	99.3260910945972	-3.48993909033034	0.601949069746938	-5.7977315120655	6.7217951617098e-09	6.31770127713449e-07	down
Parp14	386.489690967272	-2.52315457105682	0.43755963340591	-5.76642445606077	8.0970979101788e-09	7.47935410026454e-07	down
Cmklr1	70.3150756352636	-5.12450920489631	0.888681380325569	-5.76641900949804	8.09735946643871e-09	7.47935410026454e-07	down
Vav1	111.828180916347	-4.04488405526536	0.704097614061055	-5.74477739234977	9.2041992616371e-09	8.40510741664952e-07	down
Lsp1	126.564791490867	-3.62376770611408	0.631258882947574	-5.74054132782007	9.43743852119421e-09	8.56940745269115e-07	down
Ptafr	130.753415085181	-3.67390266877607	0.641340809976092	-5.72847168249441	1.01339464875645e-08	9.09903843285683e-07	down
Il10ra	102.966514435596	-3.34148268235113	0.58388980024831	-5.72279680331819	1.04784563307331e-08	9.30440608549962e-07	down
Runx1	152.522853295478	-4.28501793606661	0.749764454132609	-5.71515215538442	1.09605907379013e-08	9.67904474393127e-07	down
Pax7	34.5324490596979	-3.6085527521405	0.631727516223874	-5.71219815421447	1.1152611726813e-08	9.7947964848819e-07	down
Cd84	80.6494199951469	-3.4844788367004	0.61161273616779	-5.69719796636881	1.21792479523634e-08	1.05808039508316e-06	down
Ptprc	374.024094220301	-5.25552628016201	0.926873618957815	-5.67016492072713	1.42660125723678e-08	1.2327062046403e-06	down
Tifab	66.1953537545068	-3.73936162319244	0.660250619135103	-5.66354883254912	1.48273948443661e-08	1.27436304780028e-06	down
Slc11a1	77.6465641061375	-4.3246318226492	0.765318588211447	-5.6507602053099	1.59739800310664e-08	1.3656053566984e-06	down
Fgl2	67.8687936377909	-3.21691177494302	0.569893206977597	-5.64476244944867	1.65409476346468e-08	1.40374698796081e-06	down
Apobec1	71.3901977977236	-4.35209899360877	0.771180736419329	-5.64342285547226	1.66702239925248e-08	1.40374698796081e-06	down
Coro1a	251.717889161936	-3.087805411443	0.54746070442528	-5.64023205041639	1.69821145385284e-08	1.42154450449598e-06	down
Fyb	285.204529141615	-3.02152422050598	0.536224673992846	-5.63481012167353	1.75251321749435e-08	1.45187589853449e-06	down
Clic1	295.250799500635	-2.40253001662136	0.427558685404537	-5.61918187756656	1.91863800294985e-08	1.58135128120051e-06	down
Usp18	75.182060201846	-2.36576488194198	0.423601423164591	-5.58488416839611	2.33856026550937e-08	1.91761941771769e-06	down
Msr1	91.4205672651998	-4.65114273574752	0.835197561449354	-5.56891321339132	2.56333113915278e-08	2.09126183088647e-06	down
Psmb9	55.4289738059929	-3.74207890788318	0.672543285033571	-5.56407147488863	2.63551915326764e-08	2.13929615309685e-06	down
Tshr	366.67268466458	-1.15342643791996	0.207392784568547	-5.56155528901118	2.67380939749445e-08	2.15947058475029e-06	down
Pltp	376.997431440923	-2.00660198285704	0.361602488504431	-5.5491929581465	2.86991292632565e-08	2.3062620275953e-06	down
Plac8	40.6214887408039	-6.84977427335255	1.2380637336633	-5.53265077322376	3.15427099182476e-08	2.50967541488156e-06	down
Myo1f	184.8688988418	-3.31592551598402	0.601482594919717	-5.51292014763389	3.52928383452454e-08	2.79421920140287e-06	down
Shisa5	360.356435063382	-2.05395950446343	0.373922283448306	-5.49301177111415	3.95136444509869e-08	3.11305536086403e-06	down
Clec4a1	53.8987242839054	-7.23093357229582	1.31675577031258	-5.49147665445908	3.98587017462626e-08	3.12492221690699e-06	down
Mlf1	228.934499890852	-3.01086991754607	0.548634816864817	-5.48793081480271	4.0666927315765e-08	3.17280997970376e-06	down
Vsir	210.492454138496	-2.98698775396076	0.544690769388782	-5.48382297227575	4.16231303345817e-08	3.21618726316056e-06	down
Cnn2	114.425640331008	-4.59920866379812	0.838573063212716	-5.48456522819582	4.14487530075079e-08	3.21618726316056e-06	down
Pik3r5	57.3430492208299	-5.14986089771088	0.940335587489411	-5.47662022604124	4.33526261847316e-08	3.33379621072252e-06	down
Irf7	119.097872749503	-2.47732562075945	0.45296109322543	-5.4691797105994	4.52123148407752e-08	3.46024916248066e-06	down
Ets1	213.647425373057	-2.53876311842433	0.464290036686402	-5.46805427172908	4.55002580234611e-08	3.46578268698136e-06	down
Slc2a5	69.7945723341496	-3.03668473418541	0.556675072698959	-5.45503990229431	4.89618494780847e-08	3.71186247552725e-06	down
Ifi27	228.977947890427	-2.13899210266427	0.39264739049025	-5.44761573480363	5.10494977815551e-08	3.85196022697255e-06	down
C4b	111.945580781667	-3.7452071030112	0.687944558313417	-5.44405367809442	5.20815142616223e-08	3.91146774398502e-06	down
Gltp	203.219853073033	-1.83639926664667	0.337770522041587	-5.43682514254625	5.42383181451801e-08	4.04934467103186e-06	down
Elf4	94.9954991456889	-4.05980283064158	0.746805532626628	-5.43622489828462	5.44212574006274e-08	4.04934467103186e-06	down
Itpr2	420.390664588569	-1.54860710483586	0.285184981036686	-5.43018464438928	5.6295775407642e-08	4.16951936567568e-06	down
Was	31.1076316638751	-5.84956284473734	1.07760533963999	-5.42829793947717	5.68940082697591e-08	4.19449771060352e-06	down
Adamtsl1	448.729524503345	-1.20066121557616	0.221431483648441	-5.42226966009226	5.88470181909688e-08	4.3186724948185e-06	down
Oasl2	88.9560005574242	-3.51205237540007	0.648461705776659	-5.41597498219838	6.09556244092223e-08	4.43293572626706e-06	down
Ifitm3	155.388892913655	-3.01716854745871	0.557800434294661	-5.40904660871039	6.33611401412263e-08	4.58711821779184e-06	down
C1r	319.643045039778	-2.6923086901092	0.49812883204524	-5.40484412246326	6.48647776871612e-08	4.66650636350538e-06	down
C5ar2	76.9883255711874	-4.15613275662196	0.76903259145437	-5.40436491613706	6.50384162161029e-08	4.66650636350538e-06	down
Sulf2	1347.17724950915	-1.08344225090989	0.20059108039702	-5.40124839432285	6.61787127131652e-08	4.72721898100441e-06	down
Glipr1	42.5630872315918	-6.29666553981066	1.16637846425208	-5.39847548012496	6.72095512456894e-08	4.77961021071115e-06	down
Cd33	80.288759711732	-3.64097385646516	0.676530288123946	-5.38183422143859	7.3730652749784e-08	5.19736425874793e-06	down
Slfn2	118.591493707023	-4.16235953189489	0.774116396623104	-5.37691689525267	7.57721256928283e-08	5.31794586958575e-06	down
Fcgr1a	60.987761547381	-5.07890642443522	0.945204883709461	-5.37333916907309	7.72917465281992e-08	5.40101282696182e-06	down
Fmnl1	279.29742575224	-1.40823655173691	0.262376427980424	-5.36723730320004	7.99518343301732e-08	5.53873224721786e-06	down
Tnfrsf12a	102.02501336533	-3.6598254635856	0.681798078291305	-5.36790228678511	7.96576874244327e-08	5.53873224721786e-06	down
Cybb	204.90063654345	-6.09676055082224	1.13637007497837	-5.36511888606207	8.0895918369506e-08	5.58008240358241e-06	down
Il17ra	243.152288266429	-2.53167631685237	0.472440186195142	-5.35872347617496	8.38120199492745e-08	5.75652472061855e-06	down
Fli1	98.1726595518824	-2.94445096899109	0.549918810672171	-5.35433760738619	8.58704002497008e-08	5.87280456516252e-06	down
Dnai2	73.5953434128148	-1.622207451707	0.30321406362338	-5.35004027294042	8.79346610290907e-08	5.96323152767741e-06	down
Clec12a	28.9012732999674	-5.31920754547606	0.99555262470335	-5.34296973709556	9.14360335795812e-08	6.17462156172702e-06	down
Galnt6	35.4927618412988	-3.96702217116944	0.743024500660958	-5.33901932929611	9.3450681832773e-08	6.28426509797627e-06	down
Dtx3l	188.100803000032	-2.36178684304558	0.442737093036106	-5.33451314605114	9.58012475416917e-08	6.41549021037529e-06	down
Ptpn6	164.344017767724	-3.47356992363796	0.652208331999616	-5.32585947344201	1.00476791422086e-07	6.7006763142563e-06	down
Trim25	216.363003142073	-1.75191444726254	0.329574422553443	-5.31568692039036	1.06255709415392e-07	7.04102442537834e-06	down
Tgfbr2	309.939325123698	-2.53145875843587	0.476757131327176	-5.30974492481926	1.09778766318505e-07	7.23100136176643e-06	down
Megf10	2200.34984754118	-1.27573418623694	0.240357374576327	-5.30765568764284	1.11044147859707e-07	7.28449609959677e-06	down
Nlrp1a	69.6670486708508	-3.38445439463808	0.637952745523821	-5.305180388963	1.12561627773532e-07	7.35402634787076e-06	down
Cd34	65.3651032662739	-2.47825198889255	0.467470703382309	-5.30140599391909	1.14914215977798e-07	7.47733311415048e-06	down
Cyba	84.3176624891436	-2.5657596327107	0.484258945645486	-5.29832160207327	1.16871986446256e-07	7.57405873453319e-06	down
Nek10	255.342278124482	-1.64028532173346	0.309920303560412	-5.29260362386591	1.20587099778123e-07	7.78343721941362e-06	down
Elk3	168.602562855916	-2.26915079142641	0.429027173304054	-5.28906076962693	1.22946042076116e-07	7.90395515298936e-06	down
Plau	65.300907703323	-7.50690864490943	1.42023550069866	-5.28567877736934	1.25239492576767e-07	8.01931922188765e-06	down
LOC103694306	50.3953177328538	-5.55986649542569	1.0522900256054	-5.28358756629572	1.26678269783257e-07	8.07925853950993e-06	down
Tlr2	110.597972761029	-3.9190878204123	0.742316084544552	-5.27954048418182	1.2950826335211e-07	8.22710201025738e-06	down
Arhgap42	347.305820708122	-1.45432637957421	0.276078219611014	-5.26780555750944	1.38064231393445e-07	8.70183657629586e-06	down
Acss3	410.387782137728	-1.32586443320232	0.252058332223967	-5.26014919445004	1.43938564907462e-07	9.03664302809659e-06	down
Ifih1	121.317525240211	-2.08683040192322	0.396922481776343	-5.25752633759632	1.46005989443297e-07	9.11299461218564e-06	down
Trim30	60.0500182414001	-3.85184152913728	0.732683405891608	-5.25717042062655	1.46288738796907e-07	9.11299461218564e-06	down
Serpina3n	1722.76098973156	-5.67483481204789	1.07967768519063	-5.25604529007742	1.47186058210082e-07	9.13349161217156e-06	down
Zc3hav1	461.834590064876	-1.99676588239892	0.380833309090061	-5.24314925910727	1.57858736517484e-07	9.74432836571321e-06	down
RT1-CE7	89.7554628101551	-2.63093185793901	0.501895024060449	-5.24199629766031	1.58848558475414e-07	9.74432836571321e-06	down
Sash3	47.5804440666832	-4.19732797524877	0.800658003225488	-5.24234811659864	1.58545886000259e-07	9.74432836571321e-06	down
Irf1	302.771674227598	-1.55729118924262	0.297143009100549	-5.24088112978507	1.59811642745174e-07	9.76613202357578e-06	down
Cxcl13	761.136687946383	-6.25727523916609	1.19861556822512	-5.22041879401891	1.78518972875501e-07	1.08680186820267e-05	down
Nlrp3	89.9710648139872	-3.39421883928334	0.651146432616394	-5.21268130986284	1.86130501026031e-07	1.1246200798836e-05	down
Lat2	67.6508326022279	-3.57036538510303	0.686896518630061	-5.19782134319698	2.01637777937726e-07	1.21375369551129e-05	down
Eno4	258.99493701144	-1.03635340957949	0.199538116541321	-5.19376161077915	2.06087001434639e-07	1.23590682352892e-05	down
Cd37	90.4107646684194	-2.74718295767134	0.529248929899163	-5.19071990980644	2.09482545644368e-07	1.25159980431089e-05	down
S1pr3	1234.83475694857	-1.34014372262219	0.258633699350229	-5.18162840337148	2.19957088439928e-07	1.30448351491016e-05	down
Col3a1	351.364447708146	-6.21775389112608	1.20217895877893	-5.17207013624789	2.3151464742866e-07	1.36797919612994e-05	down
Rnf213	1476.74164791513	-1.8080363025798	0.349917284360399	-5.16703913579073	2.37831478246831e-07	1.40015660014032e-05	down
Chl1	712.089469082115	-1.32219611497953	0.256369783321164	-5.15737891513979	2.50430691989375e-07	1.46894966483695e-05	down
Clec2g	212.900397816563	-2.98494771456799	0.579094791017771	-5.15450624123536	2.54300091529384e-07	1.4754913613936e-05	down
Hmox1	162.304011652646	-4.00072795018504	0.7761038980357	-5.15488707157739	2.53783824293972e-07	1.4754913613936e-05	down
Tlr8	44.3919635528234	-6.94767853563547	1.35259386489655	-5.13655925547676	2.79814150452414e-07	1.61768813887453e-05	down
Map3k8	63.7360940210343	-3.21918240484777	0.629345029175847	-5.11513121675628	3.135229285168e-07	1.793217262321e-05	down
Tmem119	58.3152281928809	-2.02350305728784	0.395679499345679	-5.11399519215434	3.15415387719432e-07	1.79764401114422e-05	down
Tnfaip6	145.077134934097	-1.06419188810693	0.208534580833855	-5.10319144120658	3.33972846660741e-07	1.86972093752151e-05	down
Fos	174.001902489521	-1.43304506951651	0.280846782098901	-5.10258675141898	3.35042079396586e-07	1.86972093752151e-05	down
Mgp	132.248829686084	-2.77256715284438	0.543245954094027	-5.10370511174483	3.3306714549806e-07	1.86972093752151e-05	down
Cd38	64.4013183773308	-6.50356932867736	1.27748730373615	-5.09090721266423	3.56354387499175e-07	1.98177429615458e-05	down
Lrrk1	122.89652911666	-3.15474088876191	0.619824616148644	-5.08973152496633	3.58570818517834e-07	1.9872242052478e-05	down
Rad9b	134.734982826256	-1.78441853333085	0.350910733722885	-5.08510672899509	3.67419398115522e-07	2.02926617405934e-05	down
Fcer1g	141.204526520254	-3.06238092545279	0.602308781775086	-5.08440357855573	3.68783052054221e-07	2.02982233308748e-05	down
Nes	55.2133038088338	-3.52833767314419	0.694398163905572	-5.08114487702475	3.75166842795658e-07	2.05115708158982e-05	down
Fcgr2b	153.521504931959	-4.25373605106515	0.837164683956771	-5.08112218848066	3.7521166126643e-07	2.05115708158982e-05	down
Irgm2	273.722934058349	-2.29329594421427	0.451531096378099	-5.07893246469549	3.79561595613288e-07	2.06790303888026e-05	down
Acvrl1	76.9119680172977	-1.60682612623762	0.316730361481127	-5.07316734247899	3.91248144869405e-07	2.12437168389902e-05	down
Prss23	463.369691500579	-1.62783325019692	0.321288262877372	-5.06658175315362	4.05022846675532e-07	2.18440509790911e-05	down
Myo1g	45.6671719450508	-6.42467238367436	1.26790671624531	-5.06714910596886	4.03817963062079e-07	2.18440509790911e-05	down
Fermt3	132.723484187935	-2.91679193815447	0.575766395730612	-5.06592944600952	4.06412434250469e-07	2.18456877701456e-05	down
Msn	652.277145394076	-2.11703965097367	0.41870079995073	-5.05621114462354	4.27667827175767e-07	2.29115910612298e-05	down
Tlr9	56.7144232358178	-3.77007073823141	0.745901108197982	-5.05438414931371	4.31781754728285e-07	2.30551374152591e-05	down
Unc93b1	206.334500901539	-2.32667943548475	0.460444467467833	-5.05311628192666	4.34659081026469e-07	2.31319230140974e-05	down
Grn	1056.64211032193	-2.10860210642291	0.417489732834115	-5.05066817358295	4.4026730120292e-07	2.3353056319912e-05	down
C3ar1	65.362345488085	-3.97861337556539	0.788274472843129	-5.04724371095695	4.48229440192188e-07	2.36971827722659e-05	down
Il2rb	21.4308164024087	-7.77972809946229	1.54211638856847	-5.04483848115	4.53904636663265e-07	2.39185420342688e-05	down
Parp3	115.82237851476	-2.67551301856891	0.531188598591486	-5.03684195342929	4.73275239627722e-07	2.47768066817484e-05	down
Eng	117.056043527167	-2.06471621091559	0.410106019937348	-5.03459132648435	4.7886933770334e-07	2.49882727128834e-05	down
C1qtnf3	249.6792703516	-1.40823595145442	0.280153333004075	-5.02666142270718	4.99092385494546e-07	2.58755252247366e-05	down
Tspo	71.3748876679654	-4.21414536682491	0.838990508943245	-5.02287608966264	5.09033876692584e-07	2.63060851003319e-05	down
Tmsb4x	2578.93392197425	-1.92267225238008	0.383465191106689	-5.01394206559193	5.33260489115409e-07	2.74697518623809e-05	down
Sh3tc1	45.8683056081456	-3.32646988352229	0.665665069704314	-4.99721261474618	5.81649277725076e-07	2.97715515655969e-05	down
Cnr2	35.2465024124596	-3.97650120062666	0.796054429072326	-4.99526295615318	5.87556532821784e-07	2.99784399857514e-05	down
Lyz2	1806.65645602959	-5.45389567292653	1.09366954302623	-4.98678573221978	6.13920859299299e-07	3.11259812323607e-05	down
Slc1a3	4762.19907468385	-1.02182838216456	0.205014970267528	-4.98416472139161	6.22300495247285e-07	3.14516149673408e-05	down
Klhl6	57.6673697901341	-3.29731232965116	0.662020619477461	-4.9806792003756	6.33614988613228e-07	3.1923072404363e-05	down
Tp53i3	490.13474187274	-2.47943933721406	0.497922139282615	-4.97957239014584	6.37249141947544e-07	3.20058381543154e-05	down
Card11	92.2978167735105	-3.07071239543407	0.617094473520627	-4.97608150323424	6.48843360311572e-07	3.24866370309271e-05	down
Alox5ap	72.9161790330061	-2.74080428449612	0.551747591806151	-4.96749659663049	6.78227482813315e-07	3.38523978378124e-05	down
Cd300lf	29.8636378882693	-4.34477183956369	0.875035316600038	-4.9652531242343	6.86115220669358e-07	3.40361634763171e-05	down
Itgb8	507.923473015872	-1.40994728559947	0.284244616989285	-4.96033064947234	7.03732898321368e-07	3.48012158209878e-05	down
Esr2	91.9181739185001	-1.46267028337422	0.295182766111916	-4.95513441601011	7.22803039605817e-07	3.56346332900144e-05	down
Ddx58	111.910784903416	-1.72217005794944	0.347601905342246	-4.95443215782666	7.25418203628174e-07	3.56541937881101e-05	down
Itga6	514.570576721673	-1.69830616463479	0.343191495179292	-4.94856716582547	7.47617921474091e-07	3.66332781522304e-05	down
Syk	138.867480173396	-3.34329850691495	0.676990505012531	-4.93847178381485	7.87371681492862e-07	3.83473868634948e-05	down
Prtg	545.036760547377	-1.17327489689019	0.237958527309922	-4.93058563672355	8.19834669230069e-07	3.96879000116436e-05	down
Rnaset2	363.155286923135	-1.40078810767286	0.284170018975605	-4.92940146438568	8.24819235757321e-07	3.98092935648398e-05	down
Ncan	648.322381649326	-1.9628765250986	0.398354209407497	-4.92746525264071	8.33032319933643e-07	3.99656580476821e-05	down
Tmem173	44.6418385176036	-3.8106969743423	0.773451450066519	-4.92687288130958	8.35560754710896e-07	3.99676561003379e-05	down
Eif2ak2	349.712033376643	-1.13216795269552	0.230228226028325	-4.91758969882446	8.76163131319358e-07	4.1785441681201e-05	down
Myd88	140.655574757865	-1.91786605226337	0.39021893739549	-4.91484617600605	8.88521949887145e-07	4.21248518542366e-05	down
Lcn2	1181.83695574929	-4.94379269444805	1.0058468471386	-4.91505511849245	8.8757484642061e-07	4.21248518542366e-05	down
Ly86	38.1584136517428	-4.22778106131395	0.860504961292103	-4.91313966971866	8.9629379004415e-07	4.23683346870282e-05	down
Tmem117	231.800826221214	-1.33992080868368	0.272917187754961	-4.90962412336861	9.12511275223699e-07	4.29621185395517e-05	down
Il1r1	259.781816803188	-2.24107931045793	0.456500318556815	-4.9092612192318	9.14201377583791e-07	4.29621185395517e-05	down
Lfng	322.944485329622	-1.54642454917015	0.315091120390199	-4.90786457979236	9.20733913155167e-07	4.31429605021278e-05	down
Srgn	139.505616133296	-3.07370618096695	0.626369154581046	-4.90717998880841	9.23952358554913e-07	4.31679136822516e-05	down
Ifi27l2b	24.4188921670194	-3.67088030512062	0.748255370901946	-4.90591908574708	9.29908570697984e-07	4.33202624587188e-05	down
Glt8d2	50.8618816727198	-2.12595392076765	0.433500469164696	-4.9041559859534	9.38299062062375e-07	4.35848049868974e-05	down
Sp100	29.8002085345173	-3.85091582569651	0.785678465208636	-4.90138904936628	9.5161388814119e-07	4.40759031994386e-05	down
Gadd45g	214.602983803701	-1.54686200289997	0.315949740635626	-4.89591160856153	9.78510448643206e-07	4.51914365821655e-05	down
RT1-Db1	389.998445601302	-8.28153190415019	1.69180935853551	-4.89507394102546	9.82687732041421e-07	4.52543187087957e-05	down
Slc26a8	469.784977203543	-1.64879159618445	0.337093566064561	-4.89119865274637	1.00223747632596e-06	4.60227449128883e-05	down
RGD1559575	41.0357177883635	-6.25041790477556	1.27837618639095	-4.88934162832106	1.01173780988632e-06	4.63266384059627e-05	down
Cotl1	945.605430302651	-1.18790066162995	0.243623776150494	-4.87596358779099	1.08278582180044e-06	4.92989624022002e-05	down
Cd63	735.752202772649	-1.49531495885614	0.307361500048454	-4.86500410305262	1.14454432920582e-06	5.19636058163728e-05	down
Csf2rb	192.934919512704	-5.49304630777939	1.12931008889888	-4.8640726420281	1.14994677785433e-06	5.20618158131686e-05	down
Arhgap25	140.081366564306	-3.3980485982807	0.698777839570809	-4.86284539356283	1.1571022576021e-06	5.20922898716554e-05	down
B4galt5	333.647885455688	-1.3464781515796	0.2769914103917	-4.86108269449771	1.16745468628508e-06	5.22655479609298e-05	down
Acta2	176.853231619667	-3.44061244124955	0.70776044848453	-4.86126689986231	1.16636868218038e-06	5.22655479609298e-05	down
Col1a1	1785.04367078099	-7.00458161450328	1.44256208212537	-4.85565349408271	1.19990365190621e-06	5.35690319262129e-05	down
RT1-A2	581.12808283298	-1.83510219362217	0.378418349535646	-4.84940065901668	1.23835067972408e-06	5.51323327549179e-05	down
Cxcl10	25.9380675107461	-3.6442187385254	0.751709245996051	-4.84790995712263	1.24769005366517e-06	5.53946810566483e-05	down
Aoah	45.1597205758437	-5.97113605693993	1.23219014185241	-4.84595344024034	1.26005066780499e-06	5.5789350779509e-05	down
Sparc	5558.15965870953	-1.77675383997948	0.367138196656872	-4.83946877812889	1.30186640736008e-06	5.73249230112089e-05	down
Fes	91.5430432685239	-3.13547745430014	0.6478963802721	-4.83947364080552	1.30183455640258e-06	5.73249230112089e-05	down
Rhog	143.521159366282	-1.78793329541796	0.369679936003482	-4.83643584974306	1.32187906816942e-06	5.80471048732759e-05	down
Btk	30.3975500064676	-5.07803374231649	1.05013082603979	-4.83562011170223	1.32731197602293e-06	5.81268612497016e-05	down
Gpr34	84.5260536796921	-2.56103314823561	0.530219708827846	-4.83013570713408	1.36440026697644e-06	5.95886986164277e-05	down
Plxnd1	399.279480086745	-1.30194224216777	0.270140156626811	-4.81950650515967	1.43913760775394e-06	6.2682438026616e-05	down
Xdh	217.078389871693	-2.63862171545096	0.547847830081669	-4.81634054306213	1.462149058018e-06	6.34815118250419e-05	down
C2	690.069486506673	-3.74452016173048	0.777532884857112	-4.81589941037492	1.46538333045611e-06	6.34815118250419e-05	down
Kif11	148.39025620621	-1.48050258207594	0.307851364918174	-4.80914737041835	1.51575431389455e-06	6.53115370855581e-05	down
Tapbpl	128.29731599011	-1.88325718259716	0.391844052246243	-4.8061395134146	1.53872543161069e-06	6.61240511680402e-05	down
Mdk	275.501226291813	-1.77175853259617	0.369261227060107	-4.79811689600373	1.60164300099683e-06	6.84617189149497e-05	down
Trim21	207.194582852738	-2.10319635159853	0.438476417052364	-4.79660084283932	1.61380730313311e-06	6.87987028539929e-05	down
Nlrc4	46.0465266263331	-4.03594016698993	0.842249175776969	-4.79186003746077	1.6524216569875e-06	7.02585208230241e-05	down
Tbxas1	78.580562759467	-2.54841999232488	0.532418364673148	-4.78649904176269	1.69715749229278e-06	7.17808295161303e-05	down
Arhgap9	64.7574254987771	-4.48288453547708	0.93761706327893	-4.78114649471079	1.74298285566373e-06	7.3525513008471e-05	down
Flot2	908.1132265772	-1.10283666108072	0.231019366081825	-4.77378446571489	1.80795871828921e-06	7.58681789042929e-05	down
Arpc1b	348.910051741196	-4.31857907584571	0.904640123687986	-4.77380890230689	1.80773924435023e-06	7.58681789042929e-05	down
RT1-CE4	49.0988735887102	-2.44070154214192	0.511609317300812	-4.77063544311266	1.83645650420463e-06	7.68633566030647e-05	down
Ube2l6	50.2508669445098	-2.436864059114	0.510976260882261	-4.76903575697718	1.85109805078223e-06	7.72749295381093e-05	down
Ctsb	4329.12539292098	-1.01838481834205	0.213681991869903	-4.76588976651845	1.8802204131523e-06	7.80850193286401e-05	down
Bst2	33.8007541716076	-2.74589232917872	0.577284204590336	-4.75656930736104	1.96910654917028e-06	8.13559908952819e-05	down
Nek6	445.612558616498	-1.53064126883184	0.322066044682884	-4.75256952448667	2.0084767230097e-06	8.27698407492615e-05	down
Icoslg	88.9048310818394	-2.496472189444	0.525692903974898	-4.74891742035613	2.04508421423257e-06	8.36776570151338e-05	down
Arl11	36.3187883693514	-4.01439028211697	0.845291233555967	-4.74912092158966	2.04302763407252e-06	8.36776570151338e-05	down
Mefv	39.1588599386844	-4.58611779272618	0.965862236706443	-4.74821109930199	2.0522377231532e-06	8.37146311840566e-05	down
Postn	1136.58045152246	-1.56767992398027	0.330613607563912	-4.74172837449594	2.11902608847216e-06	8.60024931664763e-05	down
Il6r	254.262912703682	-1.80196008090958	0.380016060271378	-4.74179980609966	2.11827891583447e-06	8.60024931664763e-05	down
Itgax	88.0450196126412	-5.01856374640897	1.06591771325082	-4.7082093523931	2.49902370644697e-06	0.000100410772525039	down
Eml2	1195.60535026531	-1.20145380504886	0.25533376596733	-4.7054246840294	2.53338021937371e-06	0.000101537373779986	down
Htra1	1834.78294870408	-1.55305272107525	0.330342882442294	-4.70133550204927	2.5846543688712e-06	0.000102823180733906	down
Slc13a5	125.802371192227	-2.11956261300307	0.450767447125549	-4.70211996566984	2.57474141053406e-06	0.000102823180733906	down
P2rx7	38.2239016589507	-3.28765484969722	0.699287036723025	-4.70143828935214	2.58335340374144e-06	0.000102823180733906	down
Sqrdl	97.6089711989135	-1.55155990829707	0.330137116347694	-4.6997439290134	2.60487912653948e-06	0.000103371894621586	down
Tnc	2118.09145436672	-1.79886118156228	0.383166347746568	-4.69472643446255	2.66963748886158e-06	0.00010532796867973	down
Igtp	110.311246372441	-2.50557042686392	0.533703014102586	-4.69469041893459	2.67010786175868e-06	0.00010532796867973	down
Ptpn7	30.6397358515498	-5.42469859348742	1.15556666771747	-4.69440556311871	2.67383096200409e-06	0.00010532796867973	down
Ostf1	217.800973233515	-1.1817740783739	0.251975712891793	-4.69003168921046	2.7316274050376e-06	0.000107341603065438	down
Gpx1	305.894560790584	-1.93833864656751	0.413569012366006	-4.68685657921608	2.7743324086725e-06	0.000108753830419962	down
Npc2	614.620863128184	-1.67171124819286	0.35696160100205	-4.68316828336744	2.82474418780482e-06	0.000110460556171287	down
Lif	44.727816301728	-3.61637118980885	0.772971551221181	-4.67853077399229	2.88937810051096e-06	0.000112186049704273	down
Siglec1	71.3975205082473	-4.79869034755732	1.02568990391296	-4.67850012879187	2.88980989158592e-06	0.000112186049704273	down
Trem2	46.4729644381965	-4.01195085036071	0.858583527013037	-4.67275544444472	2.97185549708179e-06	0.000115093160359274	down
Ifngr1	660.29494923016	-1.20438692656682	0.258055645168306	-4.66715977393677	3.05391851737168e-06	0.000117704024966901	down
Ifi30	318.558472476756	-1.9251097928523	0.412879737192406	-4.66264052080418	3.12177784997239e-06	0.000120031611494632	down
LOC499229	65.0314550639469	-3.97794286515088	0.854349342791965	-4.65610806482415	3.22242839904072e-06	0.000123605893148884	down
Icam1	120.59103361704	-2.98874766076947	0.642703895113602	-4.65027158461703	3.3149820656915e-06	0.000126853313713795	down
C7	109.727370459768	-2.02492199231805	0.436038719769385	-4.64390408583211	3.41886327845003e-06	0.000130517744919831	down
Adgre5	90.0632698810976	-3.44430299074721	0.742474463355332	-4.63895145320148	3.50181291295681e-06	0.000133367623547493	down
Gpnmb	773.315317542675	-4.57225810919245	0.986085471870353	-4.63677666857827	3.5388441336501e-06	0.00013445934495514	down
Birc3	77.9976353729969	-4.20484527157242	0.907806157059217	-4.63187569160553	3.62367714014337e-06	0.000137357874991472	down
Clcf1	73.3593342071557	-2.28305947111404	0.493332686350488	-4.62782932143287	3.69518349008814e-06	0.00013941077242417	down
Myc	39.1123094743643	-2.92278303342872	0.631513067591555	-4.62822257119007	3.68817517788229e-06	0.00013941077242417	down
Rab31	218.485950670827	-1.93484827232378	0.418215856293141	-4.62643451511695	3.72014416366188e-06	0.000140023786881437	down
XAF1	62.9618085692766	-2.50451215062948	0.542486229011748	-4.61672945171709	3.89834956719358e-06	0.000146388491224148	down
Clec7a	127.656397902758	-6.92659912130025	1.50617171406441	-4.59881104964373	4.24908940066987e-06	0.000158448642337741	down
RGD1565356	25.8571269163393	-8.04980304386838	1.75104653513834	-4.59713827264587	4.28333373670216e-06	0.000159355879204345	down
Map3k6	145.564317862363	-1.63090467241948	0.354858528242143	-4.59592920169754	4.30824976956283e-06	0.000159912679668392	down
Naip5	124.756341121966	-2.56403008029612	0.55871942754712	-4.58911924998327	4.45120102123748e-06	0.000164838024915504	down
Trim34	102.461170632822	-2.06504316708804	0.450100776541048	-4.58795735247907	4.47604046615858e-06	0.000165376833039312	down
Col16a1	462.075736951463	-1.30487671687788	0.284612471460778	-4.58474890499556	4.54532332012078e-06	0.000167168046684167	down
Pstpip1	55.2200968990016	-4.88671604946813	1.06579025380417	-4.58506355450873	4.53848364109909e-06	0.000167168046684167	down
Plat	305.393172305178	-1.91666404716225	0.41840849515763	-4.58084400614325	4.63103182987535e-06	0.000169855782441915	down
Ifi44l	19.5499079720912	-3.34532057018507	0.730421843597719	-4.57998429196419	4.65010852877318e-06	0.000169855782441915	down
Parvg	93.7338032471422	-3.11895505804589	0.6813651875859	-4.57750867650937	4.70546279059344e-06	0.000170713765170243	down
Bcl2a1	34.6865632317172	-4.20402297969833	0.918273018221149	-4.57818415251081	4.69029698839174e-06	0.000170713765170243	down
Rarres1	34.1107512091442	-7.47926582296308	1.63431636378215	-4.57638801685526	4.73072752822171e-06	0.000171243812688242	down
Il16	83.6683642133427	-2.7237331372823	0.595347896827172	-4.57502773050526	4.76156913657518e-06	0.000171972896995587	down
Lcp2	103.336000626156	-3.49713141718198	0.764695243985795	-4.5732354747677	4.80249887614763e-06	0.000173062246496513	down
P2ry14	26.4615048586595	-3.29963728930496	0.72455981470545	-4.55398881132586	5.26381568167148e-06	0.000188839387579964	down
Acp5	35.5489883089439	-4.42866044713722	0.974585649822878	-4.54414698999732	5.51581593493161e-06	0.000196563622408472	down
Gatm	112.168837641796	-1.97578777190967	0.435088257244461	-4.54111950624203	5.59563003020931e-06	0.00019852751842279	down
Rgs10	77.2520649587108	-2.2945401286866	0.505664665513557	-4.53767147513906	5.68787765919121e-06	0.000200913340084662	down
Cdkn2b	61.4462887699067	-5.39357594356508	1.18855470989232	-4.53792820698486	5.68095927378224e-06	0.000200913340084662	down
Cd6	25.9292743989557	-3.93653977294107	0.867658066479062	-4.53697133124742	5.70678608139157e-06	0.000201139179605538	down
Hcls1	92.0572059544221	-3.90902443330052	0.862725751351631	-4.53101629014348	5.87006114253334e-06	0.000206441187489706	down
Fam46a	152.636883027703	-1.96161861865095	0.433957438232546	-4.52030186794442	6.17515151690969e-06	0.000216696583361949	down
Ifitm1	58.5820647674071	-4.61811695538811	1.02174738881779	-4.51982261557968	6.18914665645165e-06	0.000216714520833314	down
LOC685067	58.5383780483918	-3.2541442191132	0.720840844041308	-4.51437268852474	6.35044566593718e-06	0.000221397749984691	down
Ctsh	570.035710896939	-1.97308415505949	0.437260015548494	-4.51238184352274	6.41036471112239e-06	0.000222521342628853	down
Il2rg	33.8759144696416	-5.24162130769457	1.16151203574998	-4.5127567742422	6.39903912509018e-06	0.000222521342628853	down
Ssc5d	918.076739145625	-1.09599928243927	0.243072356827099	-4.50894250891258	6.51515594602106e-06	0.000225671522337178	down
Spsb1	155.865208434681	-1.74345858235014	0.386725869285327	-4.50825434970789	6.5363189512856e-06	0.000225917673516263	down
Scimp	22.4539691384613	-7.84472472911868	1.74295812934117	-4.50081077511823	6.7694750372283e-06	0.000233474254932046	down
Slc15a3	35.2589705069531	-3.72602088575383	0.82823995156507	-4.49872151024955	6.8363341294271e-06	0.000235275293636301	down
Adcy7	189.671015773484	-2.04243148253587	0.45450682946924	-4.49373111713406	6.99859872363665e-06	0.000239755437564096	down
Cyp4v3	135.561037410094	-1.57370764126217	0.350343385943728	-4.49190053074082	7.05903933298298e-06	0.00024087660331147	down
Myof	453.189089323418	-4.06233443015382	0.90543558720856	-4.48660786868111	7.23660868887205e-06	0.000246412658575321	down
Sepp1	716.34268918222	-1.67818645416202	0.374416078240405	-4.48214313351279	7.38971509730612e-06	0.000251094082545252	down
Csf1	193.669254329843	-2.42896374653133	0.542412141394778	-4.47807775888903	7.53181685871233e-06	0.000255382617200896	down
Ctsl	1850.90851985434	-1.53694208947816	0.344195583605753	-4.46531612456305	7.99506121717883e-06	0.000269384955728508	down
Sla	61.4842096073912	-2.93279357970162	0.657171798159186	-4.46275020917926	8.09143590859663e-06	0.000272061836658923	down
Ddr1	2545.00940109104	-1.13567190095818	0.254899036781648	-4.45537933488163	8.37449875907666e-06	0.000280991532475741	down
Ncf2	37.7841341174313	-4.07071536481149	0.914663941981183	-4.45050381672883	8.56690710240664e-06	0.000286848606145582	down
Pgghg	204.04768491175	-1.58133555429176	0.355583738265781	-4.44715374781788	8.70155593401629e-06	0.000290751365845135	down
LOC103693389	73.3488753478747	-2.95101439651853	0.663736482779773	-4.4460632692051	8.74582000085645e-06	0.00029104309809308	down
Mchr1	140.929041001688	-2.48822288367318	0.560879446984424	-4.43628822031392	9.15232891581371e-06	0.000302045647505047	down
Arhgap27	116.224038199596	-2.41955862135347	0.545571089472625	-4.43490989174725	9.21108077346645e-06	0.000302146713826881	down
Hck	85.1893628022463	-3.81293943146672	0.859721861186816	-4.43508488454987	9.20360170775831e-06	0.000302146713826881	down
Rspo2	50.8601665199171	-4.30688428115575	0.971135940973771	-4.43489330323537	9.2117900556976e-06	0.000302146713826881	down
Plet1	26.2318629174807	-3.76943155155625	0.85100100141466	-4.42940906684028	9.44916439206349e-06	0.000309301364784612	down
Blnk	85.9083336150897	-2.70588739021653	0.611305542945002	-4.42640741842574	9.58154777075689e-06	0.00031236234436431	down
Zfp36	139.112720389138	-2.1947153515309	0.495950297106241	-4.4252727830522	9.6320491802316e-06	0.000313373065637009	down
Ctse	30.6499096122071	-4.04093348105126	0.913510927685437	-4.42351958644848	9.71058238584741e-06	0.000314892103360235	down
Fn1	3077.62117677918	-4.3895972345564	0.992367981756369	-4.42335637107855	9.71792454372055e-06	0.000314892103360235	down
Rasip1	115.619506787259	-1.6497056352929	0.373266373176396	-4.41964707737896	9.88622193016083e-06	0.000319700923262666	down
Tgfb1	144.122034294466	-3.20276096136336	0.72564776422334	-4.41365786442031	1.01638541679384e-05	0.000327361651677567	down
Sh3pxd2b	462.351110133654	-1.16397013897597	0.264112924669051	-4.40709268747256	1.0476736368956e-05	0.000336092029784155	down
Pycard	30.0346000195715	-3.8706701246211	0.878586591889911	-4.40556475633777	1.05508625814662e-05	0.000337795743843275	down
Tmem252	19.7950257102042	-3.71248094078512	0.843475573580403	-4.40140895251572	1.07550197373972e-05	0.000343647469621168	down
Olr1584	14.611359697166	-7.2252804114943	1.64358596872269	-4.39604654030322	1.10240307209134e-05	0.000350847963854495	down
Fgd3	93.7446555715565	-2.9767842854662	0.677297628109433	-4.39509037374812	1.10726677770709e-05	0.000351005752491289	down
Ripk3	37.4768638316378	-4.6882196144601	1.06660515787526	-4.39545935048664	1.10538749158341e-05	0.000351005752491289	down
Tgfbi	171.037954104353	-3.40901662167753	0.775951379245814	-4.39333792407319	1.11623414458444e-05	0.000353151873459865	down
Celsr1	48.431942232384	-3.84372319783065	0.875137934587223	-4.39213413785293	1.12243409981632e-05	0.000354415733835912	down
Cd9	569.920762813867	-1.02918023839228	0.234839682726287	-4.38248010917229	1.17335881586033e-05	0.000369769076245241	down
Kif14	49.989888273569	-2.24386777918318	0.512468749897488	-4.37854557889048	1.194739565371e-05	0.000375770142752303	down
Cfd	23.0354661531885	-6.90887188896826	1.57851159516921	-4.3768268222494	1.20419575258702e-05	0.000378004572960519	down
Ctgf	441.61731627639	-1.65577479143263	0.378407484083736	-4.37563965057897	1.210768949056e-05	0.000379327067236413	down
Cd44	1592.95318238473	-1.4162469752457	0.32387808225763	-4.37277806936976	1.22675414541658e-05	0.000383587405158272	down
Zc3h12a	63.7421091179095	-3.48113963855173	0.796942200834336	-4.368120592569	1.25320294142129e-05	0.000389583707437582	down
Slamf6	16.4669998542538	-7.39944426712245	1.69434419088427	-4.36714352782164	1.25882010911171e-05	0.000390574455475743	down
Sp110	102.828936351425	-2.3701682185669	0.542955966237411	-4.36530467653159	1.26945692605748e-05	0.00039311583267044	down
Acsl5	140.101508590279	-1.83899076099379	0.421902219924499	-4.35880797527656	1.30772793525309e-05	0.000402073860629683	down
Junb	342.703559243388	-2.02651398681958	0.46490211290276	-4.35901221047678	1.30650823816716e-05	0.000402073860629683	down
Bgn	381.927698940529	-4.44598759196653	1.02002676437515	-4.35869699427944	1.3083911716608e-05	0.000402073860629683	down
Traf1	15.3485352908863	-7.29824130314554	1.67392556372166	-4.35995570013236	1.30088777135142e-05	0.000402073860629683	down
Lcp1	650.414723930345	-3.56736635641369	0.819022912756698	-4.35563682144925	1.32680608406727e-05	0.000406954721052083	down
Klf4	46.9639807815421	-1.65964395533449	0.381078590987031	-4.35512252482053	1.32992508638421e-05	0.000407134399778419	down
Zfp710	239.865505267958	-1.4118668574426	0.324307781865709	-4.35347819691614	1.33994427435278e-05	0.000409421756224295	down
Tnfrsf14	41.9654476928945	-6.3158439082081	1.45130273035232	-4.35184457117011	1.34996953000532e-05	0.000411702282471451	down
RT1-Ba	306.625679372088	-9.78328519682963	2.25253657675082	-4.34323033765853	1.40402790036156e-05	0.000427377583610058	down
Dapp1	54.472436759393	-2.88361303643378	0.664099153744265	-4.34214231440538	1.41100082855681e-05	0.000428688191239415	down
Epha6	784.582334599761	-1.52371760073477	0.351331652301691	-4.33697786906585	1.44455162971056e-05	0.000437228508337254	down
Skap2	156.474278214523	-2.05974671226471	0.475573633511269	-4.33107844322052	1.48380804602126e-05	0.000448266220219055	down
Slc29a3	81.0351965755139	-1.80523893915039	0.417006204380667	-4.32904575564173	1.49756820138561e-05	0.000450728766529392	down
Bcl6	376.29406699893	-1.08055367015426	0.249689704824627	-4.32758599684035	1.50752492180474e-05	0.000452877393331697	down
Csrp1	418.619876660484	-1.76563995838551	0.4084566860104	-4.32271038486699	1.54123995557338e-05	0.000462141950857749	down
Ggta1	95.6048404616756	-3.20943493907877	0.743679723321009	-4.31561442168488	1.59159582961364e-05	0.000476352479954384	down
Gda	116.604301252931	-3.58686604153954	0.831673544905585	-4.31282931086467	1.6117855243647e-05	0.000481498456274897	down
Steap4	109.470960452779	-3.44520286254598	0.79913411469658	-4.31116980139694	1.62393138110302e-05	0.000483330095501626	down
Lacc1	94.1316596480842	-1.79234327029286	0.416234064005623	-4.30609463589854	1.66161992978223e-05	0.00049363318875157	down
Cnp	378.415186270628	-1.15841644065899	0.269147275105959	-4.30402440523664	1.67723175318373e-05	0.000496435888345651	down
Cd300a	34.7222632366205	-4.2012112080053	0.976104600154402	-4.3040584045406	1.67697423561178e-05	0.000496435888345651	down
F10	10.215512879992	-6.71086212993005	1.55963051977807	-4.30285381366156	1.686121070631e-05	0.000498149592779069	down
Zbp1	18.8933239824562	-3.61851985828478	0.841183664907942	-4.30170010336659	1.69492611395117e-05	0.000499832156026113	down
Anxa5	366.88019356436	-2.05456605041618	0.478210008901989	-4.29636773001393	1.73619483842233e-05	0.000511064531925341	down
A3galt2	135.093159679094	-3.59195389589697	0.836603099702327	-4.29349819188457	1.75879747618987e-05	0.000515828340097146	down
Scn7a	172.355071164975	-1.71478258326689	0.399455635127522	-4.29279858004624	1.76435050395041e-05	0.000516514413469782	down
Sbno2	1232.57773129706	-1.26692163453759	0.29521449086606	-4.29152929051981	1.77446790658381e-05	0.000517590711336025	down
Zfp36l1	497.980374462028	-1.54931371095989	0.361003909907114	-4.29168124898848	1.77325375177337e-05	0.000517590711336025	down
Isg15	22.5153504182704	-2.71556002036939	0.633802319984179	-4.28455361355758	1.83106451130226e-05	0.000532493535731807	down
Gypc	40.6771368522497	-2.35015977739687	0.548676111798149	-4.28332804520104	1.84118402272595e-05	0.000534142772802374	down
Cd14	41.6631887013402	-3.7875768082425	0.886317279282477	-4.27338707794206	1.92525807431135e-05	0.00055752698685283	down
Rhoc	292.985663988231	-1.17816597531581	0.276037214884744	-4.26814180040085	1.97108022361248e-05	0.000568039096753179	down
Cyp2d1	18.0233230592696	-4.26080704590426	0.998300212596607	-4.26806184366301	1.97178668831984e-05	0.000568039096753179	down
Cmah	22.5370222415297	-7.85162852078572	1.8396421730575	-4.26801942017683	1.9721616226249e-05	0.000568039096753179	down
Sp140	70.6981988016449	-3.03198127820712	0.711320600215836	-4.26246797476008	2.0218148116648e-05	0.000580260850947799	down
Pik3ap1	191.512721579329	-3.02754707499808	0.710553431296509	-4.26082957543935	2.03669499919162e-05	0.000583489519198	down
Igfbp3	64.7404823401011	-3.5452504246215	0.833938599728929	-4.2512127700695	2.12616058847039e-05	0.000606956536019469	down
Ccl2	69.3203535055851	-4.54233488342942	1.06903218136901	-4.24901603767668	2.14711548409628e-05	0.000611851774120487	down
Tmem154	50.1662532630429	-4.49584517293755	1.05858354528353	-4.2470385950817	2.16614656044538e-05	0.000616182433973064	down
Ctla2a	19.5008538358347	-4.38498164719947	1.03286781932013	-4.24544318757635	2.18161782274334e-05	0.000619486954896306	down
Apoe	6675.63406032086	-1.31068622554382	0.309068312594309	-4.24076546230821	2.2275880703811e-05	0.000631424964147532	down
Pla2g7	74.1129078996068	-4.96986458933593	1.17274446984061	-4.23780688559667	2.2571378114628e-05	0.000637593464086525	down
Tfec	19.515172924066	-5.77193303796401	1.36201412692269	-4.23779234287755	2.25728397875331e-05	0.000637593464086525	down
F2rl1	60.2832395875983	-3.63520896787385	0.857939946217918	-4.23713685777081	2.2638815500759e-05	0.000638335162681049	down
LOC100911190	102.538051210027	-1.65393150712575	0.390479898847095	-4.23563802390093	2.27903660007796e-05	0.000641078139507615	down
Shbg	109.587879708663	-1.02087221337497	0.241766859744616	-4.2225481790736	2.41555742311246e-05	0.000672839495741134	down
Klrk1	28.0953614995531	-7.20024364810673	1.70569350202235	-4.22129980536936	2.42897621057445e-05	0.000675406672255234	down
Acap1	37.8933528299027	-4.18203121849193	0.993038123985273	-4.2113501158531	2.53848957318168e-05	0.000703424214140965	down
Il18	38.0835213337234	-3.02526047089625	0.718608281645688	-4.20988812426165	2.55497173221226e-05	0.00070677290327221	down
Klf10	169.786187416641	-1.69320527187452	0.40266582122481	-4.20498880864585	2.61095076005024e-05	0.000721017192706657	down
P2ry13	32.2391902361755	-2.5902804384819	0.616212513831777	-4.20355052898038	2.62760461217089e-05	0.000722912148770943	down
Adcy4	39.3117582373297	-2.85528205826188	0.67930632136282	-4.20323198602602	2.63130666395596e-05	0.000722912148770943	down
Ncf4	50.0155936066428	-4.4669734196801	1.06274581247785	-4.20323784599547	2.631238515628e-05	0.000722912148770943	down
Etv6	292.03219647006	-1.07380495007815	0.255569062732451	-4.20162338350901	2.6500774642386e-05	0.000724790655674505	down
Adap2	58.9936013074972	-2.41652505264424	0.57512111268541	-4.2017672440519	2.64839358286364e-05	0.000724790655674505	down
C5ar1	55.4849364574111	-4.54842367634991	1.08257469916996	-4.20148713972098	2.65167313051648e-05	0.000724790655674505	down
Mapkapk3	151.216588059917	-1.52272867304803	0.362718675722664	-4.19809834719487	2.69165740346889e-05	0.000734470590637554	down
Tnfrsf1b	124.756080057969	-3.00912166588385	0.716859971724566	-4.19764219592948	2.69708309870788e-05	0.00073470372139717	down
Cela1	7.68568198721226	-6.29999200306243	1.50151909009384	-4.19574552506602	2.71975479064742e-05	0.000739626040529364	down
Lmna	364.828817959825	-1.74423710516436	0.416401006404548	-4.18883979225972	2.80384247268219e-05	0.000758642360622024	down
Trim5	162.508522005657	-1.84938826538309	0.441549515680138	-4.18840514983782	2.80921674689922e-05	0.000758819017750661	down
Oas1a	36.6682170473789	-2.32607367941125	0.555663759276666	-4.18611730669499	2.83766733796415e-05	0.000765217943888587	down
Ccnd2	406.132297136607	-1.61438713025462	0.386231178711327	-4.17984673231478	2.91705633725837e-05	0.000781382157540274	down
Serpinb1a	76.094473801856	-2.96559809324108	0.709392039691537	-4.18047839179391	2.9089645467137e-05	0.000781382157540274	down
Dse	151.782942120546	-3.31465046670941	0.7929798714381	-4.17999319541133	2.91517818793048e-05	0.000781382157540274	down
Card6	86.4941620342104	-2.60104868942675	0.623071419704442	-4.17455946007053	2.985632355667e-05	0.000797094405652493	down
Olr1	92.9769819758988	-2.88168631636966	0.690490062477872	-4.17339288856458	3.00096778205091e-05	0.000799859936867698	down
Disc1	75.6929118571544	-2.12002946022588	0.508123840897024	-4.17226921784118	3.0158100081674e-05	0.000802485073696464	down
Tmem150b	20.2368840938662	-4.1739195051811	1.00263463285081	-4.16295165599188	3.14159901286809e-05	0.000834574865038279	down
Klra1	37.2346154093918	-3.75357567548261	0.901888907950237	-4.1619046895848	3.15604082410624e-05	0.00083702785684877	down
Cdk6	393.731430008678	-1.58567950596086	0.381109825586167	-4.16068912293721	3.17288743479557e-05	0.000840109503328408	down
Col6a3	220.760360554721	-5.4189321117696	1.30274753568916	-4.15961800987247	3.1878028372236e-05	0.000842670513155555	down
Bid	41.3959634440425	-2.72012616745582	0.654900226096382	-4.15349706575838	3.27432413414993e-05	0.000864120484138879	down
Sdc1	66.1982139801549	-4.51699188694942	1.08834009117255	-4.15034962286736	3.31967809122163e-05	0.000874653545608425	down
Alpk3	35.5322843499851	-3.26821318694723	0.787731500352644	-4.14889233893039	3.34087876134967e-05	0.000878798747175318	down
Cald1	694.44253765049	-1.54312826621861	0.372268069668299	-4.14520715567569	3.39506639543891e-05	0.000888172456989167	down
Stat6	228.968339728616	-1.62967744471657	0.393141346109041	-4.14527106051207	3.39411965446908e-05	0.000888172456989167	down
Nfkb2	140.7493043316	-2.23245005293584	0.538592896802676	-4.14496749992183	3.39861909562181e-05	0.000888172456989167	down
Cfb	288.119160608915	-2.40970916119852	0.582098077657961	-4.13969613315654	3.47766162539088e-05	0.000907353533170166	down
Abi3	61.853883933559	-2.36895295247817	0.5723377808557	-4.13908190533283	3.48698453032528e-05	0.000908311432275329	down
Themis2	41.9523829781308	-2.54177992099346	0.615142762842797	-4.13201629691127	3.59594918426916e-05	0.000933668744581163	down
Mical1	75.1677711728532	-2.72213617489123	0.658740865940178	-4.13233232616608	3.5910071283748e-05	0.000933668744581163	down
Sphk1	170.540986067634	-2.03460448354257	0.492807700927091	-4.12859717840241	3.64983179652298e-05	0.000944607031138765	down
Ms4a6b	8.25457598409415	-6.40337843896621	1.55152651944255	-4.12714726994605	3.67291191069921e-05	0.00094905209370993	down
Tie1	90.6820274940498	-2.04403931868151	0.495401160400735	-4.12602852409159	3.69081510943829e-05	0.000952147358569699	down
Fth1	4020.27832886131	-1.05606112107581	0.256052916608817	-4.12438622087325	3.71724690432857e-05	0.000956004969787908	down
Gm2a	496.792447107111	-1.59063361962481	0.385667955659177	-4.12436033713542	3.71766492108911e-05	0.000956004969787908	down
Tubb2b	321.669242972213	-1.09096935642555	0.264659167153666	-4.12216726954377	3.75324501826725e-05	0.000963612682645228	down
Zyx	597.731848073326	-1.29323771252817	0.313798412310018	-4.12123727143181	3.76843061146187e-05	0.000965968369815235	down
Psme1	421.299400697403	-1.48166396103751	0.359616972247069	-4.12011688930956	3.7868023760997e-05	0.000969131971157236	down
Pik3r6	28.5659872821241	-3.62175890115041	0.882082573768262	-4.10591820863009	4.02711968786251e-05	0.00102573482762799	down
Siglec5	32.47657602394	-3.21634151244682	0.784097982056995	-4.10196376734589	4.09658433446808e-05	0.0010417769529046	down
Vwa1	170.782933846757	-1.28506189923354	0.313602186612447	-4.09774534136663	4.17193887769776e-05	0.00105771584634877	down
LOC102549173	62.0421916036804	-2.44420891832954	0.596480441075924	-4.0977184665447	4.17242313704033e-05	0.00105771584634877	down
Dhx58	91.4678974846469	-1.35271548695213	0.330341030291776	-4.09490606043498	4.22339596046025e-05	0.00106895149411838	down
Psmb8	43.1540891371988	-3.28515765942622	0.803411321230718	-4.08901091211137	4.33216475496608e-05	0.00109132526554569	down
Gnai2	1603.9661448708	-1.061341011085	0.259729473957264	-4.08633257871853	4.38245461119201e-05	0.00110054391423559	down
Pik3cd	228.802504877657	-2.12566058569515	0.520743548413483	-4.08197200363071	4.46551770755919e-05	0.00111790966660267	down
Ftl1	1530.45197084329	-1.32987456060609	0.325850477650888	-4.08124170998118	4.47957397851326e-05	0.00111968449428717	down
Casp1	26.6460064282936	-3.18060453165802	0.779719291477876	-4.07916613891842	4.51975284770324e-05	0.00112622430648506	down
Rcsd1	38.4882894432939	-3.07383092534147	0.754241220983372	-4.07539503255185	4.59362997767348e-05	0.00114253686199222	down
Lck	29.9813592191299	-3.74653414331473	0.919372071374475	-4.0751011042935	4.59943597379894e-05	0.00114253686199222	down
Epha2	154.82786128182	-2.02211557053619	0.496562495611614	-4.07222774254339	4.65656151056542e-05	0.00115316265944233	down
Nme2	358.602433673748	-1.37022316030332	0.336692538694043	-4.06965703967815	4.70823949068639e-05	0.00116237826565763	down
Rbm47	94.4853226512279	-2.7113254640963	0.666420317407473	-4.06849160098236	4.73184664133306e-05	0.00116533717872629	down
Niacr1	36.3190047436125	-3.46521469416771	0.851749442106872	-4.06834982550293	4.73472609325702e-05	0.00116533717872629	down
Tax1bp3	145.402277151571	-1.65876083499106	0.407924421598898	-4.06634353611237	4.77565224026277e-05	0.0011736128869343	down
Sytl2	20.5062071146252	-2.54240852697396	0.625503619213948	-4.06457844347716	4.81193536579648e-05	0.00118072404884093	down
Fgfr1	499.023978332109	-1.74862417528901	0.430294545686201	-4.06378419810188	4.82834693930156e-05	0.00118294500012888	down
Bmp1	348.152068202063	-1.48810086987809	0.366308295972423	-4.06242743131899	4.85650476666146e-05	0.00118803264246245	down
Zcchc24	158.38225561208	-1.35685239520224	0.33443029671313	-4.05720536846614	4.96634090565976e-05	0.00121121443149869	down
Sox11	66.0022435903433	-1.78747479648084	0.440551318541216	-4.05735886207229	4.96307913994356e-05	0.00121121443149869	down
Synpo	266.277707707891	-1.74948711071064	0.431452755236302	-4.05487527771719	5.01610597262744e-05	0.00122149780594043	down
Tectb	18.8114964479519	-2.98913203452106	0.738520733999087	-4.04745851661458	5.17767545391702e-05	0.00125703323104765	down
Pgf	90.7065529094718	-3.46315364719941	0.856132162255667	-4.04511569577643	5.22972903767275e-05	0.00126775573293328	down
Parp12	167.179058032602	-1.21627473651727	0.300788935700579	-4.04361528021103	5.26332586258793e-05	0.00127364292406109	down
Rgs1	13.809525756921	-5.24010095000088	1.29598827662219	-4.04332434523131	5.26986401506112e-05	0.00127364292406109	down
Cytip	30.4419443555599	-4.02778982780355	0.997614220007991	-4.03742222897674	5.40417517262168e-05	0.00130414269330894	down
Pou2af1	22.1401388583873	-7.8267751939781	1.9391757104188	-4.03613512273613	5.43389280651626e-05	0.00130738810159176	down
Il33	1835.33925557312	-1.34319311754996	0.332902554426926	-4.0347936646572	5.46503009112023e-05	0.0013129142544766	down
C4a	31.3890225095793	-3.52602897872891	0.874796651567852	-4.03068412803066	5.56147419717858e-05	0.00133210153944939	down
Ehbp1l1	199.724727173229	-2.10702189556536	0.523167743062838	-4.02743082597178	5.63896499971392e-05	0.00134465052634128	down
Ecel1	66.1768470977666	-2.51723598189636	0.624980576480953	-4.02770274249168	5.63244921997824e-05	0.00134465052634128	down
LOC685275	9.5622924989902	-6.61215211531022	1.64168769353644	-4.02765528507232	5.63358590095297e-05	0.00134465052634128	down
Fam102b	414.033910042819	-1.38111157304569	0.343090230634323	-4.02550539108098	5.68530778428629e-05	0.00135369284013406	down
Mlkl	18.2368547245202	-4.01502094519998	0.997757919055462	-4.02404317572427	5.72074221985345e-05	0.00136011492540658	down
Ms4a4a	12.9323588085279	-7.0486075518066	1.75382403993403	-4.01899357707044	5.84472639925055e-05	0.00138141827483463	down
Chdh	113.623494459284	-2.28782285124315	0.569489696202117	-4.01732088657698	5.88635450308519e-05	0.00138514626022819	down
Ifit3	84.6041655580252	-2.94932990985361	0.734480415736965	-4.01553240448802	5.93117483593355e-05	0.00139365266027959	down
Flna	3259.0233704754	-1.55436180852125	0.387384949359408	-4.0124475953224	6.00924219574031e-05	0.00140993489883122	down
Tagap	33.1399705311243	-3.34557426503954	0.834386275135386	-4.00962283865071	6.08158092063156e-05	0.00142482752997654	down
Cd93	83.7490912300308	-2.05290936852733	0.512447955843272	-4.00608363272541	6.17337984510254e-05	0.00144213024521058	down
Mpa2l	49.628684290394	-3.25445913032682	0.812929630240348	-4.00337127503228	6.24461852915177e-05	0.001456654702475	down
Myl12a	395.895083877558	-1.6125700620751	0.403336554394819	-3.99807566287826	6.3859539718021e-05	0.00148746452514208	down
Gpr37l1	82.8670911177918	-1.24623282916221	0.311875741667817	-3.99592742448558	6.44414751901685e-05	0.00149361760880092	down
Rasal3	57.5565355472247	-3.14525646335515	0.787154567980897	-3.99572916336233	6.44954343272672e-05	0.00149361760880092	down
Plec	3511.69235647351	-1.46060259597748	0.36575893968776	-3.99334763279979	6.51469474947735e-05	0.00150315832192408	down
Tpm4	324.309455036708	-1.75046826468338	0.438480031784194	-3.99212766328411	6.54831013777489e-05	0.00150780000765499	down
Nfatc1	87.2472972951636	-3.47815969180565	0.871335414373101	-3.99175751889768	6.55854161792224e-05	0.00150799543466733	down
Mertk	446.782419108582	-1.17811652717911	0.295327084826388	-3.98919228106587	6.62986644244259e-05	0.00152221733518482	down
Dock10	436.933105097173	-1.57022241560972	0.394485821896407	-3.98042801148394	6.8791295415971e-05	0.00157494829049214	down
Ifit2	71.8555893459695	-1.94631051818599	0.48941003658589	-3.97685043764813	6.98340560648794e-05	0.00159654758047616	down
Irak4	67.2694820762586	-1.76607654137094	0.444512737316317	-3.97306172154565	7.09546536077343e-05	0.0016198624897493	down
Lilrb3	94.3807411449995	-3.72868464850925	0.938978321977489	-3.97100184449056	7.15710251126897e-05	0.00163161633420021	down
Irgm	77.524150421393	-2.4012415129306	0.605312062877459	-3.96694805901581	7.27988498207147e-05	0.0016549124672115	down
Cd200r1	13.8777067912871	-6.17200093181968	1.55892679930124	-3.95913453703289	7.52218559940629e-05	0.00170757862928895	down
Folr2	36.3533067586088	-6.06384263213237	1.53383812894969	-3.95337846783393	7.70554100820462e-05	0.00173726754797801	down
Slfn4	403.55382846847	-5.48380492447228	1.38729029464894	-3.95288927315675	7.72131726070773e-05	0.00173805337554754	down
Tmem156	18.9101505439546	-4.33915043456689	1.09857861961123	-3.94978598445912	7.82211015570408e-05	0.00175582338578877	down
Stab1	227.658569120376	-4.55553827330874	1.15478998287785	-3.94490629539052	7.98311900167509e-05	0.00178946567077995	down
Atp8b1	39.9864883960644	-2.21339889380081	0.561281705970673	-3.94347236023484	8.031025116509e-05	0.00179769687566201	down
Ier3	172.980732588311	-2.05745670007101	0.522359435749919	-3.93877579164861	8.18984172514297e-05	0.00182815466953469	down
Cmtm3	41.5549833670302	-2.32280110180832	0.589991262163542	-3.93700932669821	8.25034015676087e-05	0.00183910495144883	down
Wipf1	233.231939327893	-1.81293094623246	0.460710995788307	-3.93507201435559	8.31717535896194e-05	0.0018463210271994	down
Fbxo27	88.7297350237613	-1.13535714753433	0.288709671756921	-3.9325220406549	8.40592696752569e-05	0.00186344907892514	down
Col6a1	114.660247584362	-2.36550862302596	0.601607664581166	-3.93197886644747	8.42494737135838e-05	0.0018650930324032	down
Pkp1	177.458641522849	-3.03405519537294	0.772444881532272	-3.92785979674613	8.57051469491003e-05	0.00189470855813747	down
Havcr2	39.6242081586992	-2.43864376063018	0.622691810444161	-3.9162932926494	8.99208451746542e-05	0.0019842200132797	down
Sec24d	136.842061335645	-2.44082549811829	0.623388324762261	-3.9154174070378	9.02479361440681e-05	0.0019842200132797	down
Tagln	286.252472918855	-3.93816928397305	1.00575021296619	-3.91565344277529	9.01596804380316e-05	0.0019842200132797	down
Ccr6	19.148896846787	-6.64149448112439	1.69620681845164	-3.91549804474137	9.02177758692535e-05	0.0019842200132797	down
Itga5	194.789991166651	-2.87398181131269	0.734283729624136	-3.91399359043925	9.0782046168471e-05	0.00199051711598863	down
Pecam1	66.0145958579811	-1.79622565305392	0.459327147680877	-3.91055843775615	9.20829776457773e-05	0.00201354777785433	down
Cd80	27.4221990764062	-6.26054207248156	1.60421398601194	-3.90256046080562	9.51804524482994e-05	0.00207324494564847	down
Vat1	570.579883141428	-1.39816907466488	0.359264675607373	-3.89175215264662	9.95228840008168e-05	0.00215570322326297	down
Plcb2	50.5502604643965	-2.95491842293899	0.760148751399061	-3.88728971467813	0.000101369739289251	0.0021868650333649	down
Arhgdia	1165.48266182453	-1.06342692309742	0.27378695999758	-3.88414014716704	0.000102692663551924	0.00220651936979483	down
Naip6	74.3018689526195	-3.29872896358111	0.850492841557039	-3.87860873413345	0.000105055567590178	0.00225427647838364	down
Card14	31.3767211424113	-3.82459488904653	0.987508486252815	-3.87297419950211	0.000107515213218998	0.00230091146052696	down
Clec9a	13.6920140706359	-7.13362749946639	1.84334455913184	-3.86993710108442	0.000108863436271603	0.0023266664198899	down
Cpne8	306.442408364854	-1.04981296037506	0.271365798822651	-3.86862664687217	0.000109450083050334	0.00233609792136119	down
Mki67	118.423129264328	-2.98220279734163	0.771027114691554	-3.86783128701595	0.000109807592318094	0.00234062019063184	down
St14	62.5199509328039	-2.42119294019956	0.626585125392918	-3.86410854978608	0.000111495634671022	0.0023734540932883	down
Fam167a	42.3574620428325	-4.69418171064526	1.21516571723359	-3.86299715674328	0.000112004311966862	0.00238112870625848	down
Tmem63a	70.563509463853	-1.89416649768145	0.490890391260066	-3.85863429271718	0.000114022408291342	0.00242082978343256	down
Sec16b	495.527054799263	-3.14025727027389	0.814227694325822	-3.8567310988777	0.000114913455003473	0.00243652908814753	down
Man2b2	440.422581448188	-1.07660241992161	0.279178036430089	-3.85632922162632	0.00011510244579247	0.00243732082842763	down
Vamp5	25.3770904662537	-4.84598366742631	1.25687940764627	-3.85556771631836	0.000115461363130737	0.00243849543789382	down
Il10rb	87.4896471006486	-1.84890548206205	0.480206309153119	-3.85023155010758	0.000118006208826099	0.00248245522022652	down
Rtp4	33.828634790927	-3.30349412856849	0.857914654937038	-3.85060927629327	0.000117824343783836	0.00248245522022652	down
Gldc	425.254510842857	-1.1207331411934	0.291265287536888	-3.84780881604871	0.00011917899914685	0.00250058077583312	down
Ikzf3	29.7167500646455	-5.04569800079262	1.31194368796874	-3.84597147504463	0.000120075732605392	0.00251394105216877	down
Dcn	90.9468492765564	-5.97677673882006	1.55407923940614	-3.84586357456518	0.000120128591840817	0.00251394105216877	down
Cflar	312.716727731915	-1.46776155811646	0.381796036085362	-3.84436038981897	0.000120867270834212	0.00251820500753992	down
Actb	12379.1223039483	-1.08777779849781	0.283143830739436	-3.84178527095948	0.000122142669785996	0.00253955625976783	down
Plpp1	151.584209871032	-1.2302096734894	0.320349926612276	-3.84020588516738	0.000122931170373666	0.00255264828197102	down
Fxyd5	57.9702573139361	-2.50824615949438	0.653217757250877	-3.83983155946425	0.000123118752807355	0.00255324463886428	down
RT1-CE5	391.760999948232	-1.94776188007439	0.507503027725955	-3.83793154654075	0.000124075057110014	0.00256976071890741	down
Il1rl1	25.0901709323406	-3.45316429316709	0.901020101533436	-3.8325052762865	0.000126844877934116	0.00262374630393452	down
Aadat	259.766819988572	-1.18507259863067	0.309875149821346	-3.82435506465718	0.000131114848070225	0.00270163825408289	down
Casp8	38.049735316073	-3.24947103470403	0.849664635089082	-3.82441601133998	0.00013108242075966	0.00270163825408289	down
Ms4a6a	29.2615601436881	-3.8129037479335	0.997238872245434	-3.82346081169917	0.000131591514580428	0.00270798824883052	down
Myo7a	49.0247624939856	-2.83975117889059	0.743171873593175	-3.82112305348778	0.000132845343063945	0.002726807603734	down
F13a1	62.6841851159779	-4.42654776922736	1.15907469337863	-3.81903581754877	0.000133974310701893	0.0027429746771985	down
Lox	281.442885989159	-2.25047943351685	0.589990137346736	-3.81443568470068	0.000136494477716879	0.0027910168522464	down
Gpr84	62.3411047160958	-1.63908756815143	0.429790126946056	-3.81369292914715	0.000136905557765228	0.00279586546938086	down
Rassf2	87.4130465691498	-2.77197362334028	0.727142601214763	-3.81214581391521	0.000137765560479001	0.00280985797971891	down
Slc39a1	648.57514766345	-1.16460771762685	0.305803768605148	-3.80834978894777	0.00013989728725982	0.00283892575863615	down
Lhfpl2	517.173374434998	-1.19922189896498	0.314842179150354	-3.80896200820758	0.000139551395896686	0.00283892575863615	down
Cd1d1	52.5033606391032	-2.05588755531414	0.539803299612915	-3.80858649213219	0.000139763459160041	0.00283892575863615	down
Cdsn	16.2775607104898	-6.40528914858083	1.68158968122952	-3.80906782438002	0.00013949169363029	0.00283892575863615	down
Tlr4	61.6536188328721	-2.03592489321479	0.534739736641723	-3.80731925029702	0.000140481344835064	0.0028471830695954	down
Epsti1	28.6038137300168	-3.275064605773	0.860300343835568	-3.80688515265661	0.000140728056407835	0.00284859108638126	down
Plcg2	88.7604331401568	-2.38623871125697	0.627563677671719	-3.80238499479446	0.000143309796823872	0.0028935616263232	down
Ccr1	37.0903086120073	-5.06121714615456	1.33170588307206	-3.80055176633974	0.000144374252409327	0.00291139646765709	down
Sepw1	141.211136061985	-2.78617583544526	0.733463722991484	-3.79865526829554	0.000145483277737117	0.00293008426038965	down
Des	41.0611302884094	-1.7135203796553	0.452309890183264	-3.78837698853108	0.000151634639415107	0.00304253673493084	down
Zfp217	190.644232814957	-1.6743597094772	0.442224264045422	-3.7862230673648	0.000152954380717324	0.0030613733585166	down
Traf3ip3	38.2555354829663	-2.72292851431505	0.719157940142414	-3.78627330983209	0.000152923473587808	0.0030613733585166	down
Fuca1	526.763299773146	-1.07281754115052	0.28340249513148	-3.78549081105585	0.000153405503001864	0.0030627742164546	down
Csf3r	352.445184850517	-5.30145856164851	1.40041794274663	-3.78562599051737	0.000153322128629711	0.0030627742164546	down
Pld1	168.6061778389	-1.85235373091035	0.489831906426151	-3.78161101106144	0.000155816709234757	0.00310705477769357	down
Cnn3	1312.65362498914	-1.11548156141234	0.295273283920329	-3.77779373264706	0.000158223838099458	0.00313560237476509	down
Irak3	153.722423383296	-1.71816297926879	0.455287274075643	-3.77379970208289	0.00016077986279886	0.00318233245677744	down
LOC103690031	169.430374823259	-1.82813964102897	0.484942139573119	-3.76980982233928	0.000163371988331993	0.00322173570119238	down
Sigirr	8.42653756378012	-5.44298562396936	1.44404962304852	-3.76925109573363	0.000163738102212275	0.00322499850337707	down
Cxcl16	157.482307274401	-2.32512364028567	0.6169197746092	-3.76892383091232	0.000163952905684285	0.00322527674437922	down
Car9	143.954573574296	-5.28548439921109	1.40289432769898	-3.76755703893984	0.000164852882149363	0.00323901653044568	down
Snx20	30.8190987001844	-3.03841944898499	0.806855975369649	-3.76575193310428	0.000166048594279846	0.0032543630852131	down
Icos	31.7928474269855	-5.40892204088605	1.43665902086491	-3.7649309699317	0.000166595099808917	0.00325731927509601	down
Tlr5	35.0036701000244	-6.65785494413811	1.7686012544591	-3.76447485115819	0.000166899463482782	0.00325930519695659	down
Tor4a	40.0056510149632	-1.70599902263345	0.453732487869486	-3.75992257165454	0.000169965954171893	0.00330713415914125	down
Cd48	149.102227746671	-2.13407522864424	0.568029051733647	-3.75698253835954	0.000171974491492048	0.00332608186192563	down
Sall1	180.921438245167	-2.13661212629712	0.568662253746369	-3.75726032846568	0.000171783763354502	0.00332608186192563	down
Fcgr2a	50.2021331209318	-3.5584086131956	0.947019198999169	-3.75748307632644	0.000171630970461942	0.00332608186192563	down
Ticam1	22.7671228035297	-3.75423881751715	1.00009049716231	-3.75389910030098	0.000174104969711471	0.00335920176855073	down
Rin3	101.730526745761	-2.66455896710105	0.710122740254118	-3.75225128848506	0.000175253665193462	0.00337731044003515	down
Adgrg5	19.7675658555077	-4.39051608117189	1.17067601826234	-3.75041088454928	0.000176545041286687	0.00339812204019117	down
Emp1	105.855363617932	-3.17713100841651	0.847719588690774	-3.74785607269416	0.000178352542126757	0.00341654595597288	down
Limd2	200.502512885796	-1.27056948499335	0.339367285184493	-3.74393626157164	0.000181159627444181	0.00345795431387515	down
Cdh5	43.4028287291288	-1.72633446669771	0.461717498930357	-3.73894095566453	0.000184797120279033	0.00351070841267686	down
RT1-Bb	171.436227218341	-8.97863576023253	2.40326121250665	-3.73602158329998	0.000186954628730863	0.00354750270715753	down
Ifngr2	298.434064668016	-1.21345353896373	0.324948781806769	-3.73429170042347	0.000188244215297938	0.00356355833718311	down
Slamf8	28.4098659800397	-5.01722332822659	1.34370586883839	-3.73387022009801	0.000188559683159644	0.00356433783436789	down
Tlr1	30.2302235739986	-4.81790214992776	1.29064827920443	-3.73293191302092	0.00018926376873791	0.00357024329947851	down
Adamts13	20.507585020071	-4.0062488078664	1.07350514194458	-3.73193257426729	0.000190016368115851	0.00358023806372563	down
Scara5	23.4909073615999	-2.97629136904985	0.797782076841238	-3.73070723879166	0.000190943003867098	0.00359348472851523	down
Slpi	133.241995525977	-5.1981546700682	1.39381538825292	-3.72944273242946	0.000191903713473784	0.003603126732419	down
Tnfaip8l2	24.3338252229073	-3.54747560852204	0.951303058475717	-3.7290699077602	0.000192187833252175	0.00360425070715165	down
Tspan14	211.632003884567	-1.06210001965463	0.284892219281472	-3.72807661203719	0.000192946728388015	0.00361005799610264	down
Kcnk13	18.4599430211364	-3.24669009204995	0.870835044763342	-3.72824923798545	0.000192814637312659	0.00361005799610264	down
Kremen1	555.206338679509	-1.27656629421303	0.34275429972733	-3.72443553655948	0.000195752722763427	0.00363189950677627	down
Sgms2	52.0244002504759	-2.87532294021367	0.771895887407365	-3.72501393921305	0.00019530442970004	0.00363189950677627	down
Hhex	19.1599725855549	-2.88078627894653	0.773527921376068	-3.72421757423023	0.000195921905946679	0.00363189950677627	down
Timp1	292.434842632493	-3.753556988052	1.00770131937293	-3.72487057016832	0.000195415458383256	0.00363189950677627	down
Parp10	129.700508299898	-1.63668118340131	0.43975374701971	-3.72181293392811	0.000197797538686393	0.00365823019766135	down
Pcolce	109.298594479656	-3.6581600595799	0.983534249649392	-3.71940281783166	0.000199694361855981	0.00368483098019441	down
Prex1	807.852052122738	-1.21607582272721	0.327272259750079	-3.71579254427451	0.000202567739384295	0.00373356503140411	down
S100a16	211.39994717222	-1.13264348520714	0.30500593048365	-3.71351299107888	0.000204401967159837	0.00376305660503196	down
Cdh13	297.469817133656	-1.48288343136116	0.399405767994295	-3.7127241271647	0.000205040346936816	0.00377049022422026	down
Masp1	40.4551258736198	-4.09306498169623	1.10346819451763	-3.70927318252745	0.000207855066845303	0.00381788186781453	down
Cd302	102.467359322457	-1.51555214807863	0.408642665356862	-3.70874672803713	0.000208287640036032	0.00382145998933689	down
Evi2b	29.3973840447005	-3.83279079506685	1.03358495659117	-3.7082493999406	0.000208697057395572	0.00382460559459708	down
Enpp3	25.3315122216403	-5.54082056053176	1.49434583568594	-3.70785692857264	0.00020902068660995	0.00382617366195344	down
Clec10a	59.5024341930162	-3.51563477131179	0.949183166249487	-3.70385284560317	0.000212349469681983	0.00387827349628276	down
Ptpn20	57.1536545265402	-2.5928098018091	0.700961822217734	-3.69893155322761	0.000216508973570403	0.00394975280729117	down
Pbxip1	652.76696517354	-1.20919260471663	0.327044929114257	-3.69732870646095	0.000217880142119875	0.00397026036751772	down
Golm1	237.556603511596	-1.45296024647752	0.393079263401438	-3.69635435332966	0.000218717640705199	0.00398100783852091	down
Itgb1	1355.88444705591	-1.57502370528704	0.426414421246214	-3.69364549323629	0.000221061932840561	0.00401458461538248	down
Gdpd2	202.455743764459	-1.62166358898784	0.439336290250721	-3.69116693743279	0.000223227562995926	0.00404477270853498	down
Sertad1	132.762474370019	-1.00581844014233	0.272606270557706	-3.68963794590857	0.000224573430040787	0.00405476169276962	down
Slc10a6	11.9443952771935	-5.0351959458853	1.36449205170676	-3.69016143376363	0.000224111784189997	0.00405476169276962	down
Kmo	17.0712939531652	-5.00517796763212	1.35840137589172	-3.68460902385827	0.000229053967728531	0.00412245842030565	down
Mov10	209.663549686611	-1.69767325550109	0.461045369023538	-3.68222602278089	0.000231206285349187	0.00415261857718444	down
Egfl7	46.8592412620208	-1.88989132524631	0.513343395143541	-3.6815343162599	0.000231834577425707	0.00415853273257362	down
Stk10	334.630056093976	-1.26482150445923	0.344256404946867	-3.67406818372615	0.000238718985357976	0.00426144691330449	down
Mboat1	81.3712725817015	-2.35367717250603	0.640652128532306	-3.67387708193236	0.000238897689701801	0.00426144691330449	down
Cd8a	15.5948982994696	-4.84291653447509	1.31966145277252	-3.66981737952597	0.000242723809290299	0.00432010748938392	down
RT1-CE10	115.058748670196	-2.53670897709047	0.691789973405404	-3.66687733937985	0.000245530498227309	0.00436522806140411	down
Jaml	24.1019433868721	-3.97949555499706	1.08578030681304	-3.6651019824421	0.000247240042721649	0.00438876886589672	down
Rasgrp4	23.4951402023741	-6.93813818695367	1.89311321098617	-3.66493569781779	0.000247400733729619	0.00438876886589672	down
Anxa4	135.084455417039	-1.7876312636263	0.488404955380803	-3.66014153609992	0.000252075971976857	0.00446190225636217	down
Layn	28.898291440599	-2.40143982779968	0.656106206922907	-3.66013886541672	0.000252078599351471	0.00446190225636217	down
Slfn1	24.1800996053963	-5.03423026135743	1.37693818019615	-3.65610477925761	0.000256076720293185	0.00452270884456271	down
Smpdl3a	136.680738705531	-4.62155486869799	1.26453463421958	-3.6547475598011	0.000257435154508644	0.00454170999260475	down
Prrg4	14.6657658137954	-6.25370133782824	1.71138040650638	-3.65418542484927	0.000257999769103911	0.0045466801414891	down
Dusp6	172.849303961996	-2.17482059959733	0.595564071061769	-3.65169879324665	0.0002605113266707	0.00458591242305749	down
LOC100911959	43.9736059310743	-3.09832928994478	0.848800983232985	-3.65024234319758	0.000261993002808853	0.00460191425261626	down
RGD1564347	10.7005950796193	-5.79167662544021	1.5869474630385	-3.64957048694668	0.00026267915547199	0.00460892946151291	down
Csf2ra	117.186386115101	-1.73626817835939	0.47600366730727	-3.64759412082134	0.00026470735685951	0.00462935434107296	down
Lyl1	25.4954569703172	-2.61100390235972	0.715790745881258	-3.64771955684498	0.000264578195872929	0.00462935434107296	down
Spn	34.3596562417306	-4.15423263441635	1.13919034595443	-3.64665365113839	0.00026567763956018	0.00464127285109914	down
Lmo2	56.1718132981924	-1.98701346858972	0.54550142700723	-3.64254495078229	0.000269955817899426	0.0047006824542574	down
Ms4a6c	14.2491442457267	-6.20904513084403	1.70484080686114	-3.64200874700775	0.000270518878925368	0.00470538898494429	down
Plbd1	36.2575566765951	-4.64146982508352	1.27534757652827	-3.63937636335848	0.000273299115687016	0.00473836395611837	down
Ccnd1	295.98212770985	-1.95090647455235	0.536223698647235	-3.63823247550235	0.00027451558012843	0.00475432586618979	down
Inmt	21.5723405243584	-4.08130744358411	1.12213677131581	-3.63708555669055	0.000275740361175154	0.00477039729258028	down
Adora2b	52.1345745180532	-1.28842587937739	0.354344318909029	-3.63608448230313	0.000276813580606572	0.00478381491129981	down
RGD1565785	16.8662197918611	-4.91805093509575	1.35330442488003	-3.63410541241062	0.000278946806343345	0.00481550276213774	down
Efemp2	427.598280593869	-1.01647212818977	0.279844344894089	-3.63227682365518	0.000280931513298227	0.00483418766780418	down
RT1-N3	51.9962578367289	-2.02638209515295	0.557853742129506	-3.63246123870676	0.000280730755241194	0.00483418766780418	down
Atp8b4	34.5743545538549	-4.35462073830144	1.19912537346054	-3.6314974519591	0.000281781440092364	0.00483845224910735	down
Anxa2	791.713055037726	-3.19668184226316	0.880721059079134	-3.62961894610031	0.000283839916299793	0.00486340632704721	down
LOC103689992	69.9825905049715	-3.157868053826	0.870222851042678	-3.62880387482623	0.000284737451279865	0.00487358926194887	down
Tm6sf1	79.126296767391	-1.93728590537309	0.533992496077221	-3.62792720797511	0.000285705781447882	0.00488496097811741	down
Gnb2	876.680193162985	-1.09167066436456	0.3009601879992	-3.62729260511845	0.00028640866180899	0.00489177472114144	down
Slc12a4	199.493539204305	-1.74988682265826	0.482573887268883	-3.62615315254978	0.000287674776747132	0.00490818366441604	down
Gsap	99.5227973272655	-1.7559905614144	0.485054543490242	-3.62019196599842	0.000294384527016694	0.00501202131166558	down
Mrc1	131.085484725321	-5.28718246985972	1.46438461084992	-3.61051490891526	0.000305589734458688	0.00517538273152796	down
Ptgs1	28.8266180432494	-2.67796288659532	0.74212287436484	-3.60851683609309	0.000307952532759739	0.00520990853317319	down
Mcm3	66.335377906566	-1.54145719855459	0.427381847474693	-3.60674466560227	0.000310062496457936	0.00523228173762743	down
Fas	47.0161468620785	-3.11128613539041	0.862583567254748	-3.60693879816464	0.000309830701879274	0.00523228173762743	down
Fcrla	9.54967981591127	-6.61504315475118	1.83415632323552	-3.60658634760313	0.000310251648578829	0.00523228173762743	down
Pdlim1	36.1266146998558	-2.70027896146401	0.749557596347559	-3.60249695903546	0.00031517508862206	0.0052986339166671	down
Antxr2	223.637442335595	-1.34863750523396	0.374512270462011	-3.60105025015666	0.000316934307091503	0.00532264178011979	down
Csrnp1	70.834988236902	-1.64941413252826	0.458134499084433	-3.60028361938374	0.000317870262959682	0.00532447121387154	down
Ikbke	86.2889902712548	-3.06210218357497	0.850613128514209	-3.59987646666545	0.000318368394507874	0.00532447121387154	down
Htra3	124.388964108247	-2.85224758223279	0.79256401643611	-3.59875987690985	0.000319738240166729	0.00534182224112231	down
Apol3	30.4443098538003	-3.07201454130867	0.853922599021462	-3.59753277970274	0.000321250019860418	0.00536150604277949	down
Rsu1	106.61551805012	-1.08214381314346	0.300981443775865	-3.59538382023748	0.000323913660441008	0.00539226715754117	down
Gpr18	10.956945957021	-6.81088510764246	1.89485965461104	-3.59440082597597	0.00032513896202221	0.00539838160911257	down
S100a10	314.10506036969	-1.58073131845234	0.439812687228415	-3.59410122616902	0.000325513274652834	0.0053990189372759	down
Tgif1	75.4754314529672	-2.69995992022196	0.752356560723816	-3.58867066650475	0.00033236838380767	0.00549570438740418	down
Cd244	22.0807095253666	-2.77054375988075	0.773272621658455	-3.58288096886025	0.000339825482702723	0.00559025092937375	down
Serpine1	156.753886816663	-2.84375328731314	0.793642717874277	-3.58316560243879	0.000339455247422047	0.00559025092937375	down
RT1-DOa	11.5129773586356	-5.89827527175458	1.64613723621156	-3.5831005714499	0.000339539802782865	0.00559025092937375	down
Rab7b	124.665105225028	-1.98018704655524	0.552961802518335	-3.58105575744461	0.000342208607855418	0.00562369810373444	down
Tf	1268.78365432306	-2.28518111712216	0.638876323252559	-3.5768755766189	0.00034772558122139	0.00569688638266073	down
Tifa	91.4330133140056	-1.06375941616298	0.297582705988699	-3.57466813344786	0.000350672408371703	0.00573931461033605	down
P2rx4	169.433931947484	-1.36677054782461	0.38245334801252	-3.57369220305496	0.000351982659005196	0.00575489857124263	down
Itpripl2	51.6179991725751	-2.91238470819858	0.815383729588101	-3.57179644689477	0.000354540932130049	0.00578495620425801	down
Aim2	53.2699955245876	-1.938981374652	0.543337929545421	-3.56864718845274	0.000358829247107685	0.00583365404336115	down
Cspg4	131.583865546582	-1.99960884147845	0.560472832860676	-3.56771769163613	0.000360104174830843	0.00584015569917387	down
Emp3	44.0255717593163	-2.8364883798786	0.795018993122514	-3.56782467389618	0.000359957219105623	0.00584015569917387	down
Lrg1	97.6149664485899	-5.34713669757765	1.49940344043675	-3.56617608935199	0.000362228028797672	0.00586867830527842	down
Pfn1	916.663749860768	-1.03126875222806	0.289393081017191	-3.56355704360051	0.000365863142857477	0.00590376750201342	down
Cpne2	37.0518644243202	-1.73012468602457	0.485501348823111	-3.56358368564476	0.000365825993828458	0.00590376750201342	down
Upp1	35.2757093876334	-2.94433416160786	0.827015468487167	-3.56019237100104	0.000370583216427897	0.0059739352602098	down
Crip1	26.0010280249164	-3.06177975362586	0.860447251746487	-3.55835845533963	0.000373179804270093	0.00600374956379273	down
Dram1	19.7773226237796	-3.33689179779147	0.937938080354088	-3.55768879383993	0.000374132190301728	0.00601305256252937	down
Akap13	1749.67573050802	-1.16216365076848	0.326822925620464	-3.55594286588723	0.000376625926768316	0.00604068082677447	down
Lrrc25	113.947722127135	-5.20011866546819	1.46239973679409	-3.55588047141476	0.000376715332672285	0.00604068082677447	down
Lilrc2	17.0945519598062	-6.47369390900798	1.8206541370163	-3.55569670119615	0.000376978774841637	0.00604068082677447	down
Stk17b	193.607433073317	-1.33210148672433	0.374933574909819	-3.55289996913381	0.000381009317432747	0.00609008318795427	down
Tmem158	189.272848549762	-1.38421473382868	0.389666906091031	-3.55230252349248	0.000381875538018713	0.00609008318795427	down
Ptpn18	70.5804041660646	-1.73926678895909	0.489573872734885	-3.55261358054729	0.000381424315224115	0.00609008318795427	down
Lrmp	68.8290824360084	-2.44309479315966	0.687861341948851	-3.55172568098954	0.000382713632857523	0.0060961085305115	down
Lpp	1143.45511188679	-1.07200855193288	0.302146755786276	-3.54797306740295	0.000388207915309928	0.00616529408583119	down
Cd3g	13.8428277686298	-6.16885202474145	1.73909611314488	-3.54715991722047	0.000389408142395213	0.00617692493647361	down
Arhgap22	79.6133756110071	-1.69259581964629	0.477392229251174	-3.54550349992344	0.000391863783749771	0.00620496032751362	down
Gsn	419.728893430878	-1.9131287309336	0.539827682932491	-3.54396188157852	0.000394162228928514	0.00622908096690175	down
Cd82	516.781206281584	-1.26386212839743	0.357230602009861	-3.53794473733956	0.00040325444736464	0.00636541238518729	down
Fzd1	437.606414921818	-1.42513080670909	0.403055899296021	-3.53581428580559	0.000406520368046808	0.0064054856424003	down
S1pr4	7.53821345005776	-6.27012923597929	1.77507455842726	-3.53231880103937	0.000411932421991586	0.00647806055405946	down
Glipr2	105.886980128484	-1.29667700348747	0.367244197128921	-3.53083047635542	0.000414257157760979	0.00650543099158034	down
Grap	15.3773394407922	-4.04777346127508	1.1464550179277	-3.53068668022555	0.000414482412604422	0.00650543099158034	down
Nfkbie	104.980101884793	-1.766037967128	0.500370471288342	-3.52946080647175	0.000416407378373729	0.00652926769290008	down
Ptger4	18.6152816523787	-5.67036302328083	1.60950674448678	-3.52304396530437	0.00042662058414107	0.00666340721896529	down
Napsa	39.7500641431127	-8.66986128517282	2.46241904337048	-3.52087160327748	0.000430130836453668	0.00670520155526999	down
Tmsb10	325.656281578764	-1.74414236527427	0.495547650756706	-3.51962593831481	0.00043215581367673	0.0067302405401283	down
Rab32	162.980982732937	-1.72378464155871	0.489916538550284	-3.5185271488478	0.000433949411802739	0.00675163111954853	down
Gsdmd	49.7620722376678	-1.848068705963	0.525836075271272	-3.51453388778928	0.000440526461299253	0.00683411321042624	down
C1rl	20.2961579650641	-2.72046880045456	0.77487214486348	-3.51086152533443	0.000446657001589896	0.00690921205924235	down
Cyr61	65.7404370994581	-2.77957794485966	0.792914507854879	-3.50552035222489	0.000455715658343646	0.00703579448693476	down
Ccdc88b	91.8901026846216	-2.1309476944294	0.608059224182334	-3.50450681394549	0.000457453861231235	0.00705585264655317	down
Galnt3	19.2254348217139	-2.75605009069259	0.786545206481156	-3.50399451675842	0.000458334795124426	0.00706266234634685	down
Hk3	37.706310942369	-3.50423945003778	1.00047163659508	-3.50258750159455	0.000460762415393217	0.00709326967452087	down
LOC689800	19.2129142316691	-5.73738287187761	1.63993119604384	-3.4985509670884	0.000467793673221745	0.00718087862084039	down
Tp53i13	78.4193634894189	-1.00665905291479	0.288030777380682	-3.49497044055232	0.000474114260202183	0.00723143882859489	down
Trim47	67.1291119788209	-2.32257664926515	0.664471307612725	-3.49537537987844	0.000473395459299547	0.00723143882859489	down
Zap70	18.8254264242308	-3.81255594656766	1.09059034107708	-3.49586439836091	0.000472528766040194	0.00723143882859489	down
LOC102556096	6.62740000271407	-6.08761870085155	1.74209972483728	-3.49441459295344	0.000475102593840451	0.00723143882859489	down
Slamf7	55.5478542304651	-3.14762616529387	0.901498930964936	-3.4915473076876	0.000480231413184511	0.0072813955402844	down
Arap3	131.008737513987	-1.75947251516884	0.504324853348798	-3.48876820859742	0.000485251733517752	0.00735058045343761	down
Oscar	22.6445329986327	-5.97144563059968	1.71294650999982	-3.48606660846656	0.000490178936441102	0.00741822586297683	down
Faxdc2	43.3691775475783	-1.55354219501395	0.445704262192845	-3.48558972124383	0.000491053517574574	0.00742447049337587	down
Zc3h12d	41.1228899795048	-3.41360690300649	0.979475427878913	-3.48513786649939	0.000491883533094805	0.00743003021043206	down
Emilin2	126.392295851072	-4.58881651502241	1.31883223483062	-3.47945431862435	0.000502436019678367	0.00757518921976615	down
Cxcl1	33.9209873506767	-3.89894903855468	1.12097863026206	-3.47816535774924	0.000504858379312045	0.00760457719990927	down
Gng12	256.160088374783	-1.22475886661903	0.3521831015393	-3.47761962815915	0.000505887252576638	0.0076129400031945	down
Dpep2	6.48308770355104	-6.05581760915584	1.74176737406912	-3.47682342620085	0.000507391852507046	0.00762131014345163	down
LOC100910885	17.3767519811999	-3.75368563914146	1.08012402248841	-3.47523577014206	0.000510404541274808	0.00765225913000812	down
Zp2	82.8791032807477	-1.94161058439798	0.559363084501816	-3.47110962127084	0.000518312360001538	0.00774778709198866	down
Alcam	479.95062241404	-1.01788077362477	0.293470397391366	-3.46842742120712	0.000523513916029708	0.00781236365685188	down
Lilrb4	194.323735191236	-5.16049270090698	1.48897417341467	-3.46580403679695	0.000528648437202461	0.00788166760920032	down
Gimap4	19.6505358580143	-5.22118547954426	1.50672752503376	-3.46524862179528	0.000529741504746725	0.00789064454521721	down
Ccl7	27.1818871703268	-5.23370630787506	1.51069886395047	-3.46442724805454	0.000531361845115207	0.0079001365168285	down
Ptk2b	243.316041971484	-2.2248790614934	0.642439880671835	-3.46317084046326	0.000533849322929052	0.00792246197425274	down
Klf5	28.1147358349418	-3.9347626432395	1.1363689523606	-3.46257492785749	0.000535032920424811	0.00793270211906602	down
Tacc3	87.0442868403925	-1.68532984922408	0.487846154255866	-3.45463387283393	0.000551040569426959	0.00814362907312714	down
Hspb1	57.3237944258818	-2.76223010858602	0.799502678888388	-3.45493540112532	0.000550424684973092	0.00814362907312714	down
Tnn	46.7725172017073	-3.59808749514218	1.04156118555359	-3.45451380585943	0.000551285990017567	0.00814362907312714	down
Lilra5	12.6767592382769	-4.54174708921065	1.31562496072993	-3.452159410757	0.000556119067488822	0.00819995014007372	down
Aldh3a1	103.343221328135	-3.53803014498537	1.02592086352527	-3.44863845816332	0.000563420530438458	0.0082999952018395	down
Tmem86a	110.504846383523	-1.33630981904453	0.387551708268384	-3.44808135413796	0.000564583954866726	0.00830951769470514	down
Cyyr1	67.0604998436546	-1.32083767489726	0.383276664998586	-3.44617294899007	0.000568586340815186	0.00836076822468588	down
Gmfg	32.2708452386404	-2.91482020528364	0.845951013860105	-3.44561346641482	0.000569764709691013	0.00837043730727052	down
Igsf6	37.7668234514896	-4.49573046537199	1.30518618794265	-3.44451274990778	0.000572089653575832	0.00839691772810116	down
Il15ra	15.2761334850616	-2.95636887133807	0.858649697890575	-3.44304421069606	0.000575205272938067	0.00843494447688012	down
Samd9l	189.24626776143	-1.68691503750437	0.490463748698646	-3.43942858566058	0.000582943561902516	0.00852340938788621	down
LOC308990	20.43898799595	-3.93062383883016	1.1428771622175	-3.4392356140914	0.000583359278663193	0.00852340938788621	down
Gpr174	11.1021997346541	-6.83173116528929	1.98777544807673	-3.43687269701379	0.000588472119369107	0.00856696005661258	down
Ltbr	210.044761719073	-1.49331068332369	0.4346815155653	-3.43541335403151	0.000591650626915833	0.00859143130337698	down
Slc37a2	92.3228699963484	-1.88088653483081	0.54754607961264	-3.43512008370407	0.000592291306877906	0.00859143130337698	down
Abcb1b	13.104346331145	-4.14037791946026	1.20522675990814	-3.43535180033328	0.00059178504394674	0.00859143130337698	down
Egr2	11.4143828967913	-4.98262960904183	1.45069602109794	-3.43464760127404	0.000593324853079576	0.0085986627941343	down
Gadl1	100.052052940902	-1.40909586206857	0.410442270641595	-3.43311584322418	0.00059668709929826	0.00863959915308255	down
Col5a1	725.626499504349	-1.71956537088153	0.501590456213653	-3.42822585553556	0.000607539791774916	0.00875729106135107	down
St3gal6	62.0697665383826	-1.92832946221787	0.563027086713681	-3.42493195748945	0.000614953412603949	0.00885621079513501	down
Pter	186.532697039871	-1.36330800868146	0.398282354469562	-3.42296863866121	0.000619412232562553	0.00890809066689099	down
Pim1	124.001730933009	-2.55900656934677	0.747622762571339	-3.42285802072885	0.00061966434579294	0.00890809066689099	down
Casp12	13.77913505504	-3.8797711970179	1.13401609261838	-3.42126643728637	0.0006233023655239	0.00895238214361048	down
Gimap5	14.2413340240474	-4.2940646444811	1.2558473725208	-3.41925678107034	0.000627924398561174	0.00901071511935285	down
Soat1	189.743739703054	-1.39079041527138	0.406916212573698	-3.41787909229468	0.000631111362427371	0.00904836914980616	down
Crlf1	28.5548574843293	-3.49596139329367	1.02348893694634	-3.41572953756017	0.000636113927716353	0.00908766493000642	down
Fut4	44.2744605848373	-2.23699159684453	0.655097483745911	-3.41474612916111	0.000638414847257709	0.00909627963220381	down
Stap1	7.55865286649926	-6.27775968647767	1.83936738485087	-3.41299934867914	0.000642520957269236	0.009130501171734	down
Pdgfa	103.181136551588	-2.02448308251793	0.593235271376832	-3.41261415191873	0.000643429728421177	0.00913533798161232	down
Anln	44.4717978375071	-1.85936538436703	0.54537947750018	-3.40930574228734	0.000651284431699234	0.00923054972334223	down
RGD1561662	17.1659620333965	-4.25691267568389	1.24874713599781	-3.40894689803025	0.000652141726044794	0.00923455667047747	down
Itpkb	355.152298671434	-1.09476708589794	0.321535504225315	-3.40480933368648	0.000662102647033408	0.00934268107385507	down
Bak1	114.946208683338	-1.24906373034778	0.367050837276834	-3.40297202320703	0.000666571055718197	0.00938102452495872	down
Epha1	110.747066466411	-2.46284882593916	0.723692497904894	-3.40317031483561	0.000666087456708175	0.00938102452495872	down
RGD1561551	8.17482481267928	-3.84754663029546	1.13218043096493	-3.39835111530437	0.000677933516100009	0.00951593665568501	down
S100a3	39.2453105000412	-2.23253682667434	0.657075952212221	-3.3976845738425	0.000679587271253358	0.00952251667269745	down
Dsc2	76.9123021563001	-3.35505133337572	0.987534976161207	-3.39740000543336	0.000680294455217231	0.00952412237304124	down
Sspn	70.1790437398601	-2.45043743248768	0.721740172022582	-3.39517949461044	0.000685836210715065	0.00957668078072331	down
Slc2a9	15.6537487261181	-2.98060981237308	0.878053311467901	-3.39456588050468	0.000687374998214726	0.00958983591259295	down
Thbs1	676.577723658572	-4.22745783196228	1.24659865130012	-3.39119397213637	0.000695888306965402	0.00969178238262387	down
Mrgprx3	12.344650505335	-4.03715536506697	1.1915589870921	-3.38812883692758	0.000703712006243763	0.00979225918991321	down
Sipa1	351.707053035009	-1.16787264449151	0.344787933920321	-3.38722017099762	0.000706047018752602	0.00979743401092266	down
Tep1	558.391486384266	-1.08380164694944	0.3205781568441	-3.38077197030146	0.000722825018007165	0.00996333077994096	down
Cxcr3	11.6566050912667	-5.91850927674588	1.75277773626047	-3.37664562614366	0.000733755184855388	0.0101053241910847	down
Sgk3	43.135030580297	-1.77834669418064	0.526893459008876	-3.37515424375516	0.000737743297796024	0.0101515498991247	down
Oas2	18.1679725250067	-2.79578264096183	0.828418247010247	-3.37484435072716	0.000738574506579275	0.0101542938150061	down
Plp2	32.4440734142996	-2.89331807413246	0.857666330970986	-3.37347750477375	0.000742251110996218	0.0101874123449455	down
Fstl3	28.0953751160165	-3.6505495364201	1.08212343089147	-3.37350567616185	0.000742175163062115	0.0101874123449455	down
Gbp4	10.4594913430301	-4.83960558624093	1.43522629813077	-3.37201568320201	0.000746201991104998	0.0102241759599655	down
Syngr2	122.172428297109	-1.91879479708306	0.569922407760975	-3.36676496827231	0.000760554782992411	0.0104119561092453	down
Fst	28.6242792135962	-2.38053098720384	0.707225476968421	-3.36601418462494	0.000762627866309138	0.0104314511211238	down
Cmtm6	300.294982922133	-1.30851086714759	0.389179236082488	-3.36223196365555	0.00077315145671179	0.0105305849256541	down
Cd101	44.0497729200463	-1.8294175682118	0.546126325849042	-3.34980659532879	0.00080868003725793	0.0109587736583554	down
Mmp12	24.9306347150269	-6.07789263568714	1.8153387883	-3.34807622404128	0.000813746267102482	0.010999604713937	down
Il1b	109.847469697296	-5.54665162954261	1.65678574452843	-3.34783881854401	0.000814443642465131	0.0109997800182349	down
Ehd4	289.959952977107	-1.2834701207771	0.383505273606051	-3.34668180363934	0.00081785030141432	0.011036515570387	down
Cxcr4	39.1133003741735	-3.26280045984017	0.97641104291015	-3.34162593052567	0.000832892248781629	0.0112300706563912	down
Vcam1	279.766054092076	-1.51460349566212	0.453395890576562	-3.34057614359069	0.000836047517130873	0.011263164874541	down
RGD1559482	13.8301757167309	-6.16466275660735	1.8460056433301	-3.33946040678761	0.000839413158047168	0.0112990354071475	down
Smox	136.157201304365	-1.12572289091848	0.337211073401434	-3.33833310858791	0.000842826433864791	0.0113260087333402	down
Pirb	20.0237263276043	-3.90294437427483	1.16908682590606	-3.33845552596146	0.00084245515184887	0.0113260087333402	down
Cd40	15.4948501922058	-2.80640018060989	0.840952474138134	-3.3371685878992	0.000846365927631679	0.0113451152534582	down
Tlr11	8.35432227413404	-6.42216783774752	1.92436393901899	-3.33729379746194	0.000845984699963179	0.0113451152534582	down
Fcnb	9.83902235107859	-5.67156424078926	1.70092325324404	-3.33440337767875	0.000854825932530138	0.0114489686563537	down
Pgm5	80.5671669465904	-1.92459014767181	0.577296788119485	-3.33379673554232	0.00085669237886062	0.0114644129167759	down
Ptrf	206.29615411007	-1.75586865381481	0.527659820898791	-3.32765274950051	0.00087580960596193	0.0116716517305308	down
Cd3e	14.6771288805559	-5.33622104907202	1.60470985750594	-3.32534945436532	0.000883077758412234	0.0117393099530202	down
Rps27a	543.15068332074	-1.24216889993375	0.373621299293587	-3.3246736796921	0.00088522078168236	0.0117487143257007	down
P2ry10	9.23690894049361	-6.56594781249205	1.97652651662208	-3.32196292702076	0.000893865694754431	0.0118533081238393	down
Ugt1a6	11.6627059690526	-4.40271516676045	1.32569999561134	-3.32104939378094	0.000896796646423148	0.0118823707348004	down
S1pr2	152.90885241288	-1.10269539233694	0.332064702964041	-3.32072449282978	0.000897841194173088	0.011886411592051	down
Slc38a5	19.601257551525	-2.37974524739757	0.717248920889984	-3.31787916034047	0.00090703716032668	0.0119982726261485	down
Casp4	31.0706872231666	-2.35535133131526	0.712238299649706	-3.30697090071353	0.000943106884269559	0.0124242736426069	down
Dnai1	62.0852183206972	-1.22165762410663	0.369507729145932	-3.30617610335331	0.000945786254922623	0.012439178959997	down
Tlr3	127.371485095232	-1.57249850599648	0.475926640206655	-3.30407750512489	0.000952894843863581	0.0125224251272081	down
Rras	64.8936598365752	-1.47914173801536	0.448319814745768	-3.29930038638632	0.000969261334393409	0.0127063361879045	down
Ccr7	7.34617643193912	-6.23578093605367	1.89113890611679	-3.29736801241007	0.000975955327041194	0.0127732524561939	down
Lax1	14.672651068688	-6.25545932610544	1.90186761063728	-3.28911396940471	0.00100503318250795	0.0130898649183694	down
S100a6	162.069039297458	-4.62096113594737	1.40522059467624	-3.28842400506663	0.00100749980062402	0.0131007579252663	down
Tmem123	271.826154050245	-1.35487290339017	0.412407204083809	-3.28527942764753	0.00101881277653928	0.0132371535525783	down
Il18rap	27.2178470662522	-5.61640339287068	1.7105896353865	-3.28331428922851	0.00102594216356075	0.01330826670924	down
Sp5	6.42471762069054	-5.03862062208679	1.53545818705554	-3.2815094963602	0.00103253047553894	0.0133721432738613	down
Ifnar2	219.29079213479	-1.07986779020247	0.329129473676328	-3.28098173080796	0.00103446444484776	0.0133839148581269	down
Ctsw	10.4123242464829	-4.22235510794057	1.28777688617986	-3.27879398462106	0.00104251712978323	0.013468919059386	down
Ada	12.9388132578605	-3.50934206858016	1.07083255874039	-3.27720897159513	0.00104838745905794	0.0135319439742747	down
Ccl20	12.5504821256002	-5.12311318203615	1.56334381005981	-3.27702271827215	0.00104907928023558	0.0135319439742747	down
Arhgap15	89.5241044208625	-1.95880398379356	0.597837625399453	-3.27648160733404	0.0010510915850057	0.0135470280306428	down
Clec4a2	13.4206402816897	-6.12055627680228	1.86983455732159	-3.27331434368694	0.00106294193767774	0.0136778245174994	down
Erbb3	19.4834931055071	-3.05250379888569	0.932980201945276	-3.27177767815564	0.00106873581087743	0.0137309453470827	down
Sept9	355.970717062473	-1.03714283893543	0.31727146515868	-3.26894458793107	0.00107949439830924	0.0138464756341788	down
Pnp	399.882159352888	-1.09056745279004	0.333813709592635	-3.26699419901269	0.00108695907619585	0.0139200049981033	down
Ifi35	69.2514819482932	-1.8031093620847	0.552193964010728	-3.26535507376476	0.00109326935175017	0.0139674284748242	down
Itga4	117.526279249719	-2.62841348722061	0.807646942737635	-3.25440900984683	0.0011362855373813	0.0144939532990415	down
Gpsm3	50.0985884821515	-1.66054606849508	0.510345652965045	-3.25376743947463	0.0011388547066435	0.0145152044767441	down
Mzb1	29.2061008809235	-3.54473593759691	1.09017696049994	-3.25152343704948	0.00114788311266167	0.0146071079863012	down
LOC102554096	8.47296931727429	-5.44837001840317	1.67602859901238	-3.25076196290068	0.00115096179186461	0.0146346977206076	down
Slc26a7	204.909690991209	-1.19082118973049	0.366614584385126	-3.24815553022174	0.00116155759567784	0.014757749942873	down
Slc35d2	16.0112013449883	-3.00915343006815	0.926494008716639	-3.24789302656837	0.00116262972084664	0.0147597036915065	down
RGD1307182	52.1036830853149	-4.22504017672507	1.30316943196306	-3.24212652100087	0.00118641339036904	0.0150260331048158	down
Pla1a	12.3945922620102	-3.42148986394964	1.05569322354492	-3.24098875283161	0.00119115883474786	0.0150742557417855	down
Plin3	56.7513856639245	-2.81858970594885	0.872659143674612	-3.22988617764351	0.001238395095756	0.0156105772384239	down
Ucp2	510.766357433898	-1.01850434985966	0.316696751687792	-3.21602398645292	0.00129979967617662	0.0163078691612105	down
Gapt	10.863803917574	-4.86393276744183	1.51257951970896	-3.21565425424886	0.00130147528579001	0.0163161550649119	down
Lpar5	22.9147961310974	-2.62345138103494	0.816735873632199	-3.21211724099725	0.00131760592704352	0.0164926498905323	down
Hsh2d	18.7343186785623	-3.12044405386253	0.971573236358892	-3.21174352800911	0.00131932098760971	0.0165012660800493	down
Fam105a	60.2758909365697	-1.84353240820818	0.575142280313132	-3.20535017388129	0.0013489825597989	0.0168329562896645	down
RGD1559731	28.7407421368689	-1.53532181240604	0.479889719918087	-3.1993221539901	0.00137751147284307	0.0171130019778467	down
Wnt10a	14.8237880754742	-2.32532051694887	0.728215341546892	-3.19317705118567	0.00140716639554264	0.0174371459592609	down
Ezr	320.552148889378	-1.35646321894879	0.424879410750875	-3.19258402413888	0.00141005914010276	0.0174595304312261	down
Cd69	7.39444210831979	-5.25129508797436	1.64500805372352	-3.19226102029588	0.00141163703580941	0.0174656123475972	down
RGD1560492	5.72679481485137	-4.86781916559218	1.52546959087076	-3.19102995872475	0.00141766579311503	0.0174997884999576	down
Ifit1	24.892168876077	-4.23806872671014	1.32827238073987	-3.1906623883495	0.00141947045606865	0.0175086179354838	down
Serinc2	23.9549550041271	-2.52183177874347	0.790483768805697	-3.19023853273241	0.00142155409221961	0.0175208722163754	down
Nuak2	139.055335324759	-1.98392967341798	0.622124056004113	-3.18896151703362	0.00142784884415917	0.0175849705925871	down
Eppk1	72.8446626765315	-1.92722120919518	0.604442351504011	-3.18842848188871	0.00143048391012459	0.0175920280055461	down
P2ry2	24.3297198450818	-3.13366518219022	0.982832279949555	-3.18840278867424	0.0014306110380319	0.0175920280055461	down
Fjx1	71.6284952707878	-1.32302871417401	0.415112431936177	-3.1871575322452	0.00143678496327951	0.0176364279820302	down
Lilrb3l	27.1599927459659	-2.89831677269794	0.90947670120841	-3.18679606508554	0.00143858169505165	0.0176364279820302	down
Xirp1	13.9437911122751	-4.6874053518056	1.47088610090727	-3.18679015928856	0.00143861106797173	0.0176364279820302	down
Ifi44	94.9477543794482	-1.73442865866674	0.544688663906025	-3.18425694088978	0.0014512613159353	0.0177779511202074	down
St8sia4	34.7640301012231	-1.8349064586146	0.576518843923832	-3.18273457659438	0.00145891285466968	0.0178444805176948	down
Map4k1	79.4073961300793	-2.42339807045644	0.762774861644776	-3.17708172137563	0.00148765110231671	0.0181270117637864	down
Ccl6	63.2971615174499	-3.88590269356754	1.22541223634005	-3.17109832783588	0.00151863729195611	0.0184486308059853	down
Myl9	59.7416586990159	-1.38653710891629	0.437489290174606	-3.16930526085087	0.00152803816896173	0.0185488137851608	down
MGC108823	19.5357111064319	-2.91329376324155	0.919659425908044	-3.16779633978639	0.00153599079795852	0.0186312785696523	down
Cd247	7.13852531591531	-6.19243179726257	1.95502320428387	-3.16744670022004	0.00153783897257795	0.0186396289345949	down
Psmb10	97.4817683637515	-1.38711547155639	0.438073850578845	-3.1663964186028	0.00154340302443835	0.0186850577309369	down
Pla2g2d	15.912023449344	-6.37026321707835	2.01195485814482	-3.16620583771557	0.0015444146453963	0.0186850577309369	down
Cst7	7.11512385346753	-6.18786827059389	1.95586318626088	-3.16375312652801	0.00155748847700578	0.0187927588606883	down
Trpv4	24.078859121749	-2.18007571715939	0.689301298084817	-3.16273264422482	0.0015629579753562	0.0188022908532371	down
Cd163	98.5266562345348	-6.75494900676634	2.13537210653923	-3.16335920380359	0.00155959770006153	0.0188022908532371	down
Bcar3	83.9220417832738	-1.85172325511166	0.585749153744972	-3.16129053413516	0.00157071744077181	0.0188673921585086	down
Rgs14	14.9681579024799	-6.28191946060266	1.99073114582953	-3.1555840545133	0.00160177105924889	0.0192116898986926	down
Idnk	49.4792863259859	-1.07771341125332	0.341754182163873	-3.15347541449119	0.00161338817913221	0.0193077995644176	down
Cmtm7	78.2208200105437	-2.18701166329294	0.693591846030637	-3.15316807111993	0.00161508788509231	0.0193097053699158	down
Pygl	544.738339667615	-1.22434116099062	0.388342788354742	-3.15273309484562	0.0016174962583343	0.0193138186210616	down
PVR	59.062131357924	-1.62340992681001	0.515153095298917	-3.1513154858713	0.00162536822356186	0.0193934061537388	down
Adgrl4	59.2666768293181	-1.29777745331158	0.412199949652783	-3.14841730185743	0.00164157164205144	0.0195722102604234	down
Cntf	255.794990288019	-1.02288580163146	0.325161614147365	-3.14577661423432	0.00165646471539124	0.019662260639415	down
LOC103692066	256.11573789188	-1.5130268906013	0.480947509094063	-3.14592936233585	0.00165559986321969	0.019662260639415	down
Cebpb	71.2451691936414	-2.2147121295278	0.703982101038108	-3.14597789668506	0.00165532515113452	0.019662260639415	down
LOC103690063	29.7925396824125	-2.46672548532545	0.783949578398297	-3.14653589120523	0.0016521698255618	0.019662260639415	down
Gpr132	18.0915061999516	-3.04506674849721	0.968689559516832	-3.14349083107291	0.00166945645761975	0.0197726633654124	down
Msc	19.5821104244881	-3.66943293596746	1.16958336252289	-3.13738469060657	0.00170462309839916	0.0201298327975543	down
Stat4	10.5406853878773	-4.88755304878273	1.55948756933511	-3.13407631127611	0.00172396015930084	0.0203167389154076	down
Shmt1	19.1772025156427	-2.75596555090263	0.879938192420434	-3.13199901384191	0.00173620458455745	0.0204287126095692	down
Pon2	663.061630779166	-1.03162143061458	0.329515745062201	-3.13071968812854	0.00174378518178923	0.0205019132711899	down
Slamf9	35.3765210765758	-3.16488702730437	1.01258985848726	-3.12553695929022	0.00177480766089564	0.0208057685819947	down
Chrdl1	743.506212033907	-1.50064483255434	0.480250624057508	-3.12471188454852	0.00177979290090216	0.0208490025534252	down
Aurkb	8.74899789750468	-5.49639683866465	1.76187930630049	-3.11962165569997	0.00181083466386913	0.0211509699983319	down
Pmp22	321.357410547848	-1.47546865217834	0.473173519275778	-3.11824012137586	0.00181934511018531	0.021234941620115	down
Gpr31	13.7505472751309	-4.59562625608394	1.47424275653479	-3.11727918330491	0.00182528628160475	0.0212733873226625	down
Gbp3	21.4843539951009	-5.28827447450313	1.6975543300552	-3.1152313542337	0.00183800687542431	0.0213906202040691	down
Plaur	13.1121535737404	-5.16656172511786	1.66065244330719	-3.11116377538256	0.0018635155436611	0.0216248532979936	down
Fcgrt	140.821639119042	-1.63376656769767	0.52518264564009	-3.11085406431594	0.00186547107169696	0.0216254012831216	down
Gcnt2	32.6309737598956	-1.82486105639299	0.586634311817862	-3.11073017658669	0.00186625383148891	0.0216254012831216	down
Mcoln2	6.18963778668867	-5.98998648059305	1.92601627632852	-3.11003938762734	0.00187062397757202	0.0216452245067943	down
Rab20	33.1042004971551	-1.92688353039622	0.620407856522316	-3.10583354182091	0.00189743494913612	0.0218763088253341	down
Uhrf1	48.9047074875377	-1.82633195229862	0.588316155404098	-3.10433758366566	0.00190705599969304	0.0219557335437439	down
Il2ra	12.458111037371	-3.68625343512381	1.1903495743197	-3.0967822517436	0.00195633519746928	0.022442697568684	down
Rab3il1	59.0867991462808	-1.58310196169695	0.511895516934275	-3.09262712668026	0.00198393239053927	0.0226783509109155	down
Arl5c	24.9938878476065	-1.88398533522882	0.609477831626895	-3.09114661348691	0.00199385158068411	0.0227530349334758	down
Ifitm2	73.1284295758767	-2.6443339657953	0.855489566690984	-3.09101836977806	0.00199471293064132	0.0227530349334758	down
Tes	192.57410445278	-1.39624359682882	0.451780890400628	-3.09053265973837	0.00199797830335277	0.0227579782363471	down
Tnfaip8l3	20.5765905255972	-2.26136877423405	0.731687850313786	-3.09061954939426	0.00199739379411199	0.0227579782363471	down
Calca	7.48322263957462	-5.26927565643016	1.70624472688092	-3.08822970903042	0.00201352765558177	0.0229016065992257	down
Slc1a5	110.050543550064	-1.61587856467033	0.523608099720342	-3.08604577647551	0.00202837592136557	0.0230226396950476	down
LOC100360552	102.683540829807	-1.18703098644136	0.384722470595065	-3.08542151074601	0.00203263864732558	0.0230547412419313	down
Cdc42ep1	194.792388424197	-1.10385531220966	0.358046504153459	-3.08299424629082	0.00204929117107781	0.0231881170099962	down
Mmp9	71.255239116234	-3.30453121918993	1.07213868607202	-3.08218634596305	0.0020548615668512	0.0232248488765348	down
Ubash3a	8.48109676110706	-4.52527776353562	1.46835993820108	-3.08185864092671	0.00205712501931088	0.023234092277136	down
Dab2	125.153026570689	-2.18170873290491	0.708074177508548	-3.08118669230609	0.00206177331072825	0.0232574332587088	down
Gpr65	10.1361886001818	-4.80707394060328	1.56016003299828	-3.0811415745378	0.00206208576366725	0.0232574332587088	down
Arid5a	205.280189815489	-1.47366657806274	0.478598453323001	-3.079129420145	0.0020760647328984	0.0233588836156083	down
Ms4a4c	11.816992513238	-5.02139748983238	1.63087866630451	-3.07895221979365	0.00207729994598365	0.0233588836156083	down
Top2a	58.767620382708	-3.43990813096526	1.11773853556623	-3.07756064724263	0.00208702366066471	0.0234400029868646	down
RT1-A1	227.74779076938	-1.69321099567959	0.550633774889738	-3.07502204349643	0.00210486996062952	0.023607445922706	down
Sod2	976.976037230579	-1.16921369155166	0.380259276048822	-3.07478019655606	0.00210657741786531	0.0236101201254751	down
Klf2	38.4153687641106	-1.50240939493094	0.489070998111466	-3.07196583058994	0.00212654066371745	0.0238172554336354	down
Piezo1	797.404591056837	-1.49220829737874	0.486412157936054	-3.06778577186574	0.00215651155551465	0.0241193136536057	down
Slc2a12	63.0187040532442	-1.37598924531743	0.448598466570617	-3.06730706379003	0.00215996847953162	0.0241411776098972	down
Prkcd	248.924494890565	-1.42645127939543	0.465297664179119	-3.06567470505572	0.00217179456509156	0.0242228190493765	down
Pram1	71.6479216994219	-2.17069190773152	0.70832157894219	-3.06455707727165	0.0021799257368366	0.0242966480183341	down
Tal1	26.0184532780909	-2.15750782444131	0.704686263132275	-3.06165727546804	0.00220115321468704	0.0244992620958796	down
RGD1304929	41.34540712535	-2.12768939331679	0.695279152282937	-3.06019443604853	0.00221193340780995	0.0245682057569603	down
Fgfrl1	106.080884402176	-1.2023661841933	0.393118674968176	-3.05853234850934	0.00222424063998894	0.0246878422416452	down
Col12a1	403.370408540872	-1.30093363447588	0.426365739263937	-3.05121522362881	0.00227917137700988	0.0252278528727981	down
Card10	107.972052574904	-1.27994183236609	0.419584684458607	-3.05049702664341	0.00228462942471205	0.0252534828844375	down
Fkbp10	158.137891769778	-1.69808024460869	0.557191895814076	-3.04756809523896	0.00230701249228708	0.0254309360603827	down
Ppp1r36	104.741560903312	-1.10828496287728	0.36405332994146	-3.04429288713137	0.00233227958229867	0.0256918419785498	down
Gfpt2	87.9922200469699	-1.84899470052496	0.608215876528645	-3.0400303114052	0.00236554339783956	0.0259870222078451	down
Pqlc3	47.4193507910231	-2.77622621446524	0.913432984669778	-3.03933212513549	0.00237103304393292	0.0260295376243783	down
Tlr10	7.95497843359047	-5.36012537990772	1.7645818865948	-3.0376178179248	0.0023845616836428	0.0261245230944152	down
Pdgfb	64.9363432946264	-1.6089433355748	0.529872907829329	-3.03647027768599	0.00239365706582521	0.0261884658692599	down
Cd300le	15.5167797971029	-5.44229363353213	1.79263798399816	-3.03591337576929	0.00239808249596968	0.0262012113359787	down
Hist1h2bk	58.8260080125361	-1.32240244610684	0.435854490687251	-3.03404570645054	0.00241297869396341	0.0263103077132835	down
Tmem100	25.9204300581867	-2.3603603076382	0.778131887244666	-3.03336792429384	0.002418405475379	0.0263337485096825	down
Tnfrsf11a	27.2921882148907	-2.13693082441277	0.705230433544037	-3.03011714011536	0.00244458905272306	0.0265648649461562	down
Tnfrsf13b	15.5728358574529	-4.87994669057182	1.6106259510056	-3.02984481749161	0.00244679422092231	0.0265708626477455	down
Tap2	10.8125732161032	-4.89128563997937	1.6175375151995	-3.02390862284027	0.00249531794660725	0.0269883916809366	down
Clec4a	9.70044675804981	-3.69058019479214	1.2205991936753	-3.02358072487299	0.00249802374018083	0.0269994872576908	down
Gimap9	15.0114201741543	-2.74619914197598	0.909617436088889	-3.01907047185012	0.00253551545179287	0.0273311900343494	down
Dap	172.897559304678	-1.2612268793296	0.41783377212001	-3.01848956088536	0.00254038153755076	0.0273652895921688	down
RGD1563400	6.25315358296567	-6.00236251145537	1.98908533604529	-3.01764957122921	0.0025474329398915	0.0274071708490654	down
Cd72	16.0434919648817	-3.01935449146468	1.00136211380456	-3.01524738138232	0.00256769734544651	0.0275671554682808	down
Tbc1d10c	21.8613075061976	-2.87238326322605	0.952710123072773	-3.01496036796771	0.0025701283679279	0.0275748351998246	down
Mgst1	126.790468358357	-1.54229776484891	0.511686970586539	-3.01414312559298	0.00257706199782373	0.0276123602860153	down
Nfkbiz	119.448450537305	-1.79397544930604	0.595414390991811	-3.01298637797069	0.00258690529184802	0.0276625028945984	down
Cib1	87.1669159775501	-1.1037018552968	0.366823365223101	-3.00881012480088	0.00262272972393713	0.0279581910568714	down
Fhl2	30.0470612543559	-2.09002125956214	0.695721919349403	-3.00410437192579	0.00266363931461865	0.0282387935781998	down
Hlx	14.6769489841592	-3.47425392866856	1.15751454842641	-3.00147754807198	0.00268672851316394	0.0284273210425088	down
Mb21d1	5.54422445463946	-5.83015904473777	1.94275332077001	-3.00097752113324	0.0026911443057891	0.02845531005437	down
Kank2	282.935366711388	-1.19269042841168	0.397736084998268	-2.99869806486598	0.0027113585840882	0.0286313765857199	down
Rcn1	510.019658068243	-1.12240548223065	0.3743249579151	-2.9984788844489	0.00271330957510288	0.0286331657853273	down
Rbm43	44.7215596061666	-1.25153875018452	0.417473375315937	-2.99788878569173	0.00271856859941083	0.0286698389302696	down
Clec1a	25.5448729941135	-3.45905400685937	1.15414232045343	-2.99707752290066	0.00272581386527399	0.0287273970115957	down
Itgb7	26.8504661300541	-3.57471951942433	1.19287392101074	-2.99672870406573	0.00272893453377436	0.0287414389428712	down
Fam198b	46.4902269056876	-1.8239541975575	0.608839425725855	-2.99578857821665	0.00273736152476041	0.0287924570850454	down
Mnda	13.1863884296836	-6.09473581526325	2.03625114914898	-2.99311596106916	0.00276144804353872	0.0289888915452347	down
RT1-DOb	13.1608758670727	-3.51332805412632	1.17467721361321	-2.99088806134208	0.00278167440686534	0.0291631252884147	down
Dennd2d	13.061008887166	-3.03635198225844	1.01527361510748	-2.99067358500891	0.00278362868931731	0.0291645895011133	down
Fblim1	39.384036587625	-2.50246380667756	0.837337928328282	-2.98859483371743	0.00280263510092859	0.0293254891550289	down
LOC100912658	23.0848263972379	-1.85926603607697	0.623338125500165	-2.98275680568247	0.00285664882640685	0.0297550615281989	down
Synpo2	42.9670881280384	-2.87860704954467	0.967190661056925	-2.97625604283543	0.00291791133571231	0.030255916766173	down
Ttc24	155.332379618647	-1.84898778836374	0.623826866839947	-2.96394382263458	0.00303723728334004	0.0312913318063084	down
Fosl1	12.3095113980129	-3.17593498476193	1.07230020105044	-2.96179650218356	0.00305849853795609	0.0314498966743636	down
Mlxipl	50.1018825297326	-1.76485214815079	0.596515599512731	-2.95860183638521	0.00309038112969769	0.0317371281255599	down
Pf4	14.4990102577413	-3.95690922561866	1.33839857014049	-2.95645057750122	0.00311202101137151	0.0319185715984448	down
Pla2g4a	123.174539213044	-1.18427573105417	0.401155027095076	-2.95216475194137	0.00315554516971632	0.0321954294103749	down
Acsbg1	23.1097621698736	-2.09720957198307	0.71039422214383	-2.95217712449026	0.00315541872723374	0.0321954294103749	down
Vim	5488.7358683253	-2.18084884278848	0.739063490948025	-2.95082745866803	0.00316923902889189	0.0322993086064366	down
Slc8b1	96.7045440242913	-1.82125445883864	0.617480335138107	-2.94949386271758	0.00318294894742124	0.0323569610897875	down
Phlda3	60.6338423077503	-1.6770670307296	0.568946152079775	-2.94767268325677	0.00320175874115258	0.0325257523781125	down
Nrros	56.0592467475424	-1.87758702728167	0.637011121137606	-2.94749489448251	0.0032036004240015	0.0325257523781125	down
Kctd11	66.880777426354	-1.703725409358	0.578388317545418	-2.94564284525718	0.0032228429685064	0.032653019521031	down
Igsf10	45.5638424740801	-2.30831091650327	0.784001833566631	-2.94426724233814	0.00323720339908696	0.032763433898064	down
Irf4	37.8675987645476	-2.61637189106597	0.889183375674294	-2.94244355286321	0.00325633145442441	0.0329362864288918	down
Flt3lg	45.3385318489436	-1.24659477800594	0.424167215544715	-2.93892298207222	0.00329354906191861	0.0332708488517636	down
Il18r1	12.9736715948686	-4.14550065091795	1.41208757759322	-2.93572489178298	0.00332769300024478	0.0335735605147107	down
Tspan32	8.09740356150476	-5.37997850039177	1.83320657768915	-2.9347366335405	0.00333830900966979	0.0336384341087228	down
Dpp4	7.63029610660902	-5.29373668899849	1.80521936592338	-2.93246172123283	0.00336286375198516	0.0337835921983711	down
Lyc2	10.2157188435266	-3.08879595990731	1.05347314110024	-2.93201206504552	0.00336773663314047	0.0337866811284854	down
Runx3	4.99037672043515	-5.67783898665371	1.9364806635706	-2.93204011455739	0.00336743247533593	0.0337866811284854	down
Ahnak	4819.40038543464	-2.19195499087888	0.748144726214649	-2.92985423016935	0.00339121046324185	0.033937443689429	down
Atp10d	111.033412300113	-1.82937846302007	0.624808666670465	-2.9279018691732	0.00341257732535467	0.034130020393964	down
Dsg2	48.6249743017036	-1.80856451067189	0.617984661210223	-2.92655242790349	0.00342741731802054	0.0342145659225007	down
Cdc25c	24.898305269154	-1.76594215350418	0.603827161683651	-2.92458217444244	0.003449189983959	0.0343756331509761	down
Nod1	115.027326788815	-1.74045882370975	0.595583957395416	-2.92227284180228	0.00347486991999541	0.034602298236782	down
Srpx2	5.64859939938949	-5.8539658674002	2.00356115074255	-2.92178048333121	0.00348036743331373	0.0346355822837265	down
Bank1	21.0752282275129	-3.30707535044457	1.13287156095069	-2.91919707797177	0.00350934283048519	0.0348161468960235	down
Qprt	14.7637854508406	-2.70457712807239	0.928496297017999	-2.91285720444824	0.00358138330934542	0.0353997494143909	down
Gpr171	9.63381200804599	-6.62585945564437	2.27519390227095	-2.9122174813456	0.00358872674876526	0.0354287569448129	down
Mafb	92.477806044723	-1.69023965340987	0.580841116058031	-2.90998623665099	0.00361444672689019	0.035660765988078	down
Bco2	19.6721529358037	-2.59369528343127	0.891844453028717	-2.90823727682898	0.00363472440123154	0.0357466497275081	down
Treml2	20.9746072908185	-4.21203708670068	1.44828367431345	-2.90829563393192	0.00363404613619505	0.0357466497275081	down
Agr3	6.6453185199996	-3.54282619646927	1.22114634711839	-2.90122981969318	0.00371701159879382	0.0363380841945342	down
LOC681325	6.17123862219343	-5.98005703880959	2.06345395338087	-2.89808116581015	0.00375453410884513	0.0366380523359799	down
Dennd3	142.29458593079	-1.34880951622098	0.465481635395937	-2.89766429791305	0.00375952764793075	0.0366645196344315	down
Nmi	35.333605627714	-1.91199932177562	0.661020978937932	-2.89249416084743	0.00382196286393553	0.037205685735416	down
Mtap	236.371935241439	-1.19716431534395	0.414127566281538	-2.89081049613122	0.00384249745838091	0.0372900877707525	down
Itgb3	19.7120175914302	-2.60470564914516	0.901012944801712	-2.89086373749977	0.00384184657531244	0.0372900877707525	down
Fosl2	68.0134296048491	-1.78661452264191	0.618408034741447	-2.88905451137756	0.00386402083750575	0.0374562984923959	down
Apobr	30.7170822581894	-2.36352610462778	0.818790935520504	-2.88660511748984	0.00389422639237993	0.0376809190718424	down
Abcg3l4	12.8214520488926	-2.67356323501255	0.926163479176497	-2.88670768727543	0.00389295722705517	0.0376809190718424	down
Siglec10	14.4868314256739	-4.25343786291843	1.47389251364394	-2.88585349579024	0.00390353818995786	0.0377482946985575	down
Spata13	414.970035311062	-1.11700674356715	0.38729213610767	-2.88414516956941	0.00392477781016052	0.0378855742956384	down
Dok1	20.8898632639486	-2.23182065992509	0.776063232454259	-2.87582321464589	0.00402975338425223	0.0387589445791154	down
Cass4	8.96569527233744	-4.02035128894317	1.39936788577806	-2.87297667025411	0.00406624142762512	0.0390328413847271	down
Tmem255b	44.7072078275371	-2.3550036314719	0.819913763897921	-2.87225771192822	0.00407550460792951	0.0390354648740423	down
Plscr2	9.21747131273746	-3.61658118881332	1.25910900674956	-2.87233366565271	0.00407452510333047	0.0390354648740423	down
S100a11	124.85176634194	-3.68065655553217	1.28231908791092	-2.87031253783212	0.0041006626451498	0.0392063355341152	down
Gimap7	15.3804877441625	-3.32097758150501	1.15717865545956	-2.86989184067357	0.00410612226219373	0.0392351944102127	down
Ticrr	21.6098472405011	-2.24840793595596	0.784229286350471	-2.86702878238488	0.00414345327787953	0.0395081482349157	down
Tal2	22.7627596915192	-1.5417911217591	0.538006510841233	-2.86574807310109	0.00416025173698985	0.0396111172493489	down
Cd86	13.3494141364115	-3.58596300209552	1.25190276592565	-2.86441016003673	0.00417786648096418	0.0397082614323219	down
Cd28	16.9874603635078	-2.94684921987193	1.02925059736073	-2.86310178243124	0.00419515777619752	0.0398255025274935	down
C1qtnf6	44.1336009531396	-2.39397083189955	0.83690910873117	-2.86049083099242	0.00422985784288841	0.0400838887092586	down
Depdc7	48.1870336210564	-1.26695202397066	0.443417734173915	-2.85724256457848	0.00427339127185552	0.0404249232026262	down
Tuba1c	12.3334899953967	-2.12152328076436	0.742829060156618	-2.85600469146571	0.00429008794994271	0.040535151987936	down
Cysltr1	19.0492507297787	-3.68991580437372	1.29194129289607	-2.85610176303153	0.00428877649504455	0.040535151987936	down
Apol9a	17.5856307274965	-2.52033267244341	0.88269399878267	-2.85527337437347	0.00429997987534116	0.0405867556537508	down
LOC102555634	21.0676974311439	-2.22067770670547	0.777821430548654	-2.85499681480757	0.00430372605548288	0.0405924208707282	down
Relb	81.6879038620128	-1.81553182217061	0.636659269741427	-2.8516537941998	0.00434924412489347	0.0409017270774066	down
B3gnt7	20.8219485727685	-2.12547618296972	0.745212947861845	-2.85217291120359	0.0043421474018071	0.0409017270774066	down
Serpina11	9.49344664460562	-3.28899406059084	1.15331568934037	-2.85177258142735	0.00434761928629352	0.0409017270774066	down
Plekha4	56.9048995213732	-1.21940826786705	0.427792224931526	-2.85046851438741	0.00436548722754036	0.0410064937001921	down
Dennd1c	50.0309073427944	-1.47394721322423	0.517565545506023	-2.84784647282336	0.00440161529267538	0.041249423314215	down
MGC105649	16.5560331712664	-3.21868277512625	1.13119281237468	-2.84538828386769	0.00443573159511205	0.0414724131452245	down
Cd2	6.75593069614642	-5.11532931701526	1.80153393681688	-2.839429894978	0.00451942245801078	0.0421163613046801	down
Cxcr5	6.45207585597686	-6.04925028040379	2.13030354198048	-2.83961893748718	0.0045167453660697	0.0421163613046801	down
Fhod1	136.926579477132	-1.23492319388133	0.435665287105724	-2.83456871692797	0.00458875879702111	0.0426509412102878	down
Cd79a	11.2056528853441	-6.84439711070376	2.41474810045373	-2.83441453351498	0.00459097363699589	0.0426509412102878	down
Icam2	29.2246851483536	-1.73921578181729	0.613806986370083	-2.83348971327717	0.00460427898367256	0.0427498392984318	down
Pyroxd2	146.563029202774	-1.01847965596513	0.359476108976569	-2.83323322616558	0.00460797523249539	0.0427594560835254	down
LOC102546864	7.03020306991747	-4.2229086555545	1.49336318094433	-2.82778409796078	0.00468714057368428	0.0432940938507206	down
LOC690862	4.53403836049829	-5.53962801849854	1.95990421035543	-2.82647896220088	0.00470628353598864	0.0434459442793851	down
Loxl4	25.1365663364415	-3.46423588592701	1.22619969161078	-2.82518084911298	0.00472539367109493	0.0435723046941123	down
Col8a1	182.442971196328	-3.43526413106854	1.21701304011597	-2.82270116903694	0.00476209356455767	0.043810170446234	down
Glb1	276.74618088008	-1.04300849572327	0.369547687363286	-2.82239216044109	0.00476668500103238	0.0438273234191032	down
Mgat4e	16.8499645138416	-1.84846366824264	0.655646160233044	-2.81930068435941	0.00481284105352437	0.0441506743220569	down
Ung	23.1312180361141	-1.9859961171195	0.705191707519683	-2.8162499586172	0.00485878477709658	0.0444959481125335	down
Thbs2	132.884173183448	-1.87979448453826	0.667779659717677	-2.81499212679373	0.00487784289063964	0.0446196305852933	down
Hebp1	35.1356156619356	-1.742100335295	0.619734897139012	-2.81104121026161	0.00493814605741528	0.0450182559354352	down
Maf	441.958452885907	-1.39444810868162	0.496198770180771	-2.81026111405638	0.00495013213885712	0.0450428923820893	down
RT1-DMa	11.6697589254136	-6.9005275192422	2.45805774576684	-2.80730895404145	0.00499573027561864	0.0452856046191443	down
Pctp	51.5354875726792	-1.39577277980654	0.497234491692985	-2.80707151882045	0.00499941407619428	0.0452934515403576	down
Ano5	46.7508050614974	-1.64686432870553	0.586994154985842	-2.80558897344601	0.00502247132700906	0.0454511031349604	down
Ly49si1	6.79138721926481	-6.11802965177608	2.1808642062419	-2.80532352003648	0.00502660991901419	0.0454629570165426	down
Cilp	49.8774438212841	-2.38872601168761	0.851828472189593	-2.80423358654293	0.00504363503354148	0.0455112074760479	down
Gng5	89.5358698104561	-1.21765658020899	0.434652102850157	-2.80145102767112	0.00508733619154537	0.0457803288188786	down
Clec2d2	6.0928463492625	-4.96383406784194	1.77180713632125	-2.80156568177516	0.0050855287651992	0.0457803288188786	down
Cndp1	34.4249256030111	-2.37300183255169	0.847308014295345	-2.80063659556575	0.00510019175519384	0.0458446766719661	down
Atp2a3	49.3035391859606	-2.04318685318119	0.72966177240824	-2.80018349657771	0.00510735649045053	0.0458577840863246	down
Swap70	199.751434545592	-1.18314645949154	0.423136825981426	-2.79613209450003	0.00517182572240867	0.0462815050170112	down
Fcmr	17.2689563970386	-4.23414680521239	1.51420148020388	-2.796290229912	0.00516929561456858	0.0462815050170112	down
Fancb	77.0668724950171	-1.05480241253663	0.377384653264434	-2.7950326103948	0.00518944801983648	0.0463875464820978	down
Lama1	440.31486723702	-1.46638333349655	0.525232207758026	-2.79187626317864	0.00524033913329029	0.0465887635341012	down
Adm	17.1748760270195	-2.25681661270218	0.80826110155574	-2.79218758438117	0.00523529960377367	0.0465887635341012	down
Pitx2	6.08966374071133	-4.95846341416895	1.77859227124909	-2.78785840595533	0.00530577282884218	0.0469572582076826	down
Fhl3	71.5479553592271	-1.11887275157768	0.401897958304799	-2.7839722209515	0.00536976329280968	0.0473670887168151	down
Itgb4	69.2327829170025	-1.76914788783576	0.635740223456586	-2.78281572025869	0.00538894049344068	0.0474502186673664	down
Tram2	48.9717608015837	-1.56019942200909	0.561000683406934	-2.78110075113289	0.00541749212316522	0.0476312545971069	down
Hvcn1	40.8456457830379	-2.12456707919892	0.764651697786661	-2.77847690046152	0.00546143962839822	0.0479913929511297	down
Tslp	9.14067475995062	-2.2463484040363	0.808824228283883	-2.77730108159899	0.00548123791698925	0.048060259575478	down
Angpt4	12.354948231032	-2.59355119766948	0.936667826707893	-2.76891244016039	0.00562437482479141	0.0490039897092485	down
Gpr39	6.34135661375934	-5.02560704712959	1.81577254572119	-2.76775142292589	0.00564444891634401	0.0491247311266225	down
LOC300308	6.8749083469861	-4.21160172761933	1.52248034109172	-2.76627659086839	0.00567004208320635	0.0492467071386238	down
Emilin1	268.084948711718	-1.15385937335164	0.417573631190676	-2.7632476937337	0.00572293186638485	0.0495843455291307	down
Lpxn	74.6969875436748	-1.31318705888102	0.475378058694238	-2.76240569976676	0.00573771336069938	0.0496242244570638	down
Lgals9	52.2509668721681	-1.45847673958146	0.52801611243821	-2.76218226153494	0.00574164167204898	0.0496242244570638	down
Pm20d1	56.7650300367014	-1.67613448090162	0.606831934130905	-2.76210658442383	0.00574297271591206	0.0496242244570638	down
Oit3	5.39951163443149	-4.78007706184659	1.73023442494155	-2.7626759662975	0.00573296499087888	0.0496242244570638	down
Lgals1	171.957221405985	-1.53735605636585	0.55714175007027	-2.75936250724694	0.00579142518132416	0.0499355072501297	down

## Sheet: 07.DEmRNA3_DESeq_result_up
	baseMean	log2FoldChange	lfcSE	stat	pvalue	padj	direction
Mthfd2	382.758040654483	1.86120080752404	0.175035192843454	10.6332948093966	2.08609713484863e-26	4.1909691439109e-23	up
Prss56	157.735549982315	3.59720675032881	0.378050326533697	9.51515313665038	1.81445453122276e-21	1.94412754838748e-18	up
Cars	1300.02604751322	1.12177276210161	0.130812526474482	8.57542310613834	9.87231916687804e-18	6.34671654600255e-15	up
Chac1	106.071199377992	1.74330320622272	0.277515956885563	6.28181249751196	3.34648313921902e-10	4.55802347572272e-08	up
Arhgef33	369.53222083844	1.37910096196865	0.229253717291327	6.01561003356008	1.79210521936416e-09	2.00018854761255e-07	up
Slc1a4	351.535279301923	1.46594041342665	0.259981111235047	5.63864200157718	1.71396447842873e-08	1.4272972589278e-06	up
Trib3	176.267908807506	1.99888887369795	0.37892207926742	5.27519768064837	1.32613059946714e-07	8.3911696829275e-06	up
Car14	1030.19987327576	1.37820258923477	0.269313017895602	5.11747482540568	3.09653377187891e-07	1.7774103850585e-05	up
Pde10a	591.752827414996	1.38272929826158	0.270685249652973	5.10825506758969	3.25147535027459e-07	1.8400602756906e-05	up
LOC102557478	157.493331686916	1.31176262960686	0.280204974925249	4.68143947107579	2.84867511501263e-06	0.000111125986525444	up
Opn1sw	211.355452308632	1.9905558848392	0.431932652058063	4.6084867058664	4.05610303494202e-06	0.000151957314633072	up
Tle6	167.336791576718	1.50217752308716	0.328157582467315	4.57761028038038	4.70317858071001e-06	0.000170713765170243	up
Hhatl	235.704204749326	2.21428974609258	0.495471557947678	4.46905520725453	7.85658526605884e-06	0.000265833765044416	up
Sesn2	517.818482063215	1.02687899506969	0.237119645308761	4.33063651783283	1.48678933807372e-05	0.000448324169634537	up
LOC103689945	76.0848287780214	1.94968696487043	0.460987141363961	4.22937385867581	2.34342630959737e-05	0.000654654429929725	up
Arr3	1440.07548689659	1.53950170259185	0.365199291094473	4.21551120205652	2.49213020515576e-05	0.000691770581299887	up
Krt19	407.178112649085	1.10582647256998	0.266604842761024	4.14781089914861	3.3566946905463e-05	0.000881516291935622	up
Npas4	50.2024163260811	1.80703783666947	0.441998731528843	4.08833263032011	4.34484852886961e-05	0.00109280759868533	up
Adamts16	72.635706029188	1.32069519094951	0.349531454641763	3.77847307705996	0.000157792907780704	0.00313479309499565	up
Hmcn2	1043.03954891629	1.53664511177848	0.410209627550309	3.74599962695907	0.000179676857209916	0.00343781720128305	up
Fbxo2	267.558730323042	1.01501626874065	0.281644280668557	3.60389448112079	0.000313484366156032	0.00528125862983202	up
Gjb6	14.1381428033656	2.47848706669231	0.688426087506454	3.60022246639379	0.000317945034078477	0.00532447121387154	up
Fibin	59.2377587550624	1.58263438778069	0.446538249817413	3.54423028358225	0.000393761156788957	0.00622886743298437	up
Hes5	64.9319090246024	1.90921756441458	0.549057770850192	3.47726171229347	0.000506563098499135	0.00761597953141075	up
Pappa2	195.357670322547	1.57310370326915	0.452654290015788	3.47528729533146	0.000510306507371615	0.00765225913000812	up
Nat8f3	512.854355294406	1.21887937232246	0.351888172493011	3.46382591857835	0.000532551026689827	0.00791049916909326	up
Pde6c	693.83007490775	1.3639470239207	0.397766196067296	3.42901693860868	0.000605771719981126	0.00874467031230382	up
LOC103690033	107.265518744054	2.60878309107169	0.765877835972362	3.40626529263582	0.000658581497803962	0.00931753682456451	up
Etv4	212.839570428405	1.03056877140516	0.304217119458285	3.38760939305546	0.000705045948896469	0.0097938621354054	up
Stkld1	429.472058719638	1.50170647480619	0.458670290706625	3.27404348010566	0.00106020296504286	0.0136535112613533	up
Sass6	62.0543632994732	1.07140386786198	0.331611139476575	3.23090433437524	0.00123399233651071	0.0155795167575806	up
Slc25a22	48.3953098425796	1.8260463453889	0.580886093132897	3.14355321460783	0.00166910064652726	0.0197726633654124	up
Cartpt	594.312802923846	1.01981868420999	0.326843055749292	3.12020912260792	0.00180722688369592	0.0211241821634624	up
Tctex1d1	35.5593859778721	1.23777379396436	0.401226742481033	3.08497331536387	0.00203570416495186	0.0230732280247576	up
Cnga3	45.8277583181837	1.69680956766	0.551440751656749	3.07704782891382	0.00209061753096874	0.0234639699425486	up
Hmgb3	29.8371314935885	1.85085388746669	0.615398488550232	3.00756976479902	0.0026334567111106	0.0279926694847683	up
LOC103693999	41.6563919327311	1.8401559149845	0.628620308783811	2.92729313589096	0.00341926439265522	0.0341756326609171	up
Grid2ip	29.4866379661988	1.48104909429293	0.507067121959333	2.92081468143721	0.00349117425845718	0.0347216291348538	up
LOC365949	41.1070173482679	1.06565815735146	0.366846647795347	2.90491452969732	0.00367353399592836	0.0360006331600979	up
Ldb2	193.12613184731	1.0566462613779	0.366364044235621	2.88414291195655	0.0039248059483722	0.0378855742956384	up
Art3	29.7786298720151	1.33905280081302	0.464484129500594	2.88288170847247	0.00394055388266643	0.0379691738622392	up
LOC108352187	19.3350800550386	1.52709262847422	0.532782464175825	2.86625917922527	0.00415354040404781	0.0395706587871111	up
Cabyr	311.78780325934	1.00758086698817	0.351756144911765	2.86443003644161	0.00417760429710234	0.0397082614323219	up
LOC100912262	78.9110661873222	1.87975224188386	0.670982872658184	2.80149064675375	0.00508671156409811	0.0457803288188786	up
Actn2	122.191488608588	1.08479413523305	0.388310355943946	2.7936265892163	0.00521206247672687	0.0464862753196194	up
Nfs1	17.4651561965317	4.09574552255746	1.47444430098626	2.77782315670915	0.00547243930018798	0.0480355239937855	up

## Sheet: 07.DEmRNA3_DESeq_result_down
	baseMean	log2FoldChange	lfcSE	stat	pvalue	padj	direction
Chi3l1	1946.64212417609	-2.68013092971096	0.162168407641163	-16.5268375554467	2.351622923371e-61	3.77952836244187e-57	down
Adamts1	1884.03309533023	-1.98466656356535	0.148988585980931	-13.3209302611904	1.74914333883805e-40	9.78978498833928e-37	down
Clu	18858.8826424299	-2.72282889281386	0.204452439658672	-13.3176639875736	1.82736155830126e-40	9.78978498833928e-37	down
Crym	3622.41212683878	-2.21883840456009	0.182286641737268	-12.1722490656124	4.36876528904478e-34	1.75536989313819e-30	down
Hydin	588.399783171825	-1.65265512500688	0.147490220810972	-11.2051844245658	3.84552027442867e-29	1.23610403701235e-25	down
Cp	6297.14636315261	-2.79056800108727	0.253596373943661	-11.0039743774382	3.65652826124666e-28	9.79462036912604e-25	down
C1qa	499.143079252067	-4.90843838630209	0.460203898551216	-10.6657905370957	1.47142377618914e-26	3.37838899013027e-23	down
[truncated: 1,142 more rows]

## Sheet: 07.DEmRNA3_DESeq_result_not
	baseMean	log2FoldChange	lfcSE	stat	pvalue	padj	direction
[truncated: 14,877 more rows]
