# Supplementary material for: Integrated bioinformatics analysis of retinal ischemia/reperfusion injury in rats with potential key genes
Source: BMC Genomics. 2024 Apr 15;25:367. doi: 10.1186/s12864-024-10288-0 (PMC11017533; doi:10.1186/s12864-024-10288-0)
Supplement: Supplementary file 8 — Supplementary Material 8. [file 12864_2024_10288_MOESM8_ESM.xlsx]

## Sheet: 08.DElncRNA3_DESeq_result
suplementery table 8 DElncRNA3_DESeq
	baseMean	log2FoldChange	lfcSE	stat	pvalue	padj	direction
XR_001839442.1	743.084796782545	-5.2988258785116	0.445284310226848	-11.8998710639774	1.18530144073739e-32	8.75937764704934e-29	down
TCONS_00027911	670.188620001442	-3.51002634834865	0.376889819137225	-9.3131365458048	1.24111951302747e-20	4.58593660063652e-17	down
TCONS_00010390	173.804336385403	-3.74139007775422	0.414726713464477	-9.02133852555578	1.85804959439802e-19	4.57699550086712e-16	down
TCONS_00045084	970.392457144152	-2.32112184278968	0.261416730662298	-8.8790102948236	6.74578656079333e-19	1.24628406710657e-15	down
TCONS_00027897	365.890382343633	-3.45018068865848	0.393453017959658	-8.76897756827536	1.80295952886353e-18	2.6647741836603e-15	down
TCONS_00027907	325.748010945737	-3.6268041975698	0.421472356765644	-8.60508201629568	7.62622101009841e-18	9.3929622107712e-15	down
XR_001837647.1	570.746119577538	-1.92463441697271	0.234281010862071	-8.21506792159868	2.12044203632427e-16	2.23858094977662e-13	down
TCONS_00045088	268.672986094084	-2.71008033340437	0.339351718234687	-7.9860516030455	1.39329381901767e-15	1.28705516531757e-12	down
XR_357970.3	320.161789019102	-3.42846997870187	0.44377828821574	-7.72563703485002	1.11295338823194e-14	9.13858393226007e-12	down
XR_001842642.1	892.862127185906	-1.53152679258022	0.205894354161682	-7.43841082391974	1.01903729549591e-13	7.53068561371475e-11	down
XR_001838383.1	597.512241669412	-2.01656456414555	0.271904619251372	-7.41644099205708	1.20309445955456e-13	8.08260732373475e-11	down
NR_102352.1	213.239512969465	-4.72617517339616	0.638260694629012	-7.40477239655692	1.31375596208431e-13	8.09054713316918e-11	down
TCONS_00030330	211.745632557103	-2.0878925403637	0.28366972513303	-7.36029387480302	1.83505789232801e-13	1.04315983263877e-10	down
TCONS_00045069	806.98784059573	-1.96246869006284	0.271353520132275	-7.23214752882589	4.75415321639269e-13	2.50951373351014e-10	down
XR_001840734.1	140.857212754081	-3.58834208292019	0.503470585696384	-7.12721295913824	1.0242156584249e-12	5.04596914383999e-10	down
TCONS_00045030	4634.38569584434	-1.57917227981359	0.229582557142003	-6.87845060823517	6.0507021355218e-12	2.79466804884413e-09	down
TCONS_00001515	613.788959755684	1.88563018767525	0.281963110820383	6.68750668195188	2.27004850095057e-11	9.31981023445819e-09	up
TCONS_00045047	959.856634867124	-1.74615236505486	0.261031438451304	-6.68943317868053	2.24036653613049e-11	9.31981023445819e-09	down
XR_001838382.1	355.440524885077	-2.38355470151616	0.363917422447152	-6.54971307910464	5.7647733335877e-11	2.24219341764279e-08	down
ENSRNOT00000081812	38.7611789485516	5.83880614500366	0.894510644430056	6.5273746951596	6.69324603425826e-11	2.47315440965843e-08	up
TCONS_00041541	112.890798082108	-2.82426289090111	0.436183033470213	-6.47494898742771	9.48439784877676e-11	3.33760476678382e-08	down
ENSRNOT00000086040	70.5509191245139	-4.29908431924044	0.664784039465536	-6.46688858940831	1.00041350324323e-10	3.36047990407613e-08	down
TCONS_00037219	51.0388647266318	-6.6874117203401	1.04792633564526	-6.38156661672438	1.7528543963747e-10	5.63199738661262e-08	down
XR_357774.1	103.520117156951	-3.67667430387688	0.601551045249406	-6.11199054994994	9.83960119425107e-10	3.02977720106314e-07	down
ENSRNOT00000077381	43.0016588537478	-4.67444842153749	0.772419894608778	-6.05169345606387	1.43331021051832e-09	4.23686498229216e-07	down
TCONS_00016615	47.3404071286974	-4.41001087856428	0.777883859230178	-5.66924075649107	1.43431697782297e-08	4.07677017927375e-06	down
TCONS_00016729	188.044918424985	1.50621906184161	0.269183111149079	5.59551843877542	2.19963467647706e-08	6.0204815774687e-06	up
TCONS_00027403	723.36512700466	-1.11975324775088	0.200626676575378	-5.58127795796974	2.38757721460865e-08	6.30149843427068e-06	down
TCONS_00010696	213.829446166014	-1.40457437922761	0.252385657329259	-5.565190962477	2.61865480664209e-08	6.67305483485691e-06	down
XR_001839629.1	67.2664543255172	-5.5084984092019	1.01094817934973	-5.44884349338767	5.06984004301378e-08	1.24887059726239e-05	down
TCONS_00006537	959.929298548532	-1.21711647152415	0.225425386898389	-5.39919876935943	6.69391767932817e-08	1.59574360162049e-05	down
TCONS_00000054	1737.44818975672	-1.37486103158176	0.258253846831083	-5.32368074455448	1.01688313986355e-07	2.34836450112238e-05	down
XR_593994.2	519.374092056147	-5.38422650584394	1.01399331719083	-5.3099230680932	1.09671518861934e-07	2.45597734663543e-05	down
TCONS_00038544	3756.41211379948	-0.986439275691709	0.186625832178777	-5.28565238892951	1.25257549242458e-07	2.70770989715779e-05	not
TCONS_00049204	372.415254374999	-1.55702079755223	0.295103817019446	-5.27617979759857	1.31904676992802e-07	2.70770989715779e-05	down
XR_001840316.1	110.940984978151	-2.97839476644627	0.564377768548296	-5.27730703161352	1.31096135311642e-07	2.70770989715779e-05	down
TCONS_00003663	445.557504722785	1.41571490101096	0.269344823851643	5.25614296486626	1.47107949626439e-07	2.93818310199833e-05	up
TCONS_00006534	127.181463190243	-2.06169675554223	0.395730685312833	-5.20984809129071	1.88995309318411e-07	3.67546141016594e-05	down
TCONS_00010912	346.457268537094	-1.9958628369405	0.385137378367647	-5.18221016459037	2.19271939720218e-07	4.15492213982669e-05	down
TCONS_00032383	885.567076296857	-2.30942872784288	0.446250385410501	-5.17518595691176	2.27684096574376e-07	4.2064636842116e-05	down
TCONS_00010913	181.93329763313	-2.30080534844486	0.447425523163788	-5.14232029539944	2.71365964419532e-07	4.89120604161058e-05	down
TCONS_00010688	271.37250149482	-1.61938553339281	0.316066365730002	-5.12356172303432	2.99817437709793e-07	5.27535920160803e-05	down
XR_001840733.1	74.1496241008563	-5.00215828819581	0.9774105076843	-5.11776602447934	3.09175808966073e-07	5.31350983316111e-05	down
TCONS_00041531	16732.7927999375	-0.959091698124311	0.191728959891527	-5.00233088766	5.66412628210941e-07	9.30175404995301e-05	not
TCONS_00007248	16.6137574179789	-7.53680749425718	1.50664496109689	-5.00237792503558	5.66274402641056e-07	9.30175404995301e-05	down
XR_001840921.1	51.9949634011699	-4.15775230274919	0.834591133066232	-4.98178346021229	6.30009119195135e-07	0.00010121233458374	down
TCONS_00003664	67.0895799207553	1.88050560775343	0.381265613900026	4.93227172657256	8.12787403542581e-07	0.000125135394003743	up
TCONS_00010703	2723.04487491244	-0.957074374164157	0.194004026925501	-4.93327066108623	8.08639768528319e-07	0.000125135394003743	not
TCONS_00010698	180.285758802766	-1.53718611735795	0.313481891313899	-4.9035882452895	9.41016387521588e-07	0.000141920634771113	down
TCONS_00041306	46.7754652812053	-3.00132034462249	0.613967972190067	-4.88839887513443	1.01659394618556e-06	0.000150252585246226	down
TCONS_00010354	8078.49496925229	0.580113754633307	0.119099627470362	4.87082761680064	1.11131766529999e-06	0.000157935337433979	not
TCONS_00010639	431.126314941103	-1.15759383667396	0.237583697252568	-4.87236224564413	1.10271741416053e-06	0.000157935337433979	down
TCONS_00010705	359.53673771113	-1.25990330015554	0.258923707136305	-4.86592484747752	1.13922804316173e-06	0.000158847079980475	down
TCONS_00001794	102.777203301114	2.83399088032291	0.583539460057458	4.856553968165	1.19446237179204e-06	0.000163464387547096	up
TCONS_00018536	204.535314820411	-1.95245148349991	0.408108856413916	-4.78414386949661	1.71717660442079e-06	0.000230726092848539	down
TCONS_00010692	442.184733870033	-1.4549552239605	0.305268689632991	-4.76614626187086	1.87782965466267e-06	0.00024267629091975	down
TCONS_00016633	4541.39547441826	-1.81868246396828	0.381374331606317	-4.76875949230286	1.85363796698502e-06	0.00024267629091975	down
XR_001838386.1	234.352962714649	-1.90554459576609	0.400337993967117	-4.75983949682929	1.93746971099665e-06	0.00024267629091975	down
TCONS_00041539	395.767612988973	-2.29159090664791	0.481101487727237	-4.76321725271225	1.90530516387006e-06	0.00024267629091975	down
TCONS_00010690	110.113846762384	-1.86001530949695	0.391063045941942	-4.75630548270493	1.97168039276471e-06	0.000242845301708853	down
TCONS_00000073	5477.00101356125	-1.75272404050323	0.369140550058321	-4.74812111599855	2.05315078412065e-06	0.00024873416876478	down
XR_591415.2	40.3251586563312	-3.9689885048411	0.840149925288493	-4.72414313847402	2.3108761589587e-06	0.000275441529269433	down
TCONS_00010702	401.140708240244	-1.40427550208204	0.300935952712039	-4.6663600325142	3.06582316566252e-06	0.000359625923718191	down
TCONS_00057093	2128.12079073925	0.934410124173674	0.20160360582697	4.6348879542147	3.57130866037976e-06	0.000407297958115265	not
TCONS_00027688	2559.66422346012	-0.722051592035125	0.155807880324867	-4.634243085328	3.58245835960652e-06	0.000407297958115265	not
XR_350045.2	17.146410764595	-7.58237782286667	1.64559337413761	-4.6076861647795	4.07174601138425e-06	0.000455912167032267	down
TCONS_00018535	171.734582317565	-1.80349502010535	0.392413565450568	-4.59590385983365	4.30877348713494e-06	0.000475251284625779	down
XR_001838409.1	37.4924452120685	2.89113340287443	0.63538447257666	4.55021097879537	5.35921530654662e-06	0.000582420604637934	up
TCONS_00050164	357.472152085045	1.18065486932648	0.261080813768012	4.52218166584839	6.12054939288119e-06	0.000646380475784075	up
XR_001836172.1	177.890558705525	-1.48063180351268	0.327420716564921	-4.52210788323498	6.12268380309679e-06	0.000646380475784075	down
TCONS_00032372	494.639144067376	-2.12519527514964	0.472343351866469	-4.49925941955553	6.8190602322847e-06	0.000709758522768788	down
TCONS_00010346	5554.14165251665	0.549024560728454	0.122732397523204	4.4733466615826	7.70047843921204e-06	0.000763419371043821	not
TCONS_00023175	151.086019979619	-1.44925048862077	0.323503632509521	-4.47985847138246	7.4692548879971e-06	0.000763419371043821	down
TCONS_00048355	357.689932876126	-1.79727545590952	0.402082489727322	-4.46991724789699	7.82498664876106e-06	0.000763419371043821	down
TCONS_00015155	64.3489821142026	-2.532685423226	0.566697242782423	-4.46920371588679	7.85113290924634e-06	0.000763419371043821	down
TCONS_00009581	18.3278533403676	-7.67947940930286	1.71801404451395	-4.46997475592551	7.82288298628164e-06	0.000763419371043821	down
XR_001836271.1	694.780208553773	-1.12294978694362	0.252160869825044	-4.45330708020937	8.45576844656158e-06	0.00081153414052065	down
TCONS_00011577	28.1556104218208	-7.32738014452284	1.64968386244379	-4.44168747196708	8.92561345897101e-06	0.000845644659766613	down
XR_357776.1	66.5487863423489	-2.88820151922221	0.65220641172152	-4.42835499209324	9.495452515583e-06	0.000888245494812132	down
XR_145894.3	17.0787441360864	-6.60139401042583	1.49204835040924	-4.42438343812061	9.67181062801974e-06	0.000893433506763324	down
XR_001837072.1	35.4146283167981	-4.91944720662984	1.12025575462036	-4.39136079983537	1.12643441281273e-05	0.0010276975692205	down
ENSRNOT00000085939	48.6084123066685	2.12225219416414	0.484888767649044	4.37678151311642	1.20444599632025e-05	0.0010854702332691	up
TCONS_00000068	10982.9387011628	-1.39229656073155	0.320515245804952	-4.34393239933061	1.39954598316723e-05	0.00124610178501275	down
TCONS_00044823	8782.4144780234	-1.25495715053492	0.290909037732043	-4.31391599353082	1.60387912252911e-05	0.00141103175184407	down
XR_001836329.1	33.5639463672016	2.9776994007025	0.70627239652008	4.21607784103429	2.48587984109851e-05	0.00216125317949624	up
TCONS_00001800	82.7540159038797	2.83629462213912	0.674639771112894	4.20416160384427	2.6205166657249e-05	0.00225181606508221	up
TCONS_00011757	20.9874525984999	-6.90208510590316	1.64326150733535	-4.20023537038564	2.66637648370522e-05	0.00226488761087144	down
TCONS_00006535	82.0698073885763	-1.54852209417575	0.369283754341296	-4.19331225912685	2.74910607354482e-05	0.00230862430494275	down
XR_001836601.1	457.505688894205	-0.919339180466386	0.220238539332028	-4.17428840226917	2.98918894983423e-05	0.00248203442014325	not
TCONS_00033934	978.263161703859	0.608402104325366	0.146307366738461	4.15838325771352	3.20507959782491e-05	0.00263172646976957	not
TCONS_00012848	404.234477103523	-0.869534063005563	0.209921978236241	-4.14217734756202	3.44024153147852e-05	0.00277610673930494	not
XR_001840668.1	53.7110058728791	-2.22760927320763	0.537923532796155	-4.14112627054704	3.45604627897233e-05	0.00277610673930494	down
TCONS_00041285	745.105489110021	0.679973636021707	0.164514667141047	4.13320980942527	3.57731886363892e-05	0.00281238153215868	not
TCONS_00032774	433.472732451351	-1.03004279008323	0.249126553574971	-4.13461662477201	3.55547664511718e-05	0.00281238153215868	down
TCONS_00010687	134.470263178594	-1.31785902370105	0.319291078064001	-4.12745333095995	3.66802842384127e-05	0.00285334000549337	down
XR_001839851.1	27.189073092977	2.76736147860896	0.674604039714177	4.10220116645235	4.09238224747006e-05	0.0031178046194643	up
XR_001840580.1	1312.28967863493	-0.90323030868467	0.220068692671941	-4.10431078459272	4.05522015568427e-05	0.0031178046194643	not
XR_001838506.1	125.463799157147	-1.37549713044204	0.335963856259861	-4.09418187347545	4.23661665829895e-05	0.00319475480661523	down
TCONS_00057901	650.447324778408	-1.18921296044774	0.291667158951283	-4.07729469688555	4.55627299163864e-05	0.00340109670789996	down
TCONS_00056493	1376.95744857494	1.10475425771218	0.271398171669554	4.07060316919635	4.68915684438389e-05	0.0034652869079997	up
TCONS_00011946	18.5773914608044	-5.22808819587271	1.28793842781242	-4.05926873752242	4.92266341076611e-05	0.00360182996094669	down
TCONS_00027249	520.684577930911	-1.13309890115664	0.279640412364388	-4.05198551803072	5.07848092753977e-05	0.00366455942072719	down
TCONS_00035535	62.5296957009437	-2.48022419893665	0.612644888129736	-4.04838797644783	5.15716075447399e-05	0.00366455942072719	down
XR_001840882.1	24.1230947352362	-4.57430041660632	1.12936989827134	-4.05031196918557	5.11493959673225e-05	0.00366455942072719	down
TCONS_00041577	789.378886167081	-0.974155191183969	0.242237514914133	-4.02148771848688	5.78317237959546e-05	0.00407025179859147	not
TCONS_00049207	92.8308461349347	-1.69290860658404	0.421201479766167	-4.01923708227205	5.8386896047554e-05	0.00407055813010778	down
TCONS_00015395	336.973195852615	1.13218602936167	0.282470681141776	4.00815413757369	6.11951767448836e-05	0.00422647061817467	up
TCONS_00050470	1156.32760831172	-0.76527366618427	0.191397239695273	-3.9983526794988	6.3784861892479e-05	0.00436453823505018	not
TCONS_00046285	157.233019360574	-2.17685334448605	0.545992543199759	-3.98696533789404	6.69237983201878e-05	0.00453731073014851	down
XR_590525.2	39.8217537859762	-3.67200448182665	0.922272867786585	-3.98147295673926	6.84895145938957e-05	0.00460125011680809	down
TCONS_00029548	14.4522668819516	-5.45316133937102	1.37298144098144	-3.97176624286558	7.13417075541805e-05	0.00474968665608463	down
XR_001842489.1	21.461539612607	-5.44375618105731	1.373499763071	-3.96341981806072	7.38836861893527e-05	0.00487500393695819	down
TCONS_00056701	156.476376542241	-1.91424620901345	0.484109161662821	-3.95416232660911	7.68032553300136e-05	0.00502279696361771	down
TCONS_00043350	1854.91870080294	0.558452414631056	0.141456723380499	3.94786759713709	7.88503900644496e-05	0.00511144195242353	not
TCONS_00035208	1001.1906739365	-0.677706432825341	0.172221658057631	-3.93508250047481	8.31681222565459e-05	0.00534445585631195	not
TCONS_00054136	579.996737493995	1.26146213886205	0.323337379181692	3.90138047773687	9.56456831191501e-05	0.00609328964009068	up
TCONS_00029696	920.785145937615	1.35039164679766	0.347534529414883	3.88563303068392	0.000102063583758924	0.00639194816930888	up
XR_357874.3	34.1406313852778	-4.50296498802433	1.15839631500223	-3.88724042860553	0.000101390316631863	0.00639194816930888	down
TCONS_00027689	341.844631076558	-0.907760099836283	0.234082705862416	-3.87794602976705	0.000105342078164892	0.00654183157679455	not
XR_001835838.1	33.5830128077986	3.85557169847643	0.997599254898356	3.86485021870758	0.000111157390939016	0.00678886875239115	up
TCONS_00021621	121.885980405144	1.41156324027132	0.365211182049461	3.86506029840058	0.000111061758572385	0.00678886875239115	up
TCONS_00050478	1156.36110415807	-0.73100188853675	0.189812074446288	-3.85118750042219	0.000117546456249226	0.00712023206296539	not
XR_001836892.1	29.3553161958414	-3.59392725108888	0.933986159295839	-3.84794487083026	0.0001191128479194	0.00715645484653956	down
XR_001838009.1	17.9364751756603	4.72027619635188	1.24002061706608	3.80661106064526	0.00014088404178281	0.00839623442560454	up
TCONS_00010916	110.509898499745	-2.02542569332308	0.532627617021982	-3.80270498298154	0.000143124756481672	0.00846153560319643	down
TCONS_00020705	13.4205143882847	7.1999024817145	1.89579215896881	3.79783324224254	0.000145966466157666	0.00849363925122164	up
TCONS_00038116	675.329716609166	-1.73878447097003	0.457634519494372	-3.7995046197371	0.000144985609747136	0.00849363925122164	down
TCONS_00029750	20.9377955340456	-4.64813437175902	1.23204443980443	-3.77270025462461	0.000161490256919425	0.00932353905183243	down
XR_357896.3	122.587526730213	1.25295693728632	0.334368678913342	3.7472317723008	0.000178796865699655	0.0100863270039729	up
TCONS_00018543	47.0959121671078	-1.87730327537849	0.500527255884402	-3.75065144466789	0.000176375737952778	0.0100863270039729	down
XR_353567.2	34.9271027052036	-3.5365974242503	0.943693542930441	-3.74761218908857	0.000178525993880786	0.0100863270039729	down
TCONS_00026623	1078.83193191425	0.675246129235199	0.180365072279667	3.74377433890409	0.000181276473411231	0.0101487358977955	not
TCONS_00018494	13.0707221867142	5.27557493323544	1.41088888454869	3.73918526895402	0.000184617630394149	0.0102580773579907	up
TCONS_00010706	318.476295649759	-1.10284812091578	0.296401186975404	-3.72079522410043	0.000198596428132977	0.010952444805244	down
TCONS_00041388	180.450912614871	-2.95594311666467	0.795777121117524	-3.71453644270847	0.000203576531903999	0.011143930153856	down
TCONS_00012065	1996.05327753374	-0.601098116526469	0.162724782152395	-3.69395557686799	0.000220792390679097	0.0119974688758715	not
TCONS_00033891	144.986471435316	-1.02149399289494	0.276770576801021	-3.69076079076615	0.000223584325830576	0.0120604975758245	down
TCONS_00049208	44.5115519277676	-1.90488487048165	0.517271669968103	-3.68256175830993	0.000230901905831323	0.012364964377489	down
NR_131104.1	11.8147098866472	-7.04509657481137	1.91616915363089	-3.67665691802931	0.000236310515700112	0.0125635590721139	down
TCONS_00003738	327.461800048205	-1.03986631267684	0.283431566021738	-3.6688443961005	0.000243649311836742	0.0128612029605251	down
XR_001842787.1	9.95889347762561	6.76869899422211	1.84626252530568	3.66616280266071	0.000246217209453068	0.0129045757294906	up
TCONS_00012284	363.651639331293	-1.16860254671985	0.319506211304176	-3.65752685041642	0.000254660589458311	0.013253110958429	down
TCONS_00018337	234.202656566597	0.979346712532594	0.267991725198889	3.65439161155359	0.000257792538178936	0.0133222857142821	not
TCONS_00038553	626.239552563733	-1.27245192301045	0.3514138112212	-3.6209502369544	0.000293522973263001	0.0150634359195387	down
XR_001837725.1	14.2997604654296	-6.34215466907429	1.75442111259614	-3.6149557386991	0.000300398939707545	0.0153099873409569	down
TCONS_00040703	22.3430175067968	-2.64204057779743	0.732728244653285	-3.60575779230075	0.000311243337385691	0.0157540292005497	down
TCONS_00056494	3445.67848735182	0.821512735510338	0.228199309366962	3.59997906123932	0.000318242806217033	0.0157872733310305	not
TCONS_00014004	1192.45426570455	0.786973594624135	0.21847817023671	3.60206968857112	0.000315693701997189	0.0157872733310305	not
TCONS_00039610	459.717599326834	-0.684496797622662	0.190141962842898	-3.59992495811257	0.000318309029272469	0.0157872733310305	not
TCONS_00014951	7.38148993176898	6.33852047443749	1.76367454552127	3.5939286477393	0.000325729072927082	0.0160475856595409	up
TCONS_00038135	218.111570092098	-1.84764631853714	0.514971585447336	-3.58786071066845	0.000333402309975508	0.0163168415279404	down
TCONS_00046286	254.078367292986	-2.00260819353548	0.558891461881462	-3.58317907880336	0.000339437727488472	0.016502926356183	down
TCONS_00041312	5205.66834484686	-1.22497852556858	0.342161376154185	-3.58011923887217	0.000343437453239995	0.0165882534604154	down
XR_355499.3	242.440026240807	-5.02275095685167	1.40415377858142	-3.5770661543396	0.000347472258627291	0.0166741557873745	down
XR_001837164.1	10.7354106549115	-6.90777428184226	1.93425910124414	-3.57127660787487	0.000355245473225211	0.0169371874008665	down
TCONS_00021626	306.961802491418	0.916864387250593	0.258081077085682	3.55262151570376	0.000381412810919532	0.0180682094403548	not
XR_359892.3	118.439531892608	1.02892051129825	0.290609304685878	3.54056286122846	0.000399274508419372	0.0185951448003773	up
TCONS_00011404	2509.29236942587	0.752478633580496	0.212760454171241	3.53674105703337	0.000405096629883798	0.0185951448003773	not
TCONS_00001504	2046.58244193407	0.651479525673627	0.184116999839484	3.53839963849941	0.000402560280080951	0.0185951448003773	not
TCONS_00010347	631.494551980735	0.625206486626724	0.176775421715515	3.53672745090588	0.00040511749835734	0.0185951448003773	not
TCONS_00011953	168.537041183798	-0.980525789800157	0.277088890795085	-3.53866871741633	0.000402150198300287	0.0185951448003773	not
TCONS_00045614	173.105139897171	-1.47273635640465	0.416884791923349	-3.5327178753871	0.000411311150089105	0.0187628975256697	down
TCONS_00004953	1809.90987942391	0.545999473529692	0.155002588057956	3.52251843256669	0.00042746731497483	0.019375820077798	not
TCONS_00030328	173.135024273998	-0.980129341577814	0.278370095128045	-3.52095774198364	0.000429991135691323	0.019375820077798	not
TCONS_00050487	1321.50148612861	-0.797830727803145	0.227703730981298	-3.50381051889165	0.000458651579607636	0.020542031353336	not
TCONS_00057027	262.118276414206	0.999800918704686	0.285504359859516	3.50187618569693	0.000461994258579465	0.020567093800616	not
TCONS_00016622	841.113516834055	-1.58131025455105	0.455200274871657	-3.47387807486912	0.000512994081868055	0.0227007560778738	down
XR_362090.3	31.8578835256066	-2.21105934848884	0.637730371712734	-3.46707550175267	0.000526154077471263	0.0231445156697181	down
ENSRNOT00000085172	23.0667093265336	-2.96314108799771	0.856012016588866	-3.4615648268649	0.000537044762573092	0.0234837916888471	down
TCONS_00006489	93.0977715157925	-1.17003507712552	0.338829237131041	-3.45317035516923	0.000554038996650671	0.0240844010896968	down
TCONS_00012336	146.189874280265	-1.05455481670484	0.305682629268463	-3.44983559984589	0.000560928037673245	0.024241276014066	down
TCONS_00049109	1334.01484968979	0.740890634770167	0.215425597822457	3.43919498081548	0.000583446849701542	0.0250678617400837	not
XR_593443.2	14.0522975051226	-5.41538263897722	1.58562288626802	-3.41530302436734	0.000637110908577811	0.0272153156901157	down
TCONS_00010911	115.976941229898	-2.22268107962398	0.651700020708147	-3.4105892419779	0.000648226666914563	0.0275310061407967	down
XR_356393.3	97.3099310572727	-1.56545675349282	0.459512480060775	-3.40677744657941	0.000657347029822071	0.0277588260022006	down
TCONS_00018868	291.071900147855	-1.54708278671779	0.455277833320961	-3.39810698762294	0.000678538786307567	0.0283699007271582	down
TCONS_00040695	195.681715027127	-2.4341354450684	0.716402287729137	-3.39772148520652	0.000679495592517863	0.0283699007271582	down
TCONS_00033894	790.162214062697	-0.762496869118109	0.224910895978089	-3.39021756061295	0.00069837176115046	0.0289242950001576	not
XR_001837575.1	69.1188971958874	-1.46511178004849	0.432270084678765	-3.38934344979544	0.000700602003386767	0.0289242950001576	down
XR_595337.2	767.177431878015	0.747166656023247	0.2208365603555	3.38334673760751	0.000716081624834729	0.0293991289307147	not
TCONS_00039974	1220.75794632185	0.627126896032007	0.186193477998252	3.36814641830738	0.000756753952768077	0.0308973022704756	not
TCONS_00037874	46.8581132746879	-2.41607044982337	0.717713241889598	-3.36634509273136	0.000761713508467669	0.0309289166350334	down
TCONS_00049902	327.112674506113	-1.2916610650861	0.385368557374274	-3.35175519738012	0.000803009910601357	0.03242755868494	down
TCONS_00011829	6.1254593871039	6.06911443445758	1.81385023947586	3.34598430585501	0.000819910362703822	0.0327520950290878	up
TCONS_00000900	36.8811850457328	-2.41947820811485	0.722858791474455	-3.34709660676562	0.000816627457702512	0.0327520950290878	down
TCONS_00011398	1381.42318882331	0.650227542219688	0.194517180936823	3.34277691609603	0.000829445512066356	0.0328874195568766	not
ENSRNOT00000079740	59.9638625569159	-1.49959576117813	0.448731248419261	-3.34185721734498	0.000832198573360747	0.0328874195568766	down
XR_001840292.1	356.225039524696	0.896124196775021	0.268671001981394	3.33539604261825	0.00085177994789802	0.0334822011434381	not
TCONS_00012564	55.2008863662047	-1.65918775726432	0.497669769875769	-3.33391308392812	0.00085633411897217	0.0334831171386473	down
TCONS_00050479	1838.36314116226	-0.691189103134448	0.207685698881632	-3.32805343293465	0.000874550908669943	0.0340154274477415	not
TCONS_00000064	20.1060013922976	-2.66208671110696	0.800871389118492	-3.32398778040639	0.000887400841348285	0.0343345142280828	down
TCONS_00039578	384.334929539393	0.75210549894375	0.226811340730199	3.31599600144514	0.000913171353618525	0.035147584912713	not
TCONS_00014949	5.85739377135462	6.00378264403931	1.82638177466962	3.2872550127836	0.00101169173481346	0.0386633317302459	up
TCONS_00010360	798.590417065666	0.57777645103687	0.175811432442262	3.28634175269926	0.00101497785597669	0.0386633317302459	not
XR_001840500.1	15.8193601760185	3.47487250092687	1.0578539716829	3.28483192760417	0.00102043223200606	0.038671765100127	up
XR_595708.2	11.5450121256312	-4.48171943958725	1.36625152917155	-3.28030332914234	0.00103695533632529	0.0390974486502241	down
XR_001837568.1	13.9882694284273	3.98578012049928	1.21748998725619	3.27376829560781	0.00106123591688614	0.0394097157074804	up
TCONS_00001505	1011.52327105457	0.555941454582021	0.169683333684704	3.27634684273142	0.00105159330812828	0.0394097157074804	not
TCONS_00023545	33.1441576487831	-2.90261771887908	0.886482490802138	-3.27430913638535	0.0010592066614754	0.0394097157074804	down
XR_594817.2	475.879764964955	-0.891386315199107	0.272480901841452	-3.27137171513686	0.00107027133271841	0.0395465257439453	not
ENSRNOT00000080531	26.9113505325996	-3.12198335007351	0.958327932242648	-3.25774011696346	0.00112303202900182	0.0412895855438977	down
TCONS_00003737	115.178846104239	-1.28921166856976	0.396336722660573	-3.25281911783344	0.00114266209756355	0.0418033311930428	down
TCONS_00018867	1105.04173451352	0.676840958704333	0.208770700635857	3.24203040293904	0.00118681360652851	0.0432046923755944	not
XR_593567.2	10.775306182203	-3.62659012066988	1.12070103740186	-3.23600139523157	0.00121216791669152	0.0439113769821096	down
ENSRNOT00000025795	52.1115673940579	-1.84297083368943	0.570689900660912	-3.22937348559191	0.00124061758911793	0.0447227511394221	down
TCONS_00037038	95.1445571002756	1.60165809841341	0.496664087899815	3.22483170705205	0.00126046741267598	0.0452177387362888	up
XR_001836594.1	19.3737393041944	-4.26205490580661	1.3224032065951	-3.2229617143628	0.00126872510208395	0.0452940990550745	down
XR_001839503.1	12.1708974233394	3.79384071828957	1.17820573215701	3.22001549877367	0.00128183666351058	0.0453797680746786	up
TCONS_00011372	1550.45502521205	0.763509584955478	0.237139471862926	3.21966469334473	0.00128340616070471	0.0453797680746786	not
XR_001842379.1	8.52154793578089	6.54529284183305	2.04238330997222	3.20473282849245	0.00135187902743237	0.0471802802743537	up
XR_001840796.1	106.072820841022	-1.04488289864453	0.326078357062033	-3.20439206103382	0.00135348030015737	0.0471802802743537	down
XR_001839787.1	11.4055557500045	-4.4867948064587	1.39950744821756	-3.2059813702122	0.0013460270261188	0.0471802802743537	down
TCONS_00054450	118.194138846308	-1.53905788676256	0.48060627602424	-3.20232581957572	0.00136322713460037	0.0472969414305012	down
TCONS_00037444	31.6518149852851	3.52509162382127	1.10204644405473	3.19867791674142	0.00138059315391522	0.0476756233992218	up
XR_593549.2	11.5674819248616	-7.01483218997663	2.19454730649962	-3.19648255893172	0.00139114236559215	0.0478164747987255	down
TCONS_00012283	200.824711318085	-0.851023113678948	0.266889832164773	-3.18866817359135	0.00142929843697722	0.0489005344873226	not
TCONS_00052197	103.485556218084	-1.18738429122744	0.372900921099607	-3.18418170629907	0.00145163858124762	0.0494359867070041	down
TCONS_00008139	184.882587994804	0.939106431067153	0.295385533290656	3.17925668398622	0.00147653274612351	0.0500531054763887	not
XR_595999.1	77.1563714821377	-2.04629705639773	0.644660433784009	-3.17422467575129	0.00150237347797118	0.050696529690443	not
XR_595581.2	31.1885318732219	-1.74862724835829	0.551212635462484	-3.17232794725604	0.00151222134187187	0.0507968896201504	not
TCONS_00041359	177.495431199967	1.43066244505869	0.451357970304158	3.16968468307895	0.00152604443517355	0.0510292686693781	not
TCONS_00032356	321.628961878314	-1.57685230223068	0.497732495369366	-3.16807183959427	0.00153453596307962	0.0510820755277406	not
TCONS_00011369	401.923071324822	0.815984632594008	0.258177599892453	3.16055549720005	0.00157468603702708	0.0520482912742468	not
TCONS_00044891	1070.46464459746	0.593303132964877	0.187753677721652	3.16000804971958	0.00157764780046432	0.0520482912742468	not
TCONS_00032626	255.328738457795	-0.761243113706615	0.241025747560811	-3.15834769276901	0.00158666194678297	0.0521130301632274	not
XR_590926.2	5.53660969682752	-5.9506338752125	1.88679327351695	-3.15383458205818	0.00161140395531943	0.0526914833177458	not
TCONS_00003666	101.033726448038	1.27774789823074	0.405601853922605	3.15025162206126	0.00163129898868209	0.0526967221379306	not
XR_001840525.1	64.3707872920421	-1.82240225907001	0.578548680662431	-3.14995491301333	0.00163295661293452	0.0526967221379306	not
XR_593442.2	22.0598172883217	-5.05070180366403	1.60249966093028	-3.15176466292167	0.00162287014107146	0.0526967221379306	not
TCONS_00015157	5.35573823145831	-5.9028764541722	1.8823723996253	-3.13587069983985	0.00171344729160891	0.0550538064564777	not
TCONS_00041627	6872.42144655215	0.739524159004943	0.237382319878862	3.1153295636437	0.00183739496873865	0.0585565394941378	not
TCONS_00011406	2859.23350301022	0.648139653102564	0.208058319770913	3.11518257869338	0.0018383108474479	0.0585565394941378	not
TCONS_00032209	10.8056230488369	6.88729521640523	2.21391364740625	3.11091411558629	0.00186509175831825	0.0591546270127549	not
TCONS_00003662	68.8934455710898	1.70312377723398	0.548766983137251	3.10354636770852	0.00191216269215406	0.0596732960580182	not
TCONS_00000417	125.514715445924	-1.17694864835567	0.378903577786062	-3.1061956586227	0.00189511275575285	0.0596732960580182	not
TCONS_00047282	50.6168674329238	-1.67007450401252	0.53786865980185	-3.10498571273472	0.00190288215883553	0.0596732960580182	not
XR_001842523.1	6.85282935802993	-6.26023213410652	2.01728118927029	-3.10330169507555	0.00191374440673211	0.0596732960580182	not
TCONS_00037431	1542.92053361954	-0.802898552292991	0.258857446033426	-3.1017015913435	0.00192411812048831	0.059744676094154	not
TCONS_00032636	221.077802344545	-0.752957495898069	0.24295499627109	-3.09916448500576	0.00194067245412475	0.0600065666777486	not
XR_001836694.1	10.0019401467174	4.27815807733941	1.38213080799885	3.09533515393788	0.00196590617137842	0.060033250440027	not
TCONS_00050444	2157.70950963265	0.60202397863244	0.194434627375803	3.09627964297145	0.00195965454707646	0.060033250440027	not
TCONS_00029436	256.753927779517	-0.713347341589834	0.230417749860141	-3.09588710949057	0.00196225052787274	0.060033250440027	not
TCONS_00022646	89.0673800481748	1.16253090563891	0.375831848186587	3.09322084131027	0.00197996734170701	0.0601937279384641	not
XR_001838851.1	35.1774626484664	-4.91175484588092	1.58848458983177	-3.09210103599501	0.00198745191028217	0.0601937279384641	not
TCONS_00039879	2137.94738572948	0.673440344267228	0.219046862640125	3.07441218810622	0.00210917802185441	0.0631461646177687	not
TCONS_00001474	2583.4964669651	0.385182844922138	0.125251290329451	3.07528045347066	0.00210304696984334	0.0631461646177687	not
XR_596722.2	15.5693273493515	-2.54046121882046	0.82637705915842	-3.07421556620613	0.00211056869561419	0.0631461646177687	not
TCONS_00042999	93333.707857167	-0.589527871310329	0.192589663956251	-3.06105664862808	0.00220557361115981	0.06572253623577	not
XR_001835781.1	78.9918339453125	1.05876798426932	0.346579667790642	3.05490506993296	0.00225131769065854	0.0668162157990626	not
TCONS_00056485	1748.40016477056	0.668290832136239	0.218941292884201	3.05237455818671	0.00227038603591937	0.0671126112217767	not
TCONS_00050800	121.208637025306	-1.67831191684328	0.5518982419571	-3.04098072661326	0.00235808924725783	0.069427408514882	not
TCONS_00046824	1768.02303327965	0.655709523488773	0.216340398029189	3.03091576729144	0.00243813254804105	0.0714992044842198	not
TCONS_00018899	183.090431454483	1.06925114574051	0.353304719984109	3.02642757161186	0.00247462098859413	0.072282407532453	not
XR_001840732.1	104.054806569524	-5.79415907608802	1.91904411680037	-3.019294358771	0.00253364230734291	0.0737150261860792	not
XR_001836634.1	35.6468505587725	-2.07901768134358	0.689804484033217	-3.01392311802292	0.00257893150113966	0.074446499193055	not
TCONS_00038829	62.0701624979141	-2.50951214155816	0.832522121401406	-3.0143489008242	0.00257531455476524	0.074446499193055	not
TCONS_00039611	577.964193861525	-0.617583720068099	0.205197291403616	-3.00970697928626	0.00261499836980505	0.0751939219955615	not
XR_001839852.1	21.2134273425984	2.041261101139	0.678989832573186	3.00632057096228	0.00264430061686475	0.0757417889869399	not
XR_596248.1	509.920366325066	-0.507582844550775	0.168915309956042	-3.00495464077747	0.00265620458132555	0.075789003305003	not
XR_001840870.1	224.469366354822	-0.881998260481368	0.2947755804821	-2.99210083494323	0.00277064731804373	0.0787503218474738	not
XR_361377.2	36.0559023048529	2.15634812707848	0.722669973430771	2.98386290610848	0.00284634272405651	0.0804081389571124	not
TCONS_00043355	2250.35132736301	0.452435064128752	0.151651277610475	2.9833910485796	0.00285073510240371	0.0804081389571124	not
TCONS_00032234	140.287503192508	-1.06335336834788	0.357154499947965	-2.97729237207652	0.00290806541891727	0.0817133210866868	not
TCONS_00038138	51.7820981536363	-2.07122651468595	0.697883059191212	-2.96787045824888	0.0029987068142305	0.0839410733225885	not
TCONS_00003380	84.2073669459871	-2.23347245286198	0.752973720317034	-2.96620239537921	0.0030150200248476	0.0840792376740519	not
TCONS_00046444	56.5956979779113	1.27455092332218	0.43048394095534	2.96073976765235	0.00306901133547835	0.0852631344706202	not
NR_110713.1	155.178882769994	-0.866713036970158	0.292966323776818	-2.95840499958084	0.00309235542673391	0.0855899123728975	not
TCONS_00057095	485.350084203712	0.665182462052125	0.225037244955931	2.95587720238216	0.0031178119618795	0.0856529011088828	not
TCONS_00006298	78.2701324459805	-1.29774769458509	0.438913294631098	-2.95672906348356	0.00310921190977847	0.0856529011088828	not
TCONS_00017343	856.667032517416	0.516321793880564	0.174988744027692	2.95060003287329	0.00317157324674265	0.0868071344201045	not
TCONS_00046817	458.176055089101	0.865234293883009	0.294571072440151	2.93726837029729	0.00331117423378623	0.0902936442349824	not
XR_001838415.1	4.67043370064764	-5.70560359188408	1.94508123328023	-2.93334977185607	0.0033532588884578	0.0911050852415555	not
ENSRNOT00000089774	5.23713537921293	-5.87234832774696	2.0065763764985	-2.92655111289323	0.00342743180797713	0.0927791980254614	not
XR_001837067.1	66.8245805093822	1.59094761969943	0.545517220074877	2.91640219804805	0.00354093717560243	0.0952048131960969	not
TCONS_00047389	255.816508918231	0.862658801991021	0.295812234188525	2.9162377423553	0.00354280427996301	0.0952048131960969	not
TCONS_00011396	824.151042297168	0.769283872408157	0.264114577277165	2.91268994062702	0.00358330202502881	0.0952539639027442	not
TCONS_00001252	314.097351324664	0.641984335793557	0.220320154708734	2.91387021147597	0.00356978286547764	0.0952539639027442	not
TCONS_00046110	1742.3203657291	0.487789057519498	0.167419567994987	2.91357254926202	0.00357318799121838	0.0952539639027442	not
TCONS_00016636	9.57841800677357	-4.21245232991735	1.45088230108657	-2.90337288335699	0.00369166802488418	0.0977828914118068	not
TCONS_00049971	6772.7839683762	0.374315757735293	0.129075891433127	2.89996647382615	0.00373202575144504	0.0984988225113531	not
TCONS_00015553	21.0687450519566	-2.52776960746087	0.873807159802849	-2.89282318083911	0.00381796168079917	0.100408316089345	not
TCONS_00026364	922.880976113523	0.459023254629362	0.158900320742177	2.88874970475451	0.00386776803615339	0.101357467330403	not
TCONS_00018208	26.244639072296	1.96923174363357	0.683964616133048	2.87914271759711	0.00398757835943684	0.103793835763664	not
TCONS_00040159	54.929534108378	-1.30050577118069	0.451714480584133	-2.87904379221791	0.00398882941229777	0.103793835763664	not
XR_001838385.1	28.4719955489327	-3.67133258991956	1.27810807612948	-2.87247429109245	0.00407271215171144	0.105604711582974	not
TCONS_00041630	330.23459815165	1.23294302230963	0.430302276845415	2.86529513938073	0.0041662074294202	0.106570757768338	not
TCONS_00039569	1536.38291869032	0.723172446264861	0.25236009646646	2.86563706541052	0.00416171067850575	0.106570757768338	not
TCONS_00041505	9709.56713795324	-0.621764741715712	0.217006812320581	-2.86518536015906	0.00416765209675909	0.106570757768338	not
XR_360708.3	32.7327765126119	-1.6418656888404	0.572731485751901	-2.86672852756629	0.00414738604615118	0.106570757768338	not
XR_001838082.1	5.9122368678858	6.01684167002309	2.10174075517445	2.86278964482642	0.00419929251322051	0.107009557492067	not
TCONS_00026586	94.7202799009044	1.7797412872616	0.622368143314476	2.85962786877785	0.00424138389684187	0.10745176006662	not
TCONS_00004954	401.775006830767	-0.711961737431975	0.248998323578778	-2.85930333666172	0.00424572583754439	0.10745176006662	not
TCONS_00011391	564.895990704496	0.792254941955138	0.277570061244198	2.85425214233798	0.00431382784753763	0.108802688714345	not
XR_001841369.1	86.2798598082769	-1.35450503452015	0.475171532932412	-2.85056014648255	0.00436422954060314	0.109699511241691	not
TCONS_00001795	65.329927572932	2.07749687643597	0.729465631551901	2.84797087974686	0.00439989503417304	0.11018292794283	not
XR_001841347.1	20.5852770213273	-1.96367129348454	0.689732541569016	-2.84700398362754	0.00441328101097126	0.11018292794283	not
TCONS_00027694	211.216421444002	-1.29503552409422	0.456330740126631	-2.83793181177067	0.00454068818088739	0.112602972002543	not
XR_596589.2	9.68165186128035	-3.46830963411628	1.2219614393237	-2.83831348723724	0.00453526159987986	0.112602972002543	not
TCONS_00011325	8952.99343377101	0.394990498100169	0.139250752471187	2.83654121137979	0.00456050923224609	0.112715288195221	not
ENSRNOT00000076847	32.2196250011246	-3.3542847850489	1.18296993915807	-2.83547761783041	0.00457572211888583	0.112715288195221	not
TCONS_00028944	203.072265894141	-0.863515357207387	0.304884516908868	-2.83227028372024	0.00462187623986567	0.113116923739692	not
XR_359877.3	53.8202943481296	-1.21621522580291	0.429421558013149	-2.8322174402005	0.0046226401853027	0.113116923739692	not
TCONS_00015945	29.3207024494718	1.68600781950503	0.596349512208039	2.82721421748536	0.00469549055787177	0.114520380272846	not
TCONS_00001433	167.810156827103	-0.946509335315897	0.33546438103298	-2.82148981779036	0.00478011549428265	0.116200833890621	not
TCONS_00014996	271.958217483947	-3.75069230995294	1.33030535438389	-2.81942209553085	0.00481102077008622	0.116568667183401	not
XR_001835624.1	35.0774107253676	-1.88940163404773	0.670595832858791	-2.81749683112866	0.00483995922804282	0.116886597043256	not
ENSRNOT00000077174	1008.96928951205	0.627866640064756	0.22296512627368	2.81598584746423	0.0048627808763317	0.117055213928636	not
ENSRNOT00000092488	8.41616856639244	6.52648733216546	2.32083842084418	2.81212482245599	0.00492154004505826	0.117675799660811	not
TCONS_00032160	287.417953838567	1.37085907047913	0.487295663055594	2.81319776556832	0.00490514731536309	0.117675799660811	not
XR_001838372.1	5.81584445567736	-6.02405123828638	2.14290632857628	-2.81115938571551	0.00493633259740885	0.117675799660811	not
XR_001840375.1	60.6129250410231	1.4119811418268	0.503152317824358	2.80626977518903	0.00501187126245846	0.11781174631316	not
TCONS_00011368	1143.80323444047	0.640053486920286	0.228131372514846	2.80563554176939	0.00502174561416039	0.11781174631316	not
TCONS_00051434	71.3942703543967	-1.11358880886845	0.396759651515138	-2.80670880876092	0.00500504625445806	0.11781174631316	not
TCONS_00038587	165.839865034354	-1.17138525573071	0.417426208827145	-2.80620917172878	0.00501281403583084	0.11781174631316	not
ENSRNOT00000084263	11.870832889566	-2.84296788764468	1.01203433483345	-2.80916149758155	0.00496707229526839	0.11781174631316	not
XR_591812.1	7.25770022914251	-3.35278593605741	1.19573669899492	-2.80395001581502	0.00504807303799874	0.118054619464591	not
TCONS_00046658	462.097198097803	-0.920652084558962	0.329709631182938	-2.79231177219734	0.00523329052843643	0.121616405676557	not
XR_001840752.1	8.36975531043116	-4.64342444151024	1.66257427368745	-2.7929124821663	0.00522358224250676	0.121616405676557	not
XR_357731.3	134.104922345734	1.2497525990215	0.447939653009988	2.79000215904895	0.00527076900742262	0.122063978951642	not
XR_001837919.1	6.17278080245802	-5.10869051205585	1.83166718528834	-2.7890932114131	0.00528558501549734	0.122063978951642	not
XR_001838549.1	36.3653447596541	1.63173839922656	0.586330690809348	2.78296603743217	0.0053864444287111	0.123666306916446	not
TCONS_00018640	305.957939706861	0.754655943046207	0.271181350408755	2.78284602502607	0.0053884371890522	0.123666306916446	not
XR_354085.3	17.6066373676885	-2.43721759058794	0.877102647118686	-2.77871421160829	0.00545745165107133	0.124862438704078	not
TCONS_00011367	519.02662827977	0.725966256221151	0.261988339878953	2.77098689413648	0.00558866761874299	0.126687894792978	not
XR_001837610.1	7.57021482437492	-6.40402937225713	2.31050625167639	-2.77169965136891	0.0055764463485025	0.126687894792978	not
TCONS_00013982	8.11290817247531	-6.50361288713193	2.34686931203935	-2.77118664161173	0.00558524021973802	0.126687894792978	not
TCONS_00011379	861.307235603855	0.61259824919729	0.22126997021215	2.76855575390524	0.00563053509715187	0.127246649443279	not
XR_362193.3	4.89755910175242	-5.7734620396488	2.08820382693619	-2.76479813185651	0.00569580320428531	0.128329224633135	not
TCONS_00032334	304.975175012653	-1.22301019736953	0.443061576418458	-2.76036167987277	0.00577374017646856	0.129689786942561	not
TCONS_00012337	5.33756276529069	-5.90028278628748	2.14427917297529	-2.75163927377075	0.00592977990563866	0.132791131826272	not
ENSRNOT00000080380	4.11575551236034	-5.52437226647099	2.00874436236091	-2.75016192701499	0.0059565821388619	0.132988344429575	not
TCONS_00010516	49.7644668684823	-1.16308526708281	0.423132627031121	-2.74874872033271	0.00598232284277152	0.133160740385788	not
TCONS_00005271	37.8015048973924	2.35958595544846	0.85882925190461	2.7474447921	0.00600616196269298	0.133184163654682	not
TCONS_00027421	1429.94074330229	-0.732631120416024	0.266729291111087	-2.74672165686856	0.00601941957519132	0.133184163654682	not
TCONS_00029601	373.964478221008	-1.09116067325486	0.399059628588079	-2.73432989730262	0.00625073829843613	0.137889420971472	not
TCONS_00038133	248.408476031244	-1.51169546415031	0.553287909690844	-2.73220404363253	0.00629121653365585	0.138137585608195	not
ENSRNOT00000090331	28.0965786276719	-1.93186231666801	0.707181514464953	-2.731777170575	0.00629937298375666	0.138137585608195	not
TCONS_00004556	71.8412664540705	1.56465667226911	0.574995437223177	2.72116363188081	0.00650525517544341	0.141810724916008	not
TCONS_00048065	117.891547263156	-0.816552520197336	0.299973029679108	-2.72208645247485	0.00648711693787893	0.141810724916008	not
NR_132654.1	118.429310839091	-1.03125973602572	0.379417348106177	-2.71800891860412	0.00656760678192023	0.14274886505409	not
ENSRNOT00000090709	6.47637683993346	-5.17619646516294	1.91058397750756	-2.70922216772461	0.00674411628998629	0.14615548206158	not
TCONS_00037764	1834.19780420092	0.391688477298528	0.144712761216031	2.70666162408308	0.00679634908719003	0.146428629021383	not
TCONS_00035940	701.140691968166	-0.509606910763974	0.188254496970062	-2.70701055733621	0.00678920983153732	0.146428629021383	not
TCONS_00033896	121.86235080508	-0.972325747290382	0.359626275743822	-2.70371163864293	0.00685697661818779	0.14730539886165	not
TCONS_00001814	410.006387100079	1.19878153926445	0.444486556335941	2.69700291758299	0.00699666573251684	0.149437455963293	not
TCONS_00039884	7025.67396711558	0.588986705809413	0.218331756998185	2.6976685110188	0.0069826934183414	0.149437455963293	not
TCONS_00031060	317.536205300033	0.576310703666119	0.214060948430873	2.69227389624609	0.00709666371034652	0.151136440401904	not
TCONS_00055366	3013.27063936109	0.43691726669371	0.162395035672081	2.69045950133576	0.00713536951030164	0.151524082417038	not
XR_594875.2	61.6602043188426	1.08459819894306	0.40379481405838	2.68601319576692	0.00723102329513191	0.151925406470702	not
TCONS_00017339	554.828454084323	0.757332252471692	0.281736467685877	2.68808741265289	0.0071862581847081	0.151925406470702	not
TCONS_00025044	383.377645737054	-0.638997300305511	0.237920461868513	-2.68576017080302	0.00723650109305644	0.151925406470702	not
TCONS_00032629	270.748252447596	-0.684723497880282	0.254859714459471	-2.68666822974555	0.00721685959084786	0.151925406470702	not
TCONS_00048772	451.13795174645	0.652908826573965	0.243538605660853	2.68092537034228	0.00734188875937076	0.153701297257082	not
XR_590307.2	12.65648264329	3.85576033565895	1.43959000557491	2.67837392641465	0.00739805769901697	0.154439679083998	not
TCONS_00000421	72.6461466714104	-1.0492336494911	0.392061281294974	-2.676198083181	0.00744626214467233	0.155008104927123	not
XR_001842762.1	79.1653241162649	-1.11709543146133	0.418743442077592	-2.6677323611777	0.00763650634085905	0.158521859154349	not
XR_001838897.1	8.41829011602971	-3.2477369269891	1.218293525292	-2.66580824699917	0.00768034862033192	0.158985367799028	not
TCONS_00043563	2730.30235838611	0.514021481065189	0.193125794656677	2.66158895024341	0.00777727888549225	0.160542153530133	not
TCONS_00017340	75.7011191804897	1.24939374145025	0.470038728168326	2.65806553072544	0.00785906099961927	0.16177844230414	not
TCONS_00001878	275.274052694045	-0.54183203570515	0.204057150748869	-2.65529550773732	0.00792389601327428	0.162659976494714	not
ENSRNOT00000078019	221.965631438836	-0.901476910105014	0.340169166830172	-2.6500841287449	0.00804717298471838	0.16391112058155	not
TCONS_00011966	177.549212340857	-0.902998587775041	0.340592516026441	-2.65125786764187	0.00801925893338779	0.16391112058155	not
XR_001837337.1	35.608352405971	-1.77182436711522	0.668636351312765	-2.6499073280065	0.00805138521936438	0.16391112058155	not
XR_596425.2	3.78616765562629	-5.40396605909516	2.04013425779773	-2.64882864372299	0.00807712739953611	0.163983438138934	not
TCONS_00008886	151.363234809116	0.856011820231157	0.323381340515056	2.64706621250246	0.00811934537733399	0.164177986884089	not
TCONS_00028984	2331.54185377123	0.518727574839173	0.19599956036671	2.64657519572313	0.00813114251685746	0.164177986884089	not
TCONS_00023606	8.96317265278256	-6.64589082966078	2.51356824465074	-2.64400652093065	0.00819310777240565	0.164978382665062	not
TCONS_00018641	165.918676858362	0.823106423077687	0.31234034816198	2.63528688471213	0.0084066197629985	0.167419596922711	not
TCONS_00030133	113.232375127874	-0.888765379142471	0.337158737789312	-2.63604433024617	0.00838787726014153	0.167419596922711	not
TCONS_00047354	111.720964252967	-1.20428314109668	0.456745601672366	-2.63666061958171	0.00837265516333693	0.167419596922711	not
XR_001837681.1	41.2682698058002	-1.22804816341667	0.46615148315855	-2.63444010752827	0.00842761705754379	0.167419596922711	not
XR_146315.4	3.81632149664746	-5.41467368988368	2.05330607106983	-2.637051419744	0.00836301536502436	0.167419596922711	not
TCONS_00052046	729.71013156868	-0.778337964330307	0.2959035374522	-2.63037735551248	0.00852901377514933	0.168979656295854	not
XR_001836683.1	105.70807762821	1.31977872254586	0.502356673171908	2.62717466100869	0.00860971286439314	0.170122401250977	not
XR_357334.3	10.8444221913482	-2.88604998704798	1.09915313360198	-2.62570327902378	0.00864701593748273	0.170403860741326	not
TCONS_00036492	143.121721655939	0.775063687157523	0.2958276657631	2.61998378399874	0.00879339482259113	0.171327071298601	not
XR_001835972.1	399.287748294494	0.59517845989503	0.227154173198921	2.62015199418691	0.00878905842003623	0.171327071298601	not
ENSRNOT00000083131	59.1393902860761	-1.27842584745683	0.487854851181682	-2.62050452990316	0.00877997636477731	0.171327071298601	not
TCONS_00034672	47.8878723011799	-2.14561827885103	0.819422344638296	-2.61845224613461	0.00883296538088863	0.171327071298601	not
XR_359722.3	7.72334036659166	-4.52624850194532	1.72731015268274	-2.62040288185388	0.00878259416979425	0.171327071298601	not
XR_001840563.1	9.49373453556659	-6.72892614985633	2.56953534283033	-2.61873267033737	0.00882570814589112	0.171327071298601	not
TCONS_00028747	240.679957070362	0.926671563833377	0.354309985571862	2.61542604377269	0.00891162181250174	0.172400223021958	not
TCONS_00031756	3970.95029588884	0.384413161530242	0.147121086727351	2.61290322197421	0.00897767201824403	0.172991834903462	not
TCONS_00032239	104.037886655612	-1.3760562450183	0.526815260952425	-2.61202806184951	0.00900068658464947	0.172991834903462	not
XR_001840716.1	23.853793174706	-3.38888711739645	1.29763750696554	-2.6115822787222	0.00901242982920605	0.172991834903462	not
TCONS_00041628	1048.89702640215	0.527628488009099	0.202597113072131	2.60432382282391	0.00920557348144253	0.176241419761296	not
ENSRNOT00000085478	99.8053875055763	-0.808058482346603	0.310396497245804	-2.60331057056581	0.00923282740220039	0.176306445742276	not
TCONS_00027740	471.346340970837	-0.506692006610025	0.194842402888505	-2.60052226362642	0.00930819789487512	0.177287583616307	not
TCONS_00009588	31.7095564488738	7.47106775256685	2.87908047262868	2.59494926369514	0.00946048830827809	0.177895696178563	not
TCONS_00011364	483.82768054081	0.768654908454922	0.295883713151989	2.59782770827971	0.00938155530785413	0.177895696178563	not
TCONS_00046820	664.605237777141	0.548594307098701	0.21122510876609	2.59720215226028	0.00939865922858805	0.177895696178563	not
TCONS_00046679	711.433988437443	-0.799028429935417	0.307905432782854	-2.59504492244189	0.00945785565857654	0.177895696178563	not
TCONS_00056725	75.6347108081103	-1.40687521774496	0.541992891904934	-2.59574477591437	0.00943861467546993	0.177895696178563	not
ENSRNOT00000088112	17.8108897737965	3.12866444373022	1.20737460686711	2.59129554815507	0.0095615336971167	0.177984216679326	not
TCONS_00057319	13.6516486802915	2.86635583176024	1.10593400975615	2.59179644216951	0.00954762453295297	0.177984216679326	not
XR_001836170.1	52.5592600686287	-1.02004065955882	0.393580949586698	-2.59169215540023	0.00955051895049471	0.177984216679326	not
TCONS_00041537	113.361812778368	-5.03410572353269	1.94260337059975	-2.59142231487969	0.00955801184620491	0.177984216679326	not
XR_595641.2	4.69549489226523	4.67314849851342	1.80445505050741	2.58978382265567	0.00960362193231098	0.178318507738136	not
TCONS_00014224	320.203736596297	0.831061847580766	0.321115326687249	2.58804790214882	0.00965215569992977	0.178323576556203	not
XR_001835499.1	11.3279715929083	-3.70742573020357	1.43220536741831	-2.58861320767604	0.00963632663925821	0.178323576556203	not
TCONS_00010708	919.198143485963	-0.739303905535198	0.286014677843184	-2.58484603346316	0.00974224910819913	0.179539204263321	not
XR_001835967.1	13177.2865046816	0.514376093617229	0.199431543820514	2.57921131112619	0.00990261904676141	0.182040683471559	not
TCONS_00026192	204.713185851123	0.816946221426607	0.317133816154421	2.57602999053502	0.00999419773537003	0.182433747163057	not
TCONS_00019446	167.877226502823	-0.757360632489069	0.294018284500905	-2.57589637248135	0.00999806056847606	0.182433747163057	not
XR_357775.3	7.17452672320296	-6.32472730161874	2.45473191106466	-2.57654502844492	0.00997932067352424	0.182433747163057	not
TCONS_00001492	3902.37576131728	0.407949350781231	0.158448780676829	2.57464493597639	0.010034303592354	0.182644097407626	not
TCONS_00050500	84.351296622313	0.952571474985537	0.370169965923926	2.57333539366967	0.0100723546673449	0.182825426356782	not
XR_001840122.1	216.839761410532	0.660068389047216	0.256576260147204	2.57260117778831	0.0100937447839739	0.182825426356782	not
XR_001839745.1	9.2839596238143	-2.83813596810538	1.10401131279418	-2.57074899071662	0.010147884903993	0.183356648998797	not
TCONS_00040194	167.000322039034	-0.748310994710046	0.291924739762096	-2.56336957025253	0.0103661641181911	0.1866543033859	not
XR_001842558.1	84.3768716990139	-1.19597347909202	0.46679494904266	-2.562096015702	0.0104042550585554	0.1866543033859	not
XR_353273.2	18.2129027872189	-2.49742451669132	0.974782639944978	-2.56203220528455	0.0104061668464128	0.1866543033859	not
TCONS_00032210	40.8528095408534	3.52306037779784	1.37983952436457	2.55323921049459	0.0106726169317602	0.188685739535185	not
XR_001836784.1	33.2009289758136	1.62522147072945	0.636532281780255	2.55324280833648	0.0106725066786978	0.188685739535185	not
TCONS_00021901	304.292562784478	0.609982617312994	0.238530252590567	2.55725473263141	0.0105501928026601	0.188685739535185	not
TCONS_00053745	904.839746850939	0.567941286047911	0.222413797985394	2.55353440835181	0.0106635741901664	0.188685739535185	not
XR_593864.2	6015.97777271964	0.361777494780068	0.141684677542268	2.55339886468768	0.010667725427957	0.188685739535185	not
TCONS_00024792	32.2094919131505	-2.68796046982192	1.052137740038	-2.55476100469966	0.0106260730192854	0.188685739535185	not
TCONS_00037429	346.411808693524	-0.862892798886698	0.338289102112664	-2.5507555327612	0.0107489694084324	0.189130676019799	not
XR_001837991.1	287.433272285338	-2.81516546153609	1.10363921770622	-2.55080230601724	0.0107475270440671	0.189130676019799	not
TCONS_00001812	251.078410502937	1.26801212289991	0.497484017600213	2.54884996912384	0.0108078785074854	0.189715492091015	not
TCONS_00027741	22.9043918202348	3.47749882620473	1.36599490430403	2.5457626637169	0.0109039295790243	0.19004726318158	not
TCONS_00001510	1551.17386424246	0.420196701836592	0.165051726645711	2.54584856745279	0.0109012467472951	0.19004726318158	not
TCONS_00038136	67.1593577589251	-2.04362347588173	0.802687736599042	-2.54597570474975	0.0108972772401998	0.19004726318158	not
XR_590559.2	14257.3942671179	-0.372904649080613	0.146672432167097	-2.54243175469935	0.0110084096553667	0.190805205148921	not
TCONS_00015237	191.749802132198	-0.878601249028193	0.345646169310243	-2.54190940632004	0.0110248745058984	0.190805205148921	not
XR_591556.2	9.5175202220821	-4.81827350942821	1.89485805346031	-2.54281501489217	0.0109963428785873	0.190805205148921	not
TCONS_00006542	65.3356491509567	-0.954725340001025	0.375820122273215	-2.540378450803	0.0110732575918038	0.191194798138855	not
XR_001836782.1	4.09563039396734	-5.51755596963033	2.17515262520309	-2.53662934071818	0.0111925388956507	0.192803875148854	not
TCONS_00037218	11.9221039598442	-3.77010237398702	1.48735220589726	-2.53477445290954	0.0112519747030969	0.193376960595084	not
TCONS_00002000	936.352902844563	0.545505357891656	0.215417033334122	2.53232230269159	0.0113309785757591	0.194282904118004	not
XR_591165.2	140.733606812617	-1.01709848845501	0.402214038932908	-2.52874934737093	0.0114469743885673	0.195817455397019	not
XR_590344.2	181.275592870918	-1.12469452954572	0.445189770458589	-2.52632608423859	0.0115262441570344	0.196718116213589	not
XR_001842783.1	20.8617663207247	-3.04614980866286	1.20690377014043	-2.52393760300245	0.0116048524724836	0.197603363529156	not
ENSRNOT00000081965	7.21071809974203	-6.33190700089179	2.51132833888767	-2.52133777286022	0.0116909569227784	0.198611888872029	not
TCONS_00029175	459.079411415075	-0.541045563771627	0.215087077216845	-2.51547220210798	0.0118873051076505	0.20102330605386	not
TCONS_00052475	90.7943357778965	-1.24132056177531	0.493333343169625	-2.51619027775404	0.0118631116979879	0.20102330605386	not
TCONS_00011633	4.41122736400855	-5.62242721082373	2.2422419273576	-2.50750248767739	0.0121587725712141	0.205144587445826	not
TCONS_00004324	157.445502244037	1.4196133329347	0.566390910901743	2.5064196928488	0.0121960759062294	0.20530524133721	not
ENSRNOT00000082122	3.94625810940304	5.43327785453557	2.171350075078	2.50225788871948	0.0123403997957418	0.20687377926219	not
TCONS_00033940	135.085183812838	2.22319943647913	0.888647502704448	2.50177874771853	0.0123571122763926	0.20687377926219	not
XR_592517.1	58.6265314037489	-1.05330581483907	0.42110048281314	-2.5013170438621	0.0123732355120281	0.20687377926219	not
XR_001837117.1	6.12733217613903	3.52472307248676	1.41288844314694	2.4946931157821	0.0126066106927306	0.21011583709038	not
TCONS_00032337	119.57131001302	-5.26951298866311	2.11270359406545	-2.49420363720925	0.0126240096979876	0.21011583709038	not
TCONS_00041311	47.0930634536285	-1.80732866225657	0.724955174255346	-2.49302126040139	0.0126661261885762	0.210211481627174	not
XR_001838302.1	9.04022248305681	-2.57687386156968	1.03387332160262	-2.49244642232884	0.0126866469290554	0.210211481627174	not
XR_001836708.1	8.97011695211417	3.29517027252052	1.32278149779299	2.49109189841133	0.0127351175369022	0.210317635103827	not
XR_001842516.1	112.736204776484	1.78032856811702	0.714796855579718	2.49067767187241	0.0127499730076475	0.210317635103827	not
TCONS_00001973	359.929887738908	1.12531321270394	0.452170157915989	2.48869411880343	0.0128213222386244	0.210554602985409	not
TCONS_00046407	73.3613607184722	1.00520976257813	0.403784880943825	2.48946855124568	0.0127934236455671	0.210554602985409	not
XR_359164.2	25.6844440532577	-1.56339095313138	0.628426267181882	-2.4877874060584	0.0128540545750345	0.210624087160765	not
TCONS_00028099	53.7956457891545	-1.07880538671441	0.433872827739313	-2.48645528768304	0.0129022781713461	0.210946539128867	not
XR_001836815.1	6.2284674242766	4.17586747448527	1.68005210355943	2.48555831431544	0.0129348393286686	0.211012058805432	not
TCONS_00049972	1874.12809763121	0.436907058964645	0.176133225473938	2.48054878793605	0.0131180310449348	0.213529183749049	not
XR_001835827.1	17.5442124937158	4.69171987987131	1.89212515560334	2.47960335286344	0.0131528605682256	0.213625581536675	not
TCONS_00057118	1230.00150403732	0.459882313465583	0.185589755562989	2.47795096270547	0.0132139304757471	0.213780953963243	not
TCONS_00000059	13.472084101719	-2.06204943401069	0.832216698251469	-2.47777945136545	0.0132202836212723	0.213780953963243	not
TCONS_00009047	6.28401801708813	6.10486468051222	2.46667430435414	2.47493747745132	0.0133259502242372	0.21446706940139	not
TCONS_00027353	655.746417220313	1.26074429460021	0.509535870066321	2.47429939414493	0.0133497769857428	0.21446706940139	not
XR_001842004.1	120.028715551796	-1.0248081511065	0.413977576213558	-2.47551609070205	0.0133043766490196	0.21446706940139	not
TCONS_00028152	656.889470245749	0.628868624364053	0.254379596095534	2.47216614074612	0.0134297087214928	0.215283183192694	not
TCONS_00016565	76.8900846329772	-1.1694429371832	0.473418145473185	-2.47021147872213	0.0135033197584668	0.215877613646688	not
TCONS_00035734	94.0975267023982	-1.1826384291333	0.478872348178151	-2.46963190426968	0.0135252144950496	0.215877613646688	not
NR_027324.1	10.0437775731983	-3.22073481730364	1.30619936559402	-2.46572988943303	0.0136734401332606	0.217773109018957	not
ENSRNOT00000089742	23.6308695153842	2.81853001050181	1.14457333973075	2.46251586741033	0.0137966067995654	0.218834697350325	not
TCONS_00057387	6.11141300350782	-6.09342297773932	2.47531421692478	-2.46167655648563	0.0138289314834373	0.218834697350325	not
TCONS_00017883	7.94025277559286	-6.47102429212642	2.62827628454895	-2.4620791695942	0.0138134171637575	0.218834697350325	not
TCONS_00027247	578.319200642817	-1.08725765205415	0.442254451730812	-2.45844365794182	0.0139540670118955	0.21987325206377	not
TCONS_00042874	14.8813251196066	-2.4756770539712	1.00690645119567	-2.45869618873868	0.0139442564570041	0.21987325206377	not
TCONS_00036783	5.29015178792572	-4.88007131417705	1.98692158667149	-2.45609658021392	0.0140455403824751	0.220843709418065	not
XR_001837992.1	28.3616727177198	-3.33970471181257	1.36113967301501	-2.45360911743534	0.0141430623045024	0.221904947834974	not
XR_590561.2	263.222487943326	-0.747792824372457	0.304916670813583	-2.45244978694404	0.0141887180809371	0.222149632665519	not
TCONS_00035222	66.4709590768878	-0.939475639503962	0.383320903122898	-2.45088549006876	0.0142505279950685	0.222175953340837	not
XR_595288.2	8.44117438972176	-4.03171906941492	1.64454371526416	-2.45157306065731	0.0142233308837987	0.222175953340837	not
TCONS_00037433	525.229985224423	-0.7378815703152	0.301556787725738	-2.44690751576215	0.0144087806601255	0.223699346803209	not
XR_001840519.1	83.3280998270571	-2.11534641955086	0.864310518432869	-2.4474380149698	0.0143875870463661	0.223699346803209	not
TCONS_00051359	4566.80624563993	0.458819047140257	0.18776673325716	2.44355876667392	0.0145432008400443	0.225312901903411	not
TCONS_00035997	416.29687588691	0.634849834417229	0.260039802539778	2.44135639320107	0.0146322065963398	0.226217587336718	not
TCONS_00001499	12704.3273331105	0.39563769792697	0.162167914384396	2.43967926348962	0.0147003071061358	0.226795969758547	not
TCONS_00055575	120.727316977843	0.910329954520276	0.373883594525743	2.43479512834735	0.0149002233480189	0.229401355295541	not
XR_361242.3	5.96064379840197	-6.05824315175285	2.48921911198766	-2.43379263905591	0.0149415520397903	0.229559396203847	not
XR_001842540.1	7.39265496137416	3.35756904628006	1.38174186359982	2.42995391160305	0.0151007429299345	0.230091732478796	not
XR_001838258.1	73.2092465127887	1.42502084765597	0.586275433408095	2.43063373706816	0.0150724423923099	0.230091732478796	not
TCONS_00001479	11448.1618743783	0.368132184680272	0.151454660945479	2.43064282328552	0.0150720644576241	0.230091732478796	not
NR_027983.1	60.9510766540173	-1.65152178297426	0.67951690685196	-2.43043516109903	0.0150807041019494	0.230091732478796	not
XR_001835976.1	11.057235340323	4.40630860436909	1.81431485171609	2.42863503002323	0.0151557803081349	0.230455177936454	not
TCONS_00019166	123.954809300151	1.5552338780303	0.640743712226071	2.4272323681915	0.0152145076285952	0.230873123973961	not
XR_593446.1	10.7951613480518	-4.40756492789403	1.81684647460751	-2.42594241698171	0.0152686927021105	0.231220571861878	not
XR_001836330.1	7.61907032315357	3.8218271823848	1.57787403594177	2.42213706248338	0.0154295297442584	0.232686216789455	not
TCONS_00031049	268.239235126	0.62813761938884	0.259617246608868	2.41947569968329	0.0155428991898562	0.232686216789455	not
TCONS_00041380	153.387489314889	0.5962498058521	0.246335752326888	2.42047611936117	0.0155001973495694	0.232686216789455	not
TCONS_00039568	1795.45371155831	0.547892163392396	0.226431240711996	2.41968449967235	0.0155339782479988	0.232686216789455	not
TCONS_00051687	3062.99658632859	0.334110478293722	0.137946533289969	2.42202881308665	0.0154341267426409	0.232686216789455	not
TCONS_00021655	372.499144227821	-0.443441909073023	0.183301306557923	-2.41919666258841	0.0155548280372096	0.232686216789455	not
XR_351159.3	26.5741377725626	-1.35738655787366	0.561258124469151	-2.41847110749176	0.0155858832626225	0.232686216789455	not
NR_027367.1	15.6516193450077	-3.9380188423938	1.62971753077318	-2.41638122437421	0.0156756395710501	0.233554387963832	not
TCONS_00040965	375.656755777998	0.59433333976771	0.246172400975009	2.41429720559148	0.0157655965168667	0.234255478474184	not
XR_001836121.1	74.0184706349389	-1.24491338316616	0.515845015362574	-2.41334770345923	0.0158067322508432	0.234255478474184	not
XR_001841884.1	5.03331088676395	-4.80506812274866	1.99124880147346	-2.41309278840146	0.0158177921188928	0.234255478474184	not
ENSRNOT00000082061	28.0530700170833	1.51199855264793	0.627002564621913	2.41147108155718	0.0158883117826644	0.234829248147779	not
TCONS_00021115	6.33886111361931	6.11719205703212	2.53890551459368	2.40938153147897	0.0159795830544791	0.235706823897406	not
XR_595898.2	66.1410337918042	-0.86400398938298	0.35895666531763	-2.40698689525224	0.01608474702972	0.236785419421576	not
TCONS_00029968	5.48777685847312	4.90253216674121	2.03837085907639	2.40512276993726	0.0161670334946568	0.237052336360146	not
TCONS_00001074	15.1772391171903	-2.07986095563261	0.864577392803823	-2.40563883921094	0.0161442161426203	0.237052336360146	not
TCONS_00056101	58.5620737814435	1.45766099413055	0.606999116278434	2.40142193792241	0.0163314931545265	0.238517261683698	not
XR_001841370.1	31.1169647655824	-1.91630025542627	0.797898386571555	-2.40168458500124	0.0163197732240431	0.238517261683698	not
TCONS_00011375	821.076886976785	0.717356860490776	0.298848513946403	2.40040297011292	0.0163770319217455	0.238710583632542	not
XR_590382.1	635.422888364007	-0.424695920422684	0.177449694249518	-2.39333137325953	0.0166961540930013	0.242781934413638	not
XR_001840498.1	3.98032258587924	-4.45138673936649	1.86035453735728	-2.39276258905461	0.01672205745826	0.242781934413638	not
TCONS_00018411	170.366085285172	-0.786797779648231	0.329062602085174	-2.39102764842471	0.0168012875824679	0.243453951440075	not
TCONS_00021382	821.097027872223	0.442946746672642	0.18564686054909	2.38596411144542	0.0170344133109532	0.245867801499892	not
TCONS_00032248	68.8542265174238	-2.57882021002419	1.08054482395551	-2.3865925344809	0.017005327217541	0.245867801499892	not
TCONS_00011323	2638.63140722104	0.405836569225108	0.170352191038271	2.3823384175548	0.017203079838215	0.24781824562263	not
XR_001836814.1	21.0714977305116	1.75407238493894	0.737544165055686	2.37826081209184	0.0173945178294031	0.25008849564064	not
XR_595014.2	70.8954727566192	-0.890988302961066	0.375033806068192	-2.37575463476767	0.0175131041214514	0.251304542635973	not
TCONS_00013992	299.593524342817	0.535692421791576	0.225585253979449	2.37467836368585	0.0175642478464297	0.251549983692085	not
TCONS_00032251	99.6646387022237	0.874634791334543	0.368656109610855	2.37249503950386	0.0176684003807994	0.251578957252616	not
TCONS_00027480	170.68594181817	0.718248333623105	0.302716040615079	2.37268012677399	0.0176595500912279	0.251578957252616	not
TCONS_00049425	527.090177319425	-0.918594415067905	0.387158951834716	-2.37265446327602	0.0176607770066966	0.251578957252616	not
TCONS_00001475	2932.07657295422	0.301867430946961	0.12728556636947	2.37157628753235	0.017712389768313	0.251720308438141	not
TCONS_00043787	67.1043120612189	0.925760020208468	0.390905243137158	2.36824661848714	0.0178726179323372	0.253024227049754	not
TCONS_00037426	388.432173965348	-0.695938012133906	0.293845022677369	-2.36838455112449	0.0178659552995008	0.253024227049754	not
TCONS_00038629	379.606806838508	0.507043019119894	0.214376741989809	2.36519603019248	0.018020529599562	0.254630427802607	not
TCONS_00043345	4195.98984663959	0.393027289252903	0.166352069133788	2.36262338845218	0.0181460996683934	0.255427955332242	not
TCONS_00027250	1438.08162967858	-0.812166219558824	0.343681638550759	-2.36313532193217	0.0181210514183008	0.255427955332242	not
TCONS_00010801	1564.54742984012	-0.518606128807754	0.219694643914778	-2.36057702439449	0.0182465287221558	0.256353321780858	not
XR_001841313.1	45.0627424364301	1.63388121022342	0.692925508060837	2.35794640436295	0.0183763458688343	0.257687278881755	not
XR_596910.2	19.2929272221566	-2.49708937308579	1.06024284038203	-2.35520512657839	0.0185124832919005	0.259104643043834	not
TCONS_00020136	479.563362845548	-0.504441585553407	0.214405266701852	-2.35274810788522	0.0186352530619325	0.260329905723405	not
TCONS_00007139	8.91515046818952	-3.00904786610151	1.28051095976173	-2.34988060286607	0.0187794338809346	0.261849087509635	not
XR_001839504.1	36.2029791154015	-1.39377515981972	0.593886506849356	-2.34687123506791	0.0189317961332687	0.263476409463005	not
XR_590815.2	55.8540076768067	-1.10871804766397	0.472665493622689	-2.34567164860361	0.0189928310582727	0.263828987820743	not
TCONS_00047244	283.242446569916	0.470775203087586	0.200799947885935	2.34449863181743	0.0190526804283495	0.264163805563795	not
XR_357777.1	21.8520857345142	-3.98203389035417	1.69914663003845	-2.34354929701627	0.0191012378074683	0.26434109999474	not
TCONS_00052441	20.089232657562	-2.13517095830635	0.912082349771286	-2.3409848451094	0.0192329477913722	0.265666325566805	not
XR_001842804.1	43.4516406571612	1.4171911244575	0.6063346453777	2.33730850655037	0.0194231485538776	0.267220205887188	not
TCONS_00010189	1229.01835566928	0.624644696140693	0.267234698614278	2.33743858630535	0.0194163907439329	0.267220205887188	not
XR_592691.1	24.0023723939313	-2.88061487504386	1.23276171670754	-2.33671668742068	0.0194539202662121	0.267220205887188	not
XR_593563.2	6.29411486720792	-6.13750794344226	2.63090563873536	-2.3328498951382	0.0196560248867139	0.269495406146225	not
XR_596809.2	20.3121475481844	2.62959343495061	1.12904292564393	2.32904646512964	0.0198566042875968	0.271537493006593	not
XR_001842666.1	14.7398909394072	2.20201041131618	0.945778006064926	2.32825292742642	0.019898677241676	0.271537493006593	not
TCONS_00052235	75.3348895837773	0.916366248250838	0.393637969741113	2.32794170962093	0.019915199081133	0.271537493006593	not
XR_001836083.1	10.9507943249455	2.89051212088756	1.2433128486113	2.32484697967698	0.0200801439038752	0.272734468042374	not
XR_001840707.1	1441.75165312959	0.742521480412556	0.319494814112261	2.32404861554859	0.0201228885853196	0.272734468042374	not
XR_001838840.1	257.823083759154	0.593860549207894	0.255585311021692	2.32353160998948	0.0201506115766084	0.272734468042374	not
ENSRNOT00000088585	5.66172070480616	-3.39594981703454	1.46121704658086	-2.3240557075219	0.0201225085294277	0.272734468042374	not
XR_353862.3	7.50695702080137	2.99275162091501	1.29077438966723	2.31857065407577	0.0204183278379331	0.275852728925641	not
XR_592135.1	68.3129045044998	1.04693101814405	0.452163566028911	2.31538119565588	0.0205920796976453	0.276830019528497	not
TCONS_00008425	222.608856887823	0.532541046619311	0.230051499468745	2.3148775289407	0.0206196354547005	0.276830019528497	not
XR_001842779.1	21.4525834879657	-2.31056938266133	0.998230734688891	-2.3146646385131	0.0206312924176493	0.276830019528497	not
XR_001840257.1	7.53354059740385	-3.85898452425038	1.66731063140708	-2.31449644208991	0.0206405061921789	0.276830019528497	not
TCONS_00033937	148.803973846326	0.877112434026299	0.379621677753422	2.31049090562214	0.0208609914551432	0.278775274599472	not
XR_351012.3	484.636202188804	-0.587660981391173	0.254276839401845	-2.31110699178727	0.0208269458941246	0.278775274599472	not
TCONS_00031921	2032.8532668151	0.795505562567378	0.344745815482911	2.30751332384718	0.0210262203294425	0.280476115946895	not
TCONS_00041026	552.980865885845	0.50694002623522	0.219943804495413	2.30486158679588	0.0211743265641549	0.28152835242422	not
XR_362407.3	13.2508079900135	-3.96248818614117	1.71927980586768	-2.3047372351014	0.0211812941742715	0.28152835242422	not
TCONS_00042524	76.5774067715005	-1.12807484180247	0.489870690245599	-2.30280125809712	0.0212900277182791	0.282465538308945	not
XR_001841505.1	20.9474006955071	1.83797667008209	0.799025973465879	2.3002714944417	0.0214328435782652	0.283404454987491	not
XR_590882.2	135.720511297659	-0.955318227381724	0.415321560447689	-2.30018934329331	0.0214374953096086	0.283404454987491	not
TCONS_00011488	2729.6117740873	0.4826281805278	0.209967935413614	2.29858039789301	0.0215287777034719	0.284102977194031	not
TCONS_00009059	390.358866561457	-0.475147302895559	0.206971161887862	-2.29571742537251	0.0216920434555162	0.285747239102076	not
XR_590358.2	15.3491772394505	-1.97563764990984	0.860997814407524	-2.29459078391428	0.0217565869297734	0.286087504290081	not
TCONS_00041305	1170.48453685574	-0.489625398676474	0.2135765992539	-2.29250489232862	0.0218765255649777	0.287153683703704	not
XR_001838453.1	34.1959598178035	1.3798554403126	0.603391434429997	2.28683299360407	0.022205572898983	0.28955489715259	not
XR_001837620.1	43.7854140216128	1.17019829691172	0.511752462529917	2.28664907859296	0.0222163141345393	0.28955489715259	not
XR_590800.2	1854.45074237212	0.344167860956425	0.15039026300741	2.28849829818748	0.0221085191050421	0.28955489715259	not
XR_001836318.1	21.7982708902604	-3.24280798530693	1.41856295975997	-2.28598100845354	0.0222553696322965	0.28955489715259	not
XR_001841613.1	3.94704320657522	-4.4429247217681	1.94334720828563	-2.28622281331164	0.0222412267891196	0.28955489715259	not
TCONS_00017132	512.429142367456	-0.421675961052637	0.184574123262598	-2.28458872565093	0.0223369546394859	0.290105614737787	not
XR_001842288.1	3.87121759628455	4.38344548153681	1.92132901003038	2.28146530794718	0.0225209273214493	0.290453146431955	not
TCONS_00013389	495.502285961188	0.76677148500894	0.336061011312618	2.28164368729955	0.0225103852330297	0.290453146431955	not
TCONS_00011388	650.565582303456	0.647137387075167	0.28348618897629	2.28278276769699	0.0224431675190331	0.290453146431955	not
ENSRNOT00000076871	9.64613428130544	-6.75313988205034	2.95994873636361	-2.28150568930014	0.022518540437507	0.290453146431955	not
TCONS_00047946	70.5446127647839	-1.20925337761081	0.530569158022317	-2.27916259233437	0.0226574018681677	0.29170418084627	not
XR_356264.3	7.00112429521782	2.89921487826016	1.27319057698969	2.27712561705807	0.0227787253485098	0.2927561396965	not
XR_001838455.1	122.509034108155	-0.999459701304562	0.439190863148181	-2.27568418463967	0.0228649186103963	0.293353730088244	not
TCONS_00016703	712.06272027873	0.579452855435689	0.255224163288516	2.27036832237805	0.0231852448220825	0.29643392891212	not
TCONS_00011366	259.473497604838	0.56380168689691	0.248402797802464	2.26970747465276	0.0232253375967683	0.29643392891212	not
ENSRNOT00000077404	22.7302738945029	-1.8113328435484	0.797874025845014	-2.27019903502943	0.0231955095364084	0.29643392891212	not
TCONS_00038635	146.087698513249	1.25536450313586	0.553933622160177	2.26627244296944	0.0234347075684133	0.298590498156163	not
XR_001836069.1	355.712113495573	1.09075141531133	0.481689528168281	2.26442833303668	0.0235477829919987	0.29922595227958	not
ENSRNOT00000082747	285.676542176351	-0.504971978537065	0.223151031510057	-2.26291572626814	0.023640884770739	0.29922595227958	not
XR_001838010.1	94.8730931354631	-1.2157944538442	0.536996034377321	-2.26406598189125	0.0235700568751182	0.29922595227958	not
XR_357971.3	14.9074692493158	-2.26473384271397	1.00084402733518	-2.26282395743918	0.0236465434548409	0.29922595227958	not
TCONS_00011326	9.57684554109293	6.71288020526006	2.9724302747504	2.25838105010681	0.0239219131204827	0.301253319801022	not
TCONS_00051414	174.941488139617	1.20560249864826	0.534074020297226	2.25736967691727	0.0239849848424926	0.301253319801022	not
TCONS_00001797	84.8305659653657	1.17580082964599	0.521263248748211	2.25567567341381	0.0240909501537451	0.301253319801022	not
TCONS_00010638	255.79725940966	-0.596552026512024	0.264441097996512	-2.25589755537883	0.0240770476690075	0.301253319801022	not
TCONS_00048804	166.535593129269	-0.638252897024572	0.28281547083303	-2.25678211713314	0.0240216927026315	0.301253319801022	not
TCONS_00038128	32.3203597279278	-1.70235968443747	0.75470676135846	-2.25565712618402	0.024092112584899	0.301253319801022	not
TCONS_00055139	40.4295624093474	-8.82006185714379	3.90785467452098	-2.25700866376894	0.0240075334107922	0.301253319801022	not
XR_593781.2	66.7575589214759	1.30258682784903	0.578553104631894	2.25145594660287	0.0243566740834252	0.301745927307534	not
ENSRNOT00000084136	111.558062852426	1.26936819001896	0.56352807314794	2.25253762945314	0.024288317533943	0.301745927307534	not
TCONS_00040409	157.910149848148	0.594509502690833	0.263969472224595	2.25219036762327	0.0243102444719127	0.301745927307534	not
XR_001835969.1	1146.31397321809	0.570149590852044	0.253271184982348	2.25114274603241	0.0243764977811364	0.301745927307534	not
TCONS_00042998	32469.1606338682	-0.436438381852508	0.193808300947035	-2.2519075793961	0.024328113066418	0.301745927307534	not
ENSRNOT00000080005	9.3245964719286	-6.70423819489836	2.97656773991982	-2.25233852567352	0.0243008873225084	0.301745927307534	not
XR_001836117.1	5.90779533824646	-3.48070277074689	1.5475789790862	-2.24912771353494	0.024504371813939	0.302821584790986	not
ENSRNOT00000087064	4.85530740344395	-3.79568118581221	1.6883600551468	-2.24814675888679	0.024566833311521	0.303086641355827	not
XR_359021.2	177.544574672894	-1.05870761314804	0.471103690256516	-2.24729212494935	0.0246213638377857	0.303253131268727	not
XR_001841939.1	8.84915925451838	-2.76059716439147	1.22915109735437	-2.24593800577765	0.024707979078925	0.303813586344851	not
XR_001838936.1	8.08200131715451	-3.18629175730311	1.42028574509358	-2.24341599449988	0.0248700014288899	0.305297858072253	not
TCONS_00011041	165.599871517499	0.588359533652878	0.262750638365315	2.23923160496703	0.0251408504362183	0.306585618355864	not
TCONS_00016796	368.175069055254	0.470094210364062	0.209758826194949	2.24111766304012	0.0250184543612981	0.306585618355864	not
TCONS_00011961	40.9264108898362	-1.10410576898133	0.493013239708104	-2.23950531153084	0.0251230561089894	0.306585618355864	not
TCONS_00038599	114.367790749256	-6.14263008586633	2.74213408375791	-2.24009107441174	0.0250850108757681	0.306585618355864	not
XR_596992.2	106.983584223504	0.774118938756738	0.346260519451712	2.235654645186	0.0253744021230565	0.30892394018021	not
TCONS_00056866	44.5945742630985	-1.08502677881198	0.486032207336813	-2.23241744566131	0.025587385848119	0.310493893953365	not
TCONS_00037245	55.0256494600493	-1.29425887231609	0.57970547733226	-2.23261453086854	0.0255743750323458	0.310493893953365	not
XR_001835892.1	168.65874640216	-0.740049462682758	0.331760202196095	-2.2306758248397	0.0257026101204046	0.310978429947786	not
XR_001842537.1	13.0527672645397	-2.83269688243674	1.26995895777807	-2.23054206995228	0.0257114777669955	0.310978429947786	not
TCONS_00016798	1205.11548154267	0.479361691816667	0.214970972362312	2.22989032681469	0.0257547247336376	0.310992509447029	not
TCONS_00046676	1591.74900796623	-0.643943509308112	0.289233948920198	-2.22637595521603	0.0259890096700941	0.312827184950195	not
XR_001839047.1	7.62591880782372	-2.76313523531554	1.24146274364648	-2.22570934927901	0.0260336561223775	0.312827184950195	not
XR_001838109.1	4.86532988927802	-5.76610929424728	2.590029703059	-2.22627149311729	0.0259960017236713	0.312827184950195	not
ENSRNOT00000080318	4.02360502465477	4.44168007328813	1.99986194432026	2.22099334701717	0.0263514120084705	0.314599248372531	not
XR_591464.2	1677.39310719846	0.392536442981522	0.176733736209716	2.221061192956	0.0263468170160307	0.314599248372531	not
TCONS_00015825	378.183291234903	-0.592972418227248	0.266787175396222	-2.2226421391755	0.0262399403555086	0.314599248372531	not
TCONS_00044913	209.588851225392	-0.784442959160367	0.353174600108983	-2.22111940926189	0.0263428747603377	0.314599248372531	not
TCONS_00020751	393.92378547614	0.52940278576612	0.238866843459305	2.21630921269454	0.0266703325174821	0.317893156942246	not
XR_362049.3	69.0963618085638	-1.17725065148051	0.531460431792343	-2.21512380048737	0.0267515682255224	0.318347969704687	not
TCONS_00012104	814.025417270217	0.511564102369723	0.231175461819736	2.2128823636508	0.0269057569020163	0.319668076376046	not
TCONS_00053989	906.693791989302	-0.416894848704671	0.188492584027264	-2.21173077368588	0.0269852728440534	0.320098180285	not
XR_001840154.1	13.103224728546	-1.81199861880672	0.820152382303854	-2.20934384622125	0.02715073362752	0.321544746005405	not
XR_596810.2	22.6281714758367	-3.08302906435177	1.39619690348275	-2.20816208420267	0.0272329764303442	0.32200271331239	not
TCONS_00000619	10930.9763082193	0.280502814610561	0.127276083268451	2.20389257280115	0.0275319000149572	0.325017158323536	not
XR_001840376.1	115.137150308125	-1.11834295798349	0.508365448183364	-2.19987995246308	0.0278154134267907	0.327840359208904	not
TCONS_00041345	9408.19948386297	0.385265997093875	0.175217831088185	2.19878305022493	0.0278933522851536	0.328235467177206	not
ENSRNOT00000088140	93.8210849872317	1.04894646967636	0.477938011878619	2.19473329931071	0.0281827345928879	0.33058795022451	not
TCONS_00008240	130.517974386525	-0.717268046355211	0.326725193343964	-2.19532518755019	0.0281402793740621	0.33058795022451	not
XR_593548.2	4.65835862961184	-5.7023778635391	2.59952553789582	-2.19362255935169	0.0282625552356802	0.330998864012166	not
TCONS_00041358	121.521474808867	-1.27769529981138	0.58288165980022	-2.19203208460753	0.0283771899927534	0.331291365002287	not
XR_001839949.1	22.8468856868046	-1.67011029488723	0.761747865209777	-2.19247125087421	0.0283454967634468	0.331291365002287	not
TCONS_00001534	1016.05543988096	0.41150909675745	0.187853560957854	2.19058448857286	0.0284818746459511	0.331989043586086	not
TCONS_00017337	70.5416714779391	1.27870670659907	0.58502438942413	2.18573230401174	0.0288351960328574	0.33505046962707	not
TCONS_00022889	185.575611154357	0.732122000184666	0.334860789961862	2.1863473483057	0.0287902025373953	0.33505046962707	not
TCONS_00001299	49.5187290979266	-1.02748940764959	0.470409599052988	-2.18424413472449	0.0289443134161231	0.335790386413108	not
XR_001838834.1	17.4208494097045	1.832911770428	0.839568624786439	2.18315896558692	0.02902410545557	0.336188306138969	not
TCONS_00024420	25.6152466034295	-1.27503965422737	0.584772255056505	-2.18040381225708	0.0292275418091771	0.337851590784969	not
XR_594124.2	8.71746522951519	-3.29636704979704	1.51211064902825	-2.17997740569807	0.0292591364143951	0.337851590784969	not
TCONS_00057100	561.073051462073	0.401843390021332	0.184411202136259	2.17906171298864	0.0293270840172526	0.338107879699683	not
TCONS_00044620	612.765910146488	-0.525636465348047	0.241545461650892	-2.17613885914261	0.0295448790140974	0.338506443277799	not
TCONS_00032645	500.789573868747	-0.564448994324368	0.25931033479469	-2.17673157828928	0.0295006007349616	0.338506443277799	not
TCONS_00038715	458.874480256933	-0.790534119659107	0.363062592532711	-2.17740449145248	0.0294504008670437	0.338506443277799	not
XR_001841890.1	28.6296335970596	-1.73072450267073	0.794970448004081	-2.17709288064233	0.0294736381438433	0.338506443277799	not
TCONS_00013461	112.246127304223	0.794906990920775	0.365958879589267	2.17212106401937	0.0298465325610995	0.341433244003909	not
TCONS_00001996	683.360845500777	0.464841644347581	0.214277388232124	2.16934529668629	0.0300564787119489	0.342245574239295	not
TCONS_00009969	55.90113687407	-1.20554734393937	0.555615975753716	-2.16974924506804	0.0300258472363658	0.342245574239295	not
XR_355160.3	8.10074303668458	-2.19252183842269	1.01041978540114	-2.16991182288878	0.0300135265069481	0.342245574239295	not
TCONS_00027243	474.325776778635	0.603645198934999	0.278388442934149	2.16835581453281	0.0301316248076289	0.342387304137344	not
XR_594557.2	41.2838690917981	-1.00168850979133	0.46204157218456	-2.16796186770659	0.0301615879558067	0.342387304137344	not
XR_001837654.1	36.6770368187209	-1.93902220422317	0.895897249396855	-2.16433548102595	0.0304386115437181	0.345002054153492	not
TCONS_00048669	852.50553885243	0.373349656428586	0.172562870727209	2.16355728700634	0.0304983426327682	0.345149696870072	not
XR_001839915.1	82.5820512523291	-0.958793267311544	0.443890533112516	-2.15997683164942	0.0307744631607554	0.347742022565723	not
TCONS_00030902	236.398081319802	-0.630989743520664	0.292220093308833	-2.15929622215882	0.0308271930503805	0.347806040675285	not
NR_045202.1	238.854892689701	-0.549515175076202	0.254571613381445	-2.15858778509141	0.0308821612410513	0.347895078614892	not
TCONS_00041882	2684.11513803533	-0.314941055892818	0.146082368962914	-2.15591421558047	0.0310903642379406	0.34970744553787	not
TCONS_00047284	61.772019535652	-0.890021714710258	0.413118287967168	-2.15439921357583	0.0312088782033111	0.350507005961199	not
XR_358766.3	15.2565638391733	-1.78698030834133	0.83047406677313	-2.15175931415268	0.0314163158181274	0.352301326094023	not
XR_001837371.1	233.852937651714	0.723052807855899	0.336556506064602	2.14838457978616	0.0316832167564189	0.354219321981748	not
TCONS_00015918	1306.36400648956	0.533713806483327	0.248385637208551	2.14873054851883	0.0316557656282788	0.354219321981748	not
TCONS_00027126	76.0697715286568	0.901664169027109	0.419831527125078	2.14768094049898	0.0317391104859709	0.354308197116805	not
TCONS_00017137	39.7453058448976	-1.31036444896894	0.610306276301751	-2.14706041843335	0.0317884719210469	0.354323993207446	not
TCONS_00021418	8.82602806891368	4.0865779056948	1.90406627837692	2.14623721458809	0.0318540579063291	0.354520313144235	not
TCONS_00017235	104.971668269505	0.88516766385594	0.412554748413988	2.1455762350545	0.0319068031580608	0.354573346373036	not
TCONS_00036520	152.923661157794	0.673951200808023	0.314377409695478	2.14376472361944	0.0320517432111352	0.354584404686061	not
TCONS_00058449	29.6568142151879	-1.6785323287656	0.782818396979915	-2.14421676245898	0.0320155225889893	0.354584404686061	not
TCONS_00037315	5.51858250759996	-5.94590947061327	2.77274134064464	-2.1444154863832	0.0319996104961101	0.354584404686061	not
TCONS_00016756	4551.40484030298	0.385453083775976	0.179886406034663	2.1427582676909	0.0321325139160566	0.354946603646723	not
ENSRNOT00000093096	120070.066646905	-0.254299365228869	0.118742051175821	-2.14161169283096	0.032224742028714	0.355434094913726	not
NR_110639.1	4.76086620066556	-5.73430529834356	2.67917721340253	-2.1403232565796	0.0323286517632547	0.356048787675786	not
TCONS_00001507	477.736070967481	0.587460561936559	0.274666075821788	2.13881732638042	0.0324504656703028	0.356328293170189	not
TCONS_00027999	30.8092074355839	-1.30987609655377	0.612300896215435	-2.13926862536046	0.0324139191382957	0.356328293170189	not
TCONS_00042447	482.103521387681	0.496327789746585	0.23241318760401	2.13554056404165	0.0327168804572065	0.358720692253348	not
XR_352161.3	7.30869722912154	3.77769608168577	1.7711446344495	2.13291224680808	0.0329319255158005	0.358911774873358	not
TCONS_00011995	404.248107035672	0.50546408545547	0.23705685208959	2.13224836573989	0.03298643432637	0.358911774873358	not
TCONS_00049954	3222.92302268768	0.393072516044404	0.184169749932545	2.13429467210751	0.0328186671345684	0.358911774873358	not
TCONS_00035707	241.403266894866	-0.569014653856243	0.266657124678152	-2.13388130747689	0.0328524979803998	0.358911774873358	not
XR_001838008.1	225.286629688567	-0.82122151229557	0.385229780435658	-2.13177057954047	0.0330257113550586	0.358911774873358	not
TCONS_00016621	98.9225615781847	-1.3674653012006	0.641064373558996	-2.13311698107453	0.0329151311097303	0.358911774873358	not
TCONS_00024103	1465.17750303154	0.499537614540355	0.234403904268859	2.13109767133994	0.0330810965276748	0.358985761144664	not
XR_001838736.1	13.8947606988017	2.44615924885944	1.14992044107703	2.12724216517826	0.0333999673716037	0.361914602457699	not
XR_597187.2	6.52840163206417	-3.20174950863598	1.50601605475058	-2.12597302567683	0.0335055056107037	0.362526627325184	not
ENSRNOT00000083444	32.335749007711	-1.47035227834001	0.692676637636415	-2.12271094252177	0.0337780814942545	0.364489212380442	not
ENSRNOT00000076888	25.2067640177569	-2.96209240881922	1.39548744079805	-2.12262204747989	0.0337855359243035	0.364489212380442	not
XR_001840121.1	108.981111839759	0.842111710438042	0.39709014745836	2.12070663507547	0.0339464978140481	0.364677193451935	not
TCONS_00001491	702.827368705545	0.70480761985223	0.332364071763653	2.12058907604618	0.0339563982181049	0.364677193451935	not
TCONS_00021191	352.415112526566	0.617977340373677	0.291569896284156	2.11948266350314	0.034049697358841	0.364677193451935	not
TCONS_00057480	2621.07693157697	0.613982527999384	0.289463521602817	2.12110501730802	0.0339129658264675	0.364677193451935	not
TCONS_00035663	168.938466875433	0.510294758594566	0.240714740948864	2.11991486928908	0.0340132252044671	0.364677193451935	not
TCONS_00027226	260.071398243808	0.565829570110382	0.267231175561903	2.11737859147842	0.034227729648163	0.366053432850832	not
XR_359931.1	62.6898676740289	-1.10867669486319	0.523949797346379	-2.11599794575405	0.0343449822849253	0.366776617175719	not
TCONS_00021619	58.6244445237202	2.08271318172397	0.984630555505515	2.11522298396954	0.0344109469111887	0.366950790293917	not
TCONS_00047386	410.719258322181	0.547959617300496	0.259430300621143	2.11216506317319	0.0346722939752835	0.369204974751217	not
TCONS_00025540	108.11427595083	1.02224602361243	0.484314114396019	2.1107087182195	0.034797356173678	0.370003542623713	not
TCONS_00031269	84.7882016105621	2.12900687145252	1.00908685151729	2.10983511305423	0.0348725608561404	0.370156122417551	not
XR_001838735.1	18.0295320655953	1.93226397336759	0.916966052785205	2.10723610486834	0.0350971187592764	0.370156122417551	not
TCONS_00056678	1620.6202105506	0.536823529336477	0.25485521326769	2.10638629853185	0.0351708104844043	0.370156122417551	not
XR_001842640.1	495.419023454989	-0.71146262504158	0.337732384380292	-2.10658692487263	0.0351534010910704	0.370156122417551	not
TCONS_00050467	99.964579544566	-0.802529651675328	0.381085006857304	-2.1059071788039	0.0352124159755803	0.370156122417551	not
TCONS_00038588	221.305679408154	-0.814336805058958	0.386172121476241	-2.10874053244949	0.0349669841518645	0.370156122417551	not
TCONS_00030946	39.2177028989402	-1.50907417069459	0.716473876481811	-2.10625149112872	0.0351825125587774	0.370156122417551	not
TCONS_00037851	7.87767632973278	-6.46100744296004	3.064859326805	-2.10809265745172	0.0350229754457182	0.370156122417551	not
XR_356405.3	5.7024831375673	2.56799960309674	1.22278440871803	2.10012458842933	0.0357178828649813	0.370723531421646	not
XR_001838270.1	28.0636887879413	1.38749389998925	0.660467584185099	2.10077516779446	0.0356607072692578	0.370723531421646	not
TCONS_00019261	5408.6837140249	0.539724636676417	0.256899727284821	2.1009155688127	0.0356483784966949	0.370723531421646	not
TCONS_00008642	405.06276718677	0.512509071218363	0.243977217958201	2.10064314819004	0.0356723033780916	0.370723531421646	not
XR_001835968.1	1460.63351290564	0.48126978345418	0.229021628909929	2.10141629742515	0.0356044385520843	0.370723531421646	not
XR_352002.3	52.1987981673104	-0.847603041207903	0.402865364886313	-2.10393624045366	0.0353840091704018	0.370723531421646	not
XR_595030.2	98.9128522381528	-0.848710589564279	0.403770298312108	-2.10196389658221	0.0355564385232224	0.370723531421646	not
TCONS_00017829	41.692916181969	-1.21414890796031	0.577550797043952	-2.10223743811736	0.0355324818114461	0.370723531421646	not
TCONS_00016551	7.81350799333076	-6.4490180470698	3.07048674212827	-2.10032434225713	0.0357003193629951	0.370723531421646	not
TCONS_00009992	421.200889261691	0.643957799541291	0.30702309236211	2.09742464186307	0.0359560016153747	0.372149652573696	not
XR_593968.2	4.42126736549283	-5.62618542125642	2.68178447827202	-2.09792601412981	0.035911681587797	0.372149652573696	not
TCONS_00022264	397.877848771834	0.455123234679622	0.217248518880772	2.0949428655456	0.0361760717289247	0.372425775706796	not
TCONS_00014061	74.2890161719134	-0.730055512624263	0.348349907120943	-2.09575342981446	0.0361040694735242	0.372425775706796	not
TCONS_00003377	182.041446058024	-0.916873844519016	0.437679797156066	-2.09485073443333	0.0361842634583869	0.372425775706796	not
XR_596592.2	11.6842335743716	-2.64835282440445	1.26353656205967	-2.09598432204242	0.036083581735984	0.372425775706796	not
XR_001835830.1	14.7576109538912	4.09349668465969	1.95908030216501	2.08949917986307	0.0366628116995303	0.375305332274623	not
XR_590885.2	58.3686591270822	1.00062108071528	0.479349988657326	2.08745406152621	0.036847109488713	0.375305332274623	not
TCONS_00034269	390.255264791713	0.871118086697531	0.416992690326162	2.08904881765712	0.0367033289538493	0.375305332274623	not
ENSRNOT00000089619	165.52276985721	0.657268209375913	0.314904714600808	2.08719710725546	0.036870320870281	0.375305332274623	not
TCONS_00028178	207.924417577226	0.619034596693908	0.296402075219144	2.08849616264065	0.0367531011938642	0.375305332274623	not
TCONS_00019258	299.290268525421	0.497101063775497	0.238106302124205	2.0877274534136	0.0368224269187925	0.375305332274623	not
XR_357664.3	103.91260760022	-0.751149647059311	0.359256171013996	-2.09084688772137	0.0365417914609784	0.375305332274623	not
TCONS_00040698	220.0557338866	-3.06227354458427	1.46553483213872	-2.08952627902768	0.0366603749138533	0.375305332274623	not
TCONS_00023901	131.380703632668	0.772189289339612	0.370068945499261	2.08660926222234	0.0369234693557237	0.37532935149766	not
TCONS_00028908	582.291258059716	0.859622958778862	0.412162054095626	2.08564313535622	0.0370109609458632	0.375701924986167	not
XR_001838262.1	14.6522226856561	2.54939203041464	1.22326073762365	2.08409536250397	0.0371514938136657	0.376611164997242	not
XR_591308.2	9.44703353061095	-2.47534595369354	1.18834065985533	-2.08302723058797	0.0372487415296989	0.37707972589654	not
TCONS_00020706	118.950376062868	-0.780372834321191	0.374873135726152	-2.081698473297	0.0373700201791388	0.377789944081855	not
XR_001836162.1	135.867095243221	0.76894512924092	0.369732217038989	2.07973526191209	0.0375498219037026	0.379089049000495	not
TCONS_00005504	4.08844709567615	-4.4926992162854	2.16400069249802	-2.07610803076927	0.0378839605941378	0.381940612265591	not
XR_001841887.1	17.3864143112432	-1.50322217541086	0.725013711988717	-2.07337068327648	0.0381377951351597	0.383975893799496	not
TCONS_00017082	157.931869563014	-1.35485792817287	0.654080392536205	-2.07139358346974	0.0383220300466938	0.384782339735146	not
XR_001842815.1	4.15192433118719	-5.53639579906705	2.67232096857702	-2.07175555038777	0.0382882438987907	0.384782339735146	not
XR_001837800.1	189.188064029627	0.760681066905489	0.367501918462913	2.06986964880907	0.038464552874548	0.38496932166952	not
TCONS_00033956	967.434118421535	-0.387939987447356	0.18750224181021	-2.06898852889466	0.0385471631526511	0.38496932166952	not
TCONS_00029423	132.181058864495	-0.621928846561534	0.300598482376299	-2.06896868422304	0.0385490254445799	0.38496932166952	not
XR_594224.2	9.68251633020797	-1.85361472464846	0.895260432613435	-2.07047542494133	0.0384078450596304	0.38496932166952	not
TCONS_00025332	211.603238780396	-0.551053835782365	0.266460615370754	-2.06804985050278	0.038635335718386	0.385310568095644	not
XR_361213.3	10.5014822652208	-1.97978942196979	0.958353409842087	-2.06582394515194	0.0388451062578664	0.386880505721877	not
TCONS_00011411	28.945308740202	-6.42161586305828	3.11345559773298	-2.06253651657473	0.0391566846770902	0.389458815294343	not
XR_001836089.1	4.13802973996486	5.50353015513914	2.6721041838316	2.05962409266823	0.0394344911568336	0.39039676604333	not
TCONS_00008648	41.9593019199679	1.16264608832892	0.56472520343064	2.05878200807398	0.0395151259811111	0.39039676604333	not
XR_001836930.1	16.8339468831402	-2.36822083182742	1.14949194449361	-2.0602326472768	0.0393763052657552	0.39039676604333	not
TCONS_00027003	28.7834055476861	-3.46602640156648	1.68329298971048	-2.05907493392617	0.0394870606527768	0.39039676604333	not
XR_596127.1	4.24843466862471	-5.56865954725807	2.70303703766902	-2.06014918391952	0.0393842811541861	0.39039676604333	not
TCONS_00032133	264.467197948621	-0.450414675499884	0.218976076247673	-2.05691271493257	0.0396946226905295	0.391124348910684	not
XR_591725.1	19.965442143603	-1.71466398402758	0.833530796025718	-2.057109338015	0.0396757096798698	0.391124348910684	not
XR_001836525.1	115.390163537279	0.663180030506056	0.322778551978246	2.05459757608291	0.0399178899890387	0.392278200823133	not
TCONS_00029880	553.198332920418	-0.687543583536462	0.334573006449573	-2.05498820969614	0.0398801435243141	0.392278200823133	not
XR_590924.2	11.9985103906072	-4.0862934985579	1.98993625034544	-2.05347960159455	0.0400260860961617	0.392819091966315	not
XR_001839093.1	4.4574587420319	-5.63772885719801	2.74842844682932	-2.05125545971622	0.0402420755359348	0.394415037414534	not
TCONS_00040693	21.8615140394116	-2.24783686890313	1.09646577967368	-2.05007480449787	0.0403571316461912	0.395018811742189	not
TCONS_00003614	166.537525844252	-1.08582022557604	0.529985813222219	-2.04877224726912	0.0404843907492452	0.395740274652014	not
TCONS_00030203	62.1975625867753	-0.933477759351269	0.456228057302386	-2.04607705381119	0.0407487901994123	0.397798625592678	not
ENSRNOT00000090861	31.8658701784616	1.25187798360933	0.612147550034501	2.04505920760244	0.0408490212884006	0.398251012297204	not
TCONS_00020741	1511.57632862378	0.418592738439173	0.204762609169901	2.04428308535494	0.0409255892491125	0.398471811002558	not
XR_001839103.1	7.35210268733634	-3.81728845892832	1.8700381318159	-2.04128910206849	0.0412220996517898	0.40083067950885	not
TCONS_00035136	70.8383899893916	-0.941532291525444	0.461723670959703	-2.03916833973109	0.0414332295381736	0.402354226395667	not
TCONS_00044606	856.744940020361	-0.435259252158036	0.213556491621603	-2.03814573302349	0.0415353606880911	0.40281668698818	not
XR_001836577.1	149.535641677462	-0.573255618860063	0.281558246375939	-2.03601075883477	0.0417492749290513	0.40398455879432	not
TCONS_00006786	7.23460071097908	-6.33817179980582	3.11327571425808	-2.03585303119106	0.0417651154152721	0.40398455879432	not
ENSRNOT00000088456	129.279658737039	-0.618418488114834	0.303937291029375	-2.03469105755458	0.0418819685544833	0.404260849330108	not
TCONS_00025216	179.745393063364	-1.45117659885698	0.713481039632455	-2.03393856072832	0.0419577904514469	0.404260849330108	not
XR_591557.2	5.80777162206866	-4.07237354979113	2.00190869688428	-2.03424539597099	0.0419268595878851	0.404260849330108	not
XR_001836619.1	50.7850880792628	1.359730585467	0.66896170265829	2.03259854796435	0.0420930983339673	0.405036454020857	not
TCONS_00017491	202.983738664882	-0.683039917584549	0.336646907989646	-2.02895051573014	0.042463330752765	0.407768805938554	not
XR_001841971.1	4.65310219729453	-3.09660700649354	1.526389014096	-2.02871415995319	0.0424874127973866	0.407768805938554	not
TCONS_00038535	994.616075138871	0.346529571352357	0.170921431223388	2.02742025310715	0.0426194524202476	0.408505516712879	not
TCONS_00041070	88.647914366317	-0.876818808083073	0.433102628419171	-2.02450585738413	0.0429181299135686	0.410835466400612	not
XR_001841824.1	7.65725909043672	2.25258107431012	1.1137249507281	2.02256497247143	0.0431180185980459	0.410904588174283	not
XR_001835975.1	247.072422945455	0.852924517920112	0.421603051768684	2.02305110065493	0.0430678793125433	0.410904588174283	not
TCONS_00035213	178.109624856401	-0.537815007197954	0.265772560803511	-2.02359116972789	0.0430122343517873	0.410904588174283	not
TCONS_00031009	135.376136319027	-0.649630783345049	0.321264573769474	-2.02210525649553	0.0431654791021217	0.410904588174283	not
TCONS_00027422	236.888646251147	-0.862979888971972	0.426850381252353	-2.02173859243148	0.0432033646835478	0.410904588174283	not
TCONS_00016388	7.22463786433327	6.30616346578649	3.12312041271559	2.01918678514967	0.0434678093080779	0.411924065630546	not
TCONS_00006065	405.512715917029	-0.604422139353089	0.299626329364298	-2.01725309199449	0.0436691080879187	0.411924065630546	not
XR_001837783.1	1170.15479424422	-0.618818541428978	0.306928601053923	-2.01616447377043	0.0437827799764828	0.411924065630546	not
TCONS_00052063	182.36328524994	-0.953300785950411	0.472526986308484	-2.01745257640811	0.0436483052684336	0.411924065630546	not
TCONS_00021364	96.9229845158952	-1.40183495628236	0.694795399618777	-2.01762268007463	0.0436305729714597	0.411924065630546	not
XR_355227.2	9.05047581426549	-1.86847080098987	0.926874668099361	-2.01588290768733	0.0438122213241691	0.411924065630546	not
ENSRNOT00000076358	9.18683901782848	-3.70827654738546	1.8378466483224	-2.01772903673459	0.0436194890130277	0.411924065630546	not
XR_001836281.1	4.67766835115737	-4.69347952196469	2.32539101189517	-2.01836142737111	0.0435536335281517	0.411924065630546	not
TCONS_00000501	21.0895286242624	-7.88104231771756	3.90885417813937	-2.01620269228589	0.0437787850282407	0.411924065630546	not
XR_596537.2	17.8222266743437	-1.82949490876731	0.907843240550963	-2.01521014537378	0.043882634957349	0.41193162762619	not
XR_592700.2	21.5442103326378	-2.1367380187678	1.06070558100552	-2.01444968050629	0.0439623428687867	0.41193162762619	not
TCONS_00034447	4.07954157810905	-5.51173465143987	2.73633130689413	-2.01427898644918	0.0439802509062333	0.41193162762619	not
TCONS_00016291	394.513320779742	-0.459324221967714	0.228165713883241	-2.01311675689698	0.0441023477739343	0.412285243720119	not
TCONS_00019628	275.787912595827	-0.602156636482618	0.299155070397244	-2.01285786559801	0.0441295842736961	0.412285243720119	not
TCONS_00000788	5.38864561415694	-4.90810005462783	2.43927454920675	-2.01211464950673	0.0442078527630943	0.412494989797054	not
TCONS_00028976	61.5080965722397	1.37087648412925	0.681665832984559	2.01106820643643	0.0443182528465879	0.413003642542604	not
XR_001841717.1	21.4030897135554	1.62855528059627	0.811432539345227	2.00701253847967	0.0447483279258489	0.414918624055236	not
TCONS_00000338	192.682471187852	0.628567985293749	0.312965441919899	2.00842617458903	0.0445980237834332	0.414918624055236	not
TCONS_00002969	751.597643683049	-0.608465105578457	0.30307934919096	-2.00760991206657	0.0446847604339362	0.414918624055236	not
XR_001840680.1	8.51377104127752	-2.4728100207316	1.23197689053432	-2.00718864106218	0.0447295806408294	0.414918624055236	not
TCONS_00038630	27.9439458745367	2.37994783728934	1.18712035052051	2.00480754646807	0.0449836254740204	0.416577684527582	not
XR_001841312.1	376.665451429665	0.448380161128382	0.223868920663974	2.00286917808211	0.04519133215324	0.417977402518703	not
TCONS_00002002	254.724156553378	0.506632219751571	0.253035005466005	2.00222186182708	0.0452608754405337	0.41809733688193	not
TCONS_00046344	38.4397105270515	1.04403657444927	0.521836611609021	2.00069629309853	0.0454251291556433	0.419090767116359	not
TCONS_00001519	492.945439354484	0.707782268079304	0.354071327298972	1.99898216407019	0.045610283712705	0.420274310021059	not
XR_001838263.1	8.23184761891406	3.19649386518428	1.60448863273919	1.99221970162993	0.0463469574895528	0.424449285864855	not
XR_356514.3	7.12599503645734	2.14191003185825	1.07436879123777	1.99364505868658	0.0461908574953529	0.424449285864855	not
TCONS_00023338	47.4786512778064	1.11647755869536	0.560115125644872	1.99330014059152	0.0462285910273706	0.424449285864855	not
TCONS_00020144	1077.06153257672	-0.400976528731937	0.201286005104018	-1.99207355983207	0.0463629874887966	0.424449285864855	not
ENSRNOT00000084727	321.09559507847	-0.673052287624498	0.337752263308792	-1.9927395334999	0.0462899759926211	0.424449285864855	not
XR_590417.2	9.59399019005082	-2.30537402198545	1.15751178747254	-1.99166353806151	0.0464079868712859	0.424449285864855	not
TCONS_00035221	495.6371905842	-0.502614187457242	0.252800631189625	-1.98818406857629	0.0467913362860146	0.42689873475759	not
XR_001838852.1	5.02727335124605	-4.80270430418233	2.41552332807893	-1.98826657906961	0.0467822149694298	0.42689873475759	not
TCONS_00034684	1025.3604393221	-0.39353225419146	0.198023135041218	-1.98730443344182	0.0468886706731586	0.427259280240003	not
XR_001836311.1	241.622644080869	0.466210921022398	0.234699283034249	1.9864181730558	0.046986910393872	0.427528724277028	not
TCONS_00038579	93.1905202519681	-0.909301378506709	0.457856968339221	-1.98599440739104	0.0470339449035486	0.427528724277028	not
TCONS_00001549	930.935012634505	0.38068294589601	0.191786882539611	1.98492691916709	0.0471526029121084	0.428013158610102	not
TCONS_00015917	836.26731566447	-0.445975071684101	0.224849905461021	-1.98343455279511	0.0473189107692088	0.428013158610102	not
TCONS_00028472	166.142052000489	-0.622152992393213	0.313543136870885	-1.98426602030652	0.0472261920877921	0.428013158610102	not
ENSRNOT00000078178	14.427079962644	-2.109195912916	1.06317071529425	-1.98387322240365	0.0472699747444644	0.428013158610102	not
TCONS_00017374	22.1923884265872	2.9084063572801	1.46793454837289	1.98129157768232	0.0475585843527176	0.42913057187617	not
XR_596420.2	41.6636026750217	1.01124741948317	0.510355193848957	1.98145807404569	0.0475399266510658	0.42913057187617	not
TCONS_00050472	77.632187722609	-0.944662609349623	0.477073908925843	-1.98011794750331	0.0476902769078599	0.429794080913518	not
TCONS_00024106	1764.06653020211	0.511121780182201	0.258297415894419	1.97881104776955	0.0478372841721102	0.43025742551635	not
ENSRNOT00000079478	3.87052878355798	-5.43638747460609	2.74755691476633	-1.97862597327431	0.0478581331223869	0.43025742551635	not
TCONS_00016634	689.998473010594	-0.7887054699834	0.399255163748688	-1.97544212723032	0.0482179960674247	0.432965967118188	not
TCONS_00037276	233.192914252707	0.854519599002944	0.432816203781839	1.97432441654533	0.0483448662869765	0.433578351772762	not
XR_001842507.1	7.05748547128966	3.70278275916062	1.8829195424469	1.96651140725257	0.0492395659470287	0.43585534264489	not
XR_001840213.1	99.0421184379849	0.699176476359643	0.355181942050066	1.96850231834446	0.0490102696267714	0.43585534264489	not
TCONS_00045496	294.932538405027	0.477217205680762	0.24245142572195	1.96830026575322	0.049033499401404	0.43585534264489	not
TCONS_00048138	3215.90279008537	0.457599532391513	0.232686632519725	1.96659140852331	0.0492303347479882	0.43585534264489	not
TCONS_00054569	396.666064800255	-0.451546225456844	0.229238474472694	-1.96976631647682	0.0488651586283316	0.43585534264489	not
ENSRNOT00000078183	78.1178091645391	-0.723821646497135	0.368086872001662	-1.96644243941921	0.0492475251838272	0.43585534264489	not
XR_589849.2	32.0493290433782	-1.02648943245861	0.520819023067323	-1.97091386257971	0.0487337292199307	0.43585534264489	not
XR_597051.2	19.7703190117699	-1.68735180003948	0.857180311089931	-1.96849108432503	0.0490115609476606	0.43585534264489	not
XR_597351.2	10.0798375028297	-1.77463429452702	0.901736668305085	-1.96801833273859	0.0490659283872983	0.43585534264489	not
XR_595384.2	10.1555485134609	-2.36795929348372	1.2038709726698	-1.96695438900096	0.0491884693401365	0.43585534264489	not
TCONS_00023569	18.596998168786	-7.69979930538413	3.90913379493766	-1.96969449225693	0.048873394600901	0.43585534264489	not
TCONS_00017351	1001.99347667909	0.331933060732972	0.168844139620571	1.96591401679026	0.0493085436575062	0.435873370369583	not
TCONS_00052206	273.39417786769	0.604200006337081	0.307514954257876	1.96478251861017	0.0494394143492847	0.435943548207304	not
TCONS_00017787	23.8639515751305	-1.43892130221596	0.732666749249099	-1.96395060058436	0.0495358209478236	0.435943548207304	not
XR_001838605.1	19.089965872629	-1.80629441612837	0.91979210136713	-1.96380727062516	0.0495524466162565	0.435943548207304	not
XR_001840962.1	8.54082156151413	-3.27303461511602	1.66565623049067	-1.96501208064515	0.0494128393405604	0.435943548207304	not
XR_354962.3	40.6258141602095	1.01252704014634	0.516133704391142	1.9617533819861	0.0497912035489675	0.437003556088919	not
TCONS_00020892	98.8899752749108	-0.59802924291485	0.304806353171895	-1.96199730317823	0.0497627982300184	0.437003556088919	not
TCONS_00039320	118.390782274716	0.75410973103443	0.384815269967443	1.95966685806993	0.0500347412689954	0.437581938435356	not
TCONS_00035435	108.774468551378	-0.581809953687166	0.296866603854932	-1.95983632423496	0.0500149240978431	0.437581938435356	not
TCONS_00027347	20.8058452466543	-1.84234822001648	0.93997516547283	-1.95999669745501	0.0499961763053856	0.437581938435356	not
XR_591602.2	23.1727902472379	1.53751654231224	0.784853457438564	1.95898549944605	0.0501144849852933	0.437761281372716	not
TCONS_00023024	377.748263181426	-0.661026675057706	0.337763474633172	-1.95706973874429	0.0503392696859621	0.438687739362335	not
XR_595897.2	114.704643734298	-0.934877487941321	0.477683866380892	-1.9571050096883	0.0503351235671878	0.438687739362335	not
XR_001837656.1	35.2568826125271	-1.35872727098632	0.695247421283606	-1.95430753051591	0.0506648588159802	0.441005072614951	not
XR_001840709.1	66.919422472434	-1.20587217662691	0.617539913547161	-1.95270321832375	0.0508547721304524	0.442137371816521	not
ENSRNOT00000084953	24.4417269126608	2.51896497197129	1.2911933198142	1.95088135395075	0.0510711612158019	0.443496922896329	not
XR_001836839.1	4.12788216415396	-5.52679323873996	2.83409548665485	-1.95010833783281	0.0511632076845642	0.443774770879025	not
XR_001837726.1	4.99510699838558	-4.79338644792085	2.45976137363256	-1.94872010728505	0.0513288591863336	0.444689647581483	not
TCONS_00021056	100.736817831884	0.786442705507308	0.403684869026522	1.9481599778654	0.0513958239956747	0.444748406707302	not
TCONS_00014851	20.313354658578	1.65443154197006	0.850073744865699	1.9462211978226	0.0516281746571009	0.444880428298404	not
TCONS_00038321	713.287549007878	0.512442381241247	0.263221888763597	1.94680762929058	0.0515578019631184	0.444880428298404	not
TCONS_00011376	1143.61326075991	0.501728736606129	0.257652448070571	1.94730824551958	0.051497790765711	0.444880428298404	not
XR_593814.2	322.430436461689	0.451369380791408	0.232063847262123	1.9450223984332	0.0517722825895301	0.444880428298404	not
TCONS_00023144	146.419727345825	-0.813927087604695	0.418451254433457	-1.94509415130485	0.0517636477020696	0.444880428298404	not
XR_595129.2	4.56061711207489	-4.65961212032751	2.39545821058499	-1.94518614423651	0.0517525788472161	0.444880428298404	not
TCONS_00046756	23.4254321025289	-2.08761256784213	1.07460839702902	-1.94267285981923	0.0520556974428997	0.446290650605296	not
TCONS_00024962	58.653603122544	-2.13460850354954	1.09880669970927	-1.9426606191192	0.0520571773777761	0.446290650605296	not
TCONS_00041308	76.5056200285881	1.2995943508261	0.669164886676588	1.94211378496044	0.0521233270697302	0.446339961813796	not
TCONS_00040157	75.8641293738986	-0.700410875221528	0.360865103544354	-1.94092160295416	0.0522677872440315	0.44705896728402	not
XR_593156.2	11.7456801855783	1.88425138097658	0.971574721618374	1.93937876217893	0.0524552346325392	0.448143565242156	not
XR_590018.2	62.9140050737024	0.806005252985124	0.416779747495993	1.93388776164771	0.053126929164267	0.451167579543247	not
TCONS_00049960	7233.74629400908	0.356311292476945	0.184083709671371	1.93559382909568	0.0529174667596377	0.451167579543247	not
TCONS_00011581	3479.02485296944	-0.39389084503357	0.203732935324198	-1.93336852682545	0.0531908155325832	0.451167579543247	not
TCONS_00039268	387.416697755161	-0.597484893405116	0.308983188981658	-1.93371327215017	0.0531483911010734	0.451167579543247	not
TCONS_00035963	108.781253676074	-0.612383829316207	0.316621484665454	-1.93411963172132	0.053098420709797	0.451167579543247	not
TCONS_00045815	272.827775545427	-0.795589217521327	0.411336112654861	-1.93415844863804	0.053093649414191	0.451167579543247	not
XR_001841680.1	6.90989262531229	-2.90911022190638	1.5049739088121	-1.9329971136859	0.053236553364237	0.451167579543247	not
TCONS_00004890	85.9635835491332	-0.780768458076397	0.40451603244804	-1.93012982291792	0.0535907540801125	0.453312885004115	not
XR_361063.3	11.5278418941786	-2.03297563344175	1.0533796467388	-1.92995530123989	0.053612376386143	0.453312885004115	not
TCONS_00045865	14.1586863965524	3.44122001338528	1.78489444237464	1.92796836142705	0.053859061621504	0.454358978747619	not
XR_596173.2	1636.95431747525	0.301568005548657	0.156396410542325	1.92822843250002	0.0538267191300017	0.454358978747619	not
TCONS_00042523	76.270578305286	-1.00605356579538	0.522537972880892	-1.92532144649457	0.0541891561985273	0.456622422243006	not
XR_001842814.1	6.38894417618643	-3.6189845568845	1.88025227460842	-1.92473350824064	0.054262706182128	0.456721410804016	not
TCONS_00038528	25.7736617620029	2.78205325499222	1.44710154663929	1.92250036733994	0.0545428274183327	0.457582178696059	not
TCONS_00040937	23.419867970288	1.33927838333526	0.696490685515313	1.92289489463075	0.0544932510690582	0.457582178696059	not
TCONS_00028569	209.443290950873	-0.67995386822469	0.353693614354709	-1.92243750135332	0.0545507306402203	0.457582178696059	not
XR_001838937.1	15.1312565818645	2.06473763065856	1.07575115785685	1.91934502285083	0.0549406836528843	0.458449713848486	not
TCONS_00001253	1347.11711687607	0.360298196972466	0.187593244137771	1.92063524797224	0.0547777081715061	0.458449713848486	not
XR_001839348.1	74.7043443818553	-0.806726239268509	0.420354251186032	-1.91915803632847	0.0549643364641081	0.458449713848486	not
TCONS_00055869	17.7517170901017	-2.54690979046798	1.32698932017563	-1.91931445999195	0.0549445491134144	0.458449713848486	not
XR_001838967.1	4.23030431788153	-5.56412478615924	2.89731812847766	-1.92043970990607	0.0548023817165794	0.458449713848486	not
TCONS_00022347	1078.28761699601	-0.644665958248723	0.33649640853328	-1.91581824322789	0.0553882347973643	0.461464549213666	not
XR_001842719.1	26.1711843114671	1.30857437698806	0.683556931103785	1.91436048329583	0.0555741111147565	0.461971519840327	not
TCONS_00027000	9.42299555392794	-3.78055575836958	1.97468454665007	-1.91451123916631	0.055554864444095	0.461971519840327	not
XR_597823.2	5.43842934404441	-3.36901151661657	1.76041914196579	-1.91375533036668	0.0556514255788317	0.462094421379288	not
XR_001839596.1	17.3339185549402	1.40204370684761	0.732880354942187	1.91305947470541	0.0557404389870574	0.462314078691756	not
TCONS_00028975	16.2439119240259	7.47557561533799	3.90941724908045	1.9121969181203	0.0558509412691951	0.462711273519452	not
TCONS_00016701	897.808861253782	0.491881495707856	0.257391885934842	1.91102176325936	0.0560017841663197	0.463370238776775	not
TCONS_00011336	177.57959185642	0.49063605131298	0.256796720321062	1.91060092472972	0.0560558854487735	0.463370238776775	not
XR_591619.2	9.03340361568657	1.98349507134651	1.03859984418575	1.90977794041703	0.0561618107380343	0.463727130004551	not
XR_590747.2	28.0430075235559	1.5443877357941	0.809463270426692	1.90791576618418	0.0564021041919508	0.463954585331573	not
TCONS_00025215	320.983743337764	0.653234657582263	0.342434559975386	1.90761895536834	0.0564404833847204	0.463954585331573	not
TCONS_00047058	2089.3519089319	0.341821338998172	0.179160566127248	1.90790499487144	0.0564034965990983	0.463954585331573	not
ENSRNOT00000077112	108.74044649725	-0.667444258070645	0.349665611881239	-1.90880725868272	0.0562869601450121	0.463954585331573	not
ENSRNOT00000079282	17.4261163436374	1.61294416081588	0.845965530326185	1.90663106591821	0.0565683792845428	0.464489247680857	not
TCONS_00035684	11.3995322352788	-2.98921295875122	1.56819751258356	-1.90614570853806	0.0566313037985483	0.464489828048026	not
TCONS_00016625	306.403178009554	-2.67547082414284	1.40431150812754	-1.90518329349179	0.0567562490874063	0.464998537423429	not
TCONS_00021623	108.055143066699	0.777703241590412	0.408328574413465	1.90460156433462	0.056831883099337	0.465102564899336	not
XR_595458.1	20.8899801136463	1.16995999520247	0.614802818255372	1.90298411208079	0.0570426184018471	0.46528140175458	not
TCONS_00033897	60.6490653866377	-0.790183403756046	0.415096657607763	-1.90361302427714	0.056960601313071	0.46528140175458	not
XR_001836275.1	4.73685654142279	-4.7162688524583	2.47829775890337	-1.90302752585517	0.0570369536117184	0.46528140175458	not
TCONS_00005169	1192.44955449343	0.344696140985899	0.181317901805985	1.90105961712888	0.0572942042596645	0.466818268444234	not
TCONS_00050779	560.053515794174	0.475911359606401	0.250486263768668	1.89994993117036	0.0574396905586482	0.467488230427764	not
TCONS_00022918	1200.1210873446	-0.507620765575758	0.26733114376547	-1.898846346242	0.0575846815077484	0.468152691245612	not
XR_001837454.1	4.19123033526802	5.52010323305946	2.91089640128928	1.89635853430391	0.05791265102565	0.468272201671314	not
TCONS_00038830	46.8557989006463	2.36371119548243	1.24646511903404	1.89633160157278	0.0579162100578594	0.468272201671314	not
XR_001835666.1	45.7906713358407	0.934496557391674	0.49266776897479	1.8968087953801	0.0578531780835633	0.468272201671314	not
TCONS_00038530	1047.58246068505	0.421367194812143	0.222130364534878	1.89693649355166	0.0578363202545442	0.468272201671314	not
TCONS_00031002	218.392088358772	-0.49239684422918	0.259544111897528	-1.89716052746974	0.0578067547117752	0.468272201671314	not
TCONS_00050949	192.105220948702	-0.602081356363956	0.317592011030394	-1.89576984134634	0.0579904854445698	0.468360314137017	not
XR_591061.1	5.10577496032381	4.79865800898736	2.53250625507304	1.89482572821877	0.0581154934644924	0.468479349859236	not
XR_001839347.1	86.010083313031	0.766450171897698	0.404931088431701	1.89279162256018	0.0583855860920645	0.468479349859236	not
TCONS_00008876	370.118009505324	0.503422560096986	0.265951000999514	1.89291470310317	0.0583692136253831	0.468479349859236	not
TCONS_00047265	1517.91954823922	0.383548244904601	0.202474257594432	1.89430621680743	0.0581843763217328	0.468479349859236	not
TCONS_00022346	1076.02317618738	-0.673497361488817	0.355654624456962	-1.89368368966707	0.0582670075333725	0.468479349859236	not
TCONS_00020942	19.9172034847546	-1.44941583769292	0.765710377364766	-1.8929034796174	0.0583707064421151	0.468479349859236	not
XR_001837327.1	14.6906762658811	-1.54566816430372	0.817075888254093	-1.89170698404339	0.0585300322902241	0.46912900067761	not
TCONS_00023858	271.141117282401	-0.548955807147493	0.29035199327516	-1.89065623746988	0.0586702478619446	0.469743371289026	not
TCONS_00034383	402.774372079784	0.526370169138718	0.278570554038635	1.88953987242211	0.0588195253105287	0.47042888749438	not
XR_001841671.1	9.20898479495425	2.02547366801119	1.07437990860933	1.88524901832253	0.0593962256560026	0.470841644101307	not
ENSRNOT00000083244	13.1457619718399	1.57339714210699	0.834741708146019	1.8848910108991	0.0594445539846441	0.470841644101307	not
TCONS_00011574	931.409404479595	0.784785138442918	0.415720097699057	1.88777290967306	0.0590564435001817	0.470841644101307	not
TCONS_00008880	1204.82586683942	0.480474695037392	0.254633019712864	1.88693004379085	0.059169735524857	0.470841644101307	not
TCONS_00011647	718.578659975229	0.372285197352898	0.197429778449251	1.8856587910754	0.0593409494139675	0.470841644101307	not
TCONS_00019441	46916.9736155514	-0.32064762261663	0.169924468852503	-1.88700088210932	0.0591602070049742	0.470841644101307	not
TCONS_00012796	150.113162136203	-0.560256903857212	0.297038927409633	-1.88613966776343	0.0592761360645531	0.470841644101307	not
XR_001841480.1	5.7829363873609	-2.59953033527872	1.37844269876505	-1.88584577190452	0.0593157408466157	0.470841644101307	not
TCONS_00043262	14.9116607763453	-7.38108192157634	3.909719270347	-1.88788028275013	0.059042024115042	0.470841644101307	not
TCONS_00019207	430.132340854134	0.360769854839021	0.191452268858098	1.88438537182559	0.0595128670635085	0.470878038114912	not
XR_001841033.1	8.23984586550071	-3.52302895748581	1.87027743244879	-1.8836932405654	0.0596064812806596	0.471114327982967	not
XR_001836919.1	71.8432081205681	-0.757779437599534	0.402518517914262	-1.88259521953458	0.0597552447298884	0.471436026999799	not
TCONS_00015014	57.9061823570275	-0.841937849558553	0.447256120321262	-1.88245126518066	0.0597747709470652	0.471436026999799	not
TCONS_00048773	9.55414869680415	2.28634625269301	1.21512176333316	1.88157789752807	0.0598933495302595	0.471867647152044	not
XR_001842010.1	52.9465983850607	0.933439080019528	0.496492716017863	1.88006601084948	0.0600990820512436	0.472290933635796	not
TCONS_00043776	69.1578065657005	0.815665526161718	0.434132984935619	1.87883794704675	0.0602666238726057	0.472290933635796	not
TCONS_00013849	195.467286731594	-0.545185766367918	0.290081418423676	-1.87942326444244	0.0601867221810393	0.472290933635796	not
XR_001840728.1	19.5686811765019	-1.24440176924987	0.662248213738532	-1.87905643750242	0.0602367874551658	0.472290933635796	not
TCONS_00028907	20.3108481860592	-2.58121716058663	1.37259546475174	-1.8805374393784	0.060034868845253	0.472290933635796	not
XR_359885.1	4.51676664276983	3.01535791877287	1.60547311088609	1.87817403999288	0.060357360260889	0.47250094526268	not
XR_001841523.1	56.0936421581762	2.20898534798733	1.17698237951256	1.87682108622745	0.0605426194276036	0.473449690550255	not
XR_001841275.1	20.9307109161192	-1.15771227332109	0.617174830161365	-1.87582548208972	0.0606792477063857	0.473515987909387	not
XR_001837957.1	10.1247038345198	-2.23490003008797	1.19129504793988	-1.87602561930632	0.0606517620706871	0.473515987909387	not
XR_001839369.1	15.2081791835233	-2.04780682434297	1.0924391598093	-1.8745271129794	0.0608578086521916	0.474408445084067	not
XR_596543.1	66.8988434401598	0.983824485340295	0.525305544799773	1.87286141385637	0.0610875247178626	0.475196639647373	not
XR_001836515.1	51.9613319780012	0.903134860844822	0.482170616545333	1.87306075869082	0.0610599953543899	0.475196639647373	not
XR_001839597.1	6.45751656358774	2.79540100134907	1.49373160780696	1.87142120226884	0.061286722386754	0.475762660254889	not
TCONS_00011131	53.2376865830802	-1.05459412438364	0.563530849653169	-1.87140442272629	0.0612890463548924	0.475762660254889	not
XR_359823.1	37.4576500964689	-1.05304147475909	0.563071761617869	-1.87017276755879	0.0614598300867203	0.47608820161516	not
XR_001838505.1	5.81425962911864	-2.63410339033242	1.40827107563585	-1.87045195765531	0.0614210825421467	0.47608820161516	not
TCONS_00012696	545.494180110146	-0.548905569075281	0.293648850641514	-1.86925836037201	0.0615868782891645	0.476572806865891	not
ENSRNOT00000092826	45.691117198238	-0.777211924354854	0.416165033844576	-1.86755700539012	0.0618238440291825	0.477099550971599	not
TCONS_00023220	50.7537970779427	-1.16676055211348	0.624811740657342	-1.86737936596065	0.0618486292057905	0.477099550971599	not
TCONS_00054793	7.48657923985918	-3.38863345650778	1.81421053662182	-1.86782812033361	0.0617860325107371	0.477099550971599	not
TCONS_00016066	104.111110700361	-0.713420209387425	0.382147822751176	-1.86686974755302	0.0619197794562267	0.477150333870193	not
TCONS_00031885	252.686597246531	-0.452807670537101	0.242723562788348	-1.8655282797243	0.0621073920456768	0.478097528351616	not
TCONS_00042449	1212.84294687644	0.454982400445115	0.243970999584105	1.8649036205972	0.062194914862373	0.478273070585782	not
XR_360864.2	9.78716063176654	1.67953250837508	0.901730832577923	1.86256524419103	0.0625234580563093	0.478806585529664	not
XR_351647.2	90.1217733881893	1.02783349363109	0.551587107853105	1.86341101704069	0.0624044611901544	0.478806585529664	not
TCONS_00024821	165.525639552964	0.526229167751086	0.282464968885488	1.86298913393548	0.0624637950229117	0.478806585529664	not
TCONS_00013392	820.149102611422	-0.375750468369171	0.201611846609521	-1.86373209058949	0.062359336506295	0.478806585529664	not
XR_355253.3	9.91909089011077	-1.74554916005556	0.937654434598733	-1.86161244019772	0.0626577385060975	0.47933818587998	not
TCONS_00011393	3.96510074762623	-5.46873073238107	2.93848645456283	-1.86107059431542	0.0627342081741812	0.479426885633091	not
XR_001838553.1	4.19145088438441	2.91724924947538	1.56847413034377	1.85992818946653	0.0628956864508222	0.480164383131793	not
TCONS_00001365	5.87834976473209	6.00958928069876	3.24689075006363	1.85087511200707	0.0641875219778635	0.484037524528588	not
TCONS_00011358	35.8365623104643	5.76990980080143	3.11330472986347	1.85330711300286	0.0638383522415993	0.484037524528588	not
TCONS_00013964	20.7982240654537	1.77554875480213	0.958844092003052	1.85175960264089	0.0640603509734731	0.484037524528588	not
XR_592293.2	15.8080290489938	1.4129344985199	0.762920028402271	1.85200865873047	0.0640245795492954	0.484037524528588	not
XR_001838796.1	132.472901284979	1.06970105701682	0.577731446456257	1.85155414955903	0.0640898722060835	0.484037524528588	not
XR_592207.2	103.522126999676	0.832537034742555	0.44992035542289	1.8504097996634	0.0642545076539302	0.484037524528588	not
TCONS_00052800	1034.70736679704	0.609129195322011	0.328771700062011	1.85274217703994	0.0639193216085188	0.484037524528588	not
TCONS_00001985	1979.28152667034	0.381543240428977	0.205900758124929	1.85304436906191	0.0638759994362487	0.484037524528588	not
XR_591329.2	166.101537103013	-0.665002111375864	0.358553255998939	-1.85468155775953	0.0636417138519205	0.484037524528588	not
TCONS_00016624	38115.9971637749	-0.783789583095599	0.423518845832356	-1.85066046247645	0.064218415439341	0.484037524528588	not
XR_361987.2	148.903228511836	-1.07678121088734	0.580608286980858	-1.85457430600338	0.0636570400736144	0.484037524528588	not
TCONS_00035264	25.7238309116643	-1.32896778672151	0.717286007061602	-1.85277249749468	0.0639149737808633	0.484037524528588	not
ENSRNOT00000087453	3.81441540252939	-2.77359793197156	1.49677959635897	-1.85304365366721	0.0638761019664089	0.484037524528588	not
TCONS_00026265	861.804986359062	-0.510593211849095	0.27632068697377	-1.84782839620532	0.0646271716153655	0.4863490817083	not
TCONS_00054509	70.233867885098	-0.781929521927887	0.42335558848233	-1.84698051283791	0.0647499646383785	0.486777455419753	not
TCONS_00025811	242.967923719915	0.942293316832175	0.510430990794219	1.84607387448397	0.0648814796542559	0.487137225258635	not
TCONS_00001999	271.383355788047	0.630737222585028	0.341725538601062	1.84574212734321	0.0649296572232416	0.487137225258635	not
XR_001842506.1	14.5910818319524	-2.33466914633703	1.26690443997112	-1.84281392714217	0.0653561826710705	0.489839949228409	not
XR_001841371.1	92.0702715342382	-0.807191553959751	0.438236964153851	-1.84190659388644	0.065488813941305	0.489840420067049	not
TCONS_00026683	13.1751709717459	-7.20249563059077	3.91010844372592	-1.84201940540748	0.0654723114183872	0.489840420067049	not
XR_001840638.1	412.773545460754	-0.44850349519163	0.243593067835069	-1.84119974832494	0.0655922922337782	0.49011834136261	not
XR_354400.2	34.1354869706513	-1.10391127768778	0.600000881253949	-1.83984942718868	0.0657903465211047	0.49110167756663	not
XR_359281.3	245.902083270882	0.650323603169569	0.353792920020412	1.83814758964665	0.0660406602461167	0.491858222399472	not
TCONS_00031930	7004.32705801161	0.465953636540351	0.253474360673272	1.8382673312705	0.0660230224941692	0.491858222399472	not
XR_001840264.1	571.991579574025	0.33747469541886	0.183674477211986	1.83735214898349	0.0661579259898613	0.491858222399472	not
TCONS_00000071	135013.858410254	-0.506492003619355	0.275627704999846	-1.83759467728267	0.0661221537280828	0.491858222399472	not
XR_001842399.1	4.40359287136403	-3.61752133802252	1.96973838584945	-1.83654913972876	0.0662764814791861	0.492244420232347	not
TCONS_00037595	165.890102676856	0.720161283509456	0.392289085476407	1.83579230259458	0.0663883803281779	0.492362970443465	not
TCONS_00057599	299.202680137868	-0.391966809732002	0.213543031301254	-1.83554015948682	0.0664256943886515	0.492362970443465	not
TCONS_00023511	9.86204955736812	-3.78529972567294	2.06314818177862	-1.83472023924606	0.0665471518826006	0.492768990393205	not
XR_001842784.1	36.4664512453816	0.908832582688278	0.495858011391375	1.83284844009699	0.0668251131697641	0.493911731083665	not
TCONS_00016472	80.9045659782908	-0.967023697929701	0.52762643198669	-1.83278099675282	0.0668351462900765	0.493911731083665	not
TCONS_00056807	97.6734503396419	0.616231749971405	0.336437580719327	1.83163768046916	0.0670054190437357	0.494675371361845	not
XR_590746.2	12.7026870038616	1.49907760120427	0.819585825444709	1.82906726137055	0.0673895326845525	0.496508124506193	not
XR_001837639.1	121.646401850591	0.86360518331631	0.472269259853173	1.82862882836118	0.0674552309883921	0.496508124506193	not
TCONS_00045573	123.389107860589	0.811227174846539	0.443512473594112	1.82909663909238	0.0673851323750341	0.496508124506193	not
TCONS_00031063	431.098818151187	0.576973207332923	0.315782764228905	1.82712064333785	0.0676816320600564	0.49718415598789	not
XR_001837338.1	204.464528912452	0.51290466173625	0.280697134265731	1.82725293251727	0.0676617485022443	0.49718415598789	not
TCONS_00024939	641.970369904787	-0.355493261330669	0.195000743196178	-1.82303541773187	0.0682980268143119	0.501213920712775	not
ENSRNOT00000093271	1306.19454859432	0.37079424314594	0.20347294054231	1.82232704829287	0.068405376438275	0.501503702260766	not
XR_001837637.1	95.8381985928134	0.825789371857854	0.453270704605375	1.82184589356332	0.0684783719544796	0.501541297069975	not
TCONS_00028909	454.215549735382	-0.377171377470001	0.207188166699799	-1.82042914649897	0.068693677170451	0.502620073554092	not
XR_001842541.1	49.1927462940589	-1.78944467660606	0.983765118589733	-1.81897552860108	0.0689151636134117	0.503741898222663	not
TCONS_00034240	373.655982492897	-0.433567834499707	0.238830446774022	-1.8153792381	0.0694656494587711	0.504770058505721	not
XR_593332.2	85.0474676366542	-0.790883846637047	0.435547479351297	-1.81583841976307	0.0693951618544211	0.504770058505721	not
XR_001838260.1	51.5556708305587	-0.851884301920301	0.469055041097982	-1.81617129607258	0.0693440997403785	0.504770058505721	not
XR_001840305.1	37.854974562564	-0.933470768104214	0.514165321110536	-1.81550705537283	0.069446022708856	0.504770058505721	not
TCONS_00021464	34.4104148060202	-0.938367627893016	0.516858796693816	-1.81552028115892	0.0694439921072169	0.504770058505721	not
XR_001838980.1	13.9624678545755	-1.61375093421346	0.887903012885773	-1.8174855933517	0.0691427922730513	0.504770058505721	not
TCONS_00038554	2220.55602733684	-0.589183890285776	0.324751107310058	-1.81426291403912	0.06963725826006	0.505519978921261	not
XR_001835520.1	4.06989767054313	3.51309450437281	1.93806231879332	1.8126839732172	0.0698805777747895	0.50595600099134	not
XR_001840678.1	502.476941427582	0.842874497996021	0.465070339312519	1.81235917827394	0.069930716088748	0.50595600099134	not
TCONS_00039576	119.550885832848	0.62913353625203	0.347230591019076	1.81186091468959	0.0700076899949213	0.50595600099134	not
TCONS_00038661	93.9597041667819	0.613562414605461	0.339171463153706	1.80900364936483	0.0704504364032596	0.50595600099134	not
TCONS_00039583	490.76454358295	0.561299595847155	0.310139306403689	1.80983056406448	0.0703220666079578	0.50595600099134	not
TCONS_00001256	339.58129583971	0.36020724743757	0.198825913794301	1.81167152995071	0.0700369651975186	0.50595600099134	not
TCONS_00022706	2481.178448644	0.244577761848894	0.135047743551498	1.81104663741107	0.070133632722929	0.50595600099134	not
TCONS_00023378	47.3994321000583	-0.822279303300256	0.454192078540411	-1.81042193853915	0.0702303796995761	0.50595600099134	not
NR_131067.1	27.2411762781687	-0.962314894777938	0.531463003559125	-1.81069028010128	0.0701888082926978	0.50595600099134	not
ENSRNOT00000091235	17.3605951795933	-1.43392533538663	0.79251818932145	-1.80932798099479	0.0704000644405167	0.50595600099134	not
XR_597353.2	11.8718445551826	-1.82888389384367	1.0104854260392	-1.80990625566204	0.0703103258781687	0.50595600099134	not
TCONS_00030063	768.883525104901	0.32371424170734	0.179096742875462	1.80748257344044	0.07068706942264	0.507162566051757	not
XR_001840335.1	7.00651042578981	1.89145269032387	1.0467828248584	1.80691987431083	0.0707747732574679	0.507299296190774	not
TCONS_00026468	263.229825582204	0.420810787954545	0.2330037076973	1.80602614487675	0.0709142557983426	0.507314956776139	not
TCONS_00034085	186.490437391217	-0.670094675513788	0.370955873526801	-1.80639996111391	0.0708558876581527	0.507314956776139	not
XR_360628.3	48.7246285511904	-0.778321722698783	0.431236912600562	-1.80485876778297	0.0710967853807212	0.508128862633974	not
XR_001842282.1	268.272789800989	0.740401297432274	0.410597223974211	1.80323015890331	0.0713520758941434	0.508834267631021	not
TCONS_00037749	407.349372718145	0.339440511145389	0.188273485079818	1.80291192358544	0.0714020481100634	0.508834267631021	not
TCONS_00038586	258.43466557807	-0.585352721431326	0.324625551173128	-1.80316281117116	0.0713626490581723	0.508834267631021	not
XR_358473.3	5.46614275940642	-5.93385378397515	3.2922129166142	-1.80239065159786	0.0714839649671682	0.508927265036005	not
ENSRNOT00000092378	18.6544454829674	1.33518373691056	0.743129753362387	1.79670337632068	0.0723827226767142	0.509185715569974	not
TCONS_00038655	100.520645781983	0.585774883025715	0.325495605558478	1.79963991225213	0.0719175146244689	0.509185715569974	not
TCONS_00011311	1690.51906692968	0.541318796255954	0.301319575254971	1.79649395761261	0.0724159928368123	0.509185715569974	not
TCONS_00001994	404.02611511383	0.497744455523258	0.276790726821505	1.79826998266542	0.0721342341463612	0.509185715569974	not
XR_597243.1	189.09398554888	0.497098766436282	0.276501905171531	1.79781316923621	0.0722066197162573	0.509185715569974	not
TCONS_00018434	316.999123929101	0.404561857189697	0.224697962763549	1.80046962693391	0.0717865153205425	0.509185715569974	not
TCONS_00016627	2287.82922371121	-0.668140572344481	0.371383888041709	-1.79905643152038	0.0720097545608821	0.509185715569974	not
TCONS_00011776	369.72941700758	-0.965177045142999	0.536648589983867	-1.79852712400123	0.0720935142896362	0.509185715569974	not
XR_145869.4	41.2815624951049	-0.99884261363104	0.554638006697464	-1.80089103445786	0.0717200563885336	0.509185715569974	not
TCONS_00032378	313.33903321478	-1.01762428499226	0.566251833652515	-1.79712316060549	0.0723160696146327	0.509185715569974	not
XR_597504.1	36.6236303854305	-1.33374731649618	0.741021543233294	-1.79987657400168	0.0718801293950788	0.509185715569974	not
XR_597508.1	36.6236303854305	-1.33374731649618	0.741021543233294	-1.79987657400168	0.0718801293950788	0.509185715569974	not
XR_001838963.1	5.86776992136437	-3.42929404635637	1.90861573640569	-1.79674409098943	0.0723762558275448	0.509185715569974	not
XR_001842527.1	325.362498268002	-0.348151199266883	0.19391813839312	-1.7953513897761	0.0725977321181578	0.509494055416131	not
TCONS_00039461	20.654482992807	-1.66001554732128	0.924583893461682	-1.79541906262947	0.0725869575376012	0.509494055416131	not
XR_597772.1	4.47676846357743	-4.62649512769864	2.57756954674353	-1.79490603213546	0.0726686727082495	0.509508056275108	not
TCONS_00048415	206.301104811537	0.498705281643445	0.277942198306222	1.79427695644113	0.0727689742391929	0.509727696329512	not
XR_001835683.1	19.397591521054	1.65678059366181	0.923880514442482	1.79328448621042	0.0729274467457612	0.510354007056037	not
TCONS_00037782	177.706013679208	0.486118033490192	0.271349196106025	1.79148506966739	0.0732154883988202	0.511885013497901	not
XR_592204.2	67.961835214067	0.8607628451113	0.480853013540241	1.79007476478936	0.0734418929978427	0.512982598538807	not
TCONS_00037870	829.679812986003	0.354203065017618	0.197999082624152	1.78891265718628	0.0736288830531344	0.513318345059116	not
XR_362406.3	16.4605833002995	-2.75304206513125	1.53863463029986	-1.7892760314349	0.0735703721763949	0.513318345059116	not
TCONS_00008638	61.7750873392889	1.03061793218723	0.576533410735405	1.78761180704621	0.0738386592389506	0.514240250376776	not
TCONS_00022295	426.882148923983	0.527482035174866	0.295202531296414	1.78684794083022	0.0739620684871328	0.514240250376776	not
TCONS_00047239	526.792345060175	-0.359600250641475	0.201253817751911	-1.7867996476209	0.0739698763397176	0.514240250376776	not
TCONS_00023677	65.7903413127861	0.685272015639178	0.383936014775711	1.78485994870656	0.074284036524284	0.514970947386922	not
TCONS_00023744	273.271707470077	0.467185912697183	0.261702304966296	1.78518073334261	0.074232006037556	0.514970947386922	not
TCONS_00025510	365.607019313007	-0.454049343148778	0.254373563001855	-1.78497064628319	0.0742660782802536	0.514970947386922	not
TCONS_00001210	131.153625718195	0.655658728047784	0.367551117185252	1.78385725792073	0.0744468627247864	0.515133254247351	not
TCONS_00044822	42.191151776047	-1.51136371834828	0.847162375309811	-1.78403073884811	0.0744186704437008	0.515133254247351	not
TCONS_00058448	722.400340527379	0.580498737192814	0.325939225761034	1.78100299476815	0.0749119615020826	0.516256584499892	not
TCONS_00031388	430.469672347908	-0.343417549584669	0.192853395621118	-1.78071818999418	0.0749585000227854	0.516256584499892	not
TCONS_00033895	38.6969501447048	-1.01217999290852	0.5679465686895	-1.78217467753007	0.0747207508647393	0.516256584499892	not
XR_001838460.1	20.8423572006642	-1.41145019009289	0.792170679420796	-1.78175010355709	0.0747899923328079	0.516256584499892	not
XR_596550.2	4.60339101135654	-3.71479555412223	2.08550101864482	-1.78124849660162	0.0748718642178423	0.516256584499892	not
TCONS_00015843	5333.9056690038	-0.4483228576866	0.251847146288436	-1.78013872419719	0.0750532605148243	0.516427928495858	not
TCONS_00022351	157.90023233697	-0.862925889186242	0.484998230574777	-1.77923512867991	0.0752012213729476	0.516964675298682	not
TCONS_00012014	562.218766757751	0.404592851947914	0.227513325858928	1.77832595264677	0.0753503363023982	0.517508350627066	not
TCONS_00029171	207.060712004388	-0.483072442406064	0.271958878527865	-1.77627016636108	0.0756883980303453	0.519311315700395	not
XR_001836551.1	65.0298997478437	-0.763009870434089	0.429652729903831	-1.77587576507398	0.0757533962550779	0.519311315700395	not
TCONS_00018626	161.76519900868	0.520627183271881	0.293887083743686	1.77152114560416	0.0764740795231212	0.52376593853185	not
TCONS_00051436	83.1868879852363	1.27412480562286	0.719868564807419	1.76994088631126	0.0767369887758835	0.524773681583553	not
XR_001836348.1	595.951707743273	0.341529110467558	0.19297792188957	1.76978333647409	0.0767632408378648	0.524773681583553	not
ENSRNOT00000078854	69.3751503934466	0.96406356221651	0.545003457226872	1.76891274620886	0.0769084367453035	0.525280358177257	not
XR_593123.1	88.0741923420114	0.707666883620923	0.40091580672429	1.76512592357723	0.0775426047057628	0.527175573850586	not
TCONS_00023855	281.025410987647	-0.482279312321207	0.273170698295932	-1.7654869842546	0.0774819558210512	0.527175573850586	not
XR_001842577.1	32.4007675167806	-0.945236243378303	0.5350133261898	-1.76675270896518	0.0772696518096734	0.527175573850586	not
XR_357171.3	31.629252066578	-0.988106356597359	0.559564535143118	-1.76584878872753	0.0774212207655428	0.527175573850586	not
XR_596525.2	10.2497857994653	-1.83670825512211	1.04043288914724	-1.76533082938921	0.0775081810684264	0.527175573850586	not
NR_132743.1	401.13274568085	-0.33934308207251	0.192486431268538	-1.76294547016196	0.0779096870589925	0.528698427333291	not
TCONS_00032884	9.1356280652281	-4.10855669246293	2.33033872639738	-1.76307274385583	0.0778882215389131	0.528698427333291	not
TCONS_00001619	963.10418297236	0.309973022458432	0.176077833871193	1.76043182519605	0.0783346172554713	0.531094331667828	not
TCONS_00039272	27.7289922416691	-0.996798423730518	0.56644146651986	-1.75975538982821	0.0784492898240757	0.531384282126415	not
TCONS_00018477	331.673236807654	0.388334829181296	0.220881702236636	1.75811226212511	0.0787284097750959	0.532587471965914	not
TCONS_00034677	331.740116662982	-0.377323240860963	0.214650638007198	-1.75784821495993	0.0787733390298909	0.532587471965914	not
TCONS_00044031	271.641043271468	-0.472992617587383	0.26913753384018	-1.75743832842081	0.0788431250785806	0.532587471965914	not
XR_001841037.1	66.9236539255099	0.923743892353759	0.525932470827587	1.7563925857253	0.0790213979578769	0.532789348504674	not
TCONS_00013613	185.643940116009	0.44454042735744	0.253382819527382	1.75442213559156	0.0793582011543626	0.532789348504674	not
TCONS_00055360	1106.69332944963	0.300247551252319	0.171063990250501	1.7551768248399	0.0792290666976369	0.532789348504674	not
XR_591198.1	641.274398423119	-0.321699600121392	0.183324510581247	-1.75480954020504	0.0792918912050625	0.532789348504674	not
TCONS_00032647	768.536110697286	-0.394606766839157	0.224852673663485	-1.75495696986786	0.0792666683071401	0.532789348504674	not
TCONS_00027027	17.4144921249059	-1.96692306722322	1.12083789376022	-1.75486845883175	0.0792818103712962	0.532789348504674	not
XR_362082.3	4.05096167942372	-3.54000053918023	2.01788955684778	-1.75430836993389	0.0793776823685584	0.532789348504674	not
TCONS_00015438	11.8994771500857	3.49591664037156	1.99419112387767	1.75304994516965	0.0795934343515717	0.533752704045476	not
TCONS_00038368	529.476025557655	0.528379976753336	0.301704174726924	1.75131808246134	0.0798911346633158	0.535045959623688	not
TCONS_00040867	1338.61096039128	0.347040083763042	0.198185624704999	1.75108605520514	0.0799310878788297	0.535045959623688	not
XR_001840880.1	7.50960355651738	-2.05230803759698	1.17258665201169	-1.75023997934484	0.080076912873179	0.535537001025152	not
TCONS_00018445	5.20845985568212	5.83397985702717	3.33537714111224	1.74912149667181	0.0802700201169675	0.536343081975036	not
TCONS_00020747	597.194076254813	0.395582291627473	0.22628855280359	1.74813213804422	0.0804411491310489	0.537000986520733	not
XR_001836685.1	30.4968562319041	-1.62561108589123	0.930388790970307	-1.74723846812027	0.0805959815324819	0.537549010401662	not
XR_001836171.1	12.2903460695332	-1.59602852039053	0.913898425669382	-1.74639596213499	0.0807421711139931	0.538038453140134	not
TCONS_00057082	219.438742056332	0.398660321837432	0.228333050188838	1.74595977896204	0.0808179411084178	0.538058184496583	not
XR_001839834.1	64.7170679785598	-0.688799426094668	0.394670139632225	-1.74525345833493	0.0809407594955473	0.538390830487934	not
TCONS_00006577	80.4067219755754	0.65925403912336	0.378479482715164	1.74184881672833	0.081534902064738	0.54153376464042	not
TCONS_00031430	36.4981464098865	-0.95798498768398	0.550158826557783	-1.74128804526844	0.0816331006508021	0.54153376464042	not
TCONS_00016616	124.471699573404	-2.45850020623192	1.41182490081523	-1.74136339769352	0.0816198998549118	0.54153376464042	not
XR_001839288.1	10.7929459056189	-2.36327276583312	1.35885534475051	-1.73916434516951	0.0820058590920648	0.543518653533954	not
XR_001835552.1	14.0434284267598	-1.38472315960805	0.796461318429515	-1.73859436430445	0.0821061385391723	0.543695666491472	not
TCONS_00052066	9.15536648488873	2.72890973352517	1.57110470210005	1.73693690170841	0.0823983089808169	0.544663470719857	not
TCONS_00051929	9.92439340642893	-2.97805178712441	1.71455005909553	-1.73692903938624	0.0823996969235183	0.544663470719857	not
TCONS_00032756	597.198408427304	0.281806305663766	0.162342945823728	1.73587034677658	0.0825867620513012	0.544925153177782	not
TCONS_00026113	501.63528933156	-0.361420296554368	0.208185373983342	-1.73605037490908	0.0825549278064273	0.544925153177782	not
TCONS_00014971	74.494819533532	0.666581746058555	0.384407054745774	1.73405180219545	0.082908892227838	0.54632719366343	not
TCONS_00023619	4329.04473856779	0.277787284289339	0.160292352248601	1.73300397924483	0.0830949615260751	0.54632719366343	not
TCONS_00029859	104.804593171328	-0.612110558662878	0.353104791421308	-1.73350963661248	0.083005126190621	0.54632719366343	not
XR_362556.3	10.80149076827	-2.45742880484611	1.41792887631451	-1.7331114739926	0.0830758573664093	0.54632719366343	not
XR_001835735.1	6.79893554456754	-3.72259002385302	2.15107568242822	-1.73057138540603	0.0835282389576269	0.548687720797211	not
XR_591059.1	21.1100836424284	1.31992528983228	0.763160634842895	1.72955106640688	0.0837105152111486	0.549396720613133	not
TCONS_00009599	4.12463847221522	-4.50647082886659	2.60657455990776	-1.72888621648562	0.0838294614315932	0.54968919252837	not
XR_001836203.1	8.69132446491456	-1.65751777345844	0.960254774864167	-1.72612291742356	0.0843253016931191	0.552450336446941	not
TCONS_00008883	543.767619957731	0.395645571184355	0.229531105830773	1.72371221648735	0.0847598085164165	0.553153046466624	not
TCONS_00054124	640.790764832398	0.372701078742546	0.216152538016436	1.72425030102679	0.0846626670177026	0.553153046466624	not
TCONS_00016772	1959.67476711365	0.359408432136328	0.208435173994766	1.72431756717488	0.0846505296587223	0.553153046466624	not
TCONS_00039608	51.5309429536829	-0.790071001296609	0.45820703459198	-1.7242664159448	0.0846597591483512	0.553153046466624	not
ENSRNOT00000086314	228.012534115902	-0.796817261166247	0.462337950956451	-1.72345198900036	0.0848068202498897	0.553153046466624	not
TCONS_00049022	85.5788265965393	0.625183933383978	0.363051178646546	1.72202700378129	0.0850646268901801	0.554345319857523	not
XR_001835799.1	12.8563632059989	3.51962428567036	2.04913867796175	1.71761156212779	0.0858674899771664	0.556409484485798	not
TCONS_00023390	18.1828447849938	2.59616085552328	1.51205499439069	1.71697515312229	0.0859837119462491	0.556409484485798	not
XR_001835743.1	165.21273629588	0.924795575125339	0.538612933582956	1.71699474235314	0.0859801326365483	0.556409484485798	not
TCONS_00038112	139.603611787289	0.508764471115774	0.296287757156743	1.71712957699641	0.0859554991543692	0.556409484485798	not
TCONS_00038517	1413.82593813607	0.386651671651327	0.225081326901947	1.71783095902827	0.0858274528217961	0.556409484485798	not
TCONS_00045813	518.324093073274	-0.442779268901025	0.257454512536502	-1.71983495079834	0.0854624474880837	0.556409484485798	not
XR_001841579.1	22.9599091649915	-1.11224864227132	0.64772706193509	-1.7171563574146	0.0859506072111131	0.556409484485798	not
XR_001841183.1	21.678039779856	-1.66962048463311	0.971254576542525	-1.71903486990674	0.0856080227666268	0.556409484485798	not
XR_595994.2	41.6022382487301	-1.46761967694407	0.855008301175353	-1.71649757660432	0.0860710111364525	0.556487114871727	not
TCONS_00021363	1325.49034569464	0.418055229328166	0.24387196352394	1.71424063384443	0.0864845410653987	0.55789416181056	not
TCONS_00014736	291.6719398653	0.351449039031374	0.20501966162798	1.71422114464855	0.0864881189621614	0.55789416181056	not
TCONS_00003128	55.4427052538266	-0.82142175158225	0.479221842075231	-1.71407410819413	0.0865151162970097	0.55789416181056	not
TCONS_00031096	171.216108133579	0.473114877875577	0.276192813697721	1.71298764635266	0.086714812332397	0.558694388087545	not
XR_001841878.1	7.49972231587235	1.83606388374274	1.07234210972153	1.71219974213224	0.0868598649637417	0.559141465228267	not
TCONS_00009662	17.8513728263915	-1.67927784680726	0.981614146820938	-1.71073109759653	0.087130764232254	0.56039716943112	not
TCONS_00022704	3442.50627724208	0.225700405456414	0.132049246481642	1.70921388398677	0.0874113379930815	0.560737662993813	not
XR_001839413.1	46.5907792696354	-0.707142894477257	0.413639457676364	-1.7095634407067	0.087346630973176	0.560737662993813	not
XR_591388.2	31.9817435641799	-1.14675111277557	0.670615650233447	-1.70999754088109	0.0872663277850263	0.560737662993813	not
TCONS_00048770	139.790880750785	0.708887895177829	0.414846190522164	1.70879692612232	0.0874885723268604	0.560746356891152	not
TCONS_00029738	4.9251038569377	5.75436334357853	3.37130702450893	1.70686422261311	0.0878472920592934	0.560779089591685	not
XR_001840360.1	83.7408319361095	0.718736290271519	0.42196491839114	1.7033081636547	0.0885104136484627	0.560779089591685	not
TCONS_00021618	191.089987964834	0.62954328627034	0.369653283712832	1.70306423345452	0.088556048383423	0.560779089591685	not
TCONS_00022212	740.233981512382	0.438249626847157	0.256927233123955	1.70573442728714	0.0880575367032095	0.560779089591685	not
TCONS_00014051	675.882474704464	0.387837750076825	0.227369590451743	1.70575910923823	0.0880529392850322	0.560779089591685	not
TCONS_00023553	870.984279362674	-0.376428900334583	0.220484170730512	-1.70728310829477	0.0877694441954682	0.560779089591685	not
XR_595536.2	492.744823856645	-0.380362598911669	0.223077399406382	-1.70507007847424	0.0881813553033661	0.560779089591685	not
TCONS_00025245	2015.8045912694	-0.50392384608572	0.295157420198619	-1.70730536181884	0.0877653100434792	0.560779089591685	not
TCONS_00024777	104.805787917718	-0.52920039638156	0.31014766307	-1.70628529373159	0.0879549748316291	0.560779089591685	not
TCONS_00001506	262.268138004957	-0.589064075462951	0.345809414359374	-1.70343562379357	0.0884865758039382	0.560779089591685	not
TCONS_00017911	58.5477650152862	-1.0221076050349	0.599702475558192	-1.70435782190751	0.0883142586377317	0.560779089591685	not
TCONS_00017375	36.6873405923865	-1.24204262171234	0.728816143332694	-1.70419197362011	0.0883452282236998	0.560779089591685	not
ENSRNOT00000076843	7.4522531784704	-3.06130026163026	1.79574230436658	-1.70475477143146	0.0882401700354945	0.560779089591685	not
XR_001842060.1	3.76825839151535	-4.3707479530172	2.56277183416954	-1.70547681800691	0.0881055322101894	0.560779089591685	not
XR_001840358.1	473.919554434852	-0.344389484917212	0.202274813585224	-1.70258213967954	0.0886462948019418	0.560869964543108	not
TCONS_00015828	1805.80144080629	-0.402384382932768	0.236500981913166	-1.70140681733198	0.088866622038784	0.561783008440217	not
TCONS_00040095	56.6752764877426	0.897292548765321	0.527871073168429	1.69983277048981	0.0891623855509034	0.563170965146304	not
TCONS_00051607	754.286594345184	0.364071881223476	0.214452938929914	1.69767727614336	0.0895686889094501	0.563329881736882	not
TCONS_00001538	653.727007533817	0.341870356362545	0.20134859973559	1.6979028253064	0.0895261039436179	0.563329881736882	not
TCONS_00053277	2668.78068094476	0.309934340672956	0.182434635737763	1.69887883087324	0.0893420164212025	0.563329881736882	not
TCONS_00025562	122.719951464136	-0.56593251285816	0.3330563911137	-1.69920928694913	0.0892797571756453	0.563329881736882	not
XR_001835553.1	15.2444890362638	-2.92609628325467	1.72316257283689	-1.69809647062921	0.0894895556133763	0.563329881736882	not
TCONS_00025517	1060.05331532283	0.313693464500889	0.184865726977766	1.69687193851036	0.0897208743470082	0.563419246915193	not
XR_001840168.1	31.2093444583477	-0.934816056423225	0.550930386602845	-1.69679523793832	0.089735379380133	0.563419246915193	not
XR_597486.1	16.9292669329558	1.28268983918533	0.756607867566793	1.69531654925871	0.0900153870423714	0.563899281502036	not
TCONS_00015721	8.1240487216597	-2.40577518592495	1.41918335014189	-1.69518278641333	0.0900407513088502	0.563899281502036	not
XR_355674.1	6.55947249411883	-2.50689238956685	1.47851913928175	-1.69554273797543	0.0899725099591019	0.563899281502036	not
XR_597241.2	134.857255060119	-0.858975035011691	0.507128140212426	-1.6938027431329	0.0903027726803944	0.565061380277828	not
TCONS_00016209	181.57358382566	-0.477312049169244	0.282453232665795	-1.68987993043793	0.0910509279130534	0.569260877561307	not
TCONS_00021068	219.414928930195	0.472529539499508	0.279950600922418	1.68790328701762	0.0914297955718116	0.569774858833196	not
TCONS_00040775	711.851397335077	0.281947677764702	0.167033091382711	1.68797497208918	0.0914160334239603	0.569774858833196	not
TCONS_00012523	60.8003331835428	-0.623339056102464	0.36905177043551	-1.68902876516992	0.0912139176150492	0.569774858833196	not
TCONS_00000077	102.210978852447	-0.68965522166865	0.408698934853407	-1.68744071211249	0.091518641060217	0.569774858833196	not
TCONS_00050124	6.25071668330492	-2.1669327954389	1.28408224221418	-1.68753427483149	0.091500665130402	0.569774858833196	not
XR_593775.2	28.3389138545547	-1.02152589529763	0.605668287778303	-1.68660951202309	0.0916784617317047	0.569885953424451	not
XR_001841504.1	7.26001015925449	-1.99741583861371	1.18432349237515	-1.68654582255049	0.0916907169988732	0.569885953424451	not
TCONS_00013399	46.0190485831276	1.0239590672743	0.607716678324038	1.68492836184483	0.0920023938161631	0.571342596891971	not
XR_001842394.1	52.9418989812968	0.754188419663059	0.448350682581532	1.68213955941934	0.0925417809123885	0.573706314913959	not
TCONS_00011362	251.810344093721	0.396029109100797	0.235396124170136	1.68239434908691	0.0924923964439173	0.573706314913959	not
XR_590793.2	133.291542473352	-0.743302841030588	0.44197985937307	-1.68175726849846	0.0926159179556634	0.573706314913959	not
TCONS_00039319	166.288738720454	0.776180117667907	0.462299863480814	1.67895381111251	0.0931610459339284	0.576117263139524	not
XR_001839830.1	60.0622411116531	0.660837514515055	0.39357082070394	1.67908157757499	0.0931361460653571	0.576117263139524	not
TCONS_00048051	39.6344902029009	0.740280530369586	0.441360676758252	1.6772688854088	0.0934899140352879	0.576703225977277	not
XR_001838488.1	219.472315184042	0.546325236172692	0.325646292856286	1.67766453405873	0.0934126067693482	0.576703225977277	not
TCONS_00044886	266.811540122176	-1.01931130198973	0.607628371208177	-1.67752420770442	0.0934400197877357	0.576703225977277	not
TCONS_00055857	121.707444646939	0.454507627140486	0.271292360183141	1.67534252285491	0.0938670468190114	0.577583243957114	not
TCONS_00051456	698.987764101222	0.391762477739817	0.233742990028837	1.67603947263396	0.0937304611705461	0.577583243957114	not
TCONS_00018983	115.290248783696	-0.977182299361185	0.583247810071501	-1.67541529087163	0.093852778552662	0.577583243957114	not
XR_590364.1	7.6301125968391	2.07617437757051	1.24040016637954	1.67379401732138	0.0941710885469386	0.578010252792256	not
TCONS_00048095	250.893961890658	0.378246308488594	0.225920783092684	1.67424308339716	0.094082835374098	0.578010252792256	not
XR_001839034.1	40.6729020115473	-0.853409903014998	0.509783098649071	-1.67406472532444	0.0941178794358215	0.578010252792256	not
TCONS_00045877	71.7184280038237	1.80384680431105	1.07966683427851	1.67074392492244	0.0947722687640753	0.578394143852313	not
TCONS_00045568	84.802135809204	0.749362222841314	0.448019215176294	1.67261179310455	0.0944037437736152	0.578394143852313	not
XR_596157.2	124.591943856359	-0.534299269192134	0.319360442627219	-1.67302895999492	0.0943215950741811	0.578394143852313	not
TCONS_00052802	287.08423948407	-0.78703109650047	0.470633752619603	-1.67227932998805	0.094469253622998	0.578394143852313	not
XR_001837113.1	40.0577268636893	-0.935099402207913	0.559619831014708	-1.67095472744842	0.0947306204156271	0.578394143852313	not
XR_001836159.1	4.29293343743124	-2.98570840832184	1.78637922156646	-1.67137434889312	0.0946477592763165	0.578394143852313	not
XR_001840566.1	4.66648281543908	-5.70420511066551	3.41426628755153	-1.67069719531342	0.0947815031400746	0.578394143852313	not
TCONS_00031782	3119.3933013922	0.233155579878578	0.13963452403397	1.66975596824362	0.0949676553577384	0.579051957998092	not
TCONS_00034389	108.38331452284	0.57502105425154	0.34450505032194	1.66912227763913	0.0950931491150046	0.579339135993309	not
XR_596948.2	4.57736861173519	-2.21449930058317	1.32871631311888	-1.66664567802672	0.0955848803983654	0.581855243940626	not
TCONS_00017832	22.993684154046	-1.05543651478892	0.634314230300226	-1.66390168211955	0.0961320788223474	0.584704578186952	not
TCONS_00010796	765.76611980894	-0.250074288924587	0.150434330706243	-1.6623485327489	0.0964429119695059	0.586112762709415	not
XR_353418.3	8.52831873673832	2.04842205834298	1.23448946384612	1.65932729143027	0.0970498587370415	0.58655588840182	not
XR_001836211.1	8.95264471137524	2.00048665261596	1.20499671734104	1.66015942103997	0.0968823856099246	0.58655588840182	not
TCONS_00001384	470.107916591735	-0.334608464292091	0.201666098029093	-1.65922020390269	0.0970714278099358	0.58655588840182	not
XR_001842217.1	17.3391735997773	-1.49736732514136	0.901772079227955	-1.66047204125384	0.0968195279018093	0.58655588840182	not
TCONS_00022887	11.0618558499621	-1.81473625263365	1.09343118771308	-1.65967120110155	0.0969806159610918	0.58655588840182	not
XR_591577.2	3.77865108809839	-2.74186402206754	1.65181189819136	-1.65991298710811	0.0969319584192837	0.58655588840182	not
XR_001838324.1	5.38121336371659	-3.33357418874418	2.00847850049648	-1.6597509945564	0.0969645559939032	0.58655588840182	not
TCONS_00016684	969.06331155413	0.384087541114605	0.231583570208465	1.65852672868313	0.0972111971650472	0.586880917223395	not
XR_001838783.1	57.6597334496795	-0.740907993944764	0.446929931995774	-1.65777214928574	0.0973634647518108	0.586880917223395	not
TCONS_00000058	15.6650022656137	-1.74946533951618	1.05511511928223	-1.65808005927003	0.0973013081738709	0.586880917223395	not
XR_001842276.1	200.576654931889	-0.79469395075954	0.479670202787061	-1.65675071359879	0.0975698852723861	0.587645845283564	not
XR_001838081.1	65.0087725816626	1.26041318677616	0.761581473945843	1.65499454739334	0.0979256039570065	0.589173226942392	not
TCONS_00021855	2302.48680042446	-0.246027365883789	0.148695858907526	-1.65456770411336	0.0980122191547323	0.589173226942392	not
XR_594986.2	56.8838027831148	-0.890359603321602	0.538203008667042	-1.65431926054583	0.0980626615885172	0.589173226942392	not
XR_001842689.1	152.575045297123	-0.49962692287589	0.302362120945998	-1.65241241631958	0.0984505061052266	0.591022940794171	not
TCONS_00022134	126.702821087736	0.94468670822263	0.572183968306782	1.65101918359958	0.0987346578104685	0.592247663327405	not
TCONS_00019575	1773.09463561148	0.53766632231497	0.326128092364176	1.64863541321236	0.0992223491511934	0.594690316486066	not
XR_001841877.1	77.8120216189131	0.612288957659593	0.371640026113366	1.64753232869707	0.0994486768968898	0.595563794382508	not
TCONS_00001529	822.069987427531	0.387461307486029	0.235474187403629	1.64545129875266	0.0998767780580375	0.595713793259804	not
TCONS_00011421	1445.52345216959	0.336792494835707	0.20463945107328	1.64578478425992	0.0998080760317223	0.595713793259804	not
TCONS_00041239	1706.59421520558	0.241214053750441	0.146544704546034	1.64601003153047	0.0997616937145447	0.595713793259804	not
XR_001838976.1	11.617273967849	-1.91345826392607	1.16177500804881	-1.64701276122276	0.0995554228704738	0.595713793259804	not
TCONS_00006787	4.50152933127587	-5.65379820174069	3.4348110516012	-1.64602888391927	0.0997578124607184	0.595713793259804	not
TCONS_00048769	545.074727344236	0.555974861495664	0.338236479990419	1.64374600135211	0.100228679554563	0.597330598313079	not
TCONS_00014968	822.447867337847	0.604497879759748	0.368283225381016	1.64139400901127	0.100715652700791	0.599749132521232	not
TCONS_00037316	82.9220343223032	1.36465525221428	0.831607132542661	1.64098550723321	0.100800423659407	0.599770636749614	not
XR_001839242.1	69.1306486873084	0.721340527175786	0.439913349158097	1.63973320781532	0.101060651100399	0.600835246687007	not
TCONS_00038366	224.502604879514	0.730343750268788	0.445670984694292	1.63875095160114	0.101265137936471	0.601567017162799	not
XR_001837373.1	73.7755728111128	0.669938891276654	0.409450024833552	1.63619208851921	0.101799391704315	0.604255023851313	not
TCONS_00058451	42.9632219923379	1.80438283576555	1.10412811329576	1.63421510061869	0.102213692895868	0.606227279695394	not
TCONS_00016733	4272.364313763	0.310419465044242	0.190071404257565	1.63317289234941	0.102432639473586	0.606709294565617	not
TCONS_00024200	1020.45180628762	-0.307956606360551	0.188668092766087	-1.63226649427341	0.10262335835007	0.606709294565617	not
XR_592714.2	15.942506821504	-1.42131283348191	0.870593296440341	-1.63257957451928	0.102557449962755	0.606709294565617	not
XR_001841233.1	10.7303899903945	-1.67173404454765	1.02394279671042	-1.6326439815958	0.102543895422712	0.606709294565617	not
TCONS_00028132	67.863051597516	0.661653441065734	0.405659790067928	1.63105503001651	0.102878708404001	0.60724732835908	not
TCONS_00023156	1351.15159452113	0.327331540148346	0.200672736618048	1.63117095857109	0.102854251368115	0.60724732835908	not
XR_001836817.1	9.30130522231839	2.6140609393025	1.60392450686141	1.62979050954072	0.103145780277818	0.608094065214452	not
XR_001838075.1	377.784411793972	-0.393773989513455	0.241638901302999	-1.62959683805088	0.103186733122994	0.608094065214452	not
TCONS_00041310	81.9133505714189	-0.932365788163635	0.57260361299786	-1.62829183574697	0.103463019803333	0.609236427367833	not
TCONS_00057045	761.390184760626	0.279786249661703	0.171914935918827	1.62746912108793	0.103637501649029	0.609777975466821	not
XR_356385.3	7.00554938957048	1.68609576180875	1.03711013569864	1.6257634592231	0.10399998446686	0.61067240203907	not
TCONS_00055618	149.766585372646	-0.480320493134292	0.295402663500536	-1.6259856544368	0.103952707134472	0.61067240203907	not
TCONS_00003365	7858.4911782238	-0.769139456671843	0.473243107935787	-1.6252523148762	0.104108807471238	0.61067240203907	not
TCONS_00035795	96.3763383585985	-0.770953820530327	0.474374882743677	-1.62519949637996	0.104120057722494	0.61067240203907	not
TCONS_00017373	25.6016500323058	1.86519683337969	1.14934637475448	1.62283265893463	0.104625182180831	0.61169311417432	not
TCONS_00031258	549.863050080806	0.582635827289806	0.358990345470783	1.62298466975688	0.10459268205049	0.61169311417432	not
TCONS_00056107	405.202711420286	0.347044573081968	0.213829490140046	1.62299677586414	0.104590094092193	0.61169311417432	not
XR_358764.1	4.44296486890452	-2.17155059371299	1.33729365801802	-1.62383974581276	0.104410014923514	0.61169311417432	not
XR_590558.2	510.89398959615	-0.30185089458313	0.186221441856633	-1.62092448417147	0.105033835140731	0.613112197227491	not
TCONS_00026232	145.284633037494	-0.467522604161978	0.288390030773395	-1.6211468992468	0.104986137800373	0.613112197227491	not
TCONS_00004717	81.2418844557942	0.614852056323577	0.379429942155998	1.6204626678376	0.105132927475951	0.613206262073623	not
TCONS_00018351	69.3767482325166	-1.86887589753887	1.15406969789268	-1.61937870906014	0.105365804928748	0.614079888346569	not
XR_001835896.1	59.8299793053478	0.834477606593832	0.515596175007623	1.61847129021369	0.105561069177395	0.614249056079489	not
TCONS_00012069	1222.7553442951	-0.234189690219457	0.144688957423374	-1.61857334788996	0.10553909342885	0.614249056079489	not
TCONS_00052162	46.6332113148717	-1.0370426565072	0.640913412981872	-1.6180698289373	0.105647549762372	0.614268601686808	not
XR_593711.2	5.04990704506487	3.14729767610647	1.94933287329385	1.61455117246772	0.106407926617804	0.614339513832478	not
XR_596811.2	21.1475865102511	1.80700112286219	1.11867499637247	1.61530482823139	0.106244698587981	0.614339513832478	not
XR_595394.2	13.6784934960146	1.21151046126611	0.749243515704581	1.61697823988081	0.105882978081617	0.614339513832478	not
XR_001841030.1	174.066721923332	0.484841786770944	0.299967417859708	1.61631483255858	0.106026261530629	0.614339513832478	not
TCONS_00016371	168.941609090022	0.437784377770613	0.271004299537172	1.61541487909333	0.10622088020778	0.614339513832478	not
TCONS_00011040	180.945675958238	0.400466471842069	0.247915562964151	1.61533413656639	0.106238354952149	0.614339513832478	not
TCONS_00014972	160.422765320872	-0.504605668740994	0.312477988510147	-1.61485188491799	0.106342773990259	0.614339513832478	not
TCONS_00016630	436.675645332517	-0.645623126564572	0.399295407867682	-1.61690596446458	0.105898580747877	0.614339513832478	not
XR_001837064.1	22.4518220466451	-0.966977082094591	0.598196128216312	-1.61648836641237	0.105988766654502	0.614339513832478	not
TCONS_00027975	603.463619641429	-0.305955269300456	0.189586978468992	-1.61379896325789	0.106571039517983	0.614800922746209	not
TCONS_00026077	325.000646537549	-0.389815443300114	0.241635854463284	-1.61323510604816	0.106693439118123	0.615026922841598	not
TCONS_00011573	19.31917491317	-2.826089570827	1.75428769080746	-1.61096129536553	0.107188158702209	0.61739711052948	not
TCONS_00021622	29.7904891778817	1.7908930807877	1.11290837170675	1.60920083478319	0.107572433948579	0.618646137649802	not
NR_133650.1	8.88055462035046	-1.54698782786166	0.961329874105486	-1.60921642979329	0.107569025069798	0.618646137649802	not
TCONS_00008640	229.485365246392	0.449314279515745	0.279681928555636	1.60651881169493	0.10815996505357	0.619750488098669	not
XR_001840816.1	215.365598133928	-0.453386613856307	0.282235865365962	-1.6064103450085	0.108183779383935	0.619750488098669	not
TCONS_00027569	53.9619919101229	-0.671733660890637	0.417891989675134	-1.6074336849884	0.107959265717086	0.619750488098669	not
TCONS_00024125	67.4186269798472	-1.05923927586009	0.659218451842875	-1.6068107209362	0.108095895725144	0.619750488098669	not
XR_001841690.1	13.3450222043598	-1.64441065778227	1.02364816978507	-1.60642172410423	0.108181280859394	0.619750488098669	not
XR_001836706.1	60.7325753413919	0.793556529904654	0.494163520828988	1.60585817539388	0.108305074955658	0.619964759041296	not
TCONS_00026621	782.045386759258	0.337669709396624	0.210373138201676	1.60509897928562	0.108472023905358	0.620439827136683	not
TCONS_00008874	257.52457793767	0.491086379017511	0.306234961915257	1.60362610443352	0.108796493118986	0.620868815412672	not
TCONS_00034294	462.746270846959	0.445347024336401	0.277714528234633	1.60361442797886	0.108799068465414	0.620868815412672	not
TCONS_00026561	38.3453774564405	-1.10549821928748	0.689202591234781	-1.60402504771036	0.108708531579994	0.620868815412672	not
XR_001837805.1	15.6763871643598	-2.26031382337226	1.41006648016904	-1.60298387002384	0.10893821528937	0.621183187491083	not
TCONS_00021857	95.2273561648097	-0.660622224047732	0.412398090784107	-1.6019041765971	0.10917680078427	0.621584405081477	not
ENSRNOT00000091905	4.44487046874063	-2.55679394592028	1.59599631780586	-1.60200491529662	0.109154522564811	0.621584405081477	not
XR_594851.2	291.590617986246	0.553280881761655	0.345802315491064	1.5999918363067	0.109600394458295	0.622294225536329	not
TCONS_00018444	989.756703048206	0.326096328510033	0.203781519709777	1.60022522638193	0.109548627804582	0.622294225536329	not
TCONS_00022258	1353.28194770423	0.311974391310186	0.195005814852206	1.59982096711644	0.109638306041719	0.622294225536329	not
TCONS_00010580	79.5348084779952	-1.39883023543247	0.874077826995399	-1.60034975402692	0.109521015089388	0.622294225536329	not
XR_001837680.1	271.101708011353	-0.330860757236841	0.2069368419284	-1.59884897321144	0.10985416431911	0.623040885892726	not
TCONS_00004696	4896.67305732242	0.361728542482998	0.226411174613229	1.59766205489163	0.110118207848723	0.623256944258044	not
XR_001836803.1	281.282881591301	-0.388140085318452	0.242933522022417	-1.59772139343798	0.1101049954149	0.623256944258044	not
ENSRNOT00000083960	21.466470825316	-1.09521228032333	0.685561503754243	-1.59754051872191	0.110145273234236	0.623256944258044	not
XR_001841336.1	8.40246414183865	-1.72474107631019	1.0799165775887	-1.5971058432692	0.110242115899516	0.62332764842955	not
TCONS_00024193	630.636179528533	0.395560352900854	0.247875789428306	1.59580067828796	0.110533301825637	0.623542824802637	not
TCONS_00037769	2731.89040934204	0.265817400190525	0.166518986423314	1.59631886969802	0.110417619257897	0.623542824802637	not
XR_001839914.1	41.1630242971319	-1.06402705342351	0.666726276049798	-1.59589788440263	0.110511593957079	0.623542824802637	not
XR_590748.2	28.1697276560447	1.17224081983128	0.735686284798189	1.59339768057909	0.11107100572155	0.624178505753233	not
TCONS_00027925	157.489943948635	0.594561595872638	0.373132204732273	1.59343414567832	0.111062830750879	0.624178505753233	not
TCONS_00025907	264.629445283721	-0.335592505204608	0.210698047653376	-1.59276513922283	0.111212888340346	0.624178505753233	not
TCONS_00031884	57.0220882568061	-0.723578189022423	0.454104233613801	-1.59341872517709	0.111066287755915	0.624178505753233	not
TCONS_00044953	69.3720598606554	-0.731939975695231	0.45906748391548	-1.59440605431769	0.11084511727379	0.624178505753233	not
XR_001836891.1	7.21421662791336	-1.60561515812854	1.00770453394546	-1.59333922200596	0.111084112315894	0.624178505753233	not
XR_001840315.1	21.8563026648753	-2.81300525951348	1.76623452442779	-1.59265670589517	0.111237224908932	0.624178505753233	not
XR_358576.3	6.55022528848787	2.8287863650158	1.77973255992342	1.5894446327023	0.11196004478113	0.624503719106494	not
TCONS_00028771	231.664080391435	0.589994169905593	0.371294223321603	1.58902060104113	0.112055741750367	0.624503719106494	not
TCONS_00033748	669.09737910538	0.467113415817684	0.293587224511043	1.59105498066424	0.111597202900515	0.624503719106494	not
TCONS_00022865	1414.1813149223	0.426844673346986	0.268594090130835	1.58918118093762	0.112019493923018	0.624503719106494	not
TCONS_00042683	267.164716993383	0.398928741127396	0.250975260283658	1.58951420421486	0.111944349793251	0.624503719106494	not
TCONS_00004664	1339.14007888255	0.249362513585352	0.156755444082722	1.59077418359876	0.111660404920984	0.624503719106494	not
TCONS_00038573	1285.96423531425	-0.308901624872303	0.194169227264527	-1.59088867594591	0.111634631485918	0.624503719106494	not
ENSRNOT00000077098	51.0685699786109	-1.01331310575326	0.636502022091057	-1.5920029639879	0.111384038568317	0.624503719106494	not
TCONS_00041944	32.2003199578363	-1.08741461750517	0.683787986874441	-1.59028037692748	0.111771619806472	0.624503719106494	not
ENSRNOT00000078727	22.7268812596702	-1.95604852018485	1.2313557269503	-1.58853244222886	0.112165991035751	0.624647078940619	not
TCONS_00021001	55.7624828447148	0.887843375184686	0.559514452876878	1.58681044005142	0.11255558359853	0.625873410679561	not
ENSRNOT00000087028	17.8416599834688	-1.36345072857812	0.859210078327534	-1.58686538131873	0.112543137015649	0.625873410679561	not
XR_001835857.1	21.2693755404127	-1.45687632503464	0.918384816167776	-1.5863462672585	0.112660782210525	0.625987353786303	not
ENSRNOT00000078748	288.379790779643	1.03087083846154	0.650308379991646	1.58520306700458	0.112920203912637	0.626957405645672	not
TCONS_00020514	62.0767083251	-1.4361461609318	0.906261853314943	-1.58469227815188	0.113036267174356	0.627130641455321	not
XR_001839085.1	6.67381930552656	1.82036230366314	1.14982902001151	1.58315912364511	0.11338520059881	0.628192932454341	not
TCONS_00016714	1008.63667242866	0.354294927208246	0.223797624963445	1.58310405334336	0.11339774991801	0.628192932454341	not
TCONS_00023881	521.90856900775	0.49718635463208	0.314343515748665	1.58166569285815	0.113725908517213	0.628486952579742	not
TCONS_00004241	170.148704798518	0.493580204005889	0.312174925362743	1.58110137587878	0.113854860207417	0.628486952579742	not
TCONS_00025389	1061.34768077274	0.441288847792297	0.278887156823527	1.58232043676193	0.113576437603287	0.628486952579742	not
TCONS_00036920	255.541726508005	-0.341435760271256	0.215960711812276	-1.5810086816534	0.113876052706938	0.628486952579742	not
XR_357044.2	9.89428839173275	-1.48466301320384	0.93885471330541	-1.58135544527099	0.113796788740772	0.628486952579742	not
ENSRNOT00000081442	6.60064295095296	-1.81784791534428	1.15014494818499	-1.58053810366509	0.113983687946921	0.6286115327819	not
ENSRNOT00000085625	7.00280041288895	1.85954036325542	1.17781921926787	1.57879947349756	0.114382059419032	0.629399418545532	not
TCONS_00004600	1780.94605657564	0.350020006258506	0.221620290630177	1.57936805002477	0.114251661352683	0.629399418545532	not
TCONS_00019993	202.300881596118	-0.500246837201072	0.316827281859684	-1.57892601377245	0.114353028381925	0.629399418545532	not
TCONS_00043006	256.924238486147	0.399068162007421	0.253183371990394	1.57620209759495	0.114979235281914	0.630338686003963	not
TCONS_00035665	339.520028358087	0.303473307904479	0.192528094347231	1.57625467043347	0.114967123722783	0.630338686003963	not
TCONS_00044934	138.905609603855	-0.550024822127244	0.348904188125581	-1.57643513848929	0.114925555715881	0.630338686003963	not
XR_001837627.1	140.883762110702	-0.643234791604615	0.407966633708146	-1.57668480325962	0.114868068816807	0.630338686003963	not
XR_001838242.1	4.44554538275928	-3.68999107492441	2.34056134273264	-1.57654106626246	0.114901162409738	0.630338686003963	not
TCONS_00001205	36.8034470605709	0.97631183891855	0.619964532707218	1.5747866005419	0.115305710345787	0.631659895815691	not
XR_356274.3	59.0974422537469	0.682866804115305	0.43411077996605	1.57302429616862	0.115713192522247	0.632115455228631	not
TCONS_00038961	447.366238790077	0.370643226674275	0.235477692430096	1.57400568541882	0.115486135050822	0.632115455228631	not
TCONS_00034301	2328.83071197374	0.335444977700198	0.213250766646393	1.57300713603729	0.115717165866706	0.632115455228631	not
XR_001839395.1	17.4111028611478	-1.10061509098837	0.699715162501541	-1.57294732195538	0.115731016363239	0.632115455228631	not
XR_592081.2	739.370397056156	0.330859893686591	0.210498681818667	1.57179081041281	0.115999073445539	0.633111634241164	not
XR_001837287.1	8.79752135098407	1.48682781024629	0.946602602008465	1.57069905268758	0.11625256935108	0.633161030581996	not
TCONS_00043901	436.755559482851	0.383342018513217	0.244208936580607	1.56972969081615	0.116478010717355	0.633161030581996	not
TCONS_00037047	76.9992000004846	-0.685742890153865	0.436882978156689	-1.5696260198719	0.116502141450173	0.633161030581996	not
TCONS_00021690	31.0233226754363	-0.791309544174293	0.504166571008668	-1.56953988954712	0.116522192366917	0.633161030581996	not
NR_130708.1	51.9303085757502	-0.88518870070321	0.563896755871856	-1.56977086937589	0.116468426972655	0.633161030581996	not
XR_593026.2	7.45575053923866	-1.85486704615539	1.18077670887385	-1.57088722382104	0.11620884675938	0.633161030581996	not
XR_001837123.1	16.2076153789006	1.20386677245969	0.767454676306128	1.56864868978853	0.116729820539691	0.633162177989136	not
TCONS_00044368	30.9249954548799	0.840890152755015	0.536077721540979	1.56859746071491	0.116741764511339	0.633162177989136	not
TCONS_00045798	909.712781784785	0.294991090067672	0.188079786961831	1.56843590070387	0.116779438240757	0.633162177989136	not
TCONS_00016762	373.249963267229	1.02107838731721	0.651581953541767	1.5670759169541	0.117096947663184	0.634418213512414	not
TCONS_00015111	43.9822573012518	3.44402706228315	2.1984346497944	1.56658150498367	0.117212543700378	0.634579265894352	not
TCONS_00007131	52.8428043735509	0.706607466055565	0.451282993669912	1.56577463801441	0.117401385687726	0.634903198064782	not
TCONS_00011627	4.0695354131931	-5.5080057331961	3.51816203809958	-1.56559182708121	0.117444204567599	0.634903198064782	not
XR_001835859.1	96.3114132316694	-0.62546122504276	0.399859231142493	-1.56420354047015	0.117769776033627	0.636197839830776	not
TCONS_00000894	581.80887140207	-0.316112930172545	0.202282125559198	-1.56273288753847	0.118115435504359	0.637599027302564	not
ENSRNOT00000093470	472.973253042609	-0.291758601711522	0.186792215090352	-1.56194197692017	0.11830165843761	0.638138142959077	not
TCONS_00030969	65.25975509526	-1.04791184595694	0.671085980071391	-1.56151652258547	0.118401928498439	0.638213166742133	not
TCONS_00029179	393.189922245591	-0.326315719935498	0.209155778831818	-1.56015636650369	0.118722934009988	0.639477027940096	not
XR_593447.2	4.72504526341473	-3.72399080171257	2.38811680765436	-1.55938385835085	0.118905554439609	0.639994207799498	not
TCONS_00038899	244.332064450034	0.395984837734628	0.254090929759926	1.55843751726505	0.119129568875186	0.640267282900092	not
TCONS_00016801	365.38698067068	0.347691789588755	0.22306853030097	1.55867700889785	0.119072846046064	0.640267282900092	not
XR_001837804.1	231.691795545143	0.678818582993136	0.436127502750728	1.55646818582115	0.119596802117361	0.64048893759791	not
TCONS_00055219	195.786463313531	0.489259164932109	0.314566533675809	1.55534398149403	0.119864167888756	0.64048893759791	not
TCONS_00018433	730.026079828607	0.342409071214707	0.220051293467912	1.55604207463855	0.119698087686776	0.64048893759791	not
TCONS_00055867	281.399802509159	0.334582525464653	0.215053992420184	1.55580708685904	0.119753972435464	0.64048893759791	not
TCONS_00038951	745.641266330137	-0.340848370383664	0.219067611752884	-1.55590489920597	0.11973070823942	0.64048893759791	not
XR_001839270.1	486.670549820476	-0.484443136093032	0.311440963737883	-1.55548945867234	0.119829543189239	0.64048893759791	not
XR_593750.2	8.7962152156351	-1.67626244546966	1.07618577084816	-1.55759580815547	0.119329093010462	0.64048893759791	not
ENSRNOT00000076067	4.0192226172106	-5.49032997239999	3.52756641249848	-1.55640725939199	0.119611280063163	0.64048893759791	not
XR_595211.1	7.26791898374573	-1.77944854483467	1.14494642800008	-1.55417624905202	0.120142381243761	0.641511703317482	not
TCONS_00057119	475.555011785372	0.366677439887154	0.236229261270682	1.55221007725626	0.120611965646538	0.642626118333031	not
XR_596721.2	120.564398013514	-0.690114917766038	0.444471845405985	-1.55266283995037	0.120503704393617	0.642626118333031	not
XR_001835710.1	4.36922302332868	-3.66199432327742	2.35867903573346	-1.5525615260911	0.120527923202759	0.642626118333031	not
XR_353044.3	9.28204285629622	1.45711427320389	0.93937976362407	1.55114505296818	0.120866926486463	0.643520595630377	not
ENSRNOT00000079425	52.6769423965688	-1.00452328030872	0.648179825710974	-1.54976017528297	0.121199088952918	0.644824526538561	not
XR_359401.3	6.70361942561721	2.00332791924839	1.29613552149517	1.54561609185545	0.122197312535902	0.646411630700552	not
TCONS_00034309	36.6006489038334	0.735650459807603	0.476143874271974	1.5450171672006	0.122342110979413	0.646411630700552	not
TCONS_00037767	1776.32774973143	0.340981222299122	0.2204727795978	1.54659102552778	0.121961895153135	0.646411630700552	not
TCONS_00017730	138.989057654534	-0.495915750286767	0.321003265230977	-1.54489316465342	0.122372107083907	0.646411630700552	not
TCONS_00023963	402.089895424095	-0.579024158098937	0.374311517932102	-1.54690446422215	0.121886284427348	0.646411630700552	not
XR_593373.2	85.5427757159869	-0.65943822501718	0.426520532318555	-1.54608787865965	0.122083345792918	0.646411630700552	not
TCONS_00017499	80.377899627551	-0.667876113567944	0.431747983760906	-1.5469119455988	0.121884480144912	0.646411630700552	not
TCONS_00037143	137.355454300368	-0.736394463403689	0.476071406114516	-1.54681514988227	0.121907825965373	0.646411630700552	not
XR_592775.2	37.9873813516127	-0.867408223611042	0.561339160430814	-1.54524801538045	0.12228628431833	0.646411630700552	not
XR_001836093.1	21.1347649079491	-0.970443779580274	0.627717160604578	-1.54598892699636	0.122107242071949	0.646411630700552	not
TCONS_00011392	388.092716924462	0.566621713584829	0.367500658857115	1.54182502787059	0.123116118429818	0.648950153492408	not
TCONS_00054958	275.505884964245	0.320736543615583	0.207943067484335	1.54242479682447	0.12297039965715	0.648950153492408	not
TCONS_00013395	109.920619768675	-0.750238354361678	0.486521543207739	-1.54204549589973	0.1230625382529	0.648950153492408	not
TCONS_00030013	34.6628050608468	0.76181780442035	0.494463066533782	1.54069708332463	0.123390527011299	0.649932996873487	not
XR_597272.1	16.3176288673766	1.061119484728	0.689858811132046	1.53816906822821	0.124007281875165	0.650902248864155	not
TCONS_00024101	2275.76516898349	0.457641498708507	0.297506655784151	1.53825633750036	0.123985950949924	0.650902248864155	not
TCONS_00013349	277.031165096136	0.340787176384862	0.221497281346864	1.53856144108239	0.12391139804329	0.650902248864155	not
TCONS_00028989	4427.63825303629	-0.27357258245774	0.177859609947997	-1.53813776234934	0.124014934560315	0.650902248864155	not
TCONS_00050374	20.9853283526726	-1.02053790379879	0.663150365386548	-1.53892383547722	0.123822891427079	0.650902248864155	not
TCONS_00056061	62.0609254706094	0.627303115607284	0.408107006747356	1.53710449768294	0.124267721749687	0.651303874985948	not
TCONS_00037175	136742.591993885	-0.180334171023288	0.117317431400677	-1.53714728382851	0.124257246188964	0.651303874985948	not
TCONS_00016608	104.102589777061	1.589639592184	1.03508221442776	1.53576167190046	0.124596843223199	0.65256603218954	not
TCONS_00031312	107.837461070352	0.712349233190722	0.46448715819739	1.53362524801601	0.125121873286957	0.65319629114555	not
XR_359266.3	6663.87914380529	0.240045873676166	0.156407223392469	1.53474928120056	0.124845425493563	0.65319629114555	not
TCONS_00006193	492.587770385487	-0.254136477716331	0.16569965203161	-1.53371763066738	0.125099134462062	0.65319629114555	not
TCONS_00031902	28.5201036296886	-0.993452180711546	0.647844195935906	-1.53347392311875	0.125159126963748	0.65319629114555	not
TCONS_00031393	45.9454113596864	-1.28997544944206	0.841156203949557	-1.53357419630874	0.125134440403201	0.65319629114555	not
TCONS_00020731	97.2251470673821	0.495654581017243	0.323361719856494	1.53281774118845	0.125320768102234	0.653578317766768	not
TCONS_00022268	434.138072759658	0.347389682208909	0.226716299379369	1.53226602216021	0.125456802158049	0.653826352572626	not
XR_001838013.1	10.4101682096901	-1.86881721121584	1.22022238325367	-1.53153821538064	0.125636429112779	0.654301064935475	not
TCONS_00001498	3615.08803483697	0.285168863067249	0.186448605893861	1.52947704650356	0.126146225088325	0.655570044587004	not
TCONS_00040195	235.201419715024	-0.386403540593902	0.252582545584843	-1.52981093645724	0.126063533759801	0.655570044587004	not
TCONS_00006533	148.089506523893	-0.647167177950119	0.423065870901025	-1.52970783620956	0.126089063104199	0.655570044587004	not
TCONS_00016770	65.0671805836654	3.53778330608454	2.31588176409012	1.52761827522507	0.126607341628381	0.6556610053495	not
TCONS_00009573	189.20979675926	0.497198443256615	0.325353818741679	1.52817767801083	0.126468429396006	0.6556610053495	not
TCONS_00010988	514.376366880416	0.348416756172192	0.227866288393136	1.52904037990504	0.126254433869879	0.6556610053495	not
TCONS_00033777	339.414320143403	0.339975188664454	0.22255177455253	1.5276229063912	0.126606191118738	0.6556610053495	not
XR_001838007.1	37.1911298283929	-1.27323145638803	0.83308700361604	-1.52832951523855	0.126430745298163	0.6556610053495	not
XR_001840708.1	438.512027804726	0.60527021575911	0.396452205317439	1.52671673316704	0.126831464647698	0.655778985348565	not
TCONS_00034588	783.981165421429	0.390257139046167	0.255662225566536	1.5264560033512	0.126896339519411	0.655778985348565	not
TCONS_00053060	1610.41708923968	-0.588639836937771	0.385554998517481	-1.52673377131974	0.126827226108185	0.655778985348565	not
XR_001838237.1	8.7184485403757	1.77247409073183	1.16284981255047	1.52425022698699	0.127446215449906	0.655868754996382	not
TCONS_00042262	15.6263654500947	1.11679446700174	0.732474150959524	1.52468788903849	0.127336963930208	0.655868754996382	not
TCONS_00046826	201.943661663835	0.54177550091794	0.355202059808014	1.52526002020025	0.127194255420942	0.655868754996382	not
TCONS_00019210	163.846518999518	0.409681276826754	0.268757460621653	1.52435313192473	0.127420521219458	0.655868754996382	not
TCONS_00025364	235.304072744291	-0.357276394524405	0.234209061444065	-1.5254593153721	0.127144573823442	0.655868754996382	not
XR_001842130.1	501.37544987004	-0.442804724504894	0.290243281265404	-1.52563298821028	0.127101291842347	0.655868754996382	not
TCONS_00033399	3291.11252842841	0.339266178713938	0.222870791643583	1.5222550079891	0.127945196787125	0.657063936245205	not
XR_590557.2	143.117380514588	-0.747876468532946	0.491190043802667	-1.52258067517631	0.127863647582747	0.657063936245205	not
XR_591148.2	12.6606887171021	-1.24777712754541	0.819379446616471	-1.52283186098694	0.127800776620474	0.657063936245205	not
XR_593376.2	20.6317273137762	1.71808871391564	1.12930482715481	1.52136843180262	0.128167406213141	0.657291555805073	not
TCONS_00008594	236.62657649227	0.371342047433863	0.244049629817925	1.52158414544986	0.128113312637861	0.657291555805073	not
XR_001836161.1	24.1372444664294	-0.858669568608615	0.564724803399855	-1.52050974818018	0.128382910623483	0.657940159159184	not
XR_001836306.1	37.5081207708417	-0.9349978591649	0.615452516101995	-1.51920389421228	0.128711181414201	0.659165371206475	not
TCONS_00007658	154.68951008256	0.661145590453643	0.436396066650294	1.51501271660968	0.129769183748791	0.663663853220462	not
TCONS_00001390	87.2880788263805	-0.955923097615132	0.630896384090266	-1.51518240034542	0.129726218798689	0.663663853220462	not
TCONS_00020485	439.003615840413	0.39508387327749	0.261087416006471	1.51322449515413	0.130222644195482	0.665159790424889	not
XR_001841215.1	712.361510138455	0.268155560408356	0.177216840473051	1.51314942582522	0.130241707272641	0.665159790424889	not
TCONS_00052183	170.297123255345	0.58026777086112	0.383855826488842	1.51168155025514	0.130614894372752	0.66585279465517	not
TCONS_00055006	363.021244453275	-0.30626871621783	0.202618623632995	-1.51155264371244	0.130647706664411	0.66585279465517	not
TCONS_00030930	126.806873020767	-0.632659853122383	0.418547034930235	-1.51156214313604	0.130645288431929	0.66585279465517	not
XR_001840972.1	158.798763817739	0.390281611477574	0.258380671255891	1.51049074058273	0.13091825030363	0.666771791691129	not
TCONS_00051432	1541.2085356157	0.239135006339557	0.158604850729599	1.50774081145382	0.131620875960476	0.669888618008208	not
TCONS_00012919	10.2156511272471	2.77220828962845	1.84073275598288	1.50603518116251	0.132058142560771	0.670391996854795	not
TCONS_00037278	320.157598928902	0.520355830657281	0.345333290442431	1.50682209059722	0.131856265636122	0.670391996854795	not
TCONS_00036003	342.672580864533	0.321304809622962	0.21339162751492	1.50570485526897	0.132142957027001	0.670391996854795	not
TCONS_00020518	589.772208686837	-0.707480055767793	0.469593019495017	-1.50658128719331	0.131918016904138	0.670391996854795	not
XR_597648.2	28.1395855002816	-0.931166893019231	0.618474531441748	-1.50558648041424	0.132173361220221	0.670391996854795	not
TCONS_00004557	4.30356496397715	4.53905339035305	3.01903984783564	1.50347581321496	0.132716389435662	0.67159549112086	not
TCONS_00026125	496.186774994397	-0.279853615733574	0.186145517714506	-1.5034131316704	0.132732542391644	0.67159549112086	not
TCONS_00035457	257.533846723302	-0.464248938602177	0.309047083091625	-1.50219485638872	0.133046792828273	0.67159549112086	not
TCONS_00023915	198.870539632361	-0.542702545292939	0.361250671218438	-1.50228799150046	0.133022748593413	0.67159549112086	not
TCONS_00017089	19.1476086040928	-1.01710131627697	0.676719521342426	-1.50298799458203	0.132842139870172	0.67159549112086	not
XR_001838924.1	23.9435865487879	-1.11500321117967	0.742243991265961	-1.50220577640236	0.133043973487834	0.67159549112086	not
XR_001840881.1	4.07951856331828	-2.39336568765043	1.59164074142518	-1.50370974137503	0.132656119880286	0.67159549112086	not
XR_597761.1	18.5873753256284	2.41909638548088	1.61130764770964	1.5013249573534	0.133271532885149	0.672018540043346	not
XR_001836309.1	7.2662399264005	2.13716841574379	1.42533904079451	1.49941056448751	0.133767154587789	0.672018540043346	not
XR_596528.2	13.5241945140371	1.17606531684977	0.784256636470347	1.49959243206765	0.133720009250272	0.672018540043346	not
XR_001841625.1	24.9721969590318	0.847957020687361	0.565288331665153	1.50004338173682	0.133603165506838	0.672018540043346	not
TCONS_00022880	1210.46460631857	0.38144623207994	0.254260182359599	1.50022008377412	0.133557402504743	0.672018540043346	not
NR_131094.1	451.907374157553	-0.341562278232032	0.227770430710071	-1.49959007921799	0.133720619094874	0.672018540043346	not
XR_356753.3	28.0449592643566	-1.84997009673513	1.23269274962488	-1.50075523466663	0.133418880969348	0.672018540043346	not
TCONS_00043383	14.566857688651	-2.1548446398567	1.43858591235956	-1.49789082552764	0.134161617718088	0.673542360690672	not
TCONS_00047565	103.786044367288	0.443412423127701	0.296207573943601	1.49696517622513	0.134402319518034	0.673835238289194	not
TCONS_00048247	161.750992309537	-0.372259175369476	0.248664340141791	-1.4970348187328	0.134384198376908	0.673835238289194	not
TCONS_00001603	326.055082055723	0.346336019280721	0.231568709748694	1.49560801913426	0.134755832202684	0.673919854481932	not
TCONS_00026998	594.495165856971	0.311806176769318	0.208507358785978	1.49542049059943	0.134804736155384	0.673919854481932	not
XR_001837807.1	309.808603456275	-0.356539776731633	0.238610860660457	-1.49423113325503	0.135115217870032	0.673919854481932	not
TCONS_00057286	242.450490413186	-0.409033159558065	0.273363429238387	-1.49629802602954	0.134576009291524	0.673919854481932	not
TCONS_00050661	110.01220659964	-0.462157609178983	0.309228177425851	-1.49455205869718	0.135031385906573	0.673919854481932	not
XR_001835694.1	37.0174300374132	-0.762326417687746	0.510223528919766	-1.49410282842449	0.135148744836566	0.673919854481932	not
XR_596577.2	15.080295458415	-1.29536483620627	0.866444012694267	-1.49503582138936	0.134905093654903	0.673919854481932	not
XR_001835823.1	22.0442041416115	-1.76293604511649	1.1791527696615	-1.49508705782252	0.134891723096476	0.673919854481932	not
XR_001841391.1	3.91265361478697	2.28701284794691	1.53151089488636	1.49330498110273	0.13535737231369	0.674505044772874	not
XR_358618.2	4.59388448970155	-2.20645596185086	1.47796845236866	-1.49289787499503	0.135463921484566	0.674581118444031	not
TCONS_00026999	39.969759340661	1.60112072994358	1.07306778182877	1.49209654511747	0.135673837476786	0.674726150162224	not
TCONS_00047960	99.8045615162663	-0.628071561192145	0.4209342050967	-1.49208962728001	0.135675650763338	0.674726150162224	not
XR_001841684.1	37.8249047844611	-0.784215209293761	0.525736883317779	-1.4916495954113	0.135791029299519	0.674845801293506	not
TCONS_00033212	707.368519298582	0.255118788124155	0.171319370340783	1.48914152332385	0.136450105494605	0.67766551048732	not
TCONS_00036515	1473.23827052502	-1.60374370862877	1.07775510858552	-1.48804092493106	0.136740101195036	0.678649662747692	not
TCONS_00051451	334.42222115832	0.502990391309756	0.338123785919081	1.48759245062437	0.13685840557588	0.678780951144803	not
XR_595992.2	34.7208533669088	1.25491757457347	0.843874874436225	1.48708962974144	0.136991140088077	0.678983585010655	not
TCONS_00051356	5524.73784709005	0.197166593421397	0.132692608294885	1.48588980166273	0.137308271564569	0.679188839934515	not
XR_357558.3	35.4467022938329	-0.879984368547352	0.592134929047639	-1.48612136420102	0.137247022269845	0.679188839934515	not
XR_357575.3	35.4467022938329	-0.879984368547352	0.592134929047639	-1.48612136420102	0.137247022269845	0.679188839934515	not
TCONS_00005348	354.94883669346	0.440477968574458	0.296521311746052	1.48548502628942	0.137415387032164	0.679264020179057	not
XR_354158.3	71.0670594736558	-0.901110836543392	0.606787544558287	-1.48505163730636	0.137530145921974	0.679376857194779	not
TCONS_00023154	661.571488380751	0.256307456953794	0.172932426103361	1.48212491277141	0.138307061086949	0.680706411022123	not
TCONS_00011981	7163.81661611547	0.189627094014877	0.127892496228856	1.48270695784646	0.138152285219358	0.680706411022123	not
TCONS_00003832	571.327911329837	-0.416719015308519	0.281145211084122	-1.48221985962916	0.138281803956761	0.680706411022123	not
TCONS_00033610	24.31169030968	-1.28717561902363	0.868565260220338	-1.48195613844502	0.138351966083251	0.680706411022123	not
XR_591875.2	4.0992050750044	-2.41988249213489	1.63198944298623	-1.48278072663691	0.138132678354645	0.680706411022123	not
XR_001836614.1	4.18588919776061	-2.46724511889796	1.66410927308939	-1.48262206021938	0.13817485265052	0.680706411022123	not
TCONS_00015119	172.922137771595	0.374723022316232	0.252955813498442	1.48137738814427	0.13850603678362	0.681011052449069	not
TCONS_00024110	155.125577236915	0.545194257537865	0.368384010809084	1.47996178319589	0.138883445896843	0.682109524996273	not
XR_594751.1	9.86234210205635	-2.37152499676184	1.60254729458747	-1.47984711887853	0.138914050760405	0.682109524996273	not
ENSRNOT00000084119	3.69632634919376	5.33908523595828	3.60985738527648	1.47902940923229	0.139132454902601	0.682702725684736	not
XR_001836707.1	4.99713273172904	2.32349968096434	1.57130888598799	1.47870332923332	0.139219622138958	0.682702725684736	not
XR_591468.2	36.1167866947788	1.05526073478808	0.714043365943268	1.47786645058184	0.139443527765669	0.682803210393972	not
TCONS_00024942	382.626681749758	0.365765875249967	0.247508243646226	1.47779269838289	0.139463273339037	0.682803210393972	not
TCONS_00033101	329.043844627382	-0.289401144178716	0.195865606838085	-1.47754957519394	0.139528379613163	0.682803210393972	not
XR_355369.3	72.2196367426534	-0.703592616641863	0.476286682135919	-1.4772460432582	0.139609695657008	0.682803210393972	not
ENSRNOT00000077132	40.217321659896	1.13435044978168	0.769619670211966	1.47391041794613	0.140505712379682	0.685741853044291	not
TCONS_00050165	99.9760200606481	0.872802057038516	0.595920691232536	1.46462787729909	0.143022471925121	0.685741853044291	not
TCONS_00034673	94.1024265144655	0.857210188832566	0.582618964119661	1.47130498940729	0.141208654601455	0.685741853044291	not
TCONS_00004949	445.543217419801	0.764068084656588	0.521124362796209	1.46619144911363	0.142596137475404	0.685741853044291	not
XR_001837444.1	68.7040604298435	0.617736368454577	0.420563744371738	1.46882934328395	0.141879082999383	0.685741853044291	not
XR_001835756.1	59.8779517690582	0.57288495505569	0.38879448707824	1.47349042770868	0.140618843064658	0.685741853044291	not
TCONS_00054882	125.228041720234	0.533020035283486	0.364243670496743	1.46336114655492	0.143368584264134	0.685741853044291	not
XR_001835620.1	3017.40570896257	0.482385669325857	0.328250147284648	1.46956725934855	0.141678993065703	0.685741853044291	not
TCONS_00008649	269.184619978968	0.474022664500639	0.322978705921533	1.46765918560526	0.142196822507452	0.685741853044291	not
TCONS_00020734	646.073930366176	0.362757037222236	0.246107495135479	1.47397801526745	0.140487510566261	0.685741853044291	not
TCONS_00011031	220.975991035192	0.327201123256801	0.222544804102394	1.47027078244547	0.141488430910619	0.685741853044291	not
TCONS_00039343	340.146097538463	0.285831493298176	0.195368011678961	1.46304142035222	0.143456045411726	0.685741853044291	not
TCONS_00033939	2380.11292607157	0.272200823157335	0.184859023468553	1.47247788098177	0.140891875742149	0.685741853044291	not
TCONS_00016734	17785.6866429813	0.227507335184989	0.154734243037989	1.4703101958442	0.14147776089623	0.685741853044291	not
XR_355163.2	759.938122469313	-0.253597683920602	0.172241268673718	-1.47233985138022	0.140929126894496	0.685741853044291	not
TCONS_00026126	415.353098762454	-0.296164214734706	0.201878405335822	-1.46704257071003	0.14236447511696	0.685741853044291	not
TCONS_00028760	641.013416564318	-0.299831526580782	0.204450319713312	-1.46652510498011	0.142505286959242	0.685741853044291	not
TCONS_00023466	383.154400703068	-0.337291001053777	0.230082388033831	-1.46595749433973	0.142659867085698	0.685741853044291	not
TCONS_00027632	190.146439902622	-0.392474975180206	0.267638071676311	-1.46643925777076	0.142528657884378	0.685741853044291	not
ENSRNOT00000080979	176.068891626322	-0.42780600537103	0.291463333567967	-1.46778670282129	0.142162170532859	0.685741853044291	not
TCONS_00000040	134.051385258026	-0.45956177765017	0.31401443771133	-1.46350524835626	0.143329178571451	0.685741853044291	not
TCONS_00010262	107.705222317722	-0.509110387794169	0.346216422079151	-1.47049751348241	0.141427058626518	0.685741853044291	not
XR_355699.2	90.3725550511828	-0.528123589633501	0.360090597340751	-1.46664087741714	0.142473773890907	0.685741853044291	not
XR_001841035.1	33.9627581255713	-0.762454141997183	0.520622406758616	-1.46450504645815	0.143056005236668	0.685741853044291	not
XR_592902.1	94.796891621722	-0.820521402237984	0.560760054770386	-1.46323083332668	0.143404226526236	0.685741853044291	not
ENSRNOT00000088158	33.9772122827661	-0.823827944070315	0.561149223956056	-1.46810849752655	0.14207475374414	0.685741853044291	not
XR_001835732.1	53.0575088793174	-0.930453911593619	0.631730067585096	-1.47286627522804	0.140787097299348	0.685741853044291	not
TCONS_00012183	25.6708934153572	-1.01441225664374	0.692042492452152	-1.4658236563615	0.142696334569524	0.685741853044291	not
TCONS_00030521	15.498566905084	-1.05677685734156	0.721545854020113	-1.46460110809825	0.143029779510089	0.685741853044291	not
XR_001841941.1	17.0024858300786	-1.63125106903459	1.11479226274013	-1.46327806853002	0.143391306334978	0.685741853044291	not
XR_001837870.1	7.21731983702326	-1.9726505243197	1.34842196438614	-1.46293265492582	0.143485807537072	0.685741853044291	not
ENSRNOT00000083718	15.9725835991972	-2.01146698844114	1.36823499134487	-1.47011807267406	0.141529778413182	0.685741853044291	not
XR_593966.2	5.88430839147473	-2.0900638330939	1.42666763674167	-1.46499701771278	0.142921731415684	0.685741853044291	not
XR_001840954.1	7.853223419126	-2.30500942682185	1.57192136567696	-1.46636433421667	0.142549057373325	0.685741853044291	not
XR_001839526.1	4.2366392344687	-2.97205668739907	2.0319058478311	-1.46269409607315	0.143551102389651	0.685741853044291	not
XR_001839530.1	4.2366392344687	-2.97205668739907	2.0319058478311	-1.46269409607315	0.143551102389651	0.685741853044291	not
TCONS_00011344	641.835335717338	0.310762072316427	0.212560520447483	1.46199337328593	0.143743025807478	0.686215090902622	not
XR_001840112.1	33.3638612080166	-0.964466018257069	0.659983125853036	-1.46134951103558	0.143919548911859	0.686614245615647	not
TCONS_00020324	507.438222970662	0.324173004210044	0.222067058851088	1.45979780111117	0.144345653077874	0.686851242228213	not
TCONS_00016768	13816.308990684	0.240955461409089	0.165097159215774	1.45947672602998	0.144433941870452	0.686851242228213	not
TCONS_00021378	209.589300013587	-0.430471579967049	0.294759849390764	-1.46041457429424	0.144176169680843	0.686851242228213	not
XR_001840797.1	20.6119766718605	-0.922797202240814	0.631773375822538	-1.46064591759565	0.144112638100482	0.686851242228213	not
XR_596569.2	35.1509609736252	-1.36278449782475	0.933613510619624	-1.45968806398302	0.14437582379116	0.686851242228213	not
TCONS_00055529	412.857016144545	0.307828709113443	0.211076703778645	1.45837367934389	0.144737571512473	0.687789302144385	not
TCONS_00030522	27.3679414148595	-0.977941074390147	0.670702753816696	-1.45808417935529	0.144817341561118	0.687789302144385	not
XR_001836912.1	6.56426173643387	2.52757335325436	1.7408169565164	1.45194665285911	0.146516439150423	0.689482837209392	not
XR_001840328.1	6.44697638735711	1.98367759217437	1.36650814731234	1.4516397842749	0.146601790517672	0.689482837209392	not
TCONS_00046823	59.2324539922001	0.844852573318507	0.580284837705074	1.45592736260308	0.145412700596582	0.689482837209392	not
TCONS_00040152	117.925346604508	0.583465696209894	0.401815103120435	1.45207507552302	0.146480731400171	0.689482837209392	not
TCONS_00011838	136.343361048294	0.428089265591318	0.294225039455344	1.45497224295994	0.145676946002456	0.689482837209392	not
TCONS_00009447	170.422578575683	0.393131608552838	0.270345287978868	1.45418332049334	0.145895488056453	0.689482837209392	not
TCONS_00005540	1725.22993186029	0.371174025911985	0.255667856819095	1.45178213065172	0.146562194060177	0.689482837209392	not
TCONS_00046205	306.981635171446	0.315692984386986	0.217359449194412	1.45240055381545	0.146390262415007	0.689482837209392	not
TCONS_00026109	3224.14370329308	-0.245840679137726	0.169114187247104	-1.45369636421167	0.146030506646652	0.689482837209392	not
TCONS_00017217	825.566002352846	-0.41317551176513	0.28398752874391	-1.45490724044335	0.145694943087583	0.689482837209392	not
NR_002704.1	170.82340288464	-0.431987826140665	0.297633943859167	-1.45140645095598	0.146666714491632	0.689482837209392	not
TCONS_00031252	146.263860528674	-0.485717123178965	0.334436630385402	-1.45234426808819	0.146405904371587	0.689482837209392	not
XR_001842354.1	74.1089284748261	-0.525639992988354	0.361459977503757	-1.4542135387116	0.145887112587193	0.689482837209392	not
TCONS_00041309	7.66477277237012	-1.71400865960068	1.17963192259158	-1.45300294674555	0.146222935844202	0.689482837209392	not
XR_001838979.1	4.73398306023302	-1.94111245750444	1.33567143733586	-1.45328589295597	0.146144392462207	0.689482837209392	not
XR_350548.2	4.82636172773144	-2.28770035269041	1.57202782661331	-1.45525436252545	0.145598855982643	0.689482837209392	not
TCONS_00040675	1565.27349649962	0.396848920136464	0.273956225463086	1.44858515065918	0.147453470566698	0.689966343064906	not
TCONS_00032119	500.318832478196	0.320502125373343	0.221315059524115	1.44817133575323	0.147569138989544	0.689966343064906	not
TCONS_00041038	385.706814223331	0.300712657288489	0.207605204241951	1.44848323232797	0.147481952068417	0.689966343064906	not
TCONS_00054946	1551.07485872555	0.279475460737538	0.192784914302431	1.44967494862752	0.147149184776447	0.689966343064906	not
TCONS_00029093	4342.7192546936	0.208277752142907	0.143713207975553	1.44925964061937	0.147265087513934	0.689966343064906	not
TCONS_00032718	602.21322112422	-0.280926079849415	0.194095730501387	-1.44735836859331	0.147796579306055	0.689966343064906	not
XR_591358.2	52.3457634340589	-0.720064844753124	0.496400192196287	-1.45057325938423	0.14689872588812	0.689966343064906	not
TCONS_00017830	23.7907093703676	-0.908528532944158	0.627687541281019	-1.44742164403962	0.147778867399642	0.689966343064906	not
ENSRNOT00000092834	38.8671211920413	-1.17674562179078	0.812890824150923	-1.44760598450586	0.147727276518466	0.689966343064906	not
XR_001837079.1	10.9072529046877	-1.34886494899064	0.930234743499705	-1.45002641367272	0.147051153613652	0.689966343064906	not
XR_592698.1	28.1761339433728	-1.76745683116857	1.2208776897897	-1.44769361087516	0.147702757584075	0.689966343064906	not
TCONS_00052514	27.3141968515203	0.872359948303549	0.603006047021582	1.44668524074076	0.147985100022441	0.690410283564293	not
TCONS_00054592	1496.46407677492	0.383496703010215	0.265282099408134	1.44561847130216	0.148284242881244	0.690657044960574	not
TCONS_00021070	709.722718840904	0.325760963826033	0.225772732314772	1.44287115847036	0.149056769145355	0.690657044960574	not
TCONS_00038950	294.692260403341	-0.327497073167868	0.226637708676678	-1.44502463901573	0.148450964988484	0.690657044960574	not
TCONS_00034506	467.706386652442	-0.32969965398194	0.228274834029138	-1.44431012460995	0.148651759068954	0.690657044960574	not
XR_001841714.1	204.034365264742	-0.408684904707497	0.283445262735748	-1.44184771607387	0.149345338496978	0.690657044960574	not
TCONS_00007972	237.139470476407	-0.435343152426942	0.301240181744895	-1.44516959824308	0.14841025358165	0.690657044960574	not
TCONS_00000196	25.6573848391969	-0.87724083828562	0.607605241031583	-1.44376772786926	0.148804322763495	0.690657044960574	not
XR_001841499.1	14.3182289556871	-1.03103693281755	0.714839657638948	-1.44233314674087	0.149208413580334	0.690657044960574	not
XR_593657.2	28.6894170712882	-1.03643611781361	0.718712374444926	-1.44207356748807	0.149281620902865	0.690657044960574	not
XR_001836905.1	8.08004942199416	-1.35903668605627	0.94089560645506	-1.44440751634138	0.148624377674156	0.690657044960574	not
XR_001838503.1	12.0951629986131	-1.57299619452825	1.08793196847372	-1.4458589692286	0.148216762298466	0.690657044960574	not
XR_001837813.1	7.11012916068828	-1.97216384447165	1.36607122316069	-1.44367571107211	0.148830216823118	0.690657044960574	not
XR_001841212.1	5.7649757882473	-2.32441269406682	1.61211116863926	-1.44184392446633	0.149346408369012	0.690657044960574	not
ENSRNOT00000078281	6.93503653993297	-2.90017764277544	2.01058224960569	-1.44245660347604	0.149173605556425	0.690657044960574	not
XR_001836514.1	17.7683184249492	1.82541501525742	1.2672788218853	1.44042099002475	0.149748328699053	0.69208264483177	not
XR_592007.2	207.899629708201	-0.347148674864482	0.241089156889769	-1.43991824162878	0.149890531503014	0.692306892379548	not
TCONS_00020615	260.415511630526	0.337065411007075	0.234186376772071	1.43930409468325	0.150064383219359	0.692629371573306	not
ENSRNOT00000086032	3603.50630795775	0.212132853761189	0.147502386222075	1.43816557273729	0.150387080898101	0.692629371573306	not
XR_001842358.1	109.645337640444	-0.488380108678038	0.339620328005185	-1.43801789353016	0.150428977182024	0.692629371573306	not
NR_110709.1	156.377216088827	-0.493130988090331	0.342899618853503	-1.43812054892079	0.150399853118371	0.692629371573306	not
XR_001836321.1	151.982965749148	-0.573283123119333	0.398459226727973	-1.43874977579754	0.150221430911058	0.692629371573306	not
XR_001841359.1	24.5913264488391	4.59406318615808	3.20884903357253	1.43168567236812	0.152233798629568	0.692939814195471	not
TCONS_00027001	7.75236730467196	2.53173304885617	1.76563385416818	1.43389471315326	0.151602310806142	0.692939814195471	not
TCONS_00031271	12.4045665252952	2.08673386774123	1.46140091922566	1.42789965456359	0.153320743072438	0.692939814195471	not
TCONS_00014405	15.4640228291617	1.73661039703314	1.22127419032919	1.42196601777447	0.155036116290423	0.692939814195471	not
XR_597598.2	7.47053610767803	1.47920307608748	1.04194836391194	1.41965103772887	0.155709299004967	0.692939814195471	not
ENSRNOT00000078567	13.388243703052	1.3609392913831	0.956870850945783	1.42228106336183	0.154944673976972	0.692939814195471	not
XR_592932.2	33.6384024626819	1.0562866184732	0.73816614317747	1.43096053406943	0.152441526342757	0.692939814195471	not
XR_001842258.1	20.3403345835917	0.98331790981446	0.688030240048165	1.42917833051295	0.152952984268712	0.692939814195471	not
XR_590606.2	30.9034368514144	0.925542591732778	0.648543269714306	1.4271100093915	0.15354818782135	0.692939814195471	not
TCONS_00009052	170.495245363312	0.904054136607175	0.638833826039238	1.41516322360746	0.157020644568325	0.692939814195471	not
XR_001839095.1	19.9954402313031	0.898534580359699	0.633716722017286	1.41788049635084	0.156225657494229	0.692939814195471	not
XR_001842515.1	342.536284141185	0.823136976930758	0.578805227889063	1.42213120626569	0.154988165047897	0.692939814195471	not
XR_001840673.1	46.0942532178968	0.790707248418817	0.556791140183241	1.42011463788485	0.155574309441496	0.692939814195471	not
TCONS_00045812	174.009587385247	0.703463747796366	0.491349399045969	1.43169758457474	0.152230387983184	0.692939814195471	not
XR_001835909.1	54.8165606749354	0.69957602353581	0.487425145904548	1.43524811843172	0.151216406171458	0.692939814195471	not
TCONS_00034313	137.951219242392	0.68572342165082	0.481825097140132	1.42317912811293	0.154684234528491	0.692939814195471	not
XR_001838134.1	60.2853308790132	0.659752090517721	0.46254774246997	1.42634376939058	0.153769136246082	0.692939814195471	not
TCONS_00030564	52.2500090912843	0.652084997253276	0.457393420862929	1.42565451864838	0.153968090917142	0.692939814195471	not
XR_591804.2	96.7150173804221	0.636677719964424	0.447475924299112	1.42282005665816	0.15478832559338	0.692939814195471	not
TCONS_00001620	219.607719223588	0.586574671233682	0.413967691751817	1.41695761027009	0.156495321321998	0.692939814195471	not
XR_001839339.1	88.312156424356	0.569568695426949	0.402324574034065	1.41569452175378	0.156864963021106	0.692939814195471	not
XR_001835881.1	80.433415634388	0.547376039637231	0.383531559763036	1.42719947212539	0.153522406623053	0.692939814195471	not
TCONS_00014731	324.305466085284	0.478564999417818	0.336416138688653	1.42253876785834	0.154869905435173	0.692939814195471	not
TCONS_00029735	509.883147730871	0.476887880190945	0.334948958912762	1.42376283759446	0.154515136729748	0.692939814195471	not
XR_590375.2	146.799497085557	0.456352869074335	0.317744311040338	1.43622671820677	0.150937838651494	0.692939814195471	not
TCONS_00055770	347.030221052101	0.445295797923458	0.310662434576311	1.43337509902271	0.15175067063762	0.692939814195471	not
ENSRNOT00000089190	160.676941159459	0.440170114398353	0.311046812553164	1.41512498001605	0.157031855263335	0.692939814195471	not
TCONS_00012007	151.8635294857	0.41655565852307	0.292811207450021	1.42260831527144	0.154849732141591	0.692939814195471	not
TCONS_00027346	217.284095670724	0.380907315041171	0.268978143393886	1.41612738579796	0.156738211273061	0.692939814195471	not
TCONS_00025424	378.081613330574	0.364499751987489	0.257121327653624	1.41761772667306	0.156302401883303	0.692939814195471	not
TCONS_00023734	512.911395703445	0.352571374717092	0.246932778012949	1.42780305455683	0.153348553407423	0.692939814195471	not
TCONS_00009580	2377.00780494276	0.312190343204124	0.219205613158172	1.42418954837099	0.154391609575857	0.692939814195471	not
TCONS_00047090	2255.57758449408	0.312146592967685	0.218078393851092	1.43135038485667	0.152329820417758	0.692939814195471	not
XR_592800.1	368.299492812471	0.298122685690162	0.21064987352143	1.41525214663769	0.156994580089616	0.692939814195471	not
NR_130141.1	9595.23187929164	0.275548636286316	0.194730080822669	1.41502861356713	0.15706010673578	0.692939814195471	not
TCONS_00031720	903.067641276522	0.260490753272609	0.181611479209426	1.43432978139131	0.151478175447192	0.692939814195471	not
XR_001842525.1	698.164993813213	-0.223578530607047	0.156839222680101	-1.4255268980966	0.154004950500035	0.692939814195471	not
TCONS_00047232	448.360079001484	-0.304620705717066	0.212358301458152	-1.43446572903153	0.151439402219469	0.692939814195471	not
TCONS_00040679	225.518831636181	-0.410361042252808	0.289674337657692	-1.41662891359652	0.156591450456538	0.692939814195471	not
TCONS_00016521	125.372231902337	-0.517736205780183	0.364040102206389	-1.42219552912513	0.154969496327715	0.692939814195471	not
XR_596178.2	362.014593876812	-0.533603946114786	0.372328943811691	-1.43315193455565	0.151814422316265	0.692939814195471	not
TCONS_00009228	96.6378573420438	-0.544302379317838	0.379828233070122	-1.43302243468919	0.151851426058857	0.692939814195471	not
XR_355247.3	39.4822415865326	-0.622343358368824	0.438578455226437	-1.41900120936745	0.155898663482658	0.692939814195471	not
TCONS_00050485	83.289133480841	-0.633985647592377	0.445844948709538	-1.42198683517083	0.155030072755039	0.692939814195471	not
TCONS_00016613	267.807434681666	-0.657621955059268	0.460337618012477	-1.42856444776026	0.153129458681132	0.692939814195471	not
TCONS_00011889	160.117930337957	-0.706818957786988	0.499131876476549	-1.41609660912971	0.156747220767251	0.692939814195471	not
XR_001837782.1	93.5771667311878	-0.716158317755372	0.503862488179654	-1.42133684200762	0.155218857852635	0.692939814195471	not
TCONS_00021900	86.4728207868901	-0.749556919070486	0.525665065811558	-1.42592111939809	0.153891112474435	0.692939814195471	not
ENSRNOT00000083554	63.340314467534	-0.852624652438638	0.602527223672366	-1.41508071160992	0.157044832825231	0.692939814195471	not
XR_001839277.1	43.2842341076973	-0.878436643483074	0.614877745398022	-1.42863626152943	0.153108806201531	0.692939814195471	not
TCONS_00014002	319.969039564843	-0.878724954927252	0.620907674125831	-1.41522643630456	0.157002115780365	0.692939814195471	not
XR_001836265.1	21.5922172599199	-1.01325195405954	0.715667395437354	-1.41581405066012	0.156829954664795	0.692939814195471	not
XR_001835525.1	16.6783260678913	-1.01501391635865	0.711457047850119	-1.42666928302393	0.153675243553456	0.692939814195471	not
TCONS_00003802	33.3956222620248	-1.0228734891218	0.715661917377712	-1.42926913432778	0.152926893809311	0.692939814195471	not
XR_350563.2	11.0461195178792	-1.16138818964387	0.812015550064106	-1.43025363190666	0.152644237608209	0.692939814195471	not
TCONS_00046803	71.4631165519969	-1.34457213178271	0.938700163709793	-1.4323765817499	0.152036076873834	0.692939814195471	not
XR_001841683.1	11.8677226439859	-1.40011521593757	0.981089421203898	-1.42710255118182	0.153550337262496	0.692939814195471	not
ENSRNOT00000090411	8.28554210672888	-1.55689397437459	1.08777633025202	-1.43126296378768	0.152354864199611	0.692939814195471	not
XR_001835574.1	48.8887457965879	-1.6256170239705	1.13771385807603	-1.42884523417826	0.153048721097153	0.692939814195471	not
XR_359776.2	22.7159984872971	-1.77679691213365	1.25217290458295	-1.4189708990113	0.155907500393629	0.692939814195471	not
XR_360679.2	7.91184409888628	-1.80722022376237	1.26188166844486	-1.43216299036151	0.152097180735655	0.692939814195471	not
XR_001837629.1	11.5000718015775	-1.89460659306283	1.32593644664096	-1.42888190294679	0.153038179716804	0.692939814195471	not
TCONS_00055388	18.618529536355	-2.07129890410251	1.45262538335818	-1.42590025469201	0.153897135905435	0.692939814195471	not
XR_001840965.1	4.26635450598641	-2.11617534934331	1.49321723201517	-1.41719188874309	0.156426832627339	0.692939814195471	not
XR_001840969.1	6.07390432393781	-2.14790626990972	1.49636603733195	-1.43541500964528	0.151168871352006	0.692939814195471	not
XR_001837237.1	6.50637017379793	-2.2271690052708	1.57361477134436	-1.41532034766559	0.156974591717637	0.692939814195471	not
ENSRNOT00000089121	7.59779921907405	-2.53390088094598	1.7834326918726	-1.42079983870061	0.155374957613944	0.692939814195471	not
XR_001839084.1	12.9875456723037	-2.5973079392036	1.81382372305709	-1.43195168647701	0.152157648587377	0.692939814195471	not
XR_001839721.1	4.74558593652042	-2.61498932932839	1.8225760904026	-1.43477649196569	0.151350798827745	0.692939814195471	not
XR_145794.4	5.51303682123178	-2.89788147456955	2.02372988637426	-1.43195072330598	0.152157924255454	0.692939814195471	not
XR_146118.2	32.7231929927976	-0.769653455305887	0.544365806143342	-1.41385341735301	0.157404945657766	0.694046866593611	not
TCONS_00032236	326.442649875753	-0.313891181471584	0.222268284284513	-1.41221759317578	0.157885901820972	0.69502841498648	not
XR_595785.2	5.07420126685563	-1.81061154507578	1.28217862855228	-1.41213673723462	0.157909703486103	0.69502841498648	not
TCONS_00016628	13.2601369835316	-2.48531543239555	1.75983604584212	-1.41224259968279	0.157878541174268	0.69502841498648	not
TCONS_00038985	1362.84877302508	0.221725693121132	0.157095210578743	1.41140963053099	0.158123864931248	0.695556763001145	not
ENSRNOT00000086755	146.616845514197	-0.566989389822149	0.401938808576087	-1.41063609117709	0.158351944022796	0.696145667060357	not
TCONS_00007552	39.8312565412275	-0.640379577857385	0.454103857134832	-1.41020510571714	0.158479128661242	0.696290583119248	not
XR_001836325.1	5.51050823903397	3.35601213755755	2.40041553054991	1.39809632742574	0.162084142588562	0.696506373570657	not
ENSRNOT00000080532	9.34480462184653	2.20881268158603	1.57540186097896	1.4020630140766	0.160896430449816	0.696506373570657	not
XR_001838097.1	8.22166165789593	1.8561772218951	1.32497997549845	1.40090964106595	0.161241095376713	0.696506373570657	not
XR_001839500.1	13.5829842053255	1.73782853482623	1.23989385030124	1.4015946077997	0.161036338116444	0.696506373570657	not
XR_001839052.1	30.4173800285858	1.34769108057182	0.963559685975958	1.39865864064953	0.161915372410155	0.696506373570657	not
TCONS_00018114	27.2287455633814	0.825489050578293	0.591358038531802	1.39592090880811	0.162738313525218	0.696506373570657	not
XR_001837284.1	68.0021434164425	0.75418117040569	0.540158269004413	1.39622257712679	0.162647479982868	0.696506373570657	not
TCONS_00022136	273.231927613538	0.75210628340852	0.538199034968152	1.39745007802369	0.162278268931895	0.696506373570657	not
XR_353305.3	104.412102641125	0.65303914398204	0.463312916914279	1.4094991098702	0.158687636479858	0.696506373570657	not
ENSRNOT00000088309	114.931315648601	0.644727292654082	0.460158126255411	1.40109943923108	0.161184339284248	0.696506373570657	not
XR_001837365.1	62.9057803308069	0.621191976630714	0.44471454953791	1.39683304105111	0.162463783857265	0.696506373570657	not
NR_036653.1	538.172490394512	0.568889254713569	0.406677378211809	1.39887115731644	0.161851623158473	0.696506373570657	not
TCONS_00024098	3012.31476913904	0.44976031113131	0.319682930417943	1.40689498354919	0.159458531324862	0.696506373570657	not
TCONS_00016372	203.116418044164	0.446107357284396	0.319392153843765	1.39673862339967	0.162492185056146	0.696506373570657	not
TCONS_00017296	540.339618121296	0.444993085356842	0.318648593694758	1.39650101761664	0.162563674379484	0.696506373570657	not
TCONS_00058229	168.820625389896	0.432020853327267	0.307100020033218	1.40677572499193	0.159493902940386	0.696506373570657	not
TCONS_00055774	1166.17075834958	0.423507654816597	0.302753151063513	1.3988546554475	0.161856572594199	0.696506373570657	not
TCONS_00048493	135.943681981403	0.417005265524034	0.296034756152486	1.40863617145426	0.158942777445293	0.696506373570657	not
TCONS_00024608	1513.85586998457	0.388358378664063	0.276111500686151	1.40652735470624	0.159567587634004	0.696506373570657	not
TCONS_00004539	1224.95031417413	0.372793500814646	0.267006783608922	1.39619486732093	0.162655821921192	0.696506373570657	not
TCONS_00001490	1290.01129547828	0.337673633375272	0.240837468772979	1.40208097641806	0.160891067130103	0.696506373570657	not
TCONS_00012011	2290.18946684287	0.319906178640971	0.228784384869603	1.39828677041619	0.162026969018366	0.696506373570657	not
TCONS_00012003	621.085109418952	0.314337700954948	0.224512093740327	1.40009251046634	0.161485617546119	0.696506373570657	not
TCONS_00057445	1512.78302328948	0.298307691382541	0.21261335135496	1.40305248697441	0.16060118798307	0.696506373570657	not
TCONS_00049979	3576.86039624912	0.296544992995859	0.211930940174103	1.39925294887214	0.161737143616657	0.696506373570657	not
TCONS_00017371	2308.48923160881	0.271681476087421	0.194683329065229	1.39550457346244	0.162863736607591	0.696506373570657	not
TCONS_00029088	6111.89790071386	0.234686101691664	0.166804791787643	1.40695059881996	0.159442038084945	0.696506373570657	not
TCONS_00017402	620.384831359254	-0.265033444617397	0.189839785064265	-1.39609010054282	0.162687364503395	0.696506373570657	not
TCONS_00002191	258.207958399741	-0.339812488318481	0.242740982211105	-1.3998974759975	0.16154402198905	0.696506373570657	not
TCONS_00031757	2000.24685179494	-0.35191122700059	0.250626883498443	-1.40412401929251	0.160281922281109	0.696506373570657	not
TCONS_00011747	521.923677490519	-0.352001536551517	0.251585298449512	-1.39913396657458	0.161772813695291	0.696506373570657	not
ENSRNOT00000081730	357.049548343885	-0.389050482836962	0.276386471621188	-1.40763214840048	0.159240022840571	0.696506373570657	not
TCONS_00029858	452.198978003129	-0.389953723489193	0.27785791363857	-1.40342853072896	0.160489090128055	0.696506373570657	not
TCONS_00018247	72.0095965694073	-0.473119355951583	0.338909849275041	-1.39600355954136	0.162713423252729	0.696506373570657	not
TCONS_00014730	217.639556069151	-0.59092522280113	0.422052349776523	-1.40012304898676	0.161476474015425	0.696506373570657	not
TCONS_00055997	563.541805816	-0.609864662421177	0.434604945739322	-1.40326213127583	0.160538686160097	0.696506373570657	not
ENSRNOT00000080918	104.80610426846	-0.614533844391832	0.438004154949204	-1.40303199740902	0.16060729757896	0.696506373570657	not
XR_594511.1	42.8751345510775	-0.665738442482461	0.473712662891274	-1.40536340831417	0.159913241907825	0.696506373570657	not
TCONS_00050406	77.0791627365088	-0.707832513093986	0.503245751768382	-1.40653450249047	0.15956546672148	0.696506373570657	not
XR_001836641.1	33.9479563698235	-0.735799026923038	0.525469321691271	-1.40027018999854	0.161432424041855	0.696506373570657	not
TCONS_00046800	181.238713915609	-0.744615431244639	0.532319731531805	-1.39881238123924	0.161869252496039	0.696506373570657	not
TCONS_00025587	29.5866331178491	-0.791007074183811	0.56238931512717	-1.40651156219948	0.159572273710789	0.696506373570657	not
TCONS_00050715	26.0318537772006	-0.809435888610334	0.579971771828736	-1.39564704340362	0.162820808630159	0.696506373570657	not
TCONS_00031520	18.844660166592	-0.975844683236246	0.699219623268421	-1.39561970339845	0.162829045854303	0.696506373570657	not
XR_001842108.1	4.63064392267538	-1.92043211493548	1.36744181512077	-1.40439768164167	0.160200460869866	0.696506373570657	not
XR_590534.2	3.93451805864057	-1.95529913300452	1.38853890798011	-1.40817021530126	0.159080673533309	0.696506373570657	not
XR_001841049.1	9.3660779803887	1.33296942534497	0.955904692458173	1.39445850183782	0.163179192560675	0.697451840962051	not
ENSRNOT00000083437	13.6317438393544	-1.34297914302863	0.963386605619412	-1.39401890704631	0.163311895255222	0.697615552564214	not
XR_001838446.1	23.7312429334743	0.804861208171694	0.578320244818383	1.39172234654254	0.164006492665509	0.699185948519782	not
TCONS_00048632	1062.87751821695	0.325429389738494	0.233962372745948	1.39094755245908	0.164241331506343	0.699185948519782	not
XR_591441.2	220.67620605092	-0.313457590006002	0.225272632812474	-1.39145881189632	0.164086341184252	0.699185948519782	not
XR_594689.2	5.63903763027063	-2.24760336919806	1.61420845297784	-1.39238731221594	0.163805144462808	0.699185948519782	not
ENSRNOT00000088655	4.7291489905593	-2.6808053523501	1.92734991521129	-1.39092820208323	0.164247199814661	0.699185948519782	not
ENSRNOT00000091393	5.00163422708621	-3.16931246583477	2.27763098347919	-1.39149514948795	0.164075329495296	0.699185948519782	not
TCONS_00037543	36.7124758585753	1.15496781069015	0.830957047181639	1.3899248037037	0.164551712776421	0.69945599886266	not
XR_001835824.1	67.6451403271037	0.942962601149608	0.678648091823847	1.38947211744959	0.164689233832345	0.69945599886266	not
TCONS_00009575	288.293480349499	0.418817440089697	0.301365770449124	1.38973128721797	0.164610490348636	0.69945599886266	not
TCONS_00050780	67.7282806186552	-0.576935354814182	0.415132518442728	-1.38976189333088	0.164601193173436	0.69945599886266	not
XR_001841857.1	4.86923807042663	2.69777178001086	1.94300568509433	1.38845284947269	0.164999192908473	0.700369922799319	not
XR_001838764.1	8.14200587273133	1.49170326298979	1.07608641628183	1.38622999084407	0.165676686468201	0.700830402404126	not
TCONS_00039397	261.226903793628	0.364151866953889	0.262649592439636	1.38645510001155	0.165607981514973	0.700830402404126	not
TCONS_00009614	800.184569529441	0.34959822551268	0.252081746325567	1.38684466689297	0.165489133526933	0.700830402404126	not
TCONS_00000339	7867.18142776988	0.228327981138386	0.164653213316781	1.38672046866829	0.165527016607077	0.700830402404126	not
TCONS_00031781	1657.42451210252	0.206680929848714	0.149021993020604	1.38691562003293	0.165467494250002	0.700830402404126	not
ENSRNOT00000093118	33929.6011167154	0.176749517975919	0.127501327276299	1.3862562982807	0.165668656140952	0.700830402404126	not
XR_001839046.1	27.7553174762708	-0.748743955109519	0.540597557029072	-1.3850302232669	0.166043226021452	0.701979084838978	not
TCONS_00021365	577.750630330707	0.457512571990377	0.330633030870387	1.3837473248997	0.166435837185577	0.702433373387443	not
XR_594855.2	439.968973717817	0.282612985313888	0.204200438638134	1.38399793457207	0.166359087172208	0.702433373387443	not
TCONS_00029094	944.566004579359	0.256196756401987	0.185072629431381	1.38430386594241	0.16626543078866	0.702433373387443	not
XR_597636.1	38.5598021753334	0.709351961684336	0.513217289264125	1.38216692329566	0.166920453664142	0.702525316278132	not
TCONS_00015618	86.4980370710031	0.496194475083854	0.359168944779388	1.38150717732189	0.167123072532741	0.702525316278132	not
TCONS_00040926	137.55521527414	-0.553627520199352	0.400486793088265	-1.38238646006321	0.166853071257999	0.702525316278132	not
TCONS_00050451	54.6520689882494	-0.705139544983471	0.510247788052811	-1.38195512355751	0.166985480725359	0.702525316278132	not
XR_594939.2	25.1594394405915	-0.83652308984219	0.605235415386178	-1.38214497793133	0.166927190477626	0.702525316278132	not
XR_590514.2	228.440104482372	-0.838211327794593	0.606013880907223	-1.38315532730003	0.166617244063929	0.702525316278132	not
XR_592353.1	5.18397249424879	-2.08842306235103	1.51138856102493	-1.38179096772758	0.167035893179496	0.702525316278132	not
ENSRNOT00000090950	4.78883971809425	2.66043658243754	1.92644082636721	1.38101131684095	0.167275481076267	0.702602403536875	not
TCONS_00007866	312.385577360246	0.315097581330166	0.228298396671643	1.38020058801974	0.167524893013673	0.702602403536875	not
TCONS_00026622	241.540245810358	0.313896212540716	0.227392324634137	1.38041692060521	0.167458313329303	0.702602403536875	not
TCONS_00047040	800.72440627458	0.299299814629391	0.216757189594841	1.38080686130336	0.167338353284433	0.702602403536875	not
TCONS_00021892	939.013895862257	0.221909860494859	0.160815653264174	1.37990211767709	0.167616784497363	0.702602403536875	not
TCONS_00024917	84.1967739463483	0.475052118502542	0.344500841608872	1.37895778798094	0.16790776915506	0.703052511263563	not
TCONS_00018602	280.228140422291	0.337523114859198	0.244770659502434	1.37893616639065	0.167914436046034	0.703052511263563	not
TCONS_00025288	329.753603520796	-0.302822869197586	0.21966655389758	-1.37855701664432	0.168031376961011	0.703143757498229	not
ENSRNOT00000086128	35.5803227705772	-0.732851692835432	0.531734575783942	-1.37822839854824	0.168132781889817	0.703169925390916	not
TCONS_00016354	856.602807308819	0.270323351467838	0.196223084822956	1.37763276788631	0.168316698618707	0.70354095180557	not
TCONS_00058463	436.512007005734	0.719155750770942	0.522279196220369	1.37695653201454	0.168525687348478	0.703729035874002	not
TCONS_00053734	376.791173881938	0.326503937047611	0.237167664650114	1.37667981648886	0.168611261605579	0.703729035874002	not
XR_001838461.1	16.1060584625874	-1.0034297074325	0.728938423198577	-1.37656306143042	0.168647377879954	0.703729035874002	not
XR_352416.3	17.6080689789582	-1.20367519104295	0.874645691375824	-1.37618604071503	0.16876404273461	0.703818440072667	not
TCONS_00001798	1732.23652734462	-0.458846842183422	0.333546498053457	-1.37566079950233	0.168926673703319	0.704099333709828	not
TCONS_00035823	247.120251887155	0.445991006742632	0.324357461722372	1.37499844885446	0.169131925596352	0.704557457811184	not
XR_590804.2	269.26970277842	0.358340313236071	0.260852271564523	1.37372893510507	0.169525850448205	0.705437830661828	not
XR_359050.3	5.03138200639438	-2.05050573719723	1.492685868899	-1.37370211638011	0.169534179601544	0.705437830661828	not
XR_355692.3	11.7037659013038	1.69971007711526	1.23880743987619	1.37205349467802	0.1700467852837	0.705948443811368	not
XR_001838298.1	21.6639189509883	0.959475554440846	0.699540827399675	1.37157906566711	0.170194514459025	0.705948443811368	not
XR_001838835.1	29.6144681979696	0.895474206661774	0.652565475092132	1.37223656604779	0.169989805659601	0.705948443811368	not
NR_126578.1	140.696041472176	-0.854152627308512	0.622674637399023	-1.37174790172344	0.170141930744852	0.705948443811368	not
XR_357277.2	21.6519018171888	-0.975572364252996	0.711288494460683	-1.37155650885749	0.170201540662748	0.705948443811368	not
XR_350683.2	8.74365443499743	-1.24071440444771	0.904663579414751	-1.37146496518668	0.170230057763445	0.705948443811368	not
XR_001841623.1	12.1272495420785	1.65970138261615	1.2113390741768	1.37013774094925	0.170643908569855	0.706306050620907	not
ENSRNOT00000087909	246.665322678498	-0.354188463518987	0.258577376283406	-1.36975813046687	0.170762415999966	0.706306050620907	not
TCONS_00052461	147.85489884764	-0.942747149718282	0.687927863820761	-1.37041570678974	0.170557171814564	0.706306050620907	not
XR_592386.2	26.0668096111656	-1.08937390031014	0.795222394484827	-1.3698984181851	0.170718613567943	0.706306050620907	not
TCONS_00056699	19.4690994646882	-1.60289107922477	1.17028695781143	-1.36965644923734	0.170794169480319	0.706306050620907	not
TCONS_00045571	199.202978843677	0.392899840843294	0.287036268232873	1.36881601500105	0.171056793506111	0.706698853416848	not
TCONS_00023155	656.568829982894	-0.272109619191611	0.198802931272945	-1.36874047806679	0.171080412552468	0.706698853416848	not
XR_001841363.1	38.0554311353336	0.992028627016046	0.725486342086882	1.36739807418351	0.171500565652675	0.707248426435978	not
TCONS_00020745	694.581997479482	0.309157995122249	0.226073687489501	1.36750985289523	0.17146555107061	0.707248426435978	not
TCONS_00036220	46.998696398462	-0.590821319694035	0.431970157920183	-1.36773642544818	0.171394593837888	0.707248426435978	not
TCONS_00049053	34.5723829451918	0.732639696727555	0.535967637423957	1.36694763931806	0.171641718217916	0.707435748817848	not
TCONS_00023979	48.3717441278352	-0.778102275076085	0.569776208117509	-1.36562787984227	0.172055791253587	0.708747099979939	not
XR_001841937.1	20.7208763938558	-0.916490409757451	0.671660792947591	-1.36451378341651	0.172405919140598	0.709793728383854	not
XR_001840499.1	18.02713682103	1.36214120642993	1.00043728974561	1.36154581640624	0.17334126497155	0.709795617689885	not
TCONS_00001518	50.3487256545678	1.090893244759	0.800420727924117	1.36289979344765	0.172914093833428	0.709795617689885	not
ENSRNOT00000084434	42.8981667866065	0.686751451132178	0.503450400870815	1.36408959044289	0.172539370569808	0.709795617689885	not
TCONS_00002407	396.370243789858	0.268307032124642	0.196934197689157	1.36241970806991	0.173065467563992	0.709795617689885	not
TCONS_00051921	729.407606624352	0.256734624952002	0.188399965443487	1.36271057347414	0.172973744175542	0.709795617689885	not
TCONS_00054944	2898.16189197262	0.247764061154621	0.182020962470507	1.36118421632215	0.173455480830689	0.709795617689885	not
TCONS_00038074	2194.94120368912	0.218450760537901	0.16041998900104	1.36174277219583	0.17327907769997	0.709795617689885	not
XR_001840989.1	307.482215391859	-0.345010076602614	0.253467554522334	-1.36116071050117	0.173462907381317	0.709795617689885	not
TCONS_00010551	140.402607945606	-0.418862940044259	0.307618597795654	-1.36163074354335	0.173314447837757	0.709795617689885	not
XR_590641.2	97.5368933023063	-0.575686186379195	0.422643814685485	-1.36210720795145	0.173164053896314	0.709795617689885	not
ENSRNOT00000080867	3.87288379189099	-2.82648386586369	2.07553311921331	-1.36181101602225	0.173257534128435	0.709795617689885	not
TCONS_00014611	314.224940036606	-0.342077815940461	0.251435625625365	-1.3604985971644	0.173672196519965	0.710258733969308	not
TCONS_00016713	508.519931679681	0.283559673248631	0.208511116501266	1.35992592628465	0.17385336567106	0.710267729607092	not
XR_360468.3	16.2243902764595	-0.969287151532359	0.712931081374515	-1.35958043751381	0.173962732150046	0.710267729607092	not
XR_358749.3	13.6462023557998	-1.34029146195682	0.985694403319119	-1.35974340266483	0.17391113818236	0.710267729607092	not
XR_350782.3	38.0700521436187	0.967014884468261	0.711808267119367	1.35853280881619	0.174294679290103	0.711230082801689	not
XR_001835839.1	4.18609954174127	2.05430785880964	1.51388551832241	1.35697701969307	0.174788512436302	0.711447254723356	not
XR_355356.2	11.0777645037619	1.23132096269804	0.906922432672246	1.35769159339235	0.174561565416905	0.711447254723356	not
TCONS_00010579	85.074523345856	0.887472915080675	0.653801231834597	1.35740477666337	0.174652631328694	0.711447254723356	not
TCONS_00020792	279.405384637443	0.281220220748677	0.20720231108238	1.35722530931071	0.17470963125059	0.711447254723356	not
TCONS_00022111	33.7636521694925	-0.741073206806324	0.546172282642071	-1.35684880093408	0.174829257723629	0.711447254723356	not
TCONS_00013437	79.3157334709649	0.456548395623761	0.336604091897405	1.35633643979264	0.174992146337789	0.711718195617095	not
XR_001835726.1	40.2228899620451	0.675629583583642	0.498403712130943	1.35558698127461	0.175230616347408	0.712296069751017	not
TCONS_00020737	90.2627978791767	0.445292511254609	0.328807493125651	1.3542650960343	0.175651817548606	0.713615685367893	not
XR_001838445.1	23.6394982725242	1.01065030194088	0.746868412388536	1.35318388778654	0.175996891287674	0.713976061350552	not
ENSRNOT00000091108	279.477775238348	-0.31321096024917	0.231568132143888	-1.35256504143908	0.176194626933578	0.713976061350552	not
TCONS_00046430	75.2798741456378	-0.508995682154279	0.376344031310792	-1.35247443776766	0.176223590785305	0.713976061350552	not
TCONS_00012207	19.6986328879652	-1.04244978701324	0.770498878893623	-1.35295432033609	0.176070224054832	0.713976061350552	not
XR_001840738.1	21.1617959051229	-1.47689397167885	1.09119384103212	-1.35346619101324	0.175906743889857	0.713976061350552	not
TCONS_00037880	268.211495780441	0.325148673175477	0.240603426211738	1.35138837503227	0.176571055698419	0.714991836499353	not
ENSRNOT00000078596	8.8184382655291	1.3521458358757	1.00222771385818	1.34914033724978	0.177291894058038	0.715300265083881	not
TCONS_00041977	20.2971561143092	1.15068724225402	0.852534635253869	1.34972491986952	0.177104235792623	0.715300265083881	not
XR_358308.3	12.4196798923445	1.09577963602385	0.812257558257705	1.34905440384489	0.17731949222689	0.715300265083881	not
XR_001842575.1	14.9618501671216	1.02899223613744	0.76238736902378	1.34969738212614	0.177113072427214	0.715300265083881	not
XR_001838915.1	21.0556060855833	0.941620028936246	0.698574165505452	1.34791705080439	0.177685063316678	0.715300265083881	not
ENSRNOT00000084817	87.5706484534337	0.740408865032903	0.549699290763738	1.34693436479461	0.178001372546318	0.715300265083881	not
XR_591582.2	45.5586185263692	0.723545859542404	0.537497213536601	1.34613881024917	0.178257754333823	0.715300265083881	not
XR_591195.2	64.4723756184055	0.600333149377644	0.446052324822712	1.34588055250301	0.178341041604191	0.715300265083881	not
TCONS_00010989	110.364547279756	0.468449918405882	0.347823884703502	1.34680204266365	0.178043996696767	0.715300265083881	not
TCONS_00044949	508.839951639839	0.283537180926124	0.210653607112931	1.34598777971136	0.178306457668646	0.715300265083881	not
TCONS_00037464	472.851642980568	-0.256999975394129	0.190576376914638	-1.34854056706747	0.177484581601136	0.715300265083881	not
TCONS_00023151	486.320987809819	-0.3192393260773	0.236981780783065	-1.34710493364692	0.177946439411134	0.715300265083881	not
TCONS_00016607	566.204316317867	-0.386641505160114	0.287062353922538	-1.34689031799846	0.178015560238448	0.715300265083881	not
TCONS_00037385	144.730270630371	-0.398757251718309	0.296186609023627	-1.3463041189904	0.178204458006831	0.715300265083881	not
TCONS_00020141	122.806734411093	-0.491479268961552	0.363833910243151	-1.35083414471481	0.17674856769189	0.715300265083881	not
TCONS_00050268	95.3316928558175	-0.546299865246383	0.405950470741763	-1.34573034057128	0.178389497773964	0.715300265083881	not
XR_001842112.1	18.1525149280546	-0.972043287961522	0.719905568988267	-1.35023721142705	0.176939905541589	0.715300265083881	not
XR_001839261.1	10.1119861459324	-1.32200532541292	0.981991906748896	-1.34624869749661	0.178222324839255	0.715300265083881	not
TCONS_00026194	332.034642273044	0.369990103661425	0.275062383392925	1.34511342153571	0.178588609565546	0.71532239820563	not
TCONS_00017734	3369.76985715436	-0.255237777355052	0.189712596692692	-1.34539182850627	0.17849873272422	0.71532239820563	not
TCONS_00009424	1109.21995154591	0.258132246354056	0.192028945947572	1.34423612586266	0.178872043093609	0.716069554963037	not
XR_001838548.1	12.6620384449901	1.42734682937212	1.06208957603317	1.34390437641161	0.178979310650988	0.716086821604826	not
XR_001836328.1	9.54453707456793	1.3851566923902	1.03119355101934	1.34325577484554	0.179189167066259	0.716086821604826	not
XR_591317.2	81.813722179161	-0.593853648868049	0.442228396560087	-1.34286638643604	0.179315242378771	0.716086821604826	not
TCONS_00017940	62.660374351476	-0.715623714683263	0.53296349847391	-1.34272556513229	0.179360853422264	0.716086821604826	not
TCONS_00017496	59.9132294962698	-0.854398939347523	0.636036590342377	-1.34331727501338	0.179169260707679	0.716086821604826	not
XR_001841747.1	6.68320767352566	1.43229655676154	1.06779249750491	1.34136225915462	0.179802864822097	0.717463915245839	not
XR_001840659.1	4.30698695519873	-2.11522117354297	1.57735834139118	-1.34098962679426	0.179923820538866	0.717559111593211	not
XR_001841481.1	72.0698294642415	-0.495545854838936	0.369695951880824	-1.34041460913449	0.180110588748392	0.717916532281886	not
TCONS_00038824	392.829499923489	0.325068348795169	0.242836109081805	1.33863266885759	0.180690285459883	0.719551639636288	not
XR_001840966.1	6.54128502627385	-1.58984659456922	1.18773336578308	-1.33855513398079	0.180715540347084	0.719551639636288	not
TCONS_00025032	1030.08621248915	0.213161124423878	0.159329340215427	1.33786485361494	0.180940496051077	0.720059378469285	not
XR_001842118.1	8.69640790053407	1.60645257602376	1.20198051157799	1.33650467752989	0.181384372654734	0.720552542205148	not
TCONS_00022882	217.210077776203	0.618160444709416	0.462594458199294	1.33629020787599	0.181454435865194	0.720552542205148	not
TCONS_00011334	184.599250260822	0.323572878700462	0.24203382045963	1.33689117531586	0.181258161779803	0.720552542205148	not
TCONS_00011917	162.466011815838	-0.444919400826849	0.332942356292121	-1.33632562039202	0.181442865876726	0.720552542205148	not
TCONS_00036985	76.4804200737357	-0.957420811689521	0.71782098282932	-1.33378771948935	0.182273436783162	0.723416056835427	not
TCONS_00051127	31.6080419305932	-0.71220258050486	0.534780904535722	-1.33176516675211	0.182937367618145	0.725272074408847	not
XR_001840389.1	4.79575777260801	-1.68226879931746	1.26308152127302	-1.33187666115323	0.182900721425095	0.725272074408847	not
TCONS_00028242	674.892998506662	-0.240950295508975	0.181036545911166	-1.33094836899511	0.183206000250683	0.725794229137731	not
TCONS_00012528	269.957634712304	-0.314939747944614	0.236660219570124	-1.3307675811198	0.183265498182815	0.725794229137731	not
TCONS_00006190	1350.0942568095	-0.196924403098639	0.148065276120053	-1.32998369542748	0.18352364338008	0.726038396455455	not
XR_001838945.1	4.1292084831185	-3.54133620050203	2.66262494494879	-1.3300169095239	0.183512700022901	0.726038396455455	not
NR_126573.1	110.956736327685	0.733787101806461	0.552897131502298	1.32716749644307	0.184453281804864	0.726392009039099	not
TCONS_00012922	104.80996475974	0.461149403109394	0.347911921808473	1.32547743898025	0.185012847479906	0.726392009039099	not
XR_354566.3	428.556786175372	0.397182940043994	0.299224097911009	1.32737617998307	0.184384275192993	0.726392009039099	not
TCONS_00033775	299.952262798301	0.305178553576422	0.230367487446186	1.32474663399587	0.185255200240818	0.726392009039099	not
TCONS_00016761	6135.69901315802	0.250501302103338	0.189010043081713	1.32533328927416	0.185060632458921	0.726392009039099	not
TCONS_00053304	721.487567770222	0.217564357117186	0.16401895948235	1.32645858627459	0.184687844065567	0.726392009039099	not
TCONS_00027314	2787.87808983796	0.208032387158067	0.157013881411612	1.324929906119	0.185194400684749	0.726392009039099	not
TCONS_00044596	388.957602868955	-0.408428324773085	0.308326964989526	-1.32465976430884	0.185284023956522	0.726392009039099	not
XR_001842797.1	108.255165018411	-0.535161349997293	0.403934475236614	-1.32487168787415	0.185213712679209	0.726392009039099	not
TCONS_00010713	69.620441018201	-0.607980946134605	0.458503092466458	-1.32601274914865	0.184835474461774	0.726392009039099	not
TCONS_00026503	38.1159187481716	-0.669601059501211	0.504756720716878	-1.326581761111	0.184647072474456	0.726392009039099	not
TCONS_00021859	48.3079988685483	-0.855024056613258	0.643256068732585	-1.3292125767238	0.183777846946097	0.726392009039099	not
TCONS_00056966	17.3410664178595	-1.10927664943263	0.834966448566586	-1.32852841133552	0.184003604115841	0.726392009039099	not
XR_001842218.1	9.6419237258188	-1.32773498468939	1.00053086592279	-1.32703050941344	0.18449859050243	0.726392009039099	not
XR_597103.2	9.6419237258188	-1.32773498468939	1.00053086592279	-1.32703050941344	0.18449859050243	0.726392009039099	not
XR_001840387.1	6.07530347258205	-1.45275280446749	1.09458131515163	-1.32722236745494	0.184435135432957	0.726392009039099	not
XR_001835560.1	3.77844859736742	-1.88309383498312	1.42127773445187	-1.32493022956512	0.185194293396261	0.726392009039099	not
TCONS_00033374	487.258113984546	-0.278289301458232	0.210184468316541	-1.32402409981657	0.185495040973586	0.72683369713404	not
TCONS_00022644	189.199654867266	0.392948751516274	0.296892229041038	1.32354003601071	0.185655851352694	0.727078294380715	not
ENSRNOT00000081902	11.4893082797623	1.2184676240191	0.924823545733789	1.31751362693985	0.18766651640527	0.727591680352831	not
ENSRNOT00000080238	12.1411017890543	1.19233346977502	0.905575051978791	1.31665891984284	0.187952979403729	0.727591680352831	not
TCONS_00017831	20.1040198175734	1.18796825224564	0.901119571489717	1.31832477046493	0.187394952314894	0.727591680352831	not
TCONS_00015902	597.95779226813	0.513668532930012	0.388324542759033	1.32278153031589	0.185908041093288	0.727591680352831	not
XR_001837166.1	84.0248999740298	0.489319313201036	0.371636269950715	1.31666188896452	0.187951983716887	0.727591680352831	not
TCONS_00004699	2064.09811662869	0.39999044470439	0.303358768929252	1.31853925342661	0.187323193732253	0.727591680352831	not
TCONS_00044899	197.945341653219	0.376213978965646	0.285649165939654	1.31704910717339	0.187822164501479	0.727591680352831	not
TCONS_00023883	971.380182306502	0.375419641323845	0.284271980848655	1.32063540065778	0.18662296312965	0.727591680352831	not
XR_590383.1	341.156165991089	0.319709790620678	0.242005350942227	1.32108562631328	0.186472815152921	0.727591680352831	not
TCONS_00020164	309.03975394369	0.292366594910716	0.221321540486272	1.32100379505921	0.186500098822341	0.727591680352831	not
TCONS_00037551	432.132652119354	0.286777643374054	0.217750340001852	1.31700204634176	0.187837938635596	0.727591680352831	not
XR_001840442.1	1388.43527035431	-0.238964170334213	0.181053660383809	-1.31985274325657	0.186884187975665	0.727591680352831	not
TCONS_00026117	185.357260712364	-0.316191059138229	0.240126640801503	-1.31676792746875	0.187916426546	0.727591680352831	not
TCONS_00041449	182.871616546872	-0.363560548116439	0.275311030643547	-1.32054479352537	0.186653190943214	0.727591680352831	not
TCONS_00020957	106.895050504851	-0.431473186289033	0.327242291383553	-1.31851291122795	0.187332005828027	0.727591680352831	not
TCONS_00048042	193.189334192421	-0.64692537019618	0.489509564824437	-1.32157860986475	0.186308510033902	0.727591680352831	not
TCONS_00025410	30.4998211437523	-0.746118507156836	0.566474223600827	-1.31712702197479	0.187796050696458	0.727591680352831	not
XR_001837892.1	10.2190243205453	-1.20007366000362	0.908646224958639	-1.32072706300876	0.186592386960573	0.727591680352831	not
TCONS_00018980	26.4560765885674	-1.37168320496663	1.04079738565572	-1.31791569028822	0.187531872662107	0.727591680352831	not
XR_001838821.1	3.75967284993315	-1.87313566429592	1.42014725822212	-1.31897284133823	0.187178192177105	0.727591680352831	not
ENSRNOT00000089685	7.88370790903156	-1.93441140542097	1.46502006294484	-1.32039925892387	0.186701750903616	0.727591680352831	not
XR_001835801.1	5.6400995502508	-2.96716114907559	2.24731987951245	-1.32031099627851	0.186731205700874	0.727591680352831	not
TCONS_00033752	48.4289927843349	0.64683226104976	0.491513619305252	1.31600068776131	0.188173811829846	0.728065167236945	not
ENSRNOT00000093333	15.6443603600711	0.909753920255508	0.691684056389786	1.31527380434924	0.18841789867335	0.728628085398249	not
XR_595676.1	23.293586152746	1.0199868679435	0.777929166402206	1.31115648055821	0.189804902001637	0.728778670127639	not
TCONS_00046293	16.8886091468273	0.922385479482572	0.703498262273992	1.31114109152317	0.189810100180387	0.728778670127639	not
XR_355518.3	25.3549790286851	0.86117727809645	0.656232597780414	1.3123049373183	0.189417266940491	0.728778670127639	not
TCONS_00020266	50.6967944491135	0.786803661450158	0.599201442161074	1.31308706236167	0.189153612870869	0.728778670127639	not
TCONS_00002775	57.104192445575	0.547332437939623	0.416549656270469	1.31396684573	0.188857361640359	0.728778670127639	not
XR_352264.3	75.445105700401	0.456660019716337	0.347337676282013	1.3147436943914	0.188596056371562	0.728778670127639	not
TCONS_00050336	122.416433052891	0.388596998923089	0.295860576655758	1.3134463648911	0.189032582845947	0.728778670127639	not
TCONS_00021368	1717.80899677806	0.311524897241772	0.237449405901188	1.31196326248721	0.189532530370136	0.728778670127639	not
TCONS_00001127	1469.5702016419	0.221506882763915	0.168791107019768	1.31231370345816	0.189414310377837	0.728778670127639	not
TCONS_00018424	202.978939132032	-0.311929547525381	0.237940176982521	-1.31095786966778	0.18987199775652	0.728778670127639	not
TCONS_00022353	616.598418693535	-0.485082778928942	0.369473484825839	-1.31290281671389	0.189215697640432	0.728778670127639	not
XR_001837672.1	129.984650830203	-0.504864835052634	0.384222187762019	-1.31399188056609	0.188848936618567	0.728778670127639	not
TCONS_00032257	144.47581621094	-0.626190809447833	0.477720673356035	-1.31078859336101	0.189929197342762	0.728778670127639	not
TCONS_00046802	68.0230092827348	-0.651721938672092	0.497316790960847	-1.31047644181272	0.190034708705813	0.728778670127639	not
TCONS_00036326	46.070038445054	-0.725771319387355	0.553758810278559	-1.31062712848265	0.189983769223614	0.728778670127639	not
ENSRNOT00000084042	7.94676971872046	-1.32520347125486	1.00949223576015	-1.31274260891861	0.189269694646596	0.728778670127639	not
TCONS_00052065	505.960984488837	0.597660284589583	0.45656876111296	1.30902579303212	0.190525613833033	0.729181077552083	not
TCONS_00005360	640.999411857905	0.252827918311894	0.193145839236884	1.30900007637137	0.190534324865098	0.729181077552083	not
TCONS_00024336	170.784101765604	-0.334711789530729	0.255638439621258	-1.30931713566482	0.190426947508819	0.729181077552083	not
XR_001837256.1	60.333046137226	-0.510835291474607	0.390219390573323	-1.30909766099545	0.190501271475583	0.729181077552083	not
TCONS_00053279	46.058409794275	0.737579822592468	0.56386353326323	1.30808214945892	0.190845447301737	0.729782808051431	not
TCONS_00041307	11.1844806312393	-1.1703976949366	0.89483123292916	-1.30795355801942	0.190889061970692	0.729782808051431	not
XR_001838026.1	5.85257988529647	-1.60278577189894	1.22612697870606	-1.30719395277507	0.191146848795907	0.730390492555198	not
XR_001836697.1	7.58099621312718	-2.79419069608133	2.13983425340186	-1.30579772318309	0.191621354553227	0.731825224882867	not
TCONS_00052056	171.261503265149	0.846663141697589	0.648950908753313	1.30466439029124	0.192007152069143	0.732022630338471	not
TCONS_00041950	81.2633973747881	0.44735050137742	0.343052009352754	1.3040311357495	0.192222966641265	0.732022630338471	not
TCONS_00009220	208.809819884514	0.321353133175112	0.246380989455354	1.30429354101341	0.192133516707951	0.732022630338471	not
TCONS_00039114	516.063198655493	0.271063780429575	0.208025477411756	1.30303164690277	0.192563957485579	0.732022630338471	not
TCONS_00012569	822.177459796322	0.202749868243447	0.155638862636939	1.30269435800494	0.192679129003309	0.732022630338471	not
ENSRNOT00000079148	524.172343760011	-0.247227761179739	0.18977073425574	-1.30277074676103	0.19265304067274	0.732022630338471	not
TCONS_00010971	71.141783982213	-0.640100980486684	0.490749341913759	-1.30433385400071	0.192119777340907	0.732022630338471	not
TCONS_00012335	34.7225962609065	-0.811496129133891	0.622583339074821	-1.30343373842898	0.192426724423119	0.732022630338471	not
XR_596590.2	22.2314402269769	-1.22773641072537	0.941863652000215	-1.30351819832738	0.192397907561344	0.732022630338471	not
XR_001835818.1	38.5552729434299	-1.41029888650845	1.08280476755872	-1.30244983099594	0.192762657461254	0.732022630338471	not
XR_001837814.1	6.46504103009528	-1.79802554033259	1.37964284820494	-1.30325434779879	0.192487941214484	0.732022630338471	not
XR_001835987.1	1260.94673166001	0.370905704711275	0.284908741613419	1.3018403809264	0.19297095650236	0.732061277490986	not
TCONS_00008502	520.160844086833	-0.449390619067062	0.345170348303166	-1.30193865514879	0.192937356966685	0.732061277490986	not
ENSRNOT00000087385	13.0098727946117	-1.24288791038613	0.955101304188156	-1.30131526879507	0.19315056295113	0.732366680456056	not
XR_001836084.1	8.66391507511795	1.33972096540822	1.03002894480318	1.30066341549675	0.193373690050061	0.732836702292282	not
XR_001835936.1	17.5880276032091	0.969941977682622	0.746533748460153	1.29926072288531	0.193854468699337	0.732940144948949	not
TCONS_00034332	190.840701529007	0.43465992845807	0.334571997366694	1.2991521462619	0.193891720344087	0.732940144948949	not
XR_001835984.1	247.299763250525	0.382418538336773	0.294363497457477	1.29913709287958	0.193896885436427	0.732940144948949	not
ENSRNOT00000085366	217.936160839002	-0.427101544047423	0.328596657728743	-1.29977446210057	0.193678280728415	0.732940144948949	not
XR_592977.2	7.9183366220909	-2.3270966879864	1.79009221172764	-1.299987046891	0.193605408720702	0.732940144948949	not
TCONS_00054941	1629.20189519848	0.242171832526739	0.186538620168252	1.29823964768426	0.194204997938773	0.733615936543991	not
XR_593780.2	41.1416690404403	-0.79185866218905	0.610042646473331	-1.29803820563497	0.194274206741081	0.733615936543991	not
XR_353904.3	5.41434826622019	2.5104651659489	1.93649466018466	1.29639663747356	0.194838869950878	0.733992577141616	not
ENSRNOT00000077294	27.3284460804894	0.913393199637775	0.704160941211647	1.29713698414755	0.194584058175464	0.733992577141616	not
TCONS_00049124	148.450827354668	0.580668075891788	0.448267105465447	1.29536178053678	0.195195456036934	0.733992577141616	not
XR_001842087.1	85.2529404567577	0.52549095573103	0.405827161922263	1.29486393478929	0.195367171750685	0.733992577141616	not
TCONS_00018508	103.296629427254	-0.400915358507272	0.309597513522969	-1.29495664853758	0.195335184766143	0.733992577141616	not
ENSRNOT00000090214	58.8207836753561	-0.665766726833962	0.513723014514	-1.29596437773729	0.194987757802287	0.733992577141616	not
XR_001839963.1	27.2932244797235	-0.749990661621321	0.578594344999565	-1.29622881402666	0.194896665271954	0.733992577141616	not
XR_001835548.1	17.2899820144477	-1.087804140562	0.838422032992524	-1.29744221615858	0.194479074939912	0.733992577141616	not
XR_359750.1	5.5117323543741	-1.72079256970913	1.32834486588359	-1.29544112670205	0.195168098384024	0.733992577141616	not
XR_362411.3	4.69623010046529	-2.27117324742117	1.75179980785926	-1.29647990439992	0.194810199013345	0.733992577141616	not
XR_001840521.1	4.37554297248228	2.13674145281337	1.65216299809435	1.29329942340916	0.195907520010423	0.734106730879887	not
XR_001841468.1	7.37133431087201	1.59231578921489	1.23198841411144	1.29247626923776	0.196192258929334	0.734106730879887	not
TCONS_00033788	229.695959515007	0.749149969961737	0.579274505984697	1.29325555021323	0.195922688631344	0.734106730879887	not
TCONS_00037549	239.273487394751	0.383544600349511	0.296517174110358	1.29349877119348	0.1958386087914	0.734106730879887	not
TCONS_00029269	398.110371410237	-0.759867966737026	0.587532066121513	-1.29332169349183	0.195899820731021	0.734106730879887	not
XR_350562.2	15.493922489968	-1.13057961572135	0.874613953106569	-1.29266130697505	0.196128225748345	0.734106730879887	not
XR_001838235.1	25.3282426056524	-1.24134384759304	0.96017679869342	-1.29282841376944	0.196070410814891	0.734106730879887	not
XR_362393.3	10.0015628363896	-1.7284114274641	1.33565044791622	-1.29405970713419	0.195644797878565	0.734106730879887	not
XR_001841843.1	72.9007741547974	-0.867810960449458	0.671906681188096	-1.29156471388996	0.196507930553469	0.734915792909987	not
TCONS_00038396	983.40370573061	-0.253131030845606	0.196121873492402	-1.29068230043914	0.196813864563408	0.735687637391798	not
XR_594724.1	20.7494507873221	0.780693793664995	0.605056126160448	1.29028326449499	0.196952325362187	0.735778527220841	not
TCONS_00056279	46.6694413272554	0.608904079085598	0.472109526503942	1.28975173111766	0.197136871975273	0.735778527220841	not
TCONS_00011335	455.394201129476	0.365182690836054	0.283083358109794	1.29001822387036	0.197044330764182	0.735778527220841	not
TCONS_00042967	56.3187589961335	-0.495418520359392	0.384350749864732	-1.28897503265897	0.197406766677106	0.736413935256848	not
XR_001842660.1	18.0658602052608	0.856218049299613	0.664456900033037	1.28859832632793	0.197537765589364	0.736530821243895	not
TCONS_00011582	78.5211560664482	1.31685373302793	1.028583388235	1.28025957651094	0.200453859349599	0.737726105873276	not
XR_362153.3	8.61857827170248	1.1895059733672	0.925706967312136	1.28497031498102	0.198802657563921	0.737726105873276	not
ENSRNOT00000090171	27.5600981913308	0.723364046264229	0.564610115358724	1.28117443628271	0.200132403102965	0.737726105873276	not
TCONS_00011360	73.1217124371872	0.571629264394871	0.446261571676552	1.28092872134907	0.200218703494315	0.737726105873276	not
ENSRNOT00000087032	80.1586010505307	0.521989464384851	0.406438118062352	1.28430243421404	0.199036155448404	0.737726105873276	not
TCONS_00034325	236.409101052555	0.45082174785622	0.352125411148801	1.28028745890683	0.200444056687171	0.737726105873276	not
TCONS_00042490	130.472507792911	0.400114617917522	0.311358039323701	1.28506274893884	0.198770357496297	0.737726105873276	not
TCONS_00052040	1010.04369035942	0.394517002097007	0.308071929694758	1.28060028866603	0.200334098570555	0.737726105873276	not
XR_001838057.1	196.639276723546	0.3926380625842	0.306295922340134	1.28189124943095	0.19988079803894	0.737726105873276	not
TCONS_00035678	464.779943946843	0.303844760181635	0.236410401439955	1.28524277413744	0.19870746060929	0.737726105873276	not
TCONS_00024639	597.875541619267	0.254388718692054	0.197793390828313	1.28613356405254	0.198396452107419	0.737726105873276	not
TCONS_00051126	170.920991542276	-0.348476981775851	0.271938261187333	-1.28145624030372	0.2000334608853	0.737726105873276	not
TCONS_00038582	153.072218915784	-0.477066676725066	0.372381790098983	-1.28112246465719	0.200150654395072	0.737726105873276	not
TCONS_00048789	120.90120727217	-0.494060519441812	0.385673469716734	-1.28103320097357	0.200182004674101	0.737726105873276	not
ENSRNOT00000081647	56.004035766011	-0.548688735955784	0.427975197910054	-1.28205732162802	0.199822538826722	0.737726105873276	not
XR_001840348.1	43.1787110385195	-0.571744012130093	0.445493399183757	-1.28339502488175	0.199353716008701	0.737726105873276	not
[truncated: 5,392 more rows]

## Sheet: 08.DElncRNA3_DESeq_result_chang
	baseMean	log2FoldChange	lfcSE	stat	pvalue	padj	direction
TCONS_00001515	613.788959755684	1.88563018767525	0.281963110820383	6.68750668195188	2.27004850095057e-11	9.31981023445819e-09	up
ENSRNOT00000081812	38.7611789485516	5.83880614500366	0.894510644430056	6.5273746951596	6.69324603425826e-11	2.47315440965843e-08	up
TCONS_00016729	188.044918424985	1.50621906184161	0.269183111149079	5.59551843877542	2.19963467647706e-08	6.0204815774687e-06	up
TCONS_00003663	445.557504722785	1.41571490101096	0.269344823851643	5.25614296486626	1.47107949626439e-07	2.93818310199833e-05	up
TCONS_00003664	67.0895799207553	1.88050560775343	0.381265613900026	4.93227172657256	8.12787403542581e-07	0.000125135394003743	up
TCONS_00001794	102.777203301114	2.83399088032291	0.583539460057458	4.856553968165	1.19446237179204e-06	0.000163464387547096	up
XR_001838409.1	37.4924452120685	2.89113340287443	0.63538447257666	4.55021097879537	5.35921530654662e-06	0.000582420604637934	up
TCONS_00050164	357.472152085045	1.18065486932648	0.261080813768012	4.52218166584839	6.12054939288119e-06	0.000646380475784075	up
ENSRNOT00000085939	48.6084123066685	2.12225219416414	0.484888767649044	4.37678151311642	1.20444599632025e-05	0.0010854702332691	up
XR_001836329.1	33.5639463672016	2.9776994007025	0.70627239652008	4.21607784103429	2.48587984109851e-05	0.00216125317949624	up
TCONS_00001800	82.7540159038797	2.83629462213912	0.674639771112894	4.20416160384427	2.6205166657249e-05	0.00225181606508221	up
XR_001839851.1	27.189073092977	2.76736147860896	0.674604039714177	4.10220116645235	4.09238224747006e-05	0.0031178046194643	up
TCONS_00056493	1376.95744857494	1.10475425771218	0.271398171669554	4.07060316919635	4.68915684438389e-05	0.0034652869079997	up
TCONS_00015395	336.973195852615	1.13218602936167	0.282470681141776	4.00815413757369	6.11951767448836e-05	0.00422647061817467	up
TCONS_00054136	579.996737493995	1.26146213886205	0.323337379181692	3.90138047773687	9.56456831191501e-05	0.00609328964009068	up
TCONS_00029696	920.785145937615	1.35039164679766	0.347534529414883	3.88563303068392	0.000102063583758924	0.00639194816930888	up
XR_001835838.1	33.5830128077986	3.85557169847643	0.997599254898356	3.86485021870758	0.000111157390939016	0.00678886875239115	up
TCONS_00021621	121.885980405144	1.41156324027132	0.365211182049461	3.86506029840058	0.000111061758572385	0.00678886875239115	up
XR_001838009.1	17.9364751756603	4.72027619635188	1.24002061706608	3.80661106064526	0.00014088404178281	0.00839623442560454	up
TCONS_00020705	13.4205143882847	7.1999024817145	1.89579215896881	3.79783324224254	0.000145966466157666	0.00849363925122164	up
XR_357896.3	122.587526730213	1.25295693728632	0.334368678913342	3.7472317723008	0.000178796865699655	0.0100863270039729	up
TCONS_00018494	13.0707221867142	5.27557493323544	1.41088888454869	3.73918526895402	0.000184617630394149	0.0102580773579907	up
XR_001842787.1	9.95889347762561	6.76869899422211	1.84626252530568	3.66616280266071	0.000246217209453068	0.0129045757294906	up
TCONS_00014951	7.38148993176898	6.33852047443749	1.76367454552127	3.5939286477393	0.000325729072927082	0.0160475856595409	up
XR_359892.3	118.439531892608	1.02892051129825	0.290609304685878	3.54056286122846	0.000399274508419372	0.0185951448003773	up
TCONS_00011829	6.1254593871039	6.06911443445758	1.81385023947586	3.34598430585501	0.000819910362703822	0.0327520950290878	up
TCONS_00014949	5.85739377135462	6.00378264403931	1.82638177466962	3.2872550127836	0.00101169173481346	0.0386633317302459	up
XR_001840500.1	15.8193601760185	3.47487250092687	1.0578539716829	3.28483192760417	0.00102043223200606	0.038671765100127	up
XR_001837568.1	13.9882694284273	3.98578012049928	1.21748998725619	3.27376829560781	0.00106123591688614	0.0394097157074804	up
TCONS_00037038	95.1445571002756	1.60165809841341	0.496664087899815	3.22483170705205	0.00126046741267598	0.0452177387362888	up
XR_001839503.1	12.1708974233394	3.79384071828957	1.17820573215701	3.22001549877367	0.00128183666351058	0.0453797680746786	up
XR_001842379.1	8.52154793578089	6.54529284183305	2.04238330997222	3.20473282849245	0.00135187902743237	0.0471802802743537	up
TCONS_00037444	31.6518149852851	3.52509162382127	1.10204644405473	3.19867791674142	0.00138059315391522	0.0476756233992218	up
XR_001839442.1	743.084796782545	-5.2988258785116	0.445284310226848	-11.8998710639774	1.18530144073739e-32	8.75937764704934e-29	down
TCONS_00027911	670.188620001442	-3.51002634834865	0.376889819137225	-9.3131365458048	1.24111951302747e-20	4.58593660063652e-17	down
TCONS_00010390	173.804336385403	-3.74139007775422	0.414726713464477	-9.02133852555578	1.85804959439802e-19	4.57699550086712e-16	down
TCONS_00045084	970.392457144152	-2.32112184278968	0.261416730662298	-8.8790102948236	6.74578656079333e-19	1.24628406710657e-15	down
TCONS_00027897	365.890382343633	-3.45018068865848	0.393453017959658	-8.76897756827536	1.80295952886353e-18	2.6647741836603e-15	down
TCONS_00027907	325.748010945737	-3.6268041975698	0.421472356765644	-8.60508201629568	7.62622101009841e-18	9.3929622107712e-15	down
XR_001837647.1	570.746119577538	-1.92463441697271	0.234281010862071	-8.21506792159868	2.12044203632427e-16	2.23858094977662e-13	down
TCONS_00045088	268.672986094084	-2.71008033340437	0.339351718234687	-7.9860516030455	1.39329381901767e-15	1.28705516531757e-12	down
XR_357970.3	320.161789019102	-3.42846997870187	0.44377828821574	-7.72563703485002	1.11295338823194e-14	9.13858393226007e-12	down
XR_001842642.1	892.862127185906	-1.53152679258022	0.205894354161682	-7.43841082391974	1.01903729549591e-13	7.53068561371475e-11	down
XR_001838383.1	597.512241669412	-2.01656456414555	0.271904619251372	-7.41644099205708	1.20309445955456e-13	8.08260732373475e-11	down
NR_102352.1	213.239512969465	-4.72617517339616	0.638260694629012	-7.40477239655692	1.31375596208431e-13	8.09054713316918e-11	down
TCONS_00030330	211.745632557103	-2.0878925403637	0.28366972513303	-7.36029387480302	1.83505789232801e-13	1.04315983263877e-10	down
TCONS_00045069	806.98784059573	-1.96246869006284	0.271353520132275	-7.23214752882589	4.75415321639269e-13	2.50951373351014e-10	down
XR_001840734.1	140.857212754081	-3.58834208292019	0.503470585696384	-7.12721295913824	1.0242156584249e-12	5.04596914383999e-10	down
TCONS_00045030	4634.38569584434	-1.57917227981359	0.229582557142003	-6.87845060823517	6.0507021355218e-12	2.79466804884413e-09	down
TCONS_00045047	959.856634867124	-1.74615236505486	0.261031438451304	-6.68943317868053	2.24036653613049e-11	9.31981023445819e-09	down
XR_001838382.1	355.440524885077	-2.38355470151616	0.363917422447152	-6.54971307910464	5.7647733335877e-11	2.24219341764279e-08	down
TCONS_00041541	112.890798082108	-2.82426289090111	0.436183033470213	-6.47494898742771	9.48439784877676e-11	3.33760476678382e-08	down
ENSRNOT00000086040	70.5509191245139	-4.29908431924044	0.664784039465536	-6.46688858940831	1.00041350324323e-10	3.36047990407613e-08	down
TCONS_00037219	51.0388647266318	-6.6874117203401	1.04792633564526	-6.38156661672438	1.7528543963747e-10	5.63199738661262e-08	down
XR_357774.1	103.520117156951	-3.67667430387688	0.601551045249406	-6.11199054994994	9.83960119425107e-10	3.02977720106314e-07	down
ENSRNOT00000077381	43.0016588537478	-4.67444842153749	0.772419894608778	-6.05169345606387	1.43331021051832e-09	4.23686498229216e-07	down
TCONS_00016615	47.3404071286974	-4.41001087856428	0.777883859230178	-5.66924075649107	1.43431697782297e-08	4.07677017927375e-06	down
TCONS_00027403	723.36512700466	-1.11975324775088	0.200626676575378	-5.58127795796974	2.38757721460865e-08	6.30149843427068e-06	down
TCONS_00010696	213.829446166014	-1.40457437922761	0.252385657329259	-5.565190962477	2.61865480664209e-08	6.67305483485691e-06	down
XR_001839629.1	67.2664543255172	-5.5084984092019	1.01094817934973	-5.44884349338767	5.06984004301378e-08	1.24887059726239e-05	down
TCONS_00006537	959.929298548532	-1.21711647152415	0.225425386898389	-5.39919876935943	6.69391767932817e-08	1.59574360162049e-05	down
TCONS_00000054	1737.44818975672	-1.37486103158176	0.258253846831083	-5.32368074455448	1.01688313986355e-07	2.34836450112238e-05	down
XR_593994.2	519.374092056147	-5.38422650584394	1.01399331719083	-5.3099230680932	1.09671518861934e-07	2.45597734663543e-05	down
TCONS_00049204	372.415254374999	-1.55702079755223	0.295103817019446	-5.27617979759857	1.31904676992802e-07	2.70770989715779e-05	down
XR_001840316.1	110.940984978151	-2.97839476644627	0.564377768548296	-5.27730703161352	1.31096135311642e-07	2.70770989715779e-05	down
TCONS_00006534	127.181463190243	-2.06169675554223	0.395730685312833	-5.20984809129071	1.88995309318411e-07	3.67546141016594e-05	down
TCONS_00010912	346.457268537094	-1.9958628369405	0.385137378367647	-5.18221016459037	2.19271939720218e-07	4.15492213982669e-05	down
TCONS_00032383	885.567076296857	-2.30942872784288	0.446250385410501	-5.17518595691176	2.27684096574376e-07	4.2064636842116e-05	down
TCONS_00010913	181.93329763313	-2.30080534844486	0.447425523163788	-5.14232029539944	2.71365964419532e-07	4.89120604161058e-05	down
TCONS_00010688	271.37250149482	-1.61938553339281	0.316066365730002	-5.12356172303432	2.99817437709793e-07	5.27535920160803e-05	down
XR_001840733.1	74.1496241008563	-5.00215828819581	0.9774105076843	-5.11776602447934	3.09175808966073e-07	5.31350983316111e-05	down
TCONS_00007248	16.6137574179789	-7.53680749425718	1.50664496109689	-5.00237792503558	5.66274402641056e-07	9.30175404995301e-05	down
XR_001840921.1	51.9949634011699	-4.15775230274919	0.834591133066232	-4.98178346021229	6.30009119195135e-07	0.00010121233458374	down
TCONS_00010698	180.285758802766	-1.53718611735795	0.313481891313899	-4.9035882452895	9.41016387521588e-07	0.000141920634771113	down
TCONS_00041306	46.7754652812053	-3.00132034462249	0.613967972190067	-4.88839887513443	1.01659394618556e-06	0.000150252585246226	down
TCONS_00010639	431.126314941103	-1.15759383667396	0.237583697252568	-4.87236224564413	1.10271741416053e-06	0.000157935337433979	down
TCONS_00010705	359.53673771113	-1.25990330015554	0.258923707136305	-4.86592484747752	1.13922804316173e-06	0.000158847079980475	down
TCONS_00018536	204.535314820411	-1.95245148349991	0.408108856413916	-4.78414386949661	1.71717660442079e-06	0.000230726092848539	down
TCONS_00010692	442.184733870033	-1.4549552239605	0.305268689632991	-4.76614626187086	1.87782965466267e-06	0.00024267629091975	down
TCONS_00016633	4541.39547441826	-1.81868246396828	0.381374331606317	-4.76875949230286	1.85363796698502e-06	0.00024267629091975	down
XR_001838386.1	234.352962714649	-1.90554459576609	0.400337993967117	-4.75983949682929	1.93746971099665e-06	0.00024267629091975	down
TCONS_00041539	395.767612988973	-2.29159090664791	0.481101487727237	-4.76321725271225	1.90530516387006e-06	0.00024267629091975	down
TCONS_00010690	110.113846762384	-1.86001530949695	0.391063045941942	-4.75630548270493	1.97168039276471e-06	0.000242845301708853	down
TCONS_00000073	5477.00101356125	-1.75272404050323	0.369140550058321	-4.74812111599855	2.05315078412065e-06	0.00024873416876478	down
XR_591415.2	40.3251586563312	-3.9689885048411	0.840149925288493	-4.72414313847402	2.3108761589587e-06	0.000275441529269433	down
TCONS_00010702	401.140708240244	-1.40427550208204	0.300935952712039	-4.6663600325142	3.06582316566252e-06	0.000359625923718191	down
XR_350045.2	17.146410764595	-7.58237782286667	1.64559337413761	-4.6076861647795	4.07174601138425e-06	0.000455912167032267	down
TCONS_00018535	171.734582317565	-1.80349502010535	0.392413565450568	-4.59590385983365	4.30877348713494e-06	0.000475251284625779	down
XR_001836172.1	177.890558705525	-1.48063180351268	0.327420716564921	-4.52210788323498	6.12268380309679e-06	0.000646380475784075	down
TCONS_00032372	494.639144067376	-2.12519527514964	0.472343351866469	-4.49925941955553	6.8190602322847e-06	0.000709758522768788	down
TCONS_00023175	151.086019979619	-1.44925048862077	0.323503632509521	-4.47985847138246	7.4692548879971e-06	0.000763419371043821	down
TCONS_00048355	357.689932876126	-1.79727545590952	0.402082489727322	-4.46991724789699	7.82498664876106e-06	0.000763419371043821	down
TCONS_00015155	64.3489821142026	-2.532685423226	0.566697242782423	-4.46920371588679	7.85113290924634e-06	0.000763419371043821	down
TCONS_00009581	18.3278533403676	-7.67947940930286	1.71801404451395	-4.46997475592551	7.82288298628164e-06	0.000763419371043821	down
XR_001836271.1	694.780208553773	-1.12294978694362	0.252160869825044	-4.45330708020937	8.45576844656158e-06	0.00081153414052065	down
TCONS_00011577	28.1556104218208	-7.32738014452284	1.64968386244379	-4.44168747196708	8.92561345897101e-06	0.000845644659766613	down
XR_357776.1	66.5487863423489	-2.88820151922221	0.65220641172152	-4.42835499209324	9.495452515583e-06	0.000888245494812132	down
XR_145894.3	17.0787441360864	-6.60139401042583	1.49204835040924	-4.42438343812061	9.67181062801974e-06	0.000893433506763324	down
XR_001837072.1	35.4146283167981	-4.91944720662984	1.12025575462036	-4.39136079983537	1.12643441281273e-05	0.0010276975692205	down
TCONS_00000068	10982.9387011628	-1.39229656073155	0.320515245804952	-4.34393239933061	1.39954598316723e-05	0.00124610178501275	down
TCONS_00044823	8782.4144780234	-1.25495715053492	0.290909037732043	-4.31391599353082	1.60387912252911e-05	0.00141103175184407	down
TCONS_00011757	20.9874525984999	-6.90208510590316	1.64326150733535	-4.20023537038564	2.66637648370522e-05	0.00226488761087144	down
TCONS_00006535	82.0698073885763	-1.54852209417575	0.369283754341296	-4.19331225912685	2.74910607354482e-05	0.00230862430494275	down
XR_001840668.1	53.7110058728791	-2.22760927320763	0.537923532796155	-4.14112627054704	3.45604627897233e-05	0.00277610673930494	down
TCONS_00032774	433.472732451351	-1.03004279008323	0.249126553574971	-4.13461662477201	3.55547664511718e-05	0.00281238153215868	down
TCONS_00010687	134.470263178594	-1.31785902370105	0.319291078064001	-4.12745333095995	3.66802842384127e-05	0.00285334000549337	down
XR_001838506.1	125.463799157147	-1.37549713044204	0.335963856259861	-4.09418187347545	4.23661665829895e-05	0.00319475480661523	down
TCONS_00057901	650.447324778408	-1.18921296044774	0.291667158951283	-4.07729469688555	4.55627299163864e-05	0.00340109670789996	down
TCONS_00011946	18.5773914608044	-5.22808819587271	1.28793842781242	-4.05926873752242	4.92266341076611e-05	0.00360182996094669	down
TCONS_00027249	520.684577930911	-1.13309890115664	0.279640412364388	-4.05198551803072	5.07848092753977e-05	0.00366455942072719	down
TCONS_00035535	62.5296957009437	-2.48022419893665	0.612644888129736	-4.04838797644783	5.15716075447399e-05	0.00366455942072719	down
XR_001840882.1	24.1230947352362	-4.57430041660632	1.12936989827134	-4.05031196918557	5.11493959673225e-05	0.00366455942072719	down
TCONS_00049207	92.8308461349347	-1.69290860658404	0.421201479766167	-4.01923708227205	5.8386896047554e-05	0.00407055813010778	down
TCONS_00046285	157.233019360574	-2.17685334448605	0.545992543199759	-3.98696533789404	6.69237983201878e-05	0.00453731073014851	down
XR_590525.2	39.8217537859762	-3.67200448182665	0.922272867786585	-3.98147295673926	6.84895145938957e-05	0.00460125011680809	down
TCONS_00029548	14.4522668819516	-5.45316133937102	1.37298144098144	-3.97176624286558	7.13417075541805e-05	0.00474968665608463	down
XR_001842489.1	21.461539612607	-5.44375618105731	1.373499763071	-3.96341981806072	7.38836861893527e-05	0.00487500393695819	down
TCONS_00056701	156.476376542241	-1.91424620901345	0.484109161662821	-3.95416232660911	7.68032553300136e-05	0.00502279696361771	down
XR_357874.3	34.1406313852778	-4.50296498802433	1.15839631500223	-3.88724042860553	0.000101390316631863	0.00639194816930888	down
XR_001836892.1	29.3553161958414	-3.59392725108888	0.933986159295839	-3.84794487083026	0.0001191128479194	0.00715645484653956	down
TCONS_00010916	110.509898499745	-2.02542569332308	0.532627617021982	-3.80270498298154	0.000143124756481672	0.00846153560319643	down
TCONS_00038116	675.329716609166	-1.73878447097003	0.457634519494372	-3.7995046197371	0.000144985609747136	0.00849363925122164	down
TCONS_00029750	20.9377955340456	-4.64813437175902	1.23204443980443	-3.77270025462461	0.000161490256919425	0.00932353905183243	down
TCONS_00018543	47.0959121671078	-1.87730327537849	0.500527255884402	-3.75065144466789	0.000176375737952778	0.0100863270039729	down
XR_353567.2	34.9271027052036	-3.5365974242503	0.943693542930441	-3.74761218908857	0.000178525993880786	0.0100863270039729	down
TCONS_00010706	318.476295649759	-1.10284812091578	0.296401186975404	-3.72079522410043	0.000198596428132977	0.010952444805244	down
TCONS_00041388	180.450912614871	-2.95594311666467	0.795777121117524	-3.71453644270847	0.000203576531903999	0.011143930153856	down
TCONS_00033891	144.986471435316	-1.02149399289494	0.276770576801021	-3.69076079076615	0.000223584325830576	0.0120604975758245	down
TCONS_00049208	44.5115519277676	-1.90488487048165	0.517271669968103	-3.68256175830993	0.000230901905831323	0.012364964377489	down
NR_131104.1	11.8147098866472	-7.04509657481137	1.91616915363089	-3.67665691802931	0.000236310515700112	0.0125635590721139	down
TCONS_00003738	327.461800048205	-1.03986631267684	0.283431566021738	-3.6688443961005	0.000243649311836742	0.0128612029605251	down
TCONS_00012284	363.651639331293	-1.16860254671985	0.319506211304176	-3.65752685041642	0.000254660589458311	0.013253110958429	down
TCONS_00038553	626.239552563733	-1.27245192301045	0.3514138112212	-3.6209502369544	0.000293522973263001	0.0150634359195387	down
XR_001837725.1	14.2997604654296	-6.34215466907429	1.75442111259614	-3.6149557386991	0.000300398939707545	0.0153099873409569	down
TCONS_00040703	22.3430175067968	-2.64204057779743	0.732728244653285	-3.60575779230075	0.000311243337385691	0.0157540292005497	down
TCONS_00038135	218.111570092098	-1.84764631853714	0.514971585447336	-3.58786071066845	0.000333402309975508	0.0163168415279404	down
TCONS_00046286	254.078367292986	-2.00260819353548	0.558891461881462	-3.58317907880336	0.000339437727488472	0.016502926356183	down
TCONS_00041312	5205.66834484686	-1.22497852556858	0.342161376154185	-3.58011923887217	0.000343437453239995	0.0165882534604154	down
XR_355499.3	242.440026240807	-5.02275095685167	1.40415377858142	-3.5770661543396	0.000347472258627291	0.0166741557873745	down
XR_001837164.1	10.7354106549115	-6.90777428184226	1.93425910124414	-3.57127660787487	0.000355245473225211	0.0169371874008665	down
TCONS_00045614	173.105139897171	-1.47273635640465	0.416884791923349	-3.5327178753871	0.000411311150089105	0.0187628975256697	down
TCONS_00016622	841.113516834055	-1.58131025455105	0.455200274871657	-3.47387807486912	0.000512994081868055	0.0227007560778738	down
XR_362090.3	31.8578835256066	-2.21105934848884	0.637730371712734	-3.46707550175267	0.000526154077471263	0.0231445156697181	down
ENSRNOT00000085172	23.0667093265336	-2.96314108799771	0.856012016588866	-3.4615648268649	0.000537044762573092	0.0234837916888471	down
TCONS_00006489	93.0977715157925	-1.17003507712552	0.338829237131041	-3.45317035516923	0.000554038996650671	0.0240844010896968	down
TCONS_00012336	146.189874280265	-1.05455481670484	0.305682629268463	-3.44983559984589	0.000560928037673245	0.024241276014066	down
XR_593443.2	14.0522975051226	-5.41538263897722	1.58562288626802	-3.41530302436734	0.000637110908577811	0.0272153156901157	down
TCONS_00010911	115.976941229898	-2.22268107962398	0.651700020708147	-3.4105892419779	0.000648226666914563	0.0275310061407967	down
XR_356393.3	97.3099310572727	-1.56545675349282	0.459512480060775	-3.40677744657941	0.000657347029822071	0.0277588260022006	down
TCONS_00018868	291.071900147855	-1.54708278671779	0.455277833320961	-3.39810698762294	0.000678538786307567	0.0283699007271582	down
TCONS_00040695	195.681715027127	-2.4341354450684	0.716402287729137	-3.39772148520652	0.000679495592517863	0.0283699007271582	down
XR_001837575.1	69.1188971958874	-1.46511178004849	0.432270084678765	-3.38934344979544	0.000700602003386767	0.0289242950001576	down
TCONS_00037874	46.8581132746879	-2.41607044982337	0.717713241889598	-3.36634509273136	0.000761713508467669	0.0309289166350334	down
TCONS_00049902	327.112674506113	-1.2916610650861	0.385368557374274	-3.35175519738012	0.000803009910601357	0.03242755868494	down
TCONS_00000900	36.8811850457328	-2.41947820811485	0.722858791474455	-3.34709660676562	0.000816627457702512	0.0327520950290878	down
ENSRNOT00000079740	59.9638625569159	-1.49959576117813	0.448731248419261	-3.34185721734498	0.000832198573360747	0.0328874195568766	down
TCONS_00012564	55.2008863662047	-1.65918775726432	0.497669769875769	-3.33391308392812	0.00085633411897217	0.0334831171386473	down
TCONS_00000064	20.1060013922976	-2.66208671110696	0.800871389118492	-3.32398778040639	0.000887400841348285	0.0343345142280828	down
XR_595708.2	11.5450121256312	-4.48171943958725	1.36625152917155	-3.28030332914234	0.00103695533632529	0.0390974486502241	down
TCONS_00023545	33.1441576487831	-2.90261771887908	0.886482490802138	-3.27430913638535	0.0010592066614754	0.0394097157074804	down
ENSRNOT00000080531	26.9113505325996	-3.12198335007351	0.958327932242648	-3.25774011696346	0.00112303202900182	0.0412895855438977	down
TCONS_00003737	115.178846104239	-1.28921166856976	0.396336722660573	-3.25281911783344	0.00114266209756355	0.0418033311930428	down
XR_593567.2	10.775306182203	-3.62659012066988	1.12070103740186	-3.23600139523157	0.00121216791669152	0.0439113769821096	down
ENSRNOT00000025795	52.1115673940579	-1.84297083368943	0.570689900660912	-3.22937348559191	0.00124061758911793	0.0447227511394221	down
XR_001836594.1	19.3737393041944	-4.26205490580661	1.3224032065951	-3.2229617143628	0.00126872510208395	0.0452940990550745	down
XR_001840796.1	106.072820841022	-1.04488289864453	0.326078357062033	-3.20439206103382	0.00135348030015737	0.0471802802743537	down
XR_001839787.1	11.4055557500045	-4.4867948064587	1.39950744821756	-3.2059813702122	0.0013460270261188	0.0471802802743537	down
TCONS_00054450	118.194138846308	-1.53905788676256	0.48060627602424	-3.20232581957572	0.00136322713460037	0.0472969414305012	down
XR_593549.2	11.5674819248616	-7.01483218997663	2.19454730649962	-3.19648255893172	0.00139114236559215	0.0478164747987255	down
TCONS_00052197	103.485556218084	-1.18738429122744	0.372900921099607	-3.18418170629907	0.00145163858124762	0.0494359867070041	down

## Sheet: 08.DElncRNA3_DESeq_result_up
	baseMean	log2FoldChange	lfcSE	stat	pvalue	padj	direction
TCONS_00001515	613.788959755684	1.88563018767525	0.281963110820383	6.68750668195188	2.27004850095057e-11	9.31981023445819e-09	up
ENSRNOT00000081812	38.7611789485516	5.83880614500366	0.894510644430056	6.5273746951596	6.69324603425826e-11	2.47315440965843e-08	up
TCONS_00016729	188.044918424985	1.50621906184161	0.269183111149079	5.59551843877542	2.19963467647706e-08	6.0204815774687e-06	up
TCONS_00003663	445.557504722785	1.41571490101096	0.269344823851643	5.25614296486626	1.47107949626439e-07	2.93818310199833e-05	up
TCONS_00003664	67.0895799207553	1.88050560775343	0.381265613900026	4.93227172657256	8.12787403542581e-07	0.000125135394003743	up
TCONS_00001794	102.777203301114	2.83399088032291	0.583539460057458	4.856553968165	1.19446237179204e-06	0.000163464387547096	up
XR_001838409.1	37.4924452120685	2.89113340287443	0.63538447257666	4.55021097879537	5.35921530654662e-06	0.000582420604637934	up
TCONS_00050164	357.472152085045	1.18065486932648	0.261080813768012	4.52218166584839	6.12054939288119e-06	0.000646380475784075	up
ENSRNOT00000085939	48.6084123066685	2.12225219416414	0.484888767649044	4.37678151311642	1.20444599632025e-05	0.0010854702332691	up
XR_001836329.1	33.5639463672016	2.9776994007025	0.70627239652008	4.21607784103429	2.48587984109851e-05	0.00216125317949624	up
TCONS_00001800	82.7540159038797	2.83629462213912	0.674639771112894	4.20416160384427	2.6205166657249e-05	0.00225181606508221	up
XR_001839851.1	27.189073092977	2.76736147860896	0.674604039714177	4.10220116645235	4.09238224747006e-05	0.0031178046194643	up
TCONS_00056493	1376.95744857494	1.10475425771218	0.271398171669554	4.07060316919635	4.68915684438389e-05	0.0034652869079997	up
TCONS_00015395	336.973195852615	1.13218602936167	0.282470681141776	4.00815413757369	6.11951767448836e-05	0.00422647061817467	up
TCONS_00054136	579.996737493995	1.26146213886205	0.323337379181692	3.90138047773687	9.56456831191501e-05	0.00609328964009068	up
TCONS_00029696	920.785145937615	1.35039164679766	0.347534529414883	3.88563303068392	0.000102063583758924	0.00639194816930888	up
XR_001835838.1	33.5830128077986	3.85557169847643	0.997599254898356	3.86485021870758	0.000111157390939016	0.00678886875239115	up
TCONS_00021621	121.885980405144	1.41156324027132	0.365211182049461	3.86506029840058	0.000111061758572385	0.00678886875239115	up
XR_001838009.1	17.9364751756603	4.72027619635188	1.24002061706608	3.80661106064526	0.00014088404178281	0.00839623442560454	up
TCONS_00020705	13.4205143882847	7.1999024817145	1.89579215896881	3.79783324224254	0.000145966466157666	0.00849363925122164	up
XR_357896.3	122.587526730213	1.25295693728632	0.334368678913342	3.7472317723008	0.000178796865699655	0.0100863270039729	up
TCONS_00018494	13.0707221867142	5.27557493323544	1.41088888454869	3.73918526895402	0.000184617630394149	0.0102580773579907	up
XR_001842787.1	9.95889347762561	6.76869899422211	1.84626252530568	3.66616280266071	0.000246217209453068	0.0129045757294906	up
TCONS_00014951	7.38148993176898	6.33852047443749	1.76367454552127	3.5939286477393	0.000325729072927082	0.0160475856595409	up
XR_359892.3	118.439531892608	1.02892051129825	0.290609304685878	3.54056286122846	0.000399274508419372	0.0185951448003773	up
TCONS_00011829	6.1254593871039	6.06911443445758	1.81385023947586	3.34598430585501	0.000819910362703822	0.0327520950290878	up
TCONS_00014949	5.85739377135462	6.00378264403931	1.82638177466962	3.2872550127836	0.00101169173481346	0.0386633317302459	up
XR_001840500.1	15.8193601760185	3.47487250092687	1.0578539716829	3.28483192760417	0.00102043223200606	0.038671765100127	up
XR_001837568.1	13.9882694284273	3.98578012049928	1.21748998725619	3.27376829560781	0.00106123591688614	0.0394097157074804	up
TCONS_00037038	95.1445571002756	1.60165809841341	0.496664087899815	3.22483170705205	0.00126046741267598	0.0452177387362888	up
XR_001839503.1	12.1708974233394	3.79384071828957	1.17820573215701	3.22001549877367	0.00128183666351058	0.0453797680746786	up
XR_001842379.1	8.52154793578089	6.54529284183305	2.04238330997222	3.20473282849245	0.00135187902743237	0.0471802802743537	up
TCONS_00037444	31.6518149852851	3.52509162382127	1.10204644405473	3.19867791674142	0.00138059315391522	0.0476756233992218	up

## Sheet: 08.DElncRNA3_DESeq_result_down
	baseMean	log2FoldChange	lfcSE	stat	pvalue	padj	direction
XR_001839442.1	743.084796782545	-5.2988258785116	0.445284310226848	-11.8998710639774	1.18530144073739e-32	8.75937764704934e-29	down
TCONS_00027911	670.188620001442	-3.51002634834865	0.376889819137225	-9.3131365458048	1.24111951302747e-20	4.58593660063652e-17	down
TCONS_00010390	173.804336385403	-3.74139007775422	0.414726713464477	-9.02133852555578	1.85804959439802e-19	4.57699550086712e-16	down
TCONS_00045084	970.392457144152	-2.32112184278968	0.261416730662298	-8.8790102948236	6.74578656079333e-19	1.24628406710657e-15	down
TCONS_00027897	365.890382343633	-3.45018068865848	0.393453017959658	-8.76897756827536	1.80295952886353e-18	2.6647741836603e-15	down
TCONS_00027907	325.748010945737	-3.6268041975698	0.421472356765644	-8.60508201629568	7.62622101009841e-18	9.3929622107712e-15	down
XR_001837647.1	570.746119577538	-1.92463441697271	0.234281010862071	-8.21506792159868	2.12044203632427e-16	2.23858094977662e-13	down
TCONS_00045088	268.672986094084	-2.71008033340437	0.339351718234687	-7.9860516030455	1.39329381901767e-15	1.28705516531757e-12	down
XR_357970.3	320.161789019102	-3.42846997870187	0.44377828821574	-7.72563703485002	1.11295338823194e-14	9.13858393226007e-12	down
XR_001842642.1	892.862127185906	-1.53152679258022	0.205894354161682	-7.43841082391974	1.01903729549591e-13	7.53068561371475e-11	down
XR_001838383.1	597.512241669412	-2.01656456414555	0.271904619251372	-7.41644099205708	1.20309445955456e-13	8.08260732373475e-11	down
NR_102352.1	213.239512969465	-4.72617517339616	0.638260694629012	-7.40477239655692	1.31375596208431e-13	8.09054713316918e-11	down
TCONS_00030330	211.745632557103	-2.0878925403637	0.28366972513303	-7.36029387480302	1.83505789232801e-13	1.04315983263877e-10	down
TCONS_00045069	806.98784059573	-1.96246869006284	0.271353520132275	-7.23214752882589	4.75415321639269e-13	2.50951373351014e-10	down
XR_001840734.1	140.857212754081	-3.58834208292019	0.503470585696384	-7.12721295913824	1.0242156584249e-12	5.04596914383999e-10	down
TCONS_00045030	4634.38569584434	-1.57917227981359	0.229582557142003	-6.87845060823517	6.0507021355218e-12	2.79466804884413e-09	down
TCONS_00045047	959.856634867124	-1.74615236505486	0.261031438451304	-6.68943317868053	2.24036653613049e-11	9.31981023445819e-09	down
XR_001838382.1	355.440524885077	-2.38355470151616	0.363917422447152	-6.54971307910464	5.7647733335877e-11	2.24219341764279e-08	down
TCONS_00041541	112.890798082108	-2.82426289090111	0.436183033470213	-6.47494898742771	9.48439784877676e-11	3.33760476678382e-08	down
ENSRNOT00000086040	70.5509191245139	-4.29908431924044	0.664784039465536	-6.46688858940831	1.00041350324323e-10	3.36047990407613e-08	down
TCONS_00037219	51.0388647266318	-6.6874117203401	1.04792633564526	-6.38156661672438	1.7528543963747e-10	5.63199738661262e-08	down
XR_357774.1	103.520117156951	-3.67667430387688	0.601551045249406	-6.11199054994994	9.83960119425107e-10	3.02977720106314e-07	down
ENSRNOT00000077381	43.0016588537478	-4.67444842153749	0.772419894608778	-6.05169345606387	1.43331021051832e-09	4.23686498229216e-07	down
TCONS_00016615	47.3404071286974	-4.41001087856428	0.777883859230178	-5.66924075649107	1.43431697782297e-08	4.07677017927375e-06	down
TCONS_00027403	723.36512700466	-1.11975324775088	0.200626676575378	-5.58127795796974	2.38757721460865e-08	6.30149843427068e-06	down
TCONS_00010696	213.829446166014	-1.40457437922761	0.252385657329259	-5.565190962477	2.61865480664209e-08	6.67305483485691e-06	down
XR_001839629.1	67.2664543255172	-5.5084984092019	1.01094817934973	-5.44884349338767	5.06984004301378e-08	1.24887059726239e-05	down
TCONS_00006537	959.929298548532	-1.21711647152415	0.225425386898389	-5.39919876935943	6.69391767932817e-08	1.59574360162049e-05	down
TCONS_00000054	1737.44818975672	-1.37486103158176	0.258253846831083	-5.32368074455448	1.01688313986355e-07	2.34836450112238e-05	down
XR_593994.2	519.374092056147	-5.38422650584394	1.01399331719083	-5.3099230680932	1.09671518861934e-07	2.45597734663543e-05	down
TCONS_00049204	372.415254374999	-1.55702079755223	0.295103817019446	-5.27617979759857	1.31904676992802e-07	2.70770989715779e-05	down
XR_001840316.1	110.940984978151	-2.97839476644627	0.564377768548296	-5.27730703161352	1.31096135311642e-07	2.70770989715779e-05	down
TCONS_00006534	127.181463190243	-2.06169675554223	0.395730685312833	-5.20984809129071	1.88995309318411e-07	3.67546141016594e-05	down
TCONS_00010912	346.457268537094	-1.9958628369405	0.385137378367647	-5.18221016459037	2.19271939720218e-07	4.15492213982669e-05	down
TCONS_00032383	885.567076296857	-2.30942872784288	0.446250385410501	-5.17518595691176	2.27684096574376e-07	4.2064636842116e-05	down
TCONS_00010913	181.93329763313	-2.30080534844486	0.447425523163788	-5.14232029539944	2.71365964419532e-07	4.89120604161058e-05	down
TCONS_00010688	271.37250149482	-1.61938553339281	0.316066365730002	-5.12356172303432	2.99817437709793e-07	5.27535920160803e-05	down
XR_001840733.1	74.1496241008563	-5.00215828819581	0.9774105076843	-5.11776602447934	3.09175808966073e-07	5.31350983316111e-05	down
TCONS_00007248	16.6137574179789	-7.53680749425718	1.50664496109689	-5.00237792503558	5.66274402641056e-07	9.30175404995301e-05	down
XR_001840921.1	51.9949634011699	-4.15775230274919	0.834591133066232	-4.98178346021229	6.30009119195135e-07	0.00010121233458374	down
TCONS_00010698	180.285758802766	-1.53718611735795	0.313481891313899	-4.9035882452895	9.41016387521588e-07	0.000141920634771113	down
TCONS_00041306	46.7754652812053	-3.00132034462249	0.613967972190067	-4.88839887513443	1.01659394618556e-06	0.000150252585246226	down
TCONS_00010639	431.126314941103	-1.15759383667396	0.237583697252568	-4.87236224564413	1.10271741416053e-06	0.000157935337433979	down
TCONS_00010705	359.53673771113	-1.25990330015554	0.258923707136305	-4.86592484747752	1.13922804316173e-06	0.000158847079980475	down
TCONS_00018536	204.535314820411	-1.95245148349991	0.408108856413916	-4.78414386949661	1.71717660442079e-06	0.000230726092848539	down
TCONS_00010692	442.184733870033	-1.4549552239605	0.305268689632991	-4.76614626187086	1.87782965466267e-06	0.00024267629091975	down
TCONS_00016633	4541.39547441826	-1.81868246396828	0.381374331606317	-4.76875949230286	1.85363796698502e-06	0.00024267629091975	down
XR_001838386.1	234.352962714649	-1.90554459576609	0.400337993967117	-4.75983949682929	1.93746971099665e-06	0.00024267629091975	down
TCONS_00041539	395.767612988973	-2.29159090664791	0.481101487727237	-4.76321725271225	1.90530516387006e-06	0.00024267629091975	down
TCONS_00010690	110.113846762384	-1.86001530949695	0.391063045941942	-4.75630548270493	1.97168039276471e-06	0.000242845301708853	down
TCONS_00000073	5477.00101356125	-1.75272404050323	0.369140550058321	-4.74812111599855	2.05315078412065e-06	0.00024873416876478	down
XR_591415.2	40.3251586563312	-3.9689885048411	0.840149925288493	-4.72414313847402	2.3108761589587e-06	0.000275441529269433	down
TCONS_00010702	401.140708240244	-1.40427550208204	0.300935952712039	-4.6663600325142	3.06582316566252e-06	0.000359625923718191	down
XR_350045.2	17.146410764595	-7.58237782286667	1.64559337413761	-4.6076861647795	4.07174601138425e-06	0.000455912167032267	down
TCONS_00018535	171.734582317565	-1.80349502010535	0.392413565450568	-4.59590385983365	4.30877348713494e-06	0.000475251284625779	down
XR_001836172.1	177.890558705525	-1.48063180351268	0.327420716564921	-4.52210788323498	6.12268380309679e-06	0.000646380475784075	down
TCONS_00032372	494.639144067376	-2.12519527514964	0.472343351866469	-4.49925941955553	6.8190602322847e-06	0.000709758522768788	down
TCONS_00023175	151.086019979619	-1.44925048862077	0.323503632509521	-4.47985847138246	7.4692548879971e-06	0.000763419371043821	down
TCONS_00048355	357.689932876126	-1.79727545590952	0.402082489727322	-4.46991724789699	7.82498664876106e-06	0.000763419371043821	down
TCONS_00015155	64.3489821142026	-2.532685423226	0.566697242782423	-4.46920371588679	7.85113290924634e-06	0.000763419371043821	down
TCONS_00009581	18.3278533403676	-7.67947940930286	1.71801404451395	-4.46997475592551	7.82288298628164e-06	0.000763419371043821	down
XR_001836271.1	694.780208553773	-1.12294978694362	0.252160869825044	-4.45330708020937	8.45576844656158e-06	0.00081153414052065	down
TCONS_00011577	28.1556104218208	-7.32738014452284	1.64968386244379	-4.44168747196708	8.92561345897101e-06	0.000845644659766613	down
XR_357776.1	66.5487863423489	-2.88820151922221	0.65220641172152	-4.42835499209324	9.495452515583e-06	0.000888245494812132	down
XR_145894.3	17.0787441360864	-6.60139401042583	1.49204835040924	-4.42438343812061	9.67181062801974e-06	0.000893433506763324	down
XR_001837072.1	35.4146283167981	-4.91944720662984	1.12025575462036	-4.39136079983537	1.12643441281273e-05	0.0010276975692205	down
TCONS_00000068	10982.9387011628	-1.39229656073155	0.320515245804952	-4.34393239933061	1.39954598316723e-05	0.00124610178501275	down
TCONS_00044823	8782.4144780234	-1.25495715053492	0.290909037732043	-4.31391599353082	1.60387912252911e-05	0.00141103175184407	down
TCONS_00011757	20.9874525984999	-6.90208510590316	1.64326150733535	-4.20023537038564	2.66637648370522e-05	0.00226488761087144	down
TCONS_00006535	82.0698073885763	-1.54852209417575	0.369283754341296	-4.19331225912685	2.74910607354482e-05	0.00230862430494275	down
XR_001840668.1	53.7110058728791	-2.22760927320763	0.537923532796155	-4.14112627054704	3.45604627897233e-05	0.00277610673930494	down
TCONS_00032774	433.472732451351	-1.03004279008323	0.249126553574971	-4.13461662477201	3.55547664511718e-05	0.00281238153215868	down
TCONS_00010687	134.470263178594	-1.31785902370105	0.319291078064001	-4.12745333095995	3.66802842384127e-05	0.00285334000549337	down
XR_001838506.1	125.463799157147	-1.37549713044204	0.335963856259861	-4.09418187347545	4.23661665829895e-05	0.00319475480661523	down
TCONS_00057901	650.447324778408	-1.18921296044774	0.291667158951283	-4.07729469688555	4.55627299163864e-05	0.00340109670789996	down
TCONS_00011946	18.5773914608044	-5.22808819587271	1.28793842781242	-4.05926873752242	4.92266341076611e-05	0.00360182996094669	down
TCONS_00027249	520.684577930911	-1.13309890115664	0.279640412364388	-4.05198551803072	5.07848092753977e-05	0.00366455942072719	down
TCONS_00035535	62.5296957009437	-2.48022419893665	0.612644888129736	-4.04838797644783	5.15716075447399e-05	0.00366455942072719	down
XR_001840882.1	24.1230947352362	-4.57430041660632	1.12936989827134	-4.05031196918557	5.11493959673225e-05	0.00366455942072719	down
TCONS_00049207	92.8308461349347	-1.69290860658404	0.421201479766167	-4.01923708227205	5.8386896047554e-05	0.00407055813010778	down
TCONS_00046285	157.233019360574	-2.17685334448605	0.545992543199759	-3.98696533789404	6.69237983201878e-05	0.00453731073014851	down
XR_590525.2	39.8217537859762	-3.67200448182665	0.922272867786585	-3.98147295673926	6.84895145938957e-05	0.00460125011680809	down
TCONS_00029548	14.4522668819516	-5.45316133937102	1.37298144098144	-3.97176624286558	7.13417075541805e-05	0.00474968665608463	down
XR_001842489.1	21.461539612607	-5.44375618105731	1.373499763071	-3.96341981806072	7.38836861893527e-05	0.00487500393695819	down
TCONS_00056701	156.476376542241	-1.91424620901345	0.484109161662821	-3.95416232660911	7.68032553300136e-05	0.00502279696361771	down
XR_357874.3	34.1406313852778	-4.50296498802433	1.15839631500223	-3.88724042860553	0.000101390316631863	0.00639194816930888	down
XR_001836892.1	29.3553161958414	-3.59392725108888	0.933986159295839	-3.84794487083026	0.0001191128479194	0.00715645484653956	down
TCONS_00010916	110.509898499745	-2.02542569332308	0.532627617021982	-3.80270498298154	0.000143124756481672	0.00846153560319643	down
TCONS_00038116	675.329716609166	-1.73878447097003	0.457634519494372	-3.7995046197371	0.000144985609747136	0.00849363925122164	down
TCONS_00029750	20.9377955340456	-4.64813437175902	1.23204443980443	-3.77270025462461	0.000161490256919425	0.00932353905183243	down
TCONS_00018543	47.0959121671078	-1.87730327537849	0.500527255884402	-3.75065144466789	0.000176375737952778	0.0100863270039729	down
XR_353567.2	34.9271027052036	-3.5365974242503	0.943693542930441	-3.74761218908857	0.000178525993880786	0.0100863270039729	down
TCONS_00010706	318.476295649759	-1.10284812091578	0.296401186975404	-3.72079522410043	0.000198596428132977	0.010952444805244	down
TCONS_00041388	180.450912614871	-2.95594311666467	0.795777121117524	-3.71453644270847	0.000203576531903999	0.011143930153856	down
TCONS_00033891	144.986471435316	-1.02149399289494	0.276770576801021	-3.69076079076615	0.000223584325830576	0.0120604975758245	down
TCONS_00049208	44.5115519277676	-1.90488487048165	0.517271669968103	-3.68256175830993	0.000230901905831323	0.012364964377489	down
NR_131104.1	11.8147098866472	-7.04509657481137	1.91616915363089	-3.67665691802931	0.000236310515700112	0.0125635590721139	down
TCONS_00003738	327.461800048205	-1.03986631267684	0.283431566021738	-3.6688443961005	0.000243649311836742	0.0128612029605251	down
TCONS_00012284	363.651639331293	-1.16860254671985	0.319506211304176	-3.65752685041642	0.000254660589458311	0.013253110958429	down
TCONS_00038553	626.239552563733	-1.27245192301045	0.3514138112212	-3.6209502369544	0.000293522973263001	0.0150634359195387	down
XR_001837725.1	14.2997604654296	-6.34215466907429	1.75442111259614	-3.6149557386991	0.000300398939707545	0.0153099873409569	down
TCONS_00040703	22.3430175067968	-2.64204057779743	0.732728244653285	-3.60575779230075	0.000311243337385691	0.0157540292005497	down
TCONS_00038135	218.111570092098	-1.84764631853714	0.514971585447336	-3.58786071066845	0.000333402309975508	0.0163168415279404	down
TCONS_00046286	254.078367292986	-2.00260819353548	0.558891461881462	-3.58317907880336	0.000339437727488472	0.016502926356183	down
TCONS_00041312	5205.66834484686	-1.22497852556858	0.342161376154185	-3.58011923887217	0.000343437453239995	0.0165882534604154	down
XR_355499.3	242.440026240807	-5.02275095685167	1.40415377858142	-3.5770661543396	0.000347472258627291	0.0166741557873745	down
XR_001837164.1	10.7354106549115	-6.90777428184226	1.93425910124414	-3.57127660787487	0.000355245473225211	0.0169371874008665	down
TCONS_00045614	173.105139897171	-1.47273635640465	0.416884791923349	-3.5327178753871	0.000411311150089105	0.0187628975256697	down
TCONS_00016622	841.113516834055	-1.58131025455105	0.455200274871657	-3.47387807486912	0.000512994081868055	0.0227007560778738	down
XR_362090.3	31.8578835256066	-2.21105934848884	0.637730371712734	-3.46707550175267	0.000526154077471263	0.0231445156697181	down
ENSRNOT00000085172	23.0667093265336	-2.96314108799771	0.856012016588866	-3.4615648268649	0.000537044762573092	0.0234837916888471	down
TCONS_00006489	93.0977715157925	-1.17003507712552	0.338829237131041	-3.45317035516923	0.000554038996650671	0.0240844010896968	down
TCONS_00012336	146.189874280265	-1.05455481670484	0.305682629268463	-3.44983559984589	0.000560928037673245	0.024241276014066	down
XR_593443.2	14.0522975051226	-5.41538263897722	1.58562288626802	-3.41530302436734	0.000637110908577811	0.0272153156901157	down
TCONS_00010911	115.976941229898	-2.22268107962398	0.651700020708147	-3.4105892419779	0.000648226666914563	0.0275310061407967	down
XR_356393.3	97.3099310572727	-1.56545675349282	0.459512480060775	-3.40677744657941	0.000657347029822071	0.0277588260022006	down
TCONS_00018868	291.071900147855	-1.54708278671779	0.455277833320961	-3.39810698762294	0.000678538786307567	0.0283699007271582	down
TCONS_00040695	195.681715027127	-2.4341354450684	0.716402287729137	-3.39772148520652	0.000679495592517863	0.0283699007271582	down
XR_001837575.1	69.1188971958874	-1.46511178004849	0.432270084678765	-3.38934344979544	0.000700602003386767	0.0289242950001576	down
TCONS_00037874	46.8581132746879	-2.41607044982337	0.717713241889598	-3.36634509273136	0.000761713508467669	0.0309289166350334	down
TCONS_00049902	327.112674506113	-1.2916610650861	0.385368557374274	-3.35175519738012	0.000803009910601357	0.03242755868494	down
TCONS_00000900	36.8811850457328	-2.41947820811485	0.722858791474455	-3.34709660676562	0.000816627457702512	0.0327520950290878	down
ENSRNOT00000079740	59.9638625569159	-1.49959576117813	0.448731248419261	-3.34185721734498	0.000832198573360747	0.0328874195568766	down
TCONS_00012564	55.2008863662047	-1.65918775726432	0.497669769875769	-3.33391308392812	0.00085633411897217	0.0334831171386473	down
TCONS_00000064	20.1060013922976	-2.66208671110696	0.800871389118492	-3.32398778040639	0.000887400841348285	0.0343345142280828	down
XR_595708.2	11.5450121256312	-4.48171943958725	1.36625152917155	-3.28030332914234	0.00103695533632529	0.0390974486502241	down
TCONS_00023545	33.1441576487831	-2.90261771887908	0.886482490802138	-3.27430913638535	0.0010592066614754	0.0394097157074804	down
ENSRNOT00000080531	26.9113505325996	-3.12198335007351	0.958327932242648	-3.25774011696346	0.00112303202900182	0.0412895855438977	down
TCONS_00003737	115.178846104239	-1.28921166856976	0.396336722660573	-3.25281911783344	0.00114266209756355	0.0418033311930428	down
XR_593567.2	10.775306182203	-3.62659012066988	1.12070103740186	-3.23600139523157	0.00121216791669152	0.0439113769821096	down
ENSRNOT00000025795	52.1115673940579	-1.84297083368943	0.570689900660912	-3.22937348559191	0.00124061758911793	0.0447227511394221	down
XR_001836594.1	19.3737393041944	-4.26205490580661	1.3224032065951	-3.2229617143628	0.00126872510208395	0.0452940990550745	down
XR_001840796.1	106.072820841022	-1.04488289864453	0.326078357062033	-3.20439206103382	0.00135348030015737	0.0471802802743537	down
XR_001839787.1	11.4055557500045	-4.4867948064587	1.39950744821756	-3.2059813702122	0.0013460270261188	0.0471802802743537	down
TCONS_00054450	118.194138846308	-1.53905788676256	0.48060627602424	-3.20232581957572	0.00136322713460037	0.0472969414305012	down
XR_593549.2	11.5674819248616	-7.01483218997663	2.19454730649962	-3.19648255893172	0.00139114236559215	0.0478164747987255	down
TCONS_00052197	103.485556218084	-1.18738429122744	0.372900921099607	-3.18418170629907	0.00145163858124762	0.0494359867070041	down

## Sheet: 08.DElncRNA3_DESeq_result_not
	baseMean	log2FoldChange	lfcSE	stat	pvalue	padj	direction
TCONS_00038544	3756.41211379948	-0.986439275691709	0.186625832178777	-5.28565238892951	1.25257549242458e-07	2.70770989715779e-05	not
TCONS_00041531	16732.7927999375	-0.959091698124311	0.191728959891527	-5.00233088766	5.66412628210941e-07	9.30175404995301e-05	not
TCONS_00010703	2723.04487491244	-0.957074374164157	0.194004026925501	-4.93327066108623	8.08639768528319e-07	0.000125135394003743	not
TCONS_00010354	8078.49496925229	0.580113754633307	0.119099627470362	4.87082761680064	1.11131766529999e-06	0.000157935337433979	not
TCONS_00057093	2128.12079073925	0.934410124173674	0.20160360582697	4.6348879542147	3.57130866037976e-06	0.000407297958115265	not
TCONS_00027688	2559.66422346012	-0.722051592035125	0.155807880324867	-4.634243085328	3.58245835960652e-06	0.000407297958115265	not
TCONS_00010346	5554.14165251665	0.549024560728454	0.122732397523204	4.4733466615826	7.70047843921204e-06	0.000763419371043821	not
XR_001836601.1	457.505688894205	-0.919339180466386	0.220238539332028	-4.17428840226917	2.98918894983423e-05	0.00248203442014325	not
TCONS_00033934	978.263161703859	0.608402104325366	0.146307366738461	4.15838325771352	3.20507959782491e-05	0.00263172646976957	not
TCONS_00012848	404.234477103523	-0.869534063005563	0.209921978236241	-4.14217734756202	3.44024153147852e-05	0.00277610673930494	not
TCONS_00041285	745.105489110021	0.679973636021707	0.164514667141047	4.13320980942527	3.57731886363892e-05	0.00281238153215868	not
XR_001840580.1	1312.28967863493	-0.90323030868467	0.220068692671941	-4.10431078459272	4.05522015568427e-05	0.0031178046194643	not
TCONS_00041577	789.378886167081	-0.974155191183969	0.242237514914133	-4.02148771848688	5.78317237959546e-05	0.00407025179859147	not
TCONS_00050470	1156.32760831172	-0.76527366618427	0.191397239695273	-3.9983526794988	6.3784861892479e-05	0.00436453823505018	not
TCONS_00043350	1854.91870080294	0.558452414631056	0.141456723380499	3.94786759713709	7.88503900644496e-05	0.00511144195242353	not
TCONS_00035208	1001.1906739365	-0.677706432825341	0.172221658057631	-3.93508250047481	8.31681222565459e-05	0.00534445585631195	not
TCONS_00027689	341.844631076558	-0.907760099836283	0.234082705862416	-3.87794602976705	0.000105342078164892	0.00654183157679455	not
TCONS_00050478	1156.36110415807	-0.73100188853675	0.189812074446288	-3.85118750042219	0.000117546456249226	0.00712023206296539	not
TCONS_00026623	1078.83193191425	0.675246129235199	0.180365072279667	3.74377433890409	0.000181276473411231	0.0101487358977955	not
TCONS_00012065	1996.05327753374	-0.601098116526469	0.162724782152395	-3.69395557686799	0.000220792390679097	0.0119974688758715	not
TCONS_00018337	234.202656566597	0.979346712532594	0.267991725198889	3.65439161155359	0.000257792538178936	0.0133222857142821	not
TCONS_00056494	3445.67848735182	0.821512735510338	0.228199309366962	3.59997906123932	0.000318242806217033	0.0157872733310305	not
TCONS_00014004	1192.45426570455	0.786973594624135	0.21847817023671	3.60206968857112	0.000315693701997189	0.0157872733310305	not
TCONS_00039610	459.717599326834	-0.684496797622662	0.190141962842898	-3.59992495811257	0.000318309029272469	0.0157872733310305	not
TCONS_00021626	306.961802491418	0.916864387250593	0.258081077085682	3.55262151570376	0.000381412810919532	0.0180682094403548	not
TCONS_00011404	2509.29236942587	0.752478633580496	0.212760454171241	3.53674105703337	0.000405096629883798	0.0185951448003773	not
TCONS_00001504	2046.58244193407	0.651479525673627	0.184116999839484	3.53839963849941	0.000402560280080951	0.0185951448003773	not
TCONS_00010347	631.494551980735	0.625206486626724	0.176775421715515	3.53672745090588	0.00040511749835734	0.0185951448003773	not
TCONS_00011953	168.537041183798	-0.980525789800157	0.277088890795085	-3.53866871741633	0.000402150198300287	0.0185951448003773	not
TCONS_00004953	1809.90987942391	0.545999473529692	0.155002588057956	3.52251843256669	0.00042746731497483	0.019375820077798	not
TCONS_00030328	173.135024273998	-0.980129341577814	0.278370095128045	-3.52095774198364	0.000429991135691323	0.019375820077798	not
TCONS_00050487	1321.50148612861	-0.797830727803145	0.227703730981298	-3.50381051889165	0.000458651579607636	0.020542031353336	not
TCONS_00057027	262.118276414206	0.999800918704686	0.285504359859516	3.50187618569693	0.000461994258579465	0.020567093800616	not
TCONS_00049109	1334.01484968979	0.740890634770167	0.215425597822457	3.43919498081548	0.000583446849701542	0.0250678617400837	not
TCONS_00033894	790.162214062697	-0.762496869118109	0.224910895978089	-3.39021756061295	0.00069837176115046	0.0289242950001576	not
XR_595337.2	767.177431878015	0.747166656023247	0.2208365603555	3.38334673760751	0.000716081624834729	0.0293991289307147	not
TCONS_00039974	1220.75794632185	0.627126896032007	0.186193477998252	3.36814641830738	0.000756753952768077	0.0308973022704756	not
TCONS_00011398	1381.42318882331	0.650227542219688	0.194517180936823	3.34277691609603	0.000829445512066356	0.0328874195568766	not
XR_001840292.1	356.225039524696	0.896124196775021	0.268671001981394	3.33539604261825	0.00085177994789802	0.0334822011434381	not
TCONS_00050479	1838.36314116226	-0.691189103134448	0.207685698881632	-3.32805343293465	0.000874550908669943	0.0340154274477415	not
TCONS_00039578	384.334929539393	0.75210549894375	0.226811340730199	3.31599600144514	0.000913171353618525	0.035147584912713	not
TCONS_00010360	798.590417065666	0.57777645103687	0.175811432442262	3.28634175269926	0.00101497785597669	0.0386633317302459	not
TCONS_00001505	1011.52327105457	0.555941454582021	0.169683333684704	3.27634684273142	0.00105159330812828	0.0394097157074804	not
XR_594817.2	475.879764964955	-0.891386315199107	0.272480901841452	-3.27137171513686	0.00107027133271841	0.0395465257439453	not
TCONS_00018867	1105.04173451352	0.676840958704333	0.208770700635857	3.24203040293904	0.00118681360652851	0.0432046923755944	not
TCONS_00011372	1550.45502521205	0.763509584955478	0.237139471862926	3.21966469334473	0.00128340616070471	0.0453797680746786	not
TCONS_00012283	200.824711318085	-0.851023113678948	0.266889832164773	-3.18866817359135	0.00142929843697722	0.0489005344873226	not
TCONS_00008139	184.882587994804	0.939106431067153	0.295385533290656	3.17925668398622	0.00147653274612351	0.0500531054763887	not
XR_595999.1	77.1563714821377	-2.04629705639773	0.644660433784009	-3.17422467575129	0.00150237347797118	0.050696529690443	not
XR_595581.2	31.1885318732219	-1.74862724835829	0.551212635462484	-3.17232794725604	0.00151222134187187	0.0507968896201504	not
TCONS_00041359	177.495431199967	1.43066244505869	0.451357970304158	3.16968468307895	0.00152604443517355	0.0510292686693781	not
TCONS_00032356	321.628961878314	-1.57685230223068	0.497732495369366	-3.16807183959427	0.00153453596307962	0.0510820755277406	not
TCONS_00011369	401.923071324822	0.815984632594008	0.258177599892453	3.16055549720005	0.00157468603702708	0.0520482912742468	not
TCONS_00044891	1070.46464459746	0.593303132964877	0.187753677721652	3.16000804971958	0.00157764780046432	0.0520482912742468	not
TCONS_00032626	255.328738457795	-0.761243113706615	0.241025747560811	-3.15834769276901	0.00158666194678297	0.0521130301632274	not
XR_590926.2	5.53660969682752	-5.9506338752125	1.88679327351695	-3.15383458205818	0.00161140395531943	0.0526914833177458	not
TCONS_00003666	101.033726448038	1.27774789823074	0.405601853922605	3.15025162206126	0.00163129898868209	0.0526967221379306	not
XR_001840525.1	64.3707872920421	-1.82240225907001	0.578548680662431	-3.14995491301333	0.00163295661293452	0.0526967221379306	not
XR_593442.2	22.0598172883217	-5.05070180366403	1.60249966093028	-3.15176466292167	0.00162287014107146	0.0526967221379306	not
TCONS_00015157	5.35573823145831	-5.9028764541722	1.8823723996253	-3.13587069983985	0.00171344729160891	0.0550538064564777	not
TCONS_00041627	6872.42144655215	0.739524159004943	0.237382319878862	3.1153295636437	0.00183739496873865	0.0585565394941378	not
TCONS_00011406	2859.23350301022	0.648139653102564	0.208058319770913	3.11518257869338	0.0018383108474479	0.0585565394941378	not
TCONS_00032209	10.8056230488369	6.88729521640523	2.21391364740625	3.11091411558629	0.00186509175831825	0.0591546270127549	not
TCONS_00003662	68.8934455710898	1.70312377723398	0.548766983137251	3.10354636770852	0.00191216269215406	0.0596732960580182	not
TCONS_00000417	125.514715445924	-1.17694864835567	0.378903577786062	-3.1061956586227	0.00189511275575285	0.0596732960580182	not
TCONS_00047282	50.6168674329238	-1.67007450401252	0.53786865980185	-3.10498571273472	0.00190288215883553	0.0596732960580182	not
XR_001842523.1	6.85282935802993	-6.26023213410652	2.01728118927029	-3.10330169507555	0.00191374440673211	0.0596732960580182	not
TCONS_00037431	1542.92053361954	-0.802898552292991	0.258857446033426	-3.1017015913435	0.00192411812048831	0.059744676094154	not
TCONS_00032636	221.077802344545	-0.752957495898069	0.24295499627109	-3.09916448500576	0.00194067245412475	0.0600065666777486	not
XR_001836694.1	10.0019401467174	4.27815807733941	1.38213080799885	3.09533515393788	0.00196590617137842	0.060033250440027	not
TCONS_00050444	2157.70950963265	0.60202397863244	0.194434627375803	3.09627964297145	0.00195965454707646	0.060033250440027	not
TCONS_00029436	256.753927779517	-0.713347341589834	0.230417749860141	-3.09588710949057	0.00196225052787274	0.060033250440027	not
TCONS_00022646	89.0673800481748	1.16253090563891	0.375831848186587	3.09322084131027	0.00197996734170701	0.0601937279384641	not
XR_001838851.1	35.1774626484664	-4.91175484588092	1.58848458983177	-3.09210103599501	0.00198745191028217	0.0601937279384641	not
TCONS_00039879	2137.94738572948	0.673440344267228	0.219046862640125	3.07441218810622	0.00210917802185441	0.0631461646177687	not
TCONS_00001474	2583.4964669651	0.385182844922138	0.125251290329451	3.07528045347066	0.00210304696984334	0.0631461646177687	not
XR_596722.2	15.5693273493515	-2.54046121882046	0.82637705915842	-3.07421556620613	0.00211056869561419	0.0631461646177687	not
TCONS_00042999	93333.707857167	-0.589527871310329	0.192589663956251	-3.06105664862808	0.00220557361115981	0.06572253623577	not
XR_001835781.1	78.9918339453125	1.05876798426932	0.346579667790642	3.05490506993296	0.00225131769065854	0.0668162157990626	not
TCONS_00056485	1748.40016477056	0.668290832136239	0.218941292884201	3.05237455818671	0.00227038603591937	0.0671126112217767	not
TCONS_00050800	121.208637025306	-1.67831191684328	0.5518982419571	-3.04098072661326	0.00235808924725783	0.069427408514882	not
TCONS_00046824	1768.02303327965	0.655709523488773	0.216340398029189	3.03091576729144	0.00243813254804105	0.0714992044842198	not
TCONS_00018899	183.090431454483	1.06925114574051	0.353304719984109	3.02642757161186	0.00247462098859413	0.072282407532453	not
XR_001840732.1	104.054806569524	-5.79415907608802	1.91904411680037	-3.019294358771	0.00253364230734291	0.0737150261860792	not
XR_001836634.1	35.6468505587725	-2.07901768134358	0.689804484033217	-3.01392311802292	0.00257893150113966	0.074446499193055	not
TCONS_00038829	62.0701624979141	-2.50951214155816	0.832522121401406	-3.0143489008242	0.00257531455476524	0.074446499193055	not
TCONS_00039611	577.964193861525	-0.617583720068099	0.205197291403616	-3.00970697928626	0.00261499836980505	0.0751939219955615	not
XR_001839852.1	21.2134273425984	2.041261101139	0.678989832573186	3.00632057096228	0.00264430061686475	0.0757417889869399	not
XR_596248.1	509.920366325066	-0.507582844550775	0.168915309956042	-3.00495464077747	0.00265620458132555	0.075789003305003	not
XR_001840870.1	224.469366354822	-0.881998260481368	0.2947755804821	-2.99210083494323	0.00277064731804373	0.0787503218474738	not
XR_361377.2	36.0559023048529	2.15634812707848	0.722669973430771	2.98386290610848	0.00284634272405651	0.0804081389571124	not
TCONS_00043355	2250.35132736301	0.452435064128752	0.151651277610475	2.9833910485796	0.00285073510240371	0.0804081389571124	not
TCONS_00032234	140.287503192508	-1.06335336834788	0.357154499947965	-2.97729237207652	0.00290806541891727	0.0817133210866868	not
TCONS_00038138	51.7820981536363	-2.07122651468595	0.697883059191212	-2.96787045824888	0.0029987068142305	0.0839410733225885	not
TCONS_00003380	84.2073669459871	-2.23347245286198	0.752973720317034	-2.96620239537921	0.0030150200248476	0.0840792376740519	not
TCONS_00046444	56.5956979779113	1.27455092332218	0.43048394095534	2.96073976765235	0.00306901133547835	0.0852631344706202	not
NR_110713.1	155.178882769994	-0.866713036970158	0.292966323776818	-2.95840499958084	0.00309235542673391	0.0855899123728975	not
TCONS_00057095	485.350084203712	0.665182462052125	0.225037244955931	2.95587720238216	0.0031178119618795	0.0856529011088828	not
TCONS_00006298	78.2701324459805	-1.29774769458509	0.438913294631098	-2.95672906348356	0.00310921190977847	0.0856529011088828	not
TCONS_00017343	856.667032517416	0.516321793880564	0.174988744027692	2.95060003287329	0.00317157324674265	0.0868071344201045	not
TCONS_00046817	458.176055089101	0.865234293883009	0.294571072440151	2.93726837029729	0.00331117423378623	0.0902936442349824	not
XR_001838415.1	4.67043370064764	-5.70560359188408	1.94508123328023	-2.93334977185607	0.0033532588884578	0.0911050852415555	not
ENSRNOT00000089774	5.23713537921293	-5.87234832774696	2.0065763764985	-2.92655111289323	0.00342743180797713	0.0927791980254614	not
XR_001837067.1	66.8245805093822	1.59094761969943	0.545517220074877	2.91640219804805	0.00354093717560243	0.0952048131960969	not
TCONS_00047389	255.816508918231	0.862658801991021	0.295812234188525	2.9162377423553	0.00354280427996301	0.0952048131960969	not
TCONS_00011396	824.151042297168	0.769283872408157	0.264114577277165	2.91268994062702	0.00358330202502881	0.0952539639027442	not
TCONS_00001252	314.097351324664	0.641984335793557	0.220320154708734	2.91387021147597	0.00356978286547764	0.0952539639027442	not
TCONS_00046110	1742.3203657291	0.487789057519498	0.167419567994987	2.91357254926202	0.00357318799121838	0.0952539639027442	not
TCONS_00016636	9.57841800677357	-4.21245232991735	1.45088230108657	-2.90337288335699	0.00369166802488418	0.0977828914118068	not
TCONS_00049971	6772.7839683762	0.374315757735293	0.129075891433127	2.89996647382615	0.00373202575144504	0.0984988225113531	not
TCONS_00015553	21.0687450519566	-2.52776960746087	0.873807159802849	-2.89282318083911	0.00381796168079917	0.100408316089345	not
TCONS_00026364	922.880976113523	0.459023254629362	0.158900320742177	2.88874970475451	0.00386776803615339	0.101357467330403	not
TCONS_00018208	26.244639072296	1.96923174363357	0.683964616133048	2.87914271759711	0.00398757835943684	0.103793835763664	not
TCONS_00040159	54.929534108378	-1.30050577118069	0.451714480584133	-2.87904379221791	0.00398882941229777	0.103793835763664	not
XR_001838385.1	28.4719955489327	-3.67133258991956	1.27810807612948	-2.87247429109245	0.00407271215171144	0.105604711582974	not
TCONS_00041630	330.23459815165	1.23294302230963	0.430302276845415	2.86529513938073	0.0041662074294202	0.106570757768338	not
TCONS_00039569	1536.38291869032	0.723172446264861	0.25236009646646	2.86563706541052	0.00416171067850575	0.106570757768338	not
TCONS_00041505	9709.56713795324	-0.621764741715712	0.217006812320581	-2.86518536015906	0.00416765209675909	0.106570757768338	not
XR_360708.3	32.7327765126119	-1.6418656888404	0.572731485751901	-2.86672852756629	0.00414738604615118	0.106570757768338	not
XR_001838082.1	5.9122368678858	6.01684167002309	2.10174075517445	2.86278964482642	0.00419929251322051	0.107009557492067	not
TCONS_00026586	94.7202799009044	1.7797412872616	0.622368143314476	2.85962786877785	0.00424138389684187	0.10745176006662	not
TCONS_00004954	401.775006830767	-0.711961737431975	0.248998323578778	-2.85930333666172	0.00424572583754439	0.10745176006662	not
TCONS_00011391	564.895990704496	0.792254941955138	0.277570061244198	2.85425214233798	0.00431382784753763	0.108802688714345	not
XR_001841369.1	86.2798598082769	-1.35450503452015	0.475171532932412	-2.85056014648255	0.00436422954060314	0.109699511241691	not
TCONS_00001795	65.329927572932	2.07749687643597	0.729465631551901	2.84797087974686	0.00439989503417304	0.11018292794283	not
XR_001841347.1	20.5852770213273	-1.96367129348454	0.689732541569016	-2.84700398362754	0.00441328101097126	0.11018292794283	not
TCONS_00027694	211.216421444002	-1.29503552409422	0.456330740126631	-2.83793181177067	0.00454068818088739	0.112602972002543	not
XR_596589.2	9.68165186128035	-3.46830963411628	1.2219614393237	-2.83831348723724	0.00453526159987986	0.112602972002543	not
TCONS_00011325	8952.99343377101	0.394990498100169	0.139250752471187	2.83654121137979	0.00456050923224609	0.112715288195221	not
ENSRNOT00000076847	32.2196250011246	-3.3542847850489	1.18296993915807	-2.83547761783041	0.00457572211888583	0.112715288195221	not
TCONS_00028944	203.072265894141	-0.863515357207387	0.304884516908868	-2.83227028372024	0.00462187623986567	0.113116923739692	not
XR_359877.3	53.8202943481296	-1.21621522580291	0.429421558013149	-2.8322174402005	0.0046226401853027	0.113116923739692	not
TCONS_00015945	29.3207024494718	1.68600781950503	0.596349512208039	2.82721421748536	0.00469549055787177	0.114520380272846	not
TCONS_00001433	167.810156827103	-0.946509335315897	0.33546438103298	-2.82148981779036	0.00478011549428265	0.116200833890621	not
TCONS_00014996	271.958217483947	-3.75069230995294	1.33030535438389	-2.81942209553085	0.00481102077008622	0.116568667183401	not
XR_001835624.1	35.0774107253676	-1.88940163404773	0.670595832858791	-2.81749683112866	0.00483995922804282	0.116886597043256	not
ENSRNOT00000077174	1008.96928951205	0.627866640064756	0.22296512627368	2.81598584746423	0.0048627808763317	0.117055213928636	not
ENSRNOT00000092488	8.41616856639244	6.52648733216546	2.32083842084418	2.81212482245599	0.00492154004505826	0.117675799660811	not
TCONS_00032160	287.417953838567	1.37085907047913	0.487295663055594	2.81319776556832	0.00490514731536309	0.117675799660811	not
XR_001838372.1	5.81584445567736	-6.02405123828638	2.14290632857628	-2.81115938571551	0.00493633259740885	0.117675799660811	not
XR_001840375.1	60.6129250410231	1.4119811418268	0.503152317824358	2.80626977518903	0.00501187126245846	0.11781174631316	not
TCONS_00011368	1143.80323444047	0.640053486920286	0.228131372514846	2.80563554176939	0.00502174561416039	0.11781174631316	not
TCONS_00051434	71.3942703543967	-1.11358880886845	0.396759651515138	-2.80670880876092	0.00500504625445806	0.11781174631316	not
TCONS_00038587	165.839865034354	-1.17138525573071	0.417426208827145	-2.80620917172878	0.00501281403583084	0.11781174631316	not
ENSRNOT00000084263	11.870832889566	-2.84296788764468	1.01203433483345	-2.80916149758155	0.00496707229526839	0.11781174631316	not
XR_591812.1	7.25770022914251	-3.35278593605741	1.19573669899492	-2.80395001581502	0.00504807303799874	0.118054619464591	not
TCONS_00046658	462.097198097803	-0.920652084558962	0.329709631182938	-2.79231177219734	0.00523329052843643	0.121616405676557	not
XR_001840752.1	8.36975531043116	-4.64342444151024	1.66257427368745	-2.7929124821663	0.00522358224250676	0.121616405676557	not
XR_357731.3	134.104922345734	1.2497525990215	0.447939653009988	2.79000215904895	0.00527076900742262	0.122063978951642	not
XR_001837919.1	6.17278080245802	-5.10869051205585	1.83166718528834	-2.7890932114131	0.00528558501549734	0.122063978951642	not
XR_001838549.1	36.3653447596541	1.63173839922656	0.586330690809348	2.78296603743217	0.0053864444287111	0.123666306916446	not
TCONS_00018640	305.957939706861	0.754655943046207	0.271181350408755	2.78284602502607	0.0053884371890522	0.123666306916446	not
XR_354085.3	17.6066373676885	-2.43721759058794	0.877102647118686	-2.77871421160829	0.00545745165107133	0.124862438704078	not
TCONS_00011367	519.02662827977	0.725966256221151	0.261988339878953	2.77098689413648	0.00558866761874299	0.126687894792978	not
XR_001837610.1	7.57021482437492	-6.40402937225713	2.31050625167639	-2.77169965136891	0.0055764463485025	0.126687894792978	not
TCONS_00013982	8.11290817247531	-6.50361288713193	2.34686931203935	-2.77118664161173	0.00558524021973802	0.126687894792978	not
TCONS_00011379	861.307235603855	0.61259824919729	0.22126997021215	2.76855575390524	0.00563053509715187	0.127246649443279	not
XR_362193.3	4.89755910175242	-5.7734620396488	2.08820382693619	-2.76479813185651	0.00569580320428531	0.128329224633135	not
TCONS_00032334	304.975175012653	-1.22301019736953	0.443061576418458	-2.76036167987277	0.00577374017646856	0.129689786942561	not
TCONS_00012337	5.33756276529069	-5.90028278628748	2.14427917297529	-2.75163927377075	0.00592977990563866	0.132791131826272	not
ENSRNOT00000080380	4.11575551236034	-5.52437226647099	2.00874436236091	-2.75016192701499	0.0059565821388619	0.132988344429575	not
TCONS_00010516	49.7644668684823	-1.16308526708281	0.423132627031121	-2.74874872033271	0.00598232284277152	0.133160740385788	not
TCONS_00005271	37.8015048973924	2.35958595544846	0.85882925190461	2.7474447921	0.00600616196269298	0.133184163654682	not
TCONS_00027421	1429.94074330229	-0.732631120416024	0.266729291111087	-2.74672165686856	0.00601941957519132	0.133184163654682	not
TCONS_00029601	373.964478221008	-1.09116067325486	0.399059628588079	-2.73432989730262	0.00625073829843613	0.137889420971472	not
TCONS_00038133	248.408476031244	-1.51169546415031	0.553287909690844	-2.73220404363253	0.00629121653365585	0.138137585608195	not
ENSRNOT00000090331	28.0965786276719	-1.93186231666801	0.707181514464953	-2.731777170575	0.00629937298375666	0.138137585608195	not
TCONS_00004556	71.8412664540705	1.56465667226911	0.574995437223177	2.72116363188081	0.00650525517544341	0.141810724916008	not
TCONS_00048065	117.891547263156	-0.816552520197336	0.299973029679108	-2.72208645247485	0.00648711693787893	0.141810724916008	not
NR_132654.1	118.429310839091	-1.03125973602572	0.379417348106177	-2.71800891860412	0.00656760678192023	0.14274886505409	not
ENSRNOT00000090709	6.47637683993346	-5.17619646516294	1.91058397750756	-2.70922216772461	0.00674411628998629	0.14615548206158	not
TCONS_00037764	1834.19780420092	0.391688477298528	0.144712761216031	2.70666162408308	0.00679634908719003	0.146428629021383	not
TCONS_00035940	701.140691968166	-0.509606910763974	0.188254496970062	-2.70701055733621	0.00678920983153732	0.146428629021383	not
TCONS_00033896	121.86235080508	-0.972325747290382	0.359626275743822	-2.70371163864293	0.00685697661818779	0.14730539886165	not
TCONS_00001814	410.006387100079	1.19878153926445	0.444486556335941	2.69700291758299	0.00699666573251684	0.149437455963293	not
TCONS_00039884	7025.67396711558	0.588986705809413	0.218331756998185	2.6976685110188	0.0069826934183414	0.149437455963293	not
TCONS_00031060	317.536205300033	0.576310703666119	0.214060948430873	2.69227389624609	0.00709666371034652	0.151136440401904	not
TCONS_00055366	3013.27063936109	0.43691726669371	0.162395035672081	2.69045950133576	0.00713536951030164	0.151524082417038	not
XR_594875.2	61.6602043188426	1.08459819894306	0.40379481405838	2.68601319576692	0.00723102329513191	0.151925406470702	not
TCONS_00017339	554.828454084323	0.757332252471692	0.281736467685877	2.68808741265289	0.0071862581847081	0.151925406470702	not
TCONS_00025044	383.377645737054	-0.638997300305511	0.237920461868513	-2.68576017080302	0.00723650109305644	0.151925406470702	not
TCONS_00032629	270.748252447596	-0.684723497880282	0.254859714459471	-2.68666822974555	0.00721685959084786	0.151925406470702	not
TCONS_00048772	451.13795174645	0.652908826573965	0.243538605660853	2.68092537034228	0.00734188875937076	0.153701297257082	not
XR_590307.2	12.65648264329	3.85576033565895	1.43959000557491	2.67837392641465	0.00739805769901697	0.154439679083998	not
TCONS_00000421	72.6461466714104	-1.0492336494911	0.392061281294974	-2.676198083181	0.00744626214467233	0.155008104927123	not
XR_001842762.1	79.1653241162649	-1.11709543146133	0.418743442077592	-2.6677323611777	0.00763650634085905	0.158521859154349	not
XR_001838897.1	8.41829011602971	-3.2477369269891	1.218293525292	-2.66580824699917	0.00768034862033192	0.158985367799028	not
TCONS_00043563	2730.30235838611	0.514021481065189	0.193125794656677	2.66158895024341	0.00777727888549225	0.160542153530133	not
TCONS_00017340	75.7011191804897	1.24939374145025	0.470038728168326	2.65806553072544	0.00785906099961927	0.16177844230414	not
TCONS_00001878	275.274052694045	-0.54183203570515	0.204057150748869	-2.65529550773732	0.00792389601327428	0.162659976494714	not
ENSRNOT00000078019	221.965631438836	-0.901476910105014	0.340169166830172	-2.6500841287449	0.00804717298471838	0.16391112058155	not
TCONS_00011966	177.549212340857	-0.902998587775041	0.340592516026441	-2.65125786764187	0.00801925893338779	0.16391112058155	not
XR_001837337.1	35.608352405971	-1.77182436711522	0.668636351312765	-2.6499073280065	0.00805138521936438	0.16391112058155	not
XR_596425.2	3.78616765562629	-5.40396605909516	2.04013425779773	-2.64882864372299	0.00807712739953611	0.163983438138934	not
TCONS_00008886	151.363234809116	0.856011820231157	0.323381340515056	2.64706621250246	0.00811934537733399	0.164177986884089	not
TCONS_00028984	2331.54185377123	0.518727574839173	0.19599956036671	2.64657519572313	0.00813114251685746	0.164177986884089	not
TCONS_00023606	8.96317265278256	-6.64589082966078	2.51356824465074	-2.64400652093065	0.00819310777240565	0.164978382665062	not
TCONS_00018641	165.918676858362	0.823106423077687	0.31234034816198	2.63528688471213	0.0084066197629985	0.167419596922711	not
TCONS_00030133	113.232375127874	-0.888765379142471	0.337158737789312	-2.63604433024617	0.00838787726014153	0.167419596922711	not
TCONS_00047354	111.720964252967	-1.20428314109668	0.456745601672366	-2.63666061958171	0.00837265516333693	0.167419596922711	not
XR_001837681.1	41.2682698058002	-1.22804816341667	0.46615148315855	-2.63444010752827	0.00842761705754379	0.167419596922711	not
XR_146315.4	3.81632149664746	-5.41467368988368	2.05330607106983	-2.637051419744	0.00836301536502436	0.167419596922711	not
TCONS_00052046	729.71013156868	-0.778337964330307	0.2959035374522	-2.63037735551248	0.00852901377514933	0.168979656295854	not
XR_001836683.1	105.70807762821	1.31977872254586	0.502356673171908	2.62717466100869	0.00860971286439314	0.170122401250977	not
XR_357334.3	10.8444221913482	-2.88604998704798	1.09915313360198	-2.62570327902378	0.00864701593748273	0.170403860741326	not
TCONS_00036492	143.121721655939	0.775063687157523	0.2958276657631	2.61998378399874	0.00879339482259113	0.171327071298601	not
XR_001835972.1	399.287748294494	0.59517845989503	0.227154173198921	2.62015199418691	0.00878905842003623	0.171327071298601	not
ENSRNOT00000083131	59.1393902860761	-1.27842584745683	0.487854851181682	-2.62050452990316	0.00877997636477731	0.171327071298601	not
TCONS_00034672	47.8878723011799	-2.14561827885103	0.819422344638296	-2.61845224613461	0.00883296538088863	0.171327071298601	not
XR_359722.3	7.72334036659166	-4.52624850194532	1.72731015268274	-2.62040288185388	0.00878259416979425	0.171327071298601	not
XR_001840563.1	9.49373453556659	-6.72892614985633	2.56953534283033	-2.61873267033737	0.00882570814589112	0.171327071298601	not
TCONS_00028747	240.679957070362	0.926671563833377	0.354309985571862	2.61542604377269	0.00891162181250174	0.172400223021958	not
TCONS_00031756	3970.95029588884	0.384413161530242	0.147121086727351	2.61290322197421	0.00897767201824403	0.172991834903462	not
TCONS_00032239	104.037886655612	-1.3760562450183	0.526815260952425	-2.61202806184951	0.00900068658464947	0.172991834903462	not
XR_001840716.1	23.853793174706	-3.38888711739645	1.29763750696554	-2.6115822787222	0.00901242982920605	0.172991834903462	not
TCONS_00041628	1048.89702640215	0.527628488009099	0.202597113072131	2.60432382282391	0.00920557348144253	0.176241419761296	not
ENSRNOT00000085478	99.8053875055763	-0.808058482346603	0.310396497245804	-2.60331057056581	0.00923282740220039	0.176306445742276	not
TCONS_00027740	471.346340970837	-0.506692006610025	0.194842402888505	-2.60052226362642	0.00930819789487512	0.177287583616307	not
TCONS_00009588	31.7095564488738	7.47106775256685	2.87908047262868	2.59494926369514	0.00946048830827809	0.177895696178563	not
TCONS_00011364	483.82768054081	0.768654908454922	0.295883713151989	2.59782770827971	0.00938155530785413	0.177895696178563	not
TCONS_00046820	664.605237777141	0.548594307098701	0.21122510876609	2.59720215226028	0.00939865922858805	0.177895696178563	not
TCONS_00046679	711.433988437443	-0.799028429935417	0.307905432782854	-2.59504492244189	0.00945785565857654	0.177895696178563	not
TCONS_00056725	75.6347108081103	-1.40687521774496	0.541992891904934	-2.59574477591437	0.00943861467546993	0.177895696178563	not
ENSRNOT00000088112	17.8108897737965	3.12866444373022	1.20737460686711	2.59129554815507	0.0095615336971167	0.177984216679326	not
TCONS_00057319	13.6516486802915	2.86635583176024	1.10593400975615	2.59179644216951	0.00954762453295297	0.177984216679326	not
XR_001836170.1	52.5592600686287	-1.02004065955882	0.393580949586698	-2.59169215540023	0.00955051895049471	0.177984216679326	not
TCONS_00041537	113.361812778368	-5.03410572353269	1.94260337059975	-2.59142231487969	0.00955801184620491	0.177984216679326	not
XR_595641.2	4.69549489226523	4.67314849851342	1.80445505050741	2.58978382265567	0.00960362193231098	0.178318507738136	not
TCONS_00014224	320.203736596297	0.831061847580766	0.321115326687249	2.58804790214882	0.00965215569992977	0.178323576556203	not
XR_001835499.1	11.3279715929083	-3.70742573020357	1.43220536741831	-2.58861320767604	0.00963632663925821	0.178323576556203	not
TCONS_00010708	919.198143485963	-0.739303905535198	0.286014677843184	-2.58484603346316	0.00974224910819913	0.179539204263321	not
XR_001835967.1	13177.2865046816	0.514376093617229	0.199431543820514	2.57921131112619	0.00990261904676141	0.182040683471559	not
TCONS_00026192	204.713185851123	0.816946221426607	0.317133816154421	2.57602999053502	0.00999419773537003	0.182433747163057	not
TCONS_00019446	167.877226502823	-0.757360632489069	0.294018284500905	-2.57589637248135	0.00999806056847606	0.182433747163057	not
XR_357775.3	7.17452672320296	-6.32472730161874	2.45473191106466	-2.57654502844492	0.00997932067352424	0.182433747163057	not
TCONS_00001492	3902.37576131728	0.407949350781231	0.158448780676829	2.57464493597639	0.010034303592354	0.182644097407626	not
TCONS_00050500	84.351296622313	0.952571474985537	0.370169965923926	2.57333539366967	0.0100723546673449	0.182825426356782	not
XR_001840122.1	216.839761410532	0.660068389047216	0.256576260147204	2.57260117778831	0.0100937447839739	0.182825426356782	not
XR_001839745.1	9.2839596238143	-2.83813596810538	1.10401131279418	-2.57074899071662	0.010147884903993	0.183356648998797	not
TCONS_00040194	167.000322039034	-0.748310994710046	0.291924739762096	-2.56336957025253	0.0103661641181911	0.1866543033859	not
XR_001842558.1	84.3768716990139	-1.19597347909202	0.46679494904266	-2.562096015702	0.0104042550585554	0.1866543033859	not
XR_353273.2	18.2129027872189	-2.49742451669132	0.974782639944978	-2.56203220528455	0.0104061668464128	0.1866543033859	not
TCONS_00032210	40.8528095408534	3.52306037779784	1.37983952436457	2.55323921049459	0.0106726169317602	0.188685739535185	not
XR_001836784.1	33.2009289758136	1.62522147072945	0.636532281780255	2.55324280833648	0.0106725066786978	0.188685739535185	not
TCONS_00021901	304.292562784478	0.609982617312994	0.238530252590567	2.55725473263141	0.0105501928026601	0.188685739535185	not
TCONS_00053745	904.839746850939	0.567941286047911	0.222413797985394	2.55353440835181	0.0106635741901664	0.188685739535185	not
XR_593864.2	6015.97777271964	0.361777494780068	0.141684677542268	2.55339886468768	0.010667725427957	0.188685739535185	not
TCONS_00024792	32.2094919131505	-2.68796046982192	1.052137740038	-2.55476100469966	0.0106260730192854	0.188685739535185	not
TCONS_00037429	346.411808693524	-0.862892798886698	0.338289102112664	-2.5507555327612	0.0107489694084324	0.189130676019799	not
XR_001837991.1	287.433272285338	-2.81516546153609	1.10363921770622	-2.55080230601724	0.0107475270440671	0.189130676019799	not
TCONS_00001812	251.078410502937	1.26801212289991	0.497484017600213	2.54884996912384	0.0108078785074854	0.189715492091015	not
TCONS_00027741	22.9043918202348	3.47749882620473	1.36599490430403	2.5457626637169	0.0109039295790243	0.19004726318158	not
TCONS_00001510	1551.17386424246	0.420196701836592	0.165051726645711	2.54584856745279	0.0109012467472951	0.19004726318158	not
TCONS_00038136	67.1593577589251	-2.04362347588173	0.802687736599042	-2.54597570474975	0.0108972772401998	0.19004726318158	not
XR_590559.2	14257.3942671179	-0.372904649080613	0.146672432167097	-2.54243175469935	0.0110084096553667	0.190805205148921	not
TCONS_00015237	191.749802132198	-0.878601249028193	0.345646169310243	-2.54190940632004	0.0110248745058984	0.190805205148921	not
XR_591556.2	9.5175202220821	-4.81827350942821	1.89485805346031	-2.54281501489217	0.0109963428785873	0.190805205148921	not
TCONS_00006542	65.3356491509567	-0.954725340001025	0.375820122273215	-2.540378450803	0.0110732575918038	0.191194798138855	not
XR_001836782.1	4.09563039396734	-5.51755596963033	2.17515262520309	-2.53662934071818	0.0111925388956507	0.192803875148854	not
TCONS_00037218	11.9221039598442	-3.77010237398702	1.48735220589726	-2.53477445290954	0.0112519747030969	0.193376960595084	not
TCONS_00002000	936.352902844563	0.545505357891656	0.215417033334122	2.53232230269159	0.0113309785757591	0.194282904118004	not
XR_591165.2	140.733606812617	-1.01709848845501	0.402214038932908	-2.52874934737093	0.0114469743885673	0.195817455397019	not
XR_590344.2	181.275592870918	-1.12469452954572	0.445189770458589	-2.52632608423859	0.0115262441570344	0.196718116213589	not
XR_001842783.1	20.8617663207247	-3.04614980866286	1.20690377014043	-2.52393760300245	0.0116048524724836	0.197603363529156	not
ENSRNOT00000081965	7.21071809974203	-6.33190700089179	2.51132833888767	-2.52133777286022	0.0116909569227784	0.198611888872029	not
TCONS_00029175	459.079411415075	-0.541045563771627	0.215087077216845	-2.51547220210798	0.0118873051076505	0.20102330605386	not
TCONS_00052475	90.7943357778965	-1.24132056177531	0.493333343169625	-2.51619027775404	0.0118631116979879	0.20102330605386	not
TCONS_00011633	4.41122736400855	-5.62242721082373	2.2422419273576	-2.50750248767739	0.0121587725712141	0.205144587445826	not
TCONS_00004324	157.445502244037	1.4196133329347	0.566390910901743	2.5064196928488	0.0121960759062294	0.20530524133721	not
ENSRNOT00000082122	3.94625810940304	5.43327785453557	2.171350075078	2.50225788871948	0.0123403997957418	0.20687377926219	not
TCONS_00033940	135.085183812838	2.22319943647913	0.888647502704448	2.50177874771853	0.0123571122763926	0.20687377926219	not
XR_592517.1	58.6265314037489	-1.05330581483907	0.42110048281314	-2.5013170438621	0.0123732355120281	0.20687377926219	not
XR_001837117.1	6.12733217613903	3.52472307248676	1.41288844314694	2.4946931157821	0.0126066106927306	0.21011583709038	not
TCONS_00032337	119.57131001302	-5.26951298866311	2.11270359406545	-2.49420363720925	0.0126240096979876	0.21011583709038	not
TCONS_00041311	47.0930634536285	-1.80732866225657	0.724955174255346	-2.49302126040139	0.0126661261885762	0.210211481627174	not
XR_001838302.1	9.04022248305681	-2.57687386156968	1.03387332160262	-2.49244642232884	0.0126866469290554	0.210211481627174	not
XR_001836708.1	8.97011695211417	3.29517027252052	1.32278149779299	2.49109189841133	0.0127351175369022	0.210317635103827	not
XR_001842516.1	112.736204776484	1.78032856811702	0.714796855579718	2.49067767187241	0.0127499730076475	0.210317635103827	not
TCONS_00001973	359.929887738908	1.12531321270394	0.452170157915989	2.48869411880343	0.0128213222386244	0.210554602985409	not
TCONS_00046407	73.3613607184722	1.00520976257813	0.403784880943825	2.48946855124568	0.0127934236455671	0.210554602985409	not
XR_359164.2	25.6844440532577	-1.56339095313138	0.628426267181882	-2.4877874060584	0.0128540545750345	0.210624087160765	not
TCONS_00028099	53.7956457891545	-1.07880538671441	0.433872827739313	-2.48645528768304	0.0129022781713461	0.210946539128867	not
XR_001836815.1	6.2284674242766	4.17586747448527	1.68005210355943	2.48555831431544	0.0129348393286686	0.211012058805432	not
TCONS_00049972	1874.12809763121	0.436907058964645	0.176133225473938	2.48054878793605	0.0131180310449348	0.213529183749049	not
XR_001835827.1	17.5442124937158	4.69171987987131	1.89212515560334	2.47960335286344	0.0131528605682256	0.213625581536675	not
TCONS_00057118	1230.00150403732	0.459882313465583	0.185589755562989	2.47795096270547	0.0132139304757471	0.213780953963243	not
TCONS_00000059	13.472084101719	-2.06204943401069	0.832216698251469	-2.47777945136545	0.0132202836212723	0.213780953963243	not
TCONS_00009047	6.28401801708813	6.10486468051222	2.46667430435414	2.47493747745132	0.0133259502242372	0.21446706940139	not
TCONS_00027353	655.746417220313	1.26074429460021	0.509535870066321	2.47429939414493	0.0133497769857428	0.21446706940139	not
XR_001842004.1	120.028715551796	-1.0248081511065	0.413977576213558	-2.47551609070205	0.0133043766490196	0.21446706940139	not
TCONS_00028152	656.889470245749	0.628868624364053	0.254379596095534	2.47216614074612	0.0134297087214928	0.215283183192694	not
TCONS_00016565	76.8900846329772	-1.1694429371832	0.473418145473185	-2.47021147872213	0.0135033197584668	0.215877613646688	not
TCONS_00035734	94.0975267023982	-1.1826384291333	0.478872348178151	-2.46963190426968	0.0135252144950496	0.215877613646688	not
NR_027324.1	10.0437775731983	-3.22073481730364	1.30619936559402	-2.46572988943303	0.0136734401332606	0.217773109018957	not
ENSRNOT00000089742	23.6308695153842	2.81853001050181	1.14457333973075	2.46251586741033	0.0137966067995654	0.218834697350325	not
TCONS_00057387	6.11141300350782	-6.09342297773932	2.47531421692478	-2.46167655648563	0.0138289314834373	0.218834697350325	not
TCONS_00017883	7.94025277559286	-6.47102429212642	2.62827628454895	-2.4620791695942	0.0138134171637575	0.218834697350325	not
TCONS_00027247	578.319200642817	-1.08725765205415	0.442254451730812	-2.45844365794182	0.0139540670118955	0.21987325206377	not
TCONS_00042874	14.8813251196066	-2.4756770539712	1.00690645119567	-2.45869618873868	0.0139442564570041	0.21987325206377	not
TCONS_00036783	5.29015178792572	-4.88007131417705	1.98692158667149	-2.45609658021392	0.0140455403824751	0.220843709418065	not
XR_001837992.1	28.3616727177198	-3.33970471181257	1.36113967301501	-2.45360911743534	0.0141430623045024	0.221904947834974	not
XR_590561.2	263.222487943326	-0.747792824372457	0.304916670813583	-2.45244978694404	0.0141887180809371	0.222149632665519	not
TCONS_00035222	66.4709590768878	-0.939475639503962	0.383320903122898	-2.45088549006876	0.0142505279950685	0.222175953340837	not
XR_595288.2	8.44117438972176	-4.03171906941492	1.64454371526416	-2.45157306065731	0.0142233308837987	0.222175953340837	not
TCONS_00037433	525.229985224423	-0.7378815703152	0.301556787725738	-2.44690751576215	0.0144087806601255	0.223699346803209	not
XR_001840519.1	83.3280998270571	-2.11534641955086	0.864310518432869	-2.4474380149698	0.0143875870463661	0.223699346803209	not
TCONS_00051359	4566.80624563993	0.458819047140257	0.18776673325716	2.44355876667392	0.0145432008400443	0.225312901903411	not
TCONS_00035997	416.29687588691	0.634849834417229	0.260039802539778	2.44135639320107	0.0146322065963398	0.226217587336718	not
TCONS_00001499	12704.3273331105	0.39563769792697	0.162167914384396	2.43967926348962	0.0147003071061358	0.226795969758547	not
TCONS_00055575	120.727316977843	0.910329954520276	0.373883594525743	2.43479512834735	0.0149002233480189	0.229401355295541	not
XR_361242.3	5.96064379840197	-6.05824315175285	2.48921911198766	-2.43379263905591	0.0149415520397903	0.229559396203847	not
XR_001842540.1	7.39265496137416	3.35756904628006	1.38174186359982	2.42995391160305	0.0151007429299345	0.230091732478796	not
XR_001838258.1	73.2092465127887	1.42502084765597	0.586275433408095	2.43063373706816	0.0150724423923099	0.230091732478796	not
TCONS_00001479	11448.1618743783	0.368132184680272	0.151454660945479	2.43064282328552	0.0150720644576241	0.230091732478796	not
NR_027983.1	60.9510766540173	-1.65152178297426	0.67951690685196	-2.43043516109903	0.0150807041019494	0.230091732478796	not
XR_001835976.1	11.057235340323	4.40630860436909	1.81431485171609	2.42863503002323	0.0151557803081349	0.230455177936454	not
TCONS_00019166	123.954809300151	1.5552338780303	0.640743712226071	2.4272323681915	0.0152145076285952	0.230873123973961	not
XR_593446.1	10.7951613480518	-4.40756492789403	1.81684647460751	-2.42594241698171	0.0152686927021105	0.231220571861878	not
XR_001836330.1	7.61907032315357	3.8218271823848	1.57787403594177	2.42213706248338	0.0154295297442584	0.232686216789455	not
TCONS_00031049	268.239235126	0.62813761938884	0.259617246608868	2.41947569968329	0.0155428991898562	0.232686216789455	not
TCONS_00041380	153.387489314889	0.5962498058521	0.246335752326888	2.42047611936117	0.0155001973495694	0.232686216789455	not
TCONS_00039568	1795.45371155831	0.547892163392396	0.226431240711996	2.41968449967235	0.0155339782479988	0.232686216789455	not
TCONS_00051687	3062.99658632859	0.334110478293722	0.137946533289969	2.42202881308665	0.0154341267426409	0.232686216789455	not
TCONS_00021655	372.499144227821	-0.443441909073023	0.183301306557923	-2.41919666258841	0.0155548280372096	0.232686216789455	not
XR_351159.3	26.5741377725626	-1.35738655787366	0.561258124469151	-2.41847110749176	0.0155858832626225	0.232686216789455	not
NR_027367.1	15.6516193450077	-3.9380188423938	1.62971753077318	-2.41638122437421	0.0156756395710501	0.233554387963832	not
TCONS_00040965	375.656755777998	0.59433333976771	0.246172400975009	2.41429720559148	0.0157655965168667	0.234255478474184	not
XR_001836121.1	74.0184706349389	-1.24491338316616	0.515845015362574	-2.41334770345923	0.0158067322508432	0.234255478474184	not
XR_001841884.1	5.03331088676395	-4.80506812274866	1.99124880147346	-2.41309278840146	0.0158177921188928	0.234255478474184	not
ENSRNOT00000082061	28.0530700170833	1.51199855264793	0.627002564621913	2.41147108155718	0.0158883117826644	0.234829248147779	not
TCONS_00021115	6.33886111361931	6.11719205703212	2.53890551459368	2.40938153147897	0.0159795830544791	0.235706823897406	not
XR_595898.2	66.1410337918042	-0.86400398938298	0.35895666531763	-2.40698689525224	0.01608474702972	0.236785419421576	not
TCONS_00029968	5.48777685847312	4.90253216674121	2.03837085907639	2.40512276993726	0.0161670334946568	0.237052336360146	not
TCONS_00001074	15.1772391171903	-2.07986095563261	0.864577392803823	-2.40563883921094	0.0161442161426203	0.237052336360146	not
TCONS_00056101	58.5620737814435	1.45766099413055	0.606999116278434	2.40142193792241	0.0163314931545265	0.238517261683698	not
XR_001841370.1	31.1169647655824	-1.91630025542627	0.797898386571555	-2.40168458500124	0.0163197732240431	0.238517261683698	not
TCONS_00011375	821.076886976785	0.717356860490776	0.298848513946403	2.40040297011292	0.0163770319217455	0.238710583632542	not
XR_590382.1	635.422888364007	-0.424695920422684	0.177449694249518	-2.39333137325953	0.0166961540930013	0.242781934413638	not
XR_001840498.1	3.98032258587924	-4.45138673936649	1.86035453735728	-2.39276258905461	0.01672205745826	0.242781934413638	not
TCONS_00018411	170.366085285172	-0.786797779648231	0.329062602085174	-2.39102764842471	0.0168012875824679	0.243453951440075	not
TCONS_00021382	821.097027872223	0.442946746672642	0.18564686054909	2.38596411144542	0.0170344133109532	0.245867801499892	not
TCONS_00032248	68.8542265174238	-2.57882021002419	1.08054482395551	-2.3865925344809	0.017005327217541	0.245867801499892	not
TCONS_00011323	2638.63140722104	0.405836569225108	0.170352191038271	2.3823384175548	0.017203079838215	0.24781824562263	not
XR_001836814.1	21.0714977305116	1.75407238493894	0.737544165055686	2.37826081209184	0.0173945178294031	0.25008849564064	not
XR_595014.2	70.8954727566192	-0.890988302961066	0.375033806068192	-2.37575463476767	0.0175131041214514	0.251304542635973	not
TCONS_00013992	299.593524342817	0.535692421791576	0.225585253979449	2.37467836368585	0.0175642478464297	0.251549983692085	not
TCONS_00032251	99.6646387022237	0.874634791334543	0.368656109610855	2.37249503950386	0.0176684003807994	0.251578957252616	not
TCONS_00027480	170.68594181817	0.718248333623105	0.302716040615079	2.37268012677399	0.0176595500912279	0.251578957252616	not
TCONS_00049425	527.090177319425	-0.918594415067905	0.387158951834716	-2.37265446327602	0.0176607770066966	0.251578957252616	not
TCONS_00001475	2932.07657295422	0.301867430946961	0.12728556636947	2.37157628753235	0.017712389768313	0.251720308438141	not
TCONS_00043787	67.1043120612189	0.925760020208468	0.390905243137158	2.36824661848714	0.0178726179323372	0.253024227049754	not
TCONS_00037426	388.432173965348	-0.695938012133906	0.293845022677369	-2.36838455112449	0.0178659552995008	0.253024227049754	not
TCONS_00038629	379.606806838508	0.507043019119894	0.214376741989809	2.36519603019248	0.018020529599562	0.254630427802607	not
TCONS_00043345	4195.98984663959	0.393027289252903	0.166352069133788	2.36262338845218	0.0181460996683934	0.255427955332242	not
TCONS_00027250	1438.08162967858	-0.812166219558824	0.343681638550759	-2.36313532193217	0.0181210514183008	0.255427955332242	not
TCONS_00010801	1564.54742984012	-0.518606128807754	0.219694643914778	-2.36057702439449	0.0182465287221558	0.256353321780858	not
XR_001841313.1	45.0627424364301	1.63388121022342	0.692925508060837	2.35794640436295	0.0183763458688343	0.257687278881755	not
XR_596910.2	19.2929272221566	-2.49708937308579	1.06024284038203	-2.35520512657839	0.0185124832919005	0.259104643043834	not
TCONS_00020136	479.563362845548	-0.504441585553407	0.214405266701852	-2.35274810788522	0.0186352530619325	0.260329905723405	not
TCONS_00007139	8.91515046818952	-3.00904786610151	1.28051095976173	-2.34988060286607	0.0187794338809346	0.261849087509635	not
XR_001839504.1	36.2029791154015	-1.39377515981972	0.593886506849356	-2.34687123506791	0.0189317961332687	0.263476409463005	not
XR_590815.2	55.8540076768067	-1.10871804766397	0.472665493622689	-2.34567164860361	0.0189928310582727	0.263828987820743	not
TCONS_00047244	283.242446569916	0.470775203087586	0.200799947885935	2.34449863181743	0.0190526804283495	0.264163805563795	not
XR_357777.1	21.8520857345142	-3.98203389035417	1.69914663003845	-2.34354929701627	0.0191012378074683	0.26434109999474	not
TCONS_00052441	20.089232657562	-2.13517095830635	0.912082349771286	-2.3409848451094	0.0192329477913722	0.265666325566805	not
XR_001842804.1	43.4516406571612	1.4171911244575	0.6063346453777	2.33730850655037	0.0194231485538776	0.267220205887188	not
TCONS_00010189	1229.01835566928	0.624644696140693	0.267234698614278	2.33743858630535	0.0194163907439329	0.267220205887188	not
XR_592691.1	24.0023723939313	-2.88061487504386	1.23276171670754	-2.33671668742068	0.0194539202662121	0.267220205887188	not
XR_593563.2	6.29411486720792	-6.13750794344226	2.63090563873536	-2.3328498951382	0.0196560248867139	0.269495406146225	not
XR_596809.2	20.3121475481844	2.62959343495061	1.12904292564393	2.32904646512964	0.0198566042875968	0.271537493006593	not
XR_001842666.1	14.7398909394072	2.20201041131618	0.945778006064926	2.32825292742642	0.019898677241676	0.271537493006593	not
TCONS_00052235	75.3348895837773	0.916366248250838	0.393637969741113	2.32794170962093	0.019915199081133	0.271537493006593	not
XR_001836083.1	10.9507943249455	2.89051212088756	1.2433128486113	2.32484697967698	0.0200801439038752	0.272734468042374	not
XR_001840707.1	1441.75165312959	0.742521480412556	0.319494814112261	2.32404861554859	0.0201228885853196	0.272734468042374	not
XR_001838840.1	257.823083759154	0.593860549207894	0.255585311021692	2.32353160998948	0.0201506115766084	0.272734468042374	not
ENSRNOT00000088585	5.66172070480616	-3.39594981703454	1.46121704658086	-2.3240557075219	0.0201225085294277	0.272734468042374	not
XR_353862.3	7.50695702080137	2.99275162091501	1.29077438966723	2.31857065407577	0.0204183278379331	0.275852728925641	not
XR_592135.1	68.3129045044998	1.04693101814405	0.452163566028911	2.31538119565588	0.0205920796976453	0.276830019528497	not
TCONS_00008425	222.608856887823	0.532541046619311	0.230051499468745	2.3148775289407	0.0206196354547005	0.276830019528497	not
XR_001842779.1	21.4525834879657	-2.31056938266133	0.998230734688891	-2.3146646385131	0.0206312924176493	0.276830019528497	not
XR_001840257.1	7.53354059740385	-3.85898452425038	1.66731063140708	-2.31449644208991	0.0206405061921789	0.276830019528497	not
TCONS_00033937	148.803973846326	0.877112434026299	0.379621677753422	2.31049090562214	0.0208609914551432	0.278775274599472	not
XR_351012.3	484.636202188804	-0.587660981391173	0.254276839401845	-2.31110699178727	0.0208269458941246	0.278775274599472	not
TCONS_00031921	2032.8532668151	0.795505562567378	0.344745815482911	2.30751332384718	0.0210262203294425	0.280476115946895	not
TCONS_00041026	552.980865885845	0.50694002623522	0.219943804495413	2.30486158679588	0.0211743265641549	0.28152835242422	not
XR_362407.3	13.2508079900135	-3.96248818614117	1.71927980586768	-2.3047372351014	0.0211812941742715	0.28152835242422	not
TCONS_00042524	76.5774067715005	-1.12807484180247	0.489870690245599	-2.30280125809712	0.0212900277182791	0.282465538308945	not
XR_001841505.1	20.9474006955071	1.83797667008209	0.799025973465879	2.3002714944417	0.0214328435782652	0.283404454987491	not
XR_590882.2	135.720511297659	-0.955318227381724	0.415321560447689	-2.30018934329331	0.0214374953096086	0.283404454987491	not
TCONS_00011488	2729.6117740873	0.4826281805278	0.209967935413614	2.29858039789301	0.0215287777034719	0.284102977194031	not
TCONS_00009059	390.358866561457	-0.475147302895559	0.206971161887862	-2.29571742537251	0.0216920434555162	0.285747239102076	not
XR_590358.2	15.3491772394505	-1.97563764990984	0.860997814407524	-2.29459078391428	0.0217565869297734	0.286087504290081	not
TCONS_00041305	1170.48453685574	-0.489625398676474	0.2135765992539	-2.29250489232862	0.0218765255649777	0.287153683703704	not
XR_001838453.1	34.1959598178035	1.3798554403126	0.603391434429997	2.28683299360407	0.022205572898983	0.28955489715259	not
XR_001837620.1	43.7854140216128	1.17019829691172	0.511752462529917	2.28664907859296	0.0222163141345393	0.28955489715259	not
XR_590800.2	1854.45074237212	0.344167860956425	0.15039026300741	2.28849829818748	0.0221085191050421	0.28955489715259	not
XR_001836318.1	21.7982708902604	-3.24280798530693	1.41856295975997	-2.28598100845354	0.0222553696322965	0.28955489715259	not
XR_001841613.1	3.94704320657522	-4.4429247217681	1.94334720828563	-2.28622281331164	0.0222412267891196	0.28955489715259	not
TCONS_00017132	512.429142367456	-0.421675961052637	0.184574123262598	-2.28458872565093	0.0223369546394859	0.290105614737787	not
XR_001842288.1	3.87121759628455	4.38344548153681	1.92132901003038	2.28146530794718	0.0225209273214493	0.290453146431955	not
TCONS_00013389	495.502285961188	0.76677148500894	0.336061011312618	2.28164368729955	0.0225103852330297	0.290453146431955	not
TCONS_00011388	650.565582303456	0.647137387075167	0.28348618897629	2.28278276769699	0.0224431675190331	0.290453146431955	not
ENSRNOT00000076871	9.64613428130544	-6.75313988205034	2.95994873636361	-2.28150568930014	0.022518540437507	0.290453146431955	not
TCONS_00047946	70.5446127647839	-1.20925337761081	0.530569158022317	-2.27916259233437	0.0226574018681677	0.29170418084627	not
XR_356264.3	7.00112429521782	2.89921487826016	1.27319057698969	2.27712561705807	0.0227787253485098	0.2927561396965	not
XR_001838455.1	122.509034108155	-0.999459701304562	0.439190863148181	-2.27568418463967	0.0228649186103963	0.293353730088244	not
TCONS_00016703	712.06272027873	0.579452855435689	0.255224163288516	2.27036832237805	0.0231852448220825	0.29643392891212	not
TCONS_00011366	259.473497604838	0.56380168689691	0.248402797802464	2.26970747465276	0.0232253375967683	0.29643392891212	not
ENSRNOT00000077404	22.7302738945029	-1.8113328435484	0.797874025845014	-2.27019903502943	0.0231955095364084	0.29643392891212	not
TCONS_00038635	146.087698513249	1.25536450313586	0.553933622160177	2.26627244296944	0.0234347075684133	0.298590498156163	not
XR_001836069.1	355.712113495573	1.09075141531133	0.481689528168281	2.26442833303668	0.0235477829919987	0.29922595227958	not
ENSRNOT00000082747	285.676542176351	-0.504971978537065	0.223151031510057	-2.26291572626814	0.023640884770739	0.29922595227958	not
XR_001838010.1	94.8730931354631	-1.2157944538442	0.536996034377321	-2.26406598189125	0.0235700568751182	0.29922595227958	not
XR_357971.3	14.9074692493158	-2.26473384271397	1.00084402733518	-2.26282395743918	0.0236465434548409	0.29922595227958	not
TCONS_00011326	9.57684554109293	6.71288020526006	2.9724302747504	2.25838105010681	0.0239219131204827	0.301253319801022	not
TCONS_00051414	174.941488139617	1.20560249864826	0.534074020297226	2.25736967691727	0.0239849848424926	0.301253319801022	not
TCONS_00001797	84.8305659653657	1.17580082964599	0.521263248748211	2.25567567341381	0.0240909501537451	0.301253319801022	not
TCONS_00010638	255.79725940966	-0.596552026512024	0.264441097996512	-2.25589755537883	0.0240770476690075	0.301253319801022	not
TCONS_00048804	166.535593129269	-0.638252897024572	0.28281547083303	-2.25678211713314	0.0240216927026315	0.301253319801022	not
TCONS_00038128	32.3203597279278	-1.70235968443747	0.75470676135846	-2.25565712618402	0.024092112584899	0.301253319801022	not
TCONS_00055139	40.4295624093474	-8.82006185714379	3.90785467452098	-2.25700866376894	0.0240075334107922	0.301253319801022	not
XR_593781.2	66.7575589214759	1.30258682784903	0.578553104631894	2.25145594660287	0.0243566740834252	0.301745927307534	not
ENSRNOT00000084136	111.558062852426	1.26936819001896	0.56352807314794	2.25253762945314	0.024288317533943	0.301745927307534	not
TCONS_00040409	157.910149848148	0.594509502690833	0.263969472224595	2.25219036762327	0.0243102444719127	0.301745927307534	not
XR_001835969.1	1146.31397321809	0.570149590852044	0.253271184982348	2.25114274603241	0.0243764977811364	0.301745927307534	not
TCONS_00042998	32469.1606338682	-0.436438381852508	0.193808300947035	-2.2519075793961	0.024328113066418	0.301745927307534	not
ENSRNOT00000080005	9.3245964719286	-6.70423819489836	2.97656773991982	-2.25233852567352	0.0243008873225084	0.301745927307534	not
XR_001836117.1	5.90779533824646	-3.48070277074689	1.5475789790862	-2.24912771353494	0.024504371813939	0.302821584790986	not
ENSRNOT00000087064	4.85530740344395	-3.79568118581221	1.6883600551468	-2.24814675888679	0.024566833311521	0.303086641355827	not
XR_359021.2	177.544574672894	-1.05870761314804	0.471103690256516	-2.24729212494935	0.0246213638377857	0.303253131268727	not
XR_001841939.1	8.84915925451838	-2.76059716439147	1.22915109735437	-2.24593800577765	0.024707979078925	0.303813586344851	not
XR_001838936.1	8.08200131715451	-3.18629175730311	1.42028574509358	-2.24341599449988	0.0248700014288899	0.305297858072253	not
TCONS_00011041	165.599871517499	0.588359533652878	0.262750638365315	2.23923160496703	0.0251408504362183	0.306585618355864	not
TCONS_00016796	368.175069055254	0.470094210364062	0.209758826194949	2.24111766304012	0.0250184543612981	0.306585618355864	not
TCONS_00011961	40.9264108898362	-1.10410576898133	0.493013239708104	-2.23950531153084	0.0251230561089894	0.306585618355864	not
TCONS_00038599	114.367790749256	-6.14263008586633	2.74213408375791	-2.24009107441174	0.0250850108757681	0.306585618355864	not
XR_596992.2	106.983584223504	0.774118938756738	0.346260519451712	2.235654645186	0.0253744021230565	0.30892394018021	not
TCONS_00056866	44.5945742630985	-1.08502677881198	0.486032207336813	-2.23241744566131	0.025587385848119	0.310493893953365	not
TCONS_00037245	55.0256494600493	-1.29425887231609	0.57970547733226	-2.23261453086854	0.0255743750323458	0.310493893953365	not
XR_001835892.1	168.65874640216	-0.740049462682758	0.331760202196095	-2.2306758248397	0.0257026101204046	0.310978429947786	not
XR_001842537.1	13.0527672645397	-2.83269688243674	1.26995895777807	-2.23054206995228	0.0257114777669955	0.310978429947786	not
TCONS_00016798	1205.11548154267	0.479361691816667	0.214970972362312	2.22989032681469	0.0257547247336376	0.310992509447029	not
TCONS_00046676	1591.74900796623	-0.643943509308112	0.289233948920198	-2.22637595521603	0.0259890096700941	0.312827184950195	not
XR_001839047.1	7.62591880782372	-2.76313523531554	1.24146274364648	-2.22570934927901	0.0260336561223775	0.312827184950195	not
XR_001838109.1	4.86532988927802	-5.76610929424728	2.590029703059	-2.22627149311729	0.0259960017236713	0.312827184950195	not
ENSRNOT00000080318	4.02360502465477	4.44168007328813	1.99986194432026	2.22099334701717	0.0263514120084705	0.314599248372531	not
XR_591464.2	1677.39310719846	0.392536442981522	0.176733736209716	2.221061192956	0.0263468170160307	0.314599248372531	not
TCONS_00015825	378.183291234903	-0.592972418227248	0.266787175396222	-2.2226421391755	0.0262399403555086	0.314599248372531	not
TCONS_00044913	209.588851225392	-0.784442959160367	0.353174600108983	-2.22111940926189	0.0263428747603377	0.314599248372531	not
TCONS_00020751	393.92378547614	0.52940278576612	0.238866843459305	2.21630921269454	0.0266703325174821	0.317893156942246	not
XR_362049.3	69.0963618085638	-1.17725065148051	0.531460431792343	-2.21512380048737	0.0267515682255224	0.318347969704687	not
TCONS_00012104	814.025417270217	0.511564102369723	0.231175461819736	2.2128823636508	0.0269057569020163	0.319668076376046	not
TCONS_00053989	906.693791989302	-0.416894848704671	0.188492584027264	-2.21173077368588	0.0269852728440534	0.320098180285	not
XR_001840154.1	13.103224728546	-1.81199861880672	0.820152382303854	-2.20934384622125	0.02715073362752	0.321544746005405	not
XR_596810.2	22.6281714758367	-3.08302906435177	1.39619690348275	-2.20816208420267	0.0272329764303442	0.32200271331239	not
TCONS_00000619	10930.9763082193	0.280502814610561	0.127276083268451	2.20389257280115	0.0275319000149572	0.325017158323536	not
XR_001840376.1	115.137150308125	-1.11834295798349	0.508365448183364	-2.19987995246308	0.0278154134267907	0.327840359208904	not
TCONS_00041345	9408.19948386297	0.385265997093875	0.175217831088185	2.19878305022493	0.0278933522851536	0.328235467177206	not
ENSRNOT00000088140	93.8210849872317	1.04894646967636	0.477938011878619	2.19473329931071	0.0281827345928879	0.33058795022451	not
TCONS_00008240	130.517974386525	-0.717268046355211	0.326725193343964	-2.19532518755019	0.0281402793740621	0.33058795022451	not
XR_593548.2	4.65835862961184	-5.7023778635391	2.59952553789582	-2.19362255935169	0.0282625552356802	0.330998864012166	not
TCONS_00041358	121.521474808867	-1.27769529981138	0.58288165980022	-2.19203208460753	0.0283771899927534	0.331291365002287	not
XR_001839949.1	22.8468856868046	-1.67011029488723	0.761747865209777	-2.19247125087421	0.0283454967634468	0.331291365002287	not
TCONS_00001534	1016.05543988096	0.41150909675745	0.187853560957854	2.19058448857286	0.0284818746459511	0.331989043586086	not
TCONS_00017337	70.5416714779391	1.27870670659907	0.58502438942413	2.18573230401174	0.0288351960328574	0.33505046962707	not
TCONS_00022889	185.575611154357	0.732122000184666	0.334860789961862	2.1863473483057	0.0287902025373953	0.33505046962707	not
TCONS_00001299	49.5187290979266	-1.02748940764959	0.470409599052988	-2.18424413472449	0.0289443134161231	0.335790386413108	not
XR_001838834.1	17.4208494097045	1.832911770428	0.839568624786439	2.18315896558692	0.02902410545557	0.336188306138969	not
TCONS_00024420	25.6152466034295	-1.27503965422737	0.584772255056505	-2.18040381225708	0.0292275418091771	0.337851590784969	not
XR_594124.2	8.71746522951519	-3.29636704979704	1.51211064902825	-2.17997740569807	0.0292591364143951	0.337851590784969	not
TCONS_00057100	561.073051462073	0.401843390021332	0.184411202136259	2.17906171298864	0.0293270840172526	0.338107879699683	not
TCONS_00044620	612.765910146488	-0.525636465348047	0.241545461650892	-2.17613885914261	0.0295448790140974	0.338506443277799	not
TCONS_00032645	500.789573868747	-0.564448994324368	0.25931033479469	-2.17673157828928	0.0295006007349616	0.338506443277799	not
TCONS_00038715	458.874480256933	-0.790534119659107	0.363062592532711	-2.17740449145248	0.0294504008670437	0.338506443277799	not
XR_001841890.1	28.6296335970596	-1.73072450267073	0.794970448004081	-2.17709288064233	0.0294736381438433	0.338506443277799	not
TCONS_00013461	112.246127304223	0.794906990920775	0.365958879589267	2.17212106401937	0.0298465325610995	0.341433244003909	not
TCONS_00001996	683.360845500777	0.464841644347581	0.214277388232124	2.16934529668629	0.0300564787119489	0.342245574239295	not
TCONS_00009969	55.90113687407	-1.20554734393937	0.555615975753716	-2.16974924506804	0.0300258472363658	0.342245574239295	not
XR_355160.3	8.10074303668458	-2.19252183842269	1.01041978540114	-2.16991182288878	0.0300135265069481	0.342245574239295	not
TCONS_00027243	474.325776778635	0.603645198934999	0.278388442934149	2.16835581453281	0.0301316248076289	0.342387304137344	not
XR_594557.2	41.2838690917981	-1.00168850979133	0.46204157218456	-2.16796186770659	0.0301615879558067	0.342387304137344	not
XR_001837654.1	36.6770368187209	-1.93902220422317	0.895897249396855	-2.16433548102595	0.0304386115437181	0.345002054153492	not
TCONS_00048669	852.50553885243	0.373349656428586	0.172562870727209	2.16355728700634	0.0304983426327682	0.345149696870072	not
XR_001839915.1	82.5820512523291	-0.958793267311544	0.443890533112516	-2.15997683164942	0.0307744631607554	0.347742022565723	not
TCONS_00030902	236.398081319802	-0.630989743520664	0.292220093308833	-2.15929622215882	0.0308271930503805	0.347806040675285	not
NR_045202.1	238.854892689701	-0.549515175076202	0.254571613381445	-2.15858778509141	0.0308821612410513	0.347895078614892	not
TCONS_00041882	2684.11513803533	-0.314941055892818	0.146082368962914	-2.15591421558047	0.0310903642379406	0.34970744553787	not
TCONS_00047284	61.772019535652	-0.890021714710258	0.413118287967168	-2.15439921357583	0.0312088782033111	0.350507005961199	not
XR_358766.3	15.2565638391733	-1.78698030834133	0.83047406677313	-2.15175931415268	0.0314163158181274	0.352301326094023	not
XR_001837371.1	233.852937651714	0.723052807855899	0.336556506064602	2.14838457978616	0.0316832167564189	0.354219321981748	not
TCONS_00015918	1306.36400648956	0.533713806483327	0.248385637208551	2.14873054851883	0.0316557656282788	0.354219321981748	not
TCONS_00027126	76.0697715286568	0.901664169027109	0.419831527125078	2.14768094049898	0.0317391104859709	0.354308197116805	not
TCONS_00017137	39.7453058448976	-1.31036444896894	0.610306276301751	-2.14706041843335	0.0317884719210469	0.354323993207446	not
TCONS_00021418	8.82602806891368	4.0865779056948	1.90406627837692	2.14623721458809	0.0318540579063291	0.354520313144235	not
TCONS_00017235	104.971668269505	0.88516766385594	0.412554748413988	2.1455762350545	0.0319068031580608	0.354573346373036	not
TCONS_00036520	152.923661157794	0.673951200808023	0.314377409695478	2.14376472361944	0.0320517432111352	0.354584404686061	not
TCONS_00058449	29.6568142151879	-1.6785323287656	0.782818396979915	-2.14421676245898	0.0320155225889893	0.354584404686061	not
TCONS_00037315	5.51858250759996	-5.94590947061327	2.77274134064464	-2.1444154863832	0.0319996104961101	0.354584404686061	not
TCONS_00016756	4551.40484030298	0.385453083775976	0.179886406034663	2.1427582676909	0.0321325139160566	0.354946603646723	not
ENSRNOT00000093096	120070.066646905	-0.254299365228869	0.118742051175821	-2.14161169283096	0.032224742028714	0.355434094913726	not
NR_110639.1	4.76086620066556	-5.73430529834356	2.67917721340253	-2.1403232565796	0.0323286517632547	0.356048787675786	not
TCONS_00001507	477.736070967481	0.587460561936559	0.274666075821788	2.13881732638042	0.0324504656703028	0.356328293170189	not
TCONS_00027999	30.8092074355839	-1.30987609655377	0.612300896215435	-2.13926862536046	0.0324139191382957	0.356328293170189	not
TCONS_00042447	482.103521387681	0.496327789746585	0.23241318760401	2.13554056404165	0.0327168804572065	0.358720692253348	not
XR_352161.3	7.30869722912154	3.77769608168577	1.7711446344495	2.13291224680808	0.0329319255158005	0.358911774873358	not
TCONS_00011995	404.248107035672	0.50546408545547	0.23705685208959	2.13224836573989	0.03298643432637	0.358911774873358	not
TCONS_00049954	3222.92302268768	0.393072516044404	0.184169749932545	2.13429467210751	0.0328186671345684	0.358911774873358	not
TCONS_00035707	241.403266894866	-0.569014653856243	0.266657124678152	-2.13388130747689	0.0328524979803998	0.358911774873358	not
XR_001838008.1	225.286629688567	-0.82122151229557	0.385229780435658	-2.13177057954047	0.0330257113550586	0.358911774873358	not
TCONS_00016621	98.9225615781847	-1.3674653012006	0.641064373558996	-2.13311698107453	0.0329151311097303	0.358911774873358	not
TCONS_00024103	1465.17750303154	0.499537614540355	0.234403904268859	2.13109767133994	0.0330810965276748	0.358985761144664	not
XR_001838736.1	13.8947606988017	2.44615924885944	1.14992044107703	2.12724216517826	0.0333999673716037	0.361914602457699	not
XR_597187.2	6.52840163206417	-3.20174950863598	1.50601605475058	-2.12597302567683	0.0335055056107037	0.362526627325184	not
ENSRNOT00000083444	32.335749007711	-1.47035227834001	0.692676637636415	-2.12271094252177	0.0337780814942545	0.364489212380442	not
ENSRNOT00000076888	25.2067640177569	-2.96209240881922	1.39548744079805	-2.12262204747989	0.0337855359243035	0.364489212380442	not
XR_001840121.1	108.981111839759	0.842111710438042	0.39709014745836	2.12070663507547	0.0339464978140481	0.364677193451935	not
TCONS_00001491	702.827368705545	0.70480761985223	0.332364071763653	2.12058907604618	0.0339563982181049	0.364677193451935	not
TCONS_00021191	352.415112526566	0.617977340373677	0.291569896284156	2.11948266350314	0.034049697358841	0.364677193451935	not
TCONS_00057480	2621.07693157697	0.613982527999384	0.289463521602817	2.12110501730802	0.0339129658264675	0.364677193451935	not
TCONS_00035663	168.938466875433	0.510294758594566	0.240714740948864	2.11991486928908	0.0340132252044671	0.364677193451935	not
TCONS_00027226	260.071398243808	0.565829570110382	0.267231175561903	2.11737859147842	0.034227729648163	0.366053432850832	not
XR_359931.1	62.6898676740289	-1.10867669486319	0.523949797346379	-2.11599794575405	0.0343449822849253	0.366776617175719	not
TCONS_00021619	58.6244445237202	2.08271318172397	0.984630555505515	2.11522298396954	0.0344109469111887	0.366950790293917	not
TCONS_00047386	410.719258322181	0.547959617300496	0.259430300621143	2.11216506317319	0.0346722939752835	0.369204974751217	not
TCONS_00025540	108.11427595083	1.02224602361243	0.484314114396019	2.1107087182195	0.034797356173678	0.370003542623713	not
TCONS_00031269	84.7882016105621	2.12900687145252	1.00908685151729	2.10983511305423	0.0348725608561404	0.370156122417551	not
XR_001838735.1	18.0295320655953	1.93226397336759	0.916966052785205	2.10723610486834	0.0350971187592764	0.370156122417551	not
TCONS_00056678	1620.6202105506	0.536823529336477	0.25485521326769	2.10638629853185	0.0351708104844043	0.370156122417551	not
XR_001842640.1	495.419023454989	-0.71146262504158	0.337732384380292	-2.10658692487263	0.0351534010910704	0.370156122417551	not
TCONS_00050467	99.964579544566	-0.802529651675328	0.381085006857304	-2.1059071788039	0.0352124159755803	0.370156122417551	not
TCONS_00038588	221.305679408154	-0.814336805058958	0.386172121476241	-2.10874053244949	0.0349669841518645	0.370156122417551	not
TCONS_00030946	39.2177028989402	-1.50907417069459	0.716473876481811	-2.10625149112872	0.0351825125587774	0.370156122417551	not
TCONS_00037851	7.87767632973278	-6.46100744296004	3.064859326805	-2.10809265745172	0.0350229754457182	0.370156122417551	not
XR_356405.3	5.7024831375673	2.56799960309674	1.22278440871803	2.10012458842933	0.0357178828649813	0.370723531421646	not
XR_001838270.1	28.0636887879413	1.38749389998925	0.660467584185099	2.10077516779446	0.0356607072692578	0.370723531421646	not
TCONS_00019261	5408.6837140249	0.539724636676417	0.256899727284821	2.1009155688127	0.0356483784966949	0.370723531421646	not
TCONS_00008642	405.06276718677	0.512509071218363	0.243977217958201	2.10064314819004	0.0356723033780916	0.370723531421646	not
XR_001835968.1	1460.63351290564	0.48126978345418	0.229021628909929	2.10141629742515	0.0356044385520843	0.370723531421646	not
XR_352002.3	52.1987981673104	-0.847603041207903	0.402865364886313	-2.10393624045366	0.0353840091704018	0.370723531421646	not
XR_595030.2	98.9128522381528	-0.848710589564279	0.403770298312108	-2.10196389658221	0.0355564385232224	0.370723531421646	not
TCONS_00017829	41.692916181969	-1.21414890796031	0.577550797043952	-2.10223743811736	0.0355324818114461	0.370723531421646	not
TCONS_00016551	7.81350799333076	-6.4490180470698	3.07048674212827	-2.10032434225713	0.0357003193629951	0.370723531421646	not
TCONS_00009992	421.200889261691	0.643957799541291	0.30702309236211	2.09742464186307	0.0359560016153747	0.372149652573696	not
XR_593968.2	4.42126736549283	-5.62618542125642	2.68178447827202	-2.09792601412981	0.035911681587797	0.372149652573696	not
TCONS_00022264	397.877848771834	0.455123234679622	0.217248518880772	2.0949428655456	0.0361760717289247	0.372425775706796	not
TCONS_00014061	74.2890161719134	-0.730055512624263	0.348349907120943	-2.09575342981446	0.0361040694735242	0.372425775706796	not
TCONS_00003377	182.041446058024	-0.916873844519016	0.437679797156066	-2.09485073443333	0.0361842634583869	0.372425775706796	not
XR_596592.2	11.6842335743716	-2.64835282440445	1.26353656205967	-2.09598432204242	0.036083581735984	0.372425775706796	not
XR_001835830.1	14.7576109538912	4.09349668465969	1.95908030216501	2.08949917986307	0.0366628116995303	0.375305332274623	not
XR_590885.2	58.3686591270822	1.00062108071528	0.479349988657326	2.08745406152621	0.036847109488713	0.375305332274623	not
TCONS_00034269	390.255264791713	0.871118086697531	0.416992690326162	2.08904881765712	0.0367033289538493	0.375305332274623	not
ENSRNOT00000089619	165.52276985721	0.657268209375913	0.314904714600808	2.08719710725546	0.036870320870281	0.375305332274623	not
TCONS_00028178	207.924417577226	0.619034596693908	0.296402075219144	2.08849616264065	0.0367531011938642	0.375305332274623	not
TCONS_00019258	299.290268525421	0.497101063775497	0.238106302124205	2.0877274534136	0.0368224269187925	0.375305332274623	not
XR_357664.3	103.91260760022	-0.751149647059311	0.359256171013996	-2.09084688772137	0.0365417914609784	0.375305332274623	not
TCONS_00040698	220.0557338866	-3.06227354458427	1.46553483213872	-2.08952627902768	0.0366603749138533	0.375305332274623	not
TCONS_00023901	131.380703632668	0.772189289339612	0.370068945499261	2.08660926222234	0.0369234693557237	0.37532935149766	not
TCONS_00028908	582.291258059716	0.859622958778862	0.412162054095626	2.08564313535622	0.0370109609458632	0.375701924986167	not
XR_001838262.1	14.6522226856561	2.54939203041464	1.22326073762365	2.08409536250397	0.0371514938136657	0.376611164997242	not
XR_591308.2	9.44703353061095	-2.47534595369354	1.18834065985533	-2.08302723058797	0.0372487415296989	0.37707972589654	not
TCONS_00020706	118.950376062868	-0.780372834321191	0.374873135726152	-2.081698473297	0.0373700201791388	0.377789944081855	not
XR_001836162.1	135.867095243221	0.76894512924092	0.369732217038989	2.07973526191209	0.0375498219037026	0.379089049000495	not
TCONS_00005504	4.08844709567615	-4.4926992162854	2.16400069249802	-2.07610803076927	0.0378839605941378	0.381940612265591	not
XR_001841887.1	17.3864143112432	-1.50322217541086	0.725013711988717	-2.07337068327648	0.0381377951351597	0.383975893799496	not
TCONS_00017082	157.931869563014	-1.35485792817287	0.654080392536205	-2.07139358346974	0.0383220300466938	0.384782339735146	not
XR_001842815.1	4.15192433118719	-5.53639579906705	2.67232096857702	-2.07175555038777	0.0382882438987907	0.384782339735146	not
XR_001837800.1	189.188064029627	0.760681066905489	0.367501918462913	2.06986964880907	0.038464552874548	0.38496932166952	not
TCONS_00033956	967.434118421535	-0.387939987447356	0.18750224181021	-2.06898852889466	0.0385471631526511	0.38496932166952	not
TCONS_00029423	132.181058864495	-0.621928846561534	0.300598482376299	-2.06896868422304	0.0385490254445799	0.38496932166952	not
XR_594224.2	9.68251633020797	-1.85361472464846	0.895260432613435	-2.07047542494133	0.0384078450596304	0.38496932166952	not
TCONS_00025332	211.603238780396	-0.551053835782365	0.266460615370754	-2.06804985050278	0.038635335718386	0.385310568095644	not
XR_361213.3	10.5014822652208	-1.97978942196979	0.958353409842087	-2.06582394515194	0.0388451062578664	0.386880505721877	not
TCONS_00011411	28.945308740202	-6.42161586305828	3.11345559773298	-2.06253651657473	0.0391566846770902	0.389458815294343	not
XR_001836089.1	4.13802973996486	5.50353015513914	2.6721041838316	2.05962409266823	0.0394344911568336	0.39039676604333	not
TCONS_00008648	41.9593019199679	1.16264608832892	0.56472520343064	2.05878200807398	0.0395151259811111	0.39039676604333	not
XR_001836930.1	16.8339468831402	-2.36822083182742	1.14949194449361	-2.0602326472768	0.0393763052657552	0.39039676604333	not
TCONS_00027003	28.7834055476861	-3.46602640156648	1.68329298971048	-2.05907493392617	0.0394870606527768	0.39039676604333	not
XR_596127.1	4.24843466862471	-5.56865954725807	2.70303703766902	-2.06014918391952	0.0393842811541861	0.39039676604333	not
TCONS_00032133	264.467197948621	-0.450414675499884	0.218976076247673	-2.05691271493257	0.0396946226905295	0.391124348910684	not
XR_591725.1	19.965442143603	-1.71466398402758	0.833530796025718	-2.057109338015	0.0396757096798698	0.391124348910684	not
XR_001836525.1	115.390163537279	0.663180030506056	0.322778551978246	2.05459757608291	0.0399178899890387	0.392278200823133	not
TCONS_00029880	553.198332920418	-0.687543583536462	0.334573006449573	-2.05498820969614	0.0398801435243141	0.392278200823133	not
XR_590924.2	11.9985103906072	-4.0862934985579	1.98993625034544	-2.05347960159455	0.0400260860961617	0.392819091966315	not
XR_001839093.1	4.4574587420319	-5.63772885719801	2.74842844682932	-2.05125545971622	0.0402420755359348	0.394415037414534	not
TCONS_00040693	21.8615140394116	-2.24783686890313	1.09646577967368	-2.05007480449787	0.0403571316461912	0.395018811742189	not
TCONS_00003614	166.537525844252	-1.08582022557604	0.529985813222219	-2.04877224726912	0.0404843907492452	0.395740274652014	not
TCONS_00030203	62.1975625867753	-0.933477759351269	0.456228057302386	-2.04607705381119	0.0407487901994123	0.397798625592678	not
ENSRNOT00000090861	31.8658701784616	1.25187798360933	0.612147550034501	2.04505920760244	0.0408490212884006	0.398251012297204	not
TCONS_00020741	1511.57632862378	0.418592738439173	0.204762609169901	2.04428308535494	0.0409255892491125	0.398471811002558	not
XR_001839103.1	7.35210268733634	-3.81728845892832	1.8700381318159	-2.04128910206849	0.0412220996517898	0.40083067950885	not
TCONS_00035136	70.8383899893916	-0.941532291525444	0.461723670959703	-2.03916833973109	0.0414332295381736	0.402354226395667	not
TCONS_00044606	856.744940020361	-0.435259252158036	0.213556491621603	-2.03814573302349	0.0415353606880911	0.40281668698818	not
XR_001836577.1	149.535641677462	-0.573255618860063	0.281558246375939	-2.03601075883477	0.0417492749290513	0.40398455879432	not
TCONS_00006786	7.23460071097908	-6.33817179980582	3.11327571425808	-2.03585303119106	0.0417651154152721	0.40398455879432	not
ENSRNOT00000088456	129.279658737039	-0.618418488114834	0.303937291029375	-2.03469105755458	0.0418819685544833	0.404260849330108	not
TCONS_00025216	179.745393063364	-1.45117659885698	0.713481039632455	-2.03393856072832	0.0419577904514469	0.404260849330108	not
XR_591557.2	5.80777162206866	-4.07237354979113	2.00190869688428	-2.03424539597099	0.0419268595878851	0.404260849330108	not
XR_001836619.1	50.7850880792628	1.359730585467	0.66896170265829	2.03259854796435	0.0420930983339673	0.405036454020857	not
TCONS_00017491	202.983738664882	-0.683039917584549	0.336646907989646	-2.02895051573014	0.042463330752765	0.407768805938554	not
XR_001841971.1	4.65310219729453	-3.09660700649354	1.526389014096	-2.02871415995319	0.0424874127973866	0.407768805938554	not
TCONS_00038535	994.616075138871	0.346529571352357	0.170921431223388	2.02742025310715	0.0426194524202476	0.408505516712879	not
TCONS_00041070	88.647914366317	-0.876818808083073	0.433102628419171	-2.02450585738413	0.0429181299135686	0.410835466400612	not
XR_001841824.1	7.65725909043672	2.25258107431012	1.1137249507281	2.02256497247143	0.0431180185980459	0.410904588174283	not
XR_001835975.1	247.072422945455	0.852924517920112	0.421603051768684	2.02305110065493	0.0430678793125433	0.410904588174283	not
TCONS_00035213	178.109624856401	-0.537815007197954	0.265772560803511	-2.02359116972789	0.0430122343517873	0.410904588174283	not
TCONS_00031009	135.376136319027	-0.649630783345049	0.321264573769474	-2.02210525649553	0.0431654791021217	0.410904588174283	not
TCONS_00027422	236.888646251147	-0.862979888971972	0.426850381252353	-2.02173859243148	0.0432033646835478	0.410904588174283	not
TCONS_00016388	7.22463786433327	6.30616346578649	3.12312041271559	2.01918678514967	0.0434678093080779	0.411924065630546	not
TCONS_00006065	405.512715917029	-0.604422139353089	0.299626329364298	-2.01725309199449	0.0436691080879187	0.411924065630546	not
XR_001837783.1	1170.15479424422	-0.618818541428978	0.306928601053923	-2.01616447377043	0.0437827799764828	0.411924065630546	not
TCONS_00052063	182.36328524994	-0.953300785950411	0.472526986308484	-2.01745257640811	0.0436483052684336	0.411924065630546	not
TCONS_00021364	96.9229845158952	-1.40183495628236	0.694795399618777	-2.01762268007463	0.0436305729714597	0.411924065630546	not
XR_355227.2	9.05047581426549	-1.86847080098987	0.926874668099361	-2.01588290768733	0.0438122213241691	0.411924065630546	not
ENSRNOT00000076358	9.18683901782848	-3.70827654738546	1.8378466483224	-2.01772903673459	0.0436194890130277	0.411924065630546	not
XR_001836281.1	4.67766835115737	-4.69347952196469	2.32539101189517	-2.01836142737111	0.0435536335281517	0.411924065630546	not
TCONS_00000501	21.0895286242624	-7.88104231771756	3.90885417813937	-2.01620269228589	0.0437787850282407	0.411924065630546	not
XR_596537.2	17.8222266743437	-1.82949490876731	0.907843240550963	-2.01521014537378	0.043882634957349	0.41193162762619	not
XR_592700.2	21.5442103326378	-2.1367380187678	1.06070558100552	-2.01444968050629	0.0439623428687867	0.41193162762619	not
TCONS_00034447	4.07954157810905	-5.51173465143987	2.73633130689413	-2.01427898644918	0.0439802509062333	0.41193162762619	not
TCONS_00016291	394.513320779742	-0.459324221967714	0.228165713883241	-2.01311675689698	0.0441023477739343	0.412285243720119	not
TCONS_00019628	275.787912595827	-0.602156636482618	0.299155070397244	-2.01285786559801	0.0441295842736961	0.412285243720119	not
TCONS_00000788	5.38864561415694	-4.90810005462783	2.43927454920675	-2.01211464950673	0.0442078527630943	0.412494989797054	not
TCONS_00028976	61.5080965722397	1.37087648412925	0.681665832984559	2.01106820643643	0.0443182528465879	0.413003642542604	not
XR_001841717.1	21.4030897135554	1.62855528059627	0.811432539345227	2.00701253847967	0.0447483279258489	0.414918624055236	not
TCONS_00000338	192.682471187852	0.628567985293749	0.312965441919899	2.00842617458903	0.0445980237834332	0.414918624055236	not
TCONS_00002969	751.597643683049	-0.608465105578457	0.30307934919096	-2.00760991206657	0.0446847604339362	0.414918624055236	not
XR_001840680.1	8.51377104127752	-2.4728100207316	1.23197689053432	-2.00718864106218	0.0447295806408294	0.414918624055236	not
TCONS_00038630	27.9439458745367	2.37994783728934	1.18712035052051	2.00480754646807	0.0449836254740204	0.416577684527582	not
XR_001841312.1	376.665451429665	0.448380161128382	0.223868920663974	2.00286917808211	0.04519133215324	0.417977402518703	not
TCONS_00002002	254.724156553378	0.506632219751571	0.253035005466005	2.00222186182708	0.0452608754405337	0.41809733688193	not
TCONS_00046344	38.4397105270515	1.04403657444927	0.521836611609021	2.00069629309853	0.0454251291556433	0.419090767116359	not
TCONS_00001519	492.945439354484	0.707782268079304	0.354071327298972	1.99898216407019	0.045610283712705	0.420274310021059	not
XR_001838263.1	8.23184761891406	3.19649386518428	1.60448863273919	1.99221970162993	0.0463469574895528	0.424449285864855	not
XR_356514.3	7.12599503645734	2.14191003185825	1.07436879123777	1.99364505868658	0.0461908574953529	0.424449285864855	not
TCONS_00023338	47.4786512778064	1.11647755869536	0.560115125644872	1.99330014059152	0.0462285910273706	0.424449285864855	not
TCONS_00020144	1077.06153257672	-0.400976528731937	0.201286005104018	-1.99207355983207	0.0463629874887966	0.424449285864855	not
ENSRNOT00000084727	321.09559507847	-0.673052287624498	0.337752263308792	-1.9927395334999	0.0462899759926211	0.424449285864855	not
XR_590417.2	9.59399019005082	-2.30537402198545	1.15751178747254	-1.99166353806151	0.0464079868712859	0.424449285864855	not
TCONS_00035221	495.6371905842	-0.502614187457242	0.252800631189625	-1.98818406857629	0.0467913362860146	0.42689873475759	not
XR_001838852.1	5.02727335124605	-4.80270430418233	2.41552332807893	-1.98826657906961	0.0467822149694298	0.42689873475759	not
TCONS_00034684	1025.3604393221	-0.39353225419146	0.198023135041218	-1.98730443344182	0.0468886706731586	0.427259280240003	not
XR_001836311.1	241.622644080869	0.466210921022398	0.234699283034249	1.9864181730558	0.046986910393872	0.427528724277028	not
TCONS_00038579	93.1905202519681	-0.909301378506709	0.457856968339221	-1.98599440739104	0.0470339449035486	0.427528724277028	not
TCONS_00001549	930.935012634505	0.38068294589601	0.191786882539611	1.98492691916709	0.0471526029121084	0.428013158610102	not
TCONS_00015917	836.26731566447	-0.445975071684101	0.224849905461021	-1.98343455279511	0.0473189107692088	0.428013158610102	not
TCONS_00028472	166.142052000489	-0.622152992393213	0.313543136870885	-1.98426602030652	0.0472261920877921	0.428013158610102	not
ENSRNOT00000078178	14.427079962644	-2.109195912916	1.06317071529425	-1.98387322240365	0.0472699747444644	0.428013158610102	not
TCONS_00017374	22.1923884265872	2.9084063572801	1.46793454837289	1.98129157768232	0.0475585843527176	0.42913057187617	not
XR_596420.2	41.6636026750217	1.01124741948317	0.510355193848957	1.98145807404569	0.0475399266510658	0.42913057187617	not
TCONS_00050472	77.632187722609	-0.944662609349623	0.477073908925843	-1.98011794750331	0.0476902769078599	0.429794080913518	not
TCONS_00024106	1764.06653020211	0.511121780182201	0.258297415894419	1.97881104776955	0.0478372841721102	0.43025742551635	not
ENSRNOT00000079478	3.87052878355798	-5.43638747460609	2.74755691476633	-1.97862597327431	0.0478581331223869	0.43025742551635	not
TCONS_00016634	689.998473010594	-0.7887054699834	0.399255163748688	-1.97544212723032	0.0482179960674247	0.432965967118188	not
TCONS_00037276	233.192914252707	0.854519599002944	0.432816203781839	1.97432441654533	0.0483448662869765	0.433578351772762	not
XR_001842507.1	7.05748547128966	3.70278275916062	1.8829195424469	1.96651140725257	0.0492395659470287	0.43585534264489	not
XR_001840213.1	99.0421184379849	0.699176476359643	0.355181942050066	1.96850231834446	0.0490102696267714	0.43585534264489	not
TCONS_00045496	294.932538405027	0.477217205680762	0.24245142572195	1.96830026575322	0.049033499401404	0.43585534264489	not
TCONS_00048138	3215.90279008537	0.457599532391513	0.232686632519725	1.96659140852331	0.0492303347479882	0.43585534264489	not
TCONS_00054569	396.666064800255	-0.451546225456844	0.229238474472694	-1.96976631647682	0.0488651586283316	0.43585534264489	not
ENSRNOT00000078183	78.1178091645391	-0.723821646497135	0.368086872001662	-1.96644243941921	0.0492475251838272	0.43585534264489	not
XR_589849.2	32.0493290433782	-1.02648943245861	0.520819023067323	-1.97091386257971	0.0487337292199307	0.43585534264489	not
XR_597051.2	19.7703190117699	-1.68735180003948	0.857180311089931	-1.96849108432503	0.0490115609476606	0.43585534264489	not
XR_597351.2	10.0798375028297	-1.77463429452702	0.901736668305085	-1.96801833273859	0.0490659283872983	0.43585534264489	not
XR_595384.2	10.1555485134609	-2.36795929348372	1.2038709726698	-1.96695438900096	0.0491884693401365	0.43585534264489	not
TCONS_00023569	18.596998168786	-7.69979930538413	3.90913379493766	-1.96969449225693	0.048873394600901	0.43585534264489	not
TCONS_00017351	1001.99347667909	0.331933060732972	0.168844139620571	1.96591401679026	0.0493085436575062	0.435873370369583	not
TCONS_00052206	273.39417786769	0.604200006337081	0.307514954257876	1.96478251861017	0.0494394143492847	0.435943548207304	not
TCONS_00017787	23.8639515751305	-1.43892130221596	0.732666749249099	-1.96395060058436	0.0495358209478236	0.435943548207304	not
XR_001838605.1	19.089965872629	-1.80629441612837	0.91979210136713	-1.96380727062516	0.0495524466162565	0.435943548207304	not
XR_001840962.1	8.54082156151413	-3.27303461511602	1.66565623049067	-1.96501208064515	0.0494128393405604	0.435943548207304	not
XR_354962.3	40.6258141602095	1.01252704014634	0.516133704391142	1.9617533819861	0.0497912035489675	0.437003556088919	not
TCONS_00020892	98.8899752749108	-0.59802924291485	0.304806353171895	-1.96199730317823	0.0497627982300184	0.437003556088919	not
TCONS_00039320	118.390782274716	0.75410973103443	0.384815269967443	1.95966685806993	0.0500347412689954	0.437581938435356	not
TCONS_00035435	108.774468551378	-0.581809953687166	0.296866603854932	-1.95983632423496	0.0500149240978431	0.437581938435356	not
TCONS_00027347	20.8058452466543	-1.84234822001648	0.93997516547283	-1.95999669745501	0.0499961763053856	0.437581938435356	not
XR_591602.2	23.1727902472379	1.53751654231224	0.784853457438564	1.95898549944605	0.0501144849852933	0.437761281372716	not
TCONS_00023024	377.748263181426	-0.661026675057706	0.337763474633172	-1.95706973874429	0.0503392696859621	0.438687739362335	not
XR_595897.2	114.704643734298	-0.934877487941321	0.477683866380892	-1.9571050096883	0.0503351235671878	0.438687739362335	not
XR_001837656.1	35.2568826125271	-1.35872727098632	0.695247421283606	-1.95430753051591	0.0506648588159802	0.441005072614951	not
XR_001840709.1	66.919422472434	-1.20587217662691	0.617539913547161	-1.95270321832375	0.0508547721304524	0.442137371816521	not
ENSRNOT00000084953	24.4417269126608	2.51896497197129	1.2911933198142	1.95088135395075	0.0510711612158019	0.443496922896329	not
XR_001836839.1	4.12788216415396	-5.52679323873996	2.83409548665485	-1.95010833783281	0.0511632076845642	0.443774770879025	not
XR_001837726.1	4.99510699838558	-4.79338644792085	2.45976137363256	-1.94872010728505	0.0513288591863336	0.444689647581483	not
TCONS_00021056	100.736817831884	0.786442705507308	0.403684869026522	1.9481599778654	0.0513958239956747	0.444748406707302	not
TCONS_00014851	20.313354658578	1.65443154197006	0.850073744865699	1.9462211978226	0.0516281746571009	0.444880428298404	not
TCONS_00038321	713.287549007878	0.512442381241247	0.263221888763597	1.94680762929058	0.0515578019631184	0.444880428298404	not
TCONS_00011376	1143.61326075991	0.501728736606129	0.257652448070571	1.94730824551958	0.051497790765711	0.444880428298404	not
XR_593814.2	322.430436461689	0.451369380791408	0.232063847262123	1.9450223984332	0.0517722825895301	0.444880428298404	not
TCONS_00023144	146.419727345825	-0.813927087604695	0.418451254433457	-1.94509415130485	0.0517636477020696	0.444880428298404	not
XR_595129.2	4.56061711207489	-4.65961212032751	2.39545821058499	-1.94518614423651	0.0517525788472161	0.444880428298404	not
TCONS_00046756	23.4254321025289	-2.08761256784213	1.07460839702902	-1.94267285981923	0.0520556974428997	0.446290650605296	not
TCONS_00024962	58.653603122544	-2.13460850354954	1.09880669970927	-1.9426606191192	0.0520571773777761	0.446290650605296	not
TCONS_00041308	76.5056200285881	1.2995943508261	0.669164886676588	1.94211378496044	0.0521233270697302	0.446339961813796	not
TCONS_00040157	75.8641293738986	-0.700410875221528	0.360865103544354	-1.94092160295416	0.0522677872440315	0.44705896728402	not
XR_593156.2	11.7456801855783	1.88425138097658	0.971574721618374	1.93937876217893	0.0524552346325392	0.448143565242156	not
XR_590018.2	62.9140050737024	0.806005252985124	0.416779747495993	1.93388776164771	0.053126929164267	0.451167579543247	not
TCONS_00049960	7233.74629400908	0.356311292476945	0.184083709671371	1.93559382909568	0.0529174667596377	0.451167579543247	not
TCONS_00011581	3479.02485296944	-0.39389084503357	0.203732935324198	-1.93336852682545	0.0531908155325832	0.451167579543247	not
TCONS_00039268	387.416697755161	-0.597484893405116	0.308983188981658	-1.93371327215017	0.0531483911010734	0.451167579543247	not
TCONS_00035963	108.781253676074	-0.612383829316207	0.316621484665454	-1.93411963172132	0.053098420709797	0.451167579543247	not
TCONS_00045815	272.827775545427	-0.795589217521327	0.411336112654861	-1.93415844863804	0.053093649414191	0.451167579543247	not
XR_001841680.1	6.90989262531229	-2.90911022190638	1.5049739088121	-1.9329971136859	0.053236553364237	0.451167579543247	not
TCONS_00004890	85.9635835491332	-0.780768458076397	0.40451603244804	-1.93012982291792	0.0535907540801125	0.453312885004115	not
XR_361063.3	11.5278418941786	-2.03297563344175	1.0533796467388	-1.92995530123989	0.053612376386143	0.453312885004115	not
TCONS_00045865	14.1586863965524	3.44122001338528	1.78489444237464	1.92796836142705	0.053859061621504	0.454358978747619	not
XR_596173.2	1636.95431747525	0.301568005548657	0.156396410542325	1.92822843250002	0.0538267191300017	0.454358978747619	not
TCONS_00042523	76.270578305286	-1.00605356579538	0.522537972880892	-1.92532144649457	0.0541891561985273	0.456622422243006	not
XR_001842814.1	6.38894417618643	-3.6189845568845	1.88025227460842	-1.92473350824064	0.054262706182128	0.456721410804016	not
TCONS_00038528	25.7736617620029	2.78205325499222	1.44710154663929	1.92250036733994	0.0545428274183327	0.457582178696059	not
TCONS_00040937	23.419867970288	1.33927838333526	0.696490685515313	1.92289489463075	0.0544932510690582	0.457582178696059	not
TCONS_00028569	209.443290950873	-0.67995386822469	0.353693614354709	-1.92243750135332	0.0545507306402203	0.457582178696059	not
XR_001838937.1	15.1312565818645	2.06473763065856	1.07575115785685	1.91934502285083	0.0549406836528843	0.458449713848486	not
TCONS_00001253	1347.11711687607	0.360298196972466	0.187593244137771	1.92063524797224	0.0547777081715061	0.458449713848486	not
XR_001839348.1	74.7043443818553	-0.806726239268509	0.420354251186032	-1.91915803632847	0.0549643364641081	0.458449713848486	not
TCONS_00055869	17.7517170901017	-2.54690979046798	1.32698932017563	-1.91931445999195	0.0549445491134144	0.458449713848486	not
XR_001838967.1	4.23030431788153	-5.56412478615924	2.89731812847766	-1.92043970990607	0.0548023817165794	0.458449713848486	not
TCONS_00022347	1078.28761699601	-0.644665958248723	0.33649640853328	-1.91581824322789	0.0553882347973643	0.461464549213666	not
XR_001842719.1	26.1711843114671	1.30857437698806	0.683556931103785	1.91436048329583	0.0555741111147565	0.461971519840327	not
TCONS_00027000	9.42299555392794	-3.78055575836958	1.97468454665007	-1.91451123916631	0.055554864444095	0.461971519840327	not
XR_597823.2	5.43842934404441	-3.36901151661657	1.76041914196579	-1.91375533036668	0.0556514255788317	0.462094421379288	not
XR_001839596.1	17.3339185549402	1.40204370684761	0.732880354942187	1.91305947470541	0.0557404389870574	0.462314078691756	not
TCONS_00028975	16.2439119240259	7.47557561533799	3.90941724908045	1.9121969181203	0.0558509412691951	0.462711273519452	not
TCONS_00016701	897.808861253782	0.491881495707856	0.257391885934842	1.91102176325936	0.0560017841663197	0.463370238776775	not
TCONS_00011336	177.57959185642	0.49063605131298	0.256796720321062	1.91060092472972	0.0560558854487735	0.463370238776775	not
XR_591619.2	9.03340361568657	1.98349507134651	1.03859984418575	1.90977794041703	0.0561618107380343	0.463727130004551	not
XR_590747.2	28.0430075235559	1.5443877357941	0.809463270426692	1.90791576618418	0.0564021041919508	0.463954585331573	not
TCONS_00025215	320.983743337764	0.653234657582263	0.342434559975386	1.90761895536834	0.0564404833847204	0.463954585331573	not
TCONS_00047058	2089.3519089319	0.341821338998172	0.179160566127248	1.90790499487144	0.0564034965990983	0.463954585331573	not
ENSRNOT00000077112	108.74044649725	-0.667444258070645	0.349665611881239	-1.90880725868272	0.0562869601450121	0.463954585331573	not
ENSRNOT00000079282	17.4261163436374	1.61294416081588	0.845965530326185	1.90663106591821	0.0565683792845428	0.464489247680857	not
TCONS_00035684	11.3995322352788	-2.98921295875122	1.56819751258356	-1.90614570853806	0.0566313037985483	0.464489828048026	not
TCONS_00016625	306.403178009554	-2.67547082414284	1.40431150812754	-1.90518329349179	0.0567562490874063	0.464998537423429	not
TCONS_00021623	108.055143066699	0.777703241590412	0.408328574413465	1.90460156433462	0.056831883099337	0.465102564899336	not
XR_595458.1	20.8899801136463	1.16995999520247	0.614802818255372	1.90298411208079	0.0570426184018471	0.46528140175458	not
TCONS_00033897	60.6490653866377	-0.790183403756046	0.415096657607763	-1.90361302427714	0.056960601313071	0.46528140175458	not
XR_001836275.1	4.73685654142279	-4.7162688524583	2.47829775890337	-1.90302752585517	0.0570369536117184	0.46528140175458	not
TCONS_00005169	1192.44955449343	0.344696140985899	0.181317901805985	1.90105961712888	0.0572942042596645	0.466818268444234	not
TCONS_00050779	560.053515794174	0.475911359606401	0.250486263768668	1.89994993117036	0.0574396905586482	0.467488230427764	not
TCONS_00022918	1200.1210873446	-0.507620765575758	0.26733114376547	-1.898846346242	0.0575846815077484	0.468152691245612	not
XR_001837454.1	4.19123033526802	5.52010323305946	2.91089640128928	1.89635853430391	0.05791265102565	0.468272201671314	not
TCONS_00038830	46.8557989006463	2.36371119548243	1.24646511903404	1.89633160157278	0.0579162100578594	0.468272201671314	not
XR_001835666.1	45.7906713358407	0.934496557391674	0.49266776897479	1.8968087953801	0.0578531780835633	0.468272201671314	not
TCONS_00038530	1047.58246068505	0.421367194812143	0.222130364534878	1.89693649355166	0.0578363202545442	0.468272201671314	not
TCONS_00031002	218.392088358772	-0.49239684422918	0.259544111897528	-1.89716052746974	0.0578067547117752	0.468272201671314	not
TCONS_00050949	192.105220948702	-0.602081356363956	0.317592011030394	-1.89576984134634	0.0579904854445698	0.468360314137017	not
XR_591061.1	5.10577496032381	4.79865800898736	2.53250625507304	1.89482572821877	0.0581154934644924	0.468479349859236	not
XR_001839347.1	86.010083313031	0.766450171897698	0.404931088431701	1.89279162256018	0.0583855860920645	0.468479349859236	not
TCONS_00008876	370.118009505324	0.503422560096986	0.265951000999514	1.89291470310317	0.0583692136253831	0.468479349859236	not
TCONS_00047265	1517.91954823922	0.383548244904601	0.202474257594432	1.89430621680743	0.0581843763217328	0.468479349859236	not
TCONS_00022346	1076.02317618738	-0.673497361488817	0.355654624456962	-1.89368368966707	0.0582670075333725	0.468479349859236	not
TCONS_00020942	19.9172034847546	-1.44941583769292	0.765710377364766	-1.8929034796174	0.0583707064421151	0.468479349859236	not
XR_001837327.1	14.6906762658811	-1.54566816430372	0.817075888254093	-1.89170698404339	0.0585300322902241	0.46912900067761	not
TCONS_00023858	271.141117282401	-0.548955807147493	0.29035199327516	-1.89065623746988	0.0586702478619446	0.469743371289026	not
TCONS_00034383	402.774372079784	0.526370169138718	0.278570554038635	1.88953987242211	0.0588195253105287	0.47042888749438	not
XR_001841671.1	9.20898479495425	2.02547366801119	1.07437990860933	1.88524901832253	0.0593962256560026	0.470841644101307	not
ENSRNOT00000083244	13.1457619718399	1.57339714210699	0.834741708146019	1.8848910108991	0.0594445539846441	0.470841644101307	not
TCONS_00011574	931.409404479595	0.784785138442918	0.415720097699057	1.88777290967306	0.0590564435001817	0.470841644101307	not
TCONS_00008880	1204.82586683942	0.480474695037392	0.254633019712864	1.88693004379085	0.059169735524857	0.470841644101307	not
TCONS_00011647	718.578659975229	0.372285197352898	0.197429778449251	1.8856587910754	0.0593409494139675	0.470841644101307	not
TCONS_00019441	46916.9736155514	-0.32064762261663	0.169924468852503	-1.88700088210932	0.0591602070049742	0.470841644101307	not
TCONS_00012796	150.113162136203	-0.560256903857212	0.297038927409633	-1.88613966776343	0.0592761360645531	0.470841644101307	not
XR_001841480.1	5.7829363873609	-2.59953033527872	1.37844269876505	-1.88584577190452	0.0593157408466157	0.470841644101307	not
TCONS_00043262	14.9116607763453	-7.38108192157634	3.909719270347	-1.88788028275013	0.059042024115042	0.470841644101307	not
TCONS_00019207	430.132340854134	0.360769854839021	0.191452268858098	1.88438537182559	0.0595128670635085	0.470878038114912	not
XR_001841033.1	8.23984586550071	-3.52302895748581	1.87027743244879	-1.8836932405654	0.0596064812806596	0.471114327982967	not
XR_001836919.1	71.8432081205681	-0.757779437599534	0.402518517914262	-1.88259521953458	0.0597552447298884	0.471436026999799	not
TCONS_00015014	57.9061823570275	-0.841937849558553	0.447256120321262	-1.88245126518066	0.0597747709470652	0.471436026999799	not
TCONS_00048773	9.55414869680415	2.28634625269301	1.21512176333316	1.88157789752807	0.0598933495302595	0.471867647152044	not
XR_001842010.1	52.9465983850607	0.933439080019528	0.496492716017863	1.88006601084948	0.0600990820512436	0.472290933635796	not
TCONS_00043776	69.1578065657005	0.815665526161718	0.434132984935619	1.87883794704675	0.0602666238726057	0.472290933635796	not
TCONS_00013849	195.467286731594	-0.545185766367918	0.290081418423676	-1.87942326444244	0.0601867221810393	0.472290933635796	not
XR_001840728.1	19.5686811765019	-1.24440176924987	0.662248213738532	-1.87905643750242	0.0602367874551658	0.472290933635796	not
TCONS_00028907	20.3108481860592	-2.58121716058663	1.37259546475174	-1.8805374393784	0.060034868845253	0.472290933635796	not
XR_359885.1	4.51676664276983	3.01535791877287	1.60547311088609	1.87817403999288	0.060357360260889	0.47250094526268	not
XR_001841523.1	56.0936421581762	2.20898534798733	1.17698237951256	1.87682108622745	0.0605426194276036	0.473449690550255	not
XR_001841275.1	20.9307109161192	-1.15771227332109	0.617174830161365	-1.87582548208972	0.0606792477063857	0.473515987909387	not
XR_001837957.1	10.1247038345198	-2.23490003008797	1.19129504793988	-1.87602561930632	0.0606517620706871	0.473515987909387	not
XR_001839369.1	15.2081791835233	-2.04780682434297	1.0924391598093	-1.8745271129794	0.0608578086521916	0.474408445084067	not
XR_596543.1	66.8988434401598	0.983824485340295	0.525305544799773	1.87286141385637	0.0610875247178626	0.475196639647373	not
XR_001836515.1	51.9613319780012	0.903134860844822	0.482170616545333	1.87306075869082	0.0610599953543899	0.475196639647373	not
XR_001839597.1	6.45751656358774	2.79540100134907	1.49373160780696	1.87142120226884	0.061286722386754	0.475762660254889	not
TCONS_00011131	53.2376865830802	-1.05459412438364	0.563530849653169	-1.87140442272629	0.0612890463548924	0.475762660254889	not
XR_359823.1	37.4576500964689	-1.05304147475909	0.563071761617869	-1.87017276755879	0.0614598300867203	0.47608820161516	not
XR_001838505.1	5.81425962911864	-2.63410339033242	1.40827107563585	-1.87045195765531	0.0614210825421467	0.47608820161516	not
TCONS_00012696	545.494180110146	-0.548905569075281	0.293648850641514	-1.86925836037201	0.0615868782891645	0.476572806865891	not
ENSRNOT00000092826	45.691117198238	-0.777211924354854	0.416165033844576	-1.86755700539012	0.0618238440291825	0.477099550971599	not
TCONS_00023220	50.7537970779427	-1.16676055211348	0.624811740657342	-1.86737936596065	0.0618486292057905	0.477099550971599	not
TCONS_00054793	7.48657923985918	-3.38863345650778	1.81421053662182	-1.86782812033361	0.0617860325107371	0.477099550971599	not
TCONS_00016066	104.111110700361	-0.713420209387425	0.382147822751176	-1.86686974755302	0.0619197794562267	0.477150333870193	not
TCONS_00031885	252.686597246531	-0.452807670537101	0.242723562788348	-1.8655282797243	0.0621073920456768	0.478097528351616	not
TCONS_00042449	1212.84294687644	0.454982400445115	0.243970999584105	1.8649036205972	0.062194914862373	0.478273070585782	not
XR_360864.2	9.78716063176654	1.67953250837508	0.901730832577923	1.86256524419103	0.0625234580563093	0.478806585529664	not
XR_351647.2	90.1217733881893	1.02783349363109	0.551587107853105	1.86341101704069	0.0624044611901544	0.478806585529664	not
TCONS_00024821	165.525639552964	0.526229167751086	0.282464968885488	1.86298913393548	0.0624637950229117	0.478806585529664	not
TCONS_00013392	820.149102611422	-0.375750468369171	0.201611846609521	-1.86373209058949	0.062359336506295	0.478806585529664	not
[truncated: 6,425 more rows]
