# Supplementary material for: Integrated bioinformatics analysis of retinal ischemia/reperfusion injury in rats with potential key genes
Source: BMC Genomics. 2024 Apr 15;25:367. doi: 10.1186/s12864-024-10288-0 (PMC11017533; doi:10.1186/s12864-024-10288-0)
Supplement: Supplementary file 9 — Supplementary Material 9. [file 12864_2024_10288_MOESM9_ESM.xlsx]

## Sheet: 09.DEcircRNA3_DESeq_result
suplementery table 9 DEcircRNA3_DESeq
	baseMean	log2FoldChange	lfcSE	stat	pvalue	padj	direction
circRNA_10572|Chr8:75853306_75858778_+	9.90461975427061	-4.91428655353751	1.54494116823996	-3.18088912028671	0.00146823812980078	0.902635344822642	down
circRNA_09686|Chr7:30708031_30735182_+	4.12698651018039	5.51085801832582	1.84885146410124	2.98069267614462	0.00287597253406392	0.902635344822642	up
circRNA_01856|Chr10:108486117_108494849_+	3.40489615045225	5.23531315605513	1.96016757843333	2.67084978532268	0.00756594968219879	0.902635344822642	up
circRNA_04700|Chr18:37045896_37093178_-	3.55256345323188	-5.29335072649735	1.98719828232131	-2.66372549412332	0.00772805973146169	0.902635344822642	down
circRNA_11517|ChrX:52581092_52679268_+	3.15673336734277	5.12337826939945	2.00451434744056	2.55591997929133	0.0105907470855016	0.902635344822642	up
circRNA_09425|Chr6:122848759_122863499_-	2.84054791672307	4.97718090964073	2.05395408326853	2.42321917037228	0.0153836423509418	0.902635344822642	up
circRNA_04153|Chr17:5559657_5571375_+	5.21357517193364	-3.95801570991118	1.63855707650922	-2.41554948964203	0.0157114872220583	0.902635344822642	down
circRNA_04144|Chr17:5546407_5571375_+	39.8103067087226	-1.64020262363116	0.684349507745536	-2.39673237880233	0.0165420006482054	0.902635344822642	down
circRNA_10491|Chr8:70339051_70352964_+	10.8516889434728	-2.47303679473661	1.05848159715772	-2.33640036952681	0.0194703847158426	0.902635344822642	down
circRNA_08133|Chr5:58792581_58794404_+	2.62893591095917	4.86071563691085	2.08454556591461	2.33178670516524	0.0197119147823628	0.902635344822642	up
circRNA_02403|Chr12:41157218_41200958_+	2.57985840604096	-4.85220364531646	2.1061908496002	-2.30378156197836	0.021234908647608	0.902635344822642	down
circRNA_07928|Chr4:180858013_180867690_-	2.51913365817942	-4.80677806810425	2.11096988996129	-2.27704719568141	0.0227834074355025	0.902635344822642	down
circRNA_04097|Chr17:5449750_5455206_-	2.52274669686457	-4.80984064739799	2.11909250689633	-2.2697643598592	0.0232218840788566	0.902635344822642	down
circRNA_05380|Chr2:35086861_35104742_-	2.47227007967314	-4.78136410803048	2.12189091583074	-2.25335057158607	0.0242370534633056	0.902635344822642	down
circRNA_11592|ChrX:82845576_82846306_-	19.0464015338604	1.88251491119345	0.847298618494341	2.22178446902073	0.0262978748156568	0.902635344822642	up
circRNA_06911|Chr3:104889557_104984877_+	2.39323760789352	-4.72983324329817	2.15697194240693	-2.19281166820382	0.0283209509161841	0.902635344822642	down
circRNA_05568|Chr2:111771932_111772738_-	4.55529653542367	-3.74879557479897	1.70975174908525	-2.19259642623828	0.0283364688434253	0.902635344822642	down
circRNA_10257|Chr8:33258321_33261725_-	34.2158416828157	8.56444626644818	3.90802627653822	2.19150170966472	0.0284155061559194	0.902635344822642	up
circRNA_00406|Chr1:127025462_127025957_+	24.0217315442626	-1.68237267567886	0.771618071875362	-2.18031787616116	0.0292339068833954	0.902635344822642	down
circRNA_08393|Chr5:121671643_121684469_+	2.30673652825128	-4.68214347605025	2.16531769036579	-2.16233557638338	0.0305923193956679	0.902635344822642	down
circRNA_04882|Chr18:75203861_75207308_-	2.30312348956613	-4.67889684078069	2.17401827263628	-2.15218836919292	0.0313825213144147	0.902635344822642	down
circRNA_09793|Chr7:59566764_59587384_-	2.42240279237623	4.744969943576	2.20582643019943	2.15110757519892	0.0314677097383683	0.902635344822642	up
circRNA_07004|Chr3:119718050_119723902_+	2.3406522639698	4.6910130900634	2.19296530916166	2.13911869488566	0.0324260567080217	0.902635344822642	up
circRNA_04090|Chr17:5429865_5455206_-	7.57619334880744	-2.95184802546419	1.39915224673176	-2.1097404034188	0.0348807223089879	0.902635344822642	down
circRNA_06514|Chr3:8887351_8892631_+	2.22770405647166	-4.62674278942821	2.19730850749646	-2.10564095740009	0.0352355520890923	0.902635344822642	down
circRNA_00258|Chr1:84542396_84642306_+	2.23457001846735	4.62959001438637	2.21430775866625	2.0907617725076	0.0365494244771376	0.902635344822642	up
circRNA_00987|Chr1:255706980_255728514_-	2.14120297682943	-4.57564732045927	2.22441141854939	-2.05701484999713	0.0396847974489346	0.902635344822642	down
circRNA_08017|Chr5:15149423_15174154_+	2.19553516319832	-4.59902132264151	2.24083113678696	-2.05237299997351	0.0401334264441306	0.902635344822642	down
circRNA_08577|Chr5:145277839_145278897_+	2.11405871344691	4.54749537932948	2.22317918310041	2.04549206555074	0.0408063706574454	0.902635344822642	up
circRNA_11497|ChrX:51103376_51147562_-	2.19192212451316	-4.59574052891771	2.25111654906377	-2.04153824502292	0.0411973564541555	0.902635344822642	down
circRNA_04151|Chr17:5555491_5571375_+	95.404661856615	-1.15203072395097	0.56921366908946	-2.02389855780134	0.0429805903676789	0.902635344822642	down
circRNA_06550|Chr3:12319999_12330607_-	2.09795243700831	-4.54940324154372	2.25303964303406	-2.01922911370403	0.0434634116586447	0.902635344822642	down
circRNA_05629|Chr2:123698202_123723116_+	2.06217050504981	-4.51587070677215	2.25548982771357	-2.0021685096004	0.0452666112654602	0.902635344822642	down
circRNA_02589|Chr13:56114438_56183125_+	8.04900272675227	2.33658133740212	1.17201067512933	1.99365192398464	0.0461901067051706	0.902635344822642	up
circRNA_01479|Chr10:65807775_65808260_+	2.05744750416139	4.51151442575081	2.27472618188429	1.98332197592839	0.0473314762096968	0.902635344822642	up
circRNA_04554|Chr18:6218154_6233603_+	2.01530692654353	-4.48468447588764	2.26230654303989	-1.98235048635872	0.0474400271474638	0.902635344822642	down
circRNA_01415|Chr10:61461420_61498597_-	1.96991688995223	4.44433615275737	2.27965024262494	1.94956931096582	0.0512274741766102	0.902635344822642	not
circRNA_11119|Chr9:66618610_66620541_+	1.96345676051656	4.44012473910034	2.28140163616444	1.94622668306893	0.0516275160467309	0.902635344822642	not
circRNA_11121|Chr9:66751637_66770533_+	1.96345676051656	4.44012473910034	2.28140163616444	1.94622668306893	0.0516275160467309	0.902635344822642	not
circRNA_09238|Chr6:93404013_93407172_+	1.98640723535787	4.45532469503329	2.29145088559813	1.94432476080339	0.0518563005718432	0.902635344822642	not
circRNA_07591|Chr4:86413264_86445598_-	1.93336611260664	4.41960383655902	2.30589363021439	1.91665555542044	0.0552817051006048	0.902635344822642	not
circRNA_03242|Chr14:84739856_84766181_-	9.86601178981265	2.46195358130465	1.30027004088276	1.89341713943761	0.0583024179054198	0.902635344822642	not
circRNA_05450|Chr2:56958080_56962961_-	2.162290223555	-4.60402373426909	2.43401789602641	-1.89153240893802	0.0585533089507608	0.902635344822642	not
circRNA_04171|Chr17:5604099_5606503_+	10.3734961806526	-1.82104308728092	0.965484567612574	-1.8861441688125	0.0592755296833992	0.902635344822642	not
circRNA_08143|Chr5:60390691_60393196_+	3.97094219090183	3.25316923407578	1.73339776378597	1.87675864250017	0.0605511811752861	0.902635344822642	not
circRNA_06480|Chr3:2057181_2060164_-	1.84977337512167	-4.36189242623366	2.33337627354639	-1.86934806686974	0.0615744048115296	0.902635344822642	not
circRNA_07470|Chr4:60254795_60256893_-	3.65716751710377	3.32030694660205	1.79654115872948	1.84816636705957	0.064578279254766	0.902635344822642	not
circRNA_04802|Chr18:59334915_59345667_+	1.81931493702187	4.3286671426439	2.34310396825133	1.84740720057523	0.0646881463935352	0.902635344822642	not
circRNA_09943|Chr7:94710940_94750464_-	1.81931493702187	4.3286671426439	2.34310396825133	1.84740720057523	0.0646881463935352	0.902635344822642	not
circRNA_06745|Chr3:59648496_59680308_-	1.79929675793025	-4.32305296510939	2.35717202511606	-1.83399977559828	0.0666540274610992	0.902635344822642	not
circRNA_07628|Chr4:96736381_96787475_+	1.77630403024062	4.29723519113804	2.3520836686495	1.82699078626118	0.067701154738598	0.902635344822642	not
circRNA_04128|Chr17:5524117_5548199_+	7.75919164593805	-2.23770213524424	1.23055578909894	-1.81844834266536	0.0689956353019339	0.902635344822642	not
circRNA_09423|Chr6:122837681_122841348_-	1.75604621810913	-4.29179906740983	2.36306753475921	-1.81619822721112	0.0693399699432395	0.902635344822642	not
circRNA_09682|Chr7:30382502_30388657_-	4.86241877377685	2.88100933351506	1.61053095196603	1.7888568549385	0.0736378717552099	0.902635344822642	not
circRNA_00423|Chr1:128978104_128978649_+	4.10087599184298	-2.96282864673095	1.65651698563537	-1.78858935490754	0.0736809734863923	0.902635344822642	not
circRNA_00615|Chr1:178658486_178714887_+	2.01003775383211	4.47206514447582	2.50825333158153	1.78293997985285	0.0745960741214011	0.902635344822642	not
circRNA_07081|Chr3:140614866_140622850_-	5.57502438190501	-2.64354517060712	1.49899968803441	-1.76353950685175	0.0778095401972044	0.902635344822642	not
circRNA_05388|Chr2:38096882_38097500_-	1.96634680341793	4.44212182954344	2.52041512193379	1.76245642667594	0.0779922121817744	0.902635344822642	not
circRNA_09475|Chr6:126864143_126923394_+	5.1284072949434	2.72926271216558	1.55016156739215	1.76063113005507	0.0783008561735613	0.902635344822642	not
circRNA_01582|Chr10:73759988_73764510_-	1.68423982369982	-4.22774547940317	2.43177264331748	-1.7385447159384	0.0821148781189237	0.902635344822642	not
circRNA_11042|Chr9:50929639_50942793_+	4.2988651183931	-2.88011283857044	1.65880428888526	-1.73625837470309	0.0825181597390641	0.902635344822642	not
circRNA_11526|ChrX:53462398_53466375_+	1.63376320650839	-4.18492178396409	2.42145523732561	-1.7282672499807	0.0839403217567889	0.902635344822642	not
circRNA_02868|Chr13:107185672_107231299_+	6.29512967290366	2.23345338177733	1.2939355166294	1.72609326591119	0.0843306351372441	0.902635344822642	not
circRNA_01056|Chr1:265646932_265653628_-	3.60822297345278	2.96836423841496	1.72407922653241	1.72170988011099	0.0851220866581165	0.902635344822642	not
circRNA_02427|Chr12:47286246_47292049_-	1.62570207731027	4.16857936007226	2.4249273296115	1.7190533131317	0.0856046647535756	0.902635344822642	not
circRNA_04086|Chr17:5429865_5441885_-	9.04536604585453	-1.87289619623412	1.09032067878555	-1.71774802833258	0.0858425848495795	0.902635344822642	not
circRNA_10514|Chr8:70524346_70532815_+	1.63216220674594	4.17365351235596	2.43061155199801	1.71712074227786	0.0859571130299668	0.902635344822642	not
circRNA_06259|Chr20:16807709_16808950_+	1.88916834576533	-4.40204494631977	2.56566142815211	-1.71575442418772	0.0862069989979318	0.902635344822642	not
circRNA_07507|Chr4:65590346_65613754_+	1.88916834576533	-4.40204494631977	2.56566142815211	-1.71575442418772	0.0862069989979318	0.902635344822642	not
circRNA_00951|Chr1:247711959_247745292_+	1.86740473098408	4.37310948152495	2.55455194739131	1.71188904026428	0.0869171187906007	0.902635344822642	not
circRNA_11359|Chr9:113918918_113927885_+	19.4988648941511	-1.50924085437819	0.889933467831377	-1.69590301852111	0.0899042479320491	0.902635344822642	not
circRNA_07526|Chr4:66193731_66212096_+	4.14549747986672	2.55107365783119	1.50543812574334	1.69457224060374	0.0901565967745219	0.902635344822642	not
circRNA_05720|Chr2:145485716_145513090_-	1.86878597323879	4.36529113926899	2.57960739938326	1.69223081788053	0.0906019727122112	0.902635344822642	not
circRNA_01230|Chr10:18218676_18238682_-	1.82785261251844	-4.35247130874788	2.57625315908826	-1.6894579220189	0.091131709041963	0.902635344822642	not
circRNA_09998|Chr7:114534021_114540933_-	3.48547559766656	3.02901719584807	1.79975215353514	1.68301907009716	0.092371399787976	0.902635344822642	not
circRNA_02734|Chr13:92642895_92730574_+	1.83291523952615	4.3394627835703	2.58262057306148	1.68025563988528	0.0929075879508221	0.902635344822642	not
circRNA_02903|Chr13:109442255_109471561_-	1.81574485048757	4.3264256977834	2.58450148913877	1.67398847165109	0.0941328650653568	0.902635344822642	not
circRNA_09763|Chr7:52310713_52318397_-	1.82121752053348	-4.33487921388483	2.60437425501446	-1.66446093741652	0.0960203510815219	0.902635344822642	not
circRNA_00889|Chr1:231457046_231498197_-	1.78922428911196	4.306644174318	2.59470138914624	1.65978412480639	0.0969578885188657	0.902635344822642	not
circRNA_04572|Chr18:15319799_15325412_+	1.78922428911196	4.306644174318	2.59470138914624	1.65978412480639	0.0969578885188657	0.902635344822642	not
circRNA_03443|Chr15:23792824_23793342_+	12.87119626869	-1.49551288396205	0.903403940607177	-1.65541992539563	0.097839346944802	0.902635344822642	not
circRNA_07447|Chr4:57387152_57396104_+	4.14136222295098	2.74751322155668	1.66117993622445	1.65395280886985	0.098137101504738	0.902635344822642	not
circRNA_05734|Chr2:150755405_150756431_+	1.74857761024651	-4.29718640494857	2.59986249672897	-1.65285141439407	0.0983611072779519	0.902635344822642	not
circRNA_11050|Chr9:51469347_51510006_+	1.74857761024651	-4.29718640494857	2.59986249672897	-1.65285141439407	0.0983611072779519	0.902635344822642	not
circRNA_06411|Chr20:45189472_45193661_-	3.14435160547916	3.07049119046334	1.86020577198987	1.65061910714255	0.0988163748387714	0.902635344822642	not
circRNA_00765|Chr1:204960841_204988430_+	1.76270372773635	4.28659446225875	2.60971521010165	1.64255258415411	0.100475537984709	0.902635344822642	not
circRNA_11460|ChrX:21127564_21129874_+	3.10327174309963	-3.0971227619865	1.89031847775511	-1.63841320837352	0.101335525666888	0.902635344822642	not
circRNA_00182|Chr1:57742000_57744248_+	1.7268329940237	4.25941818468357	2.6243805387601	1.62301850732971	0.104585448620195	0.902635344822642	not
circRNA_07378|Chr4:28488037_28495139_+	2.94623361432602	-3.07979418144721	1.89882726518758	-1.62194541752747	0.104815035678889	0.902635344822642	not
circRNA_05013|Chr19:25886356_25886887_-	31.2035572212123	-1.18513660332796	0.731123886025865	-1.62097918831506	0.105022102137291	0.902635344822642	not
circRNA_08861|Chr6:9421744_9434931_-	1.72002175565832	-4.26736512239138	2.63720765931745	-1.61813769473726	0.10563292653792	0.902635344822642	not
circRNA_00533|Chr1:164025518_164055455_-	1.46506990840994	4.01825767454399	2.51129412330407	1.60007449436358	0.10958205842999	0.902635344822642	not
circRNA_06399|Chr20:44854295_44874913_+	1.67315817715205	-4.22989375806641	2.64716170798331	-1.59789775793065	0.110065733154439	0.902635344822642	not
circRNA_04126|Chr17:5524117_5530105_+	5.75317260106057	-6.00551583658044	3.76424792003538	-1.59540921962547	0.110620755656166	0.902635344822642	not
circRNA_04922|Chr18:86187348_86195782_+	1.68877341603146	4.21985410158641	2.64652994876549	1.59448567871103	0.11082729586756	0.902635344822642	not
circRNA_09393|Chr6:113191385_113194036_+	1.68877341603146	4.21985410158641	2.64652994876549	1.59448567871103	0.11082729586756	0.902635344822642	not
circRNA_09331|Chr6:109064735_109071648_-	1.69532147024759	-4.22735097824898	2.6565696304455	-1.59128182818986	0.111546164499854	0.902635344822642	not
circRNA_04550|Chr18:5191058_5285225_-	1.67340070764435	-4.21572043032517	2.65267309982108	-1.58923481020315	0.112007390206706	0.902635344822642	not
circRNA_00927|Chr1:243233767_243276527_+	2.96092829955894	-3.08148703712528	1.93928463497723	-1.58898130864707	0.112064612662237	0.902635344822642	not
circRNA_05950|Chr2:199880862_199882743_-	4.19868344917861	-2.39662830674108	1.51099159729223	-1.58612947354304	0.112709942178881	0.902635344822642	not
circRNA_04907|Chr18:79530861_79532387_-	3.03180923054105	3.01588301048897	1.90179510751189	1.58580858609666	0.112782737392016	0.902635344822642	not
circRNA_04998|Chr19:24181887_24221057_+	6.92860294347161	1.86537577543266	1.17800497265514	1.58350416062187	0.113306599105302	0.902635344822642	not
circRNA_09858|Chr7:73834044_73848871_-	13.8594347810023	-1.37625669762782	0.869780798507312	-1.58230292044812	0.113580434371899	0.902635344822642	not
circRNA_04266|Chr17:27592203_27602936_-	1.66514289755722	4.20061674642084	2.65949095090404	1.57948149625887	0.114225657457085	0.902635344822642	not
circRNA_04152|Chr17:5559657_5564210_+	2.8414248107657	-3.03641138230872	1.93064233065057	-1.57274671444998	0.115777478376894	0.902635344822642	not
circRNA_09394|Chr6:113191385_113204469_+	1.65579272522018	4.1934613440834	2.67238181698423	1.56918495606878	0.11660484856678	0.902635344822642	not
circRNA_04326|Chr17:54354448_54362356_+	3.65475195476884	-2.78094852132094	1.78139642436794	-1.56110592975264	0.118498759221802	0.902635344822642	not
circRNA_00853|Chr1:221156954_221157236_-	1.641231814371	-4.17988776965648	2.68693322394613	-1.55563515029143	0.119794875302755	0.902635344822642	not
circRNA_08853|Chr6:8257474_8261060_+	4.80888867104798	2.19333834579911	1.41544426974748	1.54957591243802	0.121243338112098	0.902635344822642	not
circRNA_11629|ChrX:113402426_113453798_-	3.7634866758648	2.59322423039046	1.67798057016262	1.54544353880041	0.122239015916651	0.902635344822642	not
circRNA_05550|Chr2:102154082_102164434_-	7.79960195670739	1.70708875584314	1.10474474037664	1.5452336575607	0.122289755929326	0.902635344822642	not
circRNA_10524|Chr8:70889633_70895474_+	8.8394502791732	-1.81088833985335	1.1740891968141	-1.54237714201546	0.122981972854148	0.902635344822642	not
circRNA_07602|Chr4:87090604_87100468_-	1.58328658931696	-4.14130142877085	2.69690332114012	-1.53557652449332	0.124642275425839	0.902635344822642	not
circRNA_04085|Chr17:5429865_5436758_-	13.2107529992771	-1.60700419801971	1.04902498124431	-1.53190269702972	0.125546447883811	0.902635344822642	not
circRNA_09931|Chr7:80735996_80745256_+	1.59773874405758	-4.15924491600989	2.71690085631276	-1.53087842949654	0.125799441235856	0.902635344822642	not
circRNA_00416|Chr1:128542589_128576607_-	3.41682102355232	-2.67490452855234	1.74843221601081	-1.52988746378475	0.126044586917971	0.902635344822642	not
circRNA_09818|Chr7:62929510_62978098_-	1.60882039060535	-4.15803323640346	2.7186624364	-1.52944079438911	0.12615520584429	0.902635344822642	not
circRNA_04139|Chr17:5537447_5571375_+	5.39686576815289	-2.11977067071714	1.38644873523079	-1.52892106058597	0.126284014533137	0.902635344822642	not
circRNA_03456|Chr15:25537445_25581597_+	1.57623104109334	4.12742119546805	2.70951654594216	1.52330540355968	0.127682315898	0.902635344822642	not
circRNA_07798|Chr4:150162044_150177178_-	1.56620082512337	4.11885295201016	2.70577339677987	1.52224608199341	0.127947432484422	0.902635344822642	not
circRNA_03902|Chr16:39846635_39861585_+	5.99396889686496	2.02296480435571	1.33070280427149	1.52022284604954	0.128454977387152	0.902635344822642	not
circRNA_10781|Chr8:115870141_115932067_-	1.5561706091534	4.11022136737528	2.70810796394347	1.51774649389904	0.129078318322491	0.902635344822642	not
circRNA_07586|Chr4:85481108_85500442_+	1.53256744163323	-4.11129791739474	2.71388022769779	-1.51491501925359	0.129793926322319	0.902635344822642	not
circRNA_05960|Chr2:202970800_202998292_-	4.39709579700193	2.23576705451242	1.47910574905492	1.51156673952554	0.130644118358836	0.902635344822642	not
circRNA_05652|Chr2:127855809_127866380_+	10.5074219763755	1.679598036756	1.11530705393374	1.50595123632723	0.132079692235778	0.902635344822642	not
circRNA_04145|Chr17:5546407_5582943_+	5.40072133733035	-2.11429847838005	1.40780257389954	-1.50184302655701	0.133137653370645	0.902635344822642	not
circRNA_09853|Chr7:73289126_73293148_+	1.53611017721346	4.09273386764244	2.72951715789404	1.49943511283886	0.133760790194423	0.902635344822642	not
circRNA_10883|Chr8:131890854_131893013_-	1.53611017721346	4.09273386764244	2.72951715789404	1.49943511283886	0.133760790194423	0.902635344822642	not
circRNA_03803|Chr16:8396763_8421217_+	2.4891662576388	2.98888899051452	2.00615168232639	1.48986191664656	0.136260546871925	0.902635344822642	not
circRNA_04455|Chr17:84888802_84904355_+	4.95965174931615	-2.07312965273473	1.39183562833112	-1.48949316322683	0.13635755233034	0.902635344822642	not
circRNA_08022|Chr5:15162734_15244849_+	4.5348547696786	-2.17056701613496	1.45941830434951	-1.48728230259002	0.136940266633531	0.902635344822642	not
circRNA_10596|Chr8:78908446_78910847_+	1.54106150600247	4.08620808093919	2.75164680852716	1.48500456827392	0.137542613976236	0.902635344822642	not
circRNA_01981|Chr11:34865447_34879143_+	1.33095830088523	3.87688677694484	2.61392303470209	1.48316791484516	0.138029803511129	0.902635344822642	not
circRNA_02309|Chr12:24513410_24524704_-	1.51454094462686	4.0627627681953	2.74896375391651	1.47792518632047	0.139427804067695	0.902635344822642	not
circRNA_05657|Chr2:128562842_128580527_-	2.68872561391348	-2.8841501826434	1.95665521572563	-1.47402064475309	0.140476032731079	0.902635344822642	not
circRNA_04552|Chr18:6047215_6051719_-	1.29908306497952	-3.85562475581176	2.62375519607781	-1.46950628685765	0.141695517865613	0.902635344822642	not
circRNA_08699|Chr5:159643630_159643884_-	1.30443773950961	3.85043095771028	2.62066743145336	1.46925585119929	0.141763406614665	0.902635344822642	not
circRNA_07415|Chr4:38838812_38841741_-	4.13353386509398	-2.42483841910063	1.65094477643843	-1.46875804309561	0.141898427925325	0.902635344822642	not
circRNA_02803|Chr13:101502509_101503027_-	6.795492057513	-1.67224476002161	1.1396797886134	-1.46729351237874	0.142296227799011	0.902635344822642	not
circRNA_00937|Chr1:245386738_245406276_-	3.65552369760836	-2.5847141303892	1.76231888980407	-1.4666551810476	0.14246988083741	0.902635344822642	not
circRNA_02351|Chr12:37373844_37377849_-	1.49516055631985	4.04584048011852	2.75922973599424	1.46629344680525	0.142568360002316	0.902635344822642	not
circRNA_03849|Chr16:14338775_14340524_-	2.72703523814604	2.84106830329313	1.93856667011174	1.4655509903765	0.142770651332172	0.902635344822642	not
circRNA_05776|Chr2:170842070_170843772_+	11.1299311146062	1.65552400070359	1.13038623343512	1.46456489979769	0.143039664281679	0.902635344822642	not
circRNA_06391|Chr20:37675966_37686227_-	1.45714800853876	-4.03451389008374	2.75996559278279	-1.46179861829939	0.143796402863286	0.902635344822642	not
circRNA_07915|Chr4:177416623_177436364_+	1.29797761007395	3.84410804725498	2.63262155036572	1.46018254948987	0.144239909978977	0.902635344822642	not
circRNA_00147|Chr1:53433883_53449926_+	1.46100357771622	-4.0227562105225	2.77067774147421	-1.45190331964846	0.146528489394259	0.902635344822642	not
circRNA_08563|Chr5:144910322_144916596_-	1.46100357771622	-4.0227562105225	2.77067774147421	-1.45190331964846	0.146528489394259	0.902635344822642	not
circRNA_10437|Chr8:64724416_64763815_+	3.08344260718453	-5.10738773260783	3.52619240873925	-1.44841436330865	0.147501200183103	0.902635344822642	not
circRNA_04122|Chr17:5514017_5571375_+	22.4303758100903	-1.12686296366329	0.778563003894065	-1.4473625872629	0.147795398376031	0.902635344822642	not
circRNA_04156|Chr17:5563519_5571375_+	26.6517696904369	-1.05744766567459	0.733078740452785	-1.44247487660255	0.149168454064196	0.902635344822642	not
circRNA_01963|Chr11:34611539_34616155_+	1.43497926050003	3.99039360048896	2.79252781149967	1.42895393344212	0.153017474306887	0.902635344822642	not
circRNA_09623|Chr7:10698747_10699816_-	2.7737052815587	-4.95674672042508	3.47746564913907	-1.42539056328342	0.154044334359482	0.902635344822642	not
circRNA_00408|Chr1:127881908_127887913_+	3.98196910566882	-2.44305353252003	1.71747353470109	-1.42246939074099	0.154890031320459	0.902635344822642	not
circRNA_02199|Chr11:89328437_89332868_-	1.43967380049834	-3.99673422262525	2.81416924446436	-1.42021814447979	0.155544182866023	0.902635344822642	not
circRNA_11084|Chr9:61312543_61359768_-	1.43967380049834	-3.99673422262525	2.81416924446436	-1.42021814447979	0.155544182866023	0.902635344822642	not
circRNA_07687|Chr4:117422680_117446827_+	12.5797298690771	-1.25605498501385	0.884939175219149	-1.41936872068388	0.1557915466876	0.902635344822642	not
circRNA_06433|Chr20:47860620_47896656_-	1.42883468444287	-3.98139685391861	2.80562132552693	-1.41907848279235	0.155876136322263	0.902635344822642	not
circRNA_04597|Chr18:17300168_17312861_+	2.63593453740257	2.77995646755477	1.96089086340551	1.41770076011613	0.156278148084966	0.902635344822642	not
circRNA_02959|Chr14:4154610_4182331_+	2.61944419199693	2.77081328726607	1.9549489852957	1.41733278367208	0.156385654517051	0.902635344822642	not
circRNA_08556|Chr5:144884364_144907761_-	1.41559887219302	3.97262999803862	2.80382285108722	1.41686198059845	0.156523284123477	0.902635344822642	not
circRNA_08761|Chr5:167526171_167558250_+	3.43933229516278	2.44936683779394	1.73162631167943	1.41448927015806	0.157218295608854	0.902635344822642	not
circRNA_03366|Chr14:115198980_115237537_+	1.40556865622305	3.96309485502842	2.80294336079113	1.41390472260911	0.157389879141131	0.902635344822642	not
circRNA_04166|Chr17:5582856_5606503_+	9.52778990349123	-1.45294831872867	1.03055044974627	-1.40987597364728	0.158576308239424	0.902635344822642	not
circRNA_01801|Chr10:96759545_96793149_+	1.39553844025308	3.95347869907094	2.80895789616689	1.40745388333014	0.159292842928933	0.902635344822642	not
circRNA_10932|Chr9:11209034_11219449_-	1.39553844025308	3.95347869907094	2.80895789616689	1.40745388333014	0.159292842928933	0.902635344822642	not
circRNA_02048|Chr11:53545477_53563559_-	4.28671865994282	-2.0751728048809	1.47828530501009	-1.40377016388372	0.160387301274694	0.902635344822642	not
circRNA_02192|Chr11:88954162_88959874_-	1.38172857544429	-3.95321780548719	2.82412684434876	-1.399801787727	0.161572682346017	0.902635344822642	not
circRNA_05428|Chr2:52514222_52529695_-	1.38172857544429	-3.95321780548719	2.82412684434876	-1.399801787727	0.161572682346017	0.902635344822642	not
circRNA_07774|Chr4:145061557_145063825_+	1.3855082242831	3.94376934243827	2.82175171887056	1.39763159035722	0.162223726876554	0.902635344822642	not
circRNA_08325|Chr5:103089622_103172127_+	1.3855082242831	3.94376934243827	2.82175171887056	1.39763159035722	0.162223726876554	0.902635344822642	not
circRNA_03340|Chr14:113271542_113314869_+	99.6829673303169	-2.4219948938104	1.7439774357751	-1.38877650830039	0.164900720809563	0.902635344822642	not
circRNA_01393|Chr10:57508985_57541484_+	2.84518299283104	2.59716621597012	1.87138969214752	1.38782757373732	0.165189556287718	0.902635344822642	not
circRNA_07851|Chr4:158334034_158352766_+	3.00681145804535	5.0552876092315	3.65848928657394	1.38179647751972	0.167034200930181	0.902635344822642	not
circRNA_01875|Chr10:110535457_110536927_-	1.38399942363645	3.93012378371354	2.84686001151414	1.38051178063485	0.167429124964362	0.902635344822642	not
circRNA_05983|Chr2:206956965_206958869_-	1.38399942363645	3.93012378371354	2.84686001151414	1.38051178063485	0.167429124964362	0.902635344822642	not
circRNA_09053|Chr6:43300893_43325257_+	1.38399942363645	3.93012378371354	2.84686001151414	1.38051178063485	0.167429124964362	0.902635344822642	not
circRNA_08329|Chr5:103596964_103623412_+	3.26691720227062	2.45623011456603	1.7794748534593	1.38031178681234	0.167490667389779	0.902635344822642	not
circRNA_00876|Chr1:225316044_225316966_-	1.36750907823081	3.91399433816138	2.84269815043276	1.37685893156314	0.168555866559639	0.902635344822642	not
circRNA_05814|Chr2:183529282_183558410_-	1.36750907823081	3.91399433816138	2.84269815043276	1.37685893156314	0.168555866559639	0.902635344822642	not
circRNA_06709|Chr3:54516976_54566332_-	1.36750907823081	3.91399433816138	2.84269815043276	1.37685893156314	0.168555866559639	0.902635344822642	not
circRNA_10003|Chr7:114550936_114562987_-	1.36750907823081	3.91399433816138	2.84269815043276	1.37685893156314	0.168555866559639	0.902635344822642	not
circRNA_08637|Chr5:150850432_150865550_+	15.2925560866518	1.49858793825405	1.08944773512908	1.37554826168554	0.168961534191707	0.902635344822642	not
circRNA_02552|Chr13:50211625_50220923_+	2.86995852100005	4.98926812658278	3.63293268552583	1.37334450111361	0.169645274329923	0.902635344822642	not
circRNA_08001|Chr5:14282912_14297862_-	3.22065337217883	-2.49368730221901	1.81690016545748	-1.37249550064911	0.169909238597247	0.902635344822642	not
circRNA_01064|Chr1:265824627_265826058_+	1.33486499693802	-3.90659206147847	2.84673243274108	-1.37230742747286	0.169967754401847	0.902635344822642	not
circRNA_04169|Chr17:5587826_5606503_+	1.33486499693802	-3.90659206147847	2.84673243274108	-1.37230742747286	0.169967754401847	0.902635344822642	not
circRNA_11180|Chr9:73416480_73447051_+	1.33486499693802	-3.90659206147847	2.84673243274108	-1.37230742747286	0.169967754401847	0.902635344822642	not
circRNA_07704|Chr4:119524927_119552486_-	2.48741013053312	-2.74912516203237	2.0077145570536	-1.36928088326799	0.170911491279347	0.902635344822642	not
circRNA_03269|Chr14:88724076_88725530_-	1.35101873282517	3.89775481641998	2.84889765143297	1.36816245906884	0.171261229591355	0.902635344822642	not
circRNA_08159|Chr5:61742805_61752490_+	1.35101873282517	3.89775481641998	2.84889765143297	1.36816245906884	0.171261229591355	0.902635344822642	not
circRNA_08187|Chr5:71790897_71800599_+	1.36393899169651	3.91032713468092	2.85922382533393	1.36761840749709	0.171431551560634	0.902635344822642	not
circRNA_04475|Chr17:87758882_87771508_-	3.04635895006494	-2.47865908759806	1.81477644938136	-1.36582061578054	0.171995274009861	0.902635344822642	not
circRNA_01399|Chr10:57610281_57611309_+	1.35702829003356	-3.90223012046719	2.86137891224548	-1.36375860735092	0.172643551746797	0.902635344822642	not
circRNA_01780|Chr10:95311195_95315537_-	1.35702829003356	-3.90223012046719	2.86137891224548	-1.36375860735092	0.172643551746797	0.902635344822642	not
circRNA_05766|Chr2:164572451_164573906_+	1.35702829003356	-3.90223012046719	2.86137891224548	-1.36375860735092	0.172643551746797	0.902635344822642	not
circRNA_07064|Chr3:138788022_138806782_+	1.35702829003356	-3.90223012046719	2.86137891224548	-1.36375860735092	0.172643551746797	0.902635344822642	not
circRNA_08610|Chr5:149062724_149065190_+	1.35702829003356	-3.90223012046719	2.86137891224548	-1.36375860735092	0.172643551746797	0.902635344822642	not
circRNA_08867|Chr6:10961830_10979314_+	1.35702829003356	-3.90223012046719	2.86137891224548	-1.36375860735092	0.172643551746797	0.902635344822642	not
circRNA_09329|Chr6:108867858_108871797_+	1.35702829003356	-3.90223012046719	2.86137891224548	-1.36375860735092	0.172643551746797	0.902635344822642	not
circRNA_02474|Chr13:25672724_25691066_+	1.33872056611548	-3.89351016990483	2.85651747253576	-1.36302690508261	0.172874031370153	0.902635344822642	not
circRNA_09986|Chr7:114262011_114280182_-	1.33872056611548	-3.89351016990483	2.85651747253576	-1.36302690508261	0.172874031370153	0.902635344822642	not
circRNA_09683|Chr7:30416990_30426040_+	1.17680005337878	-3.70892587585407	2.72610735534016	-1.36052084250779	0.173665161869533	0.902635344822642	not
circRNA_04131|Chr17:5524117_5571375_+	12.436119977711	-1.20742988203191	0.889126072928321	-1.35799626036752	0.17446487078567	0.902635344822642	not
circRNA_11520|ChrX:52827693_52887535_+	1.31655727301994	-3.89771084487867	2.87503118632733	-1.35571080530008	0.17519120010027	0.902635344822642	not
circRNA_08211|Chr5:75990187_76011558_-	2.22451312912368	2.80940745245395	2.07242277877725	1.35561502277616	0.175221689464994	0.902635344822642	not
circRNA_01524|Chr10:71297308_71306105_+	3.842495194052	2.0850256662025	1.54020369754686	1.35373371036791	0.17582134917993	0.902635344822642	not
circRNA_03964|Chr16:54792659_54820480_+	4.80064589527298	-1.98280081898002	1.4665816624994	-1.35198800699639	0.176379151889598	0.902635344822642	not
circRNA_07016|Chr3:122130941_122141403_+	6.56750294621862	-1.74159745222707	1.29425088489149	-1.34564130691947	0.178418223350314	0.902635344822642	not
circRNA_04069|Chr17:698933_739440_+	1.31089786894528	3.85705364948153	2.87510863242636	1.34153318799175	0.17974740188689	0.902635344822642	not
circRNA_04654|Chr18:27956412_27984766_+	1.31089786894528	3.85705364948153	2.87510863242636	1.34153318799175	0.17974740188689	0.902635344822642	not
circRNA_06530|Chr3:11207543_11215339_+	1.31089786894528	3.85705364948153	2.87510863242636	1.34153318799175	0.17974740188689	0.902635344822642	not
circRNA_09414|Chr6:122741264_122741693_+	1.31089786894528	3.85705364948153	2.87510863242636	1.34153318799175	0.17974740188689	0.902635344822642	not
circRNA_06604|Chr3:21875093_21904269_-	14.7484251176766	1.12549781768577	0.839951732157041	1.33995535052405	0.180259861359216	0.902635344822642	not
circRNA_04302|Chr17:48705876_48741397_-	1.15383578657926	3.67202146015723	2.74197609920075	1.33918798972302	0.180509481327246	0.902635344822642	not
circRNA_07145|Chr3:153005835_153065992_-	1.31803804201389	3.86479652026692	2.88879757733558	1.33785646685274	0.180943230493668	0.902635344822642	not
circRNA_04195|Chr17:9875749_9929565_-	1.31377775021244	-3.85924887702231	2.88946611277833	-1.33562697273217	0.181671229428144	0.902635344822642	not
circRNA_09316|Chr6:107534506_107582064_+	1.31377775021244	-3.85924887702231	2.88946611277833	-1.33562697273217	0.181671229428144	0.902635344822642	not
circRNA_00392|Chr1:124576794_124584139_+	2.46238210963091	2.66650139190741	2.00116225675028	1.33247635613396	0.182703705868251	0.902635344822642	not
circRNA_06203|Chr20:7549783_7568587_+	3.36532777181336	5.21673289210342	3.91963820165002	1.33092204528147	0.183214662587936	0.902635344822642	not
circRNA_06747|Chr3:59678949_59680308_-	8.732027453023	-1.36692590970789	1.02776002744101	-1.33000493618278	0.183516644935209	0.902635344822642	not
circRNA_05470|Chr2:57574485_57576092_-	1.50601952930355	4.0645051702677	3.05639895643417	1.32983462833323	0.183572763855387	0.902635344822642	not
circRNA_09517|Chr6:133778595_133795645_+	3.30164131321996	-5.20886326832539	3.92022588299151	-1.3287150852518	0.18394198611157	0.902635344822642	not
circRNA_11177|Chr9:73378062_73399557_+	1.30655167284213	-3.84819689931796	2.90569693484288	-1.32436278992945	0.185382586317965	0.902635344822642	not
circRNA_00160|Chr1:56848551_56915732_-	1.12993647487251	-3.65431900384657	2.75939875973149	-1.32431711471892	0.185397748832065	0.902635344822642	not
circRNA_03219|Chr14:82260834_82265660_+	1.12993647487251	-3.65431900384657	2.75939875973149	-1.32431711471892	0.185397748832065	0.902635344822642	not
circRNA_11120|Chr9:66751637_66758584_+	1.28077534106144	-3.84706960815325	2.9059987896103	-1.32383730575096	0.185557083443686	0.902635344822642	not
circRNA_06161|Chr2:257936685_257971762_+	2.26755070927863	4.6489107743557	3.51403950013026	1.32295347681304	0.185850849735597	0.902635344822642	not
circRNA_11381|Chr9:119724799_119776965_-	2.36874015761753	-2.66700209497591	2.01637329944994	-1.32267278866639	0.185944216516059	0.902635344822642	not
circRNA_05416|Chr2:50155308_50155731_+	10.4845548737637	-1.51998221436653	1.14975981278998	-1.32199977548196	0.186168225679679	0.902635344822642	not
circRNA_00523|Chr1:162688794_162693129_+	1.28437730756967	3.82972531693988	2.89729100998913	1.32182970358723	0.186224864839564	0.902635344822642	not
circRNA_03238|Chr14:84719215_84751768_-	1.28437730756967	3.82972531693988	2.89729100998913	1.32182970358723	0.186224864839564	0.902635344822642	not
circRNA_05742|Chr2:154292293_154343682_-	1.28437730756967	3.82972531693988	2.89729100998913	1.32182970358723	0.186224864839564	0.902635344822642	not
circRNA_04734|Chr18:44523400_44532874_+	4.99158372933092	-1.81445556907643	1.37271217678658	-1.32180336108326	0.186233638840681	0.902635344822642	not
circRNA_07399|Chr4:31223666_31283358_+	2.34779243703841	4.69794202224681	3.55696534635665	1.32077250262189	0.186577230863265	0.902635344822642	not
circRNA_10183|Chr8:21481642_21490337_-	5.93427162276552	-1.63215116061789	1.23611388831893	-1.32038898360534	0.186705179781602	0.902635344822642	not
circRNA_00308|Chr1:99532444_99539093_+	5.74989824084921	1.95323126088959	1.48397299359337	1.31621752506421	0.188101043242112	0.902635344822642	not
circRNA_03377|Chr15:954140_977590_+	17.5053384546999	1.11415527450888	0.846986034251908	1.31543523677218	0.18836366963586	0.902635344822642	not
circRNA_00591|Chr1:175171303_175218889_-	2.71423769686214	-2.79999217656661	2.12895041076	-1.31519840124743	0.188443232336147	0.902635344822642	not
circRNA_06093|Chr2:235823630_235826673_-	2.41580111631535	2.63754753332704	2.00830569560149	1.3133197496296	0.189075226316636	0.902635344822642	not
circRNA_02041|Chr11:47165426_47169764_+	2.3798218041653	-2.66166741546457	2.02709114058061	-1.31304772744564	0.189166866192743	0.902635344822642	not
circRNA_03878|Chr16:25055832_25086279_-	4.52763141208958	-1.91306100953036	1.46232192371023	-1.30823519671818	0.190793547454393	0.902635344822642	not
circRNA_00916|Chr1:240369088_240384919_+	1.48677990949692	-4.03020637021913	3.08464311040921	-1.30653894987692	0.191369342400879	0.902635344822642	not
circRNA_01726|Chr10:92406311_92476192_-	1.48677990949692	-4.03020637021913	3.08464311040921	-1.30653894987692	0.191369342400879	0.902635344822642	not
circRNA_02364|Chr12:37625064_37629278_+	1.48677990949692	-4.03020637021913	3.08464311040921	-1.30653894987692	0.191369342400879	0.902635344822642	not
circRNA_03201|Chr14:81556164_81598570_-	1.24113783992547	-3.80850720573598	2.91850960077931	-1.30494934973626	0.191910095398857	0.902635344822642	not
circRNA_05079|Chr19:37135068_37156898_+	1.24113783992547	-3.80850720573598	2.91850960077931	-1.30494934973626	0.191910095398857	0.902635344822642	not
circRNA_09452|Chr6:124651885_124677509_-	1.24113783992547	-3.80850720573598	2.91850960077931	-1.30494934973626	0.191910095398857	0.902635344822642	not
circRNA_08032|Chr5:19536900_19546064_-	1.25944556384355	-3.81741147628912	2.92938510793935	-1.3031442898863	0.192525505401362	0.902635344822642	not
circRNA_08821|Chr6:3150789_3165551_-	1.25944556384355	-3.81741147628912	2.92938510793935	-1.3031442898863	0.192525505401362	0.902635344822642	not
circRNA_08980|Chr6:28235696_28272697_+	8.58119585916631	1.34069938837352	1.02949994212321	1.3022821405978	0.192819954530719	0.902635344822642	not
circRNA_01730|Chr10:92432154_92476192_-	1.25496670329269	3.79920908337382	2.9177399433678	1.30210682141486	0.192879871612148	0.902635344822642	not
circRNA_06487|Chr3:2762162_2764477_-	1.25496670329269	3.79920908337382	2.9177399433678	1.30210682141486	0.192879871612148	0.902635344822642	not
circRNA_07014|Chr3:121552889_121568220_+	1.25496670329269	3.79920908337382	2.9177399433678	1.30210682141486	0.192879871612148	0.902635344822642	not
circRNA_05809|Chr2:183520240_183542215_-	1.27052721039132	-3.81510007842403	2.9308159448397	-1.30171943589337	0.193012312991977	0.902635344822642	not
circRNA_11672|ChrX:128550177_128565869_+	1.27052721039132	-3.81510007842403	2.9308159448397	-1.30171943589337	0.193012312991977	0.902635344822642	not
circRNA_11498|ChrX:51103376_51152048_-	1.24860644778809	-3.80017621900543	2.92209983354674	-1.30049499862327	0.193431369318329	0.902635344822642	not
circRNA_09701|Chr7:32955133_32982696_-	3.90806564500879	-2.19973790499718	1.69543526550899	-1.29744729848874	0.194477327246186	0.902635344822642	not
circRNA_06022|Chr2:218919131_218937634_-	1.25785674619406	3.80184693658977	2.9303082947001	1.29742216662526	0.194485969614945	0.902635344822642	not
circRNA_09836|Chr7:70526572_70526847_-	1.25785674619406	3.80184693658977	2.9303082947001	1.29742216662526	0.194485969614945	0.902635344822642	not
circRNA_00491|Chr1:154405931_154406882_+	1.24493648732272	3.78845707058473	2.92116808747582	1.29689800694021	0.194666282373416	0.902635344822642	not
circRNA_09634|Chr7:14239164_14242298_-	1.24493648732272	3.78845707058473	2.92116808747582	1.29689800694021	0.194666282373416	0.902635344822642	not
circRNA_10386|Chr8:60814789_60817064_-	1.24493648732272	3.78845707058473	2.92116808747582	1.29689800694021	0.194666282373416	0.902635344822642	not
circRNA_03460|Chr15:25563660_25619542_+	2.22014095894936	4.61651018723025	3.56903263124514	1.29349060773918	0.195841430413104	0.902635344822642	not
circRNA_09798|Chr7:59955208_59957230_-	2.21450958652741	4.61568812823738	3.57316208096502	1.29176567523374	0.196438305690431	0.902635344822642	not
circRNA_09103|Chr6:55233684_55261983_+	1.44568952010293	4.00065015342503	3.0997195019849	1.29064908965577	0.196825385596192	0.902635344822642	not
circRNA_10963|Chr9:20817077_20839897_+	1.44568952010293	4.00065015342503	3.0997195019849	1.29064908965577	0.196825385596192	0.902635344822642	not
circRNA_00287|Chr1:91873487_91879026_+	1.23490627135275	3.77759851895527	2.93251128975144	1.2881786788536	0.197683772097558	0.902635344822642	not
circRNA_04592|Chr18:17224244_17258865_+	1.23490627135275	3.77759851895527	2.93251128975144	1.2881786788536	0.197683772097558	0.902635344822642	not
circRNA_05726|Chr2:148003674_148025257_+	1.23490627135275	3.77759851895527	2.93251128975144	1.2881786788536	0.197683772097558	0.902635344822642	not
circRNA_06618|Chr3:23483537_23483988_-	1.23490627135275	3.77759851895527	2.93251128975144	1.2881786788536	0.197683772097558	0.902635344822642	not
circRNA_08140|Chr5:59614317_59620038_-	1.23490627135275	3.77759851895527	2.93251128975144	1.2881786788536	0.197683772097558	0.902635344822642	not
circRNA_02493|Chr13:32453777_32469550_-	10.5195157235237	-1.26690563065035	0.984100567866074	-1.28737414855629	0.19796391035133	0.902635344822642	not
circRNA_08464|Chr5:129413066_129491380_+	3.39363653290487	-2.11915502436866	1.64703096365417	-1.28665159983818	0.198215749967239	0.902635344822642	not
circRNA_01881|Chr10:110680099_110690679_+	13.1675015118105	-1.22154405201342	0.951750020598757	-1.28347152674075	0.199326928834405	0.902635344822642	not
circRNA_05665|Chr2:128599095_128626488_-	3.20408977092463	2.33536291273318	1.8208534898593	1.28256497611658	0.19964452721393	0.902635344822642	not
circRNA_10207|Chr8:23782287_23787900_+	2.72615285928757	-2.77739515545454	2.1657191589714	-1.28243551060132	0.19968991394363	0.902635344822642	not
circRNA_09687|Chr7:30714506_30735182_+	24.6957353680527	0.932373398806901	0.728285964093529	1.28022980638847	0.200464326069615	0.902635344822642	not
circRNA_00439|Chr1:134799596_134813696_-	1.21258198533728	-3.76612963409513	2.9496230027178	-1.2768172849971	0.201666761656867	0.902635344822642	not
circRNA_10263|Chr8:33312321_33368826_+	2.87549203181921	-5.00342632151571	3.92228018911599	-1.27564224896523	0.202082011996331	0.902635344822642	not
circRNA_09512|Chr6:133775080_133795645_+	2.89137904020587	4.99988197724116	3.92172296555815	1.2749197281786	0.202337655536023	0.902635344822642	not
circRNA_01713|Chr10:91902765_91917394_-	3.55741737630487	-2.24285652228166	1.75960709134406	-1.27463485076573	0.202438516102996	0.902635344822642	not
circRNA_03263|Chr14:87350088_87357732_+	2.34379734171449	-2.643292855013	2.07918573163939	-1.27131155951557	0.203617831590309	0.902635344822642	not
circRNA_09558|Chr6:136059672_136107031_+	2.62741312207926	2.77824180670448	2.18976898765901	1.26873739758027	0.204534739486306	0.902635344822642	not
circRNA_04342|Chr17:58279256_58280166_-	1.41698011444773	3.96358245602297	3.12433072429411	1.26861808361164	0.204577311430677	0.902635344822642	not
circRNA_08422|Chr5:123824724_123825786_+	1.41698011444773	3.96358245602297	3.12433072429411	1.26861808361164	0.204577311430677	0.902635344822642	not
circRNA_02129|Chr11:73174891_73178069_+	1.21643755451474	-3.75145053216813	2.95793610921836	-1.26826624837392	0.204702885889195	0.902635344822642	not
circRNA_03273|Chr14:89487599_89489383_+	1.21643755451474	-3.75145053216813	2.95793610921836	-1.26826624837392	0.204702885889195	0.902635344822642	not
circRNA_04018|Chr16:71242432_71247473_+	1.21643755451474	-3.75145053216813	2.95793610921836	-1.26826624837392	0.204702885889195	0.902635344822642	not
circRNA_05141|Chr19:44221577_44222547_-	1.21643755451474	-3.75145053216813	2.95793610921836	-1.26826624837392	0.204702885889195	0.902635344822642	not
circRNA_08705|Chr5:160042151_160043135_-	1.21643755451474	-3.75145053216813	2.95793610921836	-1.26826624837392	0.204702885889195	0.902635344822642	not
circRNA_04111|Chr17:5513194_5571375_+	2.96886127160704	-2.34765651626085	1.85398710333986	-1.26627445899255	0.205414837803592	0.902635344822642	not
circRNA_07524|Chr4:66193731_66196279_+	2.08037130562899	2.703866634988	2.13695378935954	1.2652901754129	0.205767327108333	0.902635344822642	not
circRNA_01894|Chr11:10020678_10022991_+	5.92057280783246	1.51550177842438	1.19793831564457	1.26509166509875	0.205838470374352	0.902635344822642	not
circRNA_06219|Chr20:12339749_12342262_-	4.40131804643324	-2.02427659008125	1.60053058207996	-1.26475345910018	0.205959719737721	0.902635344822642	not
circRNA_04130|Chr17:5524117_5564210_+	2.20276124056862	-4.61507826502903	3.64904769542926	-1.26473498025521	0.205966346035471	0.902635344822642	not
circRNA_09298|Chr6:105395367_105398288_+	2.05950879004903	4.50781228293964	3.57752897304598	1.26003515747955	0.207656679732548	0.902635344822642	not
circRNA_08913|Chr6:22362488_22376735_+	13.7178066883028	1.15531809659613	0.918049846791474	1.25844811219553	0.208229741332858	0.902635344822642	not
circRNA_07931|Chr4:181153728_181214993_+	2.12011573010385	-4.55746975327938	3.62555415453509	-1.25704087127718	0.208738836192027	0.902635344822642	not
circRNA_03997|Chr16:70750943_70761776_+	1.20687690933048	3.73272789137196	2.97750672529331	1.25364213610777	0.209972108602068	0.902635344822642	not
circRNA_10457|Chr8:67328972_67332798_+	2.7063454417122	-4.91595227230282	3.92324717044609	-1.25303149629083	0.210194244502017	0.902635344822642	not
circRNA_07420|Chr4:40092750_40122082_-	2.43156776663467	-2.77656539010319	2.21716629109603	-1.25230362794783	0.210459247419063	0.902635344822642	not
circRNA_04142|Chr17:5546407_5564210_+	2.17953313557058	-2.59823068388829	2.07550240596033	-1.25185626209192	0.210622244662162	0.902635344822642	not
circRNA_06493|Chr3:3461485_3463941_-	4.48458073927895	1.97570917094622	1.57981789255265	1.25059298306459	0.211083011978645	0.902635344822642	not
circRNA_00283|Chr1:91560398_91562180_-	1.19038656392484	3.71429154639068	2.97832668015947	1.24710683053472	0.212358328738691	0.902635344822642	not
circRNA_05517|Chr2:84361142_84394099_-	1.19038656392484	3.71429154639068	2.97832668015947	1.24710683053472	0.212358328738691	0.902635344822642	not
circRNA_07166|Chr3:157001108_157040380_-	1.19038656392484	3.71429154639068	2.97832668015947	1.24710683053472	0.212358328738691	0.902635344822642	not
circRNA_07710|Chr4:121539775_121545300_-	1.19038656392484	3.71429154639068	2.97832668015947	1.24710683053472	0.212358328738691	0.902635344822642	not
circRNA_08844|Chr6:7702481_7715226_-	1.19038656392484	3.71429154639068	2.97832668015947	1.24710683053472	0.212358328738691	0.902635344822642	not
circRNA_10295|Chr8:48583631_48597919_-	1.19038656392484	3.71429154639068	2.97832668015947	1.24710683053472	0.212358328738691	0.902635344822642	not
circRNA_11005|Chr9:38321692_38326937_+	2.22303100185073	4.61841572046525	3.70436258700432	1.24675044950179	0.212489014230321	0.902635344822642	not
circRNA_06852|Chr3:92183759_92225505_-	6.3168202647987	1.59953599700579	1.2846116342904	1.24515141721361	0.213076096960635	0.902635344822642	not
circRNA_02006|Chr11:38536167_38545947_+	1.16571840683101	-3.71297873961838	2.98325477597872	-1.24460665227638	0.213276373907374	0.902635344822642	not
circRNA_03303|Chr14:106675766_106718850_+	1.16571840683101	-3.71297873961838	2.98325477597872	-1.24460665227638	0.213276373907374	0.902635344822642	not
circRNA_03468|Chr15:25940304_25945651_+	1.16571840683101	-3.71297873961838	2.98325477597872	-1.24460665227638	0.213276373907374	0.902635344822642	not
circRNA_04695|Chr18:36637823_36639900_+	1.34511312760813	-3.93017635685446	3.1612453671738	-1.24323673121523	0.213780610960054	0.902635344822642	not
circRNA_06756|Chr3:60610877_60628573_-	2.23743338799502	2.83497838887843	2.28055173073723	1.24311075722101	0.213827022292315	0.902635344822642	not
circRNA_07243|Chr4:2557720_2564215_+	1.18681647739054	3.71005509520225	2.993066205336	1.23954996003363	0.215141898933605	0.902635344822642	not
circRNA_09326|Chr6:108857237_108862500_+	1.18681647739054	3.71005509520225	2.993066205336	1.23954996003363	0.215141898933605	0.902635344822642	not
circRNA_02209|Chr12:587083_632694_-	6.88377318075055	-1.51654435890886	1.22532818563699	-1.23766381667004	0.21584074094062	0.902635344822642	not
circRNA_01383|Chr10:55971256_55974078_+	1.35541757637319	3.91264769980938	3.1626539998672	1.23714061037776	0.216034885369532	0.902635344822642	not
circRNA_11626|ChrX:113402426_113404936_-	1.35541757637319	3.91264769980938	3.1626539998672	1.23714061037776	0.216034885369532	0.902635344822642	not
circRNA_11289|Chr9:96866448_96884476_+	2.78500169701121	2.58943954352532	2.09359306010317	1.23683995370032	0.216146505920079	0.902635344822642	not
circRNA_02044|Chr11:53140598_53154994_+	1.1738962185192	3.69568570906357	2.99159192931759	1.23535756091794	0.216697459981661	0.902635344822642	not
circRNA_04202|Chr17:10090031_10107746_+	1.1738962185192	3.69568570906357	2.99159192931759	1.23535756091794	0.216697459981661	0.902635344822642	not
circRNA_04867|Chr18:72571330_72611211_+	1.1738962185192	3.69568570906357	2.99159192931759	1.23535756091794	0.216697459981661	0.902635344822642	not
circRNA_07229|Chr3:177390074_177433646_+	1.1738962185192	3.69568570906357	2.99159192931759	1.23535756091794	0.216697459981661	0.902635344822642	not
circRNA_08681|Chr5:156463243_156484234_+	1.1738962185192	3.69568570906357	2.99159192931759	1.23535756091794	0.216697459981661	0.902635344822642	not
circRNA_03173|Chr14:71922618_71955492_-	1.3531727208561	-3.91537889043765	3.16976328226561	-1.23522753649891	0.216745833720417	0.902635344822642	not
circRNA_04135|Chr17:5532157_5606503_+	1.3531727208561	-3.91537889043765	3.16976328226561	-1.23522753649891	0.216745833720417	0.902635344822642	not
circRNA_05071|Chr19:34292209_34372833_+	1.3531727208561	-3.91537889043765	3.16976328226561	-1.23522753649891	0.216745833720417	0.902635344822642	not
circRNA_03494|Chr15:33308128_33313813_-	1.18788169992655	-3.70735553222062	3.00393018026245	-1.23416834271984	0.21714018121351	0.902635344822642	not
circRNA_04476|Chr17:87767116_87771508_-	1.18788169992655	-3.70735553222062	3.00393018026245	-1.23416834271984	0.21714018121351	0.902635344822642	not
circRNA_07314|Chr4:11132813_11152065_-	1.18788169992655	-3.70735553222062	3.00393018026245	-1.23416834271984	0.21714018121351	0.902635344822642	not
circRNA_11355|Chr9:113662079_113666754_+	1.18788169992655	-3.70735553222062	3.00393018026245	-1.23416834271984	0.21714018121351	0.902635344822642	not
circRNA_09900|Chr7:78347306_78375555_+	2.74384770180942	-2.3107814948653	1.87847172976753	-1.2301390850057	0.218645026027954	0.902635344822642	not
circRNA_09413|Chr6:122738862_122739995_+	6.33816904057502	1.41892519757455	1.15453641924804	1.22899994657484	0.21907182605005	0.902635344822642	not
circRNA_11665|ChrX:128186178_128198293_-	3.53772120165699	1.93812509325661	1.57713925151215	1.22888647365687	0.219114373594389	0.902635344822642	not
circRNA_11284|Chr9:96769379_96775060_+	6.56239748620841	1.57035785277749	1.27919322414268	1.2276158309312	0.21959121615255	0.902635344822642	not
circRNA_11504|ChrX:51958187_52025855_+	3.88907618736756	2.11650340169026	1.72646188825769	1.2259195619002	0.220228946568141	0.902635344822642	not
circRNA_07991|Chr5:9941975_9946589_+	1.16029591601493	3.67974521397344	3.00270210734393	1.22547794700434	0.220395194154131	0.902635344822642	not
circRNA_08488|Chr5:136420698_136471341_+	1.16029591601493	3.67974521397344	3.00270210734393	1.22547794700434	0.220395194154131	0.902635344822642	not
circRNA_04742|Chr18:44833464_44837220_+	2.48090774824913	2.3777845357327	1.94155053747304	1.22468330843833	0.220694565501024	0.902635344822642	not
circRNA_03442|Chr15:23792824_23793336_+	1.95096913999684	-4.43636207460147	3.62301866278783	-1.22449329896297	0.220766192661091	0.902635344822642	not
circRNA_08436|Chr5:127856624_127858366_-	2.48463060772562	-2.72388479054051	2.22808232874987	-1.22252430055797	0.221509420098441	0.902635344822642	not
circRNA_02765|Chr13:95193009_95196402_-	18.6840833448541	1.02138606049727	0.836430323308215	1.22112509797293	0.222038658323232	0.902635344822642	not
circRNA_08053|Chr5:25181562_25196901_+	3.89813678039725	1.82207576924191	1.49451471540188	1.21917552933024	0.222777577649581	0.902635344822642	not
circRNA_01965|Chr11:34612627_34614139_+	56.7270494589351	0.827991635674114	0.681815868485749	1.21439185261705	0.224598125127579	0.902635344822642	not
circRNA_03435|Chr15:19534432_19541895_-	3.55725514103101	2.10151093546551	1.7306737237235	1.21427332411574	0.224643368684843	0.902635344822642	not
circRNA_08274|Chr5:90916008_90957243_+	9.01593648827238	1.26260442446859	1.04173249611539	1.21202365211495	0.225503326922214	0.902635344822642	not
circRNA_05369|Chr2:32632863_32636300_-	1.00765346327177	-3.48421674430491	2.88286674993258	-1.20859444661686	0.226818690981875	0.902635344822642	not
circRNA_02834|Chr13:106859710_106908700_+	1.11885482832473	-3.65777502585714	3.02662480968394	-1.20853269098759	0.226842429069504	0.902635344822642	not
circRNA_04462|Chr17:85036937_85047791_-	1.11885482832473	-3.65777502585714	3.02662480968394	-1.20853269098759	0.226842429069504	0.902635344822642	not
circRNA_08240|Chr5:90040536_90063651_-	1.11885482832473	-3.65777502585714	3.02662480968394	-1.20853269098759	0.226842429069504	0.902635344822642	not
circRNA_10290|Chr8:47303909_47306590_-	1.11885482832473	-3.65777502585714	3.02662480968394	-1.20853269098759	0.226842429069504	0.902635344822642	not
circRNA_09670|Chr7:27108142_27134842_-	1.14463116010543	-3.65804363936499	3.03170203522964	-1.20659734923056	0.227587248108693	0.902635344822642	not
circRNA_01304|Chr10:39727635_39776713_+	1.13377535463932	3.64885042797573	3.02497489980306	1.20624155533102	0.227724365349433	0.902635344822642	not
circRNA_01586|Chr10:73952261_73985026_-	1.13377535463932	3.64885042797573	3.02497489980306	1.20624155533102	0.227724365349433	0.902635344822642	not
circRNA_02812|Chr13:103344764_103362959_+	1.13377535463932	3.64885042797573	3.02497489980306	1.20624155533102	0.227724365349433	0.902635344822642	not
circRNA_04175|Chr17:6203226_6211699_-	1.13377535463932	3.64885042797573	3.02497489980306	1.20624155533102	0.227724365349433	0.902635344822642	not
circRNA_04833|Chr18:65342733_65389384_+	1.13377535463932	3.64885042797573	3.02497489980306	1.20624155533102	0.227724365349433	0.902635344822642	not
circRNA_09131|Chr6:72418120_72430205_-	1.13377535463932	3.64885042797573	3.02497489980306	1.20624155533102	0.227724365349433	0.902635344822642	not
circRNA_09523|Chr6:133784834_133791177_+	1.13377535463932	3.64885042797573	3.02497489980306	1.20624155533102	0.227724365349433	0.902635344822642	not
circRNA_10028|Chr7:122130939_122136297_+	2.16742467423717	-2.50784372473516	2.08004653822283	-1.20566712265863	0.227945866684476	0.902635344822642	not
circRNA_08009|Chr5:15096348_15158270_+	1.12632343618735	-3.64818793020822	3.0320404251314	-1.20321216695194	0.228894227777478	0.902635344822642	not
circRNA_08402|Chr5:122019303_122029478_+	1.12632343618735	-3.64818793020822	3.0320404251314	-1.20321216695194	0.228894227777478	0.902635344822642	not
circRNA_08736|Chr5:166038321_166042679_-	1.12632343618735	-3.64818793020822	3.0320404251314	-1.20321216695194	0.228894227777478	0.902635344822642	not
circRNA_07315|Chr4:11226653_11227291_-	1.97788582003455	4.45432063941148	3.71824252241231	1.19796398770719	0.230931037035426	0.902635344822642	not
circRNA_03471|Chr15:28530007_28542674_+	4.76000198144208	1.70381474702737	1.42429442548297	1.19625178372065	0.231598318375274	0.902635344822642	not
circRNA_05258|Chr2:20488617_20531444_+	8.61963117726104	1.37478636824249	1.15291141971457	1.1924475243578	0.233085815135506	0.902635344822642	not
circRNA_06242|Chr20:15105444_15160858_-	2.13135114249257	2.76535685106188	2.32300228987328	1.19042364405622	0.233879924533357	0.902635344822642	not
circRNA_06441|Chr20:50177601_50212891_+	3.42544241335116	2.0902419704525	1.75703681181239	1.18964039705941	0.234187760987395	0.902635344822642	not
circRNA_07867|Chr4:158521563_158539474_+	3.18278981287586	-2.37188348682782	1.99395243073726	-1.18953865210857	0.234227770459509	0.902635344822642	not
circRNA_02105|Chr11:70952862_70955449_-	1.28505735120261	3.83075084340375	3.22210402959219	1.18889731933596	0.234480075141807	0.902635344822642	not
circRNA_03767|Chr16:4222176_4283627_+	1.28505735120261	3.83075084340375	3.22210402959219	1.18889731933596	0.234480075141807	0.902635344822642	not
circRNA_05225|Chr2:5633258_5640909_+	1.28505735120261	3.83075084340375	3.22210402959219	1.18889731933596	0.234480075141807	0.902635344822642	not
circRNA_10877|Chr8:130767665_130768360_+	1.28505735120261	3.83075084340375	3.22210402959219	1.18889731933596	0.234480075141807	0.902635344822642	not
circRNA_04064|Chr17:49352_66437_-	1.10725479326371	3.61727809495184	3.05956815549325	1.18228387508128	0.237093081552443	0.902635344822642	not
circRNA_06443|Chr20:50177601_50238980_+	1.10725479326371	3.61727809495184	3.05956815549325	1.18228387508128	0.237093081552443	0.902635344822642	not
circRNA_10258|Chr8:33261321_33261713_-	2.24885036460456	4.63740480321747	3.92598623443294	1.18120760652318	0.237520260269778	0.902635344822642	not
circRNA_04527|Chr18:2005294_2047808_+	3.55449413225335	1.86011559061984	1.57568910038894	1.18050927061734	0.237797725480027	0.902635344822642	not
circRNA_00500|Chr1:156218277_156228853_-	1.10436475036234	3.61424836034524	3.06218881798488	1.18028265896538	0.237887812770953	0.902635344822642	not
circRNA_01838|Chr10:104706087_104713428_-	1.10436475036234	3.61424836034524	3.06218881798488	1.18028265896538	0.237887812770953	0.902635344822642	not
circRNA_04079|Chr17:1395222_1416266_+	1.10436475036234	3.61424836034524	3.06218881798488	1.18028265896538	0.237887812770953	0.902635344822642	not
circRNA_05186|Chr19:60234297_60277464_+	1.10436475036234	3.61424836034524	3.06218881798488	1.18028265896538	0.237887812770953	0.902635344822642	not
circRNA_11081|Chr9:61312543_61331978_-	1.09433453439237	3.60204703864028	3.06047576495852	1.17695656338226	0.239212843765569	0.902635344822642	not
circRNA_01892|Chr11:7355304_7362812_+	2.8813546109903	-2.17983841614989	1.85212559152703	-1.17693877030913	0.239219946039282	0.902635344822642	not
circRNA_11660|ChrX:123718252_123720910_-	80.2647370065933	0.712236556202376	0.605612948252791	1.17605899652112	0.239571301585775	0.902635344822642	not
circRNA_00494|Chr1:154405931_154447475_+	1.09029897373654	-3.61040833062371	3.0753115415491	-1.17399758751111	0.240395991937515	0.902635344822642	not
circRNA_03634|Chr15:61254886_61267231_+	1.09029897373654	-3.61040833062371	3.0753115415491	-1.17399758751111	0.240395991937515	0.902635344822642	not
circRNA_07285|Chr4:8223840_8241173_-	1.09029897373654	-3.61040833062371	3.0753115415491	-1.17399758751111	0.240395991937515	0.902635344822642	not
circRNA_00028|Chr1:12086530_12134025_+	1.27438277956879	-3.80699488004693	3.24365015826825	-1.17367616552071	0.240524760539979	0.902635344822642	not
circRNA_00587|Chr1:174772242_174776864_+	1.27438277956879	-3.80699488004693	3.24365015826825	-1.17367616552071	0.240524760539979	0.902635344822642	not
circRNA_02473|Chr13:25616432_25627356_-	1.27438277956879	-3.80699488004693	3.24365015826825	-1.17367616552071	0.240524760539979	0.902635344822642	not
circRNA_03129|Chr14:44818561_44830761_-	1.27438277956879	-3.80699488004693	3.24365015826825	-1.17367616552071	0.240524760539979	0.902635344822642	not
circRNA_04103|Chr17:5511386_5559773_+	1.27438277956879	-3.80699488004693	3.24365015826825	-1.17367616552071	0.240524760539979	0.902635344822642	not
circRNA_06020|Chr2:216888004_216900514_+	1.27438277956879	-3.80699488004693	3.24365015826825	-1.17367616552071	0.240524760539979	0.902635344822642	not
circRNA_06691|Chr3:48198900_48208035_+	1.27438277956879	-3.80699488004693	3.24365015826825	-1.17367616552071	0.240524760539979	0.902635344822642	not
circRNA_07845|Chr4:157436084_157436610_-	1.27438277956879	-3.80699488004693	3.24365015826825	-1.17367616552071	0.240524760539979	0.902635344822642	not
circRNA_08483|Chr5:136344365_136345106_-	1.27438277956879	-3.80699488004693	3.24365015826825	-1.17367616552071	0.240524760539979	0.902635344822642	not
circRNA_08910|Chr6:22255280_22257363_-	1.27438277956879	-3.80699488004693	3.24365015826825	-1.17367616552071	0.240524760539979	0.902635344822642	not
circRNA_09957|Chr7:98666108_98682856_-	1.27438277956879	-3.80699488004693	3.24365015826825	-1.17367616552071	0.240524760539979	0.902635344822642	not
circRNA_10601|Chr8:79247771_79249597_+	1.27438277956879	-3.80699488004693	3.24365015826825	-1.17367616552071	0.240524760539979	0.902635344822642	not
circRNA_10915|Chr9:8604049_8630489_-	1.27438277956879	-3.80699488004693	3.24365015826825	-1.17367616552071	0.240524760539979	0.902635344822642	not
circRNA_01027|Chr1:261165387_261165588_-	1.10138062028431	-3.60724760746649	3.07621101829627	-1.17262684062042	0.240945481042749	0.902635344822642	not
circRNA_01379|Chr10:52244575_52270583_-	1.10138062028431	-3.60724760746649	3.07621101829627	-1.17262684062042	0.240945481042749	0.902635344822642	not
circRNA_01734|Chr10:93438715_93451644_+	1.10138062028431	-3.60724760746649	3.07621101829627	-1.17262684062042	0.240945481042749	0.902635344822642	not
circRNA_01912|Chr11:24479964_24498116_-	1.10138062028431	-3.60724760746649	3.07621101829627	-1.17262684062042	0.240945481042749	0.902635344822642	not
circRNA_04120|Chr17:5514017_5555588_+	1.10138062028431	-3.60724760746649	3.07621101829627	-1.17262684062042	0.240945481042749	0.902635344822642	not
circRNA_07154|Chr3:154514314_154533322_+	1.10138062028431	-3.60724760746649	3.07621101829627	-1.17262684062042	0.240945481042749	0.902635344822642	not
circRNA_08250|Chr5:90818803_90827570_+	1.10138062028431	-3.60724760746649	3.07621101829627	-1.17262684062042	0.240945481042749	0.902635344822642	not
circRNA_09353|Chr6:109764831_109800905_+	3.82709651159373	1.78544228022566	1.52264083842221	1.17259581850949	0.240957927053978	0.902635344822642	not
circRNA_11500|ChrX:51713405_51794841_+	2.38825102037282	2.35559501588252	2.01074198138557	1.17150536353716	0.241395703186108	0.902635344822642	not
circRNA_02094|Chr11:70539679_70585055_-	1.0843043184224	3.5897184843743	3.0696520035903	1.16942196710758	0.242233663597968	0.902635344822642	not
circRNA_02239|Chr12:9229552_9240810_-	1.0843043184224	3.5897184843743	3.0696520035903	1.16942196710758	0.242233663597968	0.902635344822642	not
circRNA_06953|Chr3:112722217_112728973_-	1.0843043184224	3.5897184843743	3.0696520035903	1.16942196710758	0.242233663597968	0.902635344822642	not
circRNA_03535|Chr15:38217599_38244652_-	1.07199124981846	-3.60024760917266	3.0836379064545	-1.16753254382975	0.242995373723717	0.902635344822642	not
circRNA_07085|Chr3:141240315_141254397_+	1.07199124981846	-3.60024760917266	3.0836379064545	-1.16753254382975	0.242995373723717	0.902635344822642	not
circRNA_10602|Chr8:79247771_79267233_+	1.07199124981846	-3.60024760917266	3.0836379064545	-1.16753254382975	0.242995373723717	0.902635344822642	not
circRNA_01962|Chr11:34611539_34614139_+	24.868021772204	1.04258693741974	0.893718259313117	1.16657226878305	0.243383147745605	0.902635344822642	not
circRNA_03212|Chr14:82160730_82161967_-	1.094154542914	-3.59380504204754	3.08250567788117	-1.16587134545615	0.243666465905857	0.902635344822642	not
circRNA_04968|Chr19:17301474_17315128_-	1.094154542914	-3.59380504204754	3.08250567788117	-1.16587134545615	0.243666465905857	0.902635344822642	not
circRNA_06189|Chr20:5851258_5853847_-	1.094154542914	-3.59380504204754	3.08250567788117	-1.16587134545615	0.243666465905857	0.902635344822642	not
circRNA_11595|ChrX:82932968_82946086_-	1.094154542914	-3.59380504204754	3.08250567788117	-1.16587134545615	0.243666465905857	0.902635344822642	not
circRNA_07855|Chr4:158351571_158360021_+	8.86718014178222	1.35090704459776	1.16098908800805	1.16358289543923	0.244593086419625	0.902635344822642	not
circRNA_08505|Chr5:139379737_139401879_+	2.20062038229615	-2.63919326540862	2.27069696049303	-1.16228334794423	0.245120388373245	0.902635344822642	not
circRNA_06273|Chr20:20259263_20303087_+	1.22283011600739	-3.79314174080857	3.26450341617278	-1.16193529527855	0.245261748880712	0.902635344822642	not
circRNA_09197|Chr6:78297628_78353348_+	2.07731055590978	-2.44339381254126	2.10314264190709	-1.16178226043938	0.245323921602082	0.902635344822642	not
circRNA_05690|Chr2:144876416_144917472_+	2.12397129928131	-4.55767727156007	3.92787590261406	-1.1603414630607	0.245909809416667	0.902635344822642	not
circRNA_11004|Chr9:38014670_38022569_-	2.12397129928131	-4.55767727156007	3.92787590261406	-1.1603414630607	0.245909809416667	0.902635344822642	not
circRNA_08403|Chr5:122019303_122037709_+	26.4632394039369	-0.845371382267415	0.730111554381732	-1.15786605100817	0.246918703580075	0.902635344822642	not
circRNA_00293|Chr1:92039556_92043956_-	1.07427410245242	3.57723820073859	3.08987727673086	1.15772824625688	0.246974953204635	0.902635344822642	not
circRNA_04397|Chr17:76228430_76265943_-	1.07427410245242	3.57723820073859	3.08987727673086	1.15772824625688	0.246974953204635	0.902635344822642	not
circRNA_08149|Chr5:60920475_60931063_+	1.07427410245242	3.57723820073859	3.08987727673086	1.15772824625688	0.246974953204635	0.902635344822642	not
circRNA_11157|Chr9:69940437_69942486_-	1.07427410245242	3.57723820073859	3.08987727673086	1.15772824625688	0.246974953204635	0.902635344822642	not
circRNA_04022|Chr16:71828773_71836365_+	3.12025040628317	-1.92434648222797	1.66380316926784	-1.15659503345867	0.247437852347733	0.902635344822642	not
circRNA_09379|Chr6:111072969_111077776_+	1.86023788454177	2.52813081603588	2.18666165408507	1.15616003569317	0.247615703156003	0.902635344822642	not
circRNA_01496|Chr10:66957634_66970781_+	1.23985760014176	3.77071535484573	3.26548747906074	1.15471744388078	0.248206153759514	0.902635344822642	not
circRNA_04012|Chr16:71103627_71106610_+	1.23985760014176	3.77071535484573	3.26548747906074	1.15471744388078	0.248206153759514	0.902635344822642	not
circRNA_05437|Chr2:55939983_55962855_+	1.23985760014176	3.77071535484573	3.26548747906074	1.15471744388078	0.248206153759514	0.902635344822642	not
circRNA_11233|Chr9:92380210_92405119_-	1.23985760014176	3.77071535484573	3.26548747906074	1.15471744388078	0.248206153759514	0.902635344822642	not
circRNA_03576|Chr15:48231960_48241781_-	2.62844487339998	2.49875420369681	2.16411958230929	1.15462852613276	0.248242579859828	0.902635344822642	not
circRNA_09515|Chr6:133777712_133795645_+	2.08821819570424	4.53052118878268	3.92746074469513	1.15354970635979	0.24868482782816	0.902635344822642	not
circRNA_03732|Chr16:2115374_2126628_-	2.34679614072442	2.28559474112835	1.98458822789983	1.15167202394779	0.249455872512448	0.902635344822642	not
circRNA_06483|Chr3:2571153_2571724_-	2.56554831955692	2.46006740616663	2.14201462379224	1.14848301166651	0.250769222183907	0.902635344822642	not
circRNA_09000|Chr6:30134917_30155220_-	2.03379031231344	2.68563665517706	2.33979469107207	1.14780867972075	0.25104755336476	0.902635344822642	not
circRNA_05447|Chr2:56577639_56607622_-	3.48688442383768	-1.99769279833488	1.74073303882665	-1.14761583412091	0.251127190205043	0.902635344822642	not
circRNA_08683|Chr5:156506448_156517254_+	1.8502076685718	2.52127711678037	2.20260091994652	1.14468176869807	0.252341006306941	0.902635344822642	not
circRNA_09689|Chr7:30727478_30735182_+	117.79611276462	0.691536130510387	0.604138147979854	1.14466555840378	0.252347723808136	0.902635344822642	not
circRNA_08091|Chr5:47876040_47883409_+	2.33116054500756	2.56767809248251	2.24395509072491	1.14426447440756	0.252513971606215	0.902635344822642	not
circRNA_02245|Chr12:9256476_9313769_-	17.1284650881083	0.918372253354282	0.803396641257312	1.1431118904319	0.25299213809332	0.902635344822642	not
circRNA_00563|Chr1:170226074_170228277_-	1.04343539523027	-3.55112821261711	3.10889469831504	-1.14224782670888	0.25335102113523	0.902635344822642	not
circRNA_00897|Chr1:235653121_235656288_-	1.04343539523027	-3.55112821261711	3.10889469831504	-1.14224782670888	0.25335102113523	0.902635344822642	not
circRNA_02793|Chr13:100300002_100353039_-	1.04343539523027	-3.55112821261711	3.10889469831504	-1.14224782670888	0.25335102113523	0.902635344822642	not
circRNA_05239|Chr2:9439970_9456385_-	1.04343539523027	-3.55112821261711	3.10889469831504	-1.14224782670888	0.25335102113523	0.902635344822642	not
circRNA_08326|Chr5:103104514_103201011_+	1.04343539523027	-3.55112821261711	3.10889469831504	-1.14224782670888	0.25335102113523	0.902635344822642	not
circRNA_09199|Chr6:80072205_80097296_-	1.04343539523027	-3.55112821261711	3.10889469831504	-1.14224782670888	0.25335102113523	0.902635344822642	not
circRNA_09024|Chr6:38565458_38588169_+	2.3318405886405	2.5684941924316	2.24996342169968	1.14157153296799	0.253632162411157	0.902635344822642	not
circRNA_00997|Chr1:255942367_255958835_-	3.27333165977415	2.00139178906483	1.75639928272233	1.13948565611048	0.254500647629161	0.902635344822642	not
circRNA_01899|Chr11:14345506_14380833_-	1.20481562344284	3.74287776631743	3.29023672090076	1.13757096641142	0.255299675786824	0.902635344822642	not
circRNA_06220|Chr20:12564372_12593991_+	1.20481562344284	3.74287776631743	3.29023672090076	1.13757096641142	0.255299675786824	0.902635344822642	not
circRNA_06610|Chr3:22198808_22275991_-	2.08807664907903	2.38861980204418	2.10900885827161	1.1325793121617	0.257390960408441	0.902635344822642	not
circRNA_07803|Chr4:151118221_151123637_-	2.04514166263643	-2.40529749523444	2.12496310245466	-1.13192435786577	0.257666237170604	0.902635344822642	not
circRNA_09154|Chr6:74325751_74326157_+	1.03620931785996	-3.53714924985969	3.12680013788905	-1.13123611803589	0.257955723797617	0.902635344822642	not
circRNA_01687|Chr10:89036545_89074755_+	1.95782538809461	4.43969131119163	3.92880207385605	1.13003689871151	0.258460676753393	0.902635344822642	not
circRNA_08462|Chr5:129413066_129457884_+	4.0798568582229	1.7433149626874	1.54276174549679	1.12999623420532	0.25847781128047	0.902635344822642	not
circRNA_01627|Chr10:80968085_81004971_+	2.64804229943344	-2.16552137869986	1.91903122084347	-1.12844510041272	0.259131989903988	0.902635344822642	not
circRNA_08876|Chr6:15082851_15085804_-	1.94834765736563	4.42695504174348	3.92899695905538	1.12673923850728	0.259852747163284	0.902635344822642	not
circRNA_08708|Chr5:161794861_161799241_-	3.48175541271809	-2.22095895730368	1.97687572479001	-1.12346918395166	0.261238281255138	0.902635344822642	not
circRNA_00153|Chr1:54441038_54455357_-	1.18402613074909	-3.72270070462591	3.31527671606602	-1.12289290561644	0.261482980916397	0.902635344822642	not
circRNA_02141|Chr11:83151350_83180370_-	1.18402613074909	-3.72270070462591	3.31527671606602	-1.12289290561644	0.261482980916397	0.902635344822642	not
circRNA_02273|Chr12:13717791_13718009_-	1.18402613074909	-3.72270070462591	3.31527671606602	-1.12289290561644	0.261482980916397	0.902635344822642	not
circRNA_03921|Chr16:39908554_39914151_+	1.18402613074909	-3.72270070462591	3.31527671606602	-1.12289290561644	0.261482980916397	0.902635344822642	not
circRNA_05359|Chr2:30384653_30433774_-	1.18402613074909	-3.72270070462591	3.31527671606602	-1.12289290561644	0.261482980916397	0.902635344822642	not
circRNA_06529|Chr3:11198346_11217555_+	1.18402613074909	-3.72270070462591	3.31527671606602	-1.12289290561644	0.261482980916397	0.902635344822642	not
circRNA_07124|Chr3:150930333_150939253_-	1.18402613074909	-3.72270070462591	3.31527671606602	-1.12289290561644	0.261482980916397	0.902635344822642	not
circRNA_07854|Chr4:158334034_158420230_+	1.18402613074909	-3.72270070462591	3.31527671606602	-1.12289290561644	0.261482980916397	0.902635344822642	not
circRNA_07886|Chr4:168260038_168264774_-	1.18402613074909	-3.72270070462591	3.31527671606602	-1.12289290561644	0.261482980916397	0.902635344822642	not
circRNA_08151|Chr5:61589817_61612596_+	1.18402613074909	-3.72270070462591	3.31527671606602	-1.12289290561644	0.261482980916397	0.902635344822642	not
circRNA_08704|Chr5:160035639_160043135_-	1.91157416935318	-4.4047054270282	3.93022745837371	-1.12072532027213	0.262404800880165	0.902635344822642	not
circRNA_00276|Chr1:89869828_89871257_-	1.02975439502452	3.50405523974725	3.14421164072138	1.11444636689383	0.265087741138842	0.902635344822642	not
circRNA_05519|Chr2:84463957_84467860_-	1.02975439502452	3.50405523974725	3.14421164072138	1.11444636689383	0.265087741138842	0.902635344822642	not
circRNA_10618|Chr8:80373906_80378857_-	1.02975439502452	3.50405523974725	3.14421164072138	1.11444636689383	0.265087741138842	0.902635344822642	not
circRNA_10811|Chr8:118210189_118214091_+	1.02975439502452	3.50405523974725	3.14421164072138	1.11444636689383	0.265087741138842	0.902635344822642	not
circRNA_01115|Chr1:278656261_278731755_+	3.85234363102721	1.70375023624773	1.53040566329247	1.11326707494165	0.26559374270314	0.902635344822642	not
circRNA_02912|Chr13:110438141_110450689_+	1.86061249117714	-4.37528656745803	3.93070874917402	-1.1131037292899	0.265663882215783	0.902635344822642	not
circRNA_10945|Chr9:16446152_16446343_-	1.86061249117714	-4.37528656745803	3.93070874917402	-1.1131037292899	0.265663882215783	0.902635344822642	not
circRNA_10240|Chr8:28018432_28026404_-	21.8607381424379	-1.13604918255405	1.02150432264723	-1.11213350483919	0.266080752873513	0.902635344822642	not
circRNA_10892|Chr9:1442054_1485363_+	16.122331630078	-0.953705716633727	0.858077356597435	-1.11144491729218	0.266376887299578	0.902635344822642	not
circRNA_07832|Chr4:152921913_152925673_+	13.8437580052704	-0.967460332747508	0.873099852837309	-1.10807524431891	0.267829321252673	0.902635344822642	not
circRNA_02756|Chr13:95120752_95128782_-	2.99755665234169	2.24489600188203	2.03075077389518	1.1054512600658	0.268964102766581	0.902635344822642	not
circRNA_02119|Chr11:72245130_72264219_-	0.996571816723995	-3.48931427382406	3.15679069528838	-1.10533596004068	0.269014041592568	0.902635344822642	not
circRNA_03452|Chr15:25328778_25335135_+	0.996571816723995	-3.48931427382406	3.15679069528838	-1.10533596004068	0.269014041592568	0.902635344822642	not
circRNA_09029|Chr6:38583992_38619590_+	5.42359068523279	-1.51084395241068	1.36756544991961	-1.10476902769041	0.269259684313947	0.902635344822642	not
circRNA_00232|Chr1:79945447_79946090_+	1.01326404961888	3.48251935661566	3.15414122476498	1.10411015501538	0.269545356671837	0.902635344822642	not
circRNA_01621|Chr10:76395707_76399491_-	1.01326404961888	3.48251935661566	3.15414122476498	1.10411015501538	0.269545356671837	0.902635344822642	not
circRNA_01707|Chr10:91140959_91159440_+	1.01326404961888	3.48251935661566	3.15414122476498	1.10411015501538	0.269545356671837	0.902635344822642	not
circRNA_03335|Chr14:110683107_110691731_+	1.01326404961888	3.48251935661566	3.15414122476498	1.10411015501538	0.269545356671837	0.902635344822642	not
circRNA_03759|Chr16:3060713_3089983_+	1.01326404961888	3.48251935661566	3.15414122476498	1.10411015501538	0.269545356671837	0.902635344822642	not
circRNA_07347|Chr4:22532122_22536975_+	1.01326404961888	3.48251935661566	3.15414122476498	1.10411015501538	0.269545356671837	0.902635344822642	not
circRNA_07632|Chr4:96739878_96810129_+	1.01326404961888	3.48251935661566	3.15414122476498	1.10411015501538	0.269545356671837	0.902635344822642	not
circRNA_07741|Chr4:129695266_129789115_-	1.01326404961888	3.48251935661566	3.15414122476498	1.10411015501538	0.269545356671837	0.902635344822642	not
circRNA_09442|Chr6:124429529_124434127_-	1.01326404961888	3.48251935661566	3.15414122476498	1.10411015501538	0.269545356671837	0.902635344822642	not
circRNA_10049|Chr7:123685068_123715127_-	1.01326404961888	3.48251935661566	3.15414122476498	1.10411015501538	0.269545356671837	0.902635344822642	not
circRNA_08245|Chr5:90817794_90827570_+	23.9057958566892	1.06901228868086	0.968367264007302	1.10393270034456	0.269622332556905	0.902635344822642	not
circRNA_10134|Chr7:144080565_144084759_+	5.67181886166647	1.46919132532017	1.33156918655386	1.10335335193695	0.269873745988693	0.902635344822642	not
circRNA_04443|Chr17:84296197_84299839_-	15.3103937552556	0.958657071651234	0.869018303338632	1.10314945953178	0.269962265168075	0.902635344822642	not
circRNA_06593|Chr3:21838945_21904269_-	8.33478618656171	-1.14459239030255	1.04026284970789	-1.10029151826768	0.271205126478952	0.902635344822642	not
circRNA_03982|Chr16:60310912_60317529_+	1.92027242713617	-2.39650214234187	2.17893673485057	-1.09984934578939	0.271397768027314	0.902635344822642	not
circRNA_00492|Chr1:154405931_154411147_+	1.00404042458661	-3.47814788851891	3.16363514923007	-1.09941498448877	0.271587097715508	0.902635344822642	not
circRNA_03125|Chr14:44491363_44492946_+	1.00404042458661	-3.47814788851891	3.16363514923007	-1.09941498448877	0.271587097715508	0.902635344822642	not
circRNA_05385|Chr2:38006903_38032976_-	1.00404042458661	-3.47814788851891	3.16363514923007	-1.09941498448877	0.271587097715508	0.902635344822642	not
circRNA_06915|Chr3:104980955_105017214_+	1.00404042458661	-3.47814788851891	3.16363514923007	-1.09941498448877	0.271587097715508	0.902635344822642	not
circRNA_07473|Chr4:61439661_61484825_+	1.00404042458661	-3.47814788851891	3.16363514923007	-1.09941498448877	0.271587097715508	0.902635344822642	not
circRNA_07909|Chr4:177261696_177297215_-	1.00404042458661	-3.47814788851891	3.16363514923007	-1.09941498448877	0.271587097715508	0.902635344822642	not
circRNA_08486|Chr5:136420692_136510629_+	1.00404042458661	-3.47814788851891	3.16363514923007	-1.09941498448877	0.271587097715508	0.902635344822642	not
circRNA_09459|Chr6:125550201_125569718_-	1.00404042458661	-3.47814788851891	3.16363514923007	-1.09941498448877	0.271587097715508	0.902635344822642	not
circRNA_10148|Chr8:5233866_5247057_-	1.00404042458661	-3.47814788851891	3.16363514923007	-1.09941498448877	0.271587097715508	0.902635344822642	not
circRNA_11643|ChrX:114956228_114999004_+	1.00404042458661	-3.47814788851891	3.16363514923007	-1.09941498448877	0.271587097715508	0.902635344822642	not
circRNA_11168|Chr9:71915420_71921630_+	1.00969396308457	3.47751702275055	3.16535581982073	1.09861804507889	0.271934703368484	0.902635344822642	not
circRNA_06775|Chr3:62719200_62733674_+	5.45538728101856	1.4654642802783	1.33676268730374	1.09627856477215	0.272956886961481	0.902635344822642	not
circRNA_04312|Chr17:53483964_53563999_+	3.65126506090543	1.69887317535389	1.55113885649449	1.09524248473362	0.273410417573798	0.902635344822642	not
circRNA_06440|Chr20:50177601_50201366_+	3.50406046721278	1.93398275506152	1.76768160065714	1.09407868155813	0.273920471410941	0.902635344822642	not
circRNA_10165|Chr8:7874228_7953107_-	1.93333943923294	2.60032502422961	2.37809600653784	1.09344829522476	0.274197018808312	0.902635344822642	not
circRNA_06027|Chr2:219382723_219439030_-	2.64801904514356	2.08549760776842	1.90743599708092	1.09335128987814	0.274239591507813	0.902635344822642	not
circRNA_06086|Chr2:231342349_231359745_-	1.77122514305966	4.28914938269623	3.93121867145913	1.09104828328063	0.275251637471671	0.902635344822642	not
circRNA_00844|Chr1:220039308_220040146_-	3.80751534573352	1.6513881455029	1.51385185610454	1.09085188147291	0.275338063182162	0.902635344822642	not
circRNA_02236|Chr12:9061581_9062262_+	3.85651842100998	-1.64166248221884	1.50564623678825	-1.09033745252187	0.275564523048377	0.902635344822642	not
circRNA_05817|Chr2:183542107_183558410_-	0.996773704213236	3.46071007198258	3.17881416315817	1.08867958123867	0.276295209154035	0.902635344822642	not
circRNA_07235|Chr4:635804_662533_+	0.996773704213236	3.46071007198258	3.17881416315817	1.08867958123867	0.276295209154035	0.902635344822642	not
circRNA_07625|Chr4:96732982_96767151_+	4.09380393187987	1.58325087618127	1.45579763609229	1.08754873406107	0.276794373200731	0.902635344822642	not
circRNA_01678|Chr10:86734306_86738981_+	2.04978151610722	-2.513618003326	2.31313489962911	-1.08667160040214	0.277181969286296	0.902635344822642	not
circRNA_10381|Chr8:60441497_60471827_-	4.443341539078	1.72866689099902	1.59255186430334	1.08546976066944	0.277713649745849	0.902635344822642	not
circRNA_06544|Chr3:11857185_11861025_-	1.71196216241035	-4.26659549782299	3.932573743484	-1.08493718773677	0.277949475973481	0.902635344822642	not
circRNA_02867|Chr13:107185672_107205455_+	1.9168490938273	2.58788657410965	2.38568899956045	1.08475437267241	0.278030458914581	0.902635344822642	not
circRNA_11564|ChrX:71119280_71121063_-	3.82099801810222	-1.92164280732762	1.7717818069814	-1.0845820855343	0.278106792922825	0.902635344822642	not
circRNA_00958|Chr1:247944245_247945662_-	7.13064200278993	-1.31910306639338	1.21711129422116	-1.08379823000286	0.278454270186638	0.902635344822642	not
circRNA_07995|Chr5:12156802_12172003_-	2.92119358898201	2.25191700130531	2.08103929608091	1.08211171482739	0.279202890989689	0.902635344822642	not
circRNA_11114|Chr9:65976760_65980632_-	9.31880895368808	-1.32927730867309	1.22987066453596	-1.08082690888041	0.279774116285074	0.902635344822642	not
circRNA_03455|Chr15:25537445_25563770_+	0.983173401708963	3.44195017885915	3.18579578930127	1.08040515039229	0.279961803343687	0.902635344822642	not
circRNA_05004|Chr19:24502098_24528453_+	0.983173401708963	3.44195017885915	3.18579578930127	1.08040515039229	0.279961803343687	0.902635344822642	not
circRNA_06213|Chr20:10332413_10354562_+	0.983173401708963	3.44195017885915	3.18579578930127	1.08040515039229	0.279961803343687	0.902635344822642	not
circRNA_06418|Chr20:46008693_46023669_-	0.983173401708963	3.44195017885915	3.18579578930127	1.08040515039229	0.279961803343687	0.902635344822642	not
circRNA_06726|Chr3:56199666_56213623_+	0.983173401708963	3.44195017885915	3.18579578930127	1.08040515039229	0.279961803343687	0.902635344822642	not
circRNA_06967|Chr3:113123899_113127143_-	0.983173401708963	3.44195017885915	3.18579578930127	1.08040515039229	0.279961803343687	0.902635344822642	not
circRNA_08241|Chr5:90110029_90128003_-	0.983173401708963	3.44195017885915	3.18579578930127	1.08040515039229	0.279961803343687	0.902635344822642	not
circRNA_09217|Chr6:88462488_88478487_-	0.983173401708963	3.44195017885915	3.18579578930127	1.08040515039229	0.279961803343687	0.902635344822642	not
circRNA_09749|Chr7:49113239_49155179_-	0.983173401708963	3.44195017885915	3.18579578930127	1.08040515039229	0.279961803343687	0.902635344822642	not
circRNA_09959|Chr7:98849305_98853891_-	0.983173401708963	3.44195017885915	3.18579578930127	1.08040515039229	0.279961803343687	0.902635344822642	not
circRNA_10926|Chr9:10704605_10710650_-	2.26196362878765	-2.45238450227588	2.27307310465104	-1.07888501133463	0.280638991396417	0.902635344822642	not
circRNA_01842|Chr10:105317626_105321068_-	1.12442518230228	3.6381327917191	3.37236245484038	1.07880835480696	0.280673169607164	0.902635344822642	not
circRNA_02590|Chr13:56121585_56173172_+	1.12442518230228	3.6381327917191	3.37236245484038	1.07880835480696	0.280673169607164	0.902635344822642	not
circRNA_03692|Chr15:96717422_96720961_-	1.12442518230228	3.6381327917191	3.37236245484038	1.07880835480696	0.280673169607164	0.902635344822642	not
circRNA_03780|Chr16:6859944_6865217_+	1.12442518230228	3.6381327917191	3.37236245484038	1.07880835480696	0.280673169607164	0.902635344822642	not
circRNA_04645|Chr18:27605544_27610871_+	1.12442518230228	3.6381327917191	3.37236245484038	1.07880835480696	0.280673169607164	0.902635344822642	not
circRNA_07396|Chr4:31220330_31283358_+	1.12442518230228	3.6381327917191	3.37236245484038	1.07880835480696	0.280673169607164	0.902635344822642	not
circRNA_07622|Chr4:94696992_94716561_+	1.12442518230228	3.6381327917191	3.37236245484038	1.07880835480696	0.280673169607164	0.902635344822642	not
circRNA_06277|Chr20:20408425_20429923_+	2.02017712839367	-2.28912641984774	2.12515408002067	-1.07715785945529	0.281409747956657	0.902635344822642	not
circRNA_00619|Chr1:184008119_184055555_+	1.69917703942505	-4.23357771427482	3.93316841648341	-1.07637844759773	0.281758037247394	0.902635344822642	not
circRNA_06456|Chr20:54203369_54219701_-	1.69917703942505	-4.23357771427482	3.93316841648341	-1.07637844759773	0.281758037247394	0.902635344822642	not
circRNA_11467|ChrX:22429845_22441945_+	1.69917703942505	-4.23357771427482	3.93316841648341	-1.07637844759773	0.281758037247394	0.902635344822642	not
circRNA_11468|ChrX:22439997_22441945_+	1.69917703942505	-4.23357771427482	3.93316841648341	-1.07637844759773	0.281758037247394	0.902635344822642	not
circRNA_03730|Chr16:43817_53068_-	1.10054710440665	-3.64161885073194	3.3860559049559	-1.07547511114686	0.282162069420732	0.902635344822642	not
circRNA_04878|Chr18:74092284_74093185_+	1.10054710440665	-3.64161885073194	3.3860559049559	-1.07547511114686	0.282162069420732	0.902635344822642	not
circRNA_07008|Chr3:121175773_121200482_-	1.10054710440665	-3.64161885073194	3.3860559049559	-1.07547511114686	0.282162069420732	0.902635344822642	not
circRNA_00954|Chr1:247922780_247945662_-	1.90279821909575	-2.35295472344641	2.19102835607413	-1.07390427737887	0.282865586049593	0.902635344822642	not
circRNA_00200|Chr1:65115127_65166133_-	2.87680143994604	2.23481068051275	2.08171832173263	1.07354134187218	0.283028299952735	0.902635344822642	not
circRNA_06025|Chr2:219382723_219402404_-	1.90035874842166	2.57575943301168	2.39988138976529	1.0732861398886	0.283142751943714	0.902635344822642	not
circRNA_00723|Chr1:198965547_198968419_+	1.73615649298703	2.41325550138536	2.24858107719355	1.07323481721964	0.283165772720913	0.902635344822642	not
circRNA_05243|Chr2:11485093_11492268_-	4.7121489230673	1.50565185168896	1.4050565918567	1.07159516592804	0.28390190555109	0.902635344822642	not
circRNA_10954|Chr9:17795244_17796133_+	11.6686886959386	0.988998366500712	0.923829369277858	1.07054224447724	0.284375304502584	0.902635344822642	not
circRNA_08033|Chr5:20023664_20042872_-	4.29608766131761	1.6057304104634	1.5008623582028	1.06987186512304	0.284676988719952	0.902635344822642	not
circRNA_07852|Chr4:158334034_158360021_+	9.17791867350276	-1.26018896005859	1.17905277821524	-1.06881471579768	0.285153167021089	0.902635344822642	not
circRNA_01733|Chr10:93438715_93441515_+	1.6566214822339	4.19914842794443	3.93278774988677	1.06772821087671	0.285643129112426	0.902635344822642	not
circRNA_02909|Chr13:110049191_110052621_-	1.6566214822339	4.19914842794443	3.93278774988677	1.06772821087671	0.285643129112426	0.902635344822642	not
circRNA_02097|Chr11:70570466_70578286_-	0.975484569998418	-3.42417790965751	3.21615132475824	-1.06468183984313	0.287019930783097	0.902635344822642	not
circRNA_02778|Chr13:97559165_97566714_-	0.975484569998418	-3.42417790965751	3.21615132475824	-1.06468183984313	0.287019930783097	0.902635344822642	not
circRNA_04669|Chr18:29457228_29484850_+	0.975484569998418	-3.42417790965751	3.21615132475824	-1.06468183984313	0.287019930783097	0.902635344822642	not
circRNA_05847|Chr2:185908549_185922150_+	0.975484569998418	-3.42417790965751	3.21615132475824	-1.06468183984313	0.287019930783097	0.902635344822642	not
circRNA_07272|Chr4:7862383_7878989_-	0.975484569998418	-3.42417790965751	3.21615132475824	-1.06468183984313	0.287019930783097	0.902635344822642	not
circRNA_07397|Chr4:31220330_31319352_+	0.975484569998418	-3.42417790965751	3.21615132475824	-1.06468183984313	0.287019930783097	0.902635344822642	not
circRNA_08659|Chr5:155691684_155709264_-	0.975484569998418	-3.42417790965751	3.21615132475824	-1.06468183984313	0.287019930783097	0.902635344822642	not
circRNA_11459|ChrX:21109197_21129874_+	0.975484569998418	-3.42417790965751	3.21615132475824	-1.06468183984313	0.287019930783097	0.902635344822642	not
circRNA_02936|Chr14:2679717_2680685_-	0.949708238217722	-3.42464247093715	3.21971834703634	-1.06364659942676	0.287488823913326	0.902635344822642	not
circRNA_06468|Chr3:2008341_2013306_-	0.949708238217722	-3.42464247093715	3.21971834703634	-1.06364659942676	0.287488823913326	0.902635344822642	not
circRNA_09724|Chr7:40947254_40967419_-	0.949708238217722	-3.42464247093715	3.21971834703634	-1.06364659942676	0.287488823913326	0.902635344822642	not
circRNA_10135|Chr7:144080565_144095254_+	0.949708238217722	-3.42464247093715	3.21971834703634	-1.06364659942676	0.287488823913326	0.902635344822642	not
circRNA_01729|Chr10:92424212_92476192_-	2.40916756028055	-2.0887418607872	1.96685590760166	-1.06196994539074	0.288249329449852	0.902635344822642	not
circRNA_02992|Chr14:9421447_9440942_-	2.40916756028055	-2.0887418607872	1.96685590760166	-1.06196994539074	0.288249329449852	0.902635344822642	not
circRNA_09059|Chr6:44055353_44107579_+	2.17613375585412	2.16210207773004	2.04577715153736	1.05686099588378	0.290575031656636	0.902635344822642	not
circRNA_05896|Chr2:188380215_188380644_+	0.956652840333351	3.40552392807061	3.2224563845919	1.05680993677806	0.290598338381584	0.902635344822642	not
circRNA_06850|Chr3:91122599_91173631_-	0.956652840333351	3.40552392807061	3.2224563845919	1.05680993677806	0.290598338381584	0.902635344822642	not
circRNA_07839|Chr4:155716221_155718114_+	0.956652840333351	3.40552392807061	3.2224563845919	1.05680993677806	0.290598338381584	0.902635344822642	not
circRNA_08426|Chr5:125933727_125943810_+	0.956652840333351	3.40552392807061	3.2224563845919	1.05680993677806	0.290598338381584	0.902635344822642	not
circRNA_10933|Chr9:11217254_11219449_-	2.5749174904524	2.04003203825208	1.93118596106582	1.05636229725188	0.290802724269908	0.902635344822642	not
circRNA_11099|Chr9:65361368_65364133_-	8.21090709312971	-1.10797787298837	1.05258425203845	-1.0526263060108	0.292512295800616	0.902635344822642	not
circRNA_03613|Chr15:55160173_55185687_-	3.52754856208813	-1.85385313313147	1.7622248556513	-1.05199579224316	0.292801480148967	0.902635344822642	not
circRNA_06523|Chr3:10669090_10670675_-	1.5941026287537	4.13677928605047	3.93393355149796	1.05156308104779	0.293000053622757	0.902635344822642	not
circRNA_09470|Chr6:126864143_126874280_+	7.64094951751843	1.27012135288206	1.20828634902409	1.05117578619332	0.293177861940924	0.902635344822642	not
circRNA_10540|Chr8:72065616_72067595_+	7.36904019564438	-1.17625081667156	1.12056361588702	-1.04969570669172	0.293858038296313	0.902635344822642	not
circRNA_04101|Chr17:5511386_5548199_+	21.8792058232349	-0.796897662268379	0.760550541113729	-1.04779054012824	0.294735121895299	0.902635344822642	not
circRNA_00493|Chr1:154405931_154425509_+	0.943732581462013	3.3878773867343	3.23730954751575	1.04651017674046	0.295325548852043	0.902635344822642	not
circRNA_02401|Chr12:40915010_40936857_+	0.943732581462013	3.3878773867343	3.23730954751575	1.04651017674046	0.295325548852043	0.902635344822642	not
circRNA_04506|Chr18:1337228_1346489_-	0.943732581462013	3.3878773867343	3.23730954751575	1.04651017674046	0.295325548852043	0.902635344822642	not
circRNA_10187|Chr8:21663861_21664122_+	0.943732581462013	3.3878773867343	3.23730954751575	1.04651017674046	0.295325548852043	0.902635344822642	not
circRNA_04524|Chr18:2005294_2013322_+	7.1786042383602	-1.31584812347986	1.25920945226594	-1.04497954737554	0.296032422389371	0.902635344822642	not
circRNA_00495|Chr1:154406807_154418787_+	0.933702365492041	3.37360567273955	3.24194261180533	1.04061239716421	0.298055475209736	0.902635344822642	not
circRNA_00738|Chr1:201097034_201101897_-	0.933702365492041	3.37360567273955	3.24194261180533	1.04061239716421	0.298055475209736	0.902635344822642	not
circRNA_01737|Chr10:93451477_93471445_+	0.933702365492041	3.37360567273955	3.24194261180533	1.04061239716421	0.298055475209736	0.902635344822642	not
circRNA_03344|Chr14:113552476_113565546_-	0.933702365492041	3.37360567273955	3.24194261180533	1.04061239716421	0.298055475209736	0.902635344822642	not
circRNA_03671|Chr15:70790038_70832121_+	0.933702365492041	3.37360567273955	3.24194261180533	1.04061239716421	0.298055475209736	0.902635344822642	not
circRNA_04367|Chr17:70266399_70268047_+	0.933702365492041	3.37360567273955	3.24194261180533	1.04061239716421	0.298055475209736	0.902635344822642	not
circRNA_04379|Chr17:75493645_75549932_+	0.933702365492041	3.37360567273955	3.24194261180533	1.04061239716421	0.298055475209736	0.902635344822642	not
circRNA_05148|Chr19:47019991_47053599_+	0.933702365492041	3.37360567273955	3.24194261180533	1.04061239716421	0.298055475209736	0.902635344822642	not
circRNA_06645|Chr3:43328861_43335393_+	0.933702365492041	3.37360567273955	3.24194261180533	1.04061239716421	0.298055475209736	0.902635344822642	not
circRNA_09541|Chr6:135234357_135235783_-	0.933702365492041	3.37360567273955	3.24194261180533	1.04061239716421	0.298055475209736	0.902635344822642	not
circRNA_09778|Chr7:58392076_58392617_+	3.93202731805834	-1.87936526453808	1.80719793603046	-1.03993327297957	0.298370902711602	0.902635344822642	not
circRNA_09031|Chr6:38607521_38619590_+	8.45360922601571	-1.1081883854578	1.06601562067558	-1.03956111333105	0.298543851314946	0.902635344822642	not
circRNA_05533|Chr2:93460344_93495152_-	3.02021754787565	1.86616040200152	1.79597609559666	1.03907864173523	0.29876816328234	0.902635344822642	not
circRNA_07888|Chr4:168260038_168275995_-	1.92744448017871	2.24886865174889	2.16487067029776	1.03880046166434	0.298897546618054	0.902635344822642	not
circRNA_00138|Chr1:47030544_47032563_+	2.03254983855911	-2.46367000885539	2.37681352889366	-1.03654324536017	0.299948775197823	0.902635344822642	not
circRNA_08919|Chr6:22373412_22376735_+	2.1266627196372	2.12761779593386	2.05589945298719	1.03488416850467	0.300723008947255	0.902635344822642	not
circRNA_01253|Chr10:29318809_29333371_+	5.60018826152688	-1.40705211197352	1.36056693550171	-1.03416603421623	0.301058549942023	0.902635344822642	not
circRNA_00697|Chr1:194922013_194974559_-	3.90119955059521	1.55562949734536	1.50537923574731	1.03338046679853	0.301425883886273	0.902635344822642	not
circRNA_02991|Chr14:9421418_9440942_-	55.8807407796039	0.708965223707862	0.686225933286884	1.03313674012881	0.301539911924557	0.902635344822642	not
circRNA_03264|Chr14:87350088_87377952_+	2.38808031355497	-2.04969845542069	1.98435802476747	-1.03292774279524	0.30163771463936	0.902635344822642	not
circRNA_05946|Chr2:198284002_198284858_+	0.921152383629529	-3.36867052203423	3.26440638579817	-1.03193969252409	0.302100370056491	0.902635344822642	not
circRNA_06212|Chr20:9195640_9213292_-	0.921152383629529	-3.36867052203423	3.26440638579817	-1.03193969252409	0.302100370056491	0.902635344822642	not
circRNA_06464|Chr3:1754773_1790839_-	0.921152383629529	-3.36867052203423	3.26440638579817	-1.03193969252409	0.302100370056491	0.902635344822642	not
circRNA_06812|Chr3:79977704_79984810_-	0.921152383629529	-3.36867052203423	3.26440638579817	-1.03193969252409	0.302100370056491	0.902635344822642	not
circRNA_09450|Chr6:124648234_124652103_-	0.921152383629529	-3.36867052203423	3.26440638579817	-1.03193969252409	0.302100370056491	0.902635344822642	not
circRNA_10037|Chr7:122834692_122882820_+	0.921152383629529	-3.36867052203423	3.26440638579817	-1.03193969252409	0.302100370056491	0.902635344822642	not
circRNA_05056|Chr19:34239430_34241861_+	1.97460461350506	-2.42875381598699	2.35536115758918	-1.03115983218171	0.302465873627113	0.902635344822642	not
circRNA_08088|Chr5:43659900_43661144_+	9.18015832241962	-1.01372107508784	0.983544343524529	-1.0306816177247	0.302690147771875	0.902635344822642	not
circRNA_00781|Chr1:207221461_207228383_+	1.0627350858358	3.54808468894151	3.44390913791822	1.03024921589141	0.302893031791888	0.902635344822642	not
circRNA_04719|Chr18:41153344_41179151_+	1.0627350858358	3.54808468894151	3.44390913791822	1.03024921589141	0.302893031791888	0.902635344822642	not
circRNA_04720|Chr18:43901231_43905202_-	1.0627350858358	3.54808468894151	3.44390913791822	1.03024921589141	0.302893031791888	0.902635344822642	not
circRNA_06436|Chr20:48249296_48250002_+	1.0627350858358	3.54808468894151	3.44390913791822	1.03024921589141	0.302893031791888	0.902635344822642	not
circRNA_07015|Chr3:121553881_121568220_+	1.0627350858358	3.54808468894151	3.44390913791822	1.03024921589141	0.302893031791888	0.902635344822642	not
circRNA_10377|Chr8:60403447_60471827_-	1.0627350858358	3.54808468894151	3.44390913791822	1.03024921589141	0.302893031791888	0.902635344822642	not
circRNA_10384|Chr8:60493750_60521742_-	1.0627350858358	3.54808468894151	3.44390913791822	1.03024921589141	0.302893031791888	0.902635344822642	not
circRNA_05070|Chr19:34292209_34346224_+	0.9322340301773	-3.36433086473797	3.26569278902641	-1.03020433399094	0.30291409567029	0.902635344822642	not
circRNA_05981|Chr2:206956638_206958869_-	0.9322340301773	-3.36433086473797	3.26569278902641	-1.03020433399094	0.30291409567029	0.902635344822642	not
circRNA_11449|ChrX:20517911_20536573_+	0.9322340301773	-3.36433086473797	3.26569278902641	-1.03020433399094	0.30291409567029	0.902635344822642	not
circRNA_00233|Chr1:80047952_80048604_-	0.92367214952207	3.35914854373045	3.26097648752681	1.03010511010403	0.302960666671346	0.902635344822642	not
circRNA_02107|Chr11:71027471_71035942_-	0.92367214952207	3.35914854373045	3.26097648752681	1.03010511010403	0.302960666671346	0.902635344822642	not
circRNA_02450|Chr12:51989340_51997274_+	0.92367214952207	3.35914854373045	3.26097648752681	1.03010511010403	0.302960666671346	0.902635344822642	not
circRNA_04313|Chr17:53489461_53499989_+	0.92367214952207	3.35914854373045	3.26097648752681	1.03010511010403	0.302960666671346	0.902635344822642	not
circRNA_06853|Chr3:92640766_92651846_+	0.92367214952207	3.35914854373045	3.26097648752681	1.03010511010403	0.302960666671346	0.902635344822642	not
circRNA_07843|Chr4:157436084_157436365_-	0.92367214952207	3.35914854373045	3.26097648752681	1.03010511010403	0.302960666671346	0.902635344822642	not
circRNA_09918|Chr7:78462288_78483457_+	0.92367214952207	3.35914854373045	3.26097648752681	1.03010511010403	0.302960666671346	0.902635344822642	not
circRNA_03112|Chr14:43420839_43430679_+	1.05421367051248	3.55039780314643	3.44671887502615	1.03008047127705	0.302972231709559	0.902635344822642	not
circRNA_11187|Chr9:73429557_73434017_+	1.05421367051248	3.55039780314643	3.44671887502615	1.03008047127705	0.302972231709559	0.902635344822642	not
circRNA_08628|Chr5:150159123_150167083_-	8.59668990825796	1.04137926980477	1.01151218776462	1.02952715983201	0.303232023819386	0.902635344822642	not
circRNA_06836|Chr3:81127393_81159096_+	23.7554130689634	0.77441060941901	0.752727385722569	1.02880621073143	0.303570747663004	0.902635344822642	not
circRNA_04306|Chr17:49867756_49889309_+	7.1550255542143	1.1381131412259	1.10723980580752	1.02788315165012	0.304004795824991	0.902635344822642	not
circRNA_04133|Chr17:5532157_5571375_+	8.74440631743417	-1.12886685193929	1.09867919313206	-1.02747631792423	0.304196231221214	0.902635344822642	not
circRNA_00151|Chr1:54418421_54455843_-	1.06198564964066	-3.54304765562312	3.45290058955695	-1.02610763435786	0.304840852143649	0.902635344822642	not
circRNA_00510|Chr1:161681207_161714217_+	1.06198564964066	-3.54304765562312	3.45290058955695	-1.02610763435786	0.304840852143649	0.902635344822642	not
circRNA_00618|Chr1:184008119_184042715_+	1.06198564964066	-3.54304765562312	3.45290058955695	-1.02610763435786	0.304840852143649	0.902635344822642	not
circRNA_00645|Chr1:187776387_187777086_-	1.06198564964066	-3.54304765562312	3.45290058955695	-1.02610763435786	0.304840852143649	0.902635344822642	not
circRNA_00714|Chr1:197526940_197545868_-	1.06198564964066	-3.54304765562312	3.45290058955695	-1.02610763435786	0.304840852143649	0.902635344822642	not
circRNA_01215|Chr10:15629974_15642205_+	1.06198564964066	-3.54304765562312	3.45290058955695	-1.02610763435786	0.304840852143649	0.902635344822642	not
circRNA_01237|Chr10:18396548_18415627_-	1.06198564964066	-3.54304765562312	3.45290058955695	-1.02610763435786	0.304840852143649	0.902635344822642	not
circRNA_01505|Chr10:67585955_67587851_+	1.06198564964066	-3.54304765562312	3.45290058955695	-1.02610763435786	0.304840852143649	0.902635344822642	not
circRNA_02483|Chr13:26340136_26346116_+	1.06198564964066	-3.54304765562312	3.45290058955695	-1.02610763435786	0.304840852143649	0.902635344822642	not
circRNA_03154|Chr14:69800154_69851538_+	1.06198564964066	-3.54304765562312	3.45290058955695	-1.02610763435786	0.304840852143649	0.902635344822642	not
circRNA_04070|Chr17:718534_739440_+	1.06198564964066	-3.54304765562312	3.45290058955695	-1.02610763435786	0.304840852143649	0.902635344822642	not
circRNA_04309|Chr17:52477332_52555114_-	1.06198564964066	-3.54304765562312	3.45290058955695	-1.02610763435786	0.304840852143649	0.902635344822642	not
circRNA_04651|Chr18:27704440_27708817_-	1.06198564964066	-3.54304765562312	3.45290058955695	-1.02610763435786	0.304840852143649	0.902635344822642	not
circRNA_04923|Chr18:86195689_86212281_+	1.06198564964066	-3.54304765562312	3.45290058955695	-1.02610763435786	0.304840852143649	0.902635344822642	not
circRNA_05649|Chr2:127811008_127822093_+	1.06198564964066	-3.54304765562312	3.45290058955695	-1.02610763435786	0.304840852143649	0.902635344822642	not
circRNA_05693|Chr2:145066053_145114677_-	1.06198564964066	-3.54304765562312	3.45290058955695	-1.02610763435786	0.304840852143649	0.902635344822642	not
circRNA_05947|Chr2:198888663_198917723_+	1.06198564964066	-3.54304765562312	3.45290058955695	-1.02610763435786	0.304840852143649	0.902635344822642	not
circRNA_06145|Chr2:252274389_252288982_+	1.06198564964066	-3.54304765562312	3.45290058955695	-1.02610763435786	0.304840852143649	0.902635344822642	not
circRNA_06174|Chr20:152961_183799_-	1.06198564964066	-3.54304765562312	3.45290058955695	-1.02610763435786	0.304840852143649	0.902635344822642	not
circRNA_06234|Chr20:14342249_14361700_-	1.06198564964066	-3.54304765562312	3.45290058955695	-1.02610763435786	0.304840852143649	0.902635344822642	not
circRNA_06383|Chr20:37623224_37664502_-	1.06198564964066	-3.54304765562312	3.45290058955695	-1.02610763435786	0.304840852143649	0.902635344822642	not
circRNA_06778|Chr3:63416257_63433816_+	1.06198564964066	-3.54304765562312	3.45290058955695	-1.02610763435786	0.304840852143649	0.902635344822642	not
circRNA_06900|Chr3:104816866_104889732_+	1.06198564964066	-3.54304765562312	3.45290058955695	-1.02610763435786	0.304840852143649	0.902635344822642	not
circRNA_07051|Chr3:133043468_133122763_-	1.06198564964066	-3.54304765562312	3.45290058955695	-1.02610763435786	0.304840852143649	0.902635344822642	not
circRNA_07084|Chr3:141140322_141154673_+	1.06198564964066	-3.54304765562312	3.45290058955695	-1.02610763435786	0.304840852143649	0.902635344822642	not
circRNA_07118|Chr3:150692740_150712897_+	1.06198564964066	-3.54304765562312	3.45290058955695	-1.02610763435786	0.304840852143649	0.902635344822642	not
circRNA_07844|Chr4:157436084_157436371_-	1.06198564964066	-3.54304765562312	3.45290058955695	-1.02610763435786	0.304840852143649	0.902635344822642	not
circRNA_08012|Chr5:15096396_15174075_+	1.06198564964066	-3.54304765562312	3.45290058955695	-1.02610763435786	0.304840852143649	0.902635344822642	not
circRNA_08317|Chr5:101648419_101738333_+	1.06198564964066	-3.54304765562312	3.45290058955695	-1.02610763435786	0.304840852143649	0.902635344822642	not
circRNA_08327|Chr5:103106261_103172127_+	1.06198564964066	-3.54304765562312	3.45290058955695	-1.02610763435786	0.304840852143649	0.902635344822642	not
circRNA_10675|Chr8:94069184_94084373_-	1.06198564964066	-3.54304765562312	3.45290058955695	-1.02610763435786	0.304840852143649	0.902635344822642	not
circRNA_10760|Chr8:111353572_111363416_+	1.06198564964066	-3.54304765562312	3.45290058955695	-1.02610763435786	0.304840852143649	0.902635344822642	not
circRNA_10999|Chr9:37104912_37112242_-	1.06198564964066	-3.54304765562312	3.45290058955695	-1.02610763435786	0.304840852143649	0.902635344822642	not
circRNA_11400|ChrMT:5996_6216_+	1.06198564964066	-3.54304765562312	3.45290058955695	-1.02610763435786	0.304840852143649	0.902635344822642	not
circRNA_02821|Chr13:106507146_106507561_+	4.56576555214146	-1.54683569607349	1.50862849248946	-1.02532578681513	0.305209492316471	0.902635344822642	not
circRNA_10505|Chr8:70372601_70388162_+	1.94114465661405	-2.20952648928654	2.15516699144702	-1.02522287045749	0.305258039273684	0.902635344822642	not
circRNA_05531|Chr2:89498122_89498400_-	2.99012689996574	1.85073469194108	1.80647390760709	1.02450120322669	0.305598602802969	0.902635344822642	not
circRNA_05850|Chr2:186223948_186232527_-	2.56414867750185	-1.98841274483836	1.94111798177694	-1.02436470297294	0.305663047257536	0.902635344822642	not
circRNA_00550|Chr1:166351174_166378796_+	0.91392630625922	-3.35278278924097	3.27317926181229	-1.02431994127465	0.305684182097792	0.902635344822642	not
circRNA_02703|Chr13:83616629_83660292_-	0.91392630625922	-3.35278278924097	3.27317926181229	-1.02431994127465	0.305684182097792	0.902635344822642	not
circRNA_07207|Chr3:172518176_172524809_+	0.91392630625922	-3.35278278924097	3.27317926181229	-1.02431994127465	0.305684182097792	0.902635344822642	not
circRNA_07865|Chr4:158497408_158539474_+	0.91392630625922	-3.35278278924097	3.27317926181229	-1.02431994127465	0.305684182097792	0.902635344822642	not
circRNA_11525|ChrX:53416067_53421284_+	0.91392630625922	-3.35278278924097	3.27317926181229	-1.02431994127465	0.305684182097792	0.902635344822642	not
circRNA_10357|Chr8:59022287_59025874_-	7.52514153724761	1.15136048059258	1.12403700807586	1.02430833888957	0.30568966047872	0.902635344822642	not
circRNA_01269|Chr10:35876013_35876397_+	29.6490018464051	-0.869293827514805	0.848704682406355	-1.02425949277206	0.3057127252125	0.902635344822642	not
circRNA_04594|Chr18:17224244_17289722_+	3.4906328920051	1.61115579926562	1.57791094380049	1.02106890480464	0.307221794131446	0.902635344822642	not
circRNA_05190|Chr2:2857571_2865574_-	2.06512617423772	2.36725662852616	2.3201164255055	1.020318033398	0.307577653448882	0.902635344822642	not
circRNA_06502|Chr3:7746798_7751881_-	2.28015471546892	2.26400058241738	2.22034401115496	1.01966207535548	0.307888753827174	0.902635344822642	not
circRNA_08872|Chr6:14450092_14490352_-	7.61443515353073	-1.29955627108806	1.2747384106576	-1.01946898298739	0.30798037115103	0.902635344822642	not
circRNA_05892|Chr2:188337238_188387007_+	5.05014051953217	1.37842053325376	1.35675394972835	1.01596942727143	0.309643945479564	0.902635344822642	not
circRNA_00218|Chr1:75701042_75718979_+	2.09198352280298	-2.3450500781273	2.31040448738376	-1.01499546548352	0.3101079890362	0.902635344822642	not
circRNA_11278|Chr9:94948511_94969041_+	1.8056879611439	2.48804281194062	2.45508634689078	1.01342374987812	0.310857800002761	0.902635344822642	not
circRNA_09511|Chr6:133775080_133791177_+	2.57192158889491	-2.18073669228465	2.15387799969115	-1.01246992290063	0.311313420532459	0.902635344822642	not
circRNA_05686|Chr2:141024600_141026192_-	2.34844281241901	-2.02624871181789	2.00808294831279	-1.00904632127889	0.312952419664104	0.902635344822642	not
circRNA_06920|Chr3:107229486_107246956_+	3.34756285592565	-1.75342562142323	1.73872799688126	-1.00845309017186	0.313236996904358	0.902635344822642	not
circRNA_05424|Chr2:52310449_52313280_+	4.18402225376487	-1.39290382255869	1.38206624013398	-1.00784157959293	0.313530521189223	0.902635344822642	not
circRNA_06695|Chr3:48243239_48265721_+	3.76257624674973	-1.48621007830812	1.47495438687288	-1.00763121323304	0.313631538602095	0.902635344822642	not
circRNA_02646|Chr13:74445640_74450825_-	1.76943356094724	-2.24279134581679	2.22692761288442	-1.00712359613334	0.313875383278972	0.902635344822642	not
circRNA_00161|Chr1:56848551_56939897_-	4.95411448267476	1.40600024584918	1.40314240419115	1.00203674384687	0.316325846866971	0.902635344822642	not
circRNA_04364|Chr17:68532278_68539721_-	2.04355694165113	2.33843367751981	2.33513883096301	1.00141098529694	0.316628155328138	0.902635344822642	not
circRNA_02195|Chr11:89175425_89180448_-	20.2638918133747	-0.766381730528994	0.765334016882784	-1.00136896260077	0.316648463585395	0.902635344822642	not
circRNA_01420|Chr10:61690879_61697134_+	1.01487954064208	-3.50027241461884	3.4989454247752	-1.00037925422736	0.317127005826133	0.902635344822642	not
circRNA_02131|Chr11:73962693_73965949_+	1.01487954064208	-3.50027241461884	3.4989454247752	-1.00037925422736	0.317127005826133	0.902635344822642	not
circRNA_03936|Chr16:48948541_48952496_-	1.01487954064208	-3.50027241461884	3.4989454247752	-1.00037925422736	0.317127005826133	0.902635344822642	not
circRNA_04015|Chr16:71161554_71162175_-	1.01487954064208	-3.50027241461884	3.4989454247752	-1.00037925422736	0.317127005826133	0.902635344822642	not
circRNA_04036|Chr16:74319628_74350232_-	1.01487954064208	-3.50027241461884	3.4989454247752	-1.00037925422736	0.317127005826133	0.902635344822642	not
circRNA_04283|Chr17:42263950_42265150_-	1.01487954064208	-3.50027241461884	3.4989454247752	-1.00037925422736	0.317127005826133	0.902635344822642	not
circRNA_04468|Chr17:86845723_86873000_-	1.01487954064208	-3.50027241461884	3.4989454247752	-1.00037925422736	0.317127005826133	0.902635344822642	not
circRNA_05292|Chr2:21868418_21879597_-	1.01487954064208	-3.50027241461884	3.4989454247752	-1.00037925422736	0.317127005826133	0.902635344822642	not
circRNA_05349|Chr2:29095988_29121098_-	1.01487954064208	-3.50027241461884	3.4989454247752	-1.00037925422736	0.317127005826133	0.902635344822642	not
circRNA_05798|Chr2:178368596_178375441_-	1.01487954064208	-3.50027241461884	3.4989454247752	-1.00037925422736	0.317127005826133	0.902635344822642	not
circRNA_06365|Chr20:37595665_37600513_-	1.01487954064208	-3.50027241461884	3.4989454247752	-1.00037925422736	0.317127005826133	0.902635344822642	not
circRNA_07117|Chr3:150692740_150696569_+	1.01487954064208	-3.50027241461884	3.4989454247752	-1.00037925422736	0.317127005826133	0.902635344822642	not
circRNA_09098|Chr6:55097098_55103917_+	1.01487954064208	-3.50027241461884	3.4989454247752	-1.00037925422736	0.317127005826133	0.902635344822642	not
circRNA_09565|Chr6:137789340_137797381_-	1.01487954064208	-3.50027241461884	3.4989454247752	-1.00037925422736	0.317127005826133	0.902635344822642	not
circRNA_09731|Chr7:41322521_41345284_+	1.01487954064208	-3.50027241461884	3.4989454247752	-1.00037925422736	0.317127005826133	0.902635344822642	not
circRNA_10215|Chr8:23854410_23884848_+	1.01487954064208	-3.50027241461884	3.4989454247752	-1.00037925422736	0.317127005826133	0.902635344822642	not
circRNA_10471|Chr8:68228582_68250159_-	1.01487954064208	-3.50027241461884	3.4989454247752	-1.00037925422736	0.317127005826133	0.902635344822642	not
circRNA_10720|Chr8:104077304_104128578_+	1.01487954064208	-3.50027241461884	3.4989454247752	-1.00037925422736	0.317127005826133	0.902635344822642	not
circRNA_10814|Chr8:118223331_118229685_+	1.01487954064208	-3.50027241461884	3.4989454247752	-1.00037925422736	0.317127005826133	0.902635344822642	not
circRNA_11424|ChrX:10405246_10406540_-	1.01487954064208	-3.50027241461884	3.4989454247752	-1.00037925422736	0.317127005826133	0.902635344822642	not
circRNA_08176|Chr5:70292288_70369574_+	3.58872003707901	1.70538746820368	1.70656930085784	0.999307480420769	0.3176457628367	0.902635344822642	not
circRNA_08787|Chr5:172949060_172965700_+	9.2917517280744	1.13497195859042	1.13796725039846	0.997367857636513	0.318585987065581	0.902635344822642	not
circRNA_11078|Chr9:61097638_61101759_-	2.30157923391274	-1.99240352887617	1.9995893227083	-0.996406365171824	0.319052741563305	0.902635344822642	not
circRNA_04623|Chr18:25055044_25059278_+	3.46566476100736	-1.73544631685733	1.74346505242724	-0.99540069039024	0.319541422965721	0.902635344822642	not
circRNA_05790|Chr2:177947848_177973555_-	3.77320063915372	1.67311393223391	1.6808880406662	0.995374999259792	0.31955391331115	0.902635344822642	not
circRNA_02102|Chr11:70797120_70799636_-	0.874288805123256	-3.29840077536136	3.31665823211192	-0.994495225171592	0.31998182886192	0.902635344822642	not
circRNA_02495|Chr13:34399886_34400364_+	0.874288805123256	-3.29840077536136	3.31665823211192	-0.994495225171592	0.31998182886192	0.902635344822642	not
circRNA_04345|Chr17:60180758_60185019_+	0.874288805123256	-3.29840077536136	3.31665823211192	-0.994495225171592	0.31998182886192	0.902635344822642	not
circRNA_05685|Chr2:140524188_140529795_+	0.874288805123256	-3.29840077536136	3.31665823211192	-0.994495225171592	0.31998182886192	0.902635344822642	not
circRNA_06454|Chr20:50725400_50764570_+	0.874288805123256	-3.29840077536136	3.31665823211192	-0.994495225171592	0.31998182886192	0.902635344822642	not
circRNA_06668|Chr3:46525736_46545162_-	0.874288805123256	-3.29840077536136	3.31665823211192	-0.994495225171592	0.31998182886192	0.902635344822642	not
circRNA_06937|Chr3:112093073_112094654_-	0.874288805123256	-3.29840077536136	3.31665823211192	-0.994495225171592	0.31998182886192	0.902635344822642	not
circRNA_08145|Chr5:60778723_60780168_+	0.874288805123256	-3.29840077536136	3.31665823211192	-0.994495225171592	0.31998182886192	0.902635344822642	not
circRNA_09774|Chr7:58192736_58196882_-	0.874288805123256	-3.29840077536136	3.31665823211192	-0.994495225171592	0.31998182886192	0.902635344822642	not
circRNA_10047|Chr7:123600187_123634890_-	0.874288805123256	-3.29840077536136	3.31665823211192	-0.994495225171592	0.31998182886192	0.902635344822642	not
circRNA_10095|Chr7:134659946_134667817_+	0.874288805123256	-3.29840077536136	3.31665823211192	-0.994495225171592	0.31998182886192	0.902635344822642	not
circRNA_10370|Chr8:60059164_60076960_-	0.874288805123256	-3.29840077536136	3.31665823211192	-0.994495225171592	0.31998182886192	0.902635344822642	not
circRNA_01476|Chr10:65494486_65495520_-	2.50342392964031	-1.92782284702639	1.93994757970984	-0.993749968911392	0.320344608978313	0.902635344822642	not
circRNA_02500|Chr13:35579757_35608096_-	4.53320903024889	1.41745636746738	1.42776790664312	0.992777860373692	0.320818221492752	0.902635344822642	not
circRNA_01495|Chr10:66901944_66917125_+	4.13624267416306	1.44664402451208	1.45785167093286	0.992312217597826	0.321045245230769	0.902635344822642	not
circRNA_04535|Chr18:4031675_4037220_+	7.1101541390986	1.20067381247989	1.21427659381444	0.988797625348419	0.322762166327943	0.902635344822642	not
circRNA_01612|Chr10:75716115_75724525_-	0.881757412985872	-3.28521528341211	3.32787538448039	-0.987180980012883	0.323553924268359	0.902635344822642	not
circRNA_01732|Chr10:92575022_92578520_-	0.881757412985872	-3.28521528341211	3.32787538448039	-0.987180980012883	0.323553924268359	0.902635344822642	not
circRNA_01905|Chr11:15472547_15474826_+	0.881757412985872	-3.28521528341211	3.32787538448039	-0.987180980012883	0.323553924268359	0.902635344822642	not
circRNA_02748|Chr13:93180521_93233990_-	0.881757412985872	-3.28521528341211	3.32787538448039	-0.987180980012883	0.323553924268359	0.902635344822642	not
circRNA_03537|Chr15:38651172_38701205_-	0.881757412985872	-3.28521528341211	3.32787538448039	-0.987180980012883	0.323553924268359	0.902635344822642	not
circRNA_06330|Chr20:32196834_32201871_-	0.881757412985872	-3.28521528341211	3.32787538448039	-0.987180980012883	0.323553924268359	0.902635344822642	not
circRNA_07579|Chr4:84682374_84698509_-	0.881757412985872	-3.28521528341211	3.32787538448039	-0.987180980012883	0.323553924268359	0.902635344822642	not
circRNA_08356|Chr5:109560566_109563853_-	0.881757412985872	-3.28521528341211	3.32787538448039	-0.987180980012883	0.323553924268359	0.902635344822642	not
circRNA_10403|Chr8:63414516_63436674_+	0.881757412985872	-3.28521528341211	3.32787538448039	-0.987180980012883	0.323553924268359	0.902635344822642	not
circRNA_05660|Chr2:128562842_128626488_-	1.73258640645273	2.42431177891895	2.45594238790686	0.987120785428982	0.323583429205043	0.902635344822642	not
circRNA_00678|Chr1:194853235_194917768_-	6.46539638684814	1.13729538317299	1.15508099404845	0.984602282465819	0.324819468092195	0.902635344822642	not
circRNA_01410|Chr10:59423266_59441831_+	2.80072249772723	-1.84823955858095	1.8775444999941	-0.98439187917344	0.324922869391226	0.902635344822642	not
circRNA_08748|Chr5:167486001_167526275_+	32.6241466537383	0.70134230476781	0.712732530699014	0.984018933554172	0.32510620366558	0.902635344822642	not
circRNA_00385|Chr1:122678291_122688463_-	2.20416311787639	2.21324577084878	2.24962213224729	0.983830012659874	0.3251990999214	0.902635344822642	not
circRNA_10002|Chr7:114550936_114555976_-	0.978264092805915	-3.47220877478453	3.53085397913134	-0.983390645805966	0.325415212340139	0.902635344822642	not
circRNA_00440|Chr1:134799596_134817451_-	2.05049633716653	2.07242433205066	2.10908020990539	0.982619969746726	0.3257945121918	0.902635344822642	not
circRNA_03547|Chr15:40089240_40164186_-	2.2091144466654	2.20543980136849	2.24528591501767	0.982253434458984	0.325975008894514	0.902635344822642	not
circRNA_10987|Chr9:31437020_31442183_-	3.77354807250617	1.48819052859102	1.515613061862	0.981906639655581	0.326145844429154	0.902635344822642	not
circRNA_04099|Chr17:5511386_5537540_+	5.21973602676795	-1.33232911369539	1.35994798680199	-0.979691228359732	0.327238557257943	0.902635344822642	not
circRNA_08759|Chr5:167516581_167615430_+	3.47024402527115	1.52695843716443	1.5591914921634	0.979327071010217	0.327418398705011	0.902635344822642	not
circRNA_06522|Chr3:10659684_10663946_-	3.03729905633779	1.8055112393194	1.84614853804275	0.977988066568884	0.328080226231717	0.902635344822642	not
circRNA_06404|Chr20:44890495_44931228_+	2.77420057807262	1.85702346383078	1.9023395678438	0.976178751270794	0.328975891189074	0.902635344822642	not
circRNA_04146|Chr17:5546407_5591590_+	2.98070820388971	-1.96508736465681	2.01672956946506	-0.974393093853459	0.329861397206695	0.902635344822642	not
circRNA_02849|Chr13:106893746_106930882_+	12.3333826769637	-0.887908709738787	0.911703064673759	-0.973901201107088	0.330105597316643	0.902635344822642	not
circRNA_02017|Chr11:45475939_45476879_-	1.85103053828666	-2.13360396063091	2.19425569994713	-0.972358855297639	0.330872053402983	0.902635344822642	not
circRNA_04179|Chr17:6794838_6807576_+	2.94974244945357	1.61332832649624	1.66025149739385	0.971737311502946	0.33118124968213	0.902635344822642	not
circRNA_01924|Chr11:29967593_29992834_-	3.482094517206	1.7275264902196	1.78101860287648	0.969965438558312	0.332063719749785	0.902635344822642	not
circRNA_09066|Chr6:49198513_49231465_-	2.9742277176166	1.77023269136417	1.82664859354102	0.969115076443091	0.332487776277642	0.902635344822642	not
circRNA_01116|Chr1:278679022_278701866_+	14.7992557330998	0.819490607920047	0.84787156337573	0.966526822361294	0.333780631965628	0.902635344822642	not
circRNA_08011|Chr5:15096348_15174154_+	9.24614431983435	-0.970055431611935	1.00453313680117	-0.965677881668465	0.334205390603459	0.902635344822642	not
circRNA_09975|Chr7:110105483_110142633_+	2.97733769569686	-1.95115756096229	2.02691255093299	-0.962625427556888	0.335735532245016	0.902635344822642	not
circRNA_01288|Chr10:38622808_38633058_-	1.88238763402207	-2.30242164962498	2.39651192624799	-0.960738657048824	0.336683589012321	0.902635344822642	not
circRNA_00785|Chr1:211870899_211908305_+	0.852631880718551	3.23229013578437	3.3666032874937	0.960104253385518	0.337002748010333	0.902635344822642	not
circRNA_01581|Chr10:73751962_73764510_-	0.852631880718551	3.23229013578437	3.3666032874937	0.960104253385518	0.337002748010333	0.902635344822642	not
circRNA_04999|Chr19:24195454_24221057_+	0.852631880718551	3.23229013578437	3.3666032874937	0.960104253385518	0.337002748010333	0.902635344822642	not
circRNA_06683|Chr3:46575964_46601403_-	0.852631880718551	3.23229013578437	3.3666032874937	0.960104253385518	0.337002748010333	0.902635344822642	not
circRNA_07450|Chr4:57521881_57540467_-	0.852631880718551	3.23229013578437	3.3666032874937	0.960104253385518	0.337002748010333	0.902635344822642	not
circRNA_08156|Chr5:61606792_61620075_+	0.852631880718551	3.23229013578437	3.3666032874937	0.960104253385518	0.337002748010333	0.902635344822642	not
circRNA_09128|Chr6:72392025_72430205_-	0.852631880718551	3.23229013578437	3.3666032874937	0.960104253385518	0.337002748010333	0.902635344822642	not
circRNA_09260|Chr6:98097887_98102843_-	0.852631880718551	3.23229013578437	3.3666032874937	0.960104253385518	0.337002748010333	0.902635344822642	not
circRNA_05616|Chr2:123597469_123600232_+	5.55907708605806	1.29236387121887	1.3461806752723	0.960022599460848	0.33704384100419	0.902635344822642	not
circRNA_03424|Chr15:15485711_15504530_+	0.963793013401955	3.41576924019086	3.56118447712046	0.959166609350385	0.33747481879762	0.902635344822642	not
circRNA_03800|Chr16:8316038_8318757_+	0.963793013401955	3.41576924019086	3.56118447712046	0.959166609350385	0.33747481879762	0.902635344822642	not
circRNA_04622|Chr18:25025829_25030872_+	0.963793013401955	3.41576924019086	3.56118447712046	0.959166609350385	0.33747481879762	0.902635344822642	not
circRNA_05979|Chr2:206567018_206570833_-	0.963793013401955	3.41576924019086	3.56118447712046	0.959166609350385	0.33747481879762	0.902635344822642	not
circRNA_06744|Chr3:59648496_59654103_-	0.963793013401955	3.41576924019086	3.56118447712046	0.959166609350385	0.33747481879762	0.902635344822642	not
circRNA_06755|Chr3:60610877_60624155_-	0.963793013401955	3.41576924019086	3.56118447712046	0.959166609350385	0.33747481879762	0.902635344822642	not
circRNA_06832|Chr3:81121255_81159096_+	0.963793013401955	3.41576924019086	3.56118447712046	0.959166609350385	0.33747481879762	0.902635344822642	not
circRNA_06866|Chr3:93706191_93715371_-	0.963793013401955	3.41576924019086	3.56118447712046	0.959166609350385	0.33747481879762	0.902635344822642	not
circRNA_07141|Chr3:152975714_153050014_-	0.963793013401955	3.41576924019086	3.56118447712046	0.959166609350385	0.33747481879762	0.902635344822642	not
circRNA_07688|Chr4:117422680_117467866_+	0.963793013401955	3.41576924019086	3.56118447712046	0.959166609350385	0.33747481879762	0.902635344822642	not
circRNA_07716|Chr4:123421564_123426886_+	0.963793013401955	3.41576924019086	3.56118447712046	0.959166609350385	0.33747481879762	0.902635344822642	not
circRNA_07771|Chr4:143187902_143188837_+	0.963793013401955	3.41576924019086	3.56118447712046	0.959166609350385	0.33747481879762	0.902635344822642	not
circRNA_07859|Chr4:158409510_158420230_+	0.963793013401955	3.41576924019086	3.56118447712046	0.959166609350385	0.33747481879762	0.902635344822642	not
circRNA_08118|Chr5:57568250_57582388_-	0.963793013401955	3.41576924019086	3.56118447712046	0.959166609350385	0.33747481879762	0.902635344822642	not
circRNA_08336|Chr5:105160827_105169771_+	0.963793013401955	3.41576924019086	3.56118447712046	0.959166609350385	0.33747481879762	0.902635344822642	not
circRNA_09039|Chr6:38745004_38751610_+	0.963793013401955	3.41576924019086	3.56118447712046	0.959166609350385	0.33747481879762	0.902635344822642	not
circRNA_09516|Chr6:133778595_133791177_+	0.963793013401955	3.41576924019086	3.56118447712046	0.959166609350385	0.33747481879762	0.902635344822642	not
circRNA_11336|Chr9:112317485_112342454_+	0.963793013401955	3.41576924019086	3.56118447712046	0.959166609350385	0.33747481879762	0.902635344822642	not
circRNA_06633|Chr3:33465220_33473531_+	4.71363804445688	1.36894237699499	1.42900082710082	0.957971717743734	0.338077020219024	0.902635344822642	not
circRNA_04884|Chr18:75429814_75430443_-	9.44004798471442	0.969517209503849	1.01263128434353	0.957423718281005	0.33835343166261	0.902635344822642	not
circRNA_07295|Chr4:10098513_10138522_+	1.96223190333962	-2.24609942925062	2.34631544163287	-0.957287920198616	0.338421950770876	0.902635344822642	not
circRNA_00680|Chr1:194864350_194917768_-	3.69948029223637	-1.60723739555169	1.68359152619238	-0.954648066676023	0.3397557009419	0.902635344822642	not
circRNA_03010|Chr14:14174786_14192047_-	3.7857663546309	-1.53367496628935	1.60980517784641	-0.952708431675619	0.340737820079055	0.902635344822642	not
circRNA_00687|Chr1:194917622_194924798_-	280.313343138547	0.531339496643439	0.557855940120131	0.952467220352657	0.340860082566758	0.902635344822642	not
circRNA_00542|Chr1:164931730_164947123_-	10.1103403781242	0.94491412045338	0.9923395133365	0.952208500975978	0.340991250565305	0.902635344822642	not
circRNA_03879|Chr16:25085174_25086279_-	0.827425226616983	-3.22448681269776	3.38847500389393	-0.95160413135475	0.34129778552044	0.902635344822642	not
circRNA_04659|Chr18:28594893_28597803_+	0.827425226616983	-3.22448681269776	3.38847500389393	-0.95160413135475	0.34129778552044	0.902635344822642	not
circRNA_06050|Chr2:225663214_225670838_+	0.827425226616983	-3.22448681269776	3.38847500389393	-0.95160413135475	0.34129778552044	0.902635344822642	not
circRNA_00369|Chr1:119464809_119545970_-	14.403136441434	1.04707163546395	1.10275626448329	0.949504137212558	0.342364268824401	0.902635344822642	not
circRNA_05718|Chr2:145485716_145486600_-	2.40957790013826	1.85682771528386	1.95566143357168	0.949462766616349	0.342385300288916	0.902635344822642	not
circRNA_00953|Chr1:247743814_247766953_+	1.81886164501331	-2.08838401955681	2.20105900624965	-0.948808738714903	0.342717896548399	0.902635344822642	not
circRNA_04482|Chr17:90327972_90334785_-	4.00297949979086	-1.59032177825216	1.67779316977356	-0.947865211816779	0.343198077016078	0.902635344822642	not
circRNA_10228|Chr8:26267388_26271172_-	3.03107719843971	-1.91171707695959	2.01970911410061	-0.946530895767578	0.343877871606773	0.902635344822642	not
circRNA_00025|Chr1:7973764_7976859_-	0.83614153531291	3.20635060765012	3.389557017506	0.94594974832709	0.344174217629479	0.902635344822642	not
circRNA_02944|Chr14:2944122_2946057_+	0.83614153531291	3.20635060765012	3.389557017506	0.94594974832709	0.344174217629479	0.902635344822642	not
circRNA_04393|Chr17:75797811_75816925_-	0.83614153531291	3.20635060765012	3.389557017506	0.94594974832709	0.344174217629479	0.902635344822642	not
circRNA_07174|Chr3:160491308_160512920_+	0.83614153531291	3.20635060765012	3.389557017506	0.94594974832709	0.344174217629479	0.902635344822642	not
circRNA_07800|Chr4:150557492_150576198_-	0.83614153531291	3.20635060765012	3.389557017506	0.94594974832709	0.344174217629479	0.902635344822642	not
circRNA_08588|Chr5:147381436_147381898_+	0.83614153531291	3.20635060765012	3.389557017506	0.94594974832709	0.344174217629479	0.902635344822642	not
circRNA_08789|Chr5:172965538_172977474_+	0.83614153531291	3.20635060765012	3.389557017506	0.94594974832709	0.344174217629479	0.902635344822642	not
circRNA_11461|ChrX:21499910_21507537_+	0.83614153531291	3.20635060765012	3.389557017506	0.94594974832709	0.344174217629479	0.902635344822642	not
circRNA_08262|Chr5:90870845_90885444_+	1.65013467942453	2.35176566634028	2.4865752207159	0.945785048747968	0.344258232949313	0.902635344822642	not
circRNA_10727|Chr8:104504801_104514522_-	2.94516880242351	-1.92560824241889	2.03744297185017	-0.945110252911905	0.344602591424955	0.902635344822642	not
circRNA_08914|Chr6:22362488_22390548_+	1.92387439364441	2.24172849078642	2.37736459223299	0.942946865663897	0.345708081595136	0.902635344822642	not
circRNA_00623|Chr1:185233419_185234547_+	0.832571448778608	3.20026707193684	3.39504791465923	0.942627954709754	0.345871235918121	0.902635344822642	not
circRNA_00974|Chr1:253147925_253148277_-	0.832571448778608	3.20026707193684	3.39504791465923	0.942627954709754	0.345871235918121	0.902635344822642	not
circRNA_01356|Chr10:48659695_48665113_-	0.832571448778608	3.20026707193684	3.39504791465923	0.942627954709754	0.345871235918121	0.902635344822642	not
circRNA_01457|Chr10:63957265_64003821_+	0.832571448778608	3.20026707193684	3.39504791465923	0.942627954709754	0.345871235918121	0.902635344822642	not
circRNA_04800|Chr18:59321161_59337759_+	0.832571448778608	3.20026707193684	3.39504791465923	0.942627954709754	0.345871235918121	0.902635344822642	not
circRNA_05336|Chr2:27905489_27911095_+	0.832571448778608	3.20026707193684	3.39504791465923	0.942627954709754	0.345871235918121	0.902635344822642	not
circRNA_07990|Chr5:9915637_9946589_+	0.832571448778608	3.20026707193684	3.39504791465923	0.942627954709754	0.345871235918121	0.902635344822642	not
circRNA_08476|Chr5:133763551_133777298_-	0.832571448778608	3.20026707193684	3.39504791465923	0.942627954709754	0.345871235918121	0.902635344822642	not
circRNA_09529|Chr6:133789303_133791177_+	0.832571448778608	3.20026707193684	3.39504791465923	0.942627954709754	0.345871235918121	0.902635344822642	not
circRNA_11090|Chr9:61618320_61623019_-	0.832571448778608	3.20026707193684	3.39504791465923	0.942627954709754	0.345871235918121	0.902635344822642	not
circRNA_10444|Chr8:65512391_65580300_-	4.01862141204398	1.3888559580483	1.47518093831832	0.941481768081659	0.346458028084243	0.902635344822642	not
circRNA_03243|Chr14:84742438_84766181_-	2.65148327302175	-2.00991539658212	2.13564647846816	-0.94112739015859	0.346639580683427	0.902635344822642	not
circRNA_06711|Chr3:54547246_54566332_-	5.84756096543815	-1.23388713496351	1.31590949917662	-0.937668689021223	0.348414699527596	0.902635344822642	not
circRNA_10490|Chr8:70339051_70347005_+	3.09344997949813	-1.54215854794451	1.64543418645288	-0.937235023218397	0.348637677915833	0.902635344822642	not
circRNA_03924|Chr16:39909264_39928673_+	2.52544645423547	2.00488430115948	2.14080508420567	0.936509501005495	0.349010923093371	0.902635344822642	not
circRNA_05219|Chr2:4961753_4991265_+	12.4830546038779	0.999235455430494	1.06967205606892	0.934151219302406	0.350225894373766	0.902635344822642	not
circRNA_09308|Chr6:106066868_106084989_+	3.513560771533	-1.45706051036981	1.56089006600996	-0.933480545554654	0.350571910504501	0.902635344822642	not
circRNA_05886|Chr2:188301023_188309036_+	47.9992658599268	-0.58190940270075	0.623563478228036	-0.933199943579676	0.350716743865481	0.902635344822642	not
circRNA_09203|Chr6:80306621_80307306_-	1.63007424748458	2.33367901415211	2.50187258181925	0.932772928210102	0.350937221621152	0.902635344822642	not
circRNA_08328|Chr5:103106261_103201011_+	8.35389149497259	1.00199259798836	1.07495951818082	0.932121239024939	0.351273872895904	0.902635344822642	not
circRNA_02448|Chr12:51981500_51997274_+	3.58497446636403	-1.62282767472964	1.74400385285298	-0.930518399987986	0.352102741848706	0.902635344822642	not
circRNA_05298|Chr2:22790074_22792220_-	2.51936672634005	-2.04944231761658	2.2028192780865	-0.930372426827883	0.352178289763158	0.902635344822642	not
circRNA_11377|Chr9:119694338_119706127_-	4.88444076859016	-1.28429348800252	1.3833357856034	-0.92840328528212	0.353198415015385	0.902635344822642	not
circRNA_10292|Chr8:48153351_48153885_+	3.40209379936899	1.48376970299846	1.60079476813958	0.926895647418233	0.353980717319781	0.902635344822642	not
circRNA_07534|Chr4:66214543_66219277_+	4.36642530977868	1.35028047680564	1.45736372788908	0.92652263190429	0.354174441179759	0.902635344822642	not
circRNA_10726|Chr8:104493052_104514522_-	9.33715573429507	-0.927198913712511	1.00664345131081	-0.921079765139431	0.357008783827787	0.902635344822642	not
circRNA_09699|Chr7:32930268_32982696_-	2.1050934870506	2.12235666792002	2.30766261264269	0.91969972399455	0.357729696916349	0.902635344822642	not
circRNA_04089|Chr17:5429865_5452479_-	1.78412824618017	-2.24906798251305	2.44561938832565	-0.919631236671228	0.357765497529366	0.902635344822642	not
circRNA_00777|Chr1:207040277_207088396_+	0.806050887402996	3.15717766809544	3.4333993361078	0.919548633592533	0.357808679919444	0.902635344822642	not
circRNA_01896|Chr11:11516554_11516880_-	0.806050887402996	3.15717766809544	3.4333993361078	0.919548633592533	0.357808679919444	0.902635344822642	not
circRNA_02562|Chr13:51440790_51441145_+	0.806050887402996	3.15717766809544	3.4333993361078	0.919548633592533	0.357808679919444	0.902635344822642	not
circRNA_02964|Chr14:4178531_4198845_+	0.806050887402996	3.15717766809544	3.4333993361078	0.919548633592533	0.357808679919444	0.902635344822642	not
circRNA_04533|Chr18:3175483_3176344_+	0.806050887402996	3.15717766809544	3.4333993361078	0.919548633592533	0.357808679919444	0.902635344822642	not
circRNA_04704|Chr18:37047490_37093178_-	0.806050887402996	3.15717766809544	3.4333993361078	0.919548633592533	0.357808679919444	0.902635344822642	not
circRNA_05167|Chr19:55882755_55886776_+	0.806050887402996	3.15717766809544	3.4333993361078	0.919548633592533	0.357808679919444	0.902635344822642	not
circRNA_06595|Chr3:21844719_21904269_-	0.806050887402996	3.15717766809544	3.4333993361078	0.919548633592533	0.357808679919444	0.902635344822642	not
circRNA_10470|Chr8:68179736_68203428_-	0.806050887402996	3.15717766809544	3.4333993361078	0.919548633592533	0.357808679919444	0.902635344822642	not
circRNA_10515|Chr8:70524346_70535723_+	0.806050887402996	3.15717766809544	3.4333993361078	0.919548633592533	0.357808679919444	0.902635344822642	not
circRNA_11470|ChrX:29581744_29588435_+	0.806050887402996	3.15717766809544	3.4333993361078	0.919548633592533	0.357808679919444	0.902635344822642	not
circRNA_08466|Chr5:129448885_129469681_+	1.81443680879022	-2.21718671624143	2.4116181222864	-0.919377199794534	0.357898310789648	0.902635344822642	not
circRNA_07713|Chr4:122508728_122514779_-	3.44783972225284	1.61639795624827	1.76005438994497	0.918379548656344	0.358420193861161	0.902635344822642	not
circRNA_06951|Chr3:112713524_112762808_-	1.62856544683793	2.31805332704125	2.52740765979722	0.917166377199012	0.359055462702015	0.902635344822642	not
circRNA_09472|Chr6:126864143_126894194_+	73.6493445803283	0.532659931603586	0.581672748888031	0.91573815796229	0.359804246219191	0.902635344822642	not
circRNA_01985|Chr11:34879058_34940932_+	2.07211279623932	2.0952702427346	2.28888780711402	0.915409761991108	0.359976555484783	0.902635344822642	not
circRNA_02052|Chr11:57955724_57965693_-	6.86554189880251	-1.02518911744663	1.12035229743162	-0.915059593126955	0.360160346053556	0.902635344822642	not
circRNA_00538|Chr1:164342799_164380890_+	0.903611717582127	3.32818199840229	3.64340847902515	0.913480335120918	0.360989971430596	0.902635344822642	not
circRNA_00722|Chr1:198962262_198967826_+	0.903611717582127	3.32818199840229	3.64340847902515	0.913480335120918	0.360989971430596	0.902635344822642	not
circRNA_00962|Chr1:250726380_250727219_-	0.903611717582127	3.32818199840229	3.64340847902515	0.913480335120918	0.360989971430596	0.902635344822642	not
circRNA_01130|Chr1:281236389_281256438_-	0.903611717582127	3.32818199840229	3.64340847902515	0.913480335120918	0.360989971430596	0.902635344822642	not
circRNA_02572|Chr13:52231503_52245220_-	0.903611717582127	3.32818199840229	3.64340847902515	0.913480335120918	0.360989971430596	0.902635344822642	not
circRNA_03554|Chr15:41139318_41169484_+	0.903611717582127	3.32818199840229	3.64340847902515	0.913480335120918	0.360989971430596	0.902635344822642	not
circRNA_03960|Chr16:54114186_54119477_-	0.903611717582127	3.32818199840229	3.64340847902515	0.913480335120918	0.360989971430596	0.902635344822642	not
circRNA_04450|Chr17:84872192_84922765_+	0.903611717582127	3.32818199840229	3.64340847902515	0.913480335120918	0.360989971430596	0.902635344822642	not
circRNA_05168|Chr19:55882755_55896592_+	0.903611717582127	3.32818199840229	3.64340847902515	0.913480335120918	0.360989971430596	0.902635344822642	not
circRNA_06584|Chr3:21745391_21756744_+	0.903611717582127	3.32818199840229	3.64340847902515	0.913480335120918	0.360989971430596	0.902635344822642	not
circRNA_06789|Chr3:64541743_64556084_-	0.903611717582127	3.32818199840229	3.64340847902515	0.913480335120918	0.360989971430596	0.902635344822642	not
circRNA_07143|Chr3:152985421_153051697_-	0.903611717582127	3.32818199840229	3.64340847902515	0.913480335120918	0.360989971430596	0.902635344822642	not
circRNA_07693|Chr4:118549641_118566521_-	0.903611717582127	3.32818199840229	3.64340847902515	0.913480335120918	0.360989971430596	0.902635344822642	not
circRNA_07788|Chr4:147837292_147837432_-	0.903611717582127	3.32818199840229	3.64340847902515	0.913480335120918	0.360989971430596	0.902635344822642	not
circRNA_09740|Chr7:47312864_47364118_-	0.903611717582127	3.32818199840229	3.64340847902515	0.913480335120918	0.360989971430596	0.902635344822642	not
circRNA_11315|Chr9:105629383_105655467_-	0.903611717582127	3.32818199840229	3.64340847902515	0.913480335120918	0.360989971430596	0.902635344822642	not
circRNA_01435|Chr10:62566642_62575768_+	7.29276510231841	0.976483044653822	1.07031696613105	0.912330716557342	0.361594649301302	0.902635344822642	not
circRNA_07354|Chr4:26336094_26341599_+	1.78669275173996	-2.04060647461504	2.23679304955579	-0.912291137090347	0.361615478660832	0.902635344822642	not
circRNA_11065|Chr9:54232163_54248877_+	7.54754312048463	0.996666120720212	1.09467560932829	0.910467093837761	0.36257622801883	0.902635344822642	not
circRNA_10996|Chr9:37099083_37112242_-	3.05019943967701	-1.51945058434587	1.67054023686559	-0.909556412239909	0.363056494574392	0.902635344822642	not
circRNA_08729|Chr5:166001130_166003527_-	5.30916159492671	1.20039149384457	1.31992331719765	0.909440327482917	0.363117742843704	0.902635344822642	not
circRNA_00994|Chr1:255745871_255812527_-	3.9084039096258	1.49255287732997	1.64162199998017	0.909194002850838	0.363247729279119	0.902635344822642	not
circRNA_00249|Chr1:84060848_84061187_+	0.79164329465848	-3.14115239235188	3.45578897838532	-0.908953761933563	0.363374533360235	0.902635344822642	not
circRNA_01338|Chr10:48157408_48200848_-	0.79164329465848	-3.14115239235188	3.45578897838532	-0.908953761933563	0.363374533360235	0.902635344822642	not
circRNA_01869|Chr10:110495072_110508344_+	0.79164329465848	-3.14115239235188	3.45578897838532	-0.908953761933563	0.363374533360235	0.902635344822642	not
circRNA_02613|Chr13:68745767_68756721_-	0.79164329465848	-3.14115239235188	3.45578897838532	-0.908953761933563	0.363374533360235	0.902635344822642	not
circRNA_04209|Chr17:12322146_12384765_+	0.79164329465848	-3.14115239235188	3.45578897838532	-0.908953761933563	0.363374533360235	0.902635344822642	not
circRNA_04434|Chr17:81877874_81923535_+	0.79164329465848	-3.14115239235188	3.45578897838532	-0.908953761933563	0.363374533360235	0.902635344822642	not
circRNA_09886|Chr7:78188914_78253910_+	0.79164329465848	-3.14115239235188	3.45578897838532	-0.908953761933563	0.363374533360235	0.902635344822642	not
circRNA_00467|Chr1:142849916_142852148_+	5.67436502271711	-1.09175418904084	1.20241932535439	-0.907964606040462	0.363896921848747	0.902635344822642	not
circRNA_02078|Chr11:66454714_66473675_+	3.76270605899826	1.37541334665304	1.51581242665802	0.907377009492845	0.364207462888598	0.902635344822642	not
circRNA_01296|Chr10:39683306_39705408_+	6.39103135245573	-1.04946316268601	1.1574664512808	-0.906689918765874	0.364570796022403	0.902635344822642	not
circRNA_02585|Chr13:56114438_56129496_+	12.1732582802865	0.82660402661957	0.913181919918758	0.905190968622231	0.365364225629895	0.902635344822642	not
circRNA_09291|Chr6:104828874_104846483_+	1.92367044857363	-2.16195141932254	2.39051117693083	-0.904388751738976	0.365789300490603	0.902635344822642	not
circRNA_00695|Chr1:194917622_194974559_-	7.39446546374863	0.959006736071886	1.06355575216687	0.901698603122609	0.367216995253864	0.902635344822642	not
circRNA_03642|Chr15:61665894_61683055_+	2.60064815030095	1.73351955373344	1.9244542184757	0.90078503146025	0.367702627700471	0.902635344822642	not
circRNA_01315|Chr10:43227922_43229953_+	0.783100412561687	3.11924548505809	3.46872550964424	0.899248290585556	0.368520423581539	0.902635344822642	not
circRNA_03382|Chr15:2641379_2642184_-	0.783100412561687	3.11924548505809	3.46872550964424	0.899248290585556	0.368520423581539	0.902635344822642	not
circRNA_03462|Chr15:25634488_25636180_+	0.783100412561687	3.11924548505809	3.46872550964424	0.899248290585556	0.368520423581539	0.902635344822642	not
circRNA_05249|Chr2:11787460_11829944_-	0.783100412561687	3.11924548505809	3.46872550964424	0.899248290585556	0.368520423581539	0.902635344822642	not
circRNA_06462|Chr20:55473767_55474180_+	0.783100412561687	3.11924548505809	3.46872550964424	0.899248290585556	0.368520423581539	0.902635344822642	not
circRNA_07024|Chr3:123299120_123308032_-	0.783100412561687	3.11924548505809	3.46872550964424	0.899248290585556	0.368520423581539	0.902635344822642	not
circRNA_08000|Chr5:14282912_14287930_-	0.783100412561687	3.11924548505809	3.46872550964424	0.899248290585556	0.368520423581539	0.902635344822642	not
circRNA_08698|Chr5:159643630_159643881_-	0.783100412561687	3.11924548505809	3.46872550964424	0.899248290585556	0.368520423581539	0.902635344822642	not
circRNA_08805|Chr6:1265965_1275972_-	0.783100412561687	3.11924548505809	3.46872550964424	0.899248290585556	0.368520423581539	0.902635344822642	not
circRNA_00755|Chr1:204830814_204842017_-	1.58198445352237	2.27283013677475	2.53154357140362	0.897804075919805	0.369290011305872	0.902635344822642	not
circRNA_04488|Chr17:90409044_90421052_-	4.56705715277113	-1.32584047716542	1.47744536436157	-0.897387144829099	0.36951236974358	0.902635344822642	not
circRNA_09566|Chr6:137924572_137936007_+	2.26725345515602	1.80583750849286	2.01349896673062	0.896865376308113	0.369790757493171	0.902635344822642	not
circRNA_01503|Chr10:67579952_67594751_+	5.42522906516562	1.36226743555792	1.52174509754995	0.895200804491638	0.370679754774254	0.902635344822642	not
circRNA_00120|Chr1:42508955_42530725_-	0.885612571529832	3.28478104848786	3.6773345792104	0.893250526361725	0.371723025637259	0.902635344822642	not
circRNA_00546|Chr1:166208849_166259335_+	0.885612571529832	3.28478104848786	3.6773345792104	0.893250526361725	0.371723025637259	0.902635344822642	not
circRNA_01016|Chr1:259396273_259437470_-	0.885612571529832	3.28478104848786	3.6773345792104	0.893250526361725	0.371723025637259	0.902635344822642	not
circRNA_01208|Chr10:15540995_15555433_+	0.885612571529832	3.28478104848786	3.6773345792104	0.893250526361725	0.371723025637259	0.902635344822642	not
circRNA_01329|Chr10:46771409_46776306_-	0.885612571529832	3.28478104848786	3.6773345792104	0.893250526361725	0.371723025637259	0.902635344822642	not
circRNA_01333|Chr10:48013766_48027336_-	0.885612571529832	3.28478104848786	3.6773345792104	0.893250526361725	0.371723025637259	0.902635344822642	not
circRNA_01512|Chr10:67821172_67828877_+	0.885612571529832	3.28478104848786	3.6773345792104	0.893250526361725	0.371723025637259	0.902635344822642	not
circRNA_01846|Chr10:105655103_105655259_-	0.885612571529832	3.28478104848786	3.6773345792104	0.893250526361725	0.371723025637259	0.902635344822642	not
circRNA_02422|Chr12:46910321_46911243_-	0.885612571529832	3.28478104848786	3.6773345792104	0.893250526361725	0.371723025637259	0.902635344822642	not
circRNA_02505|Chr13:35658619_35668970_-	0.885612571529832	3.28478104848786	3.6773345792104	0.893250526361725	0.371723025637259	0.902635344822642	not
circRNA_02580|Chr13:56077085_56098861_+	0.885612571529832	3.28478104848786	3.6773345792104	0.893250526361725	0.371723025637259	0.902635344822642	not
circRNA_03844|Chr16:14142574_14157174_-	0.885612571529832	3.28478104848786	3.6773345792104	0.893250526361725	0.371723025637259	0.902635344822642	not
circRNA_04082|Chr17:2624589_2632805_-	0.885612571529832	3.28478104848786	3.6773345792104	0.893250526361725	0.371723025637259	0.902635344822642	not
circRNA_04119|Chr17:5514017_5548199_+	0.885612571529832	3.28478104848786	3.6773345792104	0.893250526361725	0.371723025637259	0.902635344822642	not
circRNA_04601|Chr18:17404077_17502228_+	0.885612571529832	3.28478104848786	3.6773345792104	0.893250526361725	0.371723025637259	0.902635344822642	not
circRNA_04755|Chr18:51757696_51776022_+	0.885612571529832	3.28478104848786	3.6773345792104	0.893250526361725	0.371723025637259	0.902635344822642	not
circRNA_04774|Chr18:56560337_56572913_+	0.885612571529832	3.28478104848786	3.6773345792104	0.893250526361725	0.371723025637259	0.902635344822642	not
circRNA_04787|Chr18:59172892_59245202_+	0.885612571529832	3.28478104848786	3.6773345792104	0.893250526361725	0.371723025637259	0.902635344822642	not
circRNA_05566|Chr2:109802012_109815644_-	0.885612571529832	3.28478104848786	3.6773345792104	0.893250526361725	0.371723025637259	0.902635344822642	not
circRNA_06110|Chr2:240685748_240701716_+	0.885612571529832	3.28478104848786	3.6773345792104	0.893250526361725	0.371723025637259	0.902635344822642	not
circRNA_06168|Chr2:261442215_261462345_+	0.885612571529832	3.28478104848786	3.6773345792104	0.893250526361725	0.371723025637259	0.902635344822642	not
circRNA_06766|Chr3:62284948_62293084_-	0.885612571529832	3.28478104848786	3.6773345792104	0.893250526361725	0.371723025637259	0.902635344822642	not
circRNA_07161|Chr3:156690910_156699465_+	0.885612571529832	3.28478104848786	3.6773345792104	0.893250526361725	0.371723025637259	0.902635344822642	not
circRNA_07676|Chr4:115637966_115650531_+	0.885612571529832	3.28478104848786	3.6773345792104	0.893250526361725	0.371723025637259	0.902635344822642	not
circRNA_07780|Chr4:147488942_147490764_+	0.885612571529832	3.28478104848786	3.6773345792104	0.893250526361725	0.371723025637259	0.902635344822642	not
circRNA_08623|Chr5:150136613_150167083_-	0.885612571529832	3.28478104848786	3.6773345792104	0.893250526361725	0.371723025637259	0.902635344822642	not
circRNA_09934|Chr7:82345246_82394598_+	0.885612571529832	3.28478104848786	3.6773345792104	0.893250526361725	0.371723025637259	0.902635344822642	not
circRNA_10909|Chr9:7022983_7053221_+	0.885612571529832	3.28478104848786	3.6773345792104	0.893250526361725	0.371723025637259	0.902635344822642	not
circRNA_10962|Chr9:20794681_20817197_+	0.885612571529832	3.28478104848786	3.6773345792104	0.893250526361725	0.371723025637259	0.902635344822642	not
circRNA_11320|Chr9:110872790_110872980_-	0.885612571529832	3.28478104848786	3.6773345792104	0.893250526361725	0.371723025637259	0.902635344822642	not
circRNA_11456|ChrX:20967674_20987315_+	0.885612571529832	3.28478104848786	3.6773345792104	0.893250526361725	0.371723025637259	0.902635344822642	not
circRNA_11478|ChrX:33925154_33991867_+	0.885612571529832	3.28478104848786	3.6773345792104	0.893250526361725	0.371723025637259	0.902635344822642	not
circRNA_11593|ChrX:82845848_82846306_-	0.885612571529832	3.28478104848786	3.6773345792104	0.893250526361725	0.371723025637259	0.902635344822642	not
circRNA_11313|Chr9:105629383_105633676_-	4.57277595006433	-1.27510256018586	1.42910500568189	-0.89223853748763	0.372265090189738	0.902635344822642	not
circRNA_10696|Chr8:94525778_94530500_-	14.1308215910496	-0.757648060635033	0.84956168251642	-0.89181053739484	0.372494492705302	0.902635344822642	not
circRNA_08762|Chr5:167526171_167581074_+	1.83345373653388	2.15100492358286	2.41409730459857	0.891018319553835	0.372919342297726	0.902635344822642	not
circRNA_10493|Chr8:70339051_70375242_+	1.73003859030358	-2.19482219470742	2.46402674691296	-0.89074609172047	0.373065401558184	0.902635344822642	not
circRNA_00468|Chr1:142849916_142856237_+	0.773070196591715	3.1020438476472	3.48468887760611	0.890192483920754	0.373362539761537	0.902635344822642	not
circRNA_02173|Chr11:87574249_87591013_-	0.773070196591715	3.1020438476472	3.48468887760611	0.890192483920754	0.373362539761537	0.902635344822642	not
circRNA_04571|Chr18:15319799_15325355_+	0.773070196591715	3.1020438476472	3.48468887760611	0.890192483920754	0.373362539761537	0.902635344822642	not
circRNA_05879|Chr2:188269009_188330330_+	0.773070196591715	3.1020438476472	3.48468887760611	0.890192483920754	0.373362539761537	0.902635344822642	not
circRNA_07294|Chr4:10098513_10129030_+	0.773070196591715	3.1020438476472	3.48468887760611	0.890192483920754	0.373362539761537	0.902635344822642	not
circRNA_07971|Chr5:5961561_5982715_+	0.773070196591715	3.1020438476472	3.48468887760611	0.890192483920754	0.373362539761537	0.902635344822642	not
circRNA_09019|Chr6:38487243_38497244_+	0.773070196591715	3.1020438476472	3.48468887760611	0.890192483920754	0.373362539761537	0.902635344822642	not
circRNA_01673|Chr10:86175962_86195240_+	10.7196852680627	-0.893705266680448	1.00818061576788	-0.886453530947684	0.375373184146561	0.902635344822642	not
circRNA_05952|Chr2:202479064_202480189_+	2.44518504721863	1.62195351164703	1.83057702087471	0.886034017225896	0.375599196773125	0.902635344822642	not
circRNA_00989|Chr1:255706980_255774681_-	3.4424972484396	1.42415641256646	1.60801997914749	0.885658406633413	0.375801627925189	0.902635344822642	not
circRNA_05015|Chr19:27485080_27492615_+	2.78061485790499	1.64496393886752	1.85738921301775	0.885632331305996	0.375815683433157	0.902635344822642	not
circRNA_02067|Chr11:64795077_64815165_+	3.47547793925088	1.44148034156434	1.62913275728124	0.88481453406531	0.376256669293532	0.902635344822642	not
circRNA_00222|Chr1:77752637_77755553_+	0.855981081205176	-3.28010893686604	3.70916432053894	-0.884325592884342	0.376520476549248	0.902635344822642	not
circRNA_01441|Chr10:62712496_62713330_-	0.855981081205176	-3.28010893686604	3.70916432053894	-0.884325592884342	0.376520476549248	0.902635344822642	not
circRNA_04403|Chr17:76277651_76281678_-	0.855981081205176	-3.28010893686604	3.70916432053894	-0.884325592884342	0.376520476549248	0.902635344822642	not
circRNA_04682|Chr18:31948631_31952267_-	0.855981081205176	-3.28010893686604	3.70916432053894	-0.884325592884342	0.376520476549248	0.902635344822642	not
circRNA_04771|Chr18:56559741_56572913_+	0.855981081205176	-3.28010893686604	3.70916432053894	-0.884325592884342	0.376520476549248	0.902635344822642	not
circRNA_04959|Chr19:15504040_15516663_-	0.855981081205176	-3.28010893686604	3.70916432053894	-0.884325592884342	0.376520476549248	0.902635344822642	not
circRNA_07417|Chr4:38870802_38873762_-	0.855981081205176	-3.28010893686604	3.70916432053894	-0.884325592884342	0.376520476549248	0.902635344822642	not
circRNA_07743|Chr4:129724302_129789115_-	0.855981081205176	-3.28010893686604	3.70916432053894	-0.884325592884342	0.376520476549248	0.902635344822642	not
circRNA_10193|Chr8:22600830_22614805_+	0.855981081205176	-3.28010893686604	3.70916432053894	-0.884325592884342	0.376520476549248	0.902635344822642	not
circRNA_10656|Chr8:87812040_87851057_-	0.855981081205176	-3.28010893686604	3.70916432053894	-0.884325592884342	0.376520476549248	0.902635344822642	not
circRNA_11080|Chr9:61312543_61320916_-	0.855981081205176	-3.28010893686604	3.70916432053894	-0.884325592884342	0.376520476549248	0.902635344822642	not
circRNA_10198|Chr8:23048110_23048640_-	21.7405668310281	0.654636509019783	0.74043860471585	0.884119905216186	0.376631489021345	0.902635344822642	not
circRNA_05495|Chr2:62955690_62981330_+	1.62034740278017	-2.0074662989951	2.2869933200931	-0.877775322454105	0.380065659010608	0.902635344822642	not
circRNA_00134|Chr1:45923228_45924097_+	1.66462475738692	-2.16756419297367	2.46979564672808	-0.877628963289007	0.380145106139659	0.902635344822642	not
circRNA_04361|Chr17:66241696_66243020_-	4.30538926427007	1.24978575389495	1.42410432877013	0.877594238460236	0.38016395707521	0.902635344822642	not
circRNA_11519|ChrX:52822773_52887535_+	3.00788845206082	1.78798270351008	2.0374676450441	0.87755145847795	0.380187181671099	0.902635344822642	not
circRNA_04696|Chr18:36640589_36645658_+	10.8306751755202	-0.924854101747733	1.05391574548114	-0.877540833518447	0.380192949933731	0.902635344822642	not
circRNA_06986|Chr3:117374371_117382881_-	8.70585750066789	1.06519353814073	1.21429376225214	0.877212393947518	0.380371285441563	0.902635344822642	not
circRNA_09877|Chr7:76837537_76845975_-	41.1182978540405	2.02747344935877	2.31207865186188	0.876905051532776	0.380538212197396	0.902635344822642	not
circRNA_11282|Chr9:96746440_96775060_+	2.76412451249935	1.63478615812791	1.8645292959983	0.876782232189394	0.380604931598636	0.902635344822642	not
circRNA_04127|Chr17:5524117_5537540_+	9.92057130796009	-0.864684180859023	0.988638322921424	-0.874621346160124	0.381779969174491	0.902635344822642	not
circRNA_09082|Chr6:54522274_54526276_+	4.07096055804861	-1.30320373515125	1.4901919940325	-0.874520692883839	0.381834756184158	0.902635344822642	not
circRNA_02090|Chr11:70086253_70096544_-	0.752005793522517	-3.07813510399706	3.52095264838485	-0.874233598514617	0.381991052227785	0.902635344822642	not
circRNA_02599|Chr13:60410310_60430700_-	0.752005793522517	-3.07813510399706	3.52095264838485	-0.874233598514617	0.381991052227785	0.902635344822642	not
circRNA_03268|Chr14:87386769_87402307_+	0.752005793522517	-3.07813510399706	3.52095264838485	-0.874233598514617	0.381991052227785	0.902635344822642	not
circRNA_04100|Chr17:5511386_5543087_+	0.752005793522517	-3.07813510399706	3.52095264838485	-0.874233598514617	0.381991052227785	0.902635344822642	not
circRNA_05497|Chr2:62978470_62981330_+	0.752005793522517	-3.07813510399706	3.52095264838485	-0.874233598514617	0.381991052227785	0.902635344822642	not
circRNA_06388|Chr20:37654083_37686227_-	0.752005793522517	-3.07813510399706	3.52095264838485	-0.874233598514617	0.381991052227785	0.902635344822642	not
circRNA_07627|Chr4:96732982_96810129_+	0.752005793522517	-3.07813510399706	3.52095264838485	-0.874233598514617	0.381991052227785	0.902635344822642	not
circRNA_08171|Chr5:69951194_69966907_-	0.752005793522517	-3.07813510399706	3.52095264838485	-0.874233598514617	0.381991052227785	0.902635344822642	not
circRNA_08976|Chr6:28126627_28150843_+	0.752005793522517	-3.07813510399706	3.52095264838485	-0.874233598514617	0.381991052227785	0.902635344822642	not
circRNA_09371|Chr6:109850518_109879607_+	0.752005793522517	-3.07813510399706	3.52095264838485	-0.874233598514617	0.381991052227785	0.902635344822642	not
circRNA_09461|Chr6:125776335_125791354_-	0.752005793522517	-3.07813510399706	3.52095264838485	-0.874233598514617	0.381991052227785	0.902635344822642	not
circRNA_09815|Chr7:62929510_62931338_-	0.752005793522517	-3.07813510399706	3.52095264838485	-0.874233598514617	0.381991052227785	0.902635344822642	not
circRNA_09897|Chr7:78347124_78415345_+	0.752005793522517	-3.07813510399706	3.52095264838485	-0.874233598514617	0.381991052227785	0.902635344822642	not
circRNA_10585|Chr8:77189085_77196513_+	0.752005793522517	-3.07813510399706	3.52095264838485	-0.874233598514617	0.381991052227785	0.902635344822642	not
circRNA_10752|Chr8:109499034_109500002_+	0.752005793522517	-3.07813510399706	3.52095264838485	-0.874233598514617	0.381991052227785	0.902635344822642	not
circRNA_06897|Chr3:104816866_104818862_+	119.618665270754	0.483737989701481	0.553603929695748	0.873797969547174	0.382228286404112	0.902635344822642	not
circRNA_00946|Chr1:246472167_246476440_-	0.763087440070287	-3.07205925879213	3.52191337454099	-0.872269965808715	0.383061118358361	0.902635344822642	not
circRNA_04630|Chr18:26639288_26660117_-	0.763087440070287	-3.07205925879213	3.52191337454099	-0.872269965808715	0.383061118358361	0.902635344822642	not
circRNA_06512|Chr3:8587701_8589420_+	0.763087440070287	-3.07205925879213	3.52191337454099	-0.872269965808715	0.383061118358361	0.902635344822642	not
circRNA_08625|Chr5:150148635_150162922_-	0.763087440070287	-3.07205925879213	3.52191337454099	-0.872269965808715	0.383061118358361	0.902635344822642	not
circRNA_10213|Chr8:23851919_23878437_+	0.763087440070287	-3.07205925879213	3.52191337454099	-0.872269965808715	0.383061118358361	0.902635344822642	not
circRNA_10699|Chr8:94725468_94730732_+	0.763087440070287	-3.07205925879213	3.52191337454099	-0.872269965808715	0.383061118358361	0.902635344822642	not
circRNA_10967|Chr9:28444521_28451547_-	0.763087440070287	-3.07205925879213	3.52191337454099	-0.872269965808715	0.383061118358361	0.902635344822642	not
circRNA_07957|Chr5:2257913_2314821_+	2.66240243272942	1.64513077794185	1.8867591802773	0.871934688400489	0.383244008505762	0.902635344822642	not
circRNA_00621|Chr1:184041764_184055555_+	1.88340403883053	1.90778302301459	2.18916997334826	0.871464091980353	0.383500803890886	0.902635344822642	not
circRNA_11496|ChrX:51103376_51123482_-	1.76093813829899	-2.14711913906944	2.46401852149673	-0.871389204398191	0.383541678314595	0.902635344822642	not
circRNA_02074|Chr11:66393648_66426089_+	2.15891025303048	-1.78490595675383	2.04842060779462	-0.871357156807507	0.383559171038967	0.902635344822642	not
circRNA_10355|Chr8:58968390_58970397_-	2.75612958974196	1.48892124715097	1.70993995345851	0.870744755767294	0.383893535340501	0.902635344822642	not
circRNA_01566|Chr10:72369079_72371838_-	6.01017399258979	1.03610992449019	1.1905846131823	0.870253078209021	0.384162115011169	0.902635344822642	not
circRNA_09340|Chr6:109710612_109745287_+	6.75372026620708	1.09191937497099	1.25604200397888	0.869333486867487	0.384664751809806	0.902635344822642	not
circRNA_09688|Chr7:30721656_30735182_+	6.45709492530762	1.00986797260246	1.16285788079479	0.868436280375238	0.385155540764255	0.902635344822642	not
circRNA_08485|Chr5:136420692_136471341_+	13.9493962805276	-0.927490096407612	1.06917114915375	-0.867485151597779	0.385676243962248	0.902635344822642	not
circRNA_11333|Chr9:112023471_112027242_-	4.51837619575242	-1.29106861259679	1.48870613904096	-0.867242082731325	0.3858093829534	0.902635344822642	not
circRNA_08586|Chr5:147363511_147368505_-	3.06697237027337	-1.591997662365	1.83858127523439	-0.865883757117043	0.386553911381367	0.902635344822642	not
circRNA_00146|Chr1:53327671_53332902_-	0.845732950535063	-3.23719711567236	3.7394231428432	-0.865694250694246	0.386657853715376	0.902635344822642	not
circRNA_00193|Chr1:63842808_63920657_+	0.845732950535063	-3.23719711567236	3.7394231428432	-0.865694250694246	0.386657853715376	0.902635344822642	not
circRNA_00205|Chr1:71159730_71173112_-	0.845732950535063	-3.23719711567236	3.7394231428432	-0.865694250694246	0.386657853715376	0.902635344822642	not
circRNA_00518|Chr1:162639900_162641674_+	0.845732950535063	-3.23719711567236	3.7394231428432	-0.865694250694246	0.386657853715376	0.902635344822642	not
circRNA_01972|Chr11:34631080_34639821_+	0.845732950535063	-3.23719711567236	3.7394231428432	-0.865694250694246	0.386657853715376	0.902635344822642	not
circRNA_02235|Chr12:8733004_8733874_+	0.845732950535063	-3.23719711567236	3.7394231428432	-0.865694250694246	0.386657853715376	0.902635344822642	not
circRNA_02283|Chr12:16035366_16040005_+	0.845732950535063	-3.23719711567236	3.7394231428432	-0.865694250694246	0.386657853715376	0.902635344822642	not
circRNA_02565|Chr13:51664317_51709261_-	0.845732950535063	-3.23719711567236	3.7394231428432	-0.865694250694246	0.386657853715376	0.902635344822642	not
circRNA_02968|Chr14:5437233_5452115_-	0.845732950535063	-3.23719711567236	3.7394231428432	-0.865694250694246	0.386657853715376	0.902635344822642	not
circRNA_03840|Chr16:11599765_11688343_+	0.845732950535063	-3.23719711567236	3.7394231428432	-0.865694250694246	0.386657853715376	0.902635344822642	not
circRNA_03915|Chr16:39881896_39885415_+	0.845732950535063	-3.23719711567236	3.7394231428432	-0.865694250694246	0.386657853715376	0.902635344822642	not
circRNA_04399|Chr17:76245627_76281678_-	0.845732950535063	-3.23719711567236	3.7394231428432	-0.865694250694246	0.386657853715376	0.902635344822642	not
circRNA_05856|Chr2:187240711_187246451_-	0.845732950535063	-3.23719711567236	3.7394231428432	-0.865694250694246	0.386657853715376	0.902635344822642	not
circRNA_05935|Chr2:197705199_197723086_+	0.845732950535063	-3.23719711567236	3.7394231428432	-0.865694250694246	0.386657853715376	0.902635344822642	not
circRNA_06632|Chr3:33053496_33065432_-	0.845732950535063	-3.23719711567236	3.7394231428432	-0.865694250694246	0.386657853715376	0.902635344822642	not
circRNA_06896|Chr3:104090624_104091594_+	0.845732950535063	-3.23719711567236	3.7394231428432	-0.865694250694246	0.386657853715376	0.902635344822642	not
circRNA_07112|Chr3:150019365_150033957_+	0.845732950535063	-3.23719711567236	3.7394231428432	-0.865694250694246	0.386657853715376	0.902635344822642	not
circRNA_07195|Chr3:164202713_164217084_+	0.845732950535063	-3.23719711567236	3.7394231428432	-0.865694250694246	0.386657853715376	0.902635344822642	not
circRNA_07484|Chr4:62590881_62619866_-	0.845732950535063	-3.23719711567236	3.7394231428432	-0.865694250694246	0.386657853715376	0.902635344822642	not
circRNA_07537|Chr4:66304146_66349158_+	0.845732950535063	-3.23719711567236	3.7394231428432	-0.865694250694246	0.386657853715376	0.902635344822642	not
circRNA_08194|Chr5:73923649_73951450_-	0.845732950535063	-3.23719711567236	3.7394231428432	-0.865694250694246	0.386657853715376	0.902635344822642	not
circRNA_08642|Chr5:151319428_151371268_+	0.845732950535063	-3.23719711567236	3.7394231428432	-0.865694250694246	0.386657853715376	0.902635344822642	not
circRNA_09909|Chr7:78404132_78433970_+	0.845732950535063	-3.23719711567236	3.7394231428432	-0.865694250694246	0.386657853715376	0.902635344822642	not
circRNA_11630|ChrX:113402426_113467091_-	0.845732950535063	-3.23719711567236	3.7394231428432	-0.865694250694246	0.386657853715376	0.902635344822642	not
circRNA_11634|ChrX:113415580_113434466_-	0.845732950535063	-3.23719711567236	3.7394231428432	-0.865694250694246	0.386657853715376	0.902635344822642	not
circRNA_10107|Chr7:140415223_140417547_-	4.11602847638216	-1.33933034976977	1.54768079574657	-0.865378929202068	0.386830842122341	0.902635344822642	not
circRNA_01317|Chr10:43539819_43542903_+	1.70148273571539	-2.15594539280956	2.49943575591654	-0.862572837771931	0.388372369865197	0.902635344822642	not
circRNA_08619|Chr5:150115896_150167083_-	17.5577576548102	0.68371767113766	0.792802823578512	0.862405696351498	0.388464307003312	0.902635344822642	not
circRNA_07017|Chr3:122318077_122318825_+	17.3652003223406	0.697056152072447	0.808474820077148	0.862186594761146	0.388584845217237	0.902635344822642	not
circRNA_11540|ChrX:62636486_62693569_-	3.77643811540753	1.48462592828197	1.72220704997953	0.86204845596214	0.388660853650869	0.902635344822642	not
circRNA_05954|Chr2:202479064_202493972_+	6.97743867572285	0.94469165402685	1.09665845399013	0.861427412144265	0.389002683860035	0.902635344822642	not
circRNA_10590|Chr8:78521649_78538216_-	2.52760061993756	-1.64617377908151	1.91193726173846	-0.860997801562116	0.389239253882863	0.902635344822642	not
circRNA_00092|Chr1:28362167_28391305_+	0.849588519712524	-3.22010496417244	3.74251526615592	-0.86041197835378	0.3895619852323	0.902635344822642	not
circRNA_00248|Chr1:82536923_82543222_-	0.849588519712524	-3.22010496417244	3.74251526615592	-0.86041197835378	0.3895619852323	0.902635344822642	not
circRNA_00367|Chr1:118353683_118387646_-	0.849588519712524	-3.22010496417244	3.74251526615592	-0.86041197835378	0.3895619852323	0.902635344822642	not
circRNA_00752|Chr1:203279889_203317455_+	0.849588519712524	-3.22010496417244	3.74251526615592	-0.86041197835378	0.3895619852323	0.902635344822642	not
circRNA_00808|Chr1:215939908_215941816_-	0.849588519712524	-3.22010496417244	3.74251526615592	-0.86041197835378	0.3895619852323	0.902635344822642	not
circRNA_00885|Chr1:228400357_228414253_+	0.849588519712524	-3.22010496417244	3.74251526615592	-0.86041197835378	0.3895619852323	0.902635344822642	not
circRNA_00918|Chr1:240421602_240449390_+	0.849588519712524	-3.22010496417244	3.74251526615592	-0.86041197835378	0.3895619852323	0.902635344822642	not
circRNA_01705|Chr10:90949093_90975559_-	0.849588519712524	-3.22010496417244	3.74251526615592	-0.86041197835378	0.3895619852323	0.902635344822642	not
circRNA_02011|Chr11:42971544_42981312_+	0.849588519712524	-3.22010496417244	3.74251526615592	-0.86041197835378	0.3895619852323	0.902635344822642	not
circRNA_02619|Chr13:68812619_68815978_+	0.849588519712524	-3.22010496417244	3.74251526615592	-0.86041197835378	0.3895619852323	0.902635344822642	not
circRNA_02659|Chr13:75111920_75126834_+	0.849588519712524	-3.22010496417244	3.74251526615592	-0.86041197835378	0.3895619852323	0.902635344822642	not
circRNA_02784|Chr13:98386342_98399944_+	0.849588519712524	-3.22010496417244	3.74251526615592	-0.86041197835378	0.3895619852323	0.902635344822642	not
circRNA_02921|Chr13:113729860_113735417_+	0.849588519712524	-3.22010496417244	3.74251526615592	-0.86041197835378	0.3895619852323	0.902635344822642	not
circRNA_03111|Chr14:43420836_43461320_+	0.849588519712524	-3.22010496417244	3.74251526615592	-0.86041197835378	0.3895619852323	0.902635344822642	not
circRNA_03120|Chr14:44048756_44059749_-	0.849588519712524	-3.22010496417244	3.74251526615592	-0.86041197835378	0.3895619852323	0.902635344822642	not
circRNA_03509|Chr15:37011829_37015530_-	0.849588519712524	-3.22010496417244	3.74251526615592	-0.86041197835378	0.3895619852323	0.902635344822642	not
circRNA_03691|Chr15:93810128_93855455_-	0.849588519712524	-3.22010496417244	3.74251526615592	-0.86041197835378	0.3895619852323	0.902635344822642	not
circRNA_03842|Chr16:11686570_11688343_+	0.849588519712524	-3.22010496417244	3.74251526615592	-0.86041197835378	0.3895619852323	0.902635344822642	not
circRNA_03898|Chr16:37154928_37159747_-	0.849588519712524	-3.22010496417244	3.74251526615592	-0.86041197835378	0.3895619852323	0.902635344822642	not
circRNA_03951|Chr16:54080267_54080625_-	0.849588519712524	-3.22010496417244	3.74251526615592	-0.86041197835378	0.3895619852323	0.902635344822642	not
circRNA_04140|Chr17:5537447_5582943_+	0.849588519712524	-3.22010496417244	3.74251526615592	-0.86041197835378	0.3895619852323	0.902635344822642	not
circRNA_04148|Chr17:5546407_5604275_+	0.849588519712524	-3.22010496417244	3.74251526615592	-0.86041197835378	0.3895619852323	0.902635344822642	not
circRNA_04260|Chr17:27146706_27223196_-	0.849588519712524	-3.22010496417244	3.74251526615592	-0.86041197835378	0.3895619852323	0.902635344822642	not
circRNA_04733|Chr18:44514909_44532874_+	0.849588519712524	-3.22010496417244	3.74251526615592	-0.86041197835378	0.3895619852323	0.902635344822642	not
circRNA_05008|Chr19:24551694_24553141_+	0.849588519712524	-3.22010496417244	3.74251526615592	-0.86041197835378	0.3895619852323	0.902635344822642	not
circRNA_05077|Chr19:34922183_34958728_+	0.849588519712524	-3.22010496417244	3.74251526615592	-0.86041197835378	0.3895619852323	0.902635344822642	not
circRNA_05404|Chr2:44804777_44807900_+	0.849588519712524	-3.22010496417244	3.74251526615592	-0.86041197835378	0.3895619852323	0.902635344822642	not
circRNA_05588|Chr2:119224123_119247743_+	0.849588519712524	-3.22010496417244	3.74251526615592	-0.86041197835378	0.3895619852323	0.902635344822642	not
circRNA_05617|Chr2:123597469_123600923_+	0.849588519712524	-3.22010496417244	3.74251526615592	-0.86041197835378	0.3895619852323	0.902635344822642	not
circRNA_05806|Chr2:182956882_182964847_-	0.849588519712524	-3.22010496417244	3.74251526615592	-0.86041197835378	0.3895619852323	0.902635344822642	not
circRNA_05912|Chr2:189632312_189636608_+	0.849588519712524	-3.22010496417244	3.74251526615592	-0.86041197835378	0.3895619852323	0.902635344822642	not
circRNA_05967|Chr2:205814398_205815848_+	0.849588519712524	-3.22010496417244	3.74251526615592	-0.86041197835378	0.3895619852323	0.902635344822642	not
circRNA_05971|Chr2:205844267_205846326_+	0.849588519712524	-3.22010496417244	3.74251526615592	-0.86041197835378	0.3895619852323	0.902635344822642	not
circRNA_06134|Chr2:247351500_247366448_+	0.849588519712524	-3.22010496417244	3.74251526615592	-0.86041197835378	0.3895619852323	0.902635344822642	not
circRNA_06526|Chr3:10675213_10679867_-	0.849588519712524	-3.22010496417244	3.74251526615592	-0.86041197835378	0.3895619852323	0.902635344822642	not
circRNA_06995|Chr3:119288393_119292311_-	0.849588519712524	-3.22010496417244	3.74251526615592	-0.86041197835378	0.3895619852323	0.902635344822642	not
circRNA_07062|Chr3:138691990_138695417_+	0.849588519712524	-3.22010496417244	3.74251526615592	-0.86041197835378	0.3895619852323	0.902635344822642	not
circRNA_07125|Chr3:150946493_150956238_-	0.849588519712524	-3.22010496417244	3.74251526615592	-0.86041197835378	0.3895619852323	0.902635344822642	not
circRNA_07454|Chr4:58089753_58089949_+	0.849588519712524	-3.22010496417244	3.74251526615592	-0.86041197835378	0.3895619852323	0.902635344822642	not
circRNA_07458|Chr4:58367537_58373168_-	0.849588519712524	-3.22010496417244	3.74251526615592	-0.86041197835378	0.3895619852323	0.902635344822642	not
circRNA_07500|Chr4:64509477_64534935_-	0.849588519712524	-3.22010496417244	3.74251526615592	-0.86041197835378	0.3895619852323	0.902635344822642	not
circRNA_07505|Chr4:64894605_64899587_-	0.849588519712524	-3.22010496417244	3.74251526615592	-0.86041197835378	0.3895619852323	0.902635344822642	not
circRNA_07551|Chr4:66866291_66873539_-	0.849588519712524	-3.22010496417244	3.74251526615592	-0.86041197835378	0.3895619852323	0.902635344822642	not
circRNA_07749|Chr4:131439626_131453028_-	0.849588519712524	-3.22010496417244	3.74251526615592	-0.86041197835378	0.3895619852323	0.902635344822642	not
circRNA_07796|Chr4:150133589_150145192_+	0.849588519712524	-3.22010496417244	3.74251526615592	-0.86041197835378	0.3895619852323	0.902635344822642	not
circRNA_07874|Chr4:160662874_160718512_-	0.849588519712524	-3.22010496417244	3.74251526615592	-0.86041197835378	0.3895619852323	0.902635344822642	not
circRNA_08370|Chr5:117296172_117311596_+	0.849588519712524	-3.22010496417244	3.74251526615592	-0.86041197835378	0.3895619852323	0.902635344822642	not
circRNA_08481|Chr5:135818988_135829631_+	0.849588519712524	-3.22010496417244	3.74251526615592	-0.86041197835378	0.3895619852323	0.902635344822642	not
circRNA_08937|Chr6:24409224_24459158_+	0.849588519712524	-3.22010496417244	3.74251526615592	-0.86041197835378	0.3895619852323	0.902635344822642	not
circRNA_09677|Chr7:28992094_28992637_+	0.849588519712524	-3.22010496417244	3.74251526615592	-0.86041197835378	0.3895619852323	0.902635344822642	not
circRNA_09747|Chr7:48946052_48955128_+	0.849588519712524	-3.22010496417244	3.74251526615592	-0.86041197835378	0.3895619852323	0.902635344822642	not
circRNA_09890|Chr7:78332667_78333592_+	0.849588519712524	-3.22010496417244	3.74251526615592	-0.86041197835378	0.3895619852323	0.902635344822642	not
circRNA_10090|Chr7:133491696_133499407_+	0.849588519712524	-3.22010496417244	3.74251526615592	-0.86041197835378	0.3895619852323	0.902635344822642	not
circRNA_10195|Chr8:23035955_23048637_-	0.849588519712524	-3.22010496417244	3.74251526615592	-0.86041197835378	0.3895619852323	0.902635344822642	not
circRNA_10634|Chr8:82528188_82530799_-	0.849588519712524	-3.22010496417244	3.74251526615592	-0.86041197835378	0.3895619852323	0.902635344822642	not
circRNA_10859|Chr8:127216265_127216474_-	0.849588519712524	-3.22010496417244	3.74251526615592	-0.86041197835378	0.3895619852323	0.902635344822642	not
circRNA_11113|Chr9:65945839_65951373_-	0.849588519712524	-3.22010496417244	3.74251526615592	-0.86041197835378	0.3895619852323	0.902635344822642	not
circRNA_11275|Chr9:94942933_94957961_+	0.849588519712524	-3.22010496417244	3.74251526615592	-0.86041197835378	0.3895619852323	0.902635344822642	not
circRNA_11487|ChrX:35770845_35774347_+	0.849588519712524	-3.22010496417244	3.74251526615592	-0.86041197835378	0.3895619852323	0.902635344822642	not
circRNA_11507|ChrX:51988149_52057975_+	0.849588519712524	-3.22010496417244	3.74251526615592	-0.86041197835378	0.3895619852323	0.902635344822642	not
circRNA_11657|ChrX:123224698_123234187_-	0.849588519712524	-3.22010496417244	3.74251526615592	-0.86041197835378	0.3895619852323	0.902635344822642	not
circRNA_11698|ChrX:156703082_156705104_+	0.849588519712524	-3.22010496417244	3.74251526615592	-0.86041197835378	0.3895619852323	0.902635344822642	not
circRNA_01167|Chr10:4624614_4629886_+	7.17258520021624	-1.04710900468077	1.21970695242002	-0.858492281775721	0.390620690553564	0.902635344822642	not
circRNA_06079|Chr2:231056605_231078948_+	5.86139165342456	1.10441867715006	1.28657788344799	0.858415717663547	0.390662951587163	0.902635344822642	not
circRNA_08887|Chr6:19003638_19027905_+	1.68468518932687	-2.10323699072684	2.45785804492964	-0.855719472923037	0.392152966462795	0.902635344822642	not
circRNA_06228|Chr20:14319170_14326640_-	7.92434207603837	-0.888713125455375	1.03897780741564	-0.855372577847422	0.392344919645786	0.902635344822642	not
circRNA_01980|Chr11:34861207_34879143_+	10.8381313065614	0.810797750328445	0.947993468130812	0.855277781530625	0.392397384768622	0.902635344822642	not
circRNA_08510|Chr5:139395753_139440842_+	2.23362840868089	-1.92709446105976	2.25503866393897	-0.854572691757588	0.392787750937815	0.902635344822642	not
circRNA_05075|Chr19:34372674_34395489_+	1.49953272649417	2.19199946054589	2.56715507614589	0.853863282710904	0.39318074588379	0.902635344822642	not
circRNA_00940|Chr1:245926333_245937626_-	3.66234109021947	1.29390919863641	1.51570179534477	0.853670031011668	0.393287843784401	0.902635344822642	not
circRNA_11723|ChrY:1142577_1153312_-	7.89952746253862	1.01719367559929	1.19219470722214	0.853211031249578	0.393542287070467	0.902635344822642	not
circRNA_02312|Chr12:24672112_24675150_+	1.75389205240704	2.07914898741113	2.44093454568832	0.851783998503259	0.39433398916882	0.902635344822642	not
circRNA_08879|Chr6:18825579_18834272_+	2.55208588810059	-1.52705286093455	1.79299755991729	-0.85167592810611	0.394393984666591	0.902635344822642	not
circRNA_10818|Chr8:118616528_118620855_+	1.50242276939554	2.19517471676172	2.58107088971008	0.850489897628613	0.395052774684236	0.902635344822642	not
circRNA_01485|Chr10:66770890_66783965_+	1.4895025105242	2.18151036424209	2.56753930721734	0.849650230518332	0.395519576410412	0.902635344822642	not
circRNA_03465|Chr15:25905491_25913420_-	1.4895025105242	2.18151036424209	2.56753930721734	0.849650230518332	0.395519576410412	0.902635344822642	not
circRNA_08757|Chr5:167516581_167558250_+	21.886960965154	0.882900889160977	1.03972084897516	0.849171092443939	0.395786096125894	0.902635344822642	not
circRNA_04542|Chr18:4186495_4265124_-	2.61458506232372	-1.60977694284211	1.89847177919927	-0.847933037762131	0.396475264039535	0.902635344822642	not
circRNA_02383|Chr12:39497185_39518315_+	2.83597385905952	1.44106349236833	1.70145519464144	0.846959412687925	0.397017744669344	0.902635344822642	not
circRNA_05245|Chr2:11780889_11790870_+	5.19383697739981	1.07502607327958	1.27026218224122	0.846302510071453	0.397384007954387	0.902635344822642	not
circRNA_09325|Chr6:108797786_108802113_+	1.65823219589427	-2.114786297882	2.50371783319002	-0.844658399539983	0.3983015925905	0.902635344822642	not
circRNA_04053|Chr16:82621432_82623036_-	9.39512201548909	-0.874023237087162	1.03502108557809	-0.844449692151918	0.398418164238997	0.902635344822642	not
circRNA_01270|Chr10:35876034_35876397_+	23.8331855386484	-0.630131628352836	0.74668266110985	-0.843908210505685	0.398720699780902	0.902635344822642	not
circRNA_10261|Chr8:33312321_33317709_+	44.7575376728141	0.56072432893895	0.666070121007965	0.841839787214002	0.399877637860785	0.902635344822642	not
circRNA_05984|Chr2:206964921_206973974_-	2.35502797674039	1.82695006637984	2.17709550753242	0.839168543621017	0.401374736602776	0.902635344822642	not
circRNA_00279|Chr1:90116534_90126552_-	2.77626304456811	-1.73597729354118	2.06896337280508	-0.839056561541524	0.401437570366205	0.902635344822642	not
circRNA_06575|Chr3:15042229_15042609_+	2.70157966634408	1.44045921348736	1.71759420982775	0.838649318474245	0.401666126477058	0.902635344822642	not
circRNA_07380|Chr4:28488037_28520904_+	1.52125449906061	-1.96596702536515	2.35346237483389	-0.835350947772813	0.40352013955293	0.902635344822642	not
circRNA_02523|Chr13:42372251_42377278_-	1.78307971305481	-2.03226015982577	2.4351595445923	-0.834549080917	0.40397164184748	0.902635344822642	not
circRNA_08970|Chr6:28022406_28051704_+	12.4064000813005	0.781625475949632	0.938691553152036	0.832675518731375	0.405027755072759	0.902635344822642	not
circRNA_06285|Chr20:22784468_22787175_-	1.58920532429246	-2.08062368605051	2.50119877065411	-0.831850595187361	0.405493281305379	0.902635344822642	not
circRNA_00199|Chr1:64725487_64732312_+	0.705142215016243	-2.9918278633128	3.60317798576395	-0.830330301509785	0.406352060427351	0.902635344822642	not
circRNA_00660|Chr1:189679087_189685094_+	0.705142215016243	-2.9918278633128	3.60317798576395	-0.830330301509785	0.406352060427351	0.902635344822642	not
circRNA_01226|Chr10:16727736_16730140_-	0.705142215016243	-2.9918278633128	3.60317798576395	-0.830330301509785	0.406352060427351	0.902635344822642	not
circRNA_01384|Chr10:55971256_55983610_+	0.705142215016243	-2.9918278633128	3.60317798576395	-0.830330301509785	0.406352060427351	0.902635344822642	not
circRNA_02390|Chr12:39719713_39721351_+	0.705142215016243	-2.9918278633128	3.60317798576395	-0.830330301509785	0.406352060427351	0.902635344822642	not
circRNA_02701|Chr13:83587208_83607039_-	0.705142215016243	-2.9918278633128	3.60317798576395	-0.830330301509785	0.406352060427351	0.902635344822642	not
circRNA_04471|Chr17:87733253_87738135_-	0.705142215016243	-2.9918278633128	3.60317798576395	-0.830330301509785	0.406352060427351	0.902635344822642	not
circRNA_05086|Chr19:38077418_38079812_+	0.705142215016243	-2.9918278633128	3.60317798576395	-0.830330301509785	0.406352060427351	0.902635344822642	not
circRNA_06121|Chr2:242113689_242126473_+	0.705142215016243	-2.9918278633128	3.60317798576395	-0.830330301509785	0.406352060427351	0.902635344822642	not
circRNA_07617|Chr4:89131241_89138417_+	0.705142215016243	-2.9918278633128	3.60317798576395	-0.830330301509785	0.406352060427351	0.902635344822642	not
circRNA_07929|Chr4:180858013_180872376_-	0.705142215016243	-2.9918278633128	3.60317798576395	-0.830330301509785	0.406352060427351	0.902635344822642	not
circRNA_07983|Chr5:8750350_8755507_+	0.705142215016243	-2.9918278633128	3.60317798576395	-0.830330301509785	0.406352060427351	0.902635344822642	not
circRNA_08276|Chr5:90929599_90939624_+	0.705142215016243	-2.9918278633128	3.60317798576395	-0.830330301509785	0.406352060427351	0.902635344822642	not
circRNA_08369|Chr5:117107416_117111793_+	0.705142215016243	-2.9918278633128	3.60317798576395	-0.830330301509785	0.406352060427351	0.902635344822642	not
circRNA_08810|Chr6:2269718_2280310_+	0.705142215016243	-2.9918278633128	3.60317798576395	-0.830330301509785	0.406352060427351	0.902635344822642	not
circRNA_09619|Chr7:9944283_9972483_+	0.705142215016243	-2.9918278633128	3.60317798576395	-0.830330301509785	0.406352060427351	0.902635344822642	not
circRNA_09674|Chr7:28776020_28808956_+	0.705142215016243	-2.9918278633128	3.60317798576395	-0.830330301509785	0.406352060427351	0.902635344822642	not
circRNA_09984|Chr7:114249897_114289111_-	0.705142215016243	-2.9918278633128	3.60317798576395	-0.830330301509785	0.406352060427351	0.902635344822642	not
circRNA_09992|Chr7:114490398_114529869_-	0.705142215016243	-2.9918278633128	3.60317798576395	-0.830330301509785	0.406352060427351	0.902635344822642	not
circRNA_10197|Chr8:23048110_23048637_-	6.4925928951925	1.04713420486956	1.26453209748733	0.828080368185392	0.407624986723278	0.902635344822642	not
circRNA_00020|Chr1:5505154_5510101_+	0.80316084450163	3.15276473854612	3.81057381348752	0.827372698407499	0.408025850076141	0.902635344822642	not
circRNA_00156|Chr1:55657362_55731336_+	0.80316084450163	3.15276473854612	3.81057381348752	0.827372698407499	0.408025850076141	0.902635344822642	not
circRNA_00517|Chr1:162458676_162464947_+	0.80316084450163	3.15276473854612	3.81057381348752	0.827372698407499	0.408025850076141	0.902635344822642	not
circRNA_01183|Chr10:7229937_7231476_-	0.80316084450163	3.15276473854612	3.81057381348752	0.827372698407499	0.408025850076141	0.902635344822642	not
circRNA_01954|Chr11:34067716_34073206_+	0.80316084450163	3.15276473854612	3.81057381348752	0.827372698407499	0.408025850076141	0.902635344822642	not
circRNA_02424|Chr12:46952767_46955656_-	0.80316084450163	3.15276473854612	3.81057381348752	0.827372698407499	0.408025850076141	0.902635344822642	not
circRNA_02449|Chr12:51981500_51998899_+	0.80316084450163	3.15276473854612	3.81057381348752	0.827372698407499	0.408025850076141	0.902635344822642	not
circRNA_04357|Chr17:63847963_63879166_-	0.80316084450163	3.15276473854612	3.81057381348752	0.827372698407499	0.408025850076141	0.902635344822642	not
circRNA_04422|Chr17:79740146_79789485_-	0.80316084450163	3.15276473854612	3.81057381348752	0.827372698407499	0.408025850076141	0.902635344822642	not
circRNA_04834|Chr18:65456672_65481249_+	0.80316084450163	3.15276473854612	3.81057381348752	0.827372698407499	0.408025850076141	0.902635344822642	not
circRNA_05171|Chr19:55904777_55907981_+	0.80316084450163	3.15276473854612	3.81057381348752	0.827372698407499	0.408025850076141	0.902635344822642	not
circRNA_05940|Chr2:198044701_198047406_+	0.80316084450163	3.15276473854612	3.81057381348752	0.827372698407499	0.408025850076141	0.902635344822642	not
circRNA_06235|Chr20:14358035_14375435_-	0.80316084450163	3.15276473854612	3.81057381348752	0.827372698407499	0.408025850076141	0.902635344822642	not
circRNA_06598|Chr3:21850499_21904269_-	0.80316084450163	3.15276473854612	3.81057381348752	0.827372698407499	0.408025850076141	0.902635344822642	not
circRNA_06692|Chr3:48198900_48212008_+	0.80316084450163	3.15276473854612	3.81057381348752	0.827372698407499	0.408025850076141	0.902635344822642	not
circRNA_06955|Chr3:112724785_112752649_-	0.80316084450163	3.15276473854612	3.81057381348752	0.827372698407499	0.408025850076141	0.902635344822642	not
circRNA_07592|Chr4:86413264_86466789_-	0.80316084450163	3.15276473854612	3.81057381348752	0.827372698407499	0.408025850076141	0.902635344822642	not
circRNA_07681|Chr4:115840469_115843272_+	0.80316084450163	3.15276473854612	3.81057381348752	0.827372698407499	0.408025850076141	0.902635344822642	not
circRNA_08049|Chr5:24473219_24487203_-	0.80316084450163	3.15276473854612	3.81057381348752	0.827372698407499	0.408025850076141	0.902635344822642	not
circRNA_08174|Chr5:70292288_70347712_+	0.80316084450163	3.15276473854612	3.81057381348752	0.827372698407499	0.408025850076141	0.902635344822642	not
circRNA_08965|Chr6:27994818_28051704_+	0.80316084450163	3.15276473854612	3.81057381348752	0.827372698407499	0.408025850076141	0.902635344822642	not
circRNA_09013|Chr6:30550488_30589369_+	0.80316084450163	3.15276473854612	3.81057381348752	0.827372698407499	0.408025850076141	0.902635344822642	not
circRNA_09099|Chr6:55222229_55239682_+	0.80316084450163	3.15276473854612	3.81057381348752	0.827372698407499	0.408025850076141	0.902635344822642	not
circRNA_09706|Chr7:33656964_33702946_-	0.80316084450163	3.15276473854612	3.81057381348752	0.827372698407499	0.408025850076141	0.902635344822642	not
circRNA_10458|Chr8:67385245_67388736_-	0.80316084450163	3.15276473854612	3.81057381348752	0.827372698407499	0.408025850076141	0.902635344822642	not
circRNA_10821|Chr8:118842748_118844958_+	0.80316084450163	3.15276473854612	3.81057381348752	0.827372698407499	0.408025850076141	0.902635344822642	not
circRNA_10925|Chr9:10683822_10690477_-	0.80316084450163	3.15276473854612	3.81057381348752	0.827372698407499	0.408025850076141	0.902635344822642	not
circRNA_11026|Chr9:45203455_45207736_-	0.80316084450163	3.15276473854612	3.81057381348752	0.827372698407499	0.408025850076141	0.902635344822642	not
circRNA_11285|Chr9:96769379_96812078_+	0.80316084450163	3.15276473854612	3.81057381348752	0.827372698407499	0.408025850076141	0.902635344822642	not
circRNA_11382|Chr9:119739269_119765191_-	0.80316084450163	3.15276473854612	3.81057381348752	0.827372698407499	0.408025850076141	0.902635344822642	not
circRNA_05785|Chr2:174065229_174081695_+	2.06879613470309	-1.71400878461539	2.07251238091605	-0.827019804753975	0.408225836317934	0.902635344822642	not
circRNA_06105|Chr2:238742934_238746181_-	2.3220472859291	1.80435254599609	2.18903294824165	0.824269249782399	0.409786586830661	0.902635344822642	not
circRNA_02406|Chr12:43501060_43576734_-	35.3324532743397	0.548459214378417	0.665529545058769	0.824094465002281	0.409885884904065	0.902635344822642	not
circRNA_04979|Chr19:19298785_19315507_-	1.67829262783421	-2.04972473538393	2.49170453882176	-0.822619497395617	0.410724407530958	0.902635344822642	not
circRNA_07416|Chr4:38838812_38873762_-	3.98620589161414	1.24434218988423	1.51271095957431	0.822590847252404	0.410740705287362	0.902635344822642	not
circRNA_10492|Chr8:70339051_70367391_+	1.61498165607315	-2.07317111662113	2.52084058987009	-0.82241262099321	0.410842098683053	0.902635344822642	not
circRNA_08960|Chr6:27575763_27582987_-	1.71766588013815	-2.00499705381983	2.43981856404126	-0.821781210853151	0.411201429193914	0.902635344822642	not
circRNA_06327|Chr20:31723858_31736111_-	10.9855180817319	-0.922147307106608	1.12622858714	-0.818792310580886	0.412904918803267	0.902635344822642	not
circRNA_03837|Chr16:11079317_11080627_+	2.30487689689053	1.79134726662332	2.18790762972255	0.818749037796666	0.412929612297963	0.902635344822642	not
circRNA_08572|Chr5:144939820_144942704_-	1.93933520448312	1.93848504625166	2.36872409233245	0.818366753868264	0.413147799568136	0.902635344822642	not
circRNA_09189|Chr6:76613549_76626199_-	3.11888903956058	1.32128857273089	1.61564725721698	0.817807579487908	0.413467069431546	0.902635344822642	not
circRNA_08372|Chr5:117586102_117592209_+	1.88138997942908	1.9306508201476	2.36151504600044	0.817547541531624	0.413615592153453	0.902635344822642	not
circRNA_05781|Chr2:170938737_170952014_+	1.70580225844483	2.01756393431605	2.46838717663514	0.817361211974192	0.413722035164873	0.902635344822642	not
circRNA_08909|Chr6:22253283_22257363_-	4.00841843167463	-1.24205101427642	1.52074541224625	-0.816738294440637	0.414078002023404	0.902635344822642	not
circRNA_05662|Chr2:128562842_128636642_-	10.9175426407078	-0.917207791524208	1.12477434094428	-0.815459384283419	0.414809404229042	0.902635344822642	not
circRNA_00968|Chr1:251455609_251485480_+	9.88380127301598	-0.953577590218139	1.16969355310639	-0.815237108630456	0.414936600401129	0.902635344822642	not
circRNA_05711|Chr2:145443086_145486600_-	2.18746610761868	-1.81988101893103	2.23644255754738	-0.813739218469721	0.415794361798398	0.902635344822642	not
circRNA_00404|Chr1:126573474_126583015_+	20.5115378178162	-0.622622784735693	0.766870843777513	-0.811900452061429	0.416848755038652	0.902635344822642	not
circRNA_02653|Chr13:74485162_74520636_-	11.7389729636677	0.752261447018708	0.927154193943486	0.811366061797226	0.417155482858883	0.902635344822642	not
circRNA_02840|Chr13:106874495_106893929_+	1.47800395923949	-1.92171851354091	2.3704508377319	-0.810697477016503	0.417539422588564	0.902635344822642	not
circRNA_04060|Chr16:87439652_87518187_+	1.68931191303919	2.00168030718838	2.47024328138313	0.810317073736807	0.417757964885817	0.902635344822642	not
circRNA_04784|Chr18:59117084_59129266_+	1.6092657562324	-2.01572613970089	2.4890808532302	-0.809827506039019	0.418039321467486	0.902635344822642	not
circRNA_06119|Chr2:242041489_242126473_+	1.6092657562324	-2.01572613970089	2.4890808532302	-0.809827506039019	0.418039321467486	0.902635344822642	not
circRNA_02999|Chr14:10786399_10794860_+	2.54189112770897	1.55831045809671	1.92506118803549	0.80948619596188	0.418235539787849	0.902635344822642	not
circRNA_01698|Chr10:90443967_90454708_-	3.29555826185798	-1.28871723155542	1.59310815621361	-0.808932668211523	0.418553876790213	0.902635344822642	not
circRNA_08334|Chr5:105114416_105114740_+	2.42352563599499	1.59359106372854	1.97178010805845	0.808199178608056	0.418975930523907	0.902635344822642	not
circRNA_04444|Chr17:84855705_84888911_+	2.14135468508884	1.64139350251825	2.03358725674625	0.80714190997857	0.419584728738575	0.902635344822642	not
circRNA_07403|Chr4:34569949_34602713_+	11.9749917298926	-0.742308682270674	0.920902650006824	-0.806066398294297	0.420204564977552	0.902635344822642	not
circRNA_08874|Chr6:14755038_14758647_-	3.11738721442666	-1.46940497290109	1.82619219569298	-0.804627780343514	0.421034506152914	0.902635344822642	not
circRNA_01493|Chr10:66897863_66898928_+	3.76049733918655	-1.21734582785977	1.5148532252932	-0.803606453439837	0.421624294895859	0.902635344822642	not
circRNA_05747|Chr2:154330160_154343682_-	12.6274757557701	0.876034404862805	1.0906927120876	0.803190848489362	0.421864434183317	0.902635344822642	not
circRNA_02023|Chr11:46644895_46659944_-	7.97630577553673	-0.871691821242602	1.08957122645106	-0.800031975956147	0.423692271074979	0.902635344822642	not
circRNA_06326|Chr20:31723610_31736111_-	2.10387678921753	-1.82876850341669	2.28701852335482	-0.799629948223626	0.42392523064833	0.902635344822642	not
circRNA_11421|ChrX:4876505_4898806_-	2.40346520405504	1.57864313675082	1.97508891280652	0.799276997868233	0.424129813518901	0.902635344822642	not
circRNA_09781|Chr7:58404450_58410406_+	7.35844976432695	-0.86932837713315	1.08839587717658	-0.798724430478626	0.424450217605638	0.902635344822642	not
circRNA_09386|Chr6:112603538_112609544_+	2.11483412371322	1.62027420324301	2.03027129958842	0.798057975587532	0.424836847094438	0.902635344822642	not
circRNA_02732|Chr13:92642895_92652191_+	1.5498103536488	-2.01900104570842	2.53471380286789	-0.796540044648838	0.42571820978221	0.902635344822642	not
circRNA_08758|Chr5:167516581_167581074_+	16.3410315385301	0.833413570314384	1.04659688964618	0.796308090114939	0.425852984466235	0.902635344822642	not
circRNA_03405|Chr15:10416533_10434205_-	1.84551924571643	1.90186885324913	2.39019725191906	0.795695355988775	0.426209126771992	0.902635344822642	not
circRNA_11304|Chr9:100749822_100757834_+	1.84551924571643	1.90186885324913	2.39019725191906	0.795695355988775	0.426209126771992	0.902635344822642	not
circRNA_05988|Chr2:207119352_207127766_+	2.89782578016635	-1.48297488037107	1.86513213339339	-0.795104461405088	0.426552739683563	0.902635344822642	not
circRNA_03297|Chr14:106492370_106500203_+	37.1450627831758	-0.54629419575943	0.689400803979616	-0.792418855049061	0.428116488904398	0.902635344822642	not
circRNA_08443|Chr5:128327978_128330004_-	6.79056239177252	-0.938119534829954	1.18427433829128	-0.792147144033797	0.428274883843403	0.902635344822642	not
circRNA_09285|Chr6:102510293_102512499_+	2.59346212762905	1.51195419036569	1.91177169392804	0.790865454890768	0.429022508937097	0.902635344822642	not
circRNA_04241|Chr17:21531639_21547986_+	6.01600699278426	-1.19728731021597	1.51409300525843	-0.790762064191435	0.429082851062426	0.902635344822642	not
circRNA_09588|Chr6:145572322_145594269_+	3.19218727514076	1.30683020381	1.65452991034185	0.789849851393736	0.429615461448847	0.902635344822642	not
circRNA_06115|Chr2:240854068_240867796_-	30.0739533117825	-1.10758905546137	1.40499590051454	-0.788321912580491	0.430508433489842	0.902635344822642	not
circRNA_00629|Chr1:185263914_185267832_+	3.40537430659595	1.2285764860024	1.55850241804191	0.788305793933883	0.430517859435449	0.902635344822642	not
circRNA_11384|Chr9:119750465_119771286_-	5.24694158681047	-0.96024596273638	1.21872040521404	-0.787913256090707	0.430747446719883	0.902635344822642	not
circRNA_00668|Chr1:192379875_192409606_+	0.675509366412585	2.89731032631709	3.67948646706854	0.787422471110591	0.431034596632035	0.902635344822642	not
circRNA_01023|Chr1:260791756_260801171_+	0.675509366412585	2.89731032631709	3.67948646706854	0.787422471110591	0.431034596632035	0.902635344822642	not
circRNA_01161|Chr10:4165522_4172981_-	0.675509366412585	2.89731032631709	3.67948646706854	0.787422471110591	0.431034596632035	0.902635344822642	not
circRNA_02299|Chr12:24285582_24285875_+	0.675509366412585	2.89731032631709	3.67948646706854	0.787422471110591	0.431034596632035	0.902635344822642	not
circRNA_03308|Chr14:106994181_107008921_-	0.675509366412585	2.89731032631709	3.67948646706854	0.787422471110591	0.431034596632035	0.902635344822642	not
circRNA_06717|Chr3:55904566_55906451_+	0.675509366412585	2.89731032631709	3.67948646706854	0.787422471110591	0.431034596632035	0.902635344822642	not
circRNA_09026|Chr6:38565458_38641066_+	0.675509366412585	2.89731032631709	3.67948646706854	0.787422471110591	0.431034596632035	0.902635344822642	not
circRNA_09630|Chr7:12335846_12338575_-	0.675509366412585	2.89731032631709	3.67948646706854	0.787422471110591	0.431034596632035	0.902635344822642	not
circRNA_03436|Chr15:19572800_19574818_+	2.99581612643279	1.3047437969865	1.65773612823137	0.787063619333993	0.431244624927901	0.902635344822642	not
circRNA_03914|Chr16:39881896_39884207_+	28.7357250543406	0.563521811064393	0.716613906478775	0.78636739528733	0.431652279227199	0.902635344822642	not
circRNA_01654|Chr10:85153279_85166817_-	2.09834377830758	1.60887792651047	2.0476562666384	0.78571679862643	0.432033419483138	0.902635344822642	not
circRNA_00104|Chr1:37607345_37621662_+	0.753009764651773	3.06534224291291	3.90154085572134	0.785674777291591	0.432058043620942	0.902635344822642	not
circRNA_00108|Chr1:37888832_37932081_-	0.753009764651773	3.06534224291291	3.90154085572134	0.785674777291591	0.432058043620942	0.902635344822642	not
circRNA_00688|Chr1:194917622_194929649_-	0.753009764651773	3.06534224291291	3.90154085572134	0.785674777291591	0.432058043620942	0.902635344822642	not
circRNA_01220|Chr10:16706378_16732436_-	0.753009764651773	3.06534224291291	3.90154085572134	0.785674777291591	0.432058043620942	0.902635344822642	not
circRNA_01389|Chr10:56619650_56620045_-	0.753009764651773	3.06534224291291	3.90154085572134	0.785674777291591	0.432058043620942	0.902635344822642	not
circRNA_01430|Chr10:62231971_62236009_+	0.753009764651773	3.06534224291291	3.90154085572134	0.785674777291591	0.432058043620942	0.902635344822642	not
circRNA_01982|Chr11:34879058_34929247_+	0.753009764651773	3.06534224291291	3.90154085572134	0.785674777291591	0.432058043620942	0.902635344822642	not
circRNA_02045|Chr11:53140598_53168655_+	0.753009764651773	3.06534224291291	3.90154085572134	0.785674777291591	0.432058043620942	0.902635344822642	not
circRNA_02363|Chr12:37622982_37628640_+	0.753009764651773	3.06534224291291	3.90154085572134	0.785674777291591	0.432058043620942	0.902635344822642	not
circRNA_02376|Chr12:38477626_38479132_+	0.753009764651773	3.06534224291291	3.90154085572134	0.785674777291591	0.432058043620942	0.902635344822642	not
circRNA_02440|Chr12:51582921_51592889_-	0.753009764651773	3.06534224291291	3.90154085572134	0.785674777291591	0.432058043620942	0.902635344822642	not
circRNA_02614|Chr13:68745767_68764156_-	0.753009764651773	3.06534224291291	3.90154085572134	0.785674777291591	0.432058043620942	0.902635344822642	not
circRNA_03394|Chr15:4124785_4129118_+	0.753009764651773	3.06534224291291	3.90154085572134	0.785674777291591	0.432058043620942	0.902635344822642	not
circRNA_03413|Chr15:11851690_11855290_-	0.753009764651773	3.06534224291291	3.90154085572134	0.785674777291591	0.432058043620942	0.902635344822642	not
circRNA_03474|Chr15:28538629_28542674_+	0.753009764651773	3.06534224291291	3.90154085572134	0.785674777291591	0.432058043620942	0.902635344822642	not
circRNA_03619|Chr15:57348405_57366212_+	0.753009764651773	3.06534224291291	3.90154085572134	0.785674777291591	0.432058043620942	0.902635344822642	not
circRNA_03687|Chr15:93656643_93663365_-	0.753009764651773	3.06534224291291	3.90154085572134	0.785674777291591	0.432058043620942	0.902635344822642	not
circRNA_03761|Chr16:3060713_3096966_+	0.753009764651773	3.06534224291291	3.90154085572134	0.785674777291591	0.432058043620942	0.902635344822642	not
circRNA_03955|Chr16:54080267_54107348_-	0.753009764651773	3.06534224291291	3.90154085572134	0.785674777291591	0.432058043620942	0.902635344822642	not
circRNA_03975|Chr16:54957335_54967717_-	0.753009764651773	3.06534224291291	3.90154085572134	0.785674777291591	0.432058043620942	0.902635344822642	not
circRNA_04275|Chr17:32948728_32950364_-	0.753009764651773	3.06534224291291	3.90154085572134	0.785674777291591	0.432058043620942	0.902635344822642	not
circRNA_04655|Chr18:28042792_28048198_+	0.753009764651773	3.06534224291291	3.90154085572134	0.785674777291591	0.432058043620942	0.902635344822642	not
circRNA_05000|Chr19:24214165_24221057_+	0.753009764651773	3.06534224291291	3.90154085572134	0.785674777291591	0.432058043620942	0.902635344822642	not
circRNA_05089|Chr19:38470146_38478881_-	0.753009764651773	3.06534224291291	3.90154085572134	0.785674777291591	0.432058043620942	0.902635344822642	not
circRNA_05092|Chr19:38924993_38969784_+	0.753009764651773	3.06534224291291	3.90154085572134	0.785674777291591	0.432058043620942	0.902635344822642	not
circRNA_06269|Chr20:19752204_19780300_-	0.753009764651773	3.06534224291291	3.90154085572134	0.785674777291591	0.432058043620942	0.902635344822642	not
circRNA_07082|Chr3:141089205_141107311_+	0.753009764651773	3.06534224291291	3.90154085572134	0.785674777291591	0.432058043620942	0.902635344822642	not
circRNA_07321|Chr4:15740431_15780820_-	0.753009764651773	3.06534224291291	3.90154085572134	0.785674777291591	0.432058043620942	0.902635344822642	not
circRNA_07634|Chr4:96744220_96787475_+	0.753009764651773	3.06534224291291	3.90154085572134	0.785674777291591	0.432058043620942	0.902635344822642	not
circRNA_07700|Chr4:118870971_118878395_+	0.753009764651773	3.06534224291291	3.90154085572134	0.785674777291591	0.432058043620942	0.902635344822642	not
circRNA_08196|Chr5:73927431_73951450_-	0.753009764651773	3.06534224291291	3.90154085572134	0.785674777291591	0.432058043620942	0.902635344822642	not
circRNA_09091|Chr6:54570723_54585265_+	0.753009764651773	3.06534224291291	3.90154085572134	0.785674777291591	0.432058043620942	0.902635344822642	not
circRNA_09148|Chr6:73733942_73744458_+	0.753009764651773	3.06534224291291	3.90154085572134	0.785674777291591	0.432058043620942	0.902635344822642	not
circRNA_09718|Chr7:35963371_35978907_-	0.753009764651773	3.06534224291291	3.90154085572134	0.785674777291591	0.432058043620942	0.902635344822642	not
circRNA_09846|Chr7:71322606_71331115_+	0.753009764651773	3.06534224291291	3.90154085572134	0.785674777291591	0.432058043620942	0.902635344822642	not
circRNA_10327|Chr8:53896012_53901354_-	0.753009764651773	3.06534224291291	3.90154085572134	0.785674777291591	0.432058043620942	0.902635344822642	not
circRNA_10405|Chr8:63664706_63670258_-	0.753009764651773	3.06534224291291	3.90154085572134	0.785674777291591	0.432058043620942	0.902635344822642	not
circRNA_10751|Chr8:109314547_109317388_+	0.753009764651773	3.06534224291291	3.90154085572134	0.785674777291591	0.432058043620942	0.902635344822642	not
circRNA_10754|Chr8:109541488_109563410_+	0.753009764651773	3.06534224291291	3.90154085572134	0.785674777291591	0.432058043620942	0.902635344822642	not
circRNA_11092|Chr9:61736614_61741924_+	0.753009764651773	3.06534224291291	3.90154085572134	0.785674777291591	0.432058043620942	0.902635344822642	not
circRNA_11179|Chr9:73416480_73437304_+	0.753009764651773	3.06534224291291	3.90154085572134	0.785674777291591	0.432058043620942	0.902635344822642	not
circRNA_11418|ChrX:4856245_4864966_-	0.753009764651773	3.06534224291291	3.90154085572134	0.785674777291591	0.432058043620942	0.902635344822642	not
circRNA_05744|Chr2:154300069_154343682_-	4.62776716102896	1.1225966289812	1.43036842167715	0.784830405906842	0.432553010201762	0.902635344822642	not
circRNA_10653|Chr8:87760173_87764527_-	1.40197189631504	2.07141362966549	2.63950056459358	0.784774838638626	0.432585594984626	0.902635344822642	not
circRNA_00388|Chr1:122757906_122799811_-	0.669360283057741	-2.89278913000484	3.69253242121372	-0.783416040814068	0.433382839497823	0.902635344822642	not
circRNA_02153|Chr11:84620884_84622939_-	0.669360283057741	-2.89278913000484	3.69253242121372	-0.783416040814068	0.433382839497823	0.902635344822642	not
circRNA_03148|Chr14:66879530_66886417_-	0.669360283057741	-2.89278913000484	3.69253242121372	-0.783416040814068	0.433382839497823	0.902635344822642	not
circRNA_03503|Chr15:36823412_36828644_+	0.669360283057741	-2.89278913000484	3.69253242121372	-0.783416040814068	0.433382839497823	0.902635344822642	not
circRNA_04121|Chr17:5514017_5564210_+	0.669360283057741	-2.89278913000484	3.69253242121372	-0.783416040814068	0.433382839497823	0.902635344822642	not
circRNA_06761|Chr3:61449370_61469720_-	0.669360283057741	-2.89278913000484	3.69253242121372	-0.783416040814068	0.433382839497823	0.902635344822642	not
circRNA_07837|Chr4:153409395_153421065_+	0.669360283057741	-2.89278913000484	3.69253242121372	-0.783416040814068	0.433382839497823	0.902635344822642	not
circRNA_08979|Chr6:28235696_28249256_+	0.669360283057741	-2.89278913000484	3.69253242121372	-0.783416040814068	0.433382839497823	0.902635344822642	not
circRNA_09274|Chr6:101612647_101614792_+	0.669360283057741	-2.89278913000484	3.69253242121372	-0.783416040814068	0.433382839497823	0.902635344822642	not
circRNA_09770|Chr7:57341120_57356339_-	0.669360283057741	-2.89278913000484	3.69253242121372	-0.783416040814068	0.433382839497823	0.902635344822642	not
circRNA_10545|Chr8:72116190_72139038_+	0.669360283057741	-2.89278913000484	3.69253242121372	-0.783416040814068	0.433382839497823	0.902635344822642	not
circRNA_10774|Chr8:114879150_114881851_+	0.669360283057741	-2.89278913000484	3.69253242121372	-0.783416040814068	0.433382839497823	0.902635344822642	not
circRNA_09924|Chr7:78512206_78520474_+	6.53273209543107	0.983525175126985	1.2569577114447	0.782464808618386	0.433941459226341	0.902635344822642	not
circRNA_05333|Chr2:27713879_27755789_+	1.56240217772613	-1.96720527718886	2.51576377877073	-0.781951506651427	0.43424307325335	0.902635344822642	not
circRNA_00323|Chr1:102613968_102660697_-	6.13482073219712	0.920946063252239	1.17806792476576	0.781742753445524	0.434365770375919	0.902635344822642	not
circRNA_11370|Chr9:117583609_117585639_+	1.91642247519244	-1.66102747652888	2.12594504243309	-0.781312519079926	0.434618708785252	0.902635344822642	not
circRNA_00545|Chr1:165646261_165654319_+	11.8173638149454	-0.697761489481971	0.893389897295524	-0.781026841241701	0.434786708175104	0.902635344822642	not
circRNA_04767|Chr18:56558432_56565168_+	2.21710237530616	1.764238522414	2.26126938472645	0.780198296731209	0.435274164747579	0.902635344822642	not
circRNA_03538|Chr15:38661026_38709984_-	1.80182829530224	1.86174067561311	2.38752538245034	0.779778380283599	0.435521334040328	0.902635344822642	not
circRNA_10509|Chr8:70383124_70390893_+	1.51378589119799	-1.98782735831021	2.55168029038298	-0.779026810608729	0.435963921615348	0.902635344822642	not
circRNA_00019|Chr1:5269856_5289623_+	0.733698069604436	-3.05829493936578	3.93300508865745	-0.777597503798231	0.436806333075246	0.902635344822642	not
circRNA_01042|Chr1:264674065_264689793_+	0.733698069604436	-3.05829493936578	3.93300508865745	-0.777597503798231	0.436806333075246	0.902635344822642	not
circRNA_01066|Chr1:266020777_266021582_+	0.733698069604436	-3.05829493936578	3.93300508865745	-0.777597503798231	0.436806333075246	0.902635344822642	not
circRNA_01617|Chr10:76388303_76396950_-	0.733698069604436	-3.05829493936578	3.93300508865745	-0.777597503798231	0.436806333075246	0.902635344822642	not
circRNA_01667|Chr10:85329708_85330427_+	0.733698069604436	-3.05829493936578	3.93300508865745	-0.777597503798231	0.436806333075246	0.902635344822642	not
circRNA_02211|Chr12:589609_632694_-	0.733698069604436	-3.05829493936578	3.93300508865745	-0.777597503798231	0.436806333075246	0.902635344822642	not
circRNA_02392|Chr12:40307165_40332371_-	0.733698069604436	-3.05829493936578	3.93300508865745	-0.777597503798231	0.436806333075246	0.902635344822642	not
circRNA_02823|Chr13:106833769_106842110_+	0.733698069604436	-3.05829493936578	3.93300508865745	-0.777597503798231	0.436806333075246	0.902635344822642	not
circRNA_03177|Chr14:72204525_72221255_+	0.733698069604436	-3.05829493936578	3.93300508865745	-0.777597503798231	0.436806333075246	0.902635344822642	not
circRNA_03362|Chr14:115183821_115200200_+	0.733698069604436	-3.05829493936578	3.93300508865745	-0.777597503798231	0.436806333075246	0.902635344822642	not
circRNA_03420|Chr15:12440027_12442724_-	0.733698069604436	-3.05829493936578	3.93300508865745	-0.777597503798231	0.436806333075246	0.902635344822642	not
circRNA_03857|Chr16:19734284_19735661_+	0.733698069604436	-3.05829493936578	3.93300508865745	-0.777597503798231	0.436806333075246	0.902635344822642	not
circRNA_04129|Chr17:5524117_5559773_+	0.733698069604436	-3.05829493936578	3.93300508865745	-0.777597503798231	0.436806333075246	0.902635344822642	not
circRNA_04180|Chr17:6794838_6822258_+	0.733698069604436	-3.05829493936578	3.93300508865745	-0.777597503798231	0.436806333075246	0.902635344822642	not
circRNA_04223|Chr17:16242376_16245933_+	0.733698069604436	-3.05829493936578	3.93300508865745	-0.777597503798231	0.436806333075246	0.902635344822642	not
circRNA_05024|Chr19:29783962_29835118_-	0.733698069604436	-3.05829493936578	3.93300508865745	-0.777597503798231	0.436806333075246	0.902635344822642	not
circRNA_05285|Chr2:21828582_21854971_-	0.733698069604436	-3.05829493936578	3.93300508865745	-0.777597503798231	0.436806333075246	0.902635344822642	not
circRNA_05860|Chr2:187525295_187529234_+	0.733698069604436	-3.05829493936578	3.93300508865745	-0.777597503798231	0.436806333075246	0.902635344822642	not
circRNA_05972|Chr2:205850281_205856697_+	0.733698069604436	-3.05829493936578	3.93300508865745	-0.777597503798231	0.436806333075246	0.902635344822642	not
circRNA_06476|Chr3:2030744_2037677_-	0.733698069604436	-3.05829493936578	3.93300508865745	-0.777597503798231	0.436806333075246	0.902635344822642	not
circRNA_07683|Chr4:117036343_117049564_-	0.733698069604436	-3.05829493936578	3.93300508865745	-0.777597503798231	0.436806333075246	0.902635344822642	not
circRNA_07823|Chr4:152466392_152472247_-	0.733698069604436	-3.05829493936578	3.93300508865745	-0.777597503798231	0.436806333075246	0.902635344822642	not
circRNA_07986|Chr5:8794167_8816937_-	0.733698069604436	-3.05829493936578	3.93300508865745	-0.777597503798231	0.436806333075246	0.902635344822642	not
circRNA_08025|Chr5:15196312_15244849_+	0.733698069604436	-3.05829493936578	3.93300508865745	-0.777597503798231	0.436806333075246	0.902635344822642	not
circRNA_08467|Chr5:129448885_129491380_+	0.733698069604436	-3.05829493936578	3.93300508865745	-0.777597503798231	0.436806333075246	0.902635344822642	not
circRNA_08823|Chr6:3292074_3314781_-	0.733698069604436	-3.05829493936578	3.93300508865745	-0.777597503798231	0.436806333075246	0.902635344822642	not
circRNA_09191|Chr6:76620895_76626199_-	0.733698069604436	-3.05829493936578	3.93300508865745	-0.777597503798231	0.436806333075246	0.902635344822642	not
circRNA_09527|Chr6:133785733_133791177_+	0.733698069604436	-3.05829493936578	3.93300508865745	-0.777597503798231	0.436806333075246	0.902635344822642	not
circRNA_10031|Chr7:122337930_122340963_-	0.733698069604436	-3.05829493936578	3.93300508865745	-0.777597503798231	0.436806333075246	0.902635344822642	not
circRNA_10044|Chr7:123178972_123179273_+	0.733698069604436	-3.05829493936578	3.93300508865745	-0.777597503798231	0.436806333075246	0.902635344822642	not
circRNA_00544|Chr1:165414771_165415667_+	17.4589663348398	0.640453595895279	0.823886270382686	0.777356801440319	0.436948291527607	0.902635344822642	not
circRNA_01400|Chr10:57634023_57634588_-	4.9285058257305	-1.08705556799938	1.3996126542395	-0.776683152089709	0.437345729287095	0.902635344822642	not
circRNA_03288|Chr14:106153575_106161579_+	3.6043746313543	1.35703678281858	1.74871143260939	0.776020993237082	0.437736590622249	0.902635344822642	not
circRNA_02477|Chr13:25983848_25998695_+	1.64224644704368	-1.91663995715458	2.47011291691715	-0.775932121980341	0.437789065136413	0.902635344822642	not
circRNA_04515|Chr18:1803205_1819028_-	7.85408174652103	0.851873901270892	1.0986914925007	0.775353142429428	0.438131015316556	0.902635344822642	not
circRNA_09855|Chr7:73684650_73748233_-	3.99860595273364	-1.14171045619155	1.47398922787513	-0.774571777459605	0.438592739441988	0.902635344822642	not
circRNA_11679|ChrX:135406401_135419614_-	1.56987078558874	-1.95346331638777	2.52229975800673	-0.774477066092857	0.438648725272338	0.902635344822642	not
circRNA_05700|Chr2:145248471_145297502_-	1.3783413778408	2.04390956164294	2.63924919392273	0.774428411818539	0.438677487408001	0.902635344822642	not
circRNA_09784|Chr7:59086920_59090583_+	1.3783413778408	2.04390956164294	2.63924919392273	0.774428411818539	0.438677487408001	0.902635344822642	not
circRNA_00749|Chr1:201523375_201524041_+	1.6226704877837	1.93490162512154	2.50036467223499	0.773847769730325	0.439020819538721	0.902635344822642	not
circRNA_05635|Chr2:127509319_127515752_+	1.6226704877837	1.93490162512154	2.50036467223499	0.773847769730325	0.439020819538721	0.902635344822642	not
circRNA_09963|Chr7:106585489_106589533_+	2.19590460848671	1.71214335528778	2.21254539142521	0.773834228180468	0.439028828462781	0.902635344822642	not
circRNA_00163|Chr1:56859784_56880795_-	6.50993732808718	1.1572248566907	1.49742629125715	0.772809228372216	0.439635291078159	0.902635344822642	not
circRNA_09796|Chr7:59946272_59957230_-	2.13396743712745	-1.75885106185125	2.27743834531678	-0.772293601479076	0.439940554239044	0.902635344822642	not
circRNA_07527|Chr4:66193731_66214585_+	5.10453123752652	-1.08362650044119	1.40337624439084	-0.772156793142494	0.440021568379472	0.902635344822642	not
circRNA_00776|Chr1:207023297_207111018_+	1.6813169902818	1.71710708220159	2.22535851821891	0.771609189325543	0.44034593000772	0.902635344822642	not
circRNA_01718|Chr10:91965974_91973005_-	8.20961725537316	0.978966571775976	1.26919053560837	0.771331446548111	0.440510497511715	0.902635344822642	not
circRNA_10249|Chr8:32310946_32317021_-	2.75510005517504	1.31252488875664	1.70195635311022	0.771185986266969	0.440596699367881	0.902635344822642	not
circRNA_00812|Chr1:216737401_216742438_-	1.78244790699524	1.84501266163315	2.39422482386855	0.770609611612	0.440938362352267	0.902635344822642	not
circRNA_01247|Chr10:27142526_27153770_-	2.72453014118539	1.46524989911764	1.9043951110563	0.769404358691571	0.441653301878554	0.902635344822642	not
circRNA_05044|Chr19:32527921_32528958_-	3.40470599733968	-1.25663599620947	1.6355076951437	-0.768346122699875	0.442281579852671	0.902635344822642	not
circRNA_07614|Chr4:89101471_89138920_+	2.66888156072352	1.32180828928534	1.72042365062763	0.768303951647681	0.442306627527064	0.902635344822642	not
circRNA_02832|Chr13:106859710_106879018_+	18.6242996951856	-0.607362350212744	0.790674700786251	-0.768157055750967	0.442393883301703	0.902635344822642	not
circRNA_00113|Chr1:40510145_40518782_+	0.655448934472642	2.85690427711316	3.72050367665609	0.767881051976513	0.44255785544471	0.902635344822642	not
circRNA_00149|Chr1:53743313_53753638_-	0.655448934472642	2.85690427711316	3.72050367665609	0.767881051976513	0.44255785544471	0.902635344822642	not
circRNA_00825|Chr1:218758207_218762503_-	0.655448934472642	2.85690427711316	3.72050367665609	0.767881051976513	0.44255785544471	0.902635344822642	not
circRNA_02244|Chr12:9237057_9313769_-	0.655448934472642	2.85690427711316	3.72050367665609	0.767881051976513	0.44255785544471	0.902635344822642	not
circRNA_03822|Chr16:10585949_10603855_-	0.655448934472642	2.85690427711316	3.72050367665609	0.767881051976513	0.44255785544471	0.902635344822642	not
circRNA_04046|Chr16:81105465_81114000_+	0.655448934472642	2.85690427711316	3.72050367665609	0.767881051976513	0.44255785544471	0.902635344822642	not
circRNA_04181|Chr17:6857810_6864981_+	0.655448934472642	2.85690427711316	3.72050367665609	0.767881051976513	0.44255785544471	0.902635344822642	not
circRNA_04727|Chr18:44492594_44505692_+	0.655448934472642	2.85690427711316	3.72050367665609	0.767881051976513	0.44255785544471	0.902635344822642	not
circRNA_05065|Chr19:34270069_34298610_+	0.655448934472642	2.85690427711316	3.72050367665609	0.767881051976513	0.44255785544471	0.902635344822642	not
circRNA_06366|Chr20:37595665_37614807_-	0.655448934472642	2.85690427711316	3.72050367665609	0.767881051976513	0.44255785544471	0.902635344822642	not
circRNA_07919|Chr4:178834588_178875161_-	0.655448934472642	2.85690427711316	3.72050367665609	0.767881051976513	0.44255785544471	0.902635344822642	not
circRNA_08067|Chr5:33341683_33369956_+	0.655448934472642	2.85690427711316	3.72050367665609	0.767881051976513	0.44255785544471	0.902635344822642	not
circRNA_11533|ChrX:54252017_54283885_-	0.655448934472642	2.85690427711316	3.72050367665609	0.767881051976513	0.44255785544471	0.902635344822642	not
circRNA_05346|Chr2:28986099_29006321_-	2.18587439251674	1.70491790611609	2.22037597976315	0.767850995351676	0.442575713999071	0.902635344822642	not
circRNA_04230|Chr17:19160994_19225009_+	8.28842765557006	2.35802171174972	3.07122045426614	0.767780023239382	0.442617884685041	0.902635344822642	not
circRNA_04740|Chr18:44612191_44615621_+	3.22013882876352	-1.23601800264797	1.61028891957428	-0.767575301315958	0.44273954060565	0.902635344822642	not
circRNA_07735|Chr4:129533391_129538089_-	1.83036291607931	1.83909250166577	2.39618125291374	0.767509761387808	0.44277849172171	0.902635344822642	not
circRNA_02442|Chr12:51960260_51961629_+	1.66802277882438	-1.90798002001389	2.48982041028085	-0.766312305954094	0.44349049781435	0.902635344822642	not
circRNA_02715|Chr13:86424477_86451001_-	2.47326843356867	-1.62581237513299	2.12612221983538	-0.764684344091411	0.444459531019988	0.902635344822642	not
circRNA_10233|Chr8:26290097_26303578_-	3.97282962095295	-1.14985952218607	1.50852732043706	-0.762239772928288	0.445916912181734	0.902635344822642	not
circRNA_00229|Chr1:78518319_78522187_-	4.75809006801669	-1.09413076503812	1.43711672128674	-0.761337439632929	0.446455543675282	0.902635344822642	not
circRNA_02872|Chr13:107198858_107231299_+	4.36519909432275	1.28411466563035	1.68758781149067	0.760917243468399	0.446706498486987	0.902635344822642	not
circRNA_07139|Chr3:152973390_153065992_-	2.7386097097694	1.30203936068907	1.71213305660995	0.760477905418829	0.446968971273284	0.902635344822642	not
circRNA_08198|Chr5:73937165_73976112_-	2.17584417654677	1.69799871341532	2.233604566851	0.760205606048348	0.447131694529151	0.902635344822642	not
circRNA_02788|Chr13:99142309_99146830_+	5.17436652468523	-1.06757143540463	1.40530719204508	-0.759671224517854	0.447451133264965	0.902635344822642	not
circRNA_07404|Chr4:34586897_34602713_+	7.00161246856765	0.93821732739949	1.23655028381381	0.758737707378796	0.448009475581192	0.902635344822642	not
circRNA_03606|Chr15:55151603_55154467_-	9.54209626402567	0.889143512146399	1.17387342265445	0.757444111934829	0.448783836826821	0.902635344822642	not
circRNA_03041|Chr14:21075632_21093811_-	2.17790546243442	1.6869590277327	2.22874386650111	0.75691022781413	0.449103647387295	0.902635344822642	not
circRNA_07889|Chr4:168296980_168297373_-	6.13944362619212	0.893701215738412	1.18145763815861	0.756439492093267	0.449385737637494	0.902635344822642	not
circRNA_04776|Chr18:56560990_56581632_+	5.76680383589328	-0.940709594350916	1.24378001906478	-0.756331167836456	0.44945066559897	0.902635344822642	not
circRNA_02796|Chr13:100347405_100353039_-	1.35182081646518	2.01441544982305	2.665491013373	0.755738976314888	0.449805710486319	0.902635344822642	not
circRNA_00594|Chr1:175200414_175218889_-	5.49253798444978	-1.17422895444518	1.55479906934757	-0.755228747942272	0.450111742318924	0.902635344822642	not
circRNA_05674|Chr2:128642780_128668115_-	5.89016318746021	0.896322281683444	1.18713764012445	0.755028104061698	0.45023211959462	0.902635344822642	not
circRNA_09262|Chr6:98097887_98135592_-	6.02186324003846	-0.905352532860968	1.19963974809921	-0.754687008575258	0.450436803351175	0.902635344822642	not
circRNA_11257|Chr9:94463647_94481167_+	259.523182500266	0.394779008286577	0.52354852661951	0.754044731699692	0.450822362335261	0.902635344822642	not
circRNA_04652|Chr18:27736956_27743472_-	1.46692231269172	-1.9363966169454	2.56878160142654	-0.753819093016725	0.45095785763537	0.902635344822642	not
circRNA_04724|Chr18:44477275_44505692_+	1.49212896679329	1.77800224399237	2.35917334950134	0.753654768255239	0.451056548628696	0.902635344822642	not
circRNA_00384|Chr1:122613645_122680102_-	13.0805867741867	0.817687863583422	1.08541673210179	0.753340020841635	0.451245615343161	0.902635344822642	not
circRNA_03747|Chr16:2310270_2314973_+	1.33890055759385	1.99949523722744	2.66076386949234	0.751474138743823	0.452367358980227	0.902635344822642	not
circRNA_04262|Chr17:27440591_27442626_-	1.33890055759385	1.99949523722744	2.66076386949234	0.751474138743823	0.452367358980227	0.902635344822642	not
circRNA_05260|Chr2:20507150_20519067_+	5.31412782560997	0.923248600635529	1.23071704047204	0.750171298742577	0.45315154245428	0.902635344822642	not
circRNA_05018|Chr19:29642344_29671928_-	3.79729993168495	-2.00113648667208	2.6677329998819	-0.750126225810708	0.453178685719315	0.902635344822642	not
circRNA_03962|Chr16:54792659_54804208_+	10.0141074013174	-0.760000454348836	1.01352843615472	-0.749856074322139	0.453341392250166	0.902635344822642	not
circRNA_04025|Chr16:71849834_71853546_+	2.20476825056225	-1.67657366763083	2.23644503645882	-0.749660125913717	0.453459428460491	0.902635344822642	not
circRNA_08473|Chr5:129621176_129709689_+	1.44938164664431	2.15042331717484	2.87122330025361	0.748957183854318	0.45388301226395	0.902635344822642	not
circRNA_05476|Chr2:58541820_58544453_+	2.48659697471618	1.62144915681166	2.16511344900305	0.748898011583767	0.453918678889867	0.902635344822642	not
circRNA_07286|Chr4:8223840_8241220_-	2.76262540714672	-1.30166552566024	1.73823547782905	-0.748843032064874	0.453951819713015	0.902635344822642	not
circRNA_00622|Chr1:184041764_184061174_+	3.22082903403066	1.19521200284648	1.59657064718705	0.748612036023765	0.454091075544895	0.902635344822642	not
circRNA_00062|Chr1:20893994_20945538_-	0.708490057223866	2.96241842516596	3.96781654180864	0.746611743247487	0.455297957772702	0.902635344822642	not
circRNA_00132|Chr1:44117529_44148015_+	0.708490057223866	2.96241842516596	3.96781654180864	0.746611743247487	0.455297957772702	0.902635344822642	not
circRNA_00188|Chr1:62753120_62803652_+	0.708490057223866	2.96241842516596	3.96781654180864	0.746611743247487	0.455297957772702	0.902635344822642	not
circRNA_00227|Chr1:78505825_78522187_-	0.708490057223866	2.96241842516596	3.96781654180864	0.746611743247487	0.455297957772702	0.902635344822642	not
circRNA_00457|Chr1:142003533_142005043_+	0.708490057223866	2.96241842516596	3.96781654180864	0.746611743247487	0.455297957772702	0.902635344822642	not
circRNA_00814|Chr1:217349413_217362383_+	0.708490057223866	2.96241842516596	3.96781654180864	0.746611743247487	0.455297957772702	0.902635344822642	not
circRNA_00819|Chr1:218619072_218620914_+	0.708490057223866	2.96241842516596	3.96781654180864	0.746611743247487	0.455297957772702	0.902635344822642	not
circRNA_01090|Chr1:275821636_275876427_-	0.708490057223866	2.96241842516596	3.96781654180864	0.746611743247487	0.455297957772702	0.902635344822642	not
circRNA_01153|Chr10:1797152_1802756_-	0.708490057223866	2.96241842516596	3.96781654180864	0.746611743247487	0.455297957772702	0.902635344822642	not
circRNA_01261|Chr10:35560597_35602083_+	0.708490057223866	2.96241842516596	3.96781654180864	0.746611743247487	0.455297957772702	0.902635344822642	not
circRNA_01380|Chr10:55283300_55338553_+	0.708490057223866	2.96241842516596	3.96781654180864	0.746611743247487	0.455297957772702	0.902635344822642	not
circRNA_01600|Chr10:74471246_74480363_+	0.708490057223866	2.96241842516596	3.96781654180864	0.746611743247487	0.455297957772702	0.902635344822642	not
circRNA_01764|Chr10:95029081_95044344_-	0.708490057223866	2.96241842516596	3.96781654180864	0.746611743247487	0.455297957772702	0.902635344822642	not
circRNA_01826|Chr10:97800114_97827316_+	0.708490057223866	2.96241842516596	3.96781654180864	0.746611743247487	0.455297957772702	0.902635344822642	not
circRNA_02064|Chr11:64733727_64743271_-	0.708490057223866	2.96241842516596	3.96781654180864	0.746611743247487	0.455297957772702	0.902635344822642	not
circRNA_02146|Chr11:84041765_84042215_-	0.708490057223866	2.96241842516596	3.96781654180864	0.746611743247487	0.455297957772702	0.902635344822642	not
circRNA_02350|Chr12:36980983_36984273_+	0.708490057223866	2.96241842516596	3.96781654180864	0.746611743247487	0.455297957772702	0.902635344822642	not
circRNA_02647|Chr13:74445640_74520636_-	0.708490057223866	2.96241842516596	3.96781654180864	0.746611743247487	0.455297957772702	0.902635344822642	not
circRNA_02699|Chr13:83484159_83496846_-	0.708490057223866	2.96241842516596	3.96781654180864	0.746611743247487	0.455297957772702	0.902635344822642	not
circRNA_02897|Chr13:108705402_108715849_-	0.708490057223866	2.96241842516596	3.96781654180864	0.746611743247487	0.455297957772702	0.902635344822642	not
circRNA_03244|Chr14:84748602_84751768_-	0.708490057223866	2.96241842516596	3.96781654180864	0.746611743247487	0.455297957772702	0.902635344822642	not
circRNA_03404|Chr15:10416533_10428288_-	0.708490057223866	2.96241842516596	3.96781654180864	0.746611743247487	0.455297957772702	0.902635344822642	not
circRNA_03605|Chr15:55100386_55185687_-	0.708490057223866	2.96241842516596	3.96781654180864	0.746611743247487	0.455297957772702	0.902635344822642	not
circRNA_03739|Chr16:2158111_2171786_-	0.708490057223866	2.96241842516596	3.96781654180864	0.746611743247487	0.455297957772702	0.902635344822642	not
circRNA_03954|Chr16:54080267_54100069_-	0.708490057223866	2.96241842516596	3.96781654180864	0.746611743247487	0.455297957772702	0.902635344822642	not
circRNA_04259|Chr17:27146706_27182945_-	0.708490057223866	2.96241842516596	3.96781654180864	0.746611743247487	0.455297957772702	0.902635344822642	not
circRNA_04378|Chr17:75386705_75392493_+	0.708490057223866	2.96241842516596	3.96781654180864	0.746611743247487	0.455297957772702	0.902635344822642	not
circRNA_04438|Chr17:82010473_82010979_+	0.708490057223866	2.96241842516596	3.96781654180864	0.746611743247487	0.455297957772702	0.902635344822642	not
circRNA_04643|Chr18:27601040_27607626_+	0.708490057223866	2.96241842516596	3.96781654180864	0.746611743247487	0.455297957772702	0.902635344822642	not
circRNA_04982|Chr19:21245664_21247348_+	0.708490057223866	2.96241842516596	3.96781654180864	0.746611743247487	0.455297957772702	0.902635344822642	not
circRNA_05022|Chr19:29732874_29744346_-	0.708490057223866	2.96241842516596	3.96781654180864	0.746611743247487	0.455297957772702	0.902635344822642	not
circRNA_05136|Chr19:43413300_43421908_+	0.708490057223866	2.96241842516596	3.96781654180864	0.746611743247487	0.455297957772702	0.902635344822642	not
circRNA_05418|Chr2:50155308_50175163_+	0.708490057223866	2.96241842516596	3.96781654180864	0.746611743247487	0.455297957772702	0.902635344822642	not
circRNA_05464|Chr2:57328433_57332621_+	0.708490057223866	2.96241842516596	3.96781654180864	0.746611743247487	0.455297957772702	0.902635344822642	not
circRNA_05585|Chr2:118725845_118741895_-	0.708490057223866	2.96241842516596	3.96781654180864	0.746611743247487	0.455297957772702	0.902635344822642	not
circRNA_05964|Chr2:204013813_204016865_-	0.708490057223866	2.96241842516596	3.96781654180864	0.746611743247487	0.455297957772702	0.902635344822642	not
circRNA_06039|Chr2:224794357_224798932_-	0.708490057223866	2.96241842516596	3.96781654180864	0.746611743247487	0.455297957772702	0.902635344822642	not
circRNA_06107|Chr2:239417617_239418926_+	0.708490057223866	2.96241842516596	3.96781654180864	0.746611743247487	0.455297957772702	0.902635344822642	not
circRNA_06182|Chr20:4805232_4807049_-	0.708490057223866	2.96241842516596	3.96781654180864	0.746611743247487	0.455297957772702	0.902635344822642	not
circRNA_06258|Chr20:16799369_16820871_+	0.708490057223866	2.96241842516596	3.96781654180864	0.746611743247487	0.455297957772702	0.902635344822642	not
circRNA_06332|Chr20:32241502_32265571_-	0.708490057223866	2.96241842516596	3.96781654180864	0.746611743247487	0.455297957772702	0.902635344822642	not
circRNA_06965|Chr3:112925889_112931707_+	0.708490057223866	2.96241842516596	3.96781654180864	0.746611743247487	0.455297957772702	0.902635344822642	not
circRNA_07170|Chr3:157039863_157049668_-	0.708490057223866	2.96241842516596	3.96781654180864	0.746611743247487	0.455297957772702	0.902635344822642	not
circRNA_07221|Chr3:177140837_177145025_+	0.708490057223866	2.96241842516596	3.96781654180864	0.746611743247487	0.455297957772702	0.902635344822642	not
circRNA_07238|Chr4:2146459_2156447_-	0.708490057223866	2.96241842516596	3.96781654180864	0.746611743247487	0.455297957772702	0.902635344822642	not
circRNA_07329|Chr4:16574716_16601809_-	0.708490057223866	2.96241842516596	3.96781654180864	0.746611743247487	0.455297957772702	0.902635344822642	not
circRNA_07692|Chr4:118500900_118509011_-	0.708490057223866	2.96241842516596	3.96781654180864	0.746611743247487	0.455297957772702	0.902635344822642	not
circRNA_08214|Chr5:76092164_76098118_+	0.708490057223866	2.96241842516596	3.96781654180864	0.746611743247487	0.455297957772702	0.902635344822642	not
circRNA_08238|Chr5:86609245_86645133_-	0.708490057223866	2.96241842516596	3.96781654180864	0.746611743247487	0.455297957772702	0.902635344822642	not
circRNA_08320|Chr5:101738231_101801105_+	0.708490057223866	2.96241842516596	3.96781654180864	0.746611743247487	0.455297957772702	0.902635344822642	not
circRNA_08359|Chr5:113666904_113682362_+	0.708490057223866	2.96241842516596	3.96781654180864	0.746611743247487	0.455297957772702	0.902635344822642	not
circRNA_08384|Chr5:117889560_117911810_+	0.708490057223866	2.96241842516596	3.96781654180864	0.746611743247487	0.455297957772702	0.902635344822642	not
circRNA_08551|Chr5:144526010_144547479_-	0.708490057223866	2.96241842516596	3.96781654180864	0.746611743247487	0.455297957772702	0.902635344822642	not
circRNA_08794|Chr5:173443060_173444160_+	0.708490057223866	2.96241842516596	3.96781654180864	0.746611743247487	0.455297957772702	0.902635344822642	not
circRNA_09072|Chr6:51145033_51155100_+	0.708490057223866	2.96241842516596	3.96781654180864	0.746611743247487	0.455297957772702	0.902635344822642	not
circRNA_09831|Chr7:66761911_66763153_+	0.708490057223866	2.96241842516596	3.96781654180864	0.746611743247487	0.455297957772702	0.902635344822642	not
circRNA_10065|Chr7:126660912_126671241_+	0.708490057223866	2.96241842516596	3.96781654180864	0.746611743247487	0.455297957772702	0.902635344822642	not
circRNA_10163|Chr8:6954778_6963074_-	0.708490057223866	2.96241842516596	3.96781654180864	0.746611743247487	0.455297957772702	0.902635344822642	not
circRNA_10306|Chr8:50112980_50120513_-	0.708490057223866	2.96241842516596	3.96781654180864	0.746611743247487	0.455297957772702	0.902635344822642	not
circRNA_10518|Chr8:70524346_70557283_+	0.708490057223866	2.96241842516596	3.96781654180864	0.746611743247487	0.455297957772702	0.902635344822642	not
circRNA_10836|Chr8:122151446_122170201_+	0.708490057223866	2.96241842516596	3.96781654180864	0.746611743247487	0.455297957772702	0.902635344822642	not
circRNA_11017|Chr9:43384796_43395306_-	0.708490057223866	2.96241842516596	3.96781654180864	0.746611743247487	0.455297957772702	0.902635344822642	not
circRNA_11107|Chr9:65896569_65906570_-	0.708490057223866	2.96241842516596	3.96781654180864	0.746611743247487	0.455297957772702	0.902635344822642	not
circRNA_11339|Chr9:112318300_112374967_+	0.708490057223866	2.96241842516596	3.96781654180864	0.746611743247487	0.455297957772702	0.902635344822642	not
circRNA_11544|ChrX:62836778_62860124_-	0.708490057223866	2.96241842516596	3.96781654180864	0.746611743247487	0.455297957772702	0.902635344822642	not
circRNA_11710|ChrY:523566_562757_+	0.708490057223866	2.96241842516596	3.96781654180864	0.746611743247487	0.455297957772702	0.902635344822642	not
circRNA_00324|Chr1:102638885_102660697_-	2.50227552258389	1.47221480677013	1.97275144691034	0.746274858434833	0.455501395696236	0.902635344822642	not
circRNA_09115|Chr6:64852693_64861750_+	1.53770189231539	-1.90106743685257	2.54883928359093	-0.745856142869177	0.455754320854284	0.902635344822642	not
circRNA_03603|Chr15:55100386_55104181_-	4.88724560649236	0.934519783257698	1.25313192223651	0.745747328493416	0.455820063117112	0.902635344822642	not
circRNA_08258|Chr5:90870347_90885444_+	1.32887034162387	1.98775074812003	2.66639869858055	0.745481442508279	0.455980725607194	0.902635344822642	not
circRNA_09116|Chr6:71059861_71061841_-	1.32887034162387	1.98775074812003	2.66639869858055	0.745481442508279	0.455980725607194	0.902635344822642	not
circRNA_09945|Chr7:94731162_94750464_-	1.32887034162387	1.98775074812003	2.66639869858055	0.745481442508279	0.455980725607194	0.902635344822642	not
circRNA_03252|Chr14:86434307_86438230_+	1.61369059245549	-1.87168307555226	2.5136562334356	-0.744605825830881	0.456510045010714	0.902635344822642	not
circRNA_04001|Chr16:70754390_70784146_+	1.61369059245549	-1.87168307555226	2.5136562334356	-0.744605825830881	0.456510045010714	0.902635344822642	not
circRNA_10025|Chr7:121971241_122005110_+	5.88841337689079	0.969085995135433	1.30260563226328	0.74395962303007	0.45690090274401	0.902635344822642	not
circRNA_04005|Chr16:71013767_71016529_+	8.23686726148672	-0.7606966917995	1.02324296888098	-0.743417462845013	0.45722897498124	0.902635344822642	not
circRNA_03652|Chr15:70098761_70139170_-	38.5841626062411	0.504628871554898	0.678945060211131	0.74325435315484	0.457327701879143	0.902635344822642	not
circRNA_04249|Chr17:23684383_23701761_+	2.32989817524235	-1.4820751454644	1.99453924171395	-0.743066425803092	0.457441465230525	0.902635344822642	not
circRNA_03551|Chr15:40343097_40352123_-	2.70205893242382	1.2782461060162	1.72172271785848	0.742422744822761	0.457831243138942	0.902635344822642	not
circRNA_07463|Chr4:58714647_58739890_+	16.7554359216978	-0.619301036427444	0.835312623067893	-0.741400308489182	0.458450757505649	0.902635344822642	not
circRNA_10792|Chr8:116609560_116622275_-	2.92063632637818	1.37862335771326	1.86221509385673	0.74031370611333	0.459109666279109	0.902635344822642	not
circRNA_01224|Chr10:16724062_16731902_-	3.42138128925767	1.18595916648341	1.60283034293427	0.739915594754899	0.459351211222717	0.902635344822642	not
circRNA_06371|Chr20:37595665_37645032_-	1.46560840541767	1.74844389953786	2.36983295242593	0.73779204468738	0.46064082828956	0.902635344822642	not
circRNA_10483|Chr8:70317585_70334443_+	2.73124369561914	-1.25380965622161	1.70255458883726	-0.736428461349889	0.46146998914358	0.902635344822642	not
circRNA_04543|Chr18:4217010_4246828_-	4.88911085508684	-1.06397824124179	1.44540046255185	-0.736113117995922	0.461661860161647	0.902635344822642	not
circRNA_08777|Chr5:168985430_169005490_-	2.37768887227435	1.43155651962723	1.94477188122129	0.736105110039044	0.46166673319199	0.902635344822642	not
circRNA_03103|Chr14:42803980_42809348_-	7.06158123073544	-0.948621417056748	1.28919164818009	-0.735826530055394	0.461836273552623	0.902635344822642	not
circRNA_00001|Chr1:1709227_1723417_+	0.622468243661361	2.78886976449871	3.79309252724817	0.735249600283805	0.462187496452542	0.902635344822642	not
circRNA_00326|Chr1:102658895_102660697_-	0.622468243661361	2.78886976449871	3.79309252724817	0.735249600283805	0.462187496452542	0.902635344822642	not
circRNA_02889|Chr13:107377913_107387695_+	0.622468243661361	2.78886976449871	3.79309252724817	0.735249600283805	0.462187496452542	0.902635344822642	not
circRNA_08587|Chr5:147366626_147368505_-	0.622468243661361	2.78886976449871	3.79309252724817	0.735249600283805	0.462187496452542	0.902635344822642	not
circRNA_09373|Chr6:109866978_109879607_+	0.622468243661361	2.78886976449871	3.79309252724817	0.735249600283805	0.462187496452542	0.902635344822642	not
circRNA_10846|Chr8:122655363_122659754_-	0.622468243661361	2.78886976449871	3.79309252724817	0.735249600283805	0.462187496452542	0.902635344822642	not
circRNA_00056|Chr1:16875650_16879498_+	0.67658636042805	-2.91515708060223	3.9721610165015	-0.733897006816146	0.463011511473264	0.902635344822642	not
circRNA_00152|Chr1:54441038_54441485_-	0.67658636042805	-2.91515708060223	3.9721610165015	-0.733897006816146	0.463011511473264	0.902635344822642	not
circRNA_00628|Chr1:185261106_185289592_+	0.67658636042805	-2.91515708060223	3.9721610165015	-0.733897006816146	0.463011511473264	0.902635344822642	not
circRNA_00670|Chr1:192938631_192948640_+	0.67658636042805	-2.91515708060223	3.9721610165015	-0.733897006816146	0.463011511473264	0.902635344822642	not
circRNA_00801|Chr1:215905137_215969554_-	0.67658636042805	-2.91515708060223	3.9721610165015	-0.733897006816146	0.463011511473264	0.902635344822642	not
circRNA_00805|Chr1:215920293_215934212_-	0.67658636042805	-2.91515708060223	3.9721610165015	-0.733897006816146	0.463011511473264	0.902635344822642	not
circRNA_00839|Chr1:219607125_219608685_-	0.67658636042805	-2.91515708060223	3.9721610165015	-0.733897006816146	0.463011511473264	0.902635344822642	not
circRNA_01686|Chr10:88959731_88960323_+	0.67658636042805	-2.91515708060223	3.9721610165015	-0.733897006816146	0.463011511473264	0.902635344822642	not
circRNA_01696|Chr10:90433263_90454708_-	0.67658636042805	-2.91515708060223	3.9721610165015	-0.733897006816146	0.463011511473264	0.902635344822642	not
circRNA_01728|Chr10:92424212_92432295_-	0.67658636042805	-2.91515708060223	3.9721610165015	-0.733897006816146	0.463011511473264	0.902635344822642	not
circRNA_01817|Chr10:97555577_97562066_-	0.67658636042805	-2.91515708060223	3.9721610165015	-0.733897006816146	0.463011511473264	0.902635344822642	not
circRNA_01832|Chr10:103586432_103677527_-	0.67658636042805	-2.91515708060223	3.9721610165015	-0.733897006816146	0.463011511473264	0.902635344822642	not
circRNA_02002|Chr11:36400178_36412645_-	0.67658636042805	-2.91515708060223	3.9721610165015	-0.733897006816146	0.463011511473264	0.902635344822642	not
circRNA_02331|Chr12:29976309_29988732_-	0.67658636042805	-2.91515708060223	3.9721610165015	-0.733897006816146	0.463011511473264	0.902635344822642	not
circRNA_02400|Chr12:40818628_40823128_-	0.67658636042805	-2.91515708060223	3.9721610165015	-0.733897006816146	0.463011511473264	0.902635344822642	not
circRNA_02558|Chr13:51248417_51259164_+	0.67658636042805	-2.91515708060223	3.9721610165015	-0.733897006816146	0.463011511473264	0.902635344822642	not
circRNA_02720|Chr13:89163767_89229970_-	0.67658636042805	-2.91515708060223	3.9721610165015	-0.733897006816146	0.463011511473264	0.902635344822642	not
circRNA_02993|Chr14:9422902_9440942_-	0.67658636042805	-2.91515708060223	3.9721610165015	-0.733897006816146	0.463011511473264	0.902635344822642	not
circRNA_03438|Chr15:19638868_19643375_-	0.67658636042805	-2.91515708060223	3.9721610165015	-0.733897006816146	0.463011511473264	0.902635344822642	not
circRNA_04002|Chr16:70754390_70814932_+	0.67658636042805	-2.91515708060223	3.9721610165015	-0.733897006816146	0.463011511473264	0.902635344822642	not
circRNA_04250|Chr17:24024689_24045965_-	0.67658636042805	-2.91515708060223	3.9721610165015	-0.733897006816146	0.463011511473264	0.902635344822642	not
circRNA_04332|Chr17:55367271_55376887_-	0.67658636042805	-2.91515708060223	3.9721610165015	-0.733897006816146	0.463011511473264	0.902635344822642	not
circRNA_04540|Chr18:4163994_4246828_-	0.67658636042805	-2.91515708060223	3.9721610165015	-0.733897006816146	0.463011511473264	0.902635344822642	not
circRNA_04589|Chr18:17182718_17196811_+	0.67658636042805	-2.91515708060223	3.9721610165015	-0.733897006816146	0.463011511473264	0.902635344822642	not
circRNA_04822|Chr18:61786003_61787161_+	0.67658636042805	-2.91515708060223	3.9721610165015	-0.733897006816146	0.463011511473264	0.902635344822642	not
circRNA_05001|Chr19:24392466_24397740_+	0.67658636042805	-2.91515708060223	3.9721610165015	-0.733897006816146	0.463011511473264	0.902635344822642	not
circRNA_05016|Chr19:27496778_27499986_+	0.67658636042805	-2.91515708060223	3.9721610165015	-0.733897006816146	0.463011511473264	0.902635344822642	not
circRNA_05170|Chr19:55890780_55895949_+	0.67658636042805	-2.91515708060223	3.9721610165015	-0.733897006816146	0.463011511473264	0.902635344822642	not
circRNA_05231|Chr2:9245768_9261301_-	0.67658636042805	-2.91515708060223	3.9721610165015	-0.733897006816146	0.463011511473264	0.902635344822642	not
circRNA_05557|Chr2:104789802_104789965_+	0.67658636042805	-2.91515708060223	3.9721610165015	-0.733897006816146	0.463011511473264	0.902635344822642	not
circRNA_05839|Chr2:185631034_185635510_+	0.67658636042805	-2.91515708060223	3.9721610165015	-0.733897006816146	0.463011511473264	0.902635344822642	not
circRNA_05936|Chr2:197875655_197879538_-	0.67658636042805	-2.91515708060223	3.9721610165015	-0.733897006816146	0.463011511473264	0.902635344822642	not
circRNA_06120|Chr2:242041489_242136235_+	0.67658636042805	-2.91515708060223	3.9721610165015	-0.733897006816146	0.463011511473264	0.902635344822642	not
circRNA_06435|Chr20:48142271_48161171_+	0.67658636042805	-2.91515708060223	3.9721610165015	-0.733897006816146	0.463011511473264	0.902635344822642	not
circRNA_06895|Chr3:103897089_103903031_+	0.67658636042805	-2.91515708060223	3.9721610165015	-0.733897006816146	0.463011511473264	0.902635344822642	not
circRNA_06910|Chr3:104889557_104936645_+	0.67658636042805	-2.91515708060223	3.9721610165015	-0.733897006816146	0.463011511473264	0.902635344822642	not
circRNA_07042|Chr3:130093308_130099815_-	0.67658636042805	-2.91515708060223	3.9721610165015	-0.733897006816146	0.463011511473264	0.902635344822642	not
circRNA_07317|Chr4:11610398_11680983_-	0.67658636042805	-2.91515708060223	3.9721610165015	-0.733897006816146	0.463011511473264	0.902635344822642	not
circRNA_07401|Chr4:31631172_31651720_-	0.67658636042805	-2.91515708060223	3.9721610165015	-0.733897006816146	0.463011511473264	0.902635344822642	not
circRNA_07442|Chr4:57149226_57156574_+	0.67658636042805	-2.91515708060223	3.9721610165015	-0.733897006816146	0.463011511473264	0.902635344822642	not
circRNA_07731|Chr4:127663314_127673795_-	0.67658636042805	-2.91515708060223	3.9721610165015	-0.733897006816146	0.463011511473264	0.902635344822642	not
circRNA_08132|Chr5:58775624_58779798_+	0.67658636042805	-2.91515708060223	3.9721610165015	-0.733897006816146	0.463011511473264	0.902635344822642	not
circRNA_08166|Chr5:63949359_63970653_-	0.67658636042805	-2.91515708060223	3.9721610165015	-0.733897006816146	0.463011511473264	0.902635344822642	not
circRNA_08261|Chr5:90870347_90957243_+	0.67658636042805	-2.91515708060223	3.9721610165015	-0.733897006816146	0.463011511473264	0.902635344822642	not
circRNA_08530|Chr5:141151685_141155977_-	0.67658636042805	-2.91515708060223	3.9721610165015	-0.733897006816146	0.463011511473264	0.902635344822642	not
circRNA_08864|Chr6:10359693_10364260_+	0.67658636042805	-2.91515708060223	3.9721610165015	-0.733897006816146	0.463011511473264	0.902635344822642	not
circRNA_08908|Chr6:22249627_22263080_-	0.67658636042805	-2.91515708060223	3.9721610165015	-0.733897006816146	0.463011511473264	0.902635344822642	not
circRNA_08989|Chr6:29032002_29038377_+	0.67658636042805	-2.91515708060223	3.9721610165015	-0.733897006816146	0.463011511473264	0.902635344822642	not
circRNA_09062|Chr6:46884042_46906384_+	0.67658636042805	-2.91515708060223	3.9721610165015	-0.733897006816146	0.463011511473264	0.902635344822642	not
circRNA_09210|Chr6:86771244_86777944_+	0.67658636042805	-2.91515708060223	3.9721610165015	-0.733897006816146	0.463011511473264	0.902635344822642	not
circRNA_09306|Chr6:106040067_106055105_+	0.67658636042805	-2.91515708060223	3.9721610165015	-0.733897006816146	0.463011511473264	0.902635344822642	not
circRNA_09522|Chr6:133781273_133795645_+	0.67658636042805	-2.91515708060223	3.9721610165015	-0.733897006816146	0.463011511473264	0.902635344822642	not
circRNA_09549|Chr6:135765979_135769081_-	0.67658636042805	-2.91515708060223	3.9721610165015	-0.733897006816146	0.463011511473264	0.902635344822642	not
circRNA_09554|Chr6:136059672_136071884_+	0.67658636042805	-2.91515708060223	3.9721610165015	-0.733897006816146	0.463011511473264	0.902635344822642	not
circRNA_09579|Chr6:144343082_144347969_+	0.67658636042805	-2.91515708060223	3.9721610165015	-0.733897006816146	0.463011511473264	0.902635344822642	not
circRNA_09595|Chr7:1131840_1156480_-	0.67658636042805	-2.91515708060223	3.9721610165015	-0.733897006816146	0.463011511473264	0.902635344822642	not
circRNA_09671|Chr7:27111076_27134842_-	0.67658636042805	-2.91515708060223	3.9721610165015	-0.733897006816146	0.463011511473264	0.902635344822642	not
circRNA_10348|Chr8:58222174_58225315_-	0.67658636042805	-2.91515708060223	3.9721610165015	-0.733897006816146	0.463011511473264	0.902635344822642	not
circRNA_10446|Chr8:65528263_65579772_-	0.67658636042805	-2.91515708060223	3.9721610165015	-0.733897006816146	0.463011511473264	0.902635344822642	not
circRNA_10484|Chr8:70317585_70347005_+	0.67658636042805	-2.91515708060223	3.9721610165015	-0.733897006816146	0.463011511473264	0.902635344822642	not
circRNA_10611|Chr8:79673623_79674151_+	0.67658636042805	-2.91515708060223	3.9721610165015	-0.733897006816146	0.463011511473264	0.902635344822642	not
circRNA_05400|Chr2:44554761_44564131_+	10.1453009681675	-0.735310444606387	1.00370411935417	-0.732596818551983	0.463804372097703	0.902635344822642	not
circRNA_05578|Chr2:116070154_116081913_+	1.48698274463166	-1.87032686318136	2.55559773934013	-0.731854952909878	0.464257103679088	0.902635344822642	not
circRNA_03793|Chr16:7438795_7463395_+	21.9716811477583	0.551404795498017	0.753585775614141	0.731708072712288	0.464346768080524	0.902635344822642	not
circRNA_04536|Chr18:4031675_4045521_+	19.3370797309621	0.581785941609479	0.796475224285276	0.730450770934588	0.465114694033947	0.902635344822642	not
circRNA_01593|Chr10:74336161_74360926_-	2.39128917477862	1.44461114185888	1.97837244911905	0.730201809321673	0.465266836768101	0.902635344822642	not
circRNA_00226|Chr1:78369712_78370333_+	8.05004706266898	-0.768861296815274	1.05299536279862	-0.73016589054278	0.465288789347995	0.902635344822642	not
circRNA_09531|Chr6:133791092_133797957_+	2.86764243011316	1.38518103629155	1.89812799946259	0.729761658162007	0.465535884872505	0.902635344822642	not
circRNA_10217|Chr8:23878265_23884848_+	2.66504268095671	-1.2557937371759	1.72424033794945	-0.728317108431273	0.466419491827202	0.902635344822642	not
circRNA_09533|Chr6:133824543_133825453_+	2.99400692264483	-1.46377079731044	2.01211000252531	-0.727480503289246	0.466931654606683	0.902635344822642	not
circRNA_01530|Chr10:71399723_71408228_-	1.48418150348444	-1.71121951664034	2.35676227456855	-0.726089149977424	0.467784120052265	0.902635344822642	not
circRNA_06597|Chr3:21850499_21878612_-	2.3978490004742	-1.56286314991747	2.15303570211668	-0.725888171933699	0.467907328121444	0.902635344822642	not
circRNA_11245|Chr9:93799182_93845304_+	2.09302098375142	1.65299110523941	2.28015560289809	0.72494662344028	0.46848477663404	0.902635344822642	not
circRNA_01969|Chr11:34612627_34631134_+	22.0288599403491	0.552114467518306	0.761958300475908	0.7245993214766	0.468697875310465	0.902635344822642	not
circRNA_07626|Chr4:96732982_96787475_+	7.39825056753063	0.876669953172488	1.21038196381698	0.724291983340434	0.46888649758277	0.902635344822642	not
circRNA_08478|Chr5:135173506_135197087_-	2.58627173822783	-1.56942716910034	2.16707389129035	-0.724214885061372	0.468933821607465	0.902635344822642	not
circRNA_11265|Chr9:94928477_94933275_+	1.96247946276101	1.52844965043489	2.1131019463651	0.723320355207702	0.469483089960043	0.902635344822642	not
circRNA_03183|Chr14:79281829_79296044_+	2.74016573690225	1.35507510572152	1.87436337462712	0.722952189562014	0.469709258069857	0.902635344822642	not
circRNA_02850|Chr13:106893746_106944389_+	10.0993084181272	-0.861356272482912	1.19231047656569	-0.722426154439191	0.470032511557248	0.902635344822642	not
circRNA_05326|Chr2:27181772_27193137_+	2.55024727577702	-1.54705225492277	2.14364435398392	-0.721692594225161	0.47048349627433	0.902635344822642	not
circRNA_06047|Chr2:225570720_225591523_+	3.54158605549497	1.11094841824475	1.54036653675152	0.721223417763688	0.470772066006847	0.902635344822642	not
circRNA_05146|Chr19:46596136_46615244_+	1.70137742222175	1.7544333879343	2.43389645601137	0.720833207017127	0.471012141805127	0.902635344822642	not
circRNA_00071|Chr1:20961258_20984384_-	1.95601933332534	1.5229786054346	2.1147171297172	0.72018076745719	0.471413703822622	0.902635344822642	not
circRNA_07736|Chr4:129674507_129679017_-	1.76221269017716	1.75433220405175	2.43630720761793	0.720078403317218	0.471476723800983	0.902635344822642	not
circRNA_08940|Chr6:24430679_24459158_+	4.69138379459947	-1.00342074204836	1.39555573609362	-0.719011585203394	0.47213378153961	0.902635344822642	not
circRNA_07021|Chr3:123077758_123078115_+	1.54517008954451	1.83489773906587	2.55744009337171	0.717474377531462	0.47308144075394	0.902635344822642	not
circRNA_01626|Chr10:78117809_78126033_-	1.98590809374601	-1.64892448941854	2.29919577562756	-0.717174460260335	0.47326645598621	0.902635344822642	not
circRNA_03790|Chr16:7126591_7138308_+	3.05274494667837	-1.1035136854068	1.5387189498248	-0.717163901525002	0.473272970263937	0.902635344822642	not
circRNA_08054|Chr5:25181562_25199635_+	2.82386267794482	1.20717214183303	1.68377923802995	0.716942051884098	0.473409853191866	0.902635344822642	not
circRNA_03093|Chr14:42079272_42104685_+	3.49084857145255	1.27360500667293	1.77646055027134	0.716934021686206	0.473414808293826	0.902635344822642	not
circRNA_00603|Chr1:176959331_176976129_-	1.44583506596614	-1.87238755393504	2.61193588094637	-0.716858161639339	0.473461619789096	0.902635344822642	not
circRNA_07819|Chr4:152265847_152274059_-	1.5091460377272	-1.85351866702272	2.58610641660593	-0.716721730830909	0.473545814518373	0.902635344822642	not
circRNA_01813|Chr10:97520386_97536050_-	2.70361495955666	1.33003922218356	1.86191573015217	0.714339108180182	0.475017514932184	0.902635344822642	not
circRNA_05615|Chr2:123582304_123600232_+	4.03022255704105	1.07066133744063	1.49945093336552	0.714035593707315	0.475205170116966	0.902635344822642	not
circRNA_02279|Chr12:15075273_15098764_-	5.1707320745178	-0.984198456420247	1.37940856350919	-0.713493074101604	0.475540697342913	0.902635344822642	not
circRNA_00039|Chr1:15700343_15720844_+	0.642528675601304	2.83098905101392	3.97358940991788	0.712451327746121	0.476185341014712	0.902635344822642	not
circRNA_00067|Chr1:20936450_20962540_-	0.642528675601304	2.83098905101392	3.97358940991788	0.712451327746121	0.476185341014712	0.902635344822642	not
circRNA_00083|Chr1:22716588_22718464_-	0.642528675601304	2.83098905101392	3.97358940991788	0.712451327746121	0.476185341014712	0.902635344822642	not
circRNA_00204|Chr1:69980879_69993838_+	0.642528675601304	2.83098905101392	3.97358940991788	0.712451327746121	0.476185341014712	0.902635344822642	not
circRNA_00292|Chr1:91891978_91906973_+	0.642528675601304	2.83098905101392	3.97358940991788	0.712451327746121	0.476185341014712	0.902635344822642	not
circRNA_00333|Chr1:105437967_105443296_+	0.642528675601304	2.83098905101392	3.97358940991788	0.712451327746121	0.476185341014712	0.902635344822642	not
circRNA_00526|Chr1:162830920_162843974_+	0.642528675601304	2.83098905101392	3.97358940991788	0.712451327746121	0.476185341014712	0.902635344822642	not
circRNA_00570|Chr1:173642847_173656527_-	0.642528675601304	2.83098905101392	3.97358940991788	0.712451327746121	0.476185341014712	0.902635344822642	not
circRNA_00642|Chr1:187192744_187194605_+	0.642528675601304	2.83098905101392	3.97358940991788	0.712451327746121	0.476185341014712	0.902635344822642	not
circRNA_00780|Chr1:207133685_207152989_-	0.642528675601304	2.83098905101392	3.97358940991788	0.712451327746121	0.476185341014712	0.902635344822642	not
circRNA_00860|Chr1:222318743_222319656_+	0.642528675601304	2.83098905101392	3.97358940991788	0.712451327746121	0.476185341014712	0.902635344822642	not
circRNA_01178|Chr10:6077607_6083400_-	0.642528675601304	2.83098905101392	3.97358940991788	0.712451327746121	0.476185341014712	0.902635344822642	not
circRNA_01321|Chr10:43607821_43612084_+	0.642528675601304	2.83098905101392	3.97358940991788	0.712451327746121	0.476185341014712	0.902635344822642	not
circRNA_01563|Chr10:72365735_72371838_-	0.642528675601304	2.83098905101392	3.97358940991788	0.712451327746121	0.476185341014712	0.902635344822642	not
circRNA_01797|Chr10:96675687_96722491_+	0.642528675601304	2.83098905101392	3.97358940991788	0.712451327746121	0.476185341014712	0.902635344822642	not
circRNA_01916|Chr11:25432866_25442758_-	0.642528675601304	2.83098905101392	3.97358940991788	0.712451327746121	0.476185341014712	0.902635344822642	not
circRNA_02184|Chr11:88742053_88762839_+	0.642528675601304	2.83098905101392	3.97358940991788	0.712451327746121	0.476185341014712	0.902635344822642	not
circRNA_02227|Chr12:5619746_5675880_-	0.642528675601304	2.83098905101392	3.97358940991788	0.712451327746121	0.476185341014712	0.902635344822642	not
circRNA_02519|Chr13:39514242_39572770_-	0.642528675601304	2.83098905101392	3.97358940991788	0.712451327746121	0.476185341014712	0.902635344822642	not
circRNA_02574|Chr13:53009987_53010569_+	0.642528675601304	2.83098905101392	3.97358940991788	0.712451327746121	0.476185341014712	0.902635344822642	not
circRNA_02617|Chr13:68792869_68801914_+	0.642528675601304	2.83098905101392	3.97358940991788	0.712451327746121	0.476185341014712	0.902635344822642	not
circRNA_02675|Chr13:76989280_77004245_+	0.642528675601304	2.83098905101392	3.97358940991788	0.712451327746121	0.476185341014712	0.902635344822642	not
circRNA_02728|Chr13:90533362_90577012_+	0.642528675601304	2.83098905101392	3.97358940991788	0.712451327746121	0.476185341014712	0.902635344822642	not
circRNA_02815|Chr13:103398460_103398597_-	0.642528675601304	2.83098905101392	3.97358940991788	0.712451327746121	0.476185341014712	0.902635344822642	not
circRNA_03071|Chr14:36188510_36207022_-	0.642528675601304	2.83098905101392	3.97358940991788	0.712451327746121	0.476185341014712	0.902635344822642	not
circRNA_03091|Chr14:42007313_42015391_+	0.642528675601304	2.83098905101392	3.97358940991788	0.712451327746121	0.476185341014712	0.902635344822642	not
circRNA_03117|Chr14:43511710_43517916_+	0.642528675601304	2.83098905101392	3.97358940991788	0.712451327746121	0.476185341014712	0.902635344822642	not
circRNA_03237|Chr14:84719215_84729814_-	0.642528675601304	2.83098905101392	3.97358940991788	0.712451327746121	0.476185341014712	0.902635344822642	not
circRNA_03277|Chr14:91468957_91498164_-	0.642528675601304	2.83098905101392	3.97358940991788	0.712451327746121	0.476185341014712	0.902635344822642	not
circRNA_03280|Chr14:91491308_91516715_-	0.642528675601304	2.83098905101392	3.97358940991788	0.712451327746121	0.476185341014712	0.902635344822642	not
circRNA_03315|Chr14:108029996_108042732_+	0.642528675601304	2.83098905101392	3.97358940991788	0.712451327746121	0.476185341014712	0.902635344822642	not
circRNA_03360|Chr14:115183821_115184780_+	0.642528675601304	2.83098905101392	3.97358940991788	0.712451327746121	0.476185341014712	0.902635344822642	not
circRNA_03367|Chr15:821456_887290_+	0.642528675601304	2.83098905101392	3.97358940991788	0.712451327746121	0.476185341014712	0.902635344822642	not
circRNA_03660|Chr15:70233612_70260592_-	0.642528675601304	2.83098905101392	3.97358940991788	0.712451327746121	0.476185341014712	0.902635344822642	not
circRNA_03941|Chr16:49467305_49471447_-	0.642528675601304	2.83098905101392	3.97358940991788	0.712451327746121	0.476185341014712	0.902635344822642	not
circRNA_03945|Chr16:50437205_50487053_-	0.642528675601304	2.83098905101392	3.97358940991788	0.712451327746121	0.476185341014712	0.902635344822642	not
circRNA_04098|Chr17:5478331_5478857_-	0.642528675601304	2.83098905101392	3.97358940991788	0.712451327746121	0.476185341014712	0.902635344822642	not
circRNA_04284|Chr17:43162885_43199832_+	0.642528675601304	2.83098905101392	3.97358940991788	0.712451327746121	0.476185341014712	0.902635344822642	not
circRNA_04384|Chr17:75579712_75616081_+	0.642528675601304	2.83098905101392	3.97358940991788	0.712451327746121	0.476185341014712	0.902635344822642	not
circRNA_04429|Chr17:80342450_80350993_+	0.642528675601304	2.83098905101392	3.97358940991788	0.712451327746121	0.476185341014712	0.902635344822642	not
circRNA_04470|Chr17:87542497_87623017_+	0.642528675601304	2.83098905101392	3.97358940991788	0.712451327746121	0.476185341014712	0.902635344822642	not
circRNA_04510|Chr18:1655301_1680976_+	0.642528675601304	2.83098905101392	3.97358940991788	0.712451327746121	0.476185341014712	0.902635344822642	not
circRNA_04661|Chr18:29406095_29428707_+	0.642528675601304	2.83098905101392	3.97358940991788	0.712451327746121	0.476185341014712	0.902635344822642	not
circRNA_04752|Chr18:49891333_49891588_-	0.642528675601304	2.83098905101392	3.97358940991788	0.712451327746121	0.476185341014712	0.902635344822642	not
circRNA_04827|Chr18:63630085_63642688_+	0.642528675601304	2.83098905101392	3.97358940991788	0.712451327746121	0.476185341014712	0.902635344822642	not
circRNA_04828|Chr18:63784568_63786264_+	0.642528675601304	2.83098905101392	3.97358940991788	0.712451327746121	0.476185341014712	0.902635344822642	not
circRNA_04964|Chr19:16955422_16996896_-	0.642528675601304	2.83098905101392	3.97358940991788	0.712451327746121	0.476185341014712	0.902635344822642	not
circRNA_05090|Chr19:38860856_38868361_+	0.642528675601304	2.83098905101392	3.97358940991788	0.712451327746121	0.476185341014712	0.902635344822642	not
circRNA_05163|Chr19:54801921_54822499_+	0.642528675601304	2.83098905101392	3.97358940991788	0.712451327746121	0.476185341014712	0.902635344822642	not
circRNA_05266|Chr2:21492051_21552590_-	0.642528675601304	2.83098905101392	3.97358940991788	0.712451327746121	0.476185341014712	0.902635344822642	not
circRNA_05286|Chr2:21828582_21879597_-	0.642528675601304	2.83098905101392	3.97358940991788	0.712451327746121	0.476185341014712	0.902635344822642	not
circRNA_05456|Chr2:57131253_57179300_-	0.642528675601304	2.83098905101392	3.97358940991788	0.712451327746121	0.476185341014712	0.902635344822642	not
circRNA_05535|Chr2:93760818_93764997_+	0.642528675601304	2.83098905101392	3.97358940991788	0.712451327746121	0.476185341014712	0.902635344822642	not
circRNA_05643|Chr2:127653300_127665006_+	0.642528675601304	2.83098905101392	3.97358940991788	0.712451327746121	0.476185341014712	0.902635344822642	not
circRNA_05758|Chr2:157066595_157105004_-	0.642528675601304	2.83098905101392	3.97358940991788	0.712451327746121	0.476185341014712	0.902635344822642	not
circRNA_05763|Chr2:157552305_157599383_+	0.642528675601304	2.83098905101392	3.97358940991788	0.712451327746121	0.476185341014712	0.902635344822642	not
circRNA_05966|Chr2:205515866_205525297_+	0.642528675601304	2.83098905101392	3.97358940991788	0.712451327746121	0.476185341014712	0.902635344822642	not
circRNA_05973|Chr2:206406386_206408192_+	0.642528675601304	2.83098905101392	3.97358940991788	0.712451327746121	0.476185341014712	0.902635344822642	not
circRNA_06014|Chr2:212471565_212530455_+	0.642528675601304	2.83098905101392	3.97358940991788	0.712451327746121	0.476185341014712	0.902635344822642	not
circRNA_06017|Chr2:212852209_212864619_-	0.642528675601304	2.83098905101392	3.97358940991788	0.712451327746121	0.476185341014712	0.902635344822642	not
circRNA_06129|Chr2:244213695_244218201_+	0.642528675601304	2.83098905101392	3.97358940991788	0.712451327746121	0.476185341014712	0.902635344822642	not
circRNA_06276|Chr20:20403689_20411476_+	0.642528675601304	2.83098905101392	3.97358940991788	0.712451327746121	0.476185341014712	0.902635344822642	not
circRNA_06301|Chr20:27287022_27296277_-	0.642528675601304	2.83098905101392	3.97358940991788	0.712451327746121	0.476185341014712	0.902635344822642	not
circRNA_06315|Chr20:28094607_28127491_+	0.642528675601304	2.83098905101392	3.97358940991788	0.712451327746121	0.476185341014712	0.902635344822642	not
circRNA_06323|Chr20:29654935_29684031_+	0.642528675601304	2.83098905101392	3.97358940991788	0.712451327746121	0.476185341014712	0.902635344822642	not
circRNA_06478|Chr3:2051009_2060161_-	0.642528675601304	2.83098905101392	3.97358940991788	0.712451327746121	0.476185341014712	0.902635344822642	not
circRNA_06644|Chr3:43255559_43271766_+	0.642528675601304	2.83098905101392	3.97358940991788	0.712451327746121	0.476185341014712	0.902635344822642	not
circRNA_06829|Chr3:80732031_80732927_+	0.642528675601304	2.83098905101392	3.97358940991788	0.712451327746121	0.476185341014712	0.902635344822642	not
circRNA_06974|Chr3:113360325_113375517_-	0.642528675601304	2.83098905101392	3.97358940991788	0.712451327746121	0.476185341014712	0.902635344822642	not
circRNA_07025|Chr3:123300437_123320992_-	0.642528675601304	2.83098905101392	3.97358940991788	0.712451327746121	0.476185341014712	0.902635344822642	not
circRNA_07146|Chr3:153019047_153039920_-	0.642528675601304	2.83098905101392	3.97358940991788	0.712451327746121	0.476185341014712	0.902635344822642	not
circRNA_07151|Chr3:153594024_153594270_-	0.642528675601304	2.83098905101392	3.97358940991788	0.712451327746121	0.476185341014712	0.902635344822642	not
circRNA_07388|Chr4:29740458_29769899_-	0.642528675601304	2.83098905101392	3.97358940991788	0.712451327746121	0.476185341014712	0.902635344822642	not
circRNA_07405|Chr4:34595818_34602713_+	0.642528675601304	2.83098905101392	3.97358940991788	0.712451327746121	0.476185341014712	0.902635344822642	not
circRNA_07445|Chr4:57377509_57396104_+	0.642528675601304	2.83098905101392	3.97358940991788	0.712451327746121	0.476185341014712	0.902635344822642	not
circRNA_07481|Chr4:62315438_62342054_+	0.642528675601304	2.83098905101392	3.97358940991788	0.712451327746121	0.476185341014712	0.902635344822642	not
circRNA_07502|Chr4:64577854_64596853_-	0.642528675601304	2.83098905101392	3.97358940991788	0.712451327746121	0.476185341014712	0.902635344822642	not
circRNA_07535|Chr4:66226188_66232564_+	0.642528675601304	2.83098905101392	3.97358940991788	0.712451327746121	0.476185341014712	0.902635344822642	not
circRNA_07609|Chr4:89090470_89120774_+	0.642528675601304	2.83098905101392	3.97358940991788	0.712451327746121	0.476185341014712	0.902635344822642	not
circRNA_07753|Chr4:132112346_132114473_-	0.642528675601304	2.83098905101392	3.97358940991788	0.712451327746121	0.476185341014712	0.902635344822642	not
circRNA_07954|Chr5:1989320_2021193_-	0.642528675601304	2.83098905101392	3.97358940991788	0.712451327746121	0.476185341014712	0.902635344822642	not
circRNA_07960|Chr5:2400159_2400469_+	0.642528675601304	2.83098905101392	3.97358940991788	0.712451327746121	0.476185341014712	0.902635344822642	not
circRNA_08315|Chr5:101648419_101697843_+	0.642528675601304	2.83098905101392	3.97358940991788	0.712451327746121	0.476185341014712	0.902635344822642	not
circRNA_08434|Chr5:127660292_127679845_-	0.642528675601304	2.83098905101392	3.97358940991788	0.712451327746121	0.476185341014712	0.902635344822642	not
circRNA_08455|Chr5:128730204_128739243_-	0.642528675601304	2.83098905101392	3.97358940991788	0.712451327746121	0.476185341014712	0.902635344822642	not
circRNA_08549|Chr5:144516523_144527833_-	0.642528675601304	2.83098905101392	3.97358940991788	0.712451327746121	0.476185341014712	0.902635344822642	not
circRNA_08558|Chr5:144891842_144942704_-	0.642528675601304	2.83098905101392	3.97358940991788	0.712451327746121	0.476185341014712	0.902635344822642	not
circRNA_08583|Chr5:146964481_146974020_-	0.642528675601304	2.83098905101392	3.97358940991788	0.712451327746121	0.476185341014712	0.902635344822642	not
circRNA_08737|Chr5:166039312_166067876_-	0.642528675601304	2.83098905101392	3.97358940991788	0.712451327746121	0.476185341014712	0.902635344822642	not
circRNA_08741|Chr5:166176014_166190567_+	0.642528675601304	2.83098905101392	3.97358940991788	0.712451327746121	0.476185341014712	0.902635344822642	not
circRNA_09051|Chr6:43290396_43300980_+	0.642528675601304	2.83098905101392	3.97358940991788	0.712451327746121	0.476185341014712	0.902635344822642	not
circRNA_09157|Chr6:75641149_75654440_-	0.642528675601304	2.83098905101392	3.97358940991788	0.712451327746121	0.476185341014712	0.902635344822642	not
circRNA_09165|Chr6:76196114_76202396_+	0.642528675601304	2.83098905101392	3.97358940991788	0.712451327746121	0.476185341014712	0.902635344822642	not
circRNA_09483|Chr6:127021387_127053116_+	0.642528675601304	2.83098905101392	3.97358940991788	0.712451327746121	0.476185341014712	0.902635344822642	not
circRNA_09505|Chr6:132214845_132215671_+	0.642528675601304	2.83098905101392	3.97358940991788	0.712451327746121	0.476185341014712	0.902635344822642	not
circRNA_09693|Chr7:31605670_31633781_+	0.642528675601304	2.83098905101392	3.97358940991788	0.712451327746121	0.476185341014712	0.902635344822642	not
circRNA_09709|Chr7:33858562_33866308_-	0.642528675601304	2.83098905101392	3.97358940991788	0.712451327746121	0.476185341014712	0.902635344822642	not
circRNA_10010|Chr7:116072198_116158807_-	0.642528675601304	2.83098905101392	3.97358940991788	0.712451327746121	0.476185341014712	0.902635344822642	not
circRNA_10230|Chr8:26267895_26294259_-	0.642528675601304	2.83098905101392	3.97358940991788	0.712451327746121	0.476185341014712	0.902635344822642	not
circRNA_10366|Chr8:59724257_59743310_+	0.642528675601304	2.83098905101392	3.97358940991788	0.712451327746121	0.476185341014712	0.902635344822642	not
circRNA_10465|Chr8:68089178_68154119_-	0.642528675601304	2.83098905101392	3.97358940991788	0.712451327746121	0.476185341014712	0.902635344822642	not
circRNA_10674|Chr8:94069184_94072587_-	0.642528675601304	2.83098905101392	3.97358940991788	0.712451327746121	0.476185341014712	0.902635344822642	not
circRNA_10703|Chr8:96031882_96050225_-	0.642528675601304	2.83098905101392	3.97358940991788	0.712451327746121	0.476185341014712	0.902635344822642	not
circRNA_10854|Chr8:126307382_126390804_-	0.642528675601304	2.83098905101392	3.97358940991788	0.712451327746121	0.476185341014712	0.902635344822642	not
circRNA_11218|Chr9:86982887_86983188_+	0.642528675601304	2.83098905101392	3.97358940991788	0.712451327746121	0.476185341014712	0.902635344822642	not
circRNA_11227|Chr9:92128535_92162572_-	0.642528675601304	2.83098905101392	3.97358940991788	0.712451327746121	0.476185341014712	0.902635344822642	not
circRNA_11274|Chr9:94942933_94948583_+	0.642528675601304	2.83098905101392	3.97358940991788	0.712451327746121	0.476185341014712	0.902635344822642	not
circRNA_11554|ChrX:64272859_64367255_-	0.642528675601304	2.83098905101392	3.97358940991788	0.712451327746121	0.476185341014712	0.902635344822642	not
circRNA_11563|ChrX:71082431_71121063_-	0.642528675601304	2.83098905101392	3.97358940991788	0.712451327746121	0.476185341014712	0.902635344822642	not
circRNA_11581|ChrX:76843154_76849869_-	0.642528675601304	2.83098905101392	3.97358940991788	0.712451327746121	0.476185341014712	0.902635344822642	not
circRNA_11646|ChrX:114972099_114999004_+	0.642528675601304	2.83098905101392	3.97358940991788	0.712451327746121	0.476185341014712	0.902635344822642	not
circRNA_11654|ChrX:120912026_120952825_+	0.642528675601304	2.83098905101392	3.97358940991788	0.712451327746121	0.476185341014712	0.902635344822642	not
circRNA_11673|ChrX:128581400_128599108_+	0.642528675601304	2.83098905101392	3.97358940991788	0.712451327746121	0.476185341014712	0.902635344822642	not
circRNA_11697|ChrX:144328480_144348013_+	0.642528675601304	2.83098905101392	3.97358940991788	0.712451327746121	0.476185341014712	0.902635344822642	not
circRNA_11699|ChrX:156882944_156884142_+	0.642528675601304	2.83098905101392	3.97358940991788	0.712451327746121	0.476185341014712	0.902635344822642	not
circRNA_02439|Chr12:51582921_51584301_-	2.58135094651436	1.24762026567346	1.75251770142892	0.711901662765636	0.476525672441401	0.902635344822642	not
circRNA_08381|Chr5:117716189_117754533_-	1.57068258312668	-1.80021095600831	2.52883654316062	-0.711873197529146	0.476543300649664	0.902635344822642	not
circRNA_01463|Chr10:64283933_64290560_-	1.91280943650728	-1.66126830112474	2.3338740109595	-0.7118071898156	0.476584179876132	0.902635344822642	not
circRNA_09803|Chr7:60397574_60408823_-	14.8488112750133	-0.599512560346342	0.844498632172689	-0.709903530339584	0.477763961049436	0.902635344822642	not
circRNA_03727|Chr15:110020800_110046726_-	3.57873769119108	-1.15779063527879	1.63153546510833	-0.709632527173971	0.477932043362908	0.902635344822642	not
circRNA_09916|Chr7:78433861_78520474_+	10.7637585185314	-0.689230072654949	0.971626128597072	-0.709357285039386	0.478102787871011	0.902635344822642	not
circRNA_07606|Chr4:88469731_88497978_+	4.6109653403051	1.02739262325293	1.44851905867321	0.70927104279455	0.47815629449679	0.902635344822642	not
circRNA_06339|Chr20:32555833_32561175_+	3.13409529686129	-1.29953547281357	1.83237433550864	-0.70920851030848	0.478195093102698	0.902635344822642	not
circRNA_06871|Chr3:94397499_94398038_-	2.48020103124249	1.52171172857647	2.15030400947284	0.707672832247347	0.479148452354681	0.902635344822642	not
circRNA_08232|Chr5:79280979_79291689_-	11.6589423863355	-0.791270279859946	1.11911302391124	-0.707051265558951	0.479534619893126	0.902635344822642	not
circRNA_05852|Chr2:187048486_187051162_+	1.52510965760457	1.81264348273652	2.56630944202211	0.706323038467358	0.479987269444785	0.902635344822642	not
circRNA_08223|Chr5:76925720_76926914_+	14.520263667997	-0.618426264472712	0.876155004315055	-0.70584115987122	0.480286922368576	0.902635344822642	not
circRNA_11254|Chr9:94463647_94464799_+	11.2474649332501	0.671056138987206	0.95092566524581	0.705687272426011	0.480382637705149	0.902635344822642	not
circRNA_05918|Chr2:195671814_195672210_+	6.69936069178133	0.837575627911206	1.1892607332029	0.704282588777197	0.481256807058694	0.902635344822642	not
circRNA_00058|Chr1:20022792_20047889_+	0.637191389784393	-2.80105416014798	3.97747753096045	-0.704228782776203	0.48129030907467	0.902635344822642	not
circRNA_00183|Chr1:61388743_61406321_+	0.637191389784393	-2.80105416014798	3.97747753096045	-0.704228782776203	0.48129030907467	0.902635344822642	not
circRNA_00344|Chr1:113021854_113034616_+	0.637191389784393	-2.80105416014798	3.97747753096045	-0.704228782776203	0.48129030907467	0.902635344822642	not
circRNA_00368|Chr1:119172338_119211597_-	0.637191389784393	-2.80105416014798	3.97747753096045	-0.704228782776203	0.48129030907467	0.902635344822642	not
circRNA_00431|Chr1:133407797_133451349_-	0.637191389784393	-2.80105416014798	3.97747753096045	-0.704228782776203	0.48129030907467	0.902635344822642	not
circRNA_00630|Chr1:185263914_185283520_+	0.637191389784393	-2.80105416014798	3.97747753096045	-0.704228782776203	0.48129030907467	0.902635344822642	not
circRNA_00649|Chr1:188063733_188064708_+	0.637191389784393	-2.80105416014798	3.97747753096045	-0.704228782776203	0.48129030907467	0.902635344822642	not
circRNA_00655|Chr1:189512361_189544120_-	0.637191389784393	-2.80105416014798	3.97747753096045	-0.704228782776203	0.48129030907467	0.902635344822642	not
circRNA_00736|Chr1:200671013_200672411_-	0.637191389784393	-2.80105416014798	3.97747753096045	-0.704228782776203	0.48129030907467	0.902635344822642	not
circRNA_00753|Chr1:203343400_203385990_+	0.637191389784393	-2.80105416014798	3.97747753096045	-0.704228782776203	0.48129030907467	0.902635344822642	not
circRNA_00789|Chr1:214562895_214590676_+	0.637191389784393	-2.80105416014798	3.97747753096045	-0.704228782776203	0.48129030907467	0.902635344822642	not
circRNA_00837|Chr1:219592036_219607635_-	0.637191389784393	-2.80105416014798	3.97747753096045	-0.704228782776203	0.48129030907467	0.902635344822642	not
circRNA_01000|Chr1:256255356_256299276_+	0.637191389784393	-2.80105416014798	3.97747753096045	-0.704228782776203	0.48129030907467	0.902635344822642	not
circRNA_01184|Chr10:9233537_9248214_-	0.637191389784393	-2.80105416014798	3.97747753096045	-0.704228782776203	0.48129030907467	0.902635344822642	not
circRNA_01192|Chr10:11650916_11670969_+	0.637191389784393	-2.80105416014798	3.97747753096045	-0.704228782776203	0.48129030907467	0.902635344822642	not
circRNA_01210|Chr10:15554042_15566961_+	0.637191389784393	-2.80105416014798	3.97747753096045	-0.704228782776203	0.48129030907467	0.902635344822642	not
circRNA_01306|Chr10:39860014_39860289_-	0.637191389784393	-2.80105416014798	3.97747753096045	-0.704228782776203	0.48129030907467	0.902635344822642	not
circRNA_01377|Chr10:52216060_52228649_-	0.637191389784393	-2.80105416014798	3.97747753096045	-0.704228782776203	0.48129030907467	0.902635344822642	not
circRNA_01426|Chr10:62022463_62022831_-	0.637191389784393	-2.80105416014798	3.97747753096045	-0.704228782776203	0.48129030907467	0.902635344822642	not
circRNA_01451|Chr10:63407775_63418716_+	0.637191389784393	-2.80105416014798	3.97747753096045	-0.704228782776203	0.48129030907467	0.902635344822642	not
circRNA_01501|Chr10:67363508_67364610_+	0.637191389784393	-2.80105416014798	3.97747753096045	-0.704228782776203	0.48129030907467	0.902635344822642	not
circRNA_01569|Chr10:72924683_72931437_+	0.637191389784393	-2.80105416014798	3.97747753096045	-0.704228782776203	0.48129030907467	0.902635344822642	not
circRNA_01665|Chr10:85170956_85172858_-	0.637191389784393	-2.80105416014798	3.97747753096045	-0.704228782776203	0.48129030907467	0.902635344822642	not
circRNA_01727|Chr10:92411765_92476192_-	0.637191389784393	-2.80105416014798	3.97747753096045	-0.704228782776203	0.48129030907467	0.902635344822642	not
circRNA_01762|Chr10:95011921_95015797_+	0.637191389784393	-2.80105416014798	3.97747753096045	-0.704228782776203	0.48129030907467	0.902635344822642	not
circRNA_01778|Chr10:95296828_95299099_-	0.637191389784393	-2.80105416014798	3.97747753096045	-0.704228782776203	0.48129030907467	0.902635344822642	not
circRNA_01791|Chr10:95841063_95893306_+	0.637191389784393	-2.80105416014798	3.97747753096045	-0.704228782776203	0.48129030907467	0.902635344822642	not
circRNA_01839|Chr10:104730488_104732216_-	0.637191389784393	-2.80105416014798	3.97747753096045	-0.704228782776203	0.48129030907467	0.902635344822642	not
circRNA_01867|Chr10:110157631_110164041_-	0.637191389784393	-2.80105416014798	3.97747753096045	-0.704228782776203	0.48129030907467	0.902635344822642	not
circRNA_01870|Chr10:110495072_110509297_+	0.637191389784393	-2.80105416014798	3.97747753096045	-0.704228782776203	0.48129030907467	0.902635344822642	not
circRNA_01913|Chr11:24479964_24512332_-	0.637191389784393	-2.80105416014798	3.97747753096045	-0.704228782776203	0.48129030907467	0.902635344822642	not
circRNA_02080|Chr11:66484230_66550047_+	0.637191389784393	-2.80105416014798	3.97747753096045	-0.704228782776203	0.48129030907467	0.902635344822642	not
circRNA_02118|Chr11:72245130_72254678_-	0.637191389784393	-2.80105416014798	3.97747753096045	-0.704228782776203	0.48129030907467	0.902635344822642	not
circRNA_02163|Chr11:84955716_84979236_+	0.637191389784393	-2.80105416014798	3.97747753096045	-0.704228782776203	0.48129030907467	0.902635344822642	not
circRNA_02205|Chr11:89456796_89504049_-	0.637191389784393	-2.80105416014798	3.97747753096045	-0.704228782776203	0.48129030907467	0.902635344822642	not
circRNA_02224|Chr12:2891842_2951955_+	0.637191389784393	-2.80105416014798	3.97747753096045	-0.704228782776203	0.48129030907467	0.902635344822642	not
circRNA_02285|Chr12:16052505_16056091_+	0.637191389784393	-2.80105416014798	3.97747753096045	-0.704228782776203	0.48129030907467	0.902635344822642	not
circRNA_02321|Chr12:25572627_25583744_+	0.637191389784393	-2.80105416014798	3.97747753096045	-0.704228782776203	0.48129030907467	0.902635344822642	not
circRNA_02394|Chr12:40329454_40333565_-	0.637191389784393	-2.80105416014798	3.97747753096045	-0.704228782776203	0.48129030907467	0.902635344822642	not
circRNA_02433|Chr12:48835825_48837529_-	0.637191389784393	-2.80105416014798	3.97747753096045	-0.704228782776203	0.48129030907467	0.902635344822642	not
circRNA_02458|Chr13:14516041_14563281_-	0.637191389784393	-2.80105416014798	3.97747753096045	-0.704228782776203	0.48129030907467	0.902635344822642	not
circRNA_02684|Chr13:78775009_78776163_+	0.637191389784393	-2.80105416014798	3.97747753096045	-0.704228782776203	0.48129030907467	0.902635344822642	not
circRNA_02704|Chr13:83634263_83655497_-	0.637191389784393	-2.80105416014798	3.97747753096045	-0.704228782776203	0.48129030907467	0.902635344822642	not
circRNA_02742|Chr13:92762599_92783433_+	0.637191389784393	-2.80105416014798	3.97747753096045	-0.704228782776203	0.48129030907467	0.902635344822642	not
circRNA_02799|Chr13:100885656_100893577_-	0.637191389784393	-2.80105416014798	3.97747753096045	-0.704228782776203	0.48129030907467	0.902635344822642	not
circRNA_02813|Chr13:103356835_103362959_+	0.637191389784393	-2.80105416014798	3.97747753096045	-0.704228782776203	0.48129030907467	0.902635344822642	not
circRNA_02899|Chr13:108768806_108780643_-	0.637191389784393	-2.80105416014798	3.97747753096045	-0.704228782776203	0.48129030907467	0.902635344822642	not
circRNA_02940|Chr14:2924636_2955913_+	0.637191389784393	-2.80105416014798	3.97747753096045	-0.704228782776203	0.48129030907467	0.902635344822642	not
circRNA_03016|Chr14:15112120_15127296_+	0.637191389784393	-2.80105416014798	3.97747753096045	-0.704228782776203	0.48129030907467	0.902635344822642	not
circRNA_03101|Chr14:42763115_42809348_-	0.637191389784393	-2.80105416014798	3.97747753096045	-0.704228782776203	0.48129030907467	0.902635344822642	not
circRNA_03102|Chr14:42769582_42809348_-	0.637191389784393	-2.80105416014798	3.97747753096045	-0.704228782776203	0.48129030907467	0.902635344822642	not
circRNA_03270|Chr14:88724076_88775039_-	0.637191389784393	-2.80105416014798	3.97747753096045	-0.704228782776203	0.48129030907467	0.902635344822642	not
circRNA_03341|Chr14:113276249_113277579_+	0.637191389784393	-2.80105416014798	3.97747753096045	-0.704228782776203	0.48129030907467	0.902635344822642	not
circRNA_03408|Chr15:11739760_11807392_-	0.637191389784393	-2.80105416014798	3.97747753096045	-0.704228782776203	0.48129030907467	0.902635344822642	not
circRNA_03507|Chr15:36937341_36940208_+	0.637191389784393	-2.80105416014798	3.97747753096045	-0.704228782776203	0.48129030907467	0.902635344822642	not
circRNA_03698|Chr15:103872241_103886205_-	0.637191389784393	-2.80105416014798	3.97747753096045	-0.704228782776203	0.48129030907467	0.902635344822642	not
circRNA_03706|Chr15:105687771_105688392_+	0.637191389784393	-2.80105416014798	3.97747753096045	-0.704228782776203	0.48129030907467	0.902635344822642	not
circRNA_03724|Chr15:109802237_109844147_-	0.637191389784393	-2.80105416014798	3.97747753096045	-0.704228782776203	0.48129030907467	0.902635344822642	not
circRNA_03765|Chr16:3125680_3130123_-	0.637191389784393	-2.80105416014798	3.97747753096045	-0.704228782776203	0.48129030907467	0.902635344822642	not
circRNA_03772|Chr16:5407114_5422411_-	0.637191389784393	-2.80105416014798	3.97747753096045	-0.704228782776203	0.48129030907467	0.902635344822642	not
circRNA_03818|Chr16:9943192_9946132_+	0.637191389784393	-2.80105416014798	3.97747753096045	-0.704228782776203	0.48129030907467	0.902635344822642	not
circRNA_03851|Chr16:18966065_18966670_-	0.637191389784393	-2.80105416014798	3.97747753096045	-0.704228782776203	0.48129030907467	0.902635344822642	not
circRNA_03944|Chr16:49679637_49693580_-	0.637191389784393	-2.80105416014798	3.97747753096045	-0.704228782776203	0.48129030907467	0.902635344822642	not
circRNA_03978|Chr16:56313381_56326806_+	0.637191389784393	-2.80105416014798	3.97747753096045	-0.704228782776203	0.48129030907467	0.902635344822642	not
circRNA_04186|Chr17:9475765_9496416_-	0.637191389784393	-2.80105416014798	3.97747753096045	-0.704228782776203	0.48129030907467	0.902635344822642	not
circRNA_04264|Chr17:27571479_27602936_-	0.637191389784393	-2.80105416014798	3.97747753096045	-0.704228782776203	0.48129030907467	0.902635344822642	not
circRNA_04265|Chr17:27591680_27591934_-	0.637191389784393	-2.80105416014798	3.97747753096045	-0.704228782776203	0.48129030907467	0.902635344822642	not
circRNA_04321|Chr17:54021110_54026767_+	0.637191389784393	-2.80105416014798	3.97747753096045	-0.704228782776203	0.48129030907467	0.902635344822642	not
circRNA_04530|Chr18:2016346_2032491_+	0.637191389784393	-2.80105416014798	3.97747753096045	-0.704228782776203	0.48129030907467	0.902635344822642	not
circRNA_04578|Chr18:15352462_15358951_+	0.637191389784393	-2.80105416014798	3.97747753096045	-0.704228782776203	0.48129030907467	0.902635344822642	not
circRNA_04610|Chr18:18250339_18267686_-	0.637191389784393	-2.80105416014798	3.97747753096045	-0.704228782776203	0.48129030907467	0.902635344822642	not
circRNA_04629|Chr18:26633551_26670959_-	0.637191389784393	-2.80105416014798	3.97747753096045	-0.704228782776203	0.48129030907467	0.902635344822642	not
circRNA_04633|Chr18:27062486_27082316_+	0.637191389784393	-2.80105416014798	3.97747753096045	-0.704228782776203	0.48129030907467	0.902635344822642	not
circRNA_04769|Chr18:56558432_56593219_+	0.637191389784393	-2.80105416014798	3.97747753096045	-0.704228782776203	0.48129030907467	0.902635344822642	not
circRNA_04823|Chr18:61786003_61788902_+	0.637191389784393	-2.80105416014798	3.97747753096045	-0.704228782776203	0.48129030907467	0.902635344822642	not
circRNA_04836|Chr18:66559673_66603887_-	0.637191389784393	-2.80105416014798	3.97747753096045	-0.704228782776203	0.48129030907467	0.902635344822642	not
circRNA_04975|Chr19:17445979_17451700_-	0.637191389784393	-2.80105416014798	3.97747753096045	-0.704228782776203	0.48129030907467	0.902635344822642	not
circRNA_05118|Chr19:42917629_42920390_-	0.637191389784393	-2.80105416014798	3.97747753096045	-0.704228782776203	0.48129030907467	0.902635344822642	not
circRNA_05130|Chr19:43257953_43263533_+	0.637191389784393	-2.80105416014798	3.97747753096045	-0.704228782776203	0.48129030907467	0.902635344822642	not
circRNA_05131|Chr19:43263441_43266581_+	0.637191389784393	-2.80105416014798	3.97747753096045	-0.704228782776203	0.48129030907467	0.902635344822642	not
circRNA_05191|Chr2:2903491_2912101_+	0.637191389784393	-2.80105416014798	3.97747753096045	-0.704228782776203	0.48129030907467	0.902635344822642	not
circRNA_05224|Chr2:5411533_5418063_+	0.637191389784393	-2.80105416014798	3.97747753096045	-0.704228782776203	0.48129030907467	0.902635344822642	not
circRNA_05293|Chr2:21915465_21921128_-	0.637191389784393	-2.80105416014798	3.97747753096045	-0.704228782776203	0.48129030907467	0.902635344822642	not
circRNA_05479|Chr2:60936545_60936767_-	0.637191389784393	-2.80105416014798	3.97747753096045	-0.704228782776203	0.48129030907467	0.902635344822642	not
circRNA_05481|Chr2:62185691_62186426_+	0.637191389784393	-2.80105416014798	3.97747753096045	-0.704228782776203	0.48129030907467	0.902635344822642	not
circRNA_05556|Chr2:104760913_104774141_+	0.637191389784393	-2.80105416014798	3.97747753096045	-0.704228782776203	0.48129030907467	0.902635344822642	not
circRNA_05688|Chr2:143475299_143507022_+	0.637191389784393	-2.80105416014798	3.97747753096045	-0.704228782776203	0.48129030907467	0.902635344822642	not
circRNA_05768|Chr2:165522541_165534031_-	0.637191389784393	-2.80105416014798	3.97747753096045	-0.704228782776203	0.48129030907467	0.902635344822642	not
circRNA_05773|Chr2:166405040_166411788_+	0.637191389784393	-2.80105416014798	3.97747753096045	-0.704228782776203	0.48129030907467	0.902635344822642	not
circRNA_05938|Chr2:197908195_197909272_-	0.637191389784393	-2.80105416014798	3.97747753096045	-0.704228782776203	0.48129030907467	0.902635344822642	not
circRNA_05974|Chr2:206472095_206493443_+	0.637191389784393	-2.80105416014798	3.97747753096045	-0.704228782776203	0.48129030907467	0.902635344822642	not
circRNA_05980|Chr2:206936459_206976810_-	0.637191389784393	-2.80105416014798	3.97747753096045	-0.704228782776203	0.48129030907467	0.902635344822642	not
circRNA_06010|Chr2:211606554_211615253_-	0.637191389784393	-2.80105416014798	3.97747753096045	-0.704228782776203	0.48129030907467	0.902635344822642	not
circRNA_06066|Chr2:227528584_227541219_+	0.637191389784393	-2.80105416014798	3.97747753096045	-0.704228782776203	0.48129030907467	0.902635344822642	not
circRNA_06090|Chr2:235229066_235232733_-	0.637191389784393	-2.80105416014798	3.97747753096045	-0.704228782776203	0.48129030907467	0.902635344822642	not
circRNA_06092|Chr2:235816764_235826673_-	0.637191389784393	-2.80105416014798	3.97747753096045	-0.704228782776203	0.48129030907467	0.902635344822642	not
circRNA_06169|Chr2:262835954_262872567_-	0.637191389784393	-2.80105416014798	3.97747753096045	-0.704228782776203	0.48129030907467	0.902635344822642	not
circRNA_06237|Chr20:14964766_14964900_+	0.637191389784393	-2.80105416014798	3.97747753096045	-0.704228782776203	0.48129030907467	0.902635344822642	not
circRNA_06345|Chr20:34646376_34647163_-	0.637191389784393	-2.80105416014798	3.97747753096045	-0.704228782776203	0.48129030907467	0.902635344822642	not
circRNA_06402|Chr20:44879956_44910078_+	0.637191389784393	-2.80105416014798	3.97747753096045	-0.704228782776203	0.48129030907467	0.902635344822642	not
circRNA_06562|Chr3:13510410_13529623_+	0.637191389784393	-2.80105416014798	3.97747753096045	-0.704228782776203	0.48129030907467	0.902635344822642	not
circRNA_06740|Chr3:57882247_57889181_-	0.637191389784393	-2.80105416014798	3.97747753096045	-0.704228782776203	0.48129030907467	0.902635344822642	not
circRNA_06792|Chr3:66268288_66270087_-	0.637191389784393	-2.80105416014798	3.97747753096045	-0.704228782776203	0.48129030907467	0.902635344822642	not
circRNA_06874|Chr3:94596198_94606660_+	0.637191389784393	-2.80105416014798	3.97747753096045	-0.704228782776203	0.48129030907467	0.902635344822642	not
circRNA_06926|Chr3:111249502_111253236_-	0.637191389784393	-2.80105416014798	3.97747753096045	-0.704228782776203	0.48129030907467	0.902635344822642	not
circRNA_06962|Chr3:112876616_112899649_-	0.637191389784393	-2.80105416014798	3.97747753096045	-0.704228782776203	0.48129030907467	0.902635344822642	not
circRNA_06964|Chr3:112896028_112899649_-	0.637191389784393	-2.80105416014798	3.97747753096045	-0.704228782776203	0.48129030907467	0.902635344822642	not
circRNA_06970|Chr3:113206660_113213009_-	0.637191389784393	-2.80105416014798	3.97747753096045	-0.704228782776203	0.48129030907467	0.902635344822642	not
circRNA_06975|Chr3:113386526_113392511_+	0.637191389784393	-2.80105416014798	3.97747753096045	-0.704228782776203	0.48129030907467	0.902635344822642	not
circRNA_07023|Chr3:123285078_123304722_-	0.637191389784393	-2.80105416014798	3.97747753096045	-0.704228782776203	0.48129030907467	0.902635344822642	not
circRNA_07031|Chr3:125459720_125465046_-	0.637191389784393	-2.80105416014798	3.97747753096045	-0.704228782776203	0.48129030907467	0.902635344822642	not
circRNA_07057|Chr3:136679971_136718473_-	0.637191389784393	-2.80105416014798	3.97747753096045	-0.704228782776203	0.48129030907467	0.902635344822642	not
circRNA_07199|Chr3:165333441_165339326_-	0.637191389784393	-2.80105416014798	3.97747753096045	-0.704228782776203	0.48129030907467	0.902635344822642	not
circRNA_07341|Chr4:22082151_22085080_+	0.637191389784393	-2.80105416014798	3.97747753096045	-0.704228782776203	0.48129030907467	0.902635344822642	not
circRNA_07485|Chr4:62604273_62609627_-	0.637191389784393	-2.80105416014798	3.97747753096045	-0.704228782776203	0.48129030907467	0.902635344822642	not
circRNA_07499|Chr4:64472352_64509577_-	0.637191389784393	-2.80105416014798	3.97747753096045	-0.704228782776203	0.48129030907467	0.902635344822642	not
circRNA_07575|Chr4:82783679_82821185_+	0.637191389784393	-2.80105416014798	3.97747753096045	-0.704228782776203	0.48129030907467	0.902635344822642	not
circRNA_07578|Chr4:84350150_84376531_+	0.637191389784393	-2.80105416014798	3.97747753096045	-0.704228782776203	0.48129030907467	0.902635344822642	not
circRNA_07669|Chr4:115624887_115626399_+	0.637191389784393	-2.80105416014798	3.97747753096045	-0.704228782776203	0.48129030907467	0.902635344822642	not
circRNA_07707|Chr4:120219280_120233436_-	0.637191389784393	-2.80105416014798	3.97747753096045	-0.704228782776203	0.48129030907467	0.902635344822642	not
circRNA_07746|Chr4:129833939_129834170_+	0.637191389784393	-2.80105416014798	3.97747753096045	-0.704228782776203	0.48129030907467	0.902635344822642	not
circRNA_07777|Chr4:147478941_147490764_+	0.637191389784393	-2.80105416014798	3.97747753096045	-0.704228782776203	0.48129030907467	0.902635344822642	not
circRNA_07778|Chr4:147481742_147490764_+	0.637191389784393	-2.80105416014798	3.97747753096045	-0.704228782776203	0.48129030907467	0.902635344822642	not
circRNA_07903|Chr4:174720692_174734216_+	0.637191389784393	-2.80105416014798	3.97747753096045	-0.704228782776203	0.48129030907467	0.902635344822642	not
circRNA_07935|Chr4:182811463_182817396_-	0.637191389784393	-2.80105416014798	3.97747753096045	-0.704228782776203	0.48129030907467	0.902635344822642	not
circRNA_08121|Chr5:58400915_58401136_+	0.637191389784393	-2.80105416014798	3.97747753096045	-0.704228782776203	0.48129030907467	0.902635344822642	not
circRNA_08125|Chr5:58551128_58577339_+	0.637191389784393	-2.80105416014798	3.97747753096045	-0.704228782776203	0.48129030907467	0.902635344822642	not
circRNA_08148|Chr5:60850850_60864051_+	0.637191389784393	-2.80105416014798	3.97747753096045	-0.704228782776203	0.48129030907467	0.902635344822642	not
circRNA_08218|Chr5:76692539_76717968_-	0.637191389784393	-2.80105416014798	3.97747753096045	-0.704228782776203	0.48129030907467	0.902635344822642	not
circRNA_08460|Chr5:129092231_129095016_-	0.637191389784393	-2.80105416014798	3.97747753096045	-0.704228782776203	0.48129030907467	0.902635344822642	not
circRNA_08470|Chr5:129475778_129528945_+	0.637191389784393	-2.80105416014798	3.97747753096045	-0.704228782776203	0.48129030907467	0.902635344822642	not
circRNA_08595|Chr5:148582913_148600109_+	0.637191389784393	-2.80105416014798	3.97747753096045	-0.704228782776203	0.48129030907467	0.902635344822642	not
circRNA_08608|Chr5:148868269_148881293_+	0.637191389784393	-2.80105416014798	3.97747753096045	-0.704228782776203	0.48129030907467	0.902635344822642	not
circRNA_08624|Chr5:150140443_150167083_-	0.637191389784393	-2.80105416014798	3.97747753096045	-0.704228782776203	0.48129030907467	0.902635344822642	not
circRNA_08892|Chr6:21796913_21827554_-	0.637191389784393	-2.80105416014798	3.97747753096045	-0.704228782776203	0.48129030907467	0.902635344822642	not
circRNA_09012|Chr6:30213961_30219724_-	0.637191389784393	-2.80105416014798	3.97747753096045	-0.704228782776203	0.48129030907467	0.902635344822642	not
circRNA_09149|Chr6:73742698_73744458_+	0.637191389784393	-2.80105416014798	3.97747753096045	-0.704228782776203	0.48129030907467	0.902635344822642	not
circRNA_09155|Chr6:75631445_75654440_-	0.637191389784393	-2.80105416014798	3.97747753096045	-0.704228782776203	0.48129030907467	0.902635344822642	not
circRNA_09377|Chr6:110167658_110185152_-	0.637191389784393	-2.80105416014798	3.97747753096045	-0.704228782776203	0.48129030907467	0.902635344822642	not
circRNA_09382|Chr6:111709226_111740266_+	0.637191389784393	-2.80105416014798	3.97747753096045	-0.704228782776203	0.48129030907467	0.902635344822642	not
circRNA_09385|Chr6:112258869_112307957_+	0.637191389784393	-2.80105416014798	3.97747753096045	-0.704228782776203	0.48129030907467	0.902635344822642	not
circRNA_09400|Chr6:115116539_115144846_-	0.637191389784393	-2.80105416014798	3.97747753096045	-0.704228782776203	0.48129030907467	0.902635344822642	not
circRNA_09559|Chr6:136059672_136119907_+	0.637191389784393	-2.80105416014798	3.97747753096045	-0.704228782776203	0.48129030907467	0.902635344822642	not
circRNA_09678|Chr7:29010905_29014665_+	0.637191389784393	-2.80105416014798	3.97747753096045	-0.704228782776203	0.48129030907467	0.902635344822642	not
circRNA_09764|Chr7:52745151_52745558_-	0.637191389784393	-2.80105416014798	3.97747753096045	-0.704228782776203	0.48129030907467	0.902635344822642	not
circRNA_09819|Chr7:62997077_63002708_-	0.637191389784393	-2.80105416014798	3.97747753096045	-0.704228782776203	0.48129030907467	0.902635344822642	not
circRNA_10029|Chr7:122183369_122184430_+	0.637191389784393	-2.80105416014798	3.97747753096045	-0.704228782776203	0.48129030907467	0.902635344822642	not
circRNA_10071|Chr7:127178724_127182545_+	0.637191389784393	-2.80105416014798	3.97747753096045	-0.704228782776203	0.48129030907467	0.902635344822642	not
circRNA_10115|Chr7:140929988_140933488_+	0.637191389784393	-2.80105416014798	3.97747753096045	-0.704228782776203	0.48129030907467	0.902635344822642	not
circRNA_10171|Chr8:12357742_12368392_+	0.637191389784393	-2.80105416014798	3.97747753096045	-0.704228782776203	0.48129030907467	0.902635344822642	not
circRNA_10312|Chr8:50444893_50469347_+	0.637191389784393	-2.80105416014798	3.97747753096045	-0.704228782776203	0.48129030907467	0.902635344822642	not
circRNA_10501|Chr8:70366177_70367391_+	0.637191389784393	-2.80105416014798	3.97747753096045	-0.704228782776203	0.48129030907467	0.902635344822642	not
circRNA_10517|Chr8:70524346_70547228_+	0.637191389784393	-2.80105416014798	3.97747753096045	-0.704228782776203	0.48129030907467	0.902635344822642	not
circRNA_10790|Chr8:116602218_116622275_-	0.637191389784393	-2.80105416014798	3.97747753096045	-0.704228782776203	0.48129030907467	0.902635344822642	not
circRNA_10795|Chr8:116876475_116876655_+	0.637191389784393	-2.80105416014798	3.97747753096045	-0.704228782776203	0.48129030907467	0.902635344822642	not
circRNA_10899|Chr9:1564751_1635677_+	0.637191389784393	-2.80105416014798	3.97747753096045	-0.704228782776203	0.48129030907467	0.902635344822642	not
circRNA_10914|Chr9:8604049_8629685_-	0.637191389784393	-2.80105416014798	3.97747753096045	-0.704228782776203	0.48129030907467	0.902635344822642	not
circRNA_11096|Chr9:65302065_65303882_-	0.637191389784393	-2.80105416014798	3.97747753096045	-0.704228782776203	0.48129030907467	0.902635344822642	not
circRNA_11123|Chr9:66768774_66774536_+	0.637191389784393	-2.80105416014798	3.97747753096045	-0.704228782776203	0.48129030907467	0.902635344822642	not
circRNA_11195|Chr9:75178551_75230161_-	0.637191389784393	-2.80105416014798	3.97747753096045	-0.704228782776203	0.48129030907467	0.902635344822642	not
circRNA_11280|Chr9:95046633_95052532_+	0.637191389784393	-2.80105416014798	3.97747753096045	-0.704228782776203	0.48129030907467	0.902635344822642	not
circRNA_11287|Chr9:96804834_96866552_+	0.637191389784393	-2.80105416014798	3.97747753096045	-0.704228782776203	0.48129030907467	0.902635344822642	not
circRNA_11311|Chr9:105612243_105633676_-	0.637191389784393	-2.80105416014798	3.97747753096045	-0.704228782776203	0.48129030907467	0.902635344822642	not
circRNA_11329|Chr9:111690153_111756949_+	0.637191389784393	-2.80105416014798	3.97747753096045	-0.704228782776203	0.48129030907467	0.902635344822642	not
circRNA_11363|Chr9:114498571_114498767_-	0.637191389784393	-2.80105416014798	3.97747753096045	-0.704228782776203	0.48129030907467	0.902635344822642	not
circRNA_11410|ChrX:2535024_2614552_+	0.637191389784393	-2.80105416014798	3.97747753096045	-0.704228782776203	0.48129030907467	0.902635344822642	not
circRNA_11450|ChrX:20517911_20542306_+	0.637191389784393	-2.80105416014798	3.97747753096045	-0.704228782776203	0.48129030907467	0.902635344822642	not
circRNA_11458|ChrX:21104017_21129874_+	0.637191389784393	-2.80105416014798	3.97747753096045	-0.704228782776203	0.48129030907467	0.902635344822642	not
circRNA_11486|ChrX:35752530_35753315_-	0.637191389784393	-2.80105416014798	3.97747753096045	-0.704228782776203	0.48129030907467	0.902635344822642	not
circRNA_11537|ChrX:62537349_62570599_-	0.637191389784393	-2.80105416014798	3.97747753096045	-0.704228782776203	0.48129030907467	0.902635344822642	not
circRNA_11548|ChrX:63273929_63275217_-	0.637191389784393	-2.80105416014798	3.97747753096045	-0.704228782776203	0.48129030907467	0.902635344822642	not
circRNA_11576|ChrX:74329612_74334974_-	0.637191389784393	-2.80105416014798	3.97747753096045	-0.704228782776203	0.48129030907467	0.902635344822642	not
circRNA_00090|Chr1:28362167_28369904_+	0.611415058003697	-2.79931374276857	3.97756184641997	-0.703776295845183	0.481572097841475	0.902635344822642	not
circRNA_00095|Chr1:29457380_29471715_+	0.611415058003697	-2.79931374276857	3.97756184641997	-0.703776295845183	0.481572097841475	0.902635344822642	not
circRNA_00230|Chr1:78676164_78681375_+	0.611415058003697	-2.79931374276857	3.97756184641997	-0.703776295845183	0.481572097841475	0.902635344822642	not
circRNA_00490|Chr1:153039382_153056784_-	0.611415058003697	-2.79931374276857	3.97756184641997	-0.703776295845183	0.481572097841475	0.902635344822642	not
circRNA_00791|Chr1:214574407_214581660_+	0.611415058003697	-2.79931374276857	3.97756184641997	-0.703776295845183	0.481572097841475	0.902635344822642	not
circRNA_00986|Chr1:255685048_255774681_-	0.611415058003697	-2.79931374276857	3.97756184641997	-0.703776295845183	0.481572097841475	0.902635344822642	not
circRNA_01093|Chr1:277375162_277383623_+	0.611415058003697	-2.79931374276857	3.97756184641997	-0.703776295845183	0.481572097841475	0.902635344822642	not
circRNA_01138|Chr1:282190810_282206870_+	0.611415058003697	-2.79931374276857	3.97756184641997	-0.703776295845183	0.481572097841475	0.902635344822642	not
circRNA_01275|Chr10:37163046_37166187_-	0.611415058003697	-2.79931374276857	3.97756184641997	-0.703776295845183	0.481572097841475	0.902635344822642	not
circRNA_01510|Chr10:67767323_67769219_+	0.611415058003697	-2.79931374276857	3.97756184641997	-0.703776295845183	0.481572097841475	0.902635344822642	not
circRNA_01646|Chr10:85109546_85112742_-	0.611415058003697	-2.79931374276857	3.97756184641997	-0.703776295845183	0.481572097841475	0.902635344822642	not
circRNA_01887|Chr11:1835190_1844275_-	0.611415058003697	-2.79931374276857	3.97756184641997	-0.703776295845183	0.481572097841475	0.902635344822642	not
circRNA_02155|Chr11:84623876_84638229_-	0.611415058003697	-2.79931374276857	3.97756184641997	-0.703776295845183	0.481572097841475	0.902635344822642	not
circRNA_02203|Chr11:89434192_89504049_-	0.611415058003697	-2.79931374276857	3.97756184641997	-0.703776295845183	0.481572097841475	0.902635344822642	not
circRNA_03130|Chr14:45668936_45683858_-	0.611415058003697	-2.79931374276857	3.97756184641997	-0.703776295845183	0.481572097841475	0.902635344822642	not
circRNA_03161|Chr14:71590953_71597638_+	0.611415058003697	-2.79931374276857	3.97756184641997	-0.703776295845183	0.481572097841475	0.902635344822642	not
circRNA_03481|Chr15:28556326_28560212_+	0.611415058003697	-2.79931374276857	3.97756184641997	-0.703776295845183	0.481572097841475	0.902635344822642	not
circRNA_03502|Chr15:34396874_34397535_-	0.611415058003697	-2.79931374276857	3.97756184641997	-0.703776295845183	0.481572097841475	0.902635344822642	not
circRNA_03563|Chr15:44421496_44426825_+	0.611415058003697	-2.79931374276857	3.97756184641997	-0.703776295845183	0.481572097841475	0.902635344822642	not
circRNA_03627|Chr15:60010999_60039883_-	0.611415058003697	-2.79931374276857	3.97756184641997	-0.703776295845183	0.481572097841475	0.902635344822642	not
circRNA_03673|Chr15:70831996_70859193_+	0.611415058003697	-2.79931374276857	3.97756184641997	-0.703776295845183	0.481572097841475	0.902635344822642	not
circRNA_04318|Chr17:53966384_53966929_+	0.611415058003697	-2.79931374276857	3.97756184641997	-0.703776295845183	0.481572097841475	0.902635344822642	not
circRNA_04348|Chr17:62358469_62388780_-	0.611415058003697	-2.79931374276857	3.97756184641997	-0.703776295845183	0.481572097841475	0.902635344822642	not
circRNA_04490|Chr17:90409044_90434561_-	0.611415058003697	-2.79931374276857	3.97756184641997	-0.703776295845183	0.481572097841475	0.902635344822642	not
circRNA_04680|Chr18:31733544_31749642_-	0.611415058003697	-2.79931374276857	3.97756184641997	-0.703776295845183	0.481572097841475	0.902635344822642	not
circRNA_04715|Chr18:40898278_40920302_+	0.611415058003697	-2.79931374276857	3.97756184641997	-0.703776295845183	0.481572097841475	0.902635344822642	not
circRNA_04921|Chr18:86156084_86189168_+	0.611415058003697	-2.79931374276857	3.97756184641997	-0.703776295845183	0.481572097841475	0.902635344822642	not
circRNA_05076|Chr19:34750936_34752697_-	0.611415058003697	-2.79931374276857	3.97756184641997	-0.703776295845183	0.481572097841475	0.902635344822642	not
circRNA_06306|Chr20:27427870_27433459_+	0.611415058003697	-2.79931374276857	3.97756184641997	-0.703776295845183	0.481572097841475	0.902635344822642	not
circRNA_06328|Chr20:31914070_31928148_-	0.611415058003697	-2.79931374276857	3.97756184641997	-0.703776295845183	0.481572097841475	0.902635344822642	not
circRNA_06592|Chr3:21834215_21915433_-	0.611415058003697	-2.79931374276857	3.97756184641997	-0.703776295845183	0.481572097841475	0.902635344822642	not
circRNA_06830|Chr3:81112103_81143240_+	0.611415058003697	-2.79931374276857	3.97756184641997	-0.703776295845183	0.481572097841475	0.902635344822642	not
circRNA_07489|Chr4:64265934_64270334_-	0.611415058003697	-2.79931374276857	3.97756184641997	-0.703776295845183	0.481572097841475	0.902635344822642	not
circRNA_07744|Chr4:129762369_129789115_-	0.611415058003697	-2.79931374276857	3.97756184641997	-0.703776295845183	0.481572097841475	0.902635344822642	not
circRNA_07866|Chr4:158503084_158521674_+	0.611415058003697	-2.79931374276857	3.97756184641997	-0.703776295845183	0.481572097841475	0.902635344822642	not
circRNA_08128|Chr5:58618108_58636163_+	0.611415058003697	-2.79931374276857	3.97756184641997	-0.703776295845183	0.481572097841475	0.902635344822642	not
circRNA_08662|Chr5:155947549_155956607_+	0.611415058003697	-2.79931374276857	3.97756184641997	-0.703776295845183	0.481572097841475	0.902635344822642	not
circRNA_08677|Chr5:156454276_156463365_+	0.611415058003697	-2.79931374276857	3.97756184641997	-0.703776295845183	0.481572097841475	0.902635344822642	not
circRNA_08785|Chr5:172949060_172957859_+	0.611415058003697	-2.79931374276857	3.97756184641997	-0.703776295845183	0.481572097841475	0.902635344822642	not
circRNA_08856|Chr6:9353460_9434931_-	0.611415058003697	-2.79931374276857	3.97756184641997	-0.703776295845183	0.481572097841475	0.902635344822642	not
circRNA_09618|Chr7:9904276_9972483_+	0.611415058003697	-2.79931374276857	3.97756184641997	-0.703776295845183	0.481572097841475	0.902635344822642	not
circRNA_09643|Chr7:23832058_23836664_-	0.611415058003697	-2.79931374276857	3.97756184641997	-0.703776295845183	0.481572097841475	0.902635344822642	not
circRNA_09783|Chr7:58413841_58419520_+	0.611415058003697	-2.79931374276857	3.97756184641997	-0.703776295845183	0.481572097841475	0.902635344822642	not
circRNA_09790|Chr7:59556898_59587314_-	0.611415058003697	-2.79931374276857	3.97756184641997	-0.703776295845183	0.481572097841475	0.902635344822642	not
circRNA_09870|Chr7:74496916_74497603_+	0.611415058003697	-2.79931374276857	3.97756184641997	-0.703776295845183	0.481572097841475	0.902635344822642	not
circRNA_10013|Chr7:117488483_117491283_+	0.611415058003697	-2.79931374276857	3.97756184641997	-0.703776295845183	0.481572097841475	0.902635344822642	not
circRNA_10075|Chr7:129690245_129708614_-	0.611415058003697	-2.79931374276857	3.97756184641997	-0.703776295845183	0.481572097841475	0.902635344822642	not
circRNA_10604|Chr8:79491783_79543050_+	0.611415058003697	-2.79931374276857	3.97756184641997	-0.703776295845183	0.481572097841475	0.902635344822642	not
circRNA_10704|Chr8:96051190_96052395_-	0.611415058003697	-2.79931374276857	3.97756184641997	-0.703776295845183	0.481572097841475	0.902635344822642	not
circRNA_10923|Chr9:10480896_10491115_+	0.611415058003697	-2.79931374276857	3.97756184641997	-0.703776295845183	0.481572097841475	0.902635344822642	not
circRNA_10993|Chr9:31657373_31693992_-	0.611415058003697	-2.79931374276857	3.97756184641997	-0.703776295845183	0.481572097841475	0.902635344822642	not
circRNA_11476|ChrX:33638068_33642345_+	0.611415058003697	-2.79931374276857	3.97756184641997	-0.703776295845183	0.481572097841475	0.902635344822642	not
circRNA_11530|ChrX:54062841_54102885_+	0.611415058003697	-2.79931374276857	3.97756184641997	-0.703776295845183	0.481572097841475	0.902635344822642	not
circRNA_02314|Chr12:25226326_25234184_+	1.44011916612539	-1.81676939217764	2.5824768946628	-0.703498798356087	0.481744955354627	0.902635344822642	not
circRNA_08123|Chr5:58467577_58467992_-	1.7941394635917	-1.53144424168633	2.17827792424846	-0.703052730158252	0.482022888914855	0.902635344822642	not
circRNA_02724|Chr13:89211389_89229970_-	1.51218939873323	1.79880283475941	2.56015078487369	0.702615973007292	0.482295105468449	0.902635344822642	not
circRNA_03246|Chr14:84892097_84893363_+	1.36899120550376	2.04597000451143	2.92527142937704	0.699412021723788	0.484294577060676	0.902635344822642	not
circRNA_04924|Chr18:86202461_86212281_+	1.36899120550376	2.04597000451143	2.92527142937704	0.699412021723788	0.484294577060676	0.902635344822642	not
circRNA_08837|Chr6:4518806_4520635_-	15.3555596594593	-0.606112997260289	0.867125335774469	-0.6989912210545	0.484557517211229	0.902635344822642	not
circRNA_09983|Chr7:114249897_114280182_-	15.0239073782842	0.582994587101227	0.834437048251437	0.698668147972208	0.484759444109013	0.902635344822642	not
circRNA_04795|Chr18:59205020_59283798_+	3.88457873074129	-1.05779705560134	1.51414315914224	-0.698610992768071	0.48479517195805	0.902635344822642	not
circRNA_03953|Chr16:54080267_54093004_-	3.69121249818618	-1.08763145960961	1.55721234657687	-0.698447749917012	0.484897223294102	0.902635344822642	not
circRNA_08620|Chr5:150125472_150167083_-	1.274320418226	1.90073273312442	2.72267021557269	0.698113463119006	0.485106239135121	0.902635344822642	not
circRNA_01382|Chr10:55614589_55615550_+	0.582859203415504	-2.7140127031775	3.88924615520389	-0.69782487270601	0.485286722135512	0.902635344822642	not
circRNA_01888|Chr11:1857422_1874824_-	0.582859203415504	-2.7140127031775	3.88924615520389	-0.69782487270601	0.485286722135512	0.902635344822642	not
circRNA_02293|Chr12:22237823_22238433_-	0.582859203415504	-2.7140127031775	3.88924615520389	-0.69782487270601	0.485286722135512	0.902635344822642	not
circRNA_02669|Chr13:76971319_77004245_+	0.582859203415504	-2.7140127031775	3.88924615520389	-0.69782487270601	0.485286722135512	0.902635344822642	not
circRNA_03421|Chr15:12473282_12514085_-	0.582859203415504	-2.7140127031775	3.88924615520389	-0.69782487270601	0.485286722135512	0.902635344822642	not
circRNA_03943|Chr16:49676737_49693580_-	0.582859203415504	-2.7140127031775	3.88924615520389	-0.69782487270601	0.485286722135512	0.902635344822642	not
[truncated: 5,863 more rows]

## Sheet: 09.DEcircRNA3_DESeq_result_chan
	baseMean	log2FoldChange	lfcSE	stat	pvalue	padj	direction
circRNA_09686|Chr7:30708031_30735182_+	4.12698651018039	5.51085801832582	1.84885146410124	2.98069267614462	0.00287597253406392	0.902635344822642	up
circRNA_01856|Chr10:108486117_108494849_+	3.40489615045225	5.23531315605513	1.96016757843333	2.67084978532268	0.00756594968219879	0.902635344822642	up
circRNA_11517|ChrX:52581092_52679268_+	3.15673336734277	5.12337826939945	2.00451434744056	2.55591997929133	0.0105907470855016	0.902635344822642	up
circRNA_09425|Chr6:122848759_122863499_-	2.84054791672307	4.97718090964073	2.05395408326853	2.42321917037228	0.0153836423509418	0.902635344822642	up
circRNA_08133|Chr5:58792581_58794404_+	2.62893591095917	4.86071563691085	2.08454556591461	2.33178670516524	0.0197119147823628	0.902635344822642	up
circRNA_11592|ChrX:82845576_82846306_-	19.0464015338604	1.88251491119345	0.847298618494341	2.22178446902073	0.0262978748156568	0.902635344822642	up
circRNA_10257|Chr8:33258321_33261725_-	34.2158416828157	8.56444626644818	3.90802627653822	2.19150170966472	0.0284155061559194	0.902635344822642	up
circRNA_09793|Chr7:59566764_59587384_-	2.42240279237623	4.744969943576	2.20582643019943	2.15110757519892	0.0314677097383683	0.902635344822642	up
circRNA_07004|Chr3:119718050_119723902_+	2.3406522639698	4.6910130900634	2.19296530916166	2.13911869488566	0.0324260567080217	0.902635344822642	up
circRNA_00258|Chr1:84542396_84642306_+	2.23457001846735	4.62959001438637	2.21430775866625	2.0907617725076	0.0365494244771376	0.902635344822642	up
circRNA_08577|Chr5:145277839_145278897_+	2.11405871344691	4.54749537932948	2.22317918310041	2.04549206555074	0.0408063706574454	0.902635344822642	up
circRNA_02589|Chr13:56114438_56183125_+	8.04900272675227	2.33658133740212	1.17201067512933	1.99365192398464	0.0461901067051706	0.902635344822642	up
circRNA_01479|Chr10:65807775_65808260_+	2.05744750416139	4.51151442575081	2.27472618188429	1.98332197592839	0.0473314762096968	0.902635344822642	up
circRNA_10572|Chr8:75853306_75858778_+	9.90461975427061	-4.91428655353751	1.54494116823996	-3.18088912028671	0.00146823812980078	0.902635344822642	down
circRNA_04700|Chr18:37045896_37093178_-	3.55256345323188	-5.29335072649735	1.98719828232131	-2.66372549412332	0.00772805973146169	0.902635344822642	down
circRNA_04153|Chr17:5559657_5571375_+	5.21357517193364	-3.95801570991118	1.63855707650922	-2.41554948964203	0.0157114872220583	0.902635344822642	down
circRNA_04144|Chr17:5546407_5571375_+	39.8103067087226	-1.64020262363116	0.684349507745536	-2.39673237880233	0.0165420006482054	0.902635344822642	down
circRNA_10491|Chr8:70339051_70352964_+	10.8516889434728	-2.47303679473661	1.05848159715772	-2.33640036952681	0.0194703847158426	0.902635344822642	down
circRNA_02403|Chr12:41157218_41200958_+	2.57985840604096	-4.85220364531646	2.1061908496002	-2.30378156197836	0.021234908647608	0.902635344822642	down
circRNA_07928|Chr4:180858013_180867690_-	2.51913365817942	-4.80677806810425	2.11096988996129	-2.27704719568141	0.0227834074355025	0.902635344822642	down
circRNA_04097|Chr17:5449750_5455206_-	2.52274669686457	-4.80984064739799	2.11909250689633	-2.2697643598592	0.0232218840788566	0.902635344822642	down
circRNA_05380|Chr2:35086861_35104742_-	2.47227007967314	-4.78136410803048	2.12189091583074	-2.25335057158607	0.0242370534633056	0.902635344822642	down
circRNA_06911|Chr3:104889557_104984877_+	2.39323760789352	-4.72983324329817	2.15697194240693	-2.19281166820382	0.0283209509161841	0.902635344822642	down
circRNA_05568|Chr2:111771932_111772738_-	4.55529653542367	-3.74879557479897	1.70975174908525	-2.19259642623828	0.0283364688434253	0.902635344822642	down
circRNA_00406|Chr1:127025462_127025957_+	24.0217315442626	-1.68237267567886	0.771618071875362	-2.18031787616116	0.0292339068833954	0.902635344822642	down
circRNA_08393|Chr5:121671643_121684469_+	2.30673652825128	-4.68214347605025	2.16531769036579	-2.16233557638338	0.0305923193956679	0.902635344822642	down
circRNA_04882|Chr18:75203861_75207308_-	2.30312348956613	-4.67889684078069	2.17401827263628	-2.15218836919292	0.0313825213144147	0.902635344822642	down
circRNA_04090|Chr17:5429865_5455206_-	7.57619334880744	-2.95184802546419	1.39915224673176	-2.1097404034188	0.0348807223089879	0.902635344822642	down
circRNA_06514|Chr3:8887351_8892631_+	2.22770405647166	-4.62674278942821	2.19730850749646	-2.10564095740009	0.0352355520890923	0.902635344822642	down
circRNA_00987|Chr1:255706980_255728514_-	2.14120297682943	-4.57564732045927	2.22441141854939	-2.05701484999713	0.0396847974489346	0.902635344822642	down
circRNA_08017|Chr5:15149423_15174154_+	2.19553516319832	-4.59902132264151	2.24083113678696	-2.05237299997351	0.0401334264441306	0.902635344822642	down
circRNA_11497|ChrX:51103376_51147562_-	2.19192212451316	-4.59574052891771	2.25111654906377	-2.04153824502292	0.0411973564541555	0.902635344822642	down
circRNA_04151|Chr17:5555491_5571375_+	95.404661856615	-1.15203072395097	0.56921366908946	-2.02389855780134	0.0429805903676789	0.902635344822642	down
circRNA_06550|Chr3:12319999_12330607_-	2.09795243700831	-4.54940324154372	2.25303964303406	-2.01922911370403	0.0434634116586447	0.902635344822642	down
circRNA_05629|Chr2:123698202_123723116_+	2.06217050504981	-4.51587070677215	2.25548982771357	-2.0021685096004	0.0452666112654602	0.902635344822642	down
circRNA_04554|Chr18:6218154_6233603_+	2.01530692654353	-4.48468447588764	2.26230654303989	-1.98235048635872	0.0474400271474638	0.902635344822642	down

## Sheet: 09.DEcircRNA3_DESeq_result_up
	baseMean	log2FoldChange	lfcSE	stat	pvalue	padj	direction
circRNA_09686|Chr7:30708031_30735182_+	4.12698651018039	5.51085801832582	1.84885146410124	2.98069267614462	0.00287597253406392	0.902635344822642	up
circRNA_01856|Chr10:108486117_108494849_+	3.40489615045225	5.23531315605513	1.96016757843333	2.67084978532268	0.00756594968219879	0.902635344822642	up
circRNA_11517|ChrX:52581092_52679268_+	3.15673336734277	5.12337826939945	2.00451434744056	2.55591997929133	0.0105907470855016	0.902635344822642	up
circRNA_09425|Chr6:122848759_122863499_-	2.84054791672307	4.97718090964073	2.05395408326853	2.42321917037228	0.0153836423509418	0.902635344822642	up
circRNA_08133|Chr5:58792581_58794404_+	2.62893591095917	4.86071563691085	2.08454556591461	2.33178670516524	0.0197119147823628	0.902635344822642	up
circRNA_11592|ChrX:82845576_82846306_-	19.0464015338604	1.88251491119345	0.847298618494341	2.22178446902073	0.0262978748156568	0.902635344822642	up
circRNA_10257|Chr8:33258321_33261725_-	34.2158416828157	8.56444626644818	3.90802627653822	2.19150170966472	0.0284155061559194	0.902635344822642	up
circRNA_09793|Chr7:59566764_59587384_-	2.42240279237623	4.744969943576	2.20582643019943	2.15110757519892	0.0314677097383683	0.902635344822642	up
circRNA_07004|Chr3:119718050_119723902_+	2.3406522639698	4.6910130900634	2.19296530916166	2.13911869488566	0.0324260567080217	0.902635344822642	up
circRNA_00258|Chr1:84542396_84642306_+	2.23457001846735	4.62959001438637	2.21430775866625	2.0907617725076	0.0365494244771376	0.902635344822642	up
circRNA_08577|Chr5:145277839_145278897_+	2.11405871344691	4.54749537932948	2.22317918310041	2.04549206555074	0.0408063706574454	0.902635344822642	up
circRNA_02589|Chr13:56114438_56183125_+	8.04900272675227	2.33658133740212	1.17201067512933	1.99365192398464	0.0461901067051706	0.902635344822642	up
circRNA_01479|Chr10:65807775_65808260_+	2.05744750416139	4.51151442575081	2.27472618188429	1.98332197592839	0.0473314762096968	0.902635344822642	up

## Sheet: 09.DEcircRNA3_DESeq_result_down
	baseMean	log2FoldChange	lfcSE	stat	pvalue	padj	direction
circRNA_10572|Chr8:75853306_75858778_+	9.90461975427061	-4.91428655353751	1.54494116823996	-3.18088912028671	0.00146823812980078	0.902635344822642	down
circRNA_04700|Chr18:37045896_37093178_-	3.55256345323188	-5.29335072649735	1.98719828232131	-2.66372549412332	0.00772805973146169	0.902635344822642	down
circRNA_04153|Chr17:5559657_5571375_+	5.21357517193364	-3.95801570991118	1.63855707650922	-2.41554948964203	0.0157114872220583	0.902635344822642	down
circRNA_04144|Chr17:5546407_5571375_+	39.8103067087226	-1.64020262363116	0.684349507745536	-2.39673237880233	0.0165420006482054	0.902635344822642	down
circRNA_10491|Chr8:70339051_70352964_+	10.8516889434728	-2.47303679473661	1.05848159715772	-2.33640036952681	0.0194703847158426	0.902635344822642	down
circRNA_02403|Chr12:41157218_41200958_+	2.57985840604096	-4.85220364531646	2.1061908496002	-2.30378156197836	0.021234908647608	0.902635344822642	down
circRNA_07928|Chr4:180858013_180867690_-	2.51913365817942	-4.80677806810425	2.11096988996129	-2.27704719568141	0.0227834074355025	0.902635344822642	down
circRNA_04097|Chr17:5449750_5455206_-	2.52274669686457	-4.80984064739799	2.11909250689633	-2.2697643598592	0.0232218840788566	0.902635344822642	down
circRNA_05380|Chr2:35086861_35104742_-	2.47227007967314	-4.78136410803048	2.12189091583074	-2.25335057158607	0.0242370534633056	0.902635344822642	down
circRNA_06911|Chr3:104889557_104984877_+	2.39323760789352	-4.72983324329817	2.15697194240693	-2.19281166820382	0.0283209509161841	0.902635344822642	down
circRNA_05568|Chr2:111771932_111772738_-	4.55529653542367	-3.74879557479897	1.70975174908525	-2.19259642623828	0.0283364688434253	0.902635344822642	down
circRNA_00406|Chr1:127025462_127025957_+	24.0217315442626	-1.68237267567886	0.771618071875362	-2.18031787616116	0.0292339068833954	0.902635344822642	down
circRNA_08393|Chr5:121671643_121684469_+	2.30673652825128	-4.68214347605025	2.16531769036579	-2.16233557638338	0.0305923193956679	0.902635344822642	down
circRNA_04882|Chr18:75203861_75207308_-	2.30312348956613	-4.67889684078069	2.17401827263628	-2.15218836919292	0.0313825213144147	0.902635344822642	down
circRNA_04090|Chr17:5429865_5455206_-	7.57619334880744	-2.95184802546419	1.39915224673176	-2.1097404034188	0.0348807223089879	0.902635344822642	down
circRNA_06514|Chr3:8887351_8892631_+	2.22770405647166	-4.62674278942821	2.19730850749646	-2.10564095740009	0.0352355520890923	0.902635344822642	down
circRNA_00987|Chr1:255706980_255728514_-	2.14120297682943	-4.57564732045927	2.22441141854939	-2.05701484999713	0.0396847974489346	0.902635344822642	down
circRNA_08017|Chr5:15149423_15174154_+	2.19553516319832	-4.59902132264151	2.24083113678696	-2.05237299997351	0.0401334264441306	0.902635344822642	down
circRNA_11497|ChrX:51103376_51147562_-	2.19192212451316	-4.59574052891771	2.25111654906377	-2.04153824502292	0.0411973564541555	0.902635344822642	down
circRNA_04151|Chr17:5555491_5571375_+	95.404661856615	-1.15203072395097	0.56921366908946	-2.02389855780134	0.0429805903676789	0.902635344822642	down
circRNA_06550|Chr3:12319999_12330607_-	2.09795243700831	-4.54940324154372	2.25303964303406	-2.01922911370403	0.0434634116586447	0.902635344822642	down
circRNA_05629|Chr2:123698202_123723116_+	2.06217050504981	-4.51587070677215	2.25548982771357	-2.0021685096004	0.0452666112654602	0.902635344822642	down
circRNA_04554|Chr18:6218154_6233603_+	2.01530692654353	-4.48468447588764	2.26230654303989	-1.98235048635872	0.0474400271474638	0.902635344822642	down

## Sheet: 09.DEcircRNA3_DESeq_result_not
	baseMean	log2FoldChange	lfcSE	stat	pvalue	padj	direction
circRNA_01415|Chr10:61461420_61498597_-	1.96991688995223	4.44433615275737	2.27965024262494	1.94956931096582	0.0512274741766102	0.902635344822642	not
circRNA_11119|Chr9:66618610_66620541_+	1.96345676051656	4.44012473910034	2.28140163616444	1.94622668306893	0.0516275160467309	0.902635344822642	not
circRNA_11121|Chr9:66751637_66770533_+	1.96345676051656	4.44012473910034	2.28140163616444	1.94622668306893	0.0516275160467309	0.902635344822642	not
circRNA_09238|Chr6:93404013_93407172_+	1.98640723535787	4.45532469503329	2.29145088559813	1.94432476080339	0.0518563005718432	0.902635344822642	not
circRNA_07591|Chr4:86413264_86445598_-	1.93336611260664	4.41960383655902	2.30589363021439	1.91665555542044	0.0552817051006048	0.902635344822642	not
circRNA_03242|Chr14:84739856_84766181_-	9.86601178981265	2.46195358130465	1.30027004088276	1.89341713943761	0.0583024179054198	0.902635344822642	not
circRNA_05450|Chr2:56958080_56962961_-	2.162290223555	-4.60402373426909	2.43401789602641	-1.89153240893802	0.0585533089507608	0.902635344822642	not
circRNA_04171|Chr17:5604099_5606503_+	10.3734961806526	-1.82104308728092	0.965484567612574	-1.8861441688125	0.0592755296833992	0.902635344822642	not
circRNA_08143|Chr5:60390691_60393196_+	3.97094219090183	3.25316923407578	1.73339776378597	1.87675864250017	0.0605511811752861	0.902635344822642	not
circRNA_06480|Chr3:2057181_2060164_-	1.84977337512167	-4.36189242623366	2.33337627354639	-1.86934806686974	0.0615744048115296	0.902635344822642	not
circRNA_07470|Chr4:60254795_60256893_-	3.65716751710377	3.32030694660205	1.79654115872948	1.84816636705957	0.064578279254766	0.902635344822642	not
circRNA_04802|Chr18:59334915_59345667_+	1.81931493702187	4.3286671426439	2.34310396825133	1.84740720057523	0.0646881463935352	0.902635344822642	not
circRNA_09943|Chr7:94710940_94750464_-	1.81931493702187	4.3286671426439	2.34310396825133	1.84740720057523	0.0646881463935352	0.902635344822642	not
circRNA_06745|Chr3:59648496_59680308_-	1.79929675793025	-4.32305296510939	2.35717202511606	-1.83399977559828	0.0666540274610992	0.902635344822642	not
circRNA_07628|Chr4:96736381_96787475_+	1.77630403024062	4.29723519113804	2.3520836686495	1.82699078626118	0.067701154738598	0.902635344822642	not
circRNA_04128|Chr17:5524117_5548199_+	7.75919164593805	-2.23770213524424	1.23055578909894	-1.81844834266536	0.0689956353019339	0.902635344822642	not
circRNA_09423|Chr6:122837681_122841348_-	1.75604621810913	-4.29179906740983	2.36306753475921	-1.81619822721112	0.0693399699432395	0.902635344822642	not
circRNA_09682|Chr7:30382502_30388657_-	4.86241877377685	2.88100933351506	1.61053095196603	1.7888568549385	0.0736378717552099	0.902635344822642	not
circRNA_00423|Chr1:128978104_128978649_+	4.10087599184298	-2.96282864673095	1.65651698563537	-1.78858935490754	0.0736809734863923	0.902635344822642	not
circRNA_00615|Chr1:178658486_178714887_+	2.01003775383211	4.47206514447582	2.50825333158153	1.78293997985285	0.0745960741214011	0.902635344822642	not
circRNA_07081|Chr3:140614866_140622850_-	5.57502438190501	-2.64354517060712	1.49899968803441	-1.76353950685175	0.0778095401972044	0.902635344822642	not
circRNA_05388|Chr2:38096882_38097500_-	1.96634680341793	4.44212182954344	2.52041512193379	1.76245642667594	0.0779922121817744	0.902635344822642	not
circRNA_09475|Chr6:126864143_126923394_+	5.1284072949434	2.72926271216558	1.55016156739215	1.76063113005507	0.0783008561735613	0.902635344822642	not
circRNA_01582|Chr10:73759988_73764510_-	1.68423982369982	-4.22774547940317	2.43177264331748	-1.7385447159384	0.0821148781189237	0.902635344822642	not
circRNA_11042|Chr9:50929639_50942793_+	4.2988651183931	-2.88011283857044	1.65880428888526	-1.73625837470309	0.0825181597390641	0.902635344822642	not
circRNA_11526|ChrX:53462398_53466375_+	1.63376320650839	-4.18492178396409	2.42145523732561	-1.7282672499807	0.0839403217567889	0.902635344822642	not
circRNA_02868|Chr13:107185672_107231299_+	6.29512967290366	2.23345338177733	1.2939355166294	1.72609326591119	0.0843306351372441	0.902635344822642	not
circRNA_01056|Chr1:265646932_265653628_-	3.60822297345278	2.96836423841496	1.72407922653241	1.72170988011099	0.0851220866581165	0.902635344822642	not
circRNA_02427|Chr12:47286246_47292049_-	1.62570207731027	4.16857936007226	2.4249273296115	1.7190533131317	0.0856046647535756	0.902635344822642	not
circRNA_04086|Chr17:5429865_5441885_-	9.04536604585453	-1.87289619623412	1.09032067878555	-1.71774802833258	0.0858425848495795	0.902635344822642	not
circRNA_10514|Chr8:70524346_70532815_+	1.63216220674594	4.17365351235596	2.43061155199801	1.71712074227786	0.0859571130299668	0.902635344822642	not
circRNA_06259|Chr20:16807709_16808950_+	1.88916834576533	-4.40204494631977	2.56566142815211	-1.71575442418772	0.0862069989979318	0.902635344822642	not
circRNA_07507|Chr4:65590346_65613754_+	1.88916834576533	-4.40204494631977	2.56566142815211	-1.71575442418772	0.0862069989979318	0.902635344822642	not
circRNA_00951|Chr1:247711959_247745292_+	1.86740473098408	4.37310948152495	2.55455194739131	1.71188904026428	0.0869171187906007	0.902635344822642	not
circRNA_11359|Chr9:113918918_113927885_+	19.4988648941511	-1.50924085437819	0.889933467831377	-1.69590301852111	0.0899042479320491	0.902635344822642	not
circRNA_07526|Chr4:66193731_66212096_+	4.14549747986672	2.55107365783119	1.50543812574334	1.69457224060374	0.0901565967745219	0.902635344822642	not
circRNA_05720|Chr2:145485716_145513090_-	1.86878597323879	4.36529113926899	2.57960739938326	1.69223081788053	0.0906019727122112	0.902635344822642	not
circRNA_01230|Chr10:18218676_18238682_-	1.82785261251844	-4.35247130874788	2.57625315908826	-1.6894579220189	0.091131709041963	0.902635344822642	not
circRNA_09998|Chr7:114534021_114540933_-	3.48547559766656	3.02901719584807	1.79975215353514	1.68301907009716	0.092371399787976	0.902635344822642	not
circRNA_02734|Chr13:92642895_92730574_+	1.83291523952615	4.3394627835703	2.58262057306148	1.68025563988528	0.0929075879508221	0.902635344822642	not
circRNA_02903|Chr13:109442255_109471561_-	1.81574485048757	4.3264256977834	2.58450148913877	1.67398847165109	0.0941328650653568	0.902635344822642	not
circRNA_09763|Chr7:52310713_52318397_-	1.82121752053348	-4.33487921388483	2.60437425501446	-1.66446093741652	0.0960203510815219	0.902635344822642	not
circRNA_00889|Chr1:231457046_231498197_-	1.78922428911196	4.306644174318	2.59470138914624	1.65978412480639	0.0969578885188657	0.902635344822642	not
circRNA_04572|Chr18:15319799_15325412_+	1.78922428911196	4.306644174318	2.59470138914624	1.65978412480639	0.0969578885188657	0.902635344822642	not
circRNA_03443|Chr15:23792824_23793342_+	12.87119626869	-1.49551288396205	0.903403940607177	-1.65541992539563	0.097839346944802	0.902635344822642	not
circRNA_07447|Chr4:57387152_57396104_+	4.14136222295098	2.74751322155668	1.66117993622445	1.65395280886985	0.098137101504738	0.902635344822642	not
circRNA_05734|Chr2:150755405_150756431_+	1.74857761024651	-4.29718640494857	2.59986249672897	-1.65285141439407	0.0983611072779519	0.902635344822642	not
circRNA_11050|Chr9:51469347_51510006_+	1.74857761024651	-4.29718640494857	2.59986249672897	-1.65285141439407	0.0983611072779519	0.902635344822642	not
circRNA_06411|Chr20:45189472_45193661_-	3.14435160547916	3.07049119046334	1.86020577198987	1.65061910714255	0.0988163748387714	0.902635344822642	not
circRNA_00765|Chr1:204960841_204988430_+	1.76270372773635	4.28659446225875	2.60971521010165	1.64255258415411	0.100475537984709	0.902635344822642	not
circRNA_11460|ChrX:21127564_21129874_+	3.10327174309963	-3.0971227619865	1.89031847775511	-1.63841320837352	0.101335525666888	0.902635344822642	not
circRNA_00182|Chr1:57742000_57744248_+	1.7268329940237	4.25941818468357	2.6243805387601	1.62301850732971	0.104585448620195	0.902635344822642	not
circRNA_07378|Chr4:28488037_28495139_+	2.94623361432602	-3.07979418144721	1.89882726518758	-1.62194541752747	0.104815035678889	0.902635344822642	not
circRNA_05013|Chr19:25886356_25886887_-	31.2035572212123	-1.18513660332796	0.731123886025865	-1.62097918831506	0.105022102137291	0.902635344822642	not
circRNA_08861|Chr6:9421744_9434931_-	1.72002175565832	-4.26736512239138	2.63720765931745	-1.61813769473726	0.10563292653792	0.902635344822642	not
circRNA_00533|Chr1:164025518_164055455_-	1.46506990840994	4.01825767454399	2.51129412330407	1.60007449436358	0.10958205842999	0.902635344822642	not
circRNA_06399|Chr20:44854295_44874913_+	1.67315817715205	-4.22989375806641	2.64716170798331	-1.59789775793065	0.110065733154439	0.902635344822642	not
circRNA_04126|Chr17:5524117_5530105_+	5.75317260106057	-6.00551583658044	3.76424792003538	-1.59540921962547	0.110620755656166	0.902635344822642	not
circRNA_04922|Chr18:86187348_86195782_+	1.68877341603146	4.21985410158641	2.64652994876549	1.59448567871103	0.11082729586756	0.902635344822642	not
circRNA_09393|Chr6:113191385_113194036_+	1.68877341603146	4.21985410158641	2.64652994876549	1.59448567871103	0.11082729586756	0.902635344822642	not
circRNA_09331|Chr6:109064735_109071648_-	1.69532147024759	-4.22735097824898	2.6565696304455	-1.59128182818986	0.111546164499854	0.902635344822642	not
circRNA_04550|Chr18:5191058_5285225_-	1.67340070764435	-4.21572043032517	2.65267309982108	-1.58923481020315	0.112007390206706	0.902635344822642	not
circRNA_00927|Chr1:243233767_243276527_+	2.96092829955894	-3.08148703712528	1.93928463497723	-1.58898130864707	0.112064612662237	0.902635344822642	not
circRNA_05950|Chr2:199880862_199882743_-	4.19868344917861	-2.39662830674108	1.51099159729223	-1.58612947354304	0.112709942178881	0.902635344822642	not
circRNA_04907|Chr18:79530861_79532387_-	3.03180923054105	3.01588301048897	1.90179510751189	1.58580858609666	0.112782737392016	0.902635344822642	not
circRNA_04998|Chr19:24181887_24221057_+	6.92860294347161	1.86537577543266	1.17800497265514	1.58350416062187	0.113306599105302	0.902635344822642	not
circRNA_09858|Chr7:73834044_73848871_-	13.8594347810023	-1.37625669762782	0.869780798507312	-1.58230292044812	0.113580434371899	0.902635344822642	not
circRNA_04266|Chr17:27592203_27602936_-	1.66514289755722	4.20061674642084	2.65949095090404	1.57948149625887	0.114225657457085	0.902635344822642	not
circRNA_04152|Chr17:5559657_5564210_+	2.8414248107657	-3.03641138230872	1.93064233065057	-1.57274671444998	0.115777478376894	0.902635344822642	not
circRNA_09394|Chr6:113191385_113204469_+	1.65579272522018	4.1934613440834	2.67238181698423	1.56918495606878	0.11660484856678	0.902635344822642	not
circRNA_04326|Chr17:54354448_54362356_+	3.65475195476884	-2.78094852132094	1.78139642436794	-1.56110592975264	0.118498759221802	0.902635344822642	not
circRNA_00853|Chr1:221156954_221157236_-	1.641231814371	-4.17988776965648	2.68693322394613	-1.55563515029143	0.119794875302755	0.902635344822642	not
circRNA_08853|Chr6:8257474_8261060_+	4.80888867104798	2.19333834579911	1.41544426974748	1.54957591243802	0.121243338112098	0.902635344822642	not
circRNA_11629|ChrX:113402426_113453798_-	3.7634866758648	2.59322423039046	1.67798057016262	1.54544353880041	0.122239015916651	0.902635344822642	not
circRNA_05550|Chr2:102154082_102164434_-	7.79960195670739	1.70708875584314	1.10474474037664	1.5452336575607	0.122289755929326	0.902635344822642	not
circRNA_10524|Chr8:70889633_70895474_+	8.8394502791732	-1.81088833985335	1.1740891968141	-1.54237714201546	0.122981972854148	0.902635344822642	not
circRNA_07602|Chr4:87090604_87100468_-	1.58328658931696	-4.14130142877085	2.69690332114012	-1.53557652449332	0.124642275425839	0.902635344822642	not
circRNA_04085|Chr17:5429865_5436758_-	13.2107529992771	-1.60700419801971	1.04902498124431	-1.53190269702972	0.125546447883811	0.902635344822642	not
circRNA_09931|Chr7:80735996_80745256_+	1.59773874405758	-4.15924491600989	2.71690085631276	-1.53087842949654	0.125799441235856	0.902635344822642	not
circRNA_00416|Chr1:128542589_128576607_-	3.41682102355232	-2.67490452855234	1.74843221601081	-1.52988746378475	0.126044586917971	0.902635344822642	not
circRNA_09818|Chr7:62929510_62978098_-	1.60882039060535	-4.15803323640346	2.7186624364	-1.52944079438911	0.12615520584429	0.902635344822642	not
circRNA_04139|Chr17:5537447_5571375_+	5.39686576815289	-2.11977067071714	1.38644873523079	-1.52892106058597	0.126284014533137	0.902635344822642	not
circRNA_03456|Chr15:25537445_25581597_+	1.57623104109334	4.12742119546805	2.70951654594216	1.52330540355968	0.127682315898	0.902635344822642	not
circRNA_07798|Chr4:150162044_150177178_-	1.56620082512337	4.11885295201016	2.70577339677987	1.52224608199341	0.127947432484422	0.902635344822642	not
circRNA_03902|Chr16:39846635_39861585_+	5.99396889686496	2.02296480435571	1.33070280427149	1.52022284604954	0.128454977387152	0.902635344822642	not
circRNA_10781|Chr8:115870141_115932067_-	1.5561706091534	4.11022136737528	2.70810796394347	1.51774649389904	0.129078318322491	0.902635344822642	not
circRNA_07586|Chr4:85481108_85500442_+	1.53256744163323	-4.11129791739474	2.71388022769779	-1.51491501925359	0.129793926322319	0.902635344822642	not
circRNA_05960|Chr2:202970800_202998292_-	4.39709579700193	2.23576705451242	1.47910574905492	1.51156673952554	0.130644118358836	0.902635344822642	not
circRNA_05652|Chr2:127855809_127866380_+	10.5074219763755	1.679598036756	1.11530705393374	1.50595123632723	0.132079692235778	0.902635344822642	not
circRNA_04145|Chr17:5546407_5582943_+	5.40072133733035	-2.11429847838005	1.40780257389954	-1.50184302655701	0.133137653370645	0.902635344822642	not
circRNA_09853|Chr7:73289126_73293148_+	1.53611017721346	4.09273386764244	2.72951715789404	1.49943511283886	0.133760790194423	0.902635344822642	not
circRNA_10883|Chr8:131890854_131893013_-	1.53611017721346	4.09273386764244	2.72951715789404	1.49943511283886	0.133760790194423	0.902635344822642	not
circRNA_03803|Chr16:8396763_8421217_+	2.4891662576388	2.98888899051452	2.00615168232639	1.48986191664656	0.136260546871925	0.902635344822642	not
circRNA_04455|Chr17:84888802_84904355_+	4.95965174931615	-2.07312965273473	1.39183562833112	-1.48949316322683	0.13635755233034	0.902635344822642	not
circRNA_08022|Chr5:15162734_15244849_+	4.5348547696786	-2.17056701613496	1.45941830434951	-1.48728230259002	0.136940266633531	0.902635344822642	not
circRNA_10596|Chr8:78908446_78910847_+	1.54106150600247	4.08620808093919	2.75164680852716	1.48500456827392	0.137542613976236	0.902635344822642	not
circRNA_01981|Chr11:34865447_34879143_+	1.33095830088523	3.87688677694484	2.61392303470209	1.48316791484516	0.138029803511129	0.902635344822642	not
circRNA_02309|Chr12:24513410_24524704_-	1.51454094462686	4.0627627681953	2.74896375391651	1.47792518632047	0.139427804067695	0.902635344822642	not
circRNA_05657|Chr2:128562842_128580527_-	2.68872561391348	-2.8841501826434	1.95665521572563	-1.47402064475309	0.140476032731079	0.902635344822642	not
circRNA_04552|Chr18:6047215_6051719_-	1.29908306497952	-3.85562475581176	2.62375519607781	-1.46950628685765	0.141695517865613	0.902635344822642	not
circRNA_08699|Chr5:159643630_159643884_-	1.30443773950961	3.85043095771028	2.62066743145336	1.46925585119929	0.141763406614665	0.902635344822642	not
circRNA_07415|Chr4:38838812_38841741_-	4.13353386509398	-2.42483841910063	1.65094477643843	-1.46875804309561	0.141898427925325	0.902635344822642	not
circRNA_02803|Chr13:101502509_101503027_-	6.795492057513	-1.67224476002161	1.1396797886134	-1.46729351237874	0.142296227799011	0.902635344822642	not
circRNA_00937|Chr1:245386738_245406276_-	3.65552369760836	-2.5847141303892	1.76231888980407	-1.4666551810476	0.14246988083741	0.902635344822642	not
circRNA_02351|Chr12:37373844_37377849_-	1.49516055631985	4.04584048011852	2.75922973599424	1.46629344680525	0.142568360002316	0.902635344822642	not
circRNA_03849|Chr16:14338775_14340524_-	2.72703523814604	2.84106830329313	1.93856667011174	1.4655509903765	0.142770651332172	0.902635344822642	not
circRNA_05776|Chr2:170842070_170843772_+	11.1299311146062	1.65552400070359	1.13038623343512	1.46456489979769	0.143039664281679	0.902635344822642	not
circRNA_06391|Chr20:37675966_37686227_-	1.45714800853876	-4.03451389008374	2.75996559278279	-1.46179861829939	0.143796402863286	0.902635344822642	not
circRNA_07915|Chr4:177416623_177436364_+	1.29797761007395	3.84410804725498	2.63262155036572	1.46018254948987	0.144239909978977	0.902635344822642	not
circRNA_00147|Chr1:53433883_53449926_+	1.46100357771622	-4.0227562105225	2.77067774147421	-1.45190331964846	0.146528489394259	0.902635344822642	not
circRNA_08563|Chr5:144910322_144916596_-	1.46100357771622	-4.0227562105225	2.77067774147421	-1.45190331964846	0.146528489394259	0.902635344822642	not
circRNA_10437|Chr8:64724416_64763815_+	3.08344260718453	-5.10738773260783	3.52619240873925	-1.44841436330865	0.147501200183103	0.902635344822642	not
circRNA_04122|Chr17:5514017_5571375_+	22.4303758100903	-1.12686296366329	0.778563003894065	-1.4473625872629	0.147795398376031	0.902635344822642	not
circRNA_04156|Chr17:5563519_5571375_+	26.6517696904369	-1.05744766567459	0.733078740452785	-1.44247487660255	0.149168454064196	0.902635344822642	not
circRNA_01963|Chr11:34611539_34616155_+	1.43497926050003	3.99039360048896	2.79252781149967	1.42895393344212	0.153017474306887	0.902635344822642	not
circRNA_09623|Chr7:10698747_10699816_-	2.7737052815587	-4.95674672042508	3.47746564913907	-1.42539056328342	0.154044334359482	0.902635344822642	not
circRNA_00408|Chr1:127881908_127887913_+	3.98196910566882	-2.44305353252003	1.71747353470109	-1.42246939074099	0.154890031320459	0.902635344822642	not
circRNA_02199|Chr11:89328437_89332868_-	1.43967380049834	-3.99673422262525	2.81416924446436	-1.42021814447979	0.155544182866023	0.902635344822642	not
circRNA_11084|Chr9:61312543_61359768_-	1.43967380049834	-3.99673422262525	2.81416924446436	-1.42021814447979	0.155544182866023	0.902635344822642	not
circRNA_07687|Chr4:117422680_117446827_+	12.5797298690771	-1.25605498501385	0.884939175219149	-1.41936872068388	0.1557915466876	0.902635344822642	not
circRNA_06433|Chr20:47860620_47896656_-	1.42883468444287	-3.98139685391861	2.80562132552693	-1.41907848279235	0.155876136322263	0.902635344822642	not
circRNA_04597|Chr18:17300168_17312861_+	2.63593453740257	2.77995646755477	1.96089086340551	1.41770076011613	0.156278148084966	0.902635344822642	not
circRNA_02959|Chr14:4154610_4182331_+	2.61944419199693	2.77081328726607	1.9549489852957	1.41733278367208	0.156385654517051	0.902635344822642	not
circRNA_08556|Chr5:144884364_144907761_-	1.41559887219302	3.97262999803862	2.80382285108722	1.41686198059845	0.156523284123477	0.902635344822642	not
circRNA_08761|Chr5:167526171_167558250_+	3.43933229516278	2.44936683779394	1.73162631167943	1.41448927015806	0.157218295608854	0.902635344822642	not
circRNA_03366|Chr14:115198980_115237537_+	1.40556865622305	3.96309485502842	2.80294336079113	1.41390472260911	0.157389879141131	0.902635344822642	not
circRNA_04166|Chr17:5582856_5606503_+	9.52778990349123	-1.45294831872867	1.03055044974627	-1.40987597364728	0.158576308239424	0.902635344822642	not
circRNA_01801|Chr10:96759545_96793149_+	1.39553844025308	3.95347869907094	2.80895789616689	1.40745388333014	0.159292842928933	0.902635344822642	not
circRNA_10932|Chr9:11209034_11219449_-	1.39553844025308	3.95347869907094	2.80895789616689	1.40745388333014	0.159292842928933	0.902635344822642	not
circRNA_02048|Chr11:53545477_53563559_-	4.28671865994282	-2.0751728048809	1.47828530501009	-1.40377016388372	0.160387301274694	0.902635344822642	not
circRNA_02192|Chr11:88954162_88959874_-	1.38172857544429	-3.95321780548719	2.82412684434876	-1.399801787727	0.161572682346017	0.902635344822642	not
circRNA_05428|Chr2:52514222_52529695_-	1.38172857544429	-3.95321780548719	2.82412684434876	-1.399801787727	0.161572682346017	0.902635344822642	not
circRNA_07774|Chr4:145061557_145063825_+	1.3855082242831	3.94376934243827	2.82175171887056	1.39763159035722	0.162223726876554	0.902635344822642	not
circRNA_08325|Chr5:103089622_103172127_+	1.3855082242831	3.94376934243827	2.82175171887056	1.39763159035722	0.162223726876554	0.902635344822642	not
circRNA_03340|Chr14:113271542_113314869_+	99.6829673303169	-2.4219948938104	1.7439774357751	-1.38877650830039	0.164900720809563	0.902635344822642	not
circRNA_01393|Chr10:57508985_57541484_+	2.84518299283104	2.59716621597012	1.87138969214752	1.38782757373732	0.165189556287718	0.902635344822642	not
circRNA_07851|Chr4:158334034_158352766_+	3.00681145804535	5.0552876092315	3.65848928657394	1.38179647751972	0.167034200930181	0.902635344822642	not
circRNA_01875|Chr10:110535457_110536927_-	1.38399942363645	3.93012378371354	2.84686001151414	1.38051178063485	0.167429124964362	0.902635344822642	not
circRNA_05983|Chr2:206956965_206958869_-	1.38399942363645	3.93012378371354	2.84686001151414	1.38051178063485	0.167429124964362	0.902635344822642	not
circRNA_09053|Chr6:43300893_43325257_+	1.38399942363645	3.93012378371354	2.84686001151414	1.38051178063485	0.167429124964362	0.902635344822642	not
circRNA_08329|Chr5:103596964_103623412_+	3.26691720227062	2.45623011456603	1.7794748534593	1.38031178681234	0.167490667389779	0.902635344822642	not
circRNA_00876|Chr1:225316044_225316966_-	1.36750907823081	3.91399433816138	2.84269815043276	1.37685893156314	0.168555866559639	0.902635344822642	not
circRNA_05814|Chr2:183529282_183558410_-	1.36750907823081	3.91399433816138	2.84269815043276	1.37685893156314	0.168555866559639	0.902635344822642	not
circRNA_06709|Chr3:54516976_54566332_-	1.36750907823081	3.91399433816138	2.84269815043276	1.37685893156314	0.168555866559639	0.902635344822642	not
circRNA_10003|Chr7:114550936_114562987_-	1.36750907823081	3.91399433816138	2.84269815043276	1.37685893156314	0.168555866559639	0.902635344822642	not
circRNA_08637|Chr5:150850432_150865550_+	15.2925560866518	1.49858793825405	1.08944773512908	1.37554826168554	0.168961534191707	0.902635344822642	not
circRNA_02552|Chr13:50211625_50220923_+	2.86995852100005	4.98926812658278	3.63293268552583	1.37334450111361	0.169645274329923	0.902635344822642	not
circRNA_08001|Chr5:14282912_14297862_-	3.22065337217883	-2.49368730221901	1.81690016545748	-1.37249550064911	0.169909238597247	0.902635344822642	not
circRNA_01064|Chr1:265824627_265826058_+	1.33486499693802	-3.90659206147847	2.84673243274108	-1.37230742747286	0.169967754401847	0.902635344822642	not
circRNA_04169|Chr17:5587826_5606503_+	1.33486499693802	-3.90659206147847	2.84673243274108	-1.37230742747286	0.169967754401847	0.902635344822642	not
circRNA_11180|Chr9:73416480_73447051_+	1.33486499693802	-3.90659206147847	2.84673243274108	-1.37230742747286	0.169967754401847	0.902635344822642	not
circRNA_07704|Chr4:119524927_119552486_-	2.48741013053312	-2.74912516203237	2.0077145570536	-1.36928088326799	0.170911491279347	0.902635344822642	not
circRNA_03269|Chr14:88724076_88725530_-	1.35101873282517	3.89775481641998	2.84889765143297	1.36816245906884	0.171261229591355	0.902635344822642	not
circRNA_08159|Chr5:61742805_61752490_+	1.35101873282517	3.89775481641998	2.84889765143297	1.36816245906884	0.171261229591355	0.902635344822642	not
circRNA_08187|Chr5:71790897_71800599_+	1.36393899169651	3.91032713468092	2.85922382533393	1.36761840749709	0.171431551560634	0.902635344822642	not
circRNA_04475|Chr17:87758882_87771508_-	3.04635895006494	-2.47865908759806	1.81477644938136	-1.36582061578054	0.171995274009861	0.902635344822642	not
circRNA_01399|Chr10:57610281_57611309_+	1.35702829003356	-3.90223012046719	2.86137891224548	-1.36375860735092	0.172643551746797	0.902635344822642	not
circRNA_01780|Chr10:95311195_95315537_-	1.35702829003356	-3.90223012046719	2.86137891224548	-1.36375860735092	0.172643551746797	0.902635344822642	not
circRNA_05766|Chr2:164572451_164573906_+	1.35702829003356	-3.90223012046719	2.86137891224548	-1.36375860735092	0.172643551746797	0.902635344822642	not
circRNA_07064|Chr3:138788022_138806782_+	1.35702829003356	-3.90223012046719	2.86137891224548	-1.36375860735092	0.172643551746797	0.902635344822642	not
circRNA_08610|Chr5:149062724_149065190_+	1.35702829003356	-3.90223012046719	2.86137891224548	-1.36375860735092	0.172643551746797	0.902635344822642	not
circRNA_08867|Chr6:10961830_10979314_+	1.35702829003356	-3.90223012046719	2.86137891224548	-1.36375860735092	0.172643551746797	0.902635344822642	not
circRNA_09329|Chr6:108867858_108871797_+	1.35702829003356	-3.90223012046719	2.86137891224548	-1.36375860735092	0.172643551746797	0.902635344822642	not
circRNA_02474|Chr13:25672724_25691066_+	1.33872056611548	-3.89351016990483	2.85651747253576	-1.36302690508261	0.172874031370153	0.902635344822642	not
circRNA_09986|Chr7:114262011_114280182_-	1.33872056611548	-3.89351016990483	2.85651747253576	-1.36302690508261	0.172874031370153	0.902635344822642	not
circRNA_09683|Chr7:30416990_30426040_+	1.17680005337878	-3.70892587585407	2.72610735534016	-1.36052084250779	0.173665161869533	0.902635344822642	not
circRNA_04131|Chr17:5524117_5571375_+	12.436119977711	-1.20742988203191	0.889126072928321	-1.35799626036752	0.17446487078567	0.902635344822642	not
circRNA_11520|ChrX:52827693_52887535_+	1.31655727301994	-3.89771084487867	2.87503118632733	-1.35571080530008	0.17519120010027	0.902635344822642	not
circRNA_08211|Chr5:75990187_76011558_-	2.22451312912368	2.80940745245395	2.07242277877725	1.35561502277616	0.175221689464994	0.902635344822642	not
circRNA_01524|Chr10:71297308_71306105_+	3.842495194052	2.0850256662025	1.54020369754686	1.35373371036791	0.17582134917993	0.902635344822642	not
circRNA_03964|Chr16:54792659_54820480_+	4.80064589527298	-1.98280081898002	1.4665816624994	-1.35198800699639	0.176379151889598	0.902635344822642	not
circRNA_07016|Chr3:122130941_122141403_+	6.56750294621862	-1.74159745222707	1.29425088489149	-1.34564130691947	0.178418223350314	0.902635344822642	not
circRNA_04069|Chr17:698933_739440_+	1.31089786894528	3.85705364948153	2.87510863242636	1.34153318799175	0.17974740188689	0.902635344822642	not
circRNA_04654|Chr18:27956412_27984766_+	1.31089786894528	3.85705364948153	2.87510863242636	1.34153318799175	0.17974740188689	0.902635344822642	not
circRNA_06530|Chr3:11207543_11215339_+	1.31089786894528	3.85705364948153	2.87510863242636	1.34153318799175	0.17974740188689	0.902635344822642	not
circRNA_09414|Chr6:122741264_122741693_+	1.31089786894528	3.85705364948153	2.87510863242636	1.34153318799175	0.17974740188689	0.902635344822642	not
circRNA_06604|Chr3:21875093_21904269_-	14.7484251176766	1.12549781768577	0.839951732157041	1.33995535052405	0.180259861359216	0.902635344822642	not
circRNA_04302|Chr17:48705876_48741397_-	1.15383578657926	3.67202146015723	2.74197609920075	1.33918798972302	0.180509481327246	0.902635344822642	not
circRNA_07145|Chr3:153005835_153065992_-	1.31803804201389	3.86479652026692	2.88879757733558	1.33785646685274	0.180943230493668	0.902635344822642	not
circRNA_04195|Chr17:9875749_9929565_-	1.31377775021244	-3.85924887702231	2.88946611277833	-1.33562697273217	0.181671229428144	0.902635344822642	not
circRNA_09316|Chr6:107534506_107582064_+	1.31377775021244	-3.85924887702231	2.88946611277833	-1.33562697273217	0.181671229428144	0.902635344822642	not
circRNA_00392|Chr1:124576794_124584139_+	2.46238210963091	2.66650139190741	2.00116225675028	1.33247635613396	0.182703705868251	0.902635344822642	not
circRNA_06203|Chr20:7549783_7568587_+	3.36532777181336	5.21673289210342	3.91963820165002	1.33092204528147	0.183214662587936	0.902635344822642	not
circRNA_06747|Chr3:59678949_59680308_-	8.732027453023	-1.36692590970789	1.02776002744101	-1.33000493618278	0.183516644935209	0.902635344822642	not
circRNA_05470|Chr2:57574485_57576092_-	1.50601952930355	4.0645051702677	3.05639895643417	1.32983462833323	0.183572763855387	0.902635344822642	not
circRNA_09517|Chr6:133778595_133795645_+	3.30164131321996	-5.20886326832539	3.92022588299151	-1.3287150852518	0.18394198611157	0.902635344822642	not
circRNA_11177|Chr9:73378062_73399557_+	1.30655167284213	-3.84819689931796	2.90569693484288	-1.32436278992945	0.185382586317965	0.902635344822642	not
circRNA_00160|Chr1:56848551_56915732_-	1.12993647487251	-3.65431900384657	2.75939875973149	-1.32431711471892	0.185397748832065	0.902635344822642	not
circRNA_03219|Chr14:82260834_82265660_+	1.12993647487251	-3.65431900384657	2.75939875973149	-1.32431711471892	0.185397748832065	0.902635344822642	not
circRNA_11120|Chr9:66751637_66758584_+	1.28077534106144	-3.84706960815325	2.9059987896103	-1.32383730575096	0.185557083443686	0.902635344822642	not
circRNA_06161|Chr2:257936685_257971762_+	2.26755070927863	4.6489107743557	3.51403950013026	1.32295347681304	0.185850849735597	0.902635344822642	not
circRNA_11381|Chr9:119724799_119776965_-	2.36874015761753	-2.66700209497591	2.01637329944994	-1.32267278866639	0.185944216516059	0.902635344822642	not
circRNA_05416|Chr2:50155308_50155731_+	10.4845548737637	-1.51998221436653	1.14975981278998	-1.32199977548196	0.186168225679679	0.902635344822642	not
circRNA_00523|Chr1:162688794_162693129_+	1.28437730756967	3.82972531693988	2.89729100998913	1.32182970358723	0.186224864839564	0.902635344822642	not
circRNA_03238|Chr14:84719215_84751768_-	1.28437730756967	3.82972531693988	2.89729100998913	1.32182970358723	0.186224864839564	0.902635344822642	not
circRNA_05742|Chr2:154292293_154343682_-	1.28437730756967	3.82972531693988	2.89729100998913	1.32182970358723	0.186224864839564	0.902635344822642	not
circRNA_04734|Chr18:44523400_44532874_+	4.99158372933092	-1.81445556907643	1.37271217678658	-1.32180336108326	0.186233638840681	0.902635344822642	not
circRNA_07399|Chr4:31223666_31283358_+	2.34779243703841	4.69794202224681	3.55696534635665	1.32077250262189	0.186577230863265	0.902635344822642	not
circRNA_10183|Chr8:21481642_21490337_-	5.93427162276552	-1.63215116061789	1.23611388831893	-1.32038898360534	0.186705179781602	0.902635344822642	not
circRNA_00308|Chr1:99532444_99539093_+	5.74989824084921	1.95323126088959	1.48397299359337	1.31621752506421	0.188101043242112	0.902635344822642	not
circRNA_03377|Chr15:954140_977590_+	17.5053384546999	1.11415527450888	0.846986034251908	1.31543523677218	0.18836366963586	0.902635344822642	not
circRNA_00591|Chr1:175171303_175218889_-	2.71423769686214	-2.79999217656661	2.12895041076	-1.31519840124743	0.188443232336147	0.902635344822642	not
circRNA_06093|Chr2:235823630_235826673_-	2.41580111631535	2.63754753332704	2.00830569560149	1.3133197496296	0.189075226316636	0.902635344822642	not
circRNA_02041|Chr11:47165426_47169764_+	2.3798218041653	-2.66166741546457	2.02709114058061	-1.31304772744564	0.189166866192743	0.902635344822642	not
circRNA_03878|Chr16:25055832_25086279_-	4.52763141208958	-1.91306100953036	1.46232192371023	-1.30823519671818	0.190793547454393	0.902635344822642	not
circRNA_00916|Chr1:240369088_240384919_+	1.48677990949692	-4.03020637021913	3.08464311040921	-1.30653894987692	0.191369342400879	0.902635344822642	not
circRNA_01726|Chr10:92406311_92476192_-	1.48677990949692	-4.03020637021913	3.08464311040921	-1.30653894987692	0.191369342400879	0.902635344822642	not
circRNA_02364|Chr12:37625064_37629278_+	1.48677990949692	-4.03020637021913	3.08464311040921	-1.30653894987692	0.191369342400879	0.902635344822642	not
circRNA_03201|Chr14:81556164_81598570_-	1.24113783992547	-3.80850720573598	2.91850960077931	-1.30494934973626	0.191910095398857	0.902635344822642	not
circRNA_05079|Chr19:37135068_37156898_+	1.24113783992547	-3.80850720573598	2.91850960077931	-1.30494934973626	0.191910095398857	0.902635344822642	not
circRNA_09452|Chr6:124651885_124677509_-	1.24113783992547	-3.80850720573598	2.91850960077931	-1.30494934973626	0.191910095398857	0.902635344822642	not
circRNA_08032|Chr5:19536900_19546064_-	1.25944556384355	-3.81741147628912	2.92938510793935	-1.3031442898863	0.192525505401362	0.902635344822642	not
circRNA_08821|Chr6:3150789_3165551_-	1.25944556384355	-3.81741147628912	2.92938510793935	-1.3031442898863	0.192525505401362	0.902635344822642	not
circRNA_08980|Chr6:28235696_28272697_+	8.58119585916631	1.34069938837352	1.02949994212321	1.3022821405978	0.192819954530719	0.902635344822642	not
circRNA_01730|Chr10:92432154_92476192_-	1.25496670329269	3.79920908337382	2.9177399433678	1.30210682141486	0.192879871612148	0.902635344822642	not
circRNA_06487|Chr3:2762162_2764477_-	1.25496670329269	3.79920908337382	2.9177399433678	1.30210682141486	0.192879871612148	0.902635344822642	not
circRNA_07014|Chr3:121552889_121568220_+	1.25496670329269	3.79920908337382	2.9177399433678	1.30210682141486	0.192879871612148	0.902635344822642	not
circRNA_05809|Chr2:183520240_183542215_-	1.27052721039132	-3.81510007842403	2.9308159448397	-1.30171943589337	0.193012312991977	0.902635344822642	not
circRNA_11672|ChrX:128550177_128565869_+	1.27052721039132	-3.81510007842403	2.9308159448397	-1.30171943589337	0.193012312991977	0.902635344822642	not
circRNA_11498|ChrX:51103376_51152048_-	1.24860644778809	-3.80017621900543	2.92209983354674	-1.30049499862327	0.193431369318329	0.902635344822642	not
circRNA_09701|Chr7:32955133_32982696_-	3.90806564500879	-2.19973790499718	1.69543526550899	-1.29744729848874	0.194477327246186	0.902635344822642	not
circRNA_06022|Chr2:218919131_218937634_-	1.25785674619406	3.80184693658977	2.9303082947001	1.29742216662526	0.194485969614945	0.902635344822642	not
circRNA_09836|Chr7:70526572_70526847_-	1.25785674619406	3.80184693658977	2.9303082947001	1.29742216662526	0.194485969614945	0.902635344822642	not
circRNA_00491|Chr1:154405931_154406882_+	1.24493648732272	3.78845707058473	2.92116808747582	1.29689800694021	0.194666282373416	0.902635344822642	not
circRNA_09634|Chr7:14239164_14242298_-	1.24493648732272	3.78845707058473	2.92116808747582	1.29689800694021	0.194666282373416	0.902635344822642	not
circRNA_10386|Chr8:60814789_60817064_-	1.24493648732272	3.78845707058473	2.92116808747582	1.29689800694021	0.194666282373416	0.902635344822642	not
circRNA_03460|Chr15:25563660_25619542_+	2.22014095894936	4.61651018723025	3.56903263124514	1.29349060773918	0.195841430413104	0.902635344822642	not
circRNA_09798|Chr7:59955208_59957230_-	2.21450958652741	4.61568812823738	3.57316208096502	1.29176567523374	0.196438305690431	0.902635344822642	not
circRNA_09103|Chr6:55233684_55261983_+	1.44568952010293	4.00065015342503	3.0997195019849	1.29064908965577	0.196825385596192	0.902635344822642	not
circRNA_10963|Chr9:20817077_20839897_+	1.44568952010293	4.00065015342503	3.0997195019849	1.29064908965577	0.196825385596192	0.902635344822642	not
circRNA_00287|Chr1:91873487_91879026_+	1.23490627135275	3.77759851895527	2.93251128975144	1.2881786788536	0.197683772097558	0.902635344822642	not
circRNA_04592|Chr18:17224244_17258865_+	1.23490627135275	3.77759851895527	2.93251128975144	1.2881786788536	0.197683772097558	0.902635344822642	not
circRNA_05726|Chr2:148003674_148025257_+	1.23490627135275	3.77759851895527	2.93251128975144	1.2881786788536	0.197683772097558	0.902635344822642	not
circRNA_06618|Chr3:23483537_23483988_-	1.23490627135275	3.77759851895527	2.93251128975144	1.2881786788536	0.197683772097558	0.902635344822642	not
circRNA_08140|Chr5:59614317_59620038_-	1.23490627135275	3.77759851895527	2.93251128975144	1.2881786788536	0.197683772097558	0.902635344822642	not
circRNA_02493|Chr13:32453777_32469550_-	10.5195157235237	-1.26690563065035	0.984100567866074	-1.28737414855629	0.19796391035133	0.902635344822642	not
circRNA_08464|Chr5:129413066_129491380_+	3.39363653290487	-2.11915502436866	1.64703096365417	-1.28665159983818	0.198215749967239	0.902635344822642	not
circRNA_01881|Chr10:110680099_110690679_+	13.1675015118105	-1.22154405201342	0.951750020598757	-1.28347152674075	0.199326928834405	0.902635344822642	not
circRNA_05665|Chr2:128599095_128626488_-	3.20408977092463	2.33536291273318	1.8208534898593	1.28256497611658	0.19964452721393	0.902635344822642	not
circRNA_10207|Chr8:23782287_23787900_+	2.72615285928757	-2.77739515545454	2.1657191589714	-1.28243551060132	0.19968991394363	0.902635344822642	not
circRNA_09687|Chr7:30714506_30735182_+	24.6957353680527	0.932373398806901	0.728285964093529	1.28022980638847	0.200464326069615	0.902635344822642	not
circRNA_00439|Chr1:134799596_134813696_-	1.21258198533728	-3.76612963409513	2.9496230027178	-1.2768172849971	0.201666761656867	0.902635344822642	not
circRNA_10263|Chr8:33312321_33368826_+	2.87549203181921	-5.00342632151571	3.92228018911599	-1.27564224896523	0.202082011996331	0.902635344822642	not
circRNA_09512|Chr6:133775080_133795645_+	2.89137904020587	4.99988197724116	3.92172296555815	1.2749197281786	0.202337655536023	0.902635344822642	not
circRNA_01713|Chr10:91902765_91917394_-	3.55741737630487	-2.24285652228166	1.75960709134406	-1.27463485076573	0.202438516102996	0.902635344822642	not
circRNA_03263|Chr14:87350088_87357732_+	2.34379734171449	-2.643292855013	2.07918573163939	-1.27131155951557	0.203617831590309	0.902635344822642	not
circRNA_09558|Chr6:136059672_136107031_+	2.62741312207926	2.77824180670448	2.18976898765901	1.26873739758027	0.204534739486306	0.902635344822642	not
circRNA_04342|Chr17:58279256_58280166_-	1.41698011444773	3.96358245602297	3.12433072429411	1.26861808361164	0.204577311430677	0.902635344822642	not
circRNA_08422|Chr5:123824724_123825786_+	1.41698011444773	3.96358245602297	3.12433072429411	1.26861808361164	0.204577311430677	0.902635344822642	not
circRNA_02129|Chr11:73174891_73178069_+	1.21643755451474	-3.75145053216813	2.95793610921836	-1.26826624837392	0.204702885889195	0.902635344822642	not
circRNA_03273|Chr14:89487599_89489383_+	1.21643755451474	-3.75145053216813	2.95793610921836	-1.26826624837392	0.204702885889195	0.902635344822642	not
circRNA_04018|Chr16:71242432_71247473_+	1.21643755451474	-3.75145053216813	2.95793610921836	-1.26826624837392	0.204702885889195	0.902635344822642	not
circRNA_05141|Chr19:44221577_44222547_-	1.21643755451474	-3.75145053216813	2.95793610921836	-1.26826624837392	0.204702885889195	0.902635344822642	not
circRNA_08705|Chr5:160042151_160043135_-	1.21643755451474	-3.75145053216813	2.95793610921836	-1.26826624837392	0.204702885889195	0.902635344822642	not
circRNA_04111|Chr17:5513194_5571375_+	2.96886127160704	-2.34765651626085	1.85398710333986	-1.26627445899255	0.205414837803592	0.902635344822642	not
circRNA_07524|Chr4:66193731_66196279_+	2.08037130562899	2.703866634988	2.13695378935954	1.2652901754129	0.205767327108333	0.902635344822642	not
circRNA_01894|Chr11:10020678_10022991_+	5.92057280783246	1.51550177842438	1.19793831564457	1.26509166509875	0.205838470374352	0.902635344822642	not
circRNA_06219|Chr20:12339749_12342262_-	4.40131804643324	-2.02427659008125	1.60053058207996	-1.26475345910018	0.205959719737721	0.902635344822642	not
circRNA_04130|Chr17:5524117_5564210_+	2.20276124056862	-4.61507826502903	3.64904769542926	-1.26473498025521	0.205966346035471	0.902635344822642	not
circRNA_09298|Chr6:105395367_105398288_+	2.05950879004903	4.50781228293964	3.57752897304598	1.26003515747955	0.207656679732548	0.902635344822642	not
circRNA_08913|Chr6:22362488_22376735_+	13.7178066883028	1.15531809659613	0.918049846791474	1.25844811219553	0.208229741332858	0.902635344822642	not
circRNA_07931|Chr4:181153728_181214993_+	2.12011573010385	-4.55746975327938	3.62555415453509	-1.25704087127718	0.208738836192027	0.902635344822642	not
circRNA_03997|Chr16:70750943_70761776_+	1.20687690933048	3.73272789137196	2.97750672529331	1.25364213610777	0.209972108602068	0.902635344822642	not
circRNA_10457|Chr8:67328972_67332798_+	2.7063454417122	-4.91595227230282	3.92324717044609	-1.25303149629083	0.210194244502017	0.902635344822642	not
circRNA_07420|Chr4:40092750_40122082_-	2.43156776663467	-2.77656539010319	2.21716629109603	-1.25230362794783	0.210459247419063	0.902635344822642	not
circRNA_04142|Chr17:5546407_5564210_+	2.17953313557058	-2.59823068388829	2.07550240596033	-1.25185626209192	0.210622244662162	0.902635344822642	not
circRNA_06493|Chr3:3461485_3463941_-	4.48458073927895	1.97570917094622	1.57981789255265	1.25059298306459	0.211083011978645	0.902635344822642	not
circRNA_00283|Chr1:91560398_91562180_-	1.19038656392484	3.71429154639068	2.97832668015947	1.24710683053472	0.212358328738691	0.902635344822642	not
circRNA_05517|Chr2:84361142_84394099_-	1.19038656392484	3.71429154639068	2.97832668015947	1.24710683053472	0.212358328738691	0.902635344822642	not
circRNA_07166|Chr3:157001108_157040380_-	1.19038656392484	3.71429154639068	2.97832668015947	1.24710683053472	0.212358328738691	0.902635344822642	not
circRNA_07710|Chr4:121539775_121545300_-	1.19038656392484	3.71429154639068	2.97832668015947	1.24710683053472	0.212358328738691	0.902635344822642	not
circRNA_08844|Chr6:7702481_7715226_-	1.19038656392484	3.71429154639068	2.97832668015947	1.24710683053472	0.212358328738691	0.902635344822642	not
circRNA_10295|Chr8:48583631_48597919_-	1.19038656392484	3.71429154639068	2.97832668015947	1.24710683053472	0.212358328738691	0.902635344822642	not
circRNA_11005|Chr9:38321692_38326937_+	2.22303100185073	4.61841572046525	3.70436258700432	1.24675044950179	0.212489014230321	0.902635344822642	not
circRNA_06852|Chr3:92183759_92225505_-	6.3168202647987	1.59953599700579	1.2846116342904	1.24515141721361	0.213076096960635	0.902635344822642	not
circRNA_02006|Chr11:38536167_38545947_+	1.16571840683101	-3.71297873961838	2.98325477597872	-1.24460665227638	0.213276373907374	0.902635344822642	not
circRNA_03303|Chr14:106675766_106718850_+	1.16571840683101	-3.71297873961838	2.98325477597872	-1.24460665227638	0.213276373907374	0.902635344822642	not
circRNA_03468|Chr15:25940304_25945651_+	1.16571840683101	-3.71297873961838	2.98325477597872	-1.24460665227638	0.213276373907374	0.902635344822642	not
circRNA_04695|Chr18:36637823_36639900_+	1.34511312760813	-3.93017635685446	3.1612453671738	-1.24323673121523	0.213780610960054	0.902635344822642	not
circRNA_06756|Chr3:60610877_60628573_-	2.23743338799502	2.83497838887843	2.28055173073723	1.24311075722101	0.213827022292315	0.902635344822642	not
circRNA_07243|Chr4:2557720_2564215_+	1.18681647739054	3.71005509520225	2.993066205336	1.23954996003363	0.215141898933605	0.902635344822642	not
circRNA_09326|Chr6:108857237_108862500_+	1.18681647739054	3.71005509520225	2.993066205336	1.23954996003363	0.215141898933605	0.902635344822642	not
circRNA_02209|Chr12:587083_632694_-	6.88377318075055	-1.51654435890886	1.22532818563699	-1.23766381667004	0.21584074094062	0.902635344822642	not
circRNA_01383|Chr10:55971256_55974078_+	1.35541757637319	3.91264769980938	3.1626539998672	1.23714061037776	0.216034885369532	0.902635344822642	not
circRNA_11626|ChrX:113402426_113404936_-	1.35541757637319	3.91264769980938	3.1626539998672	1.23714061037776	0.216034885369532	0.902635344822642	not
circRNA_11289|Chr9:96866448_96884476_+	2.78500169701121	2.58943954352532	2.09359306010317	1.23683995370032	0.216146505920079	0.902635344822642	not
circRNA_02044|Chr11:53140598_53154994_+	1.1738962185192	3.69568570906357	2.99159192931759	1.23535756091794	0.216697459981661	0.902635344822642	not
circRNA_04202|Chr17:10090031_10107746_+	1.1738962185192	3.69568570906357	2.99159192931759	1.23535756091794	0.216697459981661	0.902635344822642	not
circRNA_04867|Chr18:72571330_72611211_+	1.1738962185192	3.69568570906357	2.99159192931759	1.23535756091794	0.216697459981661	0.902635344822642	not
circRNA_07229|Chr3:177390074_177433646_+	1.1738962185192	3.69568570906357	2.99159192931759	1.23535756091794	0.216697459981661	0.902635344822642	not
circRNA_08681|Chr5:156463243_156484234_+	1.1738962185192	3.69568570906357	2.99159192931759	1.23535756091794	0.216697459981661	0.902635344822642	not
circRNA_03173|Chr14:71922618_71955492_-	1.3531727208561	-3.91537889043765	3.16976328226561	-1.23522753649891	0.216745833720417	0.902635344822642	not
circRNA_04135|Chr17:5532157_5606503_+	1.3531727208561	-3.91537889043765	3.16976328226561	-1.23522753649891	0.216745833720417	0.902635344822642	not
circRNA_05071|Chr19:34292209_34372833_+	1.3531727208561	-3.91537889043765	3.16976328226561	-1.23522753649891	0.216745833720417	0.902635344822642	not
circRNA_03494|Chr15:33308128_33313813_-	1.18788169992655	-3.70735553222062	3.00393018026245	-1.23416834271984	0.21714018121351	0.902635344822642	not
circRNA_04476|Chr17:87767116_87771508_-	1.18788169992655	-3.70735553222062	3.00393018026245	-1.23416834271984	0.21714018121351	0.902635344822642	not
circRNA_07314|Chr4:11132813_11152065_-	1.18788169992655	-3.70735553222062	3.00393018026245	-1.23416834271984	0.21714018121351	0.902635344822642	not
circRNA_11355|Chr9:113662079_113666754_+	1.18788169992655	-3.70735553222062	3.00393018026245	-1.23416834271984	0.21714018121351	0.902635344822642	not
circRNA_09900|Chr7:78347306_78375555_+	2.74384770180942	-2.3107814948653	1.87847172976753	-1.2301390850057	0.218645026027954	0.902635344822642	not
circRNA_09413|Chr6:122738862_122739995_+	6.33816904057502	1.41892519757455	1.15453641924804	1.22899994657484	0.21907182605005	0.902635344822642	not
circRNA_11665|ChrX:128186178_128198293_-	3.53772120165699	1.93812509325661	1.57713925151215	1.22888647365687	0.219114373594389	0.902635344822642	not
circRNA_11284|Chr9:96769379_96775060_+	6.56239748620841	1.57035785277749	1.27919322414268	1.2276158309312	0.21959121615255	0.902635344822642	not
circRNA_11504|ChrX:51958187_52025855_+	3.88907618736756	2.11650340169026	1.72646188825769	1.2259195619002	0.220228946568141	0.902635344822642	not
circRNA_07991|Chr5:9941975_9946589_+	1.16029591601493	3.67974521397344	3.00270210734393	1.22547794700434	0.220395194154131	0.902635344822642	not
circRNA_08488|Chr5:136420698_136471341_+	1.16029591601493	3.67974521397344	3.00270210734393	1.22547794700434	0.220395194154131	0.902635344822642	not
circRNA_04742|Chr18:44833464_44837220_+	2.48090774824913	2.3777845357327	1.94155053747304	1.22468330843833	0.220694565501024	0.902635344822642	not
circRNA_03442|Chr15:23792824_23793336_+	1.95096913999684	-4.43636207460147	3.62301866278783	-1.22449329896297	0.220766192661091	0.902635344822642	not
circRNA_08436|Chr5:127856624_127858366_-	2.48463060772562	-2.72388479054051	2.22808232874987	-1.22252430055797	0.221509420098441	0.902635344822642	not
circRNA_02765|Chr13:95193009_95196402_-	18.6840833448541	1.02138606049727	0.836430323308215	1.22112509797293	0.222038658323232	0.902635344822642	not
circRNA_08053|Chr5:25181562_25196901_+	3.89813678039725	1.82207576924191	1.49451471540188	1.21917552933024	0.222777577649581	0.902635344822642	not
circRNA_01965|Chr11:34612627_34614139_+	56.7270494589351	0.827991635674114	0.681815868485749	1.21439185261705	0.224598125127579	0.902635344822642	not
circRNA_03435|Chr15:19534432_19541895_-	3.55725514103101	2.10151093546551	1.7306737237235	1.21427332411574	0.224643368684843	0.902635344822642	not
circRNA_08274|Chr5:90916008_90957243_+	9.01593648827238	1.26260442446859	1.04173249611539	1.21202365211495	0.225503326922214	0.902635344822642	not
circRNA_05369|Chr2:32632863_32636300_-	1.00765346327177	-3.48421674430491	2.88286674993258	-1.20859444661686	0.226818690981875	0.902635344822642	not
circRNA_02834|Chr13:106859710_106908700_+	1.11885482832473	-3.65777502585714	3.02662480968394	-1.20853269098759	0.226842429069504	0.902635344822642	not
circRNA_04462|Chr17:85036937_85047791_-	1.11885482832473	-3.65777502585714	3.02662480968394	-1.20853269098759	0.226842429069504	0.902635344822642	not
circRNA_08240|Chr5:90040536_90063651_-	1.11885482832473	-3.65777502585714	3.02662480968394	-1.20853269098759	0.226842429069504	0.902635344822642	not
circRNA_10290|Chr8:47303909_47306590_-	1.11885482832473	-3.65777502585714	3.02662480968394	-1.20853269098759	0.226842429069504	0.902635344822642	not
circRNA_09670|Chr7:27108142_27134842_-	1.14463116010543	-3.65804363936499	3.03170203522964	-1.20659734923056	0.227587248108693	0.902635344822642	not
circRNA_01304|Chr10:39727635_39776713_+	1.13377535463932	3.64885042797573	3.02497489980306	1.20624155533102	0.227724365349433	0.902635344822642	not
circRNA_01586|Chr10:73952261_73985026_-	1.13377535463932	3.64885042797573	3.02497489980306	1.20624155533102	0.227724365349433	0.902635344822642	not
circRNA_02812|Chr13:103344764_103362959_+	1.13377535463932	3.64885042797573	3.02497489980306	1.20624155533102	0.227724365349433	0.902635344822642	not
circRNA_04175|Chr17:6203226_6211699_-	1.13377535463932	3.64885042797573	3.02497489980306	1.20624155533102	0.227724365349433	0.902635344822642	not
circRNA_04833|Chr18:65342733_65389384_+	1.13377535463932	3.64885042797573	3.02497489980306	1.20624155533102	0.227724365349433	0.902635344822642	not
circRNA_09131|Chr6:72418120_72430205_-	1.13377535463932	3.64885042797573	3.02497489980306	1.20624155533102	0.227724365349433	0.902635344822642	not
circRNA_09523|Chr6:133784834_133791177_+	1.13377535463932	3.64885042797573	3.02497489980306	1.20624155533102	0.227724365349433	0.902635344822642	not
circRNA_10028|Chr7:122130939_122136297_+	2.16742467423717	-2.50784372473516	2.08004653822283	-1.20566712265863	0.227945866684476	0.902635344822642	not
circRNA_08009|Chr5:15096348_15158270_+	1.12632343618735	-3.64818793020822	3.0320404251314	-1.20321216695194	0.228894227777478	0.902635344822642	not
circRNA_08402|Chr5:122019303_122029478_+	1.12632343618735	-3.64818793020822	3.0320404251314	-1.20321216695194	0.228894227777478	0.902635344822642	not
circRNA_08736|Chr5:166038321_166042679_-	1.12632343618735	-3.64818793020822	3.0320404251314	-1.20321216695194	0.228894227777478	0.902635344822642	not
circRNA_07315|Chr4:11226653_11227291_-	1.97788582003455	4.45432063941148	3.71824252241231	1.19796398770719	0.230931037035426	0.902635344822642	not
circRNA_03471|Chr15:28530007_28542674_+	4.76000198144208	1.70381474702737	1.42429442548297	1.19625178372065	0.231598318375274	0.902635344822642	not
circRNA_05258|Chr2:20488617_20531444_+	8.61963117726104	1.37478636824249	1.15291141971457	1.1924475243578	0.233085815135506	0.902635344822642	not
circRNA_06242|Chr20:15105444_15160858_-	2.13135114249257	2.76535685106188	2.32300228987328	1.19042364405622	0.233879924533357	0.902635344822642	not
circRNA_06441|Chr20:50177601_50212891_+	3.42544241335116	2.0902419704525	1.75703681181239	1.18964039705941	0.234187760987395	0.902635344822642	not
circRNA_07867|Chr4:158521563_158539474_+	3.18278981287586	-2.37188348682782	1.99395243073726	-1.18953865210857	0.234227770459509	0.902635344822642	not
circRNA_02105|Chr11:70952862_70955449_-	1.28505735120261	3.83075084340375	3.22210402959219	1.18889731933596	0.234480075141807	0.902635344822642	not
circRNA_03767|Chr16:4222176_4283627_+	1.28505735120261	3.83075084340375	3.22210402959219	1.18889731933596	0.234480075141807	0.902635344822642	not
circRNA_05225|Chr2:5633258_5640909_+	1.28505735120261	3.83075084340375	3.22210402959219	1.18889731933596	0.234480075141807	0.902635344822642	not
circRNA_10877|Chr8:130767665_130768360_+	1.28505735120261	3.83075084340375	3.22210402959219	1.18889731933596	0.234480075141807	0.902635344822642	not
circRNA_04064|Chr17:49352_66437_-	1.10725479326371	3.61727809495184	3.05956815549325	1.18228387508128	0.237093081552443	0.902635344822642	not
circRNA_06443|Chr20:50177601_50238980_+	1.10725479326371	3.61727809495184	3.05956815549325	1.18228387508128	0.237093081552443	0.902635344822642	not
circRNA_10258|Chr8:33261321_33261713_-	2.24885036460456	4.63740480321747	3.92598623443294	1.18120760652318	0.237520260269778	0.902635344822642	not
circRNA_04527|Chr18:2005294_2047808_+	3.55449413225335	1.86011559061984	1.57568910038894	1.18050927061734	0.237797725480027	0.902635344822642	not
circRNA_00500|Chr1:156218277_156228853_-	1.10436475036234	3.61424836034524	3.06218881798488	1.18028265896538	0.237887812770953	0.902635344822642	not
circRNA_01838|Chr10:104706087_104713428_-	1.10436475036234	3.61424836034524	3.06218881798488	1.18028265896538	0.237887812770953	0.902635344822642	not
circRNA_04079|Chr17:1395222_1416266_+	1.10436475036234	3.61424836034524	3.06218881798488	1.18028265896538	0.237887812770953	0.902635344822642	not
circRNA_05186|Chr19:60234297_60277464_+	1.10436475036234	3.61424836034524	3.06218881798488	1.18028265896538	0.237887812770953	0.902635344822642	not
circRNA_11081|Chr9:61312543_61331978_-	1.09433453439237	3.60204703864028	3.06047576495852	1.17695656338226	0.239212843765569	0.902635344822642	not
circRNA_01892|Chr11:7355304_7362812_+	2.8813546109903	-2.17983841614989	1.85212559152703	-1.17693877030913	0.239219946039282	0.902635344822642	not
circRNA_11660|ChrX:123718252_123720910_-	80.2647370065933	0.712236556202376	0.605612948252791	1.17605899652112	0.239571301585775	0.902635344822642	not
circRNA_00494|Chr1:154405931_154447475_+	1.09029897373654	-3.61040833062371	3.0753115415491	-1.17399758751111	0.240395991937515	0.902635344822642	not
circRNA_03634|Chr15:61254886_61267231_+	1.09029897373654	-3.61040833062371	3.0753115415491	-1.17399758751111	0.240395991937515	0.902635344822642	not
circRNA_07285|Chr4:8223840_8241173_-	1.09029897373654	-3.61040833062371	3.0753115415491	-1.17399758751111	0.240395991937515	0.902635344822642	not
circRNA_00028|Chr1:12086530_12134025_+	1.27438277956879	-3.80699488004693	3.24365015826825	-1.17367616552071	0.240524760539979	0.902635344822642	not
circRNA_00587|Chr1:174772242_174776864_+	1.27438277956879	-3.80699488004693	3.24365015826825	-1.17367616552071	0.240524760539979	0.902635344822642	not
circRNA_02473|Chr13:25616432_25627356_-	1.27438277956879	-3.80699488004693	3.24365015826825	-1.17367616552071	0.240524760539979	0.902635344822642	not
circRNA_03129|Chr14:44818561_44830761_-	1.27438277956879	-3.80699488004693	3.24365015826825	-1.17367616552071	0.240524760539979	0.902635344822642	not
circRNA_04103|Chr17:5511386_5559773_+	1.27438277956879	-3.80699488004693	3.24365015826825	-1.17367616552071	0.240524760539979	0.902635344822642	not
circRNA_06020|Chr2:216888004_216900514_+	1.27438277956879	-3.80699488004693	3.24365015826825	-1.17367616552071	0.240524760539979	0.902635344822642	not
circRNA_06691|Chr3:48198900_48208035_+	1.27438277956879	-3.80699488004693	3.24365015826825	-1.17367616552071	0.240524760539979	0.902635344822642	not
circRNA_07845|Chr4:157436084_157436610_-	1.27438277956879	-3.80699488004693	3.24365015826825	-1.17367616552071	0.240524760539979	0.902635344822642	not
circRNA_08483|Chr5:136344365_136345106_-	1.27438277956879	-3.80699488004693	3.24365015826825	-1.17367616552071	0.240524760539979	0.902635344822642	not
circRNA_08910|Chr6:22255280_22257363_-	1.27438277956879	-3.80699488004693	3.24365015826825	-1.17367616552071	0.240524760539979	0.902635344822642	not
circRNA_09957|Chr7:98666108_98682856_-	1.27438277956879	-3.80699488004693	3.24365015826825	-1.17367616552071	0.240524760539979	0.902635344822642	not
circRNA_10601|Chr8:79247771_79249597_+	1.27438277956879	-3.80699488004693	3.24365015826825	-1.17367616552071	0.240524760539979	0.902635344822642	not
circRNA_10915|Chr9:8604049_8630489_-	1.27438277956879	-3.80699488004693	3.24365015826825	-1.17367616552071	0.240524760539979	0.902635344822642	not
circRNA_01027|Chr1:261165387_261165588_-	1.10138062028431	-3.60724760746649	3.07621101829627	-1.17262684062042	0.240945481042749	0.902635344822642	not
circRNA_01379|Chr10:52244575_52270583_-	1.10138062028431	-3.60724760746649	3.07621101829627	-1.17262684062042	0.240945481042749	0.902635344822642	not
circRNA_01734|Chr10:93438715_93451644_+	1.10138062028431	-3.60724760746649	3.07621101829627	-1.17262684062042	0.240945481042749	0.902635344822642	not
circRNA_01912|Chr11:24479964_24498116_-	1.10138062028431	-3.60724760746649	3.07621101829627	-1.17262684062042	0.240945481042749	0.902635344822642	not
circRNA_04120|Chr17:5514017_5555588_+	1.10138062028431	-3.60724760746649	3.07621101829627	-1.17262684062042	0.240945481042749	0.902635344822642	not
circRNA_07154|Chr3:154514314_154533322_+	1.10138062028431	-3.60724760746649	3.07621101829627	-1.17262684062042	0.240945481042749	0.902635344822642	not
circRNA_08250|Chr5:90818803_90827570_+	1.10138062028431	-3.60724760746649	3.07621101829627	-1.17262684062042	0.240945481042749	0.902635344822642	not
circRNA_09353|Chr6:109764831_109800905_+	3.82709651159373	1.78544228022566	1.52264083842221	1.17259581850949	0.240957927053978	0.902635344822642	not
circRNA_11500|ChrX:51713405_51794841_+	2.38825102037282	2.35559501588252	2.01074198138557	1.17150536353716	0.241395703186108	0.902635344822642	not
circRNA_02094|Chr11:70539679_70585055_-	1.0843043184224	3.5897184843743	3.0696520035903	1.16942196710758	0.242233663597968	0.902635344822642	not
circRNA_02239|Chr12:9229552_9240810_-	1.0843043184224	3.5897184843743	3.0696520035903	1.16942196710758	0.242233663597968	0.902635344822642	not
circRNA_06953|Chr3:112722217_112728973_-	1.0843043184224	3.5897184843743	3.0696520035903	1.16942196710758	0.242233663597968	0.902635344822642	not
circRNA_03535|Chr15:38217599_38244652_-	1.07199124981846	-3.60024760917266	3.0836379064545	-1.16753254382975	0.242995373723717	0.902635344822642	not
circRNA_07085|Chr3:141240315_141254397_+	1.07199124981846	-3.60024760917266	3.0836379064545	-1.16753254382975	0.242995373723717	0.902635344822642	not
circRNA_10602|Chr8:79247771_79267233_+	1.07199124981846	-3.60024760917266	3.0836379064545	-1.16753254382975	0.242995373723717	0.902635344822642	not
circRNA_01962|Chr11:34611539_34614139_+	24.868021772204	1.04258693741974	0.893718259313117	1.16657226878305	0.243383147745605	0.902635344822642	not
circRNA_03212|Chr14:82160730_82161967_-	1.094154542914	-3.59380504204754	3.08250567788117	-1.16587134545615	0.243666465905857	0.902635344822642	not
circRNA_04968|Chr19:17301474_17315128_-	1.094154542914	-3.59380504204754	3.08250567788117	-1.16587134545615	0.243666465905857	0.902635344822642	not
circRNA_06189|Chr20:5851258_5853847_-	1.094154542914	-3.59380504204754	3.08250567788117	-1.16587134545615	0.243666465905857	0.902635344822642	not
circRNA_11595|ChrX:82932968_82946086_-	1.094154542914	-3.59380504204754	3.08250567788117	-1.16587134545615	0.243666465905857	0.902635344822642	not
circRNA_07855|Chr4:158351571_158360021_+	8.86718014178222	1.35090704459776	1.16098908800805	1.16358289543923	0.244593086419625	0.902635344822642	not
circRNA_08505|Chr5:139379737_139401879_+	2.20062038229615	-2.63919326540862	2.27069696049303	-1.16228334794423	0.245120388373245	0.902635344822642	not
circRNA_06273|Chr20:20259263_20303087_+	1.22283011600739	-3.79314174080857	3.26450341617278	-1.16193529527855	0.245261748880712	0.902635344822642	not
circRNA_09197|Chr6:78297628_78353348_+	2.07731055590978	-2.44339381254126	2.10314264190709	-1.16178226043938	0.245323921602082	0.902635344822642	not
circRNA_05690|Chr2:144876416_144917472_+	2.12397129928131	-4.55767727156007	3.92787590261406	-1.1603414630607	0.245909809416667	0.902635344822642	not
circRNA_11004|Chr9:38014670_38022569_-	2.12397129928131	-4.55767727156007	3.92787590261406	-1.1603414630607	0.245909809416667	0.902635344822642	not
circRNA_08403|Chr5:122019303_122037709_+	26.4632394039369	-0.845371382267415	0.730111554381732	-1.15786605100817	0.246918703580075	0.902635344822642	not
circRNA_00293|Chr1:92039556_92043956_-	1.07427410245242	3.57723820073859	3.08987727673086	1.15772824625688	0.246974953204635	0.902635344822642	not
circRNA_04397|Chr17:76228430_76265943_-	1.07427410245242	3.57723820073859	3.08987727673086	1.15772824625688	0.246974953204635	0.902635344822642	not
circRNA_08149|Chr5:60920475_60931063_+	1.07427410245242	3.57723820073859	3.08987727673086	1.15772824625688	0.246974953204635	0.902635344822642	not
circRNA_11157|Chr9:69940437_69942486_-	1.07427410245242	3.57723820073859	3.08987727673086	1.15772824625688	0.246974953204635	0.902635344822642	not
circRNA_04022|Chr16:71828773_71836365_+	3.12025040628317	-1.92434648222797	1.66380316926784	-1.15659503345867	0.247437852347733	0.902635344822642	not
circRNA_09379|Chr6:111072969_111077776_+	1.86023788454177	2.52813081603588	2.18666165408507	1.15616003569317	0.247615703156003	0.902635344822642	not
circRNA_01496|Chr10:66957634_66970781_+	1.23985760014176	3.77071535484573	3.26548747906074	1.15471744388078	0.248206153759514	0.902635344822642	not
circRNA_04012|Chr16:71103627_71106610_+	1.23985760014176	3.77071535484573	3.26548747906074	1.15471744388078	0.248206153759514	0.902635344822642	not
circRNA_05437|Chr2:55939983_55962855_+	1.23985760014176	3.77071535484573	3.26548747906074	1.15471744388078	0.248206153759514	0.902635344822642	not
circRNA_11233|Chr9:92380210_92405119_-	1.23985760014176	3.77071535484573	3.26548747906074	1.15471744388078	0.248206153759514	0.902635344822642	not
circRNA_03576|Chr15:48231960_48241781_-	2.62844487339998	2.49875420369681	2.16411958230929	1.15462852613276	0.248242579859828	0.902635344822642	not
circRNA_09515|Chr6:133777712_133795645_+	2.08821819570424	4.53052118878268	3.92746074469513	1.15354970635979	0.24868482782816	0.902635344822642	not
circRNA_03732|Chr16:2115374_2126628_-	2.34679614072442	2.28559474112835	1.98458822789983	1.15167202394779	0.249455872512448	0.902635344822642	not
circRNA_06483|Chr3:2571153_2571724_-	2.56554831955692	2.46006740616663	2.14201462379224	1.14848301166651	0.250769222183907	0.902635344822642	not
circRNA_09000|Chr6:30134917_30155220_-	2.03379031231344	2.68563665517706	2.33979469107207	1.14780867972075	0.25104755336476	0.902635344822642	not
circRNA_05447|Chr2:56577639_56607622_-	3.48688442383768	-1.99769279833488	1.74073303882665	-1.14761583412091	0.251127190205043	0.902635344822642	not
circRNA_08683|Chr5:156506448_156517254_+	1.8502076685718	2.52127711678037	2.20260091994652	1.14468176869807	0.252341006306941	0.902635344822642	not
circRNA_09689|Chr7:30727478_30735182_+	117.79611276462	0.691536130510387	0.604138147979854	1.14466555840378	0.252347723808136	0.902635344822642	not
circRNA_08091|Chr5:47876040_47883409_+	2.33116054500756	2.56767809248251	2.24395509072491	1.14426447440756	0.252513971606215	0.902635344822642	not
circRNA_02245|Chr12:9256476_9313769_-	17.1284650881083	0.918372253354282	0.803396641257312	1.1431118904319	0.25299213809332	0.902635344822642	not
circRNA_00563|Chr1:170226074_170228277_-	1.04343539523027	-3.55112821261711	3.10889469831504	-1.14224782670888	0.25335102113523	0.902635344822642	not
circRNA_00897|Chr1:235653121_235656288_-	1.04343539523027	-3.55112821261711	3.10889469831504	-1.14224782670888	0.25335102113523	0.902635344822642	not
circRNA_02793|Chr13:100300002_100353039_-	1.04343539523027	-3.55112821261711	3.10889469831504	-1.14224782670888	0.25335102113523	0.902635344822642	not
circRNA_05239|Chr2:9439970_9456385_-	1.04343539523027	-3.55112821261711	3.10889469831504	-1.14224782670888	0.25335102113523	0.902635344822642	not
circRNA_08326|Chr5:103104514_103201011_+	1.04343539523027	-3.55112821261711	3.10889469831504	-1.14224782670888	0.25335102113523	0.902635344822642	not
circRNA_09199|Chr6:80072205_80097296_-	1.04343539523027	-3.55112821261711	3.10889469831504	-1.14224782670888	0.25335102113523	0.902635344822642	not
circRNA_09024|Chr6:38565458_38588169_+	2.3318405886405	2.5684941924316	2.24996342169968	1.14157153296799	0.253632162411157	0.902635344822642	not
circRNA_00997|Chr1:255942367_255958835_-	3.27333165977415	2.00139178906483	1.75639928272233	1.13948565611048	0.254500647629161	0.902635344822642	not
circRNA_01899|Chr11:14345506_14380833_-	1.20481562344284	3.74287776631743	3.29023672090076	1.13757096641142	0.255299675786824	0.902635344822642	not
circRNA_06220|Chr20:12564372_12593991_+	1.20481562344284	3.74287776631743	3.29023672090076	1.13757096641142	0.255299675786824	0.902635344822642	not
circRNA_06610|Chr3:22198808_22275991_-	2.08807664907903	2.38861980204418	2.10900885827161	1.1325793121617	0.257390960408441	0.902635344822642	not
circRNA_07803|Chr4:151118221_151123637_-	2.04514166263643	-2.40529749523444	2.12496310245466	-1.13192435786577	0.257666237170604	0.902635344822642	not
circRNA_09154|Chr6:74325751_74326157_+	1.03620931785996	-3.53714924985969	3.12680013788905	-1.13123611803589	0.257955723797617	0.902635344822642	not
circRNA_01687|Chr10:89036545_89074755_+	1.95782538809461	4.43969131119163	3.92880207385605	1.13003689871151	0.258460676753393	0.902635344822642	not
circRNA_08462|Chr5:129413066_129457884_+	4.0798568582229	1.7433149626874	1.54276174549679	1.12999623420532	0.25847781128047	0.902635344822642	not
circRNA_01627|Chr10:80968085_81004971_+	2.64804229943344	-2.16552137869986	1.91903122084347	-1.12844510041272	0.259131989903988	0.902635344822642	not
circRNA_08876|Chr6:15082851_15085804_-	1.94834765736563	4.42695504174348	3.92899695905538	1.12673923850728	0.259852747163284	0.902635344822642	not
circRNA_08708|Chr5:161794861_161799241_-	3.48175541271809	-2.22095895730368	1.97687572479001	-1.12346918395166	0.261238281255138	0.902635344822642	not
circRNA_00153|Chr1:54441038_54455357_-	1.18402613074909	-3.72270070462591	3.31527671606602	-1.12289290561644	0.261482980916397	0.902635344822642	not
circRNA_02141|Chr11:83151350_83180370_-	1.18402613074909	-3.72270070462591	3.31527671606602	-1.12289290561644	0.261482980916397	0.902635344822642	not
circRNA_02273|Chr12:13717791_13718009_-	1.18402613074909	-3.72270070462591	3.31527671606602	-1.12289290561644	0.261482980916397	0.902635344822642	not
circRNA_03921|Chr16:39908554_39914151_+	1.18402613074909	-3.72270070462591	3.31527671606602	-1.12289290561644	0.261482980916397	0.902635344822642	not
circRNA_05359|Chr2:30384653_30433774_-	1.18402613074909	-3.72270070462591	3.31527671606602	-1.12289290561644	0.261482980916397	0.902635344822642	not
circRNA_06529|Chr3:11198346_11217555_+	1.18402613074909	-3.72270070462591	3.31527671606602	-1.12289290561644	0.261482980916397	0.902635344822642	not
circRNA_07124|Chr3:150930333_150939253_-	1.18402613074909	-3.72270070462591	3.31527671606602	-1.12289290561644	0.261482980916397	0.902635344822642	not
circRNA_07854|Chr4:158334034_158420230_+	1.18402613074909	-3.72270070462591	3.31527671606602	-1.12289290561644	0.261482980916397	0.902635344822642	not
circRNA_07886|Chr4:168260038_168264774_-	1.18402613074909	-3.72270070462591	3.31527671606602	-1.12289290561644	0.261482980916397	0.902635344822642	not
circRNA_08151|Chr5:61589817_61612596_+	1.18402613074909	-3.72270070462591	3.31527671606602	-1.12289290561644	0.261482980916397	0.902635344822642	not
circRNA_08704|Chr5:160035639_160043135_-	1.91157416935318	-4.4047054270282	3.93022745837371	-1.12072532027213	0.262404800880165	0.902635344822642	not
circRNA_00276|Chr1:89869828_89871257_-	1.02975439502452	3.50405523974725	3.14421164072138	1.11444636689383	0.265087741138842	0.902635344822642	not
circRNA_05519|Chr2:84463957_84467860_-	1.02975439502452	3.50405523974725	3.14421164072138	1.11444636689383	0.265087741138842	0.902635344822642	not
circRNA_10618|Chr8:80373906_80378857_-	1.02975439502452	3.50405523974725	3.14421164072138	1.11444636689383	0.265087741138842	0.902635344822642	not
circRNA_10811|Chr8:118210189_118214091_+	1.02975439502452	3.50405523974725	3.14421164072138	1.11444636689383	0.265087741138842	0.902635344822642	not
circRNA_01115|Chr1:278656261_278731755_+	3.85234363102721	1.70375023624773	1.53040566329247	1.11326707494165	0.26559374270314	0.902635344822642	not
circRNA_02912|Chr13:110438141_110450689_+	1.86061249117714	-4.37528656745803	3.93070874917402	-1.1131037292899	0.265663882215783	0.902635344822642	not
circRNA_10945|Chr9:16446152_16446343_-	1.86061249117714	-4.37528656745803	3.93070874917402	-1.1131037292899	0.265663882215783	0.902635344822642	not
circRNA_10240|Chr8:28018432_28026404_-	21.8607381424379	-1.13604918255405	1.02150432264723	-1.11213350483919	0.266080752873513	0.902635344822642	not
circRNA_10892|Chr9:1442054_1485363_+	16.122331630078	-0.953705716633727	0.858077356597435	-1.11144491729218	0.266376887299578	0.902635344822642	not
circRNA_07832|Chr4:152921913_152925673_+	13.8437580052704	-0.967460332747508	0.873099852837309	-1.10807524431891	0.267829321252673	0.902635344822642	not
circRNA_02756|Chr13:95120752_95128782_-	2.99755665234169	2.24489600188203	2.03075077389518	1.1054512600658	0.268964102766581	0.902635344822642	not
circRNA_02119|Chr11:72245130_72264219_-	0.996571816723995	-3.48931427382406	3.15679069528838	-1.10533596004068	0.269014041592568	0.902635344822642	not
circRNA_03452|Chr15:25328778_25335135_+	0.996571816723995	-3.48931427382406	3.15679069528838	-1.10533596004068	0.269014041592568	0.902635344822642	not
circRNA_09029|Chr6:38583992_38619590_+	5.42359068523279	-1.51084395241068	1.36756544991961	-1.10476902769041	0.269259684313947	0.902635344822642	not
circRNA_00232|Chr1:79945447_79946090_+	1.01326404961888	3.48251935661566	3.15414122476498	1.10411015501538	0.269545356671837	0.902635344822642	not
circRNA_01621|Chr10:76395707_76399491_-	1.01326404961888	3.48251935661566	3.15414122476498	1.10411015501538	0.269545356671837	0.902635344822642	not
circRNA_01707|Chr10:91140959_91159440_+	1.01326404961888	3.48251935661566	3.15414122476498	1.10411015501538	0.269545356671837	0.902635344822642	not
circRNA_03335|Chr14:110683107_110691731_+	1.01326404961888	3.48251935661566	3.15414122476498	1.10411015501538	0.269545356671837	0.902635344822642	not
circRNA_03759|Chr16:3060713_3089983_+	1.01326404961888	3.48251935661566	3.15414122476498	1.10411015501538	0.269545356671837	0.902635344822642	not
circRNA_07347|Chr4:22532122_22536975_+	1.01326404961888	3.48251935661566	3.15414122476498	1.10411015501538	0.269545356671837	0.902635344822642	not
circRNA_07632|Chr4:96739878_96810129_+	1.01326404961888	3.48251935661566	3.15414122476498	1.10411015501538	0.269545356671837	0.902635344822642	not
circRNA_07741|Chr4:129695266_129789115_-	1.01326404961888	3.48251935661566	3.15414122476498	1.10411015501538	0.269545356671837	0.902635344822642	not
circRNA_09442|Chr6:124429529_124434127_-	1.01326404961888	3.48251935661566	3.15414122476498	1.10411015501538	0.269545356671837	0.902635344822642	not
circRNA_10049|Chr7:123685068_123715127_-	1.01326404961888	3.48251935661566	3.15414122476498	1.10411015501538	0.269545356671837	0.902635344822642	not
circRNA_08245|Chr5:90817794_90827570_+	23.9057958566892	1.06901228868086	0.968367264007302	1.10393270034456	0.269622332556905	0.902635344822642	not
circRNA_10134|Chr7:144080565_144084759_+	5.67181886166647	1.46919132532017	1.33156918655386	1.10335335193695	0.269873745988693	0.902635344822642	not
circRNA_04443|Chr17:84296197_84299839_-	15.3103937552556	0.958657071651234	0.869018303338632	1.10314945953178	0.269962265168075	0.902635344822642	not
circRNA_06593|Chr3:21838945_21904269_-	8.33478618656171	-1.14459239030255	1.04026284970789	-1.10029151826768	0.271205126478952	0.902635344822642	not
circRNA_03982|Chr16:60310912_60317529_+	1.92027242713617	-2.39650214234187	2.17893673485057	-1.09984934578939	0.271397768027314	0.902635344822642	not
circRNA_00492|Chr1:154405931_154411147_+	1.00404042458661	-3.47814788851891	3.16363514923007	-1.09941498448877	0.271587097715508	0.902635344822642	not
circRNA_03125|Chr14:44491363_44492946_+	1.00404042458661	-3.47814788851891	3.16363514923007	-1.09941498448877	0.271587097715508	0.902635344822642	not
circRNA_05385|Chr2:38006903_38032976_-	1.00404042458661	-3.47814788851891	3.16363514923007	-1.09941498448877	0.271587097715508	0.902635344822642	not
circRNA_06915|Chr3:104980955_105017214_+	1.00404042458661	-3.47814788851891	3.16363514923007	-1.09941498448877	0.271587097715508	0.902635344822642	not
circRNA_07473|Chr4:61439661_61484825_+	1.00404042458661	-3.47814788851891	3.16363514923007	-1.09941498448877	0.271587097715508	0.902635344822642	not
circRNA_07909|Chr4:177261696_177297215_-	1.00404042458661	-3.47814788851891	3.16363514923007	-1.09941498448877	0.271587097715508	0.902635344822642	not
circRNA_08486|Chr5:136420692_136510629_+	1.00404042458661	-3.47814788851891	3.16363514923007	-1.09941498448877	0.271587097715508	0.902635344822642	not
circRNA_09459|Chr6:125550201_125569718_-	1.00404042458661	-3.47814788851891	3.16363514923007	-1.09941498448877	0.271587097715508	0.902635344822642	not
circRNA_10148|Chr8:5233866_5247057_-	1.00404042458661	-3.47814788851891	3.16363514923007	-1.09941498448877	0.271587097715508	0.902635344822642	not
circRNA_11643|ChrX:114956228_114999004_+	1.00404042458661	-3.47814788851891	3.16363514923007	-1.09941498448877	0.271587097715508	0.902635344822642	not
circRNA_11168|Chr9:71915420_71921630_+	1.00969396308457	3.47751702275055	3.16535581982073	1.09861804507889	0.271934703368484	0.902635344822642	not
circRNA_06775|Chr3:62719200_62733674_+	5.45538728101856	1.4654642802783	1.33676268730374	1.09627856477215	0.272956886961481	0.902635344822642	not
circRNA_04312|Chr17:53483964_53563999_+	3.65126506090543	1.69887317535389	1.55113885649449	1.09524248473362	0.273410417573798	0.902635344822642	not
circRNA_06440|Chr20:50177601_50201366_+	3.50406046721278	1.93398275506152	1.76768160065714	1.09407868155813	0.273920471410941	0.902635344822642	not
circRNA_10165|Chr8:7874228_7953107_-	1.93333943923294	2.60032502422961	2.37809600653784	1.09344829522476	0.274197018808312	0.902635344822642	not
circRNA_06027|Chr2:219382723_219439030_-	2.64801904514356	2.08549760776842	1.90743599708092	1.09335128987814	0.274239591507813	0.902635344822642	not
circRNA_06086|Chr2:231342349_231359745_-	1.77122514305966	4.28914938269623	3.93121867145913	1.09104828328063	0.275251637471671	0.902635344822642	not
circRNA_00844|Chr1:220039308_220040146_-	3.80751534573352	1.6513881455029	1.51385185610454	1.09085188147291	0.275338063182162	0.902635344822642	not
circRNA_02236|Chr12:9061581_9062262_+	3.85651842100998	-1.64166248221884	1.50564623678825	-1.09033745252187	0.275564523048377	0.902635344822642	not
circRNA_05817|Chr2:183542107_183558410_-	0.996773704213236	3.46071007198258	3.17881416315817	1.08867958123867	0.276295209154035	0.902635344822642	not
circRNA_07235|Chr4:635804_662533_+	0.996773704213236	3.46071007198258	3.17881416315817	1.08867958123867	0.276295209154035	0.902635344822642	not
circRNA_07625|Chr4:96732982_96767151_+	4.09380393187987	1.58325087618127	1.45579763609229	1.08754873406107	0.276794373200731	0.902635344822642	not
circRNA_01678|Chr10:86734306_86738981_+	2.04978151610722	-2.513618003326	2.31313489962911	-1.08667160040214	0.277181969286296	0.902635344822642	not
circRNA_10381|Chr8:60441497_60471827_-	4.443341539078	1.72866689099902	1.59255186430334	1.08546976066944	0.277713649745849	0.902635344822642	not
circRNA_06544|Chr3:11857185_11861025_-	1.71196216241035	-4.26659549782299	3.932573743484	-1.08493718773677	0.277949475973481	0.902635344822642	not
circRNA_02867|Chr13:107185672_107205455_+	1.9168490938273	2.58788657410965	2.38568899956045	1.08475437267241	0.278030458914581	0.902635344822642	not
circRNA_11564|ChrX:71119280_71121063_-	3.82099801810222	-1.92164280732762	1.7717818069814	-1.0845820855343	0.278106792922825	0.902635344822642	not
circRNA_00958|Chr1:247944245_247945662_-	7.13064200278993	-1.31910306639338	1.21711129422116	-1.08379823000286	0.278454270186638	0.902635344822642	not
circRNA_07995|Chr5:12156802_12172003_-	2.92119358898201	2.25191700130531	2.08103929608091	1.08211171482739	0.279202890989689	0.902635344822642	not
circRNA_11114|Chr9:65976760_65980632_-	9.31880895368808	-1.32927730867309	1.22987066453596	-1.08082690888041	0.279774116285074	0.902635344822642	not
circRNA_03455|Chr15:25537445_25563770_+	0.983173401708963	3.44195017885915	3.18579578930127	1.08040515039229	0.279961803343687	0.902635344822642	not
circRNA_05004|Chr19:24502098_24528453_+	0.983173401708963	3.44195017885915	3.18579578930127	1.08040515039229	0.279961803343687	0.902635344822642	not
circRNA_06213|Chr20:10332413_10354562_+	0.983173401708963	3.44195017885915	3.18579578930127	1.08040515039229	0.279961803343687	0.902635344822642	not
circRNA_06418|Chr20:46008693_46023669_-	0.983173401708963	3.44195017885915	3.18579578930127	1.08040515039229	0.279961803343687	0.902635344822642	not
circRNA_06726|Chr3:56199666_56213623_+	0.983173401708963	3.44195017885915	3.18579578930127	1.08040515039229	0.279961803343687	0.902635344822642	not
circRNA_06967|Chr3:113123899_113127143_-	0.983173401708963	3.44195017885915	3.18579578930127	1.08040515039229	0.279961803343687	0.902635344822642	not
circRNA_08241|Chr5:90110029_90128003_-	0.983173401708963	3.44195017885915	3.18579578930127	1.08040515039229	0.279961803343687	0.902635344822642	not
circRNA_09217|Chr6:88462488_88478487_-	0.983173401708963	3.44195017885915	3.18579578930127	1.08040515039229	0.279961803343687	0.902635344822642	not
circRNA_09749|Chr7:49113239_49155179_-	0.983173401708963	3.44195017885915	3.18579578930127	1.08040515039229	0.279961803343687	0.902635344822642	not
circRNA_09959|Chr7:98849305_98853891_-	0.983173401708963	3.44195017885915	3.18579578930127	1.08040515039229	0.279961803343687	0.902635344822642	not
circRNA_10926|Chr9:10704605_10710650_-	2.26196362878765	-2.45238450227588	2.27307310465104	-1.07888501133463	0.280638991396417	0.902635344822642	not
circRNA_01842|Chr10:105317626_105321068_-	1.12442518230228	3.6381327917191	3.37236245484038	1.07880835480696	0.280673169607164	0.902635344822642	not
circRNA_02590|Chr13:56121585_56173172_+	1.12442518230228	3.6381327917191	3.37236245484038	1.07880835480696	0.280673169607164	0.902635344822642	not
circRNA_03692|Chr15:96717422_96720961_-	1.12442518230228	3.6381327917191	3.37236245484038	1.07880835480696	0.280673169607164	0.902635344822642	not
circRNA_03780|Chr16:6859944_6865217_+	1.12442518230228	3.6381327917191	3.37236245484038	1.07880835480696	0.280673169607164	0.902635344822642	not
circRNA_04645|Chr18:27605544_27610871_+	1.12442518230228	3.6381327917191	3.37236245484038	1.07880835480696	0.280673169607164	0.902635344822642	not
circRNA_07396|Chr4:31220330_31283358_+	1.12442518230228	3.6381327917191	3.37236245484038	1.07880835480696	0.280673169607164	0.902635344822642	not
circRNA_07622|Chr4:94696992_94716561_+	1.12442518230228	3.6381327917191	3.37236245484038	1.07880835480696	0.280673169607164	0.902635344822642	not
circRNA_06277|Chr20:20408425_20429923_+	2.02017712839367	-2.28912641984774	2.12515408002067	-1.07715785945529	0.281409747956657	0.902635344822642	not
circRNA_00619|Chr1:184008119_184055555_+	1.69917703942505	-4.23357771427482	3.93316841648341	-1.07637844759773	0.281758037247394	0.902635344822642	not
circRNA_06456|Chr20:54203369_54219701_-	1.69917703942505	-4.23357771427482	3.93316841648341	-1.07637844759773	0.281758037247394	0.902635344822642	not
circRNA_11467|ChrX:22429845_22441945_+	1.69917703942505	-4.23357771427482	3.93316841648341	-1.07637844759773	0.281758037247394	0.902635344822642	not
circRNA_11468|ChrX:22439997_22441945_+	1.69917703942505	-4.23357771427482	3.93316841648341	-1.07637844759773	0.281758037247394	0.902635344822642	not
circRNA_03730|Chr16:43817_53068_-	1.10054710440665	-3.64161885073194	3.3860559049559	-1.07547511114686	0.282162069420732	0.902635344822642	not
circRNA_04878|Chr18:74092284_74093185_+	1.10054710440665	-3.64161885073194	3.3860559049559	-1.07547511114686	0.282162069420732	0.902635344822642	not
circRNA_07008|Chr3:121175773_121200482_-	1.10054710440665	-3.64161885073194	3.3860559049559	-1.07547511114686	0.282162069420732	0.902635344822642	not
circRNA_00954|Chr1:247922780_247945662_-	1.90279821909575	-2.35295472344641	2.19102835607413	-1.07390427737887	0.282865586049593	0.902635344822642	not
circRNA_00200|Chr1:65115127_65166133_-	2.87680143994604	2.23481068051275	2.08171832173263	1.07354134187218	0.283028299952735	0.902635344822642	not
circRNA_06025|Chr2:219382723_219402404_-	1.90035874842166	2.57575943301168	2.39988138976529	1.0732861398886	0.283142751943714	0.902635344822642	not
circRNA_00723|Chr1:198965547_198968419_+	1.73615649298703	2.41325550138536	2.24858107719355	1.07323481721964	0.283165772720913	0.902635344822642	not
circRNA_05243|Chr2:11485093_11492268_-	4.7121489230673	1.50565185168896	1.4050565918567	1.07159516592804	0.28390190555109	0.902635344822642	not
circRNA_10954|Chr9:17795244_17796133_+	11.6686886959386	0.988998366500712	0.923829369277858	1.07054224447724	0.284375304502584	0.902635344822642	not
circRNA_08033|Chr5:20023664_20042872_-	4.29608766131761	1.6057304104634	1.5008623582028	1.06987186512304	0.284676988719952	0.902635344822642	not
circRNA_07852|Chr4:158334034_158360021_+	9.17791867350276	-1.26018896005859	1.17905277821524	-1.06881471579768	0.285153167021089	0.902635344822642	not
circRNA_01733|Chr10:93438715_93441515_+	1.6566214822339	4.19914842794443	3.93278774988677	1.06772821087671	0.285643129112426	0.902635344822642	not
circRNA_02909|Chr13:110049191_110052621_-	1.6566214822339	4.19914842794443	3.93278774988677	1.06772821087671	0.285643129112426	0.902635344822642	not
circRNA_02097|Chr11:70570466_70578286_-	0.975484569998418	-3.42417790965751	3.21615132475824	-1.06468183984313	0.287019930783097	0.902635344822642	not
circRNA_02778|Chr13:97559165_97566714_-	0.975484569998418	-3.42417790965751	3.21615132475824	-1.06468183984313	0.287019930783097	0.902635344822642	not
circRNA_04669|Chr18:29457228_29484850_+	0.975484569998418	-3.42417790965751	3.21615132475824	-1.06468183984313	0.287019930783097	0.902635344822642	not
circRNA_05847|Chr2:185908549_185922150_+	0.975484569998418	-3.42417790965751	3.21615132475824	-1.06468183984313	0.287019930783097	0.902635344822642	not
circRNA_07272|Chr4:7862383_7878989_-	0.975484569998418	-3.42417790965751	3.21615132475824	-1.06468183984313	0.287019930783097	0.902635344822642	not
circRNA_07397|Chr4:31220330_31319352_+	0.975484569998418	-3.42417790965751	3.21615132475824	-1.06468183984313	0.287019930783097	0.902635344822642	not
circRNA_08659|Chr5:155691684_155709264_-	0.975484569998418	-3.42417790965751	3.21615132475824	-1.06468183984313	0.287019930783097	0.902635344822642	not
circRNA_11459|ChrX:21109197_21129874_+	0.975484569998418	-3.42417790965751	3.21615132475824	-1.06468183984313	0.287019930783097	0.902635344822642	not
circRNA_02936|Chr14:2679717_2680685_-	0.949708238217722	-3.42464247093715	3.21971834703634	-1.06364659942676	0.287488823913326	0.902635344822642	not
circRNA_06468|Chr3:2008341_2013306_-	0.949708238217722	-3.42464247093715	3.21971834703634	-1.06364659942676	0.287488823913326	0.902635344822642	not
circRNA_09724|Chr7:40947254_40967419_-	0.949708238217722	-3.42464247093715	3.21971834703634	-1.06364659942676	0.287488823913326	0.902635344822642	not
circRNA_10135|Chr7:144080565_144095254_+	0.949708238217722	-3.42464247093715	3.21971834703634	-1.06364659942676	0.287488823913326	0.902635344822642	not
circRNA_01729|Chr10:92424212_92476192_-	2.40916756028055	-2.0887418607872	1.96685590760166	-1.06196994539074	0.288249329449852	0.902635344822642	not
circRNA_02992|Chr14:9421447_9440942_-	2.40916756028055	-2.0887418607872	1.96685590760166	-1.06196994539074	0.288249329449852	0.902635344822642	not
circRNA_09059|Chr6:44055353_44107579_+	2.17613375585412	2.16210207773004	2.04577715153736	1.05686099588378	0.290575031656636	0.902635344822642	not
circRNA_05896|Chr2:188380215_188380644_+	0.956652840333351	3.40552392807061	3.2224563845919	1.05680993677806	0.290598338381584	0.902635344822642	not
circRNA_06850|Chr3:91122599_91173631_-	0.956652840333351	3.40552392807061	3.2224563845919	1.05680993677806	0.290598338381584	0.902635344822642	not
circRNA_07839|Chr4:155716221_155718114_+	0.956652840333351	3.40552392807061	3.2224563845919	1.05680993677806	0.290598338381584	0.902635344822642	not
circRNA_08426|Chr5:125933727_125943810_+	0.956652840333351	3.40552392807061	3.2224563845919	1.05680993677806	0.290598338381584	0.902635344822642	not
circRNA_10933|Chr9:11217254_11219449_-	2.5749174904524	2.04003203825208	1.93118596106582	1.05636229725188	0.290802724269908	0.902635344822642	not
circRNA_11099|Chr9:65361368_65364133_-	8.21090709312971	-1.10797787298837	1.05258425203845	-1.0526263060108	0.292512295800616	0.902635344822642	not
circRNA_03613|Chr15:55160173_55185687_-	3.52754856208813	-1.85385313313147	1.7622248556513	-1.05199579224316	0.292801480148967	0.902635344822642	not
circRNA_06523|Chr3:10669090_10670675_-	1.5941026287537	4.13677928605047	3.93393355149796	1.05156308104779	0.293000053622757	0.902635344822642	not
circRNA_09470|Chr6:126864143_126874280_+	7.64094951751843	1.27012135288206	1.20828634902409	1.05117578619332	0.293177861940924	0.902635344822642	not
circRNA_10540|Chr8:72065616_72067595_+	7.36904019564438	-1.17625081667156	1.12056361588702	-1.04969570669172	0.293858038296313	0.902635344822642	not
circRNA_04101|Chr17:5511386_5548199_+	21.8792058232349	-0.796897662268379	0.760550541113729	-1.04779054012824	0.294735121895299	0.902635344822642	not
circRNA_00493|Chr1:154405931_154425509_+	0.943732581462013	3.3878773867343	3.23730954751575	1.04651017674046	0.295325548852043	0.902635344822642	not
circRNA_02401|Chr12:40915010_40936857_+	0.943732581462013	3.3878773867343	3.23730954751575	1.04651017674046	0.295325548852043	0.902635344822642	not
circRNA_04506|Chr18:1337228_1346489_-	0.943732581462013	3.3878773867343	3.23730954751575	1.04651017674046	0.295325548852043	0.902635344822642	not
circRNA_10187|Chr8:21663861_21664122_+	0.943732581462013	3.3878773867343	3.23730954751575	1.04651017674046	0.295325548852043	0.902635344822642	not
circRNA_04524|Chr18:2005294_2013322_+	7.1786042383602	-1.31584812347986	1.25920945226594	-1.04497954737554	0.296032422389371	0.902635344822642	not
circRNA_00495|Chr1:154406807_154418787_+	0.933702365492041	3.37360567273955	3.24194261180533	1.04061239716421	0.298055475209736	0.902635344822642	not
circRNA_00738|Chr1:201097034_201101897_-	0.933702365492041	3.37360567273955	3.24194261180533	1.04061239716421	0.298055475209736	0.902635344822642	not
circRNA_01737|Chr10:93451477_93471445_+	0.933702365492041	3.37360567273955	3.24194261180533	1.04061239716421	0.298055475209736	0.902635344822642	not
circRNA_03344|Chr14:113552476_113565546_-	0.933702365492041	3.37360567273955	3.24194261180533	1.04061239716421	0.298055475209736	0.902635344822642	not
circRNA_03671|Chr15:70790038_70832121_+	0.933702365492041	3.37360567273955	3.24194261180533	1.04061239716421	0.298055475209736	0.902635344822642	not
circRNA_04367|Chr17:70266399_70268047_+	0.933702365492041	3.37360567273955	3.24194261180533	1.04061239716421	0.298055475209736	0.902635344822642	not
circRNA_04379|Chr17:75493645_75549932_+	0.933702365492041	3.37360567273955	3.24194261180533	1.04061239716421	0.298055475209736	0.902635344822642	not
circRNA_05148|Chr19:47019991_47053599_+	0.933702365492041	3.37360567273955	3.24194261180533	1.04061239716421	0.298055475209736	0.902635344822642	not
circRNA_06645|Chr3:43328861_43335393_+	0.933702365492041	3.37360567273955	3.24194261180533	1.04061239716421	0.298055475209736	0.902635344822642	not
circRNA_09541|Chr6:135234357_135235783_-	0.933702365492041	3.37360567273955	3.24194261180533	1.04061239716421	0.298055475209736	0.902635344822642	not
[truncated: 7,246 more rows]
