# Supplementary material for: Integrated bioinformatics analysis of retinal ischemia/reperfusion injury in rats with potential key genes
Source: BMC Genomics. 2024 Apr 15;25:367. doi: 10.1186/s12864-024-10288-0 (PMC11017533; doi:10.1186/s12864-024-10288-0)
Supplement: Supplementary file 10 — Supplementary Material 10. [file 12864_2024_10288_MOESM10_ESM.xlsx]

## Sheet: 10.DEmRNA4_DESeq_result
suplementery table 10 DEmRNA4_DESeq
	baseMean	log2FoldChange	lfcSE	stat	pvalue	padj	direction
Fgf2	389.703087367988	3.19039916061997	0.320913128717044	9.94162866871369	2.74305114913371e-23	2.37369931190286e-19	up
Tmbim1	526.808599813453	2.79292118328388	0.280724674039768	9.9489693694977	2.54808350278445e-23	2.37369931190286e-19	up
C1s	649.876756067012	3.65211510995457	0.375810959558379	9.71795797080058	2.52800239211542e-22	1.45840458001138e-18	up
Lgals3	773.061909345928	6.10579709010159	0.641129230959898	9.52350445940517	1.67435325336354e-21	7.24450793899068e-18	up
Cp	10095.4973296744	2.9870599502905	0.314571737577865	9.49563992394936	2.18862929893116e-21	7.57572145532031e-18	up
Axl	922.246343080627	3.99659171950265	0.422718585400275	9.454497288588	3.24577842900409e-21	9.3624478784623e-18	up
Itgal	280.642319742282	5.54570873956269	0.590311641002523	9.39454409224329	5.74661500236416e-21	1.42080951208452e-17	up
Ifi47	156.333027747118	5.46014231550568	0.585485936569779	9.32583000625999	1.10118291085564e-20	2.35634789505428e-17	up
C3	3889.99202569227	4.81136091314723	0.517166999537735	9.30330225526342	1.36149991047223e-20	2.35634789505428e-17	up
Cebpd	497.089148846354	3.88344353937636	0.417355775342551	9.30487552541705	1.34149374207804e-20	2.35634789505428e-17	up
Nlrc5	348.941872981009	3.8998679655786	0.42120938312298	9.25873952917131	2.06859688130732e-20	3.25465511134417e-17	up
Laptm5	455.176010075189	4.30699173885365	0.467882505292178	9.20528485279454	3.4076619136519e-20	4.91470039496445e-17	up
Ptprc	631.216269007749	5.41585891404975	0.597341950883324	9.06659729161999	1.22791754675463e-19	1.63473607551403e-16	up
Kcng4	577.494210341444	3.65882475553271	0.405740205746871	9.01765391674136	1.92160291125587e-19	2.37551297036467e-16	up
Chi3l1	3111.52493199017	2.8820933069953	0.327560573936779	8.79865751960599	1.38462546331486e-18	1.59758085957268e-15	up
Lad1	597.386083693402	3.29333733992747	0.379204288043082	8.6848631299056	3.79198690802284e-18	4.10174483857195e-15	up
Edn2	387.5315677403	3.67746072014689	0.426558321794127	8.62123778216142	6.6234209813184e-18	6.36841927353764e-15	up
Pros1	695.092198237944	1.19451251636011	0.138513981279983	8.62376855622685	6.47859908958663e-18	6.36841927353764e-15	up
Slc14a1	1403.41046827412	2.32576262255891	0.271130583556246	8.57801651165049	9.65230956356473e-18	8.79223797982183e-15	up
Bcl3	550.277200759677	4.78762406470277	0.561569124997122	8.52544032709651	1.52229603177812e-17	1.25458940104685e-14	up
Myof	930.782395982944	4.54354387471542	0.532904170408005	8.52600547531232	1.51488096905259e-17	1.25458940104685e-14	up
Carhsp1	1180.20274870925	3.41392203552473	0.405072593183588	8.42792648274147	3.5184398345353e-17	2.76789264619557e-14	up
Gbp2	676.145716330593	4.89878371229922	0.584573829502325	8.38009412167797	5.28853951244769e-17	3.97951101486662e-14	up
Dock2	312.194360209906	3.6834961383338	0.451611859120381	8.15633173475176	3.45353075714226e-16	2.49042736724421e-13	up
Mpeg1	1310.92462464081	3.8481361738119	0.473248296438711	8.13132599265523	4.24619725723312e-16	2.93955743723735e-13	up
Arpc1b	705.629099889821	4.76667714992295	0.586743191985303	8.12395817290087	4.51221319056084e-16	3.00357206496294e-13	up
Ccr5	168.217906891215	3.68185467626047	0.457375231963135	8.04996514668558	8.28176172587769e-16	5.3086092662876e-13	up
Jak3	596.388615023595	2.54541800803174	0.316469106578559	8.043180061242	8.75365552785357e-16	5.4106970078772e-13	up
Cybb	282.35190947801	5.94937571954246	0.740188058172266	8.03765428779432	9.15745571479481e-16	5.46510641572254e-13	up
Itgam	718.946878854621	4.7714099743848	0.595166663669788	8.01693082902923	1.0842013625266e-15	6.25475766041596e-13	up
Ncf1	274.767844314524	3.92171326818785	0.48992221082082	8.00476724992192	1.1969284177872e-15	6.68233552472358e-13	up
Itgb2	469.085099581571	5.10014737777746	0.638750949592272	7.98456328093601	1.41020665312053e-15	7.62701454548656e-13	up
Tagln2	753.543057506113	3.60320790149276	0.452013030849165	7.97146908513604	1.56799120724433e-15	8.2234011587205e-13	up
Cyth4	299.916568380054	4.15220433417666	0.526259528025494	7.89003165368915	3.02109899294241e-15	1.49517952458208e-12	up
Pdlim4	191.219216407161	3.42757474349357	0.434424304201797	7.88992399905279	3.0237062090699e-15	1.49517952458208e-12	up
Apbb1ip	148.903964641683	3.6582291591259	0.465439787074181	7.85972592098761	3.84974882400005e-15	1.85076674713802e-12	up
Gbp5	109.356490466168	4.93244430814738	0.62937836064677	7.8370096853642	4.61402474611743e-15	2.13089728913002e-12	up
Spi1	147.053928017167	4.90118686542085	0.625529480015927	7.83526120191179	4.67869052908884e-15	2.13089728913002e-12	up
Arhgap45	270.931897970336	4.00346854359557	0.513713843717611	7.79318796360155	6.53393110634512e-15	2.89955758096192e-12	up
Lap3	690.535843363913	1.2193697786473	0.157580336766583	7.73808334001409	1.00926686414888e-14	4.36684540445617e-12	up
Serping1	999.007167328965	3.16892516938312	0.412097221023801	7.68975136864631	1.47421227353978e-14	6.22297361418365e-12	up
Flnc	565.325871412282	4.51243512328255	0.587638294132838	7.67893305854315	1.60419030642691e-14	6.61040991269774e-12	up
Osmr	804.384214780515	3.75738058627839	0.490221976820937	7.66465145166442	1.79317496941124e-14	7.21732074316287e-12	up
Adgre1	351.66078674061	4.47407305604273	0.585348012110128	7.64344110423146	2.11491892031521e-14	8.31884130770347e-12	up
Il17rb	125.027440659274	3.14660657145279	0.415238017457128	7.57783834611836	3.51359797642735e-14	1.35132978173396e-11	up
Capg	209.412363517771	4.52432868493834	0.597844257523789	7.56773796519791	3.79779063009528e-14	1.42887744424041e-11	up
Ctsc	967.061805302043	3.3679317168597	0.448281532351348	7.51298341288801	5.77948530843765e-14	2.12820323900277e-11	up
Wdfy4	302.519062222671	4.89687283464601	0.652999661021132	7.49904345583961	6.428521491684e-14	2.31788378034531e-11	up
Cnn2	187.783711298015	4.73222822319316	0.633751419633486	7.46701005566176	8.20375013524287e-14	2.89759803246221e-11	up
C1qc	404.965670521894	4.39375264770492	0.589781973591061	7.44979135417155	9.34879631029013e-14	3.17254152435669e-11	up
Mvp	634.205356831938	2.58361678349202	0.346701527095785	7.45199135733324	9.19417503478076e-14	3.17254152435669e-11	up
Evi2a	57.3219117569382	3.88506548246259	0.522977080565245	7.4287490347828	1.09629521644766e-13	3.64876563674225e-11	up
Nckap1l	468.882979753338	3.03163989584317	0.408357455311315	7.42398566846775	1.13647462570242e-13	3.71112572585507e-11	up
Slfn13	255.578699302957	3.89823294339768	0.527537906016139	7.389484052125	1.47399644372472e-13	4.72415860213772e-11	up
Cd74	443.773766271472	5.2021828957816	0.704478538587575	7.38444482100416	1.53090827527409e-13	4.81735082184884e-11	up
C1r	607.721377503945	3.15366662962116	0.427426894082763	7.37825970541413	1.60371914005831e-13	4.95635127803377e-11	up
Arhgdib	300.997198099848	4.14007113802694	0.561770185984565	7.36968824853352	1.71027505338376e-13	5.19293514893206e-11	up
Lyz2	2748.65835676074	5.46055041089763	0.741557287119118	7.36362585298213	1.789808957885e-13	5.26657539188455e-11	up
Lrrc15	461.092808428712	2.62424611776992	0.35639971307723	7.36321052312762	1.79538884914306e-13	5.26657539188455e-11	up
Tlr13	231.904505800044	5.0656002843401	0.692261226459687	7.31746931753816	2.52690887278126e-13	7.28886864353753e-11	up
Arhgap30	177.443910357359	4.94425607498911	0.676412336933309	7.30952971290438	2.68078972452284e-13	7.60597176431423e-11	up
Parp3	219.990893138195	3.13619857660787	0.430299772247083	7.28840398922411	3.1364828516228e-13	8.75534011500577e-11	up
Pik3cg	299.93859596439	3.9068312167729	0.539092127750146	7.2470567008235	4.25925695107e-13	1.15486238284019e-10	up
Tmem176a	242.07886833638	3.38531431518129	0.467235841990187	7.24540801656306	4.3113929956282e-13	1.15486238284019e-10	up
Tnfrsf1a	496.802541439679	3.04429781919957	0.420216408412629	7.24459530435623	4.33732333071083e-13	1.15486238284019e-10	up
Socs3	2174.93781539573	6.21643762209427	0.861338919240751	7.21717953668448	5.30768833728596e-13	1.39182063717285e-10	up
Vsir	322.596541037078	3.09995453686663	0.429752098225268	7.21335521029079	5.45897654558973e-13	1.41012697126151e-10	up
Tnfrsf12a	214.951431799202	4.19861805351689	0.582845349772859	7.2036571195998	5.86186632660827e-13	1.49193118403837e-10	up
Rassf4	1191.18280666357	1.83043607780257	0.254280540411787	7.198490591684	6.08827461612711e-13	1.52709809827988e-10	up
Adamts4	427.007685588002	3.20054912567438	0.444931483509557	7.19335278418352	6.32193125242933e-13	1.56305234551135e-10	up
Fcgr1a	131.717214740377	5.60138149517432	0.780366779502143	7.17788307025048	7.07990697252909e-13	1.72330177735688e-10	up
P2ry6	136.052157487978	4.63541358668673	0.645945483039359	7.17616843588065	7.16922216269111e-13	1.72330177735688e-10	up
Mest	1699.06346186419	1.86602386638548	0.261231915256086	7.14316956469968	9.12030028064559e-13	2.1622607802347e-10	up
Shisa5	475.796994122586	2.03330289461336	0.284870734308532	7.13763349383293	9.49513932041201e-13	2.22070778673474e-10	up
Fcgr3a	104.973643576568	4.47796138159844	0.629963355341395	7.10828867049212	1.17490623658597e-12	2.68704223829338e-10	up
Tap1	357.484979714386	4.28777714893748	0.603258339411017	7.10769643586492	1.17995730115154e-12	2.68704223829338e-10	up
Serpina3n	6820.79933884915	7.06278655494477	0.997802989962264	7.07833773399685	1.45893819825296e-12	3.27920044119012e-10	up
Aif1	160.343369439609	3.8680246485749	0.547607844117861	7.06349386723245	1.62367370485295e-12	3.60268215511409e-10	up
Psmb9	107.961112097999	4.15964246355987	0.589324773041521	7.05831937471734	1.68528371645647e-12	3.69205130135596e-10	up
Inpp5d	274.127277462014	3.55198570478167	0.505321335662915	7.0291623450293	2.07777114585051e-12	4.49499815265434e-10	up
C3ar1	117.894240394997	4.2748910635344	0.608902832875867	7.02064571344488	2.20845204651192e-12	4.60502163481709e-10	up
Parp9	473.077275651629	2.87921300335141	0.409943052178665	7.02344627637832	2.16461404665671e-12	4.60502163481709e-10	up
Parp14	525.16775851898	2.49402665724715	0.355195947823095	7.02155154790588	2.19417833171325e-12	4.60502163481709e-10	up
Mmp19	69.915751072257	6.01611409983522	0.857563064233999	7.01536056151042	2.2935670454073e-12	4.72556724462668e-10	up
Qsox1	1863.40262421194	1.43511008465033	0.204774132177362	7.00825865743302	2.41302409762175e-12	4.91320094794585e-10	up
Nln	556.277105587721	0.706284594885043	0.10114767591621	6.98270710115106	2.89545673213106e-12	5.82693833290608e-10	not
Pik3r5	91.6886368911926	5.23214122065055	0.750530980970379	6.97125282408169	3.14130852688728e-12	6.24903754883198e-10	up
Ptafr	229.706483229462	3.94399632545246	0.568330318745583	6.93961978688315	3.93156631621214e-12	7.73222934485039e-10	up
Gltp	282.538181813738	1.92680409305086	0.277723019797856	6.93786238696854	3.98077190892674e-12	7.74103589076349e-10	up
Lgals3bp	473.032999890994	2.96135522262487	0.427665237584603	6.92447026873218	4.37609930700782e-12	8.41523896737603e-10	up
Nfam1	261.30232645085	4.22739506932257	0.611129043556661	6.91735258517561	4.60161812359055e-12	8.7192924716091e-10	up
Vav1	176.494503347367	4.14165182838825	0.598822271855431	6.91632897279435	4.63497375274766e-12	8.7192924716091e-10	up
Clec7a	414.733372333745	8.01412728568908	1.16128546038887	6.90108294562254	5.16075867821594e-12	9.40181583619823e-10	up
Tlr7	135.148391433026	3.66814449950142	0.531325276268121	6.90376434801943	5.0642283175979e-12	9.40181583619823e-10	up
Ube2l6	80.1033401946853	2.66056674656066	0.385454289031437	6.90241832110908	5.11246190065336e-12	9.40181583619823e-10	up
Tyrobp	304.80313172079	4.59013284751954	0.667180484996402	6.87989674569737	5.98959584937428e-12	1.07981182672001e-09	up
Stat3	3919.61553597958	1.69007721414548	0.246869715151751	6.84602893921836	7.59281257192284e-12	1.35472997095122e-09	up
Clec4a3	122.496141495903	5.49919783387666	0.805004828667864	6.83126068073011	8.41716191281232e-12	1.48648797168411e-09	up
Coro1a	318.076160844337	2.90263120459663	0.426161441506777	6.81110706387187	9.68505168197644e-12	1.69312312585824e-09	up
Cd68	176.500597932281	4.61962194673111	0.67844254789881	6.80915718071994	9.81721740850482e-12	1.69906581688993e-09	up
Alox5ap	152.244514043691	3.33703424076021	0.492230507017305	6.77941369579291	1.20664552242828e-11	2.02751592783167e-09	up
Txnip	927.050324735469	3.14918555636424	0.46449805511505	6.77976047840335	1.20375283151267e-11	2.02751592783167e-09	up
Il17ra	410.110113411952	2.8304361218574	0.417379132539166	6.78145096674615	1.189748586614e-11	2.02751592783167e-09	up
Nes	163.338222177681	4.57315123445242	0.677425961459711	6.75077646064558	1.47056021651372e-11	2.44721016030797e-09	up
Glipr1	93.7277323796836	6.83192194038453	1.01441810320715	6.73481863029158	1.64134542736408e-11	2.7054062201324e-09	up
Spp1	747.970347453623	3.82024263221877	0.568467189612254	6.72025176127495	1.81410843425655e-11	2.96195987468662e-09	up
Rad9b	193.444302824832	1.93172803027269	0.287512289660659	6.7187668135948	1.83268917748859e-11	2.9643319247472e-09	up
Aebp1	294.986635059704	3.15010287101534	0.469416395158003	6.71067926793446	1.93720488480877e-11	3.10437082790605e-09	up
B2m	1772.4827140176	2.364314085467	0.352785904012717	6.70183830639042	2.05813708520281e-11	3.26790628748670e-09	up
Sox11	103.921371056324	2.08082543224123	0.310705380322212	6.69710138293501	2.12594137489436e-11	3.34487885229969e-09	up
Cyba	129.773237112356	2.7227281617581	0.406758419778212	6.69372293078207	2.17563174733111e-11	3.39222150009545e-09	up
Elf4	135.300116159661	4.00331273031271	0.598685083934045	6.68684227775708	2.28037413581256e-11	3.52378885433108e-09	up
Trim25	341.525852778303	2.05370944908773	0.307348030421248	6.68203224296878	2.35651159290113e-11	3.60921647241945e-09	up
Csf2rb	494.287738811315	6.25516671681884	0.940657373993439	6.6497822584044	2.93526931944146e-11	4.44601344644545e-09	up
Lcp1	1514.46653816798	4.25801961169145	0.640416026942797	6.64883362151051	2.95424710430015e-11	4.44601344644545e-09	up
Ctsz	429.623361781134	3.1927005472399	0.480375102817363	6.64626565472473	3.00622470623359e-11	4.48523543024006e-09	up
Runx1	271.44882620249	4.54737442221119	0.684332021817478	6.64498266518945	3.03252763577016e-11	4.48580818737386e-09	up
Fgr	373.984696279288	6.72578608243268	1.01287425064301	6.64029723152988	3.13051218937658e-11	4.59150631030003e-09	up
Cd33	177.184787381171	4.24949583414483	0.641607556709918	6.62320103574794	3.51502446616252e-11	5.11214524671217e-09	up
Mcam	319.654290044403	1.59301899066864	0.240678266425399	6.61887346260413	3.61946500262638e-11	5.2201734000379e-09	up
LOC108352474	84.9208974223802	4.27400149126898	0.646520943489155	6.61077036144101	3.82325173647587e-11	5.46851386803205e-09	up
Il10ra	168.689326843718	3.5278120158908	0.534364518245916	6.60188297582155	4.05967930751524e-11	5.75908768648904e-09	up
Litaf	1167.83129850992	2.8141763594698	0.427022421403913	6.59023090688701	4.39143050998866e-11	6.1790640517377e-09	up
Dtx3l	349.711656969491	2.82698611480799	0.429418659363276	6.58328662056681	4.60160824646639e-11	6.4225833807737e-09	up
Myo1f	265.07328151376	3.30619895993966	0.505014412105511	6.54674179723985	5.88059043660966e-11	8.14203029491227e-09	up
Sgpl1	2149.6245929191	0.746871817014102	0.114112596169878	6.54504272168377	5.9478380332704e-11	8.1697803842707e-09	not
Clu	21922.6967588554	2.43761000957351	0.372510208152027	6.54374016128623	5.99990078847044e-11	8.17640023197306e-09	up
C1qb	313.244904162529	4.46311305707752	0.684803924762429	6.51735905080547	7.15560047609366e-11	9.67515448748071e-09	up
Kctd12	1005.40184395649	2.14473881720258	0.329179253819105	6.51541308366044	7.24898882787026e-11	9.72544570883337e-09	up
Tle6	118.909530533167	-1.77465911286934	0.273030533147538	-6.49985586744018	8.03970017414988e-11	1.07033146856932e-08	down
Tspo	235.782588775111	5.38440441276404	0.829386040335813	6.49203645938378	8.46837566449481e-11	1.11879524904894e-08	up
Tax1bp3	249.279981088831	2.10514047159737	0.325974226821695	6.45799667084989	1.06098075382783e-10	1.39109044746199e-08	up
Ptpn6	215.928922330705	3.32437042320308	0.514859199961332	6.45685349208629	1.06902297430015e-10	1.39109628693328e-08	up
Tmsb4x	3366.98737061754	1.90184275331409	0.297590546914484	6.39080364962198	1.65016165375015e-10	2.13129460757119e-08	up
Ikzf1	142.503027769904	3.79599665450271	0.594159195210784	6.38885451087909	1.67132976048333e-10	2.14264475293962e-08	up
Rab31	378.069680900491	2.34952420105369	0.368034254095746	6.38398240084046	1.7254092881352e-10	2.19571018748206e-08	up
Mrc1	224.680256907062	5.46658450838899	0.857696623337449	6.37356421798368	1.84684891299562e-10	2.32996422642123e-08	up
Igtp	157.69913584703	2.55508710254144	0.400945448823443	6.37265520793225	1.85783245649812e-10	2.32996422642123e-08	up
Arhgap9	113.289812980493	4.71342381514619	0.74026934719793	6.36717410086945	1.92542582396058e-10	2.38555486987082e-08	up
Fgl2	188.723359059112	4.19210318766178	0.65842845009851	6.36683179020375	1.92972601711397e-10	2.38555486987082e-08	up
Sp100	42.3032120621339	3.79762752522674	0.596898675347335	6.36226495730939	1.98800117252325e-10	2.42298142907464e-08	up
Chdh	171.633563022911	2.4442070240421	0.384168202772193	6.36233557698027	1.98708707618303e-10	2.42298142907464e-08	up
Gpnmb	3522.87074221132	6.1919048272814	0.974255240675387	6.35552632284428	2.07714174699777e-10	2.51392253253779e-08	up
Adamts1	2163.84553459516	1.75321794591004	0.276170616686976	6.348314556205	2.17686632392931e-10	2.61632121307255e-08	up
Rps6ka2	5357.91322962922	1.24226331347101	0.19618987054632	6.33194420288745	2.4209104165496e-10	2.88956528132579e-08	up
Zcchc24	214.998412795454	1.4911405131063	0.23643230973964	6.30683900499195	2.84791792684401e-10	3.37595312054036e-08	up
Mt2A	572.195154344605	4.14145403912099	0.656837883017366	6.30513882679251	2.87935692844511e-10	3.3900020653469e-08	up
Itpr2	514.272808694905	1.48100884315879	0.235245629803758	6.29558493560217	3.06242816437317e-10	3.58117866491935e-08	up
Clec2g	352.978609701796	3.21601275774224	0.512928470543898	6.26990495250158	3.61268561703647e-10	4.19629194456712e-08	up
C5ar1	132.531223545272	5.23099883922077	0.834457134010838	6.26874482344928	3.63970016949608e-10	4.19948605556458e-08	up
Cd38	148.804626513144	7.10502764472849	1.13383953875549	6.26634316574195	3.69625293617811e-10	4.2364933487705e-08	up
Syk	212.497645068498	3.42860016001552	0.547688646628995	6.26012640780203	3.84665538279267e-10	4.35124605947665e-08	up
Hist1h2bh	1963.27284524304	0.728623332488834	0.1163898700571	6.26019542878927	3.84495320656603e-10	4.35124605947665e-08	not
C5ar2	90.6603331698812	3.81720071361607	0.613565744197626	6.22133935884559	4.92928683939943e-10	5.50861931589882e-08	up
Pdpn	2034.64597128098	3.80796306327872	0.612094009627632	6.22120622548698	4.93347197067266e-10	5.50861931589882e-08	up
F2rl1	92.9420774820098	3.71256790807375	0.598233049698475	6.20588900921637	5.43885551680598e-10	5.99575820430294e-08	up
Elk3	244.250687254778	2.36538385096512	0.381151812608054	6.20588377838174	5.43903644811672e-10	5.99575820430294e-08	up
Nek10	317.06163314521	1.58120178778431	0.255173409430691	6.19657742282818	5.77041514331856e-10	6.3207958788237e-08	up
Kif14	83.713797149438	2.5664414362915	0.41497534643601	6.18456363331756	6.22744896853015e-10	6.7785194527265e-08	up
Trim30	78.8147177603231	3.68302750256296	0.597020895080992	6.16900938126014	6.87191514051035e-10	7.43326470855079e-08	up
Bcl2a1	69.2575812727289	4.64043342714347	0.753262415804979	6.16044731527516	7.25397462483471e-10	7.74966289086508e-08	up
Anxa3	412.723194454475	3.13798474577145	0.509351427742022	6.16074595035941	7.24030670630607e-10	7.74966289086508e-08	up
Clic1	727.367906603303	3.28551790051897	0.533511121279194	6.15829318167035	7.35331324239604e-10	7.80759461878211e-08	up
Uba7	204.237750361611	2.7103953634955	0.440620931827627	6.15130868216633	7.6846186475508e-10	8.10961554470499e-08	up
Slc11a1	220.99073294918	5.27284569730035	0.858657058191677	6.14080516429331	8.2104239513096e-10	8.61198832274638e-08	up
Arl11	115.750082428656	5.14152107191059	0.837903813910271	6.13617098592319	8.45341713507926e-10	8.80556479338402e-08	up
Ggta1	154.468069024648	3.38327906823142	0.551524818260127	6.13440947028371	8.54761013051664e-10	8.80556479338402e-08	up
Lmo2	83.028605406187	2.15103992863157	0.35061438437175	6.13505898363502	8.51276036820883e-10	8.80556479338402e-08	up
Irgm2	520.766400843026	2.80177342186989	0.456818940518859	6.13322516506783	8.61151276324098e-10	8.8189024493143e-08	up
Ankrd6	2149.15361882662	0.710973654802	0.115950019741044	6.13172517253425	8.69311831465468e-10	8.85010580421933e-08	not
Eif3f	1045.55842255394	0.535087563013471	0.0873267365647688	6.12741966621649	8.93156686019148e-10	9.03968582744643e-08	not
Irf8	212.871634484517	3.85489104494149	0.629874762061296	6.12009128977667	9.35217628543859e-10	9.41035552163289e-08	up
Clec4a1	89.9512494706699	7.35790416663642	1.20251694096682	6.1187530220744	9.43104420539769e-10	9.43486023484496e-08	up
Selplg	168.760745403924	2.59071763247402	0.4239327697906	6.11115209082255	9.89144415668889e-10	9.83857609309279e-08	up
Fes	142.326118811131	3.25960341600041	0.533555651404995	6.10920980298307	1.00125634873662e-09	9.90213921576267e-08	up
Samd4a	725.319110853366	1.47613153140104	0.241717457498084	6.1068470050937	1.01618562150672e-09	9.99268440421406e-08	up
Il6r	398.209294144935	2.08427105482816	0.34215057900168	6.09167770783729	1.11733459001555e-09	1.08985441286914e-07	up
Esr2	113.026731720194	1.41660852322462	0.232567638948341	6.09116784102231	1.12089955215062e-09	1.08985441286914e-07	up
Rac2	412.769425873117	5.51711186806129	0.9069184828528	6.08336027148403	1.17689486175486e-09	1.13790611018946e-07	up
Ifitm3	510.21061110115	4.25651571819768	0.700269571718341	6.07839593508671	1.21390721788379e-09	1.16072332706711e-07	up
B4galt5	420.321381239421	1.36198440740026	0.224041950746318	6.07914902929244	1.20822027436315e-09	1.16072332706711e-07	up
Ifih1	196.197418112248	2.37534253675893	0.390915824865964	6.07635297847915	1.2294662087995e-09	1.16914130086225e-07	up
Rab7b	212.288755728224	2.36324525653272	0.38911715267113	6.0733515351611	1.2526781364413e-09	1.18470494575899e-07	up
Was	44.8179416917442	5.77427310328681	0.951744202287073	6.06704310823332	1.30286596356163e-09	1.22547289300876e-07	up
Nek6	675.761188741889	1.80884988787044	0.298234636326881	6.0651905162613	1.31797327364378e-09	1.2329818079434e-07	up
Dnai2	90.0230790717097	1.5413101885824	0.254183765593955	6.0637632973168	1.32972811517626e-09	1.23729056394385e-07	up
Itga6	608.011550988648	1.55110108249643	0.256098659697546	6.05665443282013	1.38981709688244e-09	1.28628687143019e-07	up
Zfp385b	1148.2037178496	-0.792764413600271	0.130940296059913	-6.0543960679418	1.4094543824034e-09	1.29752271256679e-07	not
Acss3	709.56250504925	1.85206321309192	0.306542427445798	6.04178425976415	1.5241918338443e-09	1.39572423642028e-07	up
Gpx1	489.853862464952	2.23309387811348	0.369758411548239	6.03933219196596	1.54753357451338e-09	1.40964018811069e-07	up
Tapbpl	165.896590877048	1.85159626011582	0.307162377819186	6.02806982177283	1.65929369276163e-09	1.50352858327883e-07	up
Cd53	522.98548749876	5.09574337899118	0.845592279721054	6.02624160744724	1.67816261253621e-09	1.5058690431328e-07	up
A3galt2	286.00877903599	4.1422687129812	0.687384089150559	6.02613411971762	1.67927847301457e-09	1.5058690431328e-07	up
Cmklr1	81.7248557150038	4.7439255629407	0.787472763810938	6.02424081308246	1.69905236729909e-09	1.51574738767244e-07	up
Cd300lf	50.9822655302396	4.54406186612261	0.754477132002921	6.02279601776587	1.7142944189613e-09	1.52150223122888e-07	up
Ripk3	76.9167692182461	5.14511506064092	0.854863258868173	6.01864100166497	1.75887464761248e-09	1.5531042615423e-07	up
Dse	268.698242548692	3.6180481823268	0.602050656249475	6.0095411320797	1.86049158500731e-09	1.63449380008739e-07	up
Vim	10087.7427883527	2.65253620450597	0.442145800368423	5.9992341944574	1.98250259097594e-09	1.73288749202124e-07	up
Plau	89.2530155825502	7.34594405734793	1.22485197226911	5.99741374767036	2.00484789173076e-09	1.74361318905449e-07	up
Tgfbr2	393.33850122047	2.39680713855129	0.399779982560994	5.99531553130128	2.03090717550389e-09	1.7574455243223e-07	up
Erich6b	67.4812575182987	5.14555309646181	0.858454427558869	5.99397350782369	2.0477474646842e-09	1.76320225727808e-07	up
Zc3hav1	578.099135044611	1.9000877854237	0.317436738168142	5.98572111214563	2.15433233764695e-09	1.84579355285425e-07	up
Slc12a4	303.247957274082	1.99251455137599	0.33318550250434	5.9801958260475	2.22869528157596e-09	1.90009996247464e-07	up
Msr1	506.148231735886	6.5537042131953	1.09607143051207	5.97926743709894	2.24143310807737e-09	1.90159229419094e-07	up
Fos	282.605619393766	1.83839499659908	0.307787329989137	5.97293916115377	2.3301681545373e-09	1.96723025612571e-07	up
Cdk6	610.162394801795	1.88820767438998	0.316341514529633	5.96888991063203	2.38873213079501e-09	2.00688286347909e-07	up
Anxa5	705.132004586325	2.61149245074126	0.438905779126348	5.95000698313769	2.68131048807261e-09	2.24180872546245e-07	up
Ddx60	141.148344701338	2.22732970512015	0.374456886164296	5.94816062253662	2.71172429807559e-09	2.25633713590357e-07	up
Pde10a	457.696865858902	-1.4629099002393	0.246294878946435	-5.93966836215647	2.85599235862462e-09	2.36500764357494e-07	down
RT1-Da	543.490517126773	7.50826236633881	1.26517276390496	5.93457477156285	2.9460804749577e-09	2.42799118000443e-07	up
Cd300a	102.329723881148	5.20511315798215	0.877578533096787	5.93122206352794	3.00688213386692e-09	2.46635588108222e-07	up
Mchr1	232.721131386388	2.7593608230055	0.465828957926799	5.92354935443732	3.15066111949394e-09	2.57209867901328e-07	up
Parvg	195.21846873403	3.67725993629618	0.622789123509866	5.90450249929248	3.53712509968948e-09	2.87403869015614e-07	up
Lyn	670.036293879849	4.70784181384164	0.797558863512065	5.90281423631927	3.57352578554547e-09	2.89004723226334e-07	up
C1qa	442.20297825867	4.13343453977443	0.701704706251471	5.89056123316512	3.84886220002738e-09	3.09824456259878e-07	up
Oasl2	128.099423501196	3.4980012815556	0.594457242619612	5.88436144900996	3.9959371545956e-09	3.20174464511973e-07	up
Mical1	106.045170540705	2.73263470488106	0.464824454994741	5.87885313588327	4.1311869237522e-09	3.29485954328937e-07	up
Btk	44.7327768582864	5.04111798460812	0.857915547179603	5.87600726106526	4.20279898038626e-09	3.33659825474977e-07	up
Fcer1g	432.574676157322	4.19436563220556	0.714454973587677	5.87072074135521	4.33904623363744e-09	3.42591007899207e-07	up
Hcls1	161.595084831768	4.16586984203291	0.70976503339546	5.86936471370493	4.37468150145749e-09	3.42591007899207e-07	up
Csf1	386.182303279028	2.99183964140386	0.509719902580394	5.8695758714895	4.36911378967879e-09	3.42591007899207e-07	up
Ncf4	123.566690170801	5.20350914733733	0.886731859362298	5.86818787708777	4.40583849765747e-09	3.43476787743053e-07	up
Nlrp1a	100.245665717278	3.37728726101574	0.575717418940366	5.86622386244937	4.45831776377314e-09	3.46009441872744e-07	up
Sp140	97.864563242215	2.98689717863647	0.509316769820167	5.8645176354415	4.50440223434817e-09	3.48025399419035e-07	up
Arhgap42	542.117765301088	1.7933645777655	0.306096291348452	5.85882491377192	4.6615384306449e-09	3.58565536085206e-07	up
Anxa4	194.129825883866	1.93671920859182	0.331391881160236	5.84419630864576	5.09019733169551e-09	3.89805509821478e-07	up
Cd14	138.900178171919	4.99146811413344	0.854396114148874	5.84210067376746	5.15466378313528e-09	3.93003374866618e-07	up
Trim21	359.517694259506	2.49714869324813	0.42752455057389	5.84094805759359	5.19045874497844e-09	3.93996796049745e-07	up
Sash3	55.5686037873768	3.8454074095394	0.658446179984354	5.84012410798826	5.21619494711711e-09	3.94020209810696e-07	up
Arhgap25	196.575975706059	3.35193936603388	0.574013018368455	5.8394831802966	5.23630024016063e-09	3.94020209810696e-07	up
Mlf1	268.377308513807	2.71668095340676	0.465311173436483	5.83841761920981	5.26989286913071e-09	3.94831324182013e-07	up
Slfn4	1086.31804293872	6.31629836326414	1.08215551666396	5.83677509008672	5.32208594317303e-09	3.97023023355584e-07	up
Tgfb1	187.251341792502	3.051811674154	0.522977635790662	5.83545349800691	5.36444570908496e-09	3.98465501661517e-07	up
Dennd2a	624.591008430553	1.08684461490666	0.186314074414676	5.83340050031694	5.43089984972461e-09	4.0167770811617e-07	up
Efemp2	556.393223756522	1.15457016703466	0.197978318091471	5.83180106874743	5.48322673747289e-09	4.03822149555078e-07	up
Ifi27l2b	31.828184233088	3.50445908414034	0.601148103580171	5.8296101464337	5.55570159766172e-09	4.07425964198014e-07	up
Csf3r	1038.82120192065	6.2700146680529	1.07622791316813	5.82591716060927	5.67997871784586e-09	4.14782243332313e-07	up
Angptl4	251.803053568277	5.52691051394873	0.950438748558018	5.81511488492448	6.0592257423618e-09	4.40617730769142e-07	up
Nlrc4	117.759832270816	4.83851562645698	0.832682891619506	5.81075422006861	6.21920128481868e-09	4.50358647014046e-07	up
Tlr2	367.171518845159	5.110137898769	0.880351360539981	5.80465724007582	6.44978081116453e-09	4.65109818745102e-07	up
Napsa	108.256082356084	9.49537549347053	1.63602682290188	5.80392409253306	6.47806129177975e-09	4.65210816501378e-07	up
Myo1g	62.8192662477415	6.27450224809008	1.08138797707875	5.80226743877802	6.5424100570356e-09	4.67890458087253e-07	up
Acvrl1	83.4135524283893	1.33420348193839	0.229999538172378	5.80089635196764	6.59613645783016e-09	4.69791496607681e-07	up
Gnb3	5277.47623320194	1.48504362732117	0.256313383925769	5.79385908209638	6.87871820170765e-09	4.87909737364567e-07	up
Itpripl2	105.49114759348	3.45967294545277	0.597240154211631	5.79276681424679	6.92362076023995e-09	4.89090222438664e-07	up
Cfb	912.134878607857	3.6645017813863	0.632677316977008	5.79205494341987	6.95303869370335e-09	4.89171710048471e-07	up
Sec24d	213.502319347936	2.63045585964927	0.454667741636189	5.78544642332264	7.23200085334852e-09	5.06737808780983e-07	up
Lif	99.8691618422926	4.24252894061634	0.733578874535111	5.78333031101113	7.32360593432229e-09	5.0925342731637e-07	up
Myc	125.441176780786	4.13735004640487	0.715401247109029	5.7832580850594	7.32675237775329e-09	5.0925342731637e-07	up
Rsu1	140.456478302371	1.22500720177583	0.211912700988162	5.78071628582687	7.43832408493675e-09	5.14940299752001e-07	up
Tlr8	80.2213323867832	7.19065052718709	1.24741893268096	5.7644231130378	8.19376206253125e-09	5.64977848670232e-07	up
Skap2	238.93890268407	2.26370878501614	0.393180898679864	5.7574230910421	8.54076595550108e-09	5.86567604729592e-07	up
Gypc	67.5072825174856	2.64373287337694	0.459250058892857	5.75663045041378	8.5809476433759e-09	5.86997869027299e-07	up
Ms4a6a	82.3433190810147	4.76923858274593	0.828925082829216	5.75352185805256	8.74031415492856e-09	5.95545736532869e-07	up
Clcf1	263.669885850315	3.74406576900897	0.650930634026667	5.75186597970988	8.82637599233027e-09	5.97037501965759e-07	up
Htra1	2841.67869171938	1.8606296088549	0.323512647109439	5.75133499564694	8.8541471365734e-09	5.97037501965759e-07	up
Psme1	598.600720216996	1.66585401833378	0.289657593235134	5.75111461684175	8.86569815711563e-09	5.97037501965759e-07	up
Cebpa	106.266967564516	2.8935201937866	0.503450915207254	5.74737299384079	9.06406349871482e-09	6.06304166597726e-07	up
Etv6	346.60903406429	1.04565559832645	0.181941762628266	5.74719945119406	9.07336795220496e-09	6.06304166597726e-07	up
Stat1	2991.38210667052	2.7535776461507	0.479307662684321	5.7449063733501	9.19718615898203e-09	6.12214234051931e-07	up
Myd88	248.568860830558	2.36827259572813	0.412857302445932	5.73629818752759	9.67682310822693e-09	6.41673477142082e-07	up
Gpd2	402.642554645211	-0.673837239833953	0.117510561557391	-5.73426959163034	9.79334546793758e-09	6.4692148860151e-07	not
Herc2	9696.74157039698	-0.468310163923697	0.0816885564390777	-5.73287354236644	9.87432544349385e-09	6.49790686123757e-07	not
Lmna	625.931497516292	2.17715306901524	0.380483816557768	5.72206484026552	1.05237126673971e-08	6.89901117934249e-07	up
Pfkp	3891.2307821178	-0.833416720155466	0.1456965377787	-5.72022323153178	1.06384188505759e-08	6.9478911338459e-07	not
Dock8	376.587051296372	2.87619768626811	0.503759969420214	5.7094605781765	1.1333480399441e-08	7.36768080942264e-07	up
Cmtm3	56.8447902114168	2.32664625095023	0.407542357687977	5.70896793194577	1.13663302485459e-08	7.36768080942264e-07	up
Srpk3	470.090144803196	1.79035456200235	0.313799621604975	5.70540701370294	1.16065406434998e-08	7.49531339242728e-07	up
S100a6	524.997148415535	5.74439958063674	1.00713678372701	5.70369355330171	1.17238771964585e-08	7.53725931218967e-07	up
Sh3pxd2b	735.981894759914	1.59597934012268	0.279839774828941	5.70318976670941	1.17585948708107e-08	7.53725931218967e-07	up
Lrrc25	289.870419967699	5.95693760738654	1.04594541049705	5.69526626112898	1.23179533695704e-08	7.86667228661086e-07	up
Epha2	291.687209928092	2.55382397541716	0.448937771029633	5.68859236227773	1.28090826208877e-08	8.15024973969501e-07	up
Ttbk2	3019.20261072983	-0.403672763908441	0.070974805493803	-5.68755012570886	1.28874782062073e-08	8.17009470017694e-07	not
Celsr1	76.7990726061317	3.95536710480645	0.696204105783825	5.68133263212126	1.33649260327107e-08	8.4418530966469e-07	up
Eng	206.214297491901	2.48848889228946	0.438289264397389	5.67773179594286	1.36492500165309e-08	8.59009345585817e-07	up
Dsc2	191.964483395335	4.1613624720563	0.733302953824611	5.6748202776933	1.38834336037904e-08	8.7058183108986e-07	up
Rnaset2	558.156892469732	1.72568555423131	0.30482542940221	5.66122569765763	1.50295598491532e-08	9.39049069708641e-07	up
Cd9	827.272596093439	1.34440715155039	0.237550350133167	5.65946188164628	1.51848371023759e-08	9.45338042197191e-07	up
Icam1	229.017996009154	3.42077226864456	0.604501128464722	5.65883520735924	1.5240380547851e-08	9.45395219145725e-07	up
Gna12	1312.52498514425	1.15062150791478	0.203370172002186	5.65776926176968	1.53353111524377e-08	9.47886536125853e-07	up
Tgif1	158.520740176991	3.30905918939078	0.586099316599249	5.64590180481883	1.64317617952683e-08	1.01204448893491e-06	up
Lcp2	201.865432759321	3.93323948467604	0.697199276340239	5.64148532299478	1.68589413585448e-08	1.03101660103298e-06	up
Fgd3	170.0997198484	3.34262646511155	0.592481785265782	5.64173709342318	1.68343019176287e-08	1.03101660103298e-06	up
Klf5	59.0061825670936	4.4467180637968	0.789336289778404	5.63348996033764	1.76598803043643e-08	1.07619559305505e-06	up
Tbxas1	109.751975834536	2.55919288779635	0.454708033078027	5.62821129521851	1.82087955147512e-08	1.10575306657473e-06	up
Plat	454.943389252781	2.10253846344345	0.374087946887346	5.62043893939362	1.90472903225264e-08	1.1526274601817e-06	up
Cpne2	60.1180441351899	2.07725164747376	0.369686051402714	5.61896138518607	1.92108782236484e-08	1.15847620005813e-06	up
C2	650.279807532031	3.08787061456624	0.549831276562398	5.61603303812022	1.95391316866706e-08	1.17417969479586e-06	up
Cbfb	614.5861534194	1.05306702919283	0.187748251519019	5.60893121865456	2.03579905754381e-08	1.21915481968549e-06	up
Itgax	250.132095663762	5.94068936679664	1.05939018073311	5.60765001869811	2.05092220852282e-08	1.22397622975532e-06	up
Aoah	251.307950221572	7.84766392780238	1.39993972574628	5.60571557723239	2.07396301353074e-08	1.23347346650091e-06	up
Plp2	138.239522002293	4.52647063908084	0.807648615582248	5.60450491928055	2.08851059525119e-08	1.23787167369905e-06	up
Hspb1	153.251604714807	3.72310682649988	0.664636238147439	5.60172108110958	2.12233870722638e-08	1.2515111789186e-06	up
Galnt6	41.1043875361435	3.60809395578527	0.644138747333965	5.60142356086925	2.12598536200421e-08	1.2515111789186e-06	up
Map3k8	178.068642145633	4.20358116890664	0.751085225757998	5.59667668161675	2.18499637914973e-08	1.28092473325031e-06	up
Ahnak	7030.02127611605	2.30866160612346	0.412539446628074	5.59622025237465	2.19075357394171e-08	1.28092473325031e-06	up
Tmem173	50.4704229150394	3.42265365904233	0.611742748099849	5.59492314322242	2.20719523238098e-08	1.28619285814201e-06	up
Mlkl	31.2937084038341	4.23545473406215	0.75740145764452	5.59208685342935	2.24356534106535e-08	1.30098754577395e-06	up
LOC685067	75.0221612303004	3.08034520956914	0.550870877255615	5.59177356573127	2.24761816713707e-08	1.30098754577395e-06	up
Adcy4	60.2684782629885	2.97842783931807	0.533060319112893	5.58741240442489	2.30477945399066e-08	1.32962726700721e-06	up
Fermt3	282.415446013457	3.52358595559656	0.63096986240854	5.58439660199668	2.34512989068828e-08	1.34841073149974e-06	up
Ctsl	3579.84977879434	2.19442044161927	0.393163175133406	5.58144958737468	2.38522193159066e-08	1.36692172086224e-06	up
Cnr2	65.5410484262506	4.31660624540097	0.774357499733648	5.57443589929165	2.48333221323236e-08	1.41844985526114e-06	up
Irak4	94.5927647832735	1.88588818014739	0.338742274185961	5.56732455280171	2.58680317768731e-08	1.47269087487613e-06	up
Plec	5245.97915646424	1.72869840773494	0.310790655240533	5.56225992830136	2.66303241472538e-08	1.51111809841483e-06	up
Siglec5	147.005198777634	4.90997086100438	0.883119075272081	5.55980614447906	2.70074462542848e-08	1.52750938667617e-06	up
Sp110	135.263784647323	2.30673353114781	0.415085874344551	5.55724411193298	2.74067341770193e-08	1.54504348013574e-06	up
Slfn2	370.272249250178	5.25388261937906	0.945671312550257	5.55571745663993	2.76473778470689e-08	1.55354924804942e-06	up
Lrg1	226.844951004322	5.97156230430177	1.07539490377415	5.55290180690304	2.80965919640262e-08	1.57368193243172e-06	up
Acsl5	215.882274825678	2.08901017991122	0.376357831387294	5.55059575141805	2.84697725030745e-08	1.58943984745391e-06	up
Smpdl3a	298.618647368142	5.17287952447581	0.932488009093953	5.54739522012943	2.89956817022046e-08	1.6135957016722e-06	up
P2ry13	46.6687828581807	2.65158530456698	0.478182564769087	5.54513171313015	2.93732973966547e-08	1.62937069885866e-06	up
Nlrp3	232.973585189729	4.25108779164656	0.766864524246927	5.54346648884455	2.96541448019586e-08	1.63682728912961e-06	up
S100a4	452.928360444558	3.42917546617706	0.61862579447768	5.54321448731764	2.96968722936787e-08	1.63682728912961e-06	up
Ifi44l	26.4022804385501	3.23730295916634	0.585505888798232	5.52906985412392	3.21933143909214e-08	1.76879267353548e-06	up
Cald1	937.691202931341	1.63502911170854	0.295790025220695	5.52766818451235	3.24515078133158e-08	1.77733622064891e-06	up
Bid	83.1336612971443	3.26041511570421	0.589904343442945	5.52702340971923	3.25709515018494e-08	1.77825065502369e-06	up
Slc9a5	110.093041996333	-1.1457256517391	0.207531685620966	-5.52072638118325	3.37601135490103e-08	1.83737825532302e-06	down
Sec16b	564.504827533152	2.79428360619547	0.506708466115256	5.51457848655697	3.49616859956794e-08	1.89194043289552e-06	up
RT1-S3	272.182947413685	2.1475188673478	0.389432708427164	5.51447996245918	3.49812756992296e-08	1.89194043289552e-06	up
Bmp1	446.92469634257	1.5084944329169	0.273696698036157	5.511555103663	3.55677037625149e-08	1.9176643271584e-06	up
Prss23	542.204721655159	1.47580467010245	0.267816010753484	5.51051696256084	3.57781327903197e-08	1.92301908137286e-06	up
Mapkapk3	288.583044051254	2.16310922009539	0.392687055264227	5.50848109479927	3.6194310321443e-08	1.93936510443719e-06	up
Ncf2	106.434028489636	5.01503615095113	0.910753981578966	5.50646634808734	3.6610790777133e-08	1.95562640734519e-06	up
Arpin	212.677078594481	0.950720679182844	0.172687116639079	5.50545227511025	3.6822170603893e-08	1.96086555889716e-06	not
Rhog	233.120168231766	2.12873234535481	0.386878358852818	5.50232985806439	3.74804867910504e-08	1.98979995365862e-06	up
Xdh	391.597976410086	3.02701689332684	0.550751725887351	5.49615507504732	3.88161200757945e-08	2.05440547447026e-06	up
Gadl1	124.443583034853	1.39579271497949	0.254027493553358	5.49465215538296	3.91481272057673e-08	2.06566048033602e-06	up
Parp12	226.054483611989	1.37245351397427	0.250169250258154	5.48609996055875	4.10904437314324e-08	2.16155717221854e-06	up
Msn	1505.04387820144	2.94142813544764	0.536690593088909	5.4806776442984	4.23699848515758e-08	2.22211311462492e-06	up
Agtpbp1	17219.0563999851	1.12325673764088	0.205032562700958	5.47843095186378	4.29113976636831e-08	2.24370863856605e-06	up
Lilrb4	1240.28961849127	7.24988675288411	1.32486171682215	5.47218374629611	4.44523572033344e-08	2.31305850886258e-06	up
Anxa2	1976.46375309665	4.01674265497784	0.73405734200062	5.47197395237612	4.45050259115524e-08	2.31305850886258e-06	up
Clec12a	42.9211227985916	5.29477830964386	0.96797844131302	5.46993412628253	4.50202876522328e-08	2.33283268981196e-06	up
Timp1	1169.25403136004	5.22330443612544	0.95563504768625	5.46579413215529	4.60838937822507e-08	2.3808177602669e-06	up
Tmem176b	664.152042685212	2.23087488010075	0.409772299385713	5.44418176495835	5.20440563105108e-08	2.68073357906551e-06	up
Ptpn7	38.8841769601046	5.16665116189208	0.950085395273346	5.43809134167945	5.38543652294525e-08	2.74943215051957e-06	up
Grn	1447.27908549308	2.13834915483687	0.393204995986707	5.43825530362579	5.38048396615209e-08	2.74943215051957e-06	up
Il33	2338.32704578842	1.37755258237552	0.253281953807849	5.43881062849268	5.3637428563994e-08	2.74943215051957e-06	up
Fli1	104.345796422912	2.50734419947051	0.461298701655494	5.43540268045897	5.46728194277311e-08	2.7811337176129e-06	up
Slc39a1	1000.52627178969	1.54627862717181	0.284503933907537	5.43499910856891	5.47967064023806e-08	2.7811337176129e-06	up
Casp1	38.8193116214935	3.20303303194238	0.589688668429994	5.43173576740119	5.58085181885194e-08	2.82420474938218e-06	up
Ifitm1	293.111665902778	6.37308552476899	1.17360902806786	5.43033103218465	5.62496147269392e-08	2.83404346712727e-06	up
Ctgf	594.342677584852	1.72372333399317	0.317440072595001	5.43007478514643	5.63304415954111e-08	2.83404346712727e-06	up
Fas	109.712037077743	3.83899958348133	0.707131050207463	5.42897894577677	5.66773689950732e-08	2.84323253680502e-06	up
Hmox1	917.455904803784	5.95851256625302	1.09875709126012	5.42295709729567	5.86210662508975e-08	2.92757043322083e-06	up
Vat1	824.026717027756	1.62453152216952	0.29957838135644	5.42272614870911	5.86968822053289e-08	2.92757043322083e-06	up
XAF1	80.7176767339852	2.38682789924851	0.441086829499241	5.41124272959644	6.25888656347988e-08	3.11271694695823e-06	up
Ehbp1l1	302.683054337837	2.29342088569978	0.423901482492348	5.41026861292277	6.29302854811377e-08	3.12072908545e-06	up
Ets1	250.333274026697	2.28057349435584	0.42180952737274	5.4066429190457	6.42169889248651e-08	3.17543836377897e-06	up
Fgfr1	827.443957563671	2.12854135703471	0.393759624809686	5.40568718304598	6.45603874741962e-08	3.18332372084306e-06	up
Irf5	88.4555303944784	2.93160801583215	0.542538309289481	5.40350416852856	6.53514362300614e-08	3.21317416714111e-06	up
Card6	124.382106562417	2.65038905525399	0.490620971708945	5.40211121840567	6.58610918108066e-08	3.22905925203861e-06	up
Plek	306.227902196649	5.20734142405591	0.964170957164051	5.40084866212154	6.6326363748012e-08	3.24268468188374e-06	up
Fcgr2b	630.775588639607	5.73544376071496	1.06208487656571	5.40017458798654	6.65760729202944e-08	3.24572420853954e-06	up
Scimp	86.3609631239792	9.16938452118448	1.69868241961579	5.39793925886301	6.74106799490667e-08	3.27718156707443e-06	up
Lacc1	121.974597944512	1.77801022689468	0.329673006039765	5.39325390408282	6.91930702407796e-08	3.35441027074838e-06	up
Eppk1	110.721201900099	2.13917157505036	0.396910121154206	5.38956166909953	7.06297405469495e-08	3.41449418895546e-06	up
Ltbr	295.692526336613	1.66002026493226	0.308162656182626	5.38683137501412	7.17106538764346e-08	3.45709272044416e-06	up
Rras	103.452474194548	1.84559848964359	0.342912191908192	5.38213144121079	7.36089816441615e-08	3.53875179254306e-06	up
Rasal2	2505.08389068511	0.615747124269784	0.114455013659304	5.37981783919633	7.4561245640609e-08	3.57460243296959e-06	not
Mzt2b	460.56947957748	0.943343175541706	0.175471779626325	5.37603925571735	7.61421977775275e-08	3.63988233012578e-06	not
Cr1l	663.929376003154	0.788612246697107	0.146703176259902	5.3755635481265	7.63435191446038e-08	3.63988233012578e-06	not
Tgfbi	343.537396772375	3.89319873519018	0.724371543118282	5.37458818223407	7.67579112779726e-08	3.64958563320844e-06	up
Slc15a3	90.5372412744656	4.55155346190549	0.848037634283475	5.36715975553513	7.99862049444739e-08	3.79266095609318e-06	up
Laptm4a	1627.40235581488	0.981986188087146	0.183167700790074	5.36113181445994	8.27021412533454e-08	3.91072666303729e-06	not
Ptrf	325.606500944181	2.0570666629466	0.384891262018479	5.3445397854936	9.06470651666071e-08	4.25156844671672e-06	up
Pgghg	235.565770948744	1.41449289229766	0.264620277215326	5.34536849247821	9.02332914457297e-08	4.25156844671672e-06	up
Hacd3	1408.71624318879	-0.53266516747297	0.0996621382431455	-5.34470940382021	9.05622254334167e-08	4.25156844671672e-06	not
Trim5	202.154887278468	1.7617582517984	0.32970448710813	5.34344639119398	9.11958089781457e-08	4.26574558374261e-06	up
Mboat1	116.445961148402	2.42102514676313	0.453302856192	5.34085570759715	9.25088682900629e-08	4.31550130322404e-06	up
Ecel1	143.811939403855	3.20009614332256	0.600499320011265	5.32905872942957	9.87230719888368e-08	4.58069760565898e-06	up
Ccnd2	480.161036129783	1.48115635037284	0.277934967408888	5.32914718929129	9.86750048409456e-08	4.58069760565898e-06	up
Herpud1	1018.19622658514	-0.720187017952947	0.135195555523963	-5.32700217223706	9.98469701104028e-08	4.62045858743514e-06	not
Lsp1	363.737369326772	4.6210585269689	0.867591703072299	5.32630557738727	1.00230456055954e-07	4.6258360078944e-06	up
Emp3	115.415938857174	3.76018474545312	0.707185912821557	5.31710923150406	1.05428783073111e-07	4.8528083740594e-06	up
Slc25a30	1758.40753329375	2.64260822074069	0.49718195364948	5.31517325064411	1.06555895195457e-07	4.89167872187738e-06	up
Klf10	299.727693210518	2.17952990555947	0.410305767492466	5.31196507151095	1.08449392978983e-07	4.96543292139486e-06	up
Mefv	94.4070601856238	5.28738258329995	0.995626493482883	5.3106085644665	1.09259775014492e-07	4.97620770046268e-06	up
Npepl1	340.047062708142	0.881200469668115	0.165929500145396	5.31069200410994	1.09209759185779e-07	4.97620770046268e-06	not
Ikbke	152.80898947601	3.3851157627108	0.637536447306437	5.30968194369555	1.09816707074512e-07	4.98844553632172e-06	up
Cd180	87.2765086868309	3.37552786478812	0.63628517978741	5.30505498480403	1.12639038409018e-07	5.10325611975098e-06	up
Myl12a	669.245583633797	2.04621203666639	0.38609819721697	5.29971922017679	1.15980903548122e-07	5.24094385824374e-06	up
Cd48	216.80521903174	2.25203839475788	0.425130514059924	5.29728711602303	1.17535809023882e-07	5.29737564264667e-06	up
Tlr1	55.2282476006408	5.09837307800929	0.962744717847826	5.2956645551964	1.18584350043334e-07	5.3307515485714e-06	up
Snap25	6472.54739138169	-0.831073970825495	0.156951209130565	-5.29511034307572	1.18944565713523e-07	5.33309222488069e-06	not
RGD1563091	394.583213765325	2.0508708415839	0.387495062440976	5.29263735301477	1.20564853698321e-07	5.39177241074121e-06	up
Gna15	40.2833130747736	4.18005413590672	0.789862396308601	5.29212956008804	1.20900189327981e-07	5.39283396056536e-06	up
Rassf2	120.133154360867	2.73694046435734	0.517296411729199	5.29085530519805	1.21745658609885e-07	5.41658641018322e-06	up
Lcn2	4095.71597713295	6.15635866637511	1.16428735956649	5.28766254807351	1.23889256152982e-07	5.49782399035809e-06	up
Rhoc	455.826723969809	1.57026140387024	0.297144674138131	5.28450125658413	1.26047684044301e-07	5.57930247507601e-06	up
Gnai2	1990.76657213498	1.1107151251194	0.210221838886448	5.28353824228201	1.26712397565539e-07	5.59441700170097e-06	up
Apobec1	105.428253855754	4.34253135307836	0.822450544241108	5.27999085596728	1.29190333712703e-07	5.68930561212658e-06	up
Traf1	45.6278561812637	8.24848533517006	1.56295946922655	5.27747871750759	1.30973410067155e-07	5.73862483046141e-06	up
Tpm4	505.83545150398	2.03413259668037	0.385410633485629	5.27783205741836	1.30721183776271e-07	5.73862483046141e-06	up
Tmod1	461.229584217931	1.19957217919495	0.227452318377869	5.27395010853261	1.33518219014845e-07	5.83535307194425e-06	up
Ticam1	40.4774403440661	4.03578973063001	0.765318235758916	5.27334844782313	1.33956879151041e-07	5.83977760067273e-06	up
RGD1559575	45.590144159416	5.79217325620291	1.09887425651798	5.27100641574467	1.35677726570828e-07	5.89993571296816e-06	up
Emsy	1637.21274367306	-0.354844895672538	0.0675504390906218	-5.25303610827013	1.49612190848285e-07	6.48956939100568e-06	not
Slc1a4	310.659523847237	-1.1534580427198	0.219893042042546	-5.24554134139735	1.55824112695525e-07	6.74211979605362e-06	down
Tp53i3	604.455841874872	2.30471908134283	0.439505129261349	5.24389575433679	1.57221051213482e-07	6.78559783878236e-06	up
Casp8	50.2211286356577	3.12609407104154	0.597259983775184	5.23405912996549	1.65827365106268e-07	7.13923932311983e-06	up
Brca2	400.521915733485	0.595641062644828	0.11382436101209	5.23298402335473	1.66795161316047e-07	7.16308649354052e-06	not
Emilin2	271.602772013766	5.11676826643903	0.97938043284297	5.22449509388905	1.74630957611476e-07	7.48103461233122e-06	up
Flna	5018.10857675119	1.85259763690793	0.354919426154183	5.21976961639494	1.7914583980133e-07	7.65549888751016e-06	up
Pla2g7	212.863584105687	5.90839577304176	1.13226344019184	5.21821650625819	1.80654220990584e-07	7.70094237114294e-06	up
Sphk1	236.099413609581	2.08951051951627	0.400490901542404	5.21737325734235	1.8147831981585e-07	7.71706457261157e-06	up
Atl3	534.260321916564	1.09833368482778	0.210536709005918	5.21682745975149	1.82013658525907e-07	7.72085879438206e-06	up
Sla	143.840870358824	3.68233435105151	0.706722046539019	5.21044216617374	1.8839110112133e-07	7.95240191977283e-06	up
Gadd45g	382.891145253798	2.07753068804352	0.398707411006605	5.21066484016047	1.88165110361326e-07	7.95240191977283e-06	up
Synpo	382.611537265228	1.90501288225635	0.365939017377578	5.20582061980767	1.93141152866547e-07	8.1330752619497e-06	up
Hck	251.746720613215	4.83772638782911	0.929516374318525	5.20456284740104	1.94453808988719e-07	8.16847590331979e-06	up
Atrnl1	6421.26089628869	-0.643763484598068	0.123796928564622	-5.20015716110455	1.99120085929405e-07	8.34424050164701e-06	not
Pstpip1	157.484792823994	5.81490913436763	1.11904243960187	5.19632583053459	2.03265861772057e-07	8.49739678668837e-06	up
Steap4	849.526575974302	5.89916704779493	1.13538207323937	5.19575496816147	2.03890673141507e-07	8.50297802424111e-06	up
Zfp385d	117.54183296581	-1.14755965532281	0.220952359018544	-5.19369723147649	2.0615831586912e-07	8.57687974217995e-06	down
Chl1	1563.53787251132	2.22266458900032	0.428027231278232	5.19281117316461	2.07142249270357e-07	8.59714846072439e-06	up
Acp5	38.9287054347368	3.97536324700355	0.766079346170943	5.18923172498177	2.11163487466782e-07	8.72221116369354e-06	up
Evi2b	40.6503702416464	3.73944747402681	0.720556575034391	5.18966532759531	2.10672381519744e-07	8.72221116369354e-06	up
A2m	1174.90074429701	2.60448031559154	0.50274605499742	5.18050870753208	2.2128159759745e-07	9.1183824038549e-06	up
Cdc42ep1	269.807986941234	1.32407086685447	0.255719296541423	5.17782930252972	2.24482477989764e-07	9.22830937427278e-06	up
Eno4	335.97590247923	1.16387706774522	0.224884367633206	5.17544674178307	2.2736628284959e-07	9.32471151013708e-06	up
Gatm	153.911830747885	2.02523281627332	0.391666536086683	5.17080891441055	2.33082816108819e-07	9.53655862504805e-06	up
Cela1	13.7660229112971	6.52044394706186	1.26143365719908	5.16907402133221	2.35256711841485e-07	9.6028016788693e-06	up
Tmem154	83.9635260422018	4.66261843560858	0.902799198882444	5.16462402866588	2.40922683684208e-07	9.81093855652375e-06	up
Folr2	64.8873938898253	6.29892216347169	1.2199172841643	5.16340103155991	2.42502822323726e-07	9.85210409848995e-06	up
Psmb8	52.914534972191	3.04246397015346	0.589476633608776	5.1612969822527	2.45244757751927e-07	9.91694164115094e-06	up
Ostf1	332.027002091826	1.54027542529866	0.29842740751738	5.1613068588848	2.4523181712132e-07	9.91694164115094e-06	up
Fkbp10	244.190541846005	1.97424795063089	0.382555476218522	5.16068406638928	2.46049108705405e-07	9.92627488196839e-06	up
Cxcl16	225.668770312937	2.39805631918008	0.464745443485322	5.15993508445408	2.47035484302255e-07	9.94289099260263e-06	up
C1rl	32.8547548888297	2.94062813160349	0.570151678898927	5.15762426111313	2.50102867849968e-07	1.00429938141053e-05	up
Cfd	38.5529733594749	7.04173497844111	1.36571628625121	5.15607454442105	2.52180535660818e-07	1.01029827099115e-05	up
Il1b	681.540096787524	7.58572749367777	1.47263810127799	5.15111451149789	2.58943014431302e-07	1.03499463066109e-05	up
Plin2	2250.27275777623	4.66460842924074	0.906345083952169	5.14661414491316	2.65230100222092e-07	1.05524996426293e-05	up
Ctsh	720.472807888168	1.89458212129235	0.368112116488435	5.14675294952392	2.65034002969189e-07	1.05524996426293e-05	up
Tmem63a	105.705787637681	2.09195537983862	0.406613859335554	5.14482064939222	2.67776512388885e-07	1.06293763759505e-05	up
LOC102557478	118.536975668124	-1.49942087747698	0.291479450264022	-5.14417354677595	2.68701055182975e-07	1.06416685630475e-05	down
Trim47	158.401878864366	3.15025048505216	0.612478495918616	5.14344667779283	2.6974324020998e-07	1.06585531011738e-05	up
Aldoa	11755.4756409828	-0.637732457007465	0.124083728941862	-5.13953330098796	2.75421679454855e-07	1.08581389665722e-05	not
Ly86	39.9135883508	3.71003994006545	0.722439465360071	5.1354336494011	2.81494181694728e-07	1.10723177331606e-05	up
Unc93b1	298.298774662401	2.41322049375948	0.470425305079992	5.12986964710399	2.89942886167097e-07	1.13787789816189e-05	up
Rin3	152.406470060078	2.77097714548815	0.540212621172305	5.12941948574787	2.90637043623897e-07	1.13802156425312e-05	up
Igsf6	231.521245098147	6.54892692862295	1.27922914756544	5.11943223079815	3.06456866562316e-07	1.1972571082605e-05	up
Tprg1l	666.177811254409	0.586211984041299	0.114524857045101	5.11864410195634	3.07740058000131e-07	1.19956242878564e-05	not
Ccl2	461.794536678646	6.71224544763713	1.31216606874327	5.11539324749175	3.13087980190711e-07	1.21766599396868e-05	up
Il1r1	698.089223769488	3.27650501619269	0.640750025996133	5.11354644285642	3.16165976398916e-07	1.22445337071746e-05	up
Fxyd5	104.698975869888	2.91189226371396	0.569463149968966	5.11339893349139	3.16413080430212e-07	1.22445337071746e-05	up
Itgb1	2144.53380065401	1.91169240680633	0.373883082068651	5.11307544655181	3.16955630716716e-07	1.22445337071746e-05	up
Aven	261.618694319762	1.27643569673689	0.249690782455456	5.11206574862091	3.18654872978475e-07	1.22827614401747e-05	up
Sulf2	1565.21761295029	1.0174828070809	0.199108379232704	5.11019581899033	3.21825073115267e-07	1.23773923120132e-05	up
Plbd1	59.0906500211021	4.76217548102587	0.933228909802479	5.1029017971955	3.34484593227084e-07	1.28357535587165e-05	up
Rasip1	135.396742964049	1.4956438193535	0.293165805604284	5.10169941637847	3.36617079530781e-07	1.28890083969894e-05	up
Plin3	92.2546002167656	3.03125110752908	0.594373916042802	5.09990601153969	3.39822182932053e-07	1.29830077704305e-05	up
Rtp4	51.9353136474731	3.39213951779179	0.665268087218133	5.09890611464059	3.41621929829671e-07	1.30230192501368e-05	up
Irgm	104.646950008135	2.37262549779178	0.465627860529961	5.09554023483763	3.47748152384212e-07	1.32274225787111e-05	up
S100a11	371.999661720026	4.72615137090189	0.927673136149571	5.09462997982069	3.49423035633986e-07	1.32619835037662e-05	up
Nuak2	201.824500679076	2.11927895202875	0.416566880979913	5.08748786519816	3.62837594360649e-07	1.37409852201308e-05	up
Il10rb	202.235956698426	2.72031145831621	0.534939341995101	5.0852708798171	3.67101753785865e-07	1.38721180191528e-05	up
Fcgrt	195.392375305368	1.75178682921231	0.344546113514755	5.08433199649862	3.68922148250699e-07	1.39105351193352e-05	up
Mcm3	119.495203785474	2.08783980761947	0.410712565854543	5.08345734023365	3.70625849667123e-07	1.39443947395411e-05	up
Abca1	2909.49936300652	2.47890451050912	0.48772344631779	5.08260271107393	3.72297874229357e-07	1.39769182414045e-05	up
Tmem117	281.142823377156	1.2936637341078	0.254664734425092	5.07986995933403	3.77693316891816e-07	1.41487840594083e-05	up
Wwtr1	127.630686813065	1.31017025223268	0.258375997654311	5.07078933077054	3.96169124533409e-07	1.48088532144702e-05	up
Tmem123	410.488144674432	1.66062363011878	0.327812077466829	5.06577928107854	4.06732976227716e-07	1.51709646973558e-05	up
Fbxo2	203.478975821662	-1.29794563959254	0.256285293024934	-5.06445619361492	4.09567801066796e-07	1.52438493184151e-05	down
Xkr6	298.447965908354	-0.830766829555779	0.16408325463266	-5.06308112558865	4.12534197313902e-07	1.5321307624274e-05	not
Eif2ak2	513.26499504614	1.44113537718137	0.284759484265831	5.06088631568118	4.17311996379592e-07	1.54655647137936e-05	up
Ccnd1	832.190320502544	3.0997394181776	0.61258195404887	5.06012199296734	4.18988320676081e-07	1.54945103973097e-05	up
Vamp5	35.8428071403556	4.74610882284858	0.938466918875542	5.05730007887258	4.25233838783456e-07	1.56919446648726e-05	up
Tubb2b	448.900891369035	1.32710586099973	0.262541486990546	5.0548424792289	4.30746139652358e-07	1.58615392318369e-05	up
Jaml	53.9669863664702	4.59360171775136	0.909684840754421	5.04966281942413	4.42590568104777e-07	1.62220433305509e-05	up
Map3k6	225.692784451809	1.92546828262278	0.381330980785017	5.04933608766581	4.43348153657512e-07	1.62220433305509e-05	up
Glt8d2	59.6642004131908	1.91032513182997	0.378302360910818	5.04973092747976	4.42432804861248e-07	1.62220433305509e-05	up
Irf1	483.039687689595	1.91074557038742	0.378696754037019	5.04558211819433	4.52142646265278e-07	1.65089299133189e-05	up
Slc2a9	26.2373309625139	3.22806842767048	0.640130874989817	5.04282569985682	4.58707055646799e-07	1.67133537096403e-05	up
Abcb1b	70.7981536670306	6.02497264373273	1.19522974916761	5.04084896475235	4.63471152040511e-07	1.68514605637923e-05	up
Necap2	602.327126102085	0.632561968557941	0.125520797667836	5.03949927271721	4.66751402989577e-07	1.69351499613011e-05	not
Pycard	33.8755344381704	3.47610854543332	0.690748856744537	5.03237683492672	4.84435835056196e-07	1.75400230069406e-05	up
Zfp217	319.264595732757	2.08231518066306	0.414256587530584	5.02663142444133	4.99170429406928e-07	1.80357883543752e-05	up
Ifitm2	215.106233720728	3.76075604812291	0.748453166888596	5.02470457003581	5.04208092891383e-07	1.81798530493149e-05	up
Arpc4	834.016955183908	0.94856970780051	0.188873039719802	5.02226103422561	5.1066713867905e-07	1.83744618900589e-05	not
S100a9	376.641557678008	8.46363133979415	1.68586610145107	5.02034611913086	5.15784563689841e-07	1.84817462604143e-05	up
Cnn3	1608.93950479283	1.13243912131333	0.225561894413034	5.0205249617193	5.15304538416862e-07	1.84817462604143e-05	up
Nfatc1	110.589035196513	3.27450162902105	0.652482363373906	5.01852894856652	5.20686481961547e-07	1.86188449241911e-05	up
Got1	2798.17230619586	-0.793451073099476	0.158263966258799	-5.01346637428508	5.34581131509291e-07	1.90762796763532e-05	not
Dram1	42.9736593160094	3.94291803926292	0.786580485318993	5.01273310596294	5.36623053792483e-07	1.91097431933879e-05	up
Shc1	772.140000618582	1.08529997604789	0.21669261732577	5.00847693586293	5.48624483450995e-07	1.94970101336476e-05	up
Sh3tc1	50.2722309086843	2.91398921347234	0.582085508841105	5.00611880765407	5.553848490227e-07	1.96968147172866e-05	up
Itga7	504.257194424762	1.11588766242332	0.22299650894681	5.00405888726039	5.61355963623793e-07	1.98678684303415e-05	up
Cd200r1	40.3884709044999	7.10706785249578	1.42081202352919	5.0021169125824	5.67041833027427e-07	2.00281489881749e-05	up
Rbm47	251.535079652133	3.67214693715948	0.734278430758334	5.00102792528854	5.70254512248182e-07	2.01006004958845e-05	up
Fam46a	169.026020779814	1.67545325981046	0.33508182327752	5.00013173923439	5.72911554161729e-07	2.01532119265794e-05	up
Tm4sf1	167.585676328702	1.53600841705198	0.307529973973377	4.99466246234895	5.89387584293483e-07	2.06907320920229e-05	up
Dera	190.521937374218	0.931588294067253	0.18654457597637	4.99391788365512	5.91665625286706e-07	2.07286578478482e-05	not
Tfec	35.4276664030798	6.03024428344004	1.20838403062068	4.99033761671167	6.02738513390481e-07	2.10739302045435e-05	up
Wipf1	290.853273860451	1.73537095952267	0.34787171246721	4.98853714553249	6.08382147138156e-07	2.12283665736292e-05	up
Lrrk1	127.359603586366	2.66576111029138	0.534680114623061	4.98571208725555	6.17340175619074e-07	2.14875369480162e-05	up
Slc30a1	602.570159202862	0.593556769545982	0.119058672074085	4.98541399131882	6.1829279482938e-07	2.14875369480162e-05	not
Cd302	172.884660933824	1.96569502274797	0.394590811603197	4.98160363836523	6.30594961442075e-07	2.18711563079719e-05	up
Cxcl1	102.079659267379	4.94673043771419	0.993200470917801	4.98059614605599	6.33886998453509e-07	2.19413645644698e-05	up
Car9	116.151354924278	4.37214222317557	0.878306598964967	4.97792254814877	6.42703627168016e-07	2.22021390726484e-05	up
Layn	37.8858623613511	2.33218483377452	0.46859158299333	4.97700965705932	6.45741012130225e-07	2.22626288783622e-05	up
Sdc1	237.678945593554	5.79615062940153	1.16499291198973	4.97526686192632	6.51578125836887e-07	2.24192099877913e-05	up
Serinc2	73.4944984676288	3.71273102280118	0.747468283582476	4.96707499749254	6.79703068459643e-07	2.33405178687124e-05	up
Slpi	398.285221109767	6.18823684353838	1.24670641394966	4.96366808921241	6.91741192064491e-07	2.37068610120003e-05	up
Tlr4	94.2010797525634	2.24458890577724	0.452374592279649	4.96179260304186	6.98455524028774e-07	2.38490331225277e-05	up
Cd47	3643.48294505162	0.992499559245786	0.200030555387588	4.96173975682202	6.98645622760822e-07	2.38490331225277e-05	not
Il21r	64.8845017921146	5.90439264004938	1.191646440615	4.95481918026137	7.23975831635826e-07	2.46166006249926e-05	up
Lamp2	2105.89976699425	0.996085021274758	0.201028887713408	4.9549347489541	7.23545661219761e-07	2.46166006249926e-05	not
Csf1r	1122.58895050134	2.99283060915926	0.604134621537967	4.95391342005909	7.27355800868674e-07	2.46830330306552e-05	up
Fosl1	82.5075218388184	5.4417201568349	1.09876538146818	4.95257700016323	7.32370614307068e-07	2.48045757765409e-05	up
Plac8	43.1347921170861	6.33116473895364	1.27859091679522	4.95167348351156	7.35779846358576e-07	2.48713707049373e-05	up
LOC102549173	115.218733205795	2.89784316122281	0.58539740283594	4.95021526775537	7.41314393727882e-07	2.50096066515564e-05	up
Tlr5	78.3668244513747	7.20732165203263	1.45649634937219	4.94839664729628	7.48273046836563e-07	2.5146333245826e-05	up
Mgst1	208.840145000339	1.94818056253681	0.393682522862368	4.94860820432686	7.47460335708579e-07	2.5146333245826e-05	up
Cmah	35.2298537313389	7.87570359567862	1.59184189915169	4.94754133552815	7.51567473384238e-07	2.51593389977969e-05	up
Cyp4v3	168.494500361864	1.52728048074212	0.308671708776343	4.94791209339097	7.50137703617543e-07	2.51593389977969e-05	up
Stk3	617.503793514403	0.534507026153119	0.108050138992515	4.9468425597319	7.54269332944812e-07	2.52010412070963e-05	not
Card14	37.7782990312678	3.5248521631091	0.713174572979661	4.94248154190661	7.71344101751561e-07	2.57218735433801e-05	up
Zyx	820.349513160093	1.45882350243821	0.295267585276412	4.94068287608525	7.78494372177547e-07	2.59103886524554e-05	up
Ddx58	152.755472827654	1.80028935566496	0.364433310544718	4.93996927167296	7.81348831166745e-07	2.59485223077428e-05	up
Cox4i2	220.229996986533	-1.12553244142927	0.227856828531038	-4.9396476229632	7.82638738351056e-07	2.59485223077428e-05	down
Sbno2	1934.92586560954	1.65367680581943	0.334985904220169	4.93655638934752	7.95140543478997e-07	2.63126145047629e-05	up
Trappc9	1042.70864550792	-0.456253188440758	0.0924412474905308	-4.93560181008477	7.99039843498905e-07	2.63911881134266e-05	not
Ifit2	122.315042164416	2.33408426019208	0.472947175821451	4.93519018511541	8.00726941562654e-07	2.63965355764283e-05	up
Leprot	337.813799948219	0.842069051817944	0.170864327296544	4.92829056328704	8.29521905489653e-07	2.72937939511586e-05	not
Cacng7	805.366691446082	-0.722830052566403	0.146687800599904	-4.92767666847734	8.32131713414288e-07	2.7327710747744e-05	not
Hrct1	22.5487192291111	3.15091852673996	0.641132551453466	4.91461324120377	8.89578953917854e-07	2.91156644339427e-05	up
Pnp	568.567178718031	1.35727054125034	0.276174830783165	4.91453380237964	8.89939705642553e-07	2.91156644339427e-05	up
LOC103690031	221.061284640231	1.81906568760763	0.37026363475331	4.91289318439169	8.97421739388856e-07	2.93050529124583e-05	up
Flot2	1461.42023442725	1.56709298960058	0.319096350928457	4.91103387751347	9.05974323257025e-07	2.95286207393773e-05	up
Gmfg	97.9392100658626	4.04593944572205	0.824112294945372	4.90945162514563	9.13314251443594e-07	2.97118980258163e-05	up
Rnaseh2b	119.973365542349	0.969485710420835	0.197556136077809	4.90739356250112	9.22947130778509e-07	2.99689418243596e-05	not
Adcy7	217.111356270301	1.79961096274813	0.366768809879018	4.90666303751876	9.26389859880878e-07	3.00243994474875e-05	up
Smagp	30.2190432224559	3.45336810125179	0.70417886632823	4.90410642292992	9.38535979764815e-07	3.03612003771769e-05	up
Nfkb2	306.093152391239	2.95057372492161	0.601880049991889	4.9022620453384	9.47393408624071e-07	3.05335898008506e-05	up
Ezr	574.250550890712	1.9326638604175	0.394212072738116	4.90259937244848	9.4576743999042e-07	3.05335898008506e-05	up
Pdlim1	58.1540284991592	2.91056534859673	0.594329753715033	4.89722301534355	9.72005029317589e-07	3.12685707107798e-05	up
Irf9	792.066939281572	1.97706828881494	0.4038241443206	4.89586449106749	9.78744959917533e-07	3.14257867916624e-05	up
Kremen1	795.841926722245	1.51569720415884	0.309632079733208	4.89515558421735	9.82279839656834e-07	3.14257867916624e-05	up
Nicn1	727.917656911808	-0.41249158639997	0.0842654715745693	-4.89514362991421	9.82339553607751e-07	3.14257867916624e-05	not
Cd63	1841.34481429432	2.55741750527219	0.522742551226869	4.89230788515297	9.96603792160536e-07	3.18232875109269e-05	up
Rasgrp4	55.466219860547	7.56692736676732	1.54724562608837	4.89057925850951	1.00539664485007e-06	3.19860289198901e-05	up
RT1-CE7	94.8686622113455	2.20598696360322	0.4510638494441	4.89063126278446	1.00513103321434e-06	3.19860289198901e-05	up
Purg	2695.10641766293	-0.459579228983206	0.094038640725322	-4.88713177305055	1.023156161684e-06	3.24913095234221e-05	not
Slc8b1	163.586925345818	2.21954560457614	0.454384608697669	4.88472884444232	1.03571287519904e-06	3.27100049837041e-05	up
Plpp1	218.695018971831	1.4893997403792	0.304907565935225	4.88475822438466	1.03555845588578e-06	3.27100049837041e-05	up
Cd276	679.200528784466	0.900221205696051	0.184286106535548	4.88491087374729	1.03475649608294e-06	3.27100049837041e-05	not
RGD1565785	29.1338803123806	5.12989637022878	1.05047097256019	4.88342515331601	1.04258735742014e-06	3.28671391527693e-05	up
Casp4	57.3755108953875	2.80980148558794	0.57598118247869	4.87828694940376	1.07011167801804e-06	3.3673496020833e-05	up
Oscar	77.8072436073602	7.15152050032839	1.46733853901523	4.87380404056447	1.09469579472921e-06	3.43845737193802e-05	up
Irg1	218.507082532214	7.30187938973623	1.49875951740387	4.87194863815406	1.10502899629289e-06	3.46462623892049e-05	up
Syngr2	165.980052270027	1.95982608072112	0.402329872632951	4.87119205913174	1.10926945997897e-06	3.47163228641156e-05	up
Slc9a8	2147.16033554614	0.889574532237244	0.182848001757704	4.86510393160346	1.14396677740196e-06	3.57376047229166e-05	not
Cytip	32.9798808477708	3.57007182938036	0.734237450868011	4.86228511656528	1.16038318161039e-06	3.61395439446295e-05	up
Bin2	103.968044409681	3.28178575048749	0.674962021437024	4.86217838375621	1.16100921206529e-06	3.61395439446295e-05	up
Pirb	64.9578139255279	5.06155382381746	1.04128660206744	4.86086521594333	1.16873810876151e-06	3.63148122950366e-05	up
Frmd8	541.406723056518	0.958445671814525	0.19727458872691	4.85843452012623	1.18317524675375e-06	3.66975161210881e-05	not
Dab2	230.83360057809	2.65877944789697	0.547301642562378	4.8579781990951	1.18590463141123e-06	3.67163711195601e-05	up
Pgf	99.2976472490287	3.04127835965086	0.626841226948145	4.85175229213577	1.22375408366768e-06	3.78205570107795e-05	up
Birc3	328.285704912275	5.7287586172778	1.18177017677458	4.84760804584979	1.24958978698664e-06	3.85501790434543e-05	up
RGD1561662	27.8552680355779	4.37068498696286	0.902031154140799	4.84538141160548	1.2636867503659e-06	3.89157056736344e-05	up
Unc13a	1505.08533715044	-0.618830963395528	0.127761338167102	-4.84364810414041	1.27476619781926e-06	3.91871733315417e-05	not
Tmem158	248.016536588808	1.45642955832724	0.300935255799688	4.83967740654714	1.30050054652883e-06	3.99073811325787e-05	up
Plcb2	58.6982877370721	2.65109397992461	0.54809041956069	4.83696464180041	1.3183686863157e-06	4.03840829275502e-05	up
Zfp36l1	696.056143220794	1.69526722787004	0.350534974290476	4.83622848562106	1.32325810573529e-06	4.04622403462204e-05	up
Cfh	858.571734113462	2.60421937142154	0.538986730225599	4.83169478092998	1.35375684182826e-06	4.13218159815197e-05	up
Rplp0	5523.02873343243	1.43138375308273	0.296285508948626	4.83109605380978	1.35783473043432e-06	4.13733198584978e-05	up
Atp8b4	126.693822613776	5.6661561709626	1.17331821603417	4.82917259233756	1.37101538605071e-06	4.16283566427713e-05	up
Lpp	1424.63121804005	1.12539363073457	0.233035241635479	4.82928514518395	1.37024073215714e-06	4.16283566427713e-05	up
Usp18	115.765370606281	2.54654246325415	0.52757531781194	4.82687945640758	1.38689008736871e-06	4.20366142593526e-05	up
Tspan14	257.252797310485	1.0765295370198	0.223199163646589	4.82317908110247	1.41288010282633e-06	4.27495033909359e-05	up
Klra1	47.1030890424867	3.53435931069902	0.733241975601681	4.82018137027521	1.43427765168622e-06	4.33211925265852e-05	up
Pld4	231.59556974466	2.88575171463804	0.598796904701585	4.81924955185963	1.44099218366981e-06	4.34481737330547e-05	up
LOC100910885	24.0319758440289	3.65104169816419	0.757881902264371	4.81742826587592	1.45420345285545e-06	4.37702594062074e-05	up
Trpv4	30.058282704683	2.04809708678466	0.425298776523171	4.81566653806979	1.46709346390155e-06	4.40815739231669e-05	up
Lilrc2	64.1137983088776	7.77557444224517	1.61625542852831	4.81085743317518	1.50284188381325e-06	4.50774427784331e-05	up
Slamf8	34.2767742975522	4.68283433455456	0.975123345268979	4.80229948064964	1.56853862966078e-06	4.69666056462616e-05	up
Ms4a6b	12.0335797614278	6.33116991858689	1.31850488559191	4.80177964281465	1.57261696583843e-06	4.70073952120305e-05	up
Serpinb1a	1179.99188165208	6.46879286682285	1.3480966219364	4.7984638204427	1.5988718136955e-06	4.77097835855655e-05	up
Des	73.5358997466385	2.21887214020811	0.462660751503533	4.79589447126718	1.61950527327013e-06	4.82423025206303e-05	up
Pink1	746.947014122477	0.606130247567487	0.126419412881953	4.79459786871082	1.63001472751115e-06	4.84719327990301e-05	not
Cd37	98.4082388617809	2.35938236424361	0.49228339307894	4.79273198611692	1.64525352827891e-06	4.88411712074153e-05	up
Pepd	418.758688742977	0.629015302098987	0.131323335146	4.78982125605991	1.66929944152545e-06	4.94701462919194e-05	not
Rnf213	1760.33539221616	1.65950502108826	0.346555936549442	4.7885632478597	1.67979622752907e-06	4.96961253159756e-05	up
Ms4a4a	15.9402151895776	6.73218178478928	1.40635899658465	4.78695823835764	1.69328051030844e-06	4.99996249707433e-05	up
Crip1	32.5144432753155	2.85916741961209	0.597320452804375	4.7866558163018	1.69583289176786e-06	4.99996249707433e-05	up
Igsf7	16.8408866270479	6.81133139232563	1.42316756832819	4.78603612386066	1.70107452794177e-06	5.00688722025311e-05	up
Gfpt2	174.308876468024	2.48371135831501	0.519357868969948	4.78227347020081	1.73323660492859e-06	5.09289064881138e-05	up
Gpsm3	76.2759315353315	1.9232622539164	0.402689857989287	4.77603847169045	1.78782203643263e-06	5.23118390884638e-05	up
Bcl6	463.848886428403	1.11493465293749	0.233451904685049	4.77586445243038	1.78936896864682e-06	5.23118390884638e-05	up
Csmd1	141.798545045646	-1.23280776192887	0.258107995073413	-4.77632535783413	1.78527458713069e-06	5.23118390884638e-05	down
Gsdmd	61.421359971421	1.74622676555815	0.365669428305433	4.775424551214	1.79328517763789e-06	5.23379200158161e-05	up
Galns	467.924617080229	1.05309584294639	0.220579495380659	4.77422364725716	1.80401817107982e-06	5.25625294391892e-05	up
Plet1	38.9472108842396	3.78476176912296	0.792869023498898	4.77350187351369	1.81049864268897e-06	5.26626890907865e-05	up
Atg4a	204.741940508344	-0.488256376348275	0.10231378180333	-4.77214670147579	1.82272658203525e-06	5.29294109987989e-05	not
Arhgap22	116.442770410063	1.88526753196642	0.395102875334682	4.77158646433401	1.82780484379665e-06	5.29879705721752e-05	up
Crym	4531.41378913151	2.09427180521094	0.439323211783324	4.76704109648512	1.86951187033597e-06	5.410642464867e-05	up
S100a16	318.925381611964	1.48586437108145	0.311781858877803	4.76571785295503	1.88182443284862e-06	5.43718455080317e-05	up
Plod2	1157.40549960543	1.94215107370123	0.407769379455749	4.76286639348307	1.90862217932698e-06	5.50542067626867e-05	up
Thbs1	3486.17872449706	6.04045968760143	1.26884926871695	4.76058097405809	1.93036464442521e-06	5.55887203012763e-05	up
Nfkbie	139.55471896965	1.79654957356219	0.377590299067912	4.75793360686701	1.95584801697696e-06	5.62290060296018e-05	up
Il2rb	16.9307801853077	6.82106733842589	1.43375184981542	4.75749505697519	1.96010055017243e-06	5.62578113131579e-05	up
Mov10	308.757608272904	1.90099332097442	0.399615179098007	4.75705984258469	1.96432952028567e-06	5.62858460390465e-05	up
Piezo1	1278.43421763742	1.86605770880122	0.392387856616483	4.75564591853589	1.97812917397117e-06	5.65875729155686e-05	up
Bdh1	240.869344254835	-0.923625268212141	0.194252500817162	-4.75476642167656	1.98675984067198e-06	5.66472035626194e-05	not
Kcnma1	2877.83368226089	-1.18129843992523	0.248438250380944	-4.75489759774867	1.98547029404565e-06	5.66472035626194e-05	down
S1pr3	1745.53410498225	1.54404222163721	0.324847193577155	4.75313394163733	2.00287565093344e-06	5.69191607400739e-05	up
Camkk2	305.422934040344	-0.702968320170687	0.147892574899668	-4.75323606102328	2.00186385926681e-06	5.69191607400739e-05	not
Tmed9	621.416768052183	0.696307390538965	0.146507398730935	4.75271144372547	2.00706695337156e-06	5.69447668229534e-05	not
Rcn1	697.615157748435	1.3185560408228	0.277520600596152	4.75120058831798	2.02212412283825e-06	5.72780723305427e-05	up
Rasal3	64.2241346270258	2.76966973590572	0.583136404814278	4.74960869024774	2.03810633594714e-06	5.76364482945051e-05	up
Plaur	41.963338658807	6.26050511763497	1.31835964494464	4.74870809467007	2.04720173087781e-06	5.77992175469858e-05	up
Sept9	529.483429223755	1.39017772668983	0.292790210253956	4.74803349976778	2.05404020131908e-06	5.78978400068881e-05	up
Trim37	1442.83870434243	-0.506366594294241	0.106666623215535	-4.74718875529653	2.06263444842614e-06	5.80455518681482e-05	not
Itga5	280.486708202451	2.9008644523136	0.612023837794089	4.73978997741191	2.13939857256433e-06	6.01080699600176e-05	up
Ifi30	385.983941918934	1.7866687795118	0.377005430338845	4.73910621898993	2.14662962707521e-06	6.02134829105197e-05	up
Psmb10	131.603456410539	1.50677615080983	0.318069872961597	4.73724888427819	2.16639045405234e-06	6.06694491719803e-05	up
Mertk	530.517113371406	1.12938949769603	0.238737916719391	4.73066663735489	2.23783745862652e-06	6.25690676840859e-05	up
Prrg4	28.2329058421037	6.59164314274833	1.39367495217352	4.72968473205913	2.2486876058019e-06	6.27710264413122e-05	up
Fcgr2a	323.520926151332	5.7345777239071	1.21305956780293	4.72736696211337	2.27449990615164e-06	6.33893234714437e-05	up
Fam114a1	112.7680777795	2.1390235464079	0.452591684869723	4.72616625076444	2.28798349605643e-06	6.36625890132614e-05	up
RGD1305464	91.1262451368557	1.45239197620445	0.307435057303918	4.72422367488387	2.30996065548407e-06	6.39655825031405e-05	up
Rps4x	3077.91965316553	1.38155306077095	0.292436308023557	4.724287042564	2.30924056360326e-06	6.39655825031405e-05	up
Cdca7	89.1555750124191	1.04896222816902	0.222025213079158	4.72451850680147	2.30661210244237e-06	6.39655825031405e-05	up
Sell	239.978679018772	6.79539420928799	1.43866852226443	4.72339118019502	2.31944092814604e-06	6.4125501826555e-05	up
Irf7	165.717282677701	2.48964393760713	0.527146837107084	4.72286612069985	2.32543939328938e-06	6.41888031573514e-05	up
Gda	388.568966100479	4.80015870647238	1.01665444569797	4.72152433580998	2.34083616181213e-06	6.44201763127568e-05	up
Actb	17898.3202310815	1.38230301896592	0.292768574774018	4.72148699713722	2.34126601379349e-06	6.44201763127568e-05	up
Fstl3	35.3716277707836	3.42268076540483	0.725056415968786	4.7205716548713	2.35182739195483e-06	6.4505668260796e-05	up
Mpa2l	56.2385539857998	2.8943525650967	0.613098997845515	4.72085678702414	2.34853259222036e-06	6.4505668260796e-05	up
Atp5e	411.570352448707	0.647382282830051	0.137194395623695	4.71872250966964	2.37330286348918e-06	6.49916972443153e-05	not
Cmtm6	488.243630534393	1.74246693238462	0.369302214682003	4.71826829927088	2.37860667222679e-06	6.50340374032055e-05	up
Erbin	2855.26522216816	0.686016104492303	0.145477266189951	4.71562411405619	2.4097094647833e-06	6.57805074242974e-05	not
Vcam1	616.56633532534	2.37745452999947	0.504777310457647	4.70990767759351	2.47829025743206e-06	6.74398891279508e-05	up
Ifngr1	798.287604363126	1.18025679028498	0.250587211410042	4.70996418230496	2.47760328442582e-06	6.74398891279508e-05	up
Ccl6	405.32713845026	6.03332550024682	1.28133655709515	4.70861887678025	2.49400898040578e-06	6.7761088577524e-05	up
Slc13a5	252.517052543282	2.73440687122479	0.580892619255639	4.70725015361476	2.51080724304912e-06	6.81105657608951e-05	up
Irf2bpl	1949.37366964678	0.771537443453646	0.163918420461094	4.70683795807299	2.51588733853057e-06	6.81415683379476e-05	not
Anxa11	386.492008320694	1.40519273674099	0.29875654825504	4.70347091954422	2.55775541452914e-06	6.91673014988373e-05	up
Ehd4	382.360288032524	1.3860092638342	0.294758539141591	4.70218527975678	2.57391770977715e-06	6.94957781639832e-05	up
Tnfaip8l2	32.675193166369	3.42597162003814	0.728754053842298	4.70113559159634	2.58718640977539e-06	6.97452261588516e-05	up
Gsn	540.338136091471	1.87168705854196	0.398290476608127	4.69930156121581	2.61052739335417e-06	7.02650040385391e-05	up
Spidr	246.151685191091	0.802203715409011	0.170752518674086	4.69804909255933	2.62658306560049e-06	7.05873806154466e-05	not
Dusp6	400.261368483042	2.99515083061498	0.637621057750768	4.69738380532864	2.63515002840099e-06	7.07078163434667e-05	up
Slco5a1	382.683184302041	-1.01295057950682	0.215689027195494	-4.69634729535275	2.64855072146142e-06	7.09573797776049e-05	down
Eef1a1	24788.4125394619	1.04493227889025	0.22258034916166	4.69462952513977	2.67090333273343e-06	7.14456321168739e-05	up
Il2rg	40.5709338244156	4.90426504760423	1.04505621453674	4.69282415566345	2.69459092794171e-06	7.19680327004432e-05	up
Slamf6	23.9435536011809	7.31928548276888	1.56154904621858	4.68719538492444	2.76974514104025e-06	7.38612929984338e-05	up
Icoslg	92.7905704894191	2.06329447433228	0.440538140055004	4.68357739485318	2.81910939037972e-06	7.50620403373873e-05	up
Kif11	393.564181369722	2.63367704169864	0.562384344364083	4.68305540168738	2.82630083747383e-06	7.51379241077719e-05	up
RGD1565356	20.1379249671443	7.06956906878511	1.51158557440685	4.67692282096515	2.9121179624554e-06	7.73006527242572e-05	up
Pqlc3	68.2374586432757	2.80872094525642	0.601111187893459	4.67254811060718	2.97485803193377e-06	7.88451270423857e-05	up
Pax7	31.8113457923474	2.92497706493165	0.626312819630648	4.67015359298661	3.00974615956762e-06	7.95262240971555e-05	up
Ifi27	257.699216751058	1.85853008528936	0.39793487830731	4.67043776910172	3.00558527664927e-06	7.95262240971555e-05	up
Tmem156	28.6962662497384	4.36913746502545	0.935819328815298	4.66878309786202	3.02989054474567e-06	7.99364567955996e-05	up
Zfp949	280.75405268139	-0.482261395666201	0.103320745727775	-4.66761435246356	3.04717161304548e-06	8.02700138614585e-05	not
Egr2	37.5996524854995	6.11787494830309	1.31147735579188	4.66487272638352	3.08808112209234e-06	8.12240425228755e-05	up
Arap3	179.171620116751	1.83616172059977	0.393772724561326	4.66299874539384	3.1163465380726e-06	8.18431100674089e-05	up
Adgre5	290.25374494409	4.62112529662635	0.991411659048916	4.6611569013214	3.14436894965571e-06	8.24539294116536e-05	up
Slc25a17	962.027419232768	0.459230696170429	0.0985333095495036	4.66066448260027	3.15190161776963e-06	8.25264164882588e-05	not
Rsad2	152.737577678322	2.08049020135051	0.446714240991106	4.65731783418101	3.20355671788335e-06	8.37521995716119e-05	up
Lhfpl2	715.087267976149	1.39646173926066	0.29988665714282	4.65663178403966	3.2142456397237e-06	8.3904900884914e-05	up
Apol3	39.2465094062506	2.92306890575349	0.627808168145398	4.65599056219434	3.22426704065898e-06	8.40397434829594e-05	up
S100a10	857.03944387993	2.75556009505441	0.591970387804019	4.6548951633822	3.24145595435596e-06	8.436071910081e-05	up
Rbm43	58.9869293636132	1.3592512308658	0.29216135730612	4.65239908316008	3.28095317808256e-06	8.52604454250373e-05	up
Ccl20	129.870383528456	7.91966524144431	1.70312078683139	4.65009017720853	3.31789924809335e-06	8.59117877694588e-05	up
Il1r2	315.405735075345	6.82854499993601	1.46853489602378	4.64990312346343	3.32090980630773e-06	8.59117877694588e-05	up
Col3a1	255.083177103734	5.14069701216993	1.10551660522449	4.65004052211956	3.31869817240421e-06	8.59117877694588e-05	up
Ctla2a	23.1322305518397	4.0524523380088	0.871976277566584	4.64743415878003	3.36089316276178e-06	8.67048925998677e-05	up
Arhgap27	130.774816204355	2.11049063761975	0.454123695726537	4.64739157520343	3.36158681079975e-06	8.67048925998677e-05	up
Hk3	153.62332354691	5.0159426808316	1.07979895864939	4.64525608276703	3.39654867331346e-06	8.74762915015419e-05	up
Ncan	1115.94393302926	2.36517013439415	0.509284416932601	4.64410466088766	3.41554394441978e-06	8.78347979882216e-05	up
Mnda	38.3128002906022	7.03154998529212	1.51461170608232	4.6424769840713	3.44256997172621e-06	8.81686694883002e-05	up
Adamtsl1	612.776688875908	1.37737847741503	0.296678234236337	4.64266777426548	3.43939150418907e-06	8.81686694883002e-05	up
Art3	20.999841726884	-1.70697014889431	0.367691107072314	-4.64240259299662	3.44381005223846e-06	8.81686694883002e-05	down
Cnih2	121.142367405517	-0.940666470445594	0.202662836071311	-4.64153412969411	3.45831884363804e-06	8.84093415462976e-05	not
Cst7	18.571464185889	6.95141391330356	1.49825111042983	4.63968547389182	3.4893984308787e-06	8.90722988838018e-05	up
Lpcat1	6296.97038355515	-0.950547147076623	0.204971775594393	-4.63745383636432	3.52727356758196e-06	8.99065149250973e-05	not
Ticrr	32.3019254658301	2.39866757028111	0.517296160525503	4.63693287003016	3.53617194086337e-06	9.0000776147827e-05	up
Grsf1	2033.50963625258	0.926988757141389	0.199933606170813	4.63648295499365	3.54387403858731e-06	9.00011194260873e-05	not
Pde3a	1756.95580002847	-0.956567447931677	0.206320199109904	-4.63632476150396	3.54658597380202e-06	9.00011194260873e-05	not
Nfatc4	33.3387554194009	2.57017731697448	0.554492629249432	4.63518752350866	3.56614047137018e-06	9.03648508609133e-05	up
Stat6	420.52271528031	2.18975646899712	0.47277571337417	4.6317025326216	3.62670979648879e-06	9.17653018243151e-05	up
Ccr1	328.41853241012	7.62165042140273	1.64698783684653	4.62763005948836	3.69873951448842e-06	9.30711883691171e-05	up
RGD1559482	34.3330434496918	6.87325671515243	1.48528456815432	4.62756892687133	3.69983114334966e-06	9.30711883691171e-05	up
Gpr183	31.687460318725	3.82224233848797	0.825848556777106	4.62826060192484	3.68749808818441e-06	9.30711883691171e-05	up
Rab32	286.49190382359	2.19837661108968	0.475058340961744	4.62759291130246	3.69940282293779e-06	9.30711883691171e-05	up
Shmt1	29.71041600693	2.90487367988823	0.627838362909903	4.62678589187309	3.71384093447839e-06	9.32880189448729e-05	up
Clec4d	447.032277110991	7.20076242035584	1.55647387118085	4.62633042139848	3.72201343406633e-06	9.33578065266464e-05	up
Rpl41	2362.06913888054	1.50113480711024	0.324706240007096	4.62305500219965	3.78129407780433e-06	9.47074625246882e-05	up
Csrp3	21.6381693982247	4.70525361840873	1.01789304395421	4.62254226645486	3.79065544303473e-06	9.48047308563614e-05	up
Rarres1	43.3719297915332	7.21125547985803	1.56032436604309	4.62163870333283	3.80720650662899e-06	9.50812741850331e-05	up
Fcnb	21.0038062073377	6.16363966213503	1.33390071732974	4.62076343618261	3.82330529587138e-06	9.53457417228327e-05	up
RT1-Db1	51.3269988770308	4.72388687207105	1.02286974868051	4.61826823812593	3.86955843360145e-06	9.63603565616407e-05	up
Micall1	604.216298103305	0.6452722471781	0.139765745168969	4.61681255588056	3.89678943355396e-06	9.68990441472965e-05	not
Vamp8	145.880790008823	1.72720020803058	0.374221546746222	4.61544831677444	3.92247649756785e-06	9.73978489862364e-05	up
Pdgfa	159.865525379006	2.25636099112494	0.489047693478189	4.61378516086504	3.954011391259e-06	9.80402222758159e-05	up
Cdh5	54.4620621401298	1.67102322092182	0.362406662143782	4.61090646357615	4.00916913352153e-06	9.92656512072347e-05	up
Mphosph9	524.194347359918	-0.431514434952061	0.0936367745615722	-4.60838636286337	4.05806062594336e-06	0.000100332650361717	not
Slc8a2	147.295178037569	-1.26764667353313	0.275172032877278	-4.60674240866069	4.09026174282966e-06	0.000100984536352572	down
Cxcr2	277.586335661778	7.64628233105914	1.66134046254652	4.60247763985645	4.1749439702244e-06	0.000102815603760141	up
Lyl1	33.5193105035265	2.52689791191873	0.549073341893357	4.60211363240708	4.1822490926873e-06	0.000102815603760141	up
Irak3	303.670188566397	2.3743138913815	0.515904106228713	4.60223879344141	4.17973590441532e-06	0.000102815603760141	up
Akap13	2038.6037112219	1.08517999461157	0.235847094660726	4.60120145288472	4.20060911079232e-06	0.000103120484936855	up
Zc3h12a	196.410069678297	4.59107032457121	0.998257590816773	4.59908381043695	4.24353049952778e-06	0.00010402660390273	up
Ung	34.2656575099984	2.14432255828183	0.466325615391197	4.59833748674298	4.25875725321135e-06	0.000104230972846171	up
Gsap	160.44318766312	2.09051702779276	0.454649456381733	4.598085400629	4.26391221904947e-06	0.000104230972846171	up
Pm20d1	136.113202921279	2.63549777509775	0.573775652825326	4.59325480633467	4.36385685777935e-06	0.000106523653931717	up
Enpp3	106.60052719164	7.01723774119626	1.52815004412935	4.59198216049151	4.39055906871442e-06	0.000107024515214423	up
Brsk1	818.722488237057	-0.564112244201068	0.123132875413947	-4.5813292534966	4.62029751577733e-06	0.000112466229403036	not
Rpl32	1373.79531906488	1.50444154068872	0.32845071905381	4.58041786305924	4.64047837770628e-06	0.000112798819217644	up
St6galnac4	286.292033595494	0.9492809193	0.207312092250979	4.57899444741877	4.67216599621568e-06	0.00011340978526859	not
Cd8a	29.3782178840014	5.17348134437435	1.13135192625757	4.5728311627027	4.81177862249115e-06	0.000116635087702317	up
Tmsb10	449.890156575242	1.83836619297212	0.402168343155221	4.57113600376692	4.85087309736843e-06	0.00011741826670791	up
Cd80	34.1234862304179	5.96844083462663	1.30580014363375	4.57071540673737	4.8606200859349e-06	0.000117489876853736	up
Erbb3	34.2957013686772	3.36853658481085	0.737053715889155	4.57027284741	4.87089628380335e-06	0.00011757406134419	up
RGD1310951	2637.6897503058	-0.596718737330651	0.130611131330604	-4.56866678399891	4.90836402178718e-06	0.000118301343765319	not
Drd2	459.133617705622	-0.792176430185738	0.173403607999451	-4.56839646720757	4.91469729977839e-06	0.000118301343765319	not
Spsb1	251.637609096017	2.08232560172832	0.456089213097769	4.56561028397299	4.98043274984965e-06	0.000119551109017542	up
Syne1	13008.8671621477	-0.767207207969454	0.168037252781925	-4.56569716100464	4.97837036983002e-06	0.000119551109017542	not
Prkcdbp	358.038015506739	2.81928360969588	0.617567436340046	4.56514292010617	4.99154158176567e-06	0.00011965181461997	up
Masp1	41.4056834023144	3.54542889642799	0.776973770899949	4.56312558958253	5.03976462269544e-06	0.000120142157472438	up
Cd44	3429.65503381956	2.26477950750697	0.496291073526093	4.56340971723703	5.03294583444951e-06	0.000120142157472438	up
Samd9l	250.982564761994	1.72583275361719	0.378183936278206	4.5634745108465	5.03139208820786e-06	0.000120142157472438	up
Rundc3a	1144.29368344733	-0.56765160615827	0.124399602138952	-4.56313039911666	5.03964912496445e-06	0.000120142157472438	not
Abca7	1265.5326777707	-0.549315028650281	0.120477314166563	-4.55948933166651	5.12781616485808e-06	0.000122073059649517	not
Fam111a	107.91809526808	7.02151959656776	1.54141663092675	4.55523799061788	5.23263010685686e-06	0.000123757898695354	up
Rgs1	19.1673874232763	5.1234102587964	1.12481729015816	4.55488220498105	5.24149417829168e-06	0.000123757898695354	up
Hlx	59.0581505865237	4.97525659048009	1.09204894865875	4.55589156199516	5.21638436536284e-06	0.000123757898695354	up
Mgp	139.684045901335	2.33546998091055	0.512725199385991	4.55501306295725	5.23823230209518e-06	0.000123757898695354	up
Lgals1	296.575289707829	2.01622815670678	0.442607263524111	4.55534358079269	5.23000218808927e-06	0.000123757898695354	up
Ubtd1	322.041459280159	-0.582869773723323	0.127933163556519	-4.55604909250775	5.2124758785073e-06	0.000123757898695354	not
Itpr3	874.783669552312	2.15653117002526	0.47376520749851	4.55189856893837	5.31639667486634e-06	0.000125355418599335	up
Shbg	116.863386497164	0.824081024615171	0.181077846608218	4.55097650016881	5.33975124335147e-06	0.000125734795603652	not
Prtg	755.05569339218	1.37940117462171	0.303195421418837	4.54954487164302	5.37620692636038e-06	0.000126421213688205	up
Fgf9	192.52815621486	-0.683633964988178	0.150329392290955	-4.54757352883485	5.42679631954877e-06	0.000127437671509404	not
Tnfrsf11a	35.4909459077763	2.07738749120347	0.456871219317173	4.54698699188861	5.44193602792188e-06	0.000127620036362119	up
Kank2	385.6783031622	1.36766013444012	0.300905979102329	4.54514110527203	5.4898464252256e-06	0.000128569380353693	up
Cnot4	1754.21002199811	-0.304175365801992	0.0669719617738785	-4.54183150299521	5.5767607009651e-06	0.000130428374934599	not
Fyb	624.702007926381	3.66182000028657	0.806954205284419	4.5378287594349	5.68363822060144e-06	0.000132748619006679	up
Tagap	323.200801092218	6.14340444567674	1.35435012294484	4.53605337467597	5.73166802865999e-06	0.000133689998075497	up
Ifit1	129.058329156958	6.06021225970716	1.33625858723152	4.53520921595182	5.7546412540111e-06	0.000134045190017726	up
Lrp10	667.25721176352	0.870231556188347	0.191911051170753	4.53455676929234	5.77245751863329e-06	0.000134279465423369	not
Vangl1	160.654325711194	1.29637176682663	0.28593053628226	4.53386960232502	5.79127896539781e-06	0.000134536463159919	up
Rabep1	1419.97341699551	-0.311764505995559	0.0688099677589041	-4.53080441903297	5.87595180086638e-06	0.000136320506457901	not
Cd93	252.840079087726	3.28972067647146	0.726987735434208	4.52513916827855	6.0355775745128e-06	0.000139476576288804	up
Cd82	1121.45656648026	2.16014673613739	0.477308796826706	4.52567970776719	6.02016988711609e-06	0.000139476576288804	up
Gnb2	1443.66303483003	1.59549029644759	0.352585308062723	4.52511848895236	6.03616777259571e-06	0.000139476576288804	up
LOC102555439	128.594901351914	1.54183139994843	0.340943128968905	4.52225391551754	6.11846001824265e-06	0.000141189583380967	up
Bak1	161.811626957153	1.46494739247812	0.324143673516062	4.51943848413729	6.20038598026933e-06	0.000142889587430787	up
Rps28	552.205399231056	1.41704196849144	0.313620952743303	4.51832684039856	6.2330217759581e-06	0.000143450675367695	up
RGD1307182	412.270029472309	6.6591106758075	1.47400739055213	4.51769151124349	6.25174760897797e-06	0.000143499994520665	up
Dennd4a	16428.2301669077	1.44452623626355	0.319740703323245	4.51780527549285	6.24839054430462e-06	0.000143499994520665	up
Mmp9	535.193102036247	5.72359957928232	1.26754806425232	4.51548918790583	6.31707698506255e-06	0.000144807485272156	up
Ifi35	89.20873919731	1.77623211849734	0.393392084417712	4.51516995093196	6.3266008156473e-06	0.000144833968672497	up
Sqrdl	188.482484349484	2.20445610194468	0.488678052786724	4.51106017422637	6.45044172457075e-06	0.00014731555485167	up
Dlg1	3092.19899044601	0.96478418320248	0.213873297192046	4.51100813364353	6.45202464768972e-06	0.00014731555485167	not
Slc25a22	36.4427202671872	-1.76173365552912	0.391165269457186	-4.50380898583827	6.67462045766392e-06	0.000152197175574163	down
Slfn1	86.7212019580066	6.2910546521249	1.39795916426134	4.50017054357162	6.78989649235891e-06	0.00015462202446481	up
Nras	871.324240241431	0.939302245905425	0.208767191079073	4.49928095047106	6.81836967913648e-06	0.00015506639163839	not
S100a8	342.597125972328	6.49891763432657	1.44517598778293	4.49697316400661	6.89276840278785e-06	0.000156552680770406	up
Ifit3	723.784373885061	5.59246384908959	1.24371593245915	4.49657651167323	6.90563368322157e-06	0.000156639321304739	up
Clec5a	52.3713452028591	7.48349270592081	1.66452688600316	4.49586772604801	6.92868011090273e-06	0.000156858994595425	up
Ctnnal1	1492.39142665008	-0.520680822287944	0.115816966423085	-4.49572146783633	6.93344489891375e-06	0.000156858994595425	not
RT1-CE4	65.5534680843855	2.39125375298794	0.532393314230094	4.49151724687976	7.07175729770618e-06	0.000159779247456137	up
LOC681325	22.0581133728993	7.19907483393865	1.60348544724268	4.48964151581047	7.13431372035609e-06	0.000160982487038074	up
Olr1	520.09211512355	4.91377972964919	1.09506404068003	4.4872076400187	7.21627371827069e-06	0.000162619855783999	up
Galnt3	61.2503242554035	3.97421350045631	0.886275513092591	4.48417387341392	7.31969602871432e-06	0.000164735993717762	up
Upp1	247.491772798219	5.2999656153409	1.18344318008528	4.47842845734171	7.51945624234278e-06	0.000168574131070241	up
Dap	255.979132018738	1.55524712814237	0.347251380083371	4.47873562883747	7.50864570160239e-06	0.000168574131070241	up
Csnk1g1	1232.41285368677	-0.455572771627787	0.101722322097193	-4.47859193769188	7.51370089178689e-06	0.000168574131070241	not
Srgn	790.146526488968	5.10391390274342	1.13981867159718	4.47782970215037	7.54057152347254e-06	0.000168828811586985	up
Clec4a2	28.9964992688514	6.62948653986289	1.48071723818268	4.47721304845441	7.5623772580802e-06	0.000169098272875444	up
LOC108348047	64.5556617270949	6.89110576255417	1.53961966212006	4.47584941404624	7.61081155818506e-06	0.000169961697596786	up
Lat2	64.5057809627362	2.93732036868708	0.65640710113257	4.47484550916497	7.64665819788208e-06	0.000170542156482919	up
Tagln	271.377157180964	3.28393690966451	0.733967372980971	4.47422737107096	7.66881042276869e-06	0.000170816090073176	up
LOC102556096	9.64175674386301	6.00378026649903	1.34361716928539	4.46837120255928	7.88174463184468e-06	0.000175333360338478	up
Gng12	440.636086817728	1.7666165974096	0.395757012073417	4.46389209417691	8.04841084649991e-06	0.000178811099512675	up
NEWGENE_1305560	1045.87677982412	-0.762253091929055	0.170805721033004	-4.46269063658453	8.09368656698664e-06	0.000179586453095946	not
Slc29a3	97.0063169628999	1.66338732980677	0.37287081665653	4.46102847286919	8.15672510384208e-06	0.000180753446059148	up
Sigirr	12.3251796473597	5.3908573054955	1.2088069448084	4.45965116981518	8.20931543666203e-06	0.000181686217726739	up
LOC685275	17.0944340187942	6.83194776842797	1.5320474682219	4.45935776151712	8.22056061114903e-06	0.000181702736267122	up
Pctp	69.2580001957341	1.50912769695773	0.33848943701343	4.45841888087591	8.25664320007817e-06	0.000182267504928256	up
Dok1	29.0161124206339	2.26405168983769	0.507898942492407	4.45768144097196	8.28509021792043e-06	0.000182662492231272	up
Cdsn	21.3391455705029	6.18671007335574	1.38799235339518	4.45730847019609	8.29951335218899e-06	0.000182747681407551	up
Fgd2	80.2635884541929	3.12565110342138	0.701598417899991	4.45504297569115	8.3876391452839e-06	0.000184453457036122	up
LOC103690962	502.631234576418	-0.906173988487197	0.203532367516171	-4.45223528594389	8.49809728568643e-06	0.000186645393049968	not
Swap70	281.663049942581	1.41528351654669	0.318186891859698	4.44796298261951	8.66884642456325e-06	0.000190154277655154	up
Runx3	12.8935453745969	6.42568737253545	1.44481918529028	4.4473989811012	8.69163109727917e-06	0.000190172009356018	up
Tifa	122.866607830148	1.24379844884257	0.279664442796802	4.44746724468754	8.68887032689738e-06	0.000190172009356018	up
Tnfrsf14	38.4850060652562	5.57804874806722	1.25479032711852	4.44540305062485	8.77272369389721e-06	0.000191512694107844	up
Tacc3	129.498310580955	1.90752480850077	0.429132155407064	4.44507544928984	8.7861026822458e-06	0.000191512694107844	up
Stk10	510.14829366697	1.60501117701216	0.36107329302363	4.44511185962216	8.78461474952922e-06	0.000191512694107844	up
Gen1	104.184441789509	2.09207420972461	0.470732436577296	4.44429584019345	8.81801977842471e-06	0.000191966626798989	up
Cldn4	38.2833536917687	7.02941445379508	1.58210382562527	4.44308037180617	8.86800202500728e-06	0.000192812199807539	up
Cd300le	37.4686144148176	6.11454603945705	1.37727319546814	4.43960287586856	9.01250258853701e-06	0.000195708133374918	up
Ttc37	1900.38787516978	-0.342132963137046	0.0770738859439179	-4.43902573416365	9.03670122439484e-06	0.000195987704374187	not
Eef1g	2592.13786656511	1.07372492871768	0.242039586246365	4.43615420671214	9.1580255523157e-06	0.000198370398290273	up
Dgkd	3172.29297087199	-0.744516211405524	0.167845792417684	-4.43571566901597	9.1766905588758e-06	0.000198526229378079	not
Neurl3	51.319977648822	6.54950142912708	1.47751912417396	4.43276931037269	9.30303890911785e-06	0.000201008357553187	up
Tnfrsf1b	914.445817456281	5.42282546549008	1.22404676865762	4.43024368377458	9.4126664284562e-06	0.000203123463687396	up
Acap3	805.270361933028	-0.443065276664465	0.100031765305466	-4.42924580318544	9.45631973679346e-06	0.000203629285295118	not
Ppargc1a	1243.71809330335	-0.808264138035873	0.182486585966821	-4.42917014285547	9.45963745174063e-06	0.000203629285295118	not
Pappa2	127.267263827677	-2.10106893608958	0.47444773091982	-4.42845185920944	9.49118971828837e-06	0.000204054683794307	down
Tshr	501.043586385807	1.3406718034263	0.302867313652706	4.42659786312771	9.57309610955447e-06	0.00020530554444617	up
Rbp4	73.3846151537787	0.889247669692925	0.200882455353253	4.42670649424897	9.56827840724939e-06	0.00020530554444617	not
Apc	6526.90929489874	-0.255820918583008	0.0577970513650153	-4.42619324932998	9.59106080143579e-06	0.000205436249121843	not
Ifngr2	447.577612117333	1.53882001610695	0.34771078081473	4.42557464712858	9.61858876321435e-06	0.000205771218448641	up
Naa35	5140.48926143993	1.33139296069765	0.300961208532346	4.42380254648186	9.69786613161886e-06	0.000206955572305706	up
Ctsd	4337.70380144886	1.1491795355945	0.259762686119219	4.42395924050106	9.69083113051929e-06	0.000206955572305706	up
Arpc5	810.761249367878	1.1927897400952	0.269689632870859	4.42282384902192	9.74191666274625e-06	0.000207639595667672	up
Cyr61	152.165631421998	3.52481912743187	0.797012044217639	4.4225418586891	9.75464428948395e-06	0.00020765513987466	up
Wdr1	3466.60806269997	0.837995246480129	0.189500457760746	4.42212782165487	9.77336062620775e-06	0.000207797975869506	not
Itgb7	55.5516820565412	4.0899498042237	0.925196261497503	4.42062941067639	9.84138266181611e-06	0.000208731384470651	up
Rprd1a	1082.62714091923	-0.292564380518569	0.066178843103056	-4.42081436907226	9.83296187010233e-06	0.000208731384470651	not
Emp1	362.433329229296	4.46244463665929	1.01009617253904	4.41784134815819	9.96915517655243e-06	0.000211182580955438	up
Flrt3	396.257717240411	1.1607852261234	0.262886584922518	4.41553617680995	1.0075992624572e-05	0.000213184846397882	up
Pabpc1	5117.20596057219	1.19867945352208	0.271522547169166	4.41465898879943	1.0116934055643e-05	0.000213702060672017	up
Grid2ip	17.8272039777522	-2.31138871498658	0.523592081093231	-4.41448371442236	1.01251337465219e-05	0.000213702060672017	down
LOC691141	51.3958205357866	2.65847640569595	0.602304526031559	4.41384099039073	1.01552560251326e-05	0.000213816321200693	up
Rps18	2034.4001677772	1.40238276776687	0.317706417635266	4.41408385201975	1.01438638845264e-05	0.000213816321200693	up
Ada	28.4619419625258	4.11674930524997	0.934758572499727	4.40407761572165	1.06234906370174e-05	0.000223403101403233	up
Ly49si1	18.8990896751144	6.97514246104827	1.58436020303589	4.40249789642707	1.07011627864218e-05	0.000224763379058983	up
Mcemp1	224.270610330563	7.36843365799214	1.67582401458247	4.39690181897052	1.09806983816525e-05	0.00023035508714092	up
Pqlc2	520.240771222425	-0.382875700317212	0.0870871285799022	-4.39646715376457	1.10027001521568e-05	0.00023053720524622	not
Niacr1	490.097840900952	6.71925489868717	1.52843948340947	4.39615370554197	1.10185923055747e-05	0.000230591024223195	up
Hecw1	1195.62030845284	-0.722666841353608	0.164450892226614	-4.39442335379836	1.11067181258319e-05	0.00023215455386929	not
Apol9a	26.4629719858883	2.64116493149854	0.601076596199077	4.39405717707197	1.11254533678345e-05	0.000232265647089398	up
LOC103693683	31.2191436806467	4.22354409162858	0.961507203587523	4.39262865204746	1.11988319604672e-05	0.000233515885228682	up
Csrp1	502.831637168095	1.63514576450874	0.37229904104246	4.39202249871563	1.12301074654633e-05	0.000233886245372772	up
Cd163	97.756570584929	6.13250663688196	1.39725455543763	4.38896879098827	1.13889410162466e-05	0.00023625744574018	up
Serpine1	1076.31917737058	5.17938474754951	1.18014089724927	4.38878506763207	1.13985651582048e-05	0.00023625744574018	up
Rpl37	821.879135036541	1.29386968509991	0.294768369210323	4.38944547736297	1.13640064948398e-05	0.00023625744574018	up
Pon2	900.860784524211	1.23737576206763	0.281911355122185	4.38923704059856	1.1374902991416e-05	0.00023625744574018	up
Tm6sf1	99.5668405473008	1.85661137868461	0.423110631115939	4.38800455991347	1.14395377970304e-05	0.00023625785280812	up
Tram2	72.607506895411	1.7958895873845	0.409253711896774	4.38820598366981	1.14289506475938e-05	0.00023625785280812	up
Il13ra1	674.904813661028	1.63505195067923	0.372592216741576	4.38831483109932	1.14232333490786e-05	0.00023625785280812	up
Col6a3	73.3835111193659	3.19284349733061	0.727770488711978	4.38715714205637	1.14841820471026e-05	0.000236897185565202	up
RGD1310352	1209.46514452913	0.492774145165772	0.112347520510409	4.38615950692135	1.1536953304143e-05	0.000237702441470004	not
Cttnbp2nl	956.330952022323	0.78749266076291	0.179552921387227	4.38585267607309	1.15532300245883e-05	0.000237754758662961	not
Il18	44.3169780340616	2.72029441667555	0.620309911986929	4.38537957254643	1.15783701184936e-05	0.000237989134965284	up
Ano6	692.02954510203	1.57851796830986	0.360771894308716	4.3753906366085	1.21215204094949e-05	0.000248857833602763	up
Csrnp1	206.571277650164	2.90998418625556	0.665300557876753	4.37393919455369	1.22024380471585e-05	0.000249981014467362	up
LOC100360522	138.934882345279	1.77045509422747	0.404778027665041	4.37389130146299	1.22051168443359e-05	0.000249981014467362	up
Tmed10	966.675885939422	0.688153242683209	0.157456727205056	4.37042770352407	1.24003406883936e-05	0.000253679310040222	not
Pik3ap1	735.289923555731	4.49427365217393	1.02893301883537	4.36789720020933	1.25448511621954e-05	0.000256332631716784	up
Prdx6	534.586677744613	1.37281427637055	0.314378013285094	4.36676299982089	1.26101426695436e-05	0.000257059763465007	up
Eno2	112.158557119045	-2.03824264701822	0.466756977519653	-4.366817734251	1.26069843887701e-05	0.000257059763465007	down
Rps16	1936.14430867911	1.13813025238658	0.260717809477219	4.36537210353493	1.26906538512357e-05	0.00025839664259216	up
Gria2	2607.16910212377	-0.910409210020343	0.208633827902529	-4.36367016400462	1.27898369397461e-05	0.000260110115060147	not
Cxcr4	76.6752638311295	3.72190180678777	0.853124372819901	4.36267199175833	1.28483505628449e-05	0.000260993430975536	up
LOC619574	284.335748964211	0.924031287480202	0.211823572473596	4.36226845147456	1.28720788325062e-05	0.000261168896077592	not
Hist1h2ai	61.0202802469241	1.70876595389555	0.391773918799885	4.36161232766587	1.29107483555875e-05	0.000261646746826876	up
LOC100360573	150.550184296548	1.64156016759359	0.376434059086851	4.36081732767662	1.29577512468232e-05	0.000262163330763195	up
Orai1	91.517619185527	1.13445411137429	0.260155974164332	4.36066907561264	1.29665344157448e-05	0.000262163330763195	up
Snx20	48.3798689988445	3.18428477508435	0.730350294382051	4.35994179721467	1.30097042477869e-05	0.000262729231524444	up
Egfl7	59.6971434592759	1.83588577997411	0.421143253150938	4.3592904937649	1.3048480710788e-05	0.000262839408714893	up
Sox13	156.164591454421	0.929423011378868	0.213195046220295	4.35949628219078	1.3036216845162e-05	0.000262839408714893	not
Rela	625.984425944496	0.740464795902918	0.169872463729419	4.35894540908269	1.30690705806598e-05	0.000262839408714893	not
Llgl1	938.047287712841	0.466581719651627	0.107042857664859	4.35883093772074	1.30759074885031e-05	0.000262839408714893	not
Tmem150b	20.0024194740033	3.57691765133364	0.82088899135377	4.357370715174	1.31634205669825e-05	0.000264291554237548	up
LOC308990	40.6899349542893	4.37188949583943	1.0038976821755	4.35491541963252	1.33118307053572e-05	0.000266961592140924	up
LOC103692025	801.300631417642	-0.385560789531642	0.0886104075205878	-4.35119079485172	1.3540016462147e-05	0.000271223454757383	not
Slc35d2	21.8550215300016	2.94450258615875	0.676923394732409	4.34983132370942	1.36242289401874e-05	0.000272594832679565	up
Limd1	352.48333788155	0.835360538518845	0.192174207557212	4.34689206807397	1.38080122310823e-05	0.000275952964992312	not
Tubb6	466.819134786642	4.11890418629528	0.947638250437719	4.34649422856532	1.38330689512291e-05	0.000276134860829206	up
Hebp1	87.1478188197863	2.74003302752576	0.63045517859507	4.34611867830437	1.38567616386019e-05	0.000276289140183505	up
Card11	92.0112892261746	2.5277155493286	0.5817609976267	4.34493814408398	1.39314914222435e-05	0.000277459519038858	up
Spata6	143.047737346427	0.848040350600839	0.19520489670809	4.3443600283706	1.39682271716365e-05	0.000277700432585452	not
Slc35a4	498.893566654299	0.578533325864629	0.133172415673831	4.3442429345247	1.39756790190055e-05	0.000277700432585452	not
Fn1	2660.41575352176	3.58728981085804	0.8258674858043	4.34366272134377	1.40126597384484e-05	0.000278115942767577	up
Fblim1	63.3027364614661	2.72972115922156	0.628566091253183	4.34277508317268	1.40694152908519e-05	0.000278922532003177	up
Uhrf1	88.3710917124948	2.32542682771589	0.535804626970367	4.34006484950437	1.4244067367474e-05	0.000281994892832308	up
Abcd2	614.137351419454	-0.707246975890269	0.16296517365005	-4.3398657519858	1.42569787501167e-05	0.000281994892832308	not
Mpi	866.624982846742	-0.554107704129196	0.127761561372601	-4.33704549456162	1.44410742566458e-05	0.000285310128036265	not
Gfap	4058.0059199558	3.19170945721964	0.736164826607473	4.33559081045511	1.45369144338503e-05	0.000286876143793213	up
RGD1562625	30.2213050785772	7.65470725874037	1.76589372109101	4.33474968924581	1.45926071672088e-05	0.000287647212121734	up
Iars	1551.93727841124	-0.706039059830298	0.162899393903666	-4.33420311095711	1.46289064821265e-05	0.000288034680871631	not
Cpm	717.524902724022	2.61178374560417	0.602641593077289	4.33389227628237	1.46495880005357e-05	0.0002881141130969	up
Zfp710	277.364565157126	1.27571777804713	0.294475826837039	4.33216468648579	1.47650429910505e-05	0.000290055163502963	up
Nudt15	40.1639596004491	1.56372296278136	0.361178964524029	4.32949622313158	1.49450833502063e-05	0.000293259135535171	up
Tlr6	55.4422668767718	2.872704004115	0.663649837725561	4.3286441747055	1.50030103406838e-05	0.000294062400867739	up
Cartpt	488.160821054127	-1.10568033245548	0.255509953736555	-4.32734739404906	1.50915837301519e-05	0.000295463845721423	down
Arhgdia	1803.0654720169	1.47362181606095	0.340630309118462	4.32616175546629	1.51730019587126e-05	0.000296722197626485	up
Glipr2	210.166083527909	2.04704581660446	0.473397929720122	4.32415456023371	1.53117922326963e-05	0.000299098406513854	up
Mafk	219.799232160767	1.40904503354007	0.326003218441556	4.32218135844164	1.54494112291227e-05	0.000301446403768238	up
Rhbdf1	143.961318156613	1.49579440722058	0.346094084504917	4.32193000166499	1.54670262971366e-05	0.000301450252392503	up
Cep72	8.74929391963084	5.86565675329145	1.3573841772286	4.32129448073242	1.55116490137736e-05	0.000301640572450988	up
Apobr	56.5308675165676	2.81436876906557	0.651242754717641	4.3215356311884	1.54947023503957e-05	0.000301640572450988	up
Cd101	61.8542118039154	1.93800968512474	0.448693708885133	4.31922633802936	1.5657713514602e-05	0.000304139223116967	up
Rps12	1010.86494146684	1.5465774891919	0.358284050783694	4.31662387931863	1.58433781885946e-05	0.000307056378846592	up
Rpl27a	1265.71025410356	1.46531476278015	0.339446530066693	4.31677637857205	1.58324409468201e-05	0.000307056378846592	up
LOC689800	27.7322173379098	5.66609618459697	1.31321691679352	4.3146688960053	1.59842290765251e-05	0.000309439656182796	up
Nptn	2666.06357841139	-0.428098356326791	0.0992542411354286	-4.31314925618813	1.60945384038285e-05	0.000311227012463753	not
Pcolce	118.853706274824	3.21799443409644	0.746458124942476	4.31101802843184	1.62504654259712e-05	0.000313891523579557	up
Ccdc8	187.435854791012	1.03444138239132	0.240118252892894	4.30804976268396	1.64700334999992e-05	0.000317247373728732	up
LOC500584	221.096383878441	0.786704694034439	0.182616964689154	4.30794967692923	1.64774860816785e-05	0.000317247373728732	not
Map3k13	855.301412563824	-0.620865349326239	0.144121611970148	-4.30792676295378	1.64791927533443e-05	0.000317247373728732	not
Mex3a	117.45308553938	1.34061587167242	0.311907453321357	4.29812066815597	1.72252385191896e-05	0.000331241336724016	up
Anpep	511.076694635842	5.26586506205336	1.22527424921239	4.29770320027395	1.72577030511179e-05	0.000331497299340397	up
Nme2	727.348103726232	2.1366607691227	0.497278489701591	4.29670861171749	1.73352826496811e-05	0.000332618333501142	up
PVR	139.44382935236	2.56863733949457	0.598061520905197	4.29493831271204	1.7474191829529e-05	0.000334912334433729	up
Bag3	128.536070181013	1.6268587253498	0.378975788905895	4.29277746223986	1.76451838172863e-05	0.000337815482661254	up
Fuca1	617.072498601993	1.02294479845183	0.238329408846528	4.29214675353204	1.76953927453876e-05	0.000338402389220358	up
Sirpb2l1	21.915245495806	7.19137313538293	1.67675243888227	4.28886994205103	1.79584487336587e-05	0.000343053942862507	up
Chgb	626.194759298475	-0.979922941589789	0.228519065965325	-4.28814522521496	1.80171285995069e-05	0.000343795418601617	not
Cars	1245.95942040066	-0.793602562849842	0.185135608431226	-4.28660142462356	1.81427387680375e-05	0.000345810991033507	not
Chek2	35.9447367421597	1.73382156791583	0.404630028015736	4.28495526251059	1.82775964139935e-05	0.000347998197070391	up
Clec1a	62.8360198584557	4.2393337423526	0.989564218470791	4.2840410589055	1.83529020964017e-05	0.000349047996244422	up
Klrk1	24.0510211814651	6.36029501419373	1.48504644269497	4.2828930000677	1.84478898345096e-05	0.000350207568643013	up
Cnp	493.721511777229	1.26956430717688	0.296432193033033	4.28281521715627	1.84543423240555e-05	0.000350207568643013	up
Unc93a	18.923445358787	4.50905026848026	1.05296776821251	4.28223009725617	1.85029499680615e-05	0.000350361657655624	up
Mapk11	189.861865412345	-0.914448896173848	0.213538509565485	-4.28236058233524	1.84920996311249e-05	0.000350361657655624	not
Cggbp1	1037.63547656107	0.475342633924517	0.111020851979616	4.2815617557303	1.85586202905736e-05	0.000351031739201046	not
Tmem151b	185.688534691972	-1.20330861983828	0.281146953831052	-4.27999878156735	1.86894336585484e-05	0.000353120118262551	down
Rpl31	1441.2679056194	1.38697517067784	0.324288126807272	4.27698412622469	1.89442305458373e-05	0.00035754394553632	up
LOC103690082	705.430728266486	-0.865843445409364	0.202621005496459	-4.27321660598756	1.92673121306559e-05	0.000363245502227954	not
Serpinh1	859.488591732466	1.90673487647734	0.446409679314372	4.27126687621522	1.94365640031834e-05	0.000366037663985958	up
Rps11	1631.3844429885	1.22183366367967	0.286131403826573	4.2701837244689	1.95312009376281e-05	0.00036742010285601	up
S100a3	49.3457397979544	2.11107919952313	0.494522746752504	4.26892233650815	1.96419637930579e-05	0.00036910257043046	up
Nfe2	55.6894261957681	5.11052685511469	1.19774630007117	4.26678575822863	1.98309433810902e-05	0.000372249606395367	up
Itga1	349.893916139803	0.814071111217886	0.190817361170955	4.26623188908136	1.9880214783388e-05	0.000372770181209206	not
Ednrb	851.651694624182	1.08922888166349	0.255674795070136	4.26021220185078	2.0423290817172e-05	0.000382538846507354	up
Etv4	184.674547518093	-0.978515806053635	0.229703375825123	-4.25991042812796	2.04508843178426e-05	0.000382641572852867	not
Klc1	3769.00659545252	-0.433815443460754	0.101859861160767	-4.25894398948825	2.05394923340088e-05	0.00038388444257526	not
Rps24	1768.96724400877	1.35360791742145	0.317892423555879	4.25806913634577	2.06200184403856e-05	0.000384955425357563	up
Ormdl3	923.898963015375	0.349136704337441	0.0819985748480149	4.25783868786218	2.06412801023758e-05	0.000384955425357563	not
Rab20	120.610032698305	3.46547302708247	0.814136321310918	4.25662501029604	2.07536014354804e-05	0.000386568584459692	up
Haghl	310.51013945332	-0.652874882741969	0.153385845794663	-4.25642196227134	2.07724495029476e-05	0.000386568584459692	not
Tln1	2913.1188044771	1.11436654731877	0.261840340466012	4.25590092548562	2.08208896835478e-05	0.000387053853655383	up
Klf11	304.036177538309	1.09390094922227	0.257069750326097	4.25526903820709	2.08797798111427e-05	0.000387382555047679	up
Cpped1	170.869463269391	0.56677530295725	0.133202460797465	4.25499123337546	2.09057205994414e-05	0.000387382555047679	not
Ift80	696.560268948709	-0.401770970331536	0.0944200405052607	-4.25514507493937	2.08913514327066e-05	0.000387382555047679	not
P2rx4	220.327685630051	1.43031923447123	0.336192181228283	4.25446906363362	2.09545626929675e-05	0.000387872317141378	up
Rnf125	56.207772479349	5.38248411973142	1.26618385038596	4.25094990596406	2.12865778771211e-05	0.000393597012093307	up
Sgms2	179.685522167825	4.20156200489884	0.988567502314968	4.25015185615537	2.13625634882735e-05	0.000394477745466735	up
Traip	65.0300678547117	-0.851100404708984	0.200260273566794	-4.2499712476679	2.13797957617032e-05	0.000394477745466735	not
Gng5	166.312604425532	1.88196824267084	0.442946361639521	4.24874974862629	2.14966896716964e-05	0.000396212149252449	up
Themis2	85.7788841668944	3.13029465981164	0.737026707007021	4.24719298507295	2.16465493803276e-05	0.000398549819282266	up
Ass1	1930.94634411709	3.10198678179563	0.730539058569144	4.24616144121202	2.17463967641442e-05	0.000399716524179734	up
Rpl15	1900.17080907932	1.1572063766592	0.272536424033524	4.24606135037882	2.17561082670197e-05	0.000399716524179734	up
Jun	1050.01822399101	1.3560987294463	0.319815711890027	4.24025049123482	2.23270490393579e-05	0.000409771195889891	up
Lrch2	304.471706862748	-0.5068131556409	0.119533792598692	-4.23991529610719	2.23604146372519e-05	0.000409948830642923	not
P2ry2	124.2038695883	5.00691555069761	1.18106785979001	4.23931233857115	2.24205530206451e-05	0.000410616413892386	up
Isg15	44.6964886406155	3.24138717541686	0.764892645900157	4.2377021047212	2.25819115405579e-05	0.000413014091473358	up
Rsf1	2189.16342653353	-0.338068937126959	0.0797797109154436	-4.23753023478951	2.25991994352152e-05	0.000413014091473358	not
Acly	3883.69824089724	-0.311821409381415	0.0736222757794917	-4.23542203877752	2.28122841750557e-05	0.000416468567740179	not
Cxcl10	23.7069701373983	2.94449441208999	0.695300383008697	4.23485227974218	2.28701996316938e-05	0.000417085927318994	up
Dsg2	91.3892314224195	2.36959369015416	0.559638537933179	4.23415031228084	2.29417463552498e-05	0.000417950320179273	up
LOC103691267	892.525779771854	-0.65575212247412	0.15489042889492	-4.23365166687602	2.29926991972596e-05	0.000418438112520474	not
Tor4a	54.3752134375501	1.78247765424029	0.421128921782331	4.23261752409776	2.30987139814071e-05	0.000419625391470577	up
Cbarp	1013.92851084721	-0.56818223863656	0.134241356981982	-4.23254242515458	2.31064308124724e-05	0.000419625391470577	not
Akap12	1720.7677510737	0.97436795391619	0.230229405143975	4.23216119290611	2.31456423832647e-05	0.000419896889651113	not
Npc2	706.063573980389	1.48341649265375	0.350657550766108	4.23038514189361	2.33291539107905e-05	0.000422782897103719	up
Pfn1	1472.89500092557	1.51027419113271	0.357107814315223	4.2291827022289	2.34541817912497e-05	0.00042460410487569	up
Stx11	48.9685344178065	5.18938969710949	1.22779905325938	4.22657900194128	2.37270992343053e-05	0.000429096035995947	up
Hsd3b7	180.74088568429	0.927590118527306	0.219502575901952	4.22587349927796	2.38015680652833e-05	0.000429993463993589	not
Mt1	127.518340341084	2.14906672865519	0.508732374153672	4.22435614055502	2.39624859725604e-05	0.000432449160299378	up
Rpl10	2586.75601236439	1.3558537871594	0.321021707473988	4.22355795758536	2.40475492698771e-05	0.000433532224181003	up
Cdkn2b	48.8315793683256	4.4511154223713	1.05416297046016	4.22241678668366	2.41696643388086e-05	0.000435280312915463	up
Rps5	1183.1310591559	1.63496565019545	0.387390195452142	4.22046213195252	2.43802010206447e-05	0.000437705538448442	up
Rnf19b	469.69615847181	1.26090119052918	0.298747374571436	4.22062685015389	2.43623920519767e-05	0.000437705538448442	up
Apcdd1	304.335912150043	1.17630949960827	0.278691941049576	4.22082351997047	2.43411447552557e-05	0.000437705538448442	up
Lxn	18.1097510530125	2.99459638222368	0.709718269370402	4.21941566317606	2.44936325340822e-05	0.000439286319448042	up
Ctsb	7021.31573199445	1.51589651178909	0.359363259118473	4.21828462794896	2.46167951014801e-05	0.000440586526571856	up
Cotl1	1002.24677898315	0.946644060278495	0.224414579476392	4.21828235263154	2.46170434618931e-05	0.000440586526571856	not
Eef2	14741.3964789596	0.652895935195107	0.154795626960551	4.2177931509751	2.46704972574227e-05	0.000441087082679973	not
Naip6	86.9788248833583	2.98685217116518	0.708591147882107	4.21519825655813	2.49558858492169e-05	0.000445729119084001	up
Rpl5	2335.70840728058	1.11662321396415	0.264923425942866	4.21489043481177	2.4989947953138e-05	0.000445877349716453	up
Dpep2	9.07626247825352	5.92451718331914	1.40611683515655	4.21338898389588	2.51567263476771e-05	0.000448390795982747	up
Csf2ra	182.384120680789	2.02036038821232	0.479770922585843	4.21109386396968	2.54137116955057e-05	0.000452505255467199	up
Mki67	288.190692283056	3.7839409295529	0.898632762995705	4.21077561977449	2.54495421169748e-05	0.000452676150699831	up
Fgf11	567.625545351495	-0.983543911986087	0.233590683750825	-4.21054425712992	2.54756208922191e-05	0.000452676150699831	not
Dopey1	2987.69412480766	-0.405400563445222	0.0963065231133299	-4.2094818745368	2.5595697399426e-05	0.000454343317837811	not
Fcrl2	131.865425506068	7.91083120978293	1.8805592667201	4.20663754117161	2.59198357093018e-05	0.000459625611291891	up
Opn1sw	134.503295063496	-2.43502857909349	0.57895431852597	-4.20590796402232	2.60036048073165e-05	0.000460639087410672	down
LOC100911319	83.074832646556	1.2641848057372	0.300602925661839	4.20549734489057	2.60508647345872e-05	0.000461004413048569	up
Cmtm7	109.067299449506	2.23476107269599	0.53141988200025	4.20526432749263	2.60777200319293e-05	0.000461008274354036	up
Cd84	100.071712115745	3.25238477241005	0.773757353092684	4.20336525321584	2.6297572523314e-05	0.000464420497613261	up
Tmem100	31.3569993821941	2.16824036447853	0.515885285494387	4.20295058890978	2.63458113911565e-05	0.000464798122066	up
LOC103690030	61.5666545933605	2.81209263458974	0.669257056914118	4.20181245089299	2.64786464890641e-05	0.000466665921370908	up
Rrm2	78.7284782274175	3.50348312859662	0.834228521550474	4.19966836195572	2.67306207988556e-05	0.000470627522040482	up
Rims4	332.481248502905	-0.780661712689137	0.185995685521318	-4.1972033410402	2.70231287669925e-05	0.000475293993465792	not
Xkr7	567.522003153293	-0.91828038994069	0.218827026178173	-4.19637558476442	2.7122034011024e-05	0.000476549281856642	not
Loxl4	41.1598372523632	3.64063485607148	0.868143568249654	4.19358616387806	2.74578711459949e-05	0.000481472518666396	up
Rcc2	833.560412785769	1.00699271179592	0.240118858835717	4.19372604333788	2.74409363704439e-05	0.000481472518666396	up
RGD1561282	111.661965745571	-0.72714481379824	0.173530966396168	-4.1902885052699	2.78599990108441e-05	0.000488029355142387	not
Junb	1094.09574259775	3.35133631960762	0.800361071739519	4.18728051368587	2.82316815936228e-05	0.00049404015504634	up
Ccl7	85.6833197220126	6.30191847983853	1.50523899361649	4.18665640909123	2.83093873796011e-05	0.000494899563008845	up
Ncapg	39.4371584696157	3.22673942868418	0.770852851488692	4.18593434849804	2.83995431399985e-05	0.000495974665109944	up
Rpl39	834.921084838411	1.48490484867157	0.354920214476047	4.18377085358091	2.86713119416544e-05	0.00050015136654116	up
Sh3rf1	496.534457819281	0.822814067441246	0.196677432239603	4.18357133338434	2.86964989296453e-05	0.00050015136654116	not
Myh9	310.076494802784	2.14738570783451	0.513325762670701	4.18328060657276	2.87332372953373e-05	0.000500186201257332	up
Rhoq	447.590579191247	1.01478429155612	0.242591548577322	4.18309828807854	2.87562991998062e-05	0.000500186201257332	up
Erbb2	108.555096785738	1.3303138792584	0.318200507777997	4.1807409062544	2.90560791995109e-05	0.000504893135246923	up
Gbp4	16.5740709230938	4.91893755537545	1.17687794944731	4.1796496889805	2.91958490993295e-05	0.000506812999360175	up
Arhgef5	248.94494613289	1.82880297978405	0.437663287571164	4.17856153741633	2.93358625646077e-05	0.000508733239885436	up
Rps26	712.990202508746	1.49534248686942	0.358152047314631	4.17516107497156	2.97775283166843e-05	0.000515875558134989	up
Dip2c	1951.53376855745	-0.453692674854895	0.108707514481307	-4.17351713926741	2.99933086145917e-05	0.000519094192192738	not
Siglec10	41.0612892723242	5.19827319924593	1.24604670115926	4.17181249660202	3.02186261913361e-05	0.000522471292201252	up
Cacng5	212.627441939834	-1.25129725414284	0.299999130768928	-4.17100293236064	3.03261959272349e-05	0.000523807857198258	down
Rpl12	821.313862935585	1.08717025304317	0.260849821134797	4.16780141275758	3.07551691663047e-05	0.0005306876498118	up
Rpl35	614.513316201761	1.18757944194328	0.285028648433856	4.16652658765589	3.09275836566202e-05	0.000533131165682396	up
Pld1	222.726061105016	1.86055553549781	0.446751276119771	4.16463395842433	3.11852483574424e-05	0.00053703790380324	up
Mms22l	36.8300781445897	3.00359629597566	0.721260702917467	4.16436980945482	3.12213716985916e-05	0.000537125526826565	up
Tmem189	252.305123369957	1.07608082739388	0.258462241416579	4.16339663966426	3.13547996158302e-05	0.000538885319713181	up
Ift57	846.43970765946	1.22901064377688	0.295218188333851	4.16305868792555	3.14012616176875e-05	0.000539148447239403	up
Robo2	1738.74702179618	-0.723302160629544	0.173770211513111	-4.16240594018595	3.14911874101175e-05	0.000540156571364622	not
Snrpg	182.501226221337	1.08492177903949	0.260717413627286	4.16129388499712	3.16449534958214e-05	0.00054225664371503	up
Fbln2	827.589221598492	3.33608644231843	0.80194194354668	4.16000992236945	3.18233768806763e-05	0.000544774662387602	up
Nod1	144.846276312234	1.68880834676305	0.406058366208772	4.15902857151024	3.19603924340844e-05	0.000546579557170651	up
RGD1561778	12.2271064105789	6.34702224149753	1.52632248630821	4.15837563714952	3.20518650112411e-05	0.000547602791460562	up
Tmem252	19.2258297736211	3.10367862909315	0.746685892624623	4.15660542103404	3.23011157119576e-05	0.00055131697201859	up
Ms4a7	14.422434739269	6.58717026533849	1.58499644017652	4.15595271911454	3.23934815237142e-05	0.000552144132642076	up
Stxbp2	365.122063497674	0.820819781058724	0.197511273360966	4.15581230929849	3.24133841084156e-05	0.000552144132642076	not
Top2a	192.404101245364	4.64162659714293	1.11711957296968	4.15499531961822	3.25294200995843e-05	0.000553575883641599	up
Eml2	1367.67236249836	1.08568205130956	0.261394001866406	4.15343138540886	3.27526453043403e-05	0.000556827143695696	up
Cass4	27.8408768588528	5.10406968095484	1.229256826051	4.15215890836393	3.29353428382562e-05	0.000559383688421688	up
E2f8	9.39845464437252	5.97152342543592	1.43842432499715	4.15143384442401	3.30398773790235e-05	0.000560242347980178	up
Rpsa	3867.81819419666	1.4860664962586	0.35797106060709	4.1513593130639	3.30506406244734e-05	0.000560242347980178	up
Slamf9	58.6776721949829	3.38313946485197	0.815039649667642	4.15088942756533	3.31185746045074e-05	0.000560372452211361	up
Sat1	1214.21409292452	1.19423662436669	0.287708354350648	4.15085834772529	3.31230726649461e-05	0.000560372452211361	up
Olr1584	14.5507160590855	6.60150272251036	1.59077692203422	4.1498607573893	3.32677585522928e-05	0.000561722046111738	up
Cdca7l	22.6471891133204	2.51043125222848	0.604942561386855	4.14986713196906	3.32668321097824e-05	0.000561722046111738	up
Nlrp12	72.4798423837046	4.73888006998941	1.14211390023726	4.14921845273485	3.33612329398526e-05	0.000562203367565753	up
Kcnh8	52.3215538929131	-1.12293842847503	0.270631322376182	-4.14932912648643	3.33451088544392e-05	0.000562203367565753	down
Gm2a	571.995941146464	1.41839564747499	0.341967409930888	4.14775094434188	3.35757360000248e-05	0.000565267765517927	up
Lamc1	1743.35277214357	1.38866297658709	0.33512626814463	4.14370077366716	3.41745600660601e-05	0.000574790195396795	up
Atp5g2	1101.00661619613	0.788086483639388	0.190212296622906	4.14319419738548	3.42501679440825e-05	0.000575502579231297	not
Pla1a	24.7377660509999	3.8959958106747	0.940673566153789	4.1417086126961	3.44728126590997e-05	0.000578681831902073	up
Ube2k	1393.14241851526	-0.289994644314875	0.0700683924466513	-4.1387369424191	3.49223086784888e-05	0.000585659298738959	not
Cd244	46.7374042496095	3.3823978046444	0.817314563439245	4.13842840437264	3.4969295909352e-05	0.000585879578221835	up
Bmf	1310.08434835471	-1.17064617226691	0.283005226411526	-4.13648252051939	3.52670205973149e-05	0.000590296252879815	down
Calca	22.418236018826	6.25748957551038	1.51308859145329	4.13557382618304	3.54068759549957e-05	0.000592064543143102	up
Rcsd1	38.4309701287633	2.5348352086657	0.613175664276098	4.13394620228164	3.56586978360788e-05	0.000595699887499049	up
Arhgap29	556.02530827278	0.890965281850373	0.215775509237663	4.12913071088634	3.6413735638811e-05	0.000607726637127195	not
Sarnp	1024.69596377088	-0.615911678618687	0.149222552033425	-4.12747048100832	3.66775496141982e-05	0.000611539837353496	not
Krcc1	495.237575941601	0.891539524834203	0.216034460477447	4.126839407305	3.67783037132688e-05	0.000612629549918713	not
Ctnna1	1973.90008507648	0.644563047536582	0.156223396503052	4.12590599080972	3.69278102607914e-05	0.000614528473253381	not
Lilrb3l	56.8663228915832	3.48202648577998	0.844140960022238	4.12493487543626	3.70839674247277e-05	0.000616534317213989	up
Mb21d1	7.96646074926672	5.73198026845833	1.38966965575364	4.12470708036708	3.7120687966378e-05	0.000616552539955955	up
Agpat2	27.0753734903723	4.04649465998081	0.981477695708474	4.12285951853431	3.74197927542137e-05	0.000620924595586938	up
Card10	136.075112794828	1.30815060046948	0.317340141926184	4.12223487557954	3.75214337244829e-05	0.000622014802173971	up
Mcm5	88.8931175286201	2.39198346571323	0.580327612241767	4.12178124089797	3.75954127086646e-05	0.000622644792104171	up
Selp	48.522591655486	4.83897775154373	1.17449892426665	4.12003591622288	3.78813344312015e-05	0.000626181714422927	up
Tmem71	11.7082636701508	3.06070852826882	0.742854144523223	4.12020118731819	3.78541712443583e-05	0.000626181714422927	up
F13a1	64.23206071819	3.87439424802254	0.940585946006804	4.11912836298589	3.80308257315872e-05	0.00062805295890895	up
Acap1	37.3278816625702	3.57872719378258	0.86919267040972	4.11730024379479	3.83336536073509e-05	0.000632450469954644	up
Tes	348.711557027842	1.98078606950357	0.481156219588148	4.11672132431137	3.84300278195494e-05	0.000633436658545658	up
Lst1	36.4995932555904	6.07903699792367	1.47707565719585	4.11558945427642	3.86191179203007e-05	0.000635947739149994	up
Depdc7	106.75581365999	2.19343061321326	0.533019331721328	4.11510518038776	3.87002901299801e-05	0.000636678632395024	up
Tlcd1	25.5724219381174	1.67041131698276	0.406018372433148	4.11412741490608	3.88646734092698e-05	0.000638775786034409	up
LOC103690141	242.684960993136	-1.00137180836593	0.243470658105123	-4.11290549817945	3.90710354467898e-05	0.000641558264210238	down
Dhrs4	109.097466319266	0.963328862037892	0.23430816371594	4.11137557804333	3.93308807301222e-05	0.000645212846252345	not
Pcbd2	98.9878658847815	0.718156181177989	0.174751345295126	4.10958885589775	3.96364180799882e-05	0.00064960936336208	not
Mmp12	29.3112288738541	5.71399370454254	1.39056351236391	4.10912098134154	3.97167980780849e-05	0.000650310902873619	up
Tpt1	5482.12894313663	1.16044931792805	0.282544113080505	4.10714385543543	4.00581759646127e-05	0.000655280577901278	up
Trim34	113.098518734281	1.7621322630078	0.429073036493384	4.10683523115062	4.01117147882023e-05	0.000655536777940904	up
Bsn	3987.87060423264	-0.613427539820518	0.149457329701393	-4.10436571458964	4.0542568242973e-05	0.000661953045831259	not
Ptprr	246.651373883844	-0.778171151628094	0.189700671833733	-4.102100135471	4.09417004793596e-05	0.000667839783408367	not
Rpl29	1682.95828297741	1.23409739065788	0.300916858125958	4.10112413888525	4.11147906334449e-05	0.000670031715153514	up
Stab1	243.821945829803	4.06646751437986	0.992098969941557	4.09885267255081	4.15203209872074e-05	0.000676003946684476	up
Creb3l2	296.155600316458	1.406155673785	0.343118005507883	4.09816929223405	4.16430672885612e-05	0.000676729169542843	up
Ero1b	618.477736238906	-0.508676905258747	0.12411730323006	-4.09835608751407	4.16094816460439e-05	0.000676729169542843	not
Rsl1	146.218101661202	0.729232927786058	0.177982836076435	4.09720928074709	4.18160827630484e-05	0.000678903324934408	not
Snn	969.486691901761	0.634560251333224	0.154890746559415	4.09682479701788	4.18855663931278e-05	0.000679394093313837	not
Antxr2	400.117889141324	1.92475722812648	0.469905406339581	4.09605252920954	4.20254612124975e-05	0.000680387892614308	up
Chst3	259.717383268219	1.7378054602776	0.424254485801251	4.09613927121021	4.20097259954754e-05	0.000680387892614308	up
Usp35	297.491074334892	-0.685987288171784	0.167521752875535	-4.09491469851953	4.22323850077373e-05	0.000683098960120476	not
Galk2	310.820708183133	0.832597217840598	0.203370596984598	4.09399013517994	4.24012358528028e-05	0.00068518971886504	not
Eci3	76.9078136091671	1.46688937891844	0.358346049572101	4.09349951163142	4.24910971981319e-05	0.000686001323888124	up
Sp5	25.2383875851535	6.42793305559492	1.57108315709561	4.09140218107737	4.28772798690139e-05	0.000691590943795922	up
RT1-A2	675.900104519607	1.64333036989707	0.401844346190195	4.08946992903385	4.32360113974193e-05	0.000696727792602547	up
Lilrb3a	79.2967343088309	8.08278405360807	1.97744851192797	4.08748142105986	4.3608158687713e-05	0.000701418589598744	up
Tgif2	29.6162953092593	1.69369114783146	0.41435315839771	4.08755457393135	4.35944145330077e-05	0.000701418589598744	up
S1pr4	10.6215470265405	6.14643296908179	1.5040310563556	4.08663966286385	4.37666064950765e-05	0.000703313517744	up
Matn2	152.771582116665	3.11305920868734	0.761921157125847	4.08580229013532	4.3924770537368e-05	0.00070350708214949	up
Anln	108.775260440083	2.81315102550356	0.688506003176503	4.08587726544831	4.39105870349963e-05	0.00070350708214949	up
Naip5	132.720851495443	2.15359353476273	0.527103191565993	4.08571522468785	4.39412466518517e-05	0.00070350708214949	up
Rps2	2998.26517950099	1.41704485541618	0.346793016748598	4.08614010945742	4.38608976559248e-05	0.00070350708214949	up
Il18rap	66.8326432811712	6.31457122328629	1.54594787152622	4.08459517917141	4.41537255833594e-05	0.000705237730752103	up
Mknk2	806.537462689975	0.624435278620407	0.152871821143381	4.08469836985025	4.4134109048523e-05	0.000705237730752103	not
Nr3c2	738.133044686545	-0.521367920509669	0.127645430656759	-4.08450124557641	4.41715895380644e-05	0.000705237730752103	not
RGD1563400	9.42106595011647	5.97433129787006	1.46318265664453	4.08310696599618	4.44375560324566e-05	0.00070850870515363	up
Casp12	22.6746067300362	4.04471573962999	0.990639035717521	4.08293595729387	4.44702812599421e-05	0.00070850870515363	up
Prrg1	109.380585654294	1.87647181307573	0.459605887265026	4.08278454447578	4.44992755822497e-05	0.00070850870515363	up
Prps2	170.442777635093	1.59319597468624	0.390285400886942	4.08213059229382	4.46247081793229e-05	0.000709852779834137	up
Rgs14	20.3682958430375	6.11836905728953	1.49916764628872	4.08117736027451	4.48081455425153e-05	0.000712116230398817	up
F2r	285.067772319607	1.94185269137615	0.476100047691849	4.0786651897859	4.52950128565838e-05	0.000719193383035685	up
Ppib	881.506061358871	0.959246687539767	0.235198785473044	4.07845085428685	4.53367832888283e-05	0.000719196799614804	not
Mapk1	3573.31000203662	-0.331274442561347	0.0812342023105971	-4.07801680989895	4.54214832598523e-05	0.000719880595950791	not
Mmp3	121.34281481464	5.98460774184607	1.46797221561786	4.07678543106976	4.56625936272627e-05	0.000722940693757801	up
Braf	2005.28370200788	-0.314281919349447	0.0770940405551992	-4.07660458689309	4.56981059092295e-05	0.000722940693757801	not
Lman1	2494.69724711293	0.594379770581167	0.145856326969024	4.0751044739211	4.5993693737725e-05	0.000726952381295714	not
Cadps	3511.7582271197	-0.897312747277785	0.22020633958771	-4.07487245352615	4.60395734833848e-05	0.000727013593318376	not
Ms4a6c	17.1563066572565	5.86818695901746	1.44038994355621	4.07402661013405	4.62071984469857e-05	0.000728995427093875	up
Cib1	168.372671376322	1.85767674654691	0.456116467290012	4.07281227442671	4.64488614899251e-05	0.000732140661025622	up
Erf	304.684344955869	0.909621439937385	0.223467334628815	4.07048950330163	4.691445508979e-05	0.000738806618961779	not
Kdelc2	358.883045074416	1.26738125411114	0.311439886732557	4.06942497766667	4.71293122115593e-05	0.00074151546040496	up
Xirp1	38.6762754661465	5.5881737955833	1.3733513379487	4.06900524372012	4.72142848481303e-05	0.00074173598662355	up
Sertad1	191.191244873656	1.31135228659053	0.322284116121609	4.06893241395649	4.72290435811609e-05	0.00074173598662355	up
Cxcl3	50.1541525680154	4.72455620743029	1.16145305910919	4.06779780756178	4.74595338178071e-05	0.000744680101346136	up
MGC105649	104.11081706047	5.38603024220512	1.32590024962077	4.0621685105992	4.86189596878134e-05	0.000762181463149445	up
Adam12	462.301847305079	2.27884138552484	0.561337071495308	4.05966664459625	4.91428248431606e-05	0.000768699694356784	up
Rpl23	684.116423740301	1.11851700776914	0.275527538559592	4.05954705513847	4.91679991710268e-05	0.000768699694356784	up
Rpl22	520.937556193127	1.10096448172075	0.271195336869386	4.05967334995513	4.91414136850498e-05	0.000768699694356784	up
RGD1304929	89.533040638923	2.8536320481832	0.703056551477603	4.05889404228688	4.93056782248679e-05	0.00077015647386082	up
Casc4	1003.21525088806	0.840712592884446	0.207152437231847	4.058424820479	4.94048329462942e-05	0.00077100941731426	not
Prdx1	983.470380100516	1.15874678887639	0.285616216693166	4.05700629429323	4.9705742930701e-05	0.00077500657018166	up
LOC103689992	126.78086655383	3.50779069307967	0.864759934587394	4.05637513115516	4.98401884131091e-05	0.000776232169468437	up
Mafb	128.395180051526	1.80128565081366	0.444080261732965	4.0562164230952	4.98740493701336e-05	0.000776232169468437	up
Arid5a	311.914149422156	1.76648521363131	0.435531106841785	4.05593351630109	4.99344626769311e-05	0.000776474164914327	up
Ppp1r14b	198.190510549616	1.84541567963229	0.455105728654498	4.0549163929186	5.01522376987026e-05	0.000779160482810993	up
Maf	590.31361877989	1.49614793783326	0.369050840463936	4.05404289542451	5.03399793993543e-05	0.00078137580579787	up
Fmo5	201.243035919854	4.15176515580361	1.0244548666535	4.05265794613854	5.06390139569565e-05	0.000785313095477641	up
Plch1	2571.16165875924	-0.833549983325861	0.205705857063451	-4.05214511256598	5.07501701537361e-05	0.000786332314100905	not
Fbxo3	1681.23007282722	-0.318525045504386	0.0786200118614566	-4.05144998026314	5.09012086504467e-05	0.000787967100280215	not
Igfbp3	118.400595843054	3.88075233142812	0.95803904808528	4.05072459122008	5.10592755388736e-05	0.000789169931822062	up
Bmp2k	1047.92699536272	0.871979542677625	0.215267714584171	4.0506749670382	5.10701059479233e-05	0.000789169931822062	not
Pla2g2d	25.7922494684914	6.45694390591467	1.59449723985738	4.04951714215086	5.13234185197097e-05	0.00079204134668203	up
Bod1l1	2329.54372972001	-0.284030289026616	0.0701411958753348	-4.04940756258898	5.13474542657443e-05	0.00079204134668203	not
Stap1	7.76272478102516	5.69771156935456	1.40725029068351	4.04882600279098	5.14751952411632e-05	0.000793304723097784	up
Bst2	36.4202405161788	2.34169681710908	0.578941691077242	4.04478871223087	5.23703338420018e-05	0.0008063819998252	up
Zmym2	3270.26577980702	-0.254425224819928	0.0629316963012732	-4.04287886348903	5.27989019766998e-05	0.000812258308009549	not
Snx33	169.308926571838	1.0754887530358	0.266163134628411	4.04071267997833	5.32890132932095e-05	0.000819070118175468	up
Optn	3808.7875064154	-0.861532574798338	0.213243943299689	-4.04012682126945	5.34223059202001e-05	0.000820309996826785	not
Vpreb3	40.0463115009172	-0.962739195620648	0.238305216303885	-4.03994176272235	5.34644754388752e-05	0.000820309996826785	not
Aurkb	22.9652549119832	6.29267641842641	1.55786370016566	4.03929844296215	5.36113150334643e-05	0.00082110710556121	up
Ap1s2	1164.00165026634	0.669249904387005	0.165677173542267	4.03948166230798	5.356945581715e-05	0.00082110710556121	not
Letm1	996.675584744929	-0.241579150740671	0.0598179861900608	-4.03857043888267	5.37779449371148e-05	0.000822930939899775	not
Ankrd34a	347.478428019785	-0.58645579450617	0.145227001386234	-4.0382008091352	5.38627357002434e-05	0.000823500323996566	not
Ubxn8	199.496071669421	0.554317835569724	0.137296197309941	4.03738666059608	5.40499432805253e-05	0.000825633158301899	not
Pbk	20.2162846144565	6.10760258963898	1.5138620380058	4.03445124873101	5.47300512486937e-05	0.000833994644825192	up
Bgn	138.095572719487	2.32983234092459	0.577491592328312	4.03440045166935	5.47418915191205e-05	0.000833994644825192	up
Spg21	549.493303029206	0.707947214142151	0.17547130088657	4.03454702031183	5.47077344814838e-05	0.000833994644825192	not
Diaph2	202.37684693164	1.05458102192221	0.26146949074421	4.03328517954655	5.50024622900532e-05	0.000837227453697405	up
Gpx7	36.3859388799121	1.77282602905933	0.439615147088655	4.03267731059734	5.51449783385626e-05	0.000837922862252418	up
Cd164	1781.7702009716	1.00156587003281	0.24835974316511	4.03272228127151	5.51344229056235e-05	0.000837922862252418	up
Cd99	268.508562660455	0.503175939671783	0.124782717631746	4.03241690212853	5.52061385794104e-05	0.00083811635122268	not
Bbs4	4602.3094728584	-0.68384417377695	0.169636313716775	-4.03123693738532	5.5484074474612e-05	0.000841597613437432	not
Slc6a7	36.8966991021179	-1.27675699313317	0.316794329008869	-4.03023942103908	5.57200688471675e-05	0.000844437155462284	down
Slc25a24	190.614058265132	1.65471992678701	0.41085294451196	4.0275235918112	5.63674130306776e-05	0.000853500277621992	up
Bhlhe40	910.642419577344	0.846930386514758	0.21031669709246	4.02692890399676	5.65101102603882e-05	0.000854166356573397	not
Depdc5	1157.4985408293	-0.285449065450784	0.0708824138093754	-4.02707879303383	5.64741116905811e-05	0.000854166356573397	not
Fbxw11	2292.88125961021	0.474899196933807	0.117940150110736	4.02661177290276	5.65863466989635e-05	0.000854572340592462	not
Notch2	2677.20477665577	0.972640235154474	0.241593245993476	4.02594133438954	5.67478369480458e-05	0.000856264005283198	not
Fam169a	6310.10013559906	-0.736578233365772	0.182988519287293	-4.02527019856006	5.69099323176201e-05	0.00085796184548872	not
Rpl26	2791.37308533568	1.01552815563635	0.252405493400972	4.02339957800791	5.73640498271696e-05	0.00086405536149593	up
Myo1e	325.666903584821	1.34967478434297	0.335713931328619	4.02031211216499	5.8121087980045e-05	0.000874697104061425	up
Pmp22	376.111473024676	1.34778067925871	0.335303154231123	4.01958842990689	5.82998966931168e-05	0.000876625814133599	up
Ccdc88b	128.281038976997	2.18679533681359	0.544083691527975	4.01922603243688	5.83896341585969e-05	0.000877213019429545	up
Ptgfr	54.6497012317748	2.87547740957385	0.71564474907784	4.01802348620472	5.86883488202761e-05	0.000878802802990053	up
Phlda3	93.2094979229085	1.95096830751791	0.485567959553146	4.01790989115783	5.87166407241884e-05	0.000878802802990053	up
Tmem98	144.02311611743	1.0643634587646	0.264877348440638	4.01832570822167	5.86131404644214e-05	0.000878802802990053	up
Bcat2	142.529233047693	0.999786257069476	0.248840551318592	4.01777866096046	5.87493409059624e-05	0.000878802802990053	not
Tns1	935.903848672288	0.782611351753341	0.19477157017068	4.0180984887452	5.86696758158676e-05	0.000878802802990053	not
Carmil3	1451.85333985712	-0.746717380455183	0.186011937492785	-4.01435193095682	5.96093498862608e-05	0.000890897252574712	not
Rps3a	2626.69982352816	1.22154826887001	0.304332029538826	4.01386692922563	5.97320298785633e-05	0.000891960518643913	up
Aldoc	6898.31845793569	-0.774488687379856	0.192975562859068	-4.01340291954724	5.98496237381094e-05	0.000892946067271948	not
Fhod1	169.514471555835	1.24301096336457	0.309957031353131	4.01026864252168	6.06497029603539e-05	0.000904103711571787	up
Plscr1	41.9932872692528	4.439006944073	1.107449348664	4.00831600057205	6.11532577087567e-05	0.000910825672259426	up
Ets2	952.78723120554	2.50402321480449	0.624947725367774	4.00677226776193	6.15541605445945e-05	0.000916008475103437	up
RT1-Ba	23.824065828557	5.45685601127384	1.36200836120416	4.00647761548938	6.16309631215201e-05	0.000916363469711468	up
Irak1	798.609259871905	0.474057622328353	0.118352671998981	4.00546615738795	6.18952955272795e-05	0.000919503759391096	not
Herc1	8518.45468163189	-0.318199112876101	0.0794666611010809	-4.00418374784055	6.2231981125698e-05	0.000923712604924919	not
Gpr65	16.0108479327694	4.87499508529628	1.21773627425749	4.00332583364062	6.24581862618085e-05	0.000926275775178337	up
Ugt1a6	25.5591532112923	4.96548866986202	1.24094879813077	4.00136466334589	6.29782124916637e-05	0.000933188290747623	up
Fst	61.5899683050299	3.06225801539145	0.765598835211865	3.99982063000922	6.33905111460229e-05	0.000938494077334661	up
Itgb8	1027.53492348542	2.16377739690099	0.541122184757534	3.99868543159164	6.36952682445794e-05	0.000942200006417893	up
Fam167a	35.4054997675177	3.83746989290716	0.95974011471615	3.99844690668382	6.37594790816123e-05	0.000942344410303557	up
Slc10a6	14.2502887479765	4.69896906158882	1.1754379643522	3.99763254556654	6.39791668745004e-05	0.000943302694029491	up
Suclg2	420.57457072905	1.19465319986275	0.298830753224787	3.99775855386646	6.39451271959866e-05	0.000943302694029491	up
Slc6a9	2669.92029175151	-0.93981180200402	0.235093978157095	-3.99760048883948	6.39878293632994e-05	0.000943302694029491	not
LOC100360117	57.442485731968	1.47247460744499	0.368475668724544	3.99612439144727	6.43879105887035e-05	0.000948392824305269	up
Pim1	329.545806080376	3.53533550200243	0.885034760731411	3.99457248332343	6.48110921713103e-05	0.000953176445572422	up
Klf2	62.6532454244114	1.90109417677819	0.475924420372543	3.99452958368906	6.48228275517849e-05	0.000953176445572422	up
Cpne9	77.2831772329821	-1.12748535582951	0.282305143419214	-3.99385339627068	6.50080674376828e-05	0.000955088814213902	down
Rap2b	69.8589994792723	1.61228314308942	0.403727840273735	3.99349012442706	6.5107791637946e-05	0.00095549438184825	up
Fam214b	259.475772626293	0.635298643286053	0.159089116476108	3.99335075433312	6.51460894771442e-05	0.00095549438184825	not
Cntn5	270.465818069289	-0.728392407394309	0.182444493325597	-3.99240554821458	6.5406388103729e-05	0.000958499880534495	not
Nlk	4209.80994878029	-0.557844891636482	0.13975315944192	-3.99164422374519	6.56167632991219e-05	0.000960769308306179	not
Dsn1	36.440719875021	2.821682060754	0.707013886632022	3.99098534569886	6.57993464699421e-05	0.000962628308837944	up
Usp25	651.44847725032	0.468292275066012	0.117403603908354	3.98873850100518	6.64255967711653e-05	0.000970969428478511	not
Igsf10	59.2663915963364	2.23279916973516	0.559906242809911	3.98780902768609	6.66863093983356e-05	0.000973957769415185	up
LOC102554096	10.8671566454775	5.20499151428325	1.30699629866731	3.98240723373936	6.82207558877601e-05	0.000995362820655852	up
Aldh3a1	105.580715054934	3.01029348951556	0.755946612925151	3.98215090595772	6.8294392893475e-05	0.000995362820655852	up
Ahr	4723.33033256122	1.24742934828832	0.313279117858602	3.98184646590887	6.83819491396434e-05	0.000995362820655852	up
Trex1	111.327799256887	0.741809818321478	0.186293558994523	3.98194023628743	6.83549696856107e-05	0.000995362820655852	not
Klhl21	330.319103785584	1.0397153154996	0.261164061036569	3.98108113104436	6.86025270062219e-05	0.000997734399072842	up
Mx2	358.501648155807	2.00505932852102	0.504112178053649	3.9774070451193	6.96708444064053e-05	0.00101157156387723	up
Alg8	175.516703697182	0.665667186386474	0.167356039846181	3.9775510163738	6.96286871056943e-05	0.00101157156387723	not
Tor1aip2	1025.9969286801	0.425293764901501	0.10694312044122	3.97682210082188	6.9842374821595e-05	0.0010132120545158	not
Rpl11	1320.85974399026	1.16727536958641	0.293643525496377	3.97514424203034	7.03366133760026e-05	0.00101952744363357	up
Rims1	891.304898583512	-0.921387637960667	0.231843582290272	-3.97417788691289	7.06227675102226e-05	0.00102281860861876	not
Snta1	254.83080180441	-0.498863805847555	0.125558340555451	-3.97316342061114	7.09243529234589e-05	0.00102632757194507	not
Cks1b	91.5793397314264	1.49416424136277	0.376402346077053	3.96959332728735	7.19954039275136e-05	0.00104095610340307	up
Clec11a	73.930009934128	-0.786751112147094	0.198206077576605	-3.96935917286907	7.20661837463222e-05	0.00104110971794457	not
Fmnl1	383.715281749072	1.55226236973114	0.391085802931749	3.96910948465708	7.21417316071625e-05	0.00104133190068821	up
Tmtc1	665.645792330434	-1.00310199040735	0.252821976129425	-3.96762182530303	7.25934060047572e-05	0.00104697839810361	down
F10	9.97483173270889	6.05491915000774	1.52653220181451	3.96645360170625	7.29499687524955e-05	0.00105124488692709	up
Gcnt2	127.893988490328	3.49572035187949	0.88159279723884	3.96523243251094	7.33244618827069e-05	0.0010557624474243	up
Has2	75.9954499292239	3.38736030314121	0.854315976994591	3.96499702025665	7.33968639472234e-05	0.00105592645414347	up
Bcar3	100.529336090298	1.70332381375952	0.42975676675739	3.96346013725736	7.38712032432885e-05	0.00106186786921229	up
Sox7	94.05788243115	3.30251936898481	0.833578520004207	3.96185756918033	7.43689022926583e-05	0.00106724924708046	up
Ktn1	2950.45974658531	-0.32780353859291	0.0827361231008398	-3.96203648789996	7.43131798247097e-05	0.00106724924708046	not
Ripk1	664.290404373897	0.690408806940755	0.174358699466299	3.95970381204982	7.50427768818582e-05	0.00107513687044232	not
Dnm1	5918.79483658318	-0.591542663826421	0.149386894556404	-3.95980293708478	7.50116359661771e-05	0.00107513687044232	not
Klf4	79.0083034909565	2.07640836941528	0.524593509771202	3.9581282092508	7.55394095537028e-05	0.00108121894252571	up
Pigp	325.917884023505	0.547115437898401	0.138231633385751	3.95796117355868	7.55922413160059e-05	0.00108121894252571	not
C1H10orf76	564.734742275819	-0.358138428346621	0.0904914909547409	-3.95770281346942	7.56740269193058e-05	0.00108149494953957	not
Phc3	4545.5170444503	-0.296259308819804	0.0748850565295947	-3.95618728955252	7.61554636088107e-05	0.00108747739989908	not
Hspa2	321.446758473524	1.70110127368245	0.43013331300368	3.95482335884061	7.65912185030555e-05	0.0010927982016755	up
Dennd4b	2326.75868773475	-0.537943045302714	0.136126196690226	-3.95179662976171	7.75666474874625e-05	0.00110580392756632	not
Oas1k	53.015325957016	5.26585187240106	1.33268878986422	3.9512989922708	7.77281419586293e-05	0.00110628367835362	up
Rps19	510.595893347957	1.35929568425814	0.344001528290343	3.95142338760447	7.76877431224122e-05	0.00110628367835362	up
Clasp1	3894.95757094504	-0.332115529085481	0.084066115285374	-3.95064679696533	7.7940275257133e-05	0.00110833282371378	not
Gjb6	9.32480529654562	-2.54543259663551	0.644337809112487	-3.95046287931108	7.80001952552944e-05	0.00110833282371378	down
Kcnc2	550.421178427018	-1.18068061123751	0.298967520724615	-3.94919357251872	7.84149218922478e-05	0.0011133117745604	down
Kctd14	75.7130426468209	1.99578045440681	0.505515501885297	3.94801039130084	7.88033849240168e-05	0.00111790998596718	up
Dmxl2	5866.63493433797	-0.441149459815042	0.111752305667562	-3.94756472521795	7.89501775264844e-05	0.00111907512076238	not
Klf6	993.259137424401	1.69882379210605	0.430603055931434	3.94522000878822	7.97267427654207e-05	0.00112915772261959	up
Ptpn1	878.432374266781	1.53320952187677	0.388668467101518	3.94477466440904	7.9875053543267e-05	0.00112940976443899	up
Dchs2	112.215879985563	-1.14213021537484	0.289516726385377	-3.94495416425284	7.98152442736139e-05	0.00112940976443899	down
Kif22	56.9637986856307	2.73345393456162	0.693491158436903	3.94158440422325	8.0945140756147e-05	0.00114360616413603	up
Tcf3	410.821188911799	0.52510000273022	0.133238360440523	3.94105722251529	8.11232691321249e-05	0.00114518794361312	not
Prkcd	375.89092013434	1.71835777379094	0.436179505657134	3.93956559513754	8.1629281583519e-05	0.00115139199377829	up
Cdc25c	39.48540878172	2.0739681023643	0.526519749068677	3.93901293547448	8.18175194721103e-05	0.00115310733672949	up
Ier3	493.434202286818	3.21065344015645	0.815212939139753	3.93842306225471	8.20188850459725e-05	0.00115500475467099	up
Apex2	210.465631668014	-0.521822819680789	0.132532659792785	-3.93731492672567	8.23984374742261e-05	0.00115940630680198	not
F2rl2	190.210996371165	6.10684742469495	1.55221890680866	3.93426944995184	8.34501259199788e-05	0.00117325047059064	up
Mthfd2	352.743381121623	-1.21329930559109	0.308414614791237	-3.93398771459763	8.35480554651542e-05	0.0011736738603372	down
Ogfr	593.73132652388	0.410894981715827	0.104470512007679	3.93311924886159	8.38506128669212e-05	0.00117696882148241	not
Phf8	1984.48831126856	-0.451128927282952	0.114747326527072	-3.93149837069641	8.44180685078183e-05	0.00118397367233777	not
Gpr18	9.87288941208702	6.04114609807021	1.53692352629805	3.93067449011036	8.47078912994953e-05	0.00118707649774928	up
LOC681410	1343.96467369213	0.255930222799951	0.0651432800393242	3.92872791553414	8.53963923983052e-05	0.00119575676637336	not
Zfp367	136.448488259727	1.23915453697955	0.31546409986767	3.92803662128068	8.56421722345538e-05	0.00119822883982492	up
Ckap2l	25.2236562597062	3.3429311076437	0.852150506670369	3.92293507012702	8.74767321613762e-05	0.00122259270605174	up
Ints6l	659.830748706691	-0.686915286637056	0.175108295166313	-3.92280266325843	8.75248375107245e-05	0.00122259270605174	not
Ndrg3	1487.50930997209	-0.634636995467088	0.161850744273428	-3.92112497422281	8.81365351253273e-05	0.00123014436565648	not
Trib3	153.351524340288	-1.4179057811009	0.361664076937021	-3.92050488704691	8.83636439646387e-05	0.00123232037558099	down
Gpr84	73.5119859851301	1.49744117712604	0.38210935395408	3.91888123551666	8.89609332609916e-05	0.00123765825719291	up
Rpl18a	1789.13952805243	1.16561552793707	0.297417017451338	3.9191285620628	8.88697041744876e-05	0.00123765825719291	up
Pank1	331.100912488116	-0.875381272086304	0.223371355938327	-3.91895043305371	8.89354000871562e-05	0.00123765825719291	not
Wnt10a	23.4329038613351	2.552466582668	0.65141355240625	3.918350444567	8.91570200369799e-05	0.00123938999661045	up
Kcnc1	1012.280028029	-1.07655252598841	0.274818594347542	-3.91732054573782	8.9538654378596e-05	0.0012436962209714	down
Nf1	5208.17751621841	-0.217455450058712	0.0555189084086432	-3.91678180086224	8.97389033165554e-05	0.00124547810721702	not
Gigyf2	3052.07145552587	-0.316764636432082	0.0808906733183978	-3.91595994244291	9.00451993514718e-05	0.00124872777658327	not
Cflar	566.390885065665	2.03723625269938	0.520329249987688	3.91528297274771	9.0298238701155e-05	0.00125123428118566	up
Zfp36	516.775465652414	3.71715995876566	0.949508141886992	3.91482684011368	9.04691116381317e-05	0.00125259913209692	up
Ak3	211.881821317637	0.763314601859958	0.195020966226832	3.91401302448751	9.07747359031105e-05	0.00125582602260203	not
Cdk1	55.1317083667909	3.31542271180649	0.847119499505509	3.91376035345876	9.08698234314532e-05	0.00125613740745061	up
Tnfaip6	481.536282538237	2.66436355756394	0.680853479187051	3.91327009262731	9.10545914210538e-05	0.00125749148449228	up
Hn1	420.166566564385	0.742128736748445	0.189651652392565	3.91311505798162	9.11130942135157e-05	0.00125749148449228	not
Rcn3	174.900740412388	0.878838820345157	0.224622579503247	3.9125132579668	9.13405218289121e-05	0.00125962582573146	not
Arpp21	65.0679666017	-0.974899121515331	0.249199185453856	-3.91212804223171	9.14863809320056e-05	0.00126063279839986	not
Oas3	25.8456192788446	5.55520515720935	1.42032309155777	3.91122638942424	9.18286457031653e-05	0.00126434237962186	up
Slc25a13	234.074374491189	0.955705195118178	0.244419634679823	3.91009992454208	9.2257947904715e-05	0.00126838164565598	not
Arr3	943.189712638416	-2.062293864798	0.527431165420218	-3.91007206249354	9.22685902745064e-05	0.00126838164565598	down
Actn2	102.159031809113	-1.0975404853853	0.280712437657326	-3.90983917401301	9.2357591238843e-05	0.00126859748537354	down
Kcnk13	20.514681792197	2.85967412542549	0.731507373243792	3.9092895437876	9.25679602327506e-05	0.00126921277015659	up
Mcl1	1451.91418758338	1.32832020216157	0.339814543499445	3.90895630446651	9.26957266700142e-05	0.00126921277015659	up
Slc22a15	528.535569851035	1.06985946074793	0.273674363649104	3.90924252634662	9.25859769863144e-05	0.00126921277015659	up
Elk4	1400.30777071543	0.53672152536708	0.137303587930027	3.90901311071788	9.26739349608217e-05	0.00126921277015659	not
Gba2	1224.98503253234	-0.495649420911208	0.126815286484095	-3.90843592009211	9.289557908287e-05	0.00126993980030587	not
Shank1	1455.76369032	-1.04442142422369	0.267214838937499	-3.90854575433207	9.28533636466641e-05	0.00126993980030587	down
Otud4	2782.47374549091	-0.359944122357292	0.0921043675285511	-3.908002758346	9.30622441215965e-05	0.00127121409551103	not
Acads	80.6525439703796	1.24370893021327	0.318512002444382	3.90474745274456	9.43238345225733e-05	0.00128743107577459	up
Rps14	1389.46010373621	1.11382863241459	0.28526419846637	3.90455107371596	9.44004552494507e-05	0.00128746152797655	up
Gatsl2	1921.24436111325	-0.434941461261417	0.111406514442806	-3.90409361101327	9.45791703518573e-05	0.00128888322935401	not
LOC678774	87.0730505598088	0.775919926305564	0.198783228514337	3.90334703840271	9.48715172049839e-05	0.00129184999863624	not
Lrrc32	40.3336541134602	2.26110060209995	0.579403576306245	3.90246228115244	9.5219079985761e-05	0.00129352952693373	up
Cpne8	317.523725303068	0.796041111960018	0.203968458517554	3.90276574008381	9.50997357317503e-05	0.00129352952693373	not
Atp6ap1	3177.12130622269	-0.243079014441278	0.0622862851464608	-3.90260895909427	9.51613768731209e-05	0.00129352952693373	not
Il1rn	422.424685817308	5.08792391794119	1.30391255020075	3.90204382737007	9.5383881371794e-05	0.0012945999568993	up
Rab27a	305.577696817077	0.798255019754804	0.20458202292967	3.90188252283155	9.54474804994227e-05	0.0012945999568993	not
Wbscr28	15.069568155081	3.42577765857253	0.878168281210591	3.90104918598284	9.57766867223861e-05	0.00129804785990943	up
Tslp	12.1454674679624	2.21622671951414	0.568268991396575	3.89996067543216	9.62083133144873e-05	0.00130287736974478	up
Hmcn2	696.84297025259	-1.99238364245591	0.510990058182568	-3.89906537427008	9.65647026031618e-05	0.00130668124155819	down
P2ry14	24.4489891719622	2.63273216721532	0.675469258501077	3.89763432470276	9.71369450618948e-05	0.00131339774077048	up
Plcg2	96.6620509619979	2.02802972693431	0.520505160998601	3.89627208122873	9.76846469412002e-05	0.0013187427337062	up
Aprt	333.181355643331	1.31002211509256	0.336218968085912	3.89633613638902	9.76588278118126e-05	0.0013187427337062	up
B3gnt5	305.978615524499	2.75527912649434	0.707221695839915	3.89591996781448	9.78266907051179e-05	0.00131963097118743	up
Clec4e	272.25004104186	6.52769600592033	1.67658733720831	3.89344226873955	9.88317307447376e-05	0.00133215012772521	up
Dtnb	1351.60558122179	-0.591782597808444	0.152017923365384	-3.89284753210356	9.90744230011218e-05	0.00133438213142445	not
Kng1l1	33.898109273685	6.85381399826275	1.7609461285503	3.89212020012511	9.93719877751762e-05	0.00133734913874415	up
RT1-Bb	25.5027109626094	5.57976399358241	1.43406100596993	3.89088328205992	9.98799718310514e-05	0.00134314115965813	up
Ubr2	4599.23156385248	-0.5070423795801	0.130327402859761	-3.89052776664093	0.000100026429711722	0.00134406631911551	not
Prdx4	223.92272938082	1.1362691143464	0.292110730842383	3.88985749023891	0.000100303107888861	0.00134673847031227	up
Rps20	1194.3133464214	1.84298982841441	0.473906906434477	3.88892798013953	0.000100687988884062	0.00135085815784222	up
Icos	28.4178888435204	4.64562519495732	1.19488639833458	3.887922066426	0.000101106076708155	0.00135541663019987	up
Ptgs1	35.4004346296289	2.48047520114268	0.63852604125257	3.8846891761483	0.000102460886320561	0.00137251591296436	up
Ptger4	18.4859260439989	5.05925231171151	1.30271338263247	3.8836265744718	0.000102909920487578	0.00137746480578385	up
Ccser1	1617.02697173118	-0.610656128190358	0.157253676443205	-3.88325501827557	0.00010306737048309	0.00137850616765907	not
Mms19	1213.34587423415	-0.451057065238732	0.116186295219887	-3.88218820804202	0.000103520704598926	0.00138350025829623	not
Soat1	348.796886277056	2.00005556846049	0.515247133096003	3.88174031448289	0.000103711594417222	0.00138498191711332	up
Asxl2	1699.03368852845	-0.219556192818001	0.056575223942694	-3.88078345108086	0.000104120517962283	0.00138937070499093	not
Lrrc75a	175.87592576028	0.613865772655112	0.158237012143215	3.87940700055384	0.000104711425135631	0.00139617922559504	not
Parva	791.250495725129	1.03052000483689	0.265737614656226	3.87796061980173	0.000105335762445475	0.00140342266408301	up
Fcrla	9.26845142535249	5.95408369096544	1.53556085184096	3.87746515146384	0.000105550440376681	0.0014052011319994	up
Hn1l	342.969442971736	1.18499434119377	0.305655396199696	3.87689651786672	0.000105797328375561	0.00140740535141879	up
Kcnk12	22.2548871068076	-1.287028792001	0.332105683389663	-3.87535912925318	0.000106467559359938	0.00141523352522462	down
Amotl2	3512.76283671973	0.699304791234795	0.180470233526269	3.87490378646297	0.000106666835730886	0.00141679426400187	not
Pik3r6	28.9915040820039	3.07886578042945	0.794781808010931	3.8738503440772	0.000107129214450907	0.00142184456633578	up
Adgrg6	467.214008670325	0.914477524875602	0.236158020503157	3.87231194996986	0.000107807847725368	0.00142866035266688	not
Rock1	2405.46243912094	-0.252794120493968	0.0652802123176115	-3.87244635884508	0.000107748394478257	0.00142866035266688	not
Usp45	888.227962816779	-0.307384506920623	0.0793934846214938	-3.87165909628567	0.00010809706588075	0.00143139703075603	not
LOC100365810	244.894946323111	1.60911509569537	0.415656274187337	3.87126381970634	0.000108272531448367	0.00143262438973768	up
Espl1	25.9718135234807	3.5619667211882	0.920443132712789	3.86983898797761	0.000108907255299837	0.00143992197668013	up
Tie1	107.700071660325	1.85875157085049	0.48048482150179	3.86849175597436	0.000109510638234046	0.00144679436329514	up
Glra1	903.707114162412	-0.742073160147811	0.19187210476383	-3.86754062588309	0.000109938517331601	0.00145133937410985	not
Txndc5	676.637967017023	1.09766209863861	0.283986308827241	3.86519372420295	0.000111001060856625	0.00146424951238232	up
Tnfrsf10b	35.5989889544027	2.30524520563513	0.596504303608245	3.86459107116368	0.000111275466964495	0.00146572648723749	up
Ryr2	1781.30867323133	-1.04759999001591	0.271077611324387	-3.86457584932123	0.000111282406207318	0.00146572648723749	down
Rplp1	1724.18448686668	1.3517360169035	0.349865580708159	3.86358673570422	0.000111734193547312	0.00147055793743219	up
Kmt2e	5666.5140294369	-0.404076343657753	0.104598891379846	-3.86310350260185	0.000111955543613418	0.0014723515146789	not
Snrpd2	395.797309725861	0.770475321656754	0.199455824783659	3.86288704525152	0.000112054828289747	0.00147253827882358	not
Nr1h3	110.127615726915	0.806237222657754	0.208739673811775	3.86240530099111	0.000112276092990277	0.00147432651091253	not
Dsg3	83.8731119977422	4.92637983206042	1.27592071521346	3.86103914868742	0.000112905809206459	0.00148141028732605	up
Anxa7	450.97412331162	1.3254846884481	0.343312962986359	3.86086408424013	0.000112986744049829	0.00148141028732605	up
Fry	2133.68357084464	-0.659921316041166	0.1709467760532	-3.86039053369333	0.000113205947677655	0.0014831607391803	not
Ncr1	22.4664403871622	7.22654128100145	1.87214923081122	3.86002417011923	0.000113375810267714	0.00148426259327029	up
Fzd6	198.154051759475	1.36287429186161	0.353128357477799	3.85943032611675	0.000113651653740816	0.00148674918465026	up
Ppp2r5e	3206.06922411051	-0.597146252268355	0.154799147513458	-3.85755517301178	0.000114526832711066	0.00149706638499276	not
Cndp2	716.665543552704	0.474418884650594	0.12300185399658	3.85700596564818	0.00011478436200775	0.00149816964801518	not
Cdh20	191.91789136133	-1.11811640993412	0.289885028744026	-3.85710298589249	0.000114738828477724	0.00149816964801518	down
Lpar6	176.920233927084	1.01195455622534	0.262417798730554	3.85627255895243	0.000115129116112427	0.00150108759593451	up
Rac1	2123.47451610312	0.531710044915588	0.137885832880186	3.85616153457628	0.000115181390616573	0.00150108759593451	not
Epsti1	35.7089014012493	3.05782205803866	0.793412545554159	3.85401273924011	0.000116197545267382	0.00151319105789509	up
Alox5	12.635997127765	5.42769078065328	1.40878329596789	3.85275066519315	0.000116798308733349	0.00151904411334534	up
Tnfaip2	155.388109249833	3.19585465471205	0.829617603570514	3.85220207594162	0.000117060356549836	0.00151904411334534	up
Rhoa	2930.76379907319	0.788132725810752	0.204572168598974	3.85259017005262	0.000116874916076278	0.00151904411334534	not
Nedd4	15701.5095897009	0.235403179522898	0.0611050969214781	3.85243116176378	0.000116950860443146	0.00151904411334534	not
Mcf2l	5401.25882832042	-0.611578285958515	0.158762894058151	-3.85214876301329	0.000117085852383583	0.00151904411334534	not
Lama5	1043.28449558301	1.90912891037012	0.495721168011386	3.85121522655307	0.000117533146946052	0.00152370499939724	up
Gng10	366.734381502377	1.22955232003339	0.31932724746129	3.85044599171714	0.000117902928478489	0.00152735477782725	up
Mx1	182.21749628326	3.23228167993358	0.839679119337882	3.84942486420569	0.000118395493180318	0.00153181587084956	up
Sec11c	693.395611451523	0.742786983767674	0.192963498691175	3.84936523646088	0.000118424315895112	0.00153181587084956	not
Mdfic	334.963919072754	1.14206734414737	0.296745685384457	3.84864009957797	0.000118775360712732	0.00153520923663574	up
Il17rc	97.7599487924274	1.20851683022254	0.314064739585914	3.84798634770634	0.000119092688324852	0.00153816205734196	up
Nnt	679.025945301982	1.07061794751515	0.278269825983873	3.84740941181743	0.000119373393741495	0.00154063782661003	up
Arl5c	37.9879832624041	2.11027430409581	0.548584538158883	3.84676227145983	0.000119688999122107	0.00154355999091378	up
Cebpb	323.081593484227	4.02802699669181	1.04719371503521	3.84649653531998	0.000119818824323945	0.00154394674023241	up
Itgb3	32.0267420118439	2.83891122061199	0.738081996598063	3.84633581864479	0.000119897406764452	0.00154394674023241	up
Alpk1	310.999559625772	1.00161596781126	0.260421733435513	3.84613048457142	0.000119997875591546	0.00154409162294639	up
Pf4	20.6368878921478	3.90507288564097	1.01558813729523	3.84513440265377	0.000120486380515676	0.00154922569657118	up
Tmem140	53.4925012856011	2.16866128899568	0.564303580592618	3.84307554227852	0.000121502049459969	0.00156082344663981	up
Atp10d	130.232394477388	1.65040002180456	0.429462759452888	3.84294094302165	0.000121568729766595	0.00156082344663981	up
Cacna2d2	1503.22061654382	-0.825024752992488	0.214732991903712	-3.8420959242371	0.00012198813988196	0.00156504724754417	not
Tex9	456.089653717143	0.588164184969376	0.153099662184978	3.8417079213326	0.000122181174906342	0.00156636266229931	not
Fam129b	1471.50092116531	1.76499906992979	0.459631622023561	3.84002967889646	0.000123019437430598	0.00157594182354653	up
Rpl36a	312.988847481712	1.56166481099098	0.406782114613485	3.83906950401405	0.000123501468879521	0.00158094668779428	up
Slc26a8	663.018827033756	1.79224858444163	0.466940318238028	3.83828192691643	0.000123898180620906	0.00158458398948746	up
Rapgefl1	235.524375548461	-0.924291961141222	0.240817544155968	-3.83814212698139	0.000123968724895477	0.00158458398948746	not
Ago3	1957.83896418124	-0.493768894132702	0.12869657982939	-3.83669010308806	0.000124703671289221	0.00159162716740601	not
Nsf	5919.22831492699	-0.521869608060811	0.136014652862139	-3.83686313995717	0.000124615873070742	0.00159162716740601	not
RGD1560248	1122.62687623993	0.576686362158007	0.150389639621651	3.83461496156804	0.000125761142667444	0.00160394111727742	not
Mmp2	81.9749921048124	1.85400919921496	0.48355938124245	3.83408795513656	0.000126031042603802	0.00160619974546687	up
Tecr	1624.23890376442	-0.286588557258985	0.0747614943126906	-3.83337117447554	0.000126399009476114	0.0016085203360317	not
Lrrc4c	732.163358246957	-0.719082765759999	0.187581555930708	-3.83344067167044	0.000126363288080214	0.0016085203360317	not
Pttg1ip	1140.7367003176	0.388554521068497	0.101403807265685	3.83175475897526	0.000127232533306183	0.00161793787944902	not
Cdc42se1	620.970265196801	0.669552063362458	0.17486531749263	3.82895861205111	0.000128686644109344	0.00163522742261411	not
Spata13	564.441747152203	1.30535545146965	0.341004884354412	3.82796702147225	0.000129206063180049	0.00164062313679905	up
Aldh7a1	574.132646500964	0.603145944563138	0.157601515674276	3.82703137074959	0.000129697990815574	0.00164445650332977	not
Snap91	5471.39200523306	-0.356243603029494	0.0930827052907908	-3.82717285575863	0.00012962349057062	0.00164445650332977	not
Unc79	2067.6794132402	-0.69573699517601	0.181817617317	-3.8265653540217	0.000129943661688911	0.00164636526562956	not
Mmp25	5.37719135800969	5.16918308572653	1.35093858396742	3.82636423822149	0.000130049819672306	0.00164650492250812	up
Relb	125.244585836553	2.06191176670288	0.538996059188344	3.8254672396081	0.000130524291896403	0.00164898518462541	up
Txndc17	161.959847831341	1.40084989512881	0.366190830322436	3.82546415456482	0.000130525926557843	0.00164898518462541	up
Klf3	490.994249442428	0.878962700860773	0.229766927089533	3.82545352368433	0.000130531559654291	0.00164898518462541	not
Spn	29.6613576585049	3.35988782406067	0.878436958235342	3.82484797863039	0.000130852804620958	0.00165183770209695	up
Nrros	67.1084222184538	1.72641556983584	0.451503335594191	3.82370501773552	0.000131461182835033	0.00165830808405679	up
Agap3	1137.18930920416	-0.356870964796222	0.0933362323181322	-3.82349871998094	0.000131571275108132	0.0016584880249792	not
Klhl6	54.5405829080526	2.66241419199935	0.696420227060793	3.82299951745506	0.000131838037683707	0.00165999748374691	up
Frmpd4	195.019263967891	-1.00282075821861	0.262318299658643	-3.82291574596049	0.000131882853189577	0.00165999748374691	down
Rpl3	4314.72415792771	1.16069910562722	0.303660980278545	3.82235183645433	0.000132184903424523	0.00166259020608155	up
Pdzd8	3752.21797494646	0.552606763972981	0.144634342088086	3.82071613141801	0.000133064737776177	0.00167138477970752	not
Dazap2	1229.11048586355	0.45837882337828	0.119972694354689	3.8206929155323	0.000133077265062516	0.00167138477970752	not
Hipk2	7404.09208092574	-0.472345300672331	0.123636082085804	-3.82044863201441	0.000133209147770373	0.00167182793361991	not
Rps23	2103.51312579466	1.31175051288177	0.34340317003901	3.81985557306519	0.000133529838399046	0.00167463834287847	up
Rnf182	129.304208824247	-1.01052646054719	0.264563965322429	-3.81959220831774	0.00013367248333951	0.0016752133737559	down
Col13a1	36.9153301178477	-1.43863170515656	0.376674539778982	-3.8192963771873	0.000133832884095635	0.00167600993129027	down
Ntpcr	173.289834117995	0.495190049261825	0.12968563115742	3.81838793428653	0.000134326579493779	0.00168097621930502	not
Il1rl2	9.18668499615608	5.94027730215743	1.55605125337288	3.81753318811404	0.000134792659574676	0.00168558999946454	up
Pold4	73.7424699940471	1.28956831895779	0.337915549161849	3.81624439051823	0.000135498302837831	0.00169074919049339	up
Rpl37a	1135.26270615868	1.07292797201852	0.281143348330398	3.81630217606151	0.000135466589679945	0.00169074919049339	up
Chd5	1969.17391861285	-0.766254061642361	0.200777559429386	-3.81643279169281	0.000135394932565193	0.00169074919049339	not
Pdia3	3006.44855912647	0.659803441193468	0.172993717351701	3.8140312335856	0.000136718177848021	0.00170351440173916	not
Mapk3	1044.16554720316	0.569358128670941	0.149278047511584	3.8140780788733	0.000136692250251919	0.00170351440173916	not
Abl2	2123.26878716034	-0.261530141222871	0.0685838689672435	-3.81328940990163	0.000137129375212312	0.00170740870273344	not
Tarm1	66.8423441942514	7.83603340541075	2.05522309769894	3.81274101784089	0.000137434100920889	0.00170949973987316	up
Alcam	779.924945447427	1.51817933915585	0.398197208196514	3.81263180129233	0.000137494865540154	0.00170949973987316	up
Slc37a2	112.748371178376	1.76196923745587	0.462198316002459	3.81214984229086	0.000137763314612034	0.00171160781478138	up
Cenpf	122.903257361445	3.34363382541316	0.877244617625521	3.81151819940888	0.00013811588455569	0.00171475725538402	up
Trem3	72.1630188363296	6.47597134673381	1.69938826043826	3.81076620187062	0.000138536742292232	0.00171811276958237	up
Fam105a	81.5046587303742	1.88950541489207	0.495844598721394	3.81068064422691	0.000138584701354191	0.00171811276958237	up
Slc1a5	220.768548913831	2.31330230929125	0.607196506038774	3.80980833434428	0.000139074565231762	0.00172295168250973	up
Cep55	21.0494079769806	5.25906722296624	1.38063524935873	3.80916482134505	0.000139436988360712	0.00172620597822522	up
Casp3	701.551692540058	0.901626801053805	0.23671436579335	3.80892303697749	0.000139573389816453	0.00172665951218967	not
Tmed3	168.577923648054	0.839632432496725	0.22045901301848	3.80856478036733	0.000139775729611006	0.00172792753741263	not
Cd6	22.2068804666456	3.13223763604774	0.823221631585542	3.80485341476631	0.000141888192447394	0.00175250761644748	up
LOC499229	50.938565606545	3.03764248563028	0.798425652764698	3.80454019120237	0.000142067844564385	0.00175250761644748	up
Pram1	100.421989529287	2.22879945240538	0.585803604720034	3.80468715871177	0.000141983523402138	0.00175250761644748	up
Ptgs2	133.120341322989	1.38632361653647	0.364823796101065	3.79998133716153	0.00014470698535329	0.00177899763470402	up
Thg1l	177.930994166737	0.93078739369322	0.244947708632901	3.79994325682048	0.000144729223416147	0.00177899763470402	not
Socs7	2082.86620890356	-0.427975472094588	0.11262506300396	-3.80000206596589	0.000144694881550194	0.00177899763470402	not
Slc7a14	436.519768379871	-0.753419099215165	0.198263567834044	-3.80008847538652	0.00014464443629938	0.00177899763470402	not
Gabra4	165.183975473605	-1.30122677664708	0.342405038559636	-3.8002559253241	0.000144546727268233	0.00177899763470402	down
Sema6c	4627.97730932904	-1.25396808103608	0.330095198377518	-3.79880739616807	0.000145394022017332	0.00178590087938536	down
Mslnl	56.1325077761364	-0.843371644410492	0.222028901617911	-3.79847685713389	0.000145588019996637	0.00178701550502255	not
Mtus2	1164.13492168071	-0.74502127533928	0.196151783514958	-3.79818761771527	0.00014575797859417	0.00178783368924826	not
LOC690097	7.62844541719968	5.66327329004778	1.49112632097322	3.79798358488601	0.00014587798171398	0.00178803840617836	up
Lnpep	584.527166255645	1.08163535484547	0.284856319346395	3.79712606456229	0.000146383355281801	0.00179296300768729	up
Nccrp1	9.88226323475891	-1.97547067947079	0.520283771942803	-3.79691004409794	0.000146510925130245	0.00179325642236857	down
Ctsa	1932.03829211083	0.730078045577626	0.192314932001662	3.79626292133841	0.000146893707159533	0.00179667094686222	not
Fhod3	1513.46565741093	-0.81204264198389	0.214111606437921	-3.79261384048011	0.000149069874791354	0.0018220002281172	not
LOC24906	24.9743837826759	5.55046430194878	1.46435159465741	3.79039045144573	0.000150410659497083	0.00183481688510108	up
Myo7a	51.313357213031	2.38518873720777	0.629294491107995	3.79025840987132	0.000150490641458092	0.00183481688510108	up
Fjx1	86.7071414741262	1.27686135231005	0.336887376551353	3.79017274372527	0.000150542553697552	0.00183481688510108	up
Ric3	1885.81569570451	-0.42967637020348	0.113354113003128	-3.79056708945025	0.000150303726573524	0.00183481688510108	not
Syna	6.24519512231755	5.38022397354589	1.42005195157965	3.78875150839446	0.000151406262063158	0.00184404516363623	up
Stom	437.237896460198	0.946273937554863	0.249785431520673	3.78834718980216	0.000151652824213767	0.00184574924660173	not
Sema3c	344.481601298973	2.1207573801068	0.559905835089513	3.78770365871924	0.000152046043005151	0.00184923462142666	up
Syap1	438.55987980095	0.416635424884641	0.110012724151491	3.7871566957193	0.000152381009857046	0.00185200711909824	not
Creg1	276.765188311702	0.62711162721372	0.165627278119818	3.78628227386587	0.000152917959895598	0.00185722886450043	not
Col6a1	119.529586517716	1.94135764676513	0.512854401037151	3.78539726448502	0.000153463224520606	0.00186123898162447	up
Nmi	41.8178931786215	1.73544655924801	0.458442237125598	3.78552938343801	0.000153381708438819	0.00186123898162447	up
Rps27a	890.894209266815	1.70364268643656	0.450283098366182	3.78349241314653	0.000154643040574046	0.00187423466611696	up
Melk	20.5500184221743	4.62743162512224	1.22326721629285	3.7828461054861	0.000155045283009717	0.00187779476070621	up
Tlr9	51.8142469742688	3.06717527043354	0.810997317662056	3.78197954991467	0.000155586146643284	0.00188302758038833	up
Ccr3	11.1243419372483	6.21376189337387	1.64321909650647	3.78145671906109	0.000155913331737953	0.00188508169591381	up
Mlec	1600.5781929632	0.863871000606407	0.22845508508665	3.78136035045467	0.000155973709397849	0.00188508169591381	not
Tmed4	821.486073076472	-0.257214999689703	0.0680356489528497	-3.78059155234868	0.000156456171838865	0.00188806766066272	not
Ift74	437.587258336124	-0.364260062279409	0.0963537424305719	-3.78044539932507	0.000156548049520484	0.00188806766066272	not
Fam19a2	141.281729120808	-0.904394394333187	0.239210930010989	-3.78074026254419	0.000156362738708035	0.00188806766066272	not
Stk17b	344.624298531288	1.90341851361343	0.503513799030757	3.78027080345649	0.000156657874086335	0.00188807648106699	up
Cd22	52.4389342674333	3.85090869273074	1.01884698520454	3.77967324696715	0.000157034299036011	0.00189129618191805	up
LOC108349816	749.903314023299	-1.00055115900196	0.264899027821581	-3.77710392986368	0.000158662535590282	0.00190957754065439	down
RGD1564963	58.5085044138787	1.45679975130845	0.385724160134849	3.77679155694877	0.000158861573352427	0.0019106443710983	up
Efna1	79.9902893846159	1.29808813155579	0.343750901375414	3.77624648069835	0.000159209447870556	0.00191349855159424	up
Gtse1	48.2985393299416	2.46889361916415	0.654002185780365	3.77505407909032	0.000159972954573582	0.00192134068341776	up
Lyc2	15.5462394663928	3.18870092165392	0.844764974990373	3.77466042752335	0.000160225769205673	0.0019230425711807	up
Rgsl1	20.2981204590642	6.11238508981755	1.61940992441593	3.7744520381534	0.000160359755146274	0.00192331689696227	up
Cxcl13	458.183647680313	4.90617550578537	1.2999388802017	3.7741586012291	0.000160548601994215	0.00192424837584063	up
Sprr1a	7.58671992005125	5.66074927853971	1.50081343635804	3.77178744633072	0.000162082299427583	0.00194128605964926	up
Klhl29	3299.28147737379	0.81131546307913	0.215115609941796	3.77153226257569	0.000162248175146541	0.00194192888468961	not
Acadl	162.782374087655	1.35722643280466	0.359940698813096	3.77069455407547	0.000162793829832244	0.00194576851720072	up
Aak1	8170.4293567118	-0.434645475005945	0.11526414623064	-3.77086448145143	0.000162683005539155	0.00194576851720072	not
Psme2	366.318360412347	1.09426277526504	0.290266095605564	3.76986079956101	0.000163338623123601	0.00195093274699805	up
Atp6v0e1	370.093319622503	0.872904909411428	0.23159958801729	3.76902617523767	0.000163885702508023	0.00195476902364325	not
Adam19	667.522653665621	0.583489697345686	0.154805059007208	3.76919010972707	0.000163778110890631	0.00195476902364325	not
Zmym4	2978.7663619016	-0.304652057936477	0.0808388733536145	-3.76863315009147	0.000164143919192129	0.00195650055747808	not
Vax2	371.840663098342	-0.892168889706381	0.236778803643154	-3.76794238326736	0.000164598679353594	0.00196057078016011	not
Lfng	327.492181746412	1.17269354512555	0.311307708784596	3.76699166783877	0.000165226513047522	0.00196669550296662	up
Brwd3	1282.10347295504	-0.330177937163445	0.0876969171669273	-3.7649890991603	0.00016655634826846	0.001981162006517	not
PCOLCE2	104.698042062833	1.37227272743361	0.364593820069547	3.76383979073436	0.000167324104492603	0.00198892738767409	up
Pgls	120.068611309712	1.02210358584605	0.271593822454399	3.76335358665112	0.000167649897586494	0.00199143224264204	up
Calu	1732.17065047729	1.04778299788689	0.278468561721115	3.76266172170718	0.000168114527709643	0.00199558170855335	up
Bub1b	42.065937980417	3.15411030197692	0.838388161993077	3.76211216350997	0.000168484452981227	0.00199731841469167	up
Rarb	359.287182446828	0.598322610992451	0.159039465662486	3.76210149160217	0.000168491644158424	0.00199731841469167	not
Usp34	9096.3105162774	-0.264111469602549	0.0702153799904484	-3.76144755804892	0.000168932843201563	0.00200117776679634	not
Slc25a20	290.967333167106	0.587816098725777	0.156306072823629	3.76067345373747	0.0001694565242558	0.00200600825259584	not
Dcakd	499.986418896494	1.0380824329781	0.276117194661737	3.75957185227029	0.000170204390158271	0.00201210886644071	up
Mcf2	19.1256796083447	-1.40831988970492	0.374586000177469	-3.75967038020025	0.000170137374350814	0.00201210886644071	down
Pragmin	247.918034921802	0.840472237684043	0.22364001731676	3.75814779379851	0.000171175770025205	0.00202221095687797	not
Ost4	507.5201375207	0.872883285622802	0.232296351188212	3.75762805208926	0.000171531593670067	0.00202503225896851	not
Treml2	67.3732533404974	5.33677580256759	1.42063784487551	3.75660540215671	0.000172233748515842	0.00203193557298138	up
Tmem171	23.9750050435754	4.46077766125982	1.18865161355009	3.75280495176971	0.0001748669118402	0.00206159512480813	up
Trim33	2337.24402727597	-0.182885271082782	0.0487358965949603	-3.7525783633925	0.000175025094694737	0.00206205535322112	not
Adora2b	64.2441160172809	1.27520336836161	0.339952831116349	3.75111854245795	0.000176047436068506	0.00207268909934532	up
Cd24	1037.71718521584	3.50661208054481	0.935067228634842	3.75011760990096	0.000176751651201799	0.00207531850849961	up
Galnt1	1356.87600543201	0.364516595499022	0.0972057397954555	3.74994929585489	0.000176870329926441	0.00207531850849961	not
Zfp579	218.029199879457	-0.475759298350874	0.126860754829746	-3.75024804944104	0.00017665972940943	0.00207531850849961	not
Cdh8	319.251602127671	-0.791909895639712	0.211158223396519	-3.75031520393426	0.000176612422629553	0.00207531850849961	not
Prima1	276.285465927201	-1.23114616963167	0.328272219514074	-3.75038183692204	0.000176565494996949	0.00207531850849961	down
Zbtb1	487.688682800585	0.581538825178613	0.155105028342886	3.74932283879942	0.000177312705416493	0.00207909958851168	not
Rpl23a	1321.09478414117	1.06869571600695	0.285318107295329	3.74562878654159	0.000179942505653446	0.00210708047722881	up
ST7	329.393022826516	-0.641099385693046	0.171159302230795	-3.74562981583421	0.000179941767817456	0.00210708047722881	not
Rcbtb1	864.24761200297	-0.367929839539134	0.0982737278603523	-3.74392879510957	0.000181165013804048	0.00211996138871309	not
Sox5	239.448979248011	-0.835454831149035	0.223174813590647	-3.74349962573038	0.000181474872894081	0.0021221524494445	not
Pus7l	84.5750585494908	1.14308180145441	0.305520527023897	3.74142389903969	0.000182980587406408	0.00213831534520101	up
Rps17	1395.5531961866	1.36781406468489	0.365663065044207	3.74064048421059	0.000183551916665574	0.00214354454907631	up
Tnfrsf26	26.9685380842438	3.27712269066434	0.876324775394585	3.73962118004565	0.000184297786164251	0.00214646149740558	up
Cast	628.168830108895	1.14647322256671	0.306550070093134	3.73992158024428	0.000184077674591118	0.00214646149740558	up
Cdv3	1421.44217645949	1.04518996446825	0.279473390848023	3.73985502267949	0.00018412642184592	0.00214646149740558	up
Gdap1	515.677917254607	-0.639373170175499	0.170967302763422	-3.73973946971742	0.000184211082518804	0.00214646149740558	not
Kcnb2	472.425762912557	-1.01865264540361	0.272520696454496	-3.73789095160961	0.000185570396952456	0.00215982976466453	down
Ckap4	490.754263150025	0.976243042497744	0.261194613266615	3.7376078713432	0.00018577939170046	0.00216080909419345	not
Arhgap44	1112.87457093206	-0.690193163250295	0.184681732368875	-3.7372032111532	0.00018607853167401	0.00216283488763068	not
Fam198b	60.3306849712627	1.80850314787502	0.483984683806008	3.73669499962917	0.00018645486208288	0.00216575456246202	up
Capn2	1052.98230179614	1.08124861201827	0.28953517227934	3.73442923533689	0.000188141381128518	0.00218219322373445	up
Bend4	1246.87208609837	0.960618316523806	0.257220666996207	3.73460782814148	0.000188007926976086	0.00218219322373445	not
Tctex1d1	30.5961608303888	-1.10248816184017	0.295233979848919	-3.73428614959683	0.000188248366732278	0.00218219322373445	down
Rps27l	156.51036799774	1.93706834489569	0.518795406286172	3.73378083426433	0.000188626650135931	0.00218365313304519	up
Sdf2l1	82.8035714498903	1.03587320824425	0.277426362491087	3.73386724658342	0.000188561910527789	0.00218365313304519	up
Gpr132	20.1570431979065	2.67538938085454	0.716688063431776	3.7329900096895	0.000189220102575724	0.00218759673699269	up
RGD1307100	14157.8626415317	-0.34780181909068	0.0931663364650512	-3.73312756825152	0.00018911674963832	0.00218759673699269	not
Pdia4	833.946736782131	1.06029514859053	0.284050018292812	3.73277620245576	0.000189380849405477	0.00218799356519399	up
Hes5	38.8340244023202	-2.64661337590791	0.70906647250142	-3.73253210883217	0.000189564523376726	0.00218865457376984	down
Egr1	246.608634506083	1.62280252392947	0.434822911211944	3.73209985510279	0.000189890193665269	0.00219095305450988	up
Dnajc6	2057.49329293951	-0.531959313928474	0.142586165098922	-3.73079192893235	0.000190878822246028	0.00220089258934844	not
Mfsd10	302.502577008941	0.487730123445838	0.130736997287531	3.73062050961114	0.000191008751775245	0.00220092441209997	not
Fam179a	147.076022967776	1.5002993331119	0.402273849109681	3.72954726346838	0.00019182412402646	0.00220884904492745	up
Sebox	297.955379654016	-0.793448807545434	0.212870075285331	-3.72738538510825	0.000193476498499559	0.00222639478692278	not
Ttll2	4.44305762180491	4.87541794242444	1.3082978880991	3.72653505503109	0.000194130083552114	0.00223243146580494	up
LOC689130	124.259854637379	3.11276656046469	0.835811645896916	3.72424406353463	0.000195901337516712	0.00225130441460939	up
Pias1	1465.21798601372	-0.445458560547471	0.119636412848881	-3.72343628448769	0.000196529475599744	0.0022570243093595	not
Ltbp1	993.790363394048	1.40253891792126	0.376906346797581	3.72118678774729	0.000198288697433134	0.00227316165815032	up
Kcnh2	944.223609438205	-0.644812033844381	0.173283655826593	-3.72113590729902	0.000198328659144103	0.00227316165815032	not
Fam189a2	243.191114691298	-0.909415126344952	0.244374193536599	-3.72140410238838	0.000198118102775539	0.00227316165815032	not
Ugt1a3	7.01956713733404	5.5491454451629	1.49161222204963	3.7202332906188	0.00019903883696261	0.00227979162892911	up
Th	55.484449432765	-1.04174371318314	0.280125664646092	-3.71884423549433	0.000200136413281816	0.00229084715917221	down
Gnao1	3667.29745564052	-0.631044524143149	0.169799715997646	-3.71640506249077	0.000202077522628948	0.00231153713426253	not
Ugt1a5	8.67275379371813	4.88294701581817	1.31427731403552	3.71530951928628	0.000202955106438393	0.00232004229004575	up
LOC103694538	200.622253346088	6.49978820478729	1.74968589759747	3.71483145272662	0.00020333918213479	0.00232136624354011	up
Dclk1	5109.76218496604	1.74869893912969	0.470723304528338	3.71491898171873	0.000203268810865897	0.00232136624354011	up
Vwa1	192.277935947085	1.12748929294978	0.303659990010304	3.71299917684751	0.000204817553535779	0.00233670230655486	up
Lrig2	2245.99476234718	-0.372439541381001	0.100318284450484	-3.71257885261021	0.000205158112845122	0.00233904575692393	not
Tmem266	82.7322601452192	-1.10694017597018	0.298215767368667	-3.71187675868838	0.000205728156950204	0.00234400079811533	down
Dennd3	201.240320984034	1.5506757373516	0.417850283632353	3.71107977688	0.000206377045289648	0.00234951185916934	up
Cyfip1	1473.80801774343	0.342523712138986	0.0923008301341684	3.71094942094338	0.000206483361518262	0.00234951185916934	not
Hpd	22.4255566878555	3.56522024383508	0.960985763155659	3.70996156293482	0.000207290716490508	0.0023571487715514	up
Fam102b	438.384975009597	1.10397197225522	0.297612662724468	3.70942540599252	0.000207730146355746	0.00235884868520315	up
Polr1d	179.468348493681	0.817050441033122	0.220271950236443	3.70928046061283	0.000207849092559936	0.00235884868520315	not
Cabp1	1019.92470292133	-1.0469155333261	0.282239359357042	-3.70931799062694	0.000207818288252145	0.00235884868520315	down
Serpinb8	7.31444574374299	5.61004099339055	1.5128208501154	3.70833135527093	0.000208629537013137	0.00236305719704605	up
Mmp14	735.793317611387	1.08889434717858	0.293624786435496	3.70845513554009	0.000208527597291529	0.00236305719704605	up
Rbbp7	1317.50642027807	0.421541194578192	0.113672148853346	3.70839470204828	0.000208577361682648	0.00236305719704605	not
Klf12	1080.01664188937	-0.835229197644673	0.225265981883071	-3.70774668533048	0.000209111677194059	0.00236696912831758	not
Rgs19	97.8673357029127	1.56725759819111	0.422754692438012	3.70725062601386	0.000209521566208123	0.00237005865775424	up
Bmp2	97.6304817852849	1.9839636645165	0.535495335067547	3.70491306757369	0.000211463244079081	0.00239046006876333	up
Arpc3	592.19474389506	1.20911194599263	0.326392119417826	3.70447653009908	0.000211827718537174	0.0023918083815348	up
LOC103690393	77.3342704324573	0.998293922781367	0.269485843731228	3.70443919784157	0.000211858915403759	0.0023918083815348	not
Gpatch4	72.423813880083	1.20658157854216	0.325845602690839	3.7029242333737	0.000213128548556148	0.00240457352663707	up
Egf	50.0758595930296	-0.938054094732604	0.253373141086214	-3.7022633524262	0.000213684642628028	0.00240927694460148	not
Ffar2	10.975235052288	6.19382131527461	1.67333344993652	3.70148658386622	0.000214339991385582	0.00241451255066841	up
Acpp	15.6655508912976	4.26282707740347	1.15171010126289	3.70130215297159	0.000214495870164587	0.00241451255066841	up
Ifi44	112.751105152956	1.5888944488809	0.429289683602281	3.70121740533824	0.000214567533537182	0.00241451255066841	up
Sertad3	77.1607361692713	0.747871075429477	0.202069837153673	3.7010524973142	0.000214707045711024	0.00241451256668011	not
LOC108348486	98.2753393215283	7.48534692500366	2.02301102660033	3.70010189098316	0.000215512920710986	0.00242200137580846	up
Cspg4	159.553519046209	1.85182998012971	0.500584643431731	3.69933437716864	0.000216165650719555	0.00242618606809555	up
Pgm5	87.3531548891845	1.60919756277152	0.434990708312261	3.6993837615868	0.000216123596063029	0.00242618606809555	up
Card9	31.0776930710205	1.18379898004335	0.32005557732495	3.69872942048888	0.000216681442148971	0.00243039904035791	up
Ppp1r36	143.711862946802	1.3130469361483	0.355129959867138	3.69737021522922	0.000217844530495998	0.00244028174064352	up
Snx25	810.141958610267	-0.250081965751132	0.067635384416191	-3.69750194975258	0.000217731547666681	0.00244028174064352	not
Kmo	14.5945601370053	4.17331029832124	1.12895008678094	3.69662959167745	0.000218480755666082	0.00244582563927094	up
Tnfrsf21	601.263064910249	0.943385088686485	0.255231689449386	3.69619105966685	0.000218858294029821	0.00244846832241378	not
Lrmp	73.7632004884375	2.05492673644118	0.556077852818318	3.69539395612752	0.000219546100642665	0.0024545764624177	up
Ksr2	520.722982698042	-0.862843667536454	0.233563181517938	-3.69426234875202	0.000220526030917016	0.0024639406178701	not
Nell1	117.599613785918	-1.07916767628899	0.292183435512815	-3.69345946800486	0.000221223784672389	0.00247014196214518	down
Stau2	938.647036169088	-0.405845946693247	0.109908091197571	-3.69259389614635	0.000221978342319906	0.00247696916217319	not
Elf1	348.916103612724	0.97935704745835	0.265391670891114	3.69023279506072	0.000224048922166452	0.00249846307727757	not
Ldb2	156.85737722967	-1.1551118275319	0.313149348683636	-3.68869305456827	0.000225408957562949	0.00251201083615065	down
Fut4	46.8444816187192	1.84858897629689	0.50133034964777	3.68736697787336	0.000226586473261321	0.00252350842518255	up
Prok2	29.8527054534067	6.67099026634531	1.80978232570245	3.68607327610851	0.000227740802986729	0.00253332121931132	up
Anxa1	1403.14175425079	3.70438663286294	1.00497420473582	3.68605145824288	0.000227760317631502	0.00253332121931132	up
Rbms1	312.409012347287	1.35723015685568	0.368357544077572	3.684545569046	0.000229111035357433	0.00254670821382858	up
Fibin	49.9786520456257	-1.3259260500308	0.35990037077687	-3.68414749662162	0.000229469343475736	0.00254905386876416	down
LOC680039	3278.54708966143	-0.318581387865747	0.0864917259960261	-3.68337415165451	0.000230166941160971	0.00255516308574273	not
E2f2	55.0602965403504	2.48880378013151	0.675731202901065	3.68312691414355	0.000230390381887165	0.00255600406366741	up
Marcks	3294.48400628786	1.2597566050022	0.342302291326789	3.68024590229673	0.000233009145838716	0.00258340120886013	up
Gbp3	22.1780490276691	4.73500998565038	1.28708925430717	3.67885130716844	0.000234286805631529	0.00259424295909461	up
Fndc3b	1066.53767174647	1.00179037613531	0.272304618180942	3.67893274387891	0.000234212016930187	0.00259424295909461	up
Grm7	868.54621147283	-0.875705144677847	0.238180925155904	-3.67663843821516	0.000236327627595554	0.00261516767953724	not
Hist1h2ac	13.5408374811376	3.63614626685575	0.989126715806505	3.67611773976901	0.00023681026092696	0.00261824470166425	up
Pfkfb2	4820.54826455347	-0.998339456976596	0.271582198293115	-3.67601213647701	0.000236908256936859	0.00261824470166425	not
Ckap5	4723.93650155468	-0.321738447865827	0.0875574695300045	-3.67459737693279	0.000238224777112938	0.00263111436981086	not
Atp2b2	1611.73413344569	-0.976213062556829	0.265805952999689	-3.6726531198418	0.00024004522872245	0.00264952983003791	not
Trim8	1473.20531761652	0.348777724419024	0.0949706912794111	3.67247747405453	0.000240210331043122	0.0026496623322902	not
Anp32a	2998.82372314288	-0.558982525330835	0.152272091087567	-3.67094535405954	0.000241655007205008	0.00266390013356502	not
P2ry10	7.74934593628296	5.69522864188597	1.55151802938372	3.67074602681103	0.000241843556190748	0.00266428162125606	up
Ephb4	161.2079052304	1.61297810629056	0.439452792234996	3.67042407009676	0.000242148395197345	0.00266594292346084	up
Ifnar2	407.43350972532	1.77928594074583	0.484926437609304	3.6691873297685	0.000243322735956461	0.00267640271182396	up
LOC100360781	68.2835745598283	1.42851656361837	0.389341069594499	3.66906210307117	0.000243441941768906	0.00267640271182396	up
Fam49a	185.071159695833	0.656345833691312	0.178892708898053	3.66893563038026	0.000243562389271551	0.00267640271182396	not
Lck	25.2476177800294	2.92093416652081	0.796219702499724	3.66850274786038	0.000243975072440782	0.00267860816562893	up
Parp10	142.750538630871	1.3835083238132	0.377142113987824	3.66840051137294	0.000244072634032289	0.00267860816562893	up
Tmem175	967.468624668017	-0.312458741100192	0.0852040923444549	-3.66717997343384	0.000245240191302895	0.00268971609054449	not
Afdn	2784.7282874846	-0.263611896532329	0.0719211047923699	-3.66529264662096	0.000247055912741397	0.00270791430133968	not
Htatip2	15.3162026371341	3.78346584427084	1.03239701699165	3.66473922531824	0.000247590723381438	0.00271120807541495	up
Rps15	1776.09465519999	1.13275991872004	0.309103892485513	3.66465756743305	0.000247669727117989	0.00271120807541495	up
Ddost	1158.99576511876	0.5120130913608	0.139738470410902	3.6640811213635	0.000248228109801237	0.00271560296860305	not
Gpat3	148.57682214087	2.63535271826908	0.719480249501007	3.66285623559064	0.000249418535432781	0.00272690245908727	up
Dnase2	267.271872428288	1.21050855911057	0.330576376138824	3.6618120545983	0.000250437565880537	0.00273631499538791	up
Daglb	558.437996351257	-0.787753859550245	0.215137363024045	-3.66163203116978	0.000250613647350292	0.00273651129002619	not
Pald1	77.9581978613971	1.30184168195262	0.355783023092683	3.65908881946143	0.000253113609971898	0.00276206636051932	up
Mmp8	70.6545773242112	6.98811947940631	1.91038151503189	3.65797063278727	0.00025422016656517	0.0027720460987206	up
Ralyl	301.596445438895	-0.887723162472239	0.242690455580806	-3.65784126263945	0.000254348483548178	0.0027720460987206	not
Sik3	2016.67019516725	-0.386171359365069	0.105578761907553	-3.65766137419958	0.000254527008516429	0.00277224602667957	not
Ptpn18	73.0906318988719	1.37354826027117	0.375584072898235	3.6570993271148	0.000255085552965393	0.00277309401078647	up
Tor3a	84.2052161201673	0.999861268637152	0.273395894227649	3.65719196867162	0.000254993409699437	0.00277309401078647	not
Wfikkn1	51.0310947873574	-0.732691100480001	0.200345738645042	-3.65713344059756	0.000255051619337391	0.00277309401078647	not
Rictor	5590.92678770495	-0.494446135333711	0.135233158941843	-3.65624924539658	0.000255932521347685	0.00278055502006552	not
Rps15a	2117.46667266853	1.11410015347626	0.304758776318305	3.65567865488684	0.000256502500450425	0.00278499923167848	up
LOC100911847	788.106690668213	1.10487534770376	0.302306514299636	3.6548181909459	0.000257364293793791	0.00279260428381764	up
Kdelr3	145.074314709102	1.76678283274555	0.483463875324001	3.654425744967	0.000257758246960364	0.00279337631818599	up
Gabbr2	656.033051838833	-0.974861902864531	0.266752958696099	-3.65454954137979	0.000257633914096989	0.00279337631818599	not
Ctse	24.6776742720663	3.14095757234847	0.859570000813072	3.65410329510966	0.000258082358278629	0.00279378013757242	up
Clec10a	60.7583373938	2.98771729762656	0.817641517494017	3.65406750232497	0.000258118359044219	0.00279378013757242	up
Ddx59	140.631837174128	0.543618317181836	0.14881311944957	3.65302682446664	0.000259167145074514	0.00280337861237788	not
Tgfa	122.375110188426	1.1722680481219	0.32105493044203	3.65130056251718	0.0002609156725379	0.00282052938451807	up
Cyp4f18	190.537631819067	7.10452987258561	1.94655167690913	3.64980285746469	0.000262441649988989	0.0028345472814126	up
Sectm1b	14.3983088452436	6.58299308642228	1.8040211927302	3.64906638178656	0.000263195093385916	0.0028345472814126	up
Ccl12	12.5389999251377	6.38397172941381	1.74945006735896	3.64913057453038	0.000263129341111879	0.0028345472814126	up
Knstrn	22.3453695227999	2.35684119181433	0.645846552526149	3.64922779659633	0.000263029786409211	0.0028345472814126	up
Arhgap33	500.921020925642	-0.636692246989147	0.174473149060195	-3.6492276915887	0.000263029893917226	0.0028345472814126	not
Rgs8	2610.50808191675	-0.798570139824523	0.218841175218051	-3.64908541104678	0.00026317560021326	0.0028345472814126	not
Fads3	184.361344758619	1.19204756854651	0.326777139428019	3.64789155885579	0.000264401182122594	0.00284576570833068	up
Aldh3b1	59.721832770926	2.00986262509683	0.551123469733683	3.64684637013925	0.000265478540139937	0.00285558551535233	up
Slco2a1	67.7769462314738	2.15401686566294	0.590809437153116	3.64587416890685	0.00026648435733073	0.00286462408218816	up
Rps7	2167.42816433001	0.932052224784449	0.255663040711011	3.64562755020189	0.000266740070844705	0.00286559305158864	not
Slc35b2	253.26289972312	0.549616074707901	0.150841502096408	3.64366614671221	0.000268782011900667	0.00288573838707496	not
LOC100910255	14.3824384825229	4.12551310240902	1.13325796052957	3.64040072613401	0.000272214049605625	0.00291638527627616	up
Rgs18	16.1221713170377	3.89068342908875	1.06877820605225	3.64030947399253	0.00027231054523963	0.00291638527627616	up
Nxn	849.744101126078	0.810601978585076	0.222668765314743	3.64039373658577	0.00027222143965082	0.00291638527627616	not
Tmem229a	63.6692698978668	-0.982643438554596	0.269929614752411	-3.64036913643547	0.000272247450870667	0.00291638527627616	not
Rpl7	3181.40152805203	1.17391803908907	0.322546598006482	3.63953005967058	0.000273136053318743	0.00292279917915644	up
RGD1359127	238.002342899226	0.563873836358798	0.154934925657624	3.63942367394197	0.000273248912339778	0.00292279917915644	not
Tspyl4	1154.59743556125	-0.693671609365118	0.190607549593659	-3.63926618249855	0.000273416066970259	0.00292279917915644	not
Plekhf2	995.012418710879	-0.439849506849988	0.12092689797214	-3.6373173729415	0.000275492395149872	0.00294317708818447	not
Tbc1d24	1350.09895754084	-0.760432492824082	0.20916576896147	-3.63554943334997	0.000277388793280797	0.00296160878797703	not
Tal1	28.2018822206642	1.81638255092103	0.499916545270277	3.63337154592277	0.000279741743964899	0.00298488924956874	up
Vimp	299.426774439754	0.429227675333017	0.118166120110964	3.63240897585492	0.000280787636012881	0.00299420309086564	not
Obsl1	523.420468925198	0.787674234513919	0.216876197370562	3.63190725429436	0.000281334239183085	0.00299818453050594	not
Gpx8	117.266053191395	1.26543339648404	0.348448239163061	3.63162517200112	0.000281641992918143	0.00299961721319034	up
Cdh13	367.516492896655	1.44202734555356	0.397130249677457	3.63111937890592	0.000282194606747224	0.00300365440281316	up
Hhatl	141.062665634848	-2.83584569000784	0.781242454064123	-3.62991754385007	0.00028351177229057	0.00301581944869877	down
Lrrtm3	103.589785224451	-0.92789646339129	0.255651648947497	-3.62953443567207	0.000283932853629355	0.0030184434261445	not
Helz2	216.167494625789	1.17034055644032	0.322542633005086	3.628483297034	0.000285091191148959	0.00302889701977596	up
Lamc3	175.669674131565	-1.38014235256107	0.380383406542875	-3.6282927404866	0.000285301654834856	0.00302927346026187	down
Sidt1	105.211371860063	-1.16046917043536	0.319911405971696	-3.62747044579598	0.000286211523875029	0.00303599051308064	down
LOC100909856	14.7250662476735	-2.03439366951493	0.560840106391891	-3.62740404320048	0.000286285116851424	0.00303599051308064	down
Treml4	14.4532070032933	6.58934221573533	1.81730966592662	3.62587749313241	0.000287981865410831	0.00305211398938472	up
Oas1a	44.4163398249493	2.13948174754437	0.590261438535924	3.62463411611491	0.000289370826379576	0.00306495770633496	up
Gimap5	13.303801952679	3.60466921607419	0.994635865350652	3.62410942702473	0.000289958830863896	0.00306930733074095	up
Timd2	5.19436626837897	5.11457965116615	1.41191622680731	3.62243846629021	0.000291838897163889	0.0030862594596818	up
Tnrc6b	11604.3255487407	-0.413689403605052	0.114204093605201	-3.62236930871461	0.000291916954729249	0.0030862594596818	not
Cyb5r3	558.195254360389	0.59733969144771	0.16491225646537	3.62216674643068	0.000292145697598154	0.00308679217846841	not
Ccr6	14.3257671614808	5.60937999306544	1.54871061802972	3.62196780196531	0.000292370518477692	0.00308728283300391	up
Tmeff2	108.99187892492	-0.808909533649048	0.223405691512112	-3.62080987361593	0.000293682276905835	0.003099243394152	not
Cers6	317.752916705546	0.831389215443453	0.229637734142198	3.62043815903808	0.000294104541094722	0.00310180822225859	not
Scn1a	1257.49996673652	-0.985578317900472	0.272252053225504	-3.62009507815952	0.000294494782294041	0.003104032397785	not
Mmrn2	48.9060925321996	1.17761664934975	0.325423623244836	3.61871900265753	0.000296064894094942	0.00311739239221973	up
Stat2	1183.91941614691	0.995751667452434	0.275173511443658	3.61863197597897	0.000296164455292253	0.00311739239221973	not
Lsm3	177.185392920225	0.797275864048904	0.220332567805434	3.61851119873003	0.000296302680141067	0.00311739239221973	not
Klrg2	103.355698738448	1.05036550264908	0.290551650308185	3.61507326334224	0.000300262695754343	0.0031571363763186	up
Mybpc2	22.5662755781891	2.63708298365661	0.729543702952394	3.61470186499394	0.0003006934480249	0.00315974590465509	up
Nfkbiz	495.225280618262	3.55006380869834	0.982649824076608	3.61274558007917	0.000302971939296189	0.00318175688919851	up
Ggt5	26.9569011219365	3.97332213825938	1.10020206242416	3.61144763672289	0.000304492569407494	0.00319557936969597	up
Id1	288.290667834508	2.51169461357838	0.695589642233666	3.61088558695738	0.000305153264421382	0.00319557936969597	up
Dapp1	52.6861171245709	2.30452074479571	0.638251280021932	3.61067939372801	0.000305395982982442	0.00319557936969597	up
Fhl3	86.7708852536358	1.11843956603088	0.309739998403057	3.61089808160806	0.000305138562258554	0.00319557936969597	up
Gfod1	512.693332062705	-0.662290590662864	0.183418975501276	-3.61080738158553	0.000305245301921301	0.00319557936969597	not
Slc8a3	993.579870983887	-0.782565798239267	0.216710011071531	-3.61111973724628	0.000304877855491623	0.00319557936969597	not
Syn1	783.374368224032	-0.837144098954132	0.231884594253415	-3.61017557742219	0.000305989806679127	0.00319792607741284	not
Cabyr	258.362144864327	-1.07755861970539	0.298468410422942	-3.61029369298561	0.000305850492680419	0.00319792607741284	down
Slc38a1	4873.26083765104	-0.588885421890858	0.163142954315519	-3.60962828190516	0.000306636102297468	0.00320274654342926	not
Rpl13	1354.38902234872	1.106463278307	0.306739495675257	3.60717577588511	0.000309547970021691	0.00323121032398396	up
Rps27	410.469371628061	1.02873840145844	0.285249934669708	3.60644570400909	0.000310419774629985	0.00323640665031394	up
Dlgap3	335.481222875716	-1.10825206298913	0.307292420646564	-3.6065063390021	0.000310347280800318	0.00323640665031394	down
RGD1564347	10.2568310729444	5.12375119922029	1.42113687840897	3.60538895096196	0.000311685753511658	0.00324764920892611	up
Medag	40.7007925378492	1.64202713768874	0.455557727194937	3.60443263206048	0.000312835578369743	0.00325766868522572	up
Egr3	43.4317754796039	2.27522197003147	0.631351016758268	3.6037353384078	0.000313676467747187	0.00326446099055957	up
Lpcat3	492.146144088766	0.873047889294401	0.242396318854053	3.60173740847963	0.000316097569821667	0.00328768067361994	not
Mtap	284.050277350976	1.16413290669355	0.323287739191397	3.60091882731236	0.000317094573751805	0.00329606954229579	up
Ccdc78	154.03548328656	-1.03914426991917	0.288636510239994	-3.60018304356282	0.000317993244687603	0.00330342682221389	down
Iqsec3	2960.05172374886	-0.735478888945638	0.204307921399487	-3.59985498314352	0.000318394698836889	0.00330561310904021	not
Desi1	1078.22321095431	-0.472224138620473	0.131244962172954	-3.59803630403868	0.000320628871914229	0.0033268128814266	not
Ccdc102a	55.9801471271472	1.84819366503839	0.513884926432293	3.59651270152969	0.000322511842746332	0.00334434539389501	up
Eif4ebp1	117.630410310653	2.48758918782812	0.691840647052641	3.59561005619671	0.000323632269948578	0.00335395430898205	up
Gramd1b	7942.44604456866	-0.710916348399891	0.197746378267084	-3.59509162509009	0.000324277429320505	0.00335862924551166	not
Slc6a6	16338.8259087054	-1.03666146523857	0.28841364221053	-3.59435655433335	0.000325194248546432	0.0033661105619576	down
Gan	604.989111906236	-0.452638199606773	0.12593871810168	-3.59411471253284	0.000325496416456522	0.00336722443491514	not
Wbp2	2145.81263918348	-0.389118972824582	0.108297229560882	-3.59306488635362	0.00032681116477824	0.00337880575198148	not
Begain	364.968081650983	-0.764183969347426	0.212713898681228	-3.59254366585903	0.000327465759268013	0.00338355217650836	not
Procr	16.2028429460947	4.31294901569854	1.20075224412205	3.5918725422429	0.00032831042246552	0.00338621482813513	up
Usp53	744.860915735442	0.294521366570691	0.0819915736347432	3.5920931080397	0.000328032597945621	0.00338621482813513	not
Cacna1c	721.565024919518	-0.781235191492143	0.217498577070863	-3.59190943689534	0.000328263934656483	0.00338621482813513	not
Il20rb	29.7515014911361	3.05532661830014	0.850747059535813	3.59134549341515	0.000328975184804711	0.00339105034152182	up
Slc2a5	71.0224342777198	2.52544015055836	0.703344805174045	3.59061463450125	0.000329899095778321	0.00339854979204488	up
Ccdc22	494.084415707323	-0.41462808411286	0.115482253789736	-3.59040519652304	0.000330164302835881	0.00339925853014907	not
Havcr2	39.9705456762117	1.9568087219035	0.545122884791321	3.58966533326259	0.000331102774799385	0.00340689400918725	up
Pnpt1	998.947647827851	0.50111872650334	0.139686155327042	3.58746165881715	0.000333912814233516	0.00343376653353503	not
Rpl36	493.088906600807	1.24645024538584	0.347500281234275	3.58690427805875	0.00033462709195302	0.00343906833754805	up
Eml5	5590.14432107685	-0.579123809240292	0.161497284688373	-3.58596623068789	0.000335832418610311	0.00344940751862828	not
Ccdc28a	137.445178548508	-0.695261348075544	0.193899792047585	-3.58567351070144	0.000336209374572912	0.00345123110660343	not
Rpl13a	2735.37147757566	0.870728194542032	0.242920842181382	3.58441122928384	0.000337839441459197	0.00346590824738253	not
Jund	855.608541379522	0.71734046943886	0.200148853495084	3.58403486661231	0.000338326892471586	0.00346729746864943	not
Sept10	197.835586727536	0.664161256783836	0.185328964087331	3.58368838920865	0.000338776218841288	0.00346729746864943	not
Enah	2014.67580813644	-0.531100697331369	0.148194718631246	-3.58380313574406	0.000338627348945207	0.00346729746864943	not
Ttll7	1222.88639616909	-0.666338594638649	0.185932708940374	-3.58376209563177	0.000338680586546926	0.00346729746864943	not
Gprc5a	18.7152281303314	3.25928271345647	0.909774303300908	3.58251788562384	0.000340298309199965	0.00347633287158088	up
Car3	13.3681672751165	2.51065007290481	0.700771365407804	3.58269500844083	0.000340067573514202	0.00347633287158088	up
Fbxo27	238.790761636967	2.39715388860049	0.66907000172766	3.58281477634718	0.00033991163631139	0.00347633287158088	up
Fam155b	105.536583019889	-0.788760863744333	0.220178743437879	-3.58236608779119	0.000340496170885925	0.00347633287158088	not
RGD1559441	133.345122745755	-0.920950116947711	0.257087927639698	-3.58223789581593	0.000340663347212178	0.00347633287158088	not
Specc1l	1497.66072931433	-0.286239407839058	0.0799264190956323	-3.5812865267562	0.000341906438047121	0.00348696212332441	not
Tet3	6997.80705173901	-0.644253848879431	0.179903167386625	-3.58111454199626	0.000342131611537879	0.00348720365187636	not
Il16	78.6771611319507	2.11092949566469	0.589677534892867	3.57980314791576	0.000343853140380557	0.00350268764012143	up
Gabrb3	549.030420152409	-0.627238423767732	0.175229866697712	-3.57951778191886	0.000344228825746503	0.00350445193364395	not
Aim1	164.986016565795	1.77448201290664	0.495794777605777	3.57906555909226	0.000344824965206684	0.00350556168341601	up
Thbs3	54.7743792895082	1.34179890109874	0.374913537661851	3.57895558924565	0.000344970078068022	0.00350556168341601	up
Rpl19	3254.20347631932	1.01984373815812	0.284966417507451	3.57882078554555	0.000345148038859472	0.00350556168341601	up
Cpe	6069.96747142571	-0.570158852760315	0.159299663280505	-3.57915918350903	0.000344701466280665	0.00350556168341601	not
Ptk2b	527.953346969876	2.94169587526504	0.822461800536687	3.57669605244337	0.000347964369057365	0.00352795508803504	up
Rack1	3334.74254411137	1.09932900418254	0.307357997862489	3.57670537883441	0.000347951960106591	0.00352795508803504	up
Tcn2	1232.35378517826	-0.674939432134903	0.188692526565257	-3.5769272075621	0.000347656934504265	0.00352795508803504	not
Adrb1	209.120317275062	-1.2549671367118	0.350899724235214	-3.576426682714	0.000348322949581364	0.00352952300257885	down
Grin2a	420.48610598102	-0.928439248172837	0.259617543406366	-3.57618070023718	0.000348650699282308	0.00353077685926208	not
Aph1a	673.661441445134	0.392238492081911	0.109699466072496	3.57557339269726	0.000349461118040959	0.00353464707070789	not
Gabrr2	1276.4292846455	-0.406122877573897	0.113586972495565	-3.57543535716436	0.000349645564514469	0.00353464707070789	not
Lrp11	1849.62248998653	-0.561414378942373	0.157014892118306	-3.57554860795857	0.000349494229313396	0.00353464707070789	not
Xrn1	2303.697633602	-0.277209322655919	0.0775505701890103	-3.5745620177942	0.000350814654240971	0.00354439534205982	not
Zfp451	1908.68322197569	-0.247138291950905	0.0691460162833988	-3.5741508366584	0.000351366344030031	0.00354789808408854	not
Ggact	213.038642828904	1.03323528476422	0.289269075362837	3.57188297251687	0.000354423790343318	0.00357668369648501	up
Maff	104.062207478172	2.9614807588831	0.829223086386173	3.57139207470633	0.000355088867278071	0.00357970616414993	up
Mrps6	261.337233205553	0.782754623470979	0.219175711063451	3.57135660549711	0.000355136966767518	0.00357970616414993	not
Ajuba	208.307735210094	1.17571718639886	0.329333031078483	3.56999473313891	0.000356988405358225	0.00359627376690035	up
Fam126b	1333.53522386086	-0.397199446052276	0.111316928147227	-3.56818547424289	0.00035946202063408	0.00361908620774522	not
Kdelr1	744.472476694498	0.505875055748792	0.141809626043746	3.5672829120411	0.000360701985466782	0.00362945887353116	not
Tmem43	582.985538125511	0.679577116002576	0.190542206777377	3.5665437463762	0.000361720449492725	0.00363759199266159	not
Icam2	40.9301327265975	1.85858706806047	0.521309790679568	3.56522570895447	0.000363543190939759	0.0036523508396477	up
Snd1	1511.90932357734	0.451420774990837	0.126622587209047	3.56508885926937	0.000363732934568701	0.0036523508396477	not
Paip2b	719.966549949646	-0.317955021367134	0.089187312604865	-3.56502524945224	0.000363821161816181	0.0036523508396477	not
Ccr7	6.62865837261686	5.47140460535396	1.53531895215563	3.56369248075259	0.000365674329137028	0.00366882644311568	up
Rhob	809.84529013649	1.01076010869703	0.28364198935692	3.56350662674681	0.000365933452564923	0.00366929910981525	up
Pdlim7	382.250819628631	1.09111431912654	0.306232438524196	3.56302658328711	0.000366603538677455	0.00367120313056867	up
Mapre1	934.529138132488	0.825030625204175	0.231541086558678	3.56321479468868	0.000366340680344526	0.00367120313056867	not
Pitpna	1599.23118081498	-0.188866031231871	0.0530088538461425	-3.56291482513567	0.000366759704902827	0.00367120313056867	not
Adgrb3	1050.72308769538	-0.739824162455914	0.207667052035005	-3.5625495484532	0.000367270561426162	0.0036741916801171	not
Aloxe3	117.672457290844	-0.862388101646239	0.242099976604925	-3.56211559265676	0.000367878333555136	0.00367814576478263	not
Fam96a	306.245645340146	0.630778113710455	0.177123424140766	3.56123486642374	0.000369114717117695	0.00368837667965124	not
Hsh2d	18.5175873603469	2.56178044627906	0.719612637766439	3.55994365834153	0.000370934368742518	0.00370230423773378	up
Scai	1249.76727912879	-0.314911437992822	0.0884597040841627	-3.55994225001258	0.000370936358018742	0.00370230423773378	not
Rap1gap2	1121.50304176412	-0.624560462229235	0.175473088596369	-3.55929485954325	0.000371851859170628	0.00370930266666632	not
Mesdc2	498.764367216247	0.479228143523539	0.134663409907912	3.55871089148309	0.000372679483752463	0.00371541695005983	not
Zc3h12d	38.9913316745143	2.77799369419657	0.780732447386376	3.55818911266765	0.000373420427436814	0.00371851975699019	up
Ccnb1	59.9278041207712	2.01978552402013	0.567625456135834	3.55830680634026	0.000373253178236664	0.00371851975699019	up
Ppp1r42	41.7142338564258	1.6664623520122	0.468430240136485	3.55754648019021	0.000374334879899383	0.00372548232686522	up
Trem2	57.0717817079173	3.73144743775937	1.04993109958861	3.55399267553979	0.000379429780565586	0.0037740179380739	up
Nqo1	142.059371017231	2.56380906813603	0.721735207601826	3.55228488389117	0.000381901141161177	0.00379423826066389	up
LOC100911190	109.404766550841	1.34693295190857	0.379164030798158	3.55237533758994	0.000381769868384052	0.00379423826066389	up
Triobp	398.924879099445	0.943137770030384	0.265602624242704	3.55093543491708	0.000383864572817078	0.00381155717828179	not
Rbm38	48.2891642724937	1.4752688971162	0.415601352893957	3.54972111337814	0.00038563945621401	0.00382698513113296	up
Mcoln3	5.32602153385783	5.15856649982043	1.45404796691019	3.54772787226699	0.000388569464044293	0.00385385198522325	up
Cd81	1983.7077363558	0.869977115521537	0.245312719094786	3.54640036086098	0.000390532395348654	0.00387110204255392	not
Rpl6	1853.31943317702	1.25181828972413	0.353092305413514	3.54530039463222	0.000392165881603203	0.00388506863932835	up
RGD1561551	15.4095972497478	4.21423284839063	1.18877441287026	3.54502317913748	0.000392578561852718	0.00388693201944221	up
Kcna5	671.698142941132	-0.883062234792506	0.249193675474243	-3.54367835825665	0.00039458631135048	0.00390234588031015	not
Dbndd1	67.872038424507	-0.923061282826192	0.260478001465722	-3.54372068901052	0.000394522967702442	0.00390234588031015	not
Sema3b	128.413881098474	1.52411141200702	0.430303891080337	3.54194197077914	0.000397192842404622	0.00392588036750245	up
Rsph1	18.8790990034451	2.18383637844195	0.616600014346744	3.54173909768006	0.000397498427234943	0.00392665826492874	up
Ppfia3	813.244344484466	-0.600834872216618	0.169690412768273	-3.54077088042157	0.000398959867090346	0.00393884678821028	not
Lasp1	1424.18454295545	0.694507645273007	0.19618949229711	3.53998390607608	0.000400151433261141	0.00394835852648264	not
Col1a1	92.341613346492	2.00789599876998	0.567344544928143	3.53911219684732	0.000401475178105372	0.00395916291023913	up
Ehd2	202.492184127881	1.42769802694483	0.403448215569846	3.53873922810217	0.000402042803120967	0.00396250272984884	up
Tmem240	81.5788476557508	-0.691791384535495	0.195595924079901	-3.53683947040174	0.00040494571773092	0.00398884208125728	not
Slc2a12	68.8723153853779	1.15101164927237	0.325478550353012	3.53636713701714	0.000405670497345652	0.00399370836038749	up
Akap2	703.082620282527	1.40800435270404	0.398168507224733	3.53620220373013	0.000405923867220096	0.00399393085274486	up
Batf	19.3288967456416	5.15450349999651	1.45776513922887	3.5358943366715	0.000406397206937421	0.00399631617071929	up
Rapgef4	297.471483512119	-0.872701056398756	0.24685426812306	-3.535288504567	0.000407330168169265	0.004003215911701	not
Tead1	1854.95325882086	0.564854102721555	0.159809164081298	3.53455389100341	0.000408464132290515	0.00401208214390008	not
Rps10	1018.49363032344	0.987100968857113	0.279331219525996	3.53380109295391	0.000409629224977557	0.0040212439005596	not
Ubr3	4520.82856712304	-0.314944929439444	0.0891306211432893	-3.53352108848348	0.000410063374579962	0.00402322382304728	not
Emp2	82.1942368743824	2.15171372769712	0.609086990330446	3.53268705760693	0.000411359095465452	0.00403212125682082	up
Gng7	156.792774980305	-1.55015143316916	0.43880851869513	-3.53263751072744	0.000411436189954675	0.00403212125682082	down
Rgs10	90.4948329076263	2.05761812174339	0.582627534869135	3.53161839871772	0.000413024915495391	0.00404540023343448	up
Creb3l1	75.3340905612656	2.02622947997545	0.574065768864806	3.52961209302245	0.000416169365232488	0.00406589296756547	up
Vrk2	35.2997400787031	1.70040149997205	0.481726213263311	3.52980895196294	0.0004158598450832	0.00406589296756547	up
Slc39a6	835.753157540584	0.470662066931243	0.133349420492004	3.52953965000143	0.000416283321111621	0.00406589296756547	not
LOC108351962	152.627229909822	-0.68930106911777	0.195286634416157	-3.52968891690183	0.0004160485499115	0.00406589296756547	not
Ankrd55	221.512647330617	-0.946253138856916	0.268095751598256	-3.52953425489145	0.000416291809009419	0.00406589296756547	not
Rnd3	631.700292517534	1.20016541450836	0.340083721949616	3.5290292861655	0.000417086970827511	0.00407076224065706	up
Aldh4a1	373.461525875937	0.491386043377653	0.139245485353063	3.52891903196519	0.000417260773959994	0.00407076224065706	not
Abracl	52.6199402423261	1.57529297573082	0.446560555445331	3.52761334721976	0.000419324186530034	0.00408858799790158	up
Fmr1	1339.9572088242	-0.433971953999328	0.123062319601141	-3.52644054984402	0.00042118571302746	0.00410442631495847	not
Lmtk2	1876.3647291671	-0.356647273431429	0.101151542034867	-3.52587084938846	0.000422092754140887	0.00411095064486006	not
Pla2g4a	147.233315839265	1.14584115711361	0.325050947171993	3.52511250031003	0.000423302979938469	0.0041204188266564	up
Kcnk9	123.220763360171	-1.28661421028564	0.365002990650123	-3.52494155731161	0.000423576229718402	0.00412076099366857	down
Ebi3	215.708375933637	4.37623371674155	1.24179056527972	3.52413187787086	0.000424872729087946	0.00413105186647476	up
Erfe	25.7537237687026	4.99912480310458	1.41938464506218	3.52203669420813	0.000428244863117505	0.00415944498101869	up
Camsap1	4363.80879343855	-0.727167303706846	0.206463202336143	-3.5220189141644	0.000428273586189132	0.00415944498101869	not
Akt1	1357.55770544566	0.356405033890329	0.101217108522022	3.52119359162276	0.000429608848740536	0.00417007310440407	not
Atg4c	1029.70118496193	-0.41010849973909	0.1164742569538	-3.52102267457915	0.000429885855251562	0.00417042292423698	not
LOC680498	196.96997714655	1.36821930264003	0.388605577860455	3.52084319060223	0.000430176925756444	0.0041709087137629	up
Pde6c	507.354404994855	-1.61133450980028	0.457698878337808	-3.5205122539344	0.000430714090690711	0.00417377870525427	down
Trem1	49.4812034333473	4.66400283047471	1.32498548950254	3.52004068529519	0.000431480606626453	0.00417886673692447	up
Rai14	475.348265227376	1.15823468965864	0.329104279997371	3.51935468498888	0.000432597946835383	0.00418734489143175	up
Tnpo2	3346.27964862314	-0.397465514619759	0.112957900115499	-3.51870488220258	0.000433658820149185	0.00419526730034765	not
Fcer1a	37.443282248595	-2.12443355498833	0.603866182836296	-3.51805352803512	0.000434724663392174	0.00420322891023931	down
Strn3	2543.51479124893	-0.271682440190692	0.0772304257803238	-3.51781616436342	0.00043511368099993	0.00420381913143698	not
Syt16	59.5042046761108	-0.962870740983593	0.273720125999711	-3.51771992456488	0.000435271501908769	0.00420381913143698	not
Oas2	24.6195984651938	2.73641058281394	0.777968240002763	3.51738084167063	0.000435827980241588	0.00420684598663757	up
Rbm6	1741.31891191374	-0.247386145641749	0.0703370596276549	-3.51715222318567	0.000436203547146448	0.00420812418643454	not
Fosl2	125.929415990694	2.33062964199618	0.663002126140219	3.51526722178756	0.00043931170047593	0.00423379461334083	up
LOC108348827	71.1287339194723	-1.43809991211338	0.409104120988225	-3.51524181335434	0.000439353736959619	0.00423379461334083	down
Sos1	1801.16412461077	-0.343946535904515	0.0978625431960011	-3.51458816286484	0.000440436447819389	0.0042395070091269	not
Anks1b	1079.82584181942	-0.849878362167581	0.241808131630317	-3.51468065377925	0.000440283094147416	0.0042395070091269	not
Pdcd1lg2	17.6107740816558	5.00695696732103	1.42512243480998	3.51335214787257	0.000442490601668553	0.00425691208620214	up
Tmem106a	73.9613231301141	1.45863465142091	0.415268908705568	3.51250628410303	0.000443901506841288	0.00426811298827898	up
Scara3	894.642547302915	1.5872849230489	0.452094336381752	3.51095953944574	0.00044649235043733	0.00428825921699161	up
Qpctl	422.534700103961	-0.303746810506201	0.0865107917988055	-3.51108577543264	0.000446280373612785	0.00428825921699161	not
Uba52	1622.47588864308	0.884246958647955	0.251964204934135	3.50941499360634	0.000449093588840938	0.00431085010652808	not
Tf	1371.50766734549	1.92634438409644	0.549112618831278	3.50810438156828	0.000451311934447996	0.00432974259949638	up
Pitpnm2	3150.34417462708	-0.617350830945036	0.176000507088956	-3.5076650695842	0.00045205780064522	0.00433449548795946	not
Ptger2	54.772822568241	6.03697844809381	1.72145502354761	3.50690454616274	0.00045335174147265	0.00434449534311581	up
Gab1	696.618173734932	0.861685499636756	0.245771923001148	3.50603717916441	0.000454831682484461	0.00435626559422168	not
Snx14	889.610659602268	-0.346668537614965	0.0989105589097163	-3.5048688576454	0.000456832252716361	0.00437300652531088	not
Rad51	24.9864621361331	3.51993039365752	1.00455946091242	3.50395425121023	0.00045840410184678	0.00438562730274307	up
Pik3cd	233.814433346075	1.69297435160146	0.48329428938254	3.50298852851006	0.000460069276356889	0.00439184719575768	up
Gpatch8	3316.16860500036	-0.452577132441283	0.129196597982092	-3.50301122096123	0.000460030083590972	0.00439184719575768	not
Tigd3	58.5711763715878	-0.670723955888446	0.191456908757179	-3.50326326818069	0.00045959497522041	0.00439184719575768	not
Inpp5j	100.984616527048	-0.864561104727152	0.246790495869239	-3.50321879974355	0.00045967171304341	0.00439184719575768	not
Rab3gap2	2699.50648987638	-0.311597300575689	0.0889619962670351	-3.50258889920112	0.000460759998064593	0.00439601614470998	not
Cul4b	1611.90978447564	0.199932800633049	0.0570839244576555	3.50243615050254	0.000461024265346385	0.00439611402774098	not
LOC100302372	108.507210837049	3.06581309350917	0.875542763209299	3.50161433836931	0.000462448494010101	0.0044072141450827	up
Rpl28	1422.3436824146	1.06927738350584	0.30537949321322	3.50147081670367	0.000462697642665699	0.0044072141450827	up
Cnnm1	394.755423296048	-1.08611957180893	0.310227006667799	-3.50104777619179	0.000463432755223258	0.004411788060863	down
Osbp2	6906.71349089606	-0.773667242443925	0.221029027682803	-3.50029699969639	0.000464740054418466	0.00442180105652577	not
Fam196b	153.880382514957	-0.910505803810528	0.260141312935998	-3.50004308633031	0.000465182962351344	0.00442358325792017	not
Srebf1	1736.3512746412	0.588159689571673	0.168055682152527	3.49979055773825	0.000465623845360041	0.00442534425680737	not
Nfib	1395.69592713948	0.734062542491046	0.209867896008682	3.49773622574783	0.00046922496207868	0.00445610966187308	not
R3hdm1	1739.65306165717	-0.324117076697962	0.092667086008581	-3.49765046748042	0.000469375854486314	0.00445610966187308	not
Adcyap1r1	406.189670041101	-1.02578416030507	0.293346920128437	-3.49682948727039	0.000470822668978159	0.00446739469956414	down
Rpl4	4879.9086608413	1.14240499665798	0.326711151092663	3.49668198602123	0.000471083051097082	0.00446741609059573	up
Il6st	6760.19284863541	0.736536933123167	0.210650453092737	3.49648872010217	0.000471424424341723	0.0044677615370869	not
Tapbp	860.820887610581	0.697515324138454	0.199497049031534	3.49636913189729	0.000471635773285825	0.0044677615370869	not
Chpt1	565.382920321062	-0.409554676000815	0.117183604539881	-3.49498274616935	0.000474092401719712	0.00448857614691633	not
Pianp	303.669070839064	-0.864082676952085	0.247287956580801	-3.49423679543305	0.000475419135003298	0.00449867630918648	not
Tm4sf4	12.3271902271878	3.15360509263526	0.902773120228751	3.4932421247059	0.000477193625179141	0.00451053526541529	up
LOC691280	1069.35755548908	-0.326084217863297	0.0933465070752547	-3.49326641221199	0.000477150222841593	0.00451053526541529	not
Add2	1762.03774117806	-0.651041044845443	0.186402500669373	-3.49266261186169	0.000478230320945289	0.0045178669020743	not
Rpl14	1732.68239316258	1.36775485986186	0.391674472486307	3.492070471633	0.000479291775575033	0.00452542430980747	up
Spop	1662.49997878343	-0.248278421683979	0.0711044817796523	-3.49174082237708	0.000479883647744495	0.00452854214368265	not
Phldb2	72.6733165880461	1.43107789231411	0.409906081291643	3.49123362064961	0.000480795639861403	0.00453467582511242	up
Gpr171	8.42513760834672	5.81553423694268	1.66603492821023	3.49064364646313	0.000481858497665777	0.00454185738928351	up
Itpkb	393.836821831251	0.948448160969318	0.271721182514104	3.49051977543226	0.000482081933559474	0.00454185738928351	not
Kif23	49.6759687846893	2.59592800185509	0.743806078121305	3.49006021624864	0.000482911721048548	0.00454719975853494	up
Miga1	1090.85898794885	-0.319400484856341	0.091543864928177	-3.48904304080819	0.000484753088975737	0.00456205639527084	not
Rph3a	998.817597141668	-1.02219533191309	0.293038527230009	-3.48826258982238	0.000486170357773239	0.00457290781629426	down
Depdc1b	6.75064632038443	5.4961280516291	1.57623099423663	3.4868798239124	0.000488690900207542	0.00459232736788756	up
Rpl34	1000.64664626084	1.01161224374308	0.290147173690502	3.48654867416412	0.000489296334800061	0.00459232736788756	up
Rtf1	997.755074442062	-0.261391609831102	0.0749704879375849	-3.4865934185825	0.000489214488605942	0.00459232736788756	not
Ppara	3052.8862295084	-0.734276590933786	0.210590375765553	-3.48675284074351	0.000488922978414872	0.00459232736788756	not
Plcd3	2483.30765995038	-0.96090772637048	0.27562087199214	-3.48633875012877	0.000489680496976025	0.00459344193017022	not
Fcar	144.466629430379	7.05964193834689	2.02511075178441	3.48605227251218	0.000490205206487995	0.00459587297328696	up
Ddx54	498.410894754285	0.684065511123785	0.196258576456866	3.4855318094806	0.00049115982312853	0.00460232975575824	not
Rpl17	1349.52076407352	1.02624384484818	0.294516052521134	3.48450903121669	0.000493040822958001	0.00461745536955309	up
Lrtm2	398.910656665413	-0.81498168453368	0.233991900158344	-3.48294827291961	0.000495924176921074	0.00464194685233804	not
Rps3	1971.49970218907	1.06416710305036	0.305641915331831	3.48174464845573	0.000498158489373087	0.00466033998680001	up
Ifnlr1	42.105206271174	1.98366166442885	0.570125589269837	3.47934157273897	0.000502647471120576	0.00469725690209709	up
Tceanc2	81.4408653314597	0.986689740853709	0.283574889546191	3.4794679544184	0.000502410451788124	0.00469725690209709	not
Tram1	1243.92897484324	0.538642848540249	0.154846684520109	3.4785559032767	0.000504123275147975	0.00470850594872423	not
Cd69	12.4848364756799	5.40423654414487	1.55369845700695	3.47830463483602	0.000504596110502206	0.00471038019658128	up
Polr3c	314.744849041757	0.38814423018331	0.111605613059089	3.47781997288802	0.000505509312382492	0.00471636100776484	not
Pttg1	18.4286604537007	3.69624831427091	1.06297166617043	3.47727830562728	0.000506531747015039	0.00472226001282494	up
Zdhhc12	209.17569265813	0.970596755357107	0.279132023939787	3.4771959937011	0.000506687285134103	0.00472226001282494	not
Cd320	272.700904904645	-0.323941729635489	0.0931799298932003	-3.4765182803505	0.000507969598156244	0.0047316629899301	not
Slc45a1	149.112555265259	-0.555006985153078	0.159656322621702	-3.47626060803204	0.000508457937659488	0.00473366408126561	not
Sdcbp	2736.75880582285	1.26935471482766	0.365248476123913	3.47531830467384	0.000510247516207201	0.00474619791983811	up
RGD1565498	88.8323142934039	0.809622384455623	0.232967226303847	3.47526301145757	0.000510352708662318	0.00474619791983811	not
Anxa6	734.960640706722	0.866965916135197	0.249487166858614	3.47499202885459	0.000510868531280266	0.00474725802039516	not
Lrp1b	1009.52495941357	-0.804722994885481	0.231580628780224	-3.47491497507412	0.000511015293927092	0.00474725802039516	not
Prg4	13.7870634557684	6.5215565362435	1.87788360479231	3.47282255385832	0.000515015739391164	0.00478185482920755	up
Kcnip1	281.415438783072	-0.9131564357568	0.263017846135632	-3.47184211707789	0.000516900237128276	0.00479420814789876	not
Astn2	448.281837687489	-1.05806164573931	0.304748508669125	-3.47191738643777	0.000516755334415883	0.00479420814789876	down
Dcc	488.172720540883	-0.791167537940234	0.228058805300977	-3.46913830797326	0.00052213058448036	0.00484012534847434	not
LOC365949	38.151784110781	-0.831737478303475	0.239765806922412	-3.46895785091084	0.000522481417197576	0.00484078473631609	not
Dsg1	14.3939542155371	5.61311175172216	1.61832884051647	3.46846179292634	0.000523446952774369	0.00484713558676619	up
Shcbp1	49.6618400040756	1.7533260797615	0.505633794458789	3.46758088358828	0.000525165669143603	0.00486045039351248	up
Slc9a2	16.712052690154	2.89611125178382	0.835343471417733	3.46697059458498	0.00052635946844773	0.00486629450877397	up
Ggn	22.7396845922672	1.587634111609	0.457931119741812	3.46697143558212	0.000526357821616614	0.00486629450877397	up
Twf1	1049.11056900899	0.835760017430296	0.241129188551608	3.46602591934415	0.000528212355853328	0.00488081753483905	not
Ttc7b	2004.56684609319	-0.421084544358889	0.12152277947432	-3.46506676509874	0.000530099859711398	0.00489564475561642	not
Il1rl1	21.7752474486227	2.68178452115006	0.774173967246394	3.46405928720222	0.000532089225693988	0.00491139638884579	up
Rassf9	89.9726767029254	1.76137580560644	0.508683985647475	3.46261304720352	0.000534957134901523	0.00493523621201528	up
Ndufaf6	126.771886912455	0.629902531183242	0.181963634993522	3.46169459192035	0.000536785912413177	0.00494946925206971	not
Acaa2	246.715318496164	0.994243737137193	0.287228643969866	3.4615062181664	0.000537161710991039	0.00495029698196055	not
Tsku	127.903635539411	1.51514053402677	0.437803424090118	3.4607781727054	0.000538616440143812	0.00495842272849413	up
Dlgap1	1137.74819421606	-0.877424302549168	0.253528724234021	-3.46084770157743	0.000538477354077066	0.00495842272849413	not
Ppp1r3b	428.690800029539	3.86883150825765	1.1182930790083	3.45958638292613	0.000541005715379504	0.00497777029030998	up
Ifit1bl	504.088665587954	3.43681107755283	0.993579720093585	3.45901894739671	0.000542146764896977	0.00498561852288629	up
Olfm3	340.060473599188	-0.794790373718823	0.229808276540647	-3.45849325221429	0.000543205879668795	0.00499270534223465	not
Cep120	2052.60847449251	-0.400247369593265	0.115738574753689	-3.45820199052095	0.000543793512304152	0.00499545345936728	not
Baz1a	351.455493888693	1.08270577357661	0.313117015574975	3.45783116126234	0.000544542532844499	0.00499968043285928	up
Ddias	16.7860702806299	3.08684342814137	0.892936669549838	3.45695672874265	0.000546312564937212	0.00501327230189201	up
Nipa1	660.127946180541	-0.418655517270497	0.121140453389974	-3.45595138168062	0.000548354218167606	0.005026677147154	not
Kcnab3	182.799271856839	-0.784456030200851	0.226985931309701	-3.45596762616329	0.000548321172541929	0.005026677147154	not
Arrdc4	187.396033816918	0.991248064181025	0.28689723868903	3.45506310451264	0.000550164038676294	0.00504059767992092	not
Clcn6	1982.8351304149	-0.363975412520021	0.105362688809224	-3.45450003823514	0.000551314137971274	0.00504846232056553	not
Eva1b	38.8678320781195	1.29856897339214	0.375938137570263	3.45420919990974	0.000551909070842462	0.00505123759337414	up
Dnm3	1295.37641177435	-0.847481552829654	0.245403337179426	-3.45342309754337	0.000553520099600718	0.00506330463202411	not
Cplx3	1691.15170469762	-0.903218358240983	0.261653227539001	-3.45196719618662	0.000556515381050229	0.00508801463277143	not
Smim14	1183.09450989123	0.61648436576348	0.178597550146549	3.45180751503938	0.000556844816284542	0.00508833856147654	not
Klhl2	565.82406897902	0.640987588904978	0.185736637008797	3.451056287159	0.000558397099457084	0.00509983039593866	not
Syp	9288.12462652727	-0.491874841067549	0.142556062921495	-3.45039580209523	0.000559765206738577	0.0051096289203716	not
Cntnap2	1198.84010793226	-0.85658018482043	0.248280687670142	-3.4500475766301	0.000560487765889801	0.00511352755100411	not
Arhgap11a	81.1674477173238	2.42615675296884	0.703435056964937	3.44901313766876	0.000562639327229842	0.00513045249545146	up
Mecp2	4115.73851166392	-0.287377275074224	0.0833560500367957	-3.44758748701945	0.000565617189345214	0.00515489030858221	not
Angpt4	14.3170827801056	2.31484370196819	0.671541288573757	3.44706087526582	0.000566720869658735	0.00516223057430723	up
Fam196a	710.786467654525	-0.735322455866409	0.21339316718528	-3.4458575481377	0.000569250351208403	0.00518254383396309	not
Htra3	130.96623259576	2.40650372432587	0.69844216469202	3.44553041895319	0.000569939815986895	0.00518609274200063	up
LOC100910554	11.0975377324732	4.31821394621791	1.25335731274371	3.44531755016049	0.000570388880567439	0.0051863039066365	up
RT1-CE2	65.0162474243333	2.28491115397274	0.663236337243572	3.44509343904299	0.000570862017804503	0.0051863039066365	up
Mfsd8	1402.97702733922	-0.600505477586369	0.1743032729688	-3.44517614246898	0.000570687374070348	0.0051863039066365	not
Gramd2	1694.39068235736	-1.00483341892452	0.291745956730684	-3.44420683729337	0.000572737372123611	0.00520061159461875	down
LOC103690063	32.7022241720741	2.11594630211428	0.614442939503674	3.44368234391866	0.000573849488000664	0.00520084477865561	up
Rhbdf2	358.121586192032	1.36909588705664	0.397578097854891	3.44358981152009	0.000574045898735085	0.00520084477865561	up
Ralgapb	4706.51754140486	-0.290381998701648	0.0843282757593943	-3.44347131595773	0.000574297510698351	0.00520084477865561	not
Dcaf5	1058.1553895045	-0.303427929655943	0.0881085955520441	-3.44379487330171	0.000573610715671557	0.00520084477865561	not
Taf6l	214.072462356089	-0.414428707553052	0.120353593724387	-3.44342611407272	0.000574393518858595	0.00520084477865561	not
Efr3b	3005.11574872003	-0.613183663536975	0.178077910830558	-3.44334488582596	0.000574566084057868	0.00520084477865561	not
Pgs1	471.480055663932	0.778759728679001	0.226188443877389	3.44296868279066	0.000575365937613025	0.005205362405786	not
LOC102555634	25.9153117333601	2.06643663013349	0.600326778515398	3.44218632932512	0.000577032637610223	0.00521771361500529	up
Greb1l	719.046576751372	-0.632353233358946	0.183728334997479	-3.44178394349256	0.000577891616692709	0.00522275206793771	not
Jph1	71.8463256250455	0.99404167752034	0.288849505746144	3.44138264994629	0.00057874944965687	0.00522777490877425	not
Aplp2	9971.36504330252	-0.375352636777662	0.109082156349941	-3.44100858781626	0.000579550138373048	0.00523207596009326	not
MAST1	2078.47104323888	-0.756598979094796	0.219885451215174	-3.44087785214316	0.000579830224271039	0.00523207596009326	not
Sh2d1b2	13.3439140731272	1.78339777235465	0.518390683719324	3.44025814576607	0.000581159588126403	0.00523860884984565	up
Grin2b	1047.31659492011	-0.975441197415448	0.283535789903592	-3.44027538021608	0.000581122579297094	0.00523860884984565	not
Usp29	505.890219927403	-0.783821011157432	0.227868934421636	-3.43978881169951	0.000582168268373148	0.00524496940173559	not
Hs6st1	1061.82138071574	0.471740812907205	0.137149832419707	3.4396018178395	0.000582570604467558	0.00524586339829346	not
Zranb3	277.865412687255	-0.475415672340558	0.138314301259432	-3.43721269609593	0.000587733874443214	0.00528960486998893	not
LOC103690020	5.55137421103129	5.21173617659992	1.51698541850055	3.43558752314931	0.000591270441497474	0.00531866815540374	up
Gria3	762.427301433045	-0.925973435393877	0.269565926193835	-3.43505371197413	0.000592436392511168	0.00532638786763157	not
Rpl36al	302.168186075126	0.937297361034786	0.272972714425243	3.4336668520453	0.000595475584435646	0.00535093247135396	not
Ogfrl1	656.690320717001	1.25119990278368	0.364430412599685	3.43330265401883	0.000596276097585838	0.00535534531443596	up
Ermp1	995.682289941169	0.250818286617778	0.0730628127128163	3.43291309634704	0.000597133460306579	0.00536026389913173	not
Slc5a8	74.0960657761776	2.29940325155711	0.669850698773282	3.4327100886333	0.000597580706945391	0.0053614978201679	up
Pola1	763.023840093909	0.3448734596726	0.100490896103654	3.43188759424405	0.000599395938329215	0.00536992794357456	not
Prdm5	477.124195409359	-0.450726817833946	0.131335915112022	-3.43186262074241	0.000599451134626801	0.00536992794357456	not
Ube2ql1	344.708468140802	-0.678481904678578	0.197693945802196	-3.43198119661913	0.000599189100957448	0.00536992794357456	not
Dtl	28.6690457173239	2.56058123238766	0.746197686676764	3.43150518703879	0.000600241651242869	0.00537422775895516	up
C1galt1	577.259568818607	0.484767993847232	0.141281971361716	3.43120915694266	0.000600897099307593	0.00537731442487927	not
Senp6	3345.77936275163	-0.175865620214714	0.0512678245625249	-3.43033124021544	0.000602844837232949	0.00539195638139052	not
Smim3	227.387248471241	1.43526018470151	0.418466285903836	3.42981079491632	0.000604002264843645	0.00539951818060381	up
Zscan26	2021.64766070953	-0.33493832024121	0.0976981067150705	-3.42829898657129	0.000607376142567641	0.0054268760451307	not
Hist1h2bk	73.414951442941	1.32718607470418	0.387153285632634	3.4280635705712	0.000607903092044244	0.00542878163777592	up
Gas1	581.22944421221	1.44456271291555	0.42149205642035	3.42725963849459	0.00060970580311642	0.00544207237469617	up
Hadh	203.754763207792	1.45114913361237	0.42359097756669	3.42582635246027	0.000612932103633238	0.00546271982386482	up
Vamp3	540.521898436116	0.710277578089697	0.207333785284731	3.42576863251821	0.00061306236232738	0.00546271982386482	not
Lin52	768.719771019596	-0.391702595080165	0.114343302858769	-3.42567151102829	0.000613281598068373	0.00546271982386482	not
Tmem63b	1857.01419873305	-0.469046687448667	0.136911340696851	-3.42591552358859	0.00061273091852887	0.00546271982386482	not
Pxdc1	63.5166333924907	1.49198044092537	0.435617480859886	3.42497835022662	0.00061484841390651	0.00547385879602879	up
Ccdc171	299.869765342285	-0.655110231546206	0.191346183982433	-3.42369112313393	0.000617767938628797	0.00549702298912523	not
Cchcr1	172.344244984512	0.777628903828279	0.227151544194141	3.42339254873679	0.000618446967572343	0.00550023723934971	not
Cdk13	3689.97990504834	-0.291660341159697	0.0852554770989554	-3.42101588172651	0.000623876889154814	0.00554567915798786	not
Man2a1	439.026981748775	0.856469993296282	0.250497241860953	3.4190795353016	0.00062833357472706	0.00558242770934355	not
Mapt	2294.893639866	-0.769050059009058	0.224966489206612	-3.41850940431734	0.00062965141878263	0.00559126583112928	not
Chd2	5545.22208072775	-0.271143596731659	0.0793200307405593	-3.41834961736863	0.000630021223521956	0.00559168067461256	not
Mapk8ip2	1697.59923088364	-0.593076477365845	0.173543486688293	-3.4174516640379	0.000632103173008878	0.00560728324718844	not
Cacna1a	1476.4210596817	-0.870302551559499	0.254677029352662	-3.41727934306299	0.000632503439005664	0.00560795953835606	not
Jmy	2121.03655656409	-0.404522516383907	0.118393574680443	-3.4167607277317	0.000633709498273629	0.00561355491023699	not
Nxph1	109.791670772799	-1.22470367290294	0.358443310420125	-3.41672905394019	0.000633783226128334	0.00561355491023699	down
Jak1	3551.42303685802	0.311408857026149	0.0912022931921615	3.4144849446934	0.000639027250681553	0.00565710722636606	not
Irgc	3.87288635598752	4.68780716956746	1.37306672190429	3.41411462005722	0.00063989649349326	0.00566190624380769	up
Wasf3	2745.79410152393	-0.538244664763283	0.157671325377828	-3.4137130735312	0.00064084026447103	0.00566548591769874	not
Rusc1	475.410567406167	-0.705752135805682	0.206743294644498	-3.41366396921963	0.00064095576511551	0.00566548591769874	not
Mon2	2291.55913614922	-0.179280899013232	0.052541856342312	-3.41215388061683	0.000644517186033933	0.00569405765119411	not
Nab2	172.081401804442	1.21647092022194	0.356529168309032	3.41198148244501	0.000644924941546829	0.00569412120325706	up
Wbp1l	818.285907081501	0.551639078852536	0.161682199145076	3.41187268462099	0.000645182393227428	0.00569412120325706	not
Gls2	205.907641663483	-0.653003170298487	0.191439484178241	-3.41101613965123	0.000647212603366527	0.0057091276893295	not
Atp8b1	46.6743448363751	1.98057936109855	0.580716060397397	3.41058134287382	0.000648245444563081	0.00571532547582947	up
Rap1b	1552.120637316	0.931880449727644	0.273277154445982	3.41001958841696	0.000649582138025377	0.00572419453299654	not
Dbnl	812.881706617488	0.373254296636395	0.109484470177465	3.40919854689329	0.000651540416256751	0.0057385292540232	not
Ap2a2	4794.45685113533	-0.419217075982616	0.122992027475076	-3.40848983945378	0.000653235178236616	0.00575052961838307	not
Fasn	4164.78650224729	-0.333637882668642	0.0978922058394523	-3.40821702614224	0.000653888660321508	0.00575335589434892	not
Tfap2b	2073.15676910223	-0.929257640975715	0.272732254345891	-3.40721578092919	0.0006562922017972	0.005771569683183	not
Afap1l1	29.1606011143284	1.24256145732091	0.364760572232857	3.40651252330989	0.000657985317549889	0.00578352051337528	up
Kif20a	51.4558169367246	3.32077386286781	0.97499982205321	3.40592253224697	0.00065940887255401	0.00579309104431079	up
Phactr3	164.95380184332	-1.00773265499402	0.295956330169088	-3.4050045640797	0.000661629479914646	0.00580965063870257	down
Rpl10a	1418.43814163966	1.00000676304296	0.293891812797483	3.40263566216474	0.000667392128777758	0.00585546637494558	up
Rab3a	1433.26819144677	-0.717728950747423	0.210936578647883	-3.40258173972533	0.000667523843402532	0.00585546637494558	not
LOC100360679	37.3094544949523	1.47544185034983	0.433704899572326	3.40194877162964	0.000669071782463379	0.00586607160035141	up
Gatad2b	2067.09503471462	-0.207323884329521	0.0609457051517994	-3.40178005674284	0.000669484941841728	0.00586672196883787	not
Ptgir	12.8175298084665	4.5143032468353	1.32725710195169	3.40122741870972	0.000670839937403501	0.00587562084850323	up
Fam63a	472.323946727361	0.611280012468751	0.179806240111901	3.39965961185955	0.000674697882525447	0.00590343592157124	not
Rbm41	218.388993013561	-0.496140755032492	0.145932472913741	-3.39979680414073	0.00067435946803592	0.00590343592157124	not
Ppfia4	386.04617643987	-0.841226083479694	0.247519803869452	-3.39862132374416	0.000677264168620467	0.00592289589000224	not
Pou6f2	41.4857055320566	-1.00913628397329	0.296974881631868	-3.39805265155124	0.000678673571050312	0.00593222398695341	down
Arf3	3185.88064333958	0.463067565560134	0.136400790522836	3.39490382559481	0.000686527121669083	0.00599784194584898	not
Frmd4b	7146.646693419	-0.878842834956882	0.258927294487581	-3.39416837725091	0.000688373547002225	0.00601093893943871	not
Flot1	1000.83354880357	0.765661047345141	0.225600399278148	3.39388161454954	0.000689094746774262	0.00601117075726923	not
Clock	3402.15989827054	-0.23196491062605	0.0683479511003085	-3.39388243380719	0.000689092685365362	0.00601117075726923	not
Pkig	1344.67847707595	0.796477928630165	0.234898614719735	3.39073063321582	0.000697065761422229	0.00607177867864539	not
Ccdc136	1442.63135300153	-0.858825305911933	0.25327031909905	-3.39094335635934	0.000696524951588579	0.00607177867864539	not
RGD1562234	45.362456002598	-1.31443507897659	0.387656728662007	-3.39071911253377	0.000697095061793978	0.00607177867864539	down
Arhgap8	51.5472748046735	1.8058553349354	0.532693930501959	3.39004300881322	0.000698816591872628	0.00608371164765572	up
Prex1	903.2405569354	1.06001680313237	0.312709769213867	3.38977834238177	0.000699491574562939	0.00608652623477163	up
Usf3	1513.45373739073	-0.238220758597639	0.0702923977963095	-3.38899747434915	0.000701486566243875	0.00610081809144862	not
Map4k1	79.9349309432923	1.93872976976328	0.572256465938071	3.38786870076727	0.000704379747871898	0.00611369122187509	up
Rpl24	1055.9904472027	0.968281276167323	0.285785594669887	3.38813885033566	0.000703686314660023	0.00611369122187509	not
Mphosph8	862.455061571132	-0.283981183815056	0.083821686473987	-3.38792018821032	0.000704247538409975	0.00611369122187509	not
Dagla	491.855558250276	-0.645003538789446	0.190367672771872	-3.38819889636613	0.000703532271747943	0.00611369122187509	not
LOC108350819	505.64125686659	-0.918649973815934	0.271188398308886	-3.38749732490246	0.00070533405022315	0.00611890546727421	not
Mrpl16	165.778138559812	0.525603307242401	0.155212756587455	3.386340909075	0.000708313323414313	0.00614167268954485	not
N5	568.321828848915	-0.60230465593732	0.177941296395484	-3.38485033063188	0.000712170750124578	0.00616954250083541	not
Scn2b	1158.192766924	-0.76804229221874	0.226907637017073	-3.38482345643109	0.000712240475915476	0.00616954250083541	not
[truncated: 15,309 more rows]

## Sheet: 10.DEmRNA4_DESeq_result_change
	baseMean	log2FoldChange	lfcSE	stat	pvalue	padj	direction
Fgf2	389.703087367988	3.19039916061997	0.320913128717044	9.94162866871369	2.74305114913371e-23	2.37369931190286e-19	up
Tmbim1	526.808599813453	2.79292118328388	0.280724674039768	9.9489693694977	2.54808350278445e-23	2.37369931190286e-19	up
C1s	649.876756067012	3.65211510995457	0.375810959558379	9.71795797080058	2.52800239211542e-22	1.45840458001138e-18	up
Lgals3	773.061909345928	6.10579709010159	0.641129230959898	9.52350445940517	1.67435325336354e-21	7.24450793899068e-18	up
Cp	10095.4973296744	2.9870599502905	0.314571737577865	9.49563992394936	2.18862929893116e-21	7.57572145532031e-18	up
Axl	922.246343080627	3.99659171950265	0.422718585400275	9.454497288588	3.24577842900409e-21	9.3624478784623e-18	up
Itgal	280.642319742282	5.54570873956269	0.590311641002523	9.39454409224329	5.74661500236416e-21	1.42080951208452e-17	up
Ifi47	156.333027747118	5.46014231550568	0.585485936569779	9.32583000625999	1.10118291085564e-20	2.35634789505428e-17	up
C3	3889.99202569227	4.81136091314723	0.517166999537735	9.30330225526342	1.36149991047223e-20	2.35634789505428e-17	up
Cebpd	497.089148846354	3.88344353937636	0.417355775342551	9.30487552541705	1.34149374207804e-20	2.35634789505428e-17	up
Nlrc5	348.941872981009	3.8998679655786	0.42120938312298	9.25873952917131	2.06859688130732e-20	3.25465511134417e-17	up
Laptm5	455.176010075189	4.30699173885365	0.467882505292178	9.20528485279454	3.4076619136519e-20	4.91470039496445e-17	up
Ptprc	631.216269007749	5.41585891404975	0.597341950883324	9.06659729161999	1.22791754675463e-19	1.63473607551403e-16	up
Kcng4	577.494210341444	3.65882475553271	0.405740205746871	9.01765391674136	1.92160291125587e-19	2.37551297036467e-16	up
Chi3l1	3111.52493199017	2.8820933069953	0.327560573936779	8.79865751960599	1.38462546331486e-18	1.59758085957268e-15	up
Lad1	597.386083693402	3.29333733992747	0.379204288043082	8.6848631299056	3.79198690802284e-18	4.10174483857195e-15	up
Edn2	387.5315677403	3.67746072014689	0.426558321794127	8.62123778216142	6.6234209813184e-18	6.36841927353764e-15	up
Pros1	695.092198237944	1.19451251636011	0.138513981279983	8.62376855622685	6.47859908958663e-18	6.36841927353764e-15	up
Slc14a1	1403.41046827412	2.32576262255891	0.271130583556246	8.57801651165049	9.65230956356473e-18	8.79223797982183e-15	up
Bcl3	550.277200759677	4.78762406470277	0.561569124997122	8.52544032709651	1.52229603177812e-17	1.25458940104685e-14	up
Myof	930.782395982944	4.54354387471542	0.532904170408005	8.52600547531232	1.51488096905259e-17	1.25458940104685e-14	up
Carhsp1	1180.20274870925	3.41392203552473	0.405072593183588	8.42792648274147	3.5184398345353e-17	2.76789264619557e-14	up
Gbp2	676.145716330593	4.89878371229922	0.584573829502325	8.38009412167797	5.28853951244769e-17	3.97951101486662e-14	up
Dock2	312.194360209906	3.6834961383338	0.451611859120381	8.15633173475176	3.45353075714226e-16	2.49042736724421e-13	up
Mpeg1	1310.92462464081	3.8481361738119	0.473248296438711	8.13132599265523	4.24619725723312e-16	2.93955743723735e-13	up
Arpc1b	705.629099889821	4.76667714992295	0.586743191985303	8.12395817290087	4.51221319056084e-16	3.00357206496294e-13	up
Ccr5	168.217906891215	3.68185467626047	0.457375231963135	8.04996514668558	8.28176172587769e-16	5.3086092662876e-13	up
Jak3	596.388615023595	2.54541800803174	0.316469106578559	8.043180061242	8.75365552785357e-16	5.4106970078772e-13	up
Cybb	282.35190947801	5.94937571954246	0.740188058172266	8.03765428779432	9.15745571479481e-16	5.46510641572254e-13	up
Itgam	718.946878854621	4.7714099743848	0.595166663669788	8.01693082902923	1.0842013625266e-15	6.25475766041596e-13	up
Ncf1	274.767844314524	3.92171326818785	0.48992221082082	8.00476724992192	1.1969284177872e-15	6.68233552472358e-13	up
Itgb2	469.085099581571	5.10014737777746	0.638750949592272	7.98456328093601	1.41020665312053e-15	7.62701454548656e-13	up
Tagln2	753.543057506113	3.60320790149276	0.452013030849165	7.97146908513604	1.56799120724433e-15	8.2234011587205e-13	up
Cyth4	299.916568380054	4.15220433417666	0.526259528025494	7.89003165368915	3.02109899294241e-15	1.49517952458208e-12	up
Pdlim4	191.219216407161	3.42757474349357	0.434424304201797	7.88992399905279	3.0237062090699e-15	1.49517952458208e-12	up
Apbb1ip	148.903964641683	3.6582291591259	0.465439787074181	7.85972592098761	3.84974882400005e-15	1.85076674713802e-12	up
Gbp5	109.356490466168	4.93244430814738	0.62937836064677	7.8370096853642	4.61402474611743e-15	2.13089728913002e-12	up
Spi1	147.053928017167	4.90118686542085	0.625529480015927	7.83526120191179	4.67869052908884e-15	2.13089728913002e-12	up
Arhgap45	270.931897970336	4.00346854359557	0.513713843717611	7.79318796360155	6.53393110634512e-15	2.89955758096192e-12	up
Lap3	690.535843363913	1.2193697786473	0.157580336766583	7.73808334001409	1.00926686414888e-14	4.36684540445617e-12	up
Serping1	999.007167328965	3.16892516938312	0.412097221023801	7.68975136864631	1.47421227353978e-14	6.22297361418365e-12	up
Flnc	565.325871412282	4.51243512328255	0.587638294132838	7.67893305854315	1.60419030642691e-14	6.61040991269774e-12	up
Osmr	804.384214780515	3.75738058627839	0.490221976820937	7.66465145166442	1.79317496941124e-14	7.21732074316287e-12	up
Adgre1	351.66078674061	4.47407305604273	0.585348012110128	7.64344110423146	2.11491892031521e-14	8.31884130770347e-12	up
Il17rb	125.027440659274	3.14660657145279	0.415238017457128	7.57783834611836	3.51359797642735e-14	1.35132978173396e-11	up
Capg	209.412363517771	4.52432868493834	0.597844257523789	7.56773796519791	3.79779063009528e-14	1.42887744424041e-11	up
Ctsc	967.061805302043	3.3679317168597	0.448281532351348	7.51298341288801	5.77948530843765e-14	2.12820323900277e-11	up
Wdfy4	302.519062222671	4.89687283464601	0.652999661021132	7.49904345583961	6.428521491684e-14	2.31788378034531e-11	up
Cnn2	187.783711298015	4.73222822319316	0.633751419633486	7.46701005566176	8.20375013524287e-14	2.89759803246221e-11	up
C1qc	404.965670521894	4.39375264770492	0.589781973591061	7.44979135417155	9.34879631029013e-14	3.17254152435669e-11	up
Mvp	634.205356831938	2.58361678349202	0.346701527095785	7.45199135733324	9.19417503478076e-14	3.17254152435669e-11	up
Evi2a	57.3219117569382	3.88506548246259	0.522977080565245	7.4287490347828	1.09629521644766e-13	3.64876563674225e-11	up
Nckap1l	468.882979753338	3.03163989584317	0.408357455311315	7.42398566846775	1.13647462570242e-13	3.71112572585507e-11	up
Slfn13	255.578699302957	3.89823294339768	0.527537906016139	7.389484052125	1.47399644372472e-13	4.72415860213772e-11	up
Cd74	443.773766271472	5.2021828957816	0.704478538587575	7.38444482100416	1.53090827527409e-13	4.81735082184884e-11	up
C1r	607.721377503945	3.15366662962116	0.427426894082763	7.37825970541413	1.60371914005831e-13	4.95635127803377e-11	up
Arhgdib	300.997198099848	4.14007113802694	0.561770185984565	7.36968824853352	1.71027505338376e-13	5.19293514893206e-11	up
Lyz2	2748.65835676074	5.46055041089763	0.741557287119118	7.36362585298213	1.789808957885e-13	5.26657539188455e-11	up
Lrrc15	461.092808428712	2.62424611776992	0.35639971307723	7.36321052312762	1.79538884914306e-13	5.26657539188455e-11	up
Tlr13	231.904505800044	5.0656002843401	0.692261226459687	7.31746931753816	2.52690887278126e-13	7.28886864353753e-11	up
Arhgap30	177.443910357359	4.94425607498911	0.676412336933309	7.30952971290438	2.68078972452284e-13	7.60597176431423e-11	up
Parp3	219.990893138195	3.13619857660787	0.430299772247083	7.28840398922411	3.1364828516228e-13	8.75534011500577e-11	up
Pik3cg	299.93859596439	3.9068312167729	0.539092127750146	7.2470567008235	4.25925695107e-13	1.15486238284019e-10	up
Tmem176a	242.07886833638	3.38531431518129	0.467235841990187	7.24540801656306	4.3113929956282e-13	1.15486238284019e-10	up
Tnfrsf1a	496.802541439679	3.04429781919957	0.420216408412629	7.24459530435623	4.33732333071083e-13	1.15486238284019e-10	up
Socs3	2174.93781539573	6.21643762209427	0.861338919240751	7.21717953668448	5.30768833728596e-13	1.39182063717285e-10	up
Vsir	322.596541037078	3.09995453686663	0.429752098225268	7.21335521029079	5.45897654558973e-13	1.41012697126151e-10	up
Tnfrsf12a	214.951431799202	4.19861805351689	0.582845349772859	7.2036571195998	5.86186632660827e-13	1.49193118403837e-10	up
Rassf4	1191.18280666357	1.83043607780257	0.254280540411787	7.198490591684	6.08827461612711e-13	1.52709809827988e-10	up
Adamts4	427.007685588002	3.20054912567438	0.444931483509557	7.19335278418352	6.32193125242933e-13	1.56305234551135e-10	up
Fcgr1a	131.717214740377	5.60138149517432	0.780366779502143	7.17788307025048	7.07990697252909e-13	1.72330177735688e-10	up
P2ry6	136.052157487978	4.63541358668673	0.645945483039359	7.17616843588065	7.16922216269111e-13	1.72330177735688e-10	up
Mest	1699.06346186419	1.86602386638548	0.261231915256086	7.14316956469968	9.12030028064559e-13	2.1622607802347e-10	up
Shisa5	475.796994122586	2.03330289461336	0.284870734308532	7.13763349383293	9.49513932041201e-13	2.22070778673474e-10	up
Fcgr3a	104.973643576568	4.47796138159844	0.629963355341395	7.10828867049212	1.17490623658597e-12	2.68704223829338e-10	up
Tap1	357.484979714386	4.28777714893748	0.603258339411017	7.10769643586492	1.17995730115154e-12	2.68704223829338e-10	up
Serpina3n	6820.79933884915	7.06278655494477	0.997802989962264	7.07833773399685	1.45893819825296e-12	3.27920044119012e-10	up
Aif1	160.343369439609	3.8680246485749	0.547607844117861	7.06349386723245	1.62367370485295e-12	3.60268215511409e-10	up
Psmb9	107.961112097999	4.15964246355987	0.589324773041521	7.05831937471734	1.68528371645647e-12	3.69205130135596e-10	up
Inpp5d	274.127277462014	3.55198570478167	0.505321335662915	7.0291623450293	2.07777114585051e-12	4.49499815265434e-10	up
C3ar1	117.894240394997	4.2748910635344	0.608902832875867	7.02064571344488	2.20845204651192e-12	4.60502163481709e-10	up
Parp9	473.077275651629	2.87921300335141	0.409943052178665	7.02344627637832	2.16461404665671e-12	4.60502163481709e-10	up
Parp14	525.16775851898	2.49402665724715	0.355195947823095	7.02155154790588	2.19417833171325e-12	4.60502163481709e-10	up
Mmp19	69.915751072257	6.01611409983522	0.857563064233999	7.01536056151042	2.2935670454073e-12	4.72556724462668e-10	up
Qsox1	1863.40262421194	1.43511008465033	0.204774132177362	7.00825865743302	2.41302409762175e-12	4.91320094794585e-10	up
Pik3r5	91.6886368911926	5.23214122065055	0.750530980970379	6.97125282408169	3.14130852688728e-12	6.24903754883198e-10	up
Ptafr	229.706483229462	3.94399632545246	0.568330318745583	6.93961978688315	3.93156631621214e-12	7.73222934485039e-10	up
Gltp	282.538181813738	1.92680409305086	0.277723019797856	6.93786238696854	3.98077190892674e-12	7.74103589076349e-10	up
Lgals3bp	473.032999890994	2.96135522262487	0.427665237584603	6.92447026873218	4.37609930700782e-12	8.41523896737603e-10	up
Nfam1	261.30232645085	4.22739506932257	0.611129043556661	6.91735258517561	4.60161812359055e-12	8.7192924716091e-10	up
Vav1	176.494503347367	4.14165182838825	0.598822271855431	6.91632897279435	4.63497375274766e-12	8.7192924716091e-10	up
Clec7a	414.733372333745	8.01412728568908	1.16128546038887	6.90108294562254	5.16075867821594e-12	9.40181583619823e-10	up
Tlr7	135.148391433026	3.66814449950142	0.531325276268121	6.90376434801943	5.0642283175979e-12	9.40181583619823e-10	up
Ube2l6	80.1033401946853	2.66056674656066	0.385454289031437	6.90241832110908	5.11246190065336e-12	9.40181583619823e-10	up
Tyrobp	304.80313172079	4.59013284751954	0.667180484996402	6.87989674569737	5.98959584937428e-12	1.07981182672001e-09	up
Stat3	3919.61553597958	1.69007721414548	0.246869715151751	6.84602893921836	7.59281257192284e-12	1.35472997095122e-09	up
Clec4a3	122.496141495903	5.49919783387666	0.805004828667864	6.83126068073011	8.41716191281232e-12	1.48648797168411e-09	up
Coro1a	318.076160844337	2.90263120459663	0.426161441506777	6.81110706387187	9.68505168197644e-12	1.69312312585824e-09	up
Cd68	176.500597932281	4.61962194673111	0.67844254789881	6.80915718071994	9.81721740850482e-12	1.69906581688993e-09	up
Alox5ap	152.244514043691	3.33703424076021	0.492230507017305	6.77941369579291	1.20664552242828e-11	2.02751592783167e-09	up
Txnip	927.050324735469	3.14918555636424	0.46449805511505	6.77976047840335	1.20375283151267e-11	2.02751592783167e-09	up
Il17ra	410.110113411952	2.8304361218574	0.417379132539166	6.78145096674615	1.189748586614e-11	2.02751592783167e-09	up
Nes	163.338222177681	4.57315123445242	0.677425961459711	6.75077646064558	1.47056021651372e-11	2.44721016030797e-09	up
Glipr1	93.7277323796836	6.83192194038453	1.01441810320715	6.73481863029158	1.64134542736408e-11	2.7054062201324e-09	up
Spp1	747.970347453623	3.82024263221877	0.568467189612254	6.72025176127495	1.81410843425655e-11	2.96195987468662e-09	up
Rad9b	193.444302824832	1.93172803027269	0.287512289660659	6.7187668135948	1.83268917748859e-11	2.9643319247472e-09	up
Aebp1	294.986635059704	3.15010287101534	0.469416395158003	6.71067926793446	1.93720488480877e-11	3.10437082790605e-09	up
B2m	1772.4827140176	2.364314085467	0.352785904012717	6.70183830639042	2.05813708520281e-11	3.26790628748670e-09	up
Sox11	103.921371056324	2.08082543224123	0.310705380322212	6.69710138293501	2.12594137489436e-11	3.34487885229969e-09	up
Cyba	129.773237112356	2.7227281617581	0.406758419778212	6.69372293078207	2.17563174733111e-11	3.39222150009545e-09	up
Elf4	135.300116159661	4.00331273031271	0.598685083934045	6.68684227775708	2.28037413581256e-11	3.52378885433108e-09	up
Trim25	341.525852778303	2.05370944908773	0.307348030421248	6.68203224296878	2.35651159290113e-11	3.60921647241945e-09	up
Csf2rb	494.287738811315	6.25516671681884	0.940657373993439	6.6497822584044	2.93526931944146e-11	4.44601344644545e-09	up
Lcp1	1514.46653816798	4.25801961169145	0.640416026942797	6.64883362151051	2.95424710430015e-11	4.44601344644545e-09	up
Ctsz	429.623361781134	3.1927005472399	0.480375102817363	6.64626565472473	3.00622470623359e-11	4.48523543024006e-09	up
Runx1	271.44882620249	4.54737442221119	0.684332021817478	6.64498266518945	3.03252763577016e-11	4.48580818737386e-09	up
Fgr	373.984696279288	6.72578608243268	1.01287425064301	6.64029723152988	3.13051218937658e-11	4.59150631030003e-09	up
Cd33	177.184787381171	4.24949583414483	0.641607556709918	6.62320103574794	3.51502446616252e-11	5.11214524671217e-09	up
Mcam	319.654290044403	1.59301899066864	0.240678266425399	6.61887346260413	3.61946500262638e-11	5.2201734000379e-09	up
LOC108352474	84.9208974223802	4.27400149126898	0.646520943489155	6.61077036144101	3.82325173647587e-11	5.46851386803205e-09	up
Il10ra	168.689326843718	3.5278120158908	0.534364518245916	6.60188297582155	4.05967930751524e-11	5.75908768648904e-09	up
Litaf	1167.83129850992	2.8141763594698	0.427022421403913	6.59023090688701	4.39143050998866e-11	6.1790640517377e-09	up
Dtx3l	349.711656969491	2.82698611480799	0.429418659363276	6.58328662056681	4.60160824646639e-11	6.4225833807737e-09	up
Myo1f	265.07328151376	3.30619895993966	0.505014412105511	6.54674179723985	5.88059043660966e-11	8.14203029491227e-09	up
Clu	21922.6967588554	2.43761000957351	0.372510208152027	6.54374016128623	5.99990078847044e-11	8.17640023197306e-09	up
C1qb	313.244904162529	4.46311305707752	0.684803924762429	6.51735905080547	7.15560047609366e-11	9.67515448748071e-09	up
Kctd12	1005.40184395649	2.14473881720258	0.329179253819105	6.51541308366044	7.24898882787026e-11	9.72544570883337e-09	up
Tspo	235.782588775111	5.38440441276404	0.829386040335813	6.49203645938378	8.46837566449481e-11	1.11879524904894e-08	up
Tax1bp3	249.279981088831	2.10514047159737	0.325974226821695	6.45799667084989	1.06098075382783e-10	1.39109044746199e-08	up
Ptpn6	215.928922330705	3.32437042320308	0.514859199961332	6.45685349208629	1.06902297430015e-10	1.39109628693328e-08	up
Tmsb4x	3366.98737061754	1.90184275331409	0.297590546914484	6.39080364962198	1.65016165375015e-10	2.13129460757119e-08	up
Ikzf1	142.503027769904	3.79599665450271	0.594159195210784	6.38885451087909	1.67132976048333e-10	2.14264475293962e-08	up
Rab31	378.069680900491	2.34952420105369	0.368034254095746	6.38398240084046	1.7254092881352e-10	2.19571018748206e-08	up
Mrc1	224.680256907062	5.46658450838899	0.857696623337449	6.37356421798368	1.84684891299562e-10	2.32996422642123e-08	up
Igtp	157.69913584703	2.55508710254144	0.400945448823443	6.37265520793225	1.85783245649812e-10	2.32996422642123e-08	up
Arhgap9	113.289812980493	4.71342381514619	0.74026934719793	6.36717410086945	1.92542582396058e-10	2.38555486987082e-08	up
Fgl2	188.723359059112	4.19210318766178	0.65842845009851	6.36683179020375	1.92972601711397e-10	2.38555486987082e-08	up
Sp100	42.3032120621339	3.79762752522674	0.596898675347335	6.36226495730939	1.98800117252325e-10	2.42298142907464e-08	up
Chdh	171.633563022911	2.4442070240421	0.384168202772193	6.36233557698027	1.98708707618303e-10	2.42298142907464e-08	up
Gpnmb	3522.87074221132	6.1919048272814	0.974255240675387	6.35552632284428	2.07714174699777e-10	2.51392253253779e-08	up
Adamts1	2163.84553459516	1.75321794591004	0.276170616686976	6.348314556205	2.17686632392931e-10	2.61632121307255e-08	up
Rps6ka2	5357.91322962922	1.24226331347101	0.19618987054632	6.33194420288745	2.4209104165496e-10	2.88956528132579e-08	up
Zcchc24	214.998412795454	1.4911405131063	0.23643230973964	6.30683900499195	2.84791792684401e-10	3.37595312054036e-08	up
Mt2A	572.195154344605	4.14145403912099	0.656837883017366	6.30513882679251	2.87935692844511e-10	3.3900020653469e-08	up
Itpr2	514.272808694905	1.48100884315879	0.235245629803758	6.29558493560217	3.06242816437317e-10	3.58117866491935e-08	up
Clec2g	352.978609701796	3.21601275774224	0.512928470543898	6.26990495250158	3.61268561703647e-10	4.19629194456712e-08	up
C5ar1	132.531223545272	5.23099883922077	0.834457134010838	6.26874482344928	3.63970016949608e-10	4.19948605556458e-08	up
Cd38	148.804626513144	7.10502764472849	1.13383953875549	6.26634316574195	3.69625293617811e-10	4.2364933487705e-08	up
Syk	212.497645068498	3.42860016001552	0.547688646628995	6.26012640780203	3.84665538279267e-10	4.35124605947665e-08	up
C5ar2	90.6603331698812	3.81720071361607	0.613565744197626	6.22133935884559	4.92928683939943e-10	5.50861931589882e-08	up
Pdpn	2034.64597128098	3.80796306327872	0.612094009627632	6.22120622548698	4.93347197067266e-10	5.50861931589882e-08	up
F2rl1	92.9420774820098	3.71256790807375	0.598233049698475	6.20588900921637	5.43885551680598e-10	5.99575820430294e-08	up
Elk3	244.250687254778	2.36538385096512	0.381151812608054	6.20588377838174	5.43903644811672e-10	5.99575820430294e-08	up
Nek10	317.06163314521	1.58120178778431	0.255173409430691	6.19657742282818	5.77041514331856e-10	6.3207958788237e-08	up
Kif14	83.713797149438	2.5664414362915	0.41497534643601	6.18456363331756	6.22744896853015e-10	6.7785194527265e-08	up
Trim30	78.8147177603231	3.68302750256296	0.597020895080992	6.16900938126014	6.87191514051035e-10	7.43326470855079e-08	up
Bcl2a1	69.2575812727289	4.64043342714347	0.753262415804979	6.16044731527516	7.25397462483471e-10	7.74966289086508e-08	up
Anxa3	412.723194454475	3.13798474577145	0.509351427742022	6.16074595035941	7.24030670630607e-10	7.74966289086508e-08	up
Clic1	727.367906603303	3.28551790051897	0.533511121279194	6.15829318167035	7.35331324239604e-10	7.80759461878211e-08	up
Uba7	204.237750361611	2.7103953634955	0.440620931827627	6.15130868216633	7.6846186475508e-10	8.10961554470499e-08	up
Slc11a1	220.99073294918	5.27284569730035	0.858657058191677	6.14080516429331	8.2104239513096e-10	8.61198832274638e-08	up
Arl11	115.750082428656	5.14152107191059	0.837903813910271	6.13617098592319	8.45341713507926e-10	8.80556479338402e-08	up
Ggta1	154.468069024648	3.38327906823142	0.551524818260127	6.13440947028371	8.54761013051664e-10	8.80556479338402e-08	up
Lmo2	83.028605406187	2.15103992863157	0.35061438437175	6.13505898363502	8.51276036820883e-10	8.80556479338402e-08	up
Irgm2	520.766400843026	2.80177342186989	0.456818940518859	6.13322516506783	8.61151276324098e-10	8.8189024493143e-08	up
Irf8	212.871634484517	3.85489104494149	0.629874762061296	6.12009128977667	9.35217628543859e-10	9.41035552163289e-08	up
Clec4a1	89.9512494706699	7.35790416663642	1.20251694096682	6.1187530220744	9.43104420539769e-10	9.43486023484496e-08	up
Selplg	168.760745403924	2.59071763247402	0.4239327697906	6.11115209082255	9.89144415668889e-10	9.83857609309279e-08	up
Fes	142.326118811131	3.25960341600041	0.533555651404995	6.10920980298307	1.00125634873662e-09	9.90213921576267e-08	up
Samd4a	725.319110853366	1.47613153140104	0.241717457498084	6.1068470050937	1.01618562150672e-09	9.99268440421406e-08	up
Il6r	398.209294144935	2.08427105482816	0.34215057900168	6.09167770783729	1.11733459001555e-09	1.08985441286914e-07	up
Esr2	113.026731720194	1.41660852322462	0.232567638948341	6.09116784102231	1.12089955215062e-09	1.08985441286914e-07	up
Rac2	412.769425873117	5.51711186806129	0.9069184828528	6.08336027148403	1.17689486175486e-09	1.13790611018946e-07	up
Ifitm3	510.21061110115	4.25651571819768	0.700269571718341	6.07839593508671	1.21390721788379e-09	1.16072332706711e-07	up
B4galt5	420.321381239421	1.36198440740026	0.224041950746318	6.07914902929244	1.20822027436315e-09	1.16072332706711e-07	up
Ifih1	196.197418112248	2.37534253675893	0.390915824865964	6.07635297847915	1.2294662087995e-09	1.16914130086225e-07	up
Rab7b	212.288755728224	2.36324525653272	0.38911715267113	6.0733515351611	1.2526781364413e-09	1.18470494575899e-07	up
Was	44.8179416917442	5.77427310328681	0.951744202287073	6.06704310823332	1.30286596356163e-09	1.22547289300876e-07	up
Nek6	675.761188741889	1.80884988787044	0.298234636326881	6.0651905162613	1.31797327364378e-09	1.2329818079434e-07	up
Dnai2	90.0230790717097	1.5413101885824	0.254183765593955	6.0637632973168	1.32972811517626e-09	1.23729056394385e-07	up
Itga6	608.011550988648	1.55110108249643	0.256098659697546	6.05665443282013	1.38981709688244e-09	1.28628687143019e-07	up
Acss3	709.56250504925	1.85206321309192	0.306542427445798	6.04178425976415	1.5241918338443e-09	1.39572423642028e-07	up
Gpx1	489.853862464952	2.23309387811348	0.369758411548239	6.03933219196596	1.54753357451338e-09	1.40964018811069e-07	up
Tapbpl	165.896590877048	1.85159626011582	0.307162377819186	6.02806982177283	1.65929369276163e-09	1.50352858327883e-07	up
Cd53	522.98548749876	5.09574337899118	0.845592279721054	6.02624160744724	1.67816261253621e-09	1.5058690431328e-07	up
A3galt2	286.00877903599	4.1422687129812	0.687384089150559	6.02613411971762	1.67927847301457e-09	1.5058690431328e-07	up
Cmklr1	81.7248557150038	4.7439255629407	0.787472763810938	6.02424081308246	1.69905236729909e-09	1.51574738767244e-07	up
Cd300lf	50.9822655302396	4.54406186612261	0.754477132002921	6.02279601776587	1.7142944189613e-09	1.52150223122888e-07	up
Ripk3	76.9167692182461	5.14511506064092	0.854863258868173	6.01864100166497	1.75887464761248e-09	1.5531042615423e-07	up
Dse	268.698242548692	3.6180481823268	0.602050656249475	6.0095411320797	1.86049158500731e-09	1.63449380008739e-07	up
Vim	10087.7427883527	2.65253620450597	0.442145800368423	5.9992341944574	1.98250259097594e-09	1.73288749202124e-07	up
Plau	89.2530155825502	7.34594405734793	1.22485197226911	5.99741374767036	2.00484789173076e-09	1.74361318905449e-07	up
Tgfbr2	393.33850122047	2.39680713855129	0.399779982560994	5.99531553130128	2.03090717550389e-09	1.7574455243223e-07	up
Erich6b	67.4812575182987	5.14555309646181	0.858454427558869	5.99397350782369	2.0477474646842e-09	1.76320225727808e-07	up
Zc3hav1	578.099135044611	1.9000877854237	0.317436738168142	5.98572111214563	2.15433233764695e-09	1.84579355285425e-07	up
Slc12a4	303.247957274082	1.99251455137599	0.33318550250434	5.9801958260475	2.22869528157596e-09	1.90009996247464e-07	up
Msr1	506.148231735886	6.5537042131953	1.09607143051207	5.97926743709894	2.24143310807737e-09	1.90159229419094e-07	up
Fos	282.605619393766	1.83839499659908	0.307787329989137	5.97293916115377	2.3301681545373e-09	1.96723025612571e-07	up
Cdk6	610.162394801795	1.88820767438998	0.316341514529633	5.96888991063203	2.38873213079501e-09	2.00688286347909e-07	up
Anxa5	705.132004586325	2.61149245074126	0.438905779126348	5.95000698313769	2.68131048807261e-09	2.24180872546245e-07	up
Ddx60	141.148344701338	2.22732970512015	0.374456886164296	5.94816062253662	2.71172429807559e-09	2.25633713590357e-07	up
RT1-Da	543.490517126773	7.50826236633881	1.26517276390496	5.93457477156285	2.9460804749577e-09	2.42799118000443e-07	up
Cd300a	102.329723881148	5.20511315798215	0.877578533096787	5.93122206352794	3.00688213386692e-09	2.46635588108222e-07	up
Mchr1	232.721131386388	2.7593608230055	0.465828957926799	5.92354935443732	3.15066111949394e-09	2.57209867901328e-07	up
Parvg	195.21846873403	3.67725993629618	0.622789123509866	5.90450249929248	3.53712509968948e-09	2.87403869015614e-07	up
Lyn	670.036293879849	4.70784181384164	0.797558863512065	5.90281423631927	3.57352578554547e-09	2.89004723226334e-07	up
C1qa	442.20297825867	4.13343453977443	0.701704706251471	5.89056123316512	3.84886220002738e-09	3.09824456259878e-07	up
Oasl2	128.099423501196	3.4980012815556	0.594457242619612	5.88436144900996	3.9959371545956e-09	3.20174464511973e-07	up
Mical1	106.045170540705	2.73263470488106	0.464824454994741	5.87885313588327	4.1311869237522e-09	3.29485954328937e-07	up
Btk	44.7327768582864	5.04111798460812	0.857915547179603	5.87600726106526	4.20279898038626e-09	3.33659825474977e-07	up
Fcer1g	432.574676157322	4.19436563220556	0.714454973587677	5.87072074135521	4.33904623363744e-09	3.42591007899207e-07	up
Hcls1	161.595084831768	4.16586984203291	0.70976503339546	5.86936471370493	4.37468150145749e-09	3.42591007899207e-07	up
Csf1	386.182303279028	2.99183964140386	0.509719902580394	5.8695758714895	4.36911378967879e-09	3.42591007899207e-07	up
Ncf4	123.566690170801	5.20350914733733	0.886731859362298	5.86818787708777	4.40583849765747e-09	3.43476787743053e-07	up
Nlrp1a	100.245665717278	3.37728726101574	0.575717418940366	5.86622386244937	4.45831776377314e-09	3.46009441872744e-07	up
Sp140	97.864563242215	2.98689717863647	0.509316769820167	5.8645176354415	4.50440223434817e-09	3.48025399419035e-07	up
Arhgap42	542.117765301088	1.7933645777655	0.306096291348452	5.85882491377192	4.6615384306449e-09	3.58565536085206e-07	up
Anxa4	194.129825883866	1.93671920859182	0.331391881160236	5.84419630864576	5.09019733169551e-09	3.89805509821478e-07	up
Cd14	138.900178171919	4.99146811413344	0.854396114148874	5.84210067376746	5.15466378313528e-09	3.93003374866618e-07	up
Trim21	359.517694259506	2.49714869324813	0.42752455057389	5.84094805759359	5.19045874497844e-09	3.93996796049745e-07	up
Sash3	55.5686037873768	3.8454074095394	0.658446179984354	5.84012410798826	5.21619494711711e-09	3.94020209810696e-07	up
Arhgap25	196.575975706059	3.35193936603388	0.574013018368455	5.8394831802966	5.23630024016063e-09	3.94020209810696e-07	up
Mlf1	268.377308513807	2.71668095340676	0.465311173436483	5.83841761920981	5.26989286913071e-09	3.94831324182013e-07	up
Slfn4	1086.31804293872	6.31629836326414	1.08215551666396	5.83677509008672	5.32208594317303e-09	3.97023023355584e-07	up
Tgfb1	187.251341792502	3.051811674154	0.522977635790662	5.83545349800691	5.36444570908496e-09	3.98465501661517e-07	up
Dennd2a	624.591008430553	1.08684461490666	0.186314074414676	5.83340050031694	5.43089984972461e-09	4.0167770811617e-07	up
Efemp2	556.393223756522	1.15457016703466	0.197978318091471	5.83180106874743	5.48322673747289e-09	4.03822149555078e-07	up
Ifi27l2b	31.828184233088	3.50445908414034	0.601148103580171	5.8296101464337	5.55570159766172e-09	4.07425964198014e-07	up
Csf3r	1038.82120192065	6.2700146680529	1.07622791316813	5.82591716060927	5.67997871784586e-09	4.14782243332313e-07	up
Angptl4	251.803053568277	5.52691051394873	0.950438748558018	5.81511488492448	6.0592257423618e-09	4.40617730769142e-07	up
Nlrc4	117.759832270816	4.83851562645698	0.832682891619506	5.81075422006861	6.21920128481868e-09	4.50358647014046e-07	up
Tlr2	367.171518845159	5.110137898769	0.880351360539981	5.80465724007582	6.44978081116453e-09	4.65109818745102e-07	up
Napsa	108.256082356084	9.49537549347053	1.63602682290188	5.80392409253306	6.47806129177975e-09	4.65210816501378e-07	up
Myo1g	62.8192662477415	6.27450224809008	1.08138797707875	5.80226743877802	6.5424100570356e-09	4.67890458087253e-07	up
Acvrl1	83.4135524283893	1.33420348193839	0.229999538172378	5.80089635196764	6.59613645783016e-09	4.69791496607681e-07	up
Gnb3	5277.47623320194	1.48504362732117	0.256313383925769	5.79385908209638	6.87871820170765e-09	4.87909737364567e-07	up
Itpripl2	105.49114759348	3.45967294545277	0.597240154211631	5.79276681424679	6.92362076023995e-09	4.89090222438664e-07	up
Cfb	912.134878607857	3.6645017813863	0.632677316977008	5.79205494341987	6.95303869370335e-09	4.89171710048471e-07	up
Sec24d	213.502319347936	2.63045585964927	0.454667741636189	5.78544642332264	7.23200085334852e-09	5.06737808780983e-07	up
Lif	99.8691618422926	4.24252894061634	0.733578874535111	5.78333031101113	7.32360593432229e-09	5.0925342731637e-07	up
Myc	125.441176780786	4.13735004640487	0.715401247109029	5.7832580850594	7.32675237775329e-09	5.0925342731637e-07	up
Rsu1	140.456478302371	1.22500720177583	0.211912700988162	5.78071628582687	7.43832408493675e-09	5.14940299752001e-07	up
Tlr8	80.2213323867832	7.19065052718709	1.24741893268096	5.7644231130378	8.19376206253125e-09	5.64977848670232e-07	up
Skap2	238.93890268407	2.26370878501614	0.393180898679864	5.7574230910421	8.54076595550108e-09	5.86567604729592e-07	up
Gypc	67.5072825174856	2.64373287337694	0.459250058892857	5.75663045041378	8.5809476433759e-09	5.86997869027299e-07	up
Ms4a6a	82.3433190810147	4.76923858274593	0.828925082829216	5.75352185805256	8.74031415492856e-09	5.95545736532869e-07	up
Clcf1	263.669885850315	3.74406576900897	0.650930634026667	5.75186597970988	8.82637599233027e-09	5.97037501965759e-07	up
Htra1	2841.67869171938	1.8606296088549	0.323512647109439	5.75133499564694	8.8541471365734e-09	5.97037501965759e-07	up
Psme1	598.600720216996	1.66585401833378	0.289657593235134	5.75111461684175	8.86569815711563e-09	5.97037501965759e-07	up
Cebpa	106.266967564516	2.8935201937866	0.503450915207254	5.74737299384079	9.06406349871482e-09	6.06304166597726e-07	up
Etv6	346.60903406429	1.04565559832645	0.181941762628266	5.74719945119406	9.07336795220496e-09	6.06304166597726e-07	up
Stat1	2991.38210667052	2.7535776461507	0.479307662684321	5.7449063733501	9.19718615898203e-09	6.12214234051931e-07	up
Myd88	248.568860830558	2.36827259572813	0.412857302445932	5.73629818752759	9.67682310822693e-09	6.41673477142082e-07	up
Lmna	625.931497516292	2.17715306901524	0.380483816557768	5.72206484026552	1.05237126673971e-08	6.89901117934249e-07	up
Dock8	376.587051296372	2.87619768626811	0.503759969420214	5.7094605781765	1.1333480399441e-08	7.36768080942264e-07	up
Cmtm3	56.8447902114168	2.32664625095023	0.407542357687977	5.70896793194577	1.13663302485459e-08	7.36768080942264e-07	up
Srpk3	470.090144803196	1.79035456200235	0.313799621604975	5.70540701370294	1.16065406434998e-08	7.49531339242728e-07	up
S100a6	524.997148415535	5.74439958063674	1.00713678372701	5.70369355330171	1.17238771964585e-08	7.53725931218967e-07	up
Sh3pxd2b	735.981894759914	1.59597934012268	0.279839774828941	5.70318976670941	1.17585948708107e-08	7.53725931218967e-07	up
Lrrc25	289.870419967699	5.95693760738654	1.04594541049705	5.69526626112898	1.23179533695704e-08	7.86667228661086e-07	up
Epha2	291.687209928092	2.55382397541716	0.448937771029633	5.68859236227773	1.28090826208877e-08	8.15024973969501e-07	up
Celsr1	76.7990726061317	3.95536710480645	0.696204105783825	5.68133263212126	1.33649260327107e-08	8.4418530966469e-07	up
Eng	206.214297491901	2.48848889228946	0.438289264397389	5.67773179594286	1.36492500165309e-08	8.59009345585817e-07	up
Dsc2	191.964483395335	4.1613624720563	0.733302953824611	5.6748202776933	1.38834336037904e-08	8.7058183108986e-07	up
Rnaset2	558.156892469732	1.72568555423131	0.30482542940221	5.66122569765763	1.50295598491532e-08	9.39049069708641e-07	up
Cd9	827.272596093439	1.34440715155039	0.237550350133167	5.65946188164628	1.51848371023759e-08	9.45338042197191e-07	up
Icam1	229.017996009154	3.42077226864456	0.604501128464722	5.65883520735924	1.5240380547851e-08	9.45395219145725e-07	up
Gna12	1312.52498514425	1.15062150791478	0.203370172002186	5.65776926176968	1.53353111524377e-08	9.47886536125853e-07	up
Tgif1	158.520740176991	3.30905918939078	0.586099316599249	5.64590180481883	1.64317617952683e-08	1.01204448893491e-06	up
Lcp2	201.865432759321	3.93323948467604	0.697199276340239	5.64148532299478	1.68589413585448e-08	1.03101660103298e-06	up
Fgd3	170.0997198484	3.34262646511155	0.592481785265782	5.64173709342318	1.68343019176287e-08	1.03101660103298e-06	up
Klf5	59.0061825670936	4.4467180637968	0.789336289778404	5.63348996033764	1.76598803043643e-08	1.07619559305505e-06	up
Tbxas1	109.751975834536	2.55919288779635	0.454708033078027	5.62821129521851	1.82087955147512e-08	1.10575306657473e-06	up
Plat	454.943389252781	2.10253846344345	0.374087946887346	5.62043893939362	1.90472903225264e-08	1.1526274601817e-06	up
Cpne2	60.1180441351899	2.07725164747376	0.369686051402714	5.61896138518607	1.92108782236484e-08	1.15847620005813e-06	up
C2	650.279807532031	3.08787061456624	0.549831276562398	5.61603303812022	1.95391316866706e-08	1.17417969479586e-06	up
Cbfb	614.5861534194	1.05306702919283	0.187748251519019	5.60893121865456	2.03579905754381e-08	1.21915481968549e-06	up
Itgax	250.132095663762	5.94068936679664	1.05939018073311	5.60765001869811	2.05092220852282e-08	1.22397622975532e-06	up
Aoah	251.307950221572	7.84766392780238	1.39993972574628	5.60571557723239	2.07396301353074e-08	1.23347346650091e-06	up
Plp2	138.239522002293	4.52647063908084	0.807648615582248	5.60450491928055	2.08851059525119e-08	1.23787167369905e-06	up
Hspb1	153.251604714807	3.72310682649988	0.664636238147439	5.60172108110958	2.12233870722638e-08	1.2515111789186e-06	up
Galnt6	41.1043875361435	3.60809395578527	0.644138747333965	5.60142356086925	2.12598536200421e-08	1.2515111789186e-06	up
Map3k8	178.068642145633	4.20358116890664	0.751085225757998	5.59667668161675	2.18499637914973e-08	1.28092473325031e-06	up
Ahnak	7030.02127611605	2.30866160612346	0.412539446628074	5.59622025237465	2.19075357394171e-08	1.28092473325031e-06	up
Tmem173	50.4704229150394	3.42265365904233	0.611742748099849	5.59492314322242	2.20719523238098e-08	1.28619285814201e-06	up
Mlkl	31.2937084038341	4.23545473406215	0.75740145764452	5.59208685342935	2.24356534106535e-08	1.30098754577395e-06	up
LOC685067	75.0221612303004	3.08034520956914	0.550870877255615	5.59177356573127	2.24761816713707e-08	1.30098754577395e-06	up
Adcy4	60.2684782629885	2.97842783931807	0.533060319112893	5.58741240442489	2.30477945399066e-08	1.32962726700721e-06	up
Fermt3	282.415446013457	3.52358595559656	0.63096986240854	5.58439660199668	2.34512989068828e-08	1.34841073149974e-06	up
Ctsl	3579.84977879434	2.19442044161927	0.393163175133406	5.58144958737468	2.38522193159066e-08	1.36692172086224e-06	up
Cnr2	65.5410484262506	4.31660624540097	0.774357499733648	5.57443589929165	2.48333221323236e-08	1.41844985526114e-06	up
Irak4	94.5927647832735	1.88588818014739	0.338742274185961	5.56732455280171	2.58680317768731e-08	1.47269087487613e-06	up
Plec	5245.97915646424	1.72869840773494	0.310790655240533	5.56225992830136	2.66303241472538e-08	1.51111809841483e-06	up
Siglec5	147.005198777634	4.90997086100438	0.883119075272081	5.55980614447906	2.70074462542848e-08	1.52750938667617e-06	up
Sp110	135.263784647323	2.30673353114781	0.415085874344551	5.55724411193298	2.74067341770193e-08	1.54504348013574e-06	up
Slfn2	370.272249250178	5.25388261937906	0.945671312550257	5.55571745663993	2.76473778470689e-08	1.55354924804942e-06	up
Lrg1	226.844951004322	5.97156230430177	1.07539490377415	5.55290180690304	2.80965919640262e-08	1.57368193243172e-06	up
Acsl5	215.882274825678	2.08901017991122	0.376357831387294	5.55059575141805	2.84697725030745e-08	1.58943984745391e-06	up
Smpdl3a	298.618647368142	5.17287952447581	0.932488009093953	5.54739522012943	2.89956817022046e-08	1.6135957016722e-06	up
P2ry13	46.6687828581807	2.65158530456698	0.478182564769087	5.54513171313015	2.93732973966547e-08	1.62937069885866e-06	up
Nlrp3	232.973585189729	4.25108779164656	0.766864524246927	5.54346648884455	2.96541448019586e-08	1.63682728912961e-06	up
S100a4	452.928360444558	3.42917546617706	0.61862579447768	5.54321448731764	2.96968722936787e-08	1.63682728912961e-06	up
Ifi44l	26.4022804385501	3.23730295916634	0.585505888798232	5.52906985412392	3.21933143909214e-08	1.76879267353548e-06	up
Cald1	937.691202931341	1.63502911170854	0.295790025220695	5.52766818451235	3.24515078133158e-08	1.77733622064891e-06	up
Bid	83.1336612971443	3.26041511570421	0.589904343442945	5.52702340971923	3.25709515018494e-08	1.77825065502369e-06	up
Sec16b	564.504827533152	2.79428360619547	0.506708466115256	5.51457848655697	3.49616859956794e-08	1.89194043289552e-06	up
RT1-S3	272.182947413685	2.1475188673478	0.389432708427164	5.51447996245918	3.49812756992296e-08	1.89194043289552e-06	up
Bmp1	446.92469634257	1.5084944329169	0.273696698036157	5.511555103663	3.55677037625149e-08	1.9176643271584e-06	up
Prss23	542.204721655159	1.47580467010245	0.267816010753484	5.51051696256084	3.57781327903197e-08	1.92301908137286e-06	up
Mapkapk3	288.583044051254	2.16310922009539	0.392687055264227	5.50848109479927	3.6194310321443e-08	1.93936510443719e-06	up
Ncf2	106.434028489636	5.01503615095113	0.910753981578966	5.50646634808734	3.6610790777133e-08	1.95562640734519e-06	up
Rhog	233.120168231766	2.12873234535481	0.386878358852818	5.50232985806439	3.74804867910504e-08	1.98979995365862e-06	up
Xdh	391.597976410086	3.02701689332684	0.550751725887351	5.49615507504732	3.88161200757945e-08	2.05440547447026e-06	up
Gadl1	124.443583034853	1.39579271497949	0.254027493553358	5.49465215538296	3.91481272057673e-08	2.06566048033602e-06	up
Parp12	226.054483611989	1.37245351397427	0.250169250258154	5.48609996055875	4.10904437314324e-08	2.16155717221854e-06	up
Msn	1505.04387820144	2.94142813544764	0.536690593088909	5.4806776442984	4.23699848515758e-08	2.22211311462492e-06	up
Agtpbp1	17219.0563999851	1.12325673764088	0.205032562700958	5.47843095186378	4.29113976636831e-08	2.24370863856605e-06	up
Lilrb4	1240.28961849127	7.24988675288411	1.32486171682215	5.47218374629611	4.44523572033344e-08	2.31305850886258e-06	up
Anxa2	1976.46375309665	4.01674265497784	0.73405734200062	5.47197395237612	4.45050259115524e-08	2.31305850886258e-06	up
Clec12a	42.9211227985916	5.29477830964386	0.96797844131302	5.46993412628253	4.50202876522328e-08	2.33283268981196e-06	up
Timp1	1169.25403136004	5.22330443612544	0.95563504768625	5.46579413215529	4.60838937822507e-08	2.3808177602669e-06	up
Tmem176b	664.152042685212	2.23087488010075	0.409772299385713	5.44418176495835	5.20440563105108e-08	2.68073357906551e-06	up
Ptpn7	38.8841769601046	5.16665116189208	0.950085395273346	5.43809134167945	5.38543652294525e-08	2.74943215051957e-06	up
Grn	1447.27908549308	2.13834915483687	0.393204995986707	5.43825530362579	5.38048396615209e-08	2.74943215051957e-06	up
Il33	2338.32704578842	1.37755258237552	0.253281953807849	5.43881062849268	5.3637428563994e-08	2.74943215051957e-06	up
Fli1	104.345796422912	2.50734419947051	0.461298701655494	5.43540268045897	5.46728194277311e-08	2.7811337176129e-06	up
Slc39a1	1000.52627178969	1.54627862717181	0.284503933907537	5.43499910856891	5.47967064023806e-08	2.7811337176129e-06	up
Casp1	38.8193116214935	3.20303303194238	0.589688668429994	5.43173576740119	5.58085181885194e-08	2.82420474938218e-06	up
Ifitm1	293.111665902778	6.37308552476899	1.17360902806786	5.43033103218465	5.62496147269392e-08	2.83404346712727e-06	up
Ctgf	594.342677584852	1.72372333399317	0.317440072595001	5.43007478514643	5.63304415954111e-08	2.83404346712727e-06	up
Fas	109.712037077743	3.83899958348133	0.707131050207463	5.42897894577677	5.66773689950732e-08	2.84323253680502e-06	up
Hmox1	917.455904803784	5.95851256625302	1.09875709126012	5.42295709729567	5.86210662508975e-08	2.92757043322083e-06	up
Vat1	824.026717027756	1.62453152216952	0.29957838135644	5.42272614870911	5.86968822053289e-08	2.92757043322083e-06	up
XAF1	80.7176767339852	2.38682789924851	0.441086829499241	5.41124272959644	6.25888656347988e-08	3.11271694695823e-06	up
Ehbp1l1	302.683054337837	2.29342088569978	0.423901482492348	5.41026861292277	6.29302854811377e-08	3.12072908545e-06	up
Ets1	250.333274026697	2.28057349435584	0.42180952737274	5.4066429190457	6.42169889248651e-08	3.17543836377897e-06	up
Fgfr1	827.443957563671	2.12854135703471	0.393759624809686	5.40568718304598	6.45603874741962e-08	3.18332372084306e-06	up
Irf5	88.4555303944784	2.93160801583215	0.542538309289481	5.40350416852856	6.53514362300614e-08	3.21317416714111e-06	up
Card6	124.382106562417	2.65038905525399	0.490620971708945	5.40211121840567	6.58610918108066e-08	3.22905925203861e-06	up
Plek	306.227902196649	5.20734142405591	0.964170957164051	5.40084866212154	6.6326363748012e-08	3.24268468188374e-06	up
Fcgr2b	630.775588639607	5.73544376071496	1.06208487656571	5.40017458798654	6.65760729202944e-08	3.24572420853954e-06	up
Scimp	86.3609631239792	9.16938452118448	1.69868241961579	5.39793925886301	6.74106799490667e-08	3.27718156707443e-06	up
Lacc1	121.974597944512	1.77801022689468	0.329673006039765	5.39325390408282	6.91930702407796e-08	3.35441027074838e-06	up
Eppk1	110.721201900099	2.13917157505036	0.396910121154206	5.38956166909953	7.06297405469495e-08	3.41449418895546e-06	up
Ltbr	295.692526336613	1.66002026493226	0.308162656182626	5.38683137501412	7.17106538764346e-08	3.45709272044416e-06	up
Rras	103.452474194548	1.84559848964359	0.342912191908192	5.38213144121079	7.36089816441615e-08	3.53875179254306e-06	up
Tgfbi	343.537396772375	3.89319873519018	0.724371543118282	5.37458818223407	7.67579112779726e-08	3.64958563320844e-06	up
Slc15a3	90.5372412744656	4.55155346190549	0.848037634283475	5.36715975553513	7.99862049444739e-08	3.79266095609318e-06	up
Ptrf	325.606500944181	2.0570666629466	0.384891262018479	5.3445397854936	9.06470651666071e-08	4.25156844671672e-06	up
Pgghg	235.565770948744	1.41449289229766	0.264620277215326	5.34536849247821	9.02332914457297e-08	4.25156844671672e-06	up
Trim5	202.154887278468	1.7617582517984	0.32970448710813	5.34344639119398	9.11958089781457e-08	4.26574558374261e-06	up
Mboat1	116.445961148402	2.42102514676313	0.453302856192	5.34085570759715	9.25088682900629e-08	4.31550130322404e-06	up
Ecel1	143.811939403855	3.20009614332256	0.600499320011265	5.32905872942957	9.87230719888368e-08	4.58069760565898e-06	up
Ccnd2	480.161036129783	1.48115635037284	0.277934967408888	5.32914718929129	9.86750048409456e-08	4.58069760565898e-06	up
Lsp1	363.737369326772	4.6210585269689	0.867591703072299	5.32630557738727	1.00230456055954e-07	4.6258360078944e-06	up
Emp3	115.415938857174	3.76018474545312	0.707185912821557	5.31710923150406	1.05428783073111e-07	4.8528083740594e-06	up
Slc25a30	1758.40753329375	2.64260822074069	0.49718195364948	5.31517325064411	1.06555895195457e-07	4.89167872187738e-06	up
Klf10	299.727693210518	2.17952990555947	0.410305767492466	5.31196507151095	1.08449392978983e-07	4.96543292139486e-06	up
Mefv	94.4070601856238	5.28738258329995	0.995626493482883	5.3106085644665	1.09259775014492e-07	4.97620770046268e-06	up
Ikbke	152.80898947601	3.3851157627108	0.637536447306437	5.30968194369555	1.09816707074512e-07	4.98844553632172e-06	up
Cd180	87.2765086868309	3.37552786478812	0.63628517978741	5.30505498480403	1.12639038409018e-07	5.10325611975098e-06	up
Myl12a	669.245583633797	2.04621203666639	0.38609819721697	5.29971922017679	1.15980903548122e-07	5.24094385824374e-06	up
Cd48	216.80521903174	2.25203839475788	0.425130514059924	5.29728711602303	1.17535809023882e-07	5.29737564264667e-06	up
Tlr1	55.2282476006408	5.09837307800929	0.962744717847826	5.2956645551964	1.18584350043334e-07	5.3307515485714e-06	up
RGD1563091	394.583213765325	2.0508708415839	0.387495062440976	5.29263735301477	1.20564853698321e-07	5.39177241074121e-06	up
Gna15	40.2833130747736	4.18005413590672	0.789862396308601	5.29212956008804	1.20900189327981e-07	5.39283396056536e-06	up
Rassf2	120.133154360867	2.73694046435734	0.517296411729199	5.29085530519805	1.21745658609885e-07	5.41658641018322e-06	up
Lcn2	4095.71597713295	6.15635866637511	1.16428735956649	5.28766254807351	1.23889256152982e-07	5.49782399035809e-06	up
Rhoc	455.826723969809	1.57026140387024	0.297144674138131	5.28450125658413	1.26047684044301e-07	5.57930247507601e-06	up
Gnai2	1990.76657213498	1.1107151251194	0.210221838886448	5.28353824228201	1.26712397565539e-07	5.59441700170097e-06	up
Apobec1	105.428253855754	4.34253135307836	0.822450544241108	5.27999085596728	1.29190333712703e-07	5.68930561212658e-06	up
Traf1	45.6278561812637	8.24848533517006	1.56295946922655	5.27747871750759	1.30973410067155e-07	5.73862483046141e-06	up
Tpm4	505.83545150398	2.03413259668037	0.385410633485629	5.27783205741836	1.30721183776271e-07	5.73862483046141e-06	up
Tmod1	461.229584217931	1.19957217919495	0.227452318377869	5.27395010853261	1.33518219014845e-07	5.83535307194425e-06	up
Ticam1	40.4774403440661	4.03578973063001	0.765318235758916	5.27334844782313	1.33956879151041e-07	5.83977760067273e-06	up
RGD1559575	45.590144159416	5.79217325620291	1.09887425651798	5.27100641574467	1.35677726570828e-07	5.89993571296816e-06	up
Tp53i3	604.455841874872	2.30471908134283	0.439505129261349	5.24389575433679	1.57221051213482e-07	6.78559783878236e-06	up
Casp8	50.2211286356577	3.12609407104154	0.597259983775184	5.23405912996549	1.65827365106268e-07	7.13923932311983e-06	up
Emilin2	271.602772013766	5.11676826643903	0.97938043284297	5.22449509388905	1.74630957611476e-07	7.48103461233122e-06	up
Flna	5018.10857675119	1.85259763690793	0.354919426154183	5.21976961639494	1.7914583980133e-07	7.65549888751016e-06	up
Pla2g7	212.863584105687	5.90839577304176	1.13226344019184	5.21821650625819	1.80654220990584e-07	7.70094237114294e-06	up
Sphk1	236.099413609581	2.08951051951627	0.400490901542404	5.21737325734235	1.8147831981585e-07	7.71706457261157e-06	up
Atl3	534.260321916564	1.09833368482778	0.210536709005918	5.21682745975149	1.82013658525907e-07	7.72085879438206e-06	up
Sla	143.840870358824	3.68233435105151	0.706722046539019	5.21044216617374	1.8839110112133e-07	7.95240191977283e-06	up
Gadd45g	382.891145253798	2.07753068804352	0.398707411006605	5.21066484016047	1.88165110361326e-07	7.95240191977283e-06	up
Synpo	382.611537265228	1.90501288225635	0.365939017377578	5.20582061980767	1.93141152866547e-07	8.1330752619497e-06	up
Hck	251.746720613215	4.83772638782911	0.929516374318525	5.20456284740104	1.94453808988719e-07	8.16847590331979e-06	up
Pstpip1	157.484792823994	5.81490913436763	1.11904243960187	5.19632583053459	2.03265861772057e-07	8.49739678668837e-06	up
Steap4	849.526575974302	5.89916704779493	1.13538207323937	5.19575496816147	2.03890673141507e-07	8.50297802424111e-06	up
Chl1	1563.53787251132	2.22266458900032	0.428027231278232	5.19281117316461	2.07142249270357e-07	8.59714846072439e-06	up
Acp5	38.9287054347368	3.97536324700355	0.766079346170943	5.18923172498177	2.11163487466782e-07	8.72221116369354e-06	up
Evi2b	40.6503702416464	3.73944747402681	0.720556575034391	5.18966532759531	2.10672381519744e-07	8.72221116369354e-06	up
A2m	1174.90074429701	2.60448031559154	0.50274605499742	5.18050870753208	2.2128159759745e-07	9.1183824038549e-06	up
Cdc42ep1	269.807986941234	1.32407086685447	0.255719296541423	5.17782930252972	2.24482477989764e-07	9.22830937427278e-06	up
Eno4	335.97590247923	1.16387706774522	0.224884367633206	5.17544674178307	2.2736628284959e-07	9.32471151013708e-06	up
Gatm	153.911830747885	2.02523281627332	0.391666536086683	5.17080891441055	2.33082816108819e-07	9.53655862504805e-06	up
Cela1	13.7660229112971	6.52044394706186	1.26143365719908	5.16907402133221	2.35256711841485e-07	9.6028016788693e-06	up
Tmem154	83.9635260422018	4.66261843560858	0.902799198882444	5.16462402866588	2.40922683684208e-07	9.81093855652375e-06	up
Folr2	64.8873938898253	6.29892216347169	1.2199172841643	5.16340103155991	2.42502822323726e-07	9.85210409848995e-06	up
Psmb8	52.914534972191	3.04246397015346	0.589476633608776	5.1612969822527	2.45244757751927e-07	9.91694164115094e-06	up
Ostf1	332.027002091826	1.54027542529866	0.29842740751738	5.1613068588848	2.4523181712132e-07	9.91694164115094e-06	up
Fkbp10	244.190541846005	1.97424795063089	0.382555476218522	5.16068406638928	2.46049108705405e-07	9.92627488196839e-06	up
Cxcl16	225.668770312937	2.39805631918008	0.464745443485322	5.15993508445408	2.47035484302255e-07	9.94289099260263e-06	up
C1rl	32.8547548888297	2.94062813160349	0.570151678898927	5.15762426111313	2.50102867849968e-07	1.00429938141053e-05	up
Cfd	38.5529733594749	7.04173497844111	1.36571628625121	5.15607454442105	2.52180535660818e-07	1.01029827099115e-05	up
Il1b	681.540096787524	7.58572749367777	1.47263810127799	5.15111451149789	2.58943014431302e-07	1.03499463066109e-05	up
Plin2	2250.27275777623	4.66460842924074	0.906345083952169	5.14661414491316	2.65230100222092e-07	1.05524996426293e-05	up
Ctsh	720.472807888168	1.89458212129235	0.368112116488435	5.14675294952392	2.65034002969189e-07	1.05524996426293e-05	up
Tmem63a	105.705787637681	2.09195537983862	0.406613859335554	5.14482064939222	2.67776512388885e-07	1.06293763759505e-05	up
Trim47	158.401878864366	3.15025048505216	0.612478495918616	5.14344667779283	2.6974324020998e-07	1.06585531011738e-05	up
Ly86	39.9135883508	3.71003994006545	0.722439465360071	5.1354336494011	2.81494181694728e-07	1.10723177331606e-05	up
Unc93b1	298.298774662401	2.41322049375948	0.470425305079992	5.12986964710399	2.89942886167097e-07	1.13787789816189e-05	up
Rin3	152.406470060078	2.77097714548815	0.540212621172305	5.12941948574787	2.90637043623897e-07	1.13802156425312e-05	up
Igsf6	231.521245098147	6.54892692862295	1.27922914756544	5.11943223079815	3.06456866562316e-07	1.1972571082605e-05	up
Ccl2	461.794536678646	6.71224544763713	1.31216606874327	5.11539324749175	3.13087980190711e-07	1.21766599396868e-05	up
Il1r1	698.089223769488	3.27650501619269	0.640750025996133	5.11354644285642	3.16165976398916e-07	1.22445337071746e-05	up
Fxyd5	104.698975869888	2.91189226371396	0.569463149968966	5.11339893349139	3.16413080430212e-07	1.22445337071746e-05	up
Itgb1	2144.53380065401	1.91169240680633	0.373883082068651	5.11307544655181	3.16955630716716e-07	1.22445337071746e-05	up
Aven	261.618694319762	1.27643569673689	0.249690782455456	5.11206574862091	3.18654872978475e-07	1.22827614401747e-05	up
Sulf2	1565.21761295029	1.0174828070809	0.199108379232704	5.11019581899033	3.21825073115267e-07	1.23773923120132e-05	up
Plbd1	59.0906500211021	4.76217548102587	0.933228909802479	5.1029017971955	3.34484593227084e-07	1.28357535587165e-05	up
Rasip1	135.396742964049	1.4956438193535	0.293165805604284	5.10169941637847	3.36617079530781e-07	1.28890083969894e-05	up
Plin3	92.2546002167656	3.03125110752908	0.594373916042802	5.09990601153969	3.39822182932053e-07	1.29830077704305e-05	up
Rtp4	51.9353136474731	3.39213951779179	0.665268087218133	5.09890611464059	3.41621929829671e-07	1.30230192501368e-05	up
Irgm	104.646950008135	2.37262549779178	0.465627860529961	5.09554023483763	3.47748152384212e-07	1.32274225787111e-05	up
S100a11	371.999661720026	4.72615137090189	0.927673136149571	5.09462997982069	3.49423035633986e-07	1.32619835037662e-05	up
Nuak2	201.824500679076	2.11927895202875	0.416566880979913	5.08748786519816	3.62837594360649e-07	1.37409852201308e-05	up
Il10rb	202.235956698426	2.72031145831621	0.534939341995101	5.0852708798171	3.67101753785865e-07	1.38721180191528e-05	up
Fcgrt	195.392375305368	1.75178682921231	0.344546113514755	5.08433199649862	3.68922148250699e-07	1.39105351193352e-05	up
Mcm3	119.495203785474	2.08783980761947	0.410712565854543	5.08345734023365	3.70625849667123e-07	1.39443947395411e-05	up
Abca1	2909.49936300652	2.47890451050912	0.48772344631779	5.08260271107393	3.72297874229357e-07	1.39769182414045e-05	up
Tmem117	281.142823377156	1.2936637341078	0.254664734425092	5.07986995933403	3.77693316891816e-07	1.41487840594083e-05	up
Wwtr1	127.630686813065	1.31017025223268	0.258375997654311	5.07078933077054	3.96169124533409e-07	1.48088532144702e-05	up
Tmem123	410.488144674432	1.66062363011878	0.327812077466829	5.06577928107854	4.06732976227716e-07	1.51709646973558e-05	up
Eif2ak2	513.26499504614	1.44113537718137	0.284759484265831	5.06088631568118	4.17311996379592e-07	1.54655647137936e-05	up
Ccnd1	832.190320502544	3.0997394181776	0.61258195404887	5.06012199296734	4.18988320676081e-07	1.54945103973097e-05	up
Vamp5	35.8428071403556	4.74610882284858	0.938466918875542	5.05730007887258	4.25233838783456e-07	1.56919446648726e-05	up
Tubb2b	448.900891369035	1.32710586099973	0.262541486990546	5.0548424792289	4.30746139652358e-07	1.58615392318369e-05	up
Jaml	53.9669863664702	4.59360171775136	0.909684840754421	5.04966281942413	4.42590568104777e-07	1.62220433305509e-05	up
Map3k6	225.692784451809	1.92546828262278	0.381330980785017	5.04933608766581	4.43348153657512e-07	1.62220433305509e-05	up
Glt8d2	59.6642004131908	1.91032513182997	0.378302360910818	5.04973092747976	4.42432804861248e-07	1.62220433305509e-05	up
Irf1	483.039687689595	1.91074557038742	0.378696754037019	5.04558211819433	4.52142646265278e-07	1.65089299133189e-05	up
Slc2a9	26.2373309625139	3.22806842767048	0.640130874989817	5.04282569985682	4.58707055646799e-07	1.67133537096403e-05	up
Abcb1b	70.7981536670306	6.02497264373273	1.19522974916761	5.04084896475235	4.63471152040511e-07	1.68514605637923e-05	up
Pycard	33.8755344381704	3.47610854543332	0.690748856744537	5.03237683492672	4.84435835056196e-07	1.75400230069406e-05	up
Zfp217	319.264595732757	2.08231518066306	0.414256587530584	5.02663142444133	4.99170429406928e-07	1.80357883543752e-05	up
Ifitm2	215.106233720728	3.76075604812291	0.748453166888596	5.02470457003581	5.04208092891383e-07	1.81798530493149e-05	up
S100a9	376.641557678008	8.46363133979415	1.68586610145107	5.02034611913086	5.15784563689841e-07	1.84817462604143e-05	up
Cnn3	1608.93950479283	1.13243912131333	0.225561894413034	5.0205249617193	5.15304538416862e-07	1.84817462604143e-05	up
Nfatc1	110.589035196513	3.27450162902105	0.652482363373906	5.01852894856652	5.20686481961547e-07	1.86188449241911e-05	up
Dram1	42.9736593160094	3.94291803926292	0.786580485318993	5.01273310596294	5.36623053792483e-07	1.91097431933879e-05	up
Shc1	772.140000618582	1.08529997604789	0.21669261732577	5.00847693586293	5.48624483450995e-07	1.94970101336476e-05	up
Sh3tc1	50.2722309086843	2.91398921347234	0.582085508841105	5.00611880765407	5.553848490227e-07	1.96968147172866e-05	up
Itga7	504.257194424762	1.11588766242332	0.22299650894681	5.00405888726039	5.61355963623793e-07	1.98678684303415e-05	up
Cd200r1	40.3884709044999	7.10706785249578	1.42081202352919	5.0021169125824	5.67041833027427e-07	2.00281489881749e-05	up
Rbm47	251.535079652133	3.67214693715948	0.734278430758334	5.00102792528854	5.70254512248182e-07	2.01006004958845e-05	up
Fam46a	169.026020779814	1.67545325981046	0.33508182327752	5.00013173923439	5.72911554161729e-07	2.01532119265794e-05	up
Tm4sf1	167.585676328702	1.53600841705198	0.307529973973377	4.99466246234895	5.89387584293483e-07	2.06907320920229e-05	up
Tfec	35.4276664030798	6.03024428344004	1.20838403062068	4.99033761671167	6.02738513390481e-07	2.10739302045435e-05	up
Wipf1	290.853273860451	1.73537095952267	0.34787171246721	4.98853714553249	6.08382147138156e-07	2.12283665736292e-05	up
Lrrk1	127.359603586366	2.66576111029138	0.534680114623061	4.98571208725555	6.17340175619074e-07	2.14875369480162e-05	up
Cd302	172.884660933824	1.96569502274797	0.394590811603197	4.98160363836523	6.30594961442075e-07	2.18711563079719e-05	up
Cxcl1	102.079659267379	4.94673043771419	0.993200470917801	4.98059614605599	6.33886998453509e-07	2.19413645644698e-05	up
Car9	116.151354924278	4.37214222317557	0.878306598964967	4.97792254814877	6.42703627168016e-07	2.22021390726484e-05	up
Layn	37.8858623613511	2.33218483377452	0.46859158299333	4.97700965705932	6.45741012130225e-07	2.22626288783622e-05	up
Sdc1	237.678945593554	5.79615062940153	1.16499291198973	4.97526686192632	6.51578125836887e-07	2.24192099877913e-05	up
Serinc2	73.4944984676288	3.71273102280118	0.747468283582476	4.96707499749254	6.79703068459643e-07	2.33405178687124e-05	up
Slpi	398.285221109767	6.18823684353838	1.24670641394966	4.96366808921241	6.91741192064491e-07	2.37068610120003e-05	up
Tlr4	94.2010797525634	2.24458890577724	0.452374592279649	4.96179260304186	6.98455524028774e-07	2.38490331225277e-05	up
Il21r	64.8845017921146	5.90439264004938	1.191646440615	4.95481918026137	7.23975831635826e-07	2.46166006249926e-05	up
Csf1r	1122.58895050134	2.99283060915926	0.604134621537967	4.95391342005909	7.27355800868674e-07	2.46830330306552e-05	up
Fosl1	82.5075218388184	5.4417201568349	1.09876538146818	4.95257700016323	7.32370614307068e-07	2.48045757765409e-05	up
Plac8	43.1347921170861	6.33116473895364	1.27859091679522	4.95167348351156	7.35779846358576e-07	2.48713707049373e-05	up
LOC102549173	115.218733205795	2.89784316122281	0.58539740283594	4.95021526775537	7.41314393727882e-07	2.50096066515564e-05	up
Tlr5	78.3668244513747	7.20732165203263	1.45649634937219	4.94839664729628	7.48273046836563e-07	2.5146333245826e-05	up
Mgst1	208.840145000339	1.94818056253681	0.393682522862368	4.94860820432686	7.47460335708579e-07	2.5146333245826e-05	up
Cmah	35.2298537313389	7.87570359567862	1.59184189915169	4.94754133552815	7.51567473384238e-07	2.51593389977969e-05	up
Cyp4v3	168.494500361864	1.52728048074212	0.308671708776343	4.94791209339097	7.50137703617543e-07	2.51593389977969e-05	up
Card14	37.7782990312678	3.5248521631091	0.713174572979661	4.94248154190661	7.71344101751561e-07	2.57218735433801e-05	up
Zyx	820.349513160093	1.45882350243821	0.295267585276412	4.94068287608525	7.78494372177547e-07	2.59103886524554e-05	up
Ddx58	152.755472827654	1.80028935566496	0.364433310544718	4.93996927167296	7.81348831166745e-07	2.59485223077428e-05	up
Sbno2	1934.92586560954	1.65367680581943	0.334985904220169	4.93655638934752	7.95140543478997e-07	2.63126145047629e-05	up
Ifit2	122.315042164416	2.33408426019208	0.472947175821451	4.93519018511541	8.00726941562654e-07	2.63965355764283e-05	up
Hrct1	22.5487192291111	3.15091852673996	0.641132551453466	4.91461324120377	8.89578953917854e-07	2.91156644339427e-05	up
Pnp	568.567178718031	1.35727054125034	0.276174830783165	4.91453380237964	8.89939705642553e-07	2.91156644339427e-05	up
LOC103690031	221.061284640231	1.81906568760763	0.37026363475331	4.91289318439169	8.97421739388856e-07	2.93050529124583e-05	up
Flot2	1461.42023442725	1.56709298960058	0.319096350928457	4.91103387751347	9.05974323257025e-07	2.95286207393773e-05	up
Gmfg	97.9392100658626	4.04593944572205	0.824112294945372	4.90945162514563	9.13314251443594e-07	2.97118980258163e-05	up
Adcy7	217.111356270301	1.79961096274813	0.366768809879018	4.90666303751876	9.26389859880878e-07	3.00243994474875e-05	up
Smagp	30.2190432224559	3.45336810125179	0.70417886632823	4.90410642292992	9.38535979764815e-07	3.03612003771769e-05	up
Nfkb2	306.093152391239	2.95057372492161	0.601880049991889	4.9022620453384	9.47393408624071e-07	3.05335898008506e-05	up
Ezr	574.250550890712	1.9326638604175	0.394212072738116	4.90259937244848	9.4576743999042e-07	3.05335898008506e-05	up
Pdlim1	58.1540284991592	2.91056534859673	0.594329753715033	4.89722301534355	9.72005029317589e-07	3.12685707107798e-05	up
Irf9	792.066939281572	1.97706828881494	0.4038241443206	4.89586449106749	9.78744959917533e-07	3.14257867916624e-05	up
Kremen1	795.841926722245	1.51569720415884	0.309632079733208	4.89515558421735	9.82279839656834e-07	3.14257867916624e-05	up
Cd63	1841.34481429432	2.55741750527219	0.522742551226869	4.89230788515297	9.96603792160536e-07	3.18232875109269e-05	up
Rasgrp4	55.466219860547	7.56692736676732	1.54724562608837	4.89057925850951	1.00539664485007e-06	3.19860289198901e-05	up
RT1-CE7	94.8686622113455	2.20598696360322	0.4510638494441	4.89063126278446	1.00513103321434e-06	3.19860289198901e-05	up
Slc8b1	163.586925345818	2.21954560457614	0.454384608697669	4.88472884444232	1.03571287519904e-06	3.27100049837041e-05	up
Plpp1	218.695018971831	1.4893997403792	0.304907565935225	4.88475822438466	1.03555845588578e-06	3.27100049837041e-05	up
RGD1565785	29.1338803123806	5.12989637022878	1.05047097256019	4.88342515331601	1.04258735742014e-06	3.28671391527693e-05	up
Casp4	57.3755108953875	2.80980148558794	0.57598118247869	4.87828694940376	1.07011167801804e-06	3.3673496020833e-05	up
Oscar	77.8072436073602	7.15152050032839	1.46733853901523	4.87380404056447	1.09469579472921e-06	3.43845737193802e-05	up
Irg1	218.507082532214	7.30187938973623	1.49875951740387	4.87194863815406	1.10502899629289e-06	3.46462623892049e-05	up
Syngr2	165.980052270027	1.95982608072112	0.402329872632951	4.87119205913174	1.10926945997897e-06	3.47163228641156e-05	up
Cytip	32.9798808477708	3.57007182938036	0.734237450868011	4.86228511656528	1.16038318161039e-06	3.61395439446295e-05	up
Bin2	103.968044409681	3.28178575048749	0.674962021437024	4.86217838375621	1.16100921206529e-06	3.61395439446295e-05	up
Pirb	64.9578139255279	5.06155382381746	1.04128660206744	4.86086521594333	1.16873810876151e-06	3.63148122950366e-05	up
Dab2	230.83360057809	2.65877944789697	0.547301642562378	4.8579781990951	1.18590463141123e-06	3.67163711195601e-05	up
Pgf	99.2976472490287	3.04127835965086	0.626841226948145	4.85175229213577	1.22375408366768e-06	3.78205570107795e-05	up
Birc3	328.285704912275	5.7287586172778	1.18177017677458	4.84760804584979	1.24958978698664e-06	3.85501790434543e-05	up
RGD1561662	27.8552680355779	4.37068498696286	0.902031154140799	4.84538141160548	1.2636867503659e-06	3.89157056736344e-05	up
Tmem158	248.016536588808	1.45642955832724	0.300935255799688	4.83967740654714	1.30050054652883e-06	3.99073811325787e-05	up
Plcb2	58.6982877370721	2.65109397992461	0.54809041956069	4.83696464180041	1.3183686863157e-06	4.03840829275502e-05	up
Zfp36l1	696.056143220794	1.69526722787004	0.350534974290476	4.83622848562106	1.32325810573529e-06	4.04622403462204e-05	up
Cfh	858.571734113462	2.60421937142154	0.538986730225599	4.83169478092998	1.35375684182826e-06	4.13218159815197e-05	up
Rplp0	5523.02873343243	1.43138375308273	0.296285508948626	4.83109605380978	1.35783473043432e-06	4.13733198584978e-05	up
Atp8b4	126.693822613776	5.6661561709626	1.17331821603417	4.82917259233756	1.37101538605071e-06	4.16283566427713e-05	up
Lpp	1424.63121804005	1.12539363073457	0.233035241635479	4.82928514518395	1.37024073215714e-06	4.16283566427713e-05	up
Usp18	115.765370606281	2.54654246325415	0.52757531781194	4.82687945640758	1.38689008736871e-06	4.20366142593526e-05	up
Tspan14	257.252797310485	1.0765295370198	0.223199163646589	4.82317908110247	1.41288010282633e-06	4.27495033909359e-05	up
Klra1	47.1030890424867	3.53435931069902	0.733241975601681	4.82018137027521	1.43427765168622e-06	4.33211925265852e-05	up
Pld4	231.59556974466	2.88575171463804	0.598796904701585	4.81924955185963	1.44099218366981e-06	4.34481737330547e-05	up
LOC100910885	24.0319758440289	3.65104169816419	0.757881902264371	4.81742826587592	1.45420345285545e-06	4.37702594062074e-05	up
Trpv4	30.058282704683	2.04809708678466	0.425298776523171	4.81566653806979	1.46709346390155e-06	4.40815739231669e-05	up
Lilrc2	64.1137983088776	7.77557444224517	1.61625542852831	4.81085743317518	1.50284188381325e-06	4.50774427784331e-05	up
Slamf8	34.2767742975522	4.68283433455456	0.975123345268979	4.80229948064964	1.56853862966078e-06	4.69666056462616e-05	up
Ms4a6b	12.0335797614278	6.33116991858689	1.31850488559191	4.80177964281465	1.57261696583843e-06	4.70073952120305e-05	up
Serpinb1a	1179.99188165208	6.46879286682285	1.3480966219364	4.7984638204427	1.5988718136955e-06	4.77097835855655e-05	up
Des	73.5358997466385	2.21887214020811	0.462660751503533	4.79589447126718	1.61950527327013e-06	4.82423025206303e-05	up
Cd37	98.4082388617809	2.35938236424361	0.49228339307894	4.79273198611692	1.64525352827891e-06	4.88411712074153e-05	up
Rnf213	1760.33539221616	1.65950502108826	0.346555936549442	4.7885632478597	1.67979622752907e-06	4.96961253159756e-05	up
Ms4a4a	15.9402151895776	6.73218178478928	1.40635899658465	4.78695823835764	1.69328051030844e-06	4.99996249707433e-05	up
Crip1	32.5144432753155	2.85916741961209	0.597320452804375	4.7866558163018	1.69583289176786e-06	4.99996249707433e-05	up
Igsf7	16.8408866270479	6.81133139232563	1.42316756832819	4.78603612386066	1.70107452794177e-06	5.00688722025311e-05	up
Gfpt2	174.308876468024	2.48371135831501	0.519357868969948	4.78227347020081	1.73323660492859e-06	5.09289064881138e-05	up
Gpsm3	76.2759315353315	1.9232622539164	0.402689857989287	4.77603847169045	1.78782203643263e-06	5.23118390884638e-05	up
Bcl6	463.848886428403	1.11493465293749	0.233451904685049	4.77586445243038	1.78936896864682e-06	5.23118390884638e-05	up
Gsdmd	61.421359971421	1.74622676555815	0.365669428305433	4.775424551214	1.79328517763789e-06	5.23379200158161e-05	up
Galns	467.924617080229	1.05309584294639	0.220579495380659	4.77422364725716	1.80401817107982e-06	5.25625294391892e-05	up
Plet1	38.9472108842396	3.78476176912296	0.792869023498898	4.77350187351369	1.81049864268897e-06	5.26626890907865e-05	up
Arhgap22	116.442770410063	1.88526753196642	0.395102875334682	4.77158646433401	1.82780484379665e-06	5.29879705721752e-05	up
Crym	4531.41378913151	2.09427180521094	0.439323211783324	4.76704109648512	1.86951187033597e-06	5.410642464867e-05	up
S100a16	318.925381611964	1.48586437108145	0.311781858877803	4.76571785295503	1.88182443284862e-06	5.43718455080317e-05	up
Plod2	1157.40549960543	1.94215107370123	0.407769379455749	4.76286639348307	1.90862217932698e-06	5.50542067626867e-05	up
Thbs1	3486.17872449706	6.04045968760143	1.26884926871695	4.76058097405809	1.93036464442521e-06	5.55887203012763e-05	up
Nfkbie	139.55471896965	1.79654957356219	0.377590299067912	4.75793360686701	1.95584801697696e-06	5.62290060296018e-05	up
Il2rb	16.9307801853077	6.82106733842589	1.43375184981542	4.75749505697519	1.96010055017243e-06	5.62578113131579e-05	up
Mov10	308.757608272904	1.90099332097442	0.399615179098007	4.75705984258469	1.96432952028567e-06	5.62858460390465e-05	up
Piezo1	1278.43421763742	1.86605770880122	0.392387856616483	4.75564591853589	1.97812917397117e-06	5.65875729155686e-05	up
S1pr3	1745.53410498225	1.54404222163721	0.324847193577155	4.75313394163733	2.00287565093344e-06	5.69191607400739e-05	up
Rcn1	697.615157748435	1.3185560408228	0.277520600596152	4.75120058831798	2.02212412283825e-06	5.72780723305427e-05	up
Rasal3	64.2241346270258	2.76966973590572	0.583136404814278	4.74960869024774	2.03810633594714e-06	5.76364482945051e-05	up
Plaur	41.963338658807	6.26050511763497	1.31835964494464	4.74870809467007	2.04720173087781e-06	5.77992175469858e-05	up
Sept9	529.483429223755	1.39017772668983	0.292790210253956	4.74803349976778	2.05404020131908e-06	5.78978400068881e-05	up
Itga5	280.486708202451	2.9008644523136	0.612023837794089	4.73978997741191	2.13939857256433e-06	6.01080699600176e-05	up
Ifi30	385.983941918934	1.7866687795118	0.377005430338845	4.73910621898993	2.14662962707521e-06	6.02134829105197e-05	up
Psmb10	131.603456410539	1.50677615080983	0.318069872961597	4.73724888427819	2.16639045405234e-06	6.06694491719803e-05	up
Mertk	530.517113371406	1.12938949769603	0.238737916719391	4.73066663735489	2.23783745862652e-06	6.25690676840859e-05	up
Prrg4	28.2329058421037	6.59164314274833	1.39367495217352	4.72968473205913	2.2486876058019e-06	6.27710264413122e-05	up
Fcgr2a	323.520926151332	5.7345777239071	1.21305956780293	4.72736696211337	2.27449990615164e-06	6.33893234714437e-05	up
Fam114a1	112.7680777795	2.1390235464079	0.452591684869723	4.72616625076444	2.28798349605643e-06	6.36625890132614e-05	up
RGD1305464	91.1262451368557	1.45239197620445	0.307435057303918	4.72422367488387	2.30996065548407e-06	6.39655825031405e-05	up
Rps4x	3077.91965316553	1.38155306077095	0.292436308023557	4.724287042564	2.30924056360326e-06	6.39655825031405e-05	up
Cdca7	89.1555750124191	1.04896222816902	0.222025213079158	4.72451850680147	2.30661210244237e-06	6.39655825031405e-05	up
Sell	239.978679018772	6.79539420928799	1.43866852226443	4.72339118019502	2.31944092814604e-06	6.4125501826555e-05	up
Irf7	165.717282677701	2.48964393760713	0.527146837107084	4.72286612069985	2.32543939328938e-06	6.41888031573514e-05	up
Gda	388.568966100479	4.80015870647238	1.01665444569797	4.72152433580998	2.34083616181213e-06	6.44201763127568e-05	up
Actb	17898.3202310815	1.38230301896592	0.292768574774018	4.72148699713722	2.34126601379349e-06	6.44201763127568e-05	up
Fstl3	35.3716277707836	3.42268076540483	0.725056415968786	4.7205716548713	2.35182739195483e-06	6.4505668260796e-05	up
Mpa2l	56.2385539857998	2.8943525650967	0.613098997845515	4.72085678702414	2.34853259222036e-06	6.4505668260796e-05	up
Cmtm6	488.243630534393	1.74246693238462	0.369302214682003	4.71826829927088	2.37860667222679e-06	6.50340374032055e-05	up
Vcam1	616.56633532534	2.37745452999947	0.504777310457647	4.70990767759351	2.47829025743206e-06	6.74398891279508e-05	up
Ifngr1	798.287604363126	1.18025679028498	0.250587211410042	4.70996418230496	2.47760328442582e-06	6.74398891279508e-05	up
Ccl6	405.32713845026	6.03332550024682	1.28133655709515	4.70861887678025	2.49400898040578e-06	6.7761088577524e-05	up
Slc13a5	252.517052543282	2.73440687122479	0.580892619255639	4.70725015361476	2.51080724304912e-06	6.81105657608951e-05	up
Anxa11	386.492008320694	1.40519273674099	0.29875654825504	4.70347091954422	2.55775541452914e-06	6.91673014988373e-05	up
Ehd4	382.360288032524	1.3860092638342	0.294758539141591	4.70218527975678	2.57391770977715e-06	6.94957781639832e-05	up
Tnfaip8l2	32.675193166369	3.42597162003814	0.728754053842298	4.70113559159634	2.58718640977539e-06	6.97452261588516e-05	up
Gsn	540.338136091471	1.87168705854196	0.398290476608127	4.69930156121581	2.61052739335417e-06	7.02650040385391e-05	up
Dusp6	400.261368483042	2.99515083061498	0.637621057750768	4.69738380532864	2.63515002840099e-06	7.07078163434667e-05	up
Eef1a1	24788.4125394619	1.04493227889025	0.22258034916166	4.69462952513977	2.67090333273343e-06	7.14456321168739e-05	up
Il2rg	40.5709338244156	4.90426504760423	1.04505621453674	4.69282415566345	2.69459092794171e-06	7.19680327004432e-05	up
Slamf6	23.9435536011809	7.31928548276888	1.56154904621858	4.68719538492444	2.76974514104025e-06	7.38612929984338e-05	up
Icoslg	92.7905704894191	2.06329447433228	0.440538140055004	4.68357739485318	2.81910939037972e-06	7.50620403373873e-05	up
Kif11	393.564181369722	2.63367704169864	0.562384344364083	4.68305540168738	2.82630083747383e-06	7.51379241077719e-05	up
RGD1565356	20.1379249671443	7.06956906878511	1.51158557440685	4.67692282096515	2.9121179624554e-06	7.73006527242572e-05	up
Pqlc3	68.2374586432757	2.80872094525642	0.601111187893459	4.67254811060718	2.97485803193377e-06	7.88451270423857e-05	up
Pax7	31.8113457923474	2.92497706493165	0.626312819630648	4.67015359298661	3.00974615956762e-06	7.95262240971555e-05	up
Ifi27	257.699216751058	1.85853008528936	0.39793487830731	4.67043776910172	3.00558527664927e-06	7.95262240971555e-05	up
Tmem156	28.6962662497384	4.36913746502545	0.935819328815298	4.66878309786202	3.02989054474567e-06	7.99364567955996e-05	up
Egr2	37.5996524854995	6.11787494830309	1.31147735579188	4.66487272638352	3.08808112209234e-06	8.12240425228755e-05	up
Arap3	179.171620116751	1.83616172059977	0.393772724561326	4.66299874539384	3.1163465380726e-06	8.18431100674089e-05	up
Adgre5	290.25374494409	4.62112529662635	0.991411659048916	4.6611569013214	3.14436894965571e-06	8.24539294116536e-05	up
Rsad2	152.737577678322	2.08049020135051	0.446714240991106	4.65731783418101	3.20355671788335e-06	8.37521995716119e-05	up
Lhfpl2	715.087267976149	1.39646173926066	0.29988665714282	4.65663178403966	3.2142456397237e-06	8.3904900884914e-05	up
Apol3	39.2465094062506	2.92306890575349	0.627808168145398	4.65599056219434	3.22426704065898e-06	8.40397434829594e-05	up
S100a10	857.03944387993	2.75556009505441	0.591970387804019	4.6548951633822	3.24145595435596e-06	8.436071910081e-05	up
Rbm43	58.9869293636132	1.3592512308658	0.29216135730612	4.65239908316008	3.28095317808256e-06	8.52604454250373e-05	up
Ccl20	129.870383528456	7.91966524144431	1.70312078683139	4.65009017720853	3.31789924809335e-06	8.59117877694588e-05	up
Il1r2	315.405735075345	6.82854499993601	1.46853489602378	4.64990312346343	3.32090980630773e-06	8.59117877694588e-05	up
Col3a1	255.083177103734	5.14069701216993	1.10551660522449	4.65004052211956	3.31869817240421e-06	8.59117877694588e-05	up
Ctla2a	23.1322305518397	4.0524523380088	0.871976277566584	4.64743415878003	3.36089316276178e-06	8.67048925998677e-05	up
Arhgap27	130.774816204355	2.11049063761975	0.454123695726537	4.64739157520343	3.36158681079975e-06	8.67048925998677e-05	up
Hk3	153.62332354691	5.0159426808316	1.07979895864939	4.64525608276703	3.39654867331346e-06	8.74762915015419e-05	up
Ncan	1115.94393302926	2.36517013439415	0.509284416932601	4.64410466088766	3.41554394441978e-06	8.78347979882216e-05	up
Mnda	38.3128002906022	7.03154998529212	1.51461170608232	4.6424769840713	3.44256997172621e-06	8.81686694883002e-05	up
Adamtsl1	612.776688875908	1.37737847741503	0.296678234236337	4.64266777426548	3.43939150418907e-06	8.81686694883002e-05	up
Cst7	18.571464185889	6.95141391330356	1.49825111042983	4.63968547389182	3.4893984308787e-06	8.90722988838018e-05	up
Ticrr	32.3019254658301	2.39866757028111	0.517296160525503	4.63693287003016	3.53617194086337e-06	9.0000776147827e-05	up
Nfatc4	33.3387554194009	2.57017731697448	0.554492629249432	4.63518752350866	3.56614047137018e-06	9.03648508609133e-05	up
Stat6	420.52271528031	2.18975646899712	0.47277571337417	4.6317025326216	3.62670979648879e-06	9.17653018243151e-05	up
Ccr1	328.41853241012	7.62165042140273	1.64698783684653	4.62763005948836	3.69873951448842e-06	9.30711883691171e-05	up
RGD1559482	34.3330434496918	6.87325671515243	1.48528456815432	4.62756892687133	3.69983114334966e-06	9.30711883691171e-05	up
Gpr183	31.687460318725	3.82224233848797	0.825848556777106	4.62826060192484	3.68749808818441e-06	9.30711883691171e-05	up
Rab32	286.49190382359	2.19837661108968	0.475058340961744	4.62759291130246	3.69940282293779e-06	9.30711883691171e-05	up
Shmt1	29.71041600693	2.90487367988823	0.627838362909903	4.62678589187309	3.71384093447839e-06	9.32880189448729e-05	up
Clec4d	447.032277110991	7.20076242035584	1.55647387118085	4.62633042139848	3.72201343406633e-06	9.33578065266464e-05	up
Rpl41	2362.06913888054	1.50113480711024	0.324706240007096	4.62305500219965	3.78129407780433e-06	9.47074625246882e-05	up
Csrp3	21.6381693982247	4.70525361840873	1.01789304395421	4.62254226645486	3.79065544303473e-06	9.48047308563614e-05	up
Rarres1	43.3719297915332	7.21125547985803	1.56032436604309	4.62163870333283	3.80720650662899e-06	9.50812741850331e-05	up
Fcnb	21.0038062073377	6.16363966213503	1.33390071732974	4.62076343618261	3.82330529587138e-06	9.53457417228327e-05	up
RT1-Db1	51.3269988770308	4.72388687207105	1.02286974868051	4.61826823812593	3.86955843360145e-06	9.63603565616407e-05	up
Vamp8	145.880790008823	1.72720020803058	0.374221546746222	4.61544831677444	3.92247649756785e-06	9.73978489862364e-05	up
Pdgfa	159.865525379006	2.25636099112494	0.489047693478189	4.61378516086504	3.954011391259e-06	9.80402222758159e-05	up
Cdh5	54.4620621401298	1.67102322092182	0.362406662143782	4.61090646357615	4.00916913352153e-06	9.92656512072347e-05	up
Cxcr2	277.586335661778	7.64628233105914	1.66134046254652	4.60247763985645	4.1749439702244e-06	0.000102815603760141	up
Lyl1	33.5193105035265	2.52689791191873	0.549073341893357	4.60211363240708	4.1822490926873e-06	0.000102815603760141	up
Irak3	303.670188566397	2.3743138913815	0.515904106228713	4.60223879344141	4.17973590441532e-06	0.000102815603760141	up
Akap13	2038.6037112219	1.08517999461157	0.235847094660726	4.60120145288472	4.20060911079232e-06	0.000103120484936855	up
Zc3h12a	196.410069678297	4.59107032457121	0.998257590816773	4.59908381043695	4.24353049952778e-06	0.00010402660390273	up
Ung	34.2656575099984	2.14432255828183	0.466325615391197	4.59833748674298	4.25875725321135e-06	0.000104230972846171	up
Gsap	160.44318766312	2.09051702779276	0.454649456381733	4.598085400629	4.26391221904947e-06	0.000104230972846171	up
Pm20d1	136.113202921279	2.63549777509775	0.573775652825326	4.59325480633467	4.36385685777935e-06	0.000106523653931717	up
Enpp3	106.60052719164	7.01723774119626	1.52815004412935	4.59198216049151	4.39055906871442e-06	0.000107024515214423	up
Rpl32	1373.79531906488	1.50444154068872	0.32845071905381	4.58041786305924	4.64047837770628e-06	0.000112798819217644	up
Cd8a	29.3782178840014	5.17348134437435	1.13135192625757	4.5728311627027	4.81177862249115e-06	0.000116635087702317	up
Tmsb10	449.890156575242	1.83836619297212	0.402168343155221	4.57113600376692	4.85087309736843e-06	0.00011741826670791	up
Cd80	34.1234862304179	5.96844083462663	1.30580014363375	4.57071540673737	4.8606200859349e-06	0.000117489876853736	up
Erbb3	34.2957013686772	3.36853658481085	0.737053715889155	4.57027284741	4.87089628380335e-06	0.00011757406134419	up
Spsb1	251.637609096017	2.08232560172832	0.456089213097769	4.56561028397299	4.98043274984965e-06	0.000119551109017542	up
Prkcdbp	358.038015506739	2.81928360969588	0.617567436340046	4.56514292010617	4.99154158176567e-06	0.00011965181461997	up
Masp1	41.4056834023144	3.54542889642799	0.776973770899949	4.56312558958253	5.03976462269544e-06	0.000120142157472438	up
Cd44	3429.65503381956	2.26477950750697	0.496291073526093	4.56340971723703	5.03294583444951e-06	0.000120142157472438	up
Samd9l	250.982564761994	1.72583275361719	0.378183936278206	4.5634745108465	5.03139208820786e-06	0.000120142157472438	up
Fam111a	107.91809526808	7.02151959656776	1.54141663092675	4.55523799061788	5.23263010685686e-06	0.000123757898695354	up
Rgs1	19.1673874232763	5.1234102587964	1.12481729015816	4.55488220498105	5.24149417829168e-06	0.000123757898695354	up
Hlx	59.0581505865237	4.97525659048009	1.09204894865875	4.55589156199516	5.21638436536284e-06	0.000123757898695354	up
Mgp	139.684045901335	2.33546998091055	0.512725199385991	4.55501306295725	5.23823230209518e-06	0.000123757898695354	up
Lgals1	296.575289707829	2.01622815670678	0.442607263524111	4.55534358079269	5.23000218808927e-06	0.000123757898695354	up
Itpr3	874.783669552312	2.15653117002526	0.47376520749851	4.55189856893837	5.31639667486634e-06	0.000125355418599335	up
Prtg	755.05569339218	1.37940117462171	0.303195421418837	4.54954487164302	5.37620692636038e-06	0.000126421213688205	up
Tnfrsf11a	35.4909459077763	2.07738749120347	0.456871219317173	4.54698699188861	5.44193602792188e-06	0.000127620036362119	up
Kank2	385.6783031622	1.36766013444012	0.300905979102329	4.54514110527203	5.4898464252256e-06	0.000128569380353693	up
Fyb	624.702007926381	3.66182000028657	0.806954205284419	4.5378287594349	5.68363822060144e-06	0.000132748619006679	up
Tagap	323.200801092218	6.14340444567674	1.35435012294484	4.53605337467597	5.73166802865999e-06	0.000133689998075497	up
Ifit1	129.058329156958	6.06021225970716	1.33625858723152	4.53520921595182	5.7546412540111e-06	0.000134045190017726	up
Vangl1	160.654325711194	1.29637176682663	0.28593053628226	4.53386960232502	5.79127896539781e-06	0.000134536463159919	up
Cd93	252.840079087726	3.28972067647146	0.726987735434208	4.52513916827855	6.0355775745128e-06	0.000139476576288804	up
Cd82	1121.45656648026	2.16014673613739	0.477308796826706	4.52567970776719	6.02016988711609e-06	0.000139476576288804	up
Gnb2	1443.66303483003	1.59549029644759	0.352585308062723	4.52511848895236	6.03616777259571e-06	0.000139476576288804	up
LOC102555439	128.594901351914	1.54183139994843	0.340943128968905	4.52225391551754	6.11846001824265e-06	0.000141189583380967	up
Bak1	161.811626957153	1.46494739247812	0.324143673516062	4.51943848413729	6.20038598026933e-06	0.000142889587430787	up
Rps28	552.205399231056	1.41704196849144	0.313620952743303	4.51832684039856	6.2330217759581e-06	0.000143450675367695	up
RGD1307182	412.270029472309	6.6591106758075	1.47400739055213	4.51769151124349	6.25174760897797e-06	0.000143499994520665	up
Dennd4a	16428.2301669077	1.44452623626355	0.319740703323245	4.51780527549285	6.24839054430462e-06	0.000143499994520665	up
Mmp9	535.193102036247	5.72359957928232	1.26754806425232	4.51548918790583	6.31707698506255e-06	0.000144807485272156	up
Ifi35	89.20873919731	1.77623211849734	0.393392084417712	4.51516995093196	6.3266008156473e-06	0.000144833968672497	up
Sqrdl	188.482484349484	2.20445610194468	0.488678052786724	4.51106017422637	6.45044172457075e-06	0.00014731555485167	up
Slfn1	86.7212019580066	6.2910546521249	1.39795916426134	4.50017054357162	6.78989649235891e-06	0.00015462202446481	up
S100a8	342.597125972328	6.49891763432657	1.44517598778293	4.49697316400661	6.89276840278785e-06	0.000156552680770406	up
Ifit3	723.784373885061	5.59246384908959	1.24371593245915	4.49657651167323	6.90563368322157e-06	0.000156639321304739	up
Clec5a	52.3713452028591	7.48349270592081	1.66452688600316	4.49586772604801	6.92868011090273e-06	0.000156858994595425	up
RT1-CE4	65.5534680843855	2.39125375298794	0.532393314230094	4.49151724687976	7.07175729770618e-06	0.000159779247456137	up
LOC681325	22.0581133728993	7.19907483393865	1.60348544724268	4.48964151581047	7.13431372035609e-06	0.000160982487038074	up
Olr1	520.09211512355	4.91377972964919	1.09506404068003	4.4872076400187	7.21627371827069e-06	0.000162619855783999	up
Galnt3	61.2503242554035	3.97421350045631	0.886275513092591	4.48417387341392	7.31969602871432e-06	0.000164735993717762	up
Upp1	247.491772798219	5.2999656153409	1.18344318008528	4.47842845734171	7.51945624234278e-06	0.000168574131070241	up
Dap	255.979132018738	1.55524712814237	0.347251380083371	4.47873562883747	7.50864570160239e-06	0.000168574131070241	up
Srgn	790.146526488968	5.10391390274342	1.13981867159718	4.47782970215037	7.54057152347254e-06	0.000168828811586985	up
Clec4a2	28.9964992688514	6.62948653986289	1.48071723818268	4.47721304845441	7.5623772580802e-06	0.000169098272875444	up
LOC108348047	64.5556617270949	6.89110576255417	1.53961966212006	4.47584941404624	7.61081155818506e-06	0.000169961697596786	up
Lat2	64.5057809627362	2.93732036868708	0.65640710113257	4.47484550916497	7.64665819788208e-06	0.000170542156482919	up
Tagln	271.377157180964	3.28393690966451	0.733967372980971	4.47422737107096	7.66881042276869e-06	0.000170816090073176	up
LOC102556096	9.64175674386301	6.00378026649903	1.34361716928539	4.46837120255928	7.88174463184468e-06	0.000175333360338478	up
Gng12	440.636086817728	1.7666165974096	0.395757012073417	4.46389209417691	8.04841084649991e-06	0.000178811099512675	up
Slc29a3	97.0063169628999	1.66338732980677	0.37287081665653	4.46102847286919	8.15672510384208e-06	0.000180753446059148	up
Sigirr	12.3251796473597	5.3908573054955	1.2088069448084	4.45965116981518	8.20931543666203e-06	0.000181686217726739	up
LOC685275	17.0944340187942	6.83194776842797	1.5320474682219	4.45935776151712	8.22056061114903e-06	0.000181702736267122	up
Pctp	69.2580001957341	1.50912769695773	0.33848943701343	4.45841888087591	8.25664320007817e-06	0.000182267504928256	up
Dok1	29.0161124206339	2.26405168983769	0.507898942492407	4.45768144097196	8.28509021792043e-06	0.000182662492231272	up
Cdsn	21.3391455705029	6.18671007335574	1.38799235339518	4.45730847019609	8.29951335218899e-06	0.000182747681407551	up
Fgd2	80.2635884541929	3.12565110342138	0.701598417899991	4.45504297569115	8.3876391452839e-06	0.000184453457036122	up
Swap70	281.663049942581	1.41528351654669	0.318186891859698	4.44796298261951	8.66884642456325e-06	0.000190154277655154	up
Runx3	12.8935453745969	6.42568737253545	1.44481918529028	4.4473989811012	8.69163109727917e-06	0.000190172009356018	up
Tifa	122.866607830148	1.24379844884257	0.279664442796802	4.44746724468754	8.68887032689738e-06	0.000190172009356018	up
Tnfrsf14	38.4850060652562	5.57804874806722	1.25479032711852	4.44540305062485	8.77272369389721e-06	0.000191512694107844	up
Tacc3	129.498310580955	1.90752480850077	0.429132155407064	4.44507544928984	8.7861026822458e-06	0.000191512694107844	up
Stk10	510.14829366697	1.60501117701216	0.36107329302363	4.44511185962216	8.78461474952922e-06	0.000191512694107844	up
Gen1	104.184441789509	2.09207420972461	0.470732436577296	4.44429584019345	8.81801977842471e-06	0.000191966626798989	up
Cldn4	38.2833536917687	7.02941445379508	1.58210382562527	4.44308037180617	8.86800202500728e-06	0.000192812199807539	up
Cd300le	37.4686144148176	6.11454603945705	1.37727319546814	4.43960287586856	9.01250258853701e-06	0.000195708133374918	up
Eef1g	2592.13786656511	1.07372492871768	0.242039586246365	4.43615420671214	9.1580255523157e-06	0.000198370398290273	up
Neurl3	51.319977648822	6.54950142912708	1.47751912417396	4.43276931037269	9.30303890911785e-06	0.000201008357553187	up
Tnfrsf1b	914.445817456281	5.42282546549008	1.22404676865762	4.43024368377458	9.4126664284562e-06	0.000203123463687396	up
Tshr	501.043586385807	1.3406718034263	0.302867313652706	4.42659786312771	9.57309610955447e-06	0.00020530554444617	up
Ifngr2	447.577612117333	1.53882001610695	0.34771078081473	4.42557464712858	9.61858876321435e-06	0.000205771218448641	up
Naa35	5140.48926143993	1.33139296069765	0.300961208532346	4.42380254648186	9.69786613161886e-06	0.000206955572305706	up
Ctsd	4337.70380144886	1.1491795355945	0.259762686119219	4.42395924050106	9.69083113051929e-06	0.000206955572305706	up
Arpc5	810.761249367878	1.1927897400952	0.269689632870859	4.42282384902192	9.74191666274625e-06	0.000207639595667672	up
Cyr61	152.165631421998	3.52481912743187	0.797012044217639	4.4225418586891	9.75464428948395e-06	0.00020765513987466	up
Itgb7	55.5516820565412	4.0899498042237	0.925196261497503	4.42062941067639	9.84138266181611e-06	0.000208731384470651	up
Emp1	362.433329229296	4.46244463665929	1.01009617253904	4.41784134815819	9.96915517655243e-06	0.000211182580955438	up
Flrt3	396.257717240411	1.1607852261234	0.262886584922518	4.41553617680995	1.0075992624572e-05	0.000213184846397882	up
Pabpc1	5117.20596057219	1.19867945352208	0.271522547169166	4.41465898879943	1.0116934055643e-05	0.000213702060672017	up
LOC691141	51.3958205357866	2.65847640569595	0.602304526031559	4.41384099039073	1.01552560251326e-05	0.000213816321200693	up
Rps18	2034.4001677772	1.40238276776687	0.317706417635266	4.41408385201975	1.01438638845264e-05	0.000213816321200693	up
Ada	28.4619419625258	4.11674930524997	0.934758572499727	4.40407761572165	1.06234906370174e-05	0.000223403101403233	up
Ly49si1	18.8990896751144	6.97514246104827	1.58436020303589	4.40249789642707	1.07011627864218e-05	0.000224763379058983	up
Mcemp1	224.270610330563	7.36843365799214	1.67582401458247	4.39690181897052	1.09806983816525e-05	0.00023035508714092	up
Niacr1	490.097840900952	6.71925489868717	1.52843948340947	4.39615370554197	1.10185923055747e-05	0.000230591024223195	up
Apol9a	26.4629719858883	2.64116493149854	0.601076596199077	4.39405717707197	1.11254533678345e-05	0.000232265647089398	up
LOC103693683	31.2191436806467	4.22354409162858	0.961507203587523	4.39262865204746	1.11988319604672e-05	0.000233515885228682	up
Csrp1	502.831637168095	1.63514576450874	0.37229904104246	4.39202249871563	1.12301074654633e-05	0.000233886245372772	up
Cd163	97.756570584929	6.13250663688196	1.39725455543763	4.38896879098827	1.13889410162466e-05	0.00023625744574018	up
Serpine1	1076.31917737058	5.17938474754951	1.18014089724927	4.38878506763207	1.13985651582048e-05	0.00023625744574018	up
Rpl37	821.879135036541	1.29386968509991	0.294768369210323	4.38944547736297	1.13640064948398e-05	0.00023625744574018	up
Pon2	900.860784524211	1.23737576206763	0.281911355122185	4.38923704059856	1.1374902991416e-05	0.00023625744574018	up
Tm6sf1	99.5668405473008	1.85661137868461	0.423110631115939	4.38800455991347	1.14395377970304e-05	0.00023625785280812	up
Tram2	72.607506895411	1.7958895873845	0.409253711896774	4.38820598366981	1.14289506475938e-05	0.00023625785280812	up
Il13ra1	674.904813661028	1.63505195067923	0.372592216741576	4.38831483109932	1.14232333490786e-05	0.00023625785280812	up
Col6a3	73.3835111193659	3.19284349733061	0.727770488711978	4.38715714205637	1.14841820471026e-05	0.000236897185565202	up
Il18	44.3169780340616	2.72029441667555	0.620309911986929	4.38537957254643	1.15783701184936e-05	0.000237989134965284	up
Ano6	692.02954510203	1.57851796830986	0.360771894308716	4.3753906366085	1.21215204094949e-05	0.000248857833602763	up
Csrnp1	206.571277650164	2.90998418625556	0.665300557876753	4.37393919455369	1.22024380471585e-05	0.000249981014467362	up
LOC100360522	138.934882345279	1.77045509422747	0.404778027665041	4.37389130146299	1.22051168443359e-05	0.000249981014467362	up
Pik3ap1	735.289923555731	4.49427365217393	1.02893301883537	4.36789720020933	1.25448511621954e-05	0.000256332631716784	up
Prdx6	534.586677744613	1.37281427637055	0.314378013285094	4.36676299982089	1.26101426695436e-05	0.000257059763465007	up
Rps16	1936.14430867911	1.13813025238658	0.260717809477219	4.36537210353493	1.26906538512357e-05	0.00025839664259216	up
Cxcr4	76.6752638311295	3.72190180678777	0.853124372819901	4.36267199175833	1.28483505628449e-05	0.000260993430975536	up
Hist1h2ai	61.0202802469241	1.70876595389555	0.391773918799885	4.36161232766587	1.29107483555875e-05	0.000261646746826876	up
LOC100360573	150.550184296548	1.64156016759359	0.376434059086851	4.36081732767662	1.29577512468232e-05	0.000262163330763195	up
Orai1	91.517619185527	1.13445411137429	0.260155974164332	4.36066907561264	1.29665344157448e-05	0.000262163330763195	up
Snx20	48.3798689988445	3.18428477508435	0.730350294382051	4.35994179721467	1.30097042477869e-05	0.000262729231524444	up
Egfl7	59.6971434592759	1.83588577997411	0.421143253150938	4.3592904937649	1.3048480710788e-05	0.000262839408714893	up
Tmem150b	20.0024194740033	3.57691765133364	0.82088899135377	4.357370715174	1.31634205669825e-05	0.000264291554237548	up
LOC308990	40.6899349542893	4.37188949583943	1.0038976821755	4.35491541963252	1.33118307053572e-05	0.000266961592140924	up
Slc35d2	21.8550215300016	2.94450258615875	0.676923394732409	4.34983132370942	1.36242289401874e-05	0.000272594832679565	up
Tubb6	466.819134786642	4.11890418629528	0.947638250437719	4.34649422856532	1.38330689512291e-05	0.000276134860829206	up
Hebp1	87.1478188197863	2.74003302752576	0.63045517859507	4.34611867830437	1.38567616386019e-05	0.000276289140183505	up
Card11	92.0112892261746	2.5277155493286	0.5817609976267	4.34493814408398	1.39314914222435e-05	0.000277459519038858	up
Fn1	2660.41575352176	3.58728981085804	0.8258674858043	4.34366272134377	1.40126597384484e-05	0.000278115942767577	up
Fblim1	63.3027364614661	2.72972115922156	0.628566091253183	4.34277508317268	1.40694152908519e-05	0.000278922532003177	up
Uhrf1	88.3710917124948	2.32542682771589	0.535804626970367	4.34006484950437	1.4244067367474e-05	0.000281994892832308	up
Gfap	4058.0059199558	3.19170945721964	0.736164826607473	4.33559081045511	1.45369144338503e-05	0.000286876143793213	up
RGD1562625	30.2213050785772	7.65470725874037	1.76589372109101	4.33474968924581	1.45926071672088e-05	0.000287647212121734	up
Cpm	717.524902724022	2.61178374560417	0.602641593077289	4.33389227628237	1.46495880005357e-05	0.0002881141130969	up
Zfp710	277.364565157126	1.27571777804713	0.294475826837039	4.33216468648579	1.47650429910505e-05	0.000290055163502963	up
Nudt15	40.1639596004491	1.56372296278136	0.361178964524029	4.32949622313158	1.49450833502063e-05	0.000293259135535171	up
Tlr6	55.4422668767718	2.872704004115	0.663649837725561	4.3286441747055	1.50030103406838e-05	0.000294062400867739	up
Arhgdia	1803.0654720169	1.47362181606095	0.340630309118462	4.32616175546629	1.51730019587126e-05	0.000296722197626485	up
Glipr2	210.166083527909	2.04704581660446	0.473397929720122	4.32415456023371	1.53117922326963e-05	0.000299098406513854	up
Mafk	219.799232160767	1.40904503354007	0.326003218441556	4.32218135844164	1.54494112291227e-05	0.000301446403768238	up
Rhbdf1	143.961318156613	1.49579440722058	0.346094084504917	4.32193000166499	1.54670262971366e-05	0.000301450252392503	up
Cep72	8.74929391963084	5.86565675329145	1.3573841772286	4.32129448073242	1.55116490137736e-05	0.000301640572450988	up
Apobr	56.5308675165676	2.81436876906557	0.651242754717641	4.3215356311884	1.54947023503957e-05	0.000301640572450988	up
Cd101	61.8542118039154	1.93800968512474	0.448693708885133	4.31922633802936	1.5657713514602e-05	0.000304139223116967	up
Rps12	1010.86494146684	1.5465774891919	0.358284050783694	4.31662387931863	1.58433781885946e-05	0.000307056378846592	up
Rpl27a	1265.71025410356	1.46531476278015	0.339446530066693	4.31677637857205	1.58324409468201e-05	0.000307056378846592	up
LOC689800	27.7322173379098	5.66609618459697	1.31321691679352	4.3146688960053	1.59842290765251e-05	0.000309439656182796	up
Pcolce	118.853706274824	3.21799443409644	0.746458124942476	4.31101802843184	1.62504654259712e-05	0.000313891523579557	up
Ccdc8	187.435854791012	1.03444138239132	0.240118252892894	4.30804976268396	1.64700334999992e-05	0.000317247373728732	up
Mex3a	117.45308553938	1.34061587167242	0.311907453321357	4.29812066815597	1.72252385191896e-05	0.000331241336724016	up
Anpep	511.076694635842	5.26586506205336	1.22527424921239	4.29770320027395	1.72577030511179e-05	0.000331497299340397	up
Nme2	727.348103726232	2.1366607691227	0.497278489701591	4.29670861171749	1.73352826496811e-05	0.000332618333501142	up
PVR	139.44382935236	2.56863733949457	0.598061520905197	4.29493831271204	1.7474191829529e-05	0.000334912334433729	up
Bag3	128.536070181013	1.6268587253498	0.378975788905895	4.29277746223986	1.76451838172863e-05	0.000337815482661254	up
Fuca1	617.072498601993	1.02294479845183	0.238329408846528	4.29214675353204	1.76953927453876e-05	0.000338402389220358	up
Sirpb2l1	21.915245495806	7.19137313538293	1.67675243888227	4.28886994205103	1.79584487336587e-05	0.000343053942862507	up
Chek2	35.9447367421597	1.73382156791583	0.404630028015736	4.28495526251059	1.82775964139935e-05	0.000347998197070391	up
Clec1a	62.8360198584557	4.2393337423526	0.989564218470791	4.2840410589055	1.83529020964017e-05	0.000349047996244422	up
Klrk1	24.0510211814651	6.36029501419373	1.48504644269497	4.2828930000677	1.84478898345096e-05	0.000350207568643013	up
Cnp	493.721511777229	1.26956430717688	0.296432193033033	4.28281521715627	1.84543423240555e-05	0.000350207568643013	up
Unc93a	18.923445358787	4.50905026848026	1.05296776821251	4.28223009725617	1.85029499680615e-05	0.000350361657655624	up
Rpl31	1441.2679056194	1.38697517067784	0.324288126807272	4.27698412622469	1.89442305458373e-05	0.00035754394553632	up
Serpinh1	859.488591732466	1.90673487647734	0.446409679314372	4.27126687621522	1.94365640031834e-05	0.000366037663985958	up
Rps11	1631.3844429885	1.22183366367967	0.286131403826573	4.2701837244689	1.95312009376281e-05	0.00036742010285601	up
S100a3	49.3457397979544	2.11107919952313	0.494522746752504	4.26892233650815	1.96419637930579e-05	0.00036910257043046	up
Nfe2	55.6894261957681	5.11052685511469	1.19774630007117	4.26678575822863	1.98309433810902e-05	0.000372249606395367	up
Ednrb	851.651694624182	1.08922888166349	0.255674795070136	4.26021220185078	2.0423290817172e-05	0.000382538846507354	up
Rps24	1768.96724400877	1.35360791742145	0.317892423555879	4.25806913634577	2.06200184403856e-05	0.000384955425357563	up
Rab20	120.610032698305	3.46547302708247	0.814136321310918	4.25662501029604	2.07536014354804e-05	0.000386568584459692	up
Tln1	2913.1188044771	1.11436654731877	0.261840340466012	4.25590092548562	2.08208896835478e-05	0.000387053853655383	up
Klf11	304.036177538309	1.09390094922227	0.257069750326097	4.25526903820709	2.08797798111427e-05	0.000387382555047679	up
P2rx4	220.327685630051	1.43031923447123	0.336192181228283	4.25446906363362	2.09545626929675e-05	0.000387872317141378	up
Rnf125	56.207772479349	5.38248411973142	1.26618385038596	4.25094990596406	2.12865778771211e-05	0.000393597012093307	up
Sgms2	179.685522167825	4.20156200489884	0.988567502314968	4.25015185615537	2.13625634882735e-05	0.000394477745466735	up
Gng5	166.312604425532	1.88196824267084	0.442946361639521	4.24874974862629	2.14966896716964e-05	0.000396212149252449	up
Themis2	85.7788841668944	3.13029465981164	0.737026707007021	4.24719298507295	2.16465493803276e-05	0.000398549819282266	up
Ass1	1930.94634411709	3.10198678179563	0.730539058569144	4.24616144121202	2.17463967641442e-05	0.000399716524179734	up
Rpl15	1900.17080907932	1.1572063766592	0.272536424033524	4.24606135037882	2.17561082670197e-05	0.000399716524179734	up
Jun	1050.01822399101	1.3560987294463	0.319815711890027	4.24025049123482	2.23270490393579e-05	0.000409771195889891	up
P2ry2	124.2038695883	5.00691555069761	1.18106785979001	4.23931233857115	2.24205530206451e-05	0.000410616413892386	up
Isg15	44.6964886406155	3.24138717541686	0.764892645900157	4.2377021047212	2.25819115405579e-05	0.000413014091473358	up
Cxcl10	23.7069701373983	2.94449441208999	0.695300383008697	4.23485227974218	2.28701996316938e-05	0.000417085927318994	up
Dsg2	91.3892314224195	2.36959369015416	0.559638537933179	4.23415031228084	2.29417463552498e-05	0.000417950320179273	up
Tor4a	54.3752134375501	1.78247765424029	0.421128921782331	4.23261752409776	2.30987139814071e-05	0.000419625391470577	up
Npc2	706.063573980389	1.48341649265375	0.350657550766108	4.23038514189361	2.33291539107905e-05	0.000422782897103719	up
Pfn1	1472.89500092557	1.51027419113271	0.357107814315223	4.2291827022289	2.34541817912497e-05	0.00042460410487569	up
Stx11	48.9685344178065	5.18938969710949	1.22779905325938	4.22657900194128	2.37270992343053e-05	0.000429096035995947	up
Mt1	127.518340341084	2.14906672865519	0.508732374153672	4.22435614055502	2.39624859725604e-05	0.000432449160299378	up
Rpl10	2586.75601236439	1.3558537871594	0.321021707473988	4.22355795758536	2.40475492698771e-05	0.000433532224181003	up
Cdkn2b	48.8315793683256	4.4511154223713	1.05416297046016	4.22241678668366	2.41696643388086e-05	0.000435280312915463	up
Rps5	1183.1310591559	1.63496565019545	0.387390195452142	4.22046213195252	2.43802010206447e-05	0.000437705538448442	up
Rnf19b	469.69615847181	1.26090119052918	0.298747374571436	4.22062685015389	2.43623920519767e-05	0.000437705538448442	up
Apcdd1	304.335912150043	1.17630949960827	0.278691941049576	4.22082351997047	2.43411447552557e-05	0.000437705538448442	up
Lxn	18.1097510530125	2.99459638222368	0.709718269370402	4.21941566317606	2.44936325340822e-05	0.000439286319448042	up
Ctsb	7021.31573199445	1.51589651178909	0.359363259118473	4.21828462794896	2.46167951014801e-05	0.000440586526571856	up
Naip6	86.9788248833583	2.98685217116518	0.708591147882107	4.21519825655813	2.49558858492169e-05	0.000445729119084001	up
Rpl5	2335.70840728058	1.11662321396415	0.264923425942866	4.21489043481177	2.4989947953138e-05	0.000445877349716453	up
Dpep2	9.07626247825352	5.92451718331914	1.40611683515655	4.21338898389588	2.51567263476771e-05	0.000448390795982747	up
Csf2ra	182.384120680789	2.02036038821232	0.479770922585843	4.21109386396968	2.54137116955057e-05	0.000452505255467199	up
Mki67	288.190692283056	3.7839409295529	0.898632762995705	4.21077561977449	2.54495421169748e-05	0.000452676150699831	up
Fcrl2	131.865425506068	7.91083120978293	1.8805592667201	4.20663754117161	2.59198357093018e-05	0.000459625611291891	up
LOC100911319	83.074832646556	1.2641848057372	0.300602925661839	4.20549734489057	2.60508647345872e-05	0.000461004413048569	up
Cmtm7	109.067299449506	2.23476107269599	0.53141988200025	4.20526432749263	2.60777200319293e-05	0.000461008274354036	up
Cd84	100.071712115745	3.25238477241005	0.773757353092684	4.20336525321584	2.6297572523314e-05	0.000464420497613261	up
Tmem100	31.3569993821941	2.16824036447853	0.515885285494387	4.20295058890978	2.63458113911565e-05	0.000464798122066	up
LOC103690030	61.5666545933605	2.81209263458974	0.669257056914118	4.20181245089299	2.64786464890641e-05	0.000466665921370908	up
Rrm2	78.7284782274175	3.50348312859662	0.834228521550474	4.19966836195572	2.67306207988556e-05	0.000470627522040482	up
Loxl4	41.1598372523632	3.64063485607148	0.868143568249654	4.19358616387806	2.74578711459949e-05	0.000481472518666396	up
Rcc2	833.560412785769	1.00699271179592	0.240118858835717	4.19372604333788	2.74409363704439e-05	0.000481472518666396	up
Junb	1094.09574259775	3.35133631960762	0.800361071739519	4.18728051368587	2.82316815936228e-05	0.00049404015504634	up
Ccl7	85.6833197220126	6.30191847983853	1.50523899361649	4.18665640909123	2.83093873796011e-05	0.000494899563008845	up
Ncapg	39.4371584696157	3.22673942868418	0.770852851488692	4.18593434849804	2.83995431399985e-05	0.000495974665109944	up
Rpl39	834.921084838411	1.48490484867157	0.354920214476047	4.18377085358091	2.86713119416544e-05	0.00050015136654116	up
Myh9	310.076494802784	2.14738570783451	0.513325762670701	4.18328060657276	2.87332372953373e-05	0.000500186201257332	up
Rhoq	447.590579191247	1.01478429155612	0.242591548577322	4.18309828807854	2.87562991998062e-05	0.000500186201257332	up
Erbb2	108.555096785738	1.3303138792584	0.318200507777997	4.1807409062544	2.90560791995109e-05	0.000504893135246923	up
Gbp4	16.5740709230938	4.91893755537545	1.17687794944731	4.1796496889805	2.91958490993295e-05	0.000506812999360175	up
Arhgef5	248.94494613289	1.82880297978405	0.437663287571164	4.17856153741633	2.93358625646077e-05	0.000508733239885436	up
Rps26	712.990202508746	1.49534248686942	0.358152047314631	4.17516107497156	2.97775283166843e-05	0.000515875558134989	up
Siglec10	41.0612892723242	5.19827319924593	1.24604670115926	4.17181249660202	3.02186261913361e-05	0.000522471292201252	up
Rpl12	821.313862935585	1.08717025304317	0.260849821134797	4.16780141275758	3.07551691663047e-05	0.0005306876498118	up
Rpl35	614.513316201761	1.18757944194328	0.285028648433856	4.16652658765589	3.09275836566202e-05	0.000533131165682396	up
Pld1	222.726061105016	1.86055553549781	0.446751276119771	4.16463395842433	3.11852483574424e-05	0.00053703790380324	up
Mms22l	36.8300781445897	3.00359629597566	0.721260702917467	4.16436980945482	3.12213716985916e-05	0.000537125526826565	up
Tmem189	252.305123369957	1.07608082739388	0.258462241416579	4.16339663966426	3.13547996158302e-05	0.000538885319713181	up
Ift57	846.43970765946	1.22901064377688	0.295218188333851	4.16305868792555	3.14012616176875e-05	0.000539148447239403	up
Snrpg	182.501226221337	1.08492177903949	0.260717413627286	4.16129388499712	3.16449534958214e-05	0.00054225664371503	up
Fbln2	827.589221598492	3.33608644231843	0.80194194354668	4.16000992236945	3.18233768806763e-05	0.000544774662387602	up
Nod1	144.846276312234	1.68880834676305	0.406058366208772	4.15902857151024	3.19603924340844e-05	0.000546579557170651	up
RGD1561778	12.2271064105789	6.34702224149753	1.52632248630821	4.15837563714952	3.20518650112411e-05	0.000547602791460562	up
Tmem252	19.2258297736211	3.10367862909315	0.746685892624623	4.15660542103404	3.23011157119576e-05	0.00055131697201859	up
Ms4a7	14.422434739269	6.58717026533849	1.58499644017652	4.15595271911454	3.23934815237142e-05	0.000552144132642076	up
Top2a	192.404101245364	4.64162659714293	1.11711957296968	4.15499531961822	3.25294200995843e-05	0.000553575883641599	up
Eml2	1367.67236249836	1.08568205130956	0.261394001866406	4.15343138540886	3.27526453043403e-05	0.000556827143695696	up
Cass4	27.8408768588528	5.10406968095484	1.229256826051	4.15215890836393	3.29353428382562e-05	0.000559383688421688	up
E2f8	9.39845464437252	5.97152342543592	1.43842432499715	4.15143384442401	3.30398773790235e-05	0.000560242347980178	up
Rpsa	3867.81819419666	1.4860664962586	0.35797106060709	4.1513593130639	3.30506406244734e-05	0.000560242347980178	up
Slamf9	58.6776721949829	3.38313946485197	0.815039649667642	4.15088942756533	3.31185746045074e-05	0.000560372452211361	up
Sat1	1214.21409292452	1.19423662436669	0.287708354350648	4.15085834772529	3.31230726649461e-05	0.000560372452211361	up
Olr1584	14.5507160590855	6.60150272251036	1.59077692203422	4.1498607573893	3.32677585522928e-05	0.000561722046111738	up
Cdca7l	22.6471891133204	2.51043125222848	0.604942561386855	4.14986713196906	3.32668321097824e-05	0.000561722046111738	up
Nlrp12	72.4798423837046	4.73888006998941	1.14211390023726	4.14921845273485	3.33612329398526e-05	0.000562203367565753	up
Gm2a	571.995941146464	1.41839564747499	0.341967409930888	4.14775094434188	3.35757360000248e-05	0.000565267765517927	up
Lamc1	1743.35277214357	1.38866297658709	0.33512626814463	4.14370077366716	3.41745600660601e-05	0.000574790195396795	up
Pla1a	24.7377660509999	3.8959958106747	0.940673566153789	4.1417086126961	3.44728126590997e-05	0.000578681831902073	up
Cd244	46.7374042496095	3.3823978046444	0.817314563439245	4.13842840437264	3.4969295909352e-05	0.000585879578221835	up
Calca	22.418236018826	6.25748957551038	1.51308859145329	4.13557382618304	3.54068759549957e-05	0.000592064543143102	up
Rcsd1	38.4309701287633	2.5348352086657	0.613175664276098	4.13394620228164	3.56586978360788e-05	0.000595699887499049	up
Lilrb3l	56.8663228915832	3.48202648577998	0.844140960022238	4.12493487543626	3.70839674247277e-05	0.000616534317213989	up
Mb21d1	7.96646074926672	5.73198026845833	1.38966965575364	4.12470708036708	3.7120687966378e-05	0.000616552539955955	up
Agpat2	27.0753734903723	4.04649465998081	0.981477695708474	4.12285951853431	3.74197927542137e-05	0.000620924595586938	up
Card10	136.075112794828	1.30815060046948	0.317340141926184	4.12223487557954	3.75214337244829e-05	0.000622014802173971	up
Mcm5	88.8931175286201	2.39198346571323	0.580327612241767	4.12178124089797	3.75954127086646e-05	0.000622644792104171	up
Selp	48.522591655486	4.83897775154373	1.17449892426665	4.12003591622288	3.78813344312015e-05	0.000626181714422927	up
Tmem71	11.7082636701508	3.06070852826882	0.742854144523223	4.12020118731819	3.78541712443583e-05	0.000626181714422927	up
F13a1	64.23206071819	3.87439424802254	0.940585946006804	4.11912836298589	3.80308257315872e-05	0.00062805295890895	up
Acap1	37.3278816625702	3.57872719378258	0.86919267040972	4.11730024379479	3.83336536073509e-05	0.000632450469954644	up
Tes	348.711557027842	1.98078606950357	0.481156219588148	4.11672132431137	3.84300278195494e-05	0.000633436658545658	up
Lst1	36.4995932555904	6.07903699792367	1.47707565719585	4.11558945427642	3.86191179203007e-05	0.000635947739149994	up
Depdc7	106.75581365999	2.19343061321326	0.533019331721328	4.11510518038776	3.87002901299801e-05	0.000636678632395024	up
Tlcd1	25.5724219381174	1.67041131698276	0.406018372433148	4.11412741490608	3.88646734092698e-05	0.000638775786034409	up
Mmp12	29.3112288738541	5.71399370454254	1.39056351236391	4.10912098134154	3.97167980780849e-05	0.000650310902873619	up
Tpt1	5482.12894313663	1.16044931792805	0.282544113080505	4.10714385543543	4.00581759646127e-05	0.000655280577901278	up
Trim34	113.098518734281	1.7621322630078	0.429073036493384	4.10683523115062	4.01117147882023e-05	0.000655536777940904	up
Rpl29	1682.95828297741	1.23409739065788	0.300916858125958	4.10112413888525	4.11147906334449e-05	0.000670031715153514	up
Stab1	243.821945829803	4.06646751437986	0.992098969941557	4.09885267255081	4.15203209872074e-05	0.000676003946684476	up
Creb3l2	296.155600316458	1.406155673785	0.343118005507883	4.09816929223405	4.16430672885612e-05	0.000676729169542843	up
Antxr2	400.117889141324	1.92475722812648	0.469905406339581	4.09605252920954	4.20254612124975e-05	0.000680387892614308	up
Chst3	259.717383268219	1.7378054602776	0.424254485801251	4.09613927121021	4.20097259954754e-05	0.000680387892614308	up
Eci3	76.9078136091671	1.46688937891844	0.358346049572101	4.09349951163142	4.24910971981319e-05	0.000686001323888124	up
Sp5	25.2383875851535	6.42793305559492	1.57108315709561	4.09140218107737	4.28772798690139e-05	0.000691590943795922	up
RT1-A2	675.900104519607	1.64333036989707	0.401844346190195	4.08946992903385	4.32360113974193e-05	0.000696727792602547	up
Lilrb3a	79.2967343088309	8.08278405360807	1.97744851192797	4.08748142105986	4.3608158687713e-05	0.000701418589598744	up
Tgif2	29.6162953092593	1.69369114783146	0.41435315839771	4.08755457393135	4.35944145330077e-05	0.000701418589598744	up
S1pr4	10.6215470265405	6.14643296908179	1.5040310563556	4.08663966286385	4.37666064950765e-05	0.000703313517744	up
Matn2	152.771582116665	3.11305920868734	0.761921157125847	4.08580229013532	4.3924770537368e-05	0.00070350708214949	up
Anln	108.775260440083	2.81315102550356	0.688506003176503	4.08587726544831	4.39105870349963e-05	0.00070350708214949	up
Naip5	132.720851495443	2.15359353476273	0.527103191565993	4.08571522468785	4.39412466518517e-05	0.00070350708214949	up
Rps2	2998.26517950099	1.41704485541618	0.346793016748598	4.08614010945742	4.38608976559248e-05	0.00070350708214949	up
Il18rap	66.8326432811712	6.31457122328629	1.54594787152622	4.08459517917141	4.41537255833594e-05	0.000705237730752103	up
RGD1563400	9.42106595011647	5.97433129787006	1.46318265664453	4.08310696599618	4.44375560324566e-05	0.00070850870515363	up
Casp12	22.6746067300362	4.04471573962999	0.990639035717521	4.08293595729387	4.44702812599421e-05	0.00070850870515363	up
Prrg1	109.380585654294	1.87647181307573	0.459605887265026	4.08278454447578	4.44992755822497e-05	0.00070850870515363	up
Prps2	170.442777635093	1.59319597468624	0.390285400886942	4.08213059229382	4.46247081793229e-05	0.000709852779834137	up
Rgs14	20.3682958430375	6.11836905728953	1.49916764628872	4.08117736027451	4.48081455425153e-05	0.000712116230398817	up
F2r	285.067772319607	1.94185269137615	0.476100047691849	4.0786651897859	4.52950128565838e-05	0.000719193383035685	up
Mmp3	121.34281481464	5.98460774184607	1.46797221561786	4.07678543106976	4.56625936272627e-05	0.000722940693757801	up
Ms4a6c	17.1563066572565	5.86818695901746	1.44038994355621	4.07402661013405	4.62071984469857e-05	0.000728995427093875	up
Cib1	168.372671376322	1.85767674654691	0.456116467290012	4.07281227442671	4.64488614899251e-05	0.000732140661025622	up
Kdelc2	358.883045074416	1.26738125411114	0.311439886732557	4.06942497766667	4.71293122115593e-05	0.00074151546040496	up
Xirp1	38.6762754661465	5.5881737955833	1.3733513379487	4.06900524372012	4.72142848481303e-05	0.00074173598662355	up
Sertad1	191.191244873656	1.31135228659053	0.322284116121609	4.06893241395649	4.72290435811609e-05	0.00074173598662355	up
Cxcl3	50.1541525680154	4.72455620743029	1.16145305910919	4.06779780756178	4.74595338178071e-05	0.000744680101346136	up
MGC105649	104.11081706047	5.38603024220512	1.32590024962077	4.0621685105992	4.86189596878134e-05	0.000762181463149445	up
Adam12	462.301847305079	2.27884138552484	0.561337071495308	4.05966664459625	4.91428248431606e-05	0.000768699694356784	up
Rpl23	684.116423740301	1.11851700776914	0.275527538559592	4.05954705513847	4.91679991710268e-05	0.000768699694356784	up
Rpl22	520.937556193127	1.10096448172075	0.271195336869386	4.05967334995513	4.91414136850498e-05	0.000768699694356784	up
RGD1304929	89.533040638923	2.8536320481832	0.703056551477603	4.05889404228688	4.93056782248679e-05	0.00077015647386082	up
Prdx1	983.470380100516	1.15874678887639	0.285616216693166	4.05700629429323	4.9705742930701e-05	0.00077500657018166	up
LOC103689992	126.78086655383	3.50779069307967	0.864759934587394	4.05637513115516	4.98401884131091e-05	0.000776232169468437	up
Mafb	128.395180051526	1.80128565081366	0.444080261732965	4.0562164230952	4.98740493701336e-05	0.000776232169468437	up
Arid5a	311.914149422156	1.76648521363131	0.435531106841785	4.05593351630109	4.99344626769311e-05	0.000776474164914327	up
Ppp1r14b	198.190510549616	1.84541567963229	0.455105728654498	4.0549163929186	5.01522376987026e-05	0.000779160482810993	up
Maf	590.31361877989	1.49614793783326	0.369050840463936	4.05404289542451	5.03399793993543e-05	0.00078137580579787	up
Fmo5	201.243035919854	4.15176515580361	1.0244548666535	4.05265794613854	5.06390139569565e-05	0.000785313095477641	up
Igfbp3	118.400595843054	3.88075233142812	0.95803904808528	4.05072459122008	5.10592755388736e-05	0.000789169931822062	up
Pla2g2d	25.7922494684914	6.45694390591467	1.59449723985738	4.04951714215086	5.13234185197097e-05	0.00079204134668203	up
Stap1	7.76272478102516	5.69771156935456	1.40725029068351	4.04882600279098	5.14751952411632e-05	0.000793304723097784	up
Bst2	36.4202405161788	2.34169681710908	0.578941691077242	4.04478871223087	5.23703338420018e-05	0.0008063819998252	up
Snx33	169.308926571838	1.0754887530358	0.266163134628411	4.04071267997833	5.32890132932095e-05	0.000819070118175468	up
Aurkb	22.9652549119832	6.29267641842641	1.55786370016566	4.03929844296215	5.36113150334643e-05	0.00082110710556121	up
Pbk	20.2162846144565	6.10760258963898	1.5138620380058	4.03445124873101	5.47300512486937e-05	0.000833994644825192	up
Bgn	138.095572719487	2.32983234092459	0.577491592328312	4.03440045166935	5.47418915191205e-05	0.000833994644825192	up
Diaph2	202.37684693164	1.05458102192221	0.26146949074421	4.03328517954655	5.50024622900532e-05	0.000837227453697405	up
Gpx7	36.3859388799121	1.77282602905933	0.439615147088655	4.03267731059734	5.51449783385626e-05	0.000837922862252418	up
Cd164	1781.7702009716	1.00156587003281	0.24835974316511	4.03272228127151	5.51344229056235e-05	0.000837922862252418	up
Slc25a24	190.614058265132	1.65471992678701	0.41085294451196	4.0275235918112	5.63674130306776e-05	0.000853500277621992	up
Rpl26	2791.37308533568	1.01552815563635	0.252405493400972	4.02339957800791	5.73640498271696e-05	0.00086405536149593	up
Myo1e	325.666903584821	1.34967478434297	0.335713931328619	4.02031211216499	5.8121087980045e-05	0.000874697104061425	up
Pmp22	376.111473024676	1.34778067925871	0.335303154231123	4.01958842990689	5.82998966931168e-05	0.000876625814133599	up
Ccdc88b	128.281038976997	2.18679533681359	0.544083691527975	4.01922603243688	5.83896341585969e-05	0.000877213019429545	up
Ptgfr	54.6497012317748	2.87547740957385	0.71564474907784	4.01802348620472	5.86883488202761e-05	0.000878802802990053	up
Phlda3	93.2094979229085	1.95096830751791	0.485567959553146	4.01790989115783	5.87166407241884e-05	0.000878802802990053	up
Tmem98	144.02311611743	1.0643634587646	0.264877348440638	4.01832570822167	5.86131404644214e-05	0.000878802802990053	up
Rps3a	2626.69982352816	1.22154826887001	0.304332029538826	4.01386692922563	5.97320298785633e-05	0.000891960518643913	up
Fhod1	169.514471555835	1.24301096336457	0.309957031353131	4.01026864252168	6.06497029603539e-05	0.000904103711571787	up
Plscr1	41.9932872692528	4.439006944073	1.107449348664	4.00831600057205	6.11532577087567e-05	0.000910825672259426	up
Ets2	952.78723120554	2.50402321480449	0.624947725367774	4.00677226776193	6.15541605445945e-05	0.000916008475103437	up
RT1-Ba	23.824065828557	5.45685601127384	1.36200836120416	4.00647761548938	6.16309631215201e-05	0.000916363469711468	up
Gpr65	16.0108479327694	4.87499508529628	1.21773627425749	4.00332583364062	6.24581862618085e-05	0.000926275775178337	up
Ugt1a6	25.5591532112923	4.96548866986202	1.24094879813077	4.00136466334589	6.29782124916637e-05	0.000933188290747623	up
Fst	61.5899683050299	3.06225801539145	0.765598835211865	3.99982063000922	6.33905111460229e-05	0.000938494077334661	up
Itgb8	1027.53492348542	2.16377739690099	0.541122184757534	3.99868543159164	6.36952682445794e-05	0.000942200006417893	up
Fam167a	35.4054997675177	3.83746989290716	0.95974011471615	3.99844690668382	6.37594790816123e-05	0.000942344410303557	up
Slc10a6	14.2502887479765	4.69896906158882	1.1754379643522	3.99763254556654	6.39791668745004e-05	0.000943302694029491	up
Suclg2	420.57457072905	1.19465319986275	0.298830753224787	3.99775855386646	6.39451271959866e-05	0.000943302694029491	up
LOC100360117	57.442485731968	1.47247460744499	0.368475668724544	3.99612439144727	6.43879105887035e-05	0.000948392824305269	up
Pim1	329.545806080376	3.53533550200243	0.885034760731411	3.99457248332343	6.48110921713103e-05	0.000953176445572422	up
Klf2	62.6532454244114	1.90109417677819	0.475924420372543	3.99452958368906	6.48228275517849e-05	0.000953176445572422	up
Rap2b	69.8589994792723	1.61228314308942	0.403727840273735	3.99349012442706	6.5107791637946e-05	0.00095549438184825	up
Dsn1	36.440719875021	2.821682060754	0.707013886632022	3.99098534569886	6.57993464699421e-05	0.000962628308837944	up
Igsf10	59.2663915963364	2.23279916973516	0.559906242809911	3.98780902768609	6.66863093983356e-05	0.000973957769415185	up
LOC102554096	10.8671566454775	5.20499151428325	1.30699629866731	3.98240723373936	6.82207558877601e-05	0.000995362820655852	up
Aldh3a1	105.580715054934	3.01029348951556	0.755946612925151	3.98215090595772	6.8294392893475e-05	0.000995362820655852	up
Ahr	4723.33033256122	1.24742934828832	0.313279117858602	3.98184646590887	6.83819491396434e-05	0.000995362820655852	up
Klhl21	330.319103785584	1.0397153154996	0.261164061036569	3.98108113104436	6.86025270062219e-05	0.000997734399072842	up
Mx2	358.501648155807	2.00505932852102	0.504112178053649	3.9774070451193	6.96708444064053e-05	0.00101157156387723	up
Rpl11	1320.85974399026	1.16727536958641	0.293643525496377	3.97514424203034	7.03366133760026e-05	0.00101952744363357	up
Cks1b	91.5793397314264	1.49416424136277	0.376402346077053	3.96959332728735	7.19954039275136e-05	0.00104095610340307	up
Fmnl1	383.715281749072	1.55226236973114	0.391085802931749	3.96910948465708	7.21417316071625e-05	0.00104133190068821	up
F10	9.97483173270889	6.05491915000774	1.52653220181451	3.96645360170625	7.29499687524955e-05	0.00105124488692709	up
Gcnt2	127.893988490328	3.49572035187949	0.88159279723884	3.96523243251094	7.33244618827069e-05	0.0010557624474243	up
Has2	75.9954499292239	3.38736030314121	0.854315976994591	3.96499702025665	7.33968639472234e-05	0.00105592645414347	up
Bcar3	100.529336090298	1.70332381375952	0.42975676675739	3.96346013725736	7.38712032432885e-05	0.00106186786921229	up
Sox7	94.05788243115	3.30251936898481	0.833578520004207	3.96185756918033	7.43689022926583e-05	0.00106724924708046	up
Klf4	79.0083034909565	2.07640836941528	0.524593509771202	3.9581282092508	7.55394095537028e-05	0.00108121894252571	up
Hspa2	321.446758473524	1.70110127368245	0.43013331300368	3.95482335884061	7.65912185030555e-05	0.0010927982016755	up
Oas1k	53.015325957016	5.26585187240106	1.33268878986422	3.9512989922708	7.77281419586293e-05	0.00110628367835362	up
Rps19	510.595893347957	1.35929568425814	0.344001528290343	3.95142338760447	7.76877431224122e-05	0.00110628367835362	up
Kctd14	75.7130426468209	1.99578045440681	0.505515501885297	3.94801039130084	7.88033849240168e-05	0.00111790998596718	up
Klf6	993.259137424401	1.69882379210605	0.430603055931434	3.94522000878822	7.97267427654207e-05	0.00112915772261959	up
Ptpn1	878.432374266781	1.53320952187677	0.388668467101518	3.94477466440904	7.9875053543267e-05	0.00112940976443899	up
Kif22	56.9637986856307	2.73345393456162	0.693491158436903	3.94158440422325	8.0945140756147e-05	0.00114360616413603	up
Prkcd	375.89092013434	1.71835777379094	0.436179505657134	3.93956559513754	8.1629281583519e-05	0.00115139199377829	up
Cdc25c	39.48540878172	2.0739681023643	0.526519749068677	3.93901293547448	8.18175194721103e-05	0.00115310733672949	up
Ier3	493.434202286818	3.21065344015645	0.815212939139753	3.93842306225471	8.20188850459725e-05	0.00115500475467099	up
F2rl2	190.210996371165	6.10684742469495	1.55221890680866	3.93426944995184	8.34501259199788e-05	0.00117325047059064	up
Gpr18	9.87288941208702	6.04114609807021	1.53692352629805	3.93067449011036	8.47078912994953e-05	0.00118707649774928	up
Zfp367	136.448488259727	1.23915453697955	0.31546409986767	3.92803662128068	8.56421722345538e-05	0.00119822883982492	up
Ckap2l	25.2236562597062	3.3429311076437	0.852150506670369	3.92293507012702	8.74767321613762e-05	0.00122259270605174	up
Gpr84	73.5119859851301	1.49744117712604	0.38210935395408	3.91888123551666	8.89609332609916e-05	0.00123765825719291	up
Rpl18a	1789.13952805243	1.16561552793707	0.297417017451338	3.9191285620628	8.88697041744876e-05	0.00123765825719291	up
Wnt10a	23.4329038613351	2.552466582668	0.65141355240625	3.918350444567	8.91570200369799e-05	0.00123938999661045	up
Cflar	566.390885065665	2.03723625269938	0.520329249987688	3.91528297274771	9.0298238701155e-05	0.00125123428118566	up
Zfp36	516.775465652414	3.71715995876566	0.949508141886992	3.91482684011368	9.04691116381317e-05	0.00125259913209692	up
Cdk1	55.1317083667909	3.31542271180649	0.847119499505509	3.91376035345876	9.08698234314532e-05	0.00125613740745061	up
Tnfaip6	481.536282538237	2.66436355756394	0.680853479187051	3.91327009262731	9.10545914210538e-05	0.00125749148449228	up
Oas3	25.8456192788446	5.55520515720935	1.42032309155777	3.91122638942424	9.18286457031653e-05	0.00126434237962186	up
Kcnk13	20.514681792197	2.85967412542549	0.731507373243792	3.9092895437876	9.25679602327506e-05	0.00126921277015659	up
Mcl1	1451.91418758338	1.32832020216157	0.339814543499445	3.90895630446651	9.26957266700142e-05	0.00126921277015659	up
Slc22a15	528.535569851035	1.06985946074793	0.273674363649104	3.90924252634662	9.25859769863144e-05	0.00126921277015659	up
Acads	80.6525439703796	1.24370893021327	0.318512002444382	3.90474745274456	9.43238345225733e-05	0.00128743107577459	up
Rps14	1389.46010373621	1.11382863241459	0.28526419846637	3.90455107371596	9.44004552494507e-05	0.00128746152797655	up
Lrrc32	40.3336541134602	2.26110060209995	0.579403576306245	3.90246228115244	9.5219079985761e-05	0.00129352952693373	up
Il1rn	422.424685817308	5.08792391794119	1.30391255020075	3.90204382737007	9.5383881371794e-05	0.0012945999568993	up
Wbscr28	15.069568155081	3.42577765857253	0.878168281210591	3.90104918598284	9.57766867223861e-05	0.00129804785990943	up
Tslp	12.1454674679624	2.21622671951414	0.568268991396575	3.89996067543216	9.62083133144873e-05	0.00130287736974478	up
P2ry14	24.4489891719622	2.63273216721532	0.675469258501077	3.89763432470276	9.71369450618948e-05	0.00131339774077048	up
Plcg2	96.6620509619979	2.02802972693431	0.520505160998601	3.89627208122873	9.76846469412002e-05	0.0013187427337062	up
Aprt	333.181355643331	1.31002211509256	0.336218968085912	3.89633613638902	9.76588278118126e-05	0.0013187427337062	up
B3gnt5	305.978615524499	2.75527912649434	0.707221695839915	3.89591996781448	9.78266907051179e-05	0.00131963097118743	up
Clec4e	272.25004104186	6.52769600592033	1.67658733720831	3.89344226873955	9.88317307447376e-05	0.00133215012772521	up
Kng1l1	33.898109273685	6.85381399826275	1.7609461285503	3.89212020012511	9.93719877751762e-05	0.00133734913874415	up
RT1-Bb	25.5027109626094	5.57976399358241	1.43406100596993	3.89088328205992	9.98799718310514e-05	0.00134314115965813	up
Prdx4	223.92272938082	1.1362691143464	0.292110730842383	3.88985749023891	0.000100303107888861	0.00134673847031227	up
Rps20	1194.3133464214	1.84298982841441	0.473906906434477	3.88892798013953	0.000100687988884062	0.00135085815784222	up
Icos	28.4178888435204	4.64562519495732	1.19488639833458	3.887922066426	0.000101106076708155	0.00135541663019987	up
Ptgs1	35.4004346296289	2.48047520114268	0.63852604125257	3.8846891761483	0.000102460886320561	0.00137251591296436	up
Ptger4	18.4859260439989	5.05925231171151	1.30271338263247	3.8836265744718	0.000102909920487578	0.00137746480578385	up
Soat1	348.796886277056	2.00005556846049	0.515247133096003	3.88174031448289	0.000103711594417222	0.00138498191711332	up
Parva	791.250495725129	1.03052000483689	0.265737614656226	3.87796061980173	0.000105335762445475	0.00140342266408301	up
Fcrla	9.26845142535249	5.95408369096544	1.53556085184096	3.87746515146384	0.000105550440376681	0.0014052011319994	up
Hn1l	342.969442971736	1.18499434119377	0.305655396199696	3.87689651786672	0.000105797328375561	0.00140740535141879	up
Pik3r6	28.9915040820039	3.07886578042945	0.794781808010931	3.8738503440772	0.000107129214450907	0.00142184456633578	up
LOC100365810	244.894946323111	1.60911509569537	0.415656274187337	3.87126381970634	0.000108272531448367	0.00143262438973768	up
Espl1	25.9718135234807	3.5619667211882	0.920443132712789	3.86983898797761	0.000108907255299837	0.00143992197668013	up
Tie1	107.700071660325	1.85875157085049	0.48048482150179	3.86849175597436	0.000109510638234046	0.00144679436329514	up
Txndc5	676.637967017023	1.09766209863861	0.283986308827241	3.86519372420295	0.000111001060856625	0.00146424951238232	up
Tnfrsf10b	35.5989889544027	2.30524520563513	0.596504303608245	3.86459107116368	0.000111275466964495	0.00146572648723749	up
Rplp1	1724.18448686668	1.3517360169035	0.349865580708159	3.86358673570422	0.000111734193547312	0.00147055793743219	up
Dsg3	83.8731119977422	4.92637983206042	1.27592071521346	3.86103914868742	0.000112905809206459	0.00148141028732605	up
Anxa7	450.97412331162	1.3254846884481	0.343312962986359	3.86086408424013	0.000112986744049829	0.00148141028732605	up
Ncr1	22.4664403871622	7.22654128100145	1.87214923081122	3.86002417011923	0.000113375810267714	0.00148426259327029	up
Fzd6	198.154051759475	1.36287429186161	0.353128357477799	3.85943032611675	0.000113651653740816	0.00148674918465026	up
Lpar6	176.920233927084	1.01195455622534	0.262417798730554	3.85627255895243	0.000115129116112427	0.00150108759593451	up
Epsti1	35.7089014012493	3.05782205803866	0.793412545554159	3.85401273924011	0.000116197545267382	0.00151319105789509	up
Alox5	12.635997127765	5.42769078065328	1.40878329596789	3.85275066519315	0.000116798308733349	0.00151904411334534	up
Tnfaip2	155.388109249833	3.19585465471205	0.829617603570514	3.85220207594162	0.000117060356549836	0.00151904411334534	up
Lama5	1043.28449558301	1.90912891037012	0.495721168011386	3.85121522655307	0.000117533146946052	0.00152370499939724	up
Gng10	366.734381502377	1.22955232003339	0.31932724746129	3.85044599171714	0.000117902928478489	0.00152735477782725	up
Mx1	182.21749628326	3.23228167993358	0.839679119337882	3.84942486420569	0.000118395493180318	0.00153181587084956	up
Mdfic	334.963919072754	1.14206734414737	0.296745685384457	3.84864009957797	0.000118775360712732	0.00153520923663574	up
Il17rc	97.7599487924274	1.20851683022254	0.314064739585914	3.84798634770634	0.000119092688324852	0.00153816205734196	up
Nnt	679.025945301982	1.07061794751515	0.278269825983873	3.84740941181743	0.000119373393741495	0.00154063782661003	up
Arl5c	37.9879832624041	2.11027430409581	0.548584538158883	3.84676227145983	0.000119688999122107	0.00154355999091378	up
Cebpb	323.081593484227	4.02802699669181	1.04719371503521	3.84649653531998	0.000119818824323945	0.00154394674023241	up
Itgb3	32.0267420118439	2.83891122061199	0.738081996598063	3.84633581864479	0.000119897406764452	0.00154394674023241	up
Alpk1	310.999559625772	1.00161596781126	0.260421733435513	3.84613048457142	0.000119997875591546	0.00154409162294639	up
Pf4	20.6368878921478	3.90507288564097	1.01558813729523	3.84513440265377	0.000120486380515676	0.00154922569657118	up
Tmem140	53.4925012856011	2.16866128899568	0.564303580592618	3.84307554227852	0.000121502049459969	0.00156082344663981	up
Atp10d	130.232394477388	1.65040002180456	0.429462759452888	3.84294094302165	0.000121568729766595	0.00156082344663981	up
Fam129b	1471.50092116531	1.76499906992979	0.459631622023561	3.84002967889646	0.000123019437430598	0.00157594182354653	up
Rpl36a	312.988847481712	1.56166481099098	0.406782114613485	3.83906950401405	0.000123501468879521	0.00158094668779428	up
Slc26a8	663.018827033756	1.79224858444163	0.466940318238028	3.83828192691643	0.000123898180620906	0.00158458398948746	up
Mmp2	81.9749921048124	1.85400919921496	0.48355938124245	3.83408795513656	0.000126031042603802	0.00160619974546687	up
Spata13	564.441747152203	1.30535545146965	0.341004884354412	3.82796702147225	0.000129206063180049	0.00164062313679905	up
Mmp25	5.37719135800969	5.16918308572653	1.35093858396742	3.82636423822149	0.000130049819672306	0.00164650492250812	up
Relb	125.244585836553	2.06191176670288	0.538996059188344	3.8254672396081	0.000130524291896403	0.00164898518462541	up
Txndc17	161.959847831341	1.40084989512881	0.366190830322436	3.82546415456482	0.000130525926557843	0.00164898518462541	up
Spn	29.6613576585049	3.35988782406067	0.878436958235342	3.82484797863039	0.000130852804620958	0.00165183770209695	up
Nrros	67.1084222184538	1.72641556983584	0.451503335594191	3.82370501773552	0.000131461182835033	0.00165830808405679	up
Klhl6	54.5405829080526	2.66241419199935	0.696420227060793	3.82299951745506	0.000131838037683707	0.00165999748374691	up
Rpl3	4314.72415792771	1.16069910562722	0.303660980278545	3.82235183645433	0.000132184903424523	0.00166259020608155	up
Rps23	2103.51312579466	1.31175051288177	0.34340317003901	3.81985557306519	0.000133529838399046	0.00167463834287847	up
Il1rl2	9.18668499615608	5.94027730215743	1.55605125337288	3.81753318811404	0.000134792659574676	0.00168558999946454	up
Pold4	73.7424699940471	1.28956831895779	0.337915549161849	3.81624439051823	0.000135498302837831	0.00169074919049339	up
Rpl37a	1135.26270615868	1.07292797201852	0.281143348330398	3.81630217606151	0.000135466589679945	0.00169074919049339	up
Tarm1	66.8423441942514	7.83603340541075	2.05522309769894	3.81274101784089	0.000137434100920889	0.00170949973987316	up
Alcam	779.924945447427	1.51817933915585	0.398197208196514	3.81263180129233	0.000137494865540154	0.00170949973987316	up
Slc37a2	112.748371178376	1.76196923745587	0.462198316002459	3.81214984229086	0.000137763314612034	0.00171160781478138	up
Cenpf	122.903257361445	3.34363382541316	0.877244617625521	3.81151819940888	0.00013811588455569	0.00171475725538402	up
Trem3	72.1630188363296	6.47597134673381	1.69938826043826	3.81076620187062	0.000138536742292232	0.00171811276958237	up
Fam105a	81.5046587303742	1.88950541489207	0.495844598721394	3.81068064422691	0.000138584701354191	0.00171811276958237	up
Slc1a5	220.768548913831	2.31330230929125	0.607196506038774	3.80980833434428	0.000139074565231762	0.00172295168250973	up
Cep55	21.0494079769806	5.25906722296624	1.38063524935873	3.80916482134505	0.000139436988360712	0.00172620597822522	up
Cd6	22.2068804666456	3.13223763604774	0.823221631585542	3.80485341476631	0.000141888192447394	0.00175250761644748	up
LOC499229	50.938565606545	3.03764248563028	0.798425652764698	3.80454019120237	0.000142067844564385	0.00175250761644748	up
Pram1	100.421989529287	2.22879945240538	0.585803604720034	3.80468715871177	0.000141983523402138	0.00175250761644748	up
Ptgs2	133.120341322989	1.38632361653647	0.364823796101065	3.79998133716153	0.00014470698535329	0.00177899763470402	up
LOC690097	7.62844541719968	5.66327329004778	1.49112632097322	3.79798358488601	0.00014587798171398	0.00178803840617836	up
Lnpep	584.527166255645	1.08163535484547	0.284856319346395	3.79712606456229	0.000146383355281801	0.00179296300768729	up
LOC24906	24.9743837826759	5.55046430194878	1.46435159465741	3.79039045144573	0.000150410659497083	0.00183481688510108	up
Myo7a	51.313357213031	2.38518873720777	0.629294491107995	3.79025840987132	0.000150490641458092	0.00183481688510108	up
Fjx1	86.7071414741262	1.27686135231005	0.336887376551353	3.79017274372527	0.000150542553697552	0.00183481688510108	up
Syna	6.24519512231755	5.38022397354589	1.42005195157965	3.78875150839446	0.000151406262063158	0.00184404516363623	up
Sema3c	344.481601298973	2.1207573801068	0.559905835089513	3.78770365871924	0.000152046043005151	0.00184923462142666	up
Col6a1	119.529586517716	1.94135764676513	0.512854401037151	3.78539726448502	0.000153463224520606	0.00186123898162447	up
Nmi	41.8178931786215	1.73544655924801	0.458442237125598	3.78552938343801	0.000153381708438819	0.00186123898162447	up
Rps27a	890.894209266815	1.70364268643656	0.450283098366182	3.78349241314653	0.000154643040574046	0.00187423466611696	up
Melk	20.5500184221743	4.62743162512224	1.22326721629285	3.7828461054861	0.000155045283009717	0.00187779476070621	up
Tlr9	51.8142469742688	3.06717527043354	0.810997317662056	3.78197954991467	0.000155586146643284	0.00188302758038833	up
Ccr3	11.1243419372483	6.21376189337387	1.64321909650647	3.78145671906109	0.000155913331737953	0.00188508169591381	up
Stk17b	344.624298531288	1.90341851361343	0.503513799030757	3.78027080345649	0.000156657874086335	0.00188807648106699	up
Cd22	52.4389342674333	3.85090869273074	1.01884698520454	3.77967324696715	0.000157034299036011	0.00189129618191805	up
RGD1564963	58.5085044138787	1.45679975130845	0.385724160134849	3.77679155694877	0.000158861573352427	0.0019106443710983	up
Efna1	79.9902893846159	1.29808813155579	0.343750901375414	3.77624648069835	0.000159209447870556	0.00191349855159424	up
Gtse1	48.2985393299416	2.46889361916415	0.654002185780365	3.77505407909032	0.000159972954573582	0.00192134068341776	up
Lyc2	15.5462394663928	3.18870092165392	0.844764974990373	3.77466042752335	0.000160225769205673	0.0019230425711807	up
Rgsl1	20.2981204590642	6.11238508981755	1.61940992441593	3.7744520381534	0.000160359755146274	0.00192331689696227	up
Cxcl13	458.183647680313	4.90617550578537	1.2999388802017	3.7741586012291	0.000160548601994215	0.00192424837584063	up
Sprr1a	7.58671992005125	5.66074927853971	1.50081343635804	3.77178744633072	0.000162082299427583	0.00194128605964926	up
Acadl	162.782374087655	1.35722643280466	0.359940698813096	3.77069455407547	0.000162793829832244	0.00194576851720072	up
Psme2	366.318360412347	1.09426277526504	0.290266095605564	3.76986079956101	0.000163338623123601	0.00195093274699805	up
Lfng	327.492181746412	1.17269354512555	0.311307708784596	3.76699166783877	0.000165226513047522	0.00196669550296662	up
PCOLCE2	104.698042062833	1.37227272743361	0.364593820069547	3.76383979073436	0.000167324104492603	0.00198892738767409	up
Pgls	120.068611309712	1.02210358584605	0.271593822454399	3.76335358665112	0.000167649897586494	0.00199143224264204	up
Calu	1732.17065047729	1.04778299788689	0.278468561721115	3.76266172170718	0.000168114527709643	0.00199558170855335	up
Bub1b	42.065937980417	3.15411030197692	0.838388161993077	3.76211216350997	0.000168484452981227	0.00199731841469167	up
Dcakd	499.986418896494	1.0380824329781	0.276117194661737	3.75957185227029	0.000170204390158271	0.00201210886644071	up
Treml2	67.3732533404974	5.33677580256759	1.42063784487551	3.75660540215671	0.000172233748515842	0.00203193557298138	up
Tmem171	23.9750050435754	4.46077766125982	1.18865161355009	3.75280495176971	0.0001748669118402	0.00206159512480813	up
Adora2b	64.2441160172809	1.27520336836161	0.339952831116349	3.75111854245795	0.000176047436068506	0.00207268909934532	up
Cd24	1037.71718521584	3.50661208054481	0.935067228634842	3.75011760990096	0.000176751651201799	0.00207531850849961	up
Rpl23a	1321.09478414117	1.06869571600695	0.285318107295329	3.74562878654159	0.000179942505653446	0.00210708047722881	up
Pus7l	84.5750585494908	1.14308180145441	0.305520527023897	3.74142389903969	0.000182980587406408	0.00213831534520101	up
Rps17	1395.5531961866	1.36781406468489	0.365663065044207	3.74064048421059	0.000183551916665574	0.00214354454907631	up
Tnfrsf26	26.9685380842438	3.27712269066434	0.876324775394585	3.73962118004565	0.000184297786164251	0.00214646149740558	up
Cast	628.168830108895	1.14647322256671	0.306550070093134	3.73992158024428	0.000184077674591118	0.00214646149740558	up
Cdv3	1421.44217645949	1.04518996446825	0.279473390848023	3.73985502267949	0.00018412642184592	0.00214646149740558	up
Fam198b	60.3306849712627	1.80850314787502	0.483984683806008	3.73669499962917	0.00018645486208288	0.00216575456246202	up
Capn2	1052.98230179614	1.08124861201827	0.28953517227934	3.73442923533689	0.000188141381128518	0.00218219322373445	up
Rps27l	156.51036799774	1.93706834489569	0.518795406286172	3.73378083426433	0.000188626650135931	0.00218365313304519	up
Sdf2l1	82.8035714498903	1.03587320824425	0.277426362491087	3.73386724658342	0.000188561910527789	0.00218365313304519	up
Gpr132	20.1570431979065	2.67538938085454	0.716688063431776	3.7329900096895	0.000189220102575724	0.00218759673699269	up
Pdia4	833.946736782131	1.06029514859053	0.284050018292812	3.73277620245576	0.000189380849405477	0.00218799356519399	up
Egr1	246.608634506083	1.62280252392947	0.434822911211944	3.73209985510279	0.000189890193665269	0.00219095305450988	up
Fam179a	147.076022967776	1.5002993331119	0.402273849109681	3.72954726346838	0.00019182412402646	0.00220884904492745	up
Ttll2	4.44305762180491	4.87541794242444	1.3082978880991	3.72653505503109	0.000194130083552114	0.00223243146580494	up
LOC689130	124.259854637379	3.11276656046469	0.835811645896916	3.72424406353463	0.000195901337516712	0.00225130441460939	up
Ltbp1	993.790363394048	1.40253891792126	0.376906346797581	3.72118678774729	0.000198288697433134	0.00227316165815032	up
Ugt1a3	7.01956713733404	5.5491454451629	1.49161222204963	3.7202332906188	0.00019903883696261	0.00227979162892911	up
Ugt1a5	8.67275379371813	4.88294701581817	1.31427731403552	3.71530951928628	0.000202955106438393	0.00232004229004575	up
LOC103694538	200.622253346088	6.49978820478729	1.74968589759747	3.71483145272662	0.00020333918213479	0.00232136624354011	up
Dclk1	5109.76218496604	1.74869893912969	0.470723304528338	3.71491898171873	0.000203268810865897	0.00232136624354011	up
Vwa1	192.277935947085	1.12748929294978	0.303659990010304	3.71299917684751	0.000204817553535779	0.00233670230655486	up
Dennd3	201.240320984034	1.5506757373516	0.417850283632353	3.71107977688	0.000206377045289648	0.00234951185916934	up
Hpd	22.4255566878555	3.56522024383508	0.960985763155659	3.70996156293482	0.000207290716490508	0.0023571487715514	up
Fam102b	438.384975009597	1.10397197225522	0.297612662724468	3.70942540599252	0.000207730146355746	0.00235884868520315	up
Serpinb8	7.31444574374299	5.61004099339055	1.5128208501154	3.70833135527093	0.000208629537013137	0.00236305719704605	up
Mmp14	735.793317611387	1.08889434717858	0.293624786435496	3.70845513554009	0.000208527597291529	0.00236305719704605	up
Rgs19	97.8673357029127	1.56725759819111	0.422754692438012	3.70725062601386	0.000209521566208123	0.00237005865775424	up
Bmp2	97.6304817852849	1.9839636645165	0.535495335067547	3.70491306757369	0.000211463244079081	0.00239046006876333	up
Arpc3	592.19474389506	1.20911194599263	0.326392119417826	3.70447653009908	0.000211827718537174	0.0023918083815348	up
Gpatch4	72.423813880083	1.20658157854216	0.325845602690839	3.7029242333737	0.000213128548556148	0.00240457352663707	up
Ffar2	10.975235052288	6.19382131527461	1.67333344993652	3.70148658386622	0.000214339991385582	0.00241451255066841	up
Acpp	15.6655508912976	4.26282707740347	1.15171010126289	3.70130215297159	0.000214495870164587	0.00241451255066841	up
Ifi44	112.751105152956	1.5888944488809	0.429289683602281	3.70121740533824	0.000214567533537182	0.00241451255066841	up
LOC108348486	98.2753393215283	7.48534692500366	2.02301102660033	3.70010189098316	0.000215512920710986	0.00242200137580846	up
Cspg4	159.553519046209	1.85182998012971	0.500584643431731	3.69933437716864	0.000216165650719555	0.00242618606809555	up
Pgm5	87.3531548891845	1.60919756277152	0.434990708312261	3.6993837615868	0.000216123596063029	0.00242618606809555	up
Card9	31.0776930710205	1.18379898004335	0.32005557732495	3.69872942048888	0.000216681442148971	0.00243039904035791	up
Ppp1r36	143.711862946802	1.3130469361483	0.355129959867138	3.69737021522922	0.000217844530495998	0.00244028174064352	up
Kmo	14.5945601370053	4.17331029832124	1.12895008678094	3.69662959167745	0.000218480755666082	0.00244582563927094	up
Lrmp	73.7632004884375	2.05492673644118	0.556077852818318	3.69539395612752	0.000219546100642665	0.0024545764624177	up
Fut4	46.8444816187192	1.84858897629689	0.50133034964777	3.68736697787336	0.000226586473261321	0.00252350842518255	up
Prok2	29.8527054534067	6.67099026634531	1.80978232570245	3.68607327610851	0.000227740802986729	0.00253332121931132	up
Anxa1	1403.14175425079	3.70438663286294	1.00497420473582	3.68605145824288	0.000227760317631502	0.00253332121931132	up
Rbms1	312.409012347287	1.35723015685568	0.368357544077572	3.684545569046	0.000229111035357433	0.00254670821382858	up
E2f2	55.0602965403504	2.48880378013151	0.675731202901065	3.68312691414355	0.000230390381887165	0.00255600406366741	up
Marcks	3294.48400628786	1.2597566050022	0.342302291326789	3.68024590229673	0.000233009145838716	0.00258340120886013	up
Gbp3	22.1780490276691	4.73500998565038	1.28708925430717	3.67885130716844	0.000234286805631529	0.00259424295909461	up
Fndc3b	1066.53767174647	1.00179037613531	0.272304618180942	3.67893274387891	0.000234212016930187	0.00259424295909461	up
Hist1h2ac	13.5408374811376	3.63614626685575	0.989126715806505	3.67611773976901	0.00023681026092696	0.00261824470166425	up
P2ry10	7.74934593628296	5.69522864188597	1.55151802938372	3.67074602681103	0.000241843556190748	0.00266428162125606	up
Ephb4	161.2079052304	1.61297810629056	0.439452792234996	3.67042407009676	0.000242148395197345	0.00266594292346084	up
Ifnar2	407.43350972532	1.77928594074583	0.484926437609304	3.6691873297685	0.000243322735956461	0.00267640271182396	up
LOC100360781	68.2835745598283	1.42851656361837	0.389341069594499	3.66906210307117	0.000243441941768906	0.00267640271182396	up
Lck	25.2476177800294	2.92093416652081	0.796219702499724	3.66850274786038	0.000243975072440782	0.00267860816562893	up
Parp10	142.750538630871	1.3835083238132	0.377142113987824	3.66840051137294	0.000244072634032289	0.00267860816562893	up
Htatip2	15.3162026371341	3.78346584427084	1.03239701699165	3.66473922531824	0.000247590723381438	0.00271120807541495	up
Rps15	1776.09465519999	1.13275991872004	0.309103892485513	3.66465756743305	0.000247669727117989	0.00271120807541495	up
Gpat3	148.57682214087	2.63535271826908	0.719480249501007	3.66285623559064	0.000249418535432781	0.00272690245908727	up
Dnase2	267.271872428288	1.21050855911057	0.330576376138824	3.6618120545983	0.000250437565880537	0.00273631499538791	up
Pald1	77.9581978613971	1.30184168195262	0.355783023092683	3.65908881946143	0.000253113609971898	0.00276206636051932	up
Mmp8	70.6545773242112	6.98811947940631	1.91038151503189	3.65797063278727	0.00025422016656517	0.0027720460987206	up
Ptpn18	73.0906318988719	1.37354826027117	0.375584072898235	3.6570993271148	0.000255085552965393	0.00277309401078647	up
Rps15a	2117.46667266853	1.11410015347626	0.304758776318305	3.65567865488684	0.000256502500450425	0.00278499923167848	up
LOC100911847	788.106690668213	1.10487534770376	0.302306514299636	3.6548181909459	0.000257364293793791	0.00279260428381764	up
Kdelr3	145.074314709102	1.76678283274555	0.483463875324001	3.654425744967	0.000257758246960364	0.00279337631818599	up
Ctse	24.6776742720663	3.14095757234847	0.859570000813072	3.65410329510966	0.000258082358278629	0.00279378013757242	up
Clec10a	60.7583373938	2.98771729762656	0.817641517494017	3.65406750232497	0.000258118359044219	0.00279378013757242	up
Tgfa	122.375110188426	1.1722680481219	0.32105493044203	3.65130056251718	0.0002609156725379	0.00282052938451807	up
Cyp4f18	190.537631819067	7.10452987258561	1.94655167690913	3.64980285746469	0.000262441649988989	0.0028345472814126	up
Sectm1b	14.3983088452436	6.58299308642228	1.8040211927302	3.64906638178656	0.000263195093385916	0.0028345472814126	up
Ccl12	12.5389999251377	6.38397172941381	1.74945006735896	3.64913057453038	0.000263129341111879	0.0028345472814126	up
Knstrn	22.3453695227999	2.35684119181433	0.645846552526149	3.64922779659633	0.000263029786409211	0.0028345472814126	up
Fads3	184.361344758619	1.19204756854651	0.326777139428019	3.64789155885579	0.000264401182122594	0.00284576570833068	up
Aldh3b1	59.721832770926	2.00986262509683	0.551123469733683	3.64684637013925	0.000265478540139937	0.00285558551535233	up
Slco2a1	67.7769462314738	2.15401686566294	0.590809437153116	3.64587416890685	0.00026648435733073	0.00286462408218816	up
LOC100910255	14.3824384825229	4.12551310240902	1.13325796052957	3.64040072613401	0.000272214049605625	0.00291638527627616	up
Rgs18	16.1221713170377	3.89068342908875	1.06877820605225	3.64030947399253	0.00027231054523963	0.00291638527627616	up
Rpl7	3181.40152805203	1.17391803908907	0.322546598006482	3.63953005967058	0.000273136053318743	0.00292279917915644	up
Tal1	28.2018822206642	1.81638255092103	0.499916545270277	3.63337154592277	0.000279741743964899	0.00298488924956874	up
Gpx8	117.266053191395	1.26543339648404	0.348448239163061	3.63162517200112	0.000281641992918143	0.00299961721319034	up
Cdh13	367.516492896655	1.44202734555356	0.397130249677457	3.63111937890592	0.000282194606747224	0.00300365440281316	up
Helz2	216.167494625789	1.17034055644032	0.322542633005086	3.628483297034	0.000285091191148959	0.00302889701977596	up
Treml4	14.4532070032933	6.58934221573533	1.81730966592662	3.62587749313241	0.000287981865410831	0.00305211398938472	up
Oas1a	44.4163398249493	2.13948174754437	0.590261438535924	3.62463411611491	0.000289370826379576	0.00306495770633496	up
Gimap5	13.303801952679	3.60466921607419	0.994635865350652	3.62410942702473	0.000289958830863896	0.00306930733074095	up
Timd2	5.19436626837897	5.11457965116615	1.41191622680731	3.62243846629021	0.000291838897163889	0.0030862594596818	up
Ccr6	14.3257671614808	5.60937999306544	1.54871061802972	3.62196780196531	0.000292370518477692	0.00308728283300391	up
Mmrn2	48.9060925321996	1.17761664934975	0.325423623244836	3.61871900265753	0.000296064894094942	0.00311739239221973	up
Klrg2	103.355698738448	1.05036550264908	0.290551650308185	3.61507326334224	0.000300262695754343	0.0031571363763186	up
Mybpc2	22.5662755781891	2.63708298365661	0.729543702952394	3.61470186499394	0.0003006934480249	0.00315974590465509	up
Nfkbiz	495.225280618262	3.55006380869834	0.982649824076608	3.61274558007917	0.000302971939296189	0.00318175688919851	up
Ggt5	26.9569011219365	3.97332213825938	1.10020206242416	3.61144763672289	0.000304492569407494	0.00319557936969597	up
Id1	288.290667834508	2.51169461357838	0.695589642233666	3.61088558695738	0.000305153264421382	0.00319557936969597	up
Dapp1	52.6861171245709	2.30452074479571	0.638251280021932	3.61067939372801	0.000305395982982442	0.00319557936969597	up
Fhl3	86.7708852536358	1.11843956603088	0.309739998403057	3.61089808160806	0.000305138562258554	0.00319557936969597	up
Rpl13	1354.38902234872	1.106463278307	0.306739495675257	3.60717577588511	0.000309547970021691	0.00323121032398396	up
Rps27	410.469371628061	1.02873840145844	0.285249934669708	3.60644570400909	0.000310419774629985	0.00323640665031394	up
RGD1564347	10.2568310729444	5.12375119922029	1.42113687840897	3.60538895096196	0.000311685753511658	0.00324764920892611	up
Medag	40.7007925378492	1.64202713768874	0.455557727194937	3.60443263206048	0.000312835578369743	0.00325766868522572	up
Egr3	43.4317754796039	2.27522197003147	0.631351016758268	3.6037353384078	0.000313676467747187	0.00326446099055957	up
Mtap	284.050277350976	1.16413290669355	0.323287739191397	3.60091882731236	0.000317094573751805	0.00329606954229579	up
Ccdc102a	55.9801471271472	1.84819366503839	0.513884926432293	3.59651270152969	0.000322511842746332	0.00334434539389501	up
Eif4ebp1	117.630410310653	2.48758918782812	0.691840647052641	3.59561005619671	0.000323632269948578	0.00335395430898205	up
Procr	16.2028429460947	4.31294901569854	1.20075224412205	3.5918725422429	0.00032831042246552	0.00338621482813513	up
Il20rb	29.7515014911361	3.05532661830014	0.850747059535813	3.59134549341515	0.000328975184804711	0.00339105034152182	up
Slc2a5	71.0224342777198	2.52544015055836	0.703344805174045	3.59061463450125	0.000329899095778321	0.00339854979204488	up
Havcr2	39.9705456762117	1.9568087219035	0.545122884791321	3.58966533326259	0.000331102774799385	0.00340689400918725	up
Rpl36	493.088906600807	1.24645024538584	0.347500281234275	3.58690427805875	0.00033462709195302	0.00343906833754805	up
Gprc5a	18.7152281303314	3.25928271345647	0.909774303300908	3.58251788562384	0.000340298309199965	0.00347633287158088	up
Car3	13.3681672751165	2.51065007290481	0.700771365407804	3.58269500844083	0.000340067573514202	0.00347633287158088	up
Fbxo27	238.790761636967	2.39715388860049	0.66907000172766	3.58281477634718	0.00033991163631139	0.00347633287158088	up
Il16	78.6771611319507	2.11092949566469	0.589677534892867	3.57980314791576	0.000343853140380557	0.00350268764012143	up
Aim1	164.986016565795	1.77448201290664	0.495794777605777	3.57906555909226	0.000344824965206684	0.00350556168341601	up
Thbs3	54.7743792895082	1.34179890109874	0.374913537661851	3.57895558924565	0.000344970078068022	0.00350556168341601	up
Rpl19	3254.20347631932	1.01984373815812	0.284966417507451	3.57882078554555	0.000345148038859472	0.00350556168341601	up
Ptk2b	527.953346969876	2.94169587526504	0.822461800536687	3.57669605244337	0.000347964369057365	0.00352795508803504	up
Rack1	3334.74254411137	1.09932900418254	0.307357997862489	3.57670537883441	0.000347951960106591	0.00352795508803504	up
Ggact	213.038642828904	1.03323528476422	0.289269075362837	3.57188297251687	0.000354423790343318	0.00357668369648501	up
Maff	104.062207478172	2.9614807588831	0.829223086386173	3.57139207470633	0.000355088867278071	0.00357970616414993	up
Ajuba	208.307735210094	1.17571718639886	0.329333031078483	3.56999473313891	0.000356988405358225	0.00359627376690035	up
Icam2	40.9301327265975	1.85858706806047	0.521309790679568	3.56522570895447	0.000363543190939759	0.0036523508396477	up
Ccr7	6.62865837261686	5.47140460535396	1.53531895215563	3.56369248075259	0.000365674329137028	0.00366882644311568	up
Rhob	809.84529013649	1.01076010869703	0.28364198935692	3.56350662674681	0.000365933452564923	0.00366929910981525	up
Pdlim7	382.250819628631	1.09111431912654	0.306232438524196	3.56302658328711	0.000366603538677455	0.00367120313056867	up
Hsh2d	18.5175873603469	2.56178044627906	0.719612637766439	3.55994365834153	0.000370934368742518	0.00370230423773378	up
Zc3h12d	38.9913316745143	2.77799369419657	0.780732447386376	3.55818911266765	0.000373420427436814	0.00371851975699019	up
Ccnb1	59.9278041207712	2.01978552402013	0.567625456135834	3.55830680634026	0.000373253178236664	0.00371851975699019	up
Ppp1r42	41.7142338564258	1.6664623520122	0.468430240136485	3.55754648019021	0.000374334879899383	0.00372548232686522	up
Trem2	57.0717817079173	3.73144743775937	1.04993109958861	3.55399267553979	0.000379429780565586	0.0037740179380739	up
Nqo1	142.059371017231	2.56380906813603	0.721735207601826	3.55228488389117	0.000381901141161177	0.00379423826066389	up
LOC100911190	109.404766550841	1.34693295190857	0.379164030798158	3.55237533758994	0.000381769868384052	0.00379423826066389	up
Rbm38	48.2891642724937	1.4752688971162	0.415601352893957	3.54972111337814	0.00038563945621401	0.00382698513113296	up
Mcoln3	5.32602153385783	5.15856649982043	1.45404796691019	3.54772787226699	0.000388569464044293	0.00385385198522325	up
Rpl6	1853.31943317702	1.25181828972413	0.353092305413514	3.54530039463222	0.000392165881603203	0.00388506863932835	up
RGD1561551	15.4095972497478	4.21423284839063	1.18877441287026	3.54502317913748	0.000392578561852718	0.00388693201944221	up
Sema3b	128.413881098474	1.52411141200702	0.430303891080337	3.54194197077914	0.000397192842404622	0.00392588036750245	up
Rsph1	18.8790990034451	2.18383637844195	0.616600014346744	3.54173909768006	0.000397498427234943	0.00392665826492874	up
Col1a1	92.341613346492	2.00789599876998	0.567344544928143	3.53911219684732	0.000401475178105372	0.00395916291023913	up
Ehd2	202.492184127881	1.42769802694483	0.403448215569846	3.53873922810217	0.000402042803120967	0.00396250272984884	up
Slc2a12	68.8723153853779	1.15101164927237	0.325478550353012	3.53636713701714	0.000405670497345652	0.00399370836038749	up
Akap2	703.082620282527	1.40800435270404	0.398168507224733	3.53620220373013	0.000405923867220096	0.00399393085274486	up
Batf	19.3288967456416	5.15450349999651	1.45776513922887	3.5358943366715	0.000406397206937421	0.00399631617071929	up
Emp2	82.1942368743824	2.15171372769712	0.609086990330446	3.53268705760693	0.000411359095465452	0.00403212125682082	up
Rgs10	90.4948329076263	2.05761812174339	0.582627534869135	3.53161839871772	0.000413024915495391	0.00404540023343448	up
Creb3l1	75.3340905612656	2.02622947997545	0.574065768864806	3.52961209302245	0.000416169365232488	0.00406589296756547	up
Vrk2	35.2997400787031	1.70040149997205	0.481726213263311	3.52980895196294	0.0004158598450832	0.00406589296756547	up
Rnd3	631.700292517534	1.20016541450836	0.340083721949616	3.5290292861655	0.000417086970827511	0.00407076224065706	up
Abracl	52.6199402423261	1.57529297573082	0.446560555445331	3.52761334721976	0.000419324186530034	0.00408858799790158	up
Pla2g4a	147.233315839265	1.14584115711361	0.325050947171993	3.52511250031003	0.000423302979938469	0.0041204188266564	up
Ebi3	215.708375933637	4.37623371674155	1.24179056527972	3.52413187787086	0.000424872729087946	0.00413105186647476	up
Erfe	25.7537237687026	4.99912480310458	1.41938464506218	3.52203669420813	0.000428244863117505	0.00415944498101869	up
LOC680498	196.96997714655	1.36821930264003	0.388605577860455	3.52084319060223	0.000430176925756444	0.0041709087137629	up
Trem1	49.4812034333473	4.66400283047471	1.32498548950254	3.52004068529519	0.000431480606626453	0.00417886673692447	up
Rai14	475.348265227376	1.15823468965864	0.329104279997371	3.51935468498888	0.000432597946835383	0.00418734489143175	up
Oas2	24.6195984651938	2.73641058281394	0.777968240002763	3.51738084167063	0.000435827980241588	0.00420684598663757	up
Fosl2	125.929415990694	2.33062964199618	0.663002126140219	3.51526722178756	0.00043931170047593	0.00423379461334083	up
Pdcd1lg2	17.6107740816558	5.00695696732103	1.42512243480998	3.51335214787257	0.000442490601668553	0.00425691208620214	up
Tmem106a	73.9613231301141	1.45863465142091	0.415268908705568	3.51250628410303	0.000443901506841288	0.00426811298827898	up
Scara3	894.642547302915	1.5872849230489	0.452094336381752	3.51095953944574	0.00044649235043733	0.00428825921699161	up
Tf	1371.50766734549	1.92634438409644	0.549112618831278	3.50810438156828	0.000451311934447996	0.00432974259949638	up
Ptger2	54.772822568241	6.03697844809381	1.72145502354761	3.50690454616274	0.00045335174147265	0.00434449534311581	up
Rad51	24.9864621361331	3.51993039365752	1.00455946091242	3.50395425121023	0.00045840410184678	0.00438562730274307	up
Pik3cd	233.814433346075	1.69297435160146	0.48329428938254	3.50298852851006	0.000460069276356889	0.00439184719575768	up
LOC100302372	108.507210837049	3.06581309350917	0.875542763209299	3.50161433836931	0.000462448494010101	0.0044072141450827	up
Rpl28	1422.3436824146	1.06927738350584	0.30537949321322	3.50147081670367	0.000462697642665699	0.0044072141450827	up
Rpl4	4879.9086608413	1.14240499665798	0.326711151092663	3.49668198602123	0.000471083051097082	0.00446741609059573	up
Tm4sf4	12.3271902271878	3.15360509263526	0.902773120228751	3.4932421247059	0.000477193625179141	0.00451053526541529	up
Rpl14	1732.68239316258	1.36775485986186	0.391674472486307	3.492070471633	0.000479291775575033	0.00452542430980747	up
Phldb2	72.6733165880461	1.43107789231411	0.409906081291643	3.49123362064961	0.000480795639861403	0.00453467582511242	up
Gpr171	8.42513760834672	5.81553423694268	1.66603492821023	3.49064364646313	0.000481858497665777	0.00454185738928351	up
Kif23	49.6759687846893	2.59592800185509	0.743806078121305	3.49006021624864	0.000482911721048548	0.00454719975853494	up
Depdc1b	6.75064632038443	5.4961280516291	1.57623099423663	3.4868798239124	0.000488690900207542	0.00459232736788756	up
Rpl34	1000.64664626084	1.01161224374308	0.290147173690502	3.48654867416412	0.000489296334800061	0.00459232736788756	up
Fcar	144.466629430379	7.05964193834689	2.02511075178441	3.48605227251218	0.000490205206487995	0.00459587297328696	up
Rpl17	1349.52076407352	1.02624384484818	0.294516052521134	3.48450903121669	0.000493040822958001	0.00461745536955309	up
Rps3	1971.49970218907	1.06416710305036	0.305641915331831	3.48174464845573	0.000498158489373087	0.00466033998680001	up
Ifnlr1	42.105206271174	1.98366166442885	0.570125589269837	3.47934157273897	0.000502647471120576	0.00469725690209709	up
Cd69	12.4848364756799	5.40423654414487	1.55369845700695	3.47830463483602	0.000504596110502206	0.00471038019658128	up
Pttg1	18.4286604537007	3.69624831427091	1.06297166617043	3.47727830562728	0.000506531747015039	0.00472226001282494	up
Sdcbp	2736.75880582285	1.26935471482766	0.365248476123913	3.47531830467384	0.000510247516207201	0.00474619791983811	up
Prg4	13.7870634557684	6.5215565362435	1.87788360479231	3.47282255385832	0.000515015739391164	0.00478185482920755	up
Dsg1	14.3939542155371	5.61311175172216	1.61832884051647	3.46846179292634	0.000523446952774369	0.00484713558676619	up
Shcbp1	49.6618400040756	1.7533260797615	0.505633794458789	3.46758088358828	0.000525165669143603	0.00486045039351248	up
Slc9a2	16.712052690154	2.89611125178382	0.835343471417733	3.46697059458498	0.00052635946844773	0.00486629450877397	up
Ggn	22.7396845922672	1.587634111609	0.457931119741812	3.46697143558212	0.000526357821616614	0.00486629450877397	up
[truncated: 796 more rows]

## Sheet: 10.DEmRNA4_DESeq_result_up
	baseMean	log2FoldChange	lfcSE	stat	pvalue	padj	direction
[truncated: 1,906 more rows]

[truncated: 2 more sheets: 10.DEmRNA4_DESeq_result_down, 10.DEmRNA4_DESeq_result_not]
