# Supplementary material for: Integrated bioinformatics analysis of retinal ischemia/reperfusion injury in rats with potential key genes
Source: BMC Genomics. 2024 Apr 15;25:367. doi: 10.1186/s12864-024-10288-0 (PMC11017533; doi:10.1186/s12864-024-10288-0)
Supplement: Supplementary file 11 — Supplementary Material 11. [file 12864_2024_10288_MOESM11_ESM.xlsx]

## Sheet: 11.DElncRNA4_DESeq_result
suplementery table 11 DElncRNA4_DESeq
	baseMean	log2FoldChange	lfcSE	stat	pvalue	padj	direction
XR_001839442.1	834.098835083448	5.09128765733151	0.477645686791388	10.6591303933519	1.58068469919667e-26	1.23941487264011e-22	up
TCONS_00027911	703.751377835467	3.25840339056997	0.367454654414606	8.86749793865301	7.48077608315935e-19	1.95522550893508e-15	up
TCONS_00045084	1407.47500256664	2.65113326471385	0.298049726197323	8.89493608512383	5.84529307950531e-19	1.95522550893508e-15	up
TCONS_00045088	355.920838216627	2.86050838968583	0.333943782068343	8.56583815386152	1.07292501331251e-17	2.10320125734584e-14	up
TCONS_00027897	356.627331164587	3.09019045060218	0.38060137348984	8.11923094829469	4.69147005652314e-16	7.35716334263958e-13	up
XR_001838383.1	915.271952206551	2.47134643481464	0.311200229076033	7.9413387392168	2.00010623137068e-15	2.61380549336292e-12	up
XR_593994.2	531.004303258735	5.04218682962766	0.647173764896495	7.79108657229651	6.64353732145821e-15	7.44171087679341e-12	up
TCONS_00010390	238.532042389647	3.8763737626291	0.508859632213346	7.6177663096763	2.58103024036293e-14	2.52973226433571e-11	up
XR_001837647.1	839.90863447761	2.33164193479065	0.310637839243044	7.50598169389908	6.09699383508245e-14	5.31183651787572e-11	up
TCONS_00045069	1131.25687556859	2.28945486430356	0.310369731039238	7.3765404140332	1.62455588129356e-13	1.27381426652228e-10	up
XR_357774.1	241.985026776694	4.59277142216167	0.63462307639346	7.23700664694108	4.58695676007476e-13	3.26966617779511e-10	up
XR_357970.3	426.45616271466	3.53569497256748	0.492251656656292	7.18269796506999	6.83489871028878e-13	4.46603673228119e-10	up
TCONS_00045047	1567.94381510701	2.34379234420548	0.335135150903006	6.99357360124787	2.67971176911773e-12	1.61627846012708e-09	up
TCONS_00027907	295.903983037277	3.15215461972636	0.452476830668686	6.9664442598486	3.25051596013713e-12	1.82052111738823e-09	up
TCONS_00037219	149.627290821688	7.84411110686485	1.149312497157	6.82504638753034	8.78969088931907e-12	4.59466441754339e-09	up
XR_001840732.1	176.696631207131	6.18765742674204	0.912016369044441	6.78459031741405	1.16416388390131e-11	5.70513063354384e-09	up
XR_001840668.1	88.0916378705061	2.75145825795221	0.40865475272795	6.73296527101426	1.6623975298058e-11	7.66756413600426e-09	up
ENSRNOT00000086040	78.1199144253478	4.09341367090079	0.615059167733154	6.65531689575065	2.82690292942203e-11	1.23143032608879e-08	up
XR_001838382.1	690.574569771185	3.14665989742802	0.48011679359596	6.5539467467078	5.60359570478859e-11	2.31251546953933e-08	up
XR_001840734.1	282.501166914346	4.28877118318732	0.66929058653421	6.40793590926758	1.47502885201491e-10	5.78285061432445e-08	up
XR_357776.1	204.76496569602	4.27315545949189	0.67298430095647	6.34956187450246	2.15929005248465e-10	8.06237776263435e-08	up
TCONS_00010813	62.5861795947301	22.3407541373323	3.53420455553556	6.32129628782817	2.59378150645394e-10	9.24447308732061e-08	up
TCONS_00048710	51.271850553063	22.0632028365589	3.53429480766361	6.24260398105953	4.30345502321052e-10	1.29782272449976e-07	up
XR_357874.3	119.219922290509	5.96436188940112	0.955160972408025	6.24435258735976	4.25559057864309e-10	1.29782272449976e-07	up
TCONS_00015155	119.161559055828	3.20456227392673	0.513190859075071	6.24438689282647	4.25465675502533e-10	1.29782272449976e-07	up
TCONS_00045030	7969.15090201449	2.28779515982043	0.365781097656557	6.25454725374712	3.98670742955455e-10	1.29782272449976e-07	up
XR_001840733.1	129.894184161324	5.45110307716694	0.878685803110488	6.20369995494454	5.51508889443348e-10	1.56890933513759e-07	up
NR_102352.1	173.037204693094	4.05646899384331	0.654139941734029	6.20122505146253	5.60253301668826e-10	1.56890933513759e-07	up
TCONS_00016615	52.9926366124288	4.22078417871405	0.68265280337589	6.18291488417129	6.29286485179288e-10	1.70146045872096e-07	up
TCONS_00018536	235.767376074622	1.9768131542952	0.321703099129204	6.14483714843313	8.00455965879336e-10	2.09212507615329e-07	up
XR_001840316.1	172.905617399255	3.34880917815782	0.554992672354956	6.03397007738514	1.59979700447255e-09	4.04645429421589e-07	up
TCONS_00055139	23.4877911854236	20.8357483669469	3.53488400203035	5.8943230824489	3.76220433816162e-09	9.21857631735165e-07	up
TCONS_00018543	56.6480781416128	1.97601169913125	0.341446451434262	5.78717889973939	7.15783355887615e-09	1.70074463439842e-06	up
XR_355499.3	306.576236631006	4.99448382139695	0.872005935218139	5.72758007678874	1.01873354495876e-08	2.34937933118284e-06	up
TCONS_00006537	928.864641787449	1.07960798093498	0.191052943856991	5.65083143520205	1.59673614230755e-08	3.5771451690953e-06	up
TCONS_00018535	188.176006967975	1.768978732681	0.317628915495877	5.56932522947195	2.55727754450291e-08	5.56989256290204e-06	up
XR_145894.3	54.11171206048	7.87770297926243	1.43244015980642	5.49949882746029	3.8087224003447e-08	7.46604808527571e-06	up
XR_590525.2	77.5234405084687	4.32196690466968	0.785289491514	5.50366068994141	3.71985163150059e-08	7.46604808527571e-06	up
XR_001840796.1	128.07180799022	1.30814127488185	0.237683200018823	5.50371786806242	3.71864478881118e-08	7.46604808527571e-06	up
TCONS_00012065	2161.6472672399	0.798234220225558	0.144910493410379	5.50846388994757	3.61978473112405e-08	7.46604808527571e-06	not
TCONS_00006534	120.87206679286	1.76887992358634	0.324022266458134	5.45913076567809	4.78471273669472e-08	8.93260299248173e-06	up
TCONS_00012284	479.42482728439	1.54640620070619	0.283216523383133	5.46015529826353	4.75718274197502e-08	8.93260299248173e-06	up
TCONS_00003664	44.0146818859716	-1.73850928254564	0.319458753403797	-5.44204616095824	5.26720214335108e-08	9.60468186186414e-06	down
TCONS_00049204	463.416280161022	1.76394064195341	0.324632532484812	5.43365333243653	5.5211796997832e-08	9.83899318772728e-06	up
XR_353567.2	76.9375960735009	4.37512013659809	0.810758714180618	5.39632822944091	6.80184669951059e-08	1.1851839993525e-05	up
TCONS_00007248	15.1336982541761	7.01127822356505	1.3008128060085	5.38992097185674	7.04886743907427e-08	1.20152542586481e-05	up
XR_001837072.1	48.4846887368453	5.00960802675437	0.937763734810546	5.34207907684386	9.18865523039422e-08	1.50890719683176e-05	up
ENSRNOT00000077381	47.707815362509	4.46251297076713	0.83550018689932	5.34112743568408	9.23702913504967e-08	1.50890719683176e-05	up
TCONS_00027688	2500.14200825042	0.708816802992071	0.132975701958442	5.33042347250471	9.79840167272204e-08	1.5679442350166e-05	not
XR_001838386.1	410.87499856007	2.5827550350422	0.48503948429036	5.32483461386842	1.01044933040477e-07	1.58458663994076e-05	up
TCONS_00057093	1549.32306526468	-0.970968606758191	0.182848125820529	-5.31024642665044	1.09477106573226e-07	1.68315684831503e-05	not
TCONS_00018337	166.22889456588	-1.05617401511393	0.200068345204143	-5.27906608132461	1.29843975722254e-07	1.92095587478905e-05	down
XR_357896.3	85.5531598467947	-1.24817004925124	0.236330114469156	-5.28146847495449	1.28152536137729e-07	1.92095587478905e-05	down
TCONS_00035535	106.178679892179	3.02738767873386	0.576967278168473	5.24706996962464	1.54537219391945e-07	2.24393766157822e-05	up
XR_001842642.1	825.889383294703	1.26565873958887	0.241426813664787	5.24241164590028	1.58491290741522e-07	2.25712059594463e-05	up
TCONS_00032626	259.436306213094	0.807040267314434	0.154036417672265	5.2392822392918	1.61202338187603e-07	2.25712059594463e-05	not
TCONS_00041306	75.4309028792649	3.41879747730564	0.659522426358312	5.18374711862829	2.17471752786455e-07	2.99157195368175e-05	up
XR_356393.3	169.164900511345	2.29176258915971	0.444293652803258	5.15821591125577	2.4931402647422e-07	3.37046772686958e-05	up
TCONS_00041541	130.256253105982	2.75574585459682	0.535824972829029	5.14299630352639	2.70390944798017e-07	3.59344982739196e-05	up
TCONS_00043350	1484.62922297531	-0.537552264772728	0.105313738490417	-5.10429382223139	3.32032050158964e-07	4.3391055088274e-05	not
TCONS_00041388	251.487223064079	3.16309303427176	0.622762368647557	5.07913321921009	3.79160774677508e-07	4.81566721802007e-05	up
TCONS_00054450	170.84134341481	1.98289398246876	0.390462410235491	5.07832234419919	3.80782256749451e-07	4.81566721802007e-05	up
TCONS_00006535	80.9908480081853	1.38467381254174	0.273503720477131	5.0627238639612	4.13308294062442e-07	5.14404814879938e-05	up
TCONS_00032372	698.69982735793	2.44023256977318	0.485530109567363	5.02591398903679	5.01040429911162e-07	6.13852814208347e-05	up
XR_595708.2	25.7674319554164	5.30098592330642	1.05747022010927	5.01289381251669	5.36174893978192e-07	6.46791899028155e-05	up
TCONS_00027403	1226.19811250201	1.90990113257181	0.382511435815819	4.99305629516246	5.9431225170845e-07	7.06060964491812e-05	up
TCONS_00049207	122.582814533281	1.96713295109555	0.394248686261712	4.98957388989171	6.05126248961384e-07	7.08178345986002e-05	up
TCONS_00040159	70.7180617089596	1.60563991933532	0.326608609946861	4.91609795466369	8.82862349022965e-07	0.000100326430125929	up
TCONS_00001878	285.863705542955	0.680551925947925	0.138411624333735	4.91686972986454	8.79390278415609e-07	0.000100326430125929	not
XR_001839629.1	47.2699547353493	4.62117716495392	0.942521431217965	4.90299425762897	9.4386744583216e-07	0.000104667448739152	up
XR_001838409.1	23.3766958202249	-2.28224542261959	0.465556676953568	-4.902185997103	9.47760344405026e-07	0.000104667448739152	down
TCONS_00023569	45.0121805078258	8.58007141196819	1.7547736020367	4.88956034100901	1.01061441253025e-06	0.000110058716786801	up
TCONS_00029750	72.4617128520919	6.09483040819227	1.24902364640127	4.87967575774316	1.06260391478133e-06	0.000112552957053899	up
XR_001838506.1	188.142827101004	1.91098856558897	0.391829048845547	4.87709773233852	1.0765810201559e-06	0.000112552957053899	up
XR_001840292.1	270.28126421666	-0.852507031318411	0.17477601801242	-4.877711719338	1.07323624454653e-06	0.000112552957053899	not
XR_362193.3	14.7010943085754	6.96491096643107	1.44120671347946	4.83269395104044	1.34697778009054e-06	0.00013616495110444	up
TCONS_00029548	22.7157285144554	5.72978430421072	1.18652539369654	4.82904481829921	1.37189531147185e-06	0.00013616495110444	up
XR_001837991.1	401.936522714766	3.03986020851556	0.629411282647236	4.82968814243404	1.36747052197774e-06	0.00013616495110444	up
TCONS_00046285	174.937239623288	2.11690846925636	0.438218082781639	4.83071911551218	1.36040808807203e-06	0.00013616495110444	up
TCONS_00035208	1121.2903603093	0.91066607505904	0.188864652460339	4.82179202511321	1.42274241895174e-06	0.000139446541337507	not
XR_591415.2	43.9645101929898	3.75220819827638	0.780153810157714	4.80957491897379	1.51251599399191e-06	0.00014641528282581	up
TCONS_00032383	1186.11789875577	2.51958686711196	0.529107029869845	4.76196067123082	1.91721052418484e-06	0.000183327411221138	up
TCONS_00011577	39.8574867982373	7.43990239083238	1.56459528405036	4.75516094588517	1.98288383656687e-06	0.000187322797138805	up
TCONS_00015157	11.4381480101154	6.59092030807269	1.39282427860665	4.73205443738106	2.22258784094649e-06	0.000205027191304252	up
TCONS_00015395	227.217785625073	-1.27177844340455	0.268622637908304	-4.73444253733625	2.1965799049582e-06	0.000205027191304252	down
XR_594557.2	52.4185385983507	1.3502716440491	0.286226260085558	4.71749742195382	2.3876342523405e-06	0.000217691164797696	up
TCONS_00038544	5373.82618359331	1.5409739459515	0.327090930923429	4.71114849195327	2.46324668150004e-06	0.000222003646317722	up
ENSRNOT00000085172	26.7300506559999	2.89144619795504	0.6143518005385	4.70649910266494	2.52007094301429e-06	0.000224544048456535	up
XR_596425.2	13.0390668625513	6.78083480607107	1.44451572443153	4.69419244898811	2.67661964721342e-06	0.000235813198357308	up
XR_593567.2	20.5253338526967	4.24023043324451	0.904636528874946	4.68722000262126	2.76941211296685e-06	0.000240924969986495	up
TCONS_00040703	67.1155425354498	4.01472723533843	0.856885239934107	4.68525661108033	2.79609389985602e-06	0.000240924969986495	up
TCONS_00011946	18.1698277818841	4.82764959250842	1.03147536455311	4.6803343622269	2.86407427469801e-06	0.000241475337504378	up
XR_360708.3	50.5959634953629	2.16643175635389	0.462772859787322	4.68141488969237	2.84901677920748e-06	0.000241475337504378	up
TCONS_00048065	135.191562713523	1.0517282285903	0.225305494541151	4.66800967607207	3.04131580350105e-06	0.000253691034204806	up
XR_001842489.1	70.1372373366925	6.791410596182	1.4619974650008	4.64529574008412	3.39589624547997e-06	0.000280286552219036	up
XR_001837575.1	189.530833863407	2.90836554607718	0.626933634776972	4.6390325622134	3.50043903882264e-06	0.00028590565107717	up
TCONS_00015553	49.0884692240686	3.53781215642032	0.763781893442962	4.63196651660939	3.62208742952821e-06	0.00029279162407145	up
TCONS_00038553	900.927799114453	1.76732201612891	0.382286143577574	4.62303446206462	3.7816686665277e-06	0.000296520640142437	up
TCONS_00003738	488.702745241541	1.64698087567077	0.356101063196648	4.62503779372673	3.74530103325729e-06	0.000296520640142437	up
XR_001840870.1	272.700831041584	1.19538559408111	0.258351310627615	4.62697708471906	3.71041549291326e-06	0.000296520640142437	up
XR_357334.3	26.7274328093713	3.93664584574346	0.854963900504481	4.6044585548239	4.13540360368304e-06	0.000317899016239987	up
TCONS_00033896	186.040770659029	1.63269597198937	0.35454051940425	4.60510402233535	4.12259734773535e-06	0.000317899016239987	up
TCONS_00033891	214.930419060998	1.62198746116977	0.353145435959333	4.59297302473577	4.36975565560142e-06	0.000332652952384182	up
TCONS_00045614	379.617890502872	2.57540399900968	0.56109531649061	4.58995811107038	4.43334970957981e-06	0.000334248991084762	up
TCONS_00029601	743.518397885121	2.13656818842335	0.466227133264061	4.58267663116304	4.59061656446387e-06	0.000342809756971059	up
TCONS_00003663	299.520773718176	-1.43633364787854	0.313653601802059	-4.57936283730286	4.66394519755604e-06	0.00034499994617016	down
TCONS_00046658	594.829621055599	1.32068376378054	0.288724571429062	4.57419940825861	4.78044383102435e-06	0.00035031271101927	up
TCONS_00003737	174.17417802518	1.85570233575401	0.406823658797779	4.56144153768704	5.08036220929129e-06	0.000368843704472713	up
ENSRNOT00000081965	64.6562887933202	9.10134846575355	1.99755165889711	4.55625186223149	5.20744908984503e-06	0.000374601911132797	up
TCONS_00008139	128.733981086215	-1.07505210881355	0.237117691939395	-4.53383338889923	5.79227247571094e-06	0.000412883713473177	down
ENSRNOT00000090331	47.3280836625318	2.53976031368773	0.560786788668728	4.52892322894582	5.92850329624688e-06	0.000415048163802427	up
XR_001839503.1	5.52519697521164	-4.70391555430585	1.03845447277336	-4.52972727994832	5.90598713059059e-06	0.000415048163802427	down
TCONS_00011372	1115.52305627923	-0.898956123470551	0.199310884818619	-4.51032127165877	6.4729518457016e-06	0.000449154118780055	not
NR_027983.1	82.3236381729701	1.96870977996821	0.437161307194118	4.50339439371751	6.68766076558415e-06	0.000459982000552152	up
XR_596722.2	22.4638306760969	2.84201172739372	0.63267670856867	4.4920441813376	7.05427841711532e-06	0.000480979104944358	up
TCONS_00026683	16.6078317116449	7.14049084328833	1.59656238198843	4.47241581277596	7.7340852314604e-06	0.000522784157757595	up
TCONS_00011953	239.834907526332	1.52569127969017	0.341596362910894	4.46635692104294	7.95628301061804e-06	0.000533206966549197	up
XR_359164.2	67.4782322135136	2.91635370714891	0.653811284672856	4.46054354752862	8.17520443992331e-06	0.000538670403474274	up
TCONS_00039578	302.526455866669	-0.686706469800967	0.153891365655638	-4.46228069310663	8.10919050714994e-06	0.000538670403474274	not
XR_001837992.1	50.6637441290838	3.88352184525089	0.872204711999921	4.45253481415639	8.48624754135996e-06	0.000554505558098362	up
XR_593559.2	16.247647518029	7.10239789433128	1.60410824961418	4.42763005304632	9.52741276810083e-06	0.000617392095162633	up
TCONS_00011406	2145.14583631508	-0.733801185589622	0.166607899033649	-4.40436011645174	1.06096574133305e-05	0.000681887899819055	not
TCONS_00000068	27831.7142814626	2.73246225004828	0.621691168763046	4.39520840465685	1.10666528670579e-05	0.000690861057198819	up
TCONS_00049208	50.7441489276704	1.91720654170049	0.435999630256232	4.3972664393632	1.0962274524655e-05	0.000690861057198819	up
TCONS_00052197	157.816212468529	1.79162802044164	0.407569593167183	4.39588244677205	1.1032363096583e-05	0.000690861057198819	up
TCONS_00050800	134.558534356474	1.6836231072177	0.383118652529126	4.39452137373998	1.11017080993561e-05	0.000690861057198819	up
TCONS_00032356	684.278968903881	2.61211133499911	0.595517435165724	4.38628859669272	1.15301119116817e-05	0.000711870925192885	up
NR_110713.1	214.700375055272	1.39614570399904	0.318451567417281	4.38416967239986	1.16429003555018e-05	0.000713218606933511	up
TCONS_00023545	138.403299601997	4.73032101983569	1.0816615695547	4.37319874624284	1.22439162227389e-05	0.000732859138186991	up
TCONS_00032774	417.509356181422	0.921667316666831	0.210710709225344	4.37408862632206	1.21940835081192e-05	0.000732859138186991	not
TCONS_00011404	1915.05303041512	-0.757482839718639	0.173152229536672	-4.37466408457774	1.21619613326315e-05	0.000732859138186991	not
TCONS_00000064	33.1953768344309	3.14975357004233	0.724443123481866	4.34782727304219	1.37492815510374e-05	0.000816728156376395	up
TCONS_00011398	1024.61313314352	-0.760239813687802	0.175090210178937	-4.34198926890805	1.41198431288751e-05	0.000832433759199318	not
TCONS_00001074	47.8667705740633	3.60596729527197	0.831424277731748	4.33709646428607	1.44377271261639e-05	0.00084482252534516	up
XR_593443.2	28.992854046781	6.09144142238463	1.40674494943874	4.33016761482952	1.4899588699346e-05	0.000859027021996851	up
TCONS_00017787	33.9583187753187	1.87556872412846	0.433048052818072	4.33108684341874	1.48375143232245e-05	0.000859027021996851	up
TCONS_00036783	22.8783907525976	6.62975448155755	1.53430743880704	4.32100784619303	1.55318150198741e-05	0.000888941325334549	up
TCONS_00037315	28.8357413519183	7.93694754033009	1.83908807825055	4.31569734706789	1.59099840239606e-05	0.000903986845883152	up
TCONS_00046286	278.28096341569	1.94023318227983	0.451790654787905	4.29454031799459	1.75055667819354e-05	0.000987490281562268	up
XR_001835499.1	21.69934810359	4.32991859729589	1.00921384819545	4.29038761709236	1.78361529058333e-05	0.000991867198118006	up
TCONS_00033894	1158.0717405408	1.41755146184888	0.33034467296745	4.29112856313125	1.77767353561875e-05	0.000991867198118006	up
TCONS_00056725	122.58572927091	2.05788367288014	0.480234512782854	4.28516405652553	1.82604387662539e-05	0.00100125944312026	up
TCONS_00057901	602.935493108514	0.984776865600528	0.229806408225229	4.28524545162103	1.82537542819961e-05	0.00100125944312026	not
TCONS_00049971	5550.98562731101	-0.375434167407406	0.0876659191972395	-4.28255553406926	1.84758999354957e-05	0.00100603841245988	not
TCONS_00000073	9977.82452834279	2.51462998276379	0.587861484741632	4.27758927576109	1.88928197069212e-05	0.0010216455125653	up
TCONS_00034447	16.0782205318907	7.08948659191594	1.65907106412395	4.27316631892405	1.92716597531733e-05	0.00103499372688104	up
XR_359931.1	78.4706601577135	1.41417054969051	0.331720429964883	4.26313974644317	2.01574365400744e-05	0.00107520040755594	up
TCONS_00011961	69.8106613150253	1.9025147207329	0.446925430984941	4.25689519734893	2.07285463907103e-05	0.00108925873273144	up
TCONS_00024420	36.8169989856167	1.75906648473262	0.413150258954885	4.25769183633674	2.06548398202092e-05	0.00108925873273144	up
XR_001839504.1	47.6587692687785	1.72022039438063	0.40421373236356	4.25571982505885	2.08377515507863e-05	0.00108925873273144	up
TCONS_00005504	28.2542129927545	6.93822640971717	1.63331886481402	4.24793134958814	2.15753481743283e-05	0.00112034639095966	up
TCONS_00014224	210.651999645954	-1.1546006689569	0.273414060519791	-4.22290158290279	2.41177150809583e-05	0.00124412502598549	down
TCONS_00010516	58.3906230360264	1.3457851942793	0.319358060084113	4.21403234327277	2.50851339484901e-05	0.00128557212607916	up
TCONS_00008886	108.179433973924	-0.96706752850757	0.229628508322724	-4.21144367296257	2.53743828212709e-05	0.00129195153052977	not
XR_001839949.1	39.0386841932581	2.34374233402365	0.558966839372458	4.19298993953725	2.75301657025525e-05	0.00139267115660461	up
XR_001840921.1	48.031062314934	3.69240820848971	0.882245703372838	4.18523796077848	2.84867519279199e-05	0.00142720296011576	up
XR_353273.2	21.8821385460786	2.51522672276234	0.601187391833497	4.18376492409699	2.86720601634937e-05	0.00142720296011576	up
TCONS_00056493	997.381171712505	-1.07732560449342	0.257543739623286	-4.18307820671255	2.87588404155453e-05	0.00142720296011576	down
XR_001840525.1	133.198225579885	2.76654855743264	0.6620760058522	4.17859661576414	2.93313390627267e-05	0.00144645930560277	up
TCONS_00043563	2053.40821728515	-0.646099904531385	0.154701494666628	-4.17642961966003	2.96120306253747e-05	0.00145117457583477	not
TCONS_00050470	1079.8336114126	0.663607124517728	0.159091323395269	4.17123391996036	3.02954667215234e-05	0.00147544568051842	not
XR_001836601.1	755.987549135922	1.72246485008823	0.413357388670915	4.16701115619717	3.08619399614066e-05	0.00149375599529252	up
ENSRNOT00000076358	75.6983231792101	6.4567214041842	1.55787890435717	4.14455923764399	3.40467938202255e-05	0.00163779699597784	up
NR_027367.1	26.2200975993269	4.35187949784256	1.05384633683603	4.1295199743335	3.63521421298144e-05	0.0017185786897783	up
TCONS_00006298	132.947777297624	2.04577131676661	0.495425610121872	4.12932088081471	3.63836325090165e-05	0.0017185786897783	up
TCONS_00033897	85.2956703608827	1.36466147364214	0.330479849806488	4.12933337521551	3.63816555233981e-05	0.0017185786897783	up
TCONS_00038829	67.1290556880893	2.3730182070932	0.575321910371882	4.12467900893833	3.71252154661445e-05	0.00174310667347329	up
TCONS_00011369	283.152953308765	-0.978069868147813	0.237260242169868	-4.12235045873196	3.75026064662879e-05	0.00175034486489383	not
TCONS_00040695	465.507143823502	3.4933960911668	0.84889587063921	4.11522332949542	3.86804714888885e-05	0.00179463654996671	up
XR_593565.2	12.3871614330742	6.71138439481682	1.63238801408297	4.1113903905911	3.93283570869804e-05	0.00181396263481772	up
XR_590926.2	8.62950628411926	6.18967582288888	1.50649273321727	4.10866623277379	3.9795071287705e-05	0.00182475528635611	up
TCONS_00056494	2638.76463931582	-0.78944408974262	0.192339348356424	-4.10443362987641	4.05306606442979e-05	0.00184767970995314	not
XR_352002.3	53.4056500301909	0.877978804671714	0.214391959231717	4.09520397974808	4.21796854106597e-05	0.00190745374590421	not
TCONS_00055575	76.1183638084001	-1.30731123964599	0.31929339963045	-4.09438855033983	4.23283958407515e-05	0.00190745374590421	down
TCONS_00007139	22.0938986498895	4.05594085954456	0.992248649648336	4.08762547672101	4.35810970511014e-05	0.00195268218272963	up
TCONS_00011966	228.382968271606	1.3049090542221	0.319775809726883	4.08069971063982	4.490033187593e-05	0.00200036080817709	up
TCONS_00046679	914.737316414447	1.23003830860745	0.303023002151492	4.05922421688803	4.9236019699424e-05	0.0021811278557242	up
XR_001838946.1	9.51811769754871	6.33181149576775	1.56200523959312	4.05364292978754	5.04261665830006e-05	0.00218448382418402	up
ENSRNOT00000076847	37.7975524026423	3.27463539617946	0.807782853337046	4.05385603649738	5.03802275776978e-05	0.00218448382418402	up
TCONS_00049425	754.053112085688	1.49151634178322	0.367859444665747	4.05458216014673	5.02239961633924e-05	0.00218448382418402	up
XR_595337.2	600.237732156321	-0.698195804780717	0.172167410895022	-4.05533080361206	5.00634002897261e-05	0.00218448382418402	not
XR_001841505.1	12.3524747874149	-2.06278431385015	0.510642027033992	-4.03958978040176	5.35447691426924e-05	0.00230683810355962	down
TCONS_00033895	52.6042159228487	1.4727339130725	0.365108860323059	4.03368439694776	5.49090549067093e-05	0.00235268797553829	up
TCONS_00011396	593.508958052637	-0.899247524808183	0.223707782855159	-4.01974179588739	5.82619593009773e-05	0.00248278273303784	not
XR_592517.1	156.237676166619	2.55984913780492	0.637970033334882	4.01249118931768	6.00813221469337e-05	0.0025357817794362	up
TCONS_00010639	660.477079059805	1.77784250645188	0.443247642358099	4.01094633463512	6.04758567471711e-05	0.0025357817794362	up
TCONS_00000417	148.230146867437	1.37395313299689	0.342529356717876	4.01119818214163	6.04113714397036e-05	0.0025357817794362	up
XR_001840822.1	6.19274855938049	5.72064614084333	1.42842331168436	4.00486753054854	6.2052244675828e-05	0.00257434735715962	up
XR_001839787.1	18.3464244547948	4.82664899321617	1.20515071885261	4.00501689764703	6.20130480802591e-05	0.00257434735715962	up
TCONS_00037218	37.2091526337836	5.10363288132512	1.27629144497518	3.99879894315547	6.36647324646185e-05	0.00262734298555302	up
TCONS_00012336	199.139804886768	1.51055113926049	0.37921084187192	3.98340704554721	6.79342506055466e-05	0.00278886104187482	up
TCONS_00035222	78.764872833142	1.19072373615578	0.299329475900313	3.97797020348352	6.95060791782169e-05	0.00283852691060624	up
XR_001840563.1	17.772405885253	7.23719465764317	1.82201648831195	3.972079673301	7.12478802940802e-05	0.00287966303807156	up
XR_001836170.1	55.7543739179735	1.0748648730151	0.270574303291742	3.9725312416536	7.11129058470058e-05	0.00287966303807156	up
TCONS_00010346	4206.81501244129	-0.651966915093219	0.16545391885987	-3.94047429994932	8.13206630069337e-05	0.00326992471096086	not
TCONS_00050124	36.0633769694661	4.56466900583752	1.16085113641578	3.9321743009455	8.41809913604083e-05	0.00336766914927021	up
XR_001838302.1	12.6630766362644	2.81580697358293	0.716513833420915	3.92987105376483	8.49914276242328e-05	0.00338283139087111	up
TCONS_00012283	244.06104179599	1.17279995057772	0.299229396826098	3.91940084436061	8.87693720977818e-05	0.00351535680110458	up
TCONS_00020136	454.661570958516	0.496865230085402	0.126814280527626	3.91805424450727	8.92666207933754e-05	0.00351728428965255	not
TCONS_00039610	507.892370615408	0.892850020773714	0.228344672673061	3.91009788107506	9.22587284013093e-05	0.0036119904439182	not
TCONS_00035940	788.224638727718	0.796972784752616	0.203869605452916	3.90922807243415	9.25915162897025e-05	0.0036119904439182	not
TCONS_00020751	269.383319139608	-0.867902652287026	0.222380678281599	-3.90277904984176	9.50945045082483e-05	0.00369126737549096	not
TCONS_00012715	18.4682794782558	6.3204013792743	1.62011990642181	3.90119358093285	9.57195674163896e-05	0.00369722723207838	up
XR_362090.3	29.4607754022944	1.86156322209626	0.478855819622825	3.88752343776991	0.000101272211626314	0.00389252652628396	up
XR_595999.1	104.291528046906	2.30572056332392	0.594032432494151	3.88147252102539	0.000103825885183164	0.00397121349132288	up
TCONS_00035997	291.31256429216	-0.882452652489504	0.228252637443897	-3.86612247889756	0.000110579420464571	0.00420899629059563	not
TCONS_00011367	379.77939816951	-0.835911621102577	0.216383260488142	-3.8631066895694	0.00011195408243494	0.00424073410807907	not
TCONS_00011364	348.627358431173	-0.898054920506686	0.233448834209286	-3.8469025709573	0.000119620509412825	0.00450934814570175	not
TCONS_00057095	397.954401497993	-0.549576448662491	0.14328465306285	-3.83555696241542	0.000125280065138783	0.00470010043422582	not
TCONS_00032636	204.269447188071	0.638870183432173	0.166706415076215	3.83230713191267	0.000126947114685721	0.00473996345833686	not
TCONS_00016291	392.619144547325	0.547803408849534	0.143104126431112	3.82800568027812	0.000129185775805257	0.00480069037009016	not
XR_001840580.1	1998.49001175123	1.58045558055375	0.413487659130396	3.82225574489356	0.000132236438481412	0.00489042061926636	up
TCONS_00042999	111198.136526405	0.953661187949859	0.249576449731773	3.82111849485312	0.000132847798992952	0.00489042061926636	not
TCONS_00023606	47.5713238142702	8.6586317213562	2.26934141883144	3.81548217007153	0.000135917270518134	0.00493426633923737	up
XR_001838455.1	172.396415970324	1.52241087223015	0.398775005028411	3.81771889670389	0.000134691266137198	0.00493426633923737	up
TCONS_00000421	81.15815940444	1.18259763532325	0.309948497086225	3.81546497705476	0.00013592673501789	0.00493426633923737	up
XR_001842004.1	137.748613039307	1.20905826665566	0.317573766870839	3.80717298714221	0.000140564425322293	0.00507910441913409	up
TCONS_00053989	866.450427536486	0.447338775125423	0.117943045722106	3.79283723246753	0.00014893578515878	0.00535690592399079	not
TCONS_00056701	343.649187284843	2.93150258164719	0.774024775437349	3.78734980413359	0.000152262668640085	0.00542677993094049	up
TCONS_00028984	1846.58766425977	-0.536197974966047	0.141558825338148	-3.78781028795066	0.000151980822743756	0.00542677993094049	not
XR_593563.2	14.4391585291841	6.93917500010842	1.83389308765359	3.78384925862112	0.000154421371781224	0.00547881437165873	up
XR_001837681.1	41.2893298069371	1.15069452516063	0.304795927985277	3.77529494165753	0.000159818450698611	0.00564475888255769	up
TCONS_00012069	1207.17674579894	0.378824377529862	0.100626153574481	3.76467115231099	0.00016676840954481	0.00586381658852401	not
TCONS_00010354	6158.7871942617	-0.65684070715962	0.174894530770055	-3.75563892288438	0.000172899820293459	0.0060522655844688	not
TCONS_00050444	1673.31868269174	-0.631895544224215	0.16831846531752	-3.7541665023632	0.000173919231873651	0.00606089198720576	not
TCONS_00054793	27.0310377734045	4.95888607832743	1.32179541377808	3.75162905441886	0.000175689277632339	0.00607837353703515	up
TCONS_00016633	6425.83423709258	2.1830587940588	0.581958592652161	3.75122701446841	0.000175971278268968	0.00607837353703515	up
TCONS_00028152	469.611778955859	-0.830144531831121	0.221660886794607	-3.74511057785464	0.000180314338745245	0.00620107337763801	not
TCONS_00011379	631.13400879408	-0.764268807905414	0.204372171484045	-3.73959332308157	0.000184318210267201	0.00631108771486952	not
NR_133650.1	14.034702878336	2.11914088882752	0.567311151062483	3.73541201307026	0.000187408098359466	0.00638898651841987	up
TCONS_00042874	17.3321368767523	2.44809199590087	0.656177146472465	3.73084007735036	0.00019084234246418	0.00644997761750706	up
TCONS_00040409	124.386979316292	-0.59252905043275	0.158808281554934	-3.73109666971484	0.000190648045029214	0.00644997761750706	not
TCONS_00027422	312.340925656646	1.3157515108302	0.353026938243899	3.7270569701431	0.000193728681011028	0.0065194274154827	up
TCONS_00044823	14386.0245157355	1.95684531432248	0.525534976918015	3.72353011744022	0.000196456413010713	0.00658296895050001	up
XR_590382.1	686.485045872777	0.668791252554208	0.179802265005296	3.71959303479581	0.000199544037268762	0.00665797785627388	not
TCONS_00028747	178.891048455975	-0.916244895623415	0.246693829260634	-3.71409734231898	0.000203930291333594	0.00677549751841826	not
TCONS_00021655	416.503828176065	0.740632303765657	0.199776422274838	3.70730587389711	0.00020947587810474	0.00690126201772802	not
XR_590800.2	1488.00273600642	-0.399484116482334	0.107726404910174	-3.7083212497014	0.00020863786156042	0.00690126201772802	not
XR_001839034.1	46.7578362193084	1.08234878241127	0.292954935523353	3.6945913898931	0.000220240670834898	0.00722555271973403	up
TCONS_00020942	35.9407231394704	2.2514469967947	0.610485116616636	3.68796377751587	0.000226055820648366	0.00738543204043265	up
TCONS_00003662	46.6698484085483	-1.56105494199371	0.423748321629692	-3.68392005893983	0.000229674297932059	0.00747251522856961	down
TCONS_00048669	665.557989728003	-0.475029830063123	0.129156093714866	-3.67795135637836	0.000235114783358758	0.00761791329056208	not
TCONS_00009059	437.959183772056	0.768961048580736	0.209149149715607	3.67661570523399	0.000236348679423604	0.00762637858173038	not
TCONS_00020706	121.18030910249	0.823820002920269	0.224413429161335	3.67099244460994	0.000241610483134642	0.00773252162554581	not
TCONS_00041627	4889.6452649074	-0.911151949616804	0.248158405453166	-3.67165459478567	0.000240985235152214	0.00773252162554581	not
TCONS_00044913	213.264737730358	0.825761149523549	0.225414533819282	3.66330038943085	0.000248986259699555	0.00793618399310655	not
ENSRNOT00000083463	40.1621385052396	8.41414662773928	2.29849557871323	3.66071908324044	0.000251508393434529	0.0079724776473533	up
XR_001840498.1	7.9753018231566	5.08858855030027	1.39030282064752	3.66005770450089	0.000252158456388677	0.0079724776473533	up
TCONS_00012564	50.2172775074891	1.3487624490499	0.368856308019767	3.65660670490042	0.000255576050200431	0.00804807955671316	up
TCONS_00047244	217.051415851055	-0.573508367534722	0.157151663201109	-3.64939419572542	0.000262859476825473	0.00824432463115414	not
TCONS_00027480	125.068583752437	-0.829488955900922	0.228181414967381	-3.63521698741108	0.000277746758452705	0.00867654315947275	not
TCONS_00041285	579.303344071018	-0.672242689208126	0.185051480468394	-3.6327333750942	0.000280434747462916	0.00872574942403461	not
TCONS_00043355	1796.4429292126	-0.478735457965648	0.132143692689982	-3.6228400177131	0.000291386055710793	0.00903066427995388	not
TCONS_00040698	486.335621965835	3.94396591489375	1.08912070434733	3.62123858186794	0.000293195973650006	0.00905098279287283	up
TCONS_00046676	2056.74708131694	1.12737384916629	0.312564619457393	3.60685048462425	0.000309936128259785	0.00953023208503912	up
TCONS_00032133	286.006275388781	0.686900649079784	0.19090998598485	3.59803414963476	0.000320631527191976	0.00982059298715736	not
XR_357043.2	18.7535302625742	7.31240529993648	2.03337172604676	3.59619699943064	0.000322903301014494	0.00982060000955113	up
TCONS_00057027	202.351949818795	-0.86912527351831	0.241691632788661	-3.59600894532534	0.000323136692062772	0.00982060000955113	not
TCONS_00029696	636.396679178824	-1.32723814691018	0.369634725403795	-3.59067494392007	0.000329822764162248	0.00998509765944473	down
XR_001839745.1	13.1143109694908	3.06455069535183	0.853781834965404	3.58938380959582	0.00033146052577981	0.00999608454861343	up
XR_593446.1	23.4374496289257	5.18374945125102	1.44589641659065	3.58514579036999	0.000336889957278312	0.0101208971456676	up
TCONS_00039611	624.21587823215	0.805423792368943	0.224736831273047	3.58385311302347	0.000338562528542826	0.0101323236118485	not
XR_001842010.1	32.7293613257217	-1.37291516893191	0.383211541786718	-3.58265610302527	0.000340118242566547	0.010140179239408	down
TCONS_00032337	132.497630322266	5.04810183145563	1.41174076618944	3.57579943312215	0.000349159273794481	0.0103702949462974	up
TCONS_00038588	246.033259288345	0.997896881756237	0.280442475936099	3.55829436473672	0.000373270855130937	0.0110445916040818	not
TCONS_00011368	842.953041738042	-0.768582211890475	0.21626009906577	-3.55397142242467	0.000379460444071131	0.0111855238419614	not
XR_001837815.1	16.4841948168632	5.22884368110838	1.47229189198486	3.55149933893824	0.000383042954726296	0.011248838232243	up
XR_590656.2	12.9804787765249	5.80976004494558	1.638527095896	3.54572106832851	0.000391540414770582	0.0114554790754333	up
TCONS_00056700	412.35999509114	6.41128855737577	1.81495191168113	3.53248398269527	0.000411675163867194	0.0119553517032691	up
TCONS_00041630	224.683311860128	-1.30484220710481	0.36932660759571	-3.53303060291065	0.000410824913138434	0.0119553517032691	down
XR_001836577.1	165.246569650322	0.813341171827189	0.230314072138019	3.53144366853877	0.000413297882566616	0.0119581870745566	not
TCONS_00042523	89.06205722215	1.22193927843702	0.346278617978429	3.52877485064104	0.000417488161382919	0.0120350171816304	up
TCONS_00006542	70.0847413449887	1.04157655176177	0.295257495259777	3.52768877499742	0.000419204726894576	0.0120402353977303	up
XR_357971.3	23.0035122076118	2.68852228815119	0.76239883368165	3.52639874220193	0.000421252214581416	0.0120548854544996	up
XR_001835781.1	60.0066437730748	-0.934093110524899	0.265065115912278	-3.52401374020878	0.000425062206519656	0.0121196827684386	not
ENSRNOT00000088585	6.91116689509035	3.37420326215047	0.95912577579093	3.51799873105066	0.00043481444186006	0.0121384406146005	up
TCONS_00031252	183.606199429345	0.966111352843346	0.274330530343791	3.52170555582208	0.000428780101509728	0.0121384406146005	not
TCONS_00016798	891.098831689856	-0.660073668782979	0.187633918927528	-3.51788030946541	0.000435008520941556	0.0121384406146005	not
TCONS_00011366	182.551206325716	-0.823797061028961	0.234023007381822	-3.52015415170222	0.000431296055259868	0.0121384406146005	not
TCONS_00011391	412.558588986689	-0.880304275830578	0.250078858671864	-3.5201067395531	0.000431373161426275	0.0121384406146005	not
TCONS_00023338	29.1676605235421	-1.51538853688728	0.43070925769562	-3.51835608316131	0.000434229273586486	0.0121384406146005	down
XR_001840305.1	46.7688047301202	1.26264993987639	0.359922858019909	3.50811267398458	0.000451297866590236	0.0125039808195549	up
TCONS_00038586	323.784809880327	1.033990641192	0.294729488619566	3.50827006159083	0.000451030940396057	0.0125039808195549	up
ENSRNOT00000091905	10.6073766192712	3.5895412195232	1.02503022289336	3.50188817788317	0.000461973465300457	0.0127099436541084	up
TCONS_00038579	112.317423406994	1.2017877518554	0.343167659943807	3.50204256441936	0.000461705852104275	0.0127099436541084	up
TCONS_00009581	15.5180559579509	7.04379124868749	2.01309429386855	3.49898724075735	0.000467028929233651	0.0127594907112232	up
TCONS_00037429	368.766792040273	0.961937998272911	0.274861676930819	3.49971669027918	0.000465752882285598	0.0127594907112232	not
XR_592691.1	27.4023499634316	2.79081998148039	0.797948408930399	3.49749426184245	0.000469650815974815	0.0127865696113143	up
TCONS_00035684	16.4921597930352	3.24010121489672	0.927003876073737	3.49524020182089	0.000473635298454917	0.012850430363962	up
XR_595301.2	4.66728858739369	5.30017839510005	1.51776952575448	3.49208381454709	0.000479267833245456	0.0129584106223366	up
TCONS_00028569	230.193494857649	0.879514595693557	0.252025731312935	3.48978094860275	0.000483416621736838	0.0130135711180469	not
TCONS_00029175	458.026683434475	0.612645478528372	0.175587773475908	3.48911240458569	0.000484627313667861	0.0130135711180469	not
TCONS_00029423	137.233723906124	0.73698173634452	0.211438850657993	3.48555496802527	0.0004911173096409	0.013142835579844	not
TCONS_00020741	1065.27383733787	-0.727985651901893	0.209378761530135	-3.47688393312574	0.000507277364967439	0.0135291218323459	not
XR_590930.2	5.78827990067846	5.60348059888785	1.61327278032098	3.47336214138131	0.000513981332143198	0.0136535491423309	up
TCONS_00047282	50.4748724896063	1.50377902518311	0.433040104715109	3.47260913899054	0.000515425398052536	0.0136535491423309	up
TCONS_00047389	178.80217690126	-1.02369186887487	0.295264811691244	-3.46702969111447	0.000526243757976578	0.0138931895834827	down
ENSRNOT00000080380	5.15550762361233	5.46503262732755	1.57766365798587	3.46400362311984	0.000532199342542922	0.0140032719626814	up
TCONS_00027694	201.124540060271	1.11653988821524	0.322496783323862	3.46217372064136	0.000535831172205014	0.0140516796697643	up
XR_357664.3	185.440943563283	1.72318117707235	0.498014093328352	3.4601052463313	0.000539964297739933	0.0141128668619294	up
TCONS_00035213	203.99618853346	0.846316852808624	0.244787677070411	3.45735072507424	0.000545514372554085	0.0142105587880285	not
TCONS_00000501	52.5627509009242	8.80306556184577	2.54889770601974	3.45367550100404	0.000553002350162258	0.0143579186345108	up
XR_590928.2	11.710603549545	6.63520673974663	1.92505873821268	3.44675547194319	0.000567361856714116	0.0146821264636811	up
TCONS_00009228	117.376599441408	0.949070000088544	0.275766826472755	3.44156696520678	0.000578355297436892	0.0149173812079035	not
TCONS_00027999	33.2558775993484	1.33239949369183	0.387452050093948	3.4388758386199	0.000584135076515646	0.0150170594588826	up
XR_001838851.1	40.184096870668	4.73935345442246	1.37906990030102	3.43663033569796	0.000588998888891257	0.0150926153195959	up
XR_358986.3	14.7619950217296	5.9954906259066	1.74543933777308	3.43494643220083	0.000592670971251161	0.0151372413211087	up
XR_592213.1	113.227552711424	4.73777821860965	1.3803776010499	3.43223348090127	0.000598631947829336	0.0152398477367851	up
XR_360628.3	50.7085401480352	0.857071068975444	0.25003693111631	3.42777790924317	0.000608543080798507	0.0154420268496476	not
TCONS_00016631	13.7743260227934	6.87049305712652	2.00594393696854	3.42506733638303	0.000614647062030781	0.0154966161202037	up
XR_001838840.1	183.065656275615	-0.823017590222281	0.240251840596665	-3.42564530693425	0.000613340761983772	0.0154966161202037	not
XR_001838385.1	39.557858523664	3.82853968222846	1.12223024208417	3.41154563355753	0.000645956880012156	0.0162338073595363	up
TCONS_00029436	257.415812485298	0.747162977025295	0.219368287862022	3.4059753317455	0.000659281359141251	0.0165157352620657	not
TCONS_00027421	2119.25605720718	1.41558000655967	0.415932200931927	3.40339123392696	0.000665549057415142	0.01661965018851	up
XR_001840882.1	15.446343954372	3.56257262108365	1.04753420799094	3.40091291903133	0.000671612187051981	0.0167178132021415	up
TCONS_00039879	1707.97935216444	-0.60972837674862	0.179394840398833	-3.39880665125633	0.000676805439376808	0.0167694577583074	not
TCONS_00037276	145.598696563903	-1.3037881316492	0.383654558785195	-3.39833869243604	0.000677964304219287	0.0167694577583074	down
TCONS_00037426	409.992060392074	0.822144644159227	0.242460070901276	3.39084551573023	0.000696773645113224	0.0171805099098515	not
TCONS_00037431	1747.71993626972	1.02216931931793	0.301557499273898	3.38963322676156	0.000699861922186598	0.0172025621688562	up
NR_131104.1	7.33760831756051	5.96860768229596	1.76140065099674	3.38855766796638	0.00070261252692425	0.0172162025737908	up
TCONS_00011375	594.627626282581	-0.855113735448253	0.252477269629273	-3.38689394377509	0.000706887084666753	0.0172669832737446	not
TCONS_00003614	547.591001677651	2.90204123732825	0.858636811035481	3.37982392558794	0.000725322801152657	0.0176076039747306	up
TCONS_00001299	51.1688322567587	1.03134428251928	0.305111731926326	3.38021837445542	0.000724282586856378	0.0176076039747306	up
TCONS_00012523	93.1241191056661	1.38933349683939	0.41182859215343	3.37357221744765	0.00074199580143886	0.0179567564169201	up
XR_001835710.1	25.4934742404441	5.91021856210305	1.75327802313072	3.37095342788221	0.000749085202289647	0.0180171075802243	up
XR_591198.1	659.657204789079	0.510815256915194	0.151504599833853	3.37161549864081	0.000747286974161389	0.0180171075802243	not
ENSRNOT00000079478	5.26371634660931	5.4900680833657	1.63080676148389	3.36647370677456	0.000761358399811438	0.0182006439418338	up
XR_001840168.1	38.5225430563004	1.25120350095624	0.37158528533358	3.36720411259829	0.000759344632891243	0.0182006439418338	up
TCONS_00056485	1353.68443120822	-0.675820079267798	0.20087154209951	-3.36443914456037	0.00076699396757162	0.0182796343456811	not
TCONS_00038599	268.016172819276	6.99319954037132	2.0806467508395	3.36107007955565	0.000776411233169437	0.0183535137000842	up
TCONS_00027689	370.107570851988	1.02295411961333	0.304376396069627	3.36081947490869	0.000777115999034303	0.0183535137000842	up
TCONS_00001504	1523.70914550944	-0.753113196813768	0.223976445291936	-3.36246606571573	0.000772496200923107	0.0183535137000842	not
TCONS_00036515	3067.69578764447	2.59978505125831	0.773908409378652	3.35929293408971	0.000781421873950722	0.0183997865274703	up
TCONS_00000071	166800.905254617	0.957272369201757	0.285202585891152	3.35646455031478	0.000789458408563181	0.0185333634177961	not
TCONS_00054569	388.760976337108	0.515322836213611	0.15359175984934	3.35514637451316	0.000793230004852662	0.0185663178150738	not
ENSRNOT00000079740	58.8021710941945	1.33302432453943	0.397718207878021	3.3516804062143	0.000803226858579167	0.0187443505896406	up
XR_350482.3	18.8366175228671	4.87646861777356	1.45765341921175	3.34542392142201	0.000821568946010758	0.0188867065239954	up
XR_593442.2	20.0335081996719	4.54092126224985	1.35605719696663	3.34862074579705	0.000812148834235881	0.0188867065239954	up
XR_001836594.1	17.2951641679364	3.74592237021759	1.11996477640422	3.34467873377618	0.000823779317842933	0.0188867065239954	up
TCONS_00037433	576.87361489536	0.92206131731861	0.275490126196279	3.34698499016864	0.000816956337601574	0.0188867065239954	not
TCONS_00024777	116.924143390235	0.795257030750803	0.237547125051209	3.34778638377276	0.000814597743624546	0.0188867065239954	not
TCONS_00003666	68.1320962760535	-1.35864796873068	0.406024912903496	-3.34621823822324	0.000819218906968059	0.0188867065239954	down
TCONS_00017340	48.4737283265744	-1.47370660362101	0.441131140010647	-3.34074489410438	0.000835539569191326	0.0190656838333243	down
TCONS_00037444	15.8451495115295	-3.61752347015623	1.08294725915691	-3.34044288820909	0.000836448825234482	0.0190656838333243	down
ENSRNOT00000081636	4.84152845122814	-3.83765489350928	1.14933616374121	-3.3390186566629	0.000840749175045401	0.019108157337771	down
XR_001841681.1	16.0169904662706	4.60246340788266	1.37945517782303	3.33643563188908	0.000848600769337688	0.0192308630993549	up
TCONS_00041070	93.6974835570409	0.963290612189281	0.288986318492645	3.3333433126309	0.000858089885183578	0.019247580631318	not
TCONS_00035221	551.597773117084	0.774858757801462	0.232481055730253	3.33299741506907	0.000859157406065719	0.019247580631318	not
TCONS_00023553	950.878536294652	0.654765956908189	0.196436951115045	3.33321176688759	0.000858495721129582	0.019247580631318	not
TCONS_00048772	328.480418193355	-0.802604060904062	0.240639093170798	-3.33530205058743	0.000852067929702411	0.019247580631318	not
ENSRNOT00000093623	4.61602602360307	5.27289858519413	1.58290593903273	3.33115092638811	0.000864876967025952	0.0193205136707991	up
TCONS_00032160	176.359069470121	-1.67112458175584	0.502210285410298	-3.32753953931977	0.000876165545891382	0.0195170853560634	down
XR_001839858.1	17.7690942040414	2.49837997954636	0.751266244962633	3.32555867683183	0.00088241524573547	0.0196006173989004	up
XR_592212.2	28.3210284023029	4.7320878655263	1.42446499123898	3.32201064584283	0.00089371283945244	0.0197954869326175	up
TCONS_00035435	112.862122298472	0.704914176643094	0.212395928423679	3.31886859543257	0.00090382950377204	0.0199631750396523	not
TCONS_00055997	774.849405767978	1.2073550260695	0.364199628933415	3.31509131298493	0.00091613193232526	0.0201780631498943	up
XR_001840797.1	24.8903377090121	1.20120838586703	0.362621608290352	3.31256703518125	0.000924439689538826	0.020304010099927	up
ENSRNOT00000092834	59.9865062062851	1.80376138494448	0.545015633254082	3.30955898306055	0.000934430755509171	0.020466121659071	up
XR_001841313.1	29.2023397472376	-1.64507917240244	0.49745565064159	-3.30698660328958	0.000943054019640806	0.0205974556211798	down
ENSRNOT00000084263	14.2963060950109	2.84900066179311	0.862174658667414	3.30443563047487	0.000951678273123387	0.0207280814987791	up
TCONS_00000900	41.1099836255616	2.33649376376259	0.708219176613839	3.29911112395164	0.000969915080610476	0.0210667704904896	up
TCONS_00012848	409.701482303345	0.882387863511479	0.267752238557463	3.2955386975116	0.000982331732084362	0.0212775224068328	not
XR_594071.2	3.41945743060889	4.85813992682954	1.4771064594175	3.28895720132818	0.00100559313608891	0.0217128265012907	up
XR_595898.2	115.783699119221	1.77171491311333	0.539047553873107	3.28675067790104	0.0010135052288576	0.0217128265012907	up
TCONS_00037764	1433.06892329884	-0.486366188235539	0.147962552601863	-3.28708973779502	0.00101228570166312	0.0217128265012907	not
TCONS_00055857	85.5777973674841	-0.749433667697887	0.228012664671252	-3.28680719897037	0.001013301840039	0.0217128265012907	not
XR_001838415.1	4.01341092244506	5.10034789111628	1.55486212472376	3.28025733601454	0.00103712441030804	0.0221254605032299	up
TCONS_00045496	213.41208893273	-0.704409038901772	0.214797800079545	-3.27940527622216	0.0010402612597928	0.0221254605032299	not
XR_001840360.1	52.3438688230229	-1.20618829229837	0.367836524978835	-3.27914225583709	0.00104123133856547	0.0221254605032299	down
TCONS_00001433	191.529669711569	1.14132077597861	0.348180389990578	3.27795823311444	0.00104560865727747	0.0221584256262504	up
XR_001840154.1	14.2331258940517	1.75231606606131	0.53517345759721	3.27429554135355	0.00105925762654257	0.0223269866927964	up
TCONS_00038554	2669.81330200273	0.967813138734445	0.295561498881512	3.27448988585091	0.00105852928327091	0.0223269866927964	not
TCONS_00035734	163.818887360694	1.99823897188055	0.611047886873491	3.27018391652545	0.00107477581256811	0.0225169196300317	up
TCONS_00017082	220.347224564451	1.78393286678933	0.545607009534402	3.26962967046862	0.00107688367061113	0.0225169196300317	up
TCONS_00018477	253.4956082928	-0.528499305168119	0.161631369433347	-3.26978176959678	0.00107630484070933	0.0225169196300317	not
XR_594124.2	11.7588126947284	3.42758168634054	1.04866880958311	3.26850732568575	0.00108116378641068	0.0225255544826806	up
XR_597353.2	22.0570952525904	2.60061483304797	0.795777863285151	3.2680160545206	0.00108304221910095	0.0225255544826806	up
XR_597060.1	7.9993331123633	6.0763351580897	1.86308236168287	3.26144205058176	0.00110847086931713	0.0228910689233487	up
XR_591441.2	257.109402638441	0.722395798594003	0.221511518611361	3.26121098858717	0.00110937459391309	0.0228910689233487	not
TCONS_00008642	253.986834441526	-1.06308102376527	0.325941011655686	-3.26157490389172	0.00110795156464552	0.0228910689233487	down
TCONS_00008880	862.58118270726	-0.732891031850408	0.225045797364537	-3.25663060778356	0.00112743048651399	0.0232025785951606	not
TCONS_00025216	253.451007546094	1.87384732912673	0.57589885689656	3.25377851802769	0.00113881029704136	0.0233635220720542	up
XR_001836083.1	6.02622027025751	-2.77359454871889	0.852579383685219	-3.25318040970005	0.00114121017135528	0.0233635220720542	down
TCONS_00012796	143.813055648683	0.555866146015611	0.17094870583681	3.25165460185611	0.00114735357570616	0.0234281234039376	not
TCONS_00014061	73.0237546599435	0.725158092182759	0.223190844481216	3.24904945750939	0.00115791344137807	0.0235823358281699	not
ENSRNOT00000085478	91.1964922059614	0.657684806812211	0.202689481150812	3.24479002599478	0.00117537257519059	0.0238758973110607	not
XR_001837805.1	45.0385584492614	3.62151650146745	1.11659376251091	3.24336085607684	0.00118128493948999	0.023900262433402	up
TCONS_00050661	126.308922126609	0.797298685588494	0.245850121123713	3.24302742640216	0.00118266825968116	0.023900262433402	not
TCONS_00037782	128.064710419637	-0.717522075323905	0.221809633243108	-3.23485533442764	0.00121704377799726	0.024531723041842	not
TCONS_00033934	696.600999391239	-0.827391707894918	0.255939063400858	-3.23276836642571	0.00122596924272429	0.0246482688005159	not
ENSRNOT00000093470	478.016061009123	0.459089372907403	0.142152083724969	3.22956484968333	0.00123978760527051	0.0248556255620885	not
TCONS_00011376	806.917005719977	-0.779904178675737	0.241537788425587	-3.22891164881229	0.00124262278030081	0.0248556255620885	not
XR_590927.2	5.6651270166551	5.57706021886924	1.73187386706176	3.22024618821178	0.00128080552893496	0.0254928364444577	up
XR_001841275.1	59.564413700778	2.73182098250945	0.848528623697002	3.21948005785242	0.00128423292890713	0.0254928364444577	up
TCONS_00032718	628.415219677977	0.508735446231761	0.157995802225293	3.21993014413341	0.00128221837545768	0.0254928364444577	not
XR_358618.2	7.04461111216838	2.64043053918301	0.820903039919304	3.21649501924438	0.00129766786091682	0.0256944790339615	up
XR_001842523.1	4.70086693664609	5.33473217123712	1.6597205099385	3.21423525183454	0.00130792466530303	0.0258323357698767	up
XR_355253.3	13.9708491871477	2.11631212927499	0.659039041538015	3.21120904208665	0.00132177745472531	0.0258824833898306	up
XR_590344.2	189.017461858297	1.13112725260066	0.352180476244678	3.21178296043534	0.00131913992537016	0.0258824833898306	up
TCONS_00026623	887.918082089967	-0.547651952717657	0.170603694280423	-3.21008261296778	0.00132696828500343	0.0258824833898306	not
XR_001835975.1	163.45640768827	-1.15626336881925	0.360136320156013	-3.2106269323748	0.00132445759881192	0.0258824833898306	down
TCONS_00028975	7.11693822442745	-7.23675328781929	2.25382914890868	-3.21087039420152	0.00132333604467906	0.0258824833898306	down
TCONS_00029859	116.911530053058	0.852997336622413	0.265937712809132	3.20750798227186	0.00133890344860864	0.0260504762792564	not
TCONS_00028178	146.592912120002	-0.853043288127775	0.26605548252012	-3.20626088982498	0.00134472010407401	0.0260988869704068	not
TCONS_00027199	1399.95991624726	1.86557369635422	0.582295294311447	3.20382753317666	0.00135613687783004	0.0261908109829195	up
ENSRNOT00000083960	32.2810119558793	1.69425096595216	0.528820080682641	3.20383250909286	0.00135611344096902	0.0261908109829195	up
TCONS_00034684	1386.06116590754	1.03169789399672	0.322512903437333	3.19893524569378	0.00137936147016304	0.0265738901413966	up
XR_001841087.1	8.79997758467247	5.24140566083054	1.64136935652987	3.193312729995	0.00140650533338962	0.0268558112229281	up
XR_358766.3	19.0115878079234	1.95380227629889	0.611508369856722	3.19505402151188	0.00139804669292603	0.0268558112229281	up
XR_590641.2	139.910257080971	1.25127171683862	0.39201004867072	3.19193786251551	0.00141321731250181	0.0268558112229281	up
TCONS_00042524	79.6355546277692	1.12641597044439	0.353151931522875	3.18960727635559	0.0014246625192296	0.0268558112229281	up
TCONS_00010801	2087.00579046649	1.09364347688017	0.342741267500204	3.19087189254067	0.00141844159242291	0.0268558112229281	up
XR_590561.2	314.287178790783	1.06916868869345	0.335035820302471	3.19120710056675	0.00141679683408147	0.0268558112229281	up
TCONS_00016756	3429.24530424314	-0.559918109888196	0.175546293657393	-3.18957522954582	0.00142482049084786	0.0268558112229281	not
XR_001838488.1	162.737224526853	-0.695396051707079	0.218011408731997	-3.18972321564113	0.0014240911427111	0.0268558112229281	not
TCONS_00016729	114.564854621267	-1.76953812383566	0.554207901193735	-3.1929139227791	0.00140844924158958	0.0268558112229281	down
TCONS_00011757	20.8010085874999	6.50097166336554	2.03868592348507	3.18880490048821	0.00142862261542523	0.0268629015049143	up
XR_001836159.1	6.80479073624574	3.36414653680838	1.05563309027456	3.18685210590869	0.00143830299936392	0.0269158325012231	up
TCONS_00010347	475.405222120937	-0.710371840954663	0.222874241224149	-3.18732141073328	0.00143597106008023	0.0269158325012231	not
XR_001837919.1	5.38181565016703	4.54596710278579	1.42771499723255	3.18408583757793	0.00145211944778306	0.0271096871192071	up
XR_596248.1	631.822712801778	0.961001959420744	0.302018259743029	3.18193330508695	0.00146295503441031	0.0271182752359603	not
ENSRNOT00000080918	124.216373777733	0.960580386942456	0.301863668755284	3.18216627692677	0.00146177869688584	0.0271182752359603	not
TCONS_00050487	1205.40651946872	0.647401666548322	0.203451854870867	3.18208780627355	0.00146217481894135	0.0271182752359603	not
XR_001838605.1	20.63657140208	1.75062283120412	0.551083482024398	3.17669262154843	0.00148964828711982	0.0274831346336625	up
TCONS_00000054	2265.10632576062	1.69038734866156	0.532018206088216	3.17731109446519	0.00148647492449155	0.0274831346336625	up
XR_593244.1	12.0319629660815	5.69655681522383	1.79455037516148	3.1743643945973	0.00150165039556319	0.0276395322807769	up
TCONS_00058449	147.357782137217	3.95296865572199	1.24716830816967	3.16955508717449	0.00152672514764829	0.0279045498431474	up
XR_590358.2	16.3198909683063	1.87997686407637	0.593059793358501	3.16996175618322	0.00152459002499898	0.0279045498431474	up
XR_001842762.1	76.5513912672297	1.00234074168328	0.316153415883318	3.17042515224069	0.00152216042274153	0.0279045498431474	up
TCONS_00010913	133.486527208912	1.57398399863283	0.497185751518823	3.16578661762644	0.0015466420536935	0.0282028380070018	up
XR_362082.3	6.65241844070408	3.94865281736151	1.24791753650967	3.16419370818811	0.00155513253503274	0.028269606445939	up
TCONS_00030946	58.8823931817713	2.01856249030765	0.63804036766467	3.16369087695174	0.00155782161180281	0.028269606445939	up
TCONS_00041305	1407.6492423904	0.898691895440763	0.284119669208382	3.16307525608737	0.00156111970298324	0.028269606445939	not
ENSRNOT00000077098	71.7005898509725	1.52740751849161	0.483185572746359	3.16111987742108	0.00157163802525804	0.0283945017420468	up
TCONS_00039974	946.967099644844	-0.646234147316029	0.204624057337541	-3.15815332627298	0.00158772026499181	0.0286191140179328	not
TCONS_00050715	31.9720511315618	1.15445706281512	0.365773950969331	3.15620360541178	0.00159837243500382	0.0287450418873049	up
TCONS_00035663	138.730608920221	-0.459339293283968	0.145566514236925	-3.155528561578	0.00160207579708145	0.0287457124139946	not
ENSRNOT00000083131	54.3666591691568	1.04838627224439	0.332414908070773	3.15384853925139	0.00161132689406255	0.0288456944665399	up
XR_001838936.1	11.7437390381779	3.42964557454785	1.08775722134435	3.15295132705179	0.00161628753908986	0.0288685890524	up
TCONS_00038655	75.2721072886522	-0.69469238049684	0.220441444364428	-3.15136921053917	0.00162506924947905	0.0289594726935574	not
TCONS_00045568	57.8330508948512	-1.00950929861693	0.320444193685966	-3.15034354969854	0.00163078573090626	0.0289954442540498	down
XR_001837680.1	277.143780818611	0.506236886678362	0.160743714989993	3.14934171273742	0.00163638729171459	0.0290292143763214	not
TCONS_00016622	1538.53948018229	2.38199845768184	0.756637175853244	3.14813828040594	0.00164313943806038	0.0290831971418317	up
TCONS_00049972	1510.66457684065	-0.448766889638382	0.142688971309314	-3.145070607213	0.00166046749558957	0.0293237063804455	not
ENSRNOT00000083444	37.0749645720098	1.5692579676716	0.499360147830424	3.14253745415924	0.00167490283322563	0.0295121643040947	up
TCONS_00048355	290.613377535653	1.28329170325456	0.408553503128779	3.14106155846633	0.00168336645948345	0.0295285825700441	up
TCONS_00038661	71.9641062812585	-0.664661495807942	0.211572624389715	-3.14152881416095	0.00168068270259202	0.0295285825700441	not
XR_595272.1	3.83349497982955	5.00261837205158	1.59316890560302	3.14004268753794	0.00168923218145184	0.0295653337829551	up
TCONS_00041531	15353.8639561349	0.783440606060324	0.249888254580439	3.13516378501148	0.00171758186780785	0.0299945644220075	not
XR_590417.2	13.1133885976727	2.5401445444731	0.811045985502331	3.13193652379629	0.00173657416194218	0.0301917472367818	up
TCONS_00019628	345.835458767553	1.04570836088118	0.333867221064807	3.13210849973856	0.00173555723960692	0.0301917472367818	up
XR_595211.1	9.99764434070665	2.10791995643421	0.673267783956525	3.13087898554541	0.00174283961484066	0.0302336403096585	up
TCONS_00038587	163.846576335888	1.07736611764947	0.344350450081795	3.12869089438842	0.00175586914512457	0.0303924281830503	up
TCONS_00022889	131.982224472154	-0.907247114772956	0.290240651412676	-3.12584439966335	0.00177295333963858	0.0306205443526567	not
TCONS_00041882	3396.417550041	0.868579586753913	0.278396964827628	3.11993195504737	0.00180892821459524	0.0311612978253351	not
TCONS_00011388	481.718972348853	-0.761512003021582	0.244121485199424	-3.11939771462352	0.00181221168324867	0.0311612978253351	not
TCONS_00051127	39.3990753378657	1.11032091289553	0.356354093212668	3.11577987749647	0.00183459162498408	0.0314770961301973	up
TCONS_00001529	632.984296983743	-0.513922854402729	0.16510781751736	-3.11265003759555	0.00185415740121113	0.0317433366438788	not
TCONS_00043345	3297.35024279341	-0.475117479174644	0.152702464487323	-3.11139365543172	0.00186206528969303	0.0318092678354751	not
XR_001839372.1	2.9264786913119	4.62897945914606	1.48900604273934	3.10877143965788	0.00187866988296695	0.0319536888337178	up
ENSRNOT00000080353	22.8181096586572	1.79467540342533	0.577247555572206	3.10902209303654	0.00187707681747674	0.0319536888337178	up
TCONS_00012337	10.9491302851819	6.5366306134682	2.106105531519	3.10365768269634	0.00191144348093953	0.0324407539697983	up
XR_001836803.1	282.571228593647	0.514035010930807	0.165729743414626	3.10164609164202	0.00192447885824554	0.0325914443358601	not
TCONS_00056699	116.165241373745	4.17134070043458	1.34665785905238	3.09755048202806	0.00195127159265108	0.0329739667197783	up
TCONS_00010912	267.467274471705	1.37623156136458	0.444392171677569	3.09688524928183	0.00195565561446696	0.0329769799420117	up
XR_001837725.1	8.40788934699341	5.19378778543709	1.679670512145	3.09214679181599	0.00198714557879845	0.0333709299453891	up
XR_593447.2	12.9237449497359	4.87621150766905	1.57699567060981	3.09208934339273	0.00198753019825236	0.0333709299453891	up
XR_001841523.1	28.1397204076385	-2.92560382994864	0.947674659916754	-3.08713945164011	0.00202092765647886	0.0338591746889974	down
XR_595129.2	8.02854181625518	5.11209494283018	1.65864552729274	3.08209009020401	0.00205552616644016	0.0340676335872291	up
XR_362556.3	17.0102414173189	2.89573564150896	0.939160300898019	3.0833241553546	0.00204702046595667	0.0340676335872291	up
TCONS_00037464	450.79580004667	0.331580908375359	0.107545718474032	3.08316233393727	0.00204813396524525	0.0340676335872291	not
TCONS_00047265	1223.23893793312	-0.415850439963789	0.134925045341356	-3.08208486357519	0.00205556225943527	0.0340676335872291	not
TCONS_00008883	393.997578802126	-0.649485155569191	0.21069330009294	-3.08260943885114	0.00205194265154808	0.0340676335872291	not
TCONS_00047386	286.253969092645	-0.834988416823518	0.270966058580923	-3.08152401520854	0.00205943863287165	0.0340676335872291	not
TCONS_00016621	100.186047494253	1.27849393627663	0.415051321270479	3.08032734930981	0.00206773196783158	0.0341328133889841	up
TCONS_00055006	382.568761005329	0.542161733074488	0.176184472938628	3.07723900995149	0.00208927705645135	0.0344160113437711	not
TCONS_00010189	931.389684903934	-0.6965724386634	0.226473949217372	-3.07572875851969	0.00209988777139077	0.0345182809548742	not
XR_355247.3	43.5533327469407	0.838644190280569	0.272795141762645	3.07426365756271	0.00211022847584265	0.0345474513802248	not
TCONS_00016209	179.866770228296	0.55079161815425	0.179164153107366	3.07422890461901	0.00211047432867334	0.0345474513802248	not
XR_001840257.1	7.46043500039812	3.50678335389725	1.14122144237444	3.07283339033747	0.00212036835093093	0.0346177490408574	up
TCONS_00022646	69.1745099856976	-0.944451970579561	0.30740086202965	-3.07237905692166	0.00212359868494483	0.0346177490408574	not
TCONS_00001384	445.09239795742	0.371274443506387	0.120919643345627	3.07042291255497	0.00213755858087462	0.0347730224743524	not
TCONS_00018983	145.138490938961	1.32736404946887	0.4329138159172	3.06611616600091	0.00216859043426212	0.0352047983334354	up
XR_001836905.1	12.8611880033677	1.97009092610552	0.642841727253919	3.06465937505538	0.00217918032255358	0.0353036217131046	up
TCONS_00014996	272.072025804783	3.41722332299911	1.115304990475	3.06393618981634	0.00218445498021378	0.0353161061852706	up
TCONS_00040965	282.2441865364	-0.695069084913251	0.226924432815513	-3.06299800461916	0.00219131521039218	0.0353541205034672	not
TCONS_00054224	9.18668363221349	5.30141348851931	1.73211937095128	3.06065134853135	0.00220856106921371	0.0355591937242397	up
XR_357558.3	38.4161003382135	1.00438159027319	0.328398248902321	3.05842553555132	0.00222503369806901	0.0356778920788531	up
XR_357575.3	38.4161003382135	1.00438159027319	0.328398248902321	3.05842553555132	0.00222503369806901	0.0356778920788531	up
TCONS_00018508	110.272051239821	0.628278322638549	0.205629284079039	3.05539323084476	0.00224765614396013	0.0359670853567171	not
TCONS_00016568	50.2339143831504	6.86370860841983	2.24946874417708	3.05125760301718	0.00227884968190342	0.0363828434030424	up
TCONS_00001534	783.409981665817	-0.526216420028258	0.172489137781393	-3.05072207326566	0.00228291786179018	0.0363828434030424	not
TCONS_00048138	2352.75570807039	-0.670710676396027	0.2200892431228	-3.04744869344569	0.00230792921445257	0.036706841725198	not
TCONS_00044031	258.282664279959	0.477748704532434	0.156905015623739	3.04482748772088	0.00232813809371367	0.036953301200018	not
XR_001838809.1	8.29404494138539	3.20941655460222	1.05626876580951	3.03844689769138	0.00237801011210528	0.0375170569195523	up
ENSRNOT00000087028	33.651230276542	2.26311472273279	0.744752693586471	3.03874660974292	0.00237564577958931	0.0375170569195523	up
TCONS_00010971	110.944927528548	1.43352651679642	0.47161080177271	3.03963885349534	0.00236861988851211	0.0375170569195523	up
TCONS_00027569	70.0750157260048	1.1475990879277	0.378037400626677	3.03567606280573	0.00239997058206716	0.0377874886224671	up
TCONS_00034672	68.4062963151609	2.47541413818668	0.816298263376586	3.0324873263202	0.00242547282204214	0.0379603441070507	up
TCONS_00045465	63.9316007236232	1.02137367940415	0.33667931066384	3.03366927237162	0.00241599130153167	0.0379603441070507	up
TCONS_00024103	1125.00466226837	-0.591001221524895	0.194865296836417	-3.03287055786552	0.00242239483052915	0.0379603441070507	not
TCONS_00001474	1975.0020814434	-0.528085121347623	0.17422186277863	-3.03110707763823	0.00243658821751495	0.0379826803449994	not
TCONS_00021068	162.568786258171	-0.648025313705711	0.213772146918578	-3.03138328845307	0.00243436011710235	0.0379826803449994	not
XR_357775.3	8.4767943486802	6.16847063184843	2.03621531748854	3.02938033068948	0.00245055966457783	0.0381246792261007	up
XR_001840638.1	410.070252836813	0.538431317185051	0.177808287826115	3.0281564699144	0.00246050651396858	0.0382036268832231	not
TCONS_00036003	272.345102092907	-0.405150943261281	0.13384998010699	-3.02690327587222	0.00247073003880308	0.0382865498700691	not
XR_591577.2	6.86065783462655	3.3610808572857	1.11237501654911	3.0215357296613	0.00251495957318572	0.0387965015005436	up
NR_045202.1	235.69106807616	0.59819742505942	0.19796365257165	3.02175382848581	0.00251314837544515	0.0387965015005436	not
TCONS_00001499	9807.8920804208	-0.514443769693754	0.170283654199021	-3.02109895464478	0.0025185903538971	0.0387965015005436	not
TCONS_00008874	174.923111680023	-0.857097466823227	0.283758471543338	-3.02051763304739	0.0025234301447873	0.0387965015005436	not
TCONS_00032884	45.8333453647121	6.11078571371422	2.02532768463193	3.01718371801389	0.00255135131757911	0.0388449430701705	up
XR_593549.2	6.89569153338512	5.87804293004046	1.94698932426407	3.01904219852991	0.00253575208989056	0.0388449430701705	up
TCONS_00032239	97.3727833575853	1.15635956582162	0.383151794917943	3.01801944075263	0.00254432581929276	0.0388449430701705	up
TCONS_00042998	41078.0364639231	0.948958995604764	0.314493782146351	3.01741735282754	0.0025493854833955	0.0388449430701705	not
XR_001837371.1	174.882699154267	-0.782433446954782	0.259222678947442	-3.01838346140008	0.00254127121736489	0.0388449430701705	not
XR_146315.4	3.14927669484027	4.76838669290252	1.58518189784481	3.00810064724153	0.00262886058850401	0.0398702047861894	up
TCONS_00039569	1250.39911255343	-0.597616159712822	0.198640334643644	-3.00853379443269	0.0026251160436947	0.0398702047861894	not
TCONS_00046110	1410.86028032368	-0.470452772657836	0.156469435103093	-3.00667521645917	0.00264121789605356	0.0399208757695711	not
TCONS_00038899	184.241655415824	-0.56139585856747	0.186724830689649	-3.00654099668487	0.00264238420155687	0.0399208757695711	not
TCONS_00001475	2292.3093737961	-0.426998334425262	0.142155058725906	-3.0037505400956	0.00266673881320799	0.0402113442968536	not
TCONS_00020747	429.323558414949	-0.668142407338433	0.222605380703976	-3.00146566639797	0.00268683336468204	0.0404365842849748	not
TCONS_00027243	353.364283887773	-0.721316045262196	0.240373156367158	-3.00081779581253	0.00269255625458087	0.0404450835099016	not
TCONS_00038396	1002.22204326801	0.448353778817469	0.149516775912389	2.99868543901847	0.00271147093576428	0.0405737473422284	not
TCONS_00054136	461.11107123297	-0.934665609783268	0.311647030638024	-2.99911604442294	0.00270764157450735	0.0405737473422284	not
TCONS_00039461	31.0184147557403	2.14702818737759	0.716838536768901	2.99513499519037	0.00274323403807653	0.0409708535096344	up
XR_595146.2	3.52425338987458	4.90535258453604	1.63836619372175	2.99405139298739	0.00275299568356508	0.0410051431827296	up
XR_001838978.1	2.97876839765951	4.63174296010498	1.54740037746487	2.99324145680593	0.00276031271615996	0.0410051431827296	up
TCONS_00047284	69.6614653235509	1.07423810330533	0.358969155015939	2.99256381305974	0.00276644825196581	0.0410051431827296	up
TCONS_00017188	203.143216660892	0.445865830542273	0.148975857326739	2.9928730637501	0.00276364668442396	0.0410051431827296	not
TCONS_00036920	273.005241448916	0.58940963291931	0.197030818429653	2.9914590905978	0.00277647736537861	0.0410761490979881	not
XR_357277.2	28.0375557646371	1.36106739436283	0.455315773190701	2.98928232778961	0.00279633613746	0.041242369538158	up
TCONS_00009573	129.664342014955	-0.840121278334857	0.281063947776146	-2.98907520862111	0.00279823244411428	0.041242369538158	not
XR_593781.2	46.6908871044909	-1.27197530117609	0.425991336106638	-2.98591824143973	0.00282728221773073	0.0415923449704065	down
XR_357044.2	17.6732837120509	2.25982095259946	0.757645611360266	2.98268863267381	0.00285728514236988	0.0417206197417546	up
TCONS_00039884	5700.19962436422	-0.527176142566619	0.176676287412776	-2.98385340945588	0.0028464310645464	0.0417206197417546	not
TCONS_00008649	174.18888987352	-0.960398969960978	0.321973726349283	-2.98284888289027	0.00285578959784501	0.0417206197417546	not
XR_001840500.1	8.81116770845428	-2.99447484341534	1.00374198024595	-2.98331135127136	0.00285147759102741	0.0417206197417546	down
XR_001841878.1	4.39572896895769	-2.06499264799378	0.693732025491372	-2.97664310153642	0.00291423042929021	0.0424730126320902	down
TCONS_00037385	148.318259053014	0.557012344954193	0.187191155777936	2.97563387885148	0.00292383697315712	0.0425339623497681	not
XR_001838372.1	4.82641736127988	5.3593853195453	1.80216008820638	2.97386750190395	0.0029407202675956	0.0426117558565676	up
TCONS_00006065	408.406527777815	0.674243931051511	0.226754332876477	2.9734555564978	0.00294467047501559	0.0426117558565676	not
TCONS_00050500	68.8488593373034	-0.721051160307461	0.242502975688055	-2.97337036076204	0.00294548803395736	0.0426117558565676	not
XR_596537.2	20.4942164909396	1.86862043679832	0.628724749600518	2.9720802910743	0.00295789319720079	0.0426524606590246	up
TCONS_00034677	445.837945312883	1.0106859144195	0.340075390069762	2.97194664457246	0.00295918104814556	0.0426524606590246	up
TCONS_00052441	20.4255296429513	1.93699739986906	0.652319054474941	2.96940183884122	0.00298380125755014	0.0426934044898735	up
TCONS_00017132	539.550925601942	0.621808391970562	0.209305910320698	2.97081143584445	0.00297014084977432	0.0426934044898735	not
TCONS_00008640	146.584045909924	-0.973163259690365	0.32770008171658	-2.96967658534804	0.00298113419956942	0.0426934044898735	not
TCONS_00030013	22.7735032222544	-1.10537215622918	0.372213677515481	-2.96972471191149	0.00298066724254191	0.0426934044898735	down
TCONS_00018641	125.915179262901	-0.808235802104838	0.272250839102289	-2.96871739594959	0.00299045484719035	0.0427106674987606	not
XR_596589.2	8.55128546014532	2.97322683034514	1.00219972109409	2.96670091576089	0.00301013616680363	0.0428357126749679	up
TCONS_00009580	1747.5457120846	-0.56412798230865	0.190132457548981	-2.96702619626805	0.0030069533808135	0.0428357126749679	not
TCONS_00013859	91.22214813903	0.720642171839347	0.243030913390825	2.96522842211624	0.00302458261727912	0.0429633193878362	not
XR_593814.2	218.923114567505	-0.831043746909422	0.280489009554835	-2.96283889421683	0.00304816061152954	0.0432199409674559	not
TCONS_00001492	2888.32729403606	-0.613073365665732	0.207310876187978	-2.95726580746218	0.00310380426829885	0.0439294752125113	not
TCONS_00008876	268.846283948764	-0.713077632060738	0.24119622768546	-2.95642116339668	0.0031123178479374	0.0439706022444633	not
XR_001840961.1	4.18476847099961	5.16623311401701	1.74808761982854	2.95536279498607	0.00312301571175315	0.0440423852443462	up
XR_001836066.1	6.19945152284545	4.72142940864452	1.59800766892985	2.95457243444042	0.00313102643680113	0.0440760831076439	up
TCONS_00022918	1148.13282752304	0.514721511276104	0.174251052477609	2.95390761752928	0.00313777921094852	0.0440919835000849	not
TCONS_00040152	84.1708863898998	-0.803517888289054	0.272492621053657	-2.9487693471554	0.00319041990697726	0.0447514892497472	not
TCONS_00016634	753.22606458993	0.948224828101407	0.321885970086597	2.94584081389539	0.00322078108513749	0.0450966865867197	not
XR_001835525.1	32.8235687606132	2.05850258691252	0.699549972892875	2.94260977296578	0.00325458377318307	0.045488754662261	up
TCONS_00031060	255.67504160258	-0.53789133774191	0.18283258994027	-2.9419882851172	0.00326112263647265	0.0454990437590428	not
TCONS_00046949	74.4899841592273	-2.20857592367536	0.750996854468574	-2.94085908687089	0.00327303391285958	0.0455841188467709	down
XR_595581.2	26.4858381076352	1.32585406422569	0.451666781973304	2.93546950349796	0.00333043346709194	0.0462911239053267	up
TCONS_00012696	622.681021481116	0.851311529275343	0.290056220675998	2.93498800781206	0.00333560579090799	0.0462911239053267	not
TCONS_00051929	23.405696165511	3.96065443107877	1.35284934115528	2.92763895475348	0.00341546403538398	0.0473156422287028	up
TCONS_00038629	278.429489775166	-0.694993847891889	0.237443143682328	-2.92699059283731	0.00342259232942274	0.0473307697619113	not
TCONS_00016630	602.68001753547	1.23694446064346	0.422865564291925	2.92514823881365	0.00344292172704688	0.0475280796862228	up
TCONS_00009614	586.013785997273	-0.596770029785787	0.20437760339732	-2.91993848575294	0.00350100484541288	0.0482449542932907	not
TCONS_00010580	102.832277754123	1.69628698657861	0.581895141895213	2.91510766193005	0.00355565859397087	0.0487411171946251	up
NR_110701.1	36.9270965862093	1.68089867399971	0.576460528883737	2.91589552064322	0.00354669247555626	0.0487411171946251	up
XR_595536.2	546.264872455444	0.68480361096241	0.234884351058727	2.91549270045322	0.00355127414256982	0.0487411171946251	not
XR_001840960.1	5.88769413245421	5.64955905356955	1.93978680515112	2.91246390508848	0.0035858964080578	0.0488142599576063	up
ENSRNOT00000090485	19.2432274795435	3.28256343751849	1.12700094534329	2.91265366819955	0.00358371823642107	0.0488142599576063	up
TCONS_00040195	250.883635552363	0.617420104776123	0.211944492949263	2.91312171495735	0.00357835096553436	0.0488142599576063	not
ENSRNOT00000093118	27832.5868442283	-0.247296773101717	0.0848663584761959	-2.91395527676707	0.00356881029817331	0.0488142599576063	not
XR_001841613.1	4.25070191122961	4.21049237986818	1.44686391736237	2.91008181857482	0.00361334150806177	0.0490849389763018	up
XR_356274.3	39.5695660893999	-1.00689949247296	0.346054817760341	-2.90965315550176	0.00361830056476246	0.0490849389763018	down
XR_001836782.1	4.26953872228712	5.173288418542	1.7786753437859	2.90850628621785	0.00363159875285576	0.0491743270986929	up
TCONS_00009575	196.631260806689	-0.799836098661162	0.275046389305072	-2.90800435767223	0.00363743268935619	0.0491743270986929	not
XR_001836161.1	26.7559251799053	1.02445550669147	0.352555118742609	2.90580239012044	0.003663127090691	0.0493652004389755	up
TCONS_00050478	1020.08348049626	0.537453190791829	0.18496414115413	2.9057156021608	0.00366414317759007	0.0493652004389755	not
TCONS_00022268	333.389658878091	-0.493005321495969	0.169763300918509	-2.90407478429406	0.00368340165860101	0.0495395410035858	not
XR_001836815.1	3.38778595027428	-3.24790432128472	1.1191371212441	-2.90215046899184	0.00370610481193539	0.0497595339561394	down
XR_001837637.1	70.299568949506	-0.893300390141829	0.307953012146371	-2.90076847735862	0.00372248801572197	0.049894065865429	not
XR_591464.2	1404.5723149185	-0.342620362639728	0.118170481128007	-2.89937350994269	0.00373909178443192	0.0500310899005643	not
TCONS_00044368	21.1375921476526	-1.05215852214689	0.364064336916341	-2.89003457756608	0.00385199454598806	0.0514539850683005	not
TCONS_00040693	33.6022043328498	2.66892728766688	0.925616444578631	2.88340521962297	0.00393401014216748	0.0524601590556721	not
TCONS_00028944	199.529349736698	0.826874234331515	0.286859792160555	2.88250307965333	0.00394529279350202	0.0525212916703724	not
XR_592207.2	76.5876428349899	-0.875948952409483	0.304010016747507	-2.88131608879517	0.00396018271155738	0.0526301570191889	not
ENSRNOT00000086870	6.17704463271091	4.72321456393078	1.64125928904569	2.87779913597753	0.004004600347688	0.0531304083354003	not
TCONS_00022264	313.230262025217	-0.509645819498904	0.177567960584277	-2.87014514229901	0.00410283423887252	0.0543417622753368	not
TCONS_00016796	263.156736664866	-0.727409621154656	0.253490494887264	-2.86957355729713	0.00411025718186986	0.0543482741366638	not
NR_002704.1	253.328003188949	1.20901407410187	0.422173605589044	2.86378413547426	0.00418613183145159	0.0550729189436442	not
TCONS_00015439	335.11008702368	0.423627201874789	0.147898780713935	2.86430489710504	0.00417925522248505	0.0550729189436442	not
TCONS_00020731	66.172787018516	-0.851348894520957	0.297225447256886	-2.86432034126995	0.00417905144028188	0.0550729189436442	not
XR_001840588.1	5.64277142108004	5.58008397913983	1.95087708220897	2.86029500783386	0.00423247083725813	0.05558928615568	not
XR_597051.2	19.4125343328627	1.49892721850839	0.524245174015168	2.85921033288334	0.00424697088537387	0.0556864526960142	not
XR_596128.1	4.18540456719969	5.14799817464523	1.801158944308	2.85815873769156	0.00426107171821283	0.05577806901921	not
TCONS_00001479	8731.72898244443	-0.52266011420137	0.182980547656858	-2.85636982124192	0.00428515686660878	0.055923745376749	not
TCONS_00042449	915.700735253104	-0.599533708363325	0.209900707217094	-2.85627293167358	0.00428646486053133	0.055923745376749	not
NR_132630.1	13.647067454421	1.86824491849046	0.65521684374791	2.85133835663305	0.00435356152985564	0.0566107395615225	not
TCONS_00010702	364.742540347854	1.13210434579746	0.397029805908044	2.85143414663348	0.00435225003818151	0.0566107395615225	not
XR_590507.2	3.30647609712036	3.84337650733923	1.34823890376459	2.85066429740875	0.00436280042657539	0.0566369505708238	not
TCONS_00024792	32.7925851542712	2.43826572910205	0.855566676600677	2.84988393749711	0.00437351851471179	0.0566628037912087	not
XR_001839367.1	73.4456513709097	0.946607334827845	0.33220496826557	2.84946772400801	0.00437924487915731	0.0566628037912087	not
XR_001835560.1	5.50149349677563	2.26403899273456	0.796251668707596	2.84337111206227	0.00446390599131347	0.0576020479588014	not
ENSRNOT00000091235	24.3593646369853	1.85133204355929	0.651147465340937	2.84318398227956	0.00446652788661539	0.0576020479588014	not
TCONS_00047946	65.6009689949215	1.00726354379055	0.35453801929007	2.84105931941377	0.00449639478103298	0.0578920057111323	not
TCONS_00051126	173.980210757789	0.507801302292767	0.178863144760317	2.8390493914956	0.00452481524945215	0.0581624202802529	not
TCONS_00024408	98.5412791689616	0.62964343780541	0.221998151302287	2.83625532064925	0.00456459390161168	0.0585777099550527	not
TCONS_00038573	1443.88995980802	0.65763710812694	0.231944028467837	2.83532674874678	0.00457788376138388	0.0586522656421749	not
ENSRNOT00000084727	363.180924365218	0.922006839476035	0.325568767251159	2.83198799215514	0.00462595858413529	0.0590048271809094	not
TCONS_00034506	502.548726816453	0.593802446583602	0.209634856785882	2.83255588163042	0.0046177494012359	0.0590048271809094	not
TCONS_00038961	339.203018004526	-0.534366408180251	0.188698798442609	-2.83184849395197	0.00462797713509237	0.0590048271809094	not
TCONS_00038715	777.977880021202	1.67050516843278	0.590110015983935	2.83083683242933	0.00464263984659316	0.0590956802550925	not
TCONS_00054421	28.935570603611	1.05981238379214	0.37466652175293	2.82868183373754	0.00467401406410278	0.0593986130901619	not
XR_592129.1	49.7700791169226	1.8273246813819	0.646208134239512	2.8277649019884	0.00468742161736387	0.059472609873382	not
TCONS_00013437	55.4256255143831	-0.760331984091843	0.26899993881104	-2.82651359495639	0.00470577465038408	0.0596090129784517	not
TCONS_00020518	700.192965977794	1.03198869679233	0.365301936734643	2.82502936069012	0.00472762837431636	0.0597892485209912	not
TCONS_00020734	463.57530609913	-0.651522479412763	0.230825843193471	-2.82257164275439	0.00476401765686317	0.0601524355031629	not
XR_592775.2	40.0451349023287	0.94818115450821	0.336232127703309	2.82001949363056	0.00480207321969199	0.0602448897849679	not
XR_359877.3	46.5678897211381	0.898761871122473	0.318690294564894	2.82017333583863	0.00479977148232611	0.0602448897849679	not
TCONS_00021191	269.76031630695	-0.670604645404964	0.237784804112983	-2.82021657315968	0.00479912475926227	0.0602448897849679	not
ENSRNOT00000092488	3.80893156573279	-5.97059141472474	2.11711501488906	-2.82015448982946	0.00480005339655043	0.0602448897849679	not
TCONS_00027000	16.662741112915	4.28477705252665	1.52363238848052	2.81221184645448	0.00492020862351066	0.0611697750120106	not
TCONS_00022316	254.370850762471	1.66763568706981	0.593138325496516	2.81154600096669	0.00493040400555933	0.0611697750120106	not
XR_591317.2	132.89188026491	1.46527877762974	0.5211213521387	2.81178034946406	0.00492681349980875	0.0611697750120106	not
TCONS_00023175	128.572532123923	1.05736669815953	0.376074213323312	2.81159053372934	0.00492972152706008	0.0611697750120106	not
TCONS_00001549	735.512189973416	-0.45648305543353	0.162279702188595	-2.81293993812623	0.00490908196175654	0.0611697750120106	not
TCONS_00025104	140.543222596495	-0.885971461714995	0.315071783078932	-2.8119670160785	0.00492395523117498	0.0611697750120106	not
XR_001835827.1	7.90328539425927	-5.38781945552275	1.91592534930066	-2.8121238948529	0.00492155423865431	0.0611697750120106	not
XR_001840707.1	980.339340071145	-1.02037771978151	0.363029517952348	-2.81072934657464	0.00494293465142765	0.0612283579807965	not
TCONS_00032629	256.3378956587	0.627968708914614	0.223554453602007	2.8090190054213	0.00496927129285704	0.0614575019042462	not
TCONS_00008638	40.7811620258132	-1.27152315275605	0.452975019259876	-2.80704917201308	0.00499976091269821	0.0617372052227821	not
TCONS_00029179	402.854378777051	0.507836647751949	0.181047871646968	2.80498546120552	0.00503188494053095	0.0620361789602252	not
TCONS_00009969	54.8276306622042	1.09575360514297	0.390799520906187	2.80387653137889	0.00504922367701737	0.0621522179772263	not
TCONS_00052475	96.9637202392489	1.26000669516075	0.449639594161824	2.80225921275802	0.00507460819681921	0.0623064070882581	not
TCONS_00029171	203.305085473396	0.543144246585323	0.19383703742441	2.8020663842282	0.00507764240905457	0.0623064070882581	not
TCONS_00039608	56.7908105604096	0.969761019327153	0.346253122638722	2.80072858819816	0.00509873820982959	0.0624510507354765	not
XR_001837067.1	44.4079730502707	-1.5658692472671	0.559177161631189	-2.80030973135466	0.00510535945943635	0.0624510507354765	not
XR_001838260.1	54.593626350732	0.949934331171554	0.339435099068012	2.79857425993891	0.00513287651808046	0.0626898516795466	not
XR_001840752.1	8.54618045188458	4.30670010287889	1.54003853523207	2.79648853217164	0.0051661244328388	0.0628143261777767	not
TCONS_00029858	514.717422367614	0.736022304270495	0.263120796209592	2.7972791009807	0.00515349939488793	0.0628143261777767	not
XR_592135.1	54.3275680063006	-0.832245489210822	0.297610256864111	-2.79642744164838	0.00516710118411758	0.0628143261777767	not
TCONS_00027975	572.83195554455	0.357381835464016	0.127843189285874	2.79547027464141	0.00518242674049039	0.0629031084708748	not
TCONS_00001198	211.191498715105	-0.456967660877087	0.163501752793741	-2.79487927847205	0.00519190989738425	0.0629208122185316	not
XR_592204.2	51.0766137485941	-0.860118996716407	0.307897139319106	-2.79352708056497	0.005213666343541	0.063086971913125	not
NR_131067.1	30.5567917370208	1.1154344999104	0.399388667914522	2.79285465392606	0.00522451611681607	0.063120848801163	not
XR_001836814.1	15.9459858438792	-1.29850589306629	0.465533716089095	-2.78928431645063	0.00528246684987042	0.0637228039535907	not
TCONS_00018433	561.320067864567	-0.487751446311869	0.174997171744321	-2.78719616694433	0.00531662842931376	0.0640363802062199	not
TCONS_00021464	36.648152424641	1.0138508212026	0.363936199511788	2.7857927366463	0.00533970016417322	0.0641172878825148	not
TCONS_00039576	91.5374459966907	-0.673514259291238	0.241746089878823	-2.78603992986543	0.00533562987498264	0.0641172878825148	not
XR_352181.3	53.2982743371691	0.701303528442268	0.251873099140752	2.78435263962177	0.00536346863769356	0.0643042164956501	not
TCONS_00013992	247.020443468113	-0.458898107701125	0.165039908283877	-2.7805281308797	0.00542705574993454	0.0649672429545599	not
XR_001838008.1	237.395221642423	0.911509053277192	0.328017841350002	2.77883986287378	0.0054553411654445	0.0651337014539618	not
TCONS_00031009	122.681297558937	0.52644704859988	0.189457567147011	2.77870689742036	0.00545757452560297	0.0651337014539618	not
XR_001838258.1	53.8851797410595	-1.20004189104112	0.432231368801297	-2.77638778131532	0.00549666062711496	0.0655004802085235	not
ENSRNOT00000090709	5.27471624766765	4.5033851354524	1.62274082313204	2.77517214779896	0.00551724953517132	0.0655036251231875	not
NR_132654.1	128.791932186678	1.12354312967812	0.404810987894087	2.77547587214229	0.00551209891299842	0.0655036251231875	not
TCONS_00047354	102.432604512075	0.980154285336004	0.353228650001885	2.77484367514009	0.0055228247331431	0.0655036251231875	not
TCONS_00020745	488.285141640339	-0.659902872223544	0.2378541495674	-2.77440134394859	0.00553034049630789	0.0655036251231875	not
TCONS_00048247	156.643514947022	0.435615884674096	0.157044876203324	2.77383060947566	0.00554005163060087	0.0655196754683883	not
XR_001837783.1	1649.65660467752	1.25374330614858	0.453295016718516	2.76584400866494	0.00567756862953963	0.0670449030485245	not
ENSRNOT00000085839	143.231124086461	0.815456788873327	0.296048478837326	2.75447045725713	0.00587871970226918	0.0693158514067558	not
XR_001839415.1	25.2098437161524	2.77850535247304	1.00967640460917	2.75187707644665	0.00592547582579963	0.0697622461713136	not
TCONS_00008648	27.7064457969078	-1.34762184426862	0.489934160950863	-2.75061824971167	0.00594829183922706	0.0699258715313034	not
XR_597473.2	5.58642143348101	3.67752942428648	1.33791236127042	2.74870726270476	0.00598307947933237	0.0702295302356962	not
TCONS_00004953	1283.08688340494	-0.797737804519428	0.290449281102763	-2.74656491312569	0.00602229671375908	0.0705841981055081	not
XR_001838082.1	3.03519376107021	-4.18166034067473	1.52300481337381	-2.74566455992438	0.00603884732323445	0.0706725400917632	not
TCONS_00008532	273.30436776796	2.41894971496061	0.881577619083379	2.74388739300768	0.00607163614580969	0.0709503711166823	not
TCONS_00040157	83.5953374202142	0.893573543101695	0.32588680415542	2.7419752248561	0.00610709477328465	0.071258526960305	not
XR_359266.3	5517.77449753925	-0.269605804931384	0.0984521761209681	-2.73844434479661	0.00617306078421493	0.0719212029851847	not
TCONS_00042683	192.710514406108	-0.659468646180907	0.24090162125489	-2.73750190117295	0.00619077622426361	0.0720205880926572	not
XR_351582.3	4.20452380193128	5.1410973918191	1.87935276986001	2.73556804995267	0.006227270906826	0.0721305376082128	not
XR_352418.3	13.5264798051701	1.27163017504803	0.464938043445949	2.7350529666774	0.00623702391255813	0.0721305376082128	not
TCONS_00044447	114.227184822191	0.772886980906154	0.282467235442687	2.73620046478974	0.00621531502946137	0.0721305376082128	not
TCONS_00019575	1343.24029542512	-0.644318051045719	0.235569961832861	-2.73514520286278	0.00623527642745983	0.0721305376082128	not
TCONS_00016371	119.607411023591	-0.724057802899682	0.264882088884235	-2.73350986451986	0.00626632462752482	0.072362667753199	not
TCONS_00035397	44.0577772763172	8.54842445340927	3.12900590345882	2.7319937121115	0.0062952342412007	0.0725896054194922	not
TCONS_00033748	491.592755957676	-0.666837866838298	0.244130853796284	-2.73147722407404	0.00630510988509249	0.0725967204243909	not
TCONS_00022258	1043.62101940496	-0.462045045554608	0.169248326013594	-2.72998295721694	0.00633375998135338	0.0728196657093722	not
XR_001838973.1	4.26147805464841	3.24817227912688	1.19043410913984	2.72856116452668	0.0063611292283782	0.0729695540896925	not
XR_146157.4	21.0165172962551	1.12743745294921	0.413451750008913	2.72689002507525	0.00639343438662466	0.0729695540896925	not
TCONS_00044934	134.569084085705	0.566027270288962	0.207572682878194	2.72688709535596	0.00639349115105647	0.0729695540896925	not
TCONS_00020892	89.8088950531297	0.492487273455955	0.180706247533233	2.72534724271436	0.00642338921946822	0.0729695540896925	not
TCONS_00041026	467.698351511456	-0.392338609076288	0.143978566573585	-2.72497926888145	0.00643055246473378	0.0729695540896925	not
TCONS_00002002	207.064335601245	-0.471812636487411	0.172947601120463	-2.72806696034355	0.00637066746529909	0.0729695540896925	not
TCONS_00021070	537.664570605674	-0.508291934554182	0.186353647137522	-2.72756633616665	0.0063803427295863	0.0729695540896925	not
TCONS_00002000	755.984448384624	-0.510993533522748	0.18747757045212	-2.72562489630327	0.00641798896668567	0.0729695540896925	not
XR_356514.3	4.55146651097126	-1.89327327006666	0.694515420639445	-2.72603489253487	0.00641002217108617	0.0729695540896925	not
XR_001840965.1	5.89381268560751	2.3914124312575	0.877987782799644	2.72374226396635	0.00645468561945859	0.0731375577199057	not
TCONS_00018420	415.072281706978	1.00457876309072	0.368907284788158	2.7231198854411	0.00646685860030188	0.0731697522149596	not
TCONS_00001538	512.42324976837	-0.446787392130641	0.164143913705455	-2.72192481612429	0.00649029064511639	0.0733290618852416	not
TCONS_00018868	251.090771329021	1.16358807190213	0.427888873928535	2.71936977752888	0.006540644347038	0.0737916436332733	not
TCONS_00024939	591.361017892488	0.336666892523957	0.123894620840145	2.71736488832992	0.00658040164079354	0.074133519059572	not
TCONS_00037749	345.54778114812	-0.283901028384945	0.104542583412707	-2.7156496340269	0.00661458777774588	0.0744117399789174	not
TCONS_00024235	359.883489448813	0.722139958064831	0.266035722573585	2.71444733466231	0.0066386454999462	0.0745753859098541	not
TCONS_00022683	61.9987260811284	0.562851849753635	0.20745743168692	2.71309562244582	0.00666578685792743	0.0747731541530886	not
TCONS_00020514	85.7247814830703	1.83108869954816	0.675345510061897	2.71133615648135	0.00670126502745348	0.0750637415432325	not
XR_001836804.1	5.41351971396874	3.62408720340853	1.33719996894465	2.71020586866206	0.00672414579770055	0.0752125922963909	not
XR_595102.2	2.55950968709891	4.43051937131569	1.63548035557465	2.70900188816941	0.00674859556907312	0.0752935419807988	not
XR_356264.3	4.33241526661291	-2.36360035816333	0.872530145431793	-2.70890395081266	0.00675058793680673	0.0752935419807988	not
XR_355658.3	6.16095079831319	2.74596681694493	1.01455517545597	2.70657218392366	0.00679818013963625	0.0757166626063748	not
TCONS_00050479	1630.00202367127	0.515753978775325	0.190600662276847	2.70594011906524	0.00681113264957251	0.0757533207167348	not
XR_596357.2	36.0277605422553	-0.873347980780358	0.323135392376882	-2.70273081000594	0.00687724179872184	0.0763802449628582	not
TCONS_00018424	204.769146313652	0.46770746607873	0.173131537962067	2.7014573519309	0.00690363335800106	0.0765649068742381	not
XR_591329.2	167.229067028849	0.720506557116348	0.267069828844874	2.69782086667248	0.00697949865483609	0.0772969617974149	not
TCONS_00019652	338.313182324878	0.589193186648827	0.218607725785249	2.69520752083403	0.00703448047802571	0.07768642454676	not
TCONS_00034389	77.8332624236092	-0.779497455909228	0.289173765368494	-2.69560226155341	0.00702615072283363	0.07768642454676	not
XR_597648.2	35.4826558210994	1.28472770692847	0.476852872052374	2.69418049512632	0.00705619417515813	0.0778166224014274	not
XR_350683.2	15.1100734429985	2.01229564576458	0.747056467159085	2.69363258900222	0.0070678027781774	0.0778351707636081	not
TCONS_00024336	217.198436450551	0.886855556394368	0.329346293303352	2.69277527765436	0.00708600122549008	0.0779261368991132	not
TCONS_00025907	267.320966434514	0.486464951596795	0.18073910778825	2.69153122171393	0.0071124840589953	0.0781078256394708	not
TCONS_00011917	205.140881276486	0.949713739399641	0.352927155646729	2.69096249524726	0.00712462038976565	0.0781316761904231	not
XR_593712.2	7.03582467359357	3.41493000586966	1.26939775994617	2.69019696869048	0.0071409856868141	0.0782017720255717	not
TCONS_00033374	497.202717582509	0.467154655404359	0.173968732778896	2.68527940591534	0.00724691954846473	0.0791408024784288	not
TCONS_00004664	1092.83005317373	-0.304785012286172	0.113483907368119	-2.68571129911409	0.00723755955694938	0.0791408024784288	not
TCONS_00030969	85.4161958272587	1.4430290310052	0.537638671197252	2.68401271767107	0.00727443390476222	0.0792515359908573	not
TCONS_00055219	157.334732660751	-0.487075432907393	0.181481672787883	-2.68388220928893	0.00727727406114236	0.0792515359908573	not
TCONS_00051607	573.35547265041	-0.525106927436208	0.195913406611038	-2.68030114181385	0.00735559541553461	0.0799933753858625	not
XR_595394.2	10.1604199990487	-1.0720840499261	0.400119492928957	-2.67940969853336	0.00737520930827133	0.0800955902855339	not
XR_595458.1	13.9845157459549	-1.29241684215707	0.482456950353629	-2.67882313895522	0.00738814060645658	0.0801250490943652	not
TCONS_00041537	116.730399750505	4.70981600672933	1.75917007378528	2.67729429741549	0.00742194110538029	0.0803804422752581	not
TCONS_00051453	78.2349193859644	-0.70067217601269	0.261830371738571	-2.67605385639634	0.0074494673318928	0.0805672735853399	not
TCONS_00000196	28.9637438646004	1.06052843790278	0.396422406401099	2.67524847429977	0.00746738829325286	0.0806498506988921	not
XR_001837117.1	3.85365540132136	-2.40138499487732	0.89859019454547	-2.67239171922191	0.007531267598986	0.0812278806652671	not
XR_592700.2	20.2265091701322	1.81546147972504	0.680195423732657	2.66902924715733	0.00760708258743166	0.0819328771539171	not
XR_001835530.1	6.04496895109105	5.67312014510163	2.12636576089421	2.66798885188778	0.00763067899872275	0.0819618548342262	not
XR_597275.2	145.704482197326	0.597698803310416	0.224016855881628	2.66809745614073	0.00762821276523536	0.0819618548342262	not
TCONS_00022880	847.936527657668	-0.717434816559676	0.269250829489185	-2.66455935501024	0.00770892609263617	0.0826890417132151	not
TCONS_00021342	175.693976308417	0.720286378555077	0.270424282693257	2.6635417921108	0.00773228064469729	0.0828262466326113	not
XR_591858.2	2.73604689610212	4.52847301052096	1.70166508894459	2.66120110234477	0.00778624372488027	0.0832905007459566	not
XR_001842002.1	343.106199258468	-0.303469585065487	0.11419401869152	-2.65749107127293	0.00787246757783544	0.0840981175446972	not
TCONS_00036220	51.0704931648375	0.788145164092657	0.296651996106616	2.65680047475359	0.00788861164595592	0.084155923695157	not
TCONS_00017402	583.573527165413	0.311196442991235	0.117202134917414	2.6552113851042	0.00792587245648106	0.084331188529453	not
TCONS_00018444	777.197922376622	-0.433397884042029	0.163227153766569	-2.65518251124952	0.00792655094327342	0.084331188529453	not
ENSRNOT00000092826	55.7608677033534	1.12239864681179	0.423065956586176	2.65301102425897	0.00797772652349848	0.0845635580211264	not
TCONS_00025288	324.521589677664	0.41925766320527	0.158012766025345	2.65331513238634	0.0079705418158407	0.0845635580211264	not
TCONS_00048051	28.5259905008701	-0.893799827080965	0.336916379377581	-2.65288327249678	0.00798074645270164	0.0845635580211264	not
TCONS_00041345	7676.25130945236	-0.391664353892789	0.147732166833513	-2.65117856380037	0.00802114221577547	0.0848768908419642	not
TCONS_00001996	555.095767225394	-0.449262002310295	0.169613814842066	-2.64873473147585	0.00807937204422407	0.0853778385428045	not
TCONS_00051129	218.190519264784	0.629373355528848	0.237947496544468	2.64500935991663	0.00816886573963965	0.0861053155040467	not
XR_001841877.1	53.7636068612803	-0.886945035368014	0.335334632829941	-2.64495506438731	0.00817017660183787	0.0861053155040467	not
XR_001836097.1	9.42336858548607	3.42536939088366	1.29641098360305	2.6421940528178	0.00823708468124796	0.0866380158211397	not
TCONS_00024278	195.481765234091	0.951600702619601	0.360262003469393	2.64141289798953	0.00825610331784339	0.0866380158211397	not
XR_001841315.1	156.367471690326	0.53029468688418	0.200823659392212	2.6405986649636	0.00827596911746379	0.0866380158211397	not
TCONS_00051456	488.532669298387	-0.727310321342673	0.275432442823441	-2.64061239078106	0.00827563387846895	0.0866380158211397	not
TCONS_00021418	4.21930396991414	-4.25316718923713	1.61061782678001	-2.64070539796532	0.00827336259360309	0.0866380158211397	not
TCONS_00012014	406.230128386963	-0.661677681649599	0.250624487340605	-2.64011585089194	0.00828776908895346	0.0866458632353121	not
TCONS_00023915	246.680408622001	0.98748365642814	0.374305894010713	2.63817287472336	0.00833540773320174	0.0868683166122933	not
TCONS_00027740	428.620208151402	0.422734612469998	0.160219373900777	2.63847375119437	0.008328014733966	0.0868683166122933	not
TCONS_00012922	76.1916849079376	-0.677748125151532	0.256927803500616	-2.6378932755322	0.00834228317932111	0.0868683166122933	not
TCONS_00034916	93.7520350838501	2.19530792755477	0.833513260114013	2.63380084349766	0.00844349976555868	0.0875681444535856	not
TCONS_00016626	699.022516560258	1.8604327860783	0.706264189190652	2.63418818984759	0.00843387283554106	0.0875681444535856	not
TCONS_00039583	381.486511587776	-0.600853992562623	0.228169026265887	-2.63337229595065	0.00845416214148251	0.0875681444535856	not
XR_001836330.1	4.12841558496288	-3.20632053111939	1.21710657863134	-2.6343794269233	0.00842912353687796	0.0875681444535856	not
TCONS_00048552	11.0420823940702	4.03976284889448	1.53503249122404	2.63171162303747	0.00849559395023404	0.087649937057612	not
TCONS_00049960	6074.08357109253	-0.314922120409086	0.119647590203162	-2.63208076213108	0.0084863687082842	0.087649937057612	not
TCONS_00019258	247.596050210829	-0.433212621209692	0.164611258152058	-2.63173142634945	0.00849509881346286	0.087649937057612	not
TCONS_00011031	173.784092622965	-0.432004201134997	0.164229123550916	-2.63049690453389	0.00852601460566556	0.0878482004244727	not
XR_001841378.1	6.07622955375096	5.68107921829999	2.16088402316415	2.62905327514119	0.00856229459323955	0.08785122904455	not
TCONS_00041312	7930.88992244094	1.81961696265358	0.692280192186166	2.62844002066183	0.00857774807381533	0.08785122904455	not
XR_596992.2	90.0883778189074	-0.554451823573044	0.210974381130766	-2.62805284983575	0.00858751727820521	0.08785122904455	not
TCONS_00012941	49.8209585485189	-0.671576418474909	0.25556347232421	-2.62782631792912	0.00859323780692614	0.08785122904455	not
TCONS_00012007	107.842111325754	-0.703182686939936	0.267592195793204	-2.62781462985324	0.00859353305409639	0.08785122904455	not
XR_001842087.1	56.0398139675295	-0.955800388101123	0.363481561432984	-2.6295704913696	0.00854928054708756	0.08785122904455	not
TCONS_00054063	9.40828554617908	6.31617187281712	2.40473654420411	2.62655461698719	0.0086254148991137	0.0879699416165958	not
TCONS_00048095	194.112138513813	-0.493829588213825	0.18802033422969	-2.62646904781347	0.00862758386725701	0.0879699416165958	not
TCONS_00002969	704.507918542438	0.551953622325427	0.210313117082159	2.62443745774452	0.00867922307996885	0.0883815430779685	not
TCONS_00013850	318.960322252003	0.831250885542676	0.316906696393276	2.62301458127318	0.00871555424147401	0.0885926703993439	not
TCONS_00051451	234.649540242602	-0.790414315195635	0.301369556949841	-2.62274107310444	0.0087225534432207	0.0885926703993439	not
ENSRNOT00000093096	135981.219671107	0.637132874334992	0.243026398101138	2.62166118295446	0.00875023743015192	0.088758876700933	not
TCONS_00037514	322.367755456716	0.459381617069824	0.175315561300495	2.62031284423424	0.00878491354667351	0.0889954872344535	not
TCONS_00037220	26.43990305353	3.11313899723532	1.18862870441438	2.61910131033654	0.00881617603554851	0.0890929172424976	not
ENSRNOT00000082491	14.6545804883539	1.73682047635255	0.663195764981664	2.61886545129034	0.00882227370140305	0.0890929172424976	not
XR_351813.3	11.4981425520103	1.31033978398333	0.50039321769075	2.61862019239665	0.00882861837742898	0.0890929172424976	not
TCONS_00015437	1735.11978459243	0.373932080816016	0.142955860390825	2.61571704576313	0.00890403105398925	0.0897384415094212	not
TCONS_00052802	316.64330289793	0.96636391910729	0.369583711834667	2.61473622392643	0.00892963879104907	0.0898809984090061	not
TCONS_00015455	61.4567471728024	1.81797837121649	0.695898935961483	2.61241723082202	0.00899044589738484	0.0903353066204241	not
NR_110709.1	222.916767565571	1.18528623391509	0.453837116092798	2.61169964263727	0.0090093367908649	0.0903353066204241	not
TCONS_00011392	273.881008218056	-0.819798641266705	0.313876003938742	-2.61185509876283	0.00900524132007705	0.0903353066204241	not
XR_597435.2	33.2068737779784	8.14045876521257	3.11773627216716	2.61101583154565	0.0090273714577341	0.0903384659609123	not
TCONS_00057286	232.816701720302	0.450697080899655	0.172636766174405	2.61066684048252	0.00903658808118813	0.0903384659609123	not
TCONS_00004600	1303.11340306813	-0.599393715673935	0.229619486896095	-2.61037825567987	0.00904421576065759	0.0903384659609123	not
TCONS_00037278	218.552072054774	-0.86667247569131	0.332188762307726	-2.60897590174486	0.00908136374014399	0.0905941133415636	not
TCONS_00041307	12.2394987361255	1.2588285047377	0.482672027111524	2.60804114187218	0.00910620088179787	0.0906113212108847	not
TCONS_00042672	214.044035544219	-0.747050733063196	0.286424977758163	-2.60818989639218	0.00910224433033686	0.0906113212108847	not
XR_357696.3	69.1447930216977	1.40171749981024	0.537635055234991	2.60719141388124	0.00912883127383149	0.090721376448812	not
TCONS_00033939	1790.0462504779	-0.489240158805892	0.187782582668209	-2.60535429779622	0.00917792997778259	0.091093859437713	not
TCONS_00004539	899.062369847774	-0.607650855115276	0.233598074598035	-2.60126653937921	0.00928802591436238	0.0920700520790334	not
TCONS_00010360	636.916985412719	-0.556109916527717	0.21382078767687	-2.60082250453647	0.0093000558168731	0.0920729010859874	not
TCONS_00035795	128.227218530254	1.26321494242194	0.485902215902695	2.5997307710877	0.00932969246384352	0.0922498343114717	not
TCONS_00038558	53.4147212573378	2.23671591834659	0.86051408328235	2.59927868910041	0.00934198951913712	0.0922550879339473	not
ENSRNOT00000076677	2.63348103278906	4.46765989569887	1.71927656397753	2.59856964801694	0.00936130523043146	0.0923295525934756	not
TCONS_00031885	382.859702906442	1.25977669958662	0.485135511563007	2.59675218482333	0.00941097941029161	0.0927028763267545	not
XR_001837338.1	152.466806309677	-0.663760010154217	0.255669692832299	-2.59616227015845	0.00942715319258262	0.092745681534555	not
XR_001836892.1	21.2983380823039	2.79171761770349	1.07648034435496	2.59337537591207	0.00950389763416985	0.0932878354896124	not
TCONS_00034383	299.175968941789	-0.679648550061405	0.262078916983964	-2.59329730862322	0.00950605542101776	0.0932878354896124	not
TCONS_00046444	43.5500861888895	-1.0300505648467	0.397406995391718	-2.5919286192519	0.00954395716025616	0.0935427101169607	not
XR_001836852.1	5.66440897147399	3.7020320730088	1.42970148693632	2.58937415036325	0.00961505610615554	0.0941219162651256	not
TCONS_00040194	160.782474478509	0.702902379764066	0.271961229611346	2.58456832530346	0.00975009840415855	0.0951910813956928	not
TCONS_00042447	337.633227992588	-0.791967213037477	0.306465893134229	-2.58419364366463	0.00976069754395319	0.0951910813956928	not
XR_350782.3	23.0620327126094	-1.4499749249076	0.560968940497704	-2.58476863909996	0.00974443605871959	0.0951910813956928	not
TCONS_00018208	20.0056135813802	-1.3550120139141	0.524670913672178	-2.58259411490978	0.0098060612165226	0.0955146906816817	not
TCONS_00012011	1689.80215612577	-0.561848755517636	0.217647831704998	-2.58145808812455	0.00983839367833364	0.0957107255977842	not
ENSRNOT00000087064	4.78191359972389	3.46218191756511	1.34274057234368	2.57844440607173	0.00992462680919901	0.0960870553776435	not
TCONS_00018980	36.0966946358703	1.76299992885231	0.683514991939393	2.57931420618882	0.00989966959260875	0.0960870553776435	not
TCONS_00030522	31.0531584700186	1.14936707466659	0.445625028662113	2.57922468609383	0.00990223561331721	0.0960870553776435	not
TCONS_00047040	620.710624374508	-0.442598747952071	0.171656803222579	-2.57839328033026	0.00992609550515128	0.0960870553776435	not
XR_001837327.1	17.6520564632711	1.69865304102225	0.659448908171626	2.57586754633031	0.00999889409288725	0.0965943041235288	not
TCONS_00016703	513.02934287559	-0.782975264820015	0.303982955473309	-2.57572094330388	0.0100031341599675	0.0965943041235288	not
TCONS_00011393	8.78752061069223	6.22271521559187	2.41827342204197	2.57320580827351	0.0100761269788768	0.0971794731136203	not
XR_597823.2	4.98504104245152	2.92161543011696	1.13592334494821	2.57201812350301	0.0101107598732228	0.0973936955355532	not
TCONS_00010796	710.069524366886	0.274785128804638	0.106871862810976	2.57116439797301	0.0101357199535156	0.0975143314791605	not
TCONS_00016636	8.89410628329918	3.75066787035492	1.45901344198248	2.57068767321195	0.0101496816506857	0.0975289875282191	not
TCONS_00045798	746.009397207973	-0.323258393673806	0.125839214776157	-2.56882081033977	0.010204520875663	0.0979359218923789	not
TCONS_00027632	179.290221483847	0.405738391043423	0.158036644835643	2.5673690520663	0.0102473485313174	0.0981286665713171	not
TCONS_00047058	1624.827001445	-0.464019529862013	0.18074281248573	-2.56729174167657	0.0102496337102294	0.0981286665713171	not
TCONS_00023855	267.515244998978	0.485876411384331	0.189338830018779	2.56617415105048	0.0102827187215482	0.0983253627995846	not
XR_352105.3	6.12628614175641	2.12251447800128	0.827395018175246	2.56529762855271	0.0103087336584617	0.0984540567795354	not
TCONS_00026561	49.2020448560328	1.45159581835671	0.566082230098164	2.56428437632636	0.0103388796783952	0.0985171474289205	not
TCONS_00012003	460.01435620987	-0.548422845315279	0.213874192403372	-2.56423105168735	0.0103404683502106	0.0985171474289205	not
TCONS_00022706	2027.55832545806	-0.298668981798068	0.116535715514836	-2.5628965375859	0.0103802976147431	0.0987765941713597	not
NR_132743.1	585.540940188793	1.12453044988472	0.43908335352708	2.56108650180328	0.0104345372016098	0.098813050963554	not
TCONS_00044606	810.617268984959	0.443134757392494	0.172964005982382	2.56200563160888	0.0104069630974795	0.098813050963554	not
TCONS_00001510	1162.51070629011	-0.593130015747502	0.231551201596575	-2.56155015244056	0.0104206194622075	0.098813050963554	not
XR_361377.2	20.63356477929	-2.31968143360581	0.905602387853728	-2.56147892796908	0.0104227563847689	0.098813050963554	not
TCONS_00015014	55.7227377896021	0.778624975360103	0.304195783251205	2.55961791132757	0.010478730174651	0.099111849577127	not
TCONS_00031902	30.7874896107428	1.08825515489823	0.425786705439481	2.55586926739523	0.0105922906131929	0.0999871504141303	not
TCONS_00040775	532.095231595746	-0.506950571662868	0.198359048768722	-2.55572193358293	0.010596776175761	0.0999871504141303	not
TCONS_00037549	181.163976556391	-0.544837625647128	0.213238366683168	-2.55506377263081	0.0106168344538299	0.100056008356346	not
XR_593247.1	15.3090338986973	2.03869192625054	0.798269852252859	2.55388816262695	0.0106527466755351	0.100273933592882	not
TCONS_00015442	32.760890308487	1.06424595453518	0.416791806977641	2.55342340400724	0.0106669737662034	0.100287459593287	not
XR_593071.1	16.2157882733333	2.13184365472922	0.835362333735888	2.55199877781806	0.0107106894481315	0.100457554979425	not
TCONS_00014004	1024.22501552073	-0.518191151080639	0.203035018774844	-2.5522254939444	0.0107037218597001	0.100457554979425	not
TCONS_00048769	400.741531151787	-0.720598688754584	0.282594398753958	-2.54993974378798	0.0107741538894515	0.100932067678841	not
TCONS_00048447	52.8120446725831	0.781180713820078	0.30649161729736	2.5487832936787	0.0108099449164156	0.101146513233431	not
XR_001835909.1	38.6236738234182	-0.899163962476517	0.353302511742951	-2.54502567230746	0.0109269704415718	0.102119636748944	not
TCONS_00048415	154.964752244809	-0.641108726960752	0.252004349088449	-2.54403834409911	0.0109579054906275	0.102286829704774	not
XR_001839950.1	5.03413005095134	2.90715324935006	1.14301345090853	2.54341123198446	0.0109775946101416	0.102345691855355	not
XR_001837192.1	57.9044402231953	-0.589735393024137	0.231904786477938	-2.54300655877252	0.010990316610408	0.102345691855355	not
TCONS_00016066	102.331193341492	0.712649793433426	0.280700609280645	2.53882524608601	0.0111225364946663	0.103159120782335	not
TCONS_00055618	141.924782608084	0.480646369335252	0.189336601279642	2.53858137352618	0.0111302915676387	0.103159120782335	not
TCONS_00057082	168.846274158384	-0.518862791204315	0.204311950983445	-2.5395616296883	0.0110991488402368	0.103159120782335	not
TCONS_00001515	483.01338218029	-1.2262172611663	0.482949472773361	-2.53901770329035	0.0111164198031871	0.103159120782335	not
XR_001836701.1	7.76510607573968	3.57208351235697	1.40776463081949	2.53741529951466	0.0111674387906314	0.103341360601143	not
TCONS_00025032	808.773474083295	-0.359571934749285	0.14172348690219	-2.53713722833705	0.0111763134536117	0.103341360601143	not
TCONS_00016714	764.903297610005	-0.525084975961563	0.207042638647466	-2.53611999630488	0.0112088318849546	0.103519965618291	not
TCONS_00023466	378.132040914028	0.449655159543557	0.177395143958942	2.53476588765941	0.0112522498065867	0.103676722365977	not
TCONS_00028760	628.838931577272	0.411055852667032	0.162164606386157	2.53480621836925	0.0112509544944609	0.103676722365977	not
TCONS_00000072	4687.97771512527	3.45580353509223	1.36466474050743	2.53234617449503	0.0113302071012978	0.104150239016737	not
XR_594153.2	13.4620302250052	2.03606689050693	0.803951398634937	2.53257459837006	0.0113228273948677	0.104150239016737	not
TCONS_00031388	466.417512813996	0.617301273579949	0.243842317344586	2.53155924821535	0.0113556630916384	0.104262007378848	not
XR_001839526.1	5.33706527195904	3.00839240046158	1.18883221421714	2.53054414616671	0.011388575243909	0.10431988141062	not
XR_001839530.1	5.33706527195904	3.00839240046158	1.18883221421714	2.53054414616671	0.011388575243909	0.10431988141062	not
XR_001835968.1	1112.52823502512	-0.59751168762409	0.236288258714331	-2.52874049212269	0.0114472631782832	0.10473511152966	not
TCONS_00045966	946.40846715807	-0.378424232782114	0.149728338874253	-2.52740553743756	0.0114908731175921	0.105011580553659	not
XR_001840315.1	28.6927705877582	2.93831164832422	1.16346644042379	2.52548036302099	0.0115540238430688	0.105465775266009	not
TCONS_00024942	311.343081605064	-0.385154675628527	0.152582420484125	-2.524240173976	0.0115948681892235	0.105715536595002	not
XR_001836329.1	24.246337329966	-1.82198024216123	0.721935549339521	-2.52374362756912	0.0116112573156491	0.105742007679448	not
XR_350628.3	8.53201421190406	2.02470336823207	0.802419694773425	2.52324734975974	0.01162765811101	0.105768523490057	not
XR_001841680.1	6.91316498964682	2.63448871543652	1.04428047446162	2.52277887010646	0.0116431590994345	0.105786802431826	not
TCONS_00026364	786.245331731296	-0.347288108712496	0.137908023179813	-2.51825891420168	0.0117936590835204	0.107030186196625	not
XR_001842282.1	189.292612659429	-0.929817347633177	0.369472109191052	-2.51661038682726	0.0118489776343308	0.107407900151199	not
TCONS_00019441	50318.5989517545	0.585582021870501	0.232756346646129	2.51585845158839	0.0118742861556097	0.107513022801543	not
XR_595056.2	32.5418148096073	1.66979145810754	0.664041011316653	2.51459086058058	0.0119170590675054	0.107775847921926	not
TCONS_00036008	260.461210130987	-0.431028600065304	0.171455308268144	-2.513941413766	0.011939026534428	0.107850123336924	not
XR_001838472.1	15.2059802002058	1.9712254414628	0.784248660588609	2.51352095390679	0.0119532676816979	0.107854513109543	not
XR_001840566.1	4.3792632872467	5.22052879302124	2.07740615970973	2.51300342430422	0.0119708172967904	0.107888710832337	not
TCONS_00018789	66.0235471783533	1.07962163878614	0.429723818688834	2.51236164213625	0.0119926120862596	0.107961046347143	not
TCONS_00052235	61.4396773697791	-0.697342509217286	0.278520385963206	-2.50373956220715	0.0122888455132263	0.110500960629825	not
XR_597518.1	7.3397449727863	5.95572523596297	2.38133661167183	2.5010009953115	0.012384283035598	0.11076960021687	not
XR_592164.2	27.1665422832298	1.42735332318958	0.570685697279445	2.50111984581709	0.0123801275741333	0.11076960021687	not
TCONS_00018434	248.804597394729	-0.482279950612159	0.192770134021312	-2.50183957728036	0.0123549894254053	0.11076960021687	not
TCONS_00004563	2038.44815355761	-0.500242386307284	0.199993692911293	-2.50129081085155	0.0123741521584533	0.11076960021687	not
TCONS_00017235	78.4108944864683	-0.881973125320451	0.352668502807608	-2.50085595481033	0.0123893558717249	0.11076960021687	not
TCONS_00035707	224.13127276923	0.50574497810866	0.202441954990999	2.49822216017992	0.0124817943501106	0.111468962983163	not
TCONS_00016768	10885.4374534763	-0.371496852544588	0.148785463418593	-2.49686255638711	0.0125297510607608	0.111769940918573	not
XR_353864.3	5.56394135678279	4.5782025055105	1.83441098494255	2.49573434911254	0.0125696696100942	0.111800171729969	not
XR_001836699.1	9.10014832041751	3.80273448640654	1.52413349996982	2.49501404337733	0.0125952145263591	0.111800171729969	not
ENSRNOT00000077735	3.22969954523809	3.76520138663729	1.50902440284583	2.4951229281227	0.0125913500924066	0.111800171729969	not
XR_595384.2	13.2670755700594	2.52407477449345	1.01179779486567	2.49464348242482	0.0126083739923194	0.111800171729969	not
TCONS_00021855	2149.97367301754	0.28510582952448	0.114314095020087	2.49405665569397	0.0126292384513711	0.111800171729969	not
TCONS_00038886	688.837517985248	-0.397241901461715	0.159285642144059	-2.49389647500336	0.0126349389382754	0.111800171729969	not
TCONS_00021188	442.944979380038	-0.477659346662784	0.191557807798373	-2.49355195777533	0.0126472072853568	0.111800171729969	not
TCONS_00008645	183.765223126959	-0.957012128168089	0.383375170363288	-2.49628093353365	0.0125503161656454	0.111800171729969	not
TCONS_00021857	93.0894408474223	0.662217093166789	0.265658072860472	2.49274221572252	0.0126760839360883	0.111860429874126	not
XR_001842666.1	11.1670562887383	-1.4616550247906	0.586406933665539	-2.49256095192125	0.012682556071687	0.111860429874126	not
XR_001842815.1	4.78188078109213	5.34988566735052	2.14701299190029	2.49178076124049	0.0127104466613156	0.111980463226265	not
TCONS_00016801	271.408157409642	-0.563554172690788	0.226323527529827	-2.49003795072308	0.0127729455593532	0.112326643020618	not
TCONS_00018899	156.715301666306	-0.67432453619439	0.27082541664653	-2.48988645358383	0.0127783912223429	0.112326643020618	not
TCONS_00016597	1966.15802426105	2.5221221766124	1.01331751083588	2.48897522212155	0.0128111893955482	0.112488842161807	not
TCONS_00056807	74.4656212956938	-0.673028738820325	0.270463084819292	-2.48843105250391	0.0128308113301727	0.112502544763299	not
TCONS_00034588	544.785883920246	-0.741058465226771	0.297836748500179	-2.48813643366217	0.0128414459333188	0.112502544763299	not
TCONS_00055867	215.907146417928	-0.485225163757449	0.195333303083315	-2.48408825376023	0.0129883614263701	0.113283361450687	not
TCONS_00019261	4390.79482109426	-0.496837854317362	0.199994829082515	-2.48425350093613	0.012982335335212	0.113283361450687	not
TCONS_00042932	214.776583479142	-0.678461062249084	0.273012225687494	-2.48509406690706	0.0129517205725279	0.113283361450687	not
TCONS_00001505	757.192011013817	-0.681760860793008	0.274430747784143	-2.48427286773732	0.0129816292453851	0.113283361450687	not
XR_001840389.1	5.97419476977859	1.88234731060887	0.75805805196698	2.48311762631454	0.0130238074040508	0.113340370538471	not
TCONS_00024106	1338.11180468135	-0.625174420769086	0.2517594629702	-2.48322114050222	0.0130200231369382	0.113340370538471	not
XR_001836641.1	35.3660966753624	0.817696127540267	0.329428843110552	2.48216312761011	0.013058747795515	0.113518449517332	not
XR_352452.3	6.95897621434936	2.09946858499365	0.845958012215265	2.48176452575452	0.0130733635427626	0.113519649544631	not
XR_001837813.1	9.26375410527823	2.17068084493455	0.875106343783276	2.48047664190185	0.0131206860041729	0.113804534246372	not
TCONS_00004324	124.084296600288	-1.03100027538209	0.415890234257993	-2.47902016074396	0.0131743859329553	0.114144044309726	not
TCONS_00026265	1474.73187594174	1.49556403260553	0.603584716658014	2.47780301808554	0.0132194104997245	0.114407723761964	not
TCONS_00045571	144.441722746963	-0.643542756185012	0.260025977564884	-2.47491716870646	0.0133267079964835	0.115082287885933	not
TCONS_00030109	230.052692912638	-0.69135750505628	0.279333245450473	-2.47502764642765	0.0133225862444521	0.115082287885933	not
TCONS_00020343	425.438877973624	0.38643911477846	0.156218882706338	2.47370297421018	0.0133720820288469	0.115347079414949	not
ENSRNOT00000079148	523.93810072073	0.40945645657575	0.165570068595935	2.47301012826785	0.0133980345849011	0.115443944154076	not
XR_001837807.1	401.542592514314	0.934907819149705	0.378225061552056	2.47182937934701	0.0134423655500162	0.115698779668141	not
TCONS_00044620	670.188036912303	0.761141721493445	0.308149627268465	2.47003940339128	0.0135098170224157	0.116151836921887	not
TCONS_00016616	265.312074080887	3.34615070552738	1.35548782963887	2.46859516726083	0.0135644578299264	0.116493881538284	not
XR_001837732.1	2.80861281941335	4.58161575866535	1.8566409809048	2.46769074139072	0.0135987749495525	0.116660825360439	not
TCONS_00046824	1334.92852663409	-0.723822697796616	0.293441248593692	-2.46666990842465	0.0136376010882215	0.116866043860923	not
XR_590882.2	131.535624738564	0.876660094850772	0.355664300535351	2.46485265327785	0.013706960543565	0.117253622963598	not
TCONS_00037551	317.438935417157	-0.546129832230286	0.221590307247259	-2.46459260341606	0.0137169113463825	0.117253622963598	not
TCONS_00001252	234.45151816819	-0.738032478479173	0.299488358029379	-2.4643110781848	0.0137276910955979	0.117253622963598	not
TCONS_00014730	242.269984674859	0.837652529906824	0.340050577814124	2.46331747262813	0.0137657966008957	0.117381069287192	not
XR_001836551.1	62.3025201564512	0.703027564206154	0.285419065521783	2.4631415666677	0.0137725524479297	0.117381069287192	not
XR_596763.2	15.1511374510734	1.24947443070395	0.507642821713943	2.46132591116994	0.0138424558058846	0.117848746985821	not
XR_001839915.1	83.6045587980398	0.953888434425963	0.387762248847193	2.45998272720423	0.0138943702654848	0.118034406556518	not
TCONS_00001256	246.505312746187	-0.619732745088078	0.251898015614452	-2.46025258903438	0.0138839262482126	0.118034406556518	not
TCONS_00003271	7.84853762755854	1.5765738003059	0.641045167804702	2.45938021138974	0.0139177134760015	0.118104752559879	not
TCONS_00016472	83.1078100815691	0.983780988547137	0.40017513410556	2.458376107616	0.0139566923034553	0.11830748578529	not
TCONS_00013849	217.169048016959	0.799396193997198	0.325478946323978	2.45606114627607	0.0140469254058456	0.118943781973256	not
TCONS_00013613	150.882891682723	-0.43965303340622	0.179176766502701	-2.45373907559378	0.0141379524910078	0.119585421231922	not
XR_351331.3	63.8384317130811	0.950814688082876	0.388093995615262	2.44995980052592	0.0142872164515123	0.120717741590849	not
XR_596592.2	16.8830512036103	2.9313732566488	1.19854253958596	2.44578157205955	0.0144538537281425	0.121565494634839	not
XR_001836318.1	20.0599285998789	2.80739765158848	1.14798424956908	2.44550188963159	0.0144650690593425	0.121565494634839	not
TCONS_00009653	536.377826038031	-0.526407573999696	0.215209351148182	-2.44602556158092	0.0144440759545436	0.121565494634839	not
TCONS_00035541	186.407362122533	-0.801176823972007	0.32759956770962	-2.44559792790129	0.0144612170372629	0.121565494634839	not
XR_590746.2	9.10873072604886	-1.32632044926541	0.542224643254476	-2.44607187402019	0.0144422206625832	0.121565494634839	not
TCONS_00038630	12.487566717903	-3.78851659000322	1.55007271912023	-2.44408958577985	0.0145218200747468	0.121911767886606	not
TCONS_00023220	52.125068042317	1.14158806363449	0.467159069722767	2.44368168707922	0.0145382472836683	0.121919141124324	not
XR_001842399.1	5.51768773686233	3.61929843305145	1.48196444428617	2.44223027550083	0.0145968325937744	0.122279662786095	not
TCONS_00051359	3768.20413390522	-0.413506206672391	0.169517696015606	-2.43930997407093	0.0147153397237376	0.123140852480071	not
TCONS_00045195	161.671913707603	0.60204909370701	0.246935914416964	2.43807829706949	0.0147655754449808	0.123429506464919	not
XR_594855.2	335.858068927488	-0.46289318413756	0.189942514943078	-2.43701724322371	0.014808973177804	0.123660445886221	not
TCONS_00008501	45.9380961125457	8.60936740301114	3.53435254657486	2.4359107614645	0.0148543486253609	0.123693092217721	not
TCONS_00041539	347.525919030831	1.85006850582643	0.75955178275545	2.4357371647722	0.0148614787178943	0.123693092217721	not
TCONS_00022107	71.958452226185	1.7565502456624	0.72108301573014	2.435988932403	0.0148511389147896	0.123693092217721	not
XR_597552.2	150.975715789465	0.461789968223012	0.189616882529237	2.43538424460601	0.0148759834155479	0.123693092217721	not
XR_593676.1	157.85550016005	0.580896232570527	0.238606104099845	2.43454053601014	0.0149107096362652	0.123752883342954	not
XR_590018.2	50.7881930008564	-0.670696765922076	0.275503201327391	-2.43444273130264	0.0149147397983793	0.123752883342954	not
XR_001838514.1	266.28655918284	0.588534697832458	0.241858702264588	2.43338235226539	0.0149584956542806	0.123984740407203	not
TCONS_00054958	227.681792167556	-0.321726173721231	0.132259738095944	-2.43253297150675	0.0149936263358593	0.124144692818873	not
TCONS_00038287	232.603291493601	0.421103396832167	0.173252269911782	2.43057939181165	0.0150747030184895	0.124552946646972	not
TCONS_00052206	222.786603342309	-0.526693048016631	0.216663835502919	-2.43092275549389	0.0150604249674756	0.124552946646972	not
TCONS_00033583	486.643017229978	-0.710979521326314	0.292609416106115	-2.42979030130896	0.0151075608658235	0.124693036577813	not
ENSRNOT00000092096	22.4350055195187	1.06590550380649	0.438938418974433	2.42837140184025	0.0151668027618516	0.125050368512806	not
TCONS_00019322	56.6954217693509	1.59996317483091	0.659080087391133	2.42757019281848	0.0152003451362188	0.1251952796356	not
XR_359388.3	37.4926914649857	1.58649931300203	0.654285274849715	2.42478223794114	0.0153175716763298	0.125764481166599	not
TCONS_00011696	150.015781318154	0.46613446404052	0.192230240309543	2.42487583269894	0.0153136233763581	0.125764481166599	not
XR_001839851.1	19.2721089161634	-1.81605347837845	0.748763231791731	-2.42540418822753	0.015291351470089	0.125764481166599	not
TCONS_00025332	223.810500184727	0.719598446075709	0.296844961222922	2.42415583916654	0.0153440194201822	0.125849849658628	not
XR_001839951.1	7.32029701576211	4.03676406701607	1.66556852024223	2.42365535728845	0.0153651795959624	0.125891717044871	not
XR_001839837.1	5.57098383169184	2.63845082189857	1.08988681665033	2.42084846021683	0.0154843307629396	0.126606580301031	not
TCONS_00035234	686.041986495968	0.503781352547294	0.208101942599207	2.42083925913921	0.0154847226767872	0.126606580301031	not
TCONS_00027072	57.8585112571002	4.28395443018195	1.76992233633376	2.42041944001666	0.0155026138847504	0.126620828614925	not
TCONS_00017124	325.483664870633	0.532805322559213	0.220187313427336	2.41978211308275	0.0155298092784364	0.12671096207307	not
TCONS_00021115	2.88476030958676	-5.5619505275028	2.29983061267444	-2.41841746816079	0.0155881812986273	0.127055020335277	not
TCONS_00045972	48.5360880263226	-0.69904958961791	0.289119748865802	-2.41785485896497	0.015612302777899	0.127119487104368	not
TCONS_00045461	146.95699922247	0.482340631816832	0.199548482194326	2.41716011323561	0.0156421348316209	0.127230268894958	not
XR_001839574.1	36.5105847303479	0.706684089398478	0.292476576208291	2.41620747397974	0.0156831222375866	0.127249499217635	not
TCONS_00020737	65.6735950341411	-0.675680097020373	0.279590181298671	-2.41668034936671	0.0156627649287377	0.127249499217635	not
TCONS_00041628	745.28331803085	-0.780201508804731	0.32293457388662	-2.41597392132641	0.0156931852752778	0.127249499217635	not
NR_110672.1	273.480688231679	1.2247500169599	0.507064819377084	2.41537170428127	0.0157191590943411	0.127328436424307	not
XR_355163.2	922.504105212126	0.756738355019354	0.313399568231525	2.41461198970227	0.0157519797729402	0.127453976371411	not
TCONS_00001994	333.896774338495	-0.433010447313284	0.179380902580679	-2.41391609186787	0.0157820963627194	0.127453976371411	not
TCONS_00020324	395.26239359049	-0.44706133139496	0.185204034429766	-2.41388548997564	0.0157834218921872	0.127453976371411	not
TCONS_00022468	19.3174838615524	7.35870957573351	3.05042618806983	2.41235457671892	0.0158498589304953	0.127597781996176	not
TCONS_00009967	225.638845970171	0.299628714320212	0.124194513450143	2.41257609532402	0.0158402304951034	0.127597781996176	not
TCONS_00027052	209.799248004896	-0.36362393062704	0.150734305607843	-2.41235018903435	0.0158500496957373	0.127597781996176	not
XR_596173.2	1392.93303918062	-0.253830951537049	0.105267300561599	-2.41129914211598	0.0158958047276055	0.127803258266458	not
TCONS_00046820	485.545779797157	-0.730369351073693	0.3029301767879	-2.41101549808644	0.0159081724356667	0.127803258266458	not
XR_001837284.1	46.9198277673192	-0.984571182352378	0.408544817293196	-2.40994657299934	0.0159548567532352	0.128047115457643	not
TCONS_00011040	147.69351574135	-0.397324985421275	0.165073158211157	-2.40696300795934	0.0160857991327832	0.128966003067641	not
TCONS_00026077	402.37018911783	0.880145051500847	0.365979324405673	2.40490375495978	0.0161767255293104	0.129430376227107	not
XR_596809.2	8.91888542658675	-4.1556192499034	1.72797749560916	-2.40490357106093	0.016176733669502	0.129430376227107	not
XR_001840958.1	7.18028978761969	3.03402275407701	1.26247160648864	2.40324038852299	0.0162505010321787	0.129785865005176	not
ENSRNOT00000081442	7.58307540001313	1.86925619910013	0.77783401980409	2.40315562383211	0.0162542685161437	0.129785865005176	not
TCONS_00031884	77.909760347516	1.27224098583245	0.529794184642887	2.40138722302136	0.0163330427682481	0.130100913485965	not
TCONS_00028132	55.6142848272187	-0.554557031594606	0.230963925637033	-2.40105475374587	0.0163478901717715	0.130100913485965	not
TCONS_00001203	88.982575768327	-0.612266385261312	0.255027932460868	-2.40078166871098	0.0163600944646296	0.130100913485965	not
TCONS_00016772	1423.84885130087	-0.621783671007755	0.258977362610696	-2.4009190021077	0.0163539559732592	0.130100913485965	not
TCONS_00049129	108.674673244535	0.690231552223071	0.287665334921873	2.39942554222089	0.0164208190167657	0.130211402695867	not
ENSRNOT00000081647	57.222995646114	0.651984528725534	0.271719092716322	2.39948000049527	0.01641837667664	0.130211402695867	not
TCONS_00006567	121.716915575776	0.536415280702047	0.223566086267758	2.39935890839722	0.0164238078390782	0.130211402695867	not
XR_358764.1	4.89670978818536	2.09644363332058	0.874358366017681	2.39769380016224	0.0164986506654819	0.130540786950599	not
TCONS_00041380	126.648754871852	-0.491324486494938	0.204891996023817	-2.39796817850232	0.0164862974067559	0.130540786950599	not
ENSRNOT00000089947	5.93645550491653	-1.29845627130325	0.541639363964008	-2.39727087374236	0.0165177078871588	0.130559826152432	not
TCONS_00012335	41.2424714669256	1.10397169615767	0.460673574651208	2.39642939578968	0.0165556827074561	0.130596688238595	not
TCONS_00003288	272.397344826553	0.805373594509403	0.336055489093918	2.39654944092975	0.016550260539522	0.130596688238595	not
TCONS_00001798	1847.90740509386	0.671833875565112	0.280563667725232	2.39458615939918	0.0166391336358591	0.130991412488726	not
TCONS_00029162	336.165609784578	0.506894943867477	0.211682115387029	2.3946044895701	0.0166383019382462	0.130991412488726	not
XR_001837223.1	3.60398246204714	3.00617701995166	1.25592377349051	2.39359830859542	0.0166840095718941	0.131212957927003	not
TCONS_00024125	72.0628113228043	1.11690115284031	0.466692938042647	2.3932248847062	0.016701001074051	0.131214979380394	not
TCONS_00012104	666.68201814621	-0.462299255923056	0.193259043285245	-2.39212224206614	0.0167512621265986	0.131478124459119	not
ENSRNOT00000093622	90.2721762941057	1.88786705294354	0.789877115039247	2.39007690816531	0.0168448449833558	0.132080429514493	not
TCONS_00055973	71.9662125860227	0.47370308824164	0.198228811849592	2.38967829056589	0.0168631367997538	0.132091763882986	not
TCONS_00021522	48.8895130959839	1.95481180547528	0.818164219435385	2.3892658210161	0.0168820826081148	0.132108193343541	not
TCONS_00056966	31.0255333452398	1.98523603696961	0.831063605499893	2.38878952685633	0.0169039832889455	0.132147203326005	not
TCONS_00046802	89.1581150942084	1.152407210844	0.482496768849711	2.38842472166473	0.0169207744087883	0.132147203326005	not
TCONS_00006787	5.81981687079673	5.62894955702895	2.35829838020675	2.38686911048781	0.016992539919657	0.132329870842333	not
TCONS_00037874	34.6520016617353	1.69997198464512	0.712232904088167	2.38682034329978	0.0169947940234956	0.132329870842333	not
TCONS_00050267	670.403710524151	0.342808246405427	0.143607833926133	2.38711382961013	0.0169812325393912	0.132329870842333	not
TCONS_00020990	653.682441356831	-0.455803764445426	0.190996693985075	-2.38644845067865	0.0170119921759344	0.132332371678077	not
TCONS_00021761	134.568822505891	1.07285001353372	0.449769933472391	2.38533066283672	0.0170637761786205	0.132603636289953	not
TCONS_00036006	399.317851730181	-0.396105116231246	0.166197628570581	-2.3833379551684	0.0171564359121508	0.132977027354491	not
TCONS_00016761	4752.92448327166	-0.413058021838691	0.173320497984785	-2.38320352549962	0.0171627026760292	0.132977027354491	not
XR_594896.2	9.31516426563333	-1.1457257781706	0.48067520504084	-2.3835757828891	0.0171453539153241	0.132977027354491	not
XR_596525.2	9.49493321898587	1.53924999304644	0.646081192057003	2.38244049195389	0.0171983113904176	0.133121381650804	not
TCONS_00023443	1198.153120825	-0.253502683140239	0.106479782903574	-2.38075882789699	0.0172770189982891	0.133598723831937	not
XR_001838834.1	12.7882089798053	-1.4003458810742	0.588955526662859	-2.3776767814861	0.0174220896512275	0.134542276697246	not
XR_001839832.1	9.433093473838	-1.57034373708376	0.660519226496662	-2.37743834560688	0.0174333571131746	0.134542276697246	not
TCONS_00054592	1160.19105698172	-0.497263486573046	0.209262531037274	-2.37626623413282	0.0174888390546824	0.1347052917758	not
XR_001836084.1	4.2569394423179	-2.36616918728948	0.995738226072951	-2.37629642543835	0.0174874080079534	0.1347052917758	not
TCONS_00031049	218.540210305594	-0.542905592959001	0.22851671260703	-2.3757806891464	0.0175118676539816	0.134750298601442	not
TCONS_00010696	193.934892376743	1.12775996154277	0.475076552421394	2.37384892138908	0.0176037517069368	0.13532452660205	not
XR_001838606.1	123.389728764848	-0.862141898605047	0.363299334044697	-2.37308967513543	0.0176399805899279	0.135470213325784	not
TCONS_00030521	16.399811091935	1.08773892920103	0.458558267688577	2.37208443473045	0.0176880480852846	0.135573787914679	not
TCONS_00024979	357.81960120004	0.448991848155578	0.189274970143477	2.37216705312502	0.0176840932034379	0.135573787914679	not
XR_355227.2	12.9429527231122	2.23036162157923	0.941637585147198	2.36859876534195	0.0178556123113256	0.135595461890026	not
XR_594019.2	7.57412546731199	1.40654534375339	0.593300946464522	2.37071144439426	0.0177538856971495	0.135595461890026	not
ENSRNOT00000081704	45.7885989857718	1.20545270832341	0.508580148072094	2.37023154146498	0.0177769485909053	0.135595461890026	not
TCONS_00047512	48.0206049850829	1.12800733733299	0.475784764067229	2.37083534935053	0.0177479354057642	0.135595461890026	not
TCONS_00003832	651.350761470741	0.756979346104472	0.319565688380168	2.3687754149749	0.0178470870158387	0.135595461890026	not
TCONS_00017812	443.818246293053	0.695574284911282	0.293634905229428	2.36884059940968	0.0178439420479786	0.135595461890026	not
XR_001842689.1	145.20159187746	0.497355091371413	0.20984421084579	2.37011585579031	0.0177825120707354	0.135595461890026	not
TCONS_00022657	1210.03550401417	0.280007589352615	0.118216297234986	2.36860395649194	0.0178553617301369	0.135595461890026	not
TCONS_00024461	654.427481743654	-0.647090334684831	0.27325629740207	-2.36807107772781	0.0178811003181083	0.135595461890026	not
TCONS_00001973	288.649807366954	-0.847170448752013	0.357730352513432	-2.36818162842418	0.0178757579359849	0.135595461890026	not
XR_001839347.1	62.7518763036111	-0.869807572461326	0.367242497760256	-2.36848289009611	0.0178612065092131	0.135595461890026	not
XR_362393.3	13.1551137942864	1.9981633099811	0.844288945424934	2.36668183423321	0.0179483550921173	0.135655918934885	not
TCONS_00026359	337.358715960694	-0.32452913759723	0.137135961380965	-2.36647728523727	0.0179582762217078	0.135655918934885	not
XR_001836515.1	40.0900434661651	-0.811740199531345	0.342933343214935	-2.36704950274428	0.017930534335607	0.135655918934885	not
TCONS_00017374	12.9697883665406	-2.5545018908306	1.07902675902239	-2.36741292045901	0.0179129348483225	0.135655918934885	not
XR_001837814.1	8.57698849067317	2.04940489680691	0.866276134491328	2.36576400434985	0.0179929096927743	0.135786722715152	not
XR_001838007.1	44.609675418006	1.47828091492543	0.625052239403463	2.36505178564957	0.0180275499502706	0.135917326115453	not
TCONS_00050779	468.47752208478	-0.395679355471487	0.167343442649079	-2.36447481423715	0.0180556549840614	0.135998454111456	not
XR_590559.2	17622.0072183719	0.867118300135913	0.366845619314697	2.36371447410432	0.0180927507519845	0.136016547120144	not
TCONS_00028909	524.049262707797	0.750859007756088	0.317617186835595	2.36403771230663	0.0180769723333806	0.136016547120144	not
XR_001842537.1	12.49780594566	2.48263486774066	1.05111633941158	2.36190303076293	0.0181813971948674	0.136552045407045	not
TCONS_00028472	234.454582375647	1.25738311383787	0.532759185964035	2.36013408490108	0.0182683307435396	0.136913799399074	not
TCONS_00033101	303.651042817074	0.295131177252918	0.125063125431346	2.35985768175074	0.0182819471968921	0.136913799399074	not
TCONS_00001586	222.292395930046	-0.4419042617196	0.187247595990082	-2.35999965384339	0.0182749521137055	0.136913799399074	not
TCONS_00034528	299.018650954269	0.815995789060889	0.346288914883377	2.3564017038654	0.0184529506626679	0.137845696736719	not
XR_355369.3	73.639396149529	0.768482222562819	0.32613343337043	2.35634296864608	0.0184558689674385	0.137845696736719	not
XR_001839366.1	21.3047752703849	-1.02579465011709	0.435345435385947	-2.35627749078774	0.0184591227615808	0.137845696736719	not
TCONS_00011633	3.16761597975686	4.7596560115537	2.02049411198001	2.3556891273934	0.0184883828615223	0.137904782785173	not
TCONS_00020982	1827.39916213795	-0.420992677106553	0.178734247037366	-2.3554113667905	0.0185022103673003	0.137904782785173	not
TCONS_00010690	91.928530368116	1.38534147037616	0.588245367097678	2.35504017177601	0.0185207033626626	0.137911524279808	not
ENSRNOT00000083718	39.1079939456926	3.1700813903044	1.34733757105789	2.3528486538198	0.0186302151423156	0.138595367107113	not
XR_001842516.1	75.2118771011467	-1.63524764976729	0.695266718546504	-2.35197170545697	0.0186741953662708	0.138790868120312	not
ENSRNOT00000093160	3.08835445188612	4.72312357943935	2.01024340407085	2.34952820632307	0.0187972198583363	0.139572917527666	not
TCONS_00022347	1272.62905126932	0.976413324116543	0.415813984394962	2.3481974170188	0.0188645197235381	0.139940112726833	not
XR_001838253.1	3.58960857075016	3.9056810767306	1.66415800277689	2.34694125810974	0.0189282386671038	0.140147610376544	not
XR_001836348.1	458.272259617701	-0.486137972306226	0.20712891020379	-2.34703099547004	0.0189236804849468	0.140147610376544	not
XR_001840709.1	63.3120372842285	1.03382889819497	0.440893505745405	2.34484945848116	0.0190347633788172	0.14080337703142	not
TCONS_00038582	173.647120737697	0.787663691359446	0.336005212144726	2.34420081263555	0.0190679019052425	0.140915569122532	not
TCONS_00016701	641.232630054091	-0.746625417090258	0.31863903103649	-2.34316999603466	0.0191206688417755	0.141172471175482	not
TCONS_00025240	7804.93667901088	0.532888718003126	0.227493640312264	2.34243347318047	0.0191584491881866	0.141318344388119	not
TCONS_00001090	426.855303757234	0.322451187053426	0.137754054532925	2.34077456483399	0.0192437828933272	0.141814381265581	not
TCONS_00002768	65.9534454261918	0.781486092181723	0.334043201331425	2.33947611885794	0.0193108061101677	0.142174676722841	not
TCONS_00039843	1185.05029347373	0.643291854776011	0.275030555057082	2.33898322549106	0.0193363016574187	0.142228837988574	not
XR_001838384.1	16.773584524872	3.4705194066025	1.4843345320689	2.33809786919476	0.0193821717352875	0.14227553926023	not
XR_595288.2	6.63441115473062	3.33276301947377	1.42580010914605	2.33746862417471	0.0194148305301272	0.14227553926023	not
TCONS_00041310	104.101248330725	1.30617026608954	0.55879528761046	2.3374754495068	0.0194144760270014	0.14227553926023	not
TCONS_00001127	1157.12543037379	-0.359340886339823	0.153731292134696	-2.33746091215428	0.01941523109405	0.14227553926023	not
XR_355160.3	7.3713877326839	1.82581220932052	0.781307779445571	2.33686679865922	0.0194461111840514	0.142367385954344	not
TCONS_00029072	678.024654924798	-0.27933850317381	0.1195531489393	-2.33652150237915	0.0194640782735693	0.142367385954344	not
ENSRNOT00000088540	245.41382523508	0.618060589712435	0.264620255463521	2.33565109605767	0.0195094332238644	0.142566137845592	not
XR_592353.1	10.5263738386318	2.95530846411064	1.26581607313889	2.33470606577325	0.0195587811768089	0.142660840192892	not
TCONS_00050283	31.4300239389678	2.38124071216383	1.01979819362622	2.33501169843865	0.0195428096173621	0.142660840192892	not
ENSRNOT00000091737	8.93956969888061	1.65858385752369	0.710757126894034	2.33354516580312	0.0196195507073908	0.142709171476977	not
TCONS_00007582	86.7539222600682	0.78815301512144	0.337750465069319	2.3335364318734	0.0196200085259765	0.142709171476977	not
TCONS_00047565	75.8493371959808	-0.654313492849017	0.280316207779317	-2.3341978618808	0.0195853638186306	0.142709171476977	not
TCONS_00026194	258.342846349487	-0.478980778648152	0.205407969145623	-2.33185100188873	0.0197085308862603	0.143220195254093	not
TCONS_00038184	320.794896846606	-0.560301955484528	0.240424820889647	-2.33046635289665	0.0197815163696121	0.143617472087156	not
TCONS_00022208	710.633931899804	-0.346000363973052	0.148515096579541	-2.32973193932337	0.0198203233467197	0.143766101167095	not
TCONS_00035438	490.395431964964	0.387506094742166	0.166442345424569	2.32817011652712	0.0199030723135732	0.144232892801042	not
TCONS_00006786	5.17240937851482	5.46469489113053	2.34943284452335	2.32596343575813	0.0200205013732573	0.144416514505713	not
TCONS_00056777	36.3196819857848	1.76702744282093	0.759248350073194	2.32733787653353	0.019947289356164	0.144416514505713	not
XR_590640.2	423.501354691284	0.890417566935559	0.382771163268346	2.32623993754546	0.02000575420004	0.144416514505713	not
TCONS_00037175	129590.113968048	0.267946885951717	0.11516223636163	2.32669054038093	0.0199817416946809	0.144416514505713	not
TCONS_00001507	350.038592477175	-0.749373465275765	0.322124670358375	-2.32634608346533	0.0200000954455452	0.144416514505713	not
TCONS_00032378	332.410264815812	1.07535510829123	0.462724391000654	2.32396460875067	0.0201273909511794	0.145054110706064	not
TCONS_00016624	51957.8295603305	1.31667069938488	0.56664769438985	2.32361432406891	0.0201461740248588	0.145056152919117	not
XR_355069.3	340.426424145283	0.747666564206268	0.321886678699477	2.32276330051021	0.0201918716103679	0.145177104514611	not
TCONS_00017499	79.9967947007042	0.697963267719249	0.300507898881776	2.32261205218382	0.0202000026814743	0.145177104514611	not
TCONS_00056631	352.02720394512	0.442217541382839	0.19044421369303	2.32203191059212	0.0202312174462767	0.145268293036864	not
XR_362411.3	7.95461167668575	2.83339410505636	1.22073366799575	2.32105837607342	0.0202836934596444	0.145511839356882	not
TCONS_00017883	13.4529402917931	6.83582210678946	2.94639665694871	2.32006172375604	0.0203375385559068	0.14576475303187	not
XR_596127.1	3.07973875532412	4.71899622859413	2.03531896496396	2.31855365661456	0.0204192504074084	0.146216751090858	not
XR_001840749.1	12.0040408367597	3.18911088782497	1.37617749323901	2.31736887392264	0.0204836463961068	0.14654404324076	not
ENSRNOT00000082882	3.21081396098089	4.75535472006299	2.0544440306913	2.31466744726205	0.0206311385852564	0.147062506951814	not
TCONS_00025044	540.510009309589	1.26756509833368	0.547505017386329	2.31516617762658	0.0206038394680112	0.147062506951814	not
TCONS_00039938	143.691577903869	0.498866663055029	0.21549978186844	2.3149288538936	0.0206168259806357	0.147062506951814	not
TCONS_00052800	760.071852646157	-0.757983140669925	0.327353727869246	-2.31548650935994	0.0205863220140492	0.147062506951814	not
TCONS_00015438	5.84761998424055	-3.73912898945654	1.61568602559689	-2.31426708544761	0.0206530760959193	0.147085167727614	not
TCONS_00047678	93.0329073490236	1.4921036410176	0.645186125267832	2.31267161921405	0.0207407005547021	0.147174509546986	not
XR_001836174.1	248.040653597226	0.697725980053787	0.301627770290286	2.31320206154193	0.020711532283263	0.147174509546986	not
TCONS_00026621	610.274806136677	-0.453461358619526	0.196006960582931	-2.31349620070082	0.0206953734064472	0.147174509546986	not
XR_001840213.1	77.268387352491	-0.675993743287669	0.292267621721588	-2.3129272387607	0.0207266399308935	0.147174509546986	not
TCONS_00028093	30.8491842039646	2.03338583125332	0.879677696148618	2.31151231883659	0.0208045735225415	0.147455322793071	not
TCONS_00016627	2629.15638006515	0.946404012069676	0.409473391390391	2.31127109103746	0.0208178857711937	0.147455322793071	not
TCONS_00055366	2575.46413963175	-0.327479921429211	0.141712971003221	-2.31086765813249	0.0208401659633806	0.147479910937606	not
TCONS_00035457	305.300796085437	0.856355147475994	0.370810723711676	2.30941311217809	0.0209206681061371	0.147841054216302	not
TCONS_00053745	744.794734331795	-0.484079627232486	0.209625024446733	-2.30926449983787	0.0209289083254809	0.147841054216302	not
XR_001836197.1	7.38981209393594	2.00082525603191	0.867466415015159	2.30651610413868	0.0210818113393824	0.148546089355894	not
XR_350997.3	185.589753011873	0.903950274981005	0.391884415647891	2.30667574133187	0.0210729036046134	0.148546089355894	not
TCONS_00044953	68.8825857588155	0.740178740884815	0.321011404614974	2.3057708550031	0.0211234395653389	0.148546089355894	not
TCONS_00017730	132.333721094243	0.49761524031203	0.215783598967444	2.30608462688171	0.021105904133466	0.148546089355894	not
TCONS_00009220	171.254958941301	-0.338844298721519	0.146920454299118	-2.30631126440475	0.0210932461755609	0.148546089355894	not
TCONS_00003906	61.5666763331356	0.98906655320808	0.429126230277256	2.30483825835827	0.0211756335389883	0.148779697651619	not
TCONS_00043496	110.601940009068	0.452717644590346	0.196468074535128	2.30428096606302	0.0212068767176451	0.148865819465582	not
TCONS_00014736	222.508119516003	-0.511140150475593	0.221890541400989	-2.30356890045118	0.021246855295137	0.149013052208559	not
TCONS_00033801	202.767003559039	0.719919341609817	0.312731926789449	2.30203340285916	0.0213332885304408	0.149485536521167	not
TCONS_00022346	1266.37077791032	0.992121943059036	0.431177670355235	2.30095854045887	0.0213939746459932	0.149776924285029	not
TCONS_00013982	6.56068735587208	5.80450314113099	2.52495019346088	2.29885847101598	0.0215129772719155	0.150341581808458	not
XR_362049.3	67.7781317299167	1.06641158411457	0.463873014101801	2.29892999095769	0.0215089150600428	0.150341581808458	not
XR_593239.2	12.9291461971771	1.34188836027831	0.583932953547316	2.29801786682275	0.0215607722549341	0.150436784483438	not
TCONS_00050336	85.5455578171363	-0.718679876358248	0.312749071082199	-2.29794407980626	0.0215649720392022	0.150436784483438	not
XR_590558.2	606.283516514564	0.74821993943786	0.325831814520205	2.296337883824	0.0216565696034628	0.150851866419576	not
TCONS_00054946	1186.59991754262	-0.457898764326609	0.19941361383577	-2.29622619799527	0.0216629513567711	0.150851866419576	not
TCONS_00010551	138.107361960601	0.4970644967177	0.216542780028806	2.29545633731855	0.0217069859153925	0.150890493406553	not
TCONS_00022865	995.438895288624	-0.737156328019338	0.321102942122426	-2.29570094607942	0.0216929863253342	0.150890493406553	not
XR_593486.1	434.821202837164	1.39339488529238	0.607163800612381	2.2949241767823	0.0217374700003685	0.150968558257653	not
TCONS_00026309	38.9406336246572	0.632911182711205	0.275959423356203	2.29349364125267	0.0218196010305665	0.1514048598944	not
ENSRNOT00000085625	4.33159932053682	-1.86808953624925	0.815476244060773	-2.29079577713613	0.0219752280003655	0.152349922856645	not
XR_596911.2	3.06395382276126	4.69557848718728	2.0504990360413	2.28996863917214	0.0220231346800081	0.15249507571241	not
XR_001836700.1	5.81179973145473	3.13883696773772	1.37171411711376	2.28825884969543	0.0221224513890538	0.15249507571241	not
XR_592911.2	244.974009138919	0.962106825907935	0.420350280806089	2.2888216562219	0.0220897166660467	0.15249507571241	not
TCONS_00041577	698.733094603764	0.733952160000156	0.320624216616684	2.28913513690583	0.0220715018495038	0.15249507571241	not
TCONS_00038321	594.663207050552	-0.423329666241713	0.185014462359608	-2.2880895949577	0.0221323040633494	0.15249507571241	not
TCONS_00039320	94.6673520751358	-0.651687083377394	0.284798726718788	-2.28823734883082	0.0221237027880394	0.15249507571241	not
TCONS_00048773	7.24200095313482	-1.47832358126674	0.645740444359507	-2.28934643041145	0.0220592319979388	0.15249507571241	not
XR_597243.1	156.998601420358	-0.426926774677544	0.186668402613136	-2.28708645223871	0.0221907774903623	0.152763728096515	not
ENSRNOT00000079081	51.5849513040319	0.5644202323238	0.246860874265594	2.28638999194562	0.0222314533044368	0.152909495929902	not
XR_001836172.1	230.859209576647	1.77080875660384	0.775590586578005	2.28317463781614	0.0224200834378921	0.153802164686362	not
XR_354085.3	12.743867252818	1.68610373459874	0.738314113146088	2.28372139253028	0.0223879099883999	0.153802164686362	not
ENSRNOT00000088112	11.1283839688614	-2.3489544358085	1.02870397374564	-2.28341145339962	0.0224061432372203	0.153802164686362	not
XR_353973.2	63.6134167444434	0.833000870316851	0.365238906477224	2.28070135887562	0.0225661247090744	0.154455764118998	not
TCONS_00011360	51.5174256273115	-0.823426911368403	0.360977767370936	-2.28110145775892	0.0225424439045815	0.154455764118998	not
XR_001836177.1	45.274408266769	-0.922332754066389	0.404432452537617	-2.28056069259329	0.0225744555133748	0.154455764118998	not
TCONS_00027926	97.6487194125254	-1.15316685691805	0.505796539602117	-2.27990262215947	0.0226134645171436	0.154587772693045	not
XR_001840708.1	306.721257319089	-0.866736032172345	0.380617174243093	-2.27718582036127	0.0227751315246217	0.155557322547525	not
XR_001842515.1	225.953329203654	-1.14538772742229	0.503135898691289	-2.27649772238787	0.022816236769869	0.155702447791595	not
XR_001838852.1	5.44193729646969	4.55697415903776	2.00528636120494	2.27248050313351	0.0230575042770015	0.155932868715364	not
XR_001836904.1	5.20438404920879	4.47179520319137	1.96853548244855	2.27163556007086	0.0231085312392875	0.155932868715364	not
XR_593966.2	6.21573495454049	1.95327877507642	0.858585284572825	2.27499680017023	0.0229061217856389	0.155932868715364	not
XR_595236.2	44.2531903057608	0.867702190026047	0.381757015086255	2.27291747298997	0.0230311536373552	0.155932868715364	not
XR_595242.2	44.2531903057608	0.867702190026047	0.381757015086255	2.27291747298997	0.0230311536373552	0.155932868715364	not
XR_001839834.1	66.6563284546212	0.771556510517438	0.339162789904702	2.27488549299358	0.0229127998205929	0.155932868715364	not
TCONS_00024246	98.0962249944945	0.52339498016725	0.230314128855969	2.27252658257264	0.0230547243092814	0.155932868715364	not
TCONS_00046430	71.1539778359672	0.490238981941292	0.215656562569495	2.27323933990329	0.0230117607941349	0.155932868715364	not
TCONS_00018478	221.872556186813	-0.467656997475822	0.205657788880856	-2.27395714026056	0.0229685635917021	0.155932868715364	not
TCONS_00023876	128.707203623468	-0.475709452272889	0.209192759721681	-2.27402445909597	0.0229645159612373	0.155932868715364	not
TCONS_00035823	194.186768595882	-0.505932340368492	0.222686648937407	-2.27194734297116	0.0230896909508695	0.155932868715364	not
TCONS_00007658	113.584986638105	-0.78768540665406	0.346662879450274	-2.2721942652272	0.0230747795016374	0.155932868715364	not
XR_001836948.1	6.78308685830944	-1.41932448299055	0.624140955786576	-2.2740447808009	0.0229632942146738	0.155932868715364	not
ENSRNOT00000086314	242.701970549492	0.912976128468301	0.401975508668184	2.27122326803728	0.0231334655501911	0.155941218272969	not
TCONS_00045197	341.363514003329	0.526067987995943	0.231650290005697	2.27095760589381	0.0231495444547553	0.155941218272969	not
ENSRNOT00000087999	13.3756991254564	1.93752293499776	0.853348815377866	2.27049349583947	0.023177657483665	0.155996577106796	not
XR_001840878.1	306.240093284108	0.506056191351245	0.223101881090037	2.26827397814282	0.0233125129282444	0.156635316084289	not
TCONS_00016733	3196.64142915628	-0.5259739041151	0.231852818516423	-2.26856808332414	0.0232946043623692	0.156635316084289	not
TCONS_00055843	190.556810998408	0.455748428282282	0.200991637376283	2.26749945535824	0.0233597321357635	0.156684054470934	not
TCONS_00001797	59.57259950782	-1.1960483790657	0.527446322163604	-2.26762104276217	0.0233523140036672	0.156684054470934	not
TCONS_00004535	1073.84322764692	-0.502303221334176	0.221556708710212	-2.26715419387805	0.0233808079312071	0.156691380332133	not
TCONS_00029857	205.165891539842	0.692957425662283	0.305842834591772	2.26573045789096	0.0234678915036989	0.157140680854401	not
TCONS_00016713	380.78270898568	-0.504066306009657	0.222551923311931	-2.26493799068702	0.0235164850292758	0.15733170572914	not
XR_356227.1	2.70417338253473	4.49867056806669	1.9882098790375	2.26267388342548	0.0236557999076548	0.157476021635868	not
XR_001837726.1	3.72312453292901	4.00253580510854	1.76827712282574	2.2635229249092	0.0236034730576027	0.157476021635868	not
XR_354405.3	3.93685206955048	3.13482374024621	1.38547835115449	2.26262917614991	0.0236585580266615	0.157476021635868	not
XR_354406.3	3.93685206955048	3.13482374024621	1.38547835115449	2.26262917614991	0.0236585580266615	0.157476021635868	not
TCONS_00002561	71.1339577914298	0.715176871594521	0.316007835083904	2.26316183396096	0.0236257149858468	0.157476021635868	not
NR_130147.1	2040.07582912172	0.572598086863517	0.252910264910929	2.26403656279106	0.0235718660822405	0.157476021635868	not
XR_594875.2	48.4998196422694	-0.86463058946507	0.382474802501597	-2.26062104956956	0.0237827331407856	0.15816828715598	not
TCONS_00029088	4869.24050168883	-0.344442182933146	0.152428349866156	-2.25969895518513	0.0238399411987676	0.158414388931811	not
TCONS_00002729	1238.73210500018	-0.406653211295919	0.179996129436132	-2.25923308778821	0.023868889640344	0.15847245018623	not
TCONS_00023883	754.625254801446	-0.488340333419791	0.216215452387167	-2.25858202098036	0.0239093972281811	0.158607092780176	not
XR_001840935.1	4.63487300552344	5.29245956502104	2.34507004595807	2.25684498172797	0.0240177629044371	0.158637892613198	not
XR_357777.1	17.2818678979428	3.28810000443109	1.45699842531627	2.25676290879817	0.0240228935673042	0.158637892613198	not
XR_001837656.1	37.7828655298468	1.36007142885249	0.602732082247127	2.25651075977543	0.024038662221062	0.158637892613198	not
XR_001842558.1	75.1805671808678	0.921377839480167	0.408485841819506	2.25559308341289	0.0240961267825938	0.158637892613198	not
XR_001839040.1	40.9452345626398	0.659587910020306	0.292287481935461	2.25664098117602	0.0240305174396557	0.158637892613198	not
TCONS_00041481	134.576647540188	0.467434383519072	0.207200932395834	2.25594729769889	0.0240739319132814	0.158637892613198	not
ENSRNOT00000076835	68.8308340358827	-0.487760051879833	0.216046841403348	-2.25765879617379	0.0239669399504966	0.158637892613198	not
XR_594851.2	236.996614565042	-0.503434038490505	0.223192008210739	-2.25560960953028	0.0240950908708693	0.158637892613198	not
TCONS_00048770	100.862070567801	-0.858530051111143	0.380409982625502	-2.25685468395379	0.0240171564475341	0.158637892613198	not
TCONS_00008502	524.079687138823	0.563351906794606	0.249849191353931	2.25476778108348	0.024147908604095	0.158845428997239	not
XR_591165.2	121.245541778815	0.720488218376513	0.319732964415998	2.25340611873569	0.0242335540901028	0.159077082630299	not
TCONS_00020987	959.965043326752	-0.445320599523661	0.197635626417778	-2.25324050929111	0.0242439884891222	0.159077082630299	not
TCONS_00004586	373.824980697164	-0.541327451273425	0.240203821551797	-2.25361714803815	0.0242202636058156	0.159077082630299	not
TCONS_00022704	2991.17538211666	-0.164213823375591	0.0729019229809346	-2.25253075174075	0.0242887516426075	0.159237543168634	not
TCONS_00021917	945.185315778146	0.285512705959754	0.126773648310223	2.25214553470204	0.0243130765793901	0.159263854184626	not
TCONS_00002717	1576.93623544669	-0.633315800963465	0.281266456134534	-2.2516577684633	0.0243439073869532	0.159296230362745	not
TCONS_00001205	25.9647099758584	-1.07446571650865	0.477238129696129	-2.2514247073946	0.0243586507084469	0.159296230362745	not
TCONS_00041311	62.2142971712556	2.0660913759185	0.918496169197605	2.24942840831163	0.0244852528927222	0.159737612059063	not
TCONS_00004629	154.286061144371	-0.364231826523578	0.161894783047203	-2.249805828625	0.0244612738665782	0.159737612059063	not
ENSRNOT00000083048	30.8231290060258	-0.834353295395014	0.370923123307119	-2.249396823676	0.0244872605146019	0.159737612059063	not
TCONS_00004542	615.015126226692	-0.64563528214802	0.287117727789147	-2.24867787551649	0.0245329977840295	0.159902939006297	not
TCONS_00026232	142.074400529255	0.520806993238508	0.231651794222433	2.24823207170339	0.0245613956150873	0.159955068951744	not
ENSRNOT00000082747	281.749953542989	0.566161823663939	0.251942144046049	2.24718982926675	0.0246278979083534	0.160255060165477	not
TCONS_00015237	166.933086920302	0.630687917415559	0.280813403298755	2.24593238786603	0.0247083389736178	0.160645179015039	not
XR_001838013.1	9.98812811078294	1.62262939923704	0.722748036416853	2.24508309601434	0.024762798573808	0.160653330310246	not
XR_597348.2	207.982153824332	0.493746992446177	0.219887711135281	2.24545059793001	0.0247392203021763	0.160653330310246	not
TCONS_00038880	294.966070684488	-0.344730852601792	0.153558063738204	-2.24495441144343	0.0247710593476709	0.160653330310246	not
TCONS_00022351	177.803987880428	1.05727933797503	0.471234226800445	2.24363867869632	0.0248556585179501	0.161029664309676	not
TCONS_00030203	56.5465718595826	0.752772934516796	0.335548004263273	2.24341353532881	0.0248701598621372	0.161029664309676	not
XR_001840713.1	9.2704434426505	2.78958630182141	1.24399337553569	2.24244465981995	0.0249326481700871	0.161168090932937	not
TCONS_00009452	41.7392952793741	0.901110619802053	0.401837243831641	2.24247660871274	0.0249305854380721	0.161168090932937	not
XR_590903.2	7.28725139361886	3.00671173727514	1.34188471711488	2.24066322458737	0.0250478979497956	0.161201441820285	not
XR_593243.1	10.6911986585756	2.58098817474346	1.15168139998961	2.24106091733942	0.0250221293422129	0.161201441820285	not
XR_001840272.1	15.8425934887996	1.42311294459857	0.635188212017017	2.24045868244237	0.0250611602574834	0.161201441820285	not
XR_001839416.1	19.7630439068937	1.15503255284797	0.515439686659475	2.24086849100357	0.0250345947902572	0.161201441820285	not
XR_001840573.1	1119.25305789859	0.351156767515972	0.156654212942035	2.24160436493275	0.0249869536257875	0.161201441820285	not
TCONS_00017639	125.943077862894	-0.451063466043901	0.201250569806691	-2.24130280215934	0.0250064675793542	0.161201441820285	not
XR_592332.1	18.2917740447055	0.943228675365229	0.421640577372093	2.23704435954427	0.0252834409333929	0.161746955337817	not
XR_594960.2	556.041570510765	0.444350247152887	0.198600571616842	2.23740668788289	0.0252597718319536	0.161746955337817	not
TCONS_00006958	245.257944839283	-0.269438908043476	0.120386980392832	-2.23810670526229	0.025214097504612	0.161746955337817	not
TCONS_00030063	649.673185922708	-0.280477593489973	0.125295893253161	-2.23852183984408	0.0251870448254302	0.161746955337817	not
TCONS_00025424	299.328046811266	-0.442181692192394	0.197700599099727	-2.23662292479621	0.0253109953066575	0.161746955337817	not
TCONS_00009603	652.08656827592	-0.515446541979896	0.23045162247498	-2.23668003047302	0.0253072600846287	0.161746955337817	not
XR_001835969.1	923.888992827906	-0.530838664131514	0.23724365787821	-2.23752520458954	0.0252520338907762	0.161746955337817	not
XR_591619.2	6.44997207397621	-1.54235094360245	0.689272852855655	-2.23764933902808	0.0252439313684582	0.161746955337817	not
TCONS_00049954	2787.75224888142	-0.27739120092677	0.124088331254239	-2.23543340556685	0.025388909053176	0.16211273280615	not
XR_001836117.1	4.3136592661697	2.68923943829352	1.20422670244963	2.2331670879105	0.0255379278305884	0.162846156977676	not
XR_001838075.1	402.069239188632	0.621654568717463	0.278387471476338	2.23305512069462	0.0255453096649077	0.162846156977676	not
TCONS_00024917	64.7442723351886	-0.569392579164406	0.255080343298958	-2.23220876920755	0.0256011681146817	0.163069666277189	not
TCONS_00009621	160.339879067587	-0.499654589004219	0.223891434608925	-2.23168246644618	0.0256359568874087	0.163158715871893	not
TCONS_00058448	578.285347329392	-0.551344909931781	0.247109215174748	-2.23117907416722	0.0256692695236876	0.163238233848528	not
TCONS_00046205	255.70782765729	-0.306138050722597	0.137246155448829	-2.23057651211758	0.0257091940763887	0.163286787442212	not
TCONS_00046407	56.4182227991146	-0.884597239258249	0.396602947482752	-2.23043536330934	0.0257185540736044	0.163286787442212	not
ENSRNOT00000076888	20.7073948093694	2.37077230547219	1.06499477890034	2.22608819539954	0.0260082744816458	0.164726209967291	not
TCONS_00017491	191.239139576479	0.617631994638466	0.277451757993515	2.22608787597915	0.0260082958729123	0.164726209967291	not
TCONS_00030041	216.967382969078	-0.277098732899964	0.124459465140952	-2.22641751341407	0.0259862284707717	0.164726209967291	not
XR_590668.2	5.16351261836778	2.19086136497849	0.984729837946096	2.22483495528894	0.0260923198589903	0.164996442095003	not
XR_359021.2	157.808142581004	0.809348897110217	0.363832292612308	2.22451089016621	0.0261140906312842	0.164996442095003	not
TCONS_00011489	1407.87010201013	0.484099453474272	0.2176036088818	2.2246848568455	0.0261024015569788	0.164996442095003	not
XR_001841939.1	7.16989888414068	2.16723474394946	0.97456640931655	2.22379380535936	0.0261623203794537	0.16516807898172	not
TCONS_00030823	23.6588007091405	1.46864866326668	0.660628306778922	2.22310889224152	0.0262084581886125	0.165326243489067	not
TCONS_00012002	405.546857158967	-0.560711614431804	0.252551430736486	-2.22018783578722	0.0264060196927428	0.166438585539225	not
XR_001841346.1	1020.25677223199	0.705477355730347	0.317809955191596	2.21980886440464	0.0264317449434712	0.16646691735081	not
TCONS_00050406	88.6485860605017	0.973681320075301	0.438869698133518	2.21861141066768	0.0265131725824119	0.166611847253209	not
TCONS_00016777	1988.12585210088	-0.503930915868851	0.227177934362061	-2.21822122506722	0.0265397522279376	0.166611847253209	not
TCONS_00055855	33.0045003161191	-0.577831377630096	0.260409892151676	-2.21893021365539	0.0264914726309419	0.166611847253209	not
XR_359401.3	4.06307240899599	-2.07831778187653	0.93682332511925	-2.21847356502569	0.0265225600708742	0.166611847253209	not
TCONS_00031096	130.489464745895	-0.586406885704658	0.26443011013717	-2.217625237158	0.0265803956643106	0.166733505923088	not
XR_001841887.1	18.4643557754314	1.47462045529715	0.665383845141618	2.21619515722282	0.0266781394076595	0.167212862586297	not
XR_001838811.1	6.77860953628207	4.86857778003391	2.19745745075046	2.21555042095183	0.0267223075583781	0.167288513521394	not
TCONS_00025222	10822.4922300286	0.49556729965348	0.223692399312287	2.21539623687276	0.0267328794085329	0.167288513521394	not
TCONS_00006378	35.0669655335975	1.124438254981	0.507652210755913	2.21497755974837	0.0267616048219351	0.167334723611478	not
TCONS_00055877	147.851494954803	-0.451834055997746	0.204072610679329	-2.21408475391996	0.026822949215011	0.167584657207093	not
XR_358126.3	231.72453896075	0.710361978266754	0.320895344746025	2.21368739028912	0.0268502909615397	0.167621919927892	not
XR_589888.2	6.50662880958224	3.90486462259377	1.76527716199359	2.2120405263635	0.0269638648637591	0.168066316907711	not
TCONS_00057422	263.634934488524	-0.575122304051328	0.259997094466014	-2.21203358150029	0.0269643446843388	0.168066316907711	not
TCONS_00014314	558.278568401772	0.248930444933093	0.112582888591355	2.21108596561812	0.027029884623139	0.168341005027826	not
TCONS_00048282	326.257735340014	0.559549295505955	0.253307312737638	2.20897410919007	0.0271764418016659	0.169119428703859	not
XR_001842794.1	3.67986536586963	4.97157881884847	2.25144259237739	2.20817481008867	0.027232089649242	0.169331336193264	not
TCONS_00023875	365.693308811006	-0.466359419810157	0.211297105549676	-2.20712639956403	0.0273052298924849	0.169651590797919	not
XR_001841312.1	299.221526877375	-0.485243441799873	0.219909773112689	-2.20655696621186	0.0273450262480881	0.169764331600363	not
TCONS_00002687	2150.1248644426	0.225903826370393	0.102484322246069	2.20427692177139	0.0275048749490829	0.170621617464999	not
XR_001838982.1	14.1700694733565	1.04143442749369	0.47264243692603	2.2034297941314	0.0275644701667799	0.170623201135448	not
TCONS_00023858	246.742151123175	0.454495213774128	0.206271290948172	2.2033857047432	0.027567574891069	0.170623201135448	not
TCONS_00023765	888.217553652834	0.329145717763248	0.149384528454295	2.20334542786305	0.0275704114065315	0.170623201135448	not
XR_362640.3	4.04638264941758	2.15919143566322	0.980301909618498	2.20257801650463	0.0276245047721259	0.170823140314069	not
XR_001838028.1	5.22475027744706	-1.49837984355013	0.680449876533695	-2.20204293545189	0.0276622757570343	0.170921910331683	not
XR_001836724.1	5.35940097996702	2.24702232847606	1.02107032116004	2.20065384519571	0.0277605385950135	0.170933466237085	not
TCONS_00020485	361.956064789057	-0.376996540765173	0.171348943971881	-2.20016845173578	0.0277949457278769	0.170933466237085	not
TCONS_00038291	670.314493049157	-0.42587037834405	0.193547696449387	-2.20033813967616	0.0277829132140094	0.170933466237085	not
XR_590265.2	2969.36007614167	-0.502338502912964	0.228240063400435	-2.20092167618986	0.0277415691137633	0.170933466237085	not
TCONS_00001491	526.892905489647	-0.769225710112167	0.349379144742543	-2.20169326557545	0.027686982756932	0.170933466237085	not
XR_001835683.1	11.571865808299	-1.91395970980558	0.869774236812623	-2.20052472101206	0.0277696879799666	0.170933466237085	not
XR_001840271.1	16.2382688339398	1.39750370256381	0.635841411403623	2.19788091417137	0.0279575933322627	0.171361731717719	not
TCONS_00025137	53.6223046574393	0.597965536032786	0.272118692849576	2.19744380575624	0.027988765636239	0.171361731717719	not
TCONS_00025562	115.208016368168	0.520692692854089	0.236821000687146	2.19867617881555	0.0279009559399087	0.171361731717719	not
TCONS_00051356	4505.5279680321	-0.272197632871094	0.123817590630226	-2.19837610702664	0.0279223149101565	0.171361731717719	not
TCONS_00001498	2696.05345200652	-0.516076674809233	0.234846906757879	-2.19750254297067	0.0279845750611618	0.171361731717719	not
XR_359892.3	96.5206015753804	-0.759592290922253	0.345686174450484	-2.19734645775096	0.0279957120686645	0.171361731717719	not
TCONS_00055871	268.666732205023	-0.438236923094734	0.199524882177204	-2.19640236502194	0.0280631565385524	0.171640569749446	not
XR_001839029.1	3.98224404228033	5.06897233009538	2.30914866086229	2.19516933491952	0.0281514530904338	0.171778633215635	not
XR_001839963.1	27.3398459699466	0.780345643681655	0.355434631285683	2.19546880071584	0.0281299865392391	0.171778633215635	not
TCONS_00037915	138.97269406978	-1.06544245143156	0.48533402953622	-2.19527662721217	0.0281437604545076	0.171778633215635	not
XR_001840869.1	3.85693297330569	5.03058919037291	2.29227585079101	2.19458281543078	0.0281935373633438	0.171807261497086	not
TCONS_00024098	2307.33321208703	-0.565163201868951	0.257536995297648	-2.1944932657763	0.0281999675483674	0.171807261497086	not
XR_001841233.1	11.6208046117629	1.63941546373521	0.747568658789039	2.19299651538474	0.0283076301536669	0.172209102816759	not
TCONS_00007651	213.522364359039	0.385447258243618	0.175765292203221	2.1929657067788	0.0283098499592912	0.172209102816759	not
XR_001838549.1	27.9425016930198	-1.18024423640878	0.538397972601638	-2.1921409375032	0.0283693315819119	0.172437154212226	not
XR_001842154.1	87.1913510757043	-0.397773810740393	0.18148394104147	-2.19178517095075	0.0283950223681659	0.172459620750417	not
TCONS_00047802	167.077478145765	-0.758776621781038	0.346402361656325	-2.19044875488995	0.0284917074275765	0.172912908622002	not
TCONS_00034523	271.084984095069	1.43647641320042	0.656074303096012	2.18950263167097	0.0285603274822062	0.172926922325274	not
TCONS_00056964	721.781624560868	0.337626905674478	0.154237134670046	2.189011786278	0.0285959833710504	0.172926922325274	not
XR_001835967.1	10594.2111864564	-0.50213442043913	0.229276303633497	-2.19008424543429	0.028518127591143	0.172926922325274	not
XR_590747.2	18.9529755342682	-1.48979243432039	0.680613141133401	-2.18889754587972	0.0286042874959673	0.172926922325274	not
XR_591318.2	6.95377440161035	-1.84447368541591	0.842640063432279	-2.18892237084351	0.0286024827948432	0.172926922325274	not
XR_001835896.1	38.5201307345001	-1.20804119358123	0.552182803634266	-2.18775591277082	0.0286873868546071	0.173295685922168	not
XR_001841183.1	23.4797773481938	1.63424339442033	0.74770654921063	2.18567484281854	0.0288394026904513	0.173566348695106	not
ENSRNOT00000093217	94.3828486018186	0.716453955280309	0.327708850982374	2.18625146416581	0.0287972129509088	0.173566348695106	not
TCONS_00004696	4102.51603469853	-0.322927688840399	0.147750562759481	-2.1856274711189	0.0288428711069664	0.173566348695106	not
TCONS_00031921	1610.61128329345	-0.698463870147205	0.319485570327012	-2.18621413615735	0.028799942525204	0.173566348695106	not
XR_001836683.1	70.8702806395508	-1.39340016807281	0.637217146967591	-2.18669597123016	0.0287647259197956	0.173566348695106	not
XR_001842236.1	6.1989798005661	2.78272275145014	1.2736670613283	2.18481174236229	0.0289026527284557	0.173792714757531	not
ENSRNOT00000086889	714.881362018264	0.472104775928354	0.216164262729205	2.18400937309315	0.0289615593169512	0.174013476325069	not
TCONS_00020792	223.36169405487	-0.365141029719756	0.167221771114875	-2.18357351010783	0.0289936018470866	0.174072612620985	not
TCONS_00049812	263.538258340612	0.38768574354007	0.177624022377729	2.18261999897531	0.0290638057685355	0.174094194828944	not
TCONS_00024193	497.106144950394	-0.469120973819208	0.214890591677889	-2.18306892896642	0.029030734309164	0.174094194828944	not
TCONS_00023736	332.381296695473	-0.585745959498993	0.268364216107218	-2.18265299299432	0.0290613740847981	0.174094194828944	not
TCONS_00001553	366.992626866133	-0.439961623108052	0.201635753431211	-2.18196235350765	0.0291123112741529	0.17425162801575	not
XR_001839830.1	46.7677157368256	-0.65887036277808	0.302173820115367	-2.18043496463899	0.0292252347237663	0.174794100281504	not
TCONS_00038135	169.358665210183	1.2521301500019	0.574391066470806	2.17992622638664	0.0292629305213608	0.174886157178346	not
TCONS_00044891	777.745689419015	-0.771611695942471	0.354028956049394	-2.17951577902802	0.0292933737785942	0.174934762983973	not
XR_001842754.1	38.8333699108281	1.32878474126396	0.60977840084936	2.1791272688785	0.0293222150331755	0.174973735216993	not
XR_359722.3	5.51001990529202	3.68303351533577	1.69133306793353	2.17759209298479	0.0294364187459177	0.175255094447032	not
TCONS_00027671	205.674931316809	0.55389619006354	0.254343175590893	2.17775133449806	0.0294245548052234	0.175255094447032	not
TCONS_00001985	1610.30909550018	-0.39433054681601	0.18106736518106	-2.17781126058633	0.0294200912084224	0.175255094447032	not
XR_001841206.1	1657.44506793999	0.263676236049001	0.121151255805284	2.17642181499781	0.0295237340556914	0.175641577185642	not
TCONS_00016734	13693.2401848413	-0.410866299395543	0.188838738587361	-2.17575219189185	0.0295737952638318	0.17580601111729	not
XR_593506.2	9.70719374039813	1.43576341543785	0.660206099680309	2.17472000960471	0.0296511044921228	0.175998720910473	not
TCONS_00000061	35.5959689920508	1.01000155100329	0.464381234163503	2.17494049436047	0.0296345758642503	0.175998720910473	not
TCONS_00037870	650.373745034895	-0.454311020824811	0.208971753091754	-2.17403076781069	0.0297028246031089	0.176103408316396	not
XR_362153.3	6.25706546925824	-1.1412677592406	0.52498957936525	-2.17388650003392	0.0297136601457202	0.176103408316396	not
XR_595014.2	61.9388487190272	0.644032692106018	0.296305396978978	2.17354357589278	0.0297394298459561	0.176123013158717	not
XR_001842363.1	3.15736745179885	3.76087262227686	1.73376628396048	2.16919238600362	0.0300680809611444	0.177550253188655	not
ENSRNOT00000029245	16.3946095682194	1.7440918276293	0.803962596808507	2.16936936438689	0.0300546529019	0.177550253188655	not
TCONS_00012528	246.034119124997	0.289115890287541	0.133270720651911	2.16938791111276	0.030053245985891	0.177550253188655	not
TCONS_00038876	538.68480149448	-0.319266292624715	0.147184713592291	-2.16915388040295	0.0300710032182801	0.177550253188655	not
XR_596550.2	5.50212834537608	3.64268918286359	1.68106302941243	2.16689625500645	0.0302427655822119	0.178430041331921	not
XR_001842323.1	11.5432815254778	2.50678251078359	1.15727473117477	2.16610839522861	0.0303029048322755	0.178560735320018	not
TCONS_00009619	440.99408304702	-0.486558505761507	0.224633599722523	-2.16600947659889	0.0303104627867547	0.178560735320018	not
NR_132632.1	52.03022709399	0.525835239722942	0.243091984748082	2.16311220737232	0.0305325504188901	0.179534908242475	not
TCONS_00001603	242.705474655829	-0.557675357368523	0.257830119584854	-2.16295659431282	0.0305445182496444	0.179534908242475	not
TCONS_00033576	411.928622897387	-0.69769482655965	0.322486980141551	-2.16348215439087	0.0305041148404175	0.179534908242475	not
XR_001842218.1	10.8585139818456	1.40391741681417	0.649434418100198	2.16175394725932	0.0306371469464767	0.179541008376176	not
XR_597103.2	10.8585139818456	1.40391741681417	0.649434418100198	2.16175394725932	0.0306371469464767	0.179541008376176	not
TCONS_00007846	562.953744659522	-0.273642416352841	0.126563598642837	-2.16209415098145	0.0306109197871626	0.179541008376176	not
TCONS_00018602	218.120774959039	-0.457886125118597	0.211745760464077	-2.16243349626015	0.0305847780188472	0.179541008376176	not
XR_001839596.1	10.5595345702027	-1.70205697251926	0.787799161758807	-2.16052143127358	0.0307323263624556	0.179964280065731	not
TCONS_00027925	94.8329281114881	-1.22211411867193	0.566126838306814	-2.15872846150001	0.0308712393570601	0.180508119163839	not
ENSRNOT00000084953	14.2903774122163	-2.41546308825871	1.11886140432777	-2.15885817395762	0.0308611716347877	0.180508119163839	not
TCONS_00017296	419.209777135917	-0.533592571059133	0.247270228896863	-2.15793293612267	0.0309330463053174	0.180734736274213	not
TCONS_00038136	52.432584774398	1.44077372231226	0.667757110177617	2.15763142069582	0.0309564997617138	0.180737092056291	not
XR_596493.1	6.39034959816749	5.75828355887206	2.66925593093889	2.15726168934525	0.0309852802455151	0.18077052262283	not
ENSRNOT00000077404	21.584000432004	1.54649647058015	0.717534132660759	2.1552932469504	0.0311388939169094	0.181068843509454	not
XR_001835626.1	33.421034497864	0.76828532643098	0.356406666303538	2.15564241376075	0.0311115979855495	0.181068843509454	not
XR_001837336.1	117.192313496708	0.751295738779663	0.348477082109137	2.15594016752118	0.0310883374666838	0.181068843509454	not
ENSRNOT00000084186	78.8629310451598	0.561619776839569	0.260597036676334	2.15512725701908	0.0311518772980811	0.181068843509454	not
XR_591195.2	38.8097912829596	-1.21605834483936	0.564006475094756	-2.15610706354933	0.0310753060805087	0.181068843509454	not
TCONS_00038887	531.361384439786	-0.290038975306081	0.134612087883084	-2.15462801199541	0.0311909551898815	0.181161688625082	not
XR_146185.4	7.22506082848728	2.97880995182648	1.3829710397989	2.15392070123148	0.0312463912254451	0.181349336490537	not
XR_593864.2	4997.91629332365	-0.339692470163987	0.157797817298551	-2.1527070271276	0.0313417108829497	0.181768014077817	not
XR_596695.2	13.4750158120999	1.05032157087076	0.488407044992287	2.15050454664786	0.0315153267407532	0.182387460786094	not
XR_001835987.1	933.800082502522	-0.587675055287967	0.273210026393381	-2.15100105602202	0.0314761163319527	0.182387460786094	not
TCONS_00040073	77.4903149858814	-0.765446981068967	0.355944555729418	-2.15046688802524	0.0315183024314702	0.182387460786094	not
TCONS_00020615	212.216348674693	-0.361999261133313	0.168461751629966	-2.14885134240121	0.0316461859593996	0.182807896693488	not
TCONS_00019210	131.376266756999	-0.43805767712789	0.203853894073519	-2.14888059469645	0.0316438664534453	0.182807896693488	not
XR_001837803.1	243.405316882105	-0.454631338811084	0.211595670524938	-2.1485852601956	0.0316672911454269	0.182807896693488	not
TCONS_00051449	243.58724397744	-0.726236611239118	0.338040437580349	-2.14837200080981	0.0316842152284722	0.182807896693488	not
TCONS_00020144	982.538581813881	0.352310036522995	0.164089636828165	2.14705842083089	0.0317886309330259	0.183136171471982	not
TCONS_00038985	1144.09373832836	-0.22950837769766	0.106919818243797	-2.14654665026029	0.0318293910689769	0.183136171471982	not
TCONS_00025517	855.186070491873	-0.369157377036238	0.171982510238834	-2.14648208427464	0.0318345366300613	0.183136171471982	not
TCONS_00038366	158.54797701531	-0.921297980645551	0.429162732286455	-2.14673342146263	0.0318145104253694	0.183136171471982	not
TCONS_00021036	2285.1918047354	1.10740234171379	0.516200535329171	2.14529483393042	0.0319292812913353	0.183412083959971	not
TCONS_00031063	351.439961200581	-0.510535007540819	0.237964560811678	-2.1454245363235	0.0319189190650865	0.183412083959971	not
XR_146118.2	33.195323008964	0.800292931836549	0.373113375577405	2.14490550117124	0.0319604033143993	0.183456458556519	not
XR_597434.1	7.23506035951116	4.95781656705043	2.31204364705244	2.14434384635039	0.0320053460286633	0.183580042582845	not
XR_597359.2	20.8406772183885	1.34050598884304	0.62522350322201	2.14404286136864	0.0320294526479157	0.183584019161043	not
TCONS_00005646	86.8192178754689	0.844549280653536	0.394146666991009	2.14272845968986	0.0321349087429138	0.184053922171795	not
TCONS_00028631	86.7339054846063	0.678245363828129	0.31666731444751	2.14182308335631	0.0322077211759992	0.184325317895417	not
XR_001840121.1	85.0684640881308	-0.757320988849191	0.3536313528945	-2.14155499123723	0.0322293088680801	0.184325317895417	not
XR_593514.2	6.39813081391715	2.2194247308284	1.0366961402904	2.14086331044573	0.0322850626346712	0.184375219314244	not
XR_001838553.1	2.96306596634517	-1.9037048204793	0.889222726519692	-2.14086388449626	0.0322850163283903	0.184375219314244	not
TCONS_00004890	83.2643084280266	0.735617896157209	0.343700450969122	2.14028784100518	0.0323315120057367	0.184506103083684	not
TCONS_00016521	115.200690636502	0.451182557191541	0.210921458059927	2.1391022105648	0.03242739142806	0.18491867359085	not
TCONS_00024248	55.6906514133742	0.639736109518316	0.299214399591136	2.13805254824797	0.032512478575559	0.185269145720173	not
NR_002155.1	49.7096839477808	1.17060804513895	0.547895636461385	2.13655296234769	0.0326343689085147	0.185693821924284	not
XR_001841481.1	66.4536879140208	0.441801124290627	0.20677312434542	2.13664675082525	0.0326267340746178	0.185693821924284	not
XR_350045.2	3.97066490492417	5.08416065909102	2.38009623704417	2.13611558220227	0.0326699939687452	0.185761727852742	not
XR_001840971.1	48.0649790969688	0.917131201735372	0.429730617182229	2.134200275859	0.0328263901419133	0.186515742828074	not
TCONS_00003205	148.491752196838	0.464887990227418	0.217865194698834	2.13383322136451	0.0328564354120558	0.186551274486553	not
TCONS_00032338	439.738270928458	2.5005778058746	1.17302133334874	2.13174111568454	0.0330281347791165	0.187093622486009	not
XR_001838897.1	5.50528620456805	2.3099578629076	1.08354214217213	2.13185788812692	0.0330185310526642	0.187093622486009	not
XR_001841151.1	14.2599228685698	1.66952287256092	0.783220975838626	2.1316115426726	0.0330387940624249	0.187093622486009	not
TCONS_00055870	546.78011088208	-0.429201473607898	0.201360578987639	-2.13150695019726	0.0330474004773783	0.187093622486009	not
TCONS_00050374	22.4093818987245	1.08570495865653	0.509502172554742	2.13091330545776	0.0330962850302163	0.187156907778965	not
XR_358111.2	22.3643442971563	0.926026494638352	0.434651771593324	2.130502059715	0.0331301859453136	0.187156907778965	not
ENSRNOT00000092869	49390.8296210218	0.516071504444943	0.242201709801668	2.13075087235156	0.0331096716036029	0.187156907778965	not
TCONS_00009668	2675.31942145806	-0.435402108797895	0.204426580337546	-2.12987033329505	0.0331823200070308	0.187316465928818	not
XR_001840728.1	17.2757389518734	0.95301897602771	0.447697058214358	2.12871395632759	0.0332779334491163	0.187721061996058	not
TCONS_00022212	612.855469999483	-0.394230493480781	0.185266035686794	-2.12791563234644	0.0333440792437711	0.187958968619992	not
XR_359591.2	5.2959630093058	2.54750726128608	1.19797863034166	2.12650476124065	0.0334612532341223	0.188213548499823	not
TCONS_00008500	389.647399168886	0.501029646115104	0.235556932808894	2.12700021239276	0.0334200655460217	0.188213548499823	not
TCONS_00023880	1235.75685082657	-0.328376989065303	0.154402017656636	-2.12676617863608	0.0334395157577542	0.188213548499823	not
TCONS_00041038	323.23754420448	-0.28351509897624	0.133361290093868	-2.12591748907561	0.0335101303930702	0.188352372445493	not
TCONS_00013349	234.95184344181	-0.28383103185933	0.133527879758676	-2.12563123425831	0.0335339767802459	0.188352372445493	not
TCONS_00017137	34.2224457152173	0.961011774948232	0.452394019136203	2.12428045972663	0.033646698674552	0.188812426575637	not
TCONS_00034085	176.424546890332	0.615277309314732	0.289668634387127	2.12407294499288	0.0336640444270807	0.188812426575637	not
XR_001842396.1	10.9363378481243	1.73301704363731	0.816371228860207	2.12282964216769	0.0337681299463136	0.189125647792175	not
TCONS_00037143	130.248875625106	0.667937210447331	0.314641959864725	2.1228484933621	0.0337665497294873	0.189125647792175	not
XR_001836061.1	569.310954519655	0.723416561100341	0.340965082853158	2.12167344247356	0.0338651702911509	0.189385214904391	not
TCONS_00022058	360.676245777048	0.460840951617431	0.217195516139234	2.12177930653967	0.0338562751684014	0.189385214904391	not
TCONS_00030284	572.546737449618	0.338176378557741	0.15943237957397	2.12112733599915	0.0339110880915399	0.189385214904391	not
TCONS_00027980	532.522153747929	-0.582977075103758	0.274828374737771	-2.12124048566677	0.0339015698559732	0.189385214904391	not
TCONS_00001620	161.734219079739	-0.736808803434459	0.347486969057266	-2.12039261625673	0.0339729488737187	0.189595652753615	not
ENSRNOT00000083047	2.89800880902879	4.61171231771211	2.17570540182545	2.11964005505654	0.034036411833208	0.18981472630454	not
XR_001839852.1	15.8059545483104	-1.45428656215159	0.686482366678026	-2.11846164263339	0.0341359901070613	0.190234753681214	not
XR_001840122.1	182.240435112494	-0.491048538332052	0.231939872404437	-2.1171372271681	0.0342482030297176	0.190724545423307	not
TCONS_00016037	80.5029592478219	0.459192999686554	0.217111958541842	2.11500556105047	0.0344294733503179	0.191597942185836	not
TCONS_00017832	21.5667463152253	0.904351243369275	0.427751488611366	2.11419777007702	0.0344983792615408	0.191819208423019	not
XR_001840348.1	45.5703171677768	0.726885611920925	0.343849225364554	2.11396611741751	0.0345181613422879	0.191819208423019	not
XR_592380.2	313.389484239238	0.833623169480649	0.394912657290458	2.11090516875361	0.0347804637310293	0.192706742337166	not
TCONS_00023024	379.949994456208	0.715411717913521	0.338826475594083	2.11143983556524	0.0347345241171424	0.192706742337166	not
TCONS_00031546	186.78625668728	0.423661830807608	0.200674070343226	2.11119368876602	0.0347556670884367	0.192706742337166	not
TCONS_00001253	1080.26033553077	-0.411351244019681	0.194857548285817	-2.11103571628803	0.0347692420472966	0.192706742337166	not
XR_001836309.1	3.63852427467362	-2.83207968893496	1.34179232876063	-2.11066916111442	0.0348007584682346	0.192706742337166	not
XR_001840124.1	74.8246642171793	1.34849410665485	0.639004338049328	2.11030508927587	0.034832085517573	0.192738796131918	not
TCONS_00052471	165.485596643812	0.905632970293116	0.429203687116515	2.11003073244165	0.0348557088273255	0.192738796131918	not
XR_590595.1	4.93808752429702	3.4709994259583	1.64753566730824	2.10678256916237	0.0351364311008436	0.19388089814336	not
TCONS_00010638	248.12198800173	0.602323624596756	0.28588080897473	2.1069047158391	0.0351258397662741	0.19388089814336	not
TCONS_00041505	8579.53889798871	0.457272748755573	0.216992892760848	2.1073167094903	0.0350901359052988	0.19388089814336	not
TCONS_00023022	146.729337557332	0.765976810053323	0.363776201162988	2.10562650224095	0.0352368086937027	0.194298042874348	not
TCONS_00045573	97.6244820293561	-0.709009381730327	0.33691517896381	-2.10441507536378	0.0353422555166222	0.194742533735653	not
XR_001840655.1	5.33782730376804	2.2488131319721	1.06914428232929	2.10337666219636	0.0354328568485678	0.194831017215722	not
XR_360679.2	7.99018374163305	1.64162313264077	0.780467035514615	2.10338561135812	0.035432075190264	0.194831017215722	not
TCONS_00022320	506.390068651729	0.716235740104007	0.3404812243283	2.10359834530375	0.035413498423416	0.194831017215722	not
XR_351647.2	66.5470363680256	-0.991310446232597	0.471469664588749	-2.10259645675675	0.0355010599315337	0.195069243814405	not
TCONS_00016614	134.763677704552	1.35210074661323	0.643537253394131	2.10104502805705	0.0356370137557979	0.195532318506007	not
TCONS_00046800	181.308034201485	0.76769246032478	0.365402222462105	2.1009518090832	0.0356451967878976	0.195532318506007	not
TCONS_00009600	882.605123498543	-1.09698581028807	0.522179859136805	-2.10078154316685	0.0356601473617638	0.195532318506007	not
TCONS_00052844	152.824797606817	-0.645883305283784	0.307505526520265	-2.10039576391554	0.0356940413493356	0.195581396380252	not
TCONS_00046826	122.226565779708	-1.17110571373434	0.557966404941454	-2.09888212509357	0.0358272929360575	0.196174444072365	not
XR_596810.2	15.2677960234127	2.18743259020626	1.04288669174621	2.09747866908112	0.0359512235062778	0.196210293218699	not
XR_596948.2	4.31032963806376	1.88914209928988	0.900665810994981	2.09749507112179	0.0359497730345686	0.196210293218699	not
XR_592314.2	35.7727445409344	0.853649114960819	0.406965885984333	2.09759378945508	0.0359410441900196	0.196210293218699	not
XR_001839046.1	27.5985940766035	0.764400520426026	0.364339833423906	2.09804267966674	0.035901375336103	0.196210293218699	not
TCONS_00047442	89.0799621789158	0.379899790356092	0.181129675678351	2.09739121396494	0.0359589582139102	0.196210293218699	not
XR_001835842.1	3.32229401446718	2.87059822596345	1.36911221387659	2.09668586465639	0.0360213926231387	0.1962777898249	not
XR_001837639.1	76.5582254373617	-1.29012991591161	0.615242995478415	-2.09694368793	0.0359985605350713	0.1962777898249	not
TCONS_00025237	3075.47916396043	0.465923583571766	0.222349795027829	2.09545317329144	0.036130726939148	0.196673314983717	not
ENSRNOT00000078567	7.66186711126558	-1.8551730769115	0.885396466372371	-2.09530210179455	0.03614414575839	0.196673314983717	not
XR_594833.1	337.916106704905	-0.521182338926338	0.248861502843063	-2.0942666220858	0.0362362359206995	0.196901126718091	not
TCONS_00029267	197.373693331242	-1.29333517313384	0.617557667148165	-2.09427433571729	0.0362355491718887	0.196901126718091	not
TCONS_00020141	122.206615042684	0.571539688867842	0.273015323004139	2.09343447312361	0.0363103877807351	0.197086843761333	not
TCONS_00018140	1441.71505014305	-0.320771234918896	0.153235713201476	-2.09331903260137	0.0363206847640768	0.197086843761333	not
TCONS_00029093	3412.53188768818	-0.355331862494604	0.1697844254648	-2.09284132818337	0.0363633211717102	0.197181743642724	not
ENSRNOT00000091393	5.64297678771259	3.0552806368642	1.46166774553785	2.09027027256455	0.036593528097998	0.197815337097497	not
TCONS_00024962	50.5696424803774	1.68070608389149	0.804102794736553	2.09016321656007	0.0366031405345398	0.197815337097497	not
XR_001837589.1	58.3764063263283	1.04956953615022	0.502087154481836	2.09041304239978	0.0365807123039864	0.197815337097497	not
XR_001838451.1	114.485952341046	0.464178031382141	0.222110999392375	2.08984711541519	0.0366315354502699	0.197815337097497	not
TCONS_00001329	1180.61809517633	0.435440251306146	0.208332220154438	2.09012437434475	0.0366066286645663	0.197815337097497	not
XR_001842720.1	65.4209944368465	-0.540943016580663	0.258722182544934	-2.09082580882571	0.0365436816610175	0.197815337097497	not
TCONS_00014898	56.0170792330349	-0.558680070942321	0.267383480660892	-2.08943375844099	0.0366686950319807	0.197879723156064	not
TCONS_00017870	79.2567252632136	0.399180566471915	0.191101075500035	2.0888452115061	0.0367216590871451	0.197893147011893	not
TCONS_00018640	233.139614834982	-0.760224650957415	0.363914101454679	-2.08902223881558	0.0367057213355489	0.197893147011893	not
TCONS_00020867	10.6559580216546	2.55521753416775	1.22345365652837	2.08852825812654	0.0367502090952146	0.197910981810149	not
XR_590638.2	18.3904214994271	1.92463760314049	0.921872851326223	2.08774735081055	0.0368206310770779	0.198154130593938	not
TCONS_00016041	320.864182938853	0.485006491888461	0.232400477035866	2.08694275534388	0.0368933094370226	0.198288407538369	not
TCONS_00037226	1232.04633781727	0.45185970221416	0.216520806213645	2.08691123091562	0.0368961594947685	0.198288407538369	not
XR_001838242.1	4.16617824362025	3.2678357082565	1.56633591681421	2.08629303151203	0.0369520875165521	0.198337018376585	not
TCONS_00057084	169.859002580282	-0.440327359950905	0.211061435459129	-2.08625208576377	0.0369557943946169	0.198337018376585	not
ENSRNOT00000082916	63.0863976670502	-0.713939238581664	0.342340558225971	-2.08546496004254	0.0370271156095762	0.19858386695943	not
XR_592974.2	32.9517851881659	1.65985783448105	0.796344109008377	2.0843474770573	0.0371285716851714	0.1986530063004	not
XR_595976.2	11.7941592837573	0.918582797562668	0.440596763669354	2.08486051942955	0.0370819633119411	0.1986530063004	not
TCONS_00024462	183.032167136739	-0.513059919978873	0.246116088128083	-2.08462568977558	0.0371032907011174	0.1986530063004	not
TCONS_00033749	171.94197174072	-0.644420246745479	0.30919206444713	-2.08420694074983	0.0371413476898847	0.1986530063004	not
TCONS_00036176	726.789270625504	-0.29021619166704	0.139310948580685	-2.08322601076077	0.0372306272610874	0.198742937005627	not
TCONS_00005360	522.210970250493	-0.310162868855633	0.14894826875827	-2.08235296349097	0.0373102414580134	0.198742937005627	not
TCONS_00047090	1861.37591684693	-0.322539196770656	0.154853391344341	-2.08286815012943	0.0372632434810066	0.198742937005627	not
TCONS_00055866	380.170440779216	-0.425677321719578	0.204416406645771	-2.08240291816314	0.0373056821277477	0.198742937005627	not
TCONS_00001490	967.519840020561	-0.538024588557111	0.258261404557843	-2.08325587587599	0.0372279063866373	0.198742937005627	not
ENSRNOT00000077174	792.600682748208	-0.620532089265164	0.297971606071675	-2.08252087319991	0.0372949183306425	0.198742937005627	not
TCONS_00018411	144.427443484936	0.512838051828955	0.246332733684646	2.08189161122812	0.0373523711997588	0.198832276019898	not
TCONS_00038699	501.531646246882	0.418822937026642	0.201224735837947	2.0813690488029	0.0374001394272035	0.198951487957057	not
XR_354304.3	5.05446010570893	3.52051149331287	1.69175231579554	2.08098517758338	0.0374352627968234	0.199003319043995	not
TCONS_00055510	1198.08058755739	0.363879231754811	0.174901759695802	2.08047782016424	0.037481727949266	0.199115331199319	not
XR_595994.2	47.0012844387468	1.53767721030312	0.739216404425448	2.08014486840057	0.0375122472301431	0.19914253929015	not
XR_597057.1	8.55780951046942	1.58422680816029	0.761871634918357	2.07938809577818	0.0375816937708615	0.19916885414927	not
XR_592331.2	21.9849945955585	0.72330349343272	0.347865728423926	2.07926057191604	0.0375934069813697	0.19916885414927	not
TCONS_00026618	374.231463955331	-0.284252497395657	0.13670630610955	-2.07929323441649	0.0375904065979942	0.19916885414927	not
XR_593570.2	5.12755944288373	4.45523208542134	2.14431084280932	2.07769880955525	0.0377371087719304	0.199795185604798	not
TCONS_00041359	135.723149604103	-1.1089032333913	0.533845548142317	-2.07719861531125	0.0377832316278203	0.199904398916153	not
XR_590514.2	241.485577532063	0.933754915910349	0.449894262407395	2.07549860919276	0.0379403476292975	0.200600314066973	not
TCONS_00028099	46.0236409286122	0.762605786487627	0.367653451480595	2.07425167210181	0.0380559435806737	0.201075912140204	not
XR_001840954.1	10.7682801144465	2.55010184222536	1.22961884190491	2.07389619882107	0.0380889521566778	0.201114797212465	not
XR_593378.2	70.101923540793	1.38454330080589	0.6679569313867	2.07280325384383	0.0381905935039365	0.201515776355562	not
TCONS_00005540	1260.60893382524	-0.616283494309965	0.297386949517066	-2.07232864559377	0.0382348027342262	0.201613374740462	not
XR_001840678.1	361.474771242801	-0.945459133332866	0.456415582245378	-2.07148741215538	0.0383132696042862	0.201891362209145	not
XR_359750.1	5.93035509119391	1.65100587514561	0.797222727207686	2.07094682426873	0.0383637656857441	0.202021683506998	not
XR_591556.2	5.84989245680475	3.73937176398457	1.80608606102349	2.07042833931485	0.0384122502828557	0.202028054581694	not
ENSRNOT00000084980	10.0784497922203	1.17513081560946	0.567742001838992	2.06983244467215	0.0384680379403735	0.202028054581694	not
TCONS_00051434	66.2501214055213	0.927327162770453	0.448016398507209	2.06985093818063	0.038466305543179	0.202028054581694	not
TCONS_00023119	411.548041480046	0.190172822146538	0.0918578448876762	2.07029483849835	0.0384247426482515	0.202028054581694	not
TCONS_00056095	40.659662686132	-0.656772550682658	0.31736365768547	-2.06946364140272	0.0385025997917234	0.202074220192037	not
TCONS_00020755	100.327459951037	-0.620285418718616	0.299967255557693	-2.06784376369812	0.0386547169298688	0.202736879897727	not
TCONS_00000040	126.290668792335	0.450415636558927	0.218039322835535	2.06575415251436	0.0388516991688359	0.203633805603504	not
TCONS_00029073	2038.06363198852	-0.306972043450089	0.148643423208953	-2.06515725232302	0.0389081237546523	0.203657275273851	not
XR_592293.2	13.0842840382039	-0.910600484929289	0.440926139292228	-2.06519959644711	0.038904118699504	0.203657275273851	not
XR_594869.2	45.6233722305497	0.861713047360504	0.417430324577296	2.06432785694979	0.0389866415115531	0.203932125478377	not
TCONS_00022839	4963.87377206863	-0.579363738299921	0.280788582406042	-2.06334507384676	0.0390798544697419	0.204162551899309	not
XR_001842332.1	2.84390329990166	-1.94134707061991	0.940887676023578	-2.063314378635	0.0390827688306164	0.204162551899309	not
XR_001835796.1	2.72684685721378	4.53746749720023	2.19973801034187	2.06273086879789	0.0391382053643975	0.204316024142637	not
TCONS_00020881	5.447866213234	5.52737089836833	2.68135570322748	2.06140904457964	0.0392640327077034	0.20482213915321	not
XR_359776.2	24.4495616680486	1.72110844684064	0.835032195178403	2.06112824963944	0.0392908063817485	0.20482213915321	not
TCONS_00016737	3609.31829861565	-0.433140100352769	0.210171367076836	-2.06089015062846	0.0393135211612781	0.20482213915321	not
TCONS_00012924	282.356902504897	-0.435279463624249	0.211279397218541	-2.06020780707741	0.0393786788905572	0.205025379270159	not
ENSRNOT00000078019	186.96612521611	0.590355927543749	0.28664156196804	2.05956150772571	0.039440479244525	0.20521088105927	not
XR_361957.2	3.1317062891113	4.71942475796232	2.29246837814076	2.0586651501775	0.039526326900891	0.205521173229368	not
XR_001839918.1	5.84312348218249	1.81567348688592	0.882337226591706	2.05779993427174	0.0396093423917462	0.205816337769173	not
XR_592818.2	165.094241192809	0.412178293995107	0.200382719578969	2.056955284673	0.0396905272938165	0.205828984464825	not
TCONS_00008425	189.6168298542	-0.389101611986714	0.189140250129094	-2.05721210435717	0.0396658277144511	0.205828984464825	not
TCONS_00021001	40.9654568707377	-0.9185098067829	0.446529688326542	-2.05699605377908	0.0396866054622289	0.205828984464825	not
TCONS_00039272	24.3238253090474	0.745780167916161	0.362664825707199	2.05638957806808	0.0397449800530856	0.205975141173988	not
ENSRNOT00000081901	2.51675000008153	4.41921815761787	2.14941769640699	2.05600715254421	0.0397818267778239	0.206029923226497	not
TCONS_00023438	416.997406324267	0.200387778510845	0.0975204803261118	2.05482764072471	0.039895655447082	0.206483058983875	not
ENSRNOT00000087453	3.07591871242935	2.19750207819184	1.06961978436357	2.05447029899449	0.0399301951689856	0.206525501530354	not
XR_597772.1	3.79987453092214	4.03143882992365	1.96335196381554	2.05334494488142	0.0400391347678461	0.206801182353019	not
TCONS_00011647	580.915410089637	-0.400839604752294	0.19523602328152	-2.05310269086103	0.040062619052957	0.206801182353019	not
TCONS_00055569	686.987553162184	-0.503914980567372	0.245394068935336	-2.05349290939936	0.0400247967226662	0.206801182353019	not
XR_352540.3	16.7448123422312	0.915344991997534	0.445962077204457	2.05251755426254	0.0401193908297748	0.206957989142279	not
XR_001842541.1	50.5863349124436	1.65650909519313	0.807415762333348	2.05161847522767	0.0402067552520281	0.207272299757497	not
XR_594205.2	10.8021936826276	1.50224684688055	0.732806470899431	2.04999124125736	0.0403652855325499	0.207850610835497	not
TCONS_00001378	70.6028671371354	0.545479307495409	0.26610831229352	2.04983941611617	0.0403801038146391	0.207850610835497	not
TCONS_00025221	1162.88039313108	0.423824560028017	0.206778850318103	2.0496513999184	0.0403984607720057	0.207850610835497	not
TCONS_00054124	463.906424240576	-0.637123054117141	0.310937873201857	-2.04903650866464	0.0404585450857747	0.207886927927627	not
TCONS_00040937	19.0661560593079	-0.918977535963024	0.448450294370674	-2.04922941850815	0.040439686681799	0.207886927927627	not
TCONS_00022904	123.34619895261	-0.587961093661609	0.28702128940952	-2.0484929702295	0.0405117202064133	0.207887695116811	not
XR_596908.2	17.1610558221805	-0.950597945511449	0.464006992497792	-2.04867159521518	0.0404942385430617	0.207887695116811	not
TCONS_00010698	150.924135303842	1.10815211048655	0.541595081135017	2.04608968782398	0.0407475473922365	0.20896109817039	not
TCONS_00044886	291.418303769457	1.12464911489293	0.550210095156388	2.04403576886983	0.0409500136728968	0.20945143979725	not
TCONS_00018115	98.5547847069667	0.552001860226412	0.270021511079368	2.04428846435187	0.0409250581685789	0.20945143979725	not
XR_001842527.1	287.712128200419	0.25924293345626	0.126814246391852	2.04427294907552	0.0409265900427791	0.20945143979725	not
XR_595506.2	52.9376955986925	-0.770463842883889	0.376872215947396	-2.04436360729609	0.0409176397463256	0.20945143979725	not
TCONS_00027126	64.5280766938993	-0.60481215482653	0.296621506034175	-2.03900304773197	0.0414497233788564	0.211869153203137	not
XR_592007.2	198.480895177292	0.393589586686368	0.193113270787844	2.03812811559061	0.0415371220661707	0.212177572717163	not
TCONS_00007739	124.775705335353	0.363688387390543	0.178649091334353	2.0357695898373	0.0417734974344469	0.213107347679569	not
XR_001835783.1	146.535642994824	-0.531463998750471	0.261051778628359	-2.03585664707184	0.0417647522177094	0.213107347679569	not
NR_110639.1	5.25104773731056	5.47669402146005	2.69155146713378	2.03477217074811	0.0418738024833197	0.213202912514097	not
XR_001835524.1	36.6730254751937	0.635169295123834	0.31214791532836	2.03483433312594	0.0418675451977904	0.213202912514097	not
TCONS_00012129	165.269929204579	0.493929694077586	0.242705885015276	2.03509566340552	0.0418412482617892	0.213202912514097	not
XR_001842722.1	77.1338195813533	-0.417222293242613	0.205123033776967	-2.03400995763482	0.041950591484425	0.21345528087565	not
XR_592573.2	17.2691132325804	1.02799945416494	0.505854604280445	2.0322034147089	0.0421330673620722	0.214105885408949	not
TCONS_00037679	131.22389959493	0.793272180962161	0.390299172143017	2.03247210750291	0.0421058847103239	0.214105885408949	not
TCONS_00016625	481.522983667572	3.08303862354246	1.51734443057953	2.03186472458659	0.0421673525364925	0.214141328522434	not
ENSRNOT00000088579	23.0171451922804	0.730335691779107	0.359627389922189	2.03081220242186	0.0422740487253599	0.214544217511681	not
TCONS_00026158	649.977702392918	0.348078691791012	0.171440738814443	2.0303149309672	0.0423245374755916	0.214661512513657	not
TCONS_00029212	141.883381451471	0.489818182743093	0.241293291329429	2.02997016636638	0.0423595719004864	0.214700325321082	not
TCONS_00012885	374.69322008762	-0.409337651902161	0.201758062127059	-2.02885400259433	0.0424731629809594	0.215136996727198	not
TCONS_00021368	1387.05275736123	-0.366593421079537	0.180833157646793	-2.02724669441196	0.0426371899724815	0.215828409667029	not
TCONS_00014731	242.476675368008	-0.636219950084973	0.314205313190152	-2.02485420639575	0.0428823370356998	0.216929293352853	not
XR_591643.2	27.3673289553308	0.967168629925124	0.478268163088249	2.0222308415429	0.0431525094777388	0.218155271963217	not
XR_597427.2	2.725358872755	4.53356852337208	2.24340861178501	2.02083940462583	0.0432963922684693	0.218460110538654	not
XR_597429.2	2.725358872755	4.53356852337208	2.24340861178501	2.02083940462583	0.0432963922684693	0.218460110538654	not
XR_594548.2	206.513852981882	0.490398106396141	0.242606013756354	2.02137654711495	0.0432408005989322	0.218460110538654	not
TCONS_00035136	62.5098384057379	0.704649921538932	0.348801009463165	2.02020608433287	0.0433620154430496	0.218580036806517	not
NR_132626.1	106.093178126359	0.648806243832063	0.32120738567814	2.01989827370342	0.0433939403986441	0.218580036806517	not
TCONS_00002403	296.558661871764	-0.485536596215451	0.24038805425084	-2.01980334558889	0.0434037899895099	0.218580036806517	not
TCONS_00016758	1838.39701005001	-0.349677472618207	0.173360552999664	-2.01705328327422	0.0436899531204407	0.219879924529766	not
XR_593400.2	3.07166137772559	4.7029714563276	2.33225066569121	2.01649485002239	0.0437482562030757	0.219891074928408	not
XR_361360.3	70.7270323311659	-1.22983089548966	0.60985030234221	-2.01661111057309	0.0437361126370175	0.219891074928408	not
TCONS_00037880	196.967759717289	-0.571405245951557	0.283412142357638	-2.01616360258306	0.0437828710445309	0.21992408190914	not
TCONS_00056107	321.245588157403	-0.425266101995538	0.210965838726566	-2.01580551885809	0.0438203162477526	0.219971254608597	not
TCONS_00021067	319.903560649225	-0.416864289255437	0.206849015892883	-2.01530709467485	0.0438724820188773	0.220092214657721	not
TCONS_00022336	563.896150798489	0.531946365895138	0.264122641565276	2.01401274325689	0.0440081955912682	0.220631880838321	not
ENSRNOT00000088102	5.46305458502587	2.26209873445165	1.12372059462741	2.01304376307323	0.0441100256074483	0.220829179532796	not
TCONS_00011131	51.7235334406445	0.96093183913552	0.477465767233156	2.0125669840248	0.0441602032275761	0.220829179532796	not
TCONS_00046609	163.589530961182	0.476908582570698	0.236902990877663	2.01309650335725	0.0441044780233621	0.220829179532796	not
TCONS_00018626	127.661325546334	-0.543770765179719	0.270180023265557	-2.01262387428716	0.0441542133998138	0.220829179532796	not
XR_595646.2	4.80823198211916	3.43254781046627	1.70703836020632	2.01082054773005	0.0443444149420642	0.221125096405825	not
XR_001840966.1	10.1561891647366	2.12076278643042	1.05437350498141	2.01139612899114	0.0442836319062324	0.221125096405825	not
TCONS_00006898	216.534770265334	0.368440157667301	0.183293140458952	2.0101142723877	0.0444190958347376	0.221125096405825	not
TCONS_00032076	190.118934747783	0.251370884131284	0.125036400239067	2.01038164607001	0.0443908115181521	0.221125096405825	not
TCONS_00054944	2306.14277413256	-0.355606000375785	0.176850878783916	-2.0107675054885	0.044350019896601	0.221125096405825	not
TCONS_00012097	401.730488383245	-0.510330242950025	0.253860158908029	-2.01028095603971	0.0444014613006527	0.221125096405825	not
TCONS_00004568	310.688479587057	-0.540752358397314	0.268915861248503	-2.01086077960128	0.0443401640534005	0.221125096405825	not
TCONS_00024110	116.725945534079	-0.664808693922374	0.330772047015899	-2.00986963656702	0.0444449881310521	0.221125096405825	not
XR_001841037.1	50.0463062363974	-0.895388272026107	0.44560238519598	-2.00938841840424	0.0444959575075102	0.221238302356618	not
XR_594689.2	6.77693297848588	2.29011739985213	1.14032206463226	2.00830753949382	0.0446106212066706	0.221404010413006	not
TCONS_00009737	375.808856142711	0.348100063753665	0.173332800688857	2.00827576990766	0.0446139952113951	0.221404010413006	not
TCONS_00014051	544.005415650766	-0.420058459977898	0.20914841749615	-2.00842284635326	0.0445983771555952	0.221404010413006	not
TCONS_00051036	168.636143135974	0.799861616866122	0.398470501905648	2.00732955900339	0.0447145837658275	0.221762840801931	not
XR_001837730.1	3.9309361351509	2.53531596845694	1.26380499049874	2.00609744977856	0.0448458519044748	0.222273277359663	not
XR_001839277.1	45.5092676151348	0.957600630732752	0.477443222815341	2.00568483323748	0.0448898843923705	0.222350968743258	not
TCONS_00024330	195.824698085572	0.415744563398712	0.207386666378851	2.00468318748726	0.0449969270037483	0.222740470098732	not
TCONS_00016071	94.6256702833792	0.494889300073921	0.246949550252284	2.0040097241252	0.0450690187774419	0.222956578065566	not
XR_001840564.1	3.37563017999214	4.83739476736068	2.41504812058696	2.00302210383493	0.0451749160040363	0.223339543750094	not
XR_360519.3	454.696231503565	0.563884301733052	0.281687829359286	2.00180569751855	0.0453056329498582	0.223844655299205	not
TCONS_00025422	471.416772798536	-0.416850395338188	0.208265275909782	-2.00153575058169	0.0453346850630024	0.22384714457116	not
TCONS_00018808	137.500150498595	1.38277747431759	0.691236673603865	2.00043997536802	0.0454527754039995	0.224288994300038	not
XR_358274.3	3.02476761850807	4.66683106232481	2.33412644324768	1.99939085383542	0.0455660807565842	0.224586552104801	not
TCONS_00052654	48.6136964197111	0.979195166222139	0.489877533433565	1.99885705996544	0.0456238219093356	0.224586552104801	not
TCONS_00023734	382.125573095511	-0.561069425791513	0.280700084300363	-1.9988217217318	0.0456276466653422	0.224586552104801	not
ENSRNOT00000080238	6.50839903958124	-1.97376161269914	0.98744272171244	-1.99886187755398	0.0456233005091601	0.224586552104801	not
XR_595233.2	3.13007052076166	-2.0480369680596	1.02527229977028	-1.99755418001489	0.0457650150081934	0.224980239924291	not
XR_595239.2	3.13007052076166	-2.0480369680596	1.02527229977028	-1.99755418001489	0.0457650150081934	0.224980239924291	not
XR_592857.2	7.15930875838328	1.76184484241562	0.882470294565485	1.99649195362789	0.0458804007247012	0.225406154186956	not
XR_001840496.1	4.81615805352597	5.35482940892225	2.6829310133184	1.99588784890116	0.0459461316292204	0.225477758078865	not
TCONS_00041309	9.88041910911592	1.94410919208187	0.974085823122344	1.9958294699847	0.0459524878727236	0.225477758078865	not
XR_357997.3	3.42302409387729	-2.1553974806125	1.08044859517008	-1.99490979047754	0.0460527195239596	0.225828251274151	not
XR_001842378.1	92.9438580046203	0.852921768827772	0.427750660886378	1.99396949395791	0.0461553884279079	0.226149402761211	not
TCONS_00029094	748.247686330245	-0.369618013639536	0.18540292324204	-1.99359323562017	0.0461965252064146	0.226149402761211	not
TCONS_00022837	517.279296719074	-0.624770461326312	0.313400938093947	-1.99351815960113	0.0462047370518378	0.226149402761211	not
ENSRNOT00000086128	32.8456986454513	0.624270021056505	0.313259080445637	1.99282338493885	0.046280790123619	0.226251864349209	not
TCONS_00026622	206.429953119452	-0.255949034908833	0.128436907454159	-1.99279973320896	0.046283380999379	0.226251864349209	not
TCONS_00009636	307.347106076468	-0.871027428450754	0.437516174559311	-1.99084623403489	0.0464977946748153	0.227158385074908	not
TCONS_00044949	410.294487280878	-0.350276299826291	0.176224948765734	-1.98766577763024	0.0468486662080471	0.228587673763097	not
TCONS_00016702	501.901162095341	-0.665929523103663	0.335006971596312	-1.9878079549524	0.0468329336118452	0.228587673763097	not
XR_596813.2	9.54507971791039	2.79600126672795	1.40722650150318	1.98688787038995	0.0469348240876661	0.228646115924342	not
XR_597671.2	4.18978476524834	2.65890073125782	1.33844806864389	1.98655502110875	0.0469717298384972	0.228646115924342	not
TCONS_00039029	510.939202512169	0.456391986779921	0.229746213144379	1.98650493748557	0.0469772851363493	0.228646115924342	not
TCONS_00024252	366.259771431568	0.297289783459777	0.149621257027869	1.98694884246563	0.0469280662541437	0.228646115924342	not
TCONS_00020250	342.649241222214	-0.406321446839266	0.204818913606226	-1.98380823179464	0.0472772221200508	0.22996321255789	not
TCONS_00032119	422.483005330592	-0.281878054568484	0.142121026558556	-1.98336629979482	0.0473265285981694	0.230060329037971	not
TCONS_00038950	271.588975813999	0.318289291582187	0.160659230814085	1.9811453719115	0.0475749733521935	0.231124762115582	not
TCONS_00037767	1466.08578560237	-0.340711565505483	0.172037275207133	-1.98045199852919	0.0476527620101198	0.231359323171114	not
XR_001837934.1	6.64939460138817	-1.65942673596512	0.838023467478942	-1.98016738237324	0.0476847236641738	0.231371236541328	not
TCONS_00033892	40.4379117808744	4.10171275824876	2.0735873157708	1.9780757371792	0.0479201632428433	0.231453325511607	not
TCONS_00010688	218.36187489591	1.11116814031179	0.561309809206037	1.9795986496005	0.0477486448586491	0.231453325511607	not
XR_356971.2	41.1544993513862	0.822963861200115	0.416116222225165	1.97772597472732	0.0479596283524054	0.231453325511607	not
XR_351012.3	445.744926382673	0.50425218099294	0.254845947122229	1.97865489597561	0.0478548744285177	0.231453325511607	not
TCONS_00016607	560.209863467709	0.488528463968989	0.247023740299387	1.97765795051481	0.0479673069705857	0.231453325511607	not
TCONS_00037769	2225.87977165344	-0.319343228550464	0.161341578880552	-1.97929901743981	0.0477823501691751	0.231453325511607	not
TCONS_00023634	1024.64592399034	-0.408874565275656	0.206673008667665	-1.97836460557428	0.0478875896365245	0.231453325511607	not
TCONS_00004488	316.229203088719	-0.441526741331725	0.223129053085226	-1.97879538870754	0.0478390478958769	0.231453325511607	not
XR_593917.2	25.6458767239281	-0.621876832221917	0.314442143437522	-1.97771464544631	0.0479609071374571	0.231453325511607	not
XR_001841884.1	3.06025899287358	3.71931684198106	1.88173923126281	1.976531487567	0.0480946131319876	0.231505288807261	not
XR_001840582.1	31.0655966505139	0.563086475701025	0.28492576405113	1.97625678947018	0.0481257008998643	0.231505288807261	not
ENSRNOT00000079761	309.18768313581	0.511518950606092	0.258810311906138	1.97642414955862	0.0481067586374104	0.231505288807261	not
TCONS_00023857	518.036832419152	0.398263737684736	0.201488579701535	1.97660700310997	0.0480860699446776	0.231505288807261	not
TCONS_00049109	1187.35983585247	-0.418603289943001	0.211729809162358	-1.97706355849974	0.0480344462979558	0.231505288807261	not
TCONS_00040167	67.1274484974659	0.483702457368619	0.244928063395996	1.9748756049509	0.0482822664441458	0.232116033837246	not
XR_592076.2	11.8850958548857	1.55614086725917	0.788223237015137	1.97423876153665	0.0483546004577317	0.232321337125658	not
TCONS_00008274	195.822613965841	0.329375187979938	0.166866856659376	1.97388022147675	0.0483953642246759	0.232374801522158	not
TCONS_00010692	379.79581672112	1.07910426555471	0.546904954793565	1.97311115230622	0.048482899951775	0.23265264291424	not
XR_590963.2	583.206568052305	0.303325548609444	0.153753795741287	1.97280039264743	0.0485183084279346	0.23268015680944	not
TCONS_00048896	182.321310252846	0.445654095129712	0.226043801781141	1.97153866471066	0.0486622949866473	0.233085555889005	not
TCONS_00023881	415.831895171877	-0.511755818809214	0.259554311391367	-1.97167142424218	0.0486471277914962	0.233085555889005	not
XR_001840989.1	288.057830802762	0.36277766899665	0.184281810984479	1.9686026909471	0.0489987333282834	0.234410657734637	not
TCONS_00056806	52.6607418628433	-0.466444965408175	0.236928254040317	-1.96871819824748	0.048985460348007	0.234410657734637	not
XR_591574.2	2.84664980186161	2.63214175169177	1.33851524031601	1.96646378943758	0.0492450611683632	0.235158662984857	not
XR_001838010.1	78.3780013048774	0.813870980230604	0.413822770135684	1.96671386633402	0.0492162073798432	0.235158662984857	not
TCONS_00057081	783.498599702317	-0.33358725475729	0.169603836077647	-1.96686149601339	0.0491991805771714	0.235158662984857	not
ENSRNOT00000025795	44.3364819480409	1.39920629049402	0.712060820537787	1.96500951904257	0.0494131358156722	0.235712547157283	not
TCONS_00022247	317.533266502523	-0.381519892423672	0.194163627805164	-1.96494007006561	0.0494211742796292	0.235712547157283	not
TCONS_00043262	11.855878392276	6.65543941000489	3.38865516502163	1.96403560878772	0.0495259625668622	0.235790856521356	not
TCONS_00042967	54.1965051163942	0.518745303125909	0.26418736495964	1.96355076710485	0.0495822116219998	0.235790856521356	not
TCONS_00037026	910.99175921022	-0.251631931221981	0.128154704142249	-1.9635013237023	0.049587950823073	0.235790856521356	not
TCONS_00023154	554.556620431108	-0.254392006571672	0.129500139793211	-1.96441491860851	0.0494819941507095	0.235790856521356	not
TCONS_00004628	731.513863891848	-0.324535447077709	0.165269048498454	-1.96367952757194	0.0495672682140926	0.235790856521356	not
XR_354566.3	337.488212013773	-0.47305045686662	0.240958062034263	-1.96320659650455	0.0496221731904252	0.235810581809772	not
TCONS_00032248	61.8308342689897	2.14521193719182	1.09331774138899	1.96211207042745	0.0497494379582543	0.236272164161522	not
XR_001836313.1	42.2054188257482	-0.986383156297089	0.502858052522231	-1.96155386465345	0.0498144480199404	0.236437703949366	not
TCONS_00027527	444.973343820705	0.427953354091263	0.218280393624743	1.96056708064665	0.049929545664533	0.236840633729948	not
TCONS_00048042	205.688147581814	0.800892959983899	0.408564124834629	1.96026256663644	0.0499651089078937	0.236866033220553	not
XR_001839395.1	16.4235156288351	0.935660561476201	0.477550691791149	1.95929055817471	0.050078768867651	0.237261405855741	not
XR_001837925.1	23.9545408654893	0.725608370199739	0.370430350209169	1.95882537645745	0.0501332406456336	0.237376050665708	not
TCONS_00051687	2574.74211017913	-0.298549494013552	0.152453689235553	-1.95829628991312	0.0501952559023056	0.237494000734604	not
TCONS_00030106	199.760557227837	-0.623500282962461	0.318421685281478	-1.95809617178334	0.0502187288889139	0.237494000734604	not
XR_001835553.1	14.3892204050941	2.54473605910633	1.30130009253559	1.95553360343493	0.0505201211064775	0.238775328267565	not
TCONS_00006533	136.871283040185	0.554938923443819	0.283842149718174	1.95509695792121	0.0505716272674389	0.238874776749391	not
TCONS_00009606	436.539173224898	-0.464086966625822	0.23742461073032	-1.95467085403778	0.050621932359215	0.238940557007173	not
TCONS_00036357	278.069923403582	-0.597197633952835	0.305567044361544	-1.95439149925552	0.0506549352511261	0.238940557007173	not
TCONS_00027545	74.4101527850401	-0.612236880908286	0.313292038109688	-1.95420504332745	0.0506769731288009	0.238940557007173	not
TCONS_00011311	1340.32125060593	-0.547942703363429	0.280534935824555	-1.95320665411209	0.050795112931087	0.23935365414222	not
XR_354400.2	29.919422149316	0.82799366392829	0.42407089449859	1.9524887811678	0.0508802016274615	0.239610607183739	not
XR_361063.3	10.5153637880161	1.68330246607831	0.863215537439891	1.95003726539796	0.0511716775637803	0.240838609710445	not
XR_001839406.1	11.5739393795215	1.02213666606445	0.524364550219594	1.94928636124696	0.0512612364302614	0.240926387718199	not
TCONS_00045173	665.691984461092	0.324029351851063	0.166242091583642	1.94914145247043	0.0512785345124554	0.240926387718199	not
XR_001840264.1	492.705057961406	-0.250005483707097	0.128266602526079	-1.94910817612297	0.05128250747375	0.240926387718199	not
TCONS_00050416	464.668648954287	0.493476116545882	0.253424079613023	1.94723452206837	0.051506624666423	0.241834397610433	not
TCONS_00026938	1971.318950446	0.880086773940398	0.452066932629241	1.94680634750649	0.0515579556916289	0.241930538945579	not
XR_354679.3	12.028068125075	1.55075245319065	0.796962639922696	1.9458282929562	0.0516753688108082	0.24233646342437	not
XR_597619.1	167.494872348003	0.384447199618302	0.19763988479467	1.94519036487857	0.0517520710549113	0.242551099307567	not
XR_001838460.1	17.7675799357889	1.03533599460007	0.532660845871637	1.9437058357572	0.0519309344943046	0.243103225771329	not
XR_596157.2	111.813479655429	0.421651336609844	0.216967629612907	1.94338361608187	0.0519698253496936	0.243103225771329	not
TCONS_00012910	365.048910638497	-0.371064104393883	0.190978295374758	-1.94296479432776	0.0520204121709715	0.243103225771329	not
XR_590383.1	259.449340768158	-0.494460597328551	0.254413724016816	-1.94352957663506	0.0519522053733061	0.243103225771329	not
TCONS_00004948	2548.42043381104	-0.566003633963511	0.291314822723489	-1.94292768446167	0.0520248964219219	0.243103225771329	not
TCONS_00042994	7.09561808034525	3.38254591229546	1.74131578635219	1.94252296958808	0.0520738220143204	0.243186919841743	not
XR_001842060.1	2.76342694857549	3.56338476001127	1.83476051496945	1.94215252123551	0.0521186388892185	0.243251337815692	not
XR_001840211.1	509.530925009316	-0.635637083053842	0.327377659266662	-1.94160189329258	0.0521853135164822	0.243417634314537	not
TCONS_00049979	3005.06634736217	-0.276449491708632	0.142424718001349	-1.94102186465985	0.0522556253595653	0.243600688730292	not
TCONS_00011776	341.194173683465	0.799257435731732	0.411837610629318	1.94071016124634	0.0522934431771558	0.243632137820605	not
TCONS_00026998	509.674603046146	-0.245315778606141	0.126438366922839	-1.94020046744077	0.0523553317420819	0.243651177195848	not
TCONS_00053752	181.845813256233	-0.396718523138831	0.204476725311044	-1.940164693734	0.0523596777930117	0.243651177195848	not
XR_001835735.1	5.46885317569316	3.06188312856268	1.57885924933278	1.93930087805902	0.0524647120443089	0.243918954175303	not
TCONS_00016769	1729.69890325718	-0.426140194323979	0.219752792437219	-1.93917988298475	0.0524794382978876	0.243918954175303	not
XR_001840969.1	6.15596903167207	1.9303954145214	0.995929712544709	1.93828479079014	0.0525884869275158	0.244280998814367	not
TCONS_00027531	755.120690341317	0.361057645235678	0.186389979402029	1.93710867072368	0.0527320609468666	0.244802895135809	not
XR_597405.2	2.50017621696852	4.39966924754733	2.27317844603492	1.9354702466151	0.0529326163774749	0.245588547346616	not
TCONS_00000619	8974.1259125756	-0.312676905242299	0.161583001175089	-1.93508539245095	0.0529798177519797	0.245662182728133	not
XR_001837367.1	27.1289698494399	0.703538665660234	0.363758979934404	1.93407916908911	0.0531033946746985	0.245973166816111	not
TCONS_00029735	405.813477341636	-0.49974334484622	0.258395027664934	-1.93402848871476	0.0531096252288836	0.245973166816111	not
ENSRNOT00000077294	19.0388098734367	-1.07604123502788	0.556603428266685	-1.93322782502215	0.053208138453131	0.246283951364227	not
NR_027324.1	7.49766917687405	2.47575339714345	1.28150421955808	1.93191201352205	0.0533703667304853	0.246452912564037	not
NR_130708.1	48.022366942574	0.739883415640341	0.382892771369219	1.93235148575547	0.0533161376850883	0.246452912564037	not
TCONS_00001109	677.377476772906	-0.387173831557384	0.200362057683983	-1.93237100892648	0.053313729675115	0.246452912564037	not
TCONS_00022886	264.487342050609	-0.543319281357057	0.281200289126009	-1.93214339517834	0.0533418094569882	0.246452912564037	not
XR_001837804.1	181.440279800981	-0.655841387882994	0.339573752828337	-1.93136655121439	0.0534377385773699	0.246618780568074	not
TCONS_00027654	90.6808187564338	0.752685381991672	0.389969086916586	1.9301155072137	0.05359252744539	0.247187651587825	not
XR_001841625.1	19.7683605843685	-0.73310683377846	0.379938451118411	-1.92954103913526	0.0536637304227588	0.247370552760054	not
ENSRNOT00000078178	11.4502194618705	1.53028008459229	0.793593022692467	1.92829326976745	0.0538186584796224	0.247793365319271	not
XR_001841040.1	64.2615791266756	-0.559545432654622	0.290173488789581	-1.92831342032206	0.0538161535426731	0.247793365319271	not
XR_001838252.1	2.70374855925044	2.57403770626914	1.33623791333527	1.92633189088634	0.0540629458322248	0.248626133882976	not
XR_359823.1	35.9347216455785	0.932872262991137	0.484228028851506	1.92651438456326	0.0540401774888264	0.248626133882976	not
XR_001838981.1	10.7478025503935	0.96857518915147	0.502983428347017	1.92566023961178	0.0541468116023288	0.248720064308061	not
TCONS_00049950	38.3812321422212	-0.558213630287984	0.28988007925428	-1.92567089026606	0.0541454808611849	0.248720064308061	not
XR_356405.3	3.64684576644018	-2.03477448385119	1.05750347693135	-1.92413030144891	0.0543382527822695	0.249453302146238	not
XR_594880.2	15.6236238076381	1.51851529001405	0.789464537859852	1.92347498486832	0.0544204251296415	0.249684349585441	not
TCONS_00022337	113.503188327047	0.759709230585685	0.395131885231105	1.92267255309286	0.0545211859099467	0.250000361824498	not
TCONS_00022295	280.918587014467	-0.959413391233613	0.499068281941701	-1.9224090689572	0.0545543053436187	0.250006024663538	not
TCONS_00000905	41.8418458012687	1.47345526260336	0.767114086155558	1.92077722100982	0.0547597994184058	0.25050851064161	not
XR_001838076.1	43.4170735720726	0.790785307788624	0.411628800173202	1.92111268078396	0.0547175032729142	0.25050851064161	not
TCONS_00045862	130.769079847577	-0.854057563536102	0.444633736845043	-1.92081142919154	0.0547554850623698	0.25050851064161	not
TCONS_00009742	159.126939077591	0.295750223323504	0.154011312581624	1.92031493249407	0.0548181313260147	0.250629135701038	not
XR_001835838.1	22.9902407888994	-2.1782561346339	1.13478622608981	-1.91952993837406	0.0549173011589532	0.250936222836452	not
XR_592050.2	15.0306924326847	1.13733466505781	0.592634727599797	1.91911579273134	0.0549696812324055	0.251029278126553	not
TCONS_00013390	386.37316626956	0.74178058528448	0.386971829481812	1.91688523238962	0.0552525135845311	0.252027317636014	not
TCONS_00002680	981.253645013358	0.236632224919996	0.123441689792602	1.91695548981523	0.0552435865628782	0.252027317636014	not
TCONS_00054941	1327.5568018086	-0.302824246311946	0.158041264076672	-1.91610873325484	0.0553512569187833	0.252330933430337	not
XR_001841644.1	9.80584817025122	1.23415140149817	0.644248077072423	1.91564623228116	0.0554101406044592	0.25245259295733	not
XR_001839288.1	8.49436667624894	1.74947868167517	0.914353002494657	1.91335149215021	0.0557030698710213	0.253639820475423	not
ENSRNOT00000083054	2.74198045670797	4.52291191284427	2.36539134213315	1.91211992378624	0.0558608138921669	0.254210471113454	not
TCONS_00032210	25.5553786579446	-2.44330772253063	1.27860328525276	-1.91091932166248	0.0560149496336613	0.254764048768874	not
TCONS_00016446	281.544706135573	0.369867126454113	0.193766741348971	1.90882668449271	0.0562844533122084	0.255841390389001	not
TCONS_00036985	81.045300214762	1.02678518922014	0.538616286893006	1.90633891734526	0.0566062481252648	0.257155035660603	not
TCONS_00023901	110.429230901245	-0.555415996849638	0.291454858330944	-1.90566731338878	0.0566933826839391	0.257401745005655	not
TCONS_00011362	207.352666900812	-0.379186624360891	0.199062557170632	-1.9048616161193	0.0567980618858908	0.257727779656985	not
TCONS_00056532	874.308288561544	0.199625857606532	0.10489881502133	1.90303253250229	0.0570363003559512	0.258360272149632	not
TCONS_00038370	641.798846815291	-0.526877626529131	0.27681409439818	-1.90336271595784	0.0569932325185413	0.258360272149632	not
XR_590894.2	5.78645887221439	-1.44496359504398	0.759223182600497	-1.9032132160331	0.0570127293506908	0.258360272149632	not
TCONS_00012207	19.1353910879294	0.939283982445761	0.49368161320475	1.90261082714499	0.0570913453188714	0.258455770794457	not
TCONS_00035665	279.66438356999	-0.323184651092203	0.169885621760571	-1.90236611988085	0.0571233070764946	0.258455770794457	not
XR_001835726.1	32.7743482775831	-0.575560358052125	0.302746577172784	-1.90112919996331	0.0572850917643986	0.259038295573616	not
TCONS_00018494	9.69620121129468	-2.01596853783562	1.0611399520984	-1.89981400082907	0.0574575329197136	0.2596683087167	not
XR_001839093.1	3.51448297989471	4.9034133308922	2.5827261194129	1.89854173620501	0.0576247552581954	0.260253939573044	not
TCONS_00022956	146.940405373901	0.603807137662755	0.318073913915281	1.89832334953309	0.057653499941127	0.260253939573044	not
TCONS_00050451	59.7644715278465	0.892459353901472	0.470288939666309	1.89768305955635	0.0577378454675731	0.260484721698067	not
TCONS_00000338	164.658206535952	-0.439352779684085	0.231603618007529	-1.89700309288693	0.057827529891206	0.260739311027571	not
XR_001837574.1	27.4232299900286	1.45028125347807	0.764618753703183	1.89673774865461	0.0578625589487047	0.260747313055629	not
XR_350748.3	3.80928367873274	5.00625599137726	2.64377727740491	1.8935997499348	0.0582781567388188	0.262017790704747	not
XR_001839049.1	5.61212805587778	3.0808912664367	1.62683173389846	1.89379835802305	0.0582517796951149	0.262017790704747	not
XR_001841890.1	23.677755978368	1.25783046277766	0.664189076060419	1.89378372531865	0.0582537227189617	0.262017790704747	not
XR_592922.2	13.4667692812539	0.981441630412149	0.518257333120393	1.89373418896546	0.0582603008716654	0.262017790704747	not
TCONS_00032251	89.1494148599649	-0.484877863177641	0.256161294548652	-1.89286154269317	0.0583762846816579	0.262158332296036	not
XR_001839095.1	15.1164920410263	-0.864959219949605	0.456954734479385	-1.89287724731656	0.0583741956794772	0.262158332296036	not
XR_001840335.1	5.45304783053162	-1.2415762400813	0.656229872144538	-1.89198372823821	0.058493148844504	0.262532787687325	not
TCONS_00035231	171.638625252374	0.464381060403446	0.245484547619671	1.89169161524134	0.0585320811535014	0.262557235883641	not
XR_001840934.1	3.93029201221596	5.05600243164007	2.67358391662147	1.89109546934633	0.0586116012158975	0.262763616428732	not
XR_001840866.1	31.2661222754626	2.02823029365908	1.07306760667013	1.89012349366593	0.0587414456959339	0.263195243258181	not
TCONS_00013961	714.374967058981	-0.658254154426218	0.348309834903026	-1.88985233394137	0.058777712017673	0.263207332912949	not
TCONS_00055256	184.220136543563	0.35438472297516	0.187642922701339	1.8886122528544	0.0589438039645649	0.263520234260289	not
TCONS_00029587	719.605765335093	-0.385077367680978	0.20391470676118	-1.88842371301826	0.0589690903944096	0.263520234260289	not
XR_592866.2	42.8858789826562	-0.472138840928861	0.250009039109203	-1.88848708275157	0.0589605904203841	0.263520234260289	not
XR_001841477.1	2.57878705168915	-1.91833680754205	1.01589208921698	-1.88832734096852	0.0589820190188505	0.263520234260289	not
TCONS_00025794	292.953289009828	-0.26807278315494	0.142060665554225	-1.88703031982217	0.0591562476888652	0.263997802008191	not
TCONS_00055774	953.905935929751	-0.410147906623181	0.217344561472261	-1.88708612649379	0.0591487424018739	0.263997802008191	not
TCONS_00005370	181.471032916473	-0.441537597749722	0.234091094906801	-1.88617853201768	0.0592709004434231	0.264058596805046	not
TCONS_00014968	677.810010699073	-0.503334718595209	0.266799509192894	-1.88656538431374	0.0592188063257798	0.264058596805046	not
TCONS_00003978	27.1936227310304	-1.12371816840952	0.595691292733627	-1.8864102633644	0.0592396905828742	0.264058596805046	not
TCONS_00030902	212.568631866503	0.497385282610262	0.263747170544414	1.88584120763678	0.0593163560907685	0.264111043786323	not
XR_353678.3	11.4555115924044	1.71040714310335	0.907125792181837	1.88552365928153	0.0593591732802309	0.264151689949087	not
TCONS_00050472	67.2629021542067	0.677644686316949	0.359479248831253	1.88507316770056	0.059419960101113	0.2641846597031	not
TCONS_00056110	237.909706608849	-0.702282273940035	0.3725695861681	-1.88496941246077	0.059433967569987	0.2641846597031	not
XR_359427.1	5.98064194937037	5.66329213357729	3.00710025441113	1.88330672556386	0.0596588125068083	0.264883776254747	not
TCONS_00021380	19297.3044172389	-0.29700964183362	0.157694698253896	-1.88344722506409	0.059639785523124	0.264883776254747	not
TCONS_00035309	141.188666948976	0.440733973304334	0.234069775367372	1.88291706014842	0.0597116088496919	0.264968152230014	not
TCONS_00055861	15.3748070880531	-1.52634760813696	0.810858180139728	-1.88238541032408	0.059783705377724	0.265138028205166	not
XR_597187.2	5.40616589598119	2.61550672558811	1.38982138683095	1.88190133665445	0.0598494129344876	0.265279393340485	not
TCONS_00032334	253.685240677031	0.827750401621881	0.440053359009182	1.88102280024775	0.0599688173666054	0.265658472865284	not
TCONS_00057118	962.688944325092	-0.525017170214889	0.279279905018665	-1.87989597812202	0.06012225615212	0.266187809423361	not
TCONS_00013392	743.064412817515	0.321063327152587	0.170879746590958	1.87888461656682	0.060260249790701	0.266347586589	not
TCONS_00058229	131.377030317752	-0.515286607876968	0.27421525672244	-1.87913179607851	0.0602264995491373	0.266347586589	not
XR_001837906.1	24.3381900236759	-0.858825170087736	0.457088167740491	-1.87890483871665	0.0602574880408616	0.266347586589	not
ENSRNOT00000087610	40.249445919757	0.465551063047019	0.247824625830208	1.87855045271402	0.0603059019232689	0.26639919829879	not
XR_593123.1	70.9341512956414	-0.611218019063508	0.325511132422069	-1.87771771280308	0.0604197922871852	0.26675202214179	not
TCONS_00018351	108.507740228342	2.38048030368993	1.26816540898352	1.87710553120824	0.0605036314679952	0.266879689796177	not
ENSRNOT00000081228	37.1112266545502	-0.839653741743059	0.447335887213543	-1.87700957098091	0.0605167821014669	0.266879689796177	not
XR_001838311.1	143.21092079779	-0.621038722277237	0.331032892753088	-1.8760634845446	0.0606465630485233	0.267151517339029	not
XR_590217.2	15.390686965212	-1.95102673760168	1.0399365406794	-1.87610172475241	0.0606413129166226	0.267151517339029	not
XR_349992.3	55.6681857292324	0.586378226359771	0.312705631268396	1.87517642065256	0.0607684569050955	0.267388030635721	not
TCONS_00004631	301.731011449407	-0.407368478096843	0.217226040656332	-1.87532064234109	0.0607486252036292	0.267388030635721	not
ENSRNOT00000076586	6.60207043449284	3.34058836228402	1.78287391297614	1.87370982208585	0.0609704314074313	0.267975982435913	not
XR_349879.3	3.35352449056221	2.91061107745038	1.55338450872319	1.87372222466849	0.0609687210412179	0.267975982435913	not
XR_001837870.1	6.37128390076093	1.58257497311532	0.8450488561485	1.87276151148025	0.0611013250233877	0.268400834458478	not
ENSRNOT00000088158	31.0171045977219	0.678102623713147	0.36264176784217	1.86989664138267	0.0614981723082358	0.269992815828038	not
TCONS_00051432	1309.15643804377	-0.217357041114518	0.116270978257322	-1.86940063954291	0.0615670956769751	0.26999306331273	not
TCONS_00023619	3670.13637543816	-0.246164390478286	0.13167234695741	-1.86952231175699	0.0615501824461717	0.26999306331273	not
XR_350084.3	5.61495750439558	1.99702957074738	1.06850646144459	1.86899157170042	0.0616239869889704	0.270053643082264	not
XR_591602.2	18.9957533495488	-1.00567224795805	0.538136211089899	-1.86880612609443	0.0616497922608409	0.270053643082264	not
XR_593332.2	89.2651946213054	0.88820757024654	0.475479235643631	1.86802599075483	0.0617584482516492	0.270163438081571	not
XR_592902.1	91.1959368589546	0.76113658868529	0.407485975436331	1.86788413483501	0.0617782227369284	0.270163438081571	not
TCONS_00023735	497.717680466603	-0.442927591512483	0.237111929864194	-1.8680105710673	0.0617605974772724	0.270163438081571	not
TCONS_00057387	3.37797708637213	4.84994865466811	2.59814175668092	1.86669901370733	0.061943631563639	0.270532253450187	not
XR_001840680.1	7.59770865244821	2.04364442969525	1.09502283188298	1.86630303057795	0.061998981042209	0.270532253450187	not
XR_590815.2	45.7743441458959	0.71386253900659	0.382475236109664	1.86642812817798	0.0619814908086312	0.270532253450187	not
TCONS_00053277	2247.73076188987	-0.279526742455228	0.149776557450497	-1.86629167616978	0.0620005687348535	0.270532253450187	not
ENSRNOT00000093166	3.47065610708682	4.87215841285545	2.61283158265409	1.86470434803393	0.0622228569830973	0.271351179980237	not
XR_353592.3	2.56177581759946	3.43137511250748	1.84128983081077	1.8635714242752	0.0623819136791612	0.271893599309785	not
TCONS_00011041	136.108820296586	-0.494656237165214	0.265596122203311	-1.86243772334356	0.0625414160010553	0.272437357146819	not
TCONS_00018950	8.79480141525702	1.64164331085764	0.881918323031801	1.8614459729265	0.0626812235051139	0.272682004790254	not
TCONS_00040528	49.6517397923268	0.502865563018575	0.27012232675876	1.86162161807407	0.0626564439141995	0.272682004790254	not
XR_001837864.1	80.9739804880223	0.440132026755136	0.23646492644317	1.86129940442104	0.0627019072359174	0.272682004790254	not
ENSRNOT00000080713	47.6787255081164	1.25489098102056	0.674546029459288	1.860348925375	0.0628361757417855	0.272835136544966	not
TCONS_00048692	670.180394194143	0.411165469704313	0.221019722529616	1.86031122018632	0.0628415070271915	0.272835136544966	not
XR_593156.2	9.46396966321592	-1.16565247609966	0.626490066860949	-1.86060807307002	0.062799543943039	0.272835136544966	not
XR_001840937.1	4.49502951096717	5.24671915340387	2.82245548020263	1.85892007516348	0.0630384681004409	0.272984376811225	not
XR_593568.2	5.17472567257647	4.46752560711929	2.40262780118945	1.85943307777742	0.0629657768632402	0.272984376811225	not
TCONS_00052701	105.874608004224	0.569137389228215	0.306178951141468	1.85883904529168	0.0630499561797129	0.272984376811225	not
TCONS_00043006	210.348892690351	-0.391330333586161	0.210424510024347	-1.85971840229487	0.0629253770614218	0.272984376811225	not
XR_001837568.1	10.2111280743006	-1.95366236504955	1.05080960910366	-1.85919727810256	0.0629991805005915	0.272984376811225	not
TCONS_00026945	112.904790730489	0.617470125514907	0.332238469735744	1.85851483726743	0.063095938364397	0.273032700173972	not
ENSRNOT00000072097	4.0862132091652	5.1181022210426	2.75493986424504	1.85779090406576	0.0631987133282197	0.273326591950673	not
TCONS_00022913	254.68961312817	-0.403904908068021	0.217473161134423	-1.85726324094936	0.0632737114676919	0.273500094607592	not
XR_362068.2	225.791097147499	0.398934771965956	0.214856449922041	1.85675027261554	0.063346691490435	0.273513991176487	not
TCONS_00001619	784.000980398551	-0.348725091431248	0.187796678247069	-1.85692896533802	0.0633212609797337	0.273513991176487	not
XR_001842577.1	28.5136545176688	0.705611344024742	0.380178935364702	1.85599800090938	0.0634538429996937	0.27365749293187	not
TCONS_00006860	57.3155972972158	0.550816749292584	0.296809630177625	1.85579136688708	0.0634833015833514	0.27365749293187	not
XR_001842640.1	443.777567967182	0.548827970759476	0.295798628531433	1.8554108025594	0.0635375859453732	0.27365749293187	not
XR_591437.1	68.0361713849743	0.511355418991507	0.275599760127698	1.85542766348771	0.0635351800613988	0.27365749293187	not
TCONS_00021901	271.042492268953	-0.345103139923016	0.186010071758558	-1.8552927627003	0.0635544311476769	0.27365749293187	not
TCONS_00022188	76.275593872361	0.458098368029172	0.247004731299755	1.85461373803906	0.0636514049012888	0.273924624495612	not
XR_001841212.1	6.58988813222385	2.28250822975539	1.23308373057982	1.85105696649011	0.0641613581501552	0.27596775055149	not
TCONS_00037447	399.464141879303	0.367757008666247	0.198842921076274	1.84948504415291	0.064387805409731	0.276789902531634	not
TCONS_00011323	2264.16204309509	-0.300675959711014	0.162608219086714	-1.84908217677898	0.0644459475751064	0.276888041061046	not
TCONS_00009663	1016.58726739856	-0.379972802835957	0.20552367938969	-1.84880303799689	0.0644862585337049	0.276909503375016	not
XR_594438.1	6.67643082744637	1.84473632722424	0.998263819853225	1.84794469211102	0.0646103442885184	0.277290481426531	not
XR_360468.3	15.9548641524832	0.907279820214125	0.491337620057833	1.84655068770703	0.0648122867028734	0.277639796221014	not
XR_593122.2	128.781687827868	0.385905964544764	0.208997725796245	1.84646011373822	0.0648254256962488	0.277639796221014	not
TCONS_00005364	324.903003416714	-0.561347321476285	0.304008113454523	-1.84648796079009	0.064821385866436	0.277639796221014	not
XR_001836817.1	5.82739532568369	-2.15513280457175	1.16720459547745	-1.84640534566279	0.064833371621053	0.277639796221014	not
XR_594022.2	19.0404407881161	0.797905815263943	0.432641883644521	1.84426391763664	0.0651446872690992	0.278820683884829	not
XR_596721.2	112.887677110029	0.614150846390749	0.333128135304918	1.84358744069637	0.0652432877459874	0.279090354182372	not
XR_592081.2	621.697369690022	-0.295458858968495	0.160292889352017	-1.84324370321657	0.0652934366369435	0.279152582699168	not
XR_001837782.1	86.046157760629	0.601479177727521	0.326567583089453	1.84182144485163	0.0655012721555867	0.279888542219049	not
TCONS_00033338	58.0889555199849	-0.604407231709493	0.328224487234966	-1.84144466734079	0.0655564221895291	0.279971626573038	not
XR_001840753.1	2.64294413414803	3.46089477777614	1.8805764107737	1.84033722743139	0.0657187430946926	0.280512065653503	not
XR_001842132.1	213.106382414133	0.407175488841092	0.221417235598986	1.8389511897734	0.0659223655929324	0.280769836292332	not
TCONS_00047552	393.253931462246	-0.246760441144548	0.134163929135326	-1.83924578487598	0.0658790432323298	0.280769836292332	not
TCONS_00022917	42.3029888444847	-0.56910284622395	0.309443384613575	-1.83911783066434	0.0658978569499859	0.280769836292332	not
XR_001839343.1	17.2731500790347	-0.720442885968233	0.391753776773503	-1.83901963090649	0.0659122987315013	0.280769836292332	not
XR_354158.3	75.8728111172009	0.998427283198872	0.543124027302346	1.83830438906925	0.0660175647256076	0.28102265201601	not
XR_591388.2	29.4064316003028	0.939278108099223	0.511048650928901	1.83794264282267	0.0660708575992856	0.281096904197503	not
TCONS_00030330	142.653945844728	1.23694371092721	0.673099394016182	1.8376835901556	0.0661090433152183	0.281106837654353	not
XR_593566.2	5.04778625854437	4.43579605537914	2.41807757603219	1.83443083023739	0.0665900666459936	0.28192911045963	not
XR_358939.3	2.84423255214932	3.57308562935535	1.94702965537647	1.83514699916806	0.0664839117200051	0.28192911045963	not
XR_001836888.1	3.32798827436255	1.87493100394205	1.02126407750315	1.83589244471028	0.0663735653253491	0.28192911045963	not
ENSRNOT00000087385	13.6150567640619	1.230865432154	0.670973402238707	1.83444742823964	0.0665876048097055	0.28192911045963	not
XR_593657.2	30.7919277720651	1.10397484296081	0.601565813049136	1.83516885270646	0.0664806746480944	0.28192911045963	not
XR_001841968.1	306.369047911479	0.351830419073756	0.191686424413575	1.83544776397237	0.0664393721060157	0.28192911045963	not
TCONS_00036197	152.937669141657	-0.288304626998712	0.157157826728958	-1.83449105271693	0.0665811347305097	0.28192911045963	not
TCONS_00030023	26.8924677517139	-0.760960361772716	0.414820000909646	-1.83443508052657	0.0665894362306896	0.28192911045963	not
ENSRNOT00000083218	150.742269531799	0.75174256895146	0.409895928008843	1.83398398857781	0.0666563709332362	0.282057530754185	not
TCONS_00054121	7871.78630454394	-0.490242532676648	0.267492159511636	-1.83273608307507	0.0668418285022075	0.282439220044295	not
TCONS_00031930	5490.43064571364	-0.527337267549622	0.28774575765423	-1.83265001662786	0.0668546349192976	0.282439220044295	not
XR_590364.1	5.14070731358969	-1.73639012106644	0.947459228781251	-1.83268057170124	0.0668500881890531	0.282439220044295	not
XR_001839786.1	4.0358460330761	4.10037442402588	2.2382687311517	1.83194018080038	0.0669603333183756	0.282581255946923	not
TCONS_00052731	157.974194781452	0.461072070412686	0.251658950807329	1.83213062334383	0.0669319618974357	0.282581255946923	not
TCONS_00028242	623.281959985434	0.26235953630499	0.143285970244032	1.83102041224387	0.0670974964228714	0.282855628737492	not
ENSRNOT00000088309	83.7586691421205	-0.795217225455392	0.434245751599325	-1.83126080687401	0.0670616245841019	0.282855628737492	not
XR_001841369.1	67.8026599912724	0.845711508860222	0.461946627742121	1.83075588838877	0.0671369870904977	0.282870024597847	not
XR_596995.2	144.480108515257	-0.41069614727997	0.224378842249442	-1.83036931273315	0.0671947332323281	0.282961279954181	not
TCONS_00016637	368.266468943216	1.98423410542048	1.08435120387427	1.82988140588678	0.0672676744408753	0.283116390386958	not
XR_001840350.1	70.7598739002224	0.399010573166943	0.218102601031544	1.82946269911396	0.0673303223059278	0.283228034978959	not
XR_001838726.1	2.99917715592713	-1.56657109740746	0.856475698527812	-1.82908995561722	0.0673861334311797	0.283310816211196	not
TCONS_00043776	52.1929003629517	-0.823814553398862	0.450778817385933	-1.82753608116762	0.0676192063526619	0.284138369245028	not
TCONS_00001999	214.827964236609	-0.604728483544631	0.330942840827668	-1.82728981848419	0.0676562052604772	0.284141566924157	not
TCONS_00023155	612.916449332969	0.303073472201305	0.165955837562429	1.82622965635237	0.0678156759782333	0.284658841191289	not
TCONS_00013609	216.010863170041	-0.31106796975598	0.170403491770176	-1.8254788474377	0.067928800367786	0.284981125566512	not
TCONS_00027299	8349.71656739306	-0.438937864287791	0.240565147372955	-1.82461120856918	0.0680597207830261	0.285377684844763	not
ENSRNOT00000085786	2.62015541844413	2.56518460955503	1.40623734654183	1.82414769161354	0.0681297471222108	0.285518624898586	not
TCONS_00044826	7310.68306760407	1.00906706888761	0.55330215194977	1.82371795470482	0.0681947230184998	0.285638260250031	not
XR_359523.2	3.31648204502036	4.8056822241231	2.63715788946852	1.82229598133452	0.068410087643874	0.286081865181662	not
TCONS_00008481	305.025518938323	0.270844292734416	0.148622025689571	1.82236981011234	0.0683988921803307	0.286081865181662	not
TCONS_00020991	1659.45962842919	-0.386752202945762	0.212223025853334	-1.82238567841853	0.068396486092493	0.286081865181662	not
XR_001840716.1	17.0089829155136	2.56081100939821	1.40582115831202	1.82157665948988	0.0685192451233344	0.286385608215386	not
XR_595030.2	94.7667440163572	0.776799130814066	0.426631449963583	1.82077324791779	0.0686413324681141	0.286590355634975	not
TCONS_00031092	83.6571169272084	-0.49779665429161	0.273380785659192	-1.82089115404103	0.0686234041328174	0.286590355634975	not
XR_001841043.1	3.18898950695077	-2.55807725029704	1.40515616286345	-1.82049320773298	0.0686839296922416	0.286615589524676	not
TCONS_00020957	98.8055544649152	0.395158734499341	0.217205190395704	1.81928771489964	0.0688675466606403	0.287151249773667	not
TCONS_00011626	3626.29702026528	0.30637232490192	0.168423801292854	1.81905599179062	0.068902888188524	0.287151249773667	not
XR_001839722.1	72.856195260354	-0.693096595789412	0.381046394666108	-1.81892967757047	0.0689221594278844	0.287151249773667	not
TCONS_00001519	380.504417755411	-0.704572883784533	0.387477135651778	-1.8183598952216	0.0690091438192388	0.287360964783139	not
XR_001838945.1	4.15726162937951	3.23229366178712	1.77916461358712	1.81674794850501	0.0692557162126491	0.288234644810712	not
XR_001837629.1	11.9110868219648	1.76245204695735	0.970552562984815	1.81592642601154	0.0693816589881603	0.288605617043058	not
TCONS_00009593	10.0426156543652	6.41327418276571	3.53634564186487	1.81353149048624	0.0697498862063627	0.288671134819451	not
TCONS_00005047	8.96047507013604	6.24898480571325	3.44739505314695	1.81266861191579	0.0698829484206372	0.288671134819451	not
XR_001842779.1	17.9099844394144	1.78753103174213	0.985552253431255	1.81373542145406	0.0697184689584546	0.288671134819451	not
TCONS_00013533	29.3343995071856	0.90328917625586	0.498268702364588	1.81285553752263	0.0698541054533727	0.288671134819451	not
TCONS_00034524	321.672095997643	0.707809810571912	0.390333477913743	1.8133464092166	0.0697784095624122	0.288671134819451	not
TCONS_00003315	156.821749529085	0.642412013054625	0.354286447624254	1.81325596099558	0.0697923522557748	0.288671134819451	not
TCONS_00011628	10858.6082908033	0.333797135958554	0.184166473808235	1.81247503444152	0.0699128280859758	0.288671134819451	not
TCONS_00014362	358.194560605196	0.288244542591247	0.158798439706693	1.81515979076146	0.0694993569207032	0.288671134819451	not
TCONS_00004956	7535.71897324919	-0.353278581070879	0.194904921528268	-1.8125688068869	0.0698983525240172	0.288671134819451	not
XR_359281.3	213.031790405121	-0.424485208515903	0.234189693363425	-1.81256998298883	0.0698981709859189	0.288671134819451	not
XR_001841881.1	31.4478807765124	-0.528008062423903	0.291155246001276	-1.81349321255778	0.0697557845323084	0.288671134819451	not
TCONS_00009029	113.792116775379	-0.629766981894717	0.347148141661169	-1.81411595315235	0.0696598759756286	0.288671134819451	not
TCONS_00037595	131.760437008197	-0.653683281003229	0.360397479995535	-1.8137842723299	0.0697109448030633	0.288671134819451	not
XR_597598.2	4.85924883113555	-1.56179593763504	0.860713412674979	-1.81453653984686	0.0695951625019643	0.288671134819451	not
TCONS_00052780	49.225751228277	-0.526306268706456	0.290515236093791	-1.81163052163137	0.0700433056103696	0.289057662784689	not
TCONS_00035445	33.12465564923	0.608271984910517	0.33580512476278	1.81138386538983	0.070081451771603	0.28906294757556	not
XR_001842816.1	83.0997254398827	0.552047461275597	0.304980278693348	1.81010871798261	0.0702789293004205	0.289434686605891	not
TCONS_00009670	1722.71310943882	-0.41762131779632	0.230707912041013	-1.81017336640834	0.0702689064542365	0.289434686605891	not
TCONS_00022893	318.194780392931	-0.538094305437234	0.29727540357295	-1.81008687220633	0.0702823164516791	0.289434686605891	not
TCONS_00023511	11.9931151478143	3.73226387963233	2.06221117542606	1.80983592956295	0.0703212342979152	0.289442938650894	not
TCONS_00016962	206.67407277344	-0.493193036061289	0.272546248573051	-1.80957558081779	0.0703616295903123	0.289457260030241	not
TCONS_00007866	260.249408331749	-0.304686523096665	0.168454219377927	-1.80872004406789	0.0704945073841735	0.289851826113951	not
XR_358750.3	4.80121796842635	1.79711980783928	0.994015548513906	1.80793933306783	0.070615943170656	0.28990173465107	not
TCONS_00044834	2696.03698448672	1.01133846232192	0.559255947440371	1.80836425066315	0.0705498280503284	0.28990173465107	not
XR_001837509.1	252.764352082085	-0.377508960380065	0.208807412233623	-1.80792892523227	0.0706175632168785	0.28990173465107	not
TCONS_00055529	351.790587042715	-0.256290196031523	0.141842188929511	-1.80686859083152	0.0707827708768751	0.290427894529345	not
TCONS_00022353	709.563348640013	0.82113460233088	0.455423735640754	1.80301231154672	0.0713862811795345	0.292631274440736	not
XR_001835541.1	1256.86415539084	0.502793291847918	0.278870940565972	1.80296050505475	0.0713944175494361	0.292631274440736	not
TCONS_00033301	27.7127762650252	1.15670455579597	0.641730282583682	1.80247774990288	0.0714702722849217	0.292789135311427	not
TCONS_00023475	44.2771848426589	1.25211346103123	0.694971189540987	1.80167678872879	0.0715962720369898	0.292845609142689	not
TCONS_00022357	198.775692184004	0.812396462576772	0.450887693704093	1.80177120360692	0.0715814101110418	0.292845609142689	not
TCONS_00004707	403.98582577147	0.463647759483878	0.257368694313976	1.80149244926523	0.0716252963555415	0.292845609142689	not
XR_001837808.1	85.9487874173623	-0.470074603203254	0.260943704182506	-1.8014406773136	0.0716334496028158	0.292845609142689	not
XR_590556.2	28.2577679085337	1.17209068931246	0.651007362822259	1.80042616450786	0.071793372520101	0.293195012300226	not
TCONS_00017646	132.778107694354	-0.271512062169877	0.150804505731294	-1.8004240712387	0.071793702795107	0.293195012300226	not
TCONS_00052065	314.468304833838	-1.1464028901653	0.636893819867936	-1.79999060189188	0.0718621222026516	0.293321655487242	not
XR_590795.2	3.33171047706172	3.82606981258165	2.12719085557328	1.79864905048707	0.0720742130874582	0.293668080095489	not
XR_001840383.1	24.2981688995905	0.64148573087513	0.356676937244215	1.79850633413931	0.0720968057880139	0.293668080095489	not
TCONS_00004949	306.756870682341	-1.00381239636859	0.557958288717107	-1.79908143075824	0.072005800553955	0.293668080095489	not
XR_001836619.1	38.7532976192593	-1.07362096542324	0.596833257963675	-1.7988624981897	0.0720404340865718	0.293668080095489	not
TCONS_00012897	1508.39784032433	-0.325341161001624	0.180981060175053	-1.79765308417875	0.0722320004846014	0.294065999896033	not
TCONS_00017848	232.469812570965	-0.599759956067846	0.333682330425468	-1.79739800816876	0.0722724567364079	0.294078014151621	not
XR_001841294.1	13.9695791619903	0.77828868715785	0.433444077928427	1.79559192705447	0.0725594407500219	0.294912717644241	not
TCONS_00016775	149.835372792299	-0.453084589506361	0.252386998708243	-1.79519781852996	0.0726221879278033	0.294912717644241	not
TCONS_00002111	38.4562269890333	-0.870855129099852	0.484959997103614	-1.7957256975853	0.0725381528414376	0.294912717644241	not
XR_353351.3	25.3628949530106	-1.14473360035152	0.637677372449992	-1.79516107958072	0.0726280395065717	0.294912717644241	not
TCONS_00027348	912.96378867099	-0.425910021077582	0.237303573487729	-1.79478974891883	0.0726872046886821	0.295000192527928	not
XR_597272.1	13.5660593796791	-0.759805916165121	0.42342127436569	-1.79444435639979	0.0727422724792581	0.295070956290669	not
TCONS_00041631	42.6995600417648	-1.64486028026977	0.916765742233579	-1.79419911160979	0.0727813939040267	0.295076995657432	not
XR_590924.2	11.0883496470003	3.61473583489262	2.01556688193387	1.79340902417706	0.0729075456861136	0.295435692881042	not
TCONS_00030115	141.843797479449	0.339594964981851	0.189445054863116	1.79257761690969	0.0730404880865897	0.295652258115608	not
TCONS_00041497	368.372925032407	-0.29216483370276	0.163004977316915	-1.79236756148085	0.0730741074133464	0.295652258115608	not
TCONS_00021371	235.356296121572	-0.385501432764393	0.21504090550578	-1.79268884614156	0.0730226909973003	0.295652258115608	not
XR_001838990.1	17.2690050175231	-1.03338829620326	0.576657649720935	-1.7920308465575	0.0731280249786622	0.295717815295353	not
XR_597332.2	5.83294591804081	1.27910354658908	0.714064467480743	1.79129981232903	0.0732451962419187	0.2959734224012	not
XR_353646.3	23.6093839132227	0.803138993144415	0.448565691044438	1.79046014703976	0.0733799685177825	0.2959734224012	not
TCONS_00014579	76.6223346620766	-0.405438732283743	0.226417864559269	-1.79066582521191	0.0733469369592483	0.2959734224012	not
XR_001842000.1	92.0045515042922	-0.485636733920567	0.271198414970306	-1.79070638732804	0.0733404241895902	0.2959734224012	not
TCONS_00023732	292.67037576731	-0.494784024158901	0.276306711389667	-1.79070577645551	0.0733405222695267	0.2959734224012	not
XR_597250.2	4.59254798782655	1.46268043010446	0.817341681588534	1.78955810409875	0.0735249787798279	0.296405839903666	not
XR_001837648.1	2.75204990905682	2.57258306060815	1.43830039558763	1.78862709660669	0.0736748909941749	0.296451525967527	not
TCONS_00017830	21.9158306188043	0.757256812495658	0.423254822467523	1.7891274293839	0.0735942956268312	0.296451525967527	not
XR_001841604.1	47.718268497922	0.450054838555591	0.251631317106134	1.78854859455258	0.073687542929564	0.296451525967527	not
XR_001839342.1	4.20712467047294	-2.16295208152363	1.20927675983514	-1.78863280380788	0.0736739712513238	0.296451525967527	not
TCONS_00032234	112.569243901031	0.636411474230573	0.355935150720304	1.78799838381422	0.0737762685777899	0.296656267650488	not
TCONS_00038688	135.771991479372	-0.330914154625666	0.185239508817361	-1.78641239516531	0.0740325101318939	0.297534039950887	not
TCONS_00029327	412.613560497625	-0.425309099020378	0.238194198642499	-1.78555607753787	0.0741711639397398	0.297938574001793	not
XR_362407.3	10.0919912170382	3.22104603069434	1.80565816700849	1.78386257684131	0.0744459982205467	0.298232228957821	not
XR_001841632.1	21.9417622173995	1.12139446212699	0.628855064281746	1.7832319811367	0.0745485484960245	0.298232228957821	not
TCONS_00018247	68.1890004734504	0.467488181510226	0.262123094103617	1.78346811870544	0.0745101332464267	0.298232228957821	not
TCONS_00001104	1474.34095854689	-0.303367499298956	0.170066546663921	-1.78381642509893	0.0744534997106401	0.298232228957821	not
TCONS_00036356	208.81144695283	-0.465836571923956	0.26122304580428	-1.78329048453475	0.0745390295591078	0.298232228957821	not
TCONS_00009372	285.88401603647	-0.531332838506391	0.29792660385145	-1.78343535500884	0.0745154623321524	0.298232228957821	not
TCONS_00022869	1136.97843679252	-0.698973311179859	0.391739767430717	-1.78427969099022	0.0743782286230103	0.298232228957821	not
TCONS_00004630	34.5035821205802	-1.47038605457935	0.824352082221177	-1.78368695402269	0.0744745471963771	0.298232228957821	not
XR_001839327.1	3.63016801508055	2.98943233434015	1.6769014220412	1.78271202770004	0.0746331924219055	0.298418593462601	not
XR_001842543.1	236.097112077275	0.249643691150889	0.140071921640197	1.78225363247424	0.0747078803069163	0.298564979350933	not
XR_001840306.1	11.9370055769874	1.65581391611792	0.929220966888223	1.78193774690955	0.0747593841353652	0.298618609783698	not
TCONS_00050325	589.080397593763	0.326603416561972	0.183310933255245	1.78169087223621	0.0747996562122875	0.298627344379097	not
TCONS_00016596	731.891888391343	1.52570449472504	0.856669663332044	1.78097177947304	0.0749170610852968	0.298791798560433	not
TCONS_00030987	308.671173716079	0.32625397684735	0.183169120907813	1.78116254110075	0.0748859011494517	0.298791798560433	not
TCONS_00031756	3361.74506386804	-0.315030571230284	0.176920027483626	-1.78063826753271	0.0749715639933674	0.298857159772239	not
TCONS_00004596	1434.51101899425	-0.512572931885987	0.287957718697263	-1.7800284507215	0.0750713046963991	0.299102693152675	not
TCONS_00051440	137.451950849479	-0.479938182745936	0.269755780124834	-1.77915810561626	0.0752138446595537	0.299463011333152	not
TCONS_00033577	270.004108490138	-0.510890711956232	0.287176977661616	-1.77900998929733	0.0752381242604653	0.299463011333152	not
ENSRNOT00000078959	83.9265959027858	1.15406198510675	0.648971667308725	1.7782933265679	0.0753556918234132	0.299778782134644	not
ENSRNOT00000087825	2210.35803308592	-0.301401144693023	0.169518143659159	-1.77798752503469	0.0754059037849587	0.299826415607435	not
XR_001841962.1	3.49337024664536	2.35862054356101	1.3273446718126	1.77694655627021	0.0755770334026239	0.300045217967541	not
XR_001840759.1	7.55791733026527	1.0434028004349	0.587152627092328	1.77705549169046	0.0755591101739897	0.300045217967541	not
XR_001840925.1	115.620803849654	0.390165462391154	0.219589825303148	1.77679207974469	0.07560245549334	0.300045217967541	not
TCONS_00020252	76.1847752835653	-0.38278476723482	0.215444383212302	-1.77672196196277	0.0756139970289327	0.300045217967541	not
TCONS_00011304	25.5113438111321	-0.952641037481377	0.536366516885035	-1.77610087037847	0.0757162928141677	0.300299166391446	not
TCONS_00010916	72.3813568887132	1.13566831174098	0.640081013355235	1.77425714565088	0.0760206256051196	0.300745572840435	not
TCONS_00037245	47.532036797548	0.954885845463619	0.538134514718974	1.77443709582962	0.0759908784106017	0.300745572840435	not
ENSRNOT00000092009	25.9702696165349	0.75943207368972	0.428011451188283	1.77432653164143	0.0760091544244041	0.300745572840435	not
TCONS_00053905	525.650617347438	0.294212128053707	0.165762206216506	1.77490475524577	0.0759136149994629	0.300745572840435	not
TCONS_00005348	273.383483707086	-0.547426085947612	0.308482576500192	-1.77457700255973	0.0759677572786529	0.300745572840435	not
XR_001836977.1	9.99049637295341	2.00111053771332	1.1280775274359	1.77391224365741	0.076077667198256	0.300747678459464	not
TCONS_00048876	62.1552381389017	-0.560287091552133	0.315869999740058	-1.77379014155575	0.0760978694125208	0.300747678459464	not
TCONS_00000058	24.1966300452349	2.2560950454851	1.27300792969004	1.77225529619005	0.0763521883129284	0.301448896556733	not
TCONS_00017715	217.822059367097	0.322430854130421	0.181919945331306	1.77237769912047	0.0763318811419088	0.301448896556733	not
TCONS_00027226	220.454464678591	-0.421873802841526	0.238145601717464	-1.77149525248019	0.0764783814603846	0.301795163075428	not
XR_001840816.1	191.336654402574	0.345386447455086	0.195029132016785	1.7709479803528	0.0765693525569732	0.30180917228556	not
TCONS_00021363	1112.7367576186	-0.352952510587879	0.1992736864881	-1.77119476639459	0.0765283192754602	0.30180917228556	not
TCONS_00054104	163.255087024633	-0.536466105485712	0.302954804925023	-1.77077932670017	0.0765974050310246	0.30180917228556	not
TCONS_00034325	188.707619884647	-0.478729826216464	0.270418681315808	-1.7703282328242	0.0766724774917771	0.301953237575602	not
XR_357544.2	3.71836718463269	1.67374977542013	0.946039070033851	1.76921844819817	0.0768574266863166	0.302529659963559	not
TCONS_00026503	34.2753317252842	0.532977971559532	0.301364491318754	1.76854933780436	0.0769691117113908	0.302817262884604	not
XR_001837785.1	264.739049871081	0.245987718512101	0.139108326468327	1.76831771869608	0.0770078033812613	0.302817545793616	not
TCONS_00028908	489.146906772899	-0.607420891965863	0.343716741986409	-1.76721357375685	0.0771924673095234	0.303391546954372	not
TCONS_00010645	190.186331188535	0.426250198240647	0.241244857762399	1.7668778609178	0.0772486854518824	0.303460392098301	not
XR_592084.2	26.8811782632426	0.898702486675118	0.508761843102573	1.76645025341243	0.0773203404887043	0.303589779555298	not
TCONS_00002730	938.097092250884	-0.368434097425596	0.208672948579051	-1.76560546028813	0.0774620633243879	0.303994013276539	not
[truncated: 5,843 more rows]

## Sheet: 11.DElncRNA4_DESeq_result_chang
	baseMean	log2FoldChange	lfcSE	stat	pvalue	padj	direction
XR_001839442.1	834.098835083448	5.09128765733151	0.477645686791388	10.6591303933519	1.58068469919667e-26	1.23941487264011e-22	up
TCONS_00027911	703.751377835467	3.25840339056997	0.367454654414606	8.86749793865301	7.48077608315935e-19	1.95522550893508e-15	up
TCONS_00045084	1407.47500256664	2.65113326471385	0.298049726197323	8.89493608512383	5.84529307950531e-19	1.95522550893508e-15	up
TCONS_00045088	355.920838216627	2.86050838968583	0.333943782068343	8.56583815386152	1.07292501331251e-17	2.10320125734584e-14	up
TCONS_00027897	356.627331164587	3.09019045060218	0.38060137348984	8.11923094829469	4.69147005652314e-16	7.35716334263958e-13	up
XR_001838383.1	915.271952206551	2.47134643481464	0.311200229076033	7.9413387392168	2.00010623137068e-15	2.61380549336292e-12	up
XR_593994.2	531.004303258735	5.04218682962766	0.647173764896495	7.79108657229651	6.64353732145821e-15	7.44171087679341e-12	up
TCONS_00010390	238.532042389647	3.8763737626291	0.508859632213346	7.6177663096763	2.58103024036293e-14	2.52973226433571e-11	up
XR_001837647.1	839.90863447761	2.33164193479065	0.310637839243044	7.50598169389908	6.09699383508245e-14	5.31183651787572e-11	up
TCONS_00045069	1131.25687556859	2.28945486430356	0.310369731039238	7.3765404140332	1.62455588129356e-13	1.27381426652228e-10	up
XR_357774.1	241.985026776694	4.59277142216167	0.63462307639346	7.23700664694108	4.58695676007476e-13	3.26966617779511e-10	up
XR_357970.3	426.45616271466	3.53569497256748	0.492251656656292	7.18269796506999	6.83489871028878e-13	4.46603673228119e-10	up
TCONS_00045047	1567.94381510701	2.34379234420548	0.335135150903006	6.99357360124787	2.67971176911773e-12	1.61627846012708e-09	up
TCONS_00027907	295.903983037277	3.15215461972636	0.452476830668686	6.9664442598486	3.25051596013713e-12	1.82052111738823e-09	up
TCONS_00037219	149.627290821688	7.84411110686485	1.149312497157	6.82504638753034	8.78969088931907e-12	4.59466441754339e-09	up
XR_001840732.1	176.696631207131	6.18765742674204	0.912016369044441	6.78459031741405	1.16416388390131e-11	5.70513063354384e-09	up
XR_001840668.1	88.0916378705061	2.75145825795221	0.40865475272795	6.73296527101426	1.6623975298058e-11	7.66756413600426e-09	up
ENSRNOT00000086040	78.1199144253478	4.09341367090079	0.615059167733154	6.65531689575065	2.82690292942203e-11	1.23143032608879e-08	up
XR_001838382.1	690.574569771185	3.14665989742802	0.48011679359596	6.5539467467078	5.60359570478859e-11	2.31251546953933e-08	up
XR_001840734.1	282.501166914346	4.28877118318732	0.66929058653421	6.40793590926758	1.47502885201491e-10	5.78285061432445e-08	up
XR_357776.1	204.76496569602	4.27315545949189	0.67298430095647	6.34956187450246	2.15929005248465e-10	8.06237776263435e-08	up
TCONS_00010813	62.5861795947301	22.3407541373323	3.53420455553556	6.32129628782817	2.59378150645394e-10	9.24447308732061e-08	up
TCONS_00048710	51.271850553063	22.0632028365589	3.53429480766361	6.24260398105953	4.30345502321052e-10	1.29782272449976e-07	up
XR_357874.3	119.219922290509	5.96436188940112	0.955160972408025	6.24435258735976	4.25559057864309e-10	1.29782272449976e-07	up
TCONS_00015155	119.161559055828	3.20456227392673	0.513190859075071	6.24438689282647	4.25465675502533e-10	1.29782272449976e-07	up
TCONS_00045030	7969.15090201449	2.28779515982043	0.365781097656557	6.25454725374712	3.98670742955455e-10	1.29782272449976e-07	up
XR_001840733.1	129.894184161324	5.45110307716694	0.878685803110488	6.20369995494454	5.51508889443348e-10	1.56890933513759e-07	up
NR_102352.1	173.037204693094	4.05646899384331	0.654139941734029	6.20122505146253	5.60253301668826e-10	1.56890933513759e-07	up
TCONS_00016615	52.9926366124288	4.22078417871405	0.68265280337589	6.18291488417129	6.29286485179288e-10	1.70146045872096e-07	up
TCONS_00018536	235.767376074622	1.9768131542952	0.321703099129204	6.14483714843313	8.00455965879336e-10	2.09212507615329e-07	up
XR_001840316.1	172.905617399255	3.34880917815782	0.554992672354956	6.03397007738514	1.59979700447255e-09	4.04645429421589e-07	up
TCONS_00055139	23.4877911854236	20.8357483669469	3.53488400203035	5.8943230824489	3.76220433816162e-09	9.21857631735165e-07	up
TCONS_00018543	56.6480781416128	1.97601169913125	0.341446451434262	5.78717889973939	7.15783355887615e-09	1.70074463439842e-06	up
XR_355499.3	306.576236631006	4.99448382139695	0.872005935218139	5.72758007678874	1.01873354495876e-08	2.34937933118284e-06	up
TCONS_00006537	928.864641787449	1.07960798093498	0.191052943856991	5.65083143520205	1.59673614230755e-08	3.5771451690953e-06	up
TCONS_00018535	188.176006967975	1.768978732681	0.317628915495877	5.56932522947195	2.55727754450291e-08	5.56989256290204e-06	up
XR_145894.3	54.11171206048	7.87770297926243	1.43244015980642	5.49949882746029	3.8087224003447e-08	7.46604808527571e-06	up
XR_590525.2	77.5234405084687	4.32196690466968	0.785289491514	5.50366068994141	3.71985163150059e-08	7.46604808527571e-06	up
XR_001840796.1	128.07180799022	1.30814127488185	0.237683200018823	5.50371786806242	3.71864478881118e-08	7.46604808527571e-06	up
TCONS_00006534	120.87206679286	1.76887992358634	0.324022266458134	5.45913076567809	4.78471273669472e-08	8.93260299248173e-06	up
TCONS_00012284	479.42482728439	1.54640620070619	0.283216523383133	5.46015529826353	4.75718274197502e-08	8.93260299248173e-06	up
TCONS_00049204	463.416280161022	1.76394064195341	0.324632532484812	5.43365333243653	5.5211796997832e-08	9.83899318772728e-06	up
XR_353567.2	76.9375960735009	4.37512013659809	0.810758714180618	5.39632822944091	6.80184669951059e-08	1.1851839993525e-05	up
TCONS_00007248	15.1336982541761	7.01127822356505	1.3008128060085	5.38992097185674	7.04886743907427e-08	1.20152542586481e-05	up
XR_001837072.1	48.4846887368453	5.00960802675437	0.937763734810546	5.34207907684386	9.18865523039422e-08	1.50890719683176e-05	up
ENSRNOT00000077381	47.707815362509	4.46251297076713	0.83550018689932	5.34112743568408	9.23702913504967e-08	1.50890719683176e-05	up
XR_001838386.1	410.87499856007	2.5827550350422	0.48503948429036	5.32483461386842	1.01044933040477e-07	1.58458663994076e-05	up
TCONS_00035535	106.178679892179	3.02738767873386	0.576967278168473	5.24706996962464	1.54537219391945e-07	2.24393766157822e-05	up
XR_001842642.1	825.889383294703	1.26565873958887	0.241426813664787	5.24241164590028	1.58491290741522e-07	2.25712059594463e-05	up
TCONS_00041306	75.4309028792649	3.41879747730564	0.659522426358312	5.18374711862829	2.17471752786455e-07	2.99157195368175e-05	up
XR_356393.3	169.164900511345	2.29176258915971	0.444293652803258	5.15821591125577	2.4931402647422e-07	3.37046772686958e-05	up
TCONS_00041541	130.256253105982	2.75574585459682	0.535824972829029	5.14299630352639	2.70390944798017e-07	3.59344982739196e-05	up
TCONS_00041388	251.487223064079	3.16309303427176	0.622762368647557	5.07913321921009	3.79160774677508e-07	4.81566721802007e-05	up
TCONS_00054450	170.84134341481	1.98289398246876	0.390462410235491	5.07832234419919	3.80782256749451e-07	4.81566721802007e-05	up
TCONS_00006535	80.9908480081853	1.38467381254174	0.273503720477131	5.0627238639612	4.13308294062442e-07	5.14404814879938e-05	up
TCONS_00032372	698.69982735793	2.44023256977318	0.485530109567363	5.02591398903679	5.01040429911162e-07	6.13852814208347e-05	up
XR_595708.2	25.7674319554164	5.30098592330642	1.05747022010927	5.01289381251669	5.36174893978192e-07	6.46791899028155e-05	up
TCONS_00027403	1226.19811250201	1.90990113257181	0.382511435815819	4.99305629516246	5.9431225170845e-07	7.06060964491812e-05	up
TCONS_00049207	122.582814533281	1.96713295109555	0.394248686261712	4.98957388989171	6.05126248961384e-07	7.08178345986002e-05	up
TCONS_00040159	70.7180617089596	1.60563991933532	0.326608609946861	4.91609795466369	8.82862349022965e-07	0.000100326430125929	up
XR_001839629.1	47.2699547353493	4.62117716495392	0.942521431217965	4.90299425762897	9.4386744583216e-07	0.000104667448739152	up
TCONS_00023569	45.0121805078258	8.58007141196819	1.7547736020367	4.88956034100901	1.01061441253025e-06	0.000110058716786801	up
TCONS_00029750	72.4617128520919	6.09483040819227	1.24902364640127	4.87967575774316	1.06260391478133e-06	0.000112552957053899	up
XR_001838506.1	188.142827101004	1.91098856558897	0.391829048845547	4.87709773233852	1.0765810201559e-06	0.000112552957053899	up
XR_362193.3	14.7010943085754	6.96491096643107	1.44120671347946	4.83269395104044	1.34697778009054e-06	0.00013616495110444	up
TCONS_00029548	22.7157285144554	5.72978430421072	1.18652539369654	4.82904481829921	1.37189531147185e-06	0.00013616495110444	up
XR_001837991.1	401.936522714766	3.03986020851556	0.629411282647236	4.82968814243404	1.36747052197774e-06	0.00013616495110444	up
TCONS_00046285	174.937239623288	2.11690846925636	0.438218082781639	4.83071911551218	1.36040808807203e-06	0.00013616495110444	up
XR_591415.2	43.9645101929898	3.75220819827638	0.780153810157714	4.80957491897379	1.51251599399191e-06	0.00014641528282581	up
TCONS_00032383	1186.11789875577	2.51958686711196	0.529107029869845	4.76196067123082	1.91721052418484e-06	0.000183327411221138	up
TCONS_00011577	39.8574867982373	7.43990239083238	1.56459528405036	4.75516094588517	1.98288383656687e-06	0.000187322797138805	up
TCONS_00015157	11.4381480101154	6.59092030807269	1.39282427860665	4.73205443738106	2.22258784094649e-06	0.000205027191304252	up
XR_594557.2	52.4185385983507	1.3502716440491	0.286226260085558	4.71749742195382	2.3876342523405e-06	0.000217691164797696	up
TCONS_00038544	5373.82618359331	1.5409739459515	0.327090930923429	4.71114849195327	2.46324668150004e-06	0.000222003646317722	up
ENSRNOT00000085172	26.7300506559999	2.89144619795504	0.6143518005385	4.70649910266494	2.52007094301429e-06	0.000224544048456535	up
XR_596425.2	13.0390668625513	6.78083480607107	1.44451572443153	4.69419244898811	2.67661964721342e-06	0.000235813198357308	up
XR_593567.2	20.5253338526967	4.24023043324451	0.904636528874946	4.68722000262126	2.76941211296685e-06	0.000240924969986495	up
TCONS_00040703	67.1155425354498	4.01472723533843	0.856885239934107	4.68525661108033	2.79609389985602e-06	0.000240924969986495	up
TCONS_00011946	18.1698277818841	4.82764959250842	1.03147536455311	4.6803343622269	2.86407427469801e-06	0.000241475337504378	up
XR_360708.3	50.5959634953629	2.16643175635389	0.462772859787322	4.68141488969237	2.84901677920748e-06	0.000241475337504378	up
TCONS_00048065	135.191562713523	1.0517282285903	0.225305494541151	4.66800967607207	3.04131580350105e-06	0.000253691034204806	up
XR_001842489.1	70.1372373366925	6.791410596182	1.4619974650008	4.64529574008412	3.39589624547997e-06	0.000280286552219036	up
XR_001837575.1	189.530833863407	2.90836554607718	0.626933634776972	4.6390325622134	3.50043903882264e-06	0.00028590565107717	up
TCONS_00015553	49.0884692240686	3.53781215642032	0.763781893442962	4.63196651660939	3.62208742952821e-06	0.00029279162407145	up
TCONS_00038553	900.927799114453	1.76732201612891	0.382286143577574	4.62303446206462	3.7816686665277e-06	0.000296520640142437	up
TCONS_00003738	488.702745241541	1.64698087567077	0.356101063196648	4.62503779372673	3.74530103325729e-06	0.000296520640142437	up
XR_001840870.1	272.700831041584	1.19538559408111	0.258351310627615	4.62697708471906	3.71041549291326e-06	0.000296520640142437	up
XR_357334.3	26.7274328093713	3.93664584574346	0.854963900504481	4.6044585548239	4.13540360368304e-06	0.000317899016239987	up
TCONS_00033896	186.040770659029	1.63269597198937	0.35454051940425	4.60510402233535	4.12259734773535e-06	0.000317899016239987	up
TCONS_00033891	214.930419060998	1.62198746116977	0.353145435959333	4.59297302473577	4.36975565560142e-06	0.000332652952384182	up
TCONS_00045614	379.617890502872	2.57540399900968	0.56109531649061	4.58995811107038	4.43334970957981e-06	0.000334248991084762	up
TCONS_00029601	743.518397885121	2.13656818842335	0.466227133264061	4.58267663116304	4.59061656446387e-06	0.000342809756971059	up
TCONS_00046658	594.829621055599	1.32068376378054	0.288724571429062	4.57419940825861	4.78044383102435e-06	0.00035031271101927	up
TCONS_00003737	174.17417802518	1.85570233575401	0.406823658797779	4.56144153768704	5.08036220929129e-06	0.000368843704472713	up
ENSRNOT00000081965	64.6562887933202	9.10134846575355	1.99755165889711	4.55625186223149	5.20744908984503e-06	0.000374601911132797	up
ENSRNOT00000090331	47.3280836625318	2.53976031368773	0.560786788668728	4.52892322894582	5.92850329624688e-06	0.000415048163802427	up
NR_027983.1	82.3236381729701	1.96870977996821	0.437161307194118	4.50339439371751	6.68766076558415e-06	0.000459982000552152	up
XR_596722.2	22.4638306760969	2.84201172739372	0.63267670856867	4.4920441813376	7.05427841711532e-06	0.000480979104944358	up
TCONS_00026683	16.6078317116449	7.14049084328833	1.59656238198843	4.47241581277596	7.7340852314604e-06	0.000522784157757595	up
TCONS_00011953	239.834907526332	1.52569127969017	0.341596362910894	4.46635692104294	7.95628301061804e-06	0.000533206966549197	up
XR_359164.2	67.4782322135136	2.91635370714891	0.653811284672856	4.46054354752862	8.17520443992331e-06	0.000538670403474274	up
XR_001837992.1	50.6637441290838	3.88352184525089	0.872204711999921	4.45253481415639	8.48624754135996e-06	0.000554505558098362	up
XR_593559.2	16.247647518029	7.10239789433128	1.60410824961418	4.42763005304632	9.52741276810083e-06	0.000617392095162633	up
TCONS_00000068	27831.7142814626	2.73246225004828	0.621691168763046	4.39520840465685	1.10666528670579e-05	0.000690861057198819	up
TCONS_00049208	50.7441489276704	1.91720654170049	0.435999630256232	4.3972664393632	1.0962274524655e-05	0.000690861057198819	up
TCONS_00052197	157.816212468529	1.79162802044164	0.407569593167183	4.39588244677205	1.1032363096583e-05	0.000690861057198819	up
TCONS_00050800	134.558534356474	1.6836231072177	0.383118652529126	4.39452137373998	1.11017080993561e-05	0.000690861057198819	up
TCONS_00032356	684.278968903881	2.61211133499911	0.595517435165724	4.38628859669272	1.15301119116817e-05	0.000711870925192885	up
NR_110713.1	214.700375055272	1.39614570399904	0.318451567417281	4.38416967239986	1.16429003555018e-05	0.000713218606933511	up
TCONS_00023545	138.403299601997	4.73032101983569	1.0816615695547	4.37319874624284	1.22439162227389e-05	0.000732859138186991	up
TCONS_00000064	33.1953768344309	3.14975357004233	0.724443123481866	4.34782727304219	1.37492815510374e-05	0.000816728156376395	up
TCONS_00001074	47.8667705740633	3.60596729527197	0.831424277731748	4.33709646428607	1.44377271261639e-05	0.00084482252534516	up
XR_593443.2	28.992854046781	6.09144142238463	1.40674494943874	4.33016761482952	1.4899588699346e-05	0.000859027021996851	up
TCONS_00017787	33.9583187753187	1.87556872412846	0.433048052818072	4.33108684341874	1.48375143232245e-05	0.000859027021996851	up
TCONS_00036783	22.8783907525976	6.62975448155755	1.53430743880704	4.32100784619303	1.55318150198741e-05	0.000888941325334549	up
TCONS_00037315	28.8357413519183	7.93694754033009	1.83908807825055	4.31569734706789	1.59099840239606e-05	0.000903986845883152	up
TCONS_00046286	278.28096341569	1.94023318227983	0.451790654787905	4.29454031799459	1.75055667819354e-05	0.000987490281562268	up
XR_001835499.1	21.69934810359	4.32991859729589	1.00921384819545	4.29038761709236	1.78361529058333e-05	0.000991867198118006	up
TCONS_00033894	1158.0717405408	1.41755146184888	0.33034467296745	4.29112856313125	1.77767353561875e-05	0.000991867198118006	up
TCONS_00056725	122.58572927091	2.05788367288014	0.480234512782854	4.28516405652553	1.82604387662539e-05	0.00100125944312026	up
TCONS_00000073	9977.82452834279	2.51462998276379	0.587861484741632	4.27758927576109	1.88928197069212e-05	0.0010216455125653	up
TCONS_00034447	16.0782205318907	7.08948659191594	1.65907106412395	4.27316631892405	1.92716597531733e-05	0.00103499372688104	up
XR_359931.1	78.4706601577135	1.41417054969051	0.331720429964883	4.26313974644317	2.01574365400744e-05	0.00107520040755594	up
TCONS_00011961	69.8106613150253	1.9025147207329	0.446925430984941	4.25689519734893	2.07285463907103e-05	0.00108925873273144	up
TCONS_00024420	36.8169989856167	1.75906648473262	0.413150258954885	4.25769183633674	2.06548398202092e-05	0.00108925873273144	up
XR_001839504.1	47.6587692687785	1.72022039438063	0.40421373236356	4.25571982505885	2.08377515507863e-05	0.00108925873273144	up
TCONS_00005504	28.2542129927545	6.93822640971717	1.63331886481402	4.24793134958814	2.15753481743283e-05	0.00112034639095966	up
TCONS_00010516	58.3906230360264	1.3457851942793	0.319358060084113	4.21403234327277	2.50851339484901e-05	0.00128557212607916	up
XR_001839949.1	39.0386841932581	2.34374233402365	0.558966839372458	4.19298993953725	2.75301657025525e-05	0.00139267115660461	up
XR_001840921.1	48.031062314934	3.69240820848971	0.882245703372838	4.18523796077848	2.84867519279199e-05	0.00142720296011576	up
XR_353273.2	21.8821385460786	2.51522672276234	0.601187391833497	4.18376492409699	2.86720601634937e-05	0.00142720296011576	up
XR_001840525.1	133.198225579885	2.76654855743264	0.6620760058522	4.17859661576414	2.93313390627267e-05	0.00144645930560277	up
XR_001836601.1	755.987549135922	1.72246485008823	0.413357388670915	4.16701115619717	3.08619399614066e-05	0.00149375599529252	up
ENSRNOT00000076358	75.6983231792101	6.4567214041842	1.55787890435717	4.14455923764399	3.40467938202255e-05	0.00163779699597784	up
NR_027367.1	26.2200975993269	4.35187949784256	1.05384633683603	4.1295199743335	3.63521421298144e-05	0.0017185786897783	up
TCONS_00006298	132.947777297624	2.04577131676661	0.495425610121872	4.12932088081471	3.63836325090165e-05	0.0017185786897783	up
TCONS_00033897	85.2956703608827	1.36466147364214	0.330479849806488	4.12933337521551	3.63816555233981e-05	0.0017185786897783	up
TCONS_00038829	67.1290556880893	2.3730182070932	0.575321910371882	4.12467900893833	3.71252154661445e-05	0.00174310667347329	up
TCONS_00040695	465.507143823502	3.4933960911668	0.84889587063921	4.11522332949542	3.86804714888885e-05	0.00179463654996671	up
XR_593565.2	12.3871614330742	6.71138439481682	1.63238801408297	4.1113903905911	3.93283570869804e-05	0.00181396263481772	up
XR_590926.2	8.62950628411926	6.18967582288888	1.50649273321727	4.10866623277379	3.9795071287705e-05	0.00182475528635611	up
TCONS_00007139	22.0938986498895	4.05594085954456	0.992248649648336	4.08762547672101	4.35810970511014e-05	0.00195268218272963	up
TCONS_00011966	228.382968271606	1.3049090542221	0.319775809726883	4.08069971063982	4.490033187593e-05	0.00200036080817709	up
TCONS_00046679	914.737316414447	1.23003830860745	0.303023002151492	4.05922421688803	4.9236019699424e-05	0.0021811278557242	up
XR_001838946.1	9.51811769754871	6.33181149576775	1.56200523959312	4.05364292978754	5.04261665830006e-05	0.00218448382418402	up
ENSRNOT00000076847	37.7975524026423	3.27463539617946	0.807782853337046	4.05385603649738	5.03802275776978e-05	0.00218448382418402	up
TCONS_00049425	754.053112085688	1.49151634178322	0.367859444665747	4.05458216014673	5.02239961633924e-05	0.00218448382418402	up
TCONS_00033895	52.6042159228487	1.4727339130725	0.365108860323059	4.03368439694776	5.49090549067093e-05	0.00235268797553829	up
XR_592517.1	156.237676166619	2.55984913780492	0.637970033334882	4.01249118931768	6.00813221469337e-05	0.0025357817794362	up
TCONS_00010639	660.477079059805	1.77784250645188	0.443247642358099	4.01094633463512	6.04758567471711e-05	0.0025357817794362	up
TCONS_00000417	148.230146867437	1.37395313299689	0.342529356717876	4.01119818214163	6.04113714397036e-05	0.0025357817794362	up
XR_001840822.1	6.19274855938049	5.72064614084333	1.42842331168436	4.00486753054854	6.2052244675828e-05	0.00257434735715962	up
XR_001839787.1	18.3464244547948	4.82664899321617	1.20515071885261	4.00501689764703	6.20130480802591e-05	0.00257434735715962	up
TCONS_00037218	37.2091526337836	5.10363288132512	1.27629144497518	3.99879894315547	6.36647324646185e-05	0.00262734298555302	up
TCONS_00012336	199.139804886768	1.51055113926049	0.37921084187192	3.98340704554721	6.79342506055466e-05	0.00278886104187482	up
TCONS_00035222	78.764872833142	1.19072373615578	0.299329475900313	3.97797020348352	6.95060791782169e-05	0.00283852691060624	up
XR_001840563.1	17.772405885253	7.23719465764317	1.82201648831195	3.972079673301	7.12478802940802e-05	0.00287966303807156	up
XR_001836170.1	55.7543739179735	1.0748648730151	0.270574303291742	3.9725312416536	7.11129058470058e-05	0.00287966303807156	up
TCONS_00050124	36.0633769694661	4.56466900583752	1.16085113641578	3.9321743009455	8.41809913604083e-05	0.00336766914927021	up
XR_001838302.1	12.6630766362644	2.81580697358293	0.716513833420915	3.92987105376483	8.49914276242328e-05	0.00338283139087111	up
TCONS_00012283	244.06104179599	1.17279995057772	0.299229396826098	3.91940084436061	8.87693720977818e-05	0.00351535680110458	up
TCONS_00012715	18.4682794782558	6.3204013792743	1.62011990642181	3.90119358093285	9.57195674163896e-05	0.00369722723207838	up
XR_362090.3	29.4607754022944	1.86156322209626	0.478855819622825	3.88752343776991	0.000101272211626314	0.00389252652628396	up
XR_595999.1	104.291528046906	2.30572056332392	0.594032432494151	3.88147252102539	0.000103825885183164	0.00397121349132288	up
XR_001840580.1	1998.49001175123	1.58045558055375	0.413487659130396	3.82225574489356	0.000132236438481412	0.00489042061926636	up
TCONS_00023606	47.5713238142702	8.6586317213562	2.26934141883144	3.81548217007153	0.000135917270518134	0.00493426633923737	up
XR_001838455.1	172.396415970324	1.52241087223015	0.398775005028411	3.81771889670389	0.000134691266137198	0.00493426633923737	up
TCONS_00000421	81.15815940444	1.18259763532325	0.309948497086225	3.81546497705476	0.00013592673501789	0.00493426633923737	up
XR_001842004.1	137.748613039307	1.20905826665566	0.317573766870839	3.80717298714221	0.000140564425322293	0.00507910441913409	up
TCONS_00056701	343.649187284843	2.93150258164719	0.774024775437349	3.78734980413359	0.000152262668640085	0.00542677993094049	up
XR_593563.2	14.4391585291841	6.93917500010842	1.83389308765359	3.78384925862112	0.000154421371781224	0.00547881437165873	up
XR_001837681.1	41.2893298069371	1.15069452516063	0.304795927985277	3.77529494165753	0.000159818450698611	0.00564475888255769	up
TCONS_00054793	27.0310377734045	4.95888607832743	1.32179541377808	3.75162905441886	0.000175689277632339	0.00607837353703515	up
TCONS_00016633	6425.83423709258	2.1830587940588	0.581958592652161	3.75122701446841	0.000175971278268968	0.00607837353703515	up
NR_133650.1	14.034702878336	2.11914088882752	0.567311151062483	3.73541201307026	0.000187408098359466	0.00638898651841987	up
TCONS_00042874	17.3321368767523	2.44809199590087	0.656177146472465	3.73084007735036	0.00019084234246418	0.00644997761750706	up
TCONS_00027422	312.340925656646	1.3157515108302	0.353026938243899	3.7270569701431	0.000193728681011028	0.0065194274154827	up
TCONS_00044823	14386.0245157355	1.95684531432248	0.525534976918015	3.72353011744022	0.000196456413010713	0.00658296895050001	up
XR_001839034.1	46.7578362193084	1.08234878241127	0.292954935523353	3.6945913898931	0.000220240670834898	0.00722555271973403	up
TCONS_00020942	35.9407231394704	2.2514469967947	0.610485116616636	3.68796377751587	0.000226055820648366	0.00738543204043265	up
ENSRNOT00000083463	40.1621385052396	8.41414662773928	2.29849557871323	3.66071908324044	0.000251508393434529	0.0079724776473533	up
XR_001840498.1	7.9753018231566	5.08858855030027	1.39030282064752	3.66005770450089	0.000252158456388677	0.0079724776473533	up
TCONS_00012564	50.2172775074891	1.3487624490499	0.368856308019767	3.65660670490042	0.000255576050200431	0.00804807955671316	up
TCONS_00040698	486.335621965835	3.94396591489375	1.08912070434733	3.62123858186794	0.000293195973650006	0.00905098279287283	up
TCONS_00046676	2056.74708131694	1.12737384916629	0.312564619457393	3.60685048462425	0.000309936128259785	0.00953023208503912	up
XR_357043.2	18.7535302625742	7.31240529993648	2.03337172604676	3.59619699943064	0.000322903301014494	0.00982060000955113	up
XR_001839745.1	13.1143109694908	3.06455069535183	0.853781834965404	3.58938380959582	0.00033146052577981	0.00999608454861343	up
XR_593446.1	23.4374496289257	5.18374945125102	1.44589641659065	3.58514579036999	0.000336889957278312	0.0101208971456676	up
TCONS_00032337	132.497630322266	5.04810183145563	1.41174076618944	3.57579943312215	0.000349159273794481	0.0103702949462974	up
XR_001837815.1	16.4841948168632	5.22884368110838	1.47229189198486	3.55149933893824	0.000383042954726296	0.011248838232243	up
XR_590656.2	12.9804787765249	5.80976004494558	1.638527095896	3.54572106832851	0.000391540414770582	0.0114554790754333	up
TCONS_00056700	412.35999509114	6.41128855737577	1.81495191168113	3.53248398269527	0.000411675163867194	0.0119553517032691	up
TCONS_00042523	89.06205722215	1.22193927843702	0.346278617978429	3.52877485064104	0.000417488161382919	0.0120350171816304	up
TCONS_00006542	70.0847413449887	1.04157655176177	0.295257495259777	3.52768877499742	0.000419204726894576	0.0120402353977303	up
XR_357971.3	23.0035122076118	2.68852228815119	0.76239883368165	3.52639874220193	0.000421252214581416	0.0120548854544996	up
ENSRNOT00000088585	6.91116689509035	3.37420326215047	0.95912577579093	3.51799873105066	0.00043481444186006	0.0121384406146005	up
XR_001840305.1	46.7688047301202	1.26264993987639	0.359922858019909	3.50811267398458	0.000451297866590236	0.0125039808195549	up
TCONS_00038586	323.784809880327	1.033990641192	0.294729488619566	3.50827006159083	0.000451030940396057	0.0125039808195549	up
ENSRNOT00000091905	10.6073766192712	3.5895412195232	1.02503022289336	3.50188817788317	0.000461973465300457	0.0127099436541084	up
TCONS_00038579	112.317423406994	1.2017877518554	0.343167659943807	3.50204256441936	0.000461705852104275	0.0127099436541084	up
TCONS_00009581	15.5180559579509	7.04379124868749	2.01309429386855	3.49898724075735	0.000467028929233651	0.0127594907112232	up
XR_592691.1	27.4023499634316	2.79081998148039	0.797948408930399	3.49749426184245	0.000469650815974815	0.0127865696113143	up
TCONS_00035684	16.4921597930352	3.24010121489672	0.927003876073737	3.49524020182089	0.000473635298454917	0.012850430363962	up
XR_595301.2	4.66728858739369	5.30017839510005	1.51776952575448	3.49208381454709	0.000479267833245456	0.0129584106223366	up
XR_590930.2	5.78827990067846	5.60348059888785	1.61327278032098	3.47336214138131	0.000513981332143198	0.0136535491423309	up
TCONS_00047282	50.4748724896063	1.50377902518311	0.433040104715109	3.47260913899054	0.000515425398052536	0.0136535491423309	up
ENSRNOT00000080380	5.15550762361233	5.46503262732755	1.57766365798587	3.46400362311984	0.000532199342542922	0.0140032719626814	up
TCONS_00027694	201.124540060271	1.11653988821524	0.322496783323862	3.46217372064136	0.000535831172205014	0.0140516796697643	up
XR_357664.3	185.440943563283	1.72318117707235	0.498014093328352	3.4601052463313	0.000539964297739933	0.0141128668619294	up
TCONS_00000501	52.5627509009242	8.80306556184577	2.54889770601974	3.45367550100404	0.000553002350162258	0.0143579186345108	up
XR_590928.2	11.710603549545	6.63520673974663	1.92505873821268	3.44675547194319	0.000567361856714116	0.0146821264636811	up
TCONS_00027999	33.2558775993484	1.33239949369183	0.387452050093948	3.4388758386199	0.000584135076515646	0.0150170594588826	up
XR_001838851.1	40.184096870668	4.73935345442246	1.37906990030102	3.43663033569796	0.000588998888891257	0.0150926153195959	up
XR_358986.3	14.7619950217296	5.9954906259066	1.74543933777308	3.43494643220083	0.000592670971251161	0.0151372413211087	up
XR_592213.1	113.227552711424	4.73777821860965	1.3803776010499	3.43223348090127	0.000598631947829336	0.0152398477367851	up
TCONS_00016631	13.7743260227934	6.87049305712652	2.00594393696854	3.42506733638303	0.000614647062030781	0.0154966161202037	up
XR_001838385.1	39.557858523664	3.82853968222846	1.12223024208417	3.41154563355753	0.000645956880012156	0.0162338073595363	up
TCONS_00027421	2119.25605720718	1.41558000655967	0.415932200931927	3.40339123392696	0.000665549057415142	0.01661965018851	up
XR_001840882.1	15.446343954372	3.56257262108365	1.04753420799094	3.40091291903133	0.000671612187051981	0.0167178132021415	up
TCONS_00037431	1747.71993626972	1.02216931931793	0.301557499273898	3.38963322676156	0.000699861922186598	0.0172025621688562	up
NR_131104.1	7.33760831756051	5.96860768229596	1.76140065099674	3.38855766796638	0.00070261252692425	0.0172162025737908	up
TCONS_00003614	547.591001677651	2.90204123732825	0.858636811035481	3.37982392558794	0.000725322801152657	0.0176076039747306	up
TCONS_00001299	51.1688322567587	1.03134428251928	0.305111731926326	3.38021837445542	0.000724282586856378	0.0176076039747306	up
TCONS_00012523	93.1241191056661	1.38933349683939	0.41182859215343	3.37357221744765	0.00074199580143886	0.0179567564169201	up
XR_001835710.1	25.4934742404441	5.91021856210305	1.75327802313072	3.37095342788221	0.000749085202289647	0.0180171075802243	up
ENSRNOT00000079478	5.26371634660931	5.4900680833657	1.63080676148389	3.36647370677456	0.000761358399811438	0.0182006439418338	up
XR_001840168.1	38.5225430563004	1.25120350095624	0.37158528533358	3.36720411259829	0.000759344632891243	0.0182006439418338	up
TCONS_00038599	268.016172819276	6.99319954037132	2.0806467508395	3.36107007955565	0.000776411233169437	0.0183535137000842	up
TCONS_00027689	370.107570851988	1.02295411961333	0.304376396069627	3.36081947490869	0.000777115999034303	0.0183535137000842	up
TCONS_00036515	3067.69578764447	2.59978505125831	0.773908409378652	3.35929293408971	0.000781421873950722	0.0183997865274703	up
ENSRNOT00000079740	58.8021710941945	1.33302432453943	0.397718207878021	3.3516804062143	0.000803226858579167	0.0187443505896406	up
XR_350482.3	18.8366175228671	4.87646861777356	1.45765341921175	3.34542392142201	0.000821568946010758	0.0188867065239954	up
XR_593442.2	20.0335081996719	4.54092126224985	1.35605719696663	3.34862074579705	0.000812148834235881	0.0188867065239954	up
XR_001836594.1	17.2951641679364	3.74592237021759	1.11996477640422	3.34467873377618	0.000823779317842933	0.0188867065239954	up
XR_001841681.1	16.0169904662706	4.60246340788266	1.37945517782303	3.33643563188908	0.000848600769337688	0.0192308630993549	up
ENSRNOT00000093623	4.61602602360307	5.27289858519413	1.58290593903273	3.33115092638811	0.000864876967025952	0.0193205136707991	up
XR_001839858.1	17.7690942040414	2.49837997954636	0.751266244962633	3.32555867683183	0.00088241524573547	0.0196006173989004	up
XR_592212.2	28.3210284023029	4.7320878655263	1.42446499123898	3.32201064584283	0.00089371283945244	0.0197954869326175	up
TCONS_00055997	774.849405767978	1.2073550260695	0.364199628933415	3.31509131298493	0.00091613193232526	0.0201780631498943	up
XR_001840797.1	24.8903377090121	1.20120838586703	0.362621608290352	3.31256703518125	0.000924439689538826	0.020304010099927	up
ENSRNOT00000092834	59.9865062062851	1.80376138494448	0.545015633254082	3.30955898306055	0.000934430755509171	0.020466121659071	up
ENSRNOT00000084263	14.2963060950109	2.84900066179311	0.862174658667414	3.30443563047487	0.000951678273123387	0.0207280814987791	up
TCONS_00000900	41.1099836255616	2.33649376376259	0.708219176613839	3.29911112395164	0.000969915080610476	0.0210667704904896	up
XR_594071.2	3.41945743060889	4.85813992682954	1.4771064594175	3.28895720132818	0.00100559313608891	0.0217128265012907	up
XR_595898.2	115.783699119221	1.77171491311333	0.539047553873107	3.28675067790104	0.0010135052288576	0.0217128265012907	up
XR_001838415.1	4.01341092244506	5.10034789111628	1.55486212472376	3.28025733601454	0.00103712441030804	0.0221254605032299	up
TCONS_00001433	191.529669711569	1.14132077597861	0.348180389990578	3.27795823311444	0.00104560865727747	0.0221584256262504	up
XR_001840154.1	14.2331258940517	1.75231606606131	0.53517345759721	3.27429554135355	0.00105925762654257	0.0223269866927964	up
TCONS_00035734	163.818887360694	1.99823897188055	0.611047886873491	3.27018391652545	0.00107477581256811	0.0225169196300317	up
TCONS_00017082	220.347224564451	1.78393286678933	0.545607009534402	3.26962967046862	0.00107688367061113	0.0225169196300317	up
XR_594124.2	11.7588126947284	3.42758168634054	1.04866880958311	3.26850732568575	0.00108116378641068	0.0225255544826806	up
XR_597353.2	22.0570952525904	2.60061483304797	0.795777863285151	3.2680160545206	0.00108304221910095	0.0225255544826806	up
XR_597060.1	7.9993331123633	6.0763351580897	1.86308236168287	3.26144205058176	0.00110847086931713	0.0228910689233487	up
TCONS_00025216	253.451007546094	1.87384732912673	0.57589885689656	3.25377851802769	0.00113881029704136	0.0233635220720542	up
XR_001837805.1	45.0385584492614	3.62151650146745	1.11659376251091	3.24336085607684	0.00118128493948999	0.023900262433402	up
XR_590927.2	5.6651270166551	5.57706021886924	1.73187386706176	3.22024618821178	0.00128080552893496	0.0254928364444577	up
XR_001841275.1	59.564413700778	2.73182098250945	0.848528623697002	3.21948005785242	0.00128423292890713	0.0254928364444577	up
XR_358618.2	7.04461111216838	2.64043053918301	0.820903039919304	3.21649501924438	0.00129766786091682	0.0256944790339615	up
XR_001842523.1	4.70086693664609	5.33473217123712	1.6597205099385	3.21423525183454	0.00130792466530303	0.0258323357698767	up
XR_355253.3	13.9708491871477	2.11631212927499	0.659039041538015	3.21120904208665	0.00132177745472531	0.0258824833898306	up
XR_590344.2	189.017461858297	1.13112725260066	0.352180476244678	3.21178296043534	0.00131913992537016	0.0258824833898306	up
TCONS_00027199	1399.95991624726	1.86557369635422	0.582295294311447	3.20382753317666	0.00135613687783004	0.0261908109829195	up
ENSRNOT00000083960	32.2810119558793	1.69425096595216	0.528820080682641	3.20383250909286	0.00135611344096902	0.0261908109829195	up
TCONS_00034684	1386.06116590754	1.03169789399672	0.322512903437333	3.19893524569378	0.00137936147016304	0.0265738901413966	up
XR_001841087.1	8.79997758467247	5.24140566083054	1.64136935652987	3.193312729995	0.00140650533338962	0.0268558112229281	up
XR_358766.3	19.0115878079234	1.95380227629889	0.611508369856722	3.19505402151188	0.00139804669292603	0.0268558112229281	up
XR_590641.2	139.910257080971	1.25127171683862	0.39201004867072	3.19193786251551	0.00141321731250181	0.0268558112229281	up
TCONS_00042524	79.6355546277692	1.12641597044439	0.353151931522875	3.18960727635559	0.0014246625192296	0.0268558112229281	up
TCONS_00010801	2087.00579046649	1.09364347688017	0.342741267500204	3.19087189254067	0.00141844159242291	0.0268558112229281	up
XR_590561.2	314.287178790783	1.06916868869345	0.335035820302471	3.19120710056675	0.00141679683408147	0.0268558112229281	up
TCONS_00011757	20.8010085874999	6.50097166336554	2.03868592348507	3.18880490048821	0.00142862261542523	0.0268629015049143	up
XR_001836159.1	6.80479073624574	3.36414653680838	1.05563309027456	3.18685210590869	0.00143830299936392	0.0269158325012231	up
XR_001837919.1	5.38181565016703	4.54596710278579	1.42771499723255	3.18408583757793	0.00145211944778306	0.0271096871192071	up
XR_001838605.1	20.63657140208	1.75062283120412	0.551083482024398	3.17669262154843	0.00148964828711982	0.0274831346336625	up
TCONS_00000054	2265.10632576062	1.69038734866156	0.532018206088216	3.17731109446519	0.00148647492449155	0.0274831346336625	up
XR_593244.1	12.0319629660815	5.69655681522383	1.79455037516148	3.1743643945973	0.00150165039556319	0.0276395322807769	up
TCONS_00058449	147.357782137217	3.95296865572199	1.24716830816967	3.16955508717449	0.00152672514764829	0.0279045498431474	up
XR_590358.2	16.3198909683063	1.87997686407637	0.593059793358501	3.16996175618322	0.00152459002499898	0.0279045498431474	up
XR_001842762.1	76.5513912672297	1.00234074168328	0.316153415883318	3.17042515224069	0.00152216042274153	0.0279045498431474	up
TCONS_00010913	133.486527208912	1.57398399863283	0.497185751518823	3.16578661762644	0.0015466420536935	0.0282028380070018	up
XR_362082.3	6.65241844070408	3.94865281736151	1.24791753650967	3.16419370818811	0.00155513253503274	0.028269606445939	up
TCONS_00030946	58.8823931817713	2.01856249030765	0.63804036766467	3.16369087695174	0.00155782161180281	0.028269606445939	up
ENSRNOT00000077098	71.7005898509725	1.52740751849161	0.483185572746359	3.16111987742108	0.00157163802525804	0.0283945017420468	up
TCONS_00050715	31.9720511315618	1.15445706281512	0.365773950969331	3.15620360541178	0.00159837243500382	0.0287450418873049	up
ENSRNOT00000083131	54.3666591691568	1.04838627224439	0.332414908070773	3.15384853925139	0.00161132689406255	0.0288456944665399	up
XR_001838936.1	11.7437390381779	3.42964557454785	1.08775722134435	3.15295132705179	0.00161628753908986	0.0288685890524	up
TCONS_00016622	1538.53948018229	2.38199845768184	0.756637175853244	3.14813828040594	0.00164313943806038	0.0290831971418317	up
ENSRNOT00000083444	37.0749645720098	1.5692579676716	0.499360147830424	3.14253745415924	0.00167490283322563	0.0295121643040947	up
TCONS_00048355	290.613377535653	1.28329170325456	0.408553503128779	3.14106155846633	0.00168336645948345	0.0295285825700441	up
XR_595272.1	3.83349497982955	5.00261837205158	1.59316890560302	3.14004268753794	0.00168923218145184	0.0295653337829551	up
XR_590417.2	13.1133885976727	2.5401445444731	0.811045985502331	3.13193652379629	0.00173657416194218	0.0301917472367818	up
TCONS_00019628	345.835458767553	1.04570836088118	0.333867221064807	3.13210849973856	0.00173555723960692	0.0301917472367818	up
XR_595211.1	9.99764434070665	2.10791995643421	0.673267783956525	3.13087898554541	0.00174283961484066	0.0302336403096585	up
TCONS_00038587	163.846576335888	1.07736611764947	0.344350450081795	3.12869089438842	0.00175586914512457	0.0303924281830503	up
TCONS_00051127	39.3990753378657	1.11032091289553	0.356354093212668	3.11577987749647	0.00183459162498408	0.0314770961301973	up
XR_001839372.1	2.9264786913119	4.62897945914606	1.48900604273934	3.10877143965788	0.00187866988296695	0.0319536888337178	up
ENSRNOT00000080353	22.8181096586572	1.79467540342533	0.577247555572206	3.10902209303654	0.00187707681747674	0.0319536888337178	up
TCONS_00012337	10.9491302851819	6.5366306134682	2.106105531519	3.10365768269634	0.00191144348093953	0.0324407539697983	up
TCONS_00056699	116.165241373745	4.17134070043458	1.34665785905238	3.09755048202806	0.00195127159265108	0.0329739667197783	up
TCONS_00010912	267.467274471705	1.37623156136458	0.444392171677569	3.09688524928183	0.00195565561446696	0.0329769799420117	up
XR_001837725.1	8.40788934699341	5.19378778543709	1.679670512145	3.09214679181599	0.00198714557879845	0.0333709299453891	up
XR_593447.2	12.9237449497359	4.87621150766905	1.57699567060981	3.09208934339273	0.00198753019825236	0.0333709299453891	up
XR_595129.2	8.02854181625518	5.11209494283018	1.65864552729274	3.08209009020401	0.00205552616644016	0.0340676335872291	up
XR_362556.3	17.0102414173189	2.89573564150896	0.939160300898019	3.0833241553546	0.00204702046595667	0.0340676335872291	up
TCONS_00016621	100.186047494253	1.27849393627663	0.415051321270479	3.08032734930981	0.00206773196783158	0.0341328133889841	up
XR_001840257.1	7.46043500039812	3.50678335389725	1.14122144237444	3.07283339033747	0.00212036835093093	0.0346177490408574	up
TCONS_00018983	145.138490938961	1.32736404946887	0.4329138159172	3.06611616600091	0.00216859043426212	0.0352047983334354	up
XR_001836905.1	12.8611880033677	1.97009092610552	0.642841727253919	3.06465937505538	0.00217918032255358	0.0353036217131046	up
TCONS_00014996	272.072025804783	3.41722332299911	1.115304990475	3.06393618981634	0.00218445498021378	0.0353161061852706	up
TCONS_00054224	9.18668363221349	5.30141348851931	1.73211937095128	3.06065134853135	0.00220856106921371	0.0355591937242397	up
XR_357558.3	38.4161003382135	1.00438159027319	0.328398248902321	3.05842553555132	0.00222503369806901	0.0356778920788531	up
XR_357575.3	38.4161003382135	1.00438159027319	0.328398248902321	3.05842553555132	0.00222503369806901	0.0356778920788531	up
TCONS_00016568	50.2339143831504	6.86370860841983	2.24946874417708	3.05125760301718	0.00227884968190342	0.0363828434030424	up
XR_001838809.1	8.29404494138539	3.20941655460222	1.05626876580951	3.03844689769138	0.00237801011210528	0.0375170569195523	up
ENSRNOT00000087028	33.651230276542	2.26311472273279	0.744752693586471	3.03874660974292	0.00237564577958931	0.0375170569195523	up
TCONS_00010971	110.944927528548	1.43352651679642	0.47161080177271	3.03963885349534	0.00236861988851211	0.0375170569195523	up
TCONS_00027569	70.0750157260048	1.1475990879277	0.378037400626677	3.03567606280573	0.00239997058206716	0.0377874886224671	up
TCONS_00034672	68.4062963151609	2.47541413818668	0.816298263376586	3.0324873263202	0.00242547282204214	0.0379603441070507	up
TCONS_00045465	63.9316007236232	1.02137367940415	0.33667931066384	3.03366927237162	0.00241599130153167	0.0379603441070507	up
XR_357775.3	8.4767943486802	6.16847063184843	2.03621531748854	3.02938033068948	0.00245055966457783	0.0381246792261007	up
XR_591577.2	6.86065783462655	3.3610808572857	1.11237501654911	3.0215357296613	0.00251495957318572	0.0387965015005436	up
TCONS_00032884	45.8333453647121	6.11078571371422	2.02532768463193	3.01718371801389	0.00255135131757911	0.0388449430701705	up
XR_593549.2	6.89569153338512	5.87804293004046	1.94698932426407	3.01904219852991	0.00253575208989056	0.0388449430701705	up
TCONS_00032239	97.3727833575853	1.15635956582162	0.383151794917943	3.01801944075263	0.00254432581929276	0.0388449430701705	up
XR_146315.4	3.14927669484027	4.76838669290252	1.58518189784481	3.00810064724153	0.00262886058850401	0.0398702047861894	up
TCONS_00039461	31.0184147557403	2.14702818737759	0.716838536768901	2.99513499519037	0.00274323403807653	0.0409708535096344	up
XR_595146.2	3.52425338987458	4.90535258453604	1.63836619372175	2.99405139298739	0.00275299568356508	0.0410051431827296	up
XR_001838978.1	2.97876839765951	4.63174296010498	1.54740037746487	2.99324145680593	0.00276031271615996	0.0410051431827296	up
TCONS_00047284	69.6614653235509	1.07423810330533	0.358969155015939	2.99256381305974	0.00276644825196581	0.0410051431827296	up
XR_357277.2	28.0375557646371	1.36106739436283	0.455315773190701	2.98928232778961	0.00279633613746	0.041242369538158	up
XR_357044.2	17.6732837120509	2.25982095259946	0.757645611360266	2.98268863267381	0.00285728514236988	0.0417206197417546	up
XR_001838372.1	4.82641736127988	5.3593853195453	1.80216008820638	2.97386750190395	0.0029407202675956	0.0426117558565676	up
XR_596537.2	20.4942164909396	1.86862043679832	0.628724749600518	2.9720802910743	0.00295789319720079	0.0426524606590246	up
TCONS_00034677	445.837945312883	1.0106859144195	0.340075390069762	2.97194664457246	0.00295918104814556	0.0426524606590246	up
TCONS_00052441	20.4255296429513	1.93699739986906	0.652319054474941	2.96940183884122	0.00298380125755014	0.0426934044898735	up
XR_596589.2	8.55128546014532	2.97322683034514	1.00219972109409	2.96670091576089	0.00301013616680363	0.0428357126749679	up
XR_001840961.1	4.18476847099961	5.16623311401701	1.74808761982854	2.95536279498607	0.00312301571175315	0.0440423852443462	up
XR_001836066.1	6.19945152284545	4.72142940864452	1.59800766892985	2.95457243444042	0.00313102643680113	0.0440760831076439	up
XR_001835525.1	32.8235687606132	2.05850258691252	0.699549972892875	2.94260977296578	0.00325458377318307	0.045488754662261	up
XR_595581.2	26.4858381076352	1.32585406422569	0.451666781973304	2.93546950349796	0.00333043346709194	0.0462911239053267	up
TCONS_00051929	23.405696165511	3.96065443107877	1.35284934115528	2.92763895475348	0.00341546403538398	0.0473156422287028	up
TCONS_00016630	602.68001753547	1.23694446064346	0.422865564291925	2.92514823881365	0.00344292172704688	0.0475280796862228	up
TCONS_00010580	102.832277754123	1.69628698657861	0.581895141895213	2.91510766193005	0.00355565859397087	0.0487411171946251	up
NR_110701.1	36.9270965862093	1.68089867399971	0.576460528883737	2.91589552064322	0.00354669247555626	0.0487411171946251	up
XR_001840960.1	5.88769413245421	5.64955905356955	1.93978680515112	2.91246390508848	0.0035858964080578	0.0488142599576063	up
ENSRNOT00000090485	19.2432274795435	3.28256343751849	1.12700094534329	2.91265366819955	0.00358371823642107	0.0488142599576063	up
XR_001841613.1	4.25070191122961	4.21049237986818	1.44686391736237	2.91008181857482	0.00361334150806177	0.0490849389763018	up
XR_001836782.1	4.26953872228712	5.173288418542	1.7786753437859	2.90850628621785	0.00363159875285576	0.0491743270986929	up
XR_001836161.1	26.7559251799053	1.02445550669147	0.352555118742609	2.90580239012044	0.003663127090691	0.0493652004389755	up
TCONS_00003664	44.0146818859716	-1.73850928254564	0.319458753403797	-5.44204616095824	5.26720214335108e-08	9.60468186186414e-06	down
TCONS_00018337	166.22889456588	-1.05617401511393	0.200068345204143	-5.27906608132461	1.29843975722254e-07	1.92095587478905e-05	down
XR_357896.3	85.5531598467947	-1.24817004925124	0.236330114469156	-5.28146847495449	1.28152536137729e-07	1.92095587478905e-05	down
XR_001838409.1	23.3766958202249	-2.28224542261959	0.465556676953568	-4.902185997103	9.47760344405026e-07	0.000104667448739152	down
TCONS_00015395	227.217785625073	-1.27177844340455	0.268622637908304	-4.73444253733625	2.1965799049582e-06	0.000205027191304252	down
TCONS_00003663	299.520773718176	-1.43633364787854	0.313653601802059	-4.57936283730286	4.66394519755604e-06	0.00034499994617016	down
TCONS_00008139	128.733981086215	-1.07505210881355	0.237117691939395	-4.53383338889923	5.79227247571094e-06	0.000412883713473177	down
XR_001839503.1	5.52519697521164	-4.70391555430585	1.03845447277336	-4.52972727994832	5.90598713059059e-06	0.000415048163802427	down
TCONS_00014224	210.651999645954	-1.1546006689569	0.273414060519791	-4.22290158290279	2.41177150809583e-05	0.00124412502598549	down
TCONS_00056493	997.381171712505	-1.07732560449342	0.257543739623286	-4.18307820671255	2.87588404155453e-05	0.00142720296011576	down
TCONS_00055575	76.1183638084001	-1.30731123964599	0.31929339963045	-4.09438855033983	4.23283958407515e-05	0.00190745374590421	down
XR_001841505.1	12.3524747874149	-2.06278431385015	0.510642027033992	-4.03958978040176	5.35447691426924e-05	0.00230683810355962	down
TCONS_00003662	46.6698484085483	-1.56105494199371	0.423748321629692	-3.68392005893983	0.000229674297932059	0.00747251522856961	down
TCONS_00029696	636.396679178824	-1.32723814691018	0.369634725403795	-3.59067494392007	0.000329822764162248	0.00998509765944473	down
XR_001842010.1	32.7293613257217	-1.37291516893191	0.383211541786718	-3.58265610302527	0.000340118242566547	0.010140179239408	down
TCONS_00041630	224.683311860128	-1.30484220710481	0.36932660759571	-3.53303060291065	0.000410824913138434	0.0119553517032691	down
TCONS_00023338	29.1676605235421	-1.51538853688728	0.43070925769562	-3.51835608316131	0.000434229273586486	0.0121384406146005	down
TCONS_00047389	178.80217690126	-1.02369186887487	0.295264811691244	-3.46702969111447	0.000526243757976578	0.0138931895834827	down
TCONS_00037276	145.598696563903	-1.3037881316492	0.383654558785195	-3.39833869243604	0.000677964304219287	0.0167694577583074	down
TCONS_00003666	68.1320962760535	-1.35864796873068	0.406024912903496	-3.34621823822324	0.000819218906968059	0.0188867065239954	down
TCONS_00017340	48.4737283265744	-1.47370660362101	0.441131140010647	-3.34074489410438	0.000835539569191326	0.0190656838333243	down
TCONS_00037444	15.8451495115295	-3.61752347015623	1.08294725915691	-3.34044288820909	0.000836448825234482	0.0190656838333243	down
ENSRNOT00000081636	4.84152845122814	-3.83765489350928	1.14933616374121	-3.3390186566629	0.000840749175045401	0.019108157337771	down
TCONS_00032160	176.359069470121	-1.67112458175584	0.502210285410298	-3.32753953931977	0.000876165545891382	0.0195170853560634	down
XR_001841313.1	29.2023397472376	-1.64507917240244	0.49745565064159	-3.30698660328958	0.000943054019640806	0.0205974556211798	down
XR_001840360.1	52.3438688230229	-1.20618829229837	0.367836524978835	-3.27914225583709	0.00104123133856547	0.0221254605032299	down
TCONS_00008642	253.986834441526	-1.06308102376527	0.325941011655686	-3.26157490389172	0.00110795156464552	0.0228910689233487	down
XR_001836083.1	6.02622027025751	-2.77359454871889	0.852579383685219	-3.25318040970005	0.00114121017135528	0.0233635220720542	down
XR_001835975.1	163.45640768827	-1.15626336881925	0.360136320156013	-3.2106269323748	0.00132445759881192	0.0258824833898306	down
TCONS_00028975	7.11693822442745	-7.23675328781929	2.25382914890868	-3.21087039420152	0.00132333604467906	0.0258824833898306	down
TCONS_00016729	114.564854621267	-1.76953812383566	0.554207901193735	-3.1929139227791	0.00140844924158958	0.0268558112229281	down
TCONS_00045568	57.8330508948512	-1.00950929861693	0.320444193685966	-3.15034354969854	0.00163078573090626	0.0289954442540498	down
XR_001841523.1	28.1397204076385	-2.92560382994864	0.947674659916754	-3.08713945164011	0.00202092765647886	0.0338591746889974	down
XR_593781.2	46.6908871044909	-1.27197530117609	0.425991336106638	-2.98591824143973	0.00282728221773073	0.0415923449704065	down
XR_001840500.1	8.81116770845428	-2.99447484341534	1.00374198024595	-2.98331135127136	0.00285147759102741	0.0417206197417546	down
XR_001841878.1	4.39572896895769	-2.06499264799378	0.693732025491372	-2.97664310153642	0.00291423042929021	0.0424730126320902	down
TCONS_00030013	22.7735032222544	-1.10537215622918	0.372213677515481	-2.96972471191149	0.00298066724254191	0.0426934044898735	down
TCONS_00046949	74.4899841592273	-2.20857592367536	0.750996854468574	-2.94085908687089	0.00327303391285958	0.0455841188467709	down
XR_356274.3	39.5695660893999	-1.00689949247296	0.346054817760341	-2.90965315550176	0.00361830056476246	0.0490849389763018	down
XR_001836815.1	3.38778595027428	-3.24790432128472	1.1191371212441	-2.90215046899184	0.00370610481193539	0.0497595339561394	down

## Sheet: 11.DElncRNA4_DESeq_result_up
	baseMean	log2FoldChange	lfcSE	stat	pvalue	padj	direction
XR_001839442.1	834.098835083448	5.09128765733151	0.477645686791388	10.6591303933519	1.58068469919667e-26	1.23941487264011e-22	up
TCONS_00027911	703.751377835467	3.25840339056997	0.367454654414606	8.86749793865301	7.48077608315935e-19	1.95522550893508e-15	up
TCONS_00045084	1407.47500256664	2.65113326471385	0.298049726197323	8.89493608512383	5.84529307950531e-19	1.95522550893508e-15	up
TCONS_00045088	355.920838216627	2.86050838968583	0.333943782068343	8.56583815386152	1.07292501331251e-17	2.10320125734584e-14	up
TCONS_00027897	356.627331164587	3.09019045060218	0.38060137348984	8.11923094829469	4.69147005652314e-16	7.35716334263958e-13	up
XR_001838383.1	915.271952206551	2.47134643481464	0.311200229076033	7.9413387392168	2.00010623137068e-15	2.61380549336292e-12	up
XR_593994.2	531.004303258735	5.04218682962766	0.647173764896495	7.79108657229651	6.64353732145821e-15	7.44171087679341e-12	up
TCONS_00010390	238.532042389647	3.8763737626291	0.508859632213346	7.6177663096763	2.58103024036293e-14	2.52973226433571e-11	up
XR_001837647.1	839.90863447761	2.33164193479065	0.310637839243044	7.50598169389908	6.09699383508245e-14	5.31183651787572e-11	up
TCONS_00045069	1131.25687556859	2.28945486430356	0.310369731039238	7.3765404140332	1.62455588129356e-13	1.27381426652228e-10	up
XR_357774.1	241.985026776694	4.59277142216167	0.63462307639346	7.23700664694108	4.58695676007476e-13	3.26966617779511e-10	up
XR_357970.3	426.45616271466	3.53569497256748	0.492251656656292	7.18269796506999	6.83489871028878e-13	4.46603673228119e-10	up
TCONS_00045047	1567.94381510701	2.34379234420548	0.335135150903006	6.99357360124787	2.67971176911773e-12	1.61627846012708e-09	up
TCONS_00027907	295.903983037277	3.15215461972636	0.452476830668686	6.9664442598486	3.25051596013713e-12	1.82052111738823e-09	up
TCONS_00037219	149.627290821688	7.84411110686485	1.149312497157	6.82504638753034	8.78969088931907e-12	4.59466441754339e-09	up
XR_001840732.1	176.696631207131	6.18765742674204	0.912016369044441	6.78459031741405	1.16416388390131e-11	5.70513063354384e-09	up
XR_001840668.1	88.0916378705061	2.75145825795221	0.40865475272795	6.73296527101426	1.6623975298058e-11	7.66756413600426e-09	up
ENSRNOT00000086040	78.1199144253478	4.09341367090079	0.615059167733154	6.65531689575065	2.82690292942203e-11	1.23143032608879e-08	up
XR_001838382.1	690.574569771185	3.14665989742802	0.48011679359596	6.5539467467078	5.60359570478859e-11	2.31251546953933e-08	up
XR_001840734.1	282.501166914346	4.28877118318732	0.66929058653421	6.40793590926758	1.47502885201491e-10	5.78285061432445e-08	up
XR_357776.1	204.76496569602	4.27315545949189	0.67298430095647	6.34956187450246	2.15929005248465e-10	8.06237776263435e-08	up
TCONS_00010813	62.5861795947301	22.3407541373323	3.53420455553556	6.32129628782817	2.59378150645394e-10	9.24447308732061e-08	up
TCONS_00048710	51.271850553063	22.0632028365589	3.53429480766361	6.24260398105953	4.30345502321052e-10	1.29782272449976e-07	up
XR_357874.3	119.219922290509	5.96436188940112	0.955160972408025	6.24435258735976	4.25559057864309e-10	1.29782272449976e-07	up
TCONS_00015155	119.161559055828	3.20456227392673	0.513190859075071	6.24438689282647	4.25465675502533e-10	1.29782272449976e-07	up
TCONS_00045030	7969.15090201449	2.28779515982043	0.365781097656557	6.25454725374712	3.98670742955455e-10	1.29782272449976e-07	up
XR_001840733.1	129.894184161324	5.45110307716694	0.878685803110488	6.20369995494454	5.51508889443348e-10	1.56890933513759e-07	up
NR_102352.1	173.037204693094	4.05646899384331	0.654139941734029	6.20122505146253	5.60253301668826e-10	1.56890933513759e-07	up
TCONS_00016615	52.9926366124288	4.22078417871405	0.68265280337589	6.18291488417129	6.29286485179288e-10	1.70146045872096e-07	up
TCONS_00018536	235.767376074622	1.9768131542952	0.321703099129204	6.14483714843313	8.00455965879336e-10	2.09212507615329e-07	up
XR_001840316.1	172.905617399255	3.34880917815782	0.554992672354956	6.03397007738514	1.59979700447255e-09	4.04645429421589e-07	up
TCONS_00055139	23.4877911854236	20.8357483669469	3.53488400203035	5.8943230824489	3.76220433816162e-09	9.21857631735165e-07	up
TCONS_00018543	56.6480781416128	1.97601169913125	0.341446451434262	5.78717889973939	7.15783355887615e-09	1.70074463439842e-06	up
XR_355499.3	306.576236631006	4.99448382139695	0.872005935218139	5.72758007678874	1.01873354495876e-08	2.34937933118284e-06	up
TCONS_00006537	928.864641787449	1.07960798093498	0.191052943856991	5.65083143520205	1.59673614230755e-08	3.5771451690953e-06	up
TCONS_00018535	188.176006967975	1.768978732681	0.317628915495877	5.56932522947195	2.55727754450291e-08	5.56989256290204e-06	up
XR_145894.3	54.11171206048	7.87770297926243	1.43244015980642	5.49949882746029	3.8087224003447e-08	7.46604808527571e-06	up
XR_590525.2	77.5234405084687	4.32196690466968	0.785289491514	5.50366068994141	3.71985163150059e-08	7.46604808527571e-06	up
XR_001840796.1	128.07180799022	1.30814127488185	0.237683200018823	5.50371786806242	3.71864478881118e-08	7.46604808527571e-06	up
TCONS_00006534	120.87206679286	1.76887992358634	0.324022266458134	5.45913076567809	4.78471273669472e-08	8.93260299248173e-06	up
TCONS_00012284	479.42482728439	1.54640620070619	0.283216523383133	5.46015529826353	4.75718274197502e-08	8.93260299248173e-06	up
TCONS_00049204	463.416280161022	1.76394064195341	0.324632532484812	5.43365333243653	5.5211796997832e-08	9.83899318772728e-06	up
XR_353567.2	76.9375960735009	4.37512013659809	0.810758714180618	5.39632822944091	6.80184669951059e-08	1.1851839993525e-05	up
TCONS_00007248	15.1336982541761	7.01127822356505	1.3008128060085	5.38992097185674	7.04886743907427e-08	1.20152542586481e-05	up
XR_001837072.1	48.4846887368453	5.00960802675437	0.937763734810546	5.34207907684386	9.18865523039422e-08	1.50890719683176e-05	up
ENSRNOT00000077381	47.707815362509	4.46251297076713	0.83550018689932	5.34112743568408	9.23702913504967e-08	1.50890719683176e-05	up
XR_001838386.1	410.87499856007	2.5827550350422	0.48503948429036	5.32483461386842	1.01044933040477e-07	1.58458663994076e-05	up
TCONS_00035535	106.178679892179	3.02738767873386	0.576967278168473	5.24706996962464	1.54537219391945e-07	2.24393766157822e-05	up
XR_001842642.1	825.889383294703	1.26565873958887	0.241426813664787	5.24241164590028	1.58491290741522e-07	2.25712059594463e-05	up
TCONS_00041306	75.4309028792649	3.41879747730564	0.659522426358312	5.18374711862829	2.17471752786455e-07	2.99157195368175e-05	up
XR_356393.3	169.164900511345	2.29176258915971	0.444293652803258	5.15821591125577	2.4931402647422e-07	3.37046772686958e-05	up
TCONS_00041541	130.256253105982	2.75574585459682	0.535824972829029	5.14299630352639	2.70390944798017e-07	3.59344982739196e-05	up
TCONS_00041388	251.487223064079	3.16309303427176	0.622762368647557	5.07913321921009	3.79160774677508e-07	4.81566721802007e-05	up
TCONS_00054450	170.84134341481	1.98289398246876	0.390462410235491	5.07832234419919	3.80782256749451e-07	4.81566721802007e-05	up
TCONS_00006535	80.9908480081853	1.38467381254174	0.273503720477131	5.0627238639612	4.13308294062442e-07	5.14404814879938e-05	up
TCONS_00032372	698.69982735793	2.44023256977318	0.485530109567363	5.02591398903679	5.01040429911162e-07	6.13852814208347e-05	up
XR_595708.2	25.7674319554164	5.30098592330642	1.05747022010927	5.01289381251669	5.36174893978192e-07	6.46791899028155e-05	up
TCONS_00027403	1226.19811250201	1.90990113257181	0.382511435815819	4.99305629516246	5.9431225170845e-07	7.06060964491812e-05	up
TCONS_00049207	122.582814533281	1.96713295109555	0.394248686261712	4.98957388989171	6.05126248961384e-07	7.08178345986002e-05	up
TCONS_00040159	70.7180617089596	1.60563991933532	0.326608609946861	4.91609795466369	8.82862349022965e-07	0.000100326430125929	up
XR_001839629.1	47.2699547353493	4.62117716495392	0.942521431217965	4.90299425762897	9.4386744583216e-07	0.000104667448739152	up
TCONS_00023569	45.0121805078258	8.58007141196819	1.7547736020367	4.88956034100901	1.01061441253025e-06	0.000110058716786801	up
TCONS_00029750	72.4617128520919	6.09483040819227	1.24902364640127	4.87967575774316	1.06260391478133e-06	0.000112552957053899	up
XR_001838506.1	188.142827101004	1.91098856558897	0.391829048845547	4.87709773233852	1.0765810201559e-06	0.000112552957053899	up
XR_362193.3	14.7010943085754	6.96491096643107	1.44120671347946	4.83269395104044	1.34697778009054e-06	0.00013616495110444	up
TCONS_00029548	22.7157285144554	5.72978430421072	1.18652539369654	4.82904481829921	1.37189531147185e-06	0.00013616495110444	up
XR_001837991.1	401.936522714766	3.03986020851556	0.629411282647236	4.82968814243404	1.36747052197774e-06	0.00013616495110444	up
TCONS_00046285	174.937239623288	2.11690846925636	0.438218082781639	4.83071911551218	1.36040808807203e-06	0.00013616495110444	up
XR_591415.2	43.9645101929898	3.75220819827638	0.780153810157714	4.80957491897379	1.51251599399191e-06	0.00014641528282581	up
TCONS_00032383	1186.11789875577	2.51958686711196	0.529107029869845	4.76196067123082	1.91721052418484e-06	0.000183327411221138	up
TCONS_00011577	39.8574867982373	7.43990239083238	1.56459528405036	4.75516094588517	1.98288383656687e-06	0.000187322797138805	up
TCONS_00015157	11.4381480101154	6.59092030807269	1.39282427860665	4.73205443738106	2.22258784094649e-06	0.000205027191304252	up
XR_594557.2	52.4185385983507	1.3502716440491	0.286226260085558	4.71749742195382	2.3876342523405e-06	0.000217691164797696	up
TCONS_00038544	5373.82618359331	1.5409739459515	0.327090930923429	4.71114849195327	2.46324668150004e-06	0.000222003646317722	up
ENSRNOT00000085172	26.7300506559999	2.89144619795504	0.6143518005385	4.70649910266494	2.52007094301429e-06	0.000224544048456535	up
XR_596425.2	13.0390668625513	6.78083480607107	1.44451572443153	4.69419244898811	2.67661964721342e-06	0.000235813198357308	up
XR_593567.2	20.5253338526967	4.24023043324451	0.904636528874946	4.68722000262126	2.76941211296685e-06	0.000240924969986495	up
TCONS_00040703	67.1155425354498	4.01472723533843	0.856885239934107	4.68525661108033	2.79609389985602e-06	0.000240924969986495	up
TCONS_00011946	18.1698277818841	4.82764959250842	1.03147536455311	4.6803343622269	2.86407427469801e-06	0.000241475337504378	up
XR_360708.3	50.5959634953629	2.16643175635389	0.462772859787322	4.68141488969237	2.84901677920748e-06	0.000241475337504378	up
TCONS_00048065	135.191562713523	1.0517282285903	0.225305494541151	4.66800967607207	3.04131580350105e-06	0.000253691034204806	up
XR_001842489.1	70.1372373366925	6.791410596182	1.4619974650008	4.64529574008412	3.39589624547997e-06	0.000280286552219036	up
XR_001837575.1	189.530833863407	2.90836554607718	0.626933634776972	4.6390325622134	3.50043903882264e-06	0.00028590565107717	up
TCONS_00015553	49.0884692240686	3.53781215642032	0.763781893442962	4.63196651660939	3.62208742952821e-06	0.00029279162407145	up
TCONS_00038553	900.927799114453	1.76732201612891	0.382286143577574	4.62303446206462	3.7816686665277e-06	0.000296520640142437	up
TCONS_00003738	488.702745241541	1.64698087567077	0.356101063196648	4.62503779372673	3.74530103325729e-06	0.000296520640142437	up
XR_001840870.1	272.700831041584	1.19538559408111	0.258351310627615	4.62697708471906	3.71041549291326e-06	0.000296520640142437	up
XR_357334.3	26.7274328093713	3.93664584574346	0.854963900504481	4.6044585548239	4.13540360368304e-06	0.000317899016239987	up
TCONS_00033896	186.040770659029	1.63269597198937	0.35454051940425	4.60510402233535	4.12259734773535e-06	0.000317899016239987	up
TCONS_00033891	214.930419060998	1.62198746116977	0.353145435959333	4.59297302473577	4.36975565560142e-06	0.000332652952384182	up
TCONS_00045614	379.617890502872	2.57540399900968	0.56109531649061	4.58995811107038	4.43334970957981e-06	0.000334248991084762	up
TCONS_00029601	743.518397885121	2.13656818842335	0.466227133264061	4.58267663116304	4.59061656446387e-06	0.000342809756971059	up
TCONS_00046658	594.829621055599	1.32068376378054	0.288724571429062	4.57419940825861	4.78044383102435e-06	0.00035031271101927	up
TCONS_00003737	174.17417802518	1.85570233575401	0.406823658797779	4.56144153768704	5.08036220929129e-06	0.000368843704472713	up
ENSRNOT00000081965	64.6562887933202	9.10134846575355	1.99755165889711	4.55625186223149	5.20744908984503e-06	0.000374601911132797	up
ENSRNOT00000090331	47.3280836625318	2.53976031368773	0.560786788668728	4.52892322894582	5.92850329624688e-06	0.000415048163802427	up
NR_027983.1	82.3236381729701	1.96870977996821	0.437161307194118	4.50339439371751	6.68766076558415e-06	0.000459982000552152	up
XR_596722.2	22.4638306760969	2.84201172739372	0.63267670856867	4.4920441813376	7.05427841711532e-06	0.000480979104944358	up
TCONS_00026683	16.6078317116449	7.14049084328833	1.59656238198843	4.47241581277596	7.7340852314604e-06	0.000522784157757595	up
TCONS_00011953	239.834907526332	1.52569127969017	0.341596362910894	4.46635692104294	7.95628301061804e-06	0.000533206966549197	up
XR_359164.2	67.4782322135136	2.91635370714891	0.653811284672856	4.46054354752862	8.17520443992331e-06	0.000538670403474274	up
XR_001837992.1	50.6637441290838	3.88352184525089	0.872204711999921	4.45253481415639	8.48624754135996e-06	0.000554505558098362	up
XR_593559.2	16.247647518029	7.10239789433128	1.60410824961418	4.42763005304632	9.52741276810083e-06	0.000617392095162633	up
TCONS_00000068	27831.7142814626	2.73246225004828	0.621691168763046	4.39520840465685	1.10666528670579e-05	0.000690861057198819	up
TCONS_00049208	50.7441489276704	1.91720654170049	0.435999630256232	4.3972664393632	1.0962274524655e-05	0.000690861057198819	up
TCONS_00052197	157.816212468529	1.79162802044164	0.407569593167183	4.39588244677205	1.1032363096583e-05	0.000690861057198819	up
TCONS_00050800	134.558534356474	1.6836231072177	0.383118652529126	4.39452137373998	1.11017080993561e-05	0.000690861057198819	up
TCONS_00032356	684.278968903881	2.61211133499911	0.595517435165724	4.38628859669272	1.15301119116817e-05	0.000711870925192885	up
NR_110713.1	214.700375055272	1.39614570399904	0.318451567417281	4.38416967239986	1.16429003555018e-05	0.000713218606933511	up
TCONS_00023545	138.403299601997	4.73032101983569	1.0816615695547	4.37319874624284	1.22439162227389e-05	0.000732859138186991	up
TCONS_00000064	33.1953768344309	3.14975357004233	0.724443123481866	4.34782727304219	1.37492815510374e-05	0.000816728156376395	up
TCONS_00001074	47.8667705740633	3.60596729527197	0.831424277731748	4.33709646428607	1.44377271261639e-05	0.00084482252534516	up
XR_593443.2	28.992854046781	6.09144142238463	1.40674494943874	4.33016761482952	1.4899588699346e-05	0.000859027021996851	up
TCONS_00017787	33.9583187753187	1.87556872412846	0.433048052818072	4.33108684341874	1.48375143232245e-05	0.000859027021996851	up
TCONS_00036783	22.8783907525976	6.62975448155755	1.53430743880704	4.32100784619303	1.55318150198741e-05	0.000888941325334549	up
TCONS_00037315	28.8357413519183	7.93694754033009	1.83908807825055	4.31569734706789	1.59099840239606e-05	0.000903986845883152	up
TCONS_00046286	278.28096341569	1.94023318227983	0.451790654787905	4.29454031799459	1.75055667819354e-05	0.000987490281562268	up
XR_001835499.1	21.69934810359	4.32991859729589	1.00921384819545	4.29038761709236	1.78361529058333e-05	0.000991867198118006	up
TCONS_00033894	1158.0717405408	1.41755146184888	0.33034467296745	4.29112856313125	1.77767353561875e-05	0.000991867198118006	up
TCONS_00056725	122.58572927091	2.05788367288014	0.480234512782854	4.28516405652553	1.82604387662539e-05	0.00100125944312026	up
TCONS_00000073	9977.82452834279	2.51462998276379	0.587861484741632	4.27758927576109	1.88928197069212e-05	0.0010216455125653	up
TCONS_00034447	16.0782205318907	7.08948659191594	1.65907106412395	4.27316631892405	1.92716597531733e-05	0.00103499372688104	up
XR_359931.1	78.4706601577135	1.41417054969051	0.331720429964883	4.26313974644317	2.01574365400744e-05	0.00107520040755594	up
TCONS_00011961	69.8106613150253	1.9025147207329	0.446925430984941	4.25689519734893	2.07285463907103e-05	0.00108925873273144	up
TCONS_00024420	36.8169989856167	1.75906648473262	0.413150258954885	4.25769183633674	2.06548398202092e-05	0.00108925873273144	up
XR_001839504.1	47.6587692687785	1.72022039438063	0.40421373236356	4.25571982505885	2.08377515507863e-05	0.00108925873273144	up
TCONS_00005504	28.2542129927545	6.93822640971717	1.63331886481402	4.24793134958814	2.15753481743283e-05	0.00112034639095966	up
TCONS_00010516	58.3906230360264	1.3457851942793	0.319358060084113	4.21403234327277	2.50851339484901e-05	0.00128557212607916	up
XR_001839949.1	39.0386841932581	2.34374233402365	0.558966839372458	4.19298993953725	2.75301657025525e-05	0.00139267115660461	up
XR_001840921.1	48.031062314934	3.69240820848971	0.882245703372838	4.18523796077848	2.84867519279199e-05	0.00142720296011576	up
XR_353273.2	21.8821385460786	2.51522672276234	0.601187391833497	4.18376492409699	2.86720601634937e-05	0.00142720296011576	up
XR_001840525.1	133.198225579885	2.76654855743264	0.6620760058522	4.17859661576414	2.93313390627267e-05	0.00144645930560277	up
XR_001836601.1	755.987549135922	1.72246485008823	0.413357388670915	4.16701115619717	3.08619399614066e-05	0.00149375599529252	up
ENSRNOT00000076358	75.6983231792101	6.4567214041842	1.55787890435717	4.14455923764399	3.40467938202255e-05	0.00163779699597784	up
NR_027367.1	26.2200975993269	4.35187949784256	1.05384633683603	4.1295199743335	3.63521421298144e-05	0.0017185786897783	up
TCONS_00006298	132.947777297624	2.04577131676661	0.495425610121872	4.12932088081471	3.63836325090165e-05	0.0017185786897783	up
TCONS_00033897	85.2956703608827	1.36466147364214	0.330479849806488	4.12933337521551	3.63816555233981e-05	0.0017185786897783	up
TCONS_00038829	67.1290556880893	2.3730182070932	0.575321910371882	4.12467900893833	3.71252154661445e-05	0.00174310667347329	up
TCONS_00040695	465.507143823502	3.4933960911668	0.84889587063921	4.11522332949542	3.86804714888885e-05	0.00179463654996671	up
XR_593565.2	12.3871614330742	6.71138439481682	1.63238801408297	4.1113903905911	3.93283570869804e-05	0.00181396263481772	up
XR_590926.2	8.62950628411926	6.18967582288888	1.50649273321727	4.10866623277379	3.9795071287705e-05	0.00182475528635611	up
TCONS_00007139	22.0938986498895	4.05594085954456	0.992248649648336	4.08762547672101	4.35810970511014e-05	0.00195268218272963	up
TCONS_00011966	228.382968271606	1.3049090542221	0.319775809726883	4.08069971063982	4.490033187593e-05	0.00200036080817709	up
TCONS_00046679	914.737316414447	1.23003830860745	0.303023002151492	4.05922421688803	4.9236019699424e-05	0.0021811278557242	up
XR_001838946.1	9.51811769754871	6.33181149576775	1.56200523959312	4.05364292978754	5.04261665830006e-05	0.00218448382418402	up
ENSRNOT00000076847	37.7975524026423	3.27463539617946	0.807782853337046	4.05385603649738	5.03802275776978e-05	0.00218448382418402	up
TCONS_00049425	754.053112085688	1.49151634178322	0.367859444665747	4.05458216014673	5.02239961633924e-05	0.00218448382418402	up
TCONS_00033895	52.6042159228487	1.4727339130725	0.365108860323059	4.03368439694776	5.49090549067093e-05	0.00235268797553829	up
XR_592517.1	156.237676166619	2.55984913780492	0.637970033334882	4.01249118931768	6.00813221469337e-05	0.0025357817794362	up
TCONS_00010639	660.477079059805	1.77784250645188	0.443247642358099	4.01094633463512	6.04758567471711e-05	0.0025357817794362	up
TCONS_00000417	148.230146867437	1.37395313299689	0.342529356717876	4.01119818214163	6.04113714397036e-05	0.0025357817794362	up
XR_001840822.1	6.19274855938049	5.72064614084333	1.42842331168436	4.00486753054854	6.2052244675828e-05	0.00257434735715962	up
XR_001839787.1	18.3464244547948	4.82664899321617	1.20515071885261	4.00501689764703	6.20130480802591e-05	0.00257434735715962	up
TCONS_00037218	37.2091526337836	5.10363288132512	1.27629144497518	3.99879894315547	6.36647324646185e-05	0.00262734298555302	up
TCONS_00012336	199.139804886768	1.51055113926049	0.37921084187192	3.98340704554721	6.79342506055466e-05	0.00278886104187482	up
TCONS_00035222	78.764872833142	1.19072373615578	0.299329475900313	3.97797020348352	6.95060791782169e-05	0.00283852691060624	up
XR_001840563.1	17.772405885253	7.23719465764317	1.82201648831195	3.972079673301	7.12478802940802e-05	0.00287966303807156	up
XR_001836170.1	55.7543739179735	1.0748648730151	0.270574303291742	3.9725312416536	7.11129058470058e-05	0.00287966303807156	up
TCONS_00050124	36.0633769694661	4.56466900583752	1.16085113641578	3.9321743009455	8.41809913604083e-05	0.00336766914927021	up
XR_001838302.1	12.6630766362644	2.81580697358293	0.716513833420915	3.92987105376483	8.49914276242328e-05	0.00338283139087111	up
TCONS_00012283	244.06104179599	1.17279995057772	0.299229396826098	3.91940084436061	8.87693720977818e-05	0.00351535680110458	up
TCONS_00012715	18.4682794782558	6.3204013792743	1.62011990642181	3.90119358093285	9.57195674163896e-05	0.00369722723207838	up
XR_362090.3	29.4607754022944	1.86156322209626	0.478855819622825	3.88752343776991	0.000101272211626314	0.00389252652628396	up
XR_595999.1	104.291528046906	2.30572056332392	0.594032432494151	3.88147252102539	0.000103825885183164	0.00397121349132288	up
XR_001840580.1	1998.49001175123	1.58045558055375	0.413487659130396	3.82225574489356	0.000132236438481412	0.00489042061926636	up
TCONS_00023606	47.5713238142702	8.6586317213562	2.26934141883144	3.81548217007153	0.000135917270518134	0.00493426633923737	up
XR_001838455.1	172.396415970324	1.52241087223015	0.398775005028411	3.81771889670389	0.000134691266137198	0.00493426633923737	up
TCONS_00000421	81.15815940444	1.18259763532325	0.309948497086225	3.81546497705476	0.00013592673501789	0.00493426633923737	up
XR_001842004.1	137.748613039307	1.20905826665566	0.317573766870839	3.80717298714221	0.000140564425322293	0.00507910441913409	up
TCONS_00056701	343.649187284843	2.93150258164719	0.774024775437349	3.78734980413359	0.000152262668640085	0.00542677993094049	up
XR_593563.2	14.4391585291841	6.93917500010842	1.83389308765359	3.78384925862112	0.000154421371781224	0.00547881437165873	up
XR_001837681.1	41.2893298069371	1.15069452516063	0.304795927985277	3.77529494165753	0.000159818450698611	0.00564475888255769	up
TCONS_00054793	27.0310377734045	4.95888607832743	1.32179541377808	3.75162905441886	0.000175689277632339	0.00607837353703515	up
TCONS_00016633	6425.83423709258	2.1830587940588	0.581958592652161	3.75122701446841	0.000175971278268968	0.00607837353703515	up
NR_133650.1	14.034702878336	2.11914088882752	0.567311151062483	3.73541201307026	0.000187408098359466	0.00638898651841987	up
TCONS_00042874	17.3321368767523	2.44809199590087	0.656177146472465	3.73084007735036	0.00019084234246418	0.00644997761750706	up
TCONS_00027422	312.340925656646	1.3157515108302	0.353026938243899	3.7270569701431	0.000193728681011028	0.0065194274154827	up
TCONS_00044823	14386.0245157355	1.95684531432248	0.525534976918015	3.72353011744022	0.000196456413010713	0.00658296895050001	up
XR_001839034.1	46.7578362193084	1.08234878241127	0.292954935523353	3.6945913898931	0.000220240670834898	0.00722555271973403	up
TCONS_00020942	35.9407231394704	2.2514469967947	0.610485116616636	3.68796377751587	0.000226055820648366	0.00738543204043265	up
ENSRNOT00000083463	40.1621385052396	8.41414662773928	2.29849557871323	3.66071908324044	0.000251508393434529	0.0079724776473533	up
XR_001840498.1	7.9753018231566	5.08858855030027	1.39030282064752	3.66005770450089	0.000252158456388677	0.0079724776473533	up
TCONS_00012564	50.2172775074891	1.3487624490499	0.368856308019767	3.65660670490042	0.000255576050200431	0.00804807955671316	up
TCONS_00040698	486.335621965835	3.94396591489375	1.08912070434733	3.62123858186794	0.000293195973650006	0.00905098279287283	up
TCONS_00046676	2056.74708131694	1.12737384916629	0.312564619457393	3.60685048462425	0.000309936128259785	0.00953023208503912	up
XR_357043.2	18.7535302625742	7.31240529993648	2.03337172604676	3.59619699943064	0.000322903301014494	0.00982060000955113	up
XR_001839745.1	13.1143109694908	3.06455069535183	0.853781834965404	3.58938380959582	0.00033146052577981	0.00999608454861343	up
XR_593446.1	23.4374496289257	5.18374945125102	1.44589641659065	3.58514579036999	0.000336889957278312	0.0101208971456676	up
TCONS_00032337	132.497630322266	5.04810183145563	1.41174076618944	3.57579943312215	0.000349159273794481	0.0103702949462974	up
XR_001837815.1	16.4841948168632	5.22884368110838	1.47229189198486	3.55149933893824	0.000383042954726296	0.011248838232243	up
XR_590656.2	12.9804787765249	5.80976004494558	1.638527095896	3.54572106832851	0.000391540414770582	0.0114554790754333	up
TCONS_00056700	412.35999509114	6.41128855737577	1.81495191168113	3.53248398269527	0.000411675163867194	0.0119553517032691	up
TCONS_00042523	89.06205722215	1.22193927843702	0.346278617978429	3.52877485064104	0.000417488161382919	0.0120350171816304	up
TCONS_00006542	70.0847413449887	1.04157655176177	0.295257495259777	3.52768877499742	0.000419204726894576	0.0120402353977303	up
XR_357971.3	23.0035122076118	2.68852228815119	0.76239883368165	3.52639874220193	0.000421252214581416	0.0120548854544996	up
ENSRNOT00000088585	6.91116689509035	3.37420326215047	0.95912577579093	3.51799873105066	0.00043481444186006	0.0121384406146005	up
XR_001840305.1	46.7688047301202	1.26264993987639	0.359922858019909	3.50811267398458	0.000451297866590236	0.0125039808195549	up
TCONS_00038586	323.784809880327	1.033990641192	0.294729488619566	3.50827006159083	0.000451030940396057	0.0125039808195549	up
ENSRNOT00000091905	10.6073766192712	3.5895412195232	1.02503022289336	3.50188817788317	0.000461973465300457	0.0127099436541084	up
TCONS_00038579	112.317423406994	1.2017877518554	0.343167659943807	3.50204256441936	0.000461705852104275	0.0127099436541084	up
TCONS_00009581	15.5180559579509	7.04379124868749	2.01309429386855	3.49898724075735	0.000467028929233651	0.0127594907112232	up
XR_592691.1	27.4023499634316	2.79081998148039	0.797948408930399	3.49749426184245	0.000469650815974815	0.0127865696113143	up
TCONS_00035684	16.4921597930352	3.24010121489672	0.927003876073737	3.49524020182089	0.000473635298454917	0.012850430363962	up
XR_595301.2	4.66728858739369	5.30017839510005	1.51776952575448	3.49208381454709	0.000479267833245456	0.0129584106223366	up
XR_590930.2	5.78827990067846	5.60348059888785	1.61327278032098	3.47336214138131	0.000513981332143198	0.0136535491423309	up
TCONS_00047282	50.4748724896063	1.50377902518311	0.433040104715109	3.47260913899054	0.000515425398052536	0.0136535491423309	up
ENSRNOT00000080380	5.15550762361233	5.46503262732755	1.57766365798587	3.46400362311984	0.000532199342542922	0.0140032719626814	up
TCONS_00027694	201.124540060271	1.11653988821524	0.322496783323862	3.46217372064136	0.000535831172205014	0.0140516796697643	up
XR_357664.3	185.440943563283	1.72318117707235	0.498014093328352	3.4601052463313	0.000539964297739933	0.0141128668619294	up
TCONS_00000501	52.5627509009242	8.80306556184577	2.54889770601974	3.45367550100404	0.000553002350162258	0.0143579186345108	up
XR_590928.2	11.710603549545	6.63520673974663	1.92505873821268	3.44675547194319	0.000567361856714116	0.0146821264636811	up
TCONS_00027999	33.2558775993484	1.33239949369183	0.387452050093948	3.4388758386199	0.000584135076515646	0.0150170594588826	up
XR_001838851.1	40.184096870668	4.73935345442246	1.37906990030102	3.43663033569796	0.000588998888891257	0.0150926153195959	up
XR_358986.3	14.7619950217296	5.9954906259066	1.74543933777308	3.43494643220083	0.000592670971251161	0.0151372413211087	up
XR_592213.1	113.227552711424	4.73777821860965	1.3803776010499	3.43223348090127	0.000598631947829336	0.0152398477367851	up
TCONS_00016631	13.7743260227934	6.87049305712652	2.00594393696854	3.42506733638303	0.000614647062030781	0.0154966161202037	up
XR_001838385.1	39.557858523664	3.82853968222846	1.12223024208417	3.41154563355753	0.000645956880012156	0.0162338073595363	up
TCONS_00027421	2119.25605720718	1.41558000655967	0.415932200931927	3.40339123392696	0.000665549057415142	0.01661965018851	up
XR_001840882.1	15.446343954372	3.56257262108365	1.04753420799094	3.40091291903133	0.000671612187051981	0.0167178132021415	up
TCONS_00037431	1747.71993626972	1.02216931931793	0.301557499273898	3.38963322676156	0.000699861922186598	0.0172025621688562	up
NR_131104.1	7.33760831756051	5.96860768229596	1.76140065099674	3.38855766796638	0.00070261252692425	0.0172162025737908	up
TCONS_00003614	547.591001677651	2.90204123732825	0.858636811035481	3.37982392558794	0.000725322801152657	0.0176076039747306	up
TCONS_00001299	51.1688322567587	1.03134428251928	0.305111731926326	3.38021837445542	0.000724282586856378	0.0176076039747306	up
TCONS_00012523	93.1241191056661	1.38933349683939	0.41182859215343	3.37357221744765	0.00074199580143886	0.0179567564169201	up
XR_001835710.1	25.4934742404441	5.91021856210305	1.75327802313072	3.37095342788221	0.000749085202289647	0.0180171075802243	up
ENSRNOT00000079478	5.26371634660931	5.4900680833657	1.63080676148389	3.36647370677456	0.000761358399811438	0.0182006439418338	up
XR_001840168.1	38.5225430563004	1.25120350095624	0.37158528533358	3.36720411259829	0.000759344632891243	0.0182006439418338	up
TCONS_00038599	268.016172819276	6.99319954037132	2.0806467508395	3.36107007955565	0.000776411233169437	0.0183535137000842	up
TCONS_00027689	370.107570851988	1.02295411961333	0.304376396069627	3.36081947490869	0.000777115999034303	0.0183535137000842	up
TCONS_00036515	3067.69578764447	2.59978505125831	0.773908409378652	3.35929293408971	0.000781421873950722	0.0183997865274703	up
ENSRNOT00000079740	58.8021710941945	1.33302432453943	0.397718207878021	3.3516804062143	0.000803226858579167	0.0187443505896406	up
XR_350482.3	18.8366175228671	4.87646861777356	1.45765341921175	3.34542392142201	0.000821568946010758	0.0188867065239954	up
XR_593442.2	20.0335081996719	4.54092126224985	1.35605719696663	3.34862074579705	0.000812148834235881	0.0188867065239954	up
XR_001836594.1	17.2951641679364	3.74592237021759	1.11996477640422	3.34467873377618	0.000823779317842933	0.0188867065239954	up
XR_001841681.1	16.0169904662706	4.60246340788266	1.37945517782303	3.33643563188908	0.000848600769337688	0.0192308630993549	up
ENSRNOT00000093623	4.61602602360307	5.27289858519413	1.58290593903273	3.33115092638811	0.000864876967025952	0.0193205136707991	up
XR_001839858.1	17.7690942040414	2.49837997954636	0.751266244962633	3.32555867683183	0.00088241524573547	0.0196006173989004	up
XR_592212.2	28.3210284023029	4.7320878655263	1.42446499123898	3.32201064584283	0.00089371283945244	0.0197954869326175	up
TCONS_00055997	774.849405767978	1.2073550260695	0.364199628933415	3.31509131298493	0.00091613193232526	0.0201780631498943	up
XR_001840797.1	24.8903377090121	1.20120838586703	0.362621608290352	3.31256703518125	0.000924439689538826	0.020304010099927	up
ENSRNOT00000092834	59.9865062062851	1.80376138494448	0.545015633254082	3.30955898306055	0.000934430755509171	0.020466121659071	up
ENSRNOT00000084263	14.2963060950109	2.84900066179311	0.862174658667414	3.30443563047487	0.000951678273123387	0.0207280814987791	up
TCONS_00000900	41.1099836255616	2.33649376376259	0.708219176613839	3.29911112395164	0.000969915080610476	0.0210667704904896	up
XR_594071.2	3.41945743060889	4.85813992682954	1.4771064594175	3.28895720132818	0.00100559313608891	0.0217128265012907	up
XR_595898.2	115.783699119221	1.77171491311333	0.539047553873107	3.28675067790104	0.0010135052288576	0.0217128265012907	up
XR_001838415.1	4.01341092244506	5.10034789111628	1.55486212472376	3.28025733601454	0.00103712441030804	0.0221254605032299	up
TCONS_00001433	191.529669711569	1.14132077597861	0.348180389990578	3.27795823311444	0.00104560865727747	0.0221584256262504	up
XR_001840154.1	14.2331258940517	1.75231606606131	0.53517345759721	3.27429554135355	0.00105925762654257	0.0223269866927964	up
TCONS_00035734	163.818887360694	1.99823897188055	0.611047886873491	3.27018391652545	0.00107477581256811	0.0225169196300317	up
TCONS_00017082	220.347224564451	1.78393286678933	0.545607009534402	3.26962967046862	0.00107688367061113	0.0225169196300317	up
XR_594124.2	11.7588126947284	3.42758168634054	1.04866880958311	3.26850732568575	0.00108116378641068	0.0225255544826806	up
XR_597353.2	22.0570952525904	2.60061483304797	0.795777863285151	3.2680160545206	0.00108304221910095	0.0225255544826806	up
XR_597060.1	7.9993331123633	6.0763351580897	1.86308236168287	3.26144205058176	0.00110847086931713	0.0228910689233487	up
TCONS_00025216	253.451007546094	1.87384732912673	0.57589885689656	3.25377851802769	0.00113881029704136	0.0233635220720542	up
XR_001837805.1	45.0385584492614	3.62151650146745	1.11659376251091	3.24336085607684	0.00118128493948999	0.023900262433402	up
XR_590927.2	5.6651270166551	5.57706021886924	1.73187386706176	3.22024618821178	0.00128080552893496	0.0254928364444577	up
XR_001841275.1	59.564413700778	2.73182098250945	0.848528623697002	3.21948005785242	0.00128423292890713	0.0254928364444577	up
XR_358618.2	7.04461111216838	2.64043053918301	0.820903039919304	3.21649501924438	0.00129766786091682	0.0256944790339615	up
XR_001842523.1	4.70086693664609	5.33473217123712	1.6597205099385	3.21423525183454	0.00130792466530303	0.0258323357698767	up
XR_355253.3	13.9708491871477	2.11631212927499	0.659039041538015	3.21120904208665	0.00132177745472531	0.0258824833898306	up
XR_590344.2	189.017461858297	1.13112725260066	0.352180476244678	3.21178296043534	0.00131913992537016	0.0258824833898306	up
TCONS_00027199	1399.95991624726	1.86557369635422	0.582295294311447	3.20382753317666	0.00135613687783004	0.0261908109829195	up
ENSRNOT00000083960	32.2810119558793	1.69425096595216	0.528820080682641	3.20383250909286	0.00135611344096902	0.0261908109829195	up
TCONS_00034684	1386.06116590754	1.03169789399672	0.322512903437333	3.19893524569378	0.00137936147016304	0.0265738901413966	up
XR_001841087.1	8.79997758467247	5.24140566083054	1.64136935652987	3.193312729995	0.00140650533338962	0.0268558112229281	up
XR_358766.3	19.0115878079234	1.95380227629889	0.611508369856722	3.19505402151188	0.00139804669292603	0.0268558112229281	up
XR_590641.2	139.910257080971	1.25127171683862	0.39201004867072	3.19193786251551	0.00141321731250181	0.0268558112229281	up
TCONS_00042524	79.6355546277692	1.12641597044439	0.353151931522875	3.18960727635559	0.0014246625192296	0.0268558112229281	up
TCONS_00010801	2087.00579046649	1.09364347688017	0.342741267500204	3.19087189254067	0.00141844159242291	0.0268558112229281	up
XR_590561.2	314.287178790783	1.06916868869345	0.335035820302471	3.19120710056675	0.00141679683408147	0.0268558112229281	up
TCONS_00011757	20.8010085874999	6.50097166336554	2.03868592348507	3.18880490048821	0.00142862261542523	0.0268629015049143	up
XR_001836159.1	6.80479073624574	3.36414653680838	1.05563309027456	3.18685210590869	0.00143830299936392	0.0269158325012231	up
XR_001837919.1	5.38181565016703	4.54596710278579	1.42771499723255	3.18408583757793	0.00145211944778306	0.0271096871192071	up
XR_001838605.1	20.63657140208	1.75062283120412	0.551083482024398	3.17669262154843	0.00148964828711982	0.0274831346336625	up
TCONS_00000054	2265.10632576062	1.69038734866156	0.532018206088216	3.17731109446519	0.00148647492449155	0.0274831346336625	up
XR_593244.1	12.0319629660815	5.69655681522383	1.79455037516148	3.1743643945973	0.00150165039556319	0.0276395322807769	up
TCONS_00058449	147.357782137217	3.95296865572199	1.24716830816967	3.16955508717449	0.00152672514764829	0.0279045498431474	up
XR_590358.2	16.3198909683063	1.87997686407637	0.593059793358501	3.16996175618322	0.00152459002499898	0.0279045498431474	up
XR_001842762.1	76.5513912672297	1.00234074168328	0.316153415883318	3.17042515224069	0.00152216042274153	0.0279045498431474	up
TCONS_00010913	133.486527208912	1.57398399863283	0.497185751518823	3.16578661762644	0.0015466420536935	0.0282028380070018	up
XR_362082.3	6.65241844070408	3.94865281736151	1.24791753650967	3.16419370818811	0.00155513253503274	0.028269606445939	up
TCONS_00030946	58.8823931817713	2.01856249030765	0.63804036766467	3.16369087695174	0.00155782161180281	0.028269606445939	up
ENSRNOT00000077098	71.7005898509725	1.52740751849161	0.483185572746359	3.16111987742108	0.00157163802525804	0.0283945017420468	up
TCONS_00050715	31.9720511315618	1.15445706281512	0.365773950969331	3.15620360541178	0.00159837243500382	0.0287450418873049	up
ENSRNOT00000083131	54.3666591691568	1.04838627224439	0.332414908070773	3.15384853925139	0.00161132689406255	0.0288456944665399	up
XR_001838936.1	11.7437390381779	3.42964557454785	1.08775722134435	3.15295132705179	0.00161628753908986	0.0288685890524	up
TCONS_00016622	1538.53948018229	2.38199845768184	0.756637175853244	3.14813828040594	0.00164313943806038	0.0290831971418317	up
ENSRNOT00000083444	37.0749645720098	1.5692579676716	0.499360147830424	3.14253745415924	0.00167490283322563	0.0295121643040947	up
TCONS_00048355	290.613377535653	1.28329170325456	0.408553503128779	3.14106155846633	0.00168336645948345	0.0295285825700441	up
XR_595272.1	3.83349497982955	5.00261837205158	1.59316890560302	3.14004268753794	0.00168923218145184	0.0295653337829551	up
XR_590417.2	13.1133885976727	2.5401445444731	0.811045985502331	3.13193652379629	0.00173657416194218	0.0301917472367818	up
TCONS_00019628	345.835458767553	1.04570836088118	0.333867221064807	3.13210849973856	0.00173555723960692	0.0301917472367818	up
XR_595211.1	9.99764434070665	2.10791995643421	0.673267783956525	3.13087898554541	0.00174283961484066	0.0302336403096585	up
TCONS_00038587	163.846576335888	1.07736611764947	0.344350450081795	3.12869089438842	0.00175586914512457	0.0303924281830503	up
TCONS_00051127	39.3990753378657	1.11032091289553	0.356354093212668	3.11577987749647	0.00183459162498408	0.0314770961301973	up
XR_001839372.1	2.9264786913119	4.62897945914606	1.48900604273934	3.10877143965788	0.00187866988296695	0.0319536888337178	up
ENSRNOT00000080353	22.8181096586572	1.79467540342533	0.577247555572206	3.10902209303654	0.00187707681747674	0.0319536888337178	up
TCONS_00012337	10.9491302851819	6.5366306134682	2.106105531519	3.10365768269634	0.00191144348093953	0.0324407539697983	up
TCONS_00056699	116.165241373745	4.17134070043458	1.34665785905238	3.09755048202806	0.00195127159265108	0.0329739667197783	up
TCONS_00010912	267.467274471705	1.37623156136458	0.444392171677569	3.09688524928183	0.00195565561446696	0.0329769799420117	up
XR_001837725.1	8.40788934699341	5.19378778543709	1.679670512145	3.09214679181599	0.00198714557879845	0.0333709299453891	up
XR_593447.2	12.9237449497359	4.87621150766905	1.57699567060981	3.09208934339273	0.00198753019825236	0.0333709299453891	up
XR_595129.2	8.02854181625518	5.11209494283018	1.65864552729274	3.08209009020401	0.00205552616644016	0.0340676335872291	up
XR_362556.3	17.0102414173189	2.89573564150896	0.939160300898019	3.0833241553546	0.00204702046595667	0.0340676335872291	up
TCONS_00016621	100.186047494253	1.27849393627663	0.415051321270479	3.08032734930981	0.00206773196783158	0.0341328133889841	up
XR_001840257.1	7.46043500039812	3.50678335389725	1.14122144237444	3.07283339033747	0.00212036835093093	0.0346177490408574	up
TCONS_00018983	145.138490938961	1.32736404946887	0.4329138159172	3.06611616600091	0.00216859043426212	0.0352047983334354	up
XR_001836905.1	12.8611880033677	1.97009092610552	0.642841727253919	3.06465937505538	0.00217918032255358	0.0353036217131046	up
TCONS_00014996	272.072025804783	3.41722332299911	1.115304990475	3.06393618981634	0.00218445498021378	0.0353161061852706	up
TCONS_00054224	9.18668363221349	5.30141348851931	1.73211937095128	3.06065134853135	0.00220856106921371	0.0355591937242397	up
XR_357558.3	38.4161003382135	1.00438159027319	0.328398248902321	3.05842553555132	0.00222503369806901	0.0356778920788531	up
XR_357575.3	38.4161003382135	1.00438159027319	0.328398248902321	3.05842553555132	0.00222503369806901	0.0356778920788531	up
TCONS_00016568	50.2339143831504	6.86370860841983	2.24946874417708	3.05125760301718	0.00227884968190342	0.0363828434030424	up
XR_001838809.1	8.29404494138539	3.20941655460222	1.05626876580951	3.03844689769138	0.00237801011210528	0.0375170569195523	up
ENSRNOT00000087028	33.651230276542	2.26311472273279	0.744752693586471	3.03874660974292	0.00237564577958931	0.0375170569195523	up
TCONS_00010971	110.944927528548	1.43352651679642	0.47161080177271	3.03963885349534	0.00236861988851211	0.0375170569195523	up
TCONS_00027569	70.0750157260048	1.1475990879277	0.378037400626677	3.03567606280573	0.00239997058206716	0.0377874886224671	up
TCONS_00034672	68.4062963151609	2.47541413818668	0.816298263376586	3.0324873263202	0.00242547282204214	0.0379603441070507	up
TCONS_00045465	63.9316007236232	1.02137367940415	0.33667931066384	3.03366927237162	0.00241599130153167	0.0379603441070507	up
XR_357775.3	8.4767943486802	6.16847063184843	2.03621531748854	3.02938033068948	0.00245055966457783	0.0381246792261007	up
XR_591577.2	6.86065783462655	3.3610808572857	1.11237501654911	3.0215357296613	0.00251495957318572	0.0387965015005436	up
TCONS_00032884	45.8333453647121	6.11078571371422	2.02532768463193	3.01718371801389	0.00255135131757911	0.0388449430701705	up
XR_593549.2	6.89569153338512	5.87804293004046	1.94698932426407	3.01904219852991	0.00253575208989056	0.0388449430701705	up
TCONS_00032239	97.3727833575853	1.15635956582162	0.383151794917943	3.01801944075263	0.00254432581929276	0.0388449430701705	up
XR_146315.4	3.14927669484027	4.76838669290252	1.58518189784481	3.00810064724153	0.00262886058850401	0.0398702047861894	up
TCONS_00039461	31.0184147557403	2.14702818737759	0.716838536768901	2.99513499519037	0.00274323403807653	0.0409708535096344	up
XR_595146.2	3.52425338987458	4.90535258453604	1.63836619372175	2.99405139298739	0.00275299568356508	0.0410051431827296	up
XR_001838978.1	2.97876839765951	4.63174296010498	1.54740037746487	2.99324145680593	0.00276031271615996	0.0410051431827296	up
TCONS_00047284	69.6614653235509	1.07423810330533	0.358969155015939	2.99256381305974	0.00276644825196581	0.0410051431827296	up
XR_357277.2	28.0375557646371	1.36106739436283	0.455315773190701	2.98928232778961	0.00279633613746	0.041242369538158	up
XR_357044.2	17.6732837120509	2.25982095259946	0.757645611360266	2.98268863267381	0.00285728514236988	0.0417206197417546	up
XR_001838372.1	4.82641736127988	5.3593853195453	1.80216008820638	2.97386750190395	0.0029407202675956	0.0426117558565676	up
XR_596537.2	20.4942164909396	1.86862043679832	0.628724749600518	2.9720802910743	0.00295789319720079	0.0426524606590246	up
TCONS_00034677	445.837945312883	1.0106859144195	0.340075390069762	2.97194664457246	0.00295918104814556	0.0426524606590246	up
TCONS_00052441	20.4255296429513	1.93699739986906	0.652319054474941	2.96940183884122	0.00298380125755014	0.0426934044898735	up
XR_596589.2	8.55128546014532	2.97322683034514	1.00219972109409	2.96670091576089	0.00301013616680363	0.0428357126749679	up
XR_001840961.1	4.18476847099961	5.16623311401701	1.74808761982854	2.95536279498607	0.00312301571175315	0.0440423852443462	up
XR_001836066.1	6.19945152284545	4.72142940864452	1.59800766892985	2.95457243444042	0.00313102643680113	0.0440760831076439	up
XR_001835525.1	32.8235687606132	2.05850258691252	0.699549972892875	2.94260977296578	0.00325458377318307	0.045488754662261	up
XR_595581.2	26.4858381076352	1.32585406422569	0.451666781973304	2.93546950349796	0.00333043346709194	0.0462911239053267	up
TCONS_00051929	23.405696165511	3.96065443107877	1.35284934115528	2.92763895475348	0.00341546403538398	0.0473156422287028	up
TCONS_00016630	602.68001753547	1.23694446064346	0.422865564291925	2.92514823881365	0.00344292172704688	0.0475280796862228	up
TCONS_00010580	102.832277754123	1.69628698657861	0.581895141895213	2.91510766193005	0.00355565859397087	0.0487411171946251	up
NR_110701.1	36.9270965862093	1.68089867399971	0.576460528883737	2.91589552064322	0.00354669247555626	0.0487411171946251	up
XR_001840960.1	5.88769413245421	5.64955905356955	1.93978680515112	2.91246390508848	0.0035858964080578	0.0488142599576063	up
ENSRNOT00000090485	19.2432274795435	3.28256343751849	1.12700094534329	2.91265366819955	0.00358371823642107	0.0488142599576063	up
XR_001841613.1	4.25070191122961	4.21049237986818	1.44686391736237	2.91008181857482	0.00361334150806177	0.0490849389763018	up
XR_001836782.1	4.26953872228712	5.173288418542	1.7786753437859	2.90850628621785	0.00363159875285576	0.0491743270986929	up
XR_001836161.1	26.7559251799053	1.02445550669147	0.352555118742609	2.90580239012044	0.003663127090691	0.0493652004389755	up

## Sheet: 11.DElncRNA4_DESeq_result_down
	baseMean	log2FoldChange	lfcSE	stat	pvalue	padj	direction
TCONS_00003664	44.0146818859716	-1.73850928254564	0.319458753403797	-5.44204616095824	5.26720214335108e-08	9.60468186186414e-06	down
TCONS_00018337	166.22889456588	-1.05617401511393	0.200068345204143	-5.27906608132461	1.29843975722254e-07	1.92095587478905e-05	down
XR_357896.3	85.5531598467947	-1.24817004925124	0.236330114469156	-5.28146847495449	1.28152536137729e-07	1.92095587478905e-05	down
XR_001838409.1	23.3766958202249	-2.28224542261959	0.465556676953568	-4.902185997103	9.47760344405026e-07	0.000104667448739152	down
TCONS_00015395	227.217785625073	-1.27177844340455	0.268622637908304	-4.73444253733625	2.1965799049582e-06	0.000205027191304252	down
TCONS_00003663	299.520773718176	-1.43633364787854	0.313653601802059	-4.57936283730286	4.66394519755604e-06	0.00034499994617016	down
TCONS_00008139	128.733981086215	-1.07505210881355	0.237117691939395	-4.53383338889923	5.79227247571094e-06	0.000412883713473177	down
XR_001839503.1	5.52519697521164	-4.70391555430585	1.03845447277336	-4.52972727994832	5.90598713059059e-06	0.000415048163802427	down
TCONS_00014224	210.651999645954	-1.1546006689569	0.273414060519791	-4.22290158290279	2.41177150809583e-05	0.00124412502598549	down
TCONS_00056493	997.381171712505	-1.07732560449342	0.257543739623286	-4.18307820671255	2.87588404155453e-05	0.00142720296011576	down
TCONS_00055575	76.1183638084001	-1.30731123964599	0.31929339963045	-4.09438855033983	4.23283958407515e-05	0.00190745374590421	down
XR_001841505.1	12.3524747874149	-2.06278431385015	0.510642027033992	-4.03958978040176	5.35447691426924e-05	0.00230683810355962	down
TCONS_00003662	46.6698484085483	-1.56105494199371	0.423748321629692	-3.68392005893983	0.000229674297932059	0.00747251522856961	down
TCONS_00029696	636.396679178824	-1.32723814691018	0.369634725403795	-3.59067494392007	0.000329822764162248	0.00998509765944473	down
XR_001842010.1	32.7293613257217	-1.37291516893191	0.383211541786718	-3.58265610302527	0.000340118242566547	0.010140179239408	down
TCONS_00041630	224.683311860128	-1.30484220710481	0.36932660759571	-3.53303060291065	0.000410824913138434	0.0119553517032691	down
TCONS_00023338	29.1676605235421	-1.51538853688728	0.43070925769562	-3.51835608316131	0.000434229273586486	0.0121384406146005	down
TCONS_00047389	178.80217690126	-1.02369186887487	0.295264811691244	-3.46702969111447	0.000526243757976578	0.0138931895834827	down
TCONS_00037276	145.598696563903	-1.3037881316492	0.383654558785195	-3.39833869243604	0.000677964304219287	0.0167694577583074	down
TCONS_00003666	68.1320962760535	-1.35864796873068	0.406024912903496	-3.34621823822324	0.000819218906968059	0.0188867065239954	down
TCONS_00017340	48.4737283265744	-1.47370660362101	0.441131140010647	-3.34074489410438	0.000835539569191326	0.0190656838333243	down
TCONS_00037444	15.8451495115295	-3.61752347015623	1.08294725915691	-3.34044288820909	0.000836448825234482	0.0190656838333243	down
ENSRNOT00000081636	4.84152845122814	-3.83765489350928	1.14933616374121	-3.3390186566629	0.000840749175045401	0.019108157337771	down
TCONS_00032160	176.359069470121	-1.67112458175584	0.502210285410298	-3.32753953931977	0.000876165545891382	0.0195170853560634	down
XR_001841313.1	29.2023397472376	-1.64507917240244	0.49745565064159	-3.30698660328958	0.000943054019640806	0.0205974556211798	down
XR_001840360.1	52.3438688230229	-1.20618829229837	0.367836524978835	-3.27914225583709	0.00104123133856547	0.0221254605032299	down
TCONS_00008642	253.986834441526	-1.06308102376527	0.325941011655686	-3.26157490389172	0.00110795156464552	0.0228910689233487	down
XR_001836083.1	6.02622027025751	-2.77359454871889	0.852579383685219	-3.25318040970005	0.00114121017135528	0.0233635220720542	down
XR_001835975.1	163.45640768827	-1.15626336881925	0.360136320156013	-3.2106269323748	0.00132445759881192	0.0258824833898306	down
TCONS_00028975	7.11693822442745	-7.23675328781929	2.25382914890868	-3.21087039420152	0.00132333604467906	0.0258824833898306	down
TCONS_00016729	114.564854621267	-1.76953812383566	0.554207901193735	-3.1929139227791	0.00140844924158958	0.0268558112229281	down
TCONS_00045568	57.8330508948512	-1.00950929861693	0.320444193685966	-3.15034354969854	0.00163078573090626	0.0289954442540498	down
XR_001841523.1	28.1397204076385	-2.92560382994864	0.947674659916754	-3.08713945164011	0.00202092765647886	0.0338591746889974	down
XR_593781.2	46.6908871044909	-1.27197530117609	0.425991336106638	-2.98591824143973	0.00282728221773073	0.0415923449704065	down
XR_001840500.1	8.81116770845428	-2.99447484341534	1.00374198024595	-2.98331135127136	0.00285147759102741	0.0417206197417546	down
XR_001841878.1	4.39572896895769	-2.06499264799378	0.693732025491372	-2.97664310153642	0.00291423042929021	0.0424730126320902	down
TCONS_00030013	22.7735032222544	-1.10537215622918	0.372213677515481	-2.96972471191149	0.00298066724254191	0.0426934044898735	down
TCONS_00046949	74.4899841592273	-2.20857592367536	0.750996854468574	-2.94085908687089	0.00327303391285958	0.0455841188467709	down
XR_356274.3	39.5695660893999	-1.00689949247296	0.346054817760341	-2.90965315550176	0.00361830056476246	0.0490849389763018	down
XR_001836815.1	3.38778595027428	-3.24790432128472	1.1191371212441	-2.90215046899184	0.00370610481193539	0.0497595339561394	down

## Sheet: 11.DElncRNA4_DESeq_result_not
	baseMean	log2FoldChange	lfcSE	stat	pvalue	padj	direction
TCONS_00012065	2161.6472672399	0.798234220225558	0.144910493410379	5.50846388994757	3.61978473112405e-08	7.46604808527571e-06	not
TCONS_00027688	2500.14200825042	0.708816802992071	0.132975701958442	5.33042347250471	9.79840167272204e-08	1.5679442350166e-05	not
TCONS_00057093	1549.32306526468	-0.970968606758191	0.182848125820529	-5.31024642665044	1.09477106573226e-07	1.68315684831503e-05	not
TCONS_00032626	259.436306213094	0.807040267314434	0.154036417672265	5.2392822392918	1.61202338187603e-07	2.25712059594463e-05	not
TCONS_00043350	1484.62922297531	-0.537552264772728	0.105313738490417	-5.10429382223139	3.32032050158964e-07	4.3391055088274e-05	not
TCONS_00001878	285.863705542955	0.680551925947925	0.138411624333735	4.91686972986454	8.79390278415609e-07	0.000100326430125929	not
XR_001840292.1	270.28126421666	-0.852507031318411	0.17477601801242	-4.877711719338	1.07323624454653e-06	0.000112552957053899	not
TCONS_00035208	1121.2903603093	0.91066607505904	0.188864652460339	4.82179202511321	1.42274241895174e-06	0.000139446541337507	not
TCONS_00011372	1115.52305627923	-0.898956123470551	0.199310884818619	-4.51032127165877	6.4729518457016e-06	0.000449154118780055	not
TCONS_00039578	302.526455866669	-0.686706469800967	0.153891365655638	-4.46228069310663	8.10919050714994e-06	0.000538670403474274	not
TCONS_00011406	2145.14583631508	-0.733801185589622	0.166607899033649	-4.40436011645174	1.06096574133305e-05	0.000681887899819055	not
TCONS_00032774	417.509356181422	0.921667316666831	0.210710709225344	4.37408862632206	1.21940835081192e-05	0.000732859138186991	not
TCONS_00011404	1915.05303041512	-0.757482839718639	0.173152229536672	-4.37466408457774	1.21619613326315e-05	0.000732859138186991	not
TCONS_00011398	1024.61313314352	-0.760239813687802	0.175090210178937	-4.34198926890805	1.41198431288751e-05	0.000832433759199318	not
TCONS_00057901	602.935493108514	0.984776865600528	0.229806408225229	4.28524545162103	1.82537542819961e-05	0.00100125944312026	not
TCONS_00049971	5550.98562731101	-0.375434167407406	0.0876659191972395	-4.28255553406926	1.84758999354957e-05	0.00100603841245988	not
TCONS_00008886	108.179433973924	-0.96706752850757	0.229628508322724	-4.21144367296257	2.53743828212709e-05	0.00129195153052977	not
TCONS_00043563	2053.40821728515	-0.646099904531385	0.154701494666628	-4.17642961966003	2.96120306253747e-05	0.00145117457583477	not
TCONS_00050470	1079.8336114126	0.663607124517728	0.159091323395269	4.17123391996036	3.02954667215234e-05	0.00147544568051842	not
TCONS_00011369	283.152953308765	-0.978069868147813	0.237260242169868	-4.12235045873196	3.75026064662879e-05	0.00175034486489383	not
TCONS_00056494	2638.76463931582	-0.78944408974262	0.192339348356424	-4.10443362987641	4.05306606442979e-05	0.00184767970995314	not
XR_352002.3	53.4056500301909	0.877978804671714	0.214391959231717	4.09520397974808	4.21796854106597e-05	0.00190745374590421	not
XR_595337.2	600.237732156321	-0.698195804780717	0.172167410895022	-4.05533080361206	5.00634002897261e-05	0.00218448382418402	not
TCONS_00011396	593.508958052637	-0.899247524808183	0.223707782855159	-4.01974179588739	5.82619593009773e-05	0.00248278273303784	not
TCONS_00010346	4206.81501244129	-0.651966915093219	0.16545391885987	-3.94047429994932	8.13206630069337e-05	0.00326992471096086	not
TCONS_00020136	454.661570958516	0.496865230085402	0.126814280527626	3.91805424450727	8.92666207933754e-05	0.00351728428965255	not
TCONS_00039610	507.892370615408	0.892850020773714	0.228344672673061	3.91009788107506	9.22587284013093e-05	0.0036119904439182	not
TCONS_00035940	788.224638727718	0.796972784752616	0.203869605452916	3.90922807243415	9.25915162897025e-05	0.0036119904439182	not
TCONS_00020751	269.383319139608	-0.867902652287026	0.222380678281599	-3.90277904984176	9.50945045082483e-05	0.00369126737549096	not
TCONS_00035997	291.31256429216	-0.882452652489504	0.228252637443897	-3.86612247889756	0.000110579420464571	0.00420899629059563	not
TCONS_00011367	379.77939816951	-0.835911621102577	0.216383260488142	-3.8631066895694	0.00011195408243494	0.00424073410807907	not
TCONS_00011364	348.627358431173	-0.898054920506686	0.233448834209286	-3.8469025709573	0.000119620509412825	0.00450934814570175	not
TCONS_00057095	397.954401497993	-0.549576448662491	0.14328465306285	-3.83555696241542	0.000125280065138783	0.00470010043422582	not
TCONS_00032636	204.269447188071	0.638870183432173	0.166706415076215	3.83230713191267	0.000126947114685721	0.00473996345833686	not
TCONS_00016291	392.619144547325	0.547803408849534	0.143104126431112	3.82800568027812	0.000129185775805257	0.00480069037009016	not
TCONS_00042999	111198.136526405	0.953661187949859	0.249576449731773	3.82111849485312	0.000132847798992952	0.00489042061926636	not
TCONS_00053989	866.450427536486	0.447338775125423	0.117943045722106	3.79283723246753	0.00014893578515878	0.00535690592399079	not
TCONS_00028984	1846.58766425977	-0.536197974966047	0.141558825338148	-3.78781028795066	0.000151980822743756	0.00542677993094049	not
TCONS_00012069	1207.17674579894	0.378824377529862	0.100626153574481	3.76467115231099	0.00016676840954481	0.00586381658852401	not
TCONS_00010354	6158.7871942617	-0.65684070715962	0.174894530770055	-3.75563892288438	0.000172899820293459	0.0060522655844688	not
TCONS_00050444	1673.31868269174	-0.631895544224215	0.16831846531752	-3.7541665023632	0.000173919231873651	0.00606089198720576	not
TCONS_00028152	469.611778955859	-0.830144531831121	0.221660886794607	-3.74511057785464	0.000180314338745245	0.00620107337763801	not
TCONS_00011379	631.13400879408	-0.764268807905414	0.204372171484045	-3.73959332308157	0.000184318210267201	0.00631108771486952	not
TCONS_00040409	124.386979316292	-0.59252905043275	0.158808281554934	-3.73109666971484	0.000190648045029214	0.00644997761750706	not
XR_590382.1	686.485045872777	0.668791252554208	0.179802265005296	3.71959303479581	0.000199544037268762	0.00665797785627388	not
TCONS_00028747	178.891048455975	-0.916244895623415	0.246693829260634	-3.71409734231898	0.000203930291333594	0.00677549751841826	not
TCONS_00021655	416.503828176065	0.740632303765657	0.199776422274838	3.70730587389711	0.00020947587810474	0.00690126201772802	not
XR_590800.2	1488.00273600642	-0.399484116482334	0.107726404910174	-3.7083212497014	0.00020863786156042	0.00690126201772802	not
TCONS_00048669	665.557989728003	-0.475029830063123	0.129156093714866	-3.67795135637836	0.000235114783358758	0.00761791329056208	not
TCONS_00009059	437.959183772056	0.768961048580736	0.209149149715607	3.67661570523399	0.000236348679423604	0.00762637858173038	not
TCONS_00020706	121.18030910249	0.823820002920269	0.224413429161335	3.67099244460994	0.000241610483134642	0.00773252162554581	not
TCONS_00041627	4889.6452649074	-0.911151949616804	0.248158405453166	-3.67165459478567	0.000240985235152214	0.00773252162554581	not
TCONS_00044913	213.264737730358	0.825761149523549	0.225414533819282	3.66330038943085	0.000248986259699555	0.00793618399310655	not
TCONS_00047244	217.051415851055	-0.573508367534722	0.157151663201109	-3.64939419572542	0.000262859476825473	0.00824432463115414	not
TCONS_00027480	125.068583752437	-0.829488955900922	0.228181414967381	-3.63521698741108	0.000277746758452705	0.00867654315947275	not
TCONS_00041285	579.303344071018	-0.672242689208126	0.185051480468394	-3.6327333750942	0.000280434747462916	0.00872574942403461	not
TCONS_00043355	1796.4429292126	-0.478735457965648	0.132143692689982	-3.6228400177131	0.000291386055710793	0.00903066427995388	not
TCONS_00032133	286.006275388781	0.686900649079784	0.19090998598485	3.59803414963476	0.000320631527191976	0.00982059298715736	not
TCONS_00057027	202.351949818795	-0.86912527351831	0.241691632788661	-3.59600894532534	0.000323136692062772	0.00982060000955113	not
TCONS_00039611	624.21587823215	0.805423792368943	0.224736831273047	3.58385311302347	0.000338562528542826	0.0101323236118485	not
TCONS_00038588	246.033259288345	0.997896881756237	0.280442475936099	3.55829436473672	0.000373270855130937	0.0110445916040818	not
TCONS_00011368	842.953041738042	-0.768582211890475	0.21626009906577	-3.55397142242467	0.000379460444071131	0.0111855238419614	not
XR_001836577.1	165.246569650322	0.813341171827189	0.230314072138019	3.53144366853877	0.000413297882566616	0.0119581870745566	not
XR_001835781.1	60.0066437730748	-0.934093110524899	0.265065115912278	-3.52401374020878	0.000425062206519656	0.0121196827684386	not
TCONS_00031252	183.606199429345	0.966111352843346	0.274330530343791	3.52170555582208	0.000428780101509728	0.0121384406146005	not
TCONS_00016798	891.098831689856	-0.660073668782979	0.187633918927528	-3.51788030946541	0.000435008520941556	0.0121384406146005	not
TCONS_00011366	182.551206325716	-0.823797061028961	0.234023007381822	-3.52015415170222	0.000431296055259868	0.0121384406146005	not
TCONS_00011391	412.558588986689	-0.880304275830578	0.250078858671864	-3.5201067395531	0.000431373161426275	0.0121384406146005	not
TCONS_00037429	368.766792040273	0.961937998272911	0.274861676930819	3.49971669027918	0.000465752882285598	0.0127594907112232	not
TCONS_00028569	230.193494857649	0.879514595693557	0.252025731312935	3.48978094860275	0.000483416621736838	0.0130135711180469	not
TCONS_00029175	458.026683434475	0.612645478528372	0.175587773475908	3.48911240458569	0.000484627313667861	0.0130135711180469	not
TCONS_00029423	137.233723906124	0.73698173634452	0.211438850657993	3.48555496802527	0.0004911173096409	0.013142835579844	not
TCONS_00020741	1065.27383733787	-0.727985651901893	0.209378761530135	-3.47688393312574	0.000507277364967439	0.0135291218323459	not
TCONS_00035213	203.99618853346	0.846316852808624	0.244787677070411	3.45735072507424	0.000545514372554085	0.0142105587880285	not
TCONS_00009228	117.376599441408	0.949070000088544	0.275766826472755	3.44156696520678	0.000578355297436892	0.0149173812079035	not
XR_360628.3	50.7085401480352	0.857071068975444	0.25003693111631	3.42777790924317	0.000608543080798507	0.0154420268496476	not
XR_001838840.1	183.065656275615	-0.823017590222281	0.240251840596665	-3.42564530693425	0.000613340761983772	0.0154966161202037	not
TCONS_00029436	257.415812485298	0.747162977025295	0.219368287862022	3.4059753317455	0.000659281359141251	0.0165157352620657	not
TCONS_00039879	1707.97935216444	-0.60972837674862	0.179394840398833	-3.39880665125633	0.000676805439376808	0.0167694577583074	not
TCONS_00037426	409.992060392074	0.822144644159227	0.242460070901276	3.39084551573023	0.000696773645113224	0.0171805099098515	not
TCONS_00011375	594.627626282581	-0.855113735448253	0.252477269629273	-3.38689394377509	0.000706887084666753	0.0172669832737446	not
XR_591198.1	659.657204789079	0.510815256915194	0.151504599833853	3.37161549864081	0.000747286974161389	0.0180171075802243	not
TCONS_00056485	1353.68443120822	-0.675820079267798	0.20087154209951	-3.36443914456037	0.00076699396757162	0.0182796343456811	not
TCONS_00001504	1523.70914550944	-0.753113196813768	0.223976445291936	-3.36246606571573	0.000772496200923107	0.0183535137000842	not
TCONS_00000071	166800.905254617	0.957272369201757	0.285202585891152	3.35646455031478	0.000789458408563181	0.0185333634177961	not
TCONS_00054569	388.760976337108	0.515322836213611	0.15359175984934	3.35514637451316	0.000793230004852662	0.0185663178150738	not
TCONS_00037433	576.87361489536	0.92206131731861	0.275490126196279	3.34698499016864	0.000816956337601574	0.0188867065239954	not
TCONS_00024777	116.924143390235	0.795257030750803	0.237547125051209	3.34778638377276	0.000814597743624546	0.0188867065239954	not
TCONS_00041070	93.6974835570409	0.963290612189281	0.288986318492645	3.3333433126309	0.000858089885183578	0.019247580631318	not
TCONS_00035221	551.597773117084	0.774858757801462	0.232481055730253	3.33299741506907	0.000859157406065719	0.019247580631318	not
TCONS_00023553	950.878536294652	0.654765956908189	0.196436951115045	3.33321176688759	0.000858495721129582	0.019247580631318	not
TCONS_00048772	328.480418193355	-0.802604060904062	0.240639093170798	-3.33530205058743	0.000852067929702411	0.019247580631318	not
TCONS_00035435	112.862122298472	0.704914176643094	0.212395928423679	3.31886859543257	0.00090382950377204	0.0199631750396523	not
TCONS_00012848	409.701482303345	0.882387863511479	0.267752238557463	3.2955386975116	0.000982331732084362	0.0212775224068328	not
TCONS_00037764	1433.06892329884	-0.486366188235539	0.147962552601863	-3.28708973779502	0.00101228570166312	0.0217128265012907	not
TCONS_00055857	85.5777973674841	-0.749433667697887	0.228012664671252	-3.28680719897037	0.001013301840039	0.0217128265012907	not
TCONS_00045496	213.41208893273	-0.704409038901772	0.214797800079545	-3.27940527622216	0.0010402612597928	0.0221254605032299	not
TCONS_00038554	2669.81330200273	0.967813138734445	0.295561498881512	3.27448988585091	0.00105852928327091	0.0223269866927964	not
TCONS_00018477	253.4956082928	-0.528499305168119	0.161631369433347	-3.26978176959678	0.00107630484070933	0.0225169196300317	not
XR_591441.2	257.109402638441	0.722395798594003	0.221511518611361	3.26121098858717	0.00110937459391309	0.0228910689233487	not
TCONS_00008880	862.58118270726	-0.732891031850408	0.225045797364537	-3.25663060778356	0.00112743048651399	0.0232025785951606	not
TCONS_00012796	143.813055648683	0.555866146015611	0.17094870583681	3.25165460185611	0.00114735357570616	0.0234281234039376	not
TCONS_00014061	73.0237546599435	0.725158092182759	0.223190844481216	3.24904945750939	0.00115791344137807	0.0235823358281699	not
ENSRNOT00000085478	91.1964922059614	0.657684806812211	0.202689481150812	3.24479002599478	0.00117537257519059	0.0238758973110607	not
TCONS_00050661	126.308922126609	0.797298685588494	0.245850121123713	3.24302742640216	0.00118266825968116	0.023900262433402	not
TCONS_00037782	128.064710419637	-0.717522075323905	0.221809633243108	-3.23485533442764	0.00121704377799726	0.024531723041842	not
TCONS_00033934	696.600999391239	-0.827391707894918	0.255939063400858	-3.23276836642571	0.00122596924272429	0.0246482688005159	not
ENSRNOT00000093470	478.016061009123	0.459089372907403	0.142152083724969	3.22956484968333	0.00123978760527051	0.0248556255620885	not
TCONS_00011376	806.917005719977	-0.779904178675737	0.241537788425587	-3.22891164881229	0.00124262278030081	0.0248556255620885	not
TCONS_00032718	628.415219677977	0.508735446231761	0.157995802225293	3.21993014413341	0.00128221837545768	0.0254928364444577	not
TCONS_00026623	887.918082089967	-0.547651952717657	0.170603694280423	-3.21008261296778	0.00132696828500343	0.0258824833898306	not
TCONS_00029859	116.911530053058	0.852997336622413	0.265937712809132	3.20750798227186	0.00133890344860864	0.0260504762792564	not
TCONS_00028178	146.592912120002	-0.853043288127775	0.26605548252012	-3.20626088982498	0.00134472010407401	0.0260988869704068	not
TCONS_00016756	3429.24530424314	-0.559918109888196	0.175546293657393	-3.18957522954582	0.00142482049084786	0.0268558112229281	not
XR_001838488.1	162.737224526853	-0.695396051707079	0.218011408731997	-3.18972321564113	0.0014240911427111	0.0268558112229281	not
TCONS_00010347	475.405222120937	-0.710371840954663	0.222874241224149	-3.18732141073328	0.00143597106008023	0.0269158325012231	not
XR_596248.1	631.822712801778	0.961001959420744	0.302018259743029	3.18193330508695	0.00146295503441031	0.0271182752359603	not
ENSRNOT00000080918	124.216373777733	0.960580386942456	0.301863668755284	3.18216627692677	0.00146177869688584	0.0271182752359603	not
TCONS_00050487	1205.40651946872	0.647401666548322	0.203451854870867	3.18208780627355	0.00146217481894135	0.0271182752359603	not
TCONS_00041305	1407.6492423904	0.898691895440763	0.284119669208382	3.16307525608737	0.00156111970298324	0.028269606445939	not
TCONS_00039974	946.967099644844	-0.646234147316029	0.204624057337541	-3.15815332627298	0.00158772026499181	0.0286191140179328	not
TCONS_00035663	138.730608920221	-0.459339293283968	0.145566514236925	-3.155528561578	0.00160207579708145	0.0287457124139946	not
TCONS_00038655	75.2721072886522	-0.69469238049684	0.220441444364428	-3.15136921053917	0.00162506924947905	0.0289594726935574	not
XR_001837680.1	277.143780818611	0.506236886678362	0.160743714989993	3.14934171273742	0.00163638729171459	0.0290292143763214	not
TCONS_00049972	1510.66457684065	-0.448766889638382	0.142688971309314	-3.145070607213	0.00166046749558957	0.0293237063804455	not
TCONS_00038661	71.9641062812585	-0.664661495807942	0.211572624389715	-3.14152881416095	0.00168068270259202	0.0295285825700441	not
TCONS_00041531	15353.8639561349	0.783440606060324	0.249888254580439	3.13516378501148	0.00171758186780785	0.0299945644220075	not
TCONS_00022889	131.982224472154	-0.907247114772956	0.290240651412676	-3.12584439966335	0.00177295333963858	0.0306205443526567	not
TCONS_00041882	3396.417550041	0.868579586753913	0.278396964827628	3.11993195504737	0.00180892821459524	0.0311612978253351	not
TCONS_00011388	481.718972348853	-0.761512003021582	0.244121485199424	-3.11939771462352	0.00181221168324867	0.0311612978253351	not
TCONS_00001529	632.984296983743	-0.513922854402729	0.16510781751736	-3.11265003759555	0.00185415740121113	0.0317433366438788	not
TCONS_00043345	3297.35024279341	-0.475117479174644	0.152702464487323	-3.11139365543172	0.00186206528969303	0.0318092678354751	not
XR_001836803.1	282.571228593647	0.514035010930807	0.165729743414626	3.10164609164202	0.00192447885824554	0.0325914443358601	not
TCONS_00037464	450.79580004667	0.331580908375359	0.107545718474032	3.08316233393727	0.00204813396524525	0.0340676335872291	not
TCONS_00047265	1223.23893793312	-0.415850439963789	0.134925045341356	-3.08208486357519	0.00205556225943527	0.0340676335872291	not
TCONS_00008883	393.997578802126	-0.649485155569191	0.21069330009294	-3.08260943885114	0.00205194265154808	0.0340676335872291	not
TCONS_00047386	286.253969092645	-0.834988416823518	0.270966058580923	-3.08152401520854	0.00205943863287165	0.0340676335872291	not
TCONS_00055006	382.568761005329	0.542161733074488	0.176184472938628	3.07723900995149	0.00208927705645135	0.0344160113437711	not
TCONS_00010189	931.389684903934	-0.6965724386634	0.226473949217372	-3.07572875851969	0.00209988777139077	0.0345182809548742	not
XR_355247.3	43.5533327469407	0.838644190280569	0.272795141762645	3.07426365756271	0.00211022847584265	0.0345474513802248	not
TCONS_00016209	179.866770228296	0.55079161815425	0.179164153107366	3.07422890461901	0.00211047432867334	0.0345474513802248	not
TCONS_00022646	69.1745099856976	-0.944451970579561	0.30740086202965	-3.07237905692166	0.00212359868494483	0.0346177490408574	not
TCONS_00001384	445.09239795742	0.371274443506387	0.120919643345627	3.07042291255497	0.00213755858087462	0.0347730224743524	not
TCONS_00040965	282.2441865364	-0.695069084913251	0.226924432815513	-3.06299800461916	0.00219131521039218	0.0353541205034672	not
TCONS_00018508	110.272051239821	0.628278322638549	0.205629284079039	3.05539323084476	0.00224765614396013	0.0359670853567171	not
TCONS_00001534	783.409981665817	-0.526216420028258	0.172489137781393	-3.05072207326566	0.00228291786179018	0.0363828434030424	not
TCONS_00048138	2352.75570807039	-0.670710676396027	0.2200892431228	-3.04744869344569	0.00230792921445257	0.036706841725198	not
TCONS_00044031	258.282664279959	0.477748704532434	0.156905015623739	3.04482748772088	0.00232813809371367	0.036953301200018	not
TCONS_00024103	1125.00466226837	-0.591001221524895	0.194865296836417	-3.03287055786552	0.00242239483052915	0.0379603441070507	not
TCONS_00001474	1975.0020814434	-0.528085121347623	0.17422186277863	-3.03110707763823	0.00243658821751495	0.0379826803449994	not
TCONS_00021068	162.568786258171	-0.648025313705711	0.213772146918578	-3.03138328845307	0.00243436011710235	0.0379826803449994	not
XR_001840638.1	410.070252836813	0.538431317185051	0.177808287826115	3.0281564699144	0.00246050651396858	0.0382036268832231	not
TCONS_00036003	272.345102092907	-0.405150943261281	0.13384998010699	-3.02690327587222	0.00247073003880308	0.0382865498700691	not
NR_045202.1	235.69106807616	0.59819742505942	0.19796365257165	3.02175382848581	0.00251314837544515	0.0387965015005436	not
TCONS_00001499	9807.8920804208	-0.514443769693754	0.170283654199021	-3.02109895464478	0.0025185903538971	0.0387965015005436	not
TCONS_00008874	174.923111680023	-0.857097466823227	0.283758471543338	-3.02051763304739	0.0025234301447873	0.0387965015005436	not
TCONS_00042998	41078.0364639231	0.948958995604764	0.314493782146351	3.01741735282754	0.0025493854833955	0.0388449430701705	not
XR_001837371.1	174.882699154267	-0.782433446954782	0.259222678947442	-3.01838346140008	0.00254127121736489	0.0388449430701705	not
TCONS_00039569	1250.39911255343	-0.597616159712822	0.198640334643644	-3.00853379443269	0.0026251160436947	0.0398702047861894	not
TCONS_00046110	1410.86028032368	-0.470452772657836	0.156469435103093	-3.00667521645917	0.00264121789605356	0.0399208757695711	not
TCONS_00038899	184.241655415824	-0.56139585856747	0.186724830689649	-3.00654099668487	0.00264238420155687	0.0399208757695711	not
TCONS_00001475	2292.3093737961	-0.426998334425262	0.142155058725906	-3.0037505400956	0.00266673881320799	0.0402113442968536	not
TCONS_00020747	429.323558414949	-0.668142407338433	0.222605380703976	-3.00146566639797	0.00268683336468204	0.0404365842849748	not
TCONS_00027243	353.364283887773	-0.721316045262196	0.240373156367158	-3.00081779581253	0.00269255625458087	0.0404450835099016	not
TCONS_00038396	1002.22204326801	0.448353778817469	0.149516775912389	2.99868543901847	0.00271147093576428	0.0405737473422284	not
TCONS_00054136	461.11107123297	-0.934665609783268	0.311647030638024	-2.99911604442294	0.00270764157450735	0.0405737473422284	not
TCONS_00017188	203.143216660892	0.445865830542273	0.148975857326739	2.9928730637501	0.00276364668442396	0.0410051431827296	not
TCONS_00036920	273.005241448916	0.58940963291931	0.197030818429653	2.9914590905978	0.00277647736537861	0.0410761490979881	not
TCONS_00009573	129.664342014955	-0.840121278334857	0.281063947776146	-2.98907520862111	0.00279823244411428	0.041242369538158	not
TCONS_00039884	5700.19962436422	-0.527176142566619	0.176676287412776	-2.98385340945588	0.0028464310645464	0.0417206197417546	not
TCONS_00008649	174.18888987352	-0.960398969960978	0.321973726349283	-2.98284888289027	0.00285578959784501	0.0417206197417546	not
TCONS_00037385	148.318259053014	0.557012344954193	0.187191155777936	2.97563387885148	0.00292383697315712	0.0425339623497681	not
TCONS_00006065	408.406527777815	0.674243931051511	0.226754332876477	2.9734555564978	0.00294467047501559	0.0426117558565676	not
TCONS_00050500	68.8488593373034	-0.721051160307461	0.242502975688055	-2.97337036076204	0.00294548803395736	0.0426117558565676	not
TCONS_00017132	539.550925601942	0.621808391970562	0.209305910320698	2.97081143584445	0.00297014084977432	0.0426934044898735	not
TCONS_00008640	146.584045909924	-0.973163259690365	0.32770008171658	-2.96967658534804	0.00298113419956942	0.0426934044898735	not
TCONS_00018641	125.915179262901	-0.808235802104838	0.272250839102289	-2.96871739594959	0.00299045484719035	0.0427106674987606	not
TCONS_00009580	1747.5457120846	-0.56412798230865	0.190132457548981	-2.96702619626805	0.0030069533808135	0.0428357126749679	not
TCONS_00013859	91.22214813903	0.720642171839347	0.243030913390825	2.96522842211624	0.00302458261727912	0.0429633193878362	not
XR_593814.2	218.923114567505	-0.831043746909422	0.280489009554835	-2.96283889421683	0.00304816061152954	0.0432199409674559	not
TCONS_00001492	2888.32729403606	-0.613073365665732	0.207310876187978	-2.95726580746218	0.00310380426829885	0.0439294752125113	not
TCONS_00008876	268.846283948764	-0.713077632060738	0.24119622768546	-2.95642116339668	0.0031123178479374	0.0439706022444633	not
TCONS_00022918	1148.13282752304	0.514721511276104	0.174251052477609	2.95390761752928	0.00313777921094852	0.0440919835000849	not
TCONS_00040152	84.1708863898998	-0.803517888289054	0.272492621053657	-2.9487693471554	0.00319041990697726	0.0447514892497472	not
TCONS_00016634	753.22606458993	0.948224828101407	0.321885970086597	2.94584081389539	0.00322078108513749	0.0450966865867197	not
TCONS_00031060	255.67504160258	-0.53789133774191	0.18283258994027	-2.9419882851172	0.00326112263647265	0.0454990437590428	not
TCONS_00012696	622.681021481116	0.851311529275343	0.290056220675998	2.93498800781206	0.00333560579090799	0.0462911239053267	not
TCONS_00038629	278.429489775166	-0.694993847891889	0.237443143682328	-2.92699059283731	0.00342259232942274	0.0473307697619113	not
TCONS_00009614	586.013785997273	-0.596770029785787	0.20437760339732	-2.91993848575294	0.00350100484541288	0.0482449542932907	not
XR_595536.2	546.264872455444	0.68480361096241	0.234884351058727	2.91549270045322	0.00355127414256982	0.0487411171946251	not
TCONS_00040195	250.883635552363	0.617420104776123	0.211944492949263	2.91312171495735	0.00357835096553436	0.0488142599576063	not
ENSRNOT00000093118	27832.5868442283	-0.247296773101717	0.0848663584761959	-2.91395527676707	0.00356881029817331	0.0488142599576063	not
TCONS_00009575	196.631260806689	-0.799836098661162	0.275046389305072	-2.90800435767223	0.00363743268935619	0.0491743270986929	not
TCONS_00050478	1020.08348049626	0.537453190791829	0.18496414115413	2.9057156021608	0.00366414317759007	0.0493652004389755	not
TCONS_00022268	333.389658878091	-0.493005321495969	0.169763300918509	-2.90407478429406	0.00368340165860101	0.0495395410035858	not
XR_001837637.1	70.299568949506	-0.893300390141829	0.307953012146371	-2.90076847735862	0.00372248801572197	0.049894065865429	not
XR_591464.2	1404.5723149185	-0.342620362639728	0.118170481128007	-2.89937350994269	0.00373909178443192	0.0500310899005643	not
TCONS_00044368	21.1375921476526	-1.05215852214689	0.364064336916341	-2.89003457756608	0.00385199454598806	0.0514539850683005	not
TCONS_00040693	33.6022043328498	2.66892728766688	0.925616444578631	2.88340521962297	0.00393401014216748	0.0524601590556721	not
TCONS_00028944	199.529349736698	0.826874234331515	0.286859792160555	2.88250307965333	0.00394529279350202	0.0525212916703724	not
XR_592207.2	76.5876428349899	-0.875948952409483	0.304010016747507	-2.88131608879517	0.00396018271155738	0.0526301570191889	not
ENSRNOT00000086870	6.17704463271091	4.72321456393078	1.64125928904569	2.87779913597753	0.004004600347688	0.0531304083354003	not
TCONS_00022264	313.230262025217	-0.509645819498904	0.177567960584277	-2.87014514229901	0.00410283423887252	0.0543417622753368	not
TCONS_00016796	263.156736664866	-0.727409621154656	0.253490494887264	-2.86957355729713	0.00411025718186986	0.0543482741366638	not
NR_002704.1	253.328003188949	1.20901407410187	0.422173605589044	2.86378413547426	0.00418613183145159	0.0550729189436442	not
TCONS_00015439	335.11008702368	0.423627201874789	0.147898780713935	2.86430489710504	0.00417925522248505	0.0550729189436442	not
TCONS_00020731	66.172787018516	-0.851348894520957	0.297225447256886	-2.86432034126995	0.00417905144028188	0.0550729189436442	not
XR_001840588.1	5.64277142108004	5.58008397913983	1.95087708220897	2.86029500783386	0.00423247083725813	0.05558928615568	not
XR_597051.2	19.4125343328627	1.49892721850839	0.524245174015168	2.85921033288334	0.00424697088537387	0.0556864526960142	not
XR_596128.1	4.18540456719969	5.14799817464523	1.801158944308	2.85815873769156	0.00426107171821283	0.05577806901921	not
TCONS_00001479	8731.72898244443	-0.52266011420137	0.182980547656858	-2.85636982124192	0.00428515686660878	0.055923745376749	not
TCONS_00042449	915.700735253104	-0.599533708363325	0.209900707217094	-2.85627293167358	0.00428646486053133	0.055923745376749	not
NR_132630.1	13.647067454421	1.86824491849046	0.65521684374791	2.85133835663305	0.00435356152985564	0.0566107395615225	not
TCONS_00010702	364.742540347854	1.13210434579746	0.397029805908044	2.85143414663348	0.00435225003818151	0.0566107395615225	not
XR_590507.2	3.30647609712036	3.84337650733923	1.34823890376459	2.85066429740875	0.00436280042657539	0.0566369505708238	not
TCONS_00024792	32.7925851542712	2.43826572910205	0.855566676600677	2.84988393749711	0.00437351851471179	0.0566628037912087	not
XR_001839367.1	73.4456513709097	0.946607334827845	0.33220496826557	2.84946772400801	0.00437924487915731	0.0566628037912087	not
XR_001835560.1	5.50149349677563	2.26403899273456	0.796251668707596	2.84337111206227	0.00446390599131347	0.0576020479588014	not
ENSRNOT00000091235	24.3593646369853	1.85133204355929	0.651147465340937	2.84318398227956	0.00446652788661539	0.0576020479588014	not
TCONS_00047946	65.6009689949215	1.00726354379055	0.35453801929007	2.84105931941377	0.00449639478103298	0.0578920057111323	not
TCONS_00051126	173.980210757789	0.507801302292767	0.178863144760317	2.8390493914956	0.00452481524945215	0.0581624202802529	not
TCONS_00024408	98.5412791689616	0.62964343780541	0.221998151302287	2.83625532064925	0.00456459390161168	0.0585777099550527	not
TCONS_00038573	1443.88995980802	0.65763710812694	0.231944028467837	2.83532674874678	0.00457788376138388	0.0586522656421749	not
ENSRNOT00000084727	363.180924365218	0.922006839476035	0.325568767251159	2.83198799215514	0.00462595858413529	0.0590048271809094	not
TCONS_00034506	502.548726816453	0.593802446583602	0.209634856785882	2.83255588163042	0.0046177494012359	0.0590048271809094	not
TCONS_00038961	339.203018004526	-0.534366408180251	0.188698798442609	-2.83184849395197	0.00462797713509237	0.0590048271809094	not
TCONS_00038715	777.977880021202	1.67050516843278	0.590110015983935	2.83083683242933	0.00464263984659316	0.0590956802550925	not
TCONS_00054421	28.935570603611	1.05981238379214	0.37466652175293	2.82868183373754	0.00467401406410278	0.0593986130901619	not
XR_592129.1	49.7700791169226	1.8273246813819	0.646208134239512	2.8277649019884	0.00468742161736387	0.059472609873382	not
TCONS_00013437	55.4256255143831	-0.760331984091843	0.26899993881104	-2.82651359495639	0.00470577465038408	0.0596090129784517	not
TCONS_00020518	700.192965977794	1.03198869679233	0.365301936734643	2.82502936069012	0.00472762837431636	0.0597892485209912	not
TCONS_00020734	463.57530609913	-0.651522479412763	0.230825843193471	-2.82257164275439	0.00476401765686317	0.0601524355031629	not
XR_592775.2	40.0451349023287	0.94818115450821	0.336232127703309	2.82001949363056	0.00480207321969199	0.0602448897849679	not
XR_359877.3	46.5678897211381	0.898761871122473	0.318690294564894	2.82017333583863	0.00479977148232611	0.0602448897849679	not
TCONS_00021191	269.76031630695	-0.670604645404964	0.237784804112983	-2.82021657315968	0.00479912475926227	0.0602448897849679	not
ENSRNOT00000092488	3.80893156573279	-5.97059141472474	2.11711501488906	-2.82015448982946	0.00480005339655043	0.0602448897849679	not
TCONS_00027000	16.662741112915	4.28477705252665	1.52363238848052	2.81221184645448	0.00492020862351066	0.0611697750120106	not
TCONS_00022316	254.370850762471	1.66763568706981	0.593138325496516	2.81154600096669	0.00493040400555933	0.0611697750120106	not
XR_591317.2	132.89188026491	1.46527877762974	0.5211213521387	2.81178034946406	0.00492681349980875	0.0611697750120106	not
TCONS_00023175	128.572532123923	1.05736669815953	0.376074213323312	2.81159053372934	0.00492972152706008	0.0611697750120106	not
TCONS_00001549	735.512189973416	-0.45648305543353	0.162279702188595	-2.81293993812623	0.00490908196175654	0.0611697750120106	not
TCONS_00025104	140.543222596495	-0.885971461714995	0.315071783078932	-2.8119670160785	0.00492395523117498	0.0611697750120106	not
XR_001835827.1	7.90328539425927	-5.38781945552275	1.91592534930066	-2.8121238948529	0.00492155423865431	0.0611697750120106	not
XR_001840707.1	980.339340071145	-1.02037771978151	0.363029517952348	-2.81072934657464	0.00494293465142765	0.0612283579807965	not
TCONS_00032629	256.3378956587	0.627968708914614	0.223554453602007	2.8090190054213	0.00496927129285704	0.0614575019042462	not
TCONS_00008638	40.7811620258132	-1.27152315275605	0.452975019259876	-2.80704917201308	0.00499976091269821	0.0617372052227821	not
TCONS_00029179	402.854378777051	0.507836647751949	0.181047871646968	2.80498546120552	0.00503188494053095	0.0620361789602252	not
TCONS_00009969	54.8276306622042	1.09575360514297	0.390799520906187	2.80387653137889	0.00504922367701737	0.0621522179772263	not
TCONS_00052475	96.9637202392489	1.26000669516075	0.449639594161824	2.80225921275802	0.00507460819681921	0.0623064070882581	not
TCONS_00029171	203.305085473396	0.543144246585323	0.19383703742441	2.8020663842282	0.00507764240905457	0.0623064070882581	not
TCONS_00039608	56.7908105604096	0.969761019327153	0.346253122638722	2.80072858819816	0.00509873820982959	0.0624510507354765	not
XR_001837067.1	44.4079730502707	-1.5658692472671	0.559177161631189	-2.80030973135466	0.00510535945943635	0.0624510507354765	not
XR_001838260.1	54.593626350732	0.949934331171554	0.339435099068012	2.79857425993891	0.00513287651808046	0.0626898516795466	not
XR_001840752.1	8.54618045188458	4.30670010287889	1.54003853523207	2.79648853217164	0.0051661244328388	0.0628143261777767	not
TCONS_00029858	514.717422367614	0.736022304270495	0.263120796209592	2.7972791009807	0.00515349939488793	0.0628143261777767	not
XR_592135.1	54.3275680063006	-0.832245489210822	0.297610256864111	-2.79642744164838	0.00516710118411758	0.0628143261777767	not
TCONS_00027975	572.83195554455	0.357381835464016	0.127843189285874	2.79547027464141	0.00518242674049039	0.0629031084708748	not
TCONS_00001198	211.191498715105	-0.456967660877087	0.163501752793741	-2.79487927847205	0.00519190989738425	0.0629208122185316	not
XR_592204.2	51.0766137485941	-0.860118996716407	0.307897139319106	-2.79352708056497	0.005213666343541	0.063086971913125	not
NR_131067.1	30.5567917370208	1.1154344999104	0.399388667914522	2.79285465392606	0.00522451611681607	0.063120848801163	not
XR_001836814.1	15.9459858438792	-1.29850589306629	0.465533716089095	-2.78928431645063	0.00528246684987042	0.0637228039535907	not
TCONS_00018433	561.320067864567	-0.487751446311869	0.174997171744321	-2.78719616694433	0.00531662842931376	0.0640363802062199	not
TCONS_00021464	36.648152424641	1.0138508212026	0.363936199511788	2.7857927366463	0.00533970016417322	0.0641172878825148	not
TCONS_00039576	91.5374459966907	-0.673514259291238	0.241746089878823	-2.78603992986543	0.00533562987498264	0.0641172878825148	not
XR_352181.3	53.2982743371691	0.701303528442268	0.251873099140752	2.78435263962177	0.00536346863769356	0.0643042164956501	not
TCONS_00013992	247.020443468113	-0.458898107701125	0.165039908283877	-2.7805281308797	0.00542705574993454	0.0649672429545599	not
XR_001838008.1	237.395221642423	0.911509053277192	0.328017841350002	2.77883986287378	0.0054553411654445	0.0651337014539618	not
TCONS_00031009	122.681297558937	0.52644704859988	0.189457567147011	2.77870689742036	0.00545757452560297	0.0651337014539618	not
XR_001838258.1	53.8851797410595	-1.20004189104112	0.432231368801297	-2.77638778131532	0.00549666062711496	0.0655004802085235	not
ENSRNOT00000090709	5.27471624766765	4.5033851354524	1.62274082313204	2.77517214779896	0.00551724953517132	0.0655036251231875	not
NR_132654.1	128.791932186678	1.12354312967812	0.404810987894087	2.77547587214229	0.00551209891299842	0.0655036251231875	not
TCONS_00047354	102.432604512075	0.980154285336004	0.353228650001885	2.77484367514009	0.0055228247331431	0.0655036251231875	not
TCONS_00020745	488.285141640339	-0.659902872223544	0.2378541495674	-2.77440134394859	0.00553034049630789	0.0655036251231875	not
TCONS_00048247	156.643514947022	0.435615884674096	0.157044876203324	2.77383060947566	0.00554005163060087	0.0655196754683883	not
XR_001837783.1	1649.65660467752	1.25374330614858	0.453295016718516	2.76584400866494	0.00567756862953963	0.0670449030485245	not
ENSRNOT00000085839	143.231124086461	0.815456788873327	0.296048478837326	2.75447045725713	0.00587871970226918	0.0693158514067558	not
XR_001839415.1	25.2098437161524	2.77850535247304	1.00967640460917	2.75187707644665	0.00592547582579963	0.0697622461713136	not
TCONS_00008648	27.7064457969078	-1.34762184426862	0.489934160950863	-2.75061824971167	0.00594829183922706	0.0699258715313034	not
XR_597473.2	5.58642143348101	3.67752942428648	1.33791236127042	2.74870726270476	0.00598307947933237	0.0702295302356962	not
TCONS_00004953	1283.08688340494	-0.797737804519428	0.290449281102763	-2.74656491312569	0.00602229671375908	0.0705841981055081	not
XR_001838082.1	3.03519376107021	-4.18166034067473	1.52300481337381	-2.74566455992438	0.00603884732323445	0.0706725400917632	not
TCONS_00008532	273.30436776796	2.41894971496061	0.881577619083379	2.74388739300768	0.00607163614580969	0.0709503711166823	not
TCONS_00040157	83.5953374202142	0.893573543101695	0.32588680415542	2.7419752248561	0.00610709477328465	0.071258526960305	not
XR_359266.3	5517.77449753925	-0.269605804931384	0.0984521761209681	-2.73844434479661	0.00617306078421493	0.0719212029851847	not
TCONS_00042683	192.710514406108	-0.659468646180907	0.24090162125489	-2.73750190117295	0.00619077622426361	0.0720205880926572	not
XR_351582.3	4.20452380193128	5.1410973918191	1.87935276986001	2.73556804995267	0.006227270906826	0.0721305376082128	not
XR_352418.3	13.5264798051701	1.27163017504803	0.464938043445949	2.7350529666774	0.00623702391255813	0.0721305376082128	not
TCONS_00044447	114.227184822191	0.772886980906154	0.282467235442687	2.73620046478974	0.00621531502946137	0.0721305376082128	not
TCONS_00019575	1343.24029542512	-0.644318051045719	0.235569961832861	-2.73514520286278	0.00623527642745983	0.0721305376082128	not
TCONS_00016371	119.607411023591	-0.724057802899682	0.264882088884235	-2.73350986451986	0.00626632462752482	0.072362667753199	not
TCONS_00035397	44.0577772763172	8.54842445340927	3.12900590345882	2.7319937121115	0.0062952342412007	0.0725896054194922	not
TCONS_00033748	491.592755957676	-0.666837866838298	0.244130853796284	-2.73147722407404	0.00630510988509249	0.0725967204243909	not
TCONS_00022258	1043.62101940496	-0.462045045554608	0.169248326013594	-2.72998295721694	0.00633375998135338	0.0728196657093722	not
XR_001838973.1	4.26147805464841	3.24817227912688	1.19043410913984	2.72856116452668	0.0063611292283782	0.0729695540896925	not
XR_146157.4	21.0165172962551	1.12743745294921	0.413451750008913	2.72689002507525	0.00639343438662466	0.0729695540896925	not
TCONS_00044934	134.569084085705	0.566027270288962	0.207572682878194	2.72688709535596	0.00639349115105647	0.0729695540896925	not
TCONS_00020892	89.8088950531297	0.492487273455955	0.180706247533233	2.72534724271436	0.00642338921946822	0.0729695540896925	not
TCONS_00041026	467.698351511456	-0.392338609076288	0.143978566573585	-2.72497926888145	0.00643055246473378	0.0729695540896925	not
TCONS_00002002	207.064335601245	-0.471812636487411	0.172947601120463	-2.72806696034355	0.00637066746529909	0.0729695540896925	not
TCONS_00021070	537.664570605674	-0.508291934554182	0.186353647137522	-2.72756633616665	0.0063803427295863	0.0729695540896925	not
TCONS_00002000	755.984448384624	-0.510993533522748	0.18747757045212	-2.72562489630327	0.00641798896668567	0.0729695540896925	not
XR_356514.3	4.55146651097126	-1.89327327006666	0.694515420639445	-2.72603489253487	0.00641002217108617	0.0729695540896925	not
XR_001840965.1	5.89381268560751	2.3914124312575	0.877987782799644	2.72374226396635	0.00645468561945859	0.0731375577199057	not
TCONS_00018420	415.072281706978	1.00457876309072	0.368907284788158	2.7231198854411	0.00646685860030188	0.0731697522149596	not
TCONS_00001538	512.42324976837	-0.446787392130641	0.164143913705455	-2.72192481612429	0.00649029064511639	0.0733290618852416	not
TCONS_00018868	251.090771329021	1.16358807190213	0.427888873928535	2.71936977752888	0.006540644347038	0.0737916436332733	not
TCONS_00024939	591.361017892488	0.336666892523957	0.123894620840145	2.71736488832992	0.00658040164079354	0.074133519059572	not
TCONS_00037749	345.54778114812	-0.283901028384945	0.104542583412707	-2.7156496340269	0.00661458777774588	0.0744117399789174	not
TCONS_00024235	359.883489448813	0.722139958064831	0.266035722573585	2.71444733466231	0.0066386454999462	0.0745753859098541	not
TCONS_00022683	61.9987260811284	0.562851849753635	0.20745743168692	2.71309562244582	0.00666578685792743	0.0747731541530886	not
TCONS_00020514	85.7247814830703	1.83108869954816	0.675345510061897	2.71133615648135	0.00670126502745348	0.0750637415432325	not
XR_001836804.1	5.41351971396874	3.62408720340853	1.33719996894465	2.71020586866206	0.00672414579770055	0.0752125922963909	not
XR_595102.2	2.55950968709891	4.43051937131569	1.63548035557465	2.70900188816941	0.00674859556907312	0.0752935419807988	not
XR_356264.3	4.33241526661291	-2.36360035816333	0.872530145431793	-2.70890395081266	0.00675058793680673	0.0752935419807988	not
XR_355658.3	6.16095079831319	2.74596681694493	1.01455517545597	2.70657218392366	0.00679818013963625	0.0757166626063748	not
TCONS_00050479	1630.00202367127	0.515753978775325	0.190600662276847	2.70594011906524	0.00681113264957251	0.0757533207167348	not
XR_596357.2	36.0277605422553	-0.873347980780358	0.323135392376882	-2.70273081000594	0.00687724179872184	0.0763802449628582	not
TCONS_00018424	204.769146313652	0.46770746607873	0.173131537962067	2.7014573519309	0.00690363335800106	0.0765649068742381	not
XR_591329.2	167.229067028849	0.720506557116348	0.267069828844874	2.69782086667248	0.00697949865483609	0.0772969617974149	not
TCONS_00019652	338.313182324878	0.589193186648827	0.218607725785249	2.69520752083403	0.00703448047802571	0.07768642454676	not
TCONS_00034389	77.8332624236092	-0.779497455909228	0.289173765368494	-2.69560226155341	0.00702615072283363	0.07768642454676	not
XR_597648.2	35.4826558210994	1.28472770692847	0.476852872052374	2.69418049512632	0.00705619417515813	0.0778166224014274	not
XR_350683.2	15.1100734429985	2.01229564576458	0.747056467159085	2.69363258900222	0.0070678027781774	0.0778351707636081	not
TCONS_00024336	217.198436450551	0.886855556394368	0.329346293303352	2.69277527765436	0.00708600122549008	0.0779261368991132	not
TCONS_00025907	267.320966434514	0.486464951596795	0.18073910778825	2.69153122171393	0.0071124840589953	0.0781078256394708	not
TCONS_00011917	205.140881276486	0.949713739399641	0.352927155646729	2.69096249524726	0.00712462038976565	0.0781316761904231	not
XR_593712.2	7.03582467359357	3.41493000586966	1.26939775994617	2.69019696869048	0.0071409856868141	0.0782017720255717	not
TCONS_00033374	497.202717582509	0.467154655404359	0.173968732778896	2.68527940591534	0.00724691954846473	0.0791408024784288	not
TCONS_00004664	1092.83005317373	-0.304785012286172	0.113483907368119	-2.68571129911409	0.00723755955694938	0.0791408024784288	not
TCONS_00030969	85.4161958272587	1.4430290310052	0.537638671197252	2.68401271767107	0.00727443390476222	0.0792515359908573	not
TCONS_00055219	157.334732660751	-0.487075432907393	0.181481672787883	-2.68388220928893	0.00727727406114236	0.0792515359908573	not
TCONS_00051607	573.35547265041	-0.525106927436208	0.195913406611038	-2.68030114181385	0.00735559541553461	0.0799933753858625	not
XR_595394.2	10.1604199990487	-1.0720840499261	0.400119492928957	-2.67940969853336	0.00737520930827133	0.0800955902855339	not
XR_595458.1	13.9845157459549	-1.29241684215707	0.482456950353629	-2.67882313895522	0.00738814060645658	0.0801250490943652	not
TCONS_00041537	116.730399750505	4.70981600672933	1.75917007378528	2.67729429741549	0.00742194110538029	0.0803804422752581	not
TCONS_00051453	78.2349193859644	-0.70067217601269	0.261830371738571	-2.67605385639634	0.0074494673318928	0.0805672735853399	not
TCONS_00000196	28.9637438646004	1.06052843790278	0.396422406401099	2.67524847429977	0.00746738829325286	0.0806498506988921	not
XR_001837117.1	3.85365540132136	-2.40138499487732	0.89859019454547	-2.67239171922191	0.007531267598986	0.0812278806652671	not
XR_592700.2	20.2265091701322	1.81546147972504	0.680195423732657	2.66902924715733	0.00760708258743166	0.0819328771539171	not
XR_001835530.1	6.04496895109105	5.67312014510163	2.12636576089421	2.66798885188778	0.00763067899872275	0.0819618548342262	not
XR_597275.2	145.704482197326	0.597698803310416	0.224016855881628	2.66809745614073	0.00762821276523536	0.0819618548342262	not
TCONS_00022880	847.936527657668	-0.717434816559676	0.269250829489185	-2.66455935501024	0.00770892609263617	0.0826890417132151	not
TCONS_00021342	175.693976308417	0.720286378555077	0.270424282693257	2.6635417921108	0.00773228064469729	0.0828262466326113	not
XR_591858.2	2.73604689610212	4.52847301052096	1.70166508894459	2.66120110234477	0.00778624372488027	0.0832905007459566	not
XR_001842002.1	343.106199258468	-0.303469585065487	0.11419401869152	-2.65749107127293	0.00787246757783544	0.0840981175446972	not
TCONS_00036220	51.0704931648375	0.788145164092657	0.296651996106616	2.65680047475359	0.00788861164595592	0.084155923695157	not
TCONS_00017402	583.573527165413	0.311196442991235	0.117202134917414	2.6552113851042	0.00792587245648106	0.084331188529453	not
TCONS_00018444	777.197922376622	-0.433397884042029	0.163227153766569	-2.65518251124952	0.00792655094327342	0.084331188529453	not
ENSRNOT00000092826	55.7608677033534	1.12239864681179	0.423065956586176	2.65301102425897	0.00797772652349848	0.0845635580211264	not
TCONS_00025288	324.521589677664	0.41925766320527	0.158012766025345	2.65331513238634	0.0079705418158407	0.0845635580211264	not
TCONS_00048051	28.5259905008701	-0.893799827080965	0.336916379377581	-2.65288327249678	0.00798074645270164	0.0845635580211264	not
TCONS_00041345	7676.25130945236	-0.391664353892789	0.147732166833513	-2.65117856380037	0.00802114221577547	0.0848768908419642	not
[truncated: 7,100 more rows]
