# Supplementary material for: Integrated bioinformatics analysis of retinal ischemia/reperfusion injury in rats with potential key genes
Source: BMC Genomics. 2024 Apr 15;25:367. doi: 10.1186/s12864-024-10288-0 (PMC11017533; doi:10.1186/s12864-024-10288-0)
Supplement: Supplementary file 12 — Supplementary Material 12. [file 12864_2024_10288_MOESM12_ESM.xlsx]

## Sheet: 12.DEcircRNA4_DESeq_result
suplementery table 12 DEcircRNA4_DESeq
	baseMean	log2FoldChange	lfcSE	stat	pvalue	padj	direction
circRNA_09623|Chr7:10698747_10699816_-	4.70810333267692	5.07651052838097	1.50820680881564	3.36592468533373	0.000762875343771582	0.934834436828462	up
circRNA_05380|Chr2:35086861_35104742_-	3.93871985593567	4.78903233998895	1.48483896563112	3.22528735495125	0.0012584628526469	0.934834436828462	up
circRNA_00494|Chr1:154405931_154447475_+	3.22353666329577	4.52459952710414	1.50673125727555	3.00292404850316	0.0026739915665543	0.934834436828462	up
circRNA_02403|Chr12:41157218_41200958_+	3.68842065355423	4.70803004737861	1.58723276138842	2.96618754470534	0.0030151656233527	0.934834436828462	up
circRNA_09689|Chr7:30727478_30735182_+	101.923822881171	-0.83892031093434	0.284970088491159	-2.94388900735582	0.00324116214125027	0.934834436828462	not
circRNA_09858|Chr7:73834044_73848871_-	18.1818769297525	1.41119283292964	0.481652240916371	2.92989985937731	0.00339071255180918	0.934834436828462	up
circRNA_11660|ChrX:123718252_123720910_-	68.6360963176222	-0.876879529364074	0.303829838253957	-2.88608760220296	0.00390063569288396	0.934834436828462	not
circRNA_00698|Chr1:194924652_194934956_-	3.67090334736985	4.70919676085231	1.64050164972395	2.8705833740824	0.00409715134166658	0.934834436828462	up
circRNA_04153|Chr17:5559657_5571375_+	5.75305569199718	3.47017081921077	1.22867431526167	2.82432112082666	0.0047380887723606	0.934834436828462	up
circRNA_02765|Chr13:95193009_95196402_-	13.2451398039531	-1.53871338301276	0.547183707816051	-2.81205993715375	0.00492253296822037	0.934834436828462	down
circRNA_02199|Chr11:89328437_89332868_-	3.0729922916716	4.43743633867481	1.62229301687892	2.73528659280791	0.00623259854249584	0.934834436828462	up
circRNA_04700|Chr18:37045896_37093178_-	3.29572645849586	4.5089003930249	1.6497321475924	2.73311058380303	0.00627392639680373	0.934834436828462	up
circRNA_07852|Chr4:158334034_158360021_+	15.8652790388988	1.77688172202655	0.661890986443899	2.68455343616793	0.00726267724686887	0.934834436828462	up
circRNA_06115|Chr2:240854068_240867796_-	42.7267669833171	1.34821471567903	0.513814906837563	2.62393071461676	0.00869214650909118	0.934834436828462	up
circRNA_03377|Chr15:954140_977590_+	14.0081367887846	-1.29481419305672	0.493852327096396	-2.62186512447877	0.00874500319386516	0.934834436828462	down
circRNA_04090|Chr17:5429865_5455206_-	8.3092125390866	2.54470555605783	0.970847870279798	2.62111668981098	0.00876422576968331	0.934834436828462	up
circRNA_10437|Chr8:64724416_64763815_+	3.05863996815853	4.45215057627431	1.69891419174689	2.62058590004268	0.00877788129175861	0.934834436828462	up
circRNA_11042|Chr9:50929639_50942793_+	5.61326263243468	2.76291736432807	1.06364114699236	2.59760293416695	0.00938769787139	0.934834436828462	up
circRNA_03340|Chr14:113271542_113314869_+	147.94893526596	2.5072984930942	0.974626392734364	2.57257397479238	0.0100945380729939	0.934834436828462	up
circRNA_10257|Chr8:33258321_33261725_-	18.0713849472054	-8.69138551536353	3.40184909238352	-2.55490037310088	0.0106218194880242	0.934834436828462	down
circRNA_01582|Chr10:73759988_73764510_-	2.55366033191827	4.18117843645943	1.64056627871635	2.54861902911412	0.0108150373110328	0.934834436828462	up
circRNA_11672|ChrX:128550177_128565869_+	2.48391950034954	4.15403789096727	1.63338407174901	2.54320950155905	0.0109839349167247	0.934834436828462	up
circRNA_05450|Chr2:56958080_56962961_-	2.84125862810418	4.32737133067274	1.70666489401507	2.53557177267076	0.0112263920824598	0.934834436828462	up
circRNA_06514|Chr3:8887351_8892631_+	2.48104669067437	4.13462829159976	1.6347185148582	2.52926008607568	0.0114303289803471	0.934834436828462	up
circRNA_06897|Chr3:104816866_104818862_+	109.976843587416	-0.581538848862075	0.233334175665399	-2.49230035507529	0.0126918659678919	0.934834436828462	not
circRNA_10572|Chr8:75853306_75858778_+	6.71178349248993	3.69266126904085	1.49815494709419	2.4648059776481	0.0137087461159938	0.934834436828462	up
circRNA_05734|Chr2:150755405_150756431_+	2.28555822607046	4.04207836460898	1.64845459701195	2.45204106436162	0.0142048450265207	0.934834436828462	up
circRNA_05079|Chr19:37135068_37156898_+	2.19557603484017	3.98150514557448	1.64007126536659	2.42764154805463	0.0151973552233521	0.934834436828462	up
circRNA_05847|Chr2:185908549_185922150_+	2.25106702360016	3.99626483833017	1.6578681124018	2.41048416845455	0.0159313627319837	0.934834436828462	up
circRNA_03083|Chr14:37579854_37583161_+	2.23232188038261	4.02431500584847	1.67961333750267	2.39597704780792	0.0165761282625183	0.934834436828462	up
circRNA_09472|Chr6:126864143_126894194_+	67.3097970754156	-0.623590373372688	0.261020827101035	-2.389044507668	0.0168922558102288	0.934834436828462	not
circRNA_09683|Chr7:30416990_30426040_+	2.25155514090594	4.00471922953455	1.68843023056646	2.37185946865627	0.0176988209753232	0.934834436828462	up
circRNA_00249|Chr1:84060848_84061187_+	2.05815360717192	3.8717815149978	1.63761176113747	2.36428536169555	0.0180648918311854	0.934834436828462	up
circRNA_05568|Chr2:111771932_111772738_-	5.08642399815119	3.28906673670348	1.40126925404597	2.3472053834099	0.0189148252472651	0.934834436828462	up
circRNA_10491|Chr8:70339051_70352964_+	9.90686615124359	1.78541887468587	0.762547577504135	2.3413868555319	0.0192122482592019	0.934834436828462	up
circRNA_07004|Chr3:119718050_119723902_+	1.34340362620909	-4.16041532986125	1.78808886528764	-2.32673857022872	0.0199791836811739	0.934834436828462	down
circRNA_01230|Chr10:18218676_18238682_-	2.28422759374947	4.04008370075103	1.73711434392838	2.32574425216859	0.0200321982316406	0.934834436828462	up
circRNA_11050|Chr9:51469347_51510006_+	2.30332940756373	4.04242338817114	1.7434845003866	2.31858865810093	0.0204173506749397	0.934834436828462	up
circRNA_02589|Chr13:56114438_56183125_+	6.63293615218099	-1.75717467661896	0.761153884938295	-2.30856691582335	0.0209676255980317	0.934834436828462	down
circRNA_08017|Chr5:15149423_15174154_+	2.45702702974071	4.08840931668564	1.77167682471924	2.30764960044761	0.0210186333830127	0.934834436828462	up
circRNA_11592|ChrX:82845576_82846306_-	18.3040573200497	-1.15275306461111	0.501417524032286	-2.29898838664619	0.0215055987788515	0.934834436828462	down
circRNA_04659|Chr18:28594893_28597803_+	1.98828540888874	3.84537540797878	1.69412179108326	2.26983409824388	0.0232176508490177	0.934834436828462	up
circRNA_04144|Chr17:5546407_5571375_+	36.5165326259472	1.03487852644927	0.45644787756396	2.26724359410404	0.0233753490904795	0.934834436828462	up
circRNA_05333|Chr2:27713879_27755789_+	4.20339063804546	3.00306761058373	1.32898896040118	2.2596633230702	0.0238421542596198	0.934834436828462	up
circRNA_10727|Chr8:104504801_104514522_-	5.82749944281624	2.45788943991937	1.08911597934606	2.25677474808069	0.0240221533941255	0.934834436828462	up
circRNA_04128|Chr17:5524117_5548199_+	7.92620239586296	1.77489372019635	0.786483257549717	2.25674698495937	0.0240238891316546	0.934834436828462	up
circRNA_04151|Chr17:5555491_5571375_+	92.0663299152876	0.71279617229094	0.315915251736644	2.25628920532507	0.02405252498788	0.934834436828462	not
circRNA_05776|Chr2:170842070_170843772_+	8.32394400855248	-1.77559477173129	0.796798819755615	-2.22841039382548	0.0258531606196954	0.934834436828462	down
circRNA_11121|Chr9:66751637_66770533_+	1.02777235898572	-4.55470334011017	2.04533624238142	-2.22687265092757	0.0259557861393342	0.934834436828462	down
circRNA_09931|Chr7:80735996_80745256_+	2.20323568904119	3.96750558176924	1.78783368465412	2.2191692749859	0.0264752105202452	0.934834436828462	up
circRNA_11629|ChrX:113402426_113453798_-	2.56680488962087	-2.54364903252445	1.14772375939952	-2.21625544621927	0.0266740124893312	0.934834436828462	down
circRNA_04086|Chr17:5429865_5441885_-	9.93850644524917	1.52911296350852	0.692304412386548	2.20872918928435	0.0271934828849864	0.934834436828462	up
circRNA_10524|Chr8:70889633_70895474_+	11.8534699931099	1.80507144958993	0.823623238795646	2.19162277673153	0.0284067559189699	0.934834436828462	up
circRNA_07285|Chr4:8223840_8241173_-	1.85239450712951	3.71863163914627	1.71229552764639	2.171723034433	0.0298765600217523	0.934834436828462	up
circRNA_09149|Chr6:73742698_73744458_+	2.0676805661573	3.87606359258976	1.79129993967757	2.16382723335961	0.0304776112255393	0.934834436828462	up
circRNA_06870|Chr3:94396940_94398038_-	128.076528484615	0.520835910180224	0.244085063423425	2.13382950548149	0.0328567396962528	0.934834436828462	not
circRNA_09193|Chr6:78260959_78298091_+	1.76341101316538	3.64742577882801	1.72194669950919	2.11819900108851	0.0341582177598853	0.934834436828462	up
circRNA_03219|Chr14:82260834_82265660_+	1.85594707149981	3.69470102042413	1.74937485497984	2.11201219104451	0.0346854036603886	0.934834436828462	up
circRNA_04399|Chr17:76245627_76281678_-	1.89515235320238	3.76669437538662	1.78539122338601	2.1097305319128	0.0348815730642337	0.934834436828462	up
circRNA_07628|Chr4:96736381_96787475_+	0.931798005466761	-4.4142329979858	2.12744057308805	-2.07490308017319	0.0379955181928668	0.934834436828462	down
circRNA_08761|Chr5:167526171_167558250_+	2.13414433964912	-2.86726352309467	1.38879796087725	-2.06456489991065	0.038964187245417	0.934834436828462	down
circRNA_04734|Chr18:44523400_44532874_+	6.28699126197443	1.69091170750236	0.819244051416184	2.0639902170536	0.0390186439573008	0.934834436828462	up
circRNA_04085|Chr17:5429865_5436758_-	14.6211448162614	1.29848651687934	0.62969964888007	2.06207279802159	0.0392008056933637	0.934834436828462	up
circRNA_07928|Chr4:180858013_180867690_-	1.89048039060706	3.72918502951204	1.81578112696598	2.05376351484785	0.0399985858033768	0.934834436828462	up
circRNA_05950|Chr2:199880862_199882743_-	4.90132536433356	2.13035698012468	1.04671410429314	2.03528066679042	0.041822640340983	0.934834436828462	up
circRNA_09423|Chr6:122837681_122841348_-	1.83717551919911	3.69527115745699	1.82008292164357	2.03027626572096	0.042328465355064	0.934834436828462	up
circRNA_04959|Chr19:15504040_15516663_-	1.78605188886851	3.685879796639	1.815633079972	2.03007966603904	0.042348442062279	0.934834436828462	up
circRNA_04475|Chr17:87758882_87771508_-	3.99560311075664	2.31611656065508	1.14188796543323	2.02832206903622	0.0425273880085398	0.934834436828462	up
circRNA_10446|Chr8:65528263_65579772_-	1.78513299708388	3.66152731311012	1.81219190650576	2.0204964496118	0.0433319180442291	0.934834436828462	up
circRNA_05960|Chr2:202970800_202998292_-	3.21334687789107	-2.06115888008679	1.02049715569158	-2.01975955404793	0.0434083343670581	0.934834436828462	down
circRNA_11460|ChrX:21127564_21129874_+	3.77841293235551	2.80532606661527	1.39026647610512	2.01783335413114	0.0436086198868017	0.934834436828462	up
circRNA_11359|Chr9:113918918_113927885_+	21.0935035076481	1.19903911792648	0.595795279259348	2.01250187718346	0.044167058999157	0.934834436828462	up
circRNA_01856|Chr10:108486117_108494849_+	2.27008075121367	-3.29168558040564	1.63663392504129	-2.01125342084217	0.044298695737696	0.934834436828462	down
circRNA_03537|Chr15:38651172_38701205_-	1.68349442821743	3.53875477384707	1.77018774176133	1.99908444192819	0.0455992181836793	0.934834436828462	up
circRNA_05013|Chr19:25886356_25886887_-	31.7610677659771	0.823515492158223	0.412249414520596	1.99761470399148	0.0457584478812327	0.934834436828462	not
circRNA_04468|Chr17:86845723_86873000_-	1.9982109435353	3.81330758784818	1.91272108823934	1.99365585045038	0.0461896773108176	0.934834436828462	up
circRNA_11526|ChrX:53462398_53466375_+	1.78889523954553	3.63961573935428	1.83618759864616	1.9821589809439	0.0474614499912935	0.934834436828462	up
circRNA_01860|Chr10:109538558_109540047_+	1.96390107242104	3.79496548155735	1.91562161671949	1.9810621515413	0.0475843040960855	0.934834436828462	up
circRNA_10601|Chr8:79247771_79249597_+	1.9887477779327	3.80121840665676	1.92310665208297	1.97660301499116	0.048086521094682	0.934834436828462	up
circRNA_04025|Chr16:71849834_71853546_+	4.26444694054002	2.32440120273504	1.17612641911226	1.97631918215858	0.0481186383960134	0.934834436828462	up
circRNA_04097|Chr17:5449750_5455206_-	1.77192964577434	3.64168370098058	1.8430178037684	1.97593517194162	0.0481621200244532	0.934834436828462	up
circRNA_02236|Chr12:9061581_9062262_+	5.63776536842715	1.77226077699822	0.897482984905329	1.97470125540616	0.0483020603902958	0.934834436828462	up
circRNA_02922|Chr13:113735261_113748416_+	18.4066013581786	-0.871222741508482	0.441308804572659	-1.9741793784335	0.0483613499524725	0.934834436828462	not
circRNA_00406|Chr1:127025462_127025957_+	21.3429699585012	1.0261186401785	0.520649212762735	1.97084450533129	0.0487416643276547	0.934834436828462	up
circRNA_06610|Chr3:22198808_22275991_-	1.09361517755208	-3.75638427503882	1.91727438121785	-1.95923145473459	0.0500856870006352	0.934834436828462	not
circRNA_09452|Chr6:124651885_124677509_-	1.96953674716923	3.80366112591493	1.94240827617831	1.95821917182037	0.0502043004299694	0.934834436828462	not
circRNA_02803|Chr13:101502509_101503027_-	7.56692876200127	1.40160009508207	0.718652160152395	1.9503177932212	0.0511382531905843	0.934834436828462	not
circRNA_00987|Chr1:255706980_255728514_-	1.87921971066874	3.73593590985228	1.92026346176689	1.94553298765303	0.0517108634553675	0.934834436828462	not
circRNA_04166|Chr17:5582856_5606503_+	10.7546036083957	1.21404778481693	0.62432701709441	1.94457031583713	0.0518267148571875	0.934834436828462	not
circRNA_08861|Chr6:9421744_9434931_-	1.74919533794808	3.6193512764472	1.86828484377153	1.93725881174563	0.0527137143660603	0.934834436828462	not
circRNA_00951|Chr1:247711959_247745292_+	0.985384550035028	-4.49707633665198	2.32539538120828	-1.93389750964212	0.0531257303896936	0.934834436828462	not
circRNA_09425|Chr6:122848759_122863499_-	2.17034364487856	-2.71901134682549	1.40663946102832	-1.93298383996548	0.0532381885701339	0.934834436828462	not
circRNA_08001|Chr5:14282912_14297862_-	4.26317000164736	2.38102605080296	1.23207907332177	1.93252698009353	0.0532944952767895	0.934834436828462	not
circRNA_03912|Chr16:39873537_39921459_+	2.11347261698031	3.90583438446178	2.02692129525474	1.92697880949093	0.0539822708306322	0.934834436828462	not
circRNA_09475|Chr6:126864143_126923394_+	4.01403656215273	-2.01749031930737	1.04843228014959	-1.92429244835872	0.0543179366204587	0.934834436828462	not
circRNA_06050|Chr2:225663214_225670838_+	1.66913164848578	3.57068901000349	1.85652888349342	1.92331454778368	0.0544405586641099	0.934834436828462	not
circRNA_09687|Chr7:30714506_30735182_+	23.3923122687958	-0.760946608077166	0.397152275906012	-1.91600716964605	0.0553641831012316	0.934834436828462	not
circRNA_08934|Chr6:23270238_23279721_-	1.64275600891236	3.53705193965962	1.84767916857834	1.91432149033813	0.0555790901642036	0.934834436828462	not
circRNA_11534|ChrX:54275711_54283885_-	1.83599569116721	3.71612121584579	1.94946730574038	1.90622392327552	0.0566211596558975	0.934834436828462	not
circRNA_11114|Chr9:65976760_65980632_-	12.0055498341425	1.32437854015089	0.69640169450036	1.90174514308309	0.0572044810437394	0.934834436828462	not
circRNA_09554|Chr6:136059672_136071884_+	1.58647616213517	3.52164067576693	1.85779086595546	1.89560662629039	0.0580120804142677	0.934834436828462	not
circRNA_10215|Chr8:23854410_23884848_+	1.74915525424031	3.64816970947862	1.94066096368311	1.87985937665016	0.0601272456089942	0.934834436828462	not
circRNA_04882|Chr18:75203861_75207308_-	1.80298553765523	3.65629696659803	1.95062381686559	1.874424445649	0.0608719467465813	0.934834436828462	not
circRNA_07470|Chr4:60254795_60256893_-	3.04582580805972	-1.98748964661443	1.06137452531932	-1.87256204026235	0.061128887286066	0.934834436828462	not
circRNA_04130|Chr17:5524117_5564210_+	1.85245946114404	3.682145037447	1.97207996086967	1.86713779892738	0.061882347088864	0.934834436828462	not
circRNA_06259|Chr20:16807709_16808950_+	1.80072320753694	3.66401432911807	1.96541073210492	1.86424866276881	0.0622867924798775	0.934834436828462	not
circRNA_00492|Chr1:154405931_154411147_+	1.72880585614655	3.62240173025745	1.96917415118876	1.8395537682996	0.0658337771123287	0.934834436828462	not
circRNA_00937|Chr1:245386738_245406276_-	4.2129244071553	2.2816791562268	1.24188469989506	1.83727133156532	0.0661698498798079	0.934834436828462	not
circRNA_10262|Chr8:33312321_33335423_+	66.9200368750831	-0.478366872362143	0.260848097366458	-1.83389059453288	0.06667023601031	0.934834436828462	not
circRNA_02048|Chr11:53545477_53563559_-	5.05613779340403	1.83544455581933	1.00141591661738	1.83284939390534	0.0668249712866144	0.934834436828462	not
circRNA_05369|Chr2:32632863_32636300_-	1.51518440839893	3.43901683633314	1.87656642265173	1.83261130265432	0.0668603960956898	0.934834436828462	not
circRNA_10960|Chr9:20596863_20599410_-	1.71772576132648	3.59994936107977	1.96885644635482	1.82844684676976	0.0674825160368012	0.934834436828462	not
circRNA_04019|Chr16:71242432_71260093_+	1.51212400031926	3.41435724813577	1.87367346596007	1.82227976761482	0.0684125465089137	0.934834436828462	not
circRNA_09379|Chr6:111072969_111077776_+	0.974010629168962	-3.63625462167634	1.99565937761762	-1.82208179534989	0.0684425755273607	0.934834436828462	not
circRNA_08628|Chr5:150159123_150167083_-	7.12471863922036	-1.14283321203935	0.628334272484884	-1.81882997965362	0.0689373730545193	0.934834436828462	not
circRNA_02734|Chr13:92642895_92730574_+	1.14088687886935	-3.80858054117465	2.09439932281034	-1.81845959349536	0.0689939171261552	0.934834436828462	not
circRNA_04443|Chr17:84296197_84299839_-	13.6894916509405	-0.944695222105235	0.520133497507044	-1.81625530105844	0.0693312185333771	0.934834436828462	not
circRNA_00697|Chr1:194922013_194974559_-	2.69875979121209	-1.9686515600868	1.08396087989351	-1.81616476812355	0.0693451008092464	0.934834436828462	not
circRNA_05383|Chr2:37974029_38014366_-	1.61954847743406	3.53937332304741	1.954989754625	1.81043062485323	0.0702290337016638	0.934834436828462	not
circRNA_04018|Chr16:71242432_71247473_+	1.68710927718132	3.56423160878774	1.9741559923165	1.80544578172135	0.0710049525490733	0.934834436828462	not
circRNA_00678|Chr1:194853235_194917768_-	4.8937799896363	-1.43103837042415	0.793399807526197	-1.80367874664111	0.071281683235861	0.934834436828462	not
circRNA_07832|Chr4:152921913_152925673_+	16.0772731361008	0.877880287670802	0.487413793145086	1.80109857377279	0.0716873445089988	0.934834436828462	not
circRNA_07865|Chr4:158497408_158539474_+	1.69622596876101	3.56637690387446	1.98602938080778	1.79573219728698	0.0725371186253854	0.934834436828462	not
circRNA_03212|Chr14:82160730_82161967_-	1.46840015247415	3.37594688704021	1.88247795710037	1.79335267874279	0.0729165490873501	0.934834436828462	not
circRNA_10034|Chr7:122834692_122835329_+	6.96695750461331	1.47661085471143	0.8241583341725	1.79165919154847	0.0731875752232353	0.934834436828462	not
circRNA_00632|Chr1:185263914_185297636_+	1.5622013474329	3.50218904152375	1.95527789717799	1.79114643835456	0.0732697987335526	0.934834436828462	not
circRNA_11679|ChrX:135406401_135419614_-	3.04086439398483	2.49050082865933	1.39083388811083	1.79065296722255	0.0733490015736314	0.934834436828462	not
circRNA_02868|Chr13:107185672_107231299_+	5.55036443625804	-1.54881921987314	0.865212509747979	-1.79010266544145	0.0734374083951557	0.934834436828462	not
circRNA_05024|Chr19:29783962_29835118_-	1.82702030826373	3.69454594059428	2.06482741504861	1.78927590445001	0.0735703926169821	0.934834436828462	not
circRNA_10274|Chr8:39790059_39807952_-	1.66163570830165	3.54851368747312	1.98543268508717	1.78727474072852	0.0738930944729724	0.934834436828462	not
circRNA_07314|Chr4:11132813_11152065_-	1.6252711012455	3.53254991739557	1.97689972345058	1.78691406321292	0.0739513791779703	0.934834436828462	not
circRNA_01529|Chr10:71332822_71338855_+	1.62777499914575	3.53458829691367	1.98218324930067	1.78317937968686	0.0745571079900661	0.934834436828462	not
circRNA_00036|Chr1:15488392_15494771_+	1.85429528703393	3.72083109678236	2.09046605143761	1.77990505716347	0.0750914999323442	0.934834436828462	not
circRNA_01167|Chr10:4624614_4629886_+	10.0907044845034	1.23355859976791	0.693121210658728	1.77971555450678	0.0751225235673057	0.934834436828462	not
circRNA_03303|Chr14:106675766_106718850_+	1.57909789417287	3.48810233925346	1.97627611479261	1.7649873482479	0.0775658920548838	0.934834436828462	not
circRNA_01265|Chr10:35815476_35819778_-	18.3661200611543	0.856214231106426	0.48675866298782	1.75901179827148	0.0785755046321434	0.934834436828462	not
circRNA_03471|Chr15:28530007_28542674_+	3.42678295755962	-1.96727532477649	1.1186517797999	-1.7586127875543	0.0786432995067975	0.934834436828462	not
circRNA_10183|Chr8:21481642_21490337_-	6.74405441699208	1.3800430533047	0.786563660128896	1.75452175489336	0.0793411455528552	0.934834436828462	not
circRNA_10095|Chr7:134659946_134667817_+	1.40673229650302	3.31827658961263	1.89539082286957	1.75070837611678	0.0799961558863295	0.934834436828462	not
circRNA_02746|Chr13:93158565_93184258_-	5.15716996199544	1.58892224121132	0.90839825868178	1.74914716758383	0.0802655837680849	0.934834436828462	not
circRNA_08464|Chr5:129413066_129491380_+	4.1921557009626	1.93509638863713	1.10670127083992	1.74852639969277	0.0803729183487766	0.934834436828462	not
circRNA_09154|Chr6:74325751_74326157_+	1.38716912559293	3.30897175681159	1.89407136653533	1.74701535289266	0.0806346749998778	0.934834436828462	not
circRNA_08821|Chr6:3150789_3165551_-	1.61224758485788	3.50230627403186	2.00580000120267	1.74608947648414	0.0807954051398738	0.934834436828462	not
circRNA_06413|Chr20:45512674_45553536_+	1.48509406311636	3.43099685102508	1.97090907301772	1.74081945128589	0.0817152313009169	0.934834436828462	not
circRNA_05809|Chr2:183520240_183542215_-	1.5503770665642	3.45962753804313	1.98975555941478	1.73871987524973	0.082084048267257	0.934834436828462	not
circRNA_01399|Chr10:57610281_57611309_+	1.59016385485427	3.46542436486451	1.99422110047088	1.73773327543584	0.0822578225820471	0.934834436828462	not
circRNA_08876|Chr6:15082851_15085804_-	1.00787489773695	-4.52315119781548	2.60451564626594	-1.73665733369668	0.0824476730165003	0.934834436828462	not
circRNA_06175|Chr20:3149071_3169368_+	3.67385883038642	2.76524880492986	1.59553124661634	1.73312105970606	0.0830741539490258	0.934834436828462	not
circRNA_04169|Chr17:5587826_5606503_+	1.55357809554216	3.45443969456448	1.99839736941041	1.72860500491133	0.0838798132775037	0.934834436828462	not
circRNA_09798|Chr7:59955208_59957230_-	1.4100285171919	-3.50533606452187	2.02854608124642	-1.72800415870664	0.0839874787901747	0.934834436828462	not
circRNA_09900|Chr7:78347306_78375555_+	3.58409808126203	2.17349286417561	1.25834320013463	1.72726555358115	0.0841199825520124	0.934834436828462	not
circRNA_04326|Chr17:54354448_54362356_+	3.53860030413885	2.13073574516002	1.23421346971247	1.72639158253265	0.0842769890995467	0.934834436828462	not
circRNA_02041|Chr11:47165426_47169764_+	2.87026112449849	2.42200545306071	1.40517587290898	1.7236315394789	0.0847743810706079	0.934834436828462	not
circRNA_09029|Chr6:38583992_38619590_+	6.63437862486637	1.38109421182326	0.803114722486695	1.7196723869623	0.0854920098817844	0.934834436828462	not
circRNA_07473|Chr4:61439661_61484825_+	1.39133731993918	3.28834608553502	1.91271243538793	1.71920568125971	0.0855769267061852	0.934834436828462	not
circRNA_00797|Chr1:215905137_215910920_-	1.53893849741465	3.44259632699173	2.00251732659842	1.71913435218037	0.0855899109935702	0.934834436828462	not
circRNA_02905|Chr13:109457218_109471561_-	1.39758921447765	3.29519704605738	1.92081194909797	1.7155229837074	0.0862493852178067	0.934834436828462	not
circRNA_07526|Chr4:66193731_66212096_+	3.49104986610189	-1.76158053753439	1.0285518646182	-1.71268032087841	0.0867713674610007	0.934834436828462	not
circRNA_02427|Chr12:47286246_47292049_-	1.12839204572628	-3.31683325705249	1.93859183966452	-1.71094976734581	0.0870903862858028	0.934834436828462	not
circRNA_00152|Chr1:54441038_54441485_-	1.37751664492356	3.27901773051303	1.92035785657365	1.70750348394102	0.0877285107981315	0.934834436828462	not
circRNA_03456|Chr15:25537445_25581597_+	0.829852517327065	-4.24857480920325	2.49724766795592	-1.701302943925	0.0888861154661461	0.934834436828462	not
circRNA_04385|Chr17:75588946_75604406_+	1.63055361494742	3.56418156737079	2.09497913091034	1.70129693168926	0.088887243859253	0.934834436828462	not
circRNA_01962|Chr11:34611539_34614139_+	21.7825491778455	-1.01877002811472	0.599331925283804	-1.69984275012931	0.0891605078813488	0.934834436828462	not
circRNA_08960|Chr6:27575763_27582987_-	2.97037827602226	2.44135001834232	1.43765327272689	1.69814938320396	0.0894795710630725	0.934834436828462	not
circRNA_01495|Chr10:66901944_66917125_+	2.79231658105919	-1.94539719111667	1.14825610586838	-1.69421889522237	0.0902236955961835	0.934834436828462	not
circRNA_03494|Chr15:33308128_33313813_-	1.53269403731095	3.43543520659679	2.02778571589275	1.69418059298456	0.0902309714457415	0.934834436828462	not
circRNA_05550|Chr2:102154082_102164434_-	7.05625135936548	-1.26733076730004	0.749030488619627	-1.69196152433738	0.0906533099283492	0.934834436828462	not
circRNA_05629|Chr2:123698202_123723116_+	1.48847308474519	3.38564324940177	2.00703542281705	1.68688764080194	0.0916249590106749	0.934834436828462	not
circRNA_08853|Chr6:8257474_8261060_+	4.03755055538838	-1.64847159300369	0.979996174401773	-1.68212043685781	0.0925454881864491	0.934834436828462	not
circRNA_08240|Chr5:90040536_90063651_-	1.30596091290441	3.23286231126208	1.92253351874432	1.68156356169727	0.0926535013929678	0.934834436828462	not
circRNA_09853|Chr7:73289126_73293148_+	0.812455066064648	-4.21945551154891	2.51643890750942	-1.67675658604604	0.0935900903676068	0.934834436828462	not
circRNA_08534|Chr5:144038462_144038971_+	1.66060058499286	3.55700742558596	2.12233162661636	1.6759903970601	0.0937400736005234	0.934834436828462	not
circRNA_04120|Chr17:5514017_5555588_+	1.53015218860917	3.39896593177088	2.03032147000465	1.67410234388306	0.0941104872141942	0.934834436828462	not
circRNA_01965|Chr11:34612627_34614139_+	53.8865951269612	-0.70184788626394	0.420381963071743	-1.6695480489589	0.095008816295162	0.934834436828462	not
circRNA_01734|Chr10:93438715_93451644_+	1.31284536897192	3.2175878768564	1.92753318016238	1.66927755639742	0.0950623859999277	0.934834436828462	not
circRNA_05018|Chr19:29642344_29671928_-	5.18021019857478	1.97380661786149	1.18358180648756	1.66765542275361	0.0953841493234748	0.934834436828462	not
circRNA_04005|Chr16:71013767_71016529_+	10.9480924865171	0.95309893099515	0.572403425441789	1.66508250760298	0.0958962960751325	0.934834436828462	not
circRNA_03851|Chr16:18966065_18966670_-	1.44544537912912	3.34824739199811	2.01262440608543	1.66362257253477	0.0961878781001459	0.934834436828462	not
circRNA_08486|Chr5:136420692_136510629_+	1.42245123995187	3.3400757923089	2.00821303833824	1.66320790102665	0.0962708266218655	0.934834436828462	not
circRNA_04171|Chr17:5604099_5606503_+	9.07539876578305	1.13228160540424	0.681095560221709	1.66244161837681	0.0964242600371166	0.934834436828462	not
circRNA_09616|Chr7:9897983_9906503_+	1.56616440768522	3.5116899864301	2.11278908831895	1.66211100097275	0.096490520224071	0.934834436828462	not
circRNA_08787|Chr5:172949060_172965700_+	7.5424455443449	-1.25481593695471	0.755735574409611	-1.66039019393123	0.0968359815708116	0.934834436828462	not
circRNA_09764|Chr7:52745151_52745558_-	1.4318328961686	3.34873179910326	2.01744624506987	1.65988650616427	0.0969372865498403	0.934834436828462	not
circRNA_06025|Chr2:219382723_219402404_-	0.991408080431379	-3.66383656453183	2.2077482858703	-1.65953545881139	0.0970079415942467	0.934834436828462	not
circRNA_06711|Chr3:54547246_54566332_-	7.59282244362456	1.25968544101399	0.759683496562775	1.65817139205142	0.0972828772857122	0.934834436828462	not
circRNA_04682|Chr18:31948631_31952267_-	1.37186441269547	3.32413243123571	2.00937289176836	1.65431336555471	0.0980638587226093	0.934834436828462	not
circRNA_02652|Chr13:74485162_74513464_-	15.8572388694798	-0.795862286826797	0.481261427682358	-1.65370054828512	0.0981883712045224	0.934834436828462	not
circRNA_02293|Chr12:22237823_22238433_-	1.4119732485033	3.35536662596807	2.03623091603793	1.64783208011442	0.0993871340362684	0.934834436828462	not
circRNA_02569|Chr13:52223578_52232928_-	1.39696836069018	3.32249064556284	2.02050162600255	1.64438899865485	0.100095876102143	0.934834436828462	not
circRNA_07851|Chr4:158334034_158352766_+	2.49254415567067	-2.34340239399596	1.4266103353671	-1.64263663027014	0.100458137191802	0.934834436828462	not
circRNA_03547|Chr15:40089240_40164186_-	1.15089175239003	-3.4881863212878	2.12905914189479	-1.6383698567356	0.101344563231408	0.934834436828462	not
circRNA_00545|Chr1:165646261_165654319_+	15.1519402847941	0.831246103599088	0.50792329997318	1.63655832217774	0.101722790079258	0.934834436828462	not
circRNA_07586|Chr4:85481108_85500442_+	1.42119557314555	3.3322757266945	2.03885155533121	1.63438859390289	0.102177281701084	0.934834436828462	not
circRNA_06997|Chr3:119290823_119302965_-	1.41353632288928	3.341142803564	2.0449090011618	1.63388336677366	0.102283342929406	0.934834436828462	not
circRNA_05886|Chr2:188301023_188309036_+	51.9784464948901	0.464927813806102	0.285134463231248	1.63055636466168	0.10298396280564	0.934834436828462	not
circRNA_11587|ChrX:79925629_80009757_+	3.57931490188706	2.06361429646999	1.26622204484122	1.62974124868341	0.103156195516937	0.934834436828462	not
circRNA_11525|ChrX:53416067_53421284_+	1.39111650698264	3.30139270904151	2.02620600213669	1.62934701879281	0.103239577798374	0.934834436828462	not
circRNA_03964|Chr16:54792659_54820480_+	5.41251120996766	1.66752241525064	1.02588004348253	1.62545555481316	0.104065526711863	0.934834436828462	not
circRNA_02351|Chr12:37373844_37377849_-	0.780615335574402	-4.15715555629464	2.55948460688297	-1.62421588514938	0.104329741778233	0.934834436828462	not
circRNA_03468|Chr15:25940304_25945651_+	1.22567708919539	3.1421320817101	1.94135009424019	1.61852933740932	0.10554856961779	0.934834436828462	not
circRNA_05137|Chr19:43413899_43415573_+	1.33812632346443	3.27127374717773	2.02266241440529	1.61731078991724	0.105811211365983	0.934834436828462	not
circRNA_05239|Chr2:9439970_9456385_-	1.38104562597916	3.28209814237626	2.03013462249154	1.61668990125798	0.105945234896802	0.934834436828462	not
circRNA_01503|Chr10:67579952_67594751_+	3.45488575211265	-2.14579626836718	1.32758408636486	-1.61631665399267	0.106025867924873	0.934834436828462	not
circRNA_07247|Chr4:3987482_3988554_+	1.38245244291446	3.29729239575292	2.04149477622909	1.61513633742598	0.106281173368047	0.934834436828462	not
circRNA_11120|Chr9:66751637_66758584_+	1.34287041078691	3.2814834889354	2.03241804927625	1.61457112138123	0.106403603488657	0.934834436828462	not
circRNA_07744|Chr4:129762369_129789115_-	1.50298580331876	3.41857156655903	2.13529762423923	1.6009813001019	0.109381060989787	0.934834436828462	not
circRNA_05985|Chr2:206964921_206976810_-	1.55218991030399	3.43975976540929	2.15091521494572	1.59920751013707	0.109774502162349	0.934834436828462	not
circRNA_08940|Chr6:24430679_24459158_+	6.66648043303116	1.22929095047816	0.77000844981516	1.596464234611	0.110385184751217	0.934834436828462	not
circRNA_11296|Chr9:99628957_99630554_-	1.35632777536829	3.26074401280642	2.0426773277219	1.59630890721393	0.110419842410052	0.934834436828462	not
circRNA_07275|Chr4:8120652_8149019_+	9.40183604655511	-0.929811295096081	0.58351285018895	-1.59347184007172	0.111054380688746	0.934834436828462	not
circRNA_10142|Chr8:508994_509712_+	27.9052735504219	-0.62212035424066	0.390995750200349	-1.59111794417684	0.111583034899448	0.934834436828462	not
circRNA_01393|Chr10:57508985_57541484_+	2.06801844580503	-2.32376079906881	1.46049358856786	-1.59107908261854	0.111591779329666	0.934834436828462	not
circRNA_01288|Chr10:38622808_38633058_-	2.8553659563838	2.39861831382064	1.51239997247786	1.5859682342435	0.112746515635911	0.934834436828462	not
circRNA_05942|Chr2:198048075_198048218_+	0.879347675379619	-4.33372419566444	2.73354638038381	-1.58538528073409	0.112878823395205	0.934834436828462	not
circRNA_00423|Chr1:128978104_128978649_+	3.35042595673165	2.04748277928168	1.292303184534	1.58436720096762	0.113110181307044	0.934834436828462	not
circRNA_07305|Chr4:10770203_10777395_+	3.93490966859834	1.80722688640211	1.14240186238427	1.58195372916349	0.11366013388706	0.934834436828462	not
circRNA_07295|Chr4:10098513_10138522_+	2.85897993888797	2.34764543092571	1.48514324604891	1.58075353146668	0.11393440323766	0.934834436828462	not
circRNA_01894|Chr11:10020678_10022991_+	5.23273806036815	-1.21113896505831	0.767767691494883	-1.57748102515249	0.114684884776102	0.934834436828462	not
circRNA_09818|Chr7:62929510_62978098_-	1.37445048189627	3.26554842257184	2.07129824570611	1.57657084359602	0.114894305946175	0.934834436828462	not
circRNA_05652|Chr2:127855809_127866380_+	9.12278205408501	-1.34953706784804	0.857408489355223	-1.57397213183986	0.115493892329898	0.934834436828462	not
circRNA_00199|Chr1:64725487_64732312_+	1.30347842096214	3.22749070180938	2.05309231737022	1.57201440700116	0.115947210051294	0.934834436828462	not
circRNA_03924|Chr16:39909264_39928673_+	1.48322773344613	-2.93182477136561	1.86510010693429	-1.57193962965598	0.115964552683193	0.934834436828462	not
circRNA_05693|Chr2:145066053_145114677_-	1.486427731434	3.38136460081062	2.15192242312594	1.57132272263735	0.11610770578609	0.934834436828462	not
circRNA_02583|Chr13:56096834_56129496_+	6.08626226070854	1.3605478613067	0.865956700202466	1.57114999051176	0.116147813103334	0.934834436828462	not
circRNA_10540|Chr8:72065616_72067595_+	8.8225102775674	1.08905574364448	0.693159778344174	1.57114676539084	0.116148562059725	0.934834436828462	not
circRNA_04695|Chr18:36637823_36639900_+	1.46407038071391	3.39658226925701	2.16468639215723	1.56908745837873	0.116627561695511	0.934834436828462	not
circRNA_06747|Chr3:59678949_59680308_-	8.92193736392903	0.995192810293839	0.634672021883012	1.5680426676777	0.116871175059214	0.934834436828462	not
circRNA_03921|Chr16:39908554_39914151_+	1.32908032418983	3.23601668478417	2.0689773042721	1.56406582039461	0.117802111775766	0.934834436828462	not
circRNA_06964|Chr3:112896028_112899649_-	1.29917306814854	3.20476198036988	2.04900022509031	1.5640613120131	0.117803170430995	0.934834436828462	not
circRNA_01869|Chr10:110495072_110508344_+	1.32198344254763	3.21072345874864	2.05472146602374	1.56260763896236	0.118144910427653	0.934834436828462	not
circRNA_09394|Chr6:113191385_113204469_+	1.18839444735379	-3.07159230442172	1.96636469200107	-1.56206644521058	0.118272336643711	0.934834436828462	not
circRNA_00091|Chr1:28362167_28375861_+	1.28794857633513	3.22003484835598	2.0649139079417	1.55940392283264	0.118900808425307	0.934834436828462	not
circRNA_01881|Chr10:110680099_110690679_+	13.9052640757367	0.919232134753311	0.589593655668165	1.55909434559905	0.118974051765573	0.934834436828462	not
circRNA_06493|Chr3:3461485_3463941_-	3.75949429743405	-1.55949980800265	1.00101927750259	-1.55791186348917	0.119254142543737	0.934834436828462	not
circRNA_03718|Chr15:109127707_109141568_+	1.30761664446503	3.20407341365575	2.05861325141151	1.5564231948176	0.119607493195797	0.934834436828462	not
circRNA_08505|Chr5:139379737_139401879_+	2.63065056666884	2.33286877816687	1.49886710082123	1.55642136443497	0.11960792816003	0.934834436828462	not
circRNA_07602|Chr4:87090604_87100468_-	1.44535349730194	3.36340834544682	2.16118179720822	1.55628200727566	0.11964104803295	0.934834436828462	not
circRNA_09199|Chr6:80072205_80097296_-	1.39490630801476	3.34374776578597	2.15214476493732	1.55368162042917	0.120260379319706	0.934834436828462	not
circRNA_06480|Chr3:2057181_2060164_-	1.30563153938157	3.19877466859042	2.06124159517921	1.55186790140062	0.120693834690411	0.934834436828462	not
circRNA_00095|Chr1:29457380_29471715_+	1.39581630630027	3.33914113881841	2.1533773103844	1.55065307074418	0.120984846588912	0.934834436828462	not
circRNA_08910|Chr6:22255280_22257363_-	1.50860909288963	3.38495471572108	2.18314575151961	1.55049414972176	0.121022956590361	0.934834436828462	not
circRNA_07756|Chr4:133073964_133112238_-	2.62906286376043	2.29256982849248	1.47908791135414	1.5499888890266	0.121144182860712	0.934834436828462	not
circRNA_00958|Chr1:247944245_247945662_-	8.19481773245718	1.12432191033811	0.725392261091768	1.54995024160573	0.121153459375022	0.934834436828462	not
circRNA_02195|Chr11:89175425_89180448_-	23.3255241755987	0.702145886265175	0.453296425227614	1.54897732959753	0.121387169913776	0.934834436828462	not
circRNA_01794|Chr10:96264760_96266403_-	5.09374204204577	1.65958445029037	1.07200585034934	1.54811137434516	0.121595484031443	0.934834436828462	not
circRNA_04802|Chr18:59334915_59345667_+	1.25596919948509	-2.99823099298207	1.94029625993605	-1.54524391707114	0.122287275250318	0.934834436828462	not
circRNA_07484|Chr4:62590881_62619866_-	1.29916188795214	3.1937268622996	2.06808111370365	1.54429477699744	0.122516937309542	0.934834436828462	not
circRNA_03535|Chr15:38217599_38244652_-	1.40993749719787	3.34372295723448	2.16660263947261	1.54330235564025	0.122757432350538	0.934834436828462	not
circRNA_07683|Chr4:117036343_117049564_-	1.2471301260713	3.17356765643249	2.05768717764032	1.5422984071232	0.123001095860998	0.934834436828462	not
circRNA_05443|Chr2:56451097_56456188_+	12.1012175070851	-0.828554388843506	0.537295006459458	-1.54208466276901	0.123053021463814	0.934834436828462	not
circRNA_06633|Chr3:33465220_33473531_+	3.57160955905597	-1.5796265526204	1.02665210064527	-1.53861912095399	0.123897307739477	0.934834436828462	not
circRNA_09393|Chr6:113191385_113194036_+	1.04117647848267	-3.38684541258967	2.20283679180007	-1.53749266636412	0.124172709561392	0.934834436828462	not
circRNA_01705|Chr10:90949093_90975559_-	1.44471291748896	3.33181390369589	2.17362355455361	1.532838515996	0.125315648029277	0.934834436828462	not
circRNA_07527|Chr4:66193731_66214585_+	7.11625972443478	1.26786519456792	0.82717581866785	1.53276385256255	0.125334050029612	0.934834436828462	not
circRNA_03902|Chr16:39846635_39861585_+	5.20277700469445	-1.44640069564067	0.945550904732163	-1.52969098586011	0.126093235915154	0.934834436828462	not
circRNA_03982|Chr16:60310912_60317529_+	2.54063268423692	2.2963773582204	1.50489473978419	1.52593885639451	0.127025092597627	0.934834436828462	not
circRNA_11355|Chr9:113662079_113666754_+	1.26800019014545	3.15666081912432	2.0695859824805	1.52526198275701	0.127193766108385	0.934834436828462	not
circRNA_07081|Chr3:140614866_140622850_-	4.63231960137223	1.78928063880112	1.17345880037832	1.52479204061043	0.127310975799348	0.934834436828462	not
circRNA_08327|Chr5:103106261_103172127_+	1.42845020813643	3.31063795339549	2.1782858104987	1.51983634904069	0.128552111030402	0.934834436828462	not
circRNA_06161|Chr2:257936685_257971762_+	1.69508632860945	-2.73137843150541	1.80086751838924	-1.5167014806	0.129342070326666	0.934834436828462	not
circRNA_04156|Chr17:5563519_5571375_+	25.7977004790005	0.643355266609925	0.424640951660958	1.51505704782706	0.129757957749983	0.934834436828462	not
circRNA_11439|ChrX:13267456_13279026_-	1.23809782596254	3.13589975009483	2.07166939296324	1.51370665645128	0.130100255949644	0.934834436828462	not
circRNA_07420|Chr4:40092750_40122082_-	2.85855930212102	2.43417460152437	1.60853575926133	1.51328597297842	0.130207034152704	0.934834436828462	not
circRNA_09264|Chr6:98454287_98485922_-	1.43001304443784	3.31542275210536	2.19092461217589	1.51325277633021	0.130215463045822	0.934834436828462	not
circRNA_00939|Chr1:245895407_245937626_-	1.22537314649474	3.13646887276283	2.0774772388944	1.5097488502122	0.131107521192272	0.934834436828462	not
circRNA_08659|Chr5:155691684_155709264_-	1.25029652432745	3.14153979690557	2.08124754240704	1.5094503334631	0.131183738550147	0.934834436828462	not
circRNA_03201|Chr14:81556164_81598570_-	1.22245288778701	3.13726223146389	2.07887081987007	1.5091184124947	0.131268525012463	0.934834436828462	not
circRNA_03206|Chr14:81667646_81672500_-	1.24001946812098	3.13446707177855	2.08393465063129	1.50411005970318	0.132553030517465	0.934834436828462	not
circRNA_05981|Chr2:206956638_206958869_-	1.22434650258143	3.12059970074657	2.07716736400392	1.50233426291242	0.133010804180812	0.934834436828462	not
circRNA_08729|Chr5:166001130_166003527_-	4.13691937923852	-1.41724403176212	0.946569539786219	-1.49724238124354	0.13433020133818	0.934834436828462	not
circRNA_05952|Chr2:202479064_202480189_+	1.56066593153143	-2.20277136431463	1.47418916703961	-1.49422571645817	0.135116633187707	0.934834436828462	not
circRNA_05070|Chr19:34292209_34346224_+	1.21718318241759	3.11280484362039	2.08410694106454	1.49359170697373	0.135282368326143	0.934834436828462	not
circRNA_01064|Chr1:265824627_265826058_+	1.19282932457274	3.10709593629387	2.08037881008371	1.49352412225773	0.135300044769833	0.934834436828462	not
circRNA_06362|Chr20:37560453_37617612_-	3.36077861135871	-1.53808979032903	1.03024271960916	-1.49293924728003	0.135453090435267	0.934834436828462	not
circRNA_11257|Chr9:94463647_94481167_+	267.480665535314	-0.281591584914838	0.189212440175393	-1.48822976255585	0.136690310766561	0.934834436828462	not
circRNA_04462|Chr17:85036937_85047791_-	1.1972532264767	3.09768494792591	2.08387463653182	1.48650254368534	0.137146244540307	0.934834436828462	not
circRNA_10108|Chr7:140415833_140417547_-	3.50972494551055	2.01165451409876	1.35381692123146	1.48591325943017	0.137302065924034	0.934834436828462	not
circRNA_03878|Chr16:25055832_25086279_-	4.55422392226595	1.42432671944703	0.959037316465661	1.48516298061904	0.137500655806943	0.934834436828462	not
circRNA_06852|Chr3:92183759_92225505_-	5.58442583869375	-1.24525272893714	0.838794763246213	-1.48457379981474	0.137656760158123	0.934834436828462	not
circRNA_00940|Chr1:245926333_245937626_-	2.58300546840443	-1.72680450590317	1.16519401496729	-1.48198882222344	0.138343269186096	0.934834436828462	not
circRNA_05470|Chr2:57574485_57576092_-	0.799406977617835	-4.1962856947962	2.83310357467038	-1.48116211927918	0.138563377811721	0.934834436828462	not
circRNA_05657|Chr2:128562842_128580527_-	2.56022921132534	2.24137135965388	1.51383387427547	1.48059268440311	0.138715145979927	0.934834436828462	not
circRNA_09790|Chr7:59556898_59587314_-	1.30127093345294	3.24164200426486	2.18997312319386	1.48021999445237	0.138814546170616	0.934834436828462	not
circRNA_00695|Chr1:194917622_194974559_-	6.43968292278994	-0.996888466314159	0.673720213262098	-1.47967724092366	0.138959402151963	0.934834436828462	not
circRNA_05416|Chr2:50155308_50155731_+	10.5916363146403	1.08811288640324	0.736341732297918	1.47772812360851	0.139480563620466	0.934834436828462	not
circRNA_04069|Chr17:698933_739440_+	0.686262753860569	-3.9718728120561	2.68819007852631	-1.47752677304483	0.139534487030017	0.934834436828462	not
circRNA_04654|Chr18:27956412_27984766_+	0.686262753860569	-3.9718728120561	2.68819007852631	-1.47752677304483	0.139534487030017	0.934834436828462	not
circRNA_06530|Chr3:11207543_11215339_+	0.686262753860569	-3.9718728120561	2.68819007852631	-1.47752677304483	0.139534487030017	0.934834436828462	not
circRNA_03501|Chr15:34395391_34397535_-	1.33065343916111	3.2505067852077	2.20201630337944	1.47615019026841	0.139903577669142	0.934834436828462	not
circRNA_07996|Chr5:12171585_12172003_-	1.33179908159724	3.23554009529962	2.19379576771514	1.474859302272	0.140250373849472	0.934834436828462	not
circRNA_02942|Chr14:2924636_2991160_+	1.20203007675888	3.07823393215997	2.08792074255502	1.47430593001969	0.140399239264382	0.934834436828462	not
circRNA_01493|Chr10:66897863_66898928_+	5.20853298202343	1.3796424728099	0.935823298261342	1.47425531654654	0.140412861109707	0.934834436828462	not
circRNA_07016|Chr3:122130941_122141403_+	6.61463200058859	1.28183911589584	0.870094039359748	1.47321905209128	0.140691979411164	0.934834436828462	not
circRNA_02024|Chr11:46644895_46683499_-	1.17970814733496	3.08946048058221	2.09905899623668	1.47183118060101	0.141066471314392	0.934834436828462	not
circRNA_04554|Chr18:6218154_6233603_+	1.319896028983	3.22081495097795	2.18834274295823	1.47180553016298	0.141073399823545	0.934834436828462	not
circRNA_10675|Chr8:94069184_94084373_-	1.32744946968145	3.2272983925556	2.19397826478609	1.47098011149634	0.141296495561197	0.934834436828462	not
circRNA_08621|Chr5:150132769_150167083_-	17.2054029878849	0.725544339159818	0.493968814688049	1.46880596018599	0.141885426999177	0.934834436828462	not
circRNA_00660|Chr1:189679087_189685094_+	1.1913068568411	3.09488677069982	2.10779250031077	1.46830713661023	0.142020813271478	0.934834436828462	not
circRNA_05025|Chr19:29797919_29835118_-	1.16016526359358	3.07147045636913	2.0924022834581	1.46791584039611	0.142127084845565	0.934834436828462	not
circRNA_09670|Chr7:27108142_27134842_-	1.19025761544461	3.06928674312595	2.09111294565182	1.4677766447327	0.142164903517458	0.934834436828462	not
circRNA_03576|Chr15:48231960_48241781_-	1.81808462161146	-2.45872362674926	1.67645344602868	-1.46662207207345	0.142478892310787	0.934834436828462	not
circRNA_09763|Chr7:52310713_52318397_-	1.33809247280154	3.23218223716501	2.20557581650691	1.46545959244511	0.142795569037642	0.934834436828462	not
circRNA_01222|Chr10:16724062_16727861_-	3.3810695678836	2.1089772896328	1.44192135820483	1.46261602800478	0.143572474992262	0.934834436828462	not
circRNA_01627|Chr10:80968085_81004971_+	3.14776966188553	1.94245258933244	1.33037235020401	1.46008190040523	0.144267566337003	0.934834436828462	not
circRNA_09676|Chr7:28987514_28992637_+	1.28550321828927	3.20649605830958	2.20547346167155	1.45388104370086	0.145979289227972	0.934834436828462	not
circRNA_02968|Chr14:5437233_5452115_-	1.34296708870107	3.22481065721138	2.22126704865429	1.45178881538132	0.146560334771694	0.934834436828462	not
circRNA_04630|Chr18:26639288_26660117_-	1.08971437093281	2.92244297671804	2.01525172354198	1.45016274769962	0.147013140566137	0.934834436828462	not
circRNA_09413|Chr6:122738862_122739995_+	5.95339851743794	-1.00189840874747	0.691893111292356	-1.44805374182157	0.14760202117771	0.934834436828462	not
circRNA_08276|Chr5:90929599_90939624_+	1.13620474751015	3.03698844376748	2.09876056611015	1.44703902522633	0.147885993865592	0.934834436828462	not
circRNA_06456|Chr20:54203369_54219701_-	1.34614461973314	3.22107587974336	2.22834691493087	1.44550018588254	0.148317440836189	0.934834436828462	not
circRNA_02878|Chr13:107224920_107231299_+	2.33321505537693	2.09948538084069	1.45629429443412	1.44166284854978	0.149397509090019	0.934834436828462	not
circRNA_10651|Chr8:87543960_87550389_+	3.14562341029197	1.93298619462987	1.34084989500984	1.44161266807251	0.149411672685673	0.934834436828462	not
circRNA_10699|Chr8:94725468_94730732_+	1.16258623015691	3.04312663950588	2.1119840781823	1.44088521828487	0.149617112761425	0.934834436828462	not
circRNA_07064|Chr3:138788022_138806782_+	1.17707492637523	3.03894715010515	2.10918368875841	1.44081673222784	0.149636465095936	0.934834436828462	not
circRNA_02834|Chr13:106859710_106908700_+	1.12708227137684	3.02557339324457	2.10067426747056	1.44028678795961	0.149786277791849	0.934834436828462	not
circRNA_11084|Chr9:61312543_61359768_-	1.33150495013176	3.203621627034	2.23082649825268	1.43606938035892	0.150982599929217	0.934834436828462	not
circRNA_06022|Chr2:218919131_218937634_-	0.662894167977419	-3.92444299564668	2.73641119419961	-1.43415690009065	0.151527493337613	0.934834436828462	not
circRNA_00919|Chr1:240421602_240510797_+	1.27240762941047	3.18098467651318	2.21950360520827	1.43319644493872	0.151801705350259	0.934834436828462	not
circRNA_03972|Chr16:54934306_54953007_-	10.8596969406844	0.859723806089306	0.600224172360693	1.43233785921683	0.152047153163135	0.934834436828462	not
circRNA_07855|Chr4:158351571_158360021_+	8.4472710532416	-0.950163540069373	0.664358512214712	-1.43019698340569	0.152660491005613	0.934834436828462	not
circRNA_05458|Chr2:57212775_57217628_+	1.13724193448658	3.01423234928976	2.10927594790269	1.42903651477508	0.152993738645096	0.934834436828462	not
circRNA_10134|Chr7:144080565_144084759_+	5.24966542500574	-1.11736381938143	0.782459492963191	-1.42801490611347	0.153287568132144	0.934834436828462	not
circRNA_01904|Chr11:15457479_15474826_+	1.28151632705351	3.16620011082784	2.22641250442148	1.42210848373337	0.154994760321462	0.934834436828462	not
circRNA_08372|Chr5:117586102_117592209_+	0.979326063924886	-3.203712618647	2.25757054697753	-1.41909745542002	0.15587060569849	0.934834436828462	not
circRNA_00607|Chr1:177569617_177569872_+	1.26341892912345	3.16330658958445	2.22924840076182	1.41900139459713	0.155898609480562	0.934834436828462	not
circRNA_09774|Chr7:58192736_58196882_-	1.0870508757489	2.98176617317994	2.10218626178232	1.41841197775304	0.156070520665976	0.934834436828462	not
circRNA_04111|Chr17:5513194_5571375_+	3.13999686886388	1.88002880221707	1.32688858983397	1.41687012505874	0.156520902477302	0.934834436828462	not
circRNA_10628|Chr8:82274354_82277441_+	1.11264084903271	2.98902212416691	2.11010120668855	1.41653021887878	0.156620323004343	0.934834436828462	not
circRNA_09862|Chr7:74318804_74358584_+	3.12107674175591	1.83414506445023	1.29597610256993	1.41526148577363	0.15699184285963	0.934834436828462	not
circRNA_06019|Chr2:213064653_213065395_-	4.61014120293434	-1.37044280523199	0.96873884054955	-1.4146669338194	0.157166173705767	0.934834436828462	not
circRNA_11057|Chr9:53492939_53508890_-	1.3127964346378	3.18335179844974	2.25144408247627	1.41391555012484	0.157386699627124	0.934834436828462	not
circRNA_05766|Chr2:164572451_164573906_+	1.27855848926352	3.1456867389181	2.22505840289183	1.4137546838455	0.157433943229068	0.934834436828462	not
circRNA_09674|Chr7:28776020_28808956_+	1.23952741164675	3.14699229881922	2.22650225792768	1.41342425664023	0.157531017603883	0.934834436828462	not
circRNA_04562|Chr18:8205065_8207099_-	1.24149214027853	3.14253467979458	2.22764088811388	1.41070075368177	0.158332868662675	0.934834436828462	not
circRNA_03093|Chr14:42079272_42104685_+	2.43969818858132	-1.79067225867189	1.2695767540135	-1.41044820883106	0.158407378959326	0.934834436828462	not
circRNA_02832|Chr13:106859710_106879018_+	21.4886981883649	0.615551917252372	0.436479761668859	1.41026451008596	0.158461593723839	0.934834436828462	not
circRNA_04260|Chr17:27146706_27223196_-	1.24155208950944	3.13266381532466	2.22213927910856	1.40975133502044	0.15861312083078	0.934834436828462	not
circRNA_09298|Chr6:105395367_105398288_+	1.65307613862634	-2.38163634885791	1.68950312853488	-1.40966672901236	0.158638113290091	0.934834436828462	not
circRNA_05409|Chr2:45801786_45859187_+	1.11188775895155	2.98477899158484	2.11828319562626	1.4090556908291	0.158818701364018	0.934834436828462	not
circRNA_07028|Chr3:123819852_123833222_+	1.10753135693781	2.98670202700994	2.12077376122281	1.40830770430121	0.159039975324668	0.934834436828462	not
circRNA_07415|Chr4:38838812_38841741_-	3.68730976112549	1.69547164871162	1.20391704090277	1.40829607947093	0.159043416093313	0.934834436828462	not
circRNA_07782|Chr4:147536467_147539496_-	1.24431271786588	3.12913130885579	2.22491305041657	1.40640611023875	0.159603566913854	0.934834436828462	not
circRNA_00523|Chr1:162688794_162693129_+	0.828793029552075	-3.30735002835437	2.35232435103924	-1.4059923440801	0.159726398168643	0.934834436828462	not
circRNA_01713|Chr10:91902765_91917394_-	3.7816939479365	1.79856054197817	1.28308982247407	1.40174172569631	0.160992385765833	0.934834436828462	not
circRNA_10839|Chr8:122169973_122174075_+	1.1182092390589	2.97479011583189	2.12319006596233	1.40109459040991	0.161185789058481	0.934834436828462	not
circRNA_09984|Chr7:114249897_114289111_-	1.09468696292227	2.97762444282123	2.12522384382243	1.40108744378929	0.161187925881664	0.934834436828462	not
circRNA_03650|Chr15:70077466_70139170_-	5.31691217718836	-1.17538705023511	0.839260465572265	-1.40050329838145	0.161362656377501	0.934834436828462	not
circRNA_10006|Chr7:114555889_114611317_-	1.00581465429001	-3.12679778359385	2.23413560268975	-1.39955595346558	0.161646331728188	0.934834436828462	not
circRNA_02495|Chr13:34399886_34400364_+	1.07940473115174	2.95895451008608	2.11459769236117	1.39929903488266	0.161723328941542	0.934834436828462	not
circRNA_05020|Chr19:29664470_29671928_-	1.19695213095444	3.11494201368406	2.22784691021721	1.39818494681951	0.16205753595007	0.934834436828462	not
circRNA_07635|Chr4:96762506_96767151_+	1.22297090755361	3.11725647904347	2.23308235992632	1.39594335389686	0.162731553901562	0.934834436828462	not
circRNA_00591|Chr1:175171303_175218889_-	2.55103244072912	2.18852458165861	1.57022700952024	1.3937631746172	0.163389131916563	0.934834436828462	not
circRNA_01286|Chr10:37764317_37764822_+	2.33496503487137	2.11877006442074	1.5215565737614	1.39250166635801	0.163770537393982	0.934834436828462	not
circRNA_07886|Chr4:168260038_168264774_-	1.22131895010098	3.1190163384415	2.23995587041935	1.39244544039056	0.163787552406666	0.934834436828462	not
circRNA_00056|Chr1:16875650_16879498_+	1.24459216172768	3.11935848847221	2.24023498832956	1.39242468076895	0.163793834987017	0.934834436828462	not
circRNA_10963|Chr9:20817077_20839897_+	0.942967037210691	-3.4769222011446	2.49757574794498	-1.39211881922117	0.163886420333094	0.934834436828462	not
circRNA_08011|Chr5:15096348_15174154_+	10.4716602331786	0.842383623872398	0.60513070431835	1.39206888340148	0.163901539822135	0.934834436828462	not
circRNA_11304|Chr9:100749822_100757834_+	0.963034431867814	-3.17577769054024	2.28175655175304	-1.39181267523932	0.163979130658403	0.934834436828462	not
circRNA_09031|Chr6:38607521_38619590_+	9.33053691844668	0.896754473004541	0.644849909587327	1.39064061213627	0.164334434645494	0.934834436828462	not
circRNA_02969|Chr14:5870915_5943886_+	1.26197440260987	3.12052656479285	2.24466946051856	1.39019424448887	0.164469900725457	0.934834436828462	not
circRNA_00953|Chr1:247743814_247766953_+	2.33806331168601	2.02041046525229	1.45337817551848	1.39014779448682	0.164484002454616	0.934834436828462	not
circRNA_10258|Chr8:33261321_33261713_-	1.18006084808343	-4.75491735008284	3.42244562955489	-1.38933320343244	0.164731451716728	0.934834436828462	not
circRNA_08211|Chr5:75990187_76011558_-	1.82114828804278	-1.94120360458503	1.39902373989835	-1.38754157576058	0.165276682618857	0.934834436828462	not
circRNA_08422|Chr5:123824724_123825786_+	0.732999925626869	-4.06344751281106	2.93269280928411	-1.38556875099475	0.165878625688655	0.934834436828462	not
circRNA_00491|Chr1:154405931_154406882_+	0.814573321465664	-3.2720278359397	2.36248657146311	-1.38499319973417	0.16605454672993	0.934834436828462	not
circRNA_09897|Chr7:78347124_78415345_+	1.05442639734519	2.94336757806291	2.12566944516677	1.3846779351114	0.166150968907721	0.934834436828462	not
circRNA_04482|Chr17:90327972_90334785_-	4.54110924553261	1.37686873303044	0.99463463546781	1.38429598561371	0.166267842737628	0.934834436828462	not
circRNA_10135|Chr7:144080565_144095254_+	1.07863166308947	2.95147715917403	2.13354542737311	1.3833673852485	0.16655224569096	0.934834436828462	not
circRNA_09461|Chr6:125776335_125791354_-	1.24963119089538	3.11784638272436	2.25549248454225	1.38233507940822	0.166868839686393	0.934834436828462	not
circRNA_02823|Chr13:106833769_106842110_+	1.19466072739947	3.09037638617887	2.23593641473675	1.38213965558709	0.166928824367847	0.934834436828462	not
circRNA_05690|Chr2:144876416_144917472_+	2.18923568127487	3.94833418358669	2.85994286616605	1.38056400716833	0.167413056527906	0.934834436828462	not
circRNA_02936|Chr14:2679717_2680685_-	1.19059517352652	3.09235372746369	2.24199746561956	1.37928511288889	0.167806864713708	0.934834436828462	not
circRNA_01257|Chr10:31308009_31310945_-	1.20855591175141	3.08941326078295	2.24204811786756	1.37794244296654	0.168221059404383	0.934834436828462	not
circRNA_08577|Chr5:145277839_145278897_+	1.88066231281138	-2.05214258938052	1.49011089745726	-1.3771744055307	0.168458332917582	0.934834436828462	not
circRNA_01557|Chr10:72359922_72371397_-	2.23486085064903	-2.01293687792646	1.46173179571327	-1.37709043740423	0.168484288820968	0.934834436828462	not
circRNA_07798|Chr4:150162044_150177178_-	1.04097145061671	-3.08894034867599	2.24390163073836	-1.376593477344	0.168637968653685	0.934834436828462	not
circRNA_00323|Chr1:102613968_102660697_-	5.05431557870619	-1.09529541515371	0.796156650297762	-1.37572852621914	0.168905696810664	0.934834436828462	not
circRNA_00618|Chr1:184008119_184042715_+	1.22299037202256	3.09047321567831	2.24751905377989	1.37505985120826	0.169112890123405	0.934834436828462	not
circRNA_04382|Chr17:75579712_75600855_+	1.07501100926074	2.93677507065343	2.13674213513374	1.37441716637914	0.169312209834922	0.934834436828462	not
circRNA_10198|Chr8:23048110_23048640_-	20.633087400556	-0.593521958642255	0.432498828289866	-1.3723088244865	0.169967319688877	0.934834436828462	not
circRNA_09743|Chr7:47425324_47425894_-	1.16117168800451	3.06761435342876	2.23595055627852	1.37195088899213	0.170078726811969	0.934834436828462	not
circRNA_05665|Chr2:128599095_128626488_-	2.45016948040229	-1.977342286516	1.44248877498408	-1.37078521566854	0.170441921016148	0.934834436828462	not
circRNA_02821|Chr13:106507146_106507561_+	5.04774773909406	1.28357795289692	0.936426212843758	1.37071980182926	0.170462319514202	0.934834436828462	not
circRNA_06212|Chr20:9195640_9213292_-	1.0475101309824	2.92079209607362	2.13472491348461	1.36822879501878	0.171240470983601	0.934834436828462	not
circRNA_01730|Chr10:92432154_92476192_-	0.783333184552603	-3.28079976557984	2.400022012565	-1.36698736445068	0.171629266076335	0.934834436828462	not
circRNA_01415|Chr10:61461420_61498597_-	1.69874316475832	-2.29949302473153	1.68260998236931	-1.36662271639062	0.171743593139093	0.934834436828462	not
circRNA_06399|Chr20:44854295_44874913_+	1.17951200634121	3.07714681088188	2.25206013637735	1.3663697346163	0.171822943272671	0.934834436828462	not
circRNA_01733|Chr10:93438715_93441515_+	1.2213544555028	-2.97377228694248	2.18015166784175	-1.36402082974639	0.172561010011401	0.934834436828462	not
circRNA_04979|Chr19:19298785_19315507_-	2.5209252046184	2.1990032449606	1.61297871270324	1.36331820602593	0.172782246649273	0.934834436828462	not
circRNA_05517|Chr2:84361142_84394099_-	0.619370144545598	-3.82177975079679	2.80534344809764	-1.36232152016482	0.173096438984007	0.934834436828462	not
circRNA_11209|Chr9:82440796_82441393_+	1.052649532786	2.92300091162606	2.14598876162989	1.36207652336726	0.173173736413494	0.934834436828462	not
circRNA_02703|Chr13:83616629_83660292_-	1.17911854647908	3.06412096765328	2.25145103649101	1.36095385508754	0.173528272597194	0.934834436828462	not
circRNA_07731|Chr4:127663314_127673795_-	1.17644608707288	3.05619563591125	2.24584940164351	1.36081948935433	0.173570741317624	0.934834436828462	not
circRNA_03633|Chr15:60892679_60895084_-	1.18070880160287	3.062961922919	2.2550192119863	1.35828639802188	0.174372824625164	0.934834436828462	not
circRNA_10487|Chr8:70332963_70342839_+	1.14438025467925	3.05005901895886	2.24775640777852	1.35693485664368	0.174801910204877	0.934834436828462	not
circRNA_07042|Chr3:130093308_130099815_-	1.18523105893323	3.06156656869843	2.25716399778572	1.35637754797694	0.174979073145633	0.934834436828462	not
circRNA_05058|Chr19:34249087_34272145_+	26.8954200388173	-0.515582388183803	0.380309665358075	-1.35569099380728	0.175197506143375	0.934834436828462	not
circRNA_10903|Chr9:2205172_2210996_+	5.32686783850865	1.20966338705806	0.89303558453928	1.35455227988717	0.175560246073486	0.934834436828462	not
circRNA_07643|Chr4:99489315_99494425_+	1.02249853122538	2.8907225102063	2.13632284635107	1.35312998929155	0.176014106515876	0.934834436828462	not
circRNA_09890|Chr7:78332667_78333592_+	1.18645363784365	3.05263933792436	2.25775128843464	1.35207068801667	0.176352703188634	0.934834436828462	not
circRNA_04202|Chr17:10090031_10107746_+	0.612035214419627	-3.80549066392281	2.81798779233588	-1.35042837100738	0.17687861546768	0.934834436828462	not
circRNA_08681|Chr5:156463243_156484234_+	0.612035214419627	-3.80549066392281	2.81798779233588	-1.35042837100738	0.17687861546768	0.934834436828462	not
circRNA_08242|Chr5:90813890_90827570_+	1.13786856552689	3.044524895485	2.25489896598249	1.35018239904086	0.176957482547791	0.934834436828462	not
circRNA_05954|Chr2:202479064_202493972_+	6.21193370001722	-0.894672791873102	0.663328006670226	-1.34876378334179	0.177412850928624	0.934834436828462	not
circRNA_05616|Chr2:123597469_123600232_+	4.97199653074457	-1.10593175474025	0.820137862837822	-1.34847054971164	0.177507086166162	0.934834436828462	not
circRNA_08926|Chr6:23105881_23122220_-	1.05321395868233	2.9148337360935	2.16228081136097	1.34803662909022	0.177646601763031	0.934834436828462	not
circRNA_09028|Chr6:38583992_38598578_+	2.394223572952	2.16447590949225	1.60760306275729	1.34639946864734	0.178173722215853	0.934834436828462	not
circRNA_07687|Chr4:117422680_117446827_+	11.9136851467418	0.767545092653308	0.570101152820196	1.34633141655018	0.178195658284265	0.934834436828462	not
circRNA_04255|Chr17:24052253_24058139_-	0.971247332789294	-3.0510464137244	2.26634563034839	-1.34624056139901	0.178224947874143	0.934834436828462	not
circRNA_08274|Chr5:90916008_90957243_+	8.58456968456721	-0.927513790755238	0.689912358792551	-1.34439364498199	0.178821127754493	0.934834436828462	not
circRNA_08398|Chr5:121757017_121759967_+	1.15549052002668	3.04266661615002	2.26378627047844	1.344060901786	0.178928693922984	0.934834436828462	not
circRNA_10591|Chr8:78872102_78879249_+	1.03071806975497	2.88586829601419	2.14967905550115	1.34246472217752	0.179445361431193	0.934834436828462	not
circRNA_09986|Chr7:114262011_114280182_-	1.16318364938944	3.02659005371644	2.25615860963525	1.34147929174436	0.179764888751501	0.934834436828462	not
circRNA_06604|Chr3:21875093_21904269_-	14.1944035324081	-0.848729134347824	0.632786996353793	-1.34125565038207	0.179837463642672	0.934834436828462	not
circRNA_00369|Chr1:119464809_119545970_-	12.6872324148983	-1.0297152430511	0.768354701426038	-1.34015610386712	0.180194599291282	0.934834436828462	not
circRNA_08980|Chr6:28235696_28272697_+	8.705269154394	-0.811436680615398	0.607265494929038	-1.33621404046712	0.181479323160483	0.934834436828462	not
circRNA_08748|Chr5:167486001_167526275_+	30.0268423914487	-0.696220761584548	0.521056485043892	-1.33617137789946	0.181493264034049	0.934834436828462	not
circRNA_01583|Chr10:73759988_73778454_-	1.11961939743424	3.01015559511374	2.25410125769555	1.33541276588042	0.181741288875762	0.934834436828462	not
circRNA_10295|Chr8:48583631_48597919_-	0.8037266365598	-3.17939962717986	2.38311453426381	-1.33413630837598	0.182159188434428	0.934834436828462	not
circRNA_02097|Chr11:70570466_70578286_-	1.17348689480976	3.0301267543919	2.2718043983796	1.33379737998271	0.18227026988667	0.934834436828462	not
circRNA_09344|Chr6:109729890_109745287_+	46.731262802668	0.695760025736518	0.521845250363505	1.33326886706714	0.182443586594825	0.934834436828462	not
circRNA_06709|Chr3:54516976_54566332_-	0.942316988198578	-3.05109290829099	2.28895446233302	-1.33296356851991	0.182543759662469	0.934834436828462	not
circRNA_08586|Chr5:147363511_147368505_-	4.04881477492469	1.5719664376977	1.18148057282511	1.33050553166429	0.1833517650048	0.934834436828462	not
circRNA_04152|Chr17:5559657_5564210_+	2.42262036493315	2.18577225021032	1.64693247113372	1.32717782211536	0.184449866904683	0.934834436828462	not
circRNA_04195|Chr17:9875749_9929565_-	1.16136433231367	3.0136185995225	2.27203804056037	1.32639442902075	0.18470908313043	0.934834436828462	not
circRNA_00876|Chr1:225316044_225316966_-	0.976379571410559	-2.7872252209527	2.10389176347842	-1.32479496775277	0.185239164339725	0.934834436828462	not
circRNA_04131|Chr17:5524117_5571375_+	11.9615230299197	0.747741597226942	0.564547865521081	1.32449636761406	0.185338248632232	0.934834436828462	not
circRNA_03640|Chr15:61664226_61675047_+	1.02812628936099	2.85805287992659	2.15855538785424	1.32405816223585	0.185483729009979	0.934834436828462	not
circRNA_06440|Chr20:50177601_50201366_+	2.87980471535098	-1.59179583526356	1.20370190912402	-1.32241697317068	0.186029339972644	0.934834436828462	not
circRNA_00968|Chr1:251455609_251485480_+	11.5296998019945	0.891640158333013	0.674369763078213	1.32218288415402	0.18610725910736	0.934834436828462	not
circRNA_08887|Chr6:19003638_19027905_+	2.17384558974391	2.0245716404916	1.5315722300515	1.32189106120286	0.1862044294024	0.934834436828462	not
circRNA_01678|Chr10:86734306_86738981_+	2.28232242060973	2.11805446544649	1.60232797529834	1.3218607539147	0.186214523177495	0.934834436828462	not
circRNA_04104|Chr17:5511386_5564210_+	2.80386707625722	1.68201298071273	1.27369484500025	1.32057767786004	0.186642219848585	0.934834436828462	not
circRNA_10993|Chr9:31657373_31693992_-	1.12088510121195	2.99358312948763	2.26787397274329	1.31999536370467	0.186836565930534	0.934834436828462	not
circRNA_07983|Chr5:8750350_8755507_+	1.13257585874794	3.00283745466259	2.27543537984202	1.31967599751001	0.18694321715528	0.934834436828462	not
circRNA_05929|Chr2:196028877_196030117_+	2.19220154823616	2.04359836284704	1.55029343618247	1.31820100321092	0.187436369792101	0.934834436828462	not
circRNA_01192|Chr10:11650916_11670969_+	1.13882033417182	3.00766413385944	2.28333822588645	1.3172223456697	0.18776410579822	0.934834436828462	not
circRNA_08328|Chr5:103106261_103201011_+	7.53295225355985	-0.929386991298953	0.707085529231709	-1.31439119155612	0.188714593180422	0.934834436828462	not
circRNA_09793|Chr7:59566764_59587384_-	2.09914811432173	-2.15354736129487	1.63977325706382	-1.31332021181453	0.189075070641859	0.934834436828462	not
circRNA_10207|Chr8:23782287_23787900_+	2.53090887799919	2.12475906043342	1.61980134320134	1.31174052259649	0.189607699123906	0.934834436828462	not
circRNA_10726|Chr8:104493052_104514522_-	10.3420324617959	0.774382763627601	0.590675358097755	1.31101247582338	0.189853548682102	0.934834436828462	not
circRNA_04145|Chr17:5546407_5582943_+	4.69768080408145	1.38200320327175	1.05507415916737	1.30986356860676	0.19024199357151	0.934834436828462	not
circRNA_06363|Chr20:37560453_37630229_-	1.04810413939585	-2.6983598259654	2.06060402885966	-1.3094994419955	0.190365226645028	0.934834436828462	not
circRNA_09855|Chr7:73684650_73748233_-	5.03821264467613	1.13694980068991	0.869661196139723	1.30734797152804	0.191094558838623	0.934834436828462	not
circRNA_05274|Chr2:21559370_21611712_-	7.35678488658747	-0.95717153994793	0.732678628383126	-1.30640024543942	0.191416482432273	0.934834436828462	not
circRNA_00416|Chr1:128542589_128576607_-	2.86202926151884	1.819140035855	1.3946355059697	1.3043838537512	0.192102737560186	0.934834436828462	not
circRNA_05812|Chr2:183520240_183558410_-	6.50495407826464	1.14938339877435	0.881464332703637	1.30394771079273	0.192251411343954	0.934834436828462	not
circRNA_05918|Chr2:195671814_195672210_+	5.77053683971361	-0.95651840858575	0.73535118009132	-1.30076408997802	0.193339217172108	0.934834436828462	not
circRNA_05094|Chr19:39176540_39195019_+	1.09118295952115	2.96953443988562	2.28414338605054	1.3000648111764	0.193578756906894	0.934834436828462	not
circRNA_05149|Chr19:47047119_47053599_+	3.65652172457254	-1.3513185449094	1.03974415238834	-1.2996644816952	0.193715988850525	0.934834436828462	not
circRNA_09197|Chr6:78297628_78353348_+	2.13374155534714	1.92884474877056	1.4864751767253	1.297596339967	0.194426080513828	0.934834436828462	not
circRNA_01838|Chr10:104706087_104713428_-	0.581331698410506	-3.73511725906938	2.88172939183598	-1.29613740611838	0.194928149770618	0.934834436828462	not
circRNA_05186|Chr19:60234297_60277464_+	0.581331698410506	-3.73511725906938	2.88172939183598	-1.29613740611838	0.194928149770618	0.934834436828462	not
circRNA_00629|Chr1:185263914_185267832_+	2.52779883011588	-1.51868974425585	1.17176596130354	-1.29606917627678	0.194951653257921	0.934834436828462	not
circRNA_06926|Chr3:111249502_111253236_-	1.10172285518964	2.96012132242749	2.28400041299188	1.29602486303842	0.194966919182235	0.934834436828462	not
circRNA_00512|Chr1:161928871_161932898_+	0.802258515714144	-3.08485055960479	2.38068164060966	-1.29578457992174	0.195049712057183	0.934834436828462	not
circRNA_10880|Chr8:131848802_131872872_+	1.1140494619985	2.96273428502109	2.2869875999569	1.29547457322328	0.195156567247403	0.934834436828462	not
circRNA_04542|Chr18:4186495_4265124_-	3.46870934875152	1.59601488928517	1.23222103720241	1.29523424864479	0.195239433471037	0.934834436828462	not
circRNA_00684|Chr1:194915054_194917768_-	5.31948396648924	-1.10015667314757	0.850120038783231	-1.29411921017909	0.195624247027179	0.934834436828462	not
circRNA_02516|Chr13:35769419_35784163_-	0.929011886834313	-2.53551405017963	1.95982835557347	-1.29374291527572	0.195754236439992	0.934834436828462	not
circRNA_10357|Chr8:59022287_59025874_-	6.98594350490974	-0.963541986839087	0.74498402740505	-1.29337267833154	0.195882194935143	0.934834436828462	not
circRNA_08683|Chr5:156506448_156517254_+	1.48241205553022	-1.93130479816417	1.49425492107062	-1.292486824658	0.196188605764505	0.934834436828462	not
circRNA_09914|Chr7:78432827_78520474_+	27.0197907344285	-0.688878373788119	0.533357276985777	-1.29158896580779	0.19649952729973	0.934834436828462	not
circRNA_05243|Chr2:11485093_11492268_-	3.85265333790178	-1.39803724506599	1.08322294196012	-1.29062743310828	0.196832898656794	0.934834436828462	not
circRNA_05141|Chr19:44221577_44222547_-	1.10638581203301	2.95240735968571	2.28922277738887	1.2896985775466	0.197155333677776	0.934834436828462	not
circRNA_04872|Chr18:73479863_73490210_+	1.08063184590212	2.94386059619312	2.28445763800156	1.28864748779864	0.197520666172691	0.934834436828462	not
circRNA_04998|Chr19:24181887_24221057_+	7.15100635995851	-1.00657615748611	0.781380374026005	-1.28820250795371	0.197675479206304	0.934834436828462	not
circRNA_10737|Chr8:109044546_109052504_+	0.980091028147625	2.80559425882999	2.18069961196241	1.28655695788621	0.198248754146809	0.934834436828462	not
circRNA_06626|Chr3:29584278_29597359_-	1.05291605589592	2.9361127931837	2.28242750172217	1.28639914782323	0.198303795673696	0.934834436828462	not
circRNA_04686|Chr18:32064531_32094303_-	2.84642023739736	1.77119703876263	1.3801785367659	1.28331008748548	0.199383459972875	0.934834436828462	not
circRNA_02720|Chr13:89163767_89229970_-	1.0930720393105	2.9382338942014	2.29386961479419	1.28090710790684	0.200226295901869	0.934834436828462	not
circRNA_06745|Chr3:59648496_59680308_-	1.09796082407333	2.94160628104972	2.29983299659273	1.27905212483159	0.200878700997209	0.934834436828462	not
circRNA_04597|Chr18:17300168_17312861_+	2.62501947695704	-1.34738770290528	1.05484528251157	-1.27733206494243	0.201485037791745	0.934834436828462	not
circRNA_02383|Chr12:39497185_39518315_+	2.23116128595501	-1.48481905284138	1.1658237136041	-1.27362227712037	0.2027973133322	0.934834436828462	not
circRNA_11269|Chr9:94928477_94948583_+	7.04239921236546	1.0022350946024	0.788657687582328	1.27081129161982	0.20379579070416	0.934834436828462	not
circRNA_01061|Chr1:265714699_265724208_-	2.26838174488478	2.08228833375024	1.63865484619228	1.27073028135781	0.203824618939187	0.934834436828462	not
circRNA_09511|Chr6:133775080_133791177_+	3.234354577497	2.02213972268294	1.59180544289287	1.27034351573017	0.203962293898846	0.934834436828462	not
circRNA_04922|Chr18:86187348_86195782_+	1.33151898467245	-2.4580666782859	1.93739374130225	-1.26874915815185	0.204530543592255	0.934834436828462	not
circRNA_09586|Chr6:145546882_145578515_+	1.09578504373437	2.92633660809256	2.30744505231867	1.26821507847045	0.20472115374485	0.934834436828462	not
circRNA_04767|Chr18:56558432_56565168_+	1.37843675490835	-2.46003901615083	1.9409758498951	-1.2674238148217	0.205003788885863	0.934834436828462	not
circRNA_07867|Chr4:158521563_158539474_+	3.06329045980011	1.82411550446046	1.43946940975731	1.26721380259689	0.205078851746883	0.934834436828462	not
circRNA_10386|Chr8:60814789_60817064_-	0.888244886306306	-2.94496889106567	2.32939238224351	-1.26426484155893	0.206134984370127	0.934834436828462	not
circRNA_03754|Chr16:3060713_3068143_+	1.09209524453499	2.92231298926046	2.31147508776624	1.26426324243214	0.206135558146581	0.934834436828462	not
circRNA_03953|Chr16:54080267_54093004_-	4.96059880780521	1.24615036638607	0.985747047784756	1.26416849960293	0.206169554522328	0.934834436828462	not
circRNA_05685|Chr2:140524188_140529795_+	1.0685477421042	2.91533163136312	2.30616406987696	1.2641475380885	0.20617707664982	0.934834436828462	not
circRNA_00408|Chr1:127881908_127887913_+	3.33800301573587	1.59353394550715	1.26111240814522	1.26359389949295	0.206375824349067	0.934834436828462	not
circRNA_05881|Chr2:188281555_188301124_+	1.05241712132449	2.90924724039751	2.30242253795382	1.26355922618052	0.206388276160128	0.934834436828462	not
circRNA_11344|Chr9:113311763_113313484_-	1.08131747981107	2.91245000755129	2.30756999656113	1.26212856463362	0.206902528244877	0.934834436828462	not
circRNA_04605|Chr18:17496797_17556889_+	1.03489797274958	2.90398844558367	2.30205573697916	1.26147616625234	0.207137341712158	0.934834436828462	not
circRNA_03238|Chr14:84719215_84751768_-	0.857669643489464	-2.98011685505686	2.36345615096272	-1.26091480641304	0.207339543015509	0.934834436828462	not
circRNA_08133|Chr5:58792581_58794404_+	2.85503897970374	-1.52441999240956	1.20972848373208	-1.26013399941336	0.207621027063179	0.934834436828462	not
circRNA_08326|Chr5:103104514_103201011_+	1.05968450913465	2.90510923330629	2.30658438783185	1.25948534492469	0.207855080312956	0.934834436828462	not
circRNA_07524|Chr4:66193731_66196279_+	1.91917682358078	-1.55098399654661	1.23206845740554	-1.25884563250052	0.208086094363027	0.934834436828462	not
circRNA_06443|Chr20:50177601_50238980_+	0.740603758324614	-3.09808449533354	2.46121528819687	-1.25876208805905	0.208116277813955	0.934834436828462	not
circRNA_04873|Chr18:73479863_73498648_+	1.06312132315546	2.90422965773823	2.31252361157051	1.25587027228919	0.209163008275779	0.934834436828462	not
circRNA_04896|Chr18:77466020_77520779_-	0.941220174106174	2.75426691041096	2.19398927883027	1.25536935708246	0.209344707904599	0.934834436828462	not
circRNA_06220|Chr20:12564372_12593991_+	0.639525582094268	-3.87450307957868	3.08660414807533	-1.25526400332049	0.209382937979718	0.934834436828462	not
circRNA_07531|Chr4:66195236_66207619_+	5.73587572056777	1.1792313384662	0.939496946138393	1.2551731469838	0.209415911385567	0.934834436828462	not
circRNA_05080|Chr19:37195834_37203485_+	3.04389902531997	-1.48278800561538	1.18243523456945	-1.25401202726785	0.209837633875388	0.934834436828462	not
circRNA_01056|Chr1:265646932_265653628_-	3.87241760850851	-1.19317864615079	0.951737227386541	-1.25368495821819	0.209956537339529	0.934834436828462	not
circRNA_01496|Chr10:66957634_66970781_+	0.641374934923511	-3.87069422420071	3.08753695663503	-1.25365113958642	0.209968834627467	0.934834436828462	not
circRNA_04012|Chr16:71103627_71106610_+	0.641374934923511	-3.87069422420071	3.08753695663503	-1.25365113958642	0.209968834627467	0.934834436828462	not
circRNA_05437|Chr2:55939983_55962855_+	0.641374934923511	-3.87069422420071	3.08753695663503	-1.25365113958642	0.209968834627467	0.934834436828462	not
circRNA_11233|Chr9:92380210_92405119_-	0.641374934923511	-3.87069422420071	3.08753695663503	-1.25365113958642	0.209968834627467	0.934834436828462	not
circRNA_09871|Chr7:74559549_74561933_+	1.02081306154818	2.88277150152316	2.3043087405853	1.25103526743162	0.21092161069588	0.934834436828462	not
circRNA_08091|Chr5:47876040_47883409_+	1.8422605362134	-1.92908443419458	1.54302768709717	-1.25019430974935	0.211228574957646	0.934834436828462	not
circRNA_04751|Chr18:48853173_48874963_+	3.3017981933682	1.60105241035356	1.28083099796453	1.25001066721364	0.211295650646059	0.934834436828462	not
circRNA_04907|Chr18:79530861_79532387_-	2.9062371769341	-1.49770087959653	1.19845668945129	-1.24969128444871	0.211412342320176	0.934834436828462	not
circRNA_10818|Chr8:118616528_118620855_+	0.89713100030963	-2.72031381973018	2.17760570516053	-1.2492223974632	0.211583742186135	0.934834436828462	not
circRNA_03767|Chr16:4222176_4283627_+	0.796381272999416	-3.30698541123969	2.65279090980916	-1.24660613055161	0.212541952740274	0.934834436828462	not
circRNA_01640|Chr10:82136264_82144152_-	1.16022118002539	3.03340279675431	2.43470857613769	1.24589974606586	0.212801203337915	0.934834436828462	not
circRNA_02067|Chr11:64795077_64815165_+	2.67233197194814	-1.52256046149741	1.2225424996522	-1.24540493433198	0.212982940436825	0.934834436828462	not
circRNA_06669|Chr3:46525736_46558304_-	1.38464639269362	-2.22154861833553	1.78394010401493	-1.2453044882705	0.213019846481533	0.934834436828462	not
circRNA_07945|Chr4:183514186_183578110_-	0.9458654258306	2.73715541426021	2.20073690712201	1.24374494988576	0.213593446868556	0.934834436828462	not
circRNA_10828|Chr8:119447348_119465058_+	1.05461127590585	2.88132766314977	2.3171250602825	1.24349251257008	0.213686398367247	0.934834436828462	not
circRNA_06367|Chr20:37595665_37617612_-	9.02021906471338	-0.844795987819529	0.67991969481598	-1.24249377428046	0.214054436098935	0.934834436828462	not
circRNA_05635|Chr2:127509319_127515752_+	1.03243641796009	-2.59063245597844	2.08558311454822	-1.24216217416951	0.214176732670577	0.934834436828462	not
circRNA_01626|Chr10:78117809_78126033_-	2.61175797767942	1.62682520445044	1.30985332348107	1.24199036280412	0.214240117787293	0.934834436828462	not
circRNA_08705|Chr5:160042151_160043135_-	1.04013117477732	2.86802716813067	2.31130173209428	1.24087094657777	0.214653427095253	0.934834436828462	not
circRNA_04126|Chr17:5524117_5530105_+	2.96028954129866	4.39360950245351	3.54187768717699	1.24047465511306	0.214799882959339	0.934834436828462	not
circRNA_05603|Chr2:120517204_120520196_-	1.05088155929625	2.87463490485445	2.31810547765901	1.24007942371866	0.214946018782606	0.934834436828462	not
circRNA_00723|Chr1:198965547_198968419_+	1.30409036974246	-2.06255522666388	1.66408508169067	-1.23945298792558	0.215177788624295	0.934834436828462	not
circRNA_08485|Chr5:136420692_136471341_+	16.7814087508429	0.911681930203514	0.735841864667445	1.23896447590073	0.21535865411308	0.934834436828462	not
circRNA_04122|Chr17:5514017_5571375_+	21.1193659938625	0.632631519827208	0.510721494544807	1.23870157529018	0.215456035108267	0.934834436828462	not
circRNA_05225|Chr2:5633258_5640909_+	0.782054632671725	-3.30697297030078	2.67052171792307	-1.23832468693522	0.215595693623415	0.934834436828462	not
circRNA_05676|Chr2:139502624_139520450_-	10.5995474742844	0.798452495779233	0.644953906395052	1.23799931725688	0.215716313982582	0.934834436828462	not
circRNA_10165|Chr8:7874228_7953107_-	1.4365678663298	-2.18433512051091	1.76717309348719	-1.23606178056985	0.216435600042855	0.934834436828462	not
circRNA_11086|Chr9:61355085_61359768_-	2.18175650481751	2.02131664748629	1.63624343900216	1.23533980293235	0.21670406612993	0.934834436828462	not
circRNA_10209|Chr8:23805549_23884848_+	1.11859955298499	3.0165729273039	2.44456142123916	1.23399350946755	0.217205322819734	0.934834436828462	not
circRNA_11424|ChrX:10405246_10406540_-	1.03153732451959	2.87301612481852	2.32988761743484	1.23311360742011	0.217533381358714	0.934834436828462	not
circRNA_09770|Chr7:57341120_57356339_-	0.918879552035319	2.72342569415756	2.21072736281399	1.23191386688722	0.217981260853848	0.934834436828462	not
circRNA_04592|Chr18:17224244_17258865_+	0.814174892620016	-2.9639930828985	2.40617450285692	-1.23182798229275	0.218013348147982	0.934834436828462	not
circRNA_03316|Chr14:108078799_108093840_+	1.03984950158491	-2.55656378245476	2.0781582486096	-1.23020649854997	0.218619786986744	0.934834436828462	not
circRNA_00927|Chr1:243233767_243276527_+	2.2655488903266	2.06226243113802	1.67647443269781	1.23011862925902	0.218652684894474	0.934834436828462	not
circRNA_10240|Chr8:28018432_28026404_-	21.7576525695987	0.753337584786902	0.613143794140649	1.22864749180531	0.219204001087332	0.934834436828462	not
circRNA_07743|Chr4:129724302_129789115_-	1.12677295522492	3.00743029051015	2.44800105103863	1.22852491800776	0.219249981242491	0.934834436828462	not
circRNA_03818|Chr16:9943192_9946132_+	1.01946199165925	2.84772558451108	2.3200312786225	1.22745137565641	0.219652986777178	0.934834436828462	not
circRNA_02052|Chr11:57955724_57965693_-	7.90916154258845	0.90330348761175	0.737135645093713	1.22542369728561	0.220415622870914	0.934834436828462	not
circRNA_02006|Chr11:38536167_38545947_+	0.992931373641516	2.83763951707195	2.31730873844262	1.22454098152628	0.220748216377407	0.934834436828462	not
circRNA_02635|Chr13:73239822_73265813_+	4.2049090095154	-1.11933980967514	0.914115119330958	-1.22450639531527	0.220761255243446	0.934834436828462	not
circRNA_07463|Chr4:58714647_58739890_+	18.8237450134103	0.576807207119831	0.471353711306407	1.22372475973754	0.221056076070313	0.934834436828462	not
circRNA_06609|Chr3:22198808_22259630_-	14.8001291637667	-0.580979304344819	0.475305842695744	-1.22232729362159	0.221583881818722	0.934834436828462	not
circRNA_03243|Chr14:84742438_84766181_-	3.02350370373641	1.77441355548462	1.45198782090575	1.22205815361298	0.221685636297857	0.934834436828462	not
circRNA_00544|Chr1:165414771_165415667_+	16.9720149104511	-0.567197793834423	0.464591278021547	-1.22085329765514	0.222141569783467	0.934834436828462	not
circRNA_05368|Chr2:31816052_31816763_-	1.08386666117225	-2.71585545812909	2.22750261450493	-1.21923783184097	0.222753936757967	0.934834436828462	not
circRNA_01714|Chr10:91913305_91917394_-	1.02136787979216	2.83827780565337	2.32912667821321	1.21860173265919	0.222995391109616	0.934834436828462	not
circRNA_10444|Chr8:65512391_65580300_-	3.43674946015344	-1.31346232642651	1.07982149543608	-1.21636986481369	0.223844058230051	0.934834436828462	not
circRNA_06186|Chr20:5129033_5131408_+	12.4400031185644	0.802676670221874	0.659990584388627	1.21619412338347	0.223910981816761	0.934834436828462	not
circRNA_02046|Chr11:53511143_53519258_-	0.989523842286653	2.82628028429238	2.32568554563634	1.21524609790662	0.224272243416083	0.934834436828462	not
circRNA_04861|Chr18:71141382_71149287_+	4.5593929994604	1.19210120677181	0.981388556912873	1.21470868839328	0.224477217595818	0.934834436828462	not
circRNA_05245|Chr2:11780889_11790870_+	4.51578570654455	-1.02575681833672	0.84463690026859	-1.21443524194898	0.22458156459816	0.934834436828462	not
circRNA_10075|Chr7:129690245_129708614_-	0.984581470072446	2.81970601042876	2.32221026835461	1.21423371899335	0.224658487822009	0.934834436828462	not
circRNA_00897|Chr1:235653121_235656288_-	1.01460387983032	2.83095288180509	2.33193844439839	1.21399125633243	0.224751063069954	0.934834436828462	not
circRNA_09512|Chr6:133775080_133795645_+	1.75369652255645	-4.1476562003003	3.41713541239631	-1.21378163278338	0.224831121904527	0.934834436828462	not
circRNA_00392|Chr1:124576794_124584139_+	1.89586782649157	-2.0242549021083	1.66913990593419	-1.21275328383894	0.225224161175883	0.934834436828462	not
circRNA_11497|ChrX:51103376_51147562_-	1.15172212186362	2.99120484281221	2.46845093616457	1.2117740721474	0.225598875864186	0.934834436828462	not
circRNA_10811|Chr8:118210189_118214091_+	0.53508008396821	-3.61008212682841	2.98247861637902	-1.21043017944966	0.226113867254575	0.934834436828462	not
circRNA_03442|Chr15:23792824_23793336_+	1.14489225879182	2.98490222676368	2.4660996110746	1.21037374701301	0.226135510995334	0.934834436828462	not
circRNA_07625|Chr4:96732982_96767151_+	3.80391287608896	-1.11418882505803	0.921163694813062	-1.20954487387189	0.226453582117126	0.934834436828462	not
circRNA_07212|Chr3:175512077_175535023_+	0.932552033336074	-2.79751036293606	2.31391934878372	-1.2089921649199	0.226665855509975	0.934834436828462	not
circRNA_06404|Chr20:44890495_44931228_+	2.30651430506926	-1.53852614240717	1.27257276603508	-1.20898873798841	0.226667172099819	0.934834436828462	not
circRNA_02110|Chr11:71056741_71074618_-	1.00167957660707	2.82920454472936	2.34036616519961	1.20887260583348	0.226711792036599	0.934834436828462	not
circRNA_10263|Chr8:33312321_33368826_+	2.73596475760041	4.27793370237903	3.54255074164109	1.20758572406426	0.227206653157584	0.934834436828462	not
circRNA_02192|Chr11:88954162_88959874_-	1.08732793968424	2.9688807071547	2.46108617936449	1.20632943780999	0.227690491383472	0.934834436828462	not
circRNA_11244|Chr9:93660584_93677391_+	1.00984871506334	2.82368164697305	2.34161300683363	1.20587032901363	0.227867492740267	0.934834436828462	not
circRNA_05744|Chr2:154300069_154343682_-	3.76146341143726	-1.20808306971482	1.00238625665721	-1.20520713616283	0.228123348196691	0.934834436828462	not
circRNA_03154|Chr14:69800154_69851538_+	1.11574116432489	2.96372289003824	2.45962165753144	1.20495072116609	0.22822232626065	0.934834436828462	not
circRNA_03398|Chr15:4209704_4222294_+	3.33513464051923	-1.5621902926391	1.296602179305	-1.20483392483303	0.228267420637977	0.934834436828462	not
circRNA_07909|Chr4:177261696_177297215_-	1.01995793776893	2.81481509412365	2.33778743164905	1.20405091413213	0.228569900362958	0.934834436828462	not
circRNA_02151|Chr11:84619089_84633565_-	16.8803856434378	-0.562858098294012	0.467573327695085	-1.20378572718986	0.228672407662089	0.934834436828462	not
circRNA_03634|Chr15:61254886_61267231_+	0.991479546101442	2.81505495890358	2.33905674059963	1.20350007335946	0.228782862996715	0.934834436828462	not
circRNA_01223|Chr10:16724062_16730140_-	111.900558562666	0.285725364817219	0.237468643327091	1.20321302557685	0.228893895596298	0.934834436828462	not
circRNA_00283|Chr1:91560398_91562180_-	0.911460784612423	-2.58879669877165	2.15185852323809	-1.20305153466876	0.228956378554482	0.934834436828462	not
circRNA_07021|Chr3:123077758_123078115_+	0.907940687751083	-2.60456180793016	2.16502955033782	-1.20301443808181	0.228970733427014	0.934834436828462	not
circRNA_02017|Chr11:45475939_45476879_-	2.00113468106083	1.79376218227573	1.49174490828048	1.2024590614111	0.229185718237774	0.934834436828462	not
circRNA_01707|Chr10:91140959_91159440_+	0.743500056991618	-2.94873524673127	2.45537587775041	-1.20093028258992	0.229778246272476	0.934834436828462	not
circRNA_01621|Chr10:76395707_76399491_-	0.527745153842239	-3.59121047140343	2.99310508351022	-1.19982772779624	0.230206253078424	0.934834436828462	not
circRNA_07741|Chr4:129695266_129789115_-	0.527745153842239	-3.59121047140343	2.99310508351022	-1.19982772779624	0.230206253078424	0.934834436828462	not
circRNA_04231|Chr17:19160994_19250082_+	11.5769032460568	-0.729471129724851	0.60812687091931	-1.19953773564076	0.230318920825142	0.934834436828462	not
circRNA_01105|Chr1:278580846_278639634_+	0.870796543766434	2.6654648546766	2.2230907653931	1.19899056582392	0.230531613994288	0.934834436828462	not
circRNA_07433|Chr4:51893674_51905428_-	2.48313740088975	2.07271740095883	1.72995179475952	1.19813592912684	0.230864103465638	0.934834436828462	not
circRNA_05375|Chr2:33950934_33955969_-	27.47949153615	0.506761443211139	0.423229464923121	1.19736805967229	0.231163127357361	0.934834436828462	not
circRNA_11665|ChrX:128186178_128198293_-	3.26295619980538	-1.26080800332342	1.05353376399277	-1.19674190464016	0.231407168379548	0.934834436828462	not
circRNA_04504|Chr18:1318740_1340371_-	7.07001149298654	0.966481363445597	0.807679984550955	1.19661423079951	0.231456951119707	0.934834436828462	not
circRNA_10884|Chr8:131890854_131899165_-	0.969132181501557	2.80502564670177	2.34518401005826	1.19607912840583	0.231665681648103	0.934834436828462	not
circRNA_07243|Chr4:2557720_2564215_+	0.910096989107186	-2.58584293293649	2.16204229836164	-1.19601866017885	0.231689277247344	0.934834436828462	not
circRNA_08296|Chr5:93160495_93244204_-	0.985405859529221	2.80364249076366	2.34527382150769	1.19544356187854	0.231913774437608	0.934834436828462	not
circRNA_06756|Chr3:60610877_60628573_-	1.78803365518076	-2.00552073486404	1.67819645751041	-1.195045267727	0.232069344291382	0.934834436828462	not
circRNA_04264|Chr17:27571479_27602936_-	0.993988707137015	2.8026235507713	2.34780261579566	1.19372196449381	0.232586745655543	0.934834436828462	not
circRNA_02694|Chr13:82091840_82164226_+	2.17999129978539	2.05978927241136	1.72595120651974	1.19342265565246	0.232703886519233	0.934834436828462	not
circRNA_02585|Chr13:56114438_56129496_+	11.7781884928425	-0.665886127132179	0.559360509041714	-1.19044179266957	0.233872795057087	0.934834436828462	not
circRNA_08317|Chr5:101648419_101738333_+	1.11153073920363	2.94913992778081	2.47805852213612	1.19010100102019	0.234006696890089	0.934834436828462	not
circRNA_01476|Chr10:65494486_65495520_-	2.81548285064424	1.66964367536543	1.40315299511964	1.18992275337949	0.234076754530475	0.934834436828462	not
circRNA_04560|Chr18:8197399_8207099_-	2.89142538502277	1.77647412163979	1.49342320597188	1.18953161738485	0.234230536924	0.934834436828462	not
circRNA_02473|Chr13:25616432_25627356_-	1.10281419859826	2.94342702083244	2.47564060805389	1.1889557035285	0.234457098440861	0.934834436828462	not
circRNA_01304|Chr10:39727635_39776713_+	0.871172501178513	-2.79742772343577	2.35566802013091	-1.18753054315366	0.235018416363624	0.934834436828462	not
circRNA_01586|Chr10:73952261_73985026_-	0.871172501178513	-2.79742772343577	2.35566802013091	-1.18753054315366	0.235018416363624	0.934834436828462	not
circRNA_07767|Chr4:140870957_140876764_+	2.60523950120638	1.6427452483915	1.38538857947074	1.18576497073412	0.235715128613537	0.934834436828462	not
circRNA_02314|Chr12:25226326_25234184_+	1.96332651796732	1.84328385997317	1.55459629255935	1.1856993798297	0.235741039553861	0.934834436828462	not
circRNA_08279|Chr5:90935831_90954012_+	0.944000603191987	2.77382916698301	2.34102323140864	1.18487895795632	0.236065308139189	0.934834436828462	not
circRNA_05983|Chr2:206956965_206958869_-	1.08704304940333	-2.66891503688454	2.25357548029288	-1.18430248297593	0.236293346304132	0.934834436828462	not
circRNA_05155|Chr19:52169070_52171485_-	0.950902316282879	2.7799920615572	2.34750215872172	1.18423408099057	0.236320414645114	0.934834436828462	not
circRNA_00070|Chr1:20961258_20962540_-	13.3083479951012	-0.55891149797789	0.472299987007479	-1.18338241235022	0.236657624418092	0.934834436828462	not
circRNA_00258|Chr1:84542396_84642306_+	2.20010724441621	-1.75292110292202	1.48135082222073	-1.18332610791964	0.236679929582132	0.934834436828462	not
circRNA_08563|Chr5:144910322_144916596_-	1.07196104188824	2.92357419633418	2.47118478952118	1.18306579448502	0.236783072826257	0.934834436828462	not
circRNA_06433|Chr20:47860620_47896656_-	1.07614692087536	2.9234696545777	2.47281994546599	1.18224121409971	0.2371100036617	0.934834436828462	not
circRNA_07793|Chr4:148230154_148258399_+	1.07864089513038	2.92431775252324	2.47561773974727	1.18124769651302	0.237504338522334	0.934834436828462	not
circRNA_07154|Chr3:154514314_154533322_+	0.974050975042632	2.77914981195395	2.35319830952465	1.18100960752234	0.237598906670215	0.934834436828462	not
circRNA_03780|Chr16:6859944_6865217_+	0.805785327191093	-3.11447460811438	2.63898034002832	-1.18018105738558	0.2379282113298	0.934834436828462	not
circRNA_08145|Chr5:60778723_60780168_+	0.948397982748149	2.76796371780387	2.34614785262768	1.17979082806045	0.238083418346402	0.934834436828462	not
circRNA_06550|Chr3:12319999_12330607_-	1.08553667627254	2.933825363806	2.48728334011908	1.17953001834746	0.238187190780068	0.934834436828462	not
circRNA_07378|Chr4:28488037_28495139_+	2.23650045159375	2.06361859636879	1.74998649847515	1.17921972436183	0.238310693884664	0.934834436828462	not
circRNA_03692|Chr15:96717422_96720961_-	0.590030424041714	-3.75532891373453	3.18722679454849	-1.17824339333421	0.238699587691208	0.934834436828462	not
circRNA_07396|Chr4:31220330_31283358_+	0.590030424041714	-3.75532891373453	3.18722679454849	-1.17824339333421	0.238699587691208	0.934834436828462	not
circRNA_07622|Chr4:94696992_94716561_+	0.590030424041714	-3.75532891373453	3.18722679454849	-1.17824339333421	0.238699587691208	0.934834436828462	not
circRNA_05260|Chr2:20507150_20519067_+	4.74768125025618	-0.888094965767462	0.753927862034576	-1.17795748172885	0.238813557208346	0.934834436828462	not
circRNA_00680|Chr1:194864350_194917768_-	3.89335200930212	1.20734336126689	1.02578798048053	1.1769911368052	0.239199043881532	0.934834436828462	not
circRNA_06967|Chr3:113123899_113127143_-	0.514697065395427	-3.55680238862941	3.02213324360646	-1.17691779346727	0.239228319335476	0.934834436828462	not
circRNA_09749|Chr7:49113239_49155179_-	0.514697065395427	-3.55680238862941	3.02213324360646	-1.17691779346727	0.239228319335476	0.934834436828462	not
circRNA_01637|Chr10:81798931_81799587_+	0.844090339861211	2.63091372887348	2.23561605222514	1.17681823149145	0.239268064167113	0.934834436828462	not
circRNA_02921|Chr13:113729860_113735417_+	0.972437936738247	2.76694279782307	2.35247728799479	1.17618257653045	0.23952192544188	0.934834436828462	not
circRNA_10986|Chr9:31330352_31342685_-	0.958699655623998	2.77049887144874	2.35858963611093	1.17464217981429	0.240137900717549	0.934834436828462	not
circRNA_09474|Chr6:126864143_126920815_+	0.967355386322136	2.76893645354927	2.35949638960279	1.17352858251901	0.240583901758752	0.934834436828462	not
circRNA_01981|Chr11:34865447_34879143_+	1.19513376221799	-2.01730805786046	1.71931409404594	-1.17332142209878	0.240666934831899	0.934834436828462	not
circRNA_07416|Chr4:38838812_38873762_-	3.49285558246749	-1.12122867365661	0.955775758825748	-1.17310850720271	0.240752295420998	0.934834436828462	not
circRNA_02364|Chr12:37625064_37629278_+	1.11195568161935	2.92881258630695	2.49695673614241	1.17295287656114	0.240814703432919	0.934834436828462	not
circRNA_00786|Chr1:212334553_212337007_-	0.945265912635718	2.75930628944942	2.35498372473859	1.17168805052176	0.241322322303442	0.934834436828462	not
circRNA_09998|Chr7:114534021_114540933_-	3.67624983373753	-1.21129752133425	1.03472066777641	-1.17065171215464	0.241738802201796	0.934834436828462	not
circRNA_02989|Chr14:9421418_9422999_-	0.933514523555444	2.76235013720696	2.36008213776761	1.17044660988785	0.241821287881257	0.934834436828462	not
circRNA_09326|Chr6:108857237_108862500_+	0.801097531610831	-2.84907925546171	2.43460777292305	-1.17024158353074	0.24190376282523	0.934834436828462	not
circRNA_10539|Chr8:72052775_72057685_+	1.05066313517677	-2.64111176817909	2.25779800120682	-1.16977327766584	0.242092220151762	0.934834436828462	not
circRNA_00183|Chr1:61388743_61406321_+	1.07709271409941	2.91069231268997	2.48964432559082	1.16911973440191	0.242355393997164	0.934834436828462	not
circRNA_04099|Chr17:5511386_5537540_+	5.51243784441307	1.01522995478656	0.870495854398002	1.16626627186944	0.243506805376698	0.934834436828462	not
circRNA_00563|Chr1:170226074_170228277_-	0.936581744592614	2.74775502362075	2.35606384568602	1.16624811702447	0.243514143390383	0.934834436828462	not
circRNA_03335|Chr14:110683107_110691731_+	0.685395441951218	-2.94896977037103	2.53061474808879	-1.1653175468918	0.243890478990524	0.934834436828462	not
circRNA_08759|Chr5:167516581_167615430_+	3.04669236472865	-1.2652175231912	1.0861962613553	-1.1648148389063	0.244093951008165	0.934834436828462	not
circRNA_00450|Chr1:136739007_136739837_-	2.61929373142501	1.71399440782972	1.47179055449894	1.16456407645124	0.244195492142292	0.934834436828462	not
circRNA_10381|Chr8:60441497_60471827_-	4.43774132874072	-1.00953559883565	0.866905770127096	-1.16452748801942	0.244210310359671	0.934834436828462	not
circRNA_07276|Chr4:8141791_8149019_+	0.931071568839001	2.75215145588222	2.36743206961599	1.16250493148411	0.245030422694198	0.934834436828462	not
circRNA_00193|Chr1:63842808_63920657_+	2.42982315839096	4.10847795952567	3.54363892947209	1.15939519835271	0.246295133107335	0.934834436828462	not
circRNA_09122|Chr6:71770162_71823321_-	1.5837677007408	-1.86212419771646	1.60757820809283	-1.15834127903837	0.246724792180113	0.934834436828462	not
circRNA_05832|Chr2:185599195_185617434_+	2.88740805170051	-1.38272190605635	1.19458155020865	-1.15749477782813	0.247070271646038	0.934834436828462	not
circRNA_09255|Chr6:96876609_96878279_+	0.934086049553776	2.73314174520434	2.36178923298698	1.15723355286352	0.247176952820893	0.934834436828462	not
circRNA_09066|Chr6:49198513_49231465_-	2.6720185056919	-1.31320506838906	1.13554787000763	-1.15645064648859	0.247496875695791	0.934834436828462	not
circRNA_01271|Chr10:35898838_35901897_-	0.977439852273132	-2.90775903357302	2.51594799122962	-1.15573097842611	0.247791212808603	0.934834436828462	not
circRNA_01686|Chr10:88959731_88960323_+	1.05772269420537	2.89175552031678	2.50378410911218	1.15495401931525	0.248109256330756	0.934834436828462	not
circRNA_06850|Chr3:91122599_91173631_-	0.503012772453852	-3.52542883397541	3.05423855465827	-1.15427422281684	0.248387761120011	0.934834436828462	not
circRNA_09024|Chr6:38565458_38588169_+	2.02509374248397	-1.61808850059474	1.40209171355424	-1.15405325126197	0.248478337698524	0.934834436828462	not
circRNA_02537|Chr13:47422650_47432102_-	0.940401544456649	2.73197656070505	2.36791212828045	1.15374913117616	0.248603034762988	0.934834436828462	not
circRNA_08098|Chr5:48321202_48330517_+	0.91477887336433	2.73373735407849	2.37002598276189	1.15346303119122	0.248720383070615	0.934834436828462	not
circRNA_02599|Chr13:60410310_60430700_-	0.931659451249556	2.73136427398524	2.36854605896574	1.15318182800208	0.248835760625436	0.934834436828462	not
circRNA_11254|Chr9:94463647_94464799_+	10.5862261550754	-0.641919744059475	0.556789244371001	-1.15289537387642	0.248953331112581	0.934834436828462	not
circRNA_08637|Chr5:150850432_150865550_+	16.6137390015809	-0.742732231309822	0.644723012101961	-1.15201756005005	0.249313857529307	0.934834436828462	not
circRNA_11564|ChrX:71119280_71121063_-	3.70812271324349	1.37416408977162	1.19307025896059	1.1517880690185	0.249408171803814	0.934834436828462	not
circRNA_07145|Chr3:153005835_153065992_-	1.05770332889945	-2.61252604429756	2.27195260778412	-1.1499034070282	0.250183657476357	0.934834436828462	not
circRNA_09437|Chr6:124386601_124400951_-	4.85949270772392	1.0328994666482	0.898393886910548	1.14971782610877	0.250260109808019	0.934834436828462	not
circRNA_09909|Chr7:78404132_78433970_+	1.04885946123581	2.88101709645975	2.50614771949193	1.14957992062967	0.250316932224148	0.934834436828462	not
circRNA_05877|Chr2:188269009_188301124_+	2.43578701408623	1.5504414491958	1.34904535622457	1.14928785903452	0.250437302694177	0.934834436828462	not
circRNA_00160|Chr1:56848551_56915732_-	0.850480388251221	2.59027288462579	2.25443815834022	1.14896604062665	0.250569983954247	0.934834436828462	not
circRNA_07500|Chr4:64509477_64534935_-	1.035188306588	2.86508021120155	2.49376392097663	1.14889793179761	0.250598070569738	0.934834436828462	not
circRNA_03984|Chr16:62132750_62160831_-	3.07804984534536	1.49677905795128	1.30297165920391	1.14874260493569	0.250662132246988	0.934834436828462	not
circRNA_06670|Chr3:46525736_46564806_-	2.34918856297585	-1.43735309551286	1.25130678544738	-1.14868161207882	0.250687290742922	0.934834436828462	not
circRNA_10505|Chr8:70372601_70388162_+	1.99415390006258	1.77947954822686	1.54916953232937	1.14866676053924	0.250693417012358	0.934834436828462	not
circRNA_04311|Chr17:53483964_53542696_+	0.916187905934737	2.71580501729859	2.3647548068149	1.14845099774066	0.250782431091344	0.934834436828462	not
circRNA_05711|Chr2:145443086_145486600_-	2.78236161827626	1.71147402646407	1.49289600362763	1.14641208919128	0.251624682915058	0.934834436828462	not
circRNA_10750|Chr8:109302672_109306182_+	0.824094905825615	2.58375882742954	2.25429928685829	1.14614720524993	0.251734248345201	0.934834436828462	not
circRNA_09107|Chr6:55920976_55927287_+	0.896951733439253	2.71080990567499	2.36602276982364	1.14572435238104	0.251909224295208	0.934834436828462	not
circRNA_02331|Chr12:29976309_29988732_-	0.914103617690271	2.72001975583564	2.37534156933253	1.14510678841021	0.252164923787694	0.934834436828462	not
circRNA_09682|Chr7:30382502_30388657_-	5.33922438310294	-1.07587372106237	0.940775340127028	-1.14360323360208	0.252788220043259	0.934834436828462	not
circRNA_08530|Chr5:141151685_141155977_-	0.906940297526426	2.70991207605708	2.37048001826196	1.14319127568263	0.252959183736793	0.934834436828462	not
circRNA_06679|Chr3:46558206_46597439_-	0.909724911869531	2.70535868986572	2.36755665086738	1.14267960129891	0.253171642177448	0.934834436828462	not
circRNA_03759|Chr16:3060713_3089983_+	0.649805942222553	-2.94911431571348	2.58094155178295	-1.14265056241827	0.253183703484281	0.934834436828462	not
circRNA_03590|Chr15:51936366_51944899_-	22.8949184437867	0.475700617716807	0.416583376393531	1.14190974645957	0.253491536938707	0.934834436828462	not
circRNA_02812|Chr13:103344764_103362959_+	0.756238985236145	-2.82592032046923	2.47483902882799	-1.14186025335454	0.253512112238936	0.934834436828462	not
circRNA_04833|Chr18:65342733_65389384_+	0.777728945727681	-2.79725305142217	2.44978589431659	-1.14183572446543	0.253522309832863	0.934834436828462	not
circRNA_04309|Chr17:52477332_52555114_-	1.05396422270682	2.86361270305883	2.50838020269252	1.14161828417598	0.253612720535582	0.934834436828462	not
circRNA_04135|Chr17:5532157_5606503_+	1.03306186110981	2.87340259807535	2.51739842180412	1.14141749402389	0.25369622811887	0.934834436828462	not
circRNA_04531|Chr18:2038036_2047808_+	0.904879390756789	2.70670716825196	2.37141559092833	1.14138878845457	0.253708168180133	0.934834436828462	not
circRNA_04742|Chr18:44833464_44837220_+	2.26398330280294	-1.55740787080188	1.36484371789653	-1.1410887930833	0.253832974451391	0.934834436828462	not
circRNA_01619|Chr10:76391517_76399491_-	1.03714233015038	2.88147914723547	2.52721425746432	1.14017999808477	0.254211318812866	0.934834436828462	not
circRNA_11005|Chr9:38321692_38326937_+	2.09387543334604	-1.87236130591915	1.64355872930465	-1.1392116828775	0.254614873905892	0.934834436828462	not
circRNA_04060|Chr16:87439652_87518187_+	1.1084835230995	-2.34729119147773	2.06051502268985	-1.13917693665417	0.254629363021131	0.934834436828462	not
circRNA_06093|Chr2:235823630_235826673_-	2.39915879786479	-1.29455173726704	1.13734607026175	-1.13822148870582	0.255028007901538	0.934834436828462	not
circRNA_09943|Chr7:94710940_94750464_-	1.94594555057306	-1.47164195045986	1.29376104484832	-1.13749131365476	0.2553329537944	0.934834436828462	not
circRNA_02105|Chr11:70952862_70955449_-	0.857411667189572	-2.97933035000987	2.62043410662405	-1.13696060606088	0.255554754311838	0.934834436828462	not
circRNA_11012|Chr9:41309609_41321601_-	1.03623447058027	2.85321913650082	2.51149284988097	1.13606500477835	0.255929359745603	0.934834436828462	not
circRNA_02573|Chr13:52244119_52245220_-	0.813201869052175	2.56428486408338	2.25894522809164	1.13516911884123	0.25630446576487	0.934834436828462	not
circRNA_04623|Chr18:25055044_25059278_+	3.56833393383521	1.32067939948175	1.16426315507111	1.1343478437236	0.256648667664929	0.934834436828462	not
circRNA_11500|ChrX:51713405_51794841_+	2.02129088251901	-1.5803189437587	1.39369025646007	-1.13390973097039	0.256832414865162	0.934834436828462	not
circRNA_07623|Chr4:95892497_95912787_+	0.883598383499088	2.69423696171039	2.3760886142256	1.13389582593008	0.256838248220001	0.934834436828462	not
circRNA_00382|Chr1:122605161_122613766_-	3.04450433475492	-1.35518839767134	1.19691406944032	-1.13223533106686	0.25753550993262	0.934834436828462	not
circRNA_03480|Chr15:28556321_28560212_+	15.9898944726794	-0.578185640450283	0.51074219795564	-1.13204987323272	0.257613467350964	0.934834436828462	not
circRNA_01235|Chr10:18396548_18408507_-	1.02275149278678	2.84600164543482	2.51433881662002	1.13190856642807	0.257672876819493	0.934834436828462	not
circRNA_03732|Chr16:2115374_2126628_-	2.18121852520525	-1.45725368661757	1.28752287653113	-1.1318274130738	0.257707000333318	0.934834436828462	not
circRNA_06712|Chr3:55157605_55165724_+	0.997813836421576	2.84748089042383	2.51717616042124	1.13122034730669	0.257962359905505	0.934834436828462	not
circRNA_03897|Chr16:36001374_36055349_+	0.950339418842201	-2.42496182005907	2.14443513177369	-1.13081612221739	0.258132492721078	0.934834436828462	not
circRNA_02090|Chr11:70086253_70096544_-	0.892565684114952	2.68955787102562	2.38037264095895	1.12988942350728	0.258522821129794	0.934834436828462	not
circRNA_02131|Chr11:73962693_73965949_+	1.00135712734752	2.84253027056323	2.51849974859897	1.12866013671215	0.259041231598464	0.934834436828462	not
circRNA_01569|Chr10:72924683_72931437_+	0.906765207614045	2.68339168063634	2.37782482771196	1.12850688131573	0.259105912376692	0.934834436828462	not
circRNA_07935|Chr4:182811463_182817396_-	0.906765207614045	2.68339168063634	2.37782482771196	1.12850688131573	0.259105912376692	0.934834436828462	not
circRNA_04377|Chr17:75295083_75392493_+	18.407697715586	-0.727818938589152	0.645115393276772	-1.1281996154088	0.259235626326625	0.934834436828462	not
circRNA_00233|Chr1:80047952_80048604_-	0.48834291220191	-3.4851691299224	3.08947100994425	-1.12807957048456	0.259286316152549	0.934834436828462	not
circRNA_02450|Chr12:51989340_51997274_+	0.48834291220191	-3.4851691299224	3.08947100994425	-1.12807957048456	0.259286316152549	0.934834436828462	not
circRNA_09918|Chr7:78462288_78483457_+	0.48834291220191	-3.4851691299224	3.08947100994425	-1.12807957048456	0.259286316152549	0.934834436828462	not
circRNA_02706|Chr13:83643437_83660292_-	2.59245295496645	1.64299433843541	1.45703274340733	1.12763034727222	0.259476064772237	0.934834436828462	not
circRNA_03794|Chr16:7463251_7469429_+	1.01569108643241	2.82895106009213	2.50943932197138	1.12732395452772	0.259605537989504	0.934834436828462	not
circRNA_01875|Chr10:110535457_110536927_-	1.02348203632571	-2.60204878524292	2.3081885401408	-1.1273120631143	0.259610563878128	0.934834436828462	not
circRNA_06920|Chr3:107229486_107246956_+	3.36981039214074	1.24570099598483	1.106898584942	1.12539758649172	0.260420593366851	0.934834436828462	not
circRNA_02333|Chr12:30068980_30083826_-	13.8464325991484	-0.571563628132205	0.508034016853599	-1.12504991628723	0.260567882676511	0.934834436828462	not
circRNA_11504|ChrX:51958187_52025855_+	3.65860588409918	-1.30492912395312	1.16032215209851	-1.12462657167502	0.260747308995631	0.934834436828462	not
circRNA_03792|Chr16:7438795_7448948_+	0.897523011450031	2.68051433682197	2.38414055926183	1.12431053043781	0.260881312585525	0.934834436828462	not
circRNA_00992|Chr1:255727112_255812527_-	0.996542265593545	-2.37933491032278	2.11711385694957	-1.12385779466346	0.261073358546432	0.934834436828462	not
circRNA_11100|Chr9:65361368_65366621_-	0.975776381518635	2.82360838087163	2.51326414963981	1.12348253615773	0.261232613510526	0.934834436828462	not
circRNA_03973|Chr16:54952437_54953007_-	1.59043407487018	-1.78842980457979	1.59202447798293	-1.12336828315963	0.261281114373592	0.934834436828462	not
circRNA_05026|Chr19:29916812_29919475_-	2.23528980025533	-1.29167015059983	1.15054745924079	-1.12265699274341	0.261583200078559	0.934834436828462	not
circRNA_02952|Chr14:2977679_3011669_+	2.02222728098095	1.87213256865367	1.66835937679678	1.12213986668036	0.261802975499971	0.934834436828462	not
circRNA_08125|Chr5:58551128_58577339_+	1.02662003765518	2.83276354567192	2.52551506800889	1.12165774877172	0.262007987577122	0.934834436828462	not
circRNA_08241|Chr5:90110029_90128003_-	0.63675785377574	-2.91533007363805	2.59920460175863	-1.12162392743747	0.262022373661216	0.934834436828462	not
circRNA_05531|Chr2:89498122_89498400_-	2.53691339300097	-1.4624039215603	1.30432464000605	-1.12119627024259	0.262204326999749	0.934834436828462	not
circRNA_10883|Chr8:131890854_131893013_-	1.31826586835967	-2.19667131675039	1.95922785707603	-1.12119236607259	0.26220598849095	0.934834436828462	not
circRNA_09688|Chr7:30721656_30735182_+	6.00963696448552	-0.815900045358473	0.727978921837619	-1.12077427090735	0.262383958655918	0.934834436828462	not
circRNA_04594|Chr18:17224244_17289722_+	3.09299418093437	-1.22814935369865	1.09787833291149	-1.11865706506995	0.263286468505033	0.934834436828462	not
circRNA_07546|Chr4:66463926_66473208_-	7.99799369942095	0.850081195345733	0.760022061094783	1.11849542120031	0.263355461006312	0.934834436828462	not
circRNA_00687|Chr1:194917622_194924798_-	220.444545924966	-0.961126317408808	0.859366866594836	-1.11841211800169	0.263391021175811	0.934834436828462	not
circRNA_01314|Chr10:43142689_43158515_+	2.48736746225804	-1.35646163266567	1.21322563454518	-1.11806212632013	0.263540460567695	0.934834436828462	not
circRNA_09522|Chr6:133781273_133795645_+	0.989720033216027	2.81715807702116	2.52156752221642	1.11722492148254	0.263898167454903	0.934834436828462	not
circRNA_00956|Chr1:247931326_247945662_-	0.876730090220079	2.66870650228172	2.38873879292651	1.11720314928708	0.263907474380073	0.934834436828462	not
circRNA_04784|Chr18:59117084_59129266_+	1.95964713835071	1.83680752559095	1.64418135147687	1.11715628202512	0.263927509420888	0.934834436828462	not
circRNA_09523|Chr6:133784834_133791177_+	0.933208823804493	-2.40544692608636	2.15494641896511	-1.11624442488067	0.264317523233001	0.934834436828462	not
circRNA_07129|Chr3:151440246_151465972_-	1.28720890437169	-2.21240029034965	1.98248062208979	-1.11597574558761	0.264432516805573	0.934834436828462	not
circRNA_04364|Chr17:68532278_68539721_-	1.59965560590798	-1.9567846102642	1.75449237106171	-1.11529958325215	0.264722063952835	0.934834436828462	not
circRNA_06341|Chr20:32560161_32568841_+	0.876694554486548	2.6845217448658	2.40760213594839	1.11501884168595	0.264842347658524	0.934834436828462	not
circRNA_07085|Chr3:141240315_141254397_+	0.895016297988838	2.67894387159387	2.40373415491492	1.11449257652566	0.265067927395538	0.934834436828462	not
circRNA_02178|Chr11:87902732_87908586_+	3.65332118649047	-1.13266434416605	1.01635878040476	-1.11443357011682	0.265093228315039	0.934834436828462	not
circRNA_10340|Chr8:57791873_57797597_-	2.20417678339463	1.92024494913637	1.72425782139381	1.11366463026053	0.265423088443228	0.934834436828462	not
circRNA_00781|Chr1:207221461_207228383_+	0.549749944220152	-3.64817959953503	3.27918897937184	-1.11252496348468	0.265912502975022	0.934834436828462	not
circRNA_04719|Chr18:41153344_41179151_+	0.549749944220152	-3.64817959953503	3.27918897937184	-1.11252496348468	0.265912502975022	0.934834436828462	not
circRNA_10377|Chr8:60403447_60471827_-	0.549749944220152	-3.64817959953503	3.27918897937184	-1.11252496348468	0.265912502975022	0.934834436828462	not
circRNA_10384|Chr8:60493750_60521742_-	0.549749944220152	-3.64817959953503	3.27918897937184	-1.11252496348468	0.265912502975022	0.934834436828462	not
circRNA_08593|Chr5:148050939_148057784_+	5.9562984839085	0.979366964968512	0.880879559698301	1.11180575617391	0.266221676412851	0.934834436828462	not
circRNA_06953|Chr3:112722217_112728973_-	0.734234194858232	-2.77569614516014	2.49945303746948	-1.11052142350726	0.266774401605395	0.934834436828462	not
circRNA_04302|Chr17:48705876_48741397_-	0.948028893437824	-2.19482891272455	1.97763545016421	-1.10982482263974	0.267074520608721	0.934834436828462	not
circRNA_05477|Chr2:58541820_58556489_+	0.968454508194269	2.80279958221461	2.52631022151541	1.10944394648942	0.267238712969582	0.934834436828462	not
circRNA_11206|Chr9:81734340_81749099_-	0.95849684614836	2.81049614020631	2.53332101445042	1.10941176588946	0.267252588922673	0.934834436828462	not
circRNA_03919|Chr16:39901511_39921459_+	2.81678202162783	1.75765128245567	1.58695963437455	1.10755890974404	0.268052357492364	0.934834436828462	not
circRNA_03125|Chr14:44491363_44492946_+	0.879524021411497	2.64573261843671	2.39153644123831	1.1062899033505	0.268601060512117	0.934834436828462	not
circRNA_00293|Chr1:92039556_92043956_-	0.874700890358209	-2.42791177004198	2.1951147478879	-1.10605232477167	0.26870387227877	0.934834436828462	not
circRNA_08762|Chr5:167526171_167581074_+	1.3521934548437	-1.99632774563665	1.80533350263451	-1.10579443782737	0.268815503042632	0.934834436828462	not
circRNA_07854|Chr4:158334034_158420230_+	0.980373711808345	2.80450984334403	2.53663774881832	1.10560124111159	0.268899152397421	0.934834436828462	not
circRNA_05201|Chr2:4098498_4188168_-	0.62951545673344	-2.88461973691142	2.61486322817576	-1.10316276041859	0.269956490027164	0.934834436828462	not
circRNA_11410|ChrX:2535024_2614552_+	0.888487633316398	2.64228909917908	2.39611638610551	1.10273821192538	0.270140867473782	0.934834436828462	not
circRNA_02500|Chr13:35579757_35608096_-	4.15532258280009	-1.12301896409952	1.01875074282313	-1.10234909963103	0.270309931140249	0.934834436828462	not
circRNA_00077|Chr1:21149313_21211619_+	0.905854020889706	2.65365168571597	2.40761039195243	1.10219315159377	0.270377708667779	0.934834436828462	not
circRNA_05076|Chr19:34750936_34752697_-	0.958973813861216	2.78964784865462	2.53120590937421	1.10210229769269	0.270417200606883	0.934834436828462	not
circRNA_09920|Chr7:78482254_78520474_+	9.05931842682216	0.718331597036068	0.65248643329829	1.10091422653025	0.270933989692623	0.934834436828462	not
circRNA_00138|Chr1:47030544_47032563_+	2.01393050044605	1.87003609330022	1.70088906995589	1.09944624039986	0.271573470848972	0.934834436828462	not
circRNA_09116|Chr6:71059861_71061841_-	0.856785945167865	-2.42360544860037	2.2049320660856	-1.09917465752266	0.27169189045094	0.934834436828462	not
circRNA_00440|Chr1:134799596_134817451_-	1.60096614107414	-1.7616511919045	1.60373035976197	-1.09847093757455	0.271998901383369	0.934834436828462	not
circRNA_05088|Chr19:38454046_38456078_-	2.63521850712359	1.65405742322758	1.50702853463736	1.09756211326523	0.272395744212459	0.934834436828462	not
circRNA_03183|Chr14:79281829_79296044_+	2.01926735974766	-1.65697338786687	1.51012518970284	-1.09724240027605	0.27253544270509	0.934834436828462	not
circRNA_08937|Chr6:24409224_24459158_+	1.00412295491756	2.78232893390605	2.53697420234794	1.09671155951489	0.272767501668958	0.934834436828462	not
circRNA_04490|Chr17:90409044_90434561_-	0.950808797104844	2.78009315193084	2.5358343689382	1.09632284583906	0.272937514971032	0.934834436828462	not
circRNA_04209|Chr17:12322146_12384765_+	0.860293439076808	2.63603696737691	2.40578242140503	1.09570879890186	0.273206230868773	0.934834436828462	not
circRNA_10292|Chr8:48153351_48153885_+	2.84765244238621	-1.33861705316571	1.22185277912765	-1.09556329210252	0.273269933272169	0.934834436828462	not
circRNA_04524|Chr18:2005294_2013322_+	6.91933898898939	0.880767855117508	0.8042054402487	1.09520255775083	0.273427905396927	0.934834436828462	not
circRNA_09528|Chr6:133785733_133795645_+	1.387191999305	-2.13040760425059	1.94538544761765	-1.09510822488136	0.27346922577002	0.934834436828462	not
circRNA_08600|Chr5:148835226_148847692_+	0.933005909744505	2.77734741815949	2.53680204365526	1.09482228820568	0.273594499923573	0.934834436828462	not
circRNA_04257|Chr17:25695158_25698516_+	0.94909833583086	2.78624659229086	2.54802809029226	1.09349131703304	0.274178139289094	0.934834436828462	not
circRNA_03236|Chr14:84403045_84407189_+	0.965945832672846	2.7743342694338	2.53859054763575	1.0928640193739	0.274453508038635	0.934834436828462	not
circRNA_02179|Chr11:88216042_88236708_-	0.895577374802253	2.63549182352883	2.41207591304193	1.09262391340127	0.274558958822273	0.934834436828462	not
circRNA_01117|Chr1:278679022_278731755_+	9.08621481326861	-0.705708966932536	0.646067244958661	-1.09231503754333	0.274694652952807	0.934834436828462	not
circRNA_07931|Chr4:181153728_181214993_+	2.08047926709716	3.87148024018415	3.54539067251222	1.09197563760748	0.274843809602347	0.934834436828462	not
circRNA_06542|Chr3:11850960_11859347_-	1.8280027949105	-1.69120494100795	1.54934228562157	-1.09156314695785	0.275025161981308	0.934834436828462	not
circRNA_03146|Chr14:66841542_66886417_-	0.944429586828578	2.7774616596719	2.54503149947459	1.09132702689349	0.275129009419519	0.934834436828462	not
circRNA_00854|Chr1:221158617_221158790_-	22.0979098511424	0.618422547222636	0.567232464160554	1.0902453337854	0.275605088604907	0.934834436828462	not
circRNA_05814|Chr2:183529282_183558410_-	1.03419757940683	-2.50075096634389	2.29503928513508	-1.08963318516646	0.275874758864006	0.934834436828462	not
circRNA_10229|Chr8:26267895_26271172_-	5.67753620943541	0.952151861557533	0.874463606759663	1.08884103832033	0.276223990947136	0.934834436828462	not
circRNA_04139|Chr17:5537447_5571375_+	4.1097259992912	1.17161392652852	1.07671547947164	1.08813697663513	0.276534642061845	0.934834436828462	not
circRNA_03603|Chr15:55100386_55104181_-	4.15938331971621	-0.992716635134895	0.912319489913541	-1.08812389312101	0.276540417116378	0.934834436828462	not
circRNA_04724|Chr18:44477275_44505692_+	1.00815980676493	-2.12986763527105	1.95863170181233	-1.08742630546635	0.276848450909016	0.934834436828462	not
circRNA_02552|Chr13:50211625_50220923_+	3.07982691498972	-1.57784792753103	1.45103982983292	-1.08739119015961	0.276863962954959	0.934834436828462	not
circRNA_02503|Chr13:35597462_35608096_-	16.9523489113881	-0.516821510535037	0.47535190622891	-1.08723979805849	0.276930846590274	0.934834436828462	not
circRNA_09273|Chr6:100396828_100397255_+	2.36148277649152	-1.4721151880636	1.35401275300214	-1.08722401971444	0.276937817950817	0.934834436828462	not
circRNA_04420|Chr17:79728108_79777211_-	2.75849877122228	-1.31404331319235	1.2089684398301	-1.08691283403314	0.277075333850674	0.934834436828462	not
circRNA_00796|Chr1:215905137_215907047_-	3.91513018843893	1.14722992933143	1.05665327115644	1.08572032155436	0.277602747150607	0.934834436828462	not
circRNA_09541|Chr6:135234357_135235783_-	0.614753063397828	-2.85718548904068	2.63221417329243	-1.08546846910517	0.277714221492754	0.934834436828462	not
circRNA_00519|Chr1:162639900_162643789_+	3.21081914168806	-1.14295043113884	1.0531129544272	-1.08530659159967	0.277785887426485	0.934834436828462	not
circRNA_10233|Chr8:26290097_26303578_-	4.55162793988186	0.984607183863069	0.907422274080015	1.08505952739733	0.277895291239454	0.934834436828462	not
circRNA_00163|Chr1:56859784_56880795_-	3.66715472597827	-2.4431543638925	2.25213465945522	-1.08481717717691	0.278002636127688	0.934834436828462	not
circRNA_02793|Chr13:100300002_100353039_-	0.968266762771924	2.757336201425	2.54248916449869	1.08450263620638	0.278141998764125	0.934834436828462	not
circRNA_05750|Chr2:154615331_154619566_+	3.06563411156055	1.33503854929627	1.23188961131554	1.08373228983608	0.278483514432894	0.934834436828462	not
circRNA_05720|Chr2:145485716_145513090_-	1.84608049579192	-1.68192873688945	1.55284776041221	-1.083125326106	0.2787527990013	0.934834436828462	not
circRNA_01435|Chr10:62566642_62575768_+	7.15018397944839	-0.719467619897933	0.665155341460935	-1.08165352520166	0.279406511247032	0.934834436828462	not
circRNA_02884|Chr13:107310007_107333625_+	3.36115605656534	-1.40352537324195	1.29821989092636	-1.08111528952191	0.279645833040342	0.934834436828462	not
circRNA_09142|Chr6:73357940_73385888_+	0.848846241042144	2.6050448885516	2.41395832756746	1.07915901397382	0.28051684721835	0.934834436828462	not
circRNA_04651|Chr18:27704440_27708817_-	0.978868795261929	2.75374052957478	2.55278869650179	1.07871855330148	0.280713212255417	0.934834436828462	not
circRNA_00146|Chr1:53327671_53332902_-	1.08101837201537	2.90681247822824	2.69734189469331	1.07765815076948	0.28118634096082	0.934834436828462	not
circRNA_06365|Chr20:37595665_37600513_-	1.06025538529646	2.90963371217125	2.70148543883435	1.07704956330496	0.28145812387098	0.934834436828462	not
circRNA_00755|Chr1:204830814_204842017_-	1.17630545589498	-2.01007711160059	1.86685773995117	-1.0767168105981	0.281606799885749	0.934834436828462	not
circRNA_07403|Chr4:34569949_34602713_+	12.8570240781834	0.564259675366666	0.524341393152282	1.07613032794226	0.281868973751847	0.934834436828462	not
circRNA_03112|Chr14:43420839_43430679_+	0.667319032385108	-3.0420190166519	2.82708602638634	-1.07602633533593	0.28191547858115	0.934834436828462	not
circRNA_04379|Chr17:75493645_75549932_+	0.600426423070137	-2.85711520992887	2.65558163549518	-1.07589055886663	0.281976204784006	0.934834436828462	not
circRNA_05056|Chr19:34239430_34241861_+	2.02536265992689	1.90303066779441	1.77001457041062	1.07514971888222	0.282307702699959	0.934834436828462	not
circRNA_07467|Chr4:58765341_58780524_+	0.824577730258929	2.59500956481427	2.4179790559694	1.07321424410514	0.283175001145063	0.934834436828462	not
circRNA_06273|Chr20:20259263_20303087_+	0.923338752021037	2.75440186995846	2.5702231514515	1.07165864893986	0.283873380323543	0.934834436828462	not
circRNA_07601|Chr4:87017858_87018778_-	0.937793028332398	2.73424621074458	2.55338448064628	1.07083215687616	0.284244905120394	0.934834436828462	not
circRNA_11643|ChrX:114956228_114999004_+	0.866239357245529	2.59289701159571	2.42180375453552	1.0706470360118	0.284328165761225	0.934834436828462	not
circRNA_06291|Chr20:26782635_26798155_+	1.40802442440726	-1.91939710580639	1.79330300614316	-1.07031388406269	0.284478046983648	0.934834436828462	not
circRNA_01102|Chr1:278580846_278608643_+	1.16436841785013	-2.19767150783473	2.05359819307317	-1.07015652587128	0.284548859206944	0.934834436828462	not
circRNA_06102|Chr2:238543065_238577394_+	3.18600784455444	-1.12131522551558	1.04815795981526	-1.06979603123294	0.284711129125652	0.934834436828462	not
circRNA_09716|Chr7:35090767_35118156_+	1.60015976899723	-1.70502551589135	1.59390816690792	-1.06971377102546	0.284748165790292	0.934834436828462	not
circRNA_03269|Chr14:88724076_88725530_-	1.13064586336352	-2.19265928741889	2.0499524258993	-1.0696147187206	0.284792767218968	0.934834436828462	not
circRNA_05988|Chr2:207119352_207127766_+	3.44739749426078	1.30580880094174	1.22145337952218	1.06906151543218	0.285041951370869	0.934834436828462	not
circRNA_06836|Chr3:81127393_81159096_+	25.5630964176607	-0.414276365937455	0.387722257093449	-1.06848745038025	0.28530068832447	0.934834436828462	not
circRNA_08828|Chr6:3328492_3345418_-	2.46205002356775	1.48889132203296	1.3939406891066	1.06811669511363	0.285467875864258	0.934834436828462	not
circRNA_10602|Chr8:79247771_79267233_+	0.919191883006599	2.73727173802682	2.56298367146724	1.06800201987233	0.285519600666304	0.934834436828462	not
circRNA_02817|Chr13:105693583_105701842_+	3.33253023635363	1.17807713162905	1.10319597986175	1.06787656330717	0.285576195691458	0.934834436828462	not
circRNA_09340|Chr6:109710612_109745287_+	6.33866715004434	-0.851793595435732	0.7979529884662	-1.06747340726554	0.285758115758455	0.934834436828462	not
circRNA_09836|Chr7:70526572_70526847_-	1.06271895609687	-2.23140519179863	2.0911277818539	-1.06708217984669	0.285934728022082	0.934834436828462	not
circRNA_01842|Chr10:105317626_105321068_-	0.866565162063017	-2.78684311947306	2.61165634905354	-1.06707879866469	0.285936254714556	0.934834436828462	not
circRNA_01524|Chr10:71297308_71306105_+	3.89238819680088	-1.11743972010744	1.04768704534427	-1.06657777727914	0.286162539911413	0.934834436828462	not
circRNA_04771|Chr18:56559741_56572913_+	0.927992971781564	2.72904136736117	2.55883513245823	1.06651707753419	0.286189963030943	0.934834436828462	not
circRNA_02778|Chr13:97559165_97566714_-	0.848944819691315	2.5819471782323	2.42175202391888	1.06614845480925	0.286356538680744	0.934834436828462	not
circRNA_11449|ChrX:20517911_20536573_+	0.948172083558822	2.73434324288075	2.56563990471768	1.06575487770239	0.286534463157235	0.934834436828462	not
circRNA_07506|Chr4:65585304_65613754_+	5.61331222342768	0.91209890556295	0.855944909262267	1.06560468517662	0.286602380398612	0.934834436828462	not
circRNA_03571|Chr15:47194510_47199746_+	3.69882377580551	-0.928664860929366	0.871562209762617	-1.0655175850067	0.28664177218061	0.934834436828462	not
circRNA_01726|Chr10:92406311_92476192_-	1.05780200054891	2.87941928807035	2.70478561694608	1.0645646997049	0.287072961339047	0.934834436828462	not
circRNA_06136|Chr2:247883196_247894081_-	3.62101076318687	-1.12826058499363	1.0601535403293	-1.06424262342526	0.287218802702801	0.934834436828462	not
circRNA_06436|Chr20:48249296_48250002_+	0.671810732600466	-3.00537084328074	2.82445341722369	-1.0640539599463	0.287304255807943	0.934834436828462	not
circRNA_05292|Chr2:21868418_21879597_-	1.05989165295412	2.88147122422754	2.70880610361983	1.06374214838669	0.287445525128417	0.934834436828462	not
circRNA_04434|Chr17:81877874_81923535_+	0.843508275313455	2.57989311657516	2.42578763385713	1.0635280189276	0.287542565746419	0.934834436828462	not
circRNA_06871|Chr3:94397499_94398038_-	1.72058853590995	-1.98933630776333	1.87058657017875	-1.06348262062698	0.287563142491076	0.934834436828462	not
circRNA_06446|Chr20:50659751_50699734_+	0.906156688638733	2.71871263952226	2.5566875222411	1.0633730621641	0.287612803871384	0.934834436828462	not
circRNA_09970|Chr7:109118960_109171920_-	0.931403977607799	2.72598020118402	2.56634098903833	1.06220498866969	0.288142635610697	0.934834436828462	not
circRNA_07752|Chr4:132075419_132114473_-	2.78798921032349	-1.40795438242893	1.32573017539903	-1.06202182657957	0.288225776589057	0.934834436828462	not
circRNA_03666|Chr15:70769052_70803614_+	0.819152533611407	2.57068524350631	2.42186040718339	1.06145062526374	0.288485160295392	0.934834436828462	not
circRNA_08088|Chr5:43659900_43661144_+	9.19633102878434	0.674911654015036	0.636276738973475	1.0607203008928	0.288817031265585	0.934834436828462	not
circRNA_02305|Chr12:24494972_24502367_-	0.936564408936099	2.71483233987573	2.55956211937644	1.06066280608072	0.288843168739863	0.934834436828462	not
circRNA_08758|Chr5:167516581_167581074_+	16.115298152105	-0.617847619325687	0.582532327455508	-1.06062374602357	0.288860926577164	0.934834436828462	not
circRNA_08245|Chr5:90817794_90827570_+	21.1965127980855	-1.01445643158315	0.956501352560525	-1.06059069217987	0.288875954389947	0.934834436828462	not
circRNA_00168|Chr1:56902969_56915732_-	3.73417330607543	-1.07363772702105	1.01257609508143	-1.06030325250243	0.289006660030713	0.934834436828462	not
circRNA_05004|Chr19:24502098_24528453_+	0.79123180341673	-2.58782947982019	2.44303568664418	-1.05926798121189	0.289477752624191	0.934834436828462	not
circRNA_01379|Chr10:52244575_52270583_-	0.851990186662318	2.57584739018938	2.43534655968178	1.05769233538818	0.290195730712615	0.934834436828462	not
circRNA_10196|Chr8:23035955_23048640_-	10.4883730333225	-0.659627210921316	0.623806817714954	-1.05742225347516	0.29031891976994	0.934834436828462	not
circRNA_08462|Chr5:129413066_129457884_+	4.00218618496474	-1.02095367265478	0.96597027063248	-1.05692038740105	0.290547923054768	0.934834436828462	not
circRNA_07718|Chr4:123652629_123657801_-	1.03937344232215	2.87152853828461	2.71711915989453	1.05682834255825	0.290589936631253	0.934834436828462	not
circRNA_02209|Chr12:587083_632694_-	6.16405353481102	0.878545081294381	0.832073815272385	1.0558499320241	0.291036781648319	0.934834436828462	not
circRNA_01165|Chr10:4583896_4592469_+	0.928688515148595	2.71078224139181	2.5676933190517	1.05572664043576	0.291093122302939	0.934834436828462	not
circRNA_00287|Chr1:91873487_91879026_+	0.957725641491865	-2.47384937782667	2.34457807711008	-1.05513627461531	0.291363003876857	0.934834436828462	not
circRNA_04455|Chr17:84888802_84904355_+	4.03296996941723	1.21743391958914	1.15518366674917	1.0538877536376	0.291934310336492	0.934834436828462	not
circRNA_05146|Chr19:46596136_46615244_+	1.22465036206368	-1.96191524076695	1.86235011243	-1.05346208947094	0.292129260493778	0.934834436828462	not
circRNA_01687|Chr10:89036545_89074755_+	1.22232025347366	-3.60333157539264	3.4249703868061	-1.05207670970635	0.292764356723932	0.934834436828462	not
circRNA_05346|Chr2:28986099_29006321_-	1.71860143263639	-1.63589993203988	1.55545907265624	-1.05171518865249	0.292930240331659	0.934834436828462	not
circRNA_09364|Chr6:109800721_109875835_+	0.93042560127092	2.7051531790833	2.57464835357662	1.0506884077297	0.293401721853547	0.934834436828462	not
circRNA_00521|Chr1:162684057_162691242_+	3.12233546219688	1.38073601075717	1.31557342517298	1.04953169799369	0.293933474223437	0.934834436828462	not
circRNA_00615|Chr1:178658486_178714887_+	2.07044456971834	-1.5676499905665	1.49532044072126	-1.04837060196298	0.294467892642016	0.934834436828462	not
circRNA_04142|Chr17:5546407_5564210_+	1.87472250313043	1.78377565700134	1.70221309842016	1.04791559802758	0.294677495112141	0.934834436828462	not
circRNA_11268|Chr9:94928477_94944717_+	7.90895163141667	0.703332129499338	0.671220074173391	1.04784132144065	0.294711720914032	0.934834436828462	not
circRNA_00394|Chr1:125073749_125080990_+	1.84729765728159	3.71587970154266	3.54670646962442	1.04769868422073	0.294777453983624	0.934834436828462	not
circRNA_05350|Chr2:29105950_29114770_-	4.23660847274266	1.02417375553987	0.97758081812555	1.04766146854606	0.294794606105848	0.934834436828462	not
circRNA_00476|Chr1:143712491_143718900_-	4.79959062659842	-0.843603632164511	0.805295878426761	-1.04756978740856	0.294836863360871	0.934834436828462	not
circRNA_07584|Chr4:85481108_85484856_+	0.81151639937497	2.55518953932669	2.43944055882715	1.04744898582616	0.294892548876729	0.934834436828462	not
circRNA_07399|Chr4:31223666_31283358_+	1.52922239979004	-3.39110333650795	3.23925400952877	-1.04687786957506	0.295155909901219	0.934834436828462	not
circRNA_11383|Chr9:119750465_119765191_-	6.13552745829966	-0.781146584519994	0.747223695853849	-1.04539857187931	0.295838796486325	0.934834436828462	not
circRNA_06468|Chr3:2008341_2013306_-	0.921267982024621	2.6923735891804	2.57561236981857	1.04533338196774	0.295868914346616	0.934834436828462	not
circRNA_02225|Chr12:4448685_4450137_-	6.79912316245595	-0.680530477940879	0.651019563435567	-1.04533030366949	0.295870336576878	0.934834436828462	not
circRNA_05662|Chr2:128562842_128636642_-	11.4077196741113	0.649739757884836	0.621577932657223	1.04530699007801	0.29588110803238	0.934834436828462	not
circRNA_04488|Chr17:90409044_90421052_-	4.78648964799111	1.02318107694185	0.979107571643207	1.04501395615262	0.296016519334497	0.934834436828462	not
circRNA_06388|Chr20:37654083_37686227_-	0.817244807466401	2.55048071279325	2.4426540705469	1.0441432307368	0.296419127222953	0.934834436828462	not
circRNA_03769|Chr16:4269443_4351455_+	0.917559553881476	2.69620281723296	2.58340024168602	1.04366438220712	0.296640694304548	0.934834436828462	not
circRNA_04063|Chr16:87501475_87521973_+	0.81915938572586	2.54551186581158	2.44014190311884	1.04318189960923	0.296864054920293	0.934834436828462	not
circRNA_08533|Chr5:142152201_142154418_+	2.28627559069953	-1.32630237740671	1.27180482150005	-1.04285056557843	0.297017507906299	0.934834436828462	not
circRNA_11099|Chr9:65361368_65364133_-	8.37047033290997	0.768376111042896	0.736874114718859	1.04275085213986	0.297063699251452	0.934834436828462	not
circRNA_09778|Chr7:58392076_58392617_+	3.58269018885441	1.23800541725579	1.18736494236783	1.04264946107216	0.297110672668013	0.934834436828462	not
circRNA_04622|Chr18:25025829_25030872_+	0.505740363464326	-3.53295210943523	3.38873509842718	-1.04255777061919	0.297153156167782	0.934834436828462	not
circRNA_06744|Chr3:59648496_59654103_-	0.505740363464326	-3.53295210943523	3.38873509842718	-1.04255777061919	0.297153156167782	0.934834436828462	not
circRNA_06866|Chr3:93706191_93715371_-	0.505740363464326	-3.53295210943523	3.38873509842718	-1.04255777061919	0.297153156167782	0.934834436828462	not
circRNA_07716|Chr4:123421564_123426886_+	0.505740363464326	-3.53295210943523	3.38873509842718	-1.04255777061919	0.297153156167782	0.934834436828462	not
circRNA_08118|Chr5:57568250_57582388_-	0.505740363464326	-3.53295210943523	3.38873509842718	-1.04255777061919	0.297153156167782	0.934834436828462	not
circRNA_09039|Chr6:38745004_38751610_+	0.505740363464326	-3.53295210943523	3.38873509842718	-1.04255777061919	0.297153156167782	0.934834436828462	not
circRNA_09516|Chr6:133778595_133791177_+	0.505740363464326	-3.53295210943523	3.38873509842718	-1.04255777061919	0.297153156167782	0.934834436828462	not
circRNA_11336|Chr9:112317485_112342454_+	0.505740363464326	-3.53295210943523	3.38873509842718	-1.04255777061919	0.297153156167782	0.934834436828462	not
circRNA_11123|Chr9:66768774_66774536_+	0.832870309491394	2.54403707769723	2.44022842842637	1.04254054582005	0.297161137492717	0.934834436828462	not
circRNA_08402|Chr5:122019303_122029478_+	0.820714575170978	2.54163995867513	2.43814928701768	1.04244640482373	0.297204761426669	0.934834436828462	not
circRNA_06307|Chr20:27535432_27544812_-	5.31996366081644	1.08224956396062	1.03843493549835	1.04219294533002	0.29732223313415	0.934834436828462	not
circRNA_08354|Chr5:106603692_106632351_+	0.899481856351608	2.68055092071243	2.57264407467422	1.04194394673576	0.297437667554021	0.934834436828462	not
circRNA_01899|Chr11:14345506_14380833_-	0.930350912717362	-2.48334253246363	2.38388519303192	-1.04172069180278	0.297541192817294	0.934834436828462	not
circRNA_05099|Chr19:39194877_39199683_+	3.78339384891103	1.17968136296166	1.13272734167848	1.04145218320024	0.297665734498281	0.934834436828462	not
circRNA_11376|Chr9:119615345_119617261_-	1.81997084876144	3.69053525412881	3.54693445600818	1.0404858899711	0.298114216127889	0.934834436828462	not
circRNA_01639|Chr10:82038227_82039192_+	0.814717985801693	2.5364227297599	2.44237625895307	1.03850613535162	0.299034480386842	0.934834436828462	not
circRNA_10774|Chr8:114879150_114881851_+	0.804205417100859	2.53646876248439	2.44251686607339	1.03846519863015	0.299053529297238	0.934834436828462	not
circRNA_00785|Chr1:211870899_211908305_+	0.443455093264851	-3.33944853021138	3.21812689809166	-1.03769945560309	0.299409998493441	0.934834436828462	not
circRNA_04999|Chr19:24195454_24221057_+	0.443455093264851	-3.33944853021138	3.21812689809166	-1.03769945560309	0.299409998493441	0.934834436828462	not
circRNA_01607|Chr10:75337353_75340473_+	17.4000726191707	-0.735277901144043	0.70874496926712	-1.03743650117808	0.299532474570417	0.934834436828462	not
circRNA_04658|Chr18:28472290_28490227_-	0.906452117372541	2.678067643751	2.58946763267959	1.0342155313908	0.301035414888211	0.934834436828462	not
circRNA_02474|Chr13:25672724_25691066_+	0.919312631947041	2.66834074776436	2.58171790824503	1.03355240293399	0.301345460475397	0.934834436828462	not
circRNA_01985|Chr11:34879058_34940932_+	1.72710013033843	-1.64176827255173	1.58980769897783	-1.03268355890294	0.301752010058181	0.934834436828462	not
circRNA_05431|Chr2:53159875_53185928_-	1.89680393946243	-1.60936617626087	1.55860745731895	-1.03256671120337	0.301806713284319	0.934834436828462	not
circRNA_09238|Chr6:93404013_93407172_+	2.12349352597044	-1.57906107930936	1.5303051757844	-1.03186024872455	0.302137590185609	0.934834436828462	not
circRNA_09166|Chr6:76455340_76461552_-	0.882240330767463	2.67041198689325	2.5892391897861	1.0313500573556	0.302376692114264	0.934834436828462	not
circRNA_01255|Chr10:30980709_30988908_+	2.4689385713244	1.45631960211436	1.4120866283896	1.03132454683407	0.302388650960891	0.934834436828462	not
circRNA_03179|Chr14:73909948_73954898_+	5.26283529825455	-0.953204792108667	0.925312921602446	-1.03014317627589	0.302942799647291	0.934834436828462	not
circRNA_04314|Chr17:53528580_53563999_+	1.35344051832222	-2.02685162814707	1.96774628275941	-1.03003707637795	0.302992601236579	0.934834436828462	not
circRNA_08740|Chr5:166060053_166067876_-	5.00400899924102	-0.816451841565519	0.792787434847264	-1.02984962384377	0.30308060175077	0.934834436828462	not
circRNA_04629|Chr18:26633551_26670959_-	0.897336423157449	2.65860654244008	2.58186849564342	1.02972190370119	0.30314057033158	0.934834436828462	not
circRNA_11168|Chr9:71915420_71921630_+	0.709472540907472	-2.61779436418209	2.54367230459838	-1.02913978323769	0.30341399390007	0.934834436828462	not
circRNA_00692|Chr1:194917622_194969252_-	7.05711684667981	-0.936817721827523	0.910422661545489	-1.02899209498721	0.303483389532371	0.934834436828462	not
circRNA_08451|Chr5:128678699_128681202_+	27.9254670437122	0.383176460468942	0.372569506321832	1.02846973240464	0.303728921450372	0.934834436828462	not
circRNA_07991|Chr5:9941975_9946589_+	0.921622632316743	-2.42469973235344	2.35813146845008	-1.02822924200537	0.303842006194133	0.934834436828462	not
circRNA_10003|Chr7:114550936_114562987_-	1.08806465343314	-2.33171962518069	2.26817497888263	-1.02801576019914	0.303942414237891	0.934834436828462	not
circRNA_00665|Chr1:190980864_190991049_+	11.3485325001946	0.606248664757059	0.590267977712863	1.02707361342236	0.304385802437831	0.934834436828462	not
circRNA_04579|Chr18:15358804_15359840_+	0.897279056258698	2.66366577991036	2.59470507737693	1.026577472382	0.304619466287341	0.934834436828462	not
circRNA_11157|Chr9:69940437_69942486_-	0.783751906068939	-2.55737844665974	2.49221242767974	-1.02614785892897	0.304821894302977	0.934834436828462	not
circRNA_02590|Chr13:56121585_56173172_+	0.773121606612185	-2.78660410827086	2.71741893129435	-1.02545988628391	0.305146243574244	0.934834436828462	not
circRNA_11308|Chr9:105545406_105549747_-	1.74068017563901	3.63651243458599	3.54743389634594	1.02511069715261	0.305310958685279	0.934834436828462	not
circRNA_02390|Chr12:39719713_39721351_+	0.810332247545275	2.51519718738939	2.45434050156966	1.02479553500454	0.305459673646916	0.934834436828462	not
circRNA_10892|Chr9:1442054_1485363_+	15.5442090643752	0.547078529063472	0.534257349430826	1.02399813431917	0.305836156124426	0.934834436828462	not
circRNA_00025|Chr1:7973764_7976859_-	0.436120163138881	-3.31670089075917	3.23984157982657	-1.0237231694942	0.30596604853678	0.934834436828462	not
circRNA_07174|Chr3:160491308_160512920_+	0.436120163138881	-3.31670089075917	3.23984157982657	-1.0237231694942	0.30596604853678	0.934834436828462	not
circRNA_08789|Chr5:172965538_172977474_+	0.436120163138881	-3.31670089075917	3.23984157982657	-1.0237231694942	0.30596604853678	0.934834436828462	not
circRNA_11461|ChrX:21499910_21507537_+	0.436120163138881	-3.31670089075917	3.23984157982657	-1.0237231694942	0.30596604853678	0.934834436828462	not
circRNA_01269|Chr10:35876013_35876397_+	29.1517801176451	0.518160249671503	0.50636440417542	1.02329517122218	0.306168306169661	0.934834436828462	not
circRNA_05779|Chr2:170893267_170952014_+	0.909213426133841	2.65610110162569	2.59957561785962	1.0217441198393	0.306902023415445	0.934834436828462	not
circRNA_08936|Chr6:23554728_23563843_-	1.95378042522137	1.71240240251037	1.67607789687291	1.02167232543621	0.306936013584011	0.934834436828462	not
circRNA_02653|Chr13:74485162_74520636_-	11.79661823694	-0.552626927992934	0.541120248690625	-1.02126455132691	0.30712911646901	0.934834436828462	not
circRNA_08426|Chr5:125933727_125943810_+	0.73948820461732	-2.55728899057903	2.50418697296034	-1.02120529265269	0.307157185319386	0.934834436828462	not
circRNA_01485|Chr10:66770890_66783965_+	1.09872629385423	-2.11435289682228	2.07150030090359	-1.02068674375765	0.307402877041015	0.934834436828462	not
circRNA_07235|Chr4:635804_662533_+	0.703501406286739	-2.60279344498075	2.55093147793867	-1.02033059981838	0.307571695620799	0.934834436828462	not
circRNA_09756|Chr7:50218839_50278844_-	5.54626202223524	-0.809513105089603	0.793415468616152	-1.0202890378499	0.307591400733182	0.934834436828462	not
circRNA_04101|Chr17:5511386_5548199_+	21.3297088037089	0.440561980081251	0.43196826951934	1.01989430976371	0.307778588511398	0.934834436828462	not
circRNA_05879|Chr2:188269009_188330330_+	3.82529723117664	1.44904172762313	1.42261273954779	1.018577781107	0.308403457080413	0.934834436828462	not
circRNA_03800|Chr16:8316038_8318757_+	0.659954932097407	-2.89207845928755	2.83972989322269	-1.01843434693905	0.308471586390355	0.934834436828462	not
circRNA_08997|Chr6:29316209_29400734_-	0.883453534567473	2.63574128877806	2.58986740347672	1.01771283164526	0.308814447455333	0.934834436828462	not
circRNA_10902|Chr9:1875552_1880538_-	3.79932641234271	-1.11447986868215	1.09509249382367	-1.01770386973504	0.308818707701321	0.934834436828462	not
circRNA_09231|Chr6:91938501_91961861_-	0.867843290592899	2.64585401054186	2.60042675809806	1.0174691528236	0.30893029951011	0.934834436828462	not
circRNA_00859|Chr1:222287251_222288802_-	0.895936638412993	2.64474357972597	2.59949379577775	1.01740715212389	0.308959781044689	0.934834436828462	not
circRNA_04572|Chr18:15319799_15325412_+	1.7507416542833	-1.71517435708846	1.68629772496918	-1.0171242786441	0.309094311903927	0.934834436828462	not
circRNA_08895|Chr6:21942755_21944809_-	1.87187852819416	1.71584974113892	1.6881037635506	1.01643618016109	0.309421723997402	0.934834436828462	not
circRNA_11680|ChrX:135406401_135428629_-	3.89875259973707	1.07821112540914	1.06089970598854	1.01631767764934	0.309478133169611	0.934834436828462	not
circRNA_10679|Chr8:94152174_94161099_+	0.772669997109302	2.49568524759993	2.45588635340591	1.01620551135798	0.309531532454141	0.934834436828462	not
circRNA_00439|Chr1:134799596_134813696_-	0.867629265747239	2.63750089592458	2.59552830899414	1.01617111506162	0.309547908803765	0.934834436828462	not
circRNA_07861|Chr4:158497408_158503279_+	0.880546191548559	2.64461086627869	2.60575174504389	1.01491282556318	0.310147383904023	0.934834436828462	not
circRNA_02111|Chr11:71069746_71074618_-	7.50994616070835	0.80025686135936	0.788631004258657	1.0147418210011	0.31022891313631	0.934834436828462	not
circRNA_09027|Chr6:38578336_38619590_+	2.16190138448413	1.37990092093082	1.35997553926282	1.01465127944787	0.310272086037016	0.934834436828462	not
circRNA_06385|Chr20:37641788_37661379_-	0.787664123489217	2.49166779660487	2.45856019438591	1.0134662565084	0.310837505839297	0.934834436828462	not
circRNA_03455|Chr15:25537445_25563770_+	0.676298287474361	-2.61693056576856	2.58216885951714	-1.01346221263699	0.310839436488411	0.934834436828462	not
circRNA_03936|Chr16:48948541_48952496_-	0.893909586339032	2.64364183104713	2.61010357451828	1.01284939680412	0.31113210211772	0.934834436828462	not
circRNA_10877|Chr8:130767665_130768360_+	1.11219706371143	-2.11311695074889	2.08672670898548	-1.01264671681719	0.311228937035515	0.934834436828462	not
circRNA_01696|Chr10:90433263_90454708_-	0.867399863827805	2.63739217097464	2.60502143613063	1.01242628348275	0.311334276578583	0.934834436828462	not
circRNA_09529|Chr6:133789303_133791177_+	0.619112859647845	-2.67006308454717	2.63731100521487	-1.01241873987085	0.311337881896935	0.934834436828462	not
circRNA_08922|Chr6:22389165_22407626_+	0.862438219879595	2.63094571059206	2.59905735424122	1.01226920071571	0.311409356826739	0.934834436828462	not
circRNA_07618|Chr4:89131241_89138920_+	9.9695209949227	-0.594725704396867	0.587650405323069	-1.01203997990933	0.311518938040122	0.934834436828462	not
circRNA_09893|Chr7:78332667_78415345_+	1.68980592233313	3.58961437568872	3.54788278002949	1.01176239415071	0.311651674620659	0.934834436828462	not
circRNA_04310|Chr17:53483964_53502778_+	0.984880423409481	-2.15694458676965	2.13206010725497	-1.01167156565146	0.311695115291935	0.934834436828462	not
circRNA_10454|Chr8:65745192_65754110_+	0.887347339723247	2.63225213259887	2.6046857824663	1.01058336875724	0.312215879128887	0.934834436828462	not
circRNA_11187|Chr9:73429557_73434017_+	0.796060316495953	-2.714819284288	2.68647465050778	-1.01055086589961	0.312231442399813	0.934834436828462	not
circRNA_10871|Chr8:130006477_130031678_+	0.778103331252829	2.4885837868769	2.46683464936247	1.00881661748997	0.313062590024329	0.934834436828462	not
circRNA_00243|Chr1:82196936_82198223_+	1.13170070936937	-2.26899173915491	2.2492251342611	-1.00878818424742	0.3130762289308	0.934834436828462	not
circRNA_11152|Chr9:69859846_69868399_-	0.792789778586844	2.4928736989239	2.47124659031493	1.00875149760195	0.313093827421744	0.934834436828462	not
circRNA_00828|Chr1:218992131_218994138_+	1.10373078586628	-1.9396232729357	1.92468868822246	-1.00775948069141	0.313569942333521	0.934834436828462	not
circRNA_07432|Chr4:51526731_51582344_-	0.866896147713949	2.62197820244318	2.60197598935191	1.00768731655216	0.313604595831055	0.934834436828462	not
circRNA_09759|Chr7:51410270_51416139_-	0.810857251529015	2.48320406135869	2.4657229228941	1.00708966052198	0.313891689418782	0.934834436828462	not
circRNA_09652|Chr7:25947789_25958086_+	3.30928966836198	1.16796478489186	1.15991892978437	1.0069365667728	0.313965258247658	0.934834436828462	not
circRNA_07023|Chr3:123285078_123304722_-	0.892868477852553	2.61620763645596	2.60098384033328	1.0058530913905	0.314486243884103	0.934834436828462	not
circRNA_07507|Chr4:65590346_65613754_+	0.970510619040394	2.78155404042436	2.76688701981065	1.00530091055714	0.314751976788193	0.934834436828462	not
circRNA_08305|Chr5:99513769_99544877_-	0.970467153606006	2.76850384844093	2.75446570459925	1.00509650340472	0.314850383624576	0.934834436828462	not
circRNA_00068|Chr1:20945434_20962540_-	16.0668084828877	0.522535827150607	0.520368070900413	1.00416581333755	0.315298697267918	0.934834436828462	not
circRNA_09731|Chr7:41322521_41345284_+	0.858033479566234	2.62061832155753	2.61059655776296	1.00383887880522	0.315456281202747	0.934834436828462	not
circRNA_01215|Chr10:15629974_15642205_+	0.994700256596864	2.7649164019888	2.75451211075023	1.00377718115595	0.315486025552734	0.934834436828462	not
circRNA_11289|Chr9:96866448_96884476_+	2.91087569563342	-1.18601757374682	1.18168084698495	-1.00366996450263	0.315537718932727	0.934834436828462	not
circRNA_00407|Chr1:127068619_127070617_+	2.09564512825709	1.91729992022101	1.91055120525116	1.00353233922823	0.315604081662495	0.934834436828462	not
circRNA_09398|Chr6:115092099_115117832_-	0.772464051704098	2.4786400375878	2.47036817942391	1.00334843131189	0.315692776130653	0.934834436828462	not
circRNA_11004|Chr9:38014670_38022569_-	1.67351854425785	3.55863649594213	3.54818732615678	1.00294493182711	0.315887431805135	0.934834436828462	not
circRNA_10370|Chr8:60059164_60076960_-	0.769257734147634	2.47331536175578	2.46706162189483	1.00253489406404	0.316085322383101	0.934834436828462	not
circRNA_11451|ChrX:20536445_20542306_+	1.0111453740753	-2.13274806217795	2.12744568394257	-1.00249236832479	0.316105850620632	0.934834436828462	not
circRNA_02766|Chr13:95193009_95208329_-	2.45375627496142	-1.24807798048344	1.24505825753301	-1.0024253667908	0.316138195711906	0.934834436828462	not
circRNA_03073|Chr14:36223629_36267680_+	0.875357996208923	2.61861168136635	2.61271075486925	1.00225854564501	0.316218738309243	0.934834436828462	not
circRNA_09056|Chr6:44055353_44060029_+	0.853492259856313	2.61862006762514	2.61277553992045	1.00223690386541	0.316229188122247	0.934834436828462	not
circRNA_01170|Chr10:5100271_5115569_-	0.632243047743915	-2.89204498585862	2.88567677323245	-1.00220683504308	0.316243707340107	0.934834436828462	not
circRNA_10889|Chr8:132643106_132649724_+	0.860233303865036	2.61170087439219	2.60620484606868	1.00210882438186	0.316291036412746	0.934834436828462	not
circRNA_00538|Chr1:164342799_164380890_+	0.479644186570701	-3.45965360175842	3.45424229246588	-1.00156656911541	0.316552973964681	0.934834436828462	not
circRNA_02572|Chr13:52231503_52245220_-	0.479644186570701	-3.45965360175842	3.45424229246588	-1.00156656911541	0.316552973964681	0.934834436828462	not
circRNA_03960|Chr16:54114186_54119477_-	0.479644186570701	-3.45965360175842	3.45424229246588	-1.00156656911541	0.316552973964681	0.934834436828462	not
circRNA_06584|Chr3:21745391_21756744_+	0.479644186570701	-3.45965360175842	3.45424229246588	-1.00156656911541	0.316552973964681	0.934834436828462	not
circRNA_07693|Chr4:118549641_118566521_-	0.479644186570701	-3.45965360175842	3.45424229246588	-1.00156656911541	0.316552973964681	0.934834436828462	not
circRNA_07788|Chr4:147837292_147837432_-	0.479644186570701	-3.45965360175842	3.45424229246588	-1.00156656911541	0.316552973964681	0.934834436828462	not
circRNA_11315|Chr9:105629383_105655467_-	0.479644186570701	-3.45965360175842	3.45424229246588	-1.00156656911541	0.316552973964681	0.934834436828462	not
circRNA_02673|Chr13:76979427_77051919_+	0.772981646124618	2.48156503453013	2.47856059275703	1.00121217200898	0.316724243126658	0.934834436828462	not
circRNA_00058|Chr1:20022792_20047889_+	0.861811703550271	2.60404759263953	2.60355757315199	1.00018821150436	0.317219433086235	0.934834436828462	not
circRNA_11180|Chr9:73416480_73447051_+	0.84836025320534	2.60749314646802	2.60788284277807	0.999850569855491	0.317382828706631	0.934834436828462	not
circRNA_09791|Chr7:59556898_59587384_-	4.68757973160368	-0.98577403256867	0.986499070463222	-0.999265039454916	0.317666316438677	0.934834436828462	not
circRNA_02562|Chr13:51440790_51441145_+	0.423072074692068	-3.27503096102832	3.27873721881502	-0.99886960816334	0.317857860512995	0.934834436828462	not
circRNA_05167|Chr19:55882755_55886776_+	0.423072074692068	-3.27503096102832	3.27873721881502	-0.99886960816334	0.317857860512995	0.934834436828462	not
circRNA_10470|Chr8:68179736_68203428_-	0.423072074692068	-3.27503096102832	3.27873721881502	-0.99886960816334	0.317857860512995	0.934834436828462	not
circRNA_10515|Chr8:70524346_70535723_+	0.423072074692068	-3.27503096102832	3.27873721881502	-0.99886960816334	0.317857860512995	0.934834436828462	not
circRNA_11470|ChrX:29581744_29588435_+	0.423072074692068	-3.27503096102832	3.27873721881502	-0.99886960816334	0.317857860512995	0.934834436828462	not
circRNA_06119|Chr2:242041489_242126473_+	1.75922480396485	1.68035431297014	1.68251717262204	0.998714509612679	0.317933009796691	0.934834436828462	not
circRNA_11384|Chr9:119750465_119771286_-	5.62593941812777	0.74645647922316	0.747587607402237	0.998486962373537	0.318043283423535	0.934834436828462	not
circRNA_07606|Chr4:88469731_88497978_+	3.99278488827292	-1.03856222579619	1.04055022464519	-0.998089473432496	0.318235974078069	0.934834436828462	not
circRNA_08572|Chr5:144939820_144942704_-	1.46011145016293	-1.77921860075633	1.78469095425197	-0.99693372486558	0.318796680510253	0.934834436828462	not
circRNA_03297|Chr14:106492370_106500203_+	38.2313052277838	0.357392892237697	0.358603792146312	0.996623293074045	0.318947395286807	0.934834436828462	not
circRNA_10660|Chr8:90450690_90471046_-	6.25169402011977	-0.702376306856754	0.705395493276468	-0.995719867154678	0.319386274332292	0.934834436828462	not
circRNA_09251|Chr6:96834527_96840436_+	2.07655030448801	-1.28503379269769	1.29241865733337	-0.994286012048976	0.320083643690156	0.934834436828462	not
circRNA_07462|Chr4:58714647_58725647_+	120.337760566314	0.226547457250863	0.227937739842223	0.993900603768721	0.320271260405851	0.934834436828462	not
circRNA_05896|Chr2:188380215_188380644_+	0.664613994532786	-2.5863082672548	2.60260023743667	-0.993740118075944	0.320349406024306	0.934834436828462	not
circRNA_06632|Chr3:33053496_33065432_-	0.864502969221612	2.60314603082802	2.61968600860173	0.9936862747217	0.320375626868454	0.934834436828462	not
circRNA_00711|Chr1:195833189_195866944_-	7.7432705693276	-0.867101800930014	0.872924341464951	-0.993329845144237	0.320549237700417	0.934834436828462	not
circRNA_02107|Chr11:71027471_71035942_-	0.780433552268735	-2.25864250489776	2.27645560229777	-0.992175073661866	0.321112129641929	0.934834436828462	not
circRNA_06595|Chr3:21844719_21904269_-	0.60742856670627	-2.63400161098403	2.65511542558016	-0.992047873176168	0.321174172817867	0.934834436828462	not
circRNA_09701|Chr7:32955133_32982696_-	3.14496602156108	1.34497801608587	1.35717037888721	0.991016335906671	0.321677603561422	0.934834436828462	not
circRNA_04105|Chr17:5511386_5571375_+	43.6513747197862	0.760426567032261	0.7674115067962	0.990898051824764	0.321735363750739	0.934834436828462	not
circRNA_06485|Chr3:2750612_2764477_-	0.837186648692827	2.58861855112997	2.6124186302922	0.990889638097718	0.321739472578969	0.934834436828462	not
circRNA_03366|Chr14:115198980_115237537_+	1.29175195108922	-1.97360847988683	1.99301737468512	-0.990261552636307	0.322046293692059	0.934834436828462	not
circRNA_11313|Chr9:105629383_105633676_-	4.82801797941138	0.974151797768817	0.984059878537438	0.989931424921675	0.322207638334335	0.934834436828462	not
circRNA_03938|Chr16:49357477_49383867_+	0.85773926488161	2.5853302325746	2.61516932877491	0.988589994585824	0.322863783470285	0.934834436828462	not
circRNA_08856|Chr6:9353460_9434931_-	0.761806550281288	2.45552183109774	2.48463605276912	0.988282299277216	0.32301441183985	0.934834436828462	not
circRNA_05511|Chr2:80228347_80234308_+	0.852087511779598	2.58488670184377	2.62012744334336	0.986549989547601	0.323863297264548	0.934834436828462	not
circRNA_09170|Chr6:76487880_76502628_-	0.769386549191571	2.44413227757535	2.47914705946056	0.985876278798553	0.324193828556983	0.934834436828462	not
circRNA_10996|Chr9:37099083_37112242_-	3.17140978310858	1.11983726857937	1.13635093053427	0.98546781499344	0.324394333171422	0.934834436828462	not
circRNA_01780|Chr10:95311195_95315537_-	0.868454845887801	2.58277370354077	2.62139998836608	0.985265016786171	0.324493911702736	0.934834436828462	not
circRNA_01824|Chr10:97771263_97774086_+	9.07062614545339	-0.610476718966322	0.620930849999172	-0.983163775752382	0.325526840016254	0.934834436828462	not
circRNA_01256|Chr10:30980709_30993573_+	2.62903548282915	1.56647380088777	1.59535461596881	0.981896930756362	0.326150627993749	0.934834436828462	not
circRNA_11624|ChrX:113397293_113434758_-	0.832036077307611	2.58512735602508	2.63401852953376	0.981438561285544	0.326376518055614	0.934834436828462	not
circRNA_02715|Chr13:86424477_86451001_-	2.84065643334683	1.37953899873793	1.40648912432179	0.98083872451068	0.326672278466776	0.934834436828462	not
circRNA_06645|Chr3:43328861_43335393_+	0.675783457587984	-2.52976020965214	2.5804454123629	-0.980357963602744	0.326909452019811	0.934834436828462	not
circRNA_03538|Chr15:38661026_38709984_-	1.3104555502411	-1.94130075169292	1.98033654403401	-0.980288303794275	0.326943826534561	0.934834436828462	not
circRNA_00546|Chr1:166208849_166259335_+	0.458124953516793	-3.38481283550992	3.4570849496795	-0.979094492839615	0.327533292497229	0.934834436828462	not
circRNA_01016|Chr1:259396273_259437470_-	0.458124953516793	-3.38481283550992	3.4570849496795	-0.979094492839615	0.327533292497229	0.934834436828462	not
circRNA_01333|Chr10:48013766_48027336_-	0.458124953516793	-3.38481283550992	3.4570849496795	-0.979094492839615	0.327533292497229	0.934834436828462	not
circRNA_01846|Chr10:105655103_105655259_-	0.458124953516793	-3.38481283550992	3.4570849496795	-0.979094492839615	0.327533292497229	0.934834436828462	not
circRNA_02422|Chr12:46910321_46911243_-	0.458124953516793	-3.38481283550992	3.4570849496795	-0.979094492839615	0.327533292497229	0.934834436828462	not
circRNA_04119|Chr17:5514017_5548199_+	0.458124953516793	-3.38481283550992	3.4570849496795	-0.979094492839615	0.327533292497229	0.934834436828462	not
circRNA_04774|Chr18:56560337_56572913_+	0.458124953516793	-3.38481283550992	3.4570849496795	-0.979094492839615	0.327533292497229	0.934834436828462	not
circRNA_05566|Chr2:109802012_109815644_-	0.458124953516793	-3.38481283550992	3.4570849496795	-0.979094492839615	0.327533292497229	0.934834436828462	not
circRNA_06110|Chr2:240685748_240701716_+	0.458124953516793	-3.38481283550992	3.4570849496795	-0.979094492839615	0.327533292497229	0.934834436828462	not
circRNA_06168|Chr2:261442215_261462345_+	0.458124953516793	-3.38481283550992	3.4570849496795	-0.979094492839615	0.327533292497229	0.934834436828462	not
circRNA_06766|Chr3:62284948_62293084_-	0.458124953516793	-3.38481283550992	3.4570849496795	-0.979094492839615	0.327533292497229	0.934834436828462	not
circRNA_07676|Chr4:115637966_115650531_+	0.458124953516793	-3.38481283550992	3.4570849496795	-0.979094492839615	0.327533292497229	0.934834436828462	not
circRNA_07780|Chr4:147488942_147490764_+	0.458124953516793	-3.38481283550992	3.4570849496795	-0.979094492839615	0.327533292497229	0.934834436828462	not
circRNA_09934|Chr7:82345246_82394598_+	0.458124953516793	-3.38481283550992	3.4570849496795	-0.979094492839615	0.327533292497229	0.934834436828462	not
circRNA_10909|Chr9:7022983_7053221_+	0.458124953516793	-3.38481283550992	3.4570849496795	-0.979094492839615	0.327533292497229	0.934834436828462	not
circRNA_11320|Chr9:110872790_110872980_-	0.458124953516793	-3.38481283550992	3.4570849496795	-0.979094492839615	0.327533292497229	0.934834436828462	not
circRNA_11478|ChrX:33925154_33991867_+	0.458124953516793	-3.38481283550992	3.4570849496795	-0.979094492839615	0.327533292497229	0.934834436828462	not
circRNA_01315|Chr10:43227922_43229953_+	0.41275157725573	-3.24156661055848	3.31083508107668	-0.979078247988217	0.32754131844375	0.934834436828462	not
circRNA_06462|Chr20:55473767_55474180_+	0.41275157725573	-3.24156661055848	3.31083508107668	-0.979078247988217	0.32754131844375	0.934834436828462	not
circRNA_07024|Chr3:123299120_123308032_-	0.41275157725573	-3.24156661055848	3.31083508107668	-0.979078247988217	0.32754131844375	0.934834436828462	not
circRNA_08156|Chr5:61606792_61620075_+	0.551189241317475	-2.69703676579618	2.75495308518189	-0.978977384516189	0.327591154002239	0.934834436828462	not
circRNA_04342|Chr17:58279256_58280166_-	1.12712564589932	-2.42077778653124	2.47277667479039	-0.978971457960895	0.327594082402647	0.934834436828462	not
circRNA_01130|Chr1:281236389_281256438_-	0.633858755203782	-2.82021685455056	2.88087799664973	-0.978943522714354	0.327607885858319	0.934834436828462	not
circRNA_06502|Chr3:7746798_7751881_-	1.98017090031931	-1.64124057295282	1.67758450743151	-0.978335556678255	0.327908389535598	0.934834436828462	not
circRNA_01963|Chr11:34611539_34616155_+	1.31594516887916	-1.94478976943799	1.98898816275504	-0.977778453313753	0.328183909940438	0.934834436828462	not
circRNA_01189|Chr10:11626519_11627228_+	4.87726516731494	0.806126808735829	0.824720441669195	0.977454623416714	0.328344131878651	0.934834436828462	not
circRNA_11177|Chr9:73378062_73399557_+	0.851294356656629	2.56603509306785	2.62552387493636	0.977342128770416	0.328399802941088	0.934834436828462	not
circRNA_11161|Chr9:71262302_71271908_+	0.683401133636036	-2.74103283114729	2.80568622776135	-0.97695629825804	0.328590788256088	0.934834436828462	not
circRNA_04867|Chr18:72571330_72611211_+	1.02644824993972	-2.06393992390761	2.11268740724839	-0.976926315188169	0.32860563282953	0.934834436828462	not
circRNA_02540|Chr13:47430340_47432102_-	1.54620547165086	-1.74194775065469	1.78603803965124	-0.975313913803786	0.329404570787466	0.934834436828462	not
circRNA_02213|Chr12:628708_636629_-	1.72836719749031	1.65747275639815	1.70104398823718	0.97438559370579	0.329865119775839	0.934834436828462	not
circRNA_04866|Chr18:72571325_72611211_+	2.5180385036355	-1.18485899793004	1.21737449486742	-0.973290473001959	0.330408956060994	0.934834436828462	not
circRNA_01116|Chr1:278679022_278701866_+	15.888924007446	-0.446049739528599	0.458541734900989	-0.972757124550315	0.330674026594892	0.934834436828462	not
circRNA_03161|Chr14:71590953_71597638_+	0.8146484694874	2.55986888074986	2.63189720209954	0.972632547619178	0.330735960295701	0.934834436828462	not
circRNA_03974|Chr16:54952437_54967717_-	0.741834042295228	2.43112214348089	2.50002343319453	0.972439742444494	0.330831828616548	0.934834436828462	not
circRNA_10044|Chr7:123178972_123179273_+	0.817644012939004	2.56005974748887	2.63326449219585	0.972200003104913	0.330951059037067	0.934834436828462	not
circRNA_09828|Chr7:64959567_64961215_-	1.54350031668348	3.44896207198602	3.54931921898626	0.971724958841853	0.331187396591787	0.934834436828462	not
circRNA_02119|Chr11:72245130_72264219_-	0.836889920823583	2.55472301827601	2.62920947316644	0.971669638478548	0.331214925919573	0.934834436828462	not
circRNA_07101|Chr3:148837814_148842440_+	2.32135414874863	1.40874235039693	1.45079637137082	0.97101314712129	0.331541731724067	0.934834436828462	not
circRNA_00804|Chr1:215912561_215934212_-	1.54717003535383	3.44538692233657	3.54935757194556	0.970707192075887	0.331694109391504	0.934834436828462	not
circRNA_00468|Chr1:142849916_142856237_+	0.408402214440126	-3.22708000401866	3.32473005081715	-0.970629180322628	0.331732969560067	0.934834436828462	not
circRNA_07971|Chr5:5961561_5982715_+	0.408402214440126	-3.22708000401866	3.32473005081715	-0.970629180322628	0.331732969560067	0.934834436828462	not
circRNA_00284|Chr1:91671407_91673515_+	6.84909446473715	0.741134356987673	0.763573879236887	0.970612506714295	0.331741275603435	0.934834436828462	not
circRNA_04980|Chr19:19872833_19874612_-	0.751466643661899	2.41604451058464	2.49149975094985	0.969714931604371	0.332188605626661	0.934834436828462	not
circRNA_09291|Chr6:104828874_104846483_+	2.00707546848854	1.74859477115662	1.80325409463788	0.969688507213828	0.332201780815176	0.934834436828462	not
circRNA_07067|Chr3:140111617_140119069_+	0.933372489391098	-2.10072033583083	2.16991556671596	-0.968111556068582	0.332988659125949	0.934834436828462	not
circRNA_06411|Chr20:45189472_45193661_-	3.62024428040238	-1.00261015921735	1.03660707047286	-0.967203666438437	0.333442229681441	0.934834436828462	not
circRNA_07373|Chr4:28474639_28478841_+	0.833281671168365	2.54690968260712	2.63633127169107	0.966081049811849	0.334003626183315	0.934834436828462	not
circRNA_09870|Chr7:74496916_74497603_+	0.809527280334297	2.5511221180921	2.64320682836195	0.965161746223651	0.334463803882227	0.934834436828462	not
circRNA_09463|Chr6:125824540_125832694_-	0.810479948812497	2.55084670050871	2.64382694839217	0.964831189900682	0.334629370993297	0.934834436828462	not
circRNA_09325|Chr6:108797786_108802113_+	1.82947822818456	1.74223033465288	1.80691692030973	0.96420057561597	0.334945375855941	0.934834436828462	not
circRNA_05373|Chr2:33933956_33937260_-	1.14372867493338	-1.84745406413448	1.91617792300735	-0.964134928156875	0.334978283264502	0.934834436828462	not
circRNA_08269|Chr5:90892797_90957243_+	2.96872472148303	1.37779278819761	1.4292883707042	0.963971173653912	0.335060378327278	0.934834436828462	not
circRNA_06707|Chr3:54509941_54554495_-	0.773409527930183	-2.20620158903893	2.2889381144576	-0.963853751704303	0.335119253464536	0.934834436828462	not
circRNA_09053|Chr6:43300893_43325257_+	1.32277050253877	-1.76886599458087	1.83583382525367	-0.963521845086638	0.335285706835828	0.934834436828462	not
circRNA_07458|Chr4:58367537_58373168_-	0.841242361035034	2.54158886871014	2.63907391890788	0.963060886813628	0.335516968784197	0.934834436828462	not
circRNA_00279|Chr1:90116534_90126552_-	3.00388171432722	1.38910320640005	1.44269686974542	0.962851750447873	0.335621925991581	0.934834436828462	not
circRNA_09584|Chr6:145546308_145592149_+	0.900163623658035	2.69515665399808	2.80009850429999	0.962522086226343	0.335787414245928	0.934834436828462	not
circRNA_09316|Chr6:107534506_107582064_+	0.839131768865727	2.54049408559998	2.64081197516066	0.962012483090705	0.336043333438431	0.934834436828462	not
circRNA_08777|Chr5:168985430_169005490_-	2.08714090395358	-1.23622410527119	1.28527450108104	-0.961836638190054	0.336131670662047	0.934834436828462	not
circRNA_02992|Chr14:9421447_9440942_-	2.1674037856725	1.39740764545308	1.45387994847102	0.961157519864463	0.336472971976182	0.934834436828462	not
circRNA_03289|Chr14:106153575_106167943_+	3.49669039391572	0.95927623363149	0.99805793961959	0.961142831043575	0.336480356530305	0.934834436828462	not
circRNA_02899|Chr13:108768806_108780643_-	0.837571338411024	2.53782787595995	2.64183164980392	0.960631944941804	0.336737260673814	0.934834436828462	not
circRNA_07343|Chr4:22084945_22091386_+	28.1109932085449	2.24984280119815	2.34211686300756	0.960602281095865	0.336752181306875	0.934834436828462	not
circRNA_00766|Chr1:204979934_204988430_+	5.06517288259498	0.973421614680753	1.01370591497202	0.960260367729645	0.33692419117919	0.934834436828462	not
circRNA_08556|Chr5:144884364_144907761_-	1.38977042870271	-1.72711009247034	1.7987538090624	-0.960170360039762	0.336969481665022	0.934834436828462	not
circRNA_00805|Chr1:215920293_215934212_-	0.82345006213481	2.53757840820009	2.64407176227181	0.959723727778015	0.337194278054875	0.934834436828462	not
circRNA_01728|Chr10:92424212_92432295_-	0.82345006213481	2.53757840820009	2.64407176227181	0.959723727778015	0.337194278054875	0.934834436828462	not
circRNA_02083|Chr11:66793795_66807696_-	0.740960369626751	2.3972117820338	2.4986543239317	0.959401130069774	0.33735670603124	0.934834436828462	not
circRNA_03175|Chr14:71955361_71963057_-	0.821815518409613	2.53262923649597	2.63983705809013	0.95938847010818	0.337363081348392	0.934834436828462	not
circRNA_09082|Chr6:54522274_54526276_+	4.13231015935848	0.949564556003262	0.98986022402032	0.959291557495464	0.337411887271903	0.934834436828462	not
circRNA_05977|Chr2:206549585_206570833_-	1.13203555120436	-2.01212903386962	2.09850895071576	-0.958837479908448	0.337640624610242	0.934834436828462	not
circRNA_11182|Chr9:73429545_73433700_+	10.6878152541164	0.56740489603739	0.592159816293473	0.958195541853831	0.33796416485359	0.934834436828462	not
circRNA_01011|Chr1:256851565_256860916_+	0.812006865329182	2.54024826211057	2.6514566115752	0.958057639344676	0.3380336944386	0.934834436828462	not
circRNA_03735|Chr16:2138232_2171786_-	3.16563219209854	1.06932371889355	1.1169284489131	0.9573788902361	0.338376049389276	0.934834436828462	not
circRNA_03462|Chr15:25634488_25636180_+	0.570401865364709	-2.60160657956222	2.71766574569203	-0.957294539877177	0.338418610498976	0.934834436828462	not
circRNA_05249|Chr2:11787460_11829944_-	0.570401865364709	-2.60160657956222	2.71766574569203	-0.957294539877177	0.338418610498976	0.934834436828462	not
circRNA_09329|Chr6:108867858_108871797_+	0.832865346159135	2.52637198180113	2.64443596152504	0.955353814030035	0.339398802035819	0.934834436828462	not
circRNA_05016|Chr19:27496778_27499986_+	0.806369469637648	2.5301788294521	2.65114595108163	0.954371760792658	0.339895495315715	0.934834436828462	not
circRNA_11615|ChrX:113375593_113397442_-	0.806122305693198	2.52460146567529	2.64542338786324	0.954327945106156	0.339917666838744	0.934834436828462	not
circRNA_01338|Chr10:48157408_48200848_-	0.734281716726539	2.38735067189546	2.50367737674055	0.953537661870581	0.340317723486103	0.934834436828462	not
circRNA_00948|Chr1:246648294_246657760_-	0.830860701817965	2.53046344292666	2.65447142007738	0.953283363229011	0.340446518509534	0.934834436828462	not
circRNA_06219|Chr20:12339749_12342262_-	3.6017715796492	1.21255746135691	1.27211890296938	0.953179343948554	0.340499210313002	0.934834436828462	not
circRNA_03642|Chr15:61665894_61683055_+	2.3954560226715	-1.21221964803033	1.27277649232377	-0.95242146232377	0.340883279052877	0.934834436828462	not
circRNA_00962|Chr1:250726380_250727219_-	0.587378334623324	-2.81989355962858	2.96465687752984	-0.951170295962926	0.341517934613401	0.934834436828462	not
circRNA_06975|Chr3:113386526_113392511_+	0.804667463208583	2.51496776061196	2.64529087942539	0.950733917457978	0.34173946586922	0.934834436828462	not
circRNA_07626|Chr4:96732982_96787475_+	7.11867523947594	-0.700163548958096	0.736500208331589	-0.950663069796263	0.341775440960739	0.934834436828462	not
circRNA_05660|Chr2:128562842_128626488_-	1.62965134491512	-1.4178433188534	1.49186665955078	-0.950382066504744	0.341918152937928	0.934834436828462	not
circRNA_02023|Chr11:46644895_46659944_-	8.56708794352865	0.657209486105602	0.692224084116325	0.949417249682347	0.342408440571079	0.934834436828462	not
circRNA_04927|Chr19:712472_716350_+	0.789991684913488	2.51506362131553	2.64910051471807	0.949402866120842	0.342415753215123	0.934834436828462	not
circRNA_05526|Chr2:86459515_86473700_-	0.631626418543685	-2.7414725270483	2.88931442677645	-0.948831494987865	0.342706320714017	0.934834436828462	not
circRNA_09757|Chr7:50278665_50278844_-	0.631626418543685	-2.7414725270483	2.88931442677645	-0.948831494987865	0.342706320714017	0.934834436828462	not
circRNA_05679|Chr2:140311231_140387503_-	0.910927433083699	2.67316304333535	2.82083068929192	0.947651007018208	0.343307150136865	0.934834436828462	not
circRNA_04100|Chr17:5511386_5543087_+	0.724060633023477	2.38108141993083	2.51305816602867	0.947483608663781	0.343392404822116	0.934834436828462	not
circRNA_03551|Chr15:40343097_40352123_-	2.32836079873091	-1.20580452681335	1.27350802960196	-0.946837003603526	0.343721842769952	0.934834436828462	not
circRNA_06950|Chr3:112713524_112752649_-	24.1496119836983	-0.54516063837919	0.57582728559836	-0.946743323933838	0.343769588232323	0.934834436828462	not
circRNA_10285|Chr8:46716191_46723643_-	7.65987197264068	-0.628306447217157	0.664135038968451	-0.946052248941805	0.344121937388488	0.934834436828462	not
circRNA_08866|Chr6:10920914_10923681_+	1.44558695510348	3.35798066749135	3.5503251597786	0.945823415143403	0.344238660600754	0.934834436828462	not
circRNA_00156|Chr1:55657362_55731336_+	0.421450302886939	-3.27002191536253	3.46173678018889	-0.944618878615058	0.344853485358728	0.934834436828462	not
circRNA_00517|Chr1:162458676_162464947_+	0.421450302886939	-3.27002191536253	3.46173678018889	-0.944618878615058	0.344853485358728	0.934834436828462	not
circRNA_02424|Chr12:46952767_46955656_-	0.421450302886939	-3.27002191536253	3.46173678018889	-0.944618878615058	0.344853485358728	0.934834436828462	not
circRNA_04422|Chr17:79740146_79789485_-	0.421450302886939	-3.27002191536253	3.46173678018889	-0.944618878615058	0.344853485358728	0.934834436828462	not
circRNA_04834|Chr18:65456672_65481249_+	0.421450302886939	-3.27002191536253	3.46173678018889	-0.944618878615058	0.344853485358728	0.934834436828462	not
circRNA_05171|Chr19:55904777_55907981_+	0.421450302886939	-3.27002191536253	3.46173678018889	-0.944618878615058	0.344853485358728	0.934834436828462	not
circRNA_06692|Chr3:48198900_48212008_+	0.421450302886939	-3.27002191536253	3.46173678018889	-0.944618878615058	0.344853485358728	0.934834436828462	not
circRNA_06955|Chr3:112724785_112752649_-	0.421450302886939	-3.27002191536253	3.46173678018889	-0.944618878615058	0.344853485358728	0.934834436828462	not
circRNA_07592|Chr4:86413264_86466789_-	0.421450302886939	-3.27002191536253	3.46173678018889	-0.944618878615058	0.344853485358728	0.934834436828462	not
circRNA_07681|Chr4:115840469_115843272_+	0.421450302886939	-3.27002191536253	3.46173678018889	-0.944618878615058	0.344853485358728	0.934834436828462	not
circRNA_08174|Chr5:70292288_70347712_+	0.421450302886939	-3.27002191536253	3.46173678018889	-0.944618878615058	0.344853485358728	0.934834436828462	not
circRNA_09013|Chr6:30550488_30589369_+	0.421450302886939	-3.27002191536253	3.46173678018889	-0.944618878615058	0.344853485358728	0.934834436828462	not
circRNA_11285|Chr9:96769379_96812078_+	0.421450302886939	-3.27002191536253	3.46173678018889	-0.944618878615058	0.344853485358728	0.934834436828462	not
circRNA_11382|Chr9:119739269_119765191_-	0.421450302886939	-3.27002191536253	3.46173678018889	-0.944618878615058	0.344853485358728	0.934834436828462	not
circRNA_04712|Chr18:40751477_40758689_+	1.96704676861311	1.80532135352874	1.91189042252613	0.94425984473703	0.345036880404209	0.934834436828462	not
circRNA_04703|Chr18:37047490_37093166_-	1.31520179422595	-1.72427520595164	1.82614354992946	-0.944216683304135	0.345058931516336	0.934834436828462	not
circRNA_11388|Chr9:119776845_119792090_-	8.26516055256024	0.637610857521248	0.675345014501263	0.944126104184123	0.345105211176533	0.934834436828462	not
circRNA_06876|Chr3:94710549_94724521_-	0.737417146367133	2.37411077516125	2.51539266149619	0.943833068889172	0.345254959041475	0.934834436828462	not
circRNA_05326|Chr2:27181772_27193137_+	2.97084595851397	1.3539328385074	1.43593400296049	0.942893500478413	0.345735379719294	0.934834436828462	not
circRNA_03460|Chr15:25563660_25619542_+	2.57387646834522	-1.26523059322546	1.34188713945626	-0.942874073402429	0.345745317676547	0.934834436828462	not
circRNA_05632|Chr2:124187476_124205983_+	10.4487611372978	-0.553013093768486	0.586776946451831	-0.942458794798414	0.345957797763077	0.934834436828462	not
circRNA_00364|Chr1:116751337_116752802_-	0.908100241901851	2.64889052648038	2.81093407563107	0.942352419234765	0.346012238916729	0.934834436828462	not
circRNA_09861|Chr7:74258330_74259380_+	4.40457116542392	0.921237893422073	0.977697508962879	0.942252470704668	0.34606339579996	0.934834436828462	not
circRNA_04079|Chr17:1395222_1416266_+	0.983103563280112	-2.02648736842279	2.15108344384996	-0.942077525730863	0.346152949880475	0.934834436828462	not
circRNA_06337|Chr20:32513668_32537033_+	6.32228999923494	0.655219517235286	0.695994632412747	0.941414612586725	0.346492428100953	0.934834436828462	not
circRNA_04632|Chr18:27054582_27066919_+	0.718320098649677	2.36912678402544	2.51699918953796	0.941250515245633	0.346576495171932	0.934834436828462	not
circRNA_00946|Chr1:246472167_246476440_-	0.830287451444892	2.50289637804761	2.65916290908924	0.941234690621062	0.346584602813923	0.934834436828462	not
circRNA_08339|Chr5:105185997_105187360_+	7.13466873699578	-0.595424277514702	0.632742793988761	-0.94102103282946	0.346694080795933	0.934834436828462	not
circRNA_08704|Chr5:160035639_160043135_-	1.44449211719097	3.34011399894819	3.55053019884708	0.940736682096881	0.346839815895157	0.934834436828462	not
circRNA_02414|Chr12:45083650_45094622_-	0.765992561004663	-2.56435797454365	2.72690330644543	-0.94039197080528	0.347016539198496	0.934834436828462	not
circRNA_06236|Chr20:14618775_14619985_-	28.4691573320014	-0.423215470424575	0.450206960836453	-0.94004648359561	0.347193717782293	0.934834436828462	not
circRNA_00028|Chr1:12086530_12134025_+	0.907150393307348	2.64396350135724	2.81498777107197	0.939245110947817	0.347604912800638	0.934834436828462	not
circRNA_08979|Chr6:28235696_28249256_+	0.721461729137158	2.36466323089403	2.51831621272946	0.938985826696921	0.347738021311781	0.934834436828462	not
circRNA_03075|Chr14:37228632_37262083_-	11.1646235050418	-0.643307265073254	0.685128951043598	-0.93895793498926	0.347752341982223	0.934834436828462	not
circRNA_06668|Chr3:46525736_46545162_-	0.715390660121322	2.36478939893997	2.51934171962824	0.938653688983855	0.347908577886677	0.934834436828462	not
circRNA_02492|Chr13:31140421_31163102_+	5.4818233241072	-0.863948637639926	0.9209419099635	-0.938114150624514	0.348185750465175	0.934834436828462	not
circRNA_04537|Chr18:4042630_4045521_+	0.800666897986909	2.50752444052255	2.67310493628675	0.938056866561246	0.348215186773626	0.934834436828462	not
circRNA_07704|Chr4:119524927_119552486_-	1.74419452312082	1.62172182300986	1.72925528249008	0.937815162070592	0.348339407810053	0.934834436828462	not
circRNA_01614|Chr10:76387276_76387791_-	0.774905187262956	2.5069467276409	2.67348784359167	0.937706424830036	0.348395301155505	0.934834436828462	not
circRNA_03610|Chr15:55151603_55178994_-	0.874722729196544	2.64727246162392	2.82647672439176	0.936598005134321	0.34896537852435	0.934834436828462	not
circRNA_06570|Chr3:13921627_13925763_-	1.92256379421837	-1.56719145879517	1.67354580571052	-0.936449694682726	0.349041701797179	0.934834436828462	not
circRNA_04673|Chr18:30185396_30213862_+	1.39812367503938	3.32422345189165	3.55071468639037	0.936212493961611	0.34916379166502	0.934834436828462	not
circRNA_02433|Chr12:48835825_48837529_-	0.805711555291953	2.4883880832343	2.65936052816476	0.935709189062663	0.349422938140702	0.934834436828462	not
circRNA_05747|Chr2:154330160_154343682_-	12.8298316617679	-0.573381005215406	0.612906890061903	-0.935510783958548	0.349525128418557	0.934834436828462	not
circRNA_01341|Chr10:48165219_48200848_-	3.57526926173236	-1.10030981097547	1.17630996909381	-0.935391044779735	0.349586810304687	0.934834436828462	not
circRNA_10869|Chr8:129707996_129770430_-	0.714661876431865	2.35577125807802	2.51857656454891	0.935358206392247	0.349603727726773	0.934834436828462	not
circRNA_02171|Chr11:86824053_86834088_+	1.87641418459249	-1.33835236051247	1.43100082936725	-0.935256173893525	0.349656295342249	0.934834436828462	not
circRNA_10296|Chr8:48682980_48683667_-	1.18872541336636	-1.64053477986785	1.754786986471	-0.934891124971859	0.349844411316752	0.934834436828462	not
circRNA_00844|Chr1:220039308_220040146_-	3.97775403883795	-0.864094841353536	0.924953243380381	-0.934203807097936	0.350198772273516	0.934834436828462	not
circRNA_10449|Chr8:65550999_65580300_-	8.82363682236665	-0.602040704759244	0.644846097373003	-0.933619211175905	0.350500351926139	0.934834436828462	not
circRNA_11390|Chr9:119877371_119895489_+	2.19397820782619	1.42662015047363	1.52901270187496	0.933033550816308	0.350802645791753	0.934834436828462	not
circRNA_10896|Chr9:1473647_1545372_+	0.790566403647676	2.48442775228363	2.66284560319464	0.932997297816683	0.350821363534471	0.934834436828462	not
circRNA_11429|ChrX:10563367_10565134_-	1.82237296633775	1.68725249439818	1.80849162319624	0.932961188626476	0.350840007656478	0.934834436828462	not
circRNA_09547|Chr6:135672583_135696475_+	1.43882715204779	-1.67195495303205	1.7931385277287	-0.932418174712834	0.35112045572472	0.934834436828462	not
circRNA_10299|Chr8:49140247_49141428_-	0.788279598762343	2.48386163203018	2.66507453690642	0.932004564087503	0.351334166725897	0.934834436828462	not
circRNA_03196|Chr14:81317469_81329508_-	0.817558456749565	-2.49340162368404	2.67754813852921	-0.931225694061162	0.351736829512881	0.934834436828462	not
circRNA_07434|Chr4:54967386_55011408_-	0.817558456749565	-2.49340162368404	2.67754813852921	-0.931225694061162	0.351736829512881	0.934834436828462	not
circRNA_10508|Chr8:70383124_70384967_+	0.892401036334263	2.62679143958227	2.82221013820359	0.930756857550758	0.351979351017213	0.934834436828462	not
circRNA_10841|Chr8:122172478_122174075_+	0.767727128919987	2.48231137536657	2.66705344746494	0.930731769821122	0.351992331475608	0.934834436828462	not
circRNA_08566|Chr5:144916446_144918979_-	6.47666726693775	0.838800165689826	0.901306114105195	0.930649590147934	0.352034853580808	0.934834436828462	not
circRNA_11217|Chr9:86083543_86103152_-	0.792249322910558	2.47996091523174	2.66547982663425	0.930399431446169	0.352164312840922	0.934834436828462	not
circRNA_06721|Chr3:56148805_56152705_+	0.788573843883594	2.48602340744017	2.67273680292438	0.93014149568341	0.352297828351027	0.934834436828462	not
circRNA_10748|Chr8:109243253_109288160_+	0.692096719177767	2.34627073802447	2.52434580890088	0.92945694276572	0.352652329398567	0.934834436828462	not
circRNA_08975|Chr6:28048712_28051704_+	2.23361820522945	1.41248505751521	1.52025296298924	0.929111859606491	0.352831118932641	0.934834436828462	not
circRNA_04115|Chr17:5514017_5529053_+	4.86804685498884	0.890949396964691	0.959127883219243	0.928916167022778	0.352932533841057	0.934834436828462	not
circRNA_05447|Chr2:56577639_56607622_-	2.91228173810141	1.23858021602656	1.333941463546	0.928511670020405	0.353142217120887	0.934834436828462	not
circRNA_05231|Chr2:9245768_9261301_-	0.78513889015402	2.47604939632376	2.66703768254734	0.928389355923474	0.353205637850339	0.934834436828462	not
circRNA_08166|Chr5:63949359_63970653_-	0.78513889015402	2.47604939632376	2.66703768254734	0.928389355923474	0.353205637850339	0.934834436828462	not
circRNA_09723|Chr7:40198105_40208852_-	1.15656290472678	-1.76487292282271	1.9012697584897	-0.928260135071343	0.353272647605167	0.934834436828462	not
circRNA_10457|Chr8:67328972_67332798_+	1.38801172021513	3.29550189024285	3.55105329292051	0.928035041550309	0.35338939302195	0.934834436828462	not
circRNA_07754|Chr4:133073964_133094100_-	5.23603141128018	0.827455121248401	0.892391950521414	0.927232838401253	0.353805656391231	0.934834436828462	not
circRNA_01027|Chr1:261165387_261165588_-	0.787747406278271	2.47409262925724	2.66910504633121	0.926937151708576	0.353959166401116	0.934834436828462	not
circRNA_09227|Chr6:91912886_91938611_-	0.779800477226733	2.47761859278629	2.67376027664358	0.926642008421371	0.354112436258533	0.934834436828462	not
circRNA_05495|Chr2:62955690_62981330_+	1.59703968054403	1.50100917743447	1.61997460400948	0.926563400265307	0.354153265062922	0.934834436828462	not
circRNA_11246|Chr9:93799182_93864457_+	0.784131947984319	2.47851889992874	2.67608237678365	0.926174366466118	0.354355371650527	0.934834436828462	not
circRNA_00909|Chr1:235777942_235780409_-	0.860979851292951	2.62697999317266	2.83699597649419	0.925972407059578	0.354460320114227	0.934834436828462	not
circRNA_04550|Chr18:5191058_5285225_-	0.879447160997077	2.61607765432261	2.82527345314407	0.925955557120088	0.35446907709395	0.934834436828462	not
circRNA_06948|Chr3:112713524_112728973_-	4.09448283262262	-0.906412888344164	0.979301768412068	-0.925570562191373	0.354669197694425	0.934834436828462	not
circRNA_05946|Chr2:198284002_198284858_+	0.781934751599533	2.47615317975132	2.67536657484887	0.925537906853456	0.354686175240608	0.934834436828462	not
circRNA_11027|Chr9:46104677_46105695_-	7.14904638910961	-0.63926880686217	0.691172372853146	-0.924905033780909	0.355015307984123	0.934834436828462	not
circRNA_03312|Chr14:108013275_108020828_+	19.1178220055064	0.415423647068997	0.449257977649724	0.924688414532493	0.355128007525697	0.934834436828462	not
circRNA_10104|Chr7:138002505_138021168_-	35.3421729807833	-0.339677280496199	0.367371838987896	-0.924614367372317	0.355166536893085	0.934834436828462	not
circRNA_09331|Chr6:109064735_109071648_-	0.884306022805713	2.61344071010852	2.82790733522527	0.924160660271542	0.355402674412715	0.934834436828462	not
circRNA_00845|Chr1:220039308_220042767_-	7.22178492932011	0.658751800806214	0.712863050278172	0.924093064648472	0.35543786387433	0.934834436828462	not
circRNA_02909|Chr13:110049191_110052621_-	1.7370502502138	-1.60269803712803	1.73564671486727	-0.923401072003641	0.355798233285697	0.934834436828462	not
circRNA_03173|Chr14:71922618_71955492_-	0.878362352121767	2.62651920274749	2.84443171481969	0.923389789624109	0.355804110725514	0.934834436828462	not
circRNA_03753|Chr16:3060713_3064512_+	18.4288895064632	-0.41443454033509	0.448834749744437	-0.923356626399953	0.355821387121267	0.934834436828462	not
circRNA_00104|Chr1:37607345_37621662_+	0.399703488808918	-3.19735151159967	3.46487529757057	-0.922789779430598	0.356116768091707	0.934834436828462	not
circRNA_00108|Chr1:37888832_37932081_-	0.399703488808918	-3.19735151159967	3.46487529757057	-0.922789779430598	0.356116768091707	0.934834436828462	not
circRNA_01220|Chr10:16706378_16732436_-	0.399703488808918	-3.19735151159967	3.46487529757057	-0.922789779430598	0.356116768091707	0.934834436828462	not
circRNA_01430|Chr10:62231971_62236009_+	0.399703488808918	-3.19735151159967	3.46487529757057	-0.922789779430598	0.356116768091707	0.934834436828462	not
circRNA_02045|Chr11:53140598_53168655_+	0.399703488808918	-3.19735151159967	3.46487529757057	-0.922789779430598	0.356116768091707	0.934834436828462	not
circRNA_02363|Chr12:37622982_37628640_+	0.399703488808918	-3.19735151159967	3.46487529757057	-0.922789779430598	0.356116768091707	0.934834436828462	not
circRNA_02376|Chr12:38477626_38479132_+	0.399703488808918	-3.19735151159967	3.46487529757057	-0.922789779430598	0.356116768091707	0.934834436828462	not
circRNA_02614|Chr13:68745767_68764156_-	0.399703488808918	-3.19735151159967	3.46487529757057	-0.922789779430598	0.356116768091707	0.934834436828462	not
circRNA_03413|Chr15:11851690_11855290_-	0.399703488808918	-3.19735151159967	3.46487529757057	-0.922789779430598	0.356116768091707	0.934834436828462	not
circRNA_03619|Chr15:57348405_57366212_+	0.399703488808918	-3.19735151159967	3.46487529757057	-0.922789779430598	0.356116768091707	0.934834436828462	not
circRNA_03761|Chr16:3060713_3096966_+	0.399703488808918	-3.19735151159967	3.46487529757057	-0.922789779430598	0.356116768091707	0.934834436828462	not
circRNA_04275|Chr17:32948728_32950364_-	0.399703488808918	-3.19735151159967	3.46487529757057	-0.922789779430598	0.356116768091707	0.934834436828462	not
circRNA_05000|Chr19:24214165_24221057_+	0.399703488808918	-3.19735151159967	3.46487529757057	-0.922789779430598	0.356116768091707	0.934834436828462	not
circRNA_06269|Chr20:19752204_19780300_-	0.399703488808918	-3.19735151159967	3.46487529757057	-0.922789779430598	0.356116768091707	0.934834436828462	not
circRNA_07082|Chr3:141089205_141107311_+	0.399703488808918	-3.19735151159967	3.46487529757057	-0.922789779430598	0.356116768091707	0.934834436828462	not
circRNA_07321|Chr4:15740431_15780820_-	0.399703488808918	-3.19735151159967	3.46487529757057	-0.922789779430598	0.356116768091707	0.934834436828462	not
circRNA_07700|Chr4:118870971_118878395_+	0.399703488808918	-3.19735151159967	3.46487529757057	-0.922789779430598	0.356116768091707	0.934834436828462	not
circRNA_09148|Chr6:73733942_73744458_+	0.399703488808918	-3.19735151159967	3.46487529757057	-0.922789779430598	0.356116768091707	0.934834436828462	not
circRNA_09718|Chr7:35963371_35978907_-	0.399703488808918	-3.19735151159967	3.46487529757057	-0.922789779430598	0.356116768091707	0.934834436828462	not
circRNA_09846|Chr7:71322606_71331115_+	0.399703488808918	-3.19735151159967	3.46487529757057	-0.922789779430598	0.356116768091707	0.934834436828462	not
circRNA_10405|Chr8:63664706_63670258_-	0.399703488808918	-3.19735151159967	3.46487529757057	-0.922789779430598	0.356116768091707	0.934834436828462	not
circRNA_10754|Chr8:109541488_109563410_+	0.399703488808918	-3.19735151159967	3.46487529757057	-0.922789779430598	0.356116768091707	0.934834436828462	not
circRNA_11092|Chr9:61736614_61741924_+	0.399703488808918	-3.19735151159967	3.46487529757057	-0.922789779430598	0.356116768091707	0.934834436828462	not
circRNA_08688|Chr5:157248218_157249818_-	0.584627637796382	-2.74187996493085	2.97440618653414	-0.921824321555008	0.356620218878491	0.934834436828462	not
circRNA_10123|Chr7:142156362_142161766_-	0.698080803548883	2.33447398233394	2.53280276230221	0.921695924009498	0.356687207251046	0.934834436828462	not
circRNA_08223|Chr5:76925720_76926914_+	15.4575762346996	0.468924702476671	0.508974600413133	0.921312580423554	0.356887254839653	0.934834436828462	not
circRNA_08844|Chr6:7702481_7715226_-	1.08217240360536	-1.92989993091323	2.09661764420779	-0.920482538265793	0.357320653924518	0.934834436828462	not
circRNA_01515|Chr10:70579708_70584317_+	1.76821188034839	-1.72987043894015	1.87960240194722	-0.920338491346918	0.357395900467442	0.934834436828462	not
circRNA_10519|Chr8:70524346_70569219_+	0.768752283740185	2.47489501130392	2.6904782251996	0.91987178640716	0.357639764091198	0.934834436828462	not
circRNA_00798|Chr1:215905137_215914784_-	2.16298107851786	1.33121073826251	1.44754440246426	0.919633785323819	0.357764165223075	0.934834436828462	not
circRNA_02505|Chr13:35658619_35668970_-	0.580185741897107	-2.7419189063198	2.982965552846	-0.919192279543349	0.357995008631893	0.934834436828462	not
circRNA_03844|Chr16:14142574_14157174_-	0.580185741897107	-2.7419189063198	2.982965552846	-0.919192279543349	0.357995008631893	0.934834436828462	not
circRNA_06145|Chr2:252274389_252288982_+	0.878491026516064	2.60297950038685	2.83194641367318	0.919148571392158	0.358017866745204	0.934834436828462	not
circRNA_03509|Chr15:37011829_37015530_-	0.789608361240729	2.45591752807228	2.67532067388692	0.917989963612145	0.358624120273843	0.934834436828462	not
circRNA_02074|Chr11:66393648_66426089_+	2.19523076861697	1.33688825160954	1.45667137728668	0.917769287194855	0.358739664642114	0.934834436828462	not
circRNA_06832|Chr3:81121255_81159096_+	0.771124799625929	-2.30631759146826	2.51594489084987	-0.916680488454262	0.359310093344016	0.934834436828462	not
circRNA_05083|Chr19:37629883_37633959_+	3.02440016392603	1.01764815392395	1.11054397228704	0.916351066971463	0.359482791635965	0.934834436828462	not
circRNA_02439|Chr12:51582921_51584301_-	2.18704776761841	-1.15869657210649	1.26479385001768	-0.916114963786623	0.359606600147614	0.934834436828462	not
circRNA_04312|Chr17:53483964_53563999_+	3.8135307294279	-0.850915390731127	0.929216172030142	-0.915734590447405	0.359806117814805	0.934834436828462	not
circRNA_01924|Chr11:29967593_29992834_-	3.18997658403261	-1.18998913915996	1.29998677582404	-0.915385572599876	0.359989249699568	0.934834436828462	not
circRNA_09579|Chr6:144343082_144347969_+	0.770037654324364	2.45483293100896	2.68438922564227	0.914484720605902	0.36046220290686	0.934834436828462	not
circRNA_10611|Chr8:79673623_79674151_+	0.770037654324364	2.45483293100896	2.68438922564227	0.914484720605902	0.36046220290686	0.934834436828462	not
circRNA_03857|Chr16:19734284_19735661_+	0.752626637052991	2.45823523286021	2.68892067728104	0.914208906804165	0.360607084905067	0.934834436828462	not
circRNA_03989|Chr16:63915078_63933482_+	0.846069448541162	2.6022147056112	2.8483698621712	0.913580339467444	0.360937401018226	0.934834436828462	not
circRNA_02960|Chr14:4154610_4198845_+	0.770422503778936	2.44594716166422	2.6775470577634	0.913502959573515	0.360978077759153	0.934834436828462	not
circRNA_01581|Chr10:73751962_73764510_-	0.674776946214473	-2.36884999491815	2.59492031826195	-0.912879666572876	0.361305832691538	0.934834436828462	not
circRNA_04813|Chr18:61323689_61340634_+	63.8379521348765	0.638827026822006	0.700025794594004	0.912576410405718	0.361465365611407	0.934834436828462	not
circRNA_06121|Chr2:242113689_242126473_+	0.701826552093557	2.31963729283434	2.54323971286376	0.912079691545222	0.361726768173437	0.934834436828462	not
circRNA_09141|Chr6:73357940_73361828_+	9.04247367726851	0.610392044560473	0.669637568753699	0.911525985163151	0.362018300526305	0.934834436828462	not
circRNA_05412|Chr2:49109238_49112006_-	1.42628059949878	-1.3919953785238	1.52776868625465	-0.91112966972526	0.362227055230013	0.934834436828462	not
circRNA_00120|Chr1:42508955_42530725_-	0.565859101569416	-2.7420450374921	3.01123912770866	-0.910603549303173	0.362504299728003	0.934834436828462	not
circRNA_04527|Chr18:2005294_2047808_+	3.86107002158114	-0.862910817235103	0.947786845888404	-0.910448188829059	0.362586193916049	0.934834436828462	not
circRNA_09916|Chr7:78433861_78520474_+	11.4493949280505	0.528076015603035	0.580046623051403	0.91040270663939	0.362610170848323	0.934834436828462	not
circRNA_01366|Chr10:48678751_48684279_-	0.77891412082712	2.44304258239249	2.68418450985044	0.910161940592009	0.362737112481158	0.934834436828462	not
circRNA_03518|Chr15:37190896_37218085_+	1.5709912775159	-1.46874907082064	1.61374044299684	-0.910151987077344	0.362742360976948	0.934834436828462	not
circRNA_08194|Chr5:73923649_73951450_-	0.865263468865986	2.58673759069515	2.8424177103883	0.91004836524952	0.362797003668996	0.934834436828462	not
circRNA_02026|Chr11:46654599_46677918_-	2.67752457613666	1.28750940576542	1.41510751813715	0.909831506979976	0.362911375784972	0.934834436828462	not
circRNA_06910|Chr3:104889557_104936645_+	1.33346694402623	3.22954042211489	3.55185668430174	0.909254147665528	0.363215987947436	0.934834436828462	not
circRNA_10503|Chr8:70371302_70375242_+	0.773536302004917	2.44294171985638	2.68969064943258	0.908261223413089	0.363740224361416	0.934834436828462	not
circRNA_09338|Chr6:109710612_109723730_+	1.62580397021213	1.57001357367084	1.72969180561248	0.907683998141456	0.364045200678	0.934834436828462	not
circRNA_02912|Chr13:110438141_110450689_+	0.954258057647903	2.75049222230162	3.0323254561384	0.907057062998875	0.364376622217717	0.934834436828462	not
circRNA_10945|Chr9:16446152_16446343_-	0.954258057647903	2.75049222230162	3.0323254561384	0.907057062998875	0.364376622217717	0.934834436828462	not
circRNA_00853|Chr1:221156954_221157236_-	0.86558256677711	2.57937693017885	2.84496166909809	0.906647340171921	0.364593319006047	0.934834436828462	not
circRNA_03443|Chr15:23792824_23793342_+	10.3014703154724	0.677636080522856	0.747425745226968	0.906626624584735	0.364604277334533	0.934834436828462	not
circRNA_08736|Chr5:166038321_166042679_-	0.775276130752243	2.43527811656489	2.68675384317734	0.906401649987015	0.364723299793157	0.934834436828462	not
circRNA_04471|Chr17:87733253_87738135_-	0.682507001634188	2.3069005321798	2.54550646706857	0.906263866159586	0.364796206096588	0.934834436828462	not
circRNA_09391|Chr6:112957429_112984111_+	0.825772238006815	2.5927874074583	2.86102433987611	0.906244442356114	0.364806484651201	0.934834436828462	not
circRNA_04390|Chr17:75775333_75791010_-	0.774792789758972	2.44256102004318	2.69584729959483	0.906045761720362	0.364911631492759	0.934834436828462	not
circRNA_01400|Chr10:57634023_57634588_-	5.35146318359951	0.853552128764786	0.942125026150047	0.905986047576711	0.364943237434794	0.934834436828462	not
circRNA_10367|Chr8:59728960_59745377_+	0.762647855205723	2.44517410723073	2.70245420844464	0.904797609369304	0.36557261840451	0.934834436828462	not
circRNA_11537|ChrX:62537349_62570599_-	0.7648999284194	2.4328084619966	2.68897801422415	0.904733489499554	0.365606594683147	0.934834436828462	not
circRNA_07595|Chr4:86427496_86445598_-	1.79812401820343	1.61627205507969	1.78654573067364	0.904691118357355	0.3656290476777	0.934834436828462	not
circRNA_07713|Chr4:122508728_122514779_-	3.35684400731208	-1.0611315931625	1.17316771143108	-0.904501191793017	0.365729702698959	0.934834436828462	not
circRNA_05967|Chr2:205814398_205815848_+	0.788368051768177	2.43132201081247	2.68869298578039	0.904276547627761	0.365848779264691	0.934834436828462	not
circRNA_08481|Chr5:135818988_135829631_+	0.788368051768177	2.43132201081247	2.68869298578039	0.904276547627761	0.365848779264691	0.934834436828462	not
circRNA_06487|Chr3:2762162_2764477_-	1.25043249058003	-1.83999511929212	2.03535404383238	-0.904017227306353	0.365986266614229	0.934834436828462	not
circRNA_08445|Chr5:128327978_128337440_-	29.0968020211937	-0.34640024401881	0.383321612654539	-0.903680441131289	0.366164873196494	0.934834436828462	not
circRNA_09260|Chr6:98097887_98102843_-	0.735545733331676	-2.1073242292902	2.33219454815597	-0.903579948317959	0.366218177714792	0.934834436828462	not
circRNA_02004|Chr11:37123494_37132531_-	1.6323491851806	-1.7381617944931	1.9272112502199	-0.90190517219883	0.36710724359237	0.934834436828462	not
circRNA_08608|Chr5:148868269_148881293_+	0.761464208943502	2.42710853920539	2.69175048299811	0.90168407307279	0.36722471594526	0.934834436828462	not
circRNA_08254|Chr5:90852250_90892934_+	0.766975734834876	2.4242790004055	2.68872801090466	0.901645309816897	0.367245313694803	0.934834436828462	not
circRNA_10605|Chr8:79528539_79543050_+	3.45520364511598	0.975712835490243	1.08264986020865	0.901226584282941	0.367467859048511	0.934834436828462	not
circRNA_09470|Chr6:126864143_126874280_+	8.48525426243143	-0.609672149273459	0.676534615665773	-0.901169186551505	0.367498371492911	0.934834436828462	not
circRNA_07165|Chr3:157001108_157002682_-	2.33977020760724	-1.33901914566261	1.48618218917455	-0.900979136620072	0.367599412673201	0.934834436828462	not
circRNA_03482|Chr15:28556374_28560212_+	0.805744512770806	-2.23936549381664	2.4859944585446	-0.900792632952068	0.367698585282958	0.934834436828462	not
circRNA_05694|Chr2:145075021_145114677_-	0.753436536318196	2.42508500794495	2.69245991042901	0.900694936459999	0.367750541668014	0.934834436828462	not
circRNA_06296|Chr20:26797653_26828528_+	0.753436536318196	2.42508500794495	2.69245991042901	0.900694936459999	0.367750541668014	0.934834436828462	not
circRNA_07571|Chr4:79954598_79956766_-	0.753436536318196	2.42508500794495	2.69245991042901	0.900694936459999	0.367750541668014	0.934834436828462	not
circRNA_00800|Chr1:215905137_215934080_-	2.10810193982054	1.2185557825356	1.35296670200469	0.900654672971678	0.367771955694631	0.934834436828462	not
circRNA_09503|Chr6:132061415_132075882_-	1.27819879070884	3.19912879192028	3.55223952243228	0.900594898434603	0.367803748051596	0.934834436828462	not
circRNA_00542|Chr1:164931730_164947123_-	10.374990146214	-0.612240982480082	0.680730598376097	-0.899388075019106	0.368445988785154	0.934834436828462	not
circRNA_06387|Chr20:37654083_37664502_-	5.32069135191692	-0.718285773249204	0.799004396234336	-0.898975996420603	0.36866544628332	0.934834436828462	not
circRNA_00229|Chr1:78518319_78522187_-	4.8922694565985	0.791185363247043	0.88018141531783	0.898888967067487	0.368711805230002	0.934834436828462	not
circRNA_10801|Chr8:117318623_117334586_+	7.66053699295481	0.59770506527449	0.665073481811856	0.898705303429278	0.368809651398227	0.934834436828462	not
circRNA_00676|Chr1:193104517_193114307_+	1.32738679974491	-1.64944513902508	1.83616769807644	-0.898308548153327	0.369021076531386	0.934834436828462	not
circRNA_11667|ChrX:128202172_128211753_-	18.1902567327302	0.528513275025563	0.588487285914	0.89808783923804	0.369138721736324	0.934834436828462	not
circRNA_00404|Chr1:126573474_126583015_+	21.0346921915249	0.388000726092569	0.432152718406263	0.897832431839091	0.369274891498354	0.934834436828462	not
circRNA_01938|Chr11:31723564_31733245_-	0.676100145132843	2.2928378434669	2.5558079331328	0.897108821732325	0.369660851831727	0.934834436828462	not
circRNA_09205|Chr6:86729142_86748180_+	9.66509556083518	0.545218531810243	0.607824868953173	0.896999381991801	0.36971924679842	0.934834436828462	not
circRNA_00690|Chr1:194917622_194932362_-	2.55639036838422	-1.12924417504932	1.25908121945535	-0.896879532154248	0.369783202971801	0.934834436828462	not
circRNA_04184|Chr17:6862839_6864981_+	0.759909265772497	2.42120580897076	2.70071232882436	0.896506370978329	0.369982379190675	0.934834436828462	not
circRNA_08032|Chr5:19536900_19546064_-	0.754741227412886	2.42799478958406	2.70828541163566	0.896506246776139	0.369982445495168	0.934834436828462	not
circRNA_00990|Chr1:255727112_255764689_-	7.5698653502996	0.682444481953876	0.761448541563658	0.896245044415549	0.370121902930639	0.934834436828462	not
circRNA_02311|Chr12:24672112_24672703_+	0.759402984824953	2.41988513979636	2.70105193500073	0.895904706029176	0.370303660530801	0.934834436828462	not
circRNA_01677|Chr10:86222510_86227004_+	6.80624259819418	0.73641326258233	0.82287127857039	0.894931299415059	0.370823813964036	0.934834436828462	not
circRNA_05012|Chr19:25721379_25722171_+	0.73689167008102	2.41698718541607	2.70136510176185	0.894728070574278	0.370932469341948	0.934834436828462	not
circRNA_08550|Chr5:144516523_144547479_-	0.73689167008102	2.41698718541607	2.70136510176185	0.894728070574278	0.370932469341948	0.934834436828462	not
circRNA_09314|Chr6:107055966_107056470_-	1.63976334185676	1.64237664315138	1.83814060596234	0.893498918322154	0.371590051130189	0.934834436828462	not
circRNA_11590|ChrX:82686555_82705899_-	6.51708943150872	0.682049715468327	0.763819684997787	0.89294597778048	0.371886103377547	0.934834436828462	not
circRNA_03728|Chr15:110036614_110046726_-	3.76497050386126	-0.952475214586285	1.0670245534927	-0.892646014066444	0.372046769399969	0.934834436828462	not
circRNA_07757|Chr4:133090684_133112238_-	0.726921881752742	2.41582711626413	2.71117821125556	0.891061718567495	0.37289606056142	0.934834436828462	not
circRNA_00324|Chr1:102638885_102660697_-	2.21790165936861	-1.14486154964327	1.28485767889616	-0.891041528137838	0.372906891761465	0.934834436828462	not
circRNA_01892|Chr11:7355304_7362812_+	2.37312201320772	1.36527490118214	1.53226905359627	0.891015124254975	0.372921056476079	0.934834436828462	not
circRNA_02211|Chr12:589609_632694_-	0.749477524621226	2.4166510700227	2.71226198078581	0.89100945526012	0.372924097727325	0.934834436828462	not
circRNA_03796|Chr16:7577726_7586144_-	10.267995035126	0.567809247596237	0.637306231448091	0.890951978150375	0.372954933396368	0.934834436828462	not
circRNA_03554|Chr15:41139318_41169484_+	0.771734826637526	-2.23592983274619	2.510296947022	-0.890703323126257	0.37308835154698	0.934834436828462	not
circRNA_07728|Chr4:125762257_125789911_-	3.53217489543614	0.981461673741587	1.10205664556114	0.890572801039505	0.373158396206235	0.934834436828462	not
circRNA_06077|Chr2:231045138_231078948_+	0.59495176791383	-2.62914772845569	2.95227706921223	-0.890549114063078	0.373171108691688	0.934834436828462	not
circRNA_00889|Chr1:231457046_231498197_-	1.8258731294541	-1.64881738224739	1.85213917300222	-0.89022326522836	0.373346014648481	0.934834436828462	not
circRNA_10186|Chr8:21643844_21652864_-	0.682025271745785	2.276601983241	2.55801184144721	0.889988836780753	0.37347188024832	0.934834436828462	not
circRNA_03879|Chr16:25085174_25086279_-	0.741807409804027	2.40948101247844	2.70788830655446	0.889800737588131	0.373572890470855	0.934834436828462	not
circRNA_08022|Chr5:15162734_15244849_+	3.19342508448472	1.09751242946072	1.23380211232018	0.889536837797138	0.373714634500437	0.934834436828462	not
circRNA_02646|Chr13:74445640_74450825_-	1.73783652801073	1.64014015220716	1.84494592762672	0.888990906263031	0.374007967094975	0.934834436828462	not
circRNA_09012|Chr6:30213961_30219724_-	0.754077555497648	2.399893408841	2.70375071715737	0.88761637439866	0.374747142643801	0.934834436828462	not
circRNA_08325|Chr5:103089622_103172127_+	1.40814575136225	-1.74432939643009	1.9656720345431	-0.887395946921299	0.374865764860574	0.934834436828462	not
circRNA_00313|Chr1:100913425_100914082_-	0.736376455586962	2.40146119698907	2.70770182331752	0.886900166151516	0.375132652205614	0.934834436828462	not
circRNA_07649|Chr4:99970321_99980034_+	1.82012702610583	-1.38411637249298	1.56080715557526	-0.886795250488739	0.375189145165927	0.934834436828462	not
circRNA_05870|Chr2:188229860_188234647_-	0.74986181330692	2.39674836850657	2.70283706146617	0.886752813433167	0.375211997345254	0.934834436828462	not
circRNA_02840|Chr13:106874495_106893929_+	1.58657044133575	1.55509331401353	1.75394149826803	0.88662781258619	0.375279314782794	0.934834436828462	not
circRNA_08075|Chr5:36040325_36046665_+	51.0340941418351	0.256793518218787	0.289697311499156	0.886420094442384	0.375391194950777	0.934834436828462	not
circRNA_02078|Chr11:66454714_66473675_+	3.90354472601451	-0.775153016139056	0.874590401623213	-0.88630405124547	0.375453706560442	0.934834436828462	not
circRNA_10408|Chr8:63730622_63756315_-	1.1529421053399	-1.68237398260811	1.8997028787818	-0.885598480372333	0.375833930747413	0.934834436828462	not
circRNA_02309|Chr12:24513410_24524704_-	1.53638242002222	-1.71774234557334	1.93967433193898	-0.885582861663285	0.375842350182403	0.934834436828462	not
circRNA_11181|Chr9:73429545_73433288_+	1.23995971417985	3.14468155450511	3.55294521570816	0.88509148427112	0.37610729197262	0.934834436828462	not
circRNA_08860|Chr6:9405093_9434931_-	34.4396482833276	-0.286859342751347	0.324196109162009	-0.884832774498214	0.376246829911417	0.934834436828462	not
circRNA_01673|Chr10:86175962_86195240_+	10.8197989861567	0.555753278134596	0.628196580998056	0.884680520310433	0.3763289648015	0.934834436828462	not
circRNA_03129|Chr14:44818561_44830761_-	1.25878055877355	3.14317142806346	3.55296516679121	0.884661481469618	0.37633923625357	0.934834436828462	not
circRNA_06063|Chr2:226925637_226926225_+	1.31408881372346	-1.62703798620802	1.83924320570498	-0.884623621912132	0.376359661993826	0.934834436828462	not
circRNA_08262|Chr5:90870845_90885444_+	1.442203119296	-1.57009057499903	1.77498216221278	-0.884566959840137	0.376390233221535	0.934834436828462	not
circRNA_02826|Chr13:106833769_106879018_+	1.68768011011149	1.62874301919358	1.8413066518811	0.884558266017032	0.376394923987673	0.934834436828462	not
circRNA_08068|Chr5:33538521_33550067_-	1.24343571322495	3.1425955841138	3.55297278001771	0.884497511995614	0.376427704923785	0.934834436828462	not
circRNA_04853|Chr18:69943105_69944476_-	1.22301222944743	3.11826013215941	3.52557085936048	0.88446956721359	0.376442783630148	0.934834436828462	not
circRNA_01446|Chr10:62751173_62767418_-	0.73823894536218	2.39145887827746	2.70398991454629	0.884418564363887	0.376470305184775	0.934834436828462	not
circRNA_02750|Chr13:94826931_94835646_-	0.727507401967537	2.40010685740138	2.71448897910952	0.884183680933096	0.376597066227527	0.934834436828462	not
circRNA_07380|Chr4:28488037_28520904_+	1.61726188171399	1.55469401512503	1.75858890245319	0.88405767428435	0.376665079892081	0.934834436828462	not
circRNA_06911|Chr3:104889557_104984877_+	1.25233744859704	3.14022403155001	3.55300416601117	0.883822220528222	0.376792189308364	0.934834436828462	not
circRNA_09656|Chr7:25957992_25980777_+	0.674403625987476	2.26695223668962	2.56507743151201	0.883775362427695	0.376817488751691	0.934834436828462	not
circRNA_04844|Chr18:69634006_69635024_-	0.726498845617698	2.40987586962434	2.72706240098739	0.88368930199463	0.376863956895076	0.934834436828462	not
circRNA_07139|Chr3:152973390_153065992_-	2.46165484766106	-1.11962821207628	1.26704483046968	-0.883653194545019	0.376883454086279	0.934834436828462	not
circRNA_08476|Chr5:133763551_133777298_-	0.772572059163336	-2.03137179597399	2.30103522217456	-0.882807779906242	0.377340136310772	0.934834436828462	not
circRNA_02565|Chr13:51664317_51709261_-	0.819290084149931	2.53671299341362	2.87465386743861	0.882441194798141	0.37753826690225	0.934834436828462	not
circRNA_00062|Chr1:20893994_20945538_-	0.366499962813435	-3.06175649361512	3.47116270778473	-0.882055020569494	0.377747054283886	0.934834436828462	not
circRNA_00132|Chr1:44117529_44148015_+	0.366499962813435	-3.06175649361512	3.47116270778473	-0.882055020569494	0.377747054283886	0.934834436828462	not
circRNA_00188|Chr1:62753120_62803652_+	0.366499962813435	-3.06175649361512	3.47116270778473	-0.882055020569494	0.377747054283886	0.934834436828462	not
circRNA_00227|Chr1:78505825_78522187_-	0.366499962813435	-3.06175649361512	3.47116270778473	-0.882055020569494	0.377747054283886	0.934834436828462	not
circRNA_00814|Chr1:217349413_217362383_+	0.366499962813435	-3.06175649361512	3.47116270778473	-0.882055020569494	0.377747054283886	0.934834436828462	not
circRNA_00819|Chr1:218619072_218620914_+	0.366499962813435	-3.06175649361512	3.47116270778473	-0.882055020569494	0.377747054283886	0.934834436828462	not
circRNA_01090|Chr1:275821636_275876427_-	0.366499962813435	-3.06175649361512	3.47116270778473	-0.882055020569494	0.377747054283886	0.934834436828462	not
circRNA_01261|Chr10:35560597_35602083_+	0.366499962813435	-3.06175649361512	3.47116270778473	-0.882055020569494	0.377747054283886	0.934834436828462	not
circRNA_02064|Chr11:64733727_64743271_-	0.366499962813435	-3.06175649361512	3.47116270778473	-0.882055020569494	0.377747054283886	0.934834436828462	not
circRNA_02146|Chr11:84041765_84042215_-	0.366499962813435	-3.06175649361512	3.47116270778473	-0.882055020569494	0.377747054283886	0.934834436828462	not
circRNA_02350|Chr12:36980983_36984273_+	0.366499962813435	-3.06175649361512	3.47116270778473	-0.882055020569494	0.377747054283886	0.934834436828462	not
circRNA_02647|Chr13:74445640_74520636_-	0.366499962813435	-3.06175649361512	3.47116270778473	-0.882055020569494	0.377747054283886	0.934834436828462	not
circRNA_02897|Chr13:108705402_108715849_-	0.366499962813435	-3.06175649361512	3.47116270778473	-0.882055020569494	0.377747054283886	0.934834436828462	not
circRNA_03404|Chr15:10416533_10428288_-	0.366499962813435	-3.06175649361512	3.47116270778473	-0.882055020569494	0.377747054283886	0.934834436828462	not
circRNA_03605|Chr15:55100386_55185687_-	0.366499962813435	-3.06175649361512	3.47116270778473	-0.882055020569494	0.377747054283886	0.934834436828462	not
circRNA_03739|Chr16:2158111_2171786_-	0.366499962813435	-3.06175649361512	3.47116270778473	-0.882055020569494	0.377747054283886	0.934834436828462	not
circRNA_04259|Chr17:27146706_27182945_-	0.366499962813435	-3.06175649361512	3.47116270778473	-0.882055020569494	0.377747054283886	0.934834436828462	not
circRNA_04378|Chr17:75386705_75392493_+	0.366499962813435	-3.06175649361512	3.47116270778473	-0.882055020569494	0.377747054283886	0.934834436828462	not
circRNA_04438|Chr17:82010473_82010979_+	0.366499962813435	-3.06175649361512	3.47116270778473	-0.882055020569494	0.377747054283886	0.934834436828462	not
circRNA_04643|Chr18:27601040_27607626_+	0.366499962813435	-3.06175649361512	3.47116270778473	-0.882055020569494	0.377747054283886	0.934834436828462	not
circRNA_05022|Chr19:29732874_29744346_-	0.366499962813435	-3.06175649361512	3.47116270778473	-0.882055020569494	0.377747054283886	0.934834436828462	not
circRNA_05136|Chr19:43413300_43421908_+	0.366499962813435	-3.06175649361512	3.47116270778473	-0.882055020569494	0.377747054283886	0.934834436828462	not
circRNA_05585|Chr2:118725845_118741895_-	0.366499962813435	-3.06175649361512	3.47116270778473	-0.882055020569494	0.377747054283886	0.934834436828462	not
circRNA_05964|Chr2:204013813_204016865_-	0.366499962813435	-3.06175649361512	3.47116270778473	-0.882055020569494	0.377747054283886	0.934834436828462	not
circRNA_06107|Chr2:239417617_239418926_+	0.366499962813435	-3.06175649361512	3.47116270778473	-0.882055020569494	0.377747054283886	0.934834436828462	not
circRNA_06332|Chr20:32241502_32265571_-	0.366499962813435	-3.06175649361512	3.47116270778473	-0.882055020569494	0.377747054283886	0.934834436828462	not
circRNA_06965|Chr3:112925889_112931707_+	0.366499962813435	-3.06175649361512	3.47116270778473	-0.882055020569494	0.377747054283886	0.934834436828462	not
circRNA_07170|Chr3:157039863_157049668_-	0.366499962813435	-3.06175649361512	3.47116270778473	-0.882055020569494	0.377747054283886	0.934834436828462	not
circRNA_07329|Chr4:16574716_16601809_-	0.366499962813435	-3.06175649361512	3.47116270778473	-0.882055020569494	0.377747054283886	0.934834436828462	not
circRNA_08214|Chr5:76092164_76098118_+	0.366499962813435	-3.06175649361512	3.47116270778473	-0.882055020569494	0.377747054283886	0.934834436828462	not
circRNA_08359|Chr5:113666904_113682362_+	0.366499962813435	-3.06175649361512	3.47116270778473	-0.882055020569494	0.377747054283886	0.934834436828462	not
circRNA_08551|Chr5:144526010_144547479_-	0.366499962813435	-3.06175649361512	3.47116270778473	-0.882055020569494	0.377747054283886	0.934834436828462	not
circRNA_08794|Chr5:173443060_173444160_+	0.366499962813435	-3.06175649361512	3.47116270778473	-0.882055020569494	0.377747054283886	0.934834436828462	not
circRNA_10163|Chr8:6954778_6963074_-	0.366499962813435	-3.06175649361512	3.47116270778473	-0.882055020569494	0.377747054283886	0.934834436828462	not
circRNA_10306|Chr8:50112980_50120513_-	0.366499962813435	-3.06175649361512	3.47116270778473	-0.882055020569494	0.377747054283886	0.934834436828462	not
circRNA_10518|Chr8:70524346_70557283_+	0.366499962813435	-3.06175649361512	3.47116270778473	-0.882055020569494	0.377747054283886	0.934834436828462	not
circRNA_10836|Chr8:122151446_122170201_+	0.366499962813435	-3.06175649361512	3.47116270778473	-0.882055020569494	0.377747054283886	0.934834436828462	not
circRNA_11017|Chr9:43384796_43395306_-	0.366499962813435	-3.06175649361512	3.47116270778473	-0.882055020569494	0.377747054283886	0.934834436828462	not
circRNA_11544|ChrX:62836778_62860124_-	0.366499962813435	-3.06175649361512	3.47116270778473	-0.882055020569494	0.377747054283886	0.934834436828462	not
circRNA_11710|ChrY:523566_562757_+	0.366499962813435	-3.06175649361512	3.47116270778473	-0.882055020569494	0.377747054283886	0.934834436828462	not
circRNA_04357|Chr17:63847963_63879166_-	0.579100590995918	-2.62912447009714	2.98248600173031	-0.881521143291818	0.378035815333873	0.934834436828462	not
circRNA_04645|Chr18:27605544_27610871_+	0.895182394992498	-2.33156475578557	2.64809222881988	-0.880469618999876	0.378604956388913	0.934834436828462	not
circRNA_05924|Chr2:195761079_195795666_-	0.993556164571268	-1.61614048880902	1.8355995235907	-0.880442856973298	0.378619448305508	0.934834436828462	not
circRNA_01526|Chr10:71303915_71323079_+	0.656557261391465	2.26094646751444	2.56816209762323	0.880375296250536	0.378656034660856	0.934834436828462	not
circRNA_08127|Chr5:58614920_58636163_+	0.730282556885433	2.38721993570862	2.71237989540279	0.880120052414012	0.37879427724148	0.934834436828462	not
circRNA_02155|Chr11:84623876_84638229_-	0.731935055662795	2.39148920892003	2.71881179969741	0.879608220468291	0.379071584058462	0.934834436828462	not
circRNA_03361|Chr14:115183821_115195697_+	0.803543729739213	2.53672673335405	2.88398795444863	0.879589919729408	0.379081501577772	0.934834436828462	not
circRNA_03963|Chr16:54792659_54815046_+	2.68827022606673	1.17662341275629	1.33814542341864	0.87929412765191	0.379241819086215	0.934834436828462	not
circRNA_10290|Chr8:47303909_47306590_-	0.73072347687239	2.38990855943342	2.7199497571821	0.87865908299328	0.37958615030249	0.934834436828462	not
circRNA_07349|Chr4:22532122_22569920_+	0.756331659486579	2.38530460890284	2.71489196441666	0.878600194838827	0.379618090124934	0.934834436828462	not
circRNA_01433|Chr10:62540625_62581037_+	1.68435618427333	1.60548502303183	1.8274695894308	0.878528995676414	0.379656709412431	0.934834436828462	not
circRNA_01224|Chr10:16724062_16731902_-	3.01183156792197	-1.07156817232038	1.21980803462498	-0.878472793999773	0.379687195588162	0.934834436828462	not
circRNA_11179|Chr9:73416480_73437304_+	0.615458391958297	-2.5581232522621	2.91344301845871	-0.878041285192326	0.379921314429015	0.934834436828462	not
circRNA_00255|Chr1:84536190_84615182_+	0.816285728237086	2.53149556805372	2.88346912703812	0.877933994269623	0.379979539821011	0.934834436828462	not
circRNA_03428|Chr15:15650971_15667775_+	1.730087448543	1.57421527260194	1.79309842050178	0.877930209855081	0.379981593673836	0.934834436828462	not
circRNA_01738|Chr10:93451477_93483645_+	4.35319804056542	0.881611571005634	1.00425568373826	0.877875610047735	0.380011226485275	0.934834436828462	not
circRNA_02903|Chr13:109442255_109471561_-	1.96486896017207	-1.46789486195807	1.67210560274565	-0.877872103022525	0.380013129892493	0.934834436828462	not
circRNA_08950|Chr6:26402183_26470665_+	0.653803447066151	2.25662274812255	2.57074877104011	0.877807576354315	0.380048152222358	0.934834436828462	not
circRNA_11496|ChrX:51103376_51123482_-	1.72464970194592	1.6062938770841	1.83148367878644	0.877045149617962	0.380462115202941	0.934834436828462	not
circRNA_04845|Chr18:69634006_69647714_-	1.23086265466841	3.11577838141601	3.55333068245322	0.876861361877212	0.38056194499431	0.934834436828462	not
circRNA_08342|Chr5:106109624_106121498_-	2.28363868196171	1.4380217874145	1.64047890382645	0.876586577285621	0.38071123244917	0.934834436828462	not
circRNA_09285|Chr6:102510293_102512499_+	2.43839749072567	-1.09101801203148	1.2448224919108	-0.87644464903327	0.380788354597114	0.934834436828462	not
circRNA_07315|Chr4:11226653_11227291_-	2.38136557214747	-1.23123088198084	1.40498528163993	-0.876330092614013	0.380850610208971	0.934834436828462	not
circRNA_09308|Chr6:106066868_106084989_+	3.32678024945451	0.909934967902478	1.03841095131183	0.876276359328601	0.380879813681516	0.934834436828462	not
circRNA_10862|Chr8:127826468_127827766_+	1.63706411744805	1.60542329630008	1.8333522568095	0.875676395704733	0.381205980956551	0.934834436828462	not
circRNA_06339|Chr20:32555833_32561175_+	3.6310159741428	1.10515896621573	1.26331177985514	0.874810940449284	0.381676783405081	0.934834436828462	not
circRNA_07287|Chr4:8223840_8242710_-	12.8129289954825	-0.433692317667228	0.495827739659222	-0.874683449468361	0.381746167866521	0.934834436828462	not
circRNA_05336|Chr2:27905489_27911095_+	0.617847550204114	-2.34242978705402	2.67822693848289	-0.874619605006629	0.381780916868107	0.934834436828462	not
circRNA_11090|Chr9:61618320_61623019_-	0.617847550204114	-2.34242978705402	2.67822693848289	-0.874619605006629	0.381780916868107	0.934834436828462	not
circRNA_09467|Chr6:126355957_126374685_+	0.713881018902913	-2.26249673823324	2.58832821317795	-0.874115085835789	0.382055582742362	0.934834436828462	not
circRNA_10669|Chr8:93334030_93350656_-	13.2464372504963	-2.48389575399604	2.84244257952501	-0.873859606483632	0.382194714766876	0.934834436828462	not
circRNA_02257|Chr12:10530686_10545048_-	0.713651459790791	2.37621996144765	2.71924366081598	0.873853268719068	0.382198166657972	0.934834436828462	not
circRNA_05984|Chr2:206964921_206973974_-	2.09204890625917	-1.32316382051919	1.51440829979725	-0.873716698922171	0.382272554637605	0.934834436828462	not
circRNA_10589|Chr8:78370998_78388200_-	1.22105471450483	3.10300178031013	3.55350352875126	0.873223216243872	0.382541422897671	0.934834436828462	not
circRNA_11078|Chr9:61097638_61101759_-	2.03398855725682	1.27584159822029	1.46115559019574	0.87317299182996	0.382568793579225	0.934834436828462	not
circRNA_02521|Chr13:41706913_41722239_-	2.03908547497378	1.28071099419123	1.46726983593405	0.872853079117479	0.382743163836081	0.934834436828462	not
circRNA_00972|Chr1:253120469_253148277_-	2.48528369435127	-1.41219304851052	1.61790729391456	-0.87285164843635	0.382743943746407	0.934834436828462	not
circRNA_04396|Chr17:75807529_75873151_-	0.736411217931309	2.37303252941237	2.71908499479988	0.872732016082865	0.38280916263798	0.934834436828462	not
circRNA_03436|Chr15:19572800_19574818_+	2.67920502234024	-1.05496175186989	1.20886448691675	-0.872688182412079	0.382833060749744	0.934834436828462	not
circRNA_05718|Chr2:145485716_145486600_-	2.39003159489112	-1.06557574269543	1.22205393131621	-0.871954760251667	0.38323305802631	0.934834436828462	not
circRNA_04968|Chr19:17301474_17315128_-	0.738656266597008	2.36695847871886	2.71568669824811	0.871587462664888	0.383433472700947	0.934834436828462	not
circRNA_01226|Chr10:16727736_16730140_-	0.731968475474678	2.37090137279766	2.72375773201032	0.870452369876438	0.384053237757787	0.934834436828462	not
circRNA_03649|Chr15:70077466_70105489_-	2.9220622162441	1.25607859560981	1.44309413597282	0.870406555122661	0.38407826565514	0.934834436828462	not
circRNA_06326|Chr20:31723610_31736111_-	2.34552925721633	1.47911742571953	1.6996280046088	0.8702595048497	0.384158603706751	0.934834436828462	not
circRNA_04755|Chr18:51757696_51776022_+	0.734659691538096	-2.41298838260671	2.77291775684417	-0.870198323282732	0.384192032092665	0.934834436828462	not
circRNA_08393|Chr5:121671643_121684469_+	1.20056273350468	3.08267734967715	3.5428851606134	0.870103661261048	0.384243757037346	0.934834436828462	not
circRNA_06420|Chr20:46629859_46634395_-	1.88012541336134	-1.24722833205312	1.43384104516071	-0.869851184873378	0.38438173528107	0.934834436828462	not
circRNA_08250|Chr5:90818803_90827570_+	0.73388033225196	2.36592396140793	2.72085488765162	0.869551688384957	0.384545449287892	0.934834436828462	not
circRNA_03167|Chr14:71861197_71877488_+	45.8859759850885	0.261628043077213	0.300886826352401	0.869523090289076	0.384561084118389	0.934834436828462	not
circRNA_03970|Chr16:54867981_54868394_-	0.719084793934318	2.37134921745058	2.72792691596325	0.869286198092019	0.384690610114353	0.934834436828462	not
circRNA_07382|Chr4:28494651_28520904_+	1.40132667444691	-1.57488432542501	1.8118127314994	-0.869231294186615	0.38472063383466	0.934834436828462	not
circRNA_00581|Chr1:174609600_174613577_-	14.2547572786577	-0.397738833826595	0.457684122123718	-0.869024758781301	0.384833588747279	0.934834436828462	not
circRNA_10514|Chr8:70524346_70532815_+	1.68444708907925	-1.66898051444014	1.92130183312626	-0.868671692112239	0.38502672905928	0.934834436828462	not
circRNA_00385|Chr1:122678291_122688463_-	2.13132324936899	-1.33466657709129	1.5366732242163	-0.868542873044437	0.385097212527301	0.934834436828462	not
circRNA_06544|Chr3:11857185_11861025_-	0.885518789957121	2.67877132904894	3.08510524959002	0.86829171530045	0.385234656388581	0.934834436828462	not
circRNA_04053|Chr16:82621432_82623036_-	9.64136760893527	0.571366059434435	0.658041189772001	0.868283123177141	0.385239358882623	0.934834436828462	not
circRNA_07272|Chr4:7862383_7878989_-	0.742737588155376	2.36283686205059	2.72135526257704	0.868257406353132	0.385253433984744	0.934834436828462	not
circRNA_07397|Chr4:31220330_31319352_+	0.742737588155376	2.36283686205059	2.72135526257704	0.868257406353132	0.385253433984744	0.934834436828462	not
circRNA_08612|Chr5:149976855_149982080_-	0.719618737124202	2.36987586486293	2.72966441641696	0.868193119494779	0.38528862026791	0.934834436828462	not
circRNA_08329|Chr5:103596964_103623412_+	3.56291714379328	-1.00798724960113	1.16119732344025	-0.868058536868469	0.38536228806463	0.934834436828462	not
circRNA_05123|Chr19:43120530_43124021_-	1.19661880323461	3.08462232312651	3.55375484446397	0.867989621718485	0.385400014150335	0.934834436828462	not
circRNA_05103|Chr19:39543248_39575438_+	0.925233541692781	-1.91106299425852	2.20318956020543	-0.867407430017204	0.385718812272033	0.934834436828462	not
circRNA_04740|Chr18:44612191_44615621_+	3.51810332383846	1.00524423901852	1.15935380696614	0.867072875405567	0.385902081458199	0.934834436828462	not
circRNA_11601|ChrX:99728011_99758593_+	1.20737249633567	3.08055736405585	3.55381085674499	0.866832110158332	0.386034005684593	0.934834436828462	not
circRNA_10954|Chr9:17795244_17796133_+	12.3319661765827	-0.553482037416166	0.638847990748386	-0.866375171295105	0.386284455187143	0.934834436828462	not
circRNA_08436|Chr5:127856624_127858366_-	1.84723639131759	1.69105674199409	1.95245424416141	0.866118500369987	0.386425180756016	0.934834436828462	not
circRNA_09067|Chr6:49198513_49249731_-	0.79275635877496	2.50805536285797	2.89618962395215	0.865984513622925	0.38649865441298	0.934834436828462	not
circRNA_05015|Chr19:27485080_27492615_+	2.62152876680523	-1.15602501926633	1.3354519851284	-0.86564326695368	0.386685820686656	0.934834436828462	not
circRNA_01870|Chr10:110495072_110509297_+	0.810865134505801	2.50142310684982	2.89009887230921	0.865514716751254	0.386756341977359	0.934834436828462	not
circRNA_09815|Chr7:62929510_62931338_-	0.709957325977795	2.36609090792054	2.73397508697284	0.865439820280278	0.386797433012272	0.934834436828462	not
circRNA_01161|Chr10:4165522_4172981_-	0.351830102561493	-3.00600481744628	3.47392061009599	-0.865306135295712	0.386870784267898	0.934834436828462	not
circRNA_09026|Chr6:38565458_38641066_+	0.351830102561493	-3.00600481744628	3.47392061009599	-0.865306135295712	0.386870784267898	0.934834436828462	not
circRNA_02735|Chr13:92652136_92672818_+	2.47618738851134	-1.2949511346097	1.49709342407296	-0.864976836974334	0.387051502274633	0.934834436828462	not
circRNA_07620|Chr4:90864702_90870292_-	0.842638069035973	-2.13013106225266	2.46664092779814	-0.86357565799175	0.387821040942228	0.934834436828462	not
circRNA_08352|Chr5:106553499_106557722_+	0.696047653147723	2.3602100359464	2.73425476183333	0.863200484787258	0.388027247209021	0.934834436828462	not
circRNA_07995|Chr5:12156802_12172003_-	3.06568395369422	-1.03760916161076	1.20226902624064	-0.863042413107196	0.388114148069199	0.934834436828462	not
circRNA_09565|Chr6:137789340_137797381_-	0.789839765212232	2.49771954468968	2.89547415276796	0.862628852100771	0.388341561813682	0.934834436828462	not
circRNA_08435|Chr5:127852669_127857017_-	1.55298337717764	-1.41099246896595	1.63606449512393	-0.862430835197039	0.388450478384169	0.934834436828462	not
circRNA_01213|Chr10:15577563_15603016_-	0.704976759070233	2.35765320727359	2.7344304292424	0.86220998057237	0.38857197848371	0.934834436828462	not
circRNA_08970|Chr6:28022406_28051704_+	12.9688771931934	-0.455465493929753	0.528386720184358	-0.861992696884656	0.388691536662432	0.934834436828462	not
circRNA_02959|Chr14:4154610_4182331_+	2.93631821783666	-1.02592248651901	1.19022404422415	-0.861957453722727	0.388710930971087	0.934834436828462	not
circRNA_06250|Chr20:15246012_15271708_-	1.64786205464572	-1.39604884759961	1.61988172823524	-0.861821467126808	0.388785769904342	0.934834436828462	not
circRNA_11113|Chr9:65945839_65951373_-	1.18671301885156	3.06161913571904	3.55407388057627	0.861439361869037	0.388996104857432	0.934834436828462	not
circRNA_03687|Chr15:93656643_93663365_-	0.58405998082312	-2.557862549518	2.97146163015698	-0.86080955027606	0.389342944204001	0.934834436828462	not
circRNA_03607|Chr15:55151603_55160260_-	2.5497343862645	1.16975232853878	1.35921819491562	0.860606731806883	0.389454677051676	0.934834436828462	not
circRNA_09099|Chr6:55222229_55239682_+	0.543511091267252	-2.62907143878402	3.05494483004219	-0.860595390440392	0.389460925594866	0.934834436828462	not
circRNA_07632|Chr4:96739878_96810129_+	0.958494460496623	-1.87489727954408	2.18045824283064	-0.859863877562782	0.389864082550681	0.934834436828462	not
circRNA_08439|Chr5:128130304_128136348_+	0.978084101442089	-1.71287744435287	1.9931064067617	-0.859400902300981	0.390119372088775	0.934834436828462	not
circRNA_04910|Chr18:81199039_81208554_-	0.718406034456522	2.35166076402862	2.73641432191685	0.859394991903597	0.390122631802248	0.934834436828462	not
circRNA_10334|Chr8:55345176_55402713_-	3.67174200523832	0.826434190019698	0.961828725031398	0.859232177738007	0.390212433887001	0.934834436828462	not
circRNA_01920|Chr11:27967522_27971358_-	1.76765070127182	-1.4668881037618	1.70736530159666	-0.859153048495257	0.390256083096579	0.934834436828462	not
circRNA_00699|Chr1:194924652_194974559_-	5.10754732748277	-0.725588245848298	0.844999807170818	-0.85868451056536	0.390514598419566	0.934834436828462	not
circRNA_07968|Chr5:5917978_5920978_+	0.69807504597934	2.34873851845859	2.73642599801617	0.858323419000316	0.390713901301243	0.934834436828462	not
circRNA_03781|Chr16:7047885_7057289_+	0.707042346595204	2.34540825496747	2.73311346575646	0.858145219491762	0.390812280494478	0.934834436828462	not
circRNA_11642|ChrX:114956228_114978572_+	2.06960166693665	1.3369720960695	1.55797983237909	0.858144674458266	0.390812581416006	0.934834436828462	not
circRNA_08149|Chr5:60920475_60931063_+	1.1217109011207	-1.65459174118112	1.92825168911855	-0.858078719971186	0.39084899696011	0.934834436828462	not
circRNA_10804|Chr8:117438985_117441595_-	0.722335136921852	2.34239043049699	2.73046012148532	0.857873884355716	0.390962106277439	0.934834436828462	not
circRNA_02245|Chr12:9256476_9313769_-	19.3905562628982	-0.36962806988632	0.43092803766063	-0.857748945491948	0.391031106723084	0.934834436828462	not
circRNA_09019|Chr6:38487243_38497244_+	0.644877646603595	-2.26023688571005	2.63525658504985	-0.857691390862153	0.391062895118019	0.934834436828462	not
circRNA_05989|Chr2:207119352_207127931_+	0.647697422082253	2.21994097126652	2.58900267179836	0.857450243465572	0.391196101962808	0.934834436828462	not
circRNA_00812|Chr1:216737401_216742438_-	1.65341407907682	-1.26938382260183	1.48054468496593	-0.857376231525929	0.391236990769235	0.934834436828462	not
circRNA_08601|Chr5:148835229_148847692_+	0.784093674193374	2.48584185829628	2.90030990803118	0.857095254342578	0.39139224369327	0.934834436828462	not
circRNA_07117|Chr3:150692740_150696569_+	0.797039133101977	2.48425755674094	2.9028737691981	0.855792485054282	0.392112572711249	0.934834436828462	not
circRNA_11663|ChrX:124847590_124851449_-	0.662060111849285	2.21337242907721	2.58768316325754	0.855349086203768	0.392357920724599	0.934834436828462	not
circRNA_00149|Chr1:53743313_53753638_-	0.343131376930284	-2.97174752034884	3.47566771478106	-0.855014853034084	0.392542925087446	0.934834436828462	not
circRNA_02244|Chr12:9237057_9313769_-	0.343131376930284	-2.97174752034884	3.47566771478106	-0.855014853034084	0.392542925087446	0.934834436828462	not
circRNA_08067|Chr5:33341683_33369956_+	0.343131376930284	-2.97174752034884	3.47566771478106	-0.855014853034084	0.392542925087446	0.934834436828462	not
circRNA_06597|Chr3:21850499_21878612_-	2.7521862854656	1.33869085629054	1.5658343934896	0.854937700855546	0.392585637785158	0.934834436828462	not
circRNA_07017|Chr3:122318077_122318825_+	17.3767808278219	-0.50453666119977	0.590269720058648	-0.854756129366826	0.392686169824513	0.934834436828462	not
circRNA_02688|Chr13:78857762_78861305_-	0.706242068513964	2.34051366923258	2.73834627265537	0.854717934179662	0.392707319624907	0.934834436828462	not
circRNA_01382|Chr10:55614589_55615550_+	0.645961863399617	2.21374956904406	2.59014230371302	0.854682604067972	0.392726883563326	0.934834436828462	not
circRNA_08645|Chr5:151944769_151947717_-	92.6797706966557	-0.233669970607752	0.273524212838627	-0.854293549308602	0.392942360485117	0.934834436828462	not
circRNA_00054|Chr1:16859047_16879498_+	3.97872997915308	-0.737951913632868	0.863952474465749	-0.854157995310104	0.393017453525711	0.934834436828462	not
circRNA_07480|Chr4:62315438_62329162_+	0.718546749754567	2.34192859960601	2.74231658948659	0.853996438115284	0.393106962950842	0.934834436828462	not
circRNA_11349|Chr9:113534327_113546234_+	0.718546749754567	2.34192859960601	2.74231658948659	0.853996438115284	0.393106962950842	0.934834436828462	not
circRNA_02867|Chr13:107185672_107205455_+	1.76348485437401	-1.46689286551233	1.71775979039144	-0.853956923265775	0.393128857705613	0.934834436828462	not
circRNA_01208|Chr10:15540995_15555433_+	0.694600385680262	-2.41321435748844	2.82652295191677	-0.853774902429839	0.39322972304079	0.934834436828462	not
circRNA_07710|Chr4:121539775_121545300_-	1.14326757791701	-1.76023747174179	2.0622143204921	-0.853566699760746	0.393345116042041	0.934834436828462	not
circRNA_00619|Chr1:184008119_184055555_+	0.901104720476969	2.6270033823589	3.07799711961725	0.853478180865084	0.393394182438405	0.934834436828462	not
circRNA_11467|ChrX:22429845_22441945_+	0.901104720476969	2.6270033823589	3.07799711961725	0.853478180865084	0.393394182438405	0.934834436828462	not
circRNA_11468|ChrX:22439997_22441945_+	0.901104720476969	2.6270033823589	3.07799711961725	0.853478180865084	0.393394182438405	0.934834436828462	not
circRNA_00997|Chr1:255942367_255958835_-	3.31713096236217	-1.10115161836207	1.29154045854087	-0.85258778467235	0.39388793896155	0.934834436828462	not
circRNA_10131|Chr7:144080542_144084759_+	2.87548866319607	-1.00477766570499	1.17931455555242	-0.852001411306525	0.394213308745497	0.934834436828462	not
circRNA_04787|Chr18:59172892_59245202_+	0.689446806466415	-2.41324551918895	2.83419830684945	-0.851473770680347	0.394506227593665	0.934834436828462	not
circRNA_00776|Chr1:207023297_207111018_+	1.53127143903481	-1.29057602132859	1.51594076806694	-0.851336706891439	0.394582339875057	0.934834436828462	not
circRNA_04811|Chr18:61323689_61328704_+	13.8293165801477	0.423300420249446	0.497514421967488	0.850830451457965	0.394863543307477	0.934834436828462	not
circRNA_08034|Chr5:21277740_21297927_-	1.84594328098898	-1.33118595998486	1.56552830811292	-0.850311011999178	0.395152195831498	0.934834436828462	not
circRNA_06562|Chr3:13510410_13529623_+	0.738025665342445	2.32700435979691	2.73710489969467	0.850169958797155	0.395230601117152	0.934834436828462	not
circRNA_09112|Chr6:64252023_64256972_+	0.641519967500342	2.20493883016194	2.59418779941324	0.849953434620523	0.395350975701155	0.934834436828462	not
circRNA_05415|Chr2:50143844_50155731_+	0.938400810510396	-1.85848997837599	2.18688305339424	-0.849835100002922	0.395416772084213	0.934834436828462	not
circRNA_07233|Chr4:632256_642336_+	0.709454454707854	2.33134323809913	2.74386272071559	0.849657390108467	0.39551559472347	0.934834436828462	not
circRNA_08531|Chr5:141215063_141229777_-	10.9405001904293	0.493076774143545	0.580344423473897	0.849627831679721	0.395532033308286	0.934834436828462	not
circRNA_07897|Chr4:170591233_170592324_-	0.789544908206074	2.47155212453521	2.9094964169906	0.849477631284256	0.395615571933102	0.934834436828462	not
circRNA_11264|Chr9:94518042_94529615_+	0.722227881125685	2.3260681954849	2.73894854297558	0.849255894730271	0.395738917102588	0.934834436828462	not
circRNA_02273|Chr12:13717791_13718009_-	0.791611619608322	2.47569052491455	2.91730208460562	0.848623300952814	0.396090937068972	0.934834436828462	not
circRNA_05301|Chr2:22950023_22964734_+	32.8937564305649	-0.494313541007611	0.582861250890078	-0.848080980255169	0.396392873193318	0.934834436828462	not
circRNA_00084|Chr1:22716588_22735761_-	6.30706114127746	0.762210328105883	0.898754117295966	0.84807436587785	0.396396556594056	0.934834436828462	not
circRNA_00039|Chr1:15700343_15720844_+	0.337160242309551	-2.94828493476117	3.47688792800751	-0.847966628723272	0.396456555946654	0.934834436828462	not
circRNA_00067|Chr1:20936450_20962540_-	0.337160242309551	-2.94828493476117	3.47688792800751	-0.847966628723272	0.396456555946654	0.934834436828462	not
circRNA_00083|Chr1:22716588_22718464_-	0.337160242309551	-2.94828493476117	3.47688792800751	-0.847966628723272	0.396456555946654	0.934834436828462	not
circRNA_00204|Chr1:69980879_69993838_+	0.337160242309551	-2.94828493476117	3.47688792800751	-0.847966628723272	0.396456555946654	0.934834436828462	not
circRNA_00292|Chr1:91891978_91906973_+	0.337160242309551	-2.94828493476117	3.47688792800751	-0.847966628723272	0.396456555946654	0.934834436828462	not
circRNA_00333|Chr1:105437967_105443296_+	0.337160242309551	-2.94828493476117	3.47688792800751	-0.847966628723272	0.396456555946654	0.934834436828462	not
circRNA_00526|Chr1:162830920_162843974_+	0.337160242309551	-2.94828493476117	3.47688792800751	-0.847966628723272	0.396456555946654	0.934834436828462	not
circRNA_00570|Chr1:173642847_173656527_-	0.337160242309551	-2.94828493476117	3.47688792800751	-0.847966628723272	0.396456555946654	0.934834436828462	not
circRNA_00642|Chr1:187192744_187194605_+	0.337160242309551	-2.94828493476117	3.47688792800751	-0.847966628723272	0.396456555946654	0.934834436828462	not
circRNA_00780|Chr1:207133685_207152989_-	0.337160242309551	-2.94828493476117	3.47688792800751	-0.847966628723272	0.396456555946654	0.934834436828462	not
circRNA_01178|Chr10:6077607_6083400_-	0.337160242309551	-2.94828493476117	3.47688792800751	-0.847966628723272	0.396456555946654	0.934834436828462	not
circRNA_01797|Chr10:96675687_96722491_+	0.337160242309551	-2.94828493476117	3.47688792800751	-0.847966628723272	0.396456555946654	0.934834436828462	not
circRNA_02184|Chr11:88742053_88762839_+	0.337160242309551	-2.94828493476117	3.47688792800751	-0.847966628723272	0.396456555946654	0.934834436828462	not
circRNA_02227|Chr12:5619746_5675880_-	0.337160242309551	-2.94828493476117	3.47688792800751	-0.847966628723272	0.396456555946654	0.934834436828462	not
circRNA_02519|Chr13:39514242_39572770_-	0.337160242309551	-2.94828493476117	3.47688792800751	-0.847966628723272	0.396456555946654	0.934834436828462	not
circRNA_02574|Chr13:53009987_53010569_+	0.337160242309551	-2.94828493476117	3.47688792800751	-0.847966628723272	0.396456555946654	0.934834436828462	not
circRNA_02675|Chr13:76989280_77004245_+	0.337160242309551	-2.94828493476117	3.47688792800751	-0.847966628723272	0.396456555946654	0.934834436828462	not
circRNA_02728|Chr13:90533362_90577012_+	0.337160242309551	-2.94828493476117	3.47688792800751	-0.847966628723272	0.396456555946654	0.934834436828462	not
circRNA_02815|Chr13:103398460_103398597_-	0.337160242309551	-2.94828493476117	3.47688792800751	-0.847966628723272	0.396456555946654	0.934834436828462	not
circRNA_03091|Chr14:42007313_42015391_+	0.337160242309551	-2.94828493476117	3.47688792800751	-0.847966628723272	0.396456555946654	0.934834436828462	not
circRNA_03277|Chr14:91468957_91498164_-	0.337160242309551	-2.94828493476117	3.47688792800751	-0.847966628723272	0.396456555946654	0.934834436828462	not
circRNA_03315|Chr14:108029996_108042732_+	0.337160242309551	-2.94828493476117	3.47688792800751	-0.847966628723272	0.396456555946654	0.934834436828462	not
circRNA_03360|Chr14:115183821_115184780_+	0.337160242309551	-2.94828493476117	3.47688792800751	-0.847966628723272	0.396456555946654	0.934834436828462	not
circRNA_03660|Chr15:70233612_70260592_-	0.337160242309551	-2.94828493476117	3.47688792800751	-0.847966628723272	0.396456555946654	0.934834436828462	not
circRNA_03941|Chr16:49467305_49471447_-	0.337160242309551	-2.94828493476117	3.47688792800751	-0.847966628723272	0.396456555946654	0.934834436828462	not
circRNA_03945|Chr16:50437205_50487053_-	0.337160242309551	-2.94828493476117	3.47688792800751	-0.847966628723272	0.396456555946654	0.934834436828462	not
circRNA_04098|Chr17:5478331_5478857_-	0.337160242309551	-2.94828493476117	3.47688792800751	-0.847966628723272	0.396456555946654	0.934834436828462	not
circRNA_04470|Chr17:87542497_87623017_+	0.337160242309551	-2.94828493476117	3.47688792800751	-0.847966628723272	0.396456555946654	0.934834436828462	not
circRNA_04661|Chr18:29406095_29428707_+	0.337160242309551	-2.94828493476117	3.47688792800751	-0.847966628723272	0.396456555946654	0.934834436828462	not
circRNA_04828|Chr18:63784568_63786264_+	0.337160242309551	-2.94828493476117	3.47688792800751	-0.847966628723272	0.396456555946654	0.934834436828462	not
circRNA_04964|Chr19:16955422_16996896_-	0.337160242309551	-2.94828493476117	3.47688792800751	-0.847966628723272	0.396456555946654	0.934834436828462	not
circRNA_05090|Chr19:38860856_38868361_+	0.337160242309551	-2.94828493476117	3.47688792800751	-0.847966628723272	0.396456555946654	0.934834436828462	not
circRNA_05163|Chr19:54801921_54822499_+	0.337160242309551	-2.94828493476117	3.47688792800751	-0.847966628723272	0.396456555946654	0.934834436828462	not
circRNA_05286|Chr2:21828582_21879597_-	0.337160242309551	-2.94828493476117	3.47688792800751	-0.847966628723272	0.396456555946654	0.934834436828462	not
circRNA_05535|Chr2:93760818_93764997_+	0.337160242309551	-2.94828493476117	3.47688792800751	-0.847966628723272	0.396456555946654	0.934834436828462	not
circRNA_05643|Chr2:127653300_127665006_+	0.337160242309551	-2.94828493476117	3.47688792800751	-0.847966628723272	0.396456555946654	0.934834436828462	not
circRNA_05763|Chr2:157552305_157599383_+	0.337160242309551	-2.94828493476117	3.47688792800751	-0.847966628723272	0.396456555946654	0.934834436828462	not
circRNA_05973|Chr2:206406386_206408192_+	0.337160242309551	-2.94828493476117	3.47688792800751	-0.847966628723272	0.396456555946654	0.934834436828462	not
circRNA_06315|Chr20:28094607_28127491_+	0.337160242309551	-2.94828493476117	3.47688792800751	-0.847966628723272	0.396456555946654	0.934834436828462	not
circRNA_06323|Chr20:29654935_29684031_+	0.337160242309551	-2.94828493476117	3.47688792800751	-0.847966628723272	0.396456555946654	0.934834436828462	not
circRNA_06478|Chr3:2051009_2060161_-	0.337160242309551	-2.94828493476117	3.47688792800751	-0.847966628723272	0.396456555946654	0.934834436828462	not
circRNA_06644|Chr3:43255559_43271766_+	0.337160242309551	-2.94828493476117	3.47688792800751	-0.847966628723272	0.396456555946654	0.934834436828462	not
circRNA_07025|Chr3:123300437_123320992_-	0.337160242309551	-2.94828493476117	3.47688792800751	-0.847966628723272	0.396456555946654	0.934834436828462	not
circRNA_07151|Chr3:153594024_153594270_-	0.337160242309551	-2.94828493476117	3.47688792800751	-0.847966628723272	0.396456555946654	0.934834436828462	not
circRNA_07388|Chr4:29740458_29769899_-	0.337160242309551	-2.94828493476117	3.47688792800751	-0.847966628723272	0.396456555946654	0.934834436828462	not
circRNA_07445|Chr4:57377509_57396104_+	0.337160242309551	-2.94828493476117	3.47688792800751	-0.847966628723272	0.396456555946654	0.934834436828462	not
circRNA_07481|Chr4:62315438_62342054_+	0.337160242309551	-2.94828493476117	3.47688792800751	-0.847966628723272	0.396456555946654	0.934834436828462	not
circRNA_07609|Chr4:89090470_89120774_+	0.337160242309551	-2.94828493476117	3.47688792800751	-0.847966628723272	0.396456555946654	0.934834436828462	not
circRNA_07753|Chr4:132112346_132114473_-	0.337160242309551	-2.94828493476117	3.47688792800751	-0.847966628723272	0.396456555946654	0.934834436828462	not
circRNA_07954|Chr5:1989320_2021193_-	0.337160242309551	-2.94828493476117	3.47688792800751	-0.847966628723272	0.396456555946654	0.934834436828462	not
circRNA_07960|Chr5:2400159_2400469_+	0.337160242309551	-2.94828493476117	3.47688792800751	-0.847966628723272	0.396456555946654	0.934834436828462	not
circRNA_08434|Chr5:127660292_127679845_-	0.337160242309551	-2.94828493476117	3.47688792800751	-0.847966628723272	0.396456555946654	0.934834436828462	not
circRNA_08558|Chr5:144891842_144942704_-	0.337160242309551	-2.94828493476117	3.47688792800751	-0.847966628723272	0.396456555946654	0.934834436828462	not
circRNA_08737|Chr5:166039312_166067876_-	0.337160242309551	-2.94828493476117	3.47688792800751	-0.847966628723272	0.396456555946654	0.934834436828462	not
circRNA_08741|Chr5:166176014_166190567_+	0.337160242309551	-2.94828493476117	3.47688792800751	-0.847966628723272	0.396456555946654	0.934834436828462	not
circRNA_09051|Chr6:43290396_43300980_+	0.337160242309551	-2.94828493476117	3.47688792800751	-0.847966628723272	0.396456555946654	0.934834436828462	not
circRNA_09505|Chr6:132214845_132215671_+	0.337160242309551	-2.94828493476117	3.47688792800751	-0.847966628723272	0.396456555946654	0.934834436828462	not
circRNA_09693|Chr7:31605670_31633781_+	0.337160242309551	-2.94828493476117	3.47688792800751	-0.847966628723272	0.396456555946654	0.934834436828462	not
circRNA_09709|Chr7:33858562_33866308_-	0.337160242309551	-2.94828493476117	3.47688792800751	-0.847966628723272	0.396456555946654	0.934834436828462	not
circRNA_10366|Chr8:59724257_59743310_+	0.337160242309551	-2.94828493476117	3.47688792800751	-0.847966628723272	0.396456555946654	0.934834436828462	not
circRNA_10465|Chr8:68089178_68154119_-	0.337160242309551	-2.94828493476117	3.47688792800751	-0.847966628723272	0.396456555946654	0.934834436828462	not
circRNA_10674|Chr8:94069184_94072587_-	0.337160242309551	-2.94828493476117	3.47688792800751	-0.847966628723272	0.396456555946654	0.934834436828462	not
circRNA_10703|Chr8:96031882_96050225_-	0.337160242309551	-2.94828493476117	3.47688792800751	-0.847966628723272	0.396456555946654	0.934834436828462	not
circRNA_10854|Chr8:126307382_126390804_-	0.337160242309551	-2.94828493476117	3.47688792800751	-0.847966628723272	0.396456555946654	0.934834436828462	not
circRNA_11227|Chr9:92128535_92162572_-	0.337160242309551	-2.94828493476117	3.47688792800751	-0.847966628723272	0.396456555946654	0.934834436828462	not
circRNA_11554|ChrX:64272859_64367255_-	0.337160242309551	-2.94828493476117	3.47688792800751	-0.847966628723272	0.396456555946654	0.934834436828462	not
circRNA_11581|ChrX:76843154_76849869_-	0.337160242309551	-2.94828493476117	3.47688792800751	-0.847966628723272	0.396456555946654	0.934834436828462	not
circRNA_11654|ChrX:120912026_120952825_+	0.337160242309551	-2.94828493476117	3.47688792800751	-0.847966628723272	0.396456555946654	0.934834436828462	not
circRNA_11673|ChrX:128581400_128599108_+	0.337160242309551	-2.94828493476117	3.47688792800751	-0.847966628723272	0.396456555946654	0.934834436828462	not
circRNA_01815|Chr10:97532171_97536050_-	0.707768985030648	2.32736005033565	2.74526524736464	0.847772379215391	0.396564748306752	0.934834436828462	not
circRNA_05851|Chr2:186232196_186232527_-	6.98091690412233	-0.555885293359727	0.656033215241397	-0.847343214405968	0.396803846077768	0.934834436828462	not
circRNA_05674|Chr2:128642780_128668115_-	6.05170470129637	-0.588131746098237	0.694844029053641	-0.846422681215606	0.397316989986991	0.934834436828462	not
circRNA_10509|Chr8:70383124_70390893_+	1.52129117123227	1.47371018309733	1.74139894481895	0.846279474029741	0.397396855649751	0.934834436828462	not
circRNA_04798|Chr18:59207484_59283798_+	1.65501277184058	-1.35979077720761	1.60719729890927	-0.846063378858608	0.397517388764103	0.934834436828462	not
circRNA_02147|Chr11:84369373_84379343_-	1.78668145448204	-1.16589935884194	1.37818410749588	-0.84596778652479	0.397570715087991	0.934834436828462	not
circRNA_02531|Chr13:44907813_44937796_+	7.44854196969991	-0.627764152858723	0.742207992708433	-0.845806241681545	0.397660842918176	0.934834436828462	not
circRNA_05494|Chr2:62955690_62973365_+	5.14561771955703	-0.843984268410352	0.998719043225951	-0.845066762404177	0.398073564595347	0.934834436828462	not
circRNA_00955|Chr1:247922780_247960553_-	4.3056793367974	0.95493155333232	1.13032306756903	0.844830633586978	0.398205408276518	0.934834436828462	not
circRNA_10906|Chr9:4458883_4479340_-	0.705873189043338	2.31952588814584	2.74634387037698	0.844586838947974	0.398341559805552	0.934834436828462	not
circRNA_01154|Chr10:3191467_3204962_+	1.13232661512285	-1.7450499529516	2.06687063365224	-0.844295682825604	0.398504197948502	0.934834436828462	not
circRNA_02656|Chr13:74512346_74520636_-	53.3635718822606	-0.251848826009187	0.298338714054268	-0.844170783559036	0.398573978219273	0.934834436828462	not
circRNA_02392|Chr12:40307165_40332371_-	0.765044474421468	2.46186312061675	2.9192612954129	0.843317151666121	0.399051092841071	0.934834436828462	not
circRNA_00472|Chr1:143107055_143128651_+	0.685433875328855	2.32544003583683	2.75786194626484	0.8432039315769	0.399114399979445	0.934834436828462	not
circRNA_04535|Chr18:4031675_4037220_+	7.80318726198048	-0.581791105743566	0.690007480513669	-0.8431663745304	0.399135401378627	0.934834436828462	not
circRNA_08708|Chr5:161794861_161799241_-	2.82577181394508	1.34471523670566	1.59506268024662	0.843048523019642	0.399201306688352	0.934834436828462	not
circRNA_01115|Chr1:278656261_278731755_+	4.01247393748357	-0.883245526372452	1.04777991447674	-0.842968560638557	0.39924602724312	0.934834436828462	not
circRNA_09769|Chr7:55148730_55151796_+	0.755739182939682	-1.95168607394171	2.31679623588835	-0.842407305273161	0.399560005320469	0.934834436828462	not
circRNA_00130|Chr1:44117529_44119982_+	2.40463125122392	-1.17603573497497	1.39631590485805	-0.842241881570869	0.399652575158174	0.934834436828462	not
circRNA_10197|Chr8:23048110_23048637_-	6.5386957120539	-0.670604996522546	0.796641972755947	-0.841789686529594	0.39990568585973	0.934834436828462	not
circRNA_08886|Chr6:19003638_19012898_+	12.854302042408	-0.453225001450976	0.53848597047562	-0.841665384616544	0.399975279237378	0.934834436828462	not
circRNA_09582|Chr6:145431315_145451840_+	1.75617430634684	-1.35391951053561	1.61087659004466	-0.840486179328033	0.400635847455481	0.934834436828462	not
circRNA_09353|Chr6:109764831_109800905_+	4.35805666974586	-0.721610200126653	0.859032878819658	-0.840026287606326	0.400893647548161	0.934834436828462	not
circRNA_02828|Chr13:106839007_106862333_+	0.776191806253463	2.449675000522	2.91785692124076	0.839545963576692	0.401163007666461	0.934834436828462	not
circRNA_07062|Chr3:138691990_138695417_+	0.773754804396354	2.44462986297385	2.91389074697751	0.838957282633053	0.401493281247651	0.934834436828462	not
circRNA_08952|Chr6:26569866_26570939_+	0.696101352755242	2.30815472621048	2.75145982502203	0.83888367375744	0.401534590250958	0.934834436828462	not
circRNA_08000|Chr5:14282912_14287930_-	0.642546513688667	-2.05368694523978	2.45052490596452	-0.838060017362465	0.401996996840324	0.934834436828462	not
circRNA_08805|Chr6:1265965_1275972_-	0.574352799334665	-2.30358619641071	2.74916036111937	-0.837923545308489	0.40207364406487	0.934834436828462	not
circRNA_07286|Chr4:8223840_8241220_-	2.85440458967599	0.960948283758837	1.14732388323489	0.837556245276999	0.402279975465724	0.934834436828462	not
circRNA_08587|Chr5:147366626_147368505_-	0.328461516678343	-2.91278322012953	3.47877154906056	-0.837302242774789	0.402422698923377	0.934834436828462	not
circRNA_06672|Chr3:46544999_46558304_-	3.80220116838808	0.928803585533371	1.10949334882827	0.837142094194864	0.402512701668947	0.934834436828462	not
circRNA_08699|Chr5:159643630_159643884_-	1.45054964925432	-1.37998815724913	1.64847352794214	-0.837130917699255	0.402518983257164	0.934834436828462	not
circRNA_05561|Chr2:104802889_104819490_-	3.82631053807981	0.859977439239181	1.02740907385623	0.837035082833545	0.402572848274276	0.934834436828462	not
circRNA_06469|Chr3:2008341_2037656_-	0.679795091755231	2.31223742520776	2.76295223071971	0.836872023880575	0.402664507243362	0.934834436828462	not
circRNA_09781|Chr7:58404450_58410406_+	7.88607679009147	0.657017014787029	0.78578795228388	0.836125080408041	0.403084540225095	0.934834436828462	not
circRNA_02279|Chr12:15075273_15098764_-	5.39792731664268	0.699743542418896	0.837061120079948	0.835952746619104	0.403181486925207	0.934834436828462	not
circRNA_04288|Chr17:43199061_43233785_+	0.94375724867834	-1.82337077994041	2.18225873275747	-0.835542895335984	0.403412105650012	0.934834436828462	not
circRNA_00384|Chr1:122613645_122680102_-	12.827301283273	-0.630701776336377	0.755238582898628	-0.835102695516065	0.403659889134555	0.934834436828462	not
circRNA_02962|Chr14:4178531_4182331_+	6.02342733965104	0.683483486042307	0.819615563374618	0.833907403158852	0.404333165151954	0.934834436828462	not
circRNA_09354|Chr6:109764831_109818074_+	7.97133804261635	-0.584954675439996	0.70148887378849	-0.833875913499334	0.404350911508344	0.934834436828462	not
circRNA_09866|Chr7:74376477_74438735_+	0.681757060545932	2.29745398363108	2.7569497764363	0.833331823186428	0.404657613384515	0.934834436828462	not
circRNA_11056|Chr9:53475012_53508890_-	1.56894279274176	-1.50334433364905	1.80411312830997	-0.83328717587535	0.404682787098886	0.934834436828462	not
circRNA_06481|Chr3:2423174_2426420_-	0.681483437334007	2.30060730708639	2.76286342092547	0.832689480653286	0.405019878740586	0.934834436828462	not
circRNA_01820|Chr10:97559328_97562066_-	4.39764472825923	-0.688103211855008	0.826572165827361	-0.832478082740964	0.405139144344055	0.934834436828462	not
circRNA_01654|Chr10:85153279_85166817_-	1.94168415987684	-1.18261101728208	1.42066126100367	-0.83243701348384	0.405162317063538	0.934834436828462	not
circRNA_08183|Chr5:71742909_71756159_+	0.647878979936176	-2.41349869149891	2.89932626123983	-0.832434322333505	0.405163835532875	0.934834436828462	not
circRNA_02993|Chr14:9422902_9440942_-	0.778512736352541	2.43070960980721	2.92006838064616	0.832415304353022	0.405174566438833	0.934834436828462	not
circRNA_05738|Chr2:152807002_152807924_-	0.751718786723643	2.43861330876813	2.93205831073675	0.831706961569728	0.405574370232188	0.934834436828462	not
circRNA_10261|Chr8:33312321_33317709_+	48.3102305122239	-0.279488402819761	0.336133030564672	-0.83148151893983	0.405701664295644	0.934834436828462	not
circRNA_09886|Chr7:78188914_78253910_+	0.684365576670183	2.29496226133469	2.7608813881039	0.831242613762125	0.405836585904027	0.934834436828462	not
circRNA_03757|Chr16:3060713_3072642_+	11.1770631160266	0.467705934100798	0.562696963568615	0.831186170144964	0.405868466328807	0.934834436828462	not
circRNA_09137|Chr6:72537858_72538290_-	6.2638113819387	-0.622702669348081	0.749544200852499	-0.830775114582764	0.406100683408933	0.934834436828462	not
circRNA_04403|Chr17:76277651_76281678_-	0.751188532244722	2.43817644310524	2.93512905648872	0.830687985495949	0.406149915317855	0.934834436828462	not
circRNA_07134|Chr3:152322366_152324968_+	3.1929262934467	-0.854487455475226	1.02914301752058	-0.83029029097808	0.406374676114008	0.934834436828462	not
circRNA_08623|Chr5:150136613_150167083_-	0.619726175595728	-2.44433115757724	2.94719020996964	-0.829376790581296	0.406891230507133	0.934834436828462	not
circRNA_04082|Chr17:2624589_2632805_-	0.641216136087264	-2.41353958329838	2.91033464578578	-0.829299677545068	0.406934853311187	0.934834436828462	not
circRNA_11456|ChrX:20967674_20987315_+	0.641216136087264	-2.41353958329838	2.91033464578578	-0.829299677545068	0.406934853311187	0.934834436828462	not
circRNA_02411|Chr12:44761634_44762147_-	5.75377827077856	-0.688856675538667	0.830710886232076	-0.829237568636149	0.406969990316664	0.934834436828462	not
circRNA_00147|Chr1:53433883_53449926_+	0.766809070937456	2.42246256278927	2.92502394936378	0.828185548127283	0.407565427023645	0.934834436828462	not
circRNA_11095|Chr9:62291942_62311800_+	4.81449362603093	0.747828333012394	0.903227938417645	0.827950842976034	0.407698339418944	0.934834436828462	not
circRNA_06561|Chr3:13510410_13522529_+	15.4636884473583	0.383981119383295	0.46378534364083	0.827928533422269	0.407710974556029	0.934834436828462	not
circRNA_09093|Chr6:54981139_54993439_-	5.15165763828096	0.77706249626676	0.938832771749387	0.827689999379559	0.407846084195452	0.934834436828462	not
circRNA_01278|Chr10:37167400_37172772_-	0.526206173088506	-2.55737124469616	3.09132019371849	-0.827274783729198	0.40808133286327	0.934834436828462	not
circRNA_09963|Chr7:106585489_106589533_+	2.11590464403854	-1.17275371598802	1.41778978323676	-0.827170381571427	0.40814049669414	0.934834436828462	not
circRNA_08106|Chr5:50318351_50319000_-	7.29858027679734	0.634256914961862	0.766792811823061	0.827155530388851	0.408148913150386	0.934834436828462	not
circRNA_11681|ChrX:135406401_135436054_-	3.43455445684375	0.896976353236743	1.08442339674865	0.827145887783389	0.408154377859252	0.934834436828462	not
circRNA_09924|Chr7:78512206_78520474_+	6.81872457202631	-0.578325214288418	0.699412513334881	-0.826872844368905	0.408309136571764	0.934834436828462	not
circRNA_01403|Chr10:58599122_58602657_-	0.67509421669702	2.28472192874229	2.76352656735179	0.826741438180446	0.408383628950699	0.934834436828462	not
circRNA_03914|Chr16:39881896_39884207_+	24.1669208515321	-0.829282123261243	1.0033104141749	-0.826545913951492	0.408494483953718	0.934834436828462	not
circRNA_00301|Chr1:94888055_94891382_+	0.319762791047134	-2.87649272457596	3.48074442133652	-0.826401590114869	0.40857632172231	0.934834436828462	not
circRNA_00470|Chr1:143107055_143118431_+	0.319762791047134	-2.87649272457596	3.48074442133652	-0.826401590114869	0.40857632172231	0.934834436828462	not
circRNA_00474|Chr1:143417972_143421718_+	0.319762791047134	-2.87649272457596	3.48074442133652	-0.826401590114869	0.40857632172231	0.934834436828462	not
circRNA_00706|Chr1:195805819_195852244_-	0.319762791047134	-2.87649272457596	3.48074442133652	-0.826401590114869	0.40857632172231	0.934834436828462	not
circRNA_00898|Chr1:235703054_235713613_-	0.319762791047134	-2.87649272457596	3.48074442133652	-0.826401590114869	0.40857632172231	0.934834436828462	not
circRNA_01592|Chr10:74336161_74360921_-	0.319762791047134	-2.87649272457596	3.48074442133652	-0.826401590114869	0.40857632172231	0.934834436828462	not
circRNA_01636|Chr10:81783627_81795318_+	0.319762791047134	-2.87649272457596	3.48074442133652	-0.826401590114869	0.40857632172231	0.934834436828462	not
circRNA_01988|Chr11:34922140_34938080_+	0.319762791047134	-2.87649272457596	3.48074442133652	-0.826401590114869	0.40857632172231	0.934834436828462	not
circRNA_02053|Chr11:59356115_59356929_-	0.319762791047134	-2.87649272457596	3.48074442133652	-0.826401590114869	0.40857632172231	0.934834436828462	not
circRNA_02904|Chr13:109442255_109471797_-	0.319762791047134	-2.87649272457596	3.48074442133652	-0.826401590114869	0.40857632172231	0.934834436828462	not
circRNA_03318|Chr14:108093420_108132241_+	0.319762791047134	-2.87649272457596	3.48074442133652	-0.826401590114869	0.40857632172231	0.934834436828462	not
circRNA_03437|Chr15:19611875_19615012_+	0.319762791047134	-2.87649272457596	3.48074442133652	-0.826401590114869	0.40857632172231	0.934834436828462	not
circRNA_03523|Chr15:37209491_37211807_+	0.319762791047134	-2.87649272457596	3.48074442133652	-0.826401590114869	0.40857632172231	0.934834436828462	not
circRNA_03662|Chr15:70288686_70373820_-	0.319762791047134	-2.87649272457596	3.48074442133652	-0.826401590114869	0.40857632172231	0.934834436828462	not
circRNA_03690|Chr15:93810128_93810922_-	0.319762791047134	-2.87649272457596	3.48074442133652	-0.826401590114869	0.40857632172231	0.934834436828462	not
circRNA_03838|Chr16:11094291_11098364_+	0.319762791047134	-2.87649272457596	3.48074442133652	-0.826401590114869	0.40857632172231	0.934834436828462	not
circRNA_04325|Chr17:54353037_54366690_+	0.319762791047134	-2.87649272457596	3.48074442133652	-0.826401590114869	0.40857632172231	0.934834436828462	not
circRNA_04360|Chr17:65662093_65672800_-	0.319762791047134	-2.87649272457596	3.48074442133652	-0.826401590114869	0.40857632172231	0.934834436828462	not
circRNA_04388|Chr17:75596939_75616081_+	0.319762791047134	-2.87649272457596	3.48074442133652	-0.826401590114869	0.40857632172231	0.934834436828462	not
circRNA_05217|Chr2:4411929_4444835_+	0.319762791047134	-2.87649272457596	3.48074442133652	-0.826401590114869	0.40857632172231	0.934834436828462	not
circRNA_05236|Chr2:9339625_9343487_-	0.319762791047134	-2.87649272457596	3.48074442133652	-0.826401590114869	0.40857632172231	0.934834436828462	not
circRNA_05282|Chr2:21603566_21611712_-	0.319762791047134	-2.87649272457596	3.48074442133652	-0.826401590114869	0.40857632172231	0.934834436828462	not
circRNA_05488|Chr2:62481428_62502988_-	0.319762791047134	-2.87649272457596	3.48074442133652	-0.826401590114869	0.40857632172231	0.934834436828462	not
circRNA_06062|Chr2:225762976_225767959_+	0.319762791047134	-2.87649272457596	3.48074442133652	-0.826401590114869	0.40857632172231	0.934834436828462	not
circRNA_06101|Chr2:238226459_238246933_-	0.319762791047134	-2.87649272457596	3.48074442133652	-0.826401590114869	0.40857632172231	0.934834436828462	not
circRNA_06566|Chr3:13761228_13765881_-	0.319762791047134	-2.87649272457596	3.48074442133652	-0.826401590114869	0.40857632172231	0.934834436828462	not
circRNA_06857|Chr3:92912495_92925821_-	0.319762791047134	-2.87649272457596	3.48074442133652	-0.826401590114869	0.40857632172231	0.934834436828462	not
circRNA_07076|Chr3:140567062_140628706_-	0.319762791047134	-2.87649272457596	3.48074442133652	-0.826401590114869	0.40857632172231	0.934834436828462	not
circRNA_07259|Chr4:6159013_6187455_+	0.319762791047134	-2.87649272457596	3.48074442133652	-0.826401590114869	0.40857632172231	0.934834436828462	not
circRNA_07393|Chr4:30194386_30198862_+	0.319762791047134	-2.87649272457596	3.48074442133652	-0.826401590114869	0.40857632172231	0.934834436828462	not
circRNA_07568|Chr4:77219610_77235733_+	0.319762791047134	-2.87649272457596	3.48074442133652	-0.826401590114869	0.40857632172231	0.934834436828462	not
circRNA_07992|Chr5:10243621_10321108_+	0.319762791047134	-2.87649272457596	3.48074442133652	-0.826401590114869	0.40857632172231	0.934834436828462	not
circRNA_08045|Chr5:22756036_22766079_-	0.319762791047134	-2.87649272457596	3.48074442133652	-0.826401590114869	0.40857632172231	0.934834436828462	not
circRNA_08768|Chr5:168090719_168095576_-	0.319762791047134	-2.87649272457596	3.48074442133652	-0.826401590114869	0.40857632172231	0.934834436828462	not
circRNA_09404|Chr6:115590139_115600040_-	0.319762791047134	-2.87649272457596	3.48074442133652	-0.826401590114869	0.40857632172231	0.934834436828462	not
circRNA_09490|Chr6:129621583_129643821_+	0.319762791047134	-2.87649272457596	3.48074442133652	-0.826401590114869	0.40857632172231	0.934834436828462	not
circRNA_09765|Chr7:53655937_53658071_-	0.319762791047134	-2.87649272457596	3.48074442133652	-0.826401590114869	0.40857632172231	0.934834436828462	not
circRNA_09797|Chr7:59955208_59957225_-	0.319762791047134	-2.87649272457596	3.48074442133652	-0.826401590114869	0.40857632172231	0.934834436828462	not
circRNA_10350|Chr8:58225222_58233692_-	0.319762791047134	-2.87649272457596	3.48074442133652	-0.826401590114869	0.40857632172231	0.934834436828462	not
circRNA_10562|Chr8:73354468_73397125_-	0.319762791047134	-2.87649272457596	3.48074442133652	-0.826401590114869	0.40857632172231	0.934834436828462	not
circRNA_10574|Chr8:76868085_76870392_-	0.319762791047134	-2.87649272457596	3.48074442133652	-0.826401590114869	0.40857632172231	0.934834436828462	not
circRNA_10610|Chr8:79671264_79680299_+	0.319762791047134	-2.87649272457596	3.48074442133652	-0.826401590114869	0.40857632172231	0.934834436828462	not
circRNA_10810|Chr8:118110970_118118205_+	0.319762791047134	-2.87649272457596	3.48074442133652	-0.826401590114869	0.40857632172231	0.934834436828462	not
circRNA_10857|Chr8:126346993_126390804_-	0.319762791047134	-2.87649272457596	3.48074442133652	-0.826401590114869	0.40857632172231	0.934834436828462	not
circRNA_10981|Chr9:30291177_30334017_-	0.319762791047134	-2.87649272457596	3.48074442133652	-0.826401590114869	0.40857632172231	0.934834436828462	not
circRNA_11171|Chr9:71954951_71982423_+	0.319762791047134	-2.87649272457596	3.48074442133652	-0.826401590114869	0.40857632172231	0.934834436828462	not
circRNA_11262|Chr9:94480129_94508837_+	0.319762791047134	-2.87649272457596	3.48074442133652	-0.826401590114869	0.40857632172231	0.934834436828462	not
circRNA_00483|Chr1:144710109_144726484_+	1.65127646335122	1.62144305321123	1.96207842042107	0.826390543994293	0.408582585745776	0.934834436828462	not
circRNA_11202|Chr9:79733524_79735839_+	0.694437223670619	2.28508021904106	2.76575928107057	0.826203579856217	0.408688617864292	0.934834436828462	not
circRNA_08743|Chr5:166485517_166492515_+	10.0573148887332	0.466444048454188	0.564624312123222	0.826113999059241	0.408739427217307	0.934834436828462	not
circRNA_04313|Chr17:53489461_53499989_+	0.861461496416135	-1.85166856398015	2.24204036134026	-0.825885472852617	0.408869062081081	0.934834436828462	not
circRNA_07600|Chr4:87017858_87018775_-	0.753687206923998	-2.10145244309605	2.54492900112322	-0.825741088324493	0.408950978949614	0.934834436828462	not
circRNA_00954|Chr1:247922780_247945662_-	1.51907421408174	1.44679307710478	1.7526926428061	0.825468791144369	0.409105493911443	0.934834436828462	not
circRNA_10047|Chr7:123600187_123634890_-	0.681328076909341	2.28326177207079	2.76610177497518	0.825443876551243	0.409119633425155	0.934834436828462	not
circRNA_09530|Chr6:133790195_133791177_+	0.677041541434732	2.2918983961484	2.77897550495094	0.824727815004207	0.409526136477132	0.934834436828462	not
circRNA_08629|Chr5:150162713_150167083_-	0.768984129810584	-2.08612193836635	2.52951550828326	-0.824712057125187	0.409535084813697	0.934834436828462	not
circRNA_06390|Chr20:37658729_37686227_-	0.677702732821271	2.28218967954834	2.76739967545219	0.824669345664874	0.409559339710971	0.934834436828462	not
circRNA_01389|Chr10:56619650_56620045_-	0.521764277189231	-2.55733289766296	3.10131859391289	-0.824595352016512	0.409601361095682	0.934834436828462	not
circRNA_03955|Chr16:54080267_54107348_-	0.521764277189231	-2.55733289766296	3.10131859391289	-0.824595352016512	0.409601361095682	0.934834436828462	not
circRNA_08196|Chr5:73927431_73951450_-	0.521764277189231	-2.55733289766296	3.10131859391289	-0.824595352016512	0.409601361095682	0.934834436828462	not
circRNA_10751|Chr8:109314547_109317388_+	0.521764277189231	-2.55733289766296	3.10131859391289	-0.824595352016512	0.409601361095682	0.934834436828462	not
circRNA_09128|Chr6:72392025_72430205_-	0.658923389370098	-2.19264197846194	2.65926730911522	-0.824528610172502	0.409639266341692	0.934834436828462	not
circRNA_01291|Chr10:38712831_38725063_+	3.84207250644631	-0.845675705902669	1.0256580373412	-0.824520137427971	0.409644078486601	0.934834436828462	not
circRNA_10406|Chr8:63689729_63707726_-	0.67415868810807	2.28510064510824	2.77247037743173	0.824211022671066	0.40981966500975	0.934834436828462	not
circRNA_06391|Chr20:37675966_37686227_-	0.7500103732662	2.42030899619226	2.93750469692713	0.823933659995198	0.409977253474797	0.934834436828462	not
circRNA_02603|Chr13:60462943_60484400_-	6.48193696461014	0.746145020875891	0.905845806744178	0.823699812176324	0.410110146196153	0.934834436828462	not
circRNA_06274|Chr20:20347582_20348872_+	0.739027574130795	2.42922196287296	2.95091473491421	0.823209811564951	0.410388690288971	0.934834436828462	not
circRNA_06122|Chr2:242113689_242151045_+	0.516632841957176	-2.33011185100278	2.8315043895519	-0.822923623074988	0.410551428018757	0.934834436828462	not
circRNA_03016|Chr14:15112120_15127296_+	0.707883741961323	2.27314292587029	2.76369422623526	0.822501601042455	0.410791475837055	0.934834436828462	not
circRNA_05293|Chr2:21915465_21921128_-	0.707883741961323	2.27314292587029	2.76369422623526	0.822501601042455	0.410791475837055	0.934834436828462	not
circRNA_00947|Chr1:246648294_246649407_-	0.663670539612947	2.28636030570576	2.7800522462448	0.822416308468338	0.410840000718009	0.934834436828462	not
circRNA_11366|Chr9:115079510_115109175_-	0.663943914837319	2.28420933213744	2.77931574351742	0.821860322082951	0.411156397398928	0.934834436828462	not
circRNA_02566|Chr13:52126058_52128003_-	0.754249405611106	2.41281979317403	2.93874191377353	0.821038343607322	0.411624427842576	0.934834436828462	not
circRNA_02824|Chr13:106833769_106862333_+	7.66789389907631	-0.550262531500902	0.670345018440991	-0.820864653817578	0.411723366383228	0.934834436828462	not
circRNA_11038|Chr9:50892486_50906966_+	3.396644283233	1.00508254316021	1.22471545859959	0.820666168702955	0.41183644630315	0.934834436828462	not
circRNA_06369|Chr20:37595665_37630229_-	7.41482502601864	-0.546701287268203	0.666195218863172	-0.820632258816148	0.411855767112107	0.934834436828462	not
circRNA_03056|Chr14:28519958_28536253_-	5.58618113438749	-0.798093012530102	0.973082228135816	-0.82017016594687	0.412119106976096	0.934834436828462	not
circRNA_04530|Chr18:2016346_2032491_+	0.691296911508799	2.26897756871039	2.76727466795456	0.819932186344014	0.412254766961584	0.934834436828462	not
circRNA_02814|Chr13:103360652_103362959_+	1.50678773819086	1.50518845499099	1.83582683721671	0.819896748689541	0.412274970418431	0.934834436828462	not
circRNA_05891|Chr2:188337238_188348762_+	0.678306850878463	2.27382471152176	2.77350810935038	0.819837051803084	0.412309005698855	0.934834436828462	not
circRNA_07306|Chr4:10775672_10777395_+	8.5822226462576	-0.568165398429159	0.693972722609141	-0.818714309538015	0.412949430515583	0.934834436828462	not
circRNA_03842|Chr16:11686570_11688343_+	0.755704331189269	2.40240833690038	2.93550204659863	0.818397772770778	0.413130093088388	0.934834436828462	not
circRNA_05078|Chr19:37135068_37156867_+	0.675876811850834	2.2720222034583	2.77635171713732	0.818348118300001	0.41315843750145	0.934834436828462	not
circRNA_02202|Chr11:89434192_89447041_-	7.44042113832436	0.629153777670507	0.769805151051843	0.81728964376355	0.413762923679584	0.934834436828462	not
circRNA_06099|Chr2:237794153_237799015_+	1.56359414246634	1.39693106609991	1.70949783354621	0.81715872268881	0.413837727998514	0.934834436828462	not
circRNA_07511|Chr4:65875765_65897296_-	2.03254747302471	-1.06351682126392	1.30192588859026	-0.816879693832272	0.413997183302613	0.934834436828462	not
circRNA_06907|Chr3:104886425_104902580_+	4.14682056661042	-0.834379234479157	1.02201165501251	-0.816408727226254	0.414266406819482	0.934834436828462	not
circRNA_09152|Chr6:73980909_73984311_+	0.591776142932677	-2.41827725915542	2.96267777078483	-0.816247140678686	0.414358800066938	0.934834436828462	not
circRNA_09531|Chr6:133791092_133797957_+	2.54716287790004	-1.12586182105749	1.37985698906186	-0.815926454684944	0.414542200559762	0.934834436828462	not
circRNA_04655|Chr18:28042792_28048198_+	0.507437636861541	-2.5572085725309	3.1344359228346	-0.815843308169563	0.414589759932102	0.934834436828462	not
circRNA_10327|Chr8:53896012_53901354_-	0.507437636861541	-2.5572085725309	3.1344359228346	-0.815843308169563	0.414589759932102	0.934834436828462	not
circRNA_00366|Chr1:117146267_117146413_-	32.7085271485557	-2.10816778713255	2.5871487109271	-0.814861464371365	0.415151613414106	0.934834436828462	not
circRNA_04571|Chr18:15319799_15325355_+	0.684677571453521	-1.95115491280579	2.39812733971343	-0.813616058035914	0.415864935730526	0.934834436828462	not
circRNA_08701|Chr5:160031839_160043135_-	0.618282137136576	2.13936509123487	2.63000955121628	0.813443848614732	0.415963627786405	0.934834436828462	not
circRNA_08140|Chr5:59614317_59620038_-	1.27802124376315	-1.6425205448855	2.01939150730616	-0.813373998525231	0.416003662342193	0.934834436828462	not
circRNA_02517|Chr13:35806621_35822951_-	0.659784385764479	2.26115968254166	2.78009116113989	0.813340121413336	0.416023079816825	0.934834436828462	not
circRNA_03563|Chr15:44421496_44426825_+	0.74776651699773	2.3923580131675	2.94378357728969	0.81268135049864	0.416400776429449	0.934834436828462	not
circRNA_06441|Chr20:50177601_50212891_+	3.95322359543364	-0.871860865072416	1.07283619780049	-0.812669135195001	0.41640778180426	0.934834436828462	not
circRNA_06719|Chr3:55968676_55972900_+	0.682043667590065	2.25519246412345	2.77673012783775	0.812175602344031	0.416690876941527	0.934834436828462	not
circRNA_10802|Chr8:117332211_117333100_+	4.09273715046499	0.757425609973989	0.932870775632429	0.811929829681395	0.41683189681298	0.934834436828462	not
circRNA_00799|Chr1:215905137_215918638_-	1.48134532359045	1.42156072607435	1.75099460663228	0.811858997560515	0.41687254421652	0.934834436828462	not
circRNA_02316|Chr12:25431687_25435591_+	0.808006110394673	2.56243781439491	3.15646256782894	0.81180681200265	0.416902492682445	0.934834436828462	not
circRNA_07953|Chr5:108758_187690_+	0.808006110394673	2.56243781439491	3.15646256782894	0.81180681200265	0.416902492682445	0.934834436828462	not
circRNA_05681|Chr2:140357774_140387503_-	3.40861324795397	0.933800193744324	1.15034839669057	0.811754244566926	0.416932661584772	0.934834436828462	not
circRNA_00500|Chr1:156218277_156228853_-	1.17368222714382	-1.54591365051215	1.90443890802286	-0.811742316332465	0.416939507480067	0.934834436828462	not
circRNA_08219|Chr5:76711755_76728269_-	0.680577840770464	2.25965396963202	2.78414367192709	0.811615432212221	0.417012333374197	0.934834436828462	not
circRNA_02261|Chr12:12300565_12306363_+	0.649343899285257	2.25877433019299	2.78323322156742	0.811564878102788	0.417041351294886	0.934834436828462	not
circRNA_00821|Chr1:218725545_218748117_-	0.67206632917411	2.25398644878432	2.77852163264345	0.811217887348212	0.417240555169011	0.934834436828462	not
circRNA_02885|Chr13:107310007_107343738_+	11.1328787895566	-0.496125165546616	0.612546151107547	-0.809939242373118	0.417975096306902	0.934834436828462	not
circRNA_00983|Chr1:255636891_255637533_+	2.6009267342631	1.08245460044547	1.33676851413969	0.809754709955977	0.418081167206554	0.934834436828462	not
circRNA_11381|Chr9:119724799_119776965_-	1.63311676938977	1.50116258161113	1.85467537217248	0.809393710691666	0.418288718678169	0.934834436828462	not
circRNA_02156|Chr11:84632585_84633565_-	0.742823502461989	2.39043597318356	2.95350586065688	0.809355418936568	0.418310737544705	0.934834436828462	not
circRNA_09997|Chr7:114523676_114540933_-	0.742823502461989	2.39043597318356	2.95350586065688	0.809355418936568	0.418310737544705	0.934834436828462	not
circRNA_11637|ChrX:113415580_113453798_-	12.2286057614572	0.468444706702444	0.579068366326116	0.808962695846224	0.418536604066633	0.934834436828462	not
circRNA_11443|ChrX:15724418_15726196_+	0.681702500427276	-2.30128423221929	2.84513118999832	-0.80884995402291	0.418601458442236	0.934834436828462	not
circRNA_07803|Chr4:151118221_151123637_-	1.59303613872439	1.47832761838025	1.82794029588848	0.808739553313311	0.418664971831089	0.934834436828462	not
circRNA_09634|Chr7:14239164_14242298_-	1.42841381069052	-1.3517387170259	1.6716775442087	-0.808612116438852	0.418738293155327	0.934834436828462	not
circRNA_07339|Chr4:21626696_21627570_-	2.4371769172903	-1.07954395301131	1.33506860242811	-0.808605603523237	0.418742040590777	0.934834436828462	not
circRNA_11167|Chr9:71787911_71796544_-	0.829604214063909	2.53932403646484	3.14186557829323	0.808221731066002	0.418962949992673	0.934834436828462	not
circRNA_06489|Chr3:3399474_3414759_-	2.10183011092673	1.35437086258234	1.67738715982452	0.807428895976547	0.419419424571733	0.934834436828462	not
circRNA_05204|Chr2:4116550_4188168_-	1.02046220871583	-1.73999801325599	2.15612291019194	-0.807003165279241	0.41966465953019	0.934834436828462	not
circRNA_09556|Chr6:136059672_136091144_+	0.653121541915567	2.24813096973578	2.78708388703849	0.806624795253154	0.419882683905021	0.934834436828462	not
circRNA_10492|Chr8:70339051_70367391_+	1.62042759261611	1.58977172354496	1.97249180523047	0.80597126909696	0.420259415483272	0.934834436828462	not
circRNA_04552|Chr18:6047215_6051719_-	0.675282404078962	2.24183996484172	2.7833284347367	0.805452901951112	0.420558374479615	0.934834436828462	not
circRNA_01832|Chr10:103586432_103677527_-	0.724072448237964	2.3847185358281	2.96171212018719	0.805182421199456	0.420714418994072	0.934834436828462	not
circRNA_06512|Chr3:8587701_8589420_+	0.668113015277691	2.24412111640856	2.7897366754812	0.804420408611316	0.421154218544338	0.934834436828462	not
circRNA_06027|Chr2:219382723_219439030_-	2.90009916524383	-0.877589310972496	1.0912006092712	-0.804241954702193	0.421257253126156	0.934834436828462	not
circRNA_05604|Chr2:122362837_122370256_+	2.00846549651048	1.26068895043314	1.56837306894948	0.8038195601494	0.421501191530385	0.934834436828462	not
circRNA_04397|Chr17:76228430_76265943_-	1.09859781607103	-1.68755251688917	2.10091053259745	-0.803248158693732	0.421831315202506	0.934834436828462	not
circRNA_11282|Chr9:96746440_96775060_+	2.75938665091059	-0.975655882568424	1.21477563261656	-0.80315727149294	0.421883838694306	0.934834436828462	not
circRNA_04503|Chr18:1297407_1325294_-	0.736661777249543	2.37191769550972	2.95475134985595	0.802746970781602	0.422120998197397	0.934834436828462	not
circRNA_02126|Chr11:73141602_73158138_+	0.662545052204247	2.23804146293061	2.78857821730363	0.802574390434223	0.422220775374693	0.934834436828462	not
circRNA_07993|Chr5:10278604_10321108_+	1.68575063275285	1.47166096285078	1.83510954793275	0.801947199560161	0.422583501606932	0.934834436828462	not
circRNA_11459|ChrX:21109197_21129874_+	0.67301695728469	2.23008589301473	2.78453547518488	0.800882557571534	0.423199638758488	0.934834436828462	not
circRNA_11540|ChrX:62636486_62693569_-	3.90582502314487	-0.838016952688031	1.04787805139405	-0.799727555676133	0.42386866400663	0.934834436828462	not
circRNA_07144|Chr3:153005794_153065992_-	2.43054781180609	-1.11276329346773	1.39180521443338	-0.799510794993497	0.423994289742168	0.934834436828462	not
circRNA_01698|Chr10:90443967_90454708_-	3.30129333189087	0.88077257068991	1.10187048350748	0.799343102363748	0.424091492554319	0.934834436828462	not
circRNA_11636|ChrX:113415580_113453582_-	0.650918477817842	2.2401332172912	2.80565116948281	0.798436114103286	0.424617452909045	0.934834436828462	not
circRNA_10987|Chr9:31437020_31442183_-	4.1591561328552	-0.674060892606818	0.844966937164726	-0.797736411875025	0.425023468944373	0.934834436828462	not
circRNA_00061|Chr1:20893994_20903369_-	1.43599575212355	-1.43658201681211	1.80157381178679	-0.797403918403608	0.425216484307337	0.934834436828462	not
circRNA_00317|Chr1:101028250_101029473_-	2.17723249674747	-1.34101285134479	1.68231248311652	-0.797124710660491	0.425378606375114	0.934834436828462	not
circRNA_03783|Chr16:7060974_7067145_+	6.00654906980785	-0.536307724646708	0.672805160322423	-0.797121895423182	0.425380241227354	0.934834436828462	not
circRNA_05252|Chr2:13644132_13658273_-	0.653175272568893	2.22728702135581	2.79451099170739	0.797022100813058	0.425438195884833	0.934834436828462	not
circRNA_07363|Chr4:27509136_27537918_+	4.09066408806436	-0.771715737410528	0.968635800976653	-0.796703711170313	0.425623128094688	0.934834436828462	not
circRNA_05940|Chr2:198044701_198047406_+	0.65277215583656	-2.30119173516161	2.88889754524101	-0.796563983015751	0.425704302069271	0.934834436828462	not
circRNA_09427|Chr6:122859568_122870610_-	0.650888467683561	2.22678774647102	2.79756136611897	0.795974584664865	0.426046807847469	0.934834436828462	not
circRNA_09284|Chr6:102499244_102512499_+	0.658591738307828	2.2280528762244	2.79988848049636	0.795764864116807	0.426168717505023	0.934834436828462	not
circRNA_07124|Chr3:150930333_150939253_-	0.729315915974434	2.36851138766074	2.97691833467996	0.795625247783416	0.426249887164118	0.934834436828462	not
circRNA_05755|Chr2:157066595_157071300_-	0.501962981705234	-2.27317125408331	2.86149037569101	-0.794401153117411	0.426961933103921	0.934834436828462	not
circRNA_08515|Chr5:139438595_139440842_+	0.501962981705234	-2.27317125408331	2.86149037569101	-0.794401153117411	0.426961933103921	0.934834436828462	not
circRNA_05349|Chr2:29095988_29121098_-	0.736259298230053	2.36096244450713	2.97207414131743	0.79438208209052	0.426973032047081	0.934834436828462	not
circRNA_02894|Chr13:107733302_107772361_-	0.886672523377365	-1.94612116242471	2.45091328670131	-0.794039174288374	0.427172625985986	0.934834436828462	not
circRNA_07771|Chr4:143187902_143188837_+	0.857596088277577	-1.95118552713227	2.45813137954538	-0.793767795882877	0.42733062384013	0.934834436828462	not
circRNA_04815|Chr18:61328528_61340634_+	6.89541295547941	-0.559004126206678	0.704292136678559	-0.793710588397225	0.427363934666242	0.934834436828462	not
circRNA_03615|Chr15:55485728_55488198_+	0.66574663863097	2.21738295006212	2.79701619435949	0.792767290562611	0.42791341703984	0.934834436828462	not
circRNA_03497|Chr15:34178909_34179719_+	2.37453269099441	-0.99383626068387	1.25430592901124	-0.792339602083604	0.428162686190658	0.934834436828462	not
circRNA_07083|Chr3:141105392_141107311_+	2.1085694703394	1.21353666594195	1.5320154467461	0.792117774347131	0.428292007052623	0.934834436828462	not
circRNA_10203|Chr8:23508992_23560371_+	57.4696463461341	-0.223910464001437	0.282733816151954	-0.791947942587444	0.428391030723427	0.934834436828462	not
circRNA_04812|Chr18:61323689_61335698_+	2.96046048597172	1.01861878027915	1.28685497750369	0.791556778414241	0.428619157177189	0.934834436828462	not
circRNA_04294|Chr17:43258446_43290432_+	9.12141232877527	-0.558437469958036	0.705843457880312	-0.791163343264604	0.428848679323355	0.934834436828462	not
circRNA_04631|Chr18:26653959_26670959_-	0.649653322235528	2.21733797021244	2.8027969371113	0.791116167158988	0.428876205711642	0.934834436828462	not
circRNA_07131|Chr3:151449090_151465972_-	0.649653322235528	2.21733797021244	2.8027969371113	0.791116167158988	0.428876205711642	0.934834436828462	not
circRNA_05044|Chr19:32527921_32528958_-	3.40026484969313	0.872030564171448	1.10231626618694	0.791089264415847	0.428891903426492	0.934834436828462	not
circRNA_05046|Chr19:33010738_33064405_-	0.632796311007929	2.22524215078157	2.8132333027224	0.790990974203305	0.428949258474858	0.934834436828462	not
circRNA_01699|Chr10:90443967_90473134_-	1.56600321620422	1.45890033787996	1.84468729674108	0.790865931834259	0.429022230589025	0.934834436828462	not
circRNA_05067|Chr19:34270069_34312530_+	1.54060068102557	-1.19955721375298	1.51686406814772	-0.790813915987732	0.429052588075782	0.934834436828462	not
circRNA_03778|Chr16:6853712_6865217_+	1.02378408660894	-2.0225571067291	2.55912125282105	-0.790332659892351	0.429333517964872	0.934834436828462	not
circRNA_09502|Chr6:129878417_129890111_+	0.599764408215397	2.09214046092543	2.64736603062525	0.790272458255917	0.429368667771436	0.934834436828462	not
circRNA_03263|Chr14:87350088_87357732_+	1.5840477103995	1.47507352053861	1.86727436622365	0.789960783064664	0.429550671668734	0.934834436828462	not
circRNA_05781|Chr2:170938737_170952014_+	1.48200081836641	-1.42258224504348	1.80141472133963	-0.789702797579881	0.429701357162295	0.934834436828462	not
circRNA_05057|Chr19:34249087_34253181_+	4.96790513782798	0.677628643335115	0.858930824600169	0.788921091114119	0.430158127751385	0.934834436828462	not
circRNA_10082|Chr7:130522030_130524289_+	0.540001427840326	-2.41884482430811	3.06670206073665	-0.788744643725542	0.430261269346159	0.934834436828462	not
circRNA_04989|Chr19:22143683_22179584_-	13.9525897980508	0.43497457574976	0.551592196763228	0.788580002223044	0.430357522805631	0.934834436828462	not
circRNA_03347|Chr14:113812793_113857380_+	2.86515812775542	0.960026607719071	1.21827517196563	0.788021154670755	0.430684331988634	0.934834436828462	not
circRNA_01410|Chr10:59423266_59441831_+	2.44649598022232	1.11160099951758	1.41113257600089	0.787736757284579	0.430850700375684	0.934834436828462	not
circRNA_08198|Chr5:73937165_73976112_-	2.02761145301879	-1.21005672213724	1.53691383991755	-0.787328925479749	0.431089341178168	0.934834436828462	not
circRNA_07372|Chr4:28457541_28495139_+	0.732649555129879	-2.20987491589948	2.80749881327638	-0.787132983084162	0.431204023177517	0.934834436828462	not
circRNA_03724|Chr15:109802237_109844147_-	0.714983788363044	2.34369020374594	2.97760581708593	0.787105596817921	0.431220053336986	0.934834436828462	not
circRNA_05542|Chr2:98509848_98586772_-	0.925292604802188	-1.89573495612252	2.40883281543804	-0.786993162818475	0.431285868592746	0.934834436828462	not
circRNA_09643|Chr7:23832058_23836664_-	0.635508220886885	2.2140828022408	2.81401060359543	0.786806844086475	0.431394946422202	0.934834436828462	not
circRNA_11671|ChrX:128550177_128558306_+	1.93548509027649	1.23020306268022	1.5645115228115	0.78631767471389	0.43168140024446	0.934834436828462	not
circRNA_10550|Chr8:72221714_72261300_-	0.713896598594682	2.33897959737443	2.9795690327014	0.78500600983016	0.432450044970194	0.934834436828462	not
circRNA_02997|Chr14:10477024_10496214_+	1.49365856530299	1.46224349655473	1.86311247526147	0.784839088337655	0.432547918931324	0.934834436828462	not
circRNA_08167|Chr5:64185943_64219372_-	2.55758632345711	1.1347817859179	1.44637134852475	0.784571532805416	0.432704826135741	0.934834436828462	not
circRNA_05408|Chr2:45801786_45813991_+	5.25681304415779	-0.614276281561358	0.783470442774513	-0.784045253048749	0.433013557566684	0.934834436828462	not
circRNA_04884|Chr18:75429814_75430443_-	10.5640272122347	-0.435399658838775	0.555385652387931	-0.783959140764142	0.433064085736782	0.934834436828462	not
circRNA_01375|Chr10:51551235_51576374_-	2.56995778431266	-1.00031810344308	1.27771156130727	-0.782898217199832	0.433686884513975	0.934834436828462	not
circRNA_01533|Chr10:71515700_71519615_+	18.5718609354311	-0.318537445937895	0.407179463751417	-0.78230233667276	0.434036913943018	0.934834436828462	not
circRNA_02891|Chr13:107406021_107409996_+	4.07423845433337	-0.816353202943196	1.04363037442966	-0.782224456996407	0.434082673728585	0.934834436828462	not
circRNA_04007|Chr16:71094508_71107647_+	3.29605496454572	-0.821854290803006	1.05069701608351	-0.78219912898057	0.434097556319446	0.934834436828462	not
circRNA_00722|Chr1:198962262_198967826_+	0.823853766786793	-1.94435992471147	2.48601585676684	-0.782118874832999	0.43414471512458	0.934834436828462	not
circRNA_07919|Chr4:178834588_178875161_-	0.450865524982908	-2.33024190467282	2.97961354617712	-0.782061790416597	0.434178260773476	0.934834436828462	not
circRNA_10598|Chr8:79234306_79249597_+	12.9475859965235	-0.392070311019715	0.501379221095917	-0.781983565578816	0.434224232020143	0.934834436828462	not
circRNA_05428|Chr2:52514222_52529695_-	0.710258421500057	2.33434835410999	2.98762522923334	0.781339082047119	0.434603089729693	0.934834436828462	not
circRNA_07859|Chr4:158409510_158420230_+	0.896430364260876	-1.90098203821385	2.43374372738862	-0.781093759717082	0.434747351871946	0.934834436828462	not
circRNA_00311|Chr1:100601333_100603986_+	1.44847876826528	1.44192217375113	1.84643578193586	0.780921918789599	0.434848419637007	0.934834436828462	not
circRNA_00555|Chr1:167233890_167276543_-	0.662203415371351	2.19352175154272	2.80889203315541	0.780920635485798	0.434849174459606	0.934834436828462	not
circRNA_04241|Chr17:21531639_21547986_+	5.881811429602	0.769668349445732	0.985626618755739	0.780892413820323	0.434865774267281	0.934834436828462	not
circRNA_04516|Chr18:1803205_1821146_-	0.649948597107918	2.19693132479685	2.81498083309667	0.78044272947325	0.43513032514868	0.934834436828462	not
circRNA_00777|Chr1:207040277_207088396_+	0.769029788785205	-1.80718241802193	2.31648276254002	-0.780140671558616	0.435308079019679	0.934834436828462	not
circRNA_11339|Chr9:112318300_112374967_+	0.524150250922414	-2.41902146802111	3.10152156174984	-0.779946687411171	0.435422256150004	0.934834436828462	not
circRNA_08825|Chr6:3323029_3334117_-	0.660363592703918	2.19213933644269	2.81108613281455	0.779819341304869	0.435497220188755	0.934834436828462	not
circRNA_09860|Chr7:74170235_74205123_+	0.637274254633103	2.19469802815496	2.81655668783705	0.779213156842355	0.435854161075029	0.934834436828462	not
circRNA_02249|Chr12:9273125_9313769_-	12.3492415203916	0.438276520105318	0.562520905842515	0.779129300890407	0.435903551432602	0.934834436828462	not
circRNA_10195|Chr8:23035955_23048637_-	0.727087098259788	2.31809282879653	2.9770022495669	0.778666804546006	0.436176015354467	0.934834436828462	not
circRNA_09954|Chr7:97702398_97703700_-	3.20961577244267	-0.852525092532163	1.09500081791107	-0.778561146793041	0.436238273782139	0.934834436828462	not
circRNA_03452|Chr15:25328778_25335135_+	0.635318354479828	2.19424730391304	2.8192640101257	0.778305010113333	0.436389222599967	0.934834436828462	not
circRNA_01570|Chr10:72924683_72938843_+	4.57496652018835	0.716478663879986	0.920624356316672	0.778252996419242	0.436419879463677	0.934834436828462	not
circRNA_03954|Chr16:54080267_54100069_-	0.520714531446516	-2.41905994183566	3.10927290576782	-0.77801467260986	0.436560363351785	0.934834436828462	not
circRNA_01953|Chr11:34065959_34078593_+	0.611204329306322	-2.30105002413491	2.95964644349586	-0.777474630184869	0.436878796632203	0.934834436828462	not
circRNA_07334|Chr4:16649587_16669365_-	0.611204329306322	-2.30105002413491	2.95964644349586	-0.777474630184869	0.436878796632203	0.934834436828462	not
circRNA_06593|Chr3:21838945_21904269_-	7.65622792783339	0.609031300973453	0.783929617001622	0.776895384183696	0.437220494744259	0.934834436828462	not
circRNA_08381|Chr5:117716189_117754533_-	1.65290120112059	1.4307869944365	1.84170968291945	0.776879769762863	0.437229707844343	0.934834436828462	not
circRNA_04543|Chr18:4217010_4246828_-	5.10363035756586	0.759944973180005	0.978408771289427	0.776715208898309	0.437326811786776	0.934834436828462	not
circRNA_04816|Chr18:61335536_61340634_+	6.83902385529866	-0.506230227101413	0.651902294781419	-0.776543097261455	0.437428384562514	0.934834436828462	not
circRNA_01354|Chr10:48601427_48609510_+	0.702554857538609	2.32324470473589	2.99260304490229	0.776329058641236	0.437554719753676	0.934834436828462	not
circRNA_11329|Chr9:111690153_111756949_+	0.661403321380866	2.17984947700043	2.80812047294366	0.7762663667757	0.437591727279066	0.934834436828462	not
circRNA_07143|Chr3:152985421_153051697_-	0.848357170599105	-2.0868997619917	2.68844839664276	-0.776246910521974	0.437603212832351	0.934834436828462	not
circRNA_07340|Chr4:22076951_22091386_+	0.64301660987793	2.19034270688759	2.82348039453719	0.775759842754856	0.437890798643349	0.934834436828462	not
circRNA_06162|Chr2:257937494_257945564_+	7.0121986578323	0.574420654649656	0.74087024715467	0.775332329589064	0.438143310413858	0.934834436828462	not
circRNA_08232|Chr5:79280979_79291689_-	11.8447845523499	0.504801057178667	0.651078887418613	0.775330097371293	0.438144629098834	0.934834436828462	not
circRNA_04616|Chr18:24611733_24614740_+	2.19545955365913	1.26900366997902	1.63691207085556	0.775242416848786	0.438196428264351	0.934834436828462	not
circRNA_11002|Chr9:37910962_37923009_-	0.656025486773626	2.18172282221285	2.81534333260587	0.774940234445031	0.438374976034497	0.934834436828462	not
circRNA_03837|Chr16:11079317_11080627_+	2.27421158351022	-1.07757184309009	1.39113676069958	-0.774598065073196	0.438577201022879	0.934834436828462	not
circRNA_09615|Chr7:9897983_9904552_+	0.622688233297504	2.18832410091528	2.82597517266386	0.774360695763824	0.438717519782194	0.934834436828462	not
circRNA_02449|Chr12:51981500_51998899_+	0.604541485457409	-2.30102690346648	2.97164267319827	-0.774328261005207	0.438736695304894	0.934834436828462	not
circRNA_00020|Chr1:5505154_5510101_+	0.583051524965873	-2.33180779596411	3.01186735585636	-0.774206669968407	0.43880858456273	0.934834436828462	not
circRNA_09706|Chr7:33656964_33702946_-	0.583051524965873	-2.33180779596411	3.01186735585636	-0.774206669968407	0.43880858456273	0.934834436828462	not
circRNA_09000|Chr6:30134917_30155220_-	2.24147646870741	-1.07075129082787	1.3832177964921	-0.774101731154225	0.438870633832445	0.934834436828462	not
circRNA_10731|Chr8:106605552_106610356_-	0.682221489134965	2.3245106102133	3.00290664475457	0.774086871556169	0.438879420571364	0.934834436828462	not
circRNA_04704|Chr18:37047490_37093178_-	0.667193651452695	-2.04684885154232	2.64492440612022	-0.773878015872975	0.439002931264628	0.934834436828462	not
circRNA_02012|Chr11:42978275_42981312_+	0.632868004610757	2.18964107835203	2.82959115927895	0.773836556271262	0.439027451546293	0.934834436828462	not
circRNA_10354|Chr8:58964903_58970397_-	1.54271654917718	1.52456766096413	1.97154508057138	0.773285721938599	0.439353303882256	0.934834436828462	not
circRNA_07008|Chr3:121175773_121200482_-	0.691322867638463	2.33097475616667	3.0146065054161	0.773226871228068	0.439388125900832	0.934834436828462	not
circRNA_01537|Chr10:71546978_71557193_+	52.3825674512798	-1.71797032533563	2.22241193358513	-0.773020653540252	0.439510157597345	0.934834436828462	not
circRNA_02946|Chr14:2944122_2955913_+	1.51215797368253	1.42024911431917	1.83747908704071	0.77293348497724	0.439561746450366	0.934834436828462	not
circRNA_10490|Chr8:70339051_70347005_+	2.75034973586136	0.897856966227557	1.16200176452781	0.772681241660946	0.439711050853865	0.934834436828462	not
circRNA_03812|Chr16:9852881_9879156_+	2.71418562229728	-0.875850207306177	1.1337083747848	-0.772553353919107	0.439786759529919	0.934834436828462	not
circRNA_07163|Chr3:156775155_156778136_-	2.09590143633754	1.30610623794151	1.69092409178004	0.772421567763319	0.439864783866501	0.934834436828462	not
circRNA_06262|Chr20:18467660_18474832_-	0.629935062278664	2.1805895449762	2.82486260333597	0.771927647879607	0.440157281084668	0.934834436828462	not
circRNA_08043|Chr5:22717443_22738059_-	0.6209677616628	2.18496583832853	2.83059322430235	0.771910926504479	0.440167185362847	0.934834436828462	not
circRNA_02313|Chr12:25207283_25210634_+	0.939157199022155	-1.70126435872953	2.20621203374658	-0.771124593967718	0.440633084230079	0.934834436828462	not
circRNA_01749|Chr10:94311573_94320863_+	0.627680647454075	2.17903360495711	2.82788423275963	0.770552620122879	0.440972153976305	0.934834436828462	not
circRNA_01989|Chr11:34922140_34940932_+	3.46068498246533	-0.764103854137034	0.992463128842482	-0.769906540536387	0.441355333853497	0.934834436828462	not
circRNA_08560|Chr5:144904225_144907761_-	6.3288237806558	-0.496404002519594	0.645731052225246	-0.768747299373234	0.442043339861158	0.934834436828462	not
circRNA_08084|Chr5:39002218_39032761_-	2.44167762575658	-1.06265930054543	1.38301061706618	-0.768366697574369	0.442269359613722	0.934834436828462	not
circRNA_01237|Chr10:18396548_18415627_-	0.717405018931187	2.29879865016879	2.99386274048057	0.767837021746626	0.442584016747809	0.934834436828462	not
circRNA_10999|Chr9:37104912_37112242_-	0.717405018931187	2.29879865016879	2.99386274048057	0.767837021746626	0.442584016747809	0.934834436828462	not
circRNA_08472|Chr5:129621176_129647021_+	8.62695583998025	-0.552056046096082	0.719005408387618	-0.767805137007353	0.44260296215514	0.934834436828462	not
circRNA_05519|Chr2:84463957_84467860_-	1.00899659716177	-1.65646950103394	2.1587245053863	-0.767337146032684	0.442881088343536	0.934834436828462	not
circRNA_06723|Chr3:56172538_56181510_+	1.55462814958591	1.52446915776686	1.98749847559328	0.767029095361593	0.443064216819573	0.934834436828462	not
circRNA_00914|Chr1:239293164_239299795_+	1.47666563697685	1.4297390846016	1.86517274243257	0.766545131223031	0.443352008882278	0.934834436828462	not
circRNA_10885|Chr8:131890854_131899240_-	0.670013775546841	-2.0302167533818	2.64904249434093	-0.766396446157012	0.44344044675746	0.934834436828462	not
circRNA_01908|Chr11:20501666_20531756_+	1.55933392725885	-1.38402899837085	1.80711437996482	-0.765877917698705	0.443748946331921	0.934834436828462	not
circRNA_09217|Chr6:88462488_88478487_-	1.02142060268997	-1.64409509640796	2.14678246540067	-0.765841496707541	0.44377061968182	0.934834436828462	not
circRNA_04949|Chr19:11530049_11582689_-	1.04838692557733	-1.78783670200567	2.3349448280374	-0.765686914970238	0.443862614682758	0.934834436828462	not
circRNA_01323|Chr10:45771832_45778634_-	0.613804441498955	2.1700667956084	2.83636560427755	0.765087121468298	0.444219668111121	0.934834436828462	not
circRNA_03975|Chr16:54957335_54967717_-	0.636178920972386	-2.23007961724598	2.91498271391445	-0.765040426003512	0.444247472514541	0.934834436828462	not
circRNA_09665|Chr7:26986793_26990162_+	0.712888722900339	2.29390723092949	2.99909110936844	0.764867470602633	0.444350465938198	0.934834436828462	not
circRNA_07385|Chr4:28517028_28520904_+	2.45273624947831	1.12466087309464	1.47118094169109	0.764461284960548	0.444592399497661	0.934834436828462	not
circRNA_08610|Chr5:149062724_149065190_+	0.710804557778822	2.28872709276642	2.99419506390998	0.764388105622509	0.444635994791444	0.934834436828462	not
circRNA_08867|Chr6:10961830_10979314_+	0.710804557778822	2.28872709276642	2.99419506390998	0.764388105622509	0.444635994791444	0.934834436828462	not
circRNA_11455|ChrX:20952577_20987315_+	4.57952161593215	0.761319902196217	0.997040503436147	0.763579713735244	0.445117742176287	0.934834436828462	not
circRNA_00916|Chr1:240369088_240384919_+	0.788466630417348	2.43176483159134	3.18576298478681	0.763322583382353	0.445271036994561	0.934834436828462	not
circRNA_09203|Chr6:80306621_80307306_-	1.55957562196864	-1.36624657968435	1.79005610358816	-0.763242323492381	0.445318892137344	0.934834436828462	not
circRNA_06336|Chr20:32513668_32523997_+	10.400545190462	0.463584450547368	0.607573685188406	0.763009428895217	0.445457772668224	0.934834436828462	not
circRNA_06534|Chr3:11346666_11357774_-	0.697366662198973	2.29288664013761	3.00528738556241	0.762950874898948	0.445492693677493	0.934834436828462	not
circRNA_00688|Chr1:194917622_194929649_-	0.631025341758539	-2.23002886982201	2.92371712078657	-0.762737562388412	0.445619924288136	0.934834436828462	not
circRNA_00001|Chr1:1709227_1723417_+	0.450522305058656	-2.27278924050312	2.97989918985636	-0.76270675472504	0.445638301282418	0.934834436828462	not
circRNA_08820|Chr6:3139918_3165551_-	0.708044544320061	2.28572894185319	2.9974385227728	0.762560741275439	0.445725405235484	0.934834436828462	not
circRNA_06775|Chr3:62719200_62733674_+	6.41860522775673	-0.570353189928913	0.748381977231884	-0.762115079305538	0.445991323729617	0.934834436828462	not
circRNA_09552|Chr6:136054055_136071884_+	0.493002647093023	-2.41937277495148	3.17466246192751	-0.762088191726232	0.446007369954949	0.934834436828462	not
circRNA_05903|Chr2:189364002_189369293_-	3.62836365886735	0.801521589311008	1.05198857223422	0.761910927994905	0.446113167319914	0.934834436828462	not
circRNA_08033|Chr5:20023664_20042872_-	4.7228176373082	-0.73314065592483	0.962576460569283	-0.761644072919921	0.446272462966274	0.934834436828462	not
circRNA_01111|Chr1:278601852_278620822_+	1.93775149019425	1.20728178943702	1.58547212295473	0.761465163567242	0.446379278695861	0.934834436828462	not
circRNA_05591|Chr2:119244121_119247743_+	1.58175441097269	1.48954716558734	1.95691798556416	0.76116995018466	0.446555564199462	0.934834436828462	not
circRNA_03698|Chr15:103872241_103886205_-	0.706627254207267	2.28248446685319	2.99889453585343	0.761108615046256	0.446592195205546	0.934834436828462	not
circRNA_09559|Chr6:136059672_136119907_+	0.706627254207267	2.28248446685319	2.99889453585343	0.761108615046256	0.446592195205546	0.934834436828462	not
circRNA_08987|Chr6:28766310_28785741_-	0.619773253914914	2.16394725792398	2.84467707557333	0.760700494444643	0.446835979427219	0.934834436828462	not
circRNA_07528|Chr4:66193731_66219277_+	0.610076840811008	2.161612448902	2.84328525681068	0.76025169958736	0.447104147143575	0.934834436828462	not
circRNA_01321|Chr10:43607821_43612084_+	0.55291514545893	-2.30741020073513	3.03806834935061	-0.759499107789441	0.447554047578513	0.934834436828462	not
circRNA_04429|Chr17:80342450_80350993_+	0.55291514545893	-2.30741020073513	3.03806834935061	-0.759499107789441	0.447554047578513	0.934834436828462	not
circRNA_08549|Chr5:144516523_144527833_-	0.55291514545893	-2.30741020073513	3.03806834935061	-0.759499107789441	0.447554047578513	0.934834436828462	not
circRNA_05726|Chr2:148003674_148025257_+	1.31603476094509	-1.51801076783868	1.99888721530938	-0.759427923802959	0.447596614783275	0.934834436828462	not
circRNA_09566|Chr6:137924572_137936007_+	2.41015951943367	-0.881582998912034	1.16111944817904	-0.759252633563759	0.447701446139444	0.934834436828462	not
circRNA_04178|Chr17:6794838_6802277_+	0.705603275275506	-1.97610258100349	2.60452232801875	-0.758719769742464	0.448020208065852	0.934834436828462	not
circRNA_07015|Chr3:121553881_121568220_+	1.01926508907119	-1.78565691413526	2.35577433720968	-0.757991496014978	0.448456073684542	0.934834436828462	not
circRNA_02153|Chr11:84620884_84622939_-	0.621114234530389	2.15243631534882	2.84094793330675	0.757647224052949	0.448662201303474	0.934834436828462	not
circRNA_05075|Chr19:34372674_34395489_+	1.44922312670564	-1.38539701033734	1.82865722008618	-0.757603445369631	0.44868841698046	0.934834436828462	not
circRNA_06228|Chr20:14319170_14326640_-	8.01015978321928	0.581353568508553	0.767468420453734	0.757495100794964	0.448753299928753	0.934834436828462	not
circRNA_02655|Chr13:74497564_74520636_-	1.78538601384735	-1.3002150140331	1.7165840002086	-0.757443279137576	0.44878433559349	0.934834436828462	not
circRNA_02075|Chr11:66399341_66426089_+	0.800941051639262	-1.90012072672921	2.50925457816163	-0.757245097116174	0.448903036797566	0.934834436828462	not
circRNA_10634|Chr8:82528188_82530799_-	0.694673936999112	2.27464291725158	3.00411702897333	0.757175201669474	0.448944904954028	0.934834436828462	not
circRNA_11520|ChrX:52827693_52887535_+	0.679512202145246	2.29357360077614	3.02965980363365	0.757039981197004	0.449025909823538	0.934834436828462	not
circRNA_00300|Chr1:94675378_94678772_+	0.274874972110076	-2.64488934270374	3.49454285374533	-0.756862758134168	0.44913208922604	0.934834436828462	not
circRNA_00319|Chr1:101469464_101474961_-	0.274874972110076	-2.64488934270374	3.49454285374533	-0.756862758134168	0.44913208922604	0.934834436828462	not
circRNA_00335|Chr1:105577467_105630794_+	0.274874972110076	-2.64488934270374	3.49454285374533	-0.756862758134168	0.44913208922604	0.934834436828462	not
circRNA_00373|Chr1:119529091_119556667_-	0.274874972110076	-2.64488934270374	3.49454285374533	-0.756862758134168	0.44913208922604	0.934834436828462	not
circRNA_00386|Chr1:122678291_122688926_-	0.274874972110076	-2.64488934270374	3.49454285374533	-0.756862758134168	0.44913208922604	0.934834436828462	not
circRNA_00391|Chr1:124246428_124300117_-	0.274874972110076	-2.64488934270374	3.49454285374533	-0.756862758134168	0.44913208922604	0.934834436828462	not
circRNA_00411|Chr1:128501692_128513631_-	0.274874972110076	-2.64488934270374	3.49454285374533	-0.756862758134168	0.44913208922604	0.934834436828462	not
circRNA_00652|Chr1:188589095_188594263_+	0.274874972110076	-2.64488934270374	3.49454285374533	-0.756862758134168	0.44913208922604	0.934834436828462	not
circRNA_00716|Chr1:197975773_197979190_-	0.274874972110076	-2.64488934270374	3.49454285374533	-0.756862758134168	0.44913208922604	0.934834436828462	not
circRNA_00731|Chr1:199846913_199858710_-	0.274874972110076	-2.64488934270374	3.49454285374533	-0.756862758134168	0.44913208922604	0.934834436828462	not
circRNA_00773|Chr1:206956299_206969242_+	0.274874972110076	-2.64488934270374	3.49454285374533	-0.756862758134168	0.44913208922604	0.934834436828462	not
circRNA_00884|Chr1:228346454_228347166_+	0.274874972110076	-2.64488934270374	3.49454285374533	-0.756862758134168	0.44913208922604	0.934834436828462	not
circRNA_01015|Chr1:259396273_259402838_-	0.274874972110076	-2.64488934270374	3.49454285374533	-0.756862758134168	0.44913208922604	0.934834436828462	not
circRNA_01078|Chr1:270300442_270364139_-	0.274874972110076	-2.64488934270374	3.49454285374533	-0.756862758134168	0.44913208922604	0.934834436828462	not
circRNA_01106|Chr1:278580846_278645812_+	0.274874972110076	-2.64488934270374	3.49454285374533	-0.756862758134168	0.44913208922604	0.934834436828462	not
circRNA_01172|Chr10:5100271_5179352_-	0.274874972110076	-2.64488934270374	3.49454285374533	-0.756862758134168	0.44913208922604	0.934834436828462	not
circRNA_01645|Chr10:85100559_85105178_-	0.274874972110076	-2.64488934270374	3.49454285374533	-0.756862758134168	0.44913208922604	0.934834436828462	not
circRNA_01708|Chr10:91144151_91149247_+	0.274874972110076	-2.64488934270374	3.49454285374533	-0.756862758134168	0.44913208922604	0.934834436828462	not
circRNA_01831|Chr10:103236816_103237258_+	0.274874972110076	-2.64488934270374	3.49454285374533	-0.756862758134168	0.44913208922604	0.934834436828462	not
circRNA_01910|Chr11:24297925_24311369_+	0.274874972110076	-2.64488934270374	3.49454285374533	-0.756862758134168	0.44913208922604	0.934834436828462	not
circRNA_01942|Chr11:31793660_31797962_-	0.274874972110076	-2.64488934270374	3.49454285374533	-0.756862758134168	0.44913208922604	0.934834436828462	not
circRNA_02072|Chr11:66345745_66348404_+	0.274874972110076	-2.64488934270374	3.49454285374533	-0.756862758134168	0.44913208922604	0.934834436828462	not
circRNA_02204|Chr11:89456796_89485537_-	0.274874972110076	-2.64488934270374	3.49454285374533	-0.756862758134168	0.44913208922604	0.934834436828462	not
circRNA_02525|Chr13:42464681_42484505_-	0.274874972110076	-2.64488934270374	3.49454285374533	-0.756862758134168	0.44913208922604	0.934834436828462	not
circRNA_02568|Chr13:52215949_52228128_-	0.274874972110076	-2.64488934270374	3.49454285374533	-0.756862758134168	0.44913208922604	0.934834436828462	not
circRNA_02611|Chr13:68736732_68754407_-	0.274874972110076	-2.64488934270374	3.49454285374533	-0.756862758134168	0.44913208922604	0.934834436828462	not
circRNA_02749|Chr13:93855970_93860744_-	0.274874972110076	-2.64488934270374	3.49454285374533	-0.756862758134168	0.44913208922604	0.934834436828462	not
[truncated: 9,723 more rows]

## Sheet: 12.DEcircRNA4_DESeq_result_chan
	baseMean	log2FoldChange	lfcSE	stat	pvalue	padj	direction
circRNA_09623|Chr7:10698747_10699816_-	4.70810333267692	5.07651052838097	1.50820680881564	3.36592468533373	0.000762875343771582	0.934834436828462	up
circRNA_05380|Chr2:35086861_35104742_-	3.93871985593567	4.78903233998895	1.48483896563112	3.22528735495125	0.0012584628526469	0.934834436828462	up
circRNA_00494|Chr1:154405931_154447475_+	3.22353666329577	4.52459952710414	1.50673125727555	3.00292404850316	0.0026739915665543	0.934834436828462	up
circRNA_02403|Chr12:41157218_41200958_+	3.68842065355423	4.70803004737861	1.58723276138842	2.96618754470534	0.0030151656233527	0.934834436828462	up
circRNA_09858|Chr7:73834044_73848871_-	18.1818769297525	1.41119283292964	0.481652240916371	2.92989985937731	0.00339071255180918	0.934834436828462	up
circRNA_00698|Chr1:194924652_194934956_-	3.67090334736985	4.70919676085231	1.64050164972395	2.8705833740824	0.00409715134166658	0.934834436828462	up
circRNA_04153|Chr17:5559657_5571375_+	5.75305569199718	3.47017081921077	1.22867431526167	2.82432112082666	0.0047380887723606	0.934834436828462	up
circRNA_02199|Chr11:89328437_89332868_-	3.0729922916716	4.43743633867481	1.62229301687892	2.73528659280791	0.00623259854249584	0.934834436828462	up
circRNA_04700|Chr18:37045896_37093178_-	3.29572645849586	4.5089003930249	1.6497321475924	2.73311058380303	0.00627392639680373	0.934834436828462	up
circRNA_07852|Chr4:158334034_158360021_+	15.8652790388988	1.77688172202655	0.661890986443899	2.68455343616793	0.00726267724686887	0.934834436828462	up
circRNA_06115|Chr2:240854068_240867796_-	42.7267669833171	1.34821471567903	0.513814906837563	2.62393071461676	0.00869214650909118	0.934834436828462	up
circRNA_04090|Chr17:5429865_5455206_-	8.3092125390866	2.54470555605783	0.970847870279798	2.62111668981098	0.00876422576968331	0.934834436828462	up
circRNA_10437|Chr8:64724416_64763815_+	3.05863996815853	4.45215057627431	1.69891419174689	2.62058590004268	0.00877788129175861	0.934834436828462	up
circRNA_11042|Chr9:50929639_50942793_+	5.61326263243468	2.76291736432807	1.06364114699236	2.59760293416695	0.00938769787139	0.934834436828462	up
circRNA_03340|Chr14:113271542_113314869_+	147.94893526596	2.5072984930942	0.974626392734364	2.57257397479238	0.0100945380729939	0.934834436828462	up
circRNA_01582|Chr10:73759988_73764510_-	2.55366033191827	4.18117843645943	1.64056627871635	2.54861902911412	0.0108150373110328	0.934834436828462	up
circRNA_11672|ChrX:128550177_128565869_+	2.48391950034954	4.15403789096727	1.63338407174901	2.54320950155905	0.0109839349167247	0.934834436828462	up
circRNA_05450|Chr2:56958080_56962961_-	2.84125862810418	4.32737133067274	1.70666489401507	2.53557177267076	0.0112263920824598	0.934834436828462	up
circRNA_06514|Chr3:8887351_8892631_+	2.48104669067437	4.13462829159976	1.6347185148582	2.52926008607568	0.0114303289803471	0.934834436828462	up
circRNA_10572|Chr8:75853306_75858778_+	6.71178349248993	3.69266126904085	1.49815494709419	2.4648059776481	0.0137087461159938	0.934834436828462	up
circRNA_05734|Chr2:150755405_150756431_+	2.28555822607046	4.04207836460898	1.64845459701195	2.45204106436162	0.0142048450265207	0.934834436828462	up
circRNA_05079|Chr19:37135068_37156898_+	2.19557603484017	3.98150514557448	1.64007126536659	2.42764154805463	0.0151973552233521	0.934834436828462	up
circRNA_05847|Chr2:185908549_185922150_+	2.25106702360016	3.99626483833017	1.6578681124018	2.41048416845455	0.0159313627319837	0.934834436828462	up
circRNA_03083|Chr14:37579854_37583161_+	2.23232188038261	4.02431500584847	1.67961333750267	2.39597704780792	0.0165761282625183	0.934834436828462	up
circRNA_09683|Chr7:30416990_30426040_+	2.25155514090594	4.00471922953455	1.68843023056646	2.37185946865627	0.0176988209753232	0.934834436828462	up
circRNA_00249|Chr1:84060848_84061187_+	2.05815360717192	3.8717815149978	1.63761176113747	2.36428536169555	0.0180648918311854	0.934834436828462	up
circRNA_05568|Chr2:111771932_111772738_-	5.08642399815119	3.28906673670348	1.40126925404597	2.3472053834099	0.0189148252472651	0.934834436828462	up
circRNA_10491|Chr8:70339051_70352964_+	9.90686615124359	1.78541887468587	0.762547577504135	2.3413868555319	0.0192122482592019	0.934834436828462	up
circRNA_01230|Chr10:18218676_18238682_-	2.28422759374947	4.04008370075103	1.73711434392838	2.32574425216859	0.0200321982316406	0.934834436828462	up
circRNA_11050|Chr9:51469347_51510006_+	2.30332940756373	4.04242338817114	1.7434845003866	2.31858865810093	0.0204173506749397	0.934834436828462	up
circRNA_08017|Chr5:15149423_15174154_+	2.45702702974071	4.08840931668564	1.77167682471924	2.30764960044761	0.0210186333830127	0.934834436828462	up
circRNA_04659|Chr18:28594893_28597803_+	1.98828540888874	3.84537540797878	1.69412179108326	2.26983409824388	0.0232176508490177	0.934834436828462	up
circRNA_04144|Chr17:5546407_5571375_+	36.5165326259472	1.03487852644927	0.45644787756396	2.26724359410404	0.0233753490904795	0.934834436828462	up
circRNA_05333|Chr2:27713879_27755789_+	4.20339063804546	3.00306761058373	1.32898896040118	2.2596633230702	0.0238421542596198	0.934834436828462	up
circRNA_10727|Chr8:104504801_104514522_-	5.82749944281624	2.45788943991937	1.08911597934606	2.25677474808069	0.0240221533941255	0.934834436828462	up
circRNA_04128|Chr17:5524117_5548199_+	7.92620239586296	1.77489372019635	0.786483257549717	2.25674698495937	0.0240238891316546	0.934834436828462	up
circRNA_09931|Chr7:80735996_80745256_+	2.20323568904119	3.96750558176924	1.78783368465412	2.2191692749859	0.0264752105202452	0.934834436828462	up
circRNA_04086|Chr17:5429865_5441885_-	9.93850644524917	1.52911296350852	0.692304412386548	2.20872918928435	0.0271934828849864	0.934834436828462	up
circRNA_10524|Chr8:70889633_70895474_+	11.8534699931099	1.80507144958993	0.823623238795646	2.19162277673153	0.0284067559189699	0.934834436828462	up
circRNA_07285|Chr4:8223840_8241173_-	1.85239450712951	3.71863163914627	1.71229552764639	2.171723034433	0.0298765600217523	0.934834436828462	up
circRNA_09149|Chr6:73742698_73744458_+	2.0676805661573	3.87606359258976	1.79129993967757	2.16382723335961	0.0304776112255393	0.934834436828462	up
circRNA_09193|Chr6:78260959_78298091_+	1.76341101316538	3.64742577882801	1.72194669950919	2.11819900108851	0.0341582177598853	0.934834436828462	up
circRNA_03219|Chr14:82260834_82265660_+	1.85594707149981	3.69470102042413	1.74937485497984	2.11201219104451	0.0346854036603886	0.934834436828462	up
circRNA_04399|Chr17:76245627_76281678_-	1.89515235320238	3.76669437538662	1.78539122338601	2.1097305319128	0.0348815730642337	0.934834436828462	up
circRNA_04734|Chr18:44523400_44532874_+	6.28699126197443	1.69091170750236	0.819244051416184	2.0639902170536	0.0390186439573008	0.934834436828462	up
circRNA_04085|Chr17:5429865_5436758_-	14.6211448162614	1.29848651687934	0.62969964888007	2.06207279802159	0.0392008056933637	0.934834436828462	up
circRNA_07928|Chr4:180858013_180867690_-	1.89048039060706	3.72918502951204	1.81578112696598	2.05376351484785	0.0399985858033768	0.934834436828462	up
circRNA_05950|Chr2:199880862_199882743_-	4.90132536433356	2.13035698012468	1.04671410429314	2.03528066679042	0.041822640340983	0.934834436828462	up
circRNA_09423|Chr6:122837681_122841348_-	1.83717551919911	3.69527115745699	1.82008292164357	2.03027626572096	0.042328465355064	0.934834436828462	up
circRNA_04959|Chr19:15504040_15516663_-	1.78605188886851	3.685879796639	1.815633079972	2.03007966603904	0.042348442062279	0.934834436828462	up
circRNA_04475|Chr17:87758882_87771508_-	3.99560311075664	2.31611656065508	1.14188796543323	2.02832206903622	0.0425273880085398	0.934834436828462	up
circRNA_10446|Chr8:65528263_65579772_-	1.78513299708388	3.66152731311012	1.81219190650576	2.0204964496118	0.0433319180442291	0.934834436828462	up
circRNA_11460|ChrX:21127564_21129874_+	3.77841293235551	2.80532606661527	1.39026647610512	2.01783335413114	0.0436086198868017	0.934834436828462	up
circRNA_11359|Chr9:113918918_113927885_+	21.0935035076481	1.19903911792648	0.595795279259348	2.01250187718346	0.044167058999157	0.934834436828462	up
circRNA_03537|Chr15:38651172_38701205_-	1.68349442821743	3.53875477384707	1.77018774176133	1.99908444192819	0.0455992181836793	0.934834436828462	up
circRNA_04468|Chr17:86845723_86873000_-	1.9982109435353	3.81330758784818	1.91272108823934	1.99365585045038	0.0461896773108176	0.934834436828462	up
circRNA_11526|ChrX:53462398_53466375_+	1.78889523954553	3.63961573935428	1.83618759864616	1.9821589809439	0.0474614499912935	0.934834436828462	up
circRNA_01860|Chr10:109538558_109540047_+	1.96390107242104	3.79496548155735	1.91562161671949	1.9810621515413	0.0475843040960855	0.934834436828462	up
circRNA_10601|Chr8:79247771_79249597_+	1.9887477779327	3.80121840665676	1.92310665208297	1.97660301499116	0.048086521094682	0.934834436828462	up
circRNA_04025|Chr16:71849834_71853546_+	4.26444694054002	2.32440120273504	1.17612641911226	1.97631918215858	0.0481186383960134	0.934834436828462	up
circRNA_04097|Chr17:5449750_5455206_-	1.77192964577434	3.64168370098058	1.8430178037684	1.97593517194162	0.0481621200244532	0.934834436828462	up
circRNA_02236|Chr12:9061581_9062262_+	5.63776536842715	1.77226077699822	0.897482984905329	1.97470125540616	0.0483020603902958	0.934834436828462	up
circRNA_00406|Chr1:127025462_127025957_+	21.3429699585012	1.0261186401785	0.520649212762735	1.97084450533129	0.0487416643276547	0.934834436828462	up
circRNA_02765|Chr13:95193009_95196402_-	13.2451398039531	-1.53871338301276	0.547183707816051	-2.81205993715375	0.00492253296822037	0.934834436828462	down
circRNA_03377|Chr15:954140_977590_+	14.0081367887846	-1.29481419305672	0.493852327096396	-2.62186512447877	0.00874500319386516	0.934834436828462	down
circRNA_10257|Chr8:33258321_33261725_-	18.0713849472054	-8.69138551536353	3.40184909238352	-2.55490037310088	0.0106218194880242	0.934834436828462	down
circRNA_07004|Chr3:119718050_119723902_+	1.34340362620909	-4.16041532986125	1.78808886528764	-2.32673857022872	0.0199791836811739	0.934834436828462	down
circRNA_02589|Chr13:56114438_56183125_+	6.63293615218099	-1.75717467661896	0.761153884938295	-2.30856691582335	0.0209676255980317	0.934834436828462	down
circRNA_11592|ChrX:82845576_82846306_-	18.3040573200497	-1.15275306461111	0.501417524032286	-2.29898838664619	0.0215055987788515	0.934834436828462	down
circRNA_05776|Chr2:170842070_170843772_+	8.32394400855248	-1.77559477173129	0.796798819755615	-2.22841039382548	0.0258531606196954	0.934834436828462	down
circRNA_11121|Chr9:66751637_66770533_+	1.02777235898572	-4.55470334011017	2.04533624238142	-2.22687265092757	0.0259557861393342	0.934834436828462	down
circRNA_11629|ChrX:113402426_113453798_-	2.56680488962087	-2.54364903252445	1.14772375939952	-2.21625544621927	0.0266740124893312	0.934834436828462	down
circRNA_07628|Chr4:96736381_96787475_+	0.931798005466761	-4.4142329979858	2.12744057308805	-2.07490308017319	0.0379955181928668	0.934834436828462	down
circRNA_08761|Chr5:167526171_167558250_+	2.13414433964912	-2.86726352309467	1.38879796087725	-2.06456489991065	0.038964187245417	0.934834436828462	down
circRNA_05960|Chr2:202970800_202998292_-	3.21334687789107	-2.06115888008679	1.02049715569158	-2.01975955404793	0.0434083343670581	0.934834436828462	down
circRNA_01856|Chr10:108486117_108494849_+	2.27008075121367	-3.29168558040564	1.63663392504129	-2.01125342084217	0.044298695737696	0.934834436828462	down

## Sheet: 12.DEcircRNA4_DESeq_result_up
	baseMean	log2FoldChange	lfcSE	stat	pvalue	padj	direction
circRNA_09623|Chr7:10698747_10699816_-	4.70810333267692	5.07651052838097	1.50820680881564	3.36592468533373	0.000762875343771582	0.934834436828462	up
circRNA_05380|Chr2:35086861_35104742_-	3.93871985593567	4.78903233998895	1.48483896563112	3.22528735495125	0.0012584628526469	0.934834436828462	up
circRNA_00494|Chr1:154405931_154447475_+	3.22353666329577	4.52459952710414	1.50673125727555	3.00292404850316	0.0026739915665543	0.934834436828462	up
circRNA_02403|Chr12:41157218_41200958_+	3.68842065355423	4.70803004737861	1.58723276138842	2.96618754470534	0.0030151656233527	0.934834436828462	up
circRNA_09858|Chr7:73834044_73848871_-	18.1818769297525	1.41119283292964	0.481652240916371	2.92989985937731	0.00339071255180918	0.934834436828462	up
circRNA_00698|Chr1:194924652_194934956_-	3.67090334736985	4.70919676085231	1.64050164972395	2.8705833740824	0.00409715134166658	0.934834436828462	up
circRNA_04153|Chr17:5559657_5571375_+	5.75305569199718	3.47017081921077	1.22867431526167	2.82432112082666	0.0047380887723606	0.934834436828462	up
circRNA_02199|Chr11:89328437_89332868_-	3.0729922916716	4.43743633867481	1.62229301687892	2.73528659280791	0.00623259854249584	0.934834436828462	up
circRNA_04700|Chr18:37045896_37093178_-	3.29572645849586	4.5089003930249	1.6497321475924	2.73311058380303	0.00627392639680373	0.934834436828462	up
circRNA_07852|Chr4:158334034_158360021_+	15.8652790388988	1.77688172202655	0.661890986443899	2.68455343616793	0.00726267724686887	0.934834436828462	up
circRNA_06115|Chr2:240854068_240867796_-	42.7267669833171	1.34821471567903	0.513814906837563	2.62393071461676	0.00869214650909118	0.934834436828462	up
circRNA_04090|Chr17:5429865_5455206_-	8.3092125390866	2.54470555605783	0.970847870279798	2.62111668981098	0.00876422576968331	0.934834436828462	up
circRNA_10437|Chr8:64724416_64763815_+	3.05863996815853	4.45215057627431	1.69891419174689	2.62058590004268	0.00877788129175861	0.934834436828462	up
circRNA_11042|Chr9:50929639_50942793_+	5.61326263243468	2.76291736432807	1.06364114699236	2.59760293416695	0.00938769787139	0.934834436828462	up
circRNA_03340|Chr14:113271542_113314869_+	147.94893526596	2.5072984930942	0.974626392734364	2.57257397479238	0.0100945380729939	0.934834436828462	up
circRNA_01582|Chr10:73759988_73764510_-	2.55366033191827	4.18117843645943	1.64056627871635	2.54861902911412	0.0108150373110328	0.934834436828462	up
circRNA_11672|ChrX:128550177_128565869_+	2.48391950034954	4.15403789096727	1.63338407174901	2.54320950155905	0.0109839349167247	0.934834436828462	up
circRNA_05450|Chr2:56958080_56962961_-	2.84125862810418	4.32737133067274	1.70666489401507	2.53557177267076	0.0112263920824598	0.934834436828462	up
circRNA_06514|Chr3:8887351_8892631_+	2.48104669067437	4.13462829159976	1.6347185148582	2.52926008607568	0.0114303289803471	0.934834436828462	up
circRNA_10572|Chr8:75853306_75858778_+	6.71178349248993	3.69266126904085	1.49815494709419	2.4648059776481	0.0137087461159938	0.934834436828462	up
circRNA_05734|Chr2:150755405_150756431_+	2.28555822607046	4.04207836460898	1.64845459701195	2.45204106436162	0.0142048450265207	0.934834436828462	up
circRNA_05079|Chr19:37135068_37156898_+	2.19557603484017	3.98150514557448	1.64007126536659	2.42764154805463	0.0151973552233521	0.934834436828462	up
circRNA_05847|Chr2:185908549_185922150_+	2.25106702360016	3.99626483833017	1.6578681124018	2.41048416845455	0.0159313627319837	0.934834436828462	up
circRNA_03083|Chr14:37579854_37583161_+	2.23232188038261	4.02431500584847	1.67961333750267	2.39597704780792	0.0165761282625183	0.934834436828462	up
circRNA_09683|Chr7:30416990_30426040_+	2.25155514090594	4.00471922953455	1.68843023056646	2.37185946865627	0.0176988209753232	0.934834436828462	up
circRNA_00249|Chr1:84060848_84061187_+	2.05815360717192	3.8717815149978	1.63761176113747	2.36428536169555	0.0180648918311854	0.934834436828462	up
circRNA_05568|Chr2:111771932_111772738_-	5.08642399815119	3.28906673670348	1.40126925404597	2.3472053834099	0.0189148252472651	0.934834436828462	up
circRNA_10491|Chr8:70339051_70352964_+	9.90686615124359	1.78541887468587	0.762547577504135	2.3413868555319	0.0192122482592019	0.934834436828462	up
circRNA_01230|Chr10:18218676_18238682_-	2.28422759374947	4.04008370075103	1.73711434392838	2.32574425216859	0.0200321982316406	0.934834436828462	up
circRNA_11050|Chr9:51469347_51510006_+	2.30332940756373	4.04242338817114	1.7434845003866	2.31858865810093	0.0204173506749397	0.934834436828462	up
circRNA_08017|Chr5:15149423_15174154_+	2.45702702974071	4.08840931668564	1.77167682471924	2.30764960044761	0.0210186333830127	0.934834436828462	up
circRNA_04659|Chr18:28594893_28597803_+	1.98828540888874	3.84537540797878	1.69412179108326	2.26983409824388	0.0232176508490177	0.934834436828462	up
circRNA_04144|Chr17:5546407_5571375_+	36.5165326259472	1.03487852644927	0.45644787756396	2.26724359410404	0.0233753490904795	0.934834436828462	up
circRNA_05333|Chr2:27713879_27755789_+	4.20339063804546	3.00306761058373	1.32898896040118	2.2596633230702	0.0238421542596198	0.934834436828462	up
circRNA_10727|Chr8:104504801_104514522_-	5.82749944281624	2.45788943991937	1.08911597934606	2.25677474808069	0.0240221533941255	0.934834436828462	up
circRNA_04128|Chr17:5524117_5548199_+	7.92620239586296	1.77489372019635	0.786483257549717	2.25674698495937	0.0240238891316546	0.934834436828462	up
circRNA_09931|Chr7:80735996_80745256_+	2.20323568904119	3.96750558176924	1.78783368465412	2.2191692749859	0.0264752105202452	0.934834436828462	up
circRNA_04086|Chr17:5429865_5441885_-	9.93850644524917	1.52911296350852	0.692304412386548	2.20872918928435	0.0271934828849864	0.934834436828462	up
circRNA_10524|Chr8:70889633_70895474_+	11.8534699931099	1.80507144958993	0.823623238795646	2.19162277673153	0.0284067559189699	0.934834436828462	up
circRNA_07285|Chr4:8223840_8241173_-	1.85239450712951	3.71863163914627	1.71229552764639	2.171723034433	0.0298765600217523	0.934834436828462	up
circRNA_09149|Chr6:73742698_73744458_+	2.0676805661573	3.87606359258976	1.79129993967757	2.16382723335961	0.0304776112255393	0.934834436828462	up
circRNA_09193|Chr6:78260959_78298091_+	1.76341101316538	3.64742577882801	1.72194669950919	2.11819900108851	0.0341582177598853	0.934834436828462	up
circRNA_03219|Chr14:82260834_82265660_+	1.85594707149981	3.69470102042413	1.74937485497984	2.11201219104451	0.0346854036603886	0.934834436828462	up
circRNA_04399|Chr17:76245627_76281678_-	1.89515235320238	3.76669437538662	1.78539122338601	2.1097305319128	0.0348815730642337	0.934834436828462	up
circRNA_04734|Chr18:44523400_44532874_+	6.28699126197443	1.69091170750236	0.819244051416184	2.0639902170536	0.0390186439573008	0.934834436828462	up
circRNA_04085|Chr17:5429865_5436758_-	14.6211448162614	1.29848651687934	0.62969964888007	2.06207279802159	0.0392008056933637	0.934834436828462	up
circRNA_07928|Chr4:180858013_180867690_-	1.89048039060706	3.72918502951204	1.81578112696598	2.05376351484785	0.0399985858033768	0.934834436828462	up
circRNA_05950|Chr2:199880862_199882743_-	4.90132536433356	2.13035698012468	1.04671410429314	2.03528066679042	0.041822640340983	0.934834436828462	up
circRNA_09423|Chr6:122837681_122841348_-	1.83717551919911	3.69527115745699	1.82008292164357	2.03027626572096	0.042328465355064	0.934834436828462	up
circRNA_04959|Chr19:15504040_15516663_-	1.78605188886851	3.685879796639	1.815633079972	2.03007966603904	0.042348442062279	0.934834436828462	up
circRNA_04475|Chr17:87758882_87771508_-	3.99560311075664	2.31611656065508	1.14188796543323	2.02832206903622	0.0425273880085398	0.934834436828462	up
circRNA_10446|Chr8:65528263_65579772_-	1.78513299708388	3.66152731311012	1.81219190650576	2.0204964496118	0.0433319180442291	0.934834436828462	up
circRNA_11460|ChrX:21127564_21129874_+	3.77841293235551	2.80532606661527	1.39026647610512	2.01783335413114	0.0436086198868017	0.934834436828462	up
circRNA_11359|Chr9:113918918_113927885_+	21.0935035076481	1.19903911792648	0.595795279259348	2.01250187718346	0.044167058999157	0.934834436828462	up
circRNA_03537|Chr15:38651172_38701205_-	1.68349442821743	3.53875477384707	1.77018774176133	1.99908444192819	0.0455992181836793	0.934834436828462	up
circRNA_04468|Chr17:86845723_86873000_-	1.9982109435353	3.81330758784818	1.91272108823934	1.99365585045038	0.0461896773108176	0.934834436828462	up
circRNA_11526|ChrX:53462398_53466375_+	1.78889523954553	3.63961573935428	1.83618759864616	1.9821589809439	0.0474614499912935	0.934834436828462	up
circRNA_01860|Chr10:109538558_109540047_+	1.96390107242104	3.79496548155735	1.91562161671949	1.9810621515413	0.0475843040960855	0.934834436828462	up
circRNA_10601|Chr8:79247771_79249597_+	1.9887477779327	3.80121840665676	1.92310665208297	1.97660301499116	0.048086521094682	0.934834436828462	up
circRNA_04025|Chr16:71849834_71853546_+	4.26444694054002	2.32440120273504	1.17612641911226	1.97631918215858	0.0481186383960134	0.934834436828462	up
circRNA_04097|Chr17:5449750_5455206_-	1.77192964577434	3.64168370098058	1.8430178037684	1.97593517194162	0.0481621200244532	0.934834436828462	up
circRNA_02236|Chr12:9061581_9062262_+	5.63776536842715	1.77226077699822	0.897482984905329	1.97470125540616	0.0483020603902958	0.934834436828462	up
circRNA_00406|Chr1:127025462_127025957_+	21.3429699585012	1.0261186401785	0.520649212762735	1.97084450533129	0.0487416643276547	0.934834436828462	up

## Sheet: 12.DEcircRNA4_DESeq_result_down
	baseMean	log2FoldChange	lfcSE	stat	pvalue	padj	direction
circRNA_02765|Chr13:95193009_95196402_-	13.2451398039531	-1.53871338301276	0.547183707816051	-2.81205993715375	0.00492253296822037	0.934834436828462	down
circRNA_03377|Chr15:954140_977590_+	14.0081367887846	-1.29481419305672	0.493852327096396	-2.62186512447877	0.00874500319386516	0.934834436828462	down
circRNA_10257|Chr8:33258321_33261725_-	18.0713849472054	-8.69138551536353	3.40184909238352	-2.55490037310088	0.0106218194880242	0.934834436828462	down
circRNA_07004|Chr3:119718050_119723902_+	1.34340362620909	-4.16041532986125	1.78808886528764	-2.32673857022872	0.0199791836811739	0.934834436828462	down
circRNA_02589|Chr13:56114438_56183125_+	6.63293615218099	-1.75717467661896	0.761153884938295	-2.30856691582335	0.0209676255980317	0.934834436828462	down
circRNA_11592|ChrX:82845576_82846306_-	18.3040573200497	-1.15275306461111	0.501417524032286	-2.29898838664619	0.0215055987788515	0.934834436828462	down
circRNA_05776|Chr2:170842070_170843772_+	8.32394400855248	-1.77559477173129	0.796798819755615	-2.22841039382548	0.0258531606196954	0.934834436828462	down
circRNA_11121|Chr9:66751637_66770533_+	1.02777235898572	-4.55470334011017	2.04533624238142	-2.22687265092757	0.0259557861393342	0.934834436828462	down
circRNA_11629|ChrX:113402426_113453798_-	2.56680488962087	-2.54364903252445	1.14772375939952	-2.21625544621927	0.0266740124893312	0.934834436828462	down
circRNA_07628|Chr4:96736381_96787475_+	0.931798005466761	-4.4142329979858	2.12744057308805	-2.07490308017319	0.0379955181928668	0.934834436828462	down
circRNA_08761|Chr5:167526171_167558250_+	2.13414433964912	-2.86726352309467	1.38879796087725	-2.06456489991065	0.038964187245417	0.934834436828462	down
circRNA_05960|Chr2:202970800_202998292_-	3.21334687789107	-2.06115888008679	1.02049715569158	-2.01975955404793	0.0434083343670581	0.934834436828462	down
circRNA_01856|Chr10:108486117_108494849_+	2.27008075121367	-3.29168558040564	1.63663392504129	-2.01125342084217	0.044298695737696	0.934834436828462	down

## Sheet: 12.DEcircRNA4_DESeq_result_not
	baseMean	log2FoldChange	lfcSE	stat	pvalue	padj	direction
circRNA_09689|Chr7:30727478_30735182_+	101.923822881171	-0.83892031093434	0.284970088491159	-2.94388900735582	0.00324116214125027	0.934834436828462	not
circRNA_11660|ChrX:123718252_123720910_-	68.6360963176222	-0.876879529364074	0.303829838253957	-2.88608760220296	0.00390063569288396	0.934834436828462	not
circRNA_06897|Chr3:104816866_104818862_+	109.976843587416	-0.581538848862075	0.233334175665399	-2.49230035507529	0.0126918659678919	0.934834436828462	not
circRNA_09472|Chr6:126864143_126894194_+	67.3097970754156	-0.623590373372688	0.261020827101035	-2.389044507668	0.0168922558102288	0.934834436828462	not
circRNA_04151|Chr17:5555491_5571375_+	92.0663299152876	0.71279617229094	0.315915251736644	2.25628920532507	0.02405252498788	0.934834436828462	not
circRNA_06870|Chr3:94396940_94398038_-	128.076528484615	0.520835910180224	0.244085063423425	2.13382950548149	0.0328567396962528	0.934834436828462	not
circRNA_05013|Chr19:25886356_25886887_-	31.7610677659771	0.823515492158223	0.412249414520596	1.99761470399148	0.0457584478812327	0.934834436828462	not
circRNA_02922|Chr13:113735261_113748416_+	18.4066013581786	-0.871222741508482	0.441308804572659	-1.9741793784335	0.0483613499524725	0.934834436828462	not
circRNA_06610|Chr3:22198808_22275991_-	1.09361517755208	-3.75638427503882	1.91727438121785	-1.95923145473459	0.0500856870006352	0.934834436828462	not
circRNA_09452|Chr6:124651885_124677509_-	1.96953674716923	3.80366112591493	1.94240827617831	1.95821917182037	0.0502043004299694	0.934834436828462	not
circRNA_02803|Chr13:101502509_101503027_-	7.56692876200127	1.40160009508207	0.718652160152395	1.9503177932212	0.0511382531905843	0.934834436828462	not
circRNA_00987|Chr1:255706980_255728514_-	1.87921971066874	3.73593590985228	1.92026346176689	1.94553298765303	0.0517108634553675	0.934834436828462	not
circRNA_04166|Chr17:5582856_5606503_+	10.7546036083957	1.21404778481693	0.62432701709441	1.94457031583713	0.0518267148571875	0.934834436828462	not
circRNA_08861|Chr6:9421744_9434931_-	1.74919533794808	3.6193512764472	1.86828484377153	1.93725881174563	0.0527137143660603	0.934834436828462	not
circRNA_00951|Chr1:247711959_247745292_+	0.985384550035028	-4.49707633665198	2.32539538120828	-1.93389750964212	0.0531257303896936	0.934834436828462	not
circRNA_09425|Chr6:122848759_122863499_-	2.17034364487856	-2.71901134682549	1.40663946102832	-1.93298383996548	0.0532381885701339	0.934834436828462	not
circRNA_08001|Chr5:14282912_14297862_-	4.26317000164736	2.38102605080296	1.23207907332177	1.93252698009353	0.0532944952767895	0.934834436828462	not
circRNA_03912|Chr16:39873537_39921459_+	2.11347261698031	3.90583438446178	2.02692129525474	1.92697880949093	0.0539822708306322	0.934834436828462	not
circRNA_09475|Chr6:126864143_126923394_+	4.01403656215273	-2.01749031930737	1.04843228014959	-1.92429244835872	0.0543179366204587	0.934834436828462	not
circRNA_06050|Chr2:225663214_225670838_+	1.66913164848578	3.57068901000349	1.85652888349342	1.92331454778368	0.0544405586641099	0.934834436828462	not
circRNA_09687|Chr7:30714506_30735182_+	23.3923122687958	-0.760946608077166	0.397152275906012	-1.91600716964605	0.0553641831012316	0.934834436828462	not
circRNA_08934|Chr6:23270238_23279721_-	1.64275600891236	3.53705193965962	1.84767916857834	1.91432149033813	0.0555790901642036	0.934834436828462	not
circRNA_11534|ChrX:54275711_54283885_-	1.83599569116721	3.71612121584579	1.94946730574038	1.90622392327552	0.0566211596558975	0.934834436828462	not
circRNA_11114|Chr9:65976760_65980632_-	12.0055498341425	1.32437854015089	0.69640169450036	1.90174514308309	0.0572044810437394	0.934834436828462	not
circRNA_09554|Chr6:136059672_136071884_+	1.58647616213517	3.52164067576693	1.85779086595546	1.89560662629039	0.0580120804142677	0.934834436828462	not
circRNA_10215|Chr8:23854410_23884848_+	1.74915525424031	3.64816970947862	1.94066096368311	1.87985937665016	0.0601272456089942	0.934834436828462	not
circRNA_04882|Chr18:75203861_75207308_-	1.80298553765523	3.65629696659803	1.95062381686559	1.874424445649	0.0608719467465813	0.934834436828462	not
circRNA_07470|Chr4:60254795_60256893_-	3.04582580805972	-1.98748964661443	1.06137452531932	-1.87256204026235	0.061128887286066	0.934834436828462	not
circRNA_04130|Chr17:5524117_5564210_+	1.85245946114404	3.682145037447	1.97207996086967	1.86713779892738	0.061882347088864	0.934834436828462	not
circRNA_06259|Chr20:16807709_16808950_+	1.80072320753694	3.66401432911807	1.96541073210492	1.86424866276881	0.0622867924798775	0.934834436828462	not
circRNA_00492|Chr1:154405931_154411147_+	1.72880585614655	3.62240173025745	1.96917415118876	1.8395537682996	0.0658337771123287	0.934834436828462	not
circRNA_00937|Chr1:245386738_245406276_-	4.2129244071553	2.2816791562268	1.24188469989506	1.83727133156532	0.0661698498798079	0.934834436828462	not
circRNA_10262|Chr8:33312321_33335423_+	66.9200368750831	-0.478366872362143	0.260848097366458	-1.83389059453288	0.06667023601031	0.934834436828462	not
circRNA_02048|Chr11:53545477_53563559_-	5.05613779340403	1.83544455581933	1.00141591661738	1.83284939390534	0.0668249712866144	0.934834436828462	not
circRNA_05369|Chr2:32632863_32636300_-	1.51518440839893	3.43901683633314	1.87656642265173	1.83261130265432	0.0668603960956898	0.934834436828462	not
circRNA_10960|Chr9:20596863_20599410_-	1.71772576132648	3.59994936107977	1.96885644635482	1.82844684676976	0.0674825160368012	0.934834436828462	not
circRNA_04019|Chr16:71242432_71260093_+	1.51212400031926	3.41435724813577	1.87367346596007	1.82227976761482	0.0684125465089137	0.934834436828462	not
circRNA_09379|Chr6:111072969_111077776_+	0.974010629168962	-3.63625462167634	1.99565937761762	-1.82208179534989	0.0684425755273607	0.934834436828462	not
circRNA_08628|Chr5:150159123_150167083_-	7.12471863922036	-1.14283321203935	0.628334272484884	-1.81882997965362	0.0689373730545193	0.934834436828462	not
circRNA_02734|Chr13:92642895_92730574_+	1.14088687886935	-3.80858054117465	2.09439932281034	-1.81845959349536	0.0689939171261552	0.934834436828462	not
circRNA_04443|Chr17:84296197_84299839_-	13.6894916509405	-0.944695222105235	0.520133497507044	-1.81625530105844	0.0693312185333771	0.934834436828462	not
circRNA_00697|Chr1:194922013_194974559_-	2.69875979121209	-1.9686515600868	1.08396087989351	-1.81616476812355	0.0693451008092464	0.934834436828462	not
circRNA_05383|Chr2:37974029_38014366_-	1.61954847743406	3.53937332304741	1.954989754625	1.81043062485323	0.0702290337016638	0.934834436828462	not
circRNA_04018|Chr16:71242432_71247473_+	1.68710927718132	3.56423160878774	1.9741559923165	1.80544578172135	0.0710049525490733	0.934834436828462	not
circRNA_00678|Chr1:194853235_194917768_-	4.8937799896363	-1.43103837042415	0.793399807526197	-1.80367874664111	0.071281683235861	0.934834436828462	not
circRNA_07832|Chr4:152921913_152925673_+	16.0772731361008	0.877880287670802	0.487413793145086	1.80109857377279	0.0716873445089988	0.934834436828462	not
circRNA_07865|Chr4:158497408_158539474_+	1.69622596876101	3.56637690387446	1.98602938080778	1.79573219728698	0.0725371186253854	0.934834436828462	not
circRNA_03212|Chr14:82160730_82161967_-	1.46840015247415	3.37594688704021	1.88247795710037	1.79335267874279	0.0729165490873501	0.934834436828462	not
circRNA_10034|Chr7:122834692_122835329_+	6.96695750461331	1.47661085471143	0.8241583341725	1.79165919154847	0.0731875752232353	0.934834436828462	not
circRNA_00632|Chr1:185263914_185297636_+	1.5622013474329	3.50218904152375	1.95527789717799	1.79114643835456	0.0732697987335526	0.934834436828462	not
circRNA_11679|ChrX:135406401_135419614_-	3.04086439398483	2.49050082865933	1.39083388811083	1.79065296722255	0.0733490015736314	0.934834436828462	not
circRNA_02868|Chr13:107185672_107231299_+	5.55036443625804	-1.54881921987314	0.865212509747979	-1.79010266544145	0.0734374083951557	0.934834436828462	not
circRNA_05024|Chr19:29783962_29835118_-	1.82702030826373	3.69454594059428	2.06482741504861	1.78927590445001	0.0735703926169821	0.934834436828462	not
circRNA_10274|Chr8:39790059_39807952_-	1.66163570830165	3.54851368747312	1.98543268508717	1.78727474072852	0.0738930944729724	0.934834436828462	not
circRNA_07314|Chr4:11132813_11152065_-	1.6252711012455	3.53254991739557	1.97689972345058	1.78691406321292	0.0739513791779703	0.934834436828462	not
circRNA_01529|Chr10:71332822_71338855_+	1.62777499914575	3.53458829691367	1.98218324930067	1.78317937968686	0.0745571079900661	0.934834436828462	not
circRNA_00036|Chr1:15488392_15494771_+	1.85429528703393	3.72083109678236	2.09046605143761	1.77990505716347	0.0750914999323442	0.934834436828462	not
circRNA_01167|Chr10:4624614_4629886_+	10.0907044845034	1.23355859976791	0.693121210658728	1.77971555450678	0.0751225235673057	0.934834436828462	not
circRNA_03303|Chr14:106675766_106718850_+	1.57909789417287	3.48810233925346	1.97627611479261	1.7649873482479	0.0775658920548838	0.934834436828462	not
circRNA_01265|Chr10:35815476_35819778_-	18.3661200611543	0.856214231106426	0.48675866298782	1.75901179827148	0.0785755046321434	0.934834436828462	not
circRNA_03471|Chr15:28530007_28542674_+	3.42678295755962	-1.96727532477649	1.1186517797999	-1.7586127875543	0.0786432995067975	0.934834436828462	not
circRNA_10183|Chr8:21481642_21490337_-	6.74405441699208	1.3800430533047	0.786563660128896	1.75452175489336	0.0793411455528552	0.934834436828462	not
circRNA_10095|Chr7:134659946_134667817_+	1.40673229650302	3.31827658961263	1.89539082286957	1.75070837611678	0.0799961558863295	0.934834436828462	not
circRNA_02746|Chr13:93158565_93184258_-	5.15716996199544	1.58892224121132	0.90839825868178	1.74914716758383	0.0802655837680849	0.934834436828462	not
circRNA_08464|Chr5:129413066_129491380_+	4.1921557009626	1.93509638863713	1.10670127083992	1.74852639969277	0.0803729183487766	0.934834436828462	not
circRNA_09154|Chr6:74325751_74326157_+	1.38716912559293	3.30897175681159	1.89407136653533	1.74701535289266	0.0806346749998778	0.934834436828462	not
circRNA_08821|Chr6:3150789_3165551_-	1.61224758485788	3.50230627403186	2.00580000120267	1.74608947648414	0.0807954051398738	0.934834436828462	not
circRNA_06413|Chr20:45512674_45553536_+	1.48509406311636	3.43099685102508	1.97090907301772	1.74081945128589	0.0817152313009169	0.934834436828462	not
circRNA_05809|Chr2:183520240_183542215_-	1.5503770665642	3.45962753804313	1.98975555941478	1.73871987524973	0.082084048267257	0.934834436828462	not
circRNA_01399|Chr10:57610281_57611309_+	1.59016385485427	3.46542436486451	1.99422110047088	1.73773327543584	0.0822578225820471	0.934834436828462	not
circRNA_08876|Chr6:15082851_15085804_-	1.00787489773695	-4.52315119781548	2.60451564626594	-1.73665733369668	0.0824476730165003	0.934834436828462	not
circRNA_06175|Chr20:3149071_3169368_+	3.67385883038642	2.76524880492986	1.59553124661634	1.73312105970606	0.0830741539490258	0.934834436828462	not
circRNA_04169|Chr17:5587826_5606503_+	1.55357809554216	3.45443969456448	1.99839736941041	1.72860500491133	0.0838798132775037	0.934834436828462	not
circRNA_09798|Chr7:59955208_59957230_-	1.4100285171919	-3.50533606452187	2.02854608124642	-1.72800415870664	0.0839874787901747	0.934834436828462	not
circRNA_09900|Chr7:78347306_78375555_+	3.58409808126203	2.17349286417561	1.25834320013463	1.72726555358115	0.0841199825520124	0.934834436828462	not
circRNA_04326|Chr17:54354448_54362356_+	3.53860030413885	2.13073574516002	1.23421346971247	1.72639158253265	0.0842769890995467	0.934834436828462	not
circRNA_02041|Chr11:47165426_47169764_+	2.87026112449849	2.42200545306071	1.40517587290898	1.7236315394789	0.0847743810706079	0.934834436828462	not
circRNA_09029|Chr6:38583992_38619590_+	6.63437862486637	1.38109421182326	0.803114722486695	1.7196723869623	0.0854920098817844	0.934834436828462	not
circRNA_07473|Chr4:61439661_61484825_+	1.39133731993918	3.28834608553502	1.91271243538793	1.71920568125971	0.0855769267061852	0.934834436828462	not
circRNA_00797|Chr1:215905137_215910920_-	1.53893849741465	3.44259632699173	2.00251732659842	1.71913435218037	0.0855899109935702	0.934834436828462	not
circRNA_02905|Chr13:109457218_109471561_-	1.39758921447765	3.29519704605738	1.92081194909797	1.7155229837074	0.0862493852178067	0.934834436828462	not
circRNA_07526|Chr4:66193731_66212096_+	3.49104986610189	-1.76158053753439	1.0285518646182	-1.71268032087841	0.0867713674610007	0.934834436828462	not
circRNA_02427|Chr12:47286246_47292049_-	1.12839204572628	-3.31683325705249	1.93859183966452	-1.71094976734581	0.0870903862858028	0.934834436828462	not
circRNA_00152|Chr1:54441038_54441485_-	1.37751664492356	3.27901773051303	1.92035785657365	1.70750348394102	0.0877285107981315	0.934834436828462	not
circRNA_03456|Chr15:25537445_25581597_+	0.829852517327065	-4.24857480920325	2.49724766795592	-1.701302943925	0.0888861154661461	0.934834436828462	not
circRNA_04385|Chr17:75588946_75604406_+	1.63055361494742	3.56418156737079	2.09497913091034	1.70129693168926	0.088887243859253	0.934834436828462	not
circRNA_01962|Chr11:34611539_34614139_+	21.7825491778455	-1.01877002811472	0.599331925283804	-1.69984275012931	0.0891605078813488	0.934834436828462	not
circRNA_08960|Chr6:27575763_27582987_-	2.97037827602226	2.44135001834232	1.43765327272689	1.69814938320396	0.0894795710630725	0.934834436828462	not
circRNA_01495|Chr10:66901944_66917125_+	2.79231658105919	-1.94539719111667	1.14825610586838	-1.69421889522237	0.0902236955961835	0.934834436828462	not
circRNA_03494|Chr15:33308128_33313813_-	1.53269403731095	3.43543520659679	2.02778571589275	1.69418059298456	0.0902309714457415	0.934834436828462	not
circRNA_05550|Chr2:102154082_102164434_-	7.05625135936548	-1.26733076730004	0.749030488619627	-1.69196152433738	0.0906533099283492	0.934834436828462	not
circRNA_05629|Chr2:123698202_123723116_+	1.48847308474519	3.38564324940177	2.00703542281705	1.68688764080194	0.0916249590106749	0.934834436828462	not
circRNA_08853|Chr6:8257474_8261060_+	4.03755055538838	-1.64847159300369	0.979996174401773	-1.68212043685781	0.0925454881864491	0.934834436828462	not
circRNA_08240|Chr5:90040536_90063651_-	1.30596091290441	3.23286231126208	1.92253351874432	1.68156356169727	0.0926535013929678	0.934834436828462	not
circRNA_09853|Chr7:73289126_73293148_+	0.812455066064648	-4.21945551154891	2.51643890750942	-1.67675658604604	0.0935900903676068	0.934834436828462	not
circRNA_08534|Chr5:144038462_144038971_+	1.66060058499286	3.55700742558596	2.12233162661636	1.6759903970601	0.0937400736005234	0.934834436828462	not
circRNA_04120|Chr17:5514017_5555588_+	1.53015218860917	3.39896593177088	2.03032147000465	1.67410234388306	0.0941104872141942	0.934834436828462	not
circRNA_01965|Chr11:34612627_34614139_+	53.8865951269612	-0.70184788626394	0.420381963071743	-1.6695480489589	0.095008816295162	0.934834436828462	not
circRNA_01734|Chr10:93438715_93451644_+	1.31284536897192	3.2175878768564	1.92753318016238	1.66927755639742	0.0950623859999277	0.934834436828462	not
circRNA_05018|Chr19:29642344_29671928_-	5.18021019857478	1.97380661786149	1.18358180648756	1.66765542275361	0.0953841493234748	0.934834436828462	not
circRNA_04005|Chr16:71013767_71016529_+	10.9480924865171	0.95309893099515	0.572403425441789	1.66508250760298	0.0958962960751325	0.934834436828462	not
circRNA_03851|Chr16:18966065_18966670_-	1.44544537912912	3.34824739199811	2.01262440608543	1.66362257253477	0.0961878781001459	0.934834436828462	not
circRNA_08486|Chr5:136420692_136510629_+	1.42245123995187	3.3400757923089	2.00821303833824	1.66320790102665	0.0962708266218655	0.934834436828462	not
circRNA_04171|Chr17:5604099_5606503_+	9.07539876578305	1.13228160540424	0.681095560221709	1.66244161837681	0.0964242600371166	0.934834436828462	not
circRNA_09616|Chr7:9897983_9906503_+	1.56616440768522	3.5116899864301	2.11278908831895	1.66211100097275	0.096490520224071	0.934834436828462	not
circRNA_08787|Chr5:172949060_172965700_+	7.5424455443449	-1.25481593695471	0.755735574409611	-1.66039019393123	0.0968359815708116	0.934834436828462	not
circRNA_09764|Chr7:52745151_52745558_-	1.4318328961686	3.34873179910326	2.01744624506987	1.65988650616427	0.0969372865498403	0.934834436828462	not
circRNA_06025|Chr2:219382723_219402404_-	0.991408080431379	-3.66383656453183	2.2077482858703	-1.65953545881139	0.0970079415942467	0.934834436828462	not
circRNA_06711|Chr3:54547246_54566332_-	7.59282244362456	1.25968544101399	0.759683496562775	1.65817139205142	0.0972828772857122	0.934834436828462	not
circRNA_04682|Chr18:31948631_31952267_-	1.37186441269547	3.32413243123571	2.00937289176836	1.65431336555471	0.0980638587226093	0.934834436828462	not
circRNA_02652|Chr13:74485162_74513464_-	15.8572388694798	-0.795862286826797	0.481261427682358	-1.65370054828512	0.0981883712045224	0.934834436828462	not
circRNA_02293|Chr12:22237823_22238433_-	1.4119732485033	3.35536662596807	2.03623091603793	1.64783208011442	0.0993871340362684	0.934834436828462	not
circRNA_02569|Chr13:52223578_52232928_-	1.39696836069018	3.32249064556284	2.02050162600255	1.64438899865485	0.100095876102143	0.934834436828462	not
circRNA_07851|Chr4:158334034_158352766_+	2.49254415567067	-2.34340239399596	1.4266103353671	-1.64263663027014	0.100458137191802	0.934834436828462	not
circRNA_03547|Chr15:40089240_40164186_-	1.15089175239003	-3.4881863212878	2.12905914189479	-1.6383698567356	0.101344563231408	0.934834436828462	not
circRNA_00545|Chr1:165646261_165654319_+	15.1519402847941	0.831246103599088	0.50792329997318	1.63655832217774	0.101722790079258	0.934834436828462	not
circRNA_07586|Chr4:85481108_85500442_+	1.42119557314555	3.3322757266945	2.03885155533121	1.63438859390289	0.102177281701084	0.934834436828462	not
circRNA_06997|Chr3:119290823_119302965_-	1.41353632288928	3.341142803564	2.0449090011618	1.63388336677366	0.102283342929406	0.934834436828462	not
circRNA_05886|Chr2:188301023_188309036_+	51.9784464948901	0.464927813806102	0.285134463231248	1.63055636466168	0.10298396280564	0.934834436828462	not
circRNA_11587|ChrX:79925629_80009757_+	3.57931490188706	2.06361429646999	1.26622204484122	1.62974124868341	0.103156195516937	0.934834436828462	not
circRNA_11525|ChrX:53416067_53421284_+	1.39111650698264	3.30139270904151	2.02620600213669	1.62934701879281	0.103239577798374	0.934834436828462	not
circRNA_03964|Chr16:54792659_54820480_+	5.41251120996766	1.66752241525064	1.02588004348253	1.62545555481316	0.104065526711863	0.934834436828462	not
circRNA_02351|Chr12:37373844_37377849_-	0.780615335574402	-4.15715555629464	2.55948460688297	-1.62421588514938	0.104329741778233	0.934834436828462	not
circRNA_03468|Chr15:25940304_25945651_+	1.22567708919539	3.1421320817101	1.94135009424019	1.61852933740932	0.10554856961779	0.934834436828462	not
circRNA_05137|Chr19:43413899_43415573_+	1.33812632346443	3.27127374717773	2.02266241440529	1.61731078991724	0.105811211365983	0.934834436828462	not
circRNA_05239|Chr2:9439970_9456385_-	1.38104562597916	3.28209814237626	2.03013462249154	1.61668990125798	0.105945234896802	0.934834436828462	not
circRNA_01503|Chr10:67579952_67594751_+	3.45488575211265	-2.14579626836718	1.32758408636486	-1.61631665399267	0.106025867924873	0.934834436828462	not
circRNA_07247|Chr4:3987482_3988554_+	1.38245244291446	3.29729239575292	2.04149477622909	1.61513633742598	0.106281173368047	0.934834436828462	not
circRNA_11120|Chr9:66751637_66758584_+	1.34287041078691	3.2814834889354	2.03241804927625	1.61457112138123	0.106403603488657	0.934834436828462	not
circRNA_07744|Chr4:129762369_129789115_-	1.50298580331876	3.41857156655903	2.13529762423923	1.6009813001019	0.109381060989787	0.934834436828462	not
circRNA_05985|Chr2:206964921_206976810_-	1.55218991030399	3.43975976540929	2.15091521494572	1.59920751013707	0.109774502162349	0.934834436828462	not
circRNA_08940|Chr6:24430679_24459158_+	6.66648043303116	1.22929095047816	0.77000844981516	1.596464234611	0.110385184751217	0.934834436828462	not
circRNA_11296|Chr9:99628957_99630554_-	1.35632777536829	3.26074401280642	2.0426773277219	1.59630890721393	0.110419842410052	0.934834436828462	not
circRNA_07275|Chr4:8120652_8149019_+	9.40183604655511	-0.929811295096081	0.58351285018895	-1.59347184007172	0.111054380688746	0.934834436828462	not
circRNA_10142|Chr8:508994_509712_+	27.9052735504219	-0.62212035424066	0.390995750200349	-1.59111794417684	0.111583034899448	0.934834436828462	not
circRNA_01393|Chr10:57508985_57541484_+	2.06801844580503	-2.32376079906881	1.46049358856786	-1.59107908261854	0.111591779329666	0.934834436828462	not
circRNA_01288|Chr10:38622808_38633058_-	2.8553659563838	2.39861831382064	1.51239997247786	1.5859682342435	0.112746515635911	0.934834436828462	not
circRNA_05942|Chr2:198048075_198048218_+	0.879347675379619	-4.33372419566444	2.73354638038381	-1.58538528073409	0.112878823395205	0.934834436828462	not
circRNA_00423|Chr1:128978104_128978649_+	3.35042595673165	2.04748277928168	1.292303184534	1.58436720096762	0.113110181307044	0.934834436828462	not
circRNA_07305|Chr4:10770203_10777395_+	3.93490966859834	1.80722688640211	1.14240186238427	1.58195372916349	0.11366013388706	0.934834436828462	not
circRNA_07295|Chr4:10098513_10138522_+	2.85897993888797	2.34764543092571	1.48514324604891	1.58075353146668	0.11393440323766	0.934834436828462	not
circRNA_01894|Chr11:10020678_10022991_+	5.23273806036815	-1.21113896505831	0.767767691494883	-1.57748102515249	0.114684884776102	0.934834436828462	not
circRNA_09818|Chr7:62929510_62978098_-	1.37445048189627	3.26554842257184	2.07129824570611	1.57657084359602	0.114894305946175	0.934834436828462	not
circRNA_05652|Chr2:127855809_127866380_+	9.12278205408501	-1.34953706784804	0.857408489355223	-1.57397213183986	0.115493892329898	0.934834436828462	not
circRNA_00199|Chr1:64725487_64732312_+	1.30347842096214	3.22749070180938	2.05309231737022	1.57201440700116	0.115947210051294	0.934834436828462	not
circRNA_03924|Chr16:39909264_39928673_+	1.48322773344613	-2.93182477136561	1.86510010693429	-1.57193962965598	0.115964552683193	0.934834436828462	not
circRNA_05693|Chr2:145066053_145114677_-	1.486427731434	3.38136460081062	2.15192242312594	1.57132272263735	0.11610770578609	0.934834436828462	not
circRNA_02583|Chr13:56096834_56129496_+	6.08626226070854	1.3605478613067	0.865956700202466	1.57114999051176	0.116147813103334	0.934834436828462	not
circRNA_10540|Chr8:72065616_72067595_+	8.8225102775674	1.08905574364448	0.693159778344174	1.57114676539084	0.116148562059725	0.934834436828462	not
circRNA_04695|Chr18:36637823_36639900_+	1.46407038071391	3.39658226925701	2.16468639215723	1.56908745837873	0.116627561695511	0.934834436828462	not
circRNA_06747|Chr3:59678949_59680308_-	8.92193736392903	0.995192810293839	0.634672021883012	1.5680426676777	0.116871175059214	0.934834436828462	not
circRNA_03921|Chr16:39908554_39914151_+	1.32908032418983	3.23601668478417	2.0689773042721	1.56406582039461	0.117802111775766	0.934834436828462	not
circRNA_06964|Chr3:112896028_112899649_-	1.29917306814854	3.20476198036988	2.04900022509031	1.5640613120131	0.117803170430995	0.934834436828462	not
circRNA_01869|Chr10:110495072_110508344_+	1.32198344254763	3.21072345874864	2.05472146602374	1.56260763896236	0.118144910427653	0.934834436828462	not
circRNA_09394|Chr6:113191385_113204469_+	1.18839444735379	-3.07159230442172	1.96636469200107	-1.56206644521058	0.118272336643711	0.934834436828462	not
circRNA_00091|Chr1:28362167_28375861_+	1.28794857633513	3.22003484835598	2.0649139079417	1.55940392283264	0.118900808425307	0.934834436828462	not
circRNA_01881|Chr10:110680099_110690679_+	13.9052640757367	0.919232134753311	0.589593655668165	1.55909434559905	0.118974051765573	0.934834436828462	not
circRNA_06493|Chr3:3461485_3463941_-	3.75949429743405	-1.55949980800265	1.00101927750259	-1.55791186348917	0.119254142543737	0.934834436828462	not
circRNA_03718|Chr15:109127707_109141568_+	1.30761664446503	3.20407341365575	2.05861325141151	1.5564231948176	0.119607493195797	0.934834436828462	not
circRNA_08505|Chr5:139379737_139401879_+	2.63065056666884	2.33286877816687	1.49886710082123	1.55642136443497	0.11960792816003	0.934834436828462	not
circRNA_07602|Chr4:87090604_87100468_-	1.44535349730194	3.36340834544682	2.16118179720822	1.55628200727566	0.11964104803295	0.934834436828462	not
circRNA_09199|Chr6:80072205_80097296_-	1.39490630801476	3.34374776578597	2.15214476493732	1.55368162042917	0.120260379319706	0.934834436828462	not
circRNA_06480|Chr3:2057181_2060164_-	1.30563153938157	3.19877466859042	2.06124159517921	1.55186790140062	0.120693834690411	0.934834436828462	not
circRNA_00095|Chr1:29457380_29471715_+	1.39581630630027	3.33914113881841	2.1533773103844	1.55065307074418	0.120984846588912	0.934834436828462	not
circRNA_08910|Chr6:22255280_22257363_-	1.50860909288963	3.38495471572108	2.18314575151961	1.55049414972176	0.121022956590361	0.934834436828462	not
circRNA_07756|Chr4:133073964_133112238_-	2.62906286376043	2.29256982849248	1.47908791135414	1.5499888890266	0.121144182860712	0.934834436828462	not
circRNA_00958|Chr1:247944245_247945662_-	8.19481773245718	1.12432191033811	0.725392261091768	1.54995024160573	0.121153459375022	0.934834436828462	not
circRNA_02195|Chr11:89175425_89180448_-	23.3255241755987	0.702145886265175	0.453296425227614	1.54897732959753	0.121387169913776	0.934834436828462	not
circRNA_01794|Chr10:96264760_96266403_-	5.09374204204577	1.65958445029037	1.07200585034934	1.54811137434516	0.121595484031443	0.934834436828462	not
circRNA_04802|Chr18:59334915_59345667_+	1.25596919948509	-2.99823099298207	1.94029625993605	-1.54524391707114	0.122287275250318	0.934834436828462	not
circRNA_07484|Chr4:62590881_62619866_-	1.29916188795214	3.1937268622996	2.06808111370365	1.54429477699744	0.122516937309542	0.934834436828462	not
circRNA_03535|Chr15:38217599_38244652_-	1.40993749719787	3.34372295723448	2.16660263947261	1.54330235564025	0.122757432350538	0.934834436828462	not
circRNA_07683|Chr4:117036343_117049564_-	1.2471301260713	3.17356765643249	2.05768717764032	1.5422984071232	0.123001095860998	0.934834436828462	not
circRNA_05443|Chr2:56451097_56456188_+	12.1012175070851	-0.828554388843506	0.537295006459458	-1.54208466276901	0.123053021463814	0.934834436828462	not
circRNA_06633|Chr3:33465220_33473531_+	3.57160955905597	-1.5796265526204	1.02665210064527	-1.53861912095399	0.123897307739477	0.934834436828462	not
circRNA_09393|Chr6:113191385_113194036_+	1.04117647848267	-3.38684541258967	2.20283679180007	-1.53749266636412	0.124172709561392	0.934834436828462	not
circRNA_01705|Chr10:90949093_90975559_-	1.44471291748896	3.33181390369589	2.17362355455361	1.532838515996	0.125315648029277	0.934834436828462	not
circRNA_07527|Chr4:66193731_66214585_+	7.11625972443478	1.26786519456792	0.82717581866785	1.53276385256255	0.125334050029612	0.934834436828462	not
circRNA_03902|Chr16:39846635_39861585_+	5.20277700469445	-1.44640069564067	0.945550904732163	-1.52969098586011	0.126093235915154	0.934834436828462	not
circRNA_03982|Chr16:60310912_60317529_+	2.54063268423692	2.2963773582204	1.50489473978419	1.52593885639451	0.127025092597627	0.934834436828462	not
circRNA_11355|Chr9:113662079_113666754_+	1.26800019014545	3.15666081912432	2.0695859824805	1.52526198275701	0.127193766108385	0.934834436828462	not
circRNA_07081|Chr3:140614866_140622850_-	4.63231960137223	1.78928063880112	1.17345880037832	1.52479204061043	0.127310975799348	0.934834436828462	not
circRNA_08327|Chr5:103106261_103172127_+	1.42845020813643	3.31063795339549	2.1782858104987	1.51983634904069	0.128552111030402	0.934834436828462	not
circRNA_06161|Chr2:257936685_257971762_+	1.69508632860945	-2.73137843150541	1.80086751838924	-1.5167014806	0.129342070326666	0.934834436828462	not
circRNA_04156|Chr17:5563519_5571375_+	25.7977004790005	0.643355266609925	0.424640951660958	1.51505704782706	0.129757957749983	0.934834436828462	not
circRNA_11439|ChrX:13267456_13279026_-	1.23809782596254	3.13589975009483	2.07166939296324	1.51370665645128	0.130100255949644	0.934834436828462	not
circRNA_07420|Chr4:40092750_40122082_-	2.85855930212102	2.43417460152437	1.60853575926133	1.51328597297842	0.130207034152704	0.934834436828462	not
circRNA_09264|Chr6:98454287_98485922_-	1.43001304443784	3.31542275210536	2.19092461217589	1.51325277633021	0.130215463045822	0.934834436828462	not
circRNA_00939|Chr1:245895407_245937626_-	1.22537314649474	3.13646887276283	2.0774772388944	1.5097488502122	0.131107521192272	0.934834436828462	not
circRNA_08659|Chr5:155691684_155709264_-	1.25029652432745	3.14153979690557	2.08124754240704	1.5094503334631	0.131183738550147	0.934834436828462	not
circRNA_03201|Chr14:81556164_81598570_-	1.22245288778701	3.13726223146389	2.07887081987007	1.5091184124947	0.131268525012463	0.934834436828462	not
circRNA_03206|Chr14:81667646_81672500_-	1.24001946812098	3.13446707177855	2.08393465063129	1.50411005970318	0.132553030517465	0.934834436828462	not
circRNA_05981|Chr2:206956638_206958869_-	1.22434650258143	3.12059970074657	2.07716736400392	1.50233426291242	0.133010804180812	0.934834436828462	not
circRNA_08729|Chr5:166001130_166003527_-	4.13691937923852	-1.41724403176212	0.946569539786219	-1.49724238124354	0.13433020133818	0.934834436828462	not
circRNA_05952|Chr2:202479064_202480189_+	1.56066593153143	-2.20277136431463	1.47418916703961	-1.49422571645817	0.135116633187707	0.934834436828462	not
circRNA_05070|Chr19:34292209_34346224_+	1.21718318241759	3.11280484362039	2.08410694106454	1.49359170697373	0.135282368326143	0.934834436828462	not
circRNA_01064|Chr1:265824627_265826058_+	1.19282932457274	3.10709593629387	2.08037881008371	1.49352412225773	0.135300044769833	0.934834436828462	not
circRNA_06362|Chr20:37560453_37617612_-	3.36077861135871	-1.53808979032903	1.03024271960916	-1.49293924728003	0.135453090435267	0.934834436828462	not
circRNA_11257|Chr9:94463647_94481167_+	267.480665535314	-0.281591584914838	0.189212440175393	-1.48822976255585	0.136690310766561	0.934834436828462	not
circRNA_04462|Chr17:85036937_85047791_-	1.1972532264767	3.09768494792591	2.08387463653182	1.48650254368534	0.137146244540307	0.934834436828462	not
circRNA_10108|Chr7:140415833_140417547_-	3.50972494551055	2.01165451409876	1.35381692123146	1.48591325943017	0.137302065924034	0.934834436828462	not
circRNA_03878|Chr16:25055832_25086279_-	4.55422392226595	1.42432671944703	0.959037316465661	1.48516298061904	0.137500655806943	0.934834436828462	not
circRNA_06852|Chr3:92183759_92225505_-	5.58442583869375	-1.24525272893714	0.838794763246213	-1.48457379981474	0.137656760158123	0.934834436828462	not
circRNA_00940|Chr1:245926333_245937626_-	2.58300546840443	-1.72680450590317	1.16519401496729	-1.48198882222344	0.138343269186096	0.934834436828462	not
circRNA_05470|Chr2:57574485_57576092_-	0.799406977617835	-4.1962856947962	2.83310357467038	-1.48116211927918	0.138563377811721	0.934834436828462	not
circRNA_05657|Chr2:128562842_128580527_-	2.56022921132534	2.24137135965388	1.51383387427547	1.48059268440311	0.138715145979927	0.934834436828462	not
circRNA_09790|Chr7:59556898_59587314_-	1.30127093345294	3.24164200426486	2.18997312319386	1.48021999445237	0.138814546170616	0.934834436828462	not
circRNA_00695|Chr1:194917622_194974559_-	6.43968292278994	-0.996888466314159	0.673720213262098	-1.47967724092366	0.138959402151963	0.934834436828462	not
circRNA_05416|Chr2:50155308_50155731_+	10.5916363146403	1.08811288640324	0.736341732297918	1.47772812360851	0.139480563620466	0.934834436828462	not
circRNA_04069|Chr17:698933_739440_+	0.686262753860569	-3.9718728120561	2.68819007852631	-1.47752677304483	0.139534487030017	0.934834436828462	not
circRNA_04654|Chr18:27956412_27984766_+	0.686262753860569	-3.9718728120561	2.68819007852631	-1.47752677304483	0.139534487030017	0.934834436828462	not
circRNA_06530|Chr3:11207543_11215339_+	0.686262753860569	-3.9718728120561	2.68819007852631	-1.47752677304483	0.139534487030017	0.934834436828462	not
circRNA_03501|Chr15:34395391_34397535_-	1.33065343916111	3.2505067852077	2.20201630337944	1.47615019026841	0.139903577669142	0.934834436828462	not
circRNA_07996|Chr5:12171585_12172003_-	1.33179908159724	3.23554009529962	2.19379576771514	1.474859302272	0.140250373849472	0.934834436828462	not
circRNA_02942|Chr14:2924636_2991160_+	1.20203007675888	3.07823393215997	2.08792074255502	1.47430593001969	0.140399239264382	0.934834436828462	not
circRNA_01493|Chr10:66897863_66898928_+	5.20853298202343	1.3796424728099	0.935823298261342	1.47425531654654	0.140412861109707	0.934834436828462	not
circRNA_07016|Chr3:122130941_122141403_+	6.61463200058859	1.28183911589584	0.870094039359748	1.47321905209128	0.140691979411164	0.934834436828462	not
circRNA_02024|Chr11:46644895_46683499_-	1.17970814733496	3.08946048058221	2.09905899623668	1.47183118060101	0.141066471314392	0.934834436828462	not
circRNA_04554|Chr18:6218154_6233603_+	1.319896028983	3.22081495097795	2.18834274295823	1.47180553016298	0.141073399823545	0.934834436828462	not
circRNA_10675|Chr8:94069184_94084373_-	1.32744946968145	3.2272983925556	2.19397826478609	1.47098011149634	0.141296495561197	0.934834436828462	not
circRNA_08621|Chr5:150132769_150167083_-	17.2054029878849	0.725544339159818	0.493968814688049	1.46880596018599	0.141885426999177	0.934834436828462	not
circRNA_00660|Chr1:189679087_189685094_+	1.1913068568411	3.09488677069982	2.10779250031077	1.46830713661023	0.142020813271478	0.934834436828462	not
circRNA_05025|Chr19:29797919_29835118_-	1.16016526359358	3.07147045636913	2.0924022834581	1.46791584039611	0.142127084845565	0.934834436828462	not
circRNA_09670|Chr7:27108142_27134842_-	1.19025761544461	3.06928674312595	2.09111294565182	1.4677766447327	0.142164903517458	0.934834436828462	not
circRNA_03576|Chr15:48231960_48241781_-	1.81808462161146	-2.45872362674926	1.67645344602868	-1.46662207207345	0.142478892310787	0.934834436828462	not
circRNA_09763|Chr7:52310713_52318397_-	1.33809247280154	3.23218223716501	2.20557581650691	1.46545959244511	0.142795569037642	0.934834436828462	not
circRNA_01222|Chr10:16724062_16727861_-	3.3810695678836	2.1089772896328	1.44192135820483	1.46261602800478	0.143572474992262	0.934834436828462	not
circRNA_01627|Chr10:80968085_81004971_+	3.14776966188553	1.94245258933244	1.33037235020401	1.46008190040523	0.144267566337003	0.934834436828462	not
circRNA_09676|Chr7:28987514_28992637_+	1.28550321828927	3.20649605830958	2.20547346167155	1.45388104370086	0.145979289227972	0.934834436828462	not
circRNA_02968|Chr14:5437233_5452115_-	1.34296708870107	3.22481065721138	2.22126704865429	1.45178881538132	0.146560334771694	0.934834436828462	not
circRNA_04630|Chr18:26639288_26660117_-	1.08971437093281	2.92244297671804	2.01525172354198	1.45016274769962	0.147013140566137	0.934834436828462	not
circRNA_09413|Chr6:122738862_122739995_+	5.95339851743794	-1.00189840874747	0.691893111292356	-1.44805374182157	0.14760202117771	0.934834436828462	not
circRNA_08276|Chr5:90929599_90939624_+	1.13620474751015	3.03698844376748	2.09876056611015	1.44703902522633	0.147885993865592	0.934834436828462	not
circRNA_06456|Chr20:54203369_54219701_-	1.34614461973314	3.22107587974336	2.22834691493087	1.44550018588254	0.148317440836189	0.934834436828462	not
circRNA_02878|Chr13:107224920_107231299_+	2.33321505537693	2.09948538084069	1.45629429443412	1.44166284854978	0.149397509090019	0.934834436828462	not
circRNA_10651|Chr8:87543960_87550389_+	3.14562341029197	1.93298619462987	1.34084989500984	1.44161266807251	0.149411672685673	0.934834436828462	not
circRNA_10699|Chr8:94725468_94730732_+	1.16258623015691	3.04312663950588	2.1119840781823	1.44088521828487	0.149617112761425	0.934834436828462	not
circRNA_07064|Chr3:138788022_138806782_+	1.17707492637523	3.03894715010515	2.10918368875841	1.44081673222784	0.149636465095936	0.934834436828462	not
circRNA_02834|Chr13:106859710_106908700_+	1.12708227137684	3.02557339324457	2.10067426747056	1.44028678795961	0.149786277791849	0.934834436828462	not
circRNA_11084|Chr9:61312543_61359768_-	1.33150495013176	3.203621627034	2.23082649825268	1.43606938035892	0.150982599929217	0.934834436828462	not
circRNA_06022|Chr2:218919131_218937634_-	0.662894167977419	-3.92444299564668	2.73641119419961	-1.43415690009065	0.151527493337613	0.934834436828462	not
circRNA_00919|Chr1:240421602_240510797_+	1.27240762941047	3.18098467651318	2.21950360520827	1.43319644493872	0.151801705350259	0.934834436828462	not
circRNA_03972|Chr16:54934306_54953007_-	10.8596969406844	0.859723806089306	0.600224172360693	1.43233785921683	0.152047153163135	0.934834436828462	not
circRNA_07855|Chr4:158351571_158360021_+	8.4472710532416	-0.950163540069373	0.664358512214712	-1.43019698340569	0.152660491005613	0.934834436828462	not
circRNA_05458|Chr2:57212775_57217628_+	1.13724193448658	3.01423234928976	2.10927594790269	1.42903651477508	0.152993738645096	0.934834436828462	not
circRNA_10134|Chr7:144080565_144084759_+	5.24966542500574	-1.11736381938143	0.782459492963191	-1.42801490611347	0.153287568132144	0.934834436828462	not
circRNA_01904|Chr11:15457479_15474826_+	1.28151632705351	3.16620011082784	2.22641250442148	1.42210848373337	0.154994760321462	0.934834436828462	not
circRNA_08372|Chr5:117586102_117592209_+	0.979326063924886	-3.203712618647	2.25757054697753	-1.41909745542002	0.15587060569849	0.934834436828462	not
circRNA_00607|Chr1:177569617_177569872_+	1.26341892912345	3.16330658958445	2.22924840076182	1.41900139459713	0.155898609480562	0.934834436828462	not
circRNA_09774|Chr7:58192736_58196882_-	1.0870508757489	2.98176617317994	2.10218626178232	1.41841197775304	0.156070520665976	0.934834436828462	not
circRNA_04111|Chr17:5513194_5571375_+	3.13999686886388	1.88002880221707	1.32688858983397	1.41687012505874	0.156520902477302	0.934834436828462	not
circRNA_10628|Chr8:82274354_82277441_+	1.11264084903271	2.98902212416691	2.11010120668855	1.41653021887878	0.156620323004343	0.934834436828462	not
circRNA_09862|Chr7:74318804_74358584_+	3.12107674175591	1.83414506445023	1.29597610256993	1.41526148577363	0.15699184285963	0.934834436828462	not
circRNA_06019|Chr2:213064653_213065395_-	4.61014120293434	-1.37044280523199	0.96873884054955	-1.4146669338194	0.157166173705767	0.934834436828462	not
circRNA_11057|Chr9:53492939_53508890_-	1.3127964346378	3.18335179844974	2.25144408247627	1.41391555012484	0.157386699627124	0.934834436828462	not
circRNA_05766|Chr2:164572451_164573906_+	1.27855848926352	3.1456867389181	2.22505840289183	1.4137546838455	0.157433943229068	0.934834436828462	not
circRNA_09674|Chr7:28776020_28808956_+	1.23952741164675	3.14699229881922	2.22650225792768	1.41342425664023	0.157531017603883	0.934834436828462	not
circRNA_04562|Chr18:8205065_8207099_-	1.24149214027853	3.14253467979458	2.22764088811388	1.41070075368177	0.158332868662675	0.934834436828462	not
circRNA_03093|Chr14:42079272_42104685_+	2.43969818858132	-1.79067225867189	1.2695767540135	-1.41044820883106	0.158407378959326	0.934834436828462	not
circRNA_02832|Chr13:106859710_106879018_+	21.4886981883649	0.615551917252372	0.436479761668859	1.41026451008596	0.158461593723839	0.934834436828462	not
circRNA_04260|Chr17:27146706_27223196_-	1.24155208950944	3.13266381532466	2.22213927910856	1.40975133502044	0.15861312083078	0.934834436828462	not
circRNA_09298|Chr6:105395367_105398288_+	1.65307613862634	-2.38163634885791	1.68950312853488	-1.40966672901236	0.158638113290091	0.934834436828462	not
circRNA_05409|Chr2:45801786_45859187_+	1.11188775895155	2.98477899158484	2.11828319562626	1.4090556908291	0.158818701364018	0.934834436828462	not
circRNA_07028|Chr3:123819852_123833222_+	1.10753135693781	2.98670202700994	2.12077376122281	1.40830770430121	0.159039975324668	0.934834436828462	not
circRNA_07415|Chr4:38838812_38841741_-	3.68730976112549	1.69547164871162	1.20391704090277	1.40829607947093	0.159043416093313	0.934834436828462	not
circRNA_07782|Chr4:147536467_147539496_-	1.24431271786588	3.12913130885579	2.22491305041657	1.40640611023875	0.159603566913854	0.934834436828462	not
circRNA_00523|Chr1:162688794_162693129_+	0.828793029552075	-3.30735002835437	2.35232435103924	-1.4059923440801	0.159726398168643	0.934834436828462	not
circRNA_01713|Chr10:91902765_91917394_-	3.7816939479365	1.79856054197817	1.28308982247407	1.40174172569631	0.160992385765833	0.934834436828462	not
circRNA_10839|Chr8:122169973_122174075_+	1.1182092390589	2.97479011583189	2.12319006596233	1.40109459040991	0.161185789058481	0.934834436828462	not
circRNA_09984|Chr7:114249897_114289111_-	1.09468696292227	2.97762444282123	2.12522384382243	1.40108744378929	0.161187925881664	0.934834436828462	not
circRNA_03650|Chr15:70077466_70139170_-	5.31691217718836	-1.17538705023511	0.839260465572265	-1.40050329838145	0.161362656377501	0.934834436828462	not
circRNA_10006|Chr7:114555889_114611317_-	1.00581465429001	-3.12679778359385	2.23413560268975	-1.39955595346558	0.161646331728188	0.934834436828462	not
circRNA_02495|Chr13:34399886_34400364_+	1.07940473115174	2.95895451008608	2.11459769236117	1.39929903488266	0.161723328941542	0.934834436828462	not
circRNA_05020|Chr19:29664470_29671928_-	1.19695213095444	3.11494201368406	2.22784691021721	1.39818494681951	0.16205753595007	0.934834436828462	not
circRNA_07635|Chr4:96762506_96767151_+	1.22297090755361	3.11725647904347	2.23308235992632	1.39594335389686	0.162731553901562	0.934834436828462	not
circRNA_00591|Chr1:175171303_175218889_-	2.55103244072912	2.18852458165861	1.57022700952024	1.3937631746172	0.163389131916563	0.934834436828462	not
circRNA_01286|Chr10:37764317_37764822_+	2.33496503487137	2.11877006442074	1.5215565737614	1.39250166635801	0.163770537393982	0.934834436828462	not
circRNA_07886|Chr4:168260038_168264774_-	1.22131895010098	3.1190163384415	2.23995587041935	1.39244544039056	0.163787552406666	0.934834436828462	not
circRNA_00056|Chr1:16875650_16879498_+	1.24459216172768	3.11935848847221	2.24023498832956	1.39242468076895	0.163793834987017	0.934834436828462	not
circRNA_10963|Chr9:20817077_20839897_+	0.942967037210691	-3.4769222011446	2.49757574794498	-1.39211881922117	0.163886420333094	0.934834436828462	not
circRNA_08011|Chr5:15096348_15174154_+	10.4716602331786	0.842383623872398	0.60513070431835	1.39206888340148	0.163901539822135	0.934834436828462	not
circRNA_11304|Chr9:100749822_100757834_+	0.963034431867814	-3.17577769054024	2.28175655175304	-1.39181267523932	0.163979130658403	0.934834436828462	not
circRNA_09031|Chr6:38607521_38619590_+	9.33053691844668	0.896754473004541	0.644849909587327	1.39064061213627	0.164334434645494	0.934834436828462	not
circRNA_02969|Chr14:5870915_5943886_+	1.26197440260987	3.12052656479285	2.24466946051856	1.39019424448887	0.164469900725457	0.934834436828462	not
circRNA_00953|Chr1:247743814_247766953_+	2.33806331168601	2.02041046525229	1.45337817551848	1.39014779448682	0.164484002454616	0.934834436828462	not
circRNA_10258|Chr8:33261321_33261713_-	1.18006084808343	-4.75491735008284	3.42244562955489	-1.38933320343244	0.164731451716728	0.934834436828462	not
circRNA_08211|Chr5:75990187_76011558_-	1.82114828804278	-1.94120360458503	1.39902373989835	-1.38754157576058	0.165276682618857	0.934834436828462	not
circRNA_08422|Chr5:123824724_123825786_+	0.732999925626869	-4.06344751281106	2.93269280928411	-1.38556875099475	0.165878625688655	0.934834436828462	not
circRNA_00491|Chr1:154405931_154406882_+	0.814573321465664	-3.2720278359397	2.36248657146311	-1.38499319973417	0.16605454672993	0.934834436828462	not
circRNA_09897|Chr7:78347124_78415345_+	1.05442639734519	2.94336757806291	2.12566944516677	1.3846779351114	0.166150968907721	0.934834436828462	not
circRNA_04482|Chr17:90327972_90334785_-	4.54110924553261	1.37686873303044	0.99463463546781	1.38429598561371	0.166267842737628	0.934834436828462	not
circRNA_10135|Chr7:144080565_144095254_+	1.07863166308947	2.95147715917403	2.13354542737311	1.3833673852485	0.16655224569096	0.934834436828462	not
circRNA_09461|Chr6:125776335_125791354_-	1.24963119089538	3.11784638272436	2.25549248454225	1.38233507940822	0.166868839686393	0.934834436828462	not
circRNA_02823|Chr13:106833769_106842110_+	1.19466072739947	3.09037638617887	2.23593641473675	1.38213965558709	0.166928824367847	0.934834436828462	not
circRNA_05690|Chr2:144876416_144917472_+	2.18923568127487	3.94833418358669	2.85994286616605	1.38056400716833	0.167413056527906	0.934834436828462	not
circRNA_02936|Chr14:2679717_2680685_-	1.19059517352652	3.09235372746369	2.24199746561956	1.37928511288889	0.167806864713708	0.934834436828462	not
circRNA_01257|Chr10:31308009_31310945_-	1.20855591175141	3.08941326078295	2.24204811786756	1.37794244296654	0.168221059404383	0.934834436828462	not
circRNA_08577|Chr5:145277839_145278897_+	1.88066231281138	-2.05214258938052	1.49011089745726	-1.3771744055307	0.168458332917582	0.934834436828462	not
circRNA_01557|Chr10:72359922_72371397_-	2.23486085064903	-2.01293687792646	1.46173179571327	-1.37709043740423	0.168484288820968	0.934834436828462	not
circRNA_07798|Chr4:150162044_150177178_-	1.04097145061671	-3.08894034867599	2.24390163073836	-1.376593477344	0.168637968653685	0.934834436828462	not
circRNA_00323|Chr1:102613968_102660697_-	5.05431557870619	-1.09529541515371	0.796156650297762	-1.37572852621914	0.168905696810664	0.934834436828462	not
circRNA_00618|Chr1:184008119_184042715_+	1.22299037202256	3.09047321567831	2.24751905377989	1.37505985120826	0.169112890123405	0.934834436828462	not
circRNA_04382|Chr17:75579712_75600855_+	1.07501100926074	2.93677507065343	2.13674213513374	1.37441716637914	0.169312209834922	0.934834436828462	not
circRNA_10198|Chr8:23048110_23048640_-	20.633087400556	-0.593521958642255	0.432498828289866	-1.3723088244865	0.169967319688877	0.934834436828462	not
circRNA_09743|Chr7:47425324_47425894_-	1.16117168800451	3.06761435342876	2.23595055627852	1.37195088899213	0.170078726811969	0.934834436828462	not
circRNA_05665|Chr2:128599095_128626488_-	2.45016948040229	-1.977342286516	1.44248877498408	-1.37078521566854	0.170441921016148	0.934834436828462	not
circRNA_02821|Chr13:106507146_106507561_+	5.04774773909406	1.28357795289692	0.936426212843758	1.37071980182926	0.170462319514202	0.934834436828462	not
circRNA_06212|Chr20:9195640_9213292_-	1.0475101309824	2.92079209607362	2.13472491348461	1.36822879501878	0.171240470983601	0.934834436828462	not
circRNA_01730|Chr10:92432154_92476192_-	0.783333184552603	-3.28079976557984	2.400022012565	-1.36698736445068	0.171629266076335	0.934834436828462	not
circRNA_01415|Chr10:61461420_61498597_-	1.69874316475832	-2.29949302473153	1.68260998236931	-1.36662271639062	0.171743593139093	0.934834436828462	not
circRNA_06399|Chr20:44854295_44874913_+	1.17951200634121	3.07714681088188	2.25206013637735	1.3663697346163	0.171822943272671	0.934834436828462	not
circRNA_01733|Chr10:93438715_93441515_+	1.2213544555028	-2.97377228694248	2.18015166784175	-1.36402082974639	0.172561010011401	0.934834436828462	not
circRNA_04979|Chr19:19298785_19315507_-	2.5209252046184	2.1990032449606	1.61297871270324	1.36331820602593	0.172782246649273	0.934834436828462	not
circRNA_05517|Chr2:84361142_84394099_-	0.619370144545598	-3.82177975079679	2.80534344809764	-1.36232152016482	0.173096438984007	0.934834436828462	not
circRNA_11209|Chr9:82440796_82441393_+	1.052649532786	2.92300091162606	2.14598876162989	1.36207652336726	0.173173736413494	0.934834436828462	not
circRNA_02703|Chr13:83616629_83660292_-	1.17911854647908	3.06412096765328	2.25145103649101	1.36095385508754	0.173528272597194	0.934834436828462	not
circRNA_07731|Chr4:127663314_127673795_-	1.17644608707288	3.05619563591125	2.24584940164351	1.36081948935433	0.173570741317624	0.934834436828462	not
circRNA_03633|Chr15:60892679_60895084_-	1.18070880160287	3.062961922919	2.2550192119863	1.35828639802188	0.174372824625164	0.934834436828462	not
circRNA_10487|Chr8:70332963_70342839_+	1.14438025467925	3.05005901895886	2.24775640777852	1.35693485664368	0.174801910204877	0.934834436828462	not
circRNA_07042|Chr3:130093308_130099815_-	1.18523105893323	3.06156656869843	2.25716399778572	1.35637754797694	0.174979073145633	0.934834436828462	not
circRNA_05058|Chr19:34249087_34272145_+	26.8954200388173	-0.515582388183803	0.380309665358075	-1.35569099380728	0.175197506143375	0.934834436828462	not
circRNA_10903|Chr9:2205172_2210996_+	5.32686783850865	1.20966338705806	0.89303558453928	1.35455227988717	0.175560246073486	0.934834436828462	not
circRNA_07643|Chr4:99489315_99494425_+	1.02249853122538	2.8907225102063	2.13632284635107	1.35312998929155	0.176014106515876	0.934834436828462	not
circRNA_09890|Chr7:78332667_78333592_+	1.18645363784365	3.05263933792436	2.25775128843464	1.35207068801667	0.176352703188634	0.934834436828462	not
circRNA_04202|Chr17:10090031_10107746_+	0.612035214419627	-3.80549066392281	2.81798779233588	-1.35042837100738	0.17687861546768	0.934834436828462	not
circRNA_08681|Chr5:156463243_156484234_+	0.612035214419627	-3.80549066392281	2.81798779233588	-1.35042837100738	0.17687861546768	0.934834436828462	not
circRNA_08242|Chr5:90813890_90827570_+	1.13786856552689	3.044524895485	2.25489896598249	1.35018239904086	0.176957482547791	0.934834436828462	not
circRNA_05954|Chr2:202479064_202493972_+	6.21193370001722	-0.894672791873102	0.663328006670226	-1.34876378334179	0.177412850928624	0.934834436828462	not
circRNA_05616|Chr2:123597469_123600232_+	4.97199653074457	-1.10593175474025	0.820137862837822	-1.34847054971164	0.177507086166162	0.934834436828462	not
circRNA_08926|Chr6:23105881_23122220_-	1.05321395868233	2.9148337360935	2.16228081136097	1.34803662909022	0.177646601763031	0.934834436828462	not
circRNA_09028|Chr6:38583992_38598578_+	2.394223572952	2.16447590949225	1.60760306275729	1.34639946864734	0.178173722215853	0.934834436828462	not
circRNA_07687|Chr4:117422680_117446827_+	11.9136851467418	0.767545092653308	0.570101152820196	1.34633141655018	0.178195658284265	0.934834436828462	not
circRNA_04255|Chr17:24052253_24058139_-	0.971247332789294	-3.0510464137244	2.26634563034839	-1.34624056139901	0.178224947874143	0.934834436828462	not
circRNA_08274|Chr5:90916008_90957243_+	8.58456968456721	-0.927513790755238	0.689912358792551	-1.34439364498199	0.178821127754493	0.934834436828462	not
circRNA_08398|Chr5:121757017_121759967_+	1.15549052002668	3.04266661615002	2.26378627047844	1.344060901786	0.178928693922984	0.934834436828462	not
circRNA_10591|Chr8:78872102_78879249_+	1.03071806975497	2.88586829601419	2.14967905550115	1.34246472217752	0.179445361431193	0.934834436828462	not
circRNA_09986|Chr7:114262011_114280182_-	1.16318364938944	3.02659005371644	2.25615860963525	1.34147929174436	0.179764888751501	0.934834436828462	not
circRNA_06604|Chr3:21875093_21904269_-	14.1944035324081	-0.848729134347824	0.632786996353793	-1.34125565038207	0.179837463642672	0.934834436828462	not
circRNA_00369|Chr1:119464809_119545970_-	12.6872324148983	-1.0297152430511	0.768354701426038	-1.34015610386712	0.180194599291282	0.934834436828462	not
circRNA_08980|Chr6:28235696_28272697_+	8.705269154394	-0.811436680615398	0.607265494929038	-1.33621404046712	0.181479323160483	0.934834436828462	not
circRNA_08748|Chr5:167486001_167526275_+	30.0268423914487	-0.696220761584548	0.521056485043892	-1.33617137789946	0.181493264034049	0.934834436828462	not
circRNA_01583|Chr10:73759988_73778454_-	1.11961939743424	3.01015559511374	2.25410125769555	1.33541276588042	0.181741288875762	0.934834436828462	not
circRNA_10295|Chr8:48583631_48597919_-	0.8037266365598	-3.17939962717986	2.38311453426381	-1.33413630837598	0.182159188434428	0.934834436828462	not
circRNA_02097|Chr11:70570466_70578286_-	1.17348689480976	3.0301267543919	2.2718043983796	1.33379737998271	0.18227026988667	0.934834436828462	not
circRNA_09344|Chr6:109729890_109745287_+	46.731262802668	0.695760025736518	0.521845250363505	1.33326886706714	0.182443586594825	0.934834436828462	not
circRNA_06709|Chr3:54516976_54566332_-	0.942316988198578	-3.05109290829099	2.28895446233302	-1.33296356851991	0.182543759662469	0.934834436828462	not
circRNA_08586|Chr5:147363511_147368505_-	4.04881477492469	1.5719664376977	1.18148057282511	1.33050553166429	0.1833517650048	0.934834436828462	not
circRNA_04152|Chr17:5559657_5564210_+	2.42262036493315	2.18577225021032	1.64693247113372	1.32717782211536	0.184449866904683	0.934834436828462	not
circRNA_04195|Chr17:9875749_9929565_-	1.16136433231367	3.0136185995225	2.27203804056037	1.32639442902075	0.18470908313043	0.934834436828462	not
circRNA_00876|Chr1:225316044_225316966_-	0.976379571410559	-2.7872252209527	2.10389176347842	-1.32479496775277	0.185239164339725	0.934834436828462	not
circRNA_04131|Chr17:5524117_5571375_+	11.9615230299197	0.747741597226942	0.564547865521081	1.32449636761406	0.185338248632232	0.934834436828462	not
circRNA_03640|Chr15:61664226_61675047_+	1.02812628936099	2.85805287992659	2.15855538785424	1.32405816223585	0.185483729009979	0.934834436828462	not
circRNA_06440|Chr20:50177601_50201366_+	2.87980471535098	-1.59179583526356	1.20370190912402	-1.32241697317068	0.186029339972644	0.934834436828462	not
circRNA_00968|Chr1:251455609_251485480_+	11.5296998019945	0.891640158333013	0.674369763078213	1.32218288415402	0.18610725910736	0.934834436828462	not
circRNA_08887|Chr6:19003638_19027905_+	2.17384558974391	2.0245716404916	1.5315722300515	1.32189106120286	0.1862044294024	0.934834436828462	not
circRNA_01678|Chr10:86734306_86738981_+	2.28232242060973	2.11805446544649	1.60232797529834	1.3218607539147	0.186214523177495	0.934834436828462	not
circRNA_04104|Chr17:5511386_5564210_+	2.80386707625722	1.68201298071273	1.27369484500025	1.32057767786004	0.186642219848585	0.934834436828462	not
circRNA_10993|Chr9:31657373_31693992_-	1.12088510121195	2.99358312948763	2.26787397274329	1.31999536370467	0.186836565930534	0.934834436828462	not
circRNA_07983|Chr5:8750350_8755507_+	1.13257585874794	3.00283745466259	2.27543537984202	1.31967599751001	0.18694321715528	0.934834436828462	not
circRNA_05929|Chr2:196028877_196030117_+	2.19220154823616	2.04359836284704	1.55029343618247	1.31820100321092	0.187436369792101	0.934834436828462	not
circRNA_01192|Chr10:11650916_11670969_+	1.13882033417182	3.00766413385944	2.28333822588645	1.3172223456697	0.18776410579822	0.934834436828462	not
circRNA_08328|Chr5:103106261_103201011_+	7.53295225355985	-0.929386991298953	0.707085529231709	-1.31439119155612	0.188714593180422	0.934834436828462	not
circRNA_09793|Chr7:59566764_59587384_-	2.09914811432173	-2.15354736129487	1.63977325706382	-1.31332021181453	0.189075070641859	0.934834436828462	not
circRNA_10207|Chr8:23782287_23787900_+	2.53090887799919	2.12475906043342	1.61980134320134	1.31174052259649	0.189607699123906	0.934834436828462	not
circRNA_10726|Chr8:104493052_104514522_-	10.3420324617959	0.774382763627601	0.590675358097755	1.31101247582338	0.189853548682102	0.934834436828462	not
circRNA_04145|Chr17:5546407_5582943_+	4.69768080408145	1.38200320327175	1.05507415916737	1.30986356860676	0.19024199357151	0.934834436828462	not
circRNA_06363|Chr20:37560453_37630229_-	1.04810413939585	-2.6983598259654	2.06060402885966	-1.3094994419955	0.190365226645028	0.934834436828462	not
circRNA_09855|Chr7:73684650_73748233_-	5.03821264467613	1.13694980068991	0.869661196139723	1.30734797152804	0.191094558838623	0.934834436828462	not
circRNA_05274|Chr2:21559370_21611712_-	7.35678488658747	-0.95717153994793	0.732678628383126	-1.30640024543942	0.191416482432273	0.934834436828462	not
circRNA_00416|Chr1:128542589_128576607_-	2.86202926151884	1.819140035855	1.3946355059697	1.3043838537512	0.192102737560186	0.934834436828462	not
circRNA_05812|Chr2:183520240_183558410_-	6.50495407826464	1.14938339877435	0.881464332703637	1.30394771079273	0.192251411343954	0.934834436828462	not
circRNA_05918|Chr2:195671814_195672210_+	5.77053683971361	-0.95651840858575	0.73535118009132	-1.30076408997802	0.193339217172108	0.934834436828462	not
circRNA_05094|Chr19:39176540_39195019_+	1.09118295952115	2.96953443988562	2.28414338605054	1.3000648111764	0.193578756906894	0.934834436828462	not
circRNA_05149|Chr19:47047119_47053599_+	3.65652172457254	-1.3513185449094	1.03974415238834	-1.2996644816952	0.193715988850525	0.934834436828462	not
circRNA_09197|Chr6:78297628_78353348_+	2.13374155534714	1.92884474877056	1.4864751767253	1.297596339967	0.194426080513828	0.934834436828462	not
circRNA_01838|Chr10:104706087_104713428_-	0.581331698410506	-3.73511725906938	2.88172939183598	-1.29613740611838	0.194928149770618	0.934834436828462	not
circRNA_05186|Chr19:60234297_60277464_+	0.581331698410506	-3.73511725906938	2.88172939183598	-1.29613740611838	0.194928149770618	0.934834436828462	not
circRNA_00629|Chr1:185263914_185267832_+	2.52779883011588	-1.51868974425585	1.17176596130354	-1.29606917627678	0.194951653257921	0.934834436828462	not
circRNA_06926|Chr3:111249502_111253236_-	1.10172285518964	2.96012132242749	2.28400041299188	1.29602486303842	0.194966919182235	0.934834436828462	not
circRNA_00512|Chr1:161928871_161932898_+	0.802258515714144	-3.08485055960479	2.38068164060966	-1.29578457992174	0.195049712057183	0.934834436828462	not
circRNA_10880|Chr8:131848802_131872872_+	1.1140494619985	2.96273428502109	2.2869875999569	1.29547457322328	0.195156567247403	0.934834436828462	not
circRNA_04542|Chr18:4186495_4265124_-	3.46870934875152	1.59601488928517	1.23222103720241	1.29523424864479	0.195239433471037	0.934834436828462	not
circRNA_00684|Chr1:194915054_194917768_-	5.31948396648924	-1.10015667314757	0.850120038783231	-1.29411921017909	0.195624247027179	0.934834436828462	not
circRNA_02516|Chr13:35769419_35784163_-	0.929011886834313	-2.53551405017963	1.95982835557347	-1.29374291527572	0.195754236439992	0.934834436828462	not
circRNA_10357|Chr8:59022287_59025874_-	6.98594350490974	-0.963541986839087	0.74498402740505	-1.29337267833154	0.195882194935143	0.934834436828462	not
circRNA_08683|Chr5:156506448_156517254_+	1.48241205553022	-1.93130479816417	1.49425492107062	-1.292486824658	0.196188605764505	0.934834436828462	not
circRNA_09914|Chr7:78432827_78520474_+	27.0197907344285	-0.688878373788119	0.533357276985777	-1.29158896580779	0.19649952729973	0.934834436828462	not
circRNA_05243|Chr2:11485093_11492268_-	3.85265333790178	-1.39803724506599	1.08322294196012	-1.29062743310828	0.196832898656794	0.934834436828462	not
circRNA_05141|Chr19:44221577_44222547_-	1.10638581203301	2.95240735968571	2.28922277738887	1.2896985775466	0.197155333677776	0.934834436828462	not
circRNA_04872|Chr18:73479863_73490210_+	1.08063184590212	2.94386059619312	2.28445763800156	1.28864748779864	0.197520666172691	0.934834436828462	not
circRNA_04998|Chr19:24181887_24221057_+	7.15100635995851	-1.00657615748611	0.781380374026005	-1.28820250795371	0.197675479206304	0.934834436828462	not
circRNA_10737|Chr8:109044546_109052504_+	0.980091028147625	2.80559425882999	2.18069961196241	1.28655695788621	0.198248754146809	0.934834436828462	not
circRNA_06626|Chr3:29584278_29597359_-	1.05291605589592	2.9361127931837	2.28242750172217	1.28639914782323	0.198303795673696	0.934834436828462	not
circRNA_04686|Chr18:32064531_32094303_-	2.84642023739736	1.77119703876263	1.3801785367659	1.28331008748548	0.199383459972875	0.934834436828462	not
circRNA_02720|Chr13:89163767_89229970_-	1.0930720393105	2.9382338942014	2.29386961479419	1.28090710790684	0.200226295901869	0.934834436828462	not
circRNA_06745|Chr3:59648496_59680308_-	1.09796082407333	2.94160628104972	2.29983299659273	1.27905212483159	0.200878700997209	0.934834436828462	not
circRNA_04597|Chr18:17300168_17312861_+	2.62501947695704	-1.34738770290528	1.05484528251157	-1.27733206494243	0.201485037791745	0.934834436828462	not
circRNA_02383|Chr12:39497185_39518315_+	2.23116128595501	-1.48481905284138	1.1658237136041	-1.27362227712037	0.2027973133322	0.934834436828462	not
circRNA_11269|Chr9:94928477_94948583_+	7.04239921236546	1.0022350946024	0.788657687582328	1.27081129161982	0.20379579070416	0.934834436828462	not
circRNA_01061|Chr1:265714699_265724208_-	2.26838174488478	2.08228833375024	1.63865484619228	1.27073028135781	0.203824618939187	0.934834436828462	not
circRNA_09511|Chr6:133775080_133791177_+	3.234354577497	2.02213972268294	1.59180544289287	1.27034351573017	0.203962293898846	0.934834436828462	not
circRNA_04922|Chr18:86187348_86195782_+	1.33151898467245	-2.4580666782859	1.93739374130225	-1.26874915815185	0.204530543592255	0.934834436828462	not
circRNA_09586|Chr6:145546882_145578515_+	1.09578504373437	2.92633660809256	2.30744505231867	1.26821507847045	0.20472115374485	0.934834436828462	not
circRNA_04767|Chr18:56558432_56565168_+	1.37843675490835	-2.46003901615083	1.9409758498951	-1.2674238148217	0.205003788885863	0.934834436828462	not
circRNA_07867|Chr4:158521563_158539474_+	3.06329045980011	1.82411550446046	1.43946940975731	1.26721380259689	0.205078851746883	0.934834436828462	not
circRNA_10386|Chr8:60814789_60817064_-	0.888244886306306	-2.94496889106567	2.32939238224351	-1.26426484155893	0.206134984370127	0.934834436828462	not
circRNA_03754|Chr16:3060713_3068143_+	1.09209524453499	2.92231298926046	2.31147508776624	1.26426324243214	0.206135558146581	0.934834436828462	not
circRNA_03953|Chr16:54080267_54093004_-	4.96059880780521	1.24615036638607	0.985747047784756	1.26416849960293	0.206169554522328	0.934834436828462	not
circRNA_05685|Chr2:140524188_140529795_+	1.0685477421042	2.91533163136312	2.30616406987696	1.2641475380885	0.20617707664982	0.934834436828462	not
circRNA_00408|Chr1:127881908_127887913_+	3.33800301573587	1.59353394550715	1.26111240814522	1.26359389949295	0.206375824349067	0.934834436828462	not
circRNA_05881|Chr2:188281555_188301124_+	1.05241712132449	2.90924724039751	2.30242253795382	1.26355922618052	0.206388276160128	0.934834436828462	not
circRNA_11344|Chr9:113311763_113313484_-	1.08131747981107	2.91245000755129	2.30756999656113	1.26212856463362	0.206902528244877	0.934834436828462	not
circRNA_04605|Chr18:17496797_17556889_+	1.03489797274958	2.90398844558367	2.30205573697916	1.26147616625234	0.207137341712158	0.934834436828462	not
circRNA_03238|Chr14:84719215_84751768_-	0.857669643489464	-2.98011685505686	2.36345615096272	-1.26091480641304	0.207339543015509	0.934834436828462	not
circRNA_08133|Chr5:58792581_58794404_+	2.85503897970374	-1.52441999240956	1.20972848373208	-1.26013399941336	0.207621027063179	0.934834436828462	not
circRNA_08326|Chr5:103104514_103201011_+	1.05968450913465	2.90510923330629	2.30658438783185	1.25948534492469	0.207855080312956	0.934834436828462	not
circRNA_07524|Chr4:66193731_66196279_+	1.91917682358078	-1.55098399654661	1.23206845740554	-1.25884563250052	0.208086094363027	0.934834436828462	not
circRNA_06443|Chr20:50177601_50238980_+	0.740603758324614	-3.09808449533354	2.46121528819687	-1.25876208805905	0.208116277813955	0.934834436828462	not
circRNA_04873|Chr18:73479863_73498648_+	1.06312132315546	2.90422965773823	2.31252361157051	1.25587027228919	0.209163008275779	0.934834436828462	not
circRNA_04896|Chr18:77466020_77520779_-	0.941220174106174	2.75426691041096	2.19398927883027	1.25536935708246	0.209344707904599	0.934834436828462	not
circRNA_06220|Chr20:12564372_12593991_+	0.639525582094268	-3.87450307957868	3.08660414807533	-1.25526400332049	0.209382937979718	0.934834436828462	not
circRNA_07531|Chr4:66195236_66207619_+	5.73587572056777	1.1792313384662	0.939496946138393	1.2551731469838	0.209415911385567	0.934834436828462	not
circRNA_05080|Chr19:37195834_37203485_+	3.04389902531997	-1.48278800561538	1.18243523456945	-1.25401202726785	0.209837633875388	0.934834436828462	not
circRNA_01056|Chr1:265646932_265653628_-	3.87241760850851	-1.19317864615079	0.951737227386541	-1.25368495821819	0.209956537339529	0.934834436828462	not
circRNA_01496|Chr10:66957634_66970781_+	0.641374934923511	-3.87069422420071	3.08753695663503	-1.25365113958642	0.209968834627467	0.934834436828462	not
circRNA_04012|Chr16:71103627_71106610_+	0.641374934923511	-3.87069422420071	3.08753695663503	-1.25365113958642	0.209968834627467	0.934834436828462	not
circRNA_05437|Chr2:55939983_55962855_+	0.641374934923511	-3.87069422420071	3.08753695663503	-1.25365113958642	0.209968834627467	0.934834436828462	not
circRNA_11233|Chr9:92380210_92405119_-	0.641374934923511	-3.87069422420071	3.08753695663503	-1.25365113958642	0.209968834627467	0.934834436828462	not
circRNA_09871|Chr7:74559549_74561933_+	1.02081306154818	2.88277150152316	2.3043087405853	1.25103526743162	0.21092161069588	0.934834436828462	not
circRNA_08091|Chr5:47876040_47883409_+	1.8422605362134	-1.92908443419458	1.54302768709717	-1.25019430974935	0.211228574957646	0.934834436828462	not
circRNA_04751|Chr18:48853173_48874963_+	3.3017981933682	1.60105241035356	1.28083099796453	1.25001066721364	0.211295650646059	0.934834436828462	not
circRNA_04907|Chr18:79530861_79532387_-	2.9062371769341	-1.49770087959653	1.19845668945129	-1.24969128444871	0.211412342320176	0.934834436828462	not
circRNA_10818|Chr8:118616528_118620855_+	0.89713100030963	-2.72031381973018	2.17760570516053	-1.2492223974632	0.211583742186135	0.934834436828462	not
circRNA_03767|Chr16:4222176_4283627_+	0.796381272999416	-3.30698541123969	2.65279090980916	-1.24660613055161	0.212541952740274	0.934834436828462	not
circRNA_01640|Chr10:82136264_82144152_-	1.16022118002539	3.03340279675431	2.43470857613769	1.24589974606586	0.212801203337915	0.934834436828462	not
circRNA_02067|Chr11:64795077_64815165_+	2.67233197194814	-1.52256046149741	1.2225424996522	-1.24540493433198	0.212982940436825	0.934834436828462	not
circRNA_06669|Chr3:46525736_46558304_-	1.38464639269362	-2.22154861833553	1.78394010401493	-1.2453044882705	0.213019846481533	0.934834436828462	not
circRNA_07945|Chr4:183514186_183578110_-	0.9458654258306	2.73715541426021	2.20073690712201	1.24374494988576	0.213593446868556	0.934834436828462	not
circRNA_10828|Chr8:119447348_119465058_+	1.05461127590585	2.88132766314977	2.3171250602825	1.24349251257008	0.213686398367247	0.934834436828462	not
circRNA_06367|Chr20:37595665_37617612_-	9.02021906471338	-0.844795987819529	0.67991969481598	-1.24249377428046	0.214054436098935	0.934834436828462	not
circRNA_05635|Chr2:127509319_127515752_+	1.03243641796009	-2.59063245597844	2.08558311454822	-1.24216217416951	0.214176732670577	0.934834436828462	not
circRNA_01626|Chr10:78117809_78126033_-	2.61175797767942	1.62682520445044	1.30985332348107	1.24199036280412	0.214240117787293	0.934834436828462	not
circRNA_08705|Chr5:160042151_160043135_-	1.04013117477732	2.86802716813067	2.31130173209428	1.24087094657777	0.214653427095253	0.934834436828462	not
circRNA_04126|Chr17:5524117_5530105_+	2.96028954129866	4.39360950245351	3.54187768717699	1.24047465511306	0.214799882959339	0.934834436828462	not
circRNA_05603|Chr2:120517204_120520196_-	1.05088155929625	2.87463490485445	2.31810547765901	1.24007942371866	0.214946018782606	0.934834436828462	not
circRNA_00723|Chr1:198965547_198968419_+	1.30409036974246	-2.06255522666388	1.66408508169067	-1.23945298792558	0.215177788624295	0.934834436828462	not
circRNA_08485|Chr5:136420692_136471341_+	16.7814087508429	0.911681930203514	0.735841864667445	1.23896447590073	0.21535865411308	0.934834436828462	not
circRNA_04122|Chr17:5514017_5571375_+	21.1193659938625	0.632631519827208	0.510721494544807	1.23870157529018	0.215456035108267	0.934834436828462	not
circRNA_05225|Chr2:5633258_5640909_+	0.782054632671725	-3.30697297030078	2.67052171792307	-1.23832468693522	0.215595693623415	0.934834436828462	not
circRNA_05676|Chr2:139502624_139520450_-	10.5995474742844	0.798452495779233	0.644953906395052	1.23799931725688	0.215716313982582	0.934834436828462	not
circRNA_10165|Chr8:7874228_7953107_-	1.4365678663298	-2.18433512051091	1.76717309348719	-1.23606178056985	0.216435600042855	0.934834436828462	not
circRNA_11086|Chr9:61355085_61359768_-	2.18175650481751	2.02131664748629	1.63624343900216	1.23533980293235	0.21670406612993	0.934834436828462	not
circRNA_10209|Chr8:23805549_23884848_+	1.11859955298499	3.0165729273039	2.44456142123916	1.23399350946755	0.217205322819734	0.934834436828462	not
circRNA_11424|ChrX:10405246_10406540_-	1.03153732451959	2.87301612481852	2.32988761743484	1.23311360742011	0.217533381358714	0.934834436828462	not
circRNA_09770|Chr7:57341120_57356339_-	0.918879552035319	2.72342569415756	2.21072736281399	1.23191386688722	0.217981260853848	0.934834436828462	not
circRNA_04592|Chr18:17224244_17258865_+	0.814174892620016	-2.9639930828985	2.40617450285692	-1.23182798229275	0.218013348147982	0.934834436828462	not
circRNA_03316|Chr14:108078799_108093840_+	1.03984950158491	-2.55656378245476	2.0781582486096	-1.23020649854997	0.218619786986744	0.934834436828462	not
circRNA_00927|Chr1:243233767_243276527_+	2.2655488903266	2.06226243113802	1.67647443269781	1.23011862925902	0.218652684894474	0.934834436828462	not
circRNA_10240|Chr8:28018432_28026404_-	21.7576525695987	0.753337584786902	0.613143794140649	1.22864749180531	0.219204001087332	0.934834436828462	not
circRNA_07743|Chr4:129724302_129789115_-	1.12677295522492	3.00743029051015	2.44800105103863	1.22852491800776	0.219249981242491	0.934834436828462	not
circRNA_03818|Chr16:9943192_9946132_+	1.01946199165925	2.84772558451108	2.3200312786225	1.22745137565641	0.219652986777178	0.934834436828462	not
circRNA_02052|Chr11:57955724_57965693_-	7.90916154258845	0.90330348761175	0.737135645093713	1.22542369728561	0.220415622870914	0.934834436828462	not
circRNA_02006|Chr11:38536167_38545947_+	0.992931373641516	2.83763951707195	2.31730873844262	1.22454098152628	0.220748216377407	0.934834436828462	not
circRNA_02635|Chr13:73239822_73265813_+	4.2049090095154	-1.11933980967514	0.914115119330958	-1.22450639531527	0.220761255243446	0.934834436828462	not
circRNA_07463|Chr4:58714647_58739890_+	18.8237450134103	0.576807207119831	0.471353711306407	1.22372475973754	0.221056076070313	0.934834436828462	not
circRNA_06609|Chr3:22198808_22259630_-	14.8001291637667	-0.580979304344819	0.475305842695744	-1.22232729362159	0.221583881818722	0.934834436828462	not
circRNA_03243|Chr14:84742438_84766181_-	3.02350370373641	1.77441355548462	1.45198782090575	1.22205815361298	0.221685636297857	0.934834436828462	not
circRNA_00544|Chr1:165414771_165415667_+	16.9720149104511	-0.567197793834423	0.464591278021547	-1.22085329765514	0.222141569783467	0.934834436828462	not
circRNA_05368|Chr2:31816052_31816763_-	1.08386666117225	-2.71585545812909	2.22750261450493	-1.21923783184097	0.222753936757967	0.934834436828462	not
circRNA_01714|Chr10:91913305_91917394_-	1.02136787979216	2.83827780565337	2.32912667821321	1.21860173265919	0.222995391109616	0.934834436828462	not
circRNA_10444|Chr8:65512391_65580300_-	3.43674946015344	-1.31346232642651	1.07982149543608	-1.21636986481369	0.223844058230051	0.934834436828462	not
circRNA_06186|Chr20:5129033_5131408_+	12.4400031185644	0.802676670221874	0.659990584388627	1.21619412338347	0.223910981816761	0.934834436828462	not
circRNA_02046|Chr11:53511143_53519258_-	0.989523842286653	2.82628028429238	2.32568554563634	1.21524609790662	0.224272243416083	0.934834436828462	not
circRNA_04861|Chr18:71141382_71149287_+	4.5593929994604	1.19210120677181	0.981388556912873	1.21470868839328	0.224477217595818	0.934834436828462	not
circRNA_05245|Chr2:11780889_11790870_+	4.51578570654455	-1.02575681833672	0.84463690026859	-1.21443524194898	0.22458156459816	0.934834436828462	not
circRNA_10075|Chr7:129690245_129708614_-	0.984581470072446	2.81970601042876	2.32221026835461	1.21423371899335	0.224658487822009	0.934834436828462	not
circRNA_00897|Chr1:235653121_235656288_-	1.01460387983032	2.83095288180509	2.33193844439839	1.21399125633243	0.224751063069954	0.934834436828462	not
circRNA_09512|Chr6:133775080_133795645_+	1.75369652255645	-4.1476562003003	3.41713541239631	-1.21378163278338	0.224831121904527	0.934834436828462	not
circRNA_00392|Chr1:124576794_124584139_+	1.89586782649157	-2.0242549021083	1.66913990593419	-1.21275328383894	0.225224161175883	0.934834436828462	not
circRNA_11497|ChrX:51103376_51147562_-	1.15172212186362	2.99120484281221	2.46845093616457	1.2117740721474	0.225598875864186	0.934834436828462	not
circRNA_10811|Chr8:118210189_118214091_+	0.53508008396821	-3.61008212682841	2.98247861637902	-1.21043017944966	0.226113867254575	0.934834436828462	not
circRNA_03442|Chr15:23792824_23793336_+	1.14489225879182	2.98490222676368	2.4660996110746	1.21037374701301	0.226135510995334	0.934834436828462	not
circRNA_07625|Chr4:96732982_96767151_+	3.80391287608896	-1.11418882505803	0.921163694813062	-1.20954487387189	0.226453582117126	0.934834436828462	not
circRNA_07212|Chr3:175512077_175535023_+	0.932552033336074	-2.79751036293606	2.31391934878372	-1.2089921649199	0.226665855509975	0.934834436828462	not
circRNA_06404|Chr20:44890495_44931228_+	2.30651430506926	-1.53852614240717	1.27257276603508	-1.20898873798841	0.226667172099819	0.934834436828462	not
circRNA_02110|Chr11:71056741_71074618_-	1.00167957660707	2.82920454472936	2.34036616519961	1.20887260583348	0.226711792036599	0.934834436828462	not
circRNA_10263|Chr8:33312321_33368826_+	2.73596475760041	4.27793370237903	3.54255074164109	1.20758572406426	0.227206653157584	0.934834436828462	not
circRNA_02192|Chr11:88954162_88959874_-	1.08732793968424	2.9688807071547	2.46108617936449	1.20632943780999	0.227690491383472	0.934834436828462	not
circRNA_11244|Chr9:93660584_93677391_+	1.00984871506334	2.82368164697305	2.34161300683363	1.20587032901363	0.227867492740267	0.934834436828462	not
circRNA_05744|Chr2:154300069_154343682_-	3.76146341143726	-1.20808306971482	1.00238625665721	-1.20520713616283	0.228123348196691	0.934834436828462	not
circRNA_03154|Chr14:69800154_69851538_+	1.11574116432489	2.96372289003824	2.45962165753144	1.20495072116609	0.22822232626065	0.934834436828462	not
circRNA_03398|Chr15:4209704_4222294_+	3.33513464051923	-1.5621902926391	1.296602179305	-1.20483392483303	0.228267420637977	0.934834436828462	not
circRNA_07909|Chr4:177261696_177297215_-	1.01995793776893	2.81481509412365	2.33778743164905	1.20405091413213	0.228569900362958	0.934834436828462	not
circRNA_02151|Chr11:84619089_84633565_-	16.8803856434378	-0.562858098294012	0.467573327695085	-1.20378572718986	0.228672407662089	0.934834436828462	not
circRNA_03634|Chr15:61254886_61267231_+	0.991479546101442	2.81505495890358	2.33905674059963	1.20350007335946	0.228782862996715	0.934834436828462	not
circRNA_01223|Chr10:16724062_16730140_-	111.900558562666	0.285725364817219	0.237468643327091	1.20321302557685	0.228893895596298	0.934834436828462	not
circRNA_00283|Chr1:91560398_91562180_-	0.911460784612423	-2.58879669877165	2.15185852323809	-1.20305153466876	0.228956378554482	0.934834436828462	not
circRNA_07021|Chr3:123077758_123078115_+	0.907940687751083	-2.60456180793016	2.16502955033782	-1.20301443808181	0.228970733427014	0.934834436828462	not
circRNA_02017|Chr11:45475939_45476879_-	2.00113468106083	1.79376218227573	1.49174490828048	1.2024590614111	0.229185718237774	0.934834436828462	not
[truncated: 11,146 more rows]
