# Supplementary material for: Integrated bioinformatics analysis of retinal ischemia/reperfusion injury in rats with potential key genes
Source: BMC Genomics. 2024 Apr 15;25:367. doi: 10.1186/s12864-024-10288-0 (PMC11017533; doi:10.1186/s12864-024-10288-0)
Supplement: Supplementary file 13 — Supplementary Material 13. [file 12864_2024_10288_MOESM13_ESM.xlsx]

## Sheet: Sheet1
suplementery table 13 mRNA_cluster
	control	X24h	X72h	X7d	mRNA_cluster
A1cf	0.333333	0.333333	0	0	10
A2m	226.333	691	2336.67	1750.67	7
A2ml1	1	7.66667	2.33333	17	1
A3galt2	20	613	276.333	271	8
A4galt	8.66667	25.3333	21.3333	11.6667	6
A4gnt	0	0.666667	0	1	1
Aaas	262.667	266	317.667	303.333	7
Aacs	1288	1057.33	1248	1169.67	5
Aadacl4	0	0	0	0.333333	1
Aadat	148.333	239.667	523.667	392.667	7
Aaed1	585.333	537	645	616	7
Aagab	655.667	698.333	684.333	718	4
Aak1	9336.67	6971.67	7613.67	8787	5
Aamdc	63.3333	67.3333	75.6667	78	7
Aamp	826.333	1102.33	1012.67	980.333	6
Aanat	7.33333	5	1.66667	4	3
Aar2	599.333	657	681	686	4
Aard	8	6.33333	10.6667	9.66667	7
Aars	4674.33	5884.33	4402.67	3930.67	10
Aars2	353.667	304.333	395.333	394	2
Aarsd1	1024.67	1041	983.333	974	10
Aasdh	691.333	551.667	706.667	722	2
Aasdhppt	476	596	457.333	515	10
Aass	120	49.3333	154.667	102	2
Aatf	171.667	302.333	234.333	178.333	8
Aatk	1070	652.667	888	1108.67	2
Abat	870.333	386	915.667	1001	2
Abca1	604	1736	6434.33	3213.33	9
Abca12	0	1.66667	0	1	10
Abca13	324	331	283.333	296	10
Abca14	3.66667	3	5	4.66667	7
Abca15	0	0.333333	0	0.666667	1
Abca16	2	1.66667	1	3	1
Abca17	12	23	27.6667	37	4
Abca2	3159.67	2298.67	3355	3605.33	2
Abca3	1313	1342.67	1960.67	1850	7
Abca4	29846.3	18502.7	22652	26451.7	5
Abca5	1123.67	949.667	1286	1129	9
Abca6	1.33333	4.66667	2	2.33333	8
Abca7	1526.67	1124	1101	1311.33	3
Abca8	323.333	108.333	271.333	289	2
Abca8a	4923	381	4138.33	5605.33	2
Abca9	107.667	48.3333	157.333	96	9
Abcb10	458	464	472.333	505.667	1
Abcb11	1.66667	1.33333	1.33333	0.333333	10
Abcb1a	111.667	135.333	252.667	188	9
Abcb1b	1.33333	86	195.667	27.3333	9
Abcb4	61.3333	92	155.333	120.667	7
Abcb5	0	1	0	0	10
Abcb6	925	907	1098.33	1161	7
Abcb7	402.667	494.667	434.333	402.333	8
Abcb8	864.667	799.333	930.667	1021.33	7
Abcb9	208.333	112.333	193.333	238	2
Abcc1	2741	3528	3022.67	3054.67	8
Abcc10	485.333	457.667	508.333	533.333	7
Abcc12	2.33333	1	1.33333	3	5
Abcc2	13	11.6667	7.33333	14.6667	3
Abcc3	172.333	271.333	365.333	322	4
Abcc4	256	434.333	765	464.333	9
Abcc5	4212	3211.67	4999.67	4716.67	2
Abcc6	8.66667	12.3333	19.3333	18.3333	7
Abcc8	243	140.333	162.667	248	5
Abcc9	159.667	183.333	222.333	220.667	7
Abcd1	171	185	273	264.333	7
Abcd2	796	498	572.667	581.667	5
Abcd3	1151.33	1156.67	1169.33	1405	1
Abcd4	214.333	184.333	223	241	2
Abce1	1231.33	2211.67	1487.33	1395.67	8
Abcf1	1008	1168.33	1132	1036.67	6
Abcf2	959.667	1263	1016.67	962.667	10
Abcf3	1053	1425	1184.33	1092	8
Abcg1	2290.33	2031.33	3321	2831.33	7
Abcg2	23	32	33	41	4
Abcg3	35.3333	25.6667	116.667	78.6667	7
Abcg3l1	42.3333	54.3333	103.667	107.667	7
Abcg3l3	39.3333	45.6667	126.333	75.3333	9
Abcg3l4	3.33333	8.66667	23	24.6667	7
Abcg4	2002.67	1412.67	1503	1718.33	5
Abcg5	6.33333	4	11.6667	12	7
Abcg8	0	0.333333	1.33333	1.33333	7
Abhd1	100.333	42.3333	100.333	102.667	2
Abhd10	17.6667	40	8.33333	18	10
Abhd11	112.333	158.333	115	141.333	10
Abhd12	1217.67	1118.67	1185.33	1307.33	2
Abhd12b	0.333333	0.666667	1	0.333333	9
Abhd13	719.667	894.667	816.333	773.667	8
Abhd14a	191	122.333	162.333	208.667	2
Abhd14b	889.333	648.333	993.333	1106.67	2
Abhd15	18	12.6667	64	57	7
Abhd16a	667	658.333	718	841.333	1
Abhd16b	0	0	0.333333	0	9
Abhd17a	754.333	964.333	828	909.333	8
Abhd17b	518.333	476.333	466.333	475	3
Abhd17c	191.333	298.667	363	296.667	4
Abhd18	495.667	329.667	441	468.333	2
Abhd2	723.667	770.333	1192.33	1160.67	7
Abhd3	173.333	93.6667	144.333	167	2
Abhd4	1192	904	1748.67	1468.67	7
Abhd5	254.667	499	335	327	8
Abhd6	606	541.333	607.333	647	2
Abhd8	1665.33	1453.67	1511.33	1614.33	5
Abi1	1146.33	1489.67	1508	1266	6
Abi2	1997	2168.67	2164.67	2156.33	4
Abi3	19	16	104.333	114	7
Abi3bp	177.333	86	317.667	321.667	7
Abl1	398.333	313.333	366.667	399.333	2
Abl2	2232	2061.67	2092.33	2127.33	5
Ablim1	5675	5854.67	6293	7059	1
Ablim2	586	238.333	365	517.333	5
Ablim3	145.333	99.3333	88	158.667	3
Abo	44	54.3333	51.6667	53.6667	4
Abr	1564.33	1590	1637	1915.67	1
Abracl	19.6667	81.3333	62.3333	56.6667	6
Abt1	97.3333	176.333	160	136.667	6
Abtb1	399.333	321	408.667	407	2
Abtb2	113	120.667	113.333	100	10
Ac1576	3	2.66667	4.33333	5.33333	7
Acaa1	343.333	350.667	374.667	399.333	7
Acaa1b	12.6667	9.66667	8.33333	8.33333	3
Acaa2	130	316.667	322.333	238.333	6
Acaca	5982	3579	4661	5839	5
Acacb	37	31.6667	90.6667	56.3333	9
Acad10	134.667	114	197	147.333	9
Acad11	246.667	318.667	417.333	329.333	4
Acad8	264.333	256.667	320.667	306.667	7
Acad9	480.333	573.333	522.667	521.667	8
Acadl	69.6667	193.667	245	162.667	4
Acadm	1964.33	2418	1365.33	1848	10
Acads	37	99.3333	116.667	81.3333	4
Acadsb	348.667	320	332	388.333	1
Acadvl	1105.33	1137	1268	1137.33	9
Acan	17	4.66667	5.66667	89.3333	1
Acap1	3.66667	40.3333	35.3333	79	1
Acap2	1593.67	2055.67	2170.33	1957.33	4
Acap3	924.667	754.667	710	833.333	3
Acat1	605.667	675.667	713.333	678.333	4
Acat2	150	211	99.3333	242.333	1
Acat2l1	12	11.6667	14	30.3333	1
Acbd3	896.667	1000	1094.67	984.667	4
Acbd4	767	645	740	853.333	2
Acbd5	1092.67	934.667	1095.67	1069.67	2
Acbd6	589	760.333	654	788.333	6
Acbd7	188	204.667	129.667	193.667	3
Accs	29.6667	41.6667	53	47.6667	4
Accsl	8	14	10.6667	15.6667	1
Acd	518.333	435.667	500.667	538.667	2
Ace	225.333	144	277.333	215	2
Ace2	3	4	10.3333	13	7
Ace3	1.66667	1	1	0.333333	3
Acer1	2.66667	2	1	2.33333	3
Acer2	582	399	463	615.667	5
Acer3	248	391	280	301	8
Ache	576	720.333	830.333	941.333	7
Acin1	4636.67	4025	4840	4663	2
Ackr1	348.333	272	191.667	374.667	3
Ackr2	0.666667	1.33333	0.333333	2	1
Ackr3	138.667	137.333	104.667	91	10
Ackr4	1	0.666667	0	1.66667	1
Acly	4187.33	3750.33	3683.33	3976.67	3
Acnat1	1.33333	0.666667	0.666667	0.333333	3
Acnat2	0.333333	0	0	0.333333	3
Aco1	556	723.333	847.333	773	4
Aco2	2254	2964.67	2493.67	2542.33	8
Acot1	13.3333	9.66667	9.66667	16	1
Acot11	127	27.6667	131.333	138.667	2
Acot12	1.66667	5.33333	5	2.33333	6
Acot13	58	77.3333	76.3333	75.6667	4
Acot2	92.6667	116.333	132.667	133	4
Acot3	117.333	104	135.333	147.667	7
Acot4	12.6667	9.66667	11.6667	11.6667	5
Acot5	0.666667	0.333333	0.333333	0.333333	3
Acot6	2.66667	3.33333	1.66667	1.33333	10
Acot7	584.667	684.333	504.333	626.333	10
Acot8	177	218.667	197.667	218	6
Acot9	208	536.333	381.333	346.333	8
Acox1	1105.67	1269.33	1216	1293.67	4
Acox2	0	0.333333	0.666667	1	7
Acox3	565.333	605.667	642	676.333	7
Acoxl	0.333333	5.33333	2.33333	1.33333	8
Acp1	202.667	304.333	225	251.333	8
Acp2	440	537.667	551	528	4
Acp5	3	31.6667	56	73	7
Acp6	147.333	163.333	171.667	162.667	4
Acp7	0	0.333333	0	0.333333	8
Acpp	1	20.6667	25.6667	18.3333	4
Acpt	0.333333	3.66667	3.66667	6	4
Acr	12.6667	3	7	14.3333	5
Acrbp	120.667	79	124	126.333	2
Acrv1	1.33333	1.33333	3	0.333333	9
Acsbg1	8.33333	11.3333	32	39.6667	7
Acsbg2	3	11.6667	4.33333	4.33333	10
Acsf2	141.667	103.667	217.667	224.667	7
Acsf3	294.333	293.667	381.667	355.667	7
Acsl1	3453	2341.33	2703.33	3044	5
Acsl3	2133	2109	4748	3073	9
Acsl4	652	2139	727.333	662	10
Acsl5	58	356	239.667	239	6
Acsl6	8312.33	5250.33	6820.33	7094.67	5
Acsm1	0	0.666667	1	0	9
Acsm2a	0.666667	0	0	0	3
Acsm3	0.666667	0	0	0.333333	3
Acsm4	3	4	3.66667	3.66667	6
Acsm5	37.6667	15	24.3333	21.3333	5
Acss1	199.667	301	348.667	340.333	4
Acss2	750.667	1552	1051	1075	8
Acss3	220.667	860	1226.33	639	4
Acta1	36	18.6667	17.6667	36.3333	3
Acta2	27.6667	47.6667	192	347	7
Actb	7501	28089	19416.7	18257.3	6
Actc1	25.3333	31.3333	16.3333	43	1
Actg1	3019.67	6502.33	4620.67	4659.33	8
Actg2	0.666667	1.66667	2.66667	5.33333	1
Actl10	22.3333	12.3333	21.3333	15.3333	5
Actl11	0.666667	0.333333	0.333333	0.333333	3
Actl6a	519	758	625	539.333	8
Actl6b	210	201	189.667	232.333	1
Actl7b	7	2.66667	7.66667	5.33333	2
Actn1	388.333	1226	766.333	721.333	8
Actn2	156	63	100.667	84.3333	5
Actn3	1.33333	2	7	5.33333	7
Actn4	2531.33	3491.67	3644.67	3195.33	4
Actr10	943.333	1835	1361	1110.67	8
Actr1a	1876.33	2740.33	2049	2118.33	10
Actr1b	1265.67	1605.33	1393.67	1420	8
Actr2	1837.33	3682	2847	2758.67	6
Actr3	1712.67	3273	2432.33	2239	8
Actr3b	127.667	110	98.3333	128.333	3
Actr5	214.333	213.333	287.667	280.333	7
Actr6	349.667	471.333	374	415	8
Actr8	747.333	808	769.333	796	6
Actrt3	1	1.66667	0.333333	1	10
Acvr1	345.667	447.667	579.667	488	4
Acvr1b	1072	823.667	883	1052.33	5
Acvr1c	3.66667	5.33333	4.66667	5.66667	4
Acvr2a	992.667	961	906.667	940.333	3
Acvr2b	1574.33	1544.33	1801.67	1632.67	9
Acvrl1	36	94.6667	87.3333	125	4
Acy1	237.333	315	242.667	215	10
Acy3	32.3333	34.6667	56.6667	53.6667	7
Acyp1	44	98	70	81	6
Acyp2	76.3333	77.6667	91.6667	87.6667	7
Ada	2	59	28.6667	26	8
Adad1	0.333333	2.33333	1.33333	0.333333	8
Adad2	0.333333	0	1	0.333333	9
Adal	679	647.667	652	651.333	5
Adam10	985.667	1071.67	1297.33	1274.67	7
Adam11	1205	243.667	548.667	751	5
Adam12	111	581	458.333	753.333	4
Adam15	669.667	685.333	880	933	7
Adam17	531.333	1330.67	1029	791	6
Adam18	0	0	0.333333	1	1
Adam19	447.667	746	730	789	4
Adam1a	151	138	121	151	3
Adam2	2.33333	5	2.33333	4.66667	8
Adam22	2597.33	1487	2154.67	2725	2
Adam23	893	572.333	381	717.667	3
Adam24	0	0.666667	0	0	10
Adam26a	1	1.66667	1	1.33333	10
Adam28	0	3	0.666667	0.666667	10
Adam30	0.333333	0.666667	0	0.333333	10
Adam32	68.6667	58.6667	66.3333	76	2
Adam33	0.333333	0	4.33333	1	9
Adam34	3	0.333333	2.66667	0	5
Adam34l	1.33333	1.66667	1	1.33333	10
Adam3a	0.333333	0	1.33333	0	9
Adam4	213	157	231.667	241.333	2
Adam4l1	167.667	125.667	166.667	181.667	2
Adam5	1.66667	1	1.66667	4.33333	1
Adam6	0	0	0	0.333333	1
Adam8	255	798.333	300.667	284.667	10
Adam9	2396.33	3031.67	2936	2863.67	6
Adamdec1	0	0	0	0.666667	1
Adamts1	716	1903.67	3128	3243	4
Adamts10	268	235.667	428	461	7
Adamts12	190.667	40.3333	218.667	199	2
Adamts13	2.33333	4	9.33333	40.6667	1
Adamts14	4.66667	4.33333	8.66667	26.3333	1
Adamts15	213.667	177.333	90.3333	209	3
Adamts16	97.6667	3.33333	17.6667	45.3333	5
Adamts17	104.333	126.333	179.333	215	7
Adamts18	173	85.6667	294	296	7
Adamts19	97.6667	88.3333	96.3333	78.3333	9
Adamts2	79.3333	23	48.6667	62.6667	5
Adamts20	10.6667	10.3333	5.66667	12	3
Adamts3	1775	912.333	1568.33	1889	2
Adamts4	55.3333	811.333	445	447	6
Adamts5	1181.67	964	1569.33	1436.33	7
Adamts6	279	241.667	254.333	252	5
Adamts7	244.333	93	134	166.333	5
Adamts8	3	5.33333	7	9.33333	7
Adamts9	47.6667	731.667	100.667	109.667	10
Adamtsl1	256.667	919.667	685.667	675.667	6
Adamtsl2	304	119.667	444.333	315.333	2
Adamtsl3	120	80	165	230.667	7
Adamtsl4	351.333	273.667	459	758	1
Adamtsl5	113	78	148	141	7
Adap1	197	190.667	143.667	248.333	1
Adap2	17.6667	24.3333	105	107	7
Adar	1795.67	2554	2244	2641.33	4
Adarb1	2927.33	2431	1848.67	3036.33	3
Adarb2	391	197.667	273	351	5
Adat1	115.667	118.333	124.667	132	7
Adat2	48.6667	46	67.3333	65.6667	7
Adat3	66	68.3333	68.3333	74.3333	1
Adck1	411	292.667	415	390.667	2
Adck2	502.333	416.333	512.667	538	2
Adck3	265.667	209	258.333	294.333	2
Adck4	645.333	1005.67	836	776.667	8
Adck5	360.667	368.333	441	386.333	9
Adcy1	13604.3	14042.7	15381	14279.7	9
Adcy10	88.3333	63.6667	63.3333	69.6667	3
Adcy2	929.667	760	625	862	3
Adcy3	239.333	167.667	181.333	235.333	5
Adcy4	9	90.6667	74	74	6
Adcy5	885.333	480.333	555.667	824.333	5
Adcy6	1446.67	1242.33	1592.33	1636	2
Adcy7	70	205.333	294.667	333	4
Adcy8	475.667	393	332.333	426	3
Adcy9	348	195.333	285.333	415	2
Adcyap1	79	64.6667	61.6667	71	3
Adcyap1r1	605.667	236.333	325.667	452.667	5
Add1	8154.33	5653	7110	7118.67	5
Add2	2229.33	1481.33	1424.67	1926.67	3
Add3	3710.33	2241.33	3230.33	3231.33	5
Adgb	70.3333	163.333	139	156.333	6
Adgra1	753.333	410	394	709.667	3
Adgra2	1176.33	950.333	1823	1512.33	7
Adgra3	330.333	413.333	491.667	420.667	4
Adgrb1	1361.67	610	771.333	1267	5
Adgrb2	1122	476.667	797.333	999.667	5
Adgrb3	1379	842.667	810.667	1174.67	3
Adgrd1	3.66667	9.66667	14.6667	6.66667	9
Adgre1	19	205.667	554	693	7
Adgre4	1	4.33333	10.6667	4.66667	9
Adgre5	14.3333	812.667	155.333	172	10
Adgrf1	1.33333	3.33333	0.333333	0.666667	10
Adgrf2	7.33333	8.66667	2.66667	7	10
Adgrf3	0	1	0.333333	0	8
Adgrf4	0	2.66667	2	1.33333	6
Adgrf5	225.333	234	293.333	277	7
Adgrg1	520.667	806	1506.33	1134.67	7
Adgrg2	4.66667	17	7.33333	10	8
Adgrg3	11.6667	20	51.3333	18.6667	9
Adgrg5	1.66667	8	19.3333	40.6667	1
Adgrg6	256.667	579.333	637.333	442	6
Adgrl1	2487.67	1627	1952	2461.33	5
Adgrl2	1464	1328.33	1347	1451.33	5
Adgrl3	2553.67	2084.67	2444.33	2622.33	2
Adgrl4	32	59.3333	94.3333	90.3333	7
Adgrv1	15539.7	16047	17133	17701.3	7
Adh1	0	1.66667	1	0.333333	8
Adh5	494.333	749	627	598.667	8
Adh6	0.333333	1	0.666667	0.333333	8
Adh7	0	1	1	0.333333	6
Adhfe1	40	31.3333	32.6667	46	1
Adi1	158.667	125.333	208.333	260	7
Adig	0	0	0	0.666667	1
Adipoq	0	0	0	0.333333	1
Adipor1	5913.33	5972	5182.67	5748	3
Adipor2	823.333	1616.33	1294.33	1198	6
Adk	254	346	334	349.333	4
Adm	5.66667	36.3333	23.3333	30.6667	6
Adm2	2	1	3.66667	1.33333	9
Adnp	4068.67	4162.33	4747.33	4381.33	9
Adnp2	861.667	753.667	800.667	813.667	5
Ado	149.333	162.667	173.667	145.667	9
Adora1	534	578.333	449	650.333	1
Adora2a	31.6667	178.333	49.6667	40.3333	10
Adora2b	28.6667	84.6667	66.3333	80.3333	6
Adora3	0	0	0	0.666667	1
Adpgk	250.333	419	365.667	345.333	6
Adprh	491	551	569.667	604	4
Adprhl1	51	24	35	35.3333	5
Adprhl2	359.333	429.667	438	409.333	4
Adprm	127.667	290	175.667	177.333	8
Adra1a	111.667	91	91.3333	143.667	1
Adra1b	37.3333	29.3333	33	47.3333	1
Adra1d	15.6667	19.3333	16.3333	17	8
Adra2a	75.3333	57.3333	75.3333	77.3333	2
Adra2b	21.6667	3.33333	12.3333	18.6667	5
Adra2c	24.6667	14.6667	20.3333	35.6667	1
Adrb1	340.667	113	168	204.333	5
Adrb2	30.3333	30.3333	43	58.6667	1
Adrb3	1.33333	0.333333	0	0.333333	3
Adrm1	494	713	607.333	516	8
Adsl	503	652	625.333	579.667	6
Adss	504.667	1136	810.667	727.333	8
Adssl1	84.6667	48.3333	78.6667	90.6667	2
Adtrp	1.66667	1	3	3.33333	7
Aebp1	39.6667	450	298.667	432.333	6
Aebp2	1222.67	1209	1315	1260.33	9
Aen	220	497	397.667	275	8
Aes	1178.33	1226	1296	1278.67	7
Afap1	153.333	326.333	286	248.333	6
Afap1l1	13.3333	39.3333	38.6667	28.6667	6
Afap1l2	16.3333	26.3333	41.3333	42.3333	7
Afdn	2933.33	2580.67	2753	2915.33	5
Aff1	3087.67	2883.33	3252.67	3304.33	2
Aff2	439	388.667	343	406	3
Aff3	938.667	519.667	507.333	831.333	3
Aff4	5821.33	6642.67	5832.33	5964.33	10
Afg3l1	356.667	529.333	571	472	4
Afg3l2	966.333	1097.67	1053.67	1008	6
Afm	1	0.666667	1.33333	0.333333	9
Afmid	29	32	51.6667	65	7
Aftph	2116.33	2100.33	2096.67	2039.33	10
Aga	226.667	218	358.667	307	7
Agap1	5861	5009	5904.33	6478	2
Agap2	843.333	431.333	419.333	773.667	3
Agap3	1254.67	1039.67	1033	1241.33	3
Agbl1	9	7.66667	4.33333	9.66667	3
Agbl2	8	9.66667	19.6667	7	9
Agbl3	866	743	886.667	1006	2
Agbl4	13.3333	6	11.3333	10	5
Agbl5	1015.67	697	895.333	1036	2
Ager	130.333	69.3333	109	122	2
Agfg1	1615	2021.33	1893	1737	6
Agfg2	137.333	142	117.333	188.667	1
Aggf1	466.667	482.667	537.333	563.333	7
Agk	261.333	282	270.667	274.667	6
Agl	1623	1355.67	1717.67	1788	2
Agmat	7.33333	4.66667	10.6667	16.3333	1
Agmo	61.3333	129	84.3333	93.6667	8
Ago1	2986.67	1637.33	2261.67	2619.67	5
Ago2	959.667	1229	1032.33	1104.33	8
Ago3	2301.33	1656.33	1872.67	1992.33	5
Ago4	924	653	979.667	1030.67	2
Agpat1	681.333	765.667	853.333	847	4
Agpat2	2	65.3333	30.6667	15	8
Agpat3	21342.7	10578.7	14087.7	14373.7	5
Agpat4	233.333	339.333	238	279.333	10
Agpat5	1339.33	1354.33	1236.33	1268.33	10
Agps	699.667	988.667	878.667	732	8
Agr2	0.333333	3.33333	3	11	1
Agr3	1	9	5.33333	13.3333	1
Agrn	2195	1438	2224.33	2057.67	2
Agrp	40	41.3333	62	61.6667	7
Agt	200.333	7.66667	158.333	109	5
Agtpbp1	8444	23258.7	19537	18821.3	6
Agtr1a	2.33333	6.66667	3.33333	3	10
Agtr1b	0.333333	0.333333	0	0	10
Agtr2	9.66667	4.66667	0.333333	5	3
Agtrap	294	268	319.333	316.667	7
Agxt	0.666667	1.33333	1.33333	0.333333	8
Agxt2	0	0	0.666667	0	9
Ahctf1	3693	4833	3966.67	4218	8
Ahcy	457	834.333	636.667	552.667	8
Ahcyl1	3287.67	3110	3244.67	3641.33	1
Ahcyl2	1072	1144.33	1600.33	1482.33	7
Ahdc1	1309.33	857.333	1149.67	1432	2
Ahi1	2985	2831.67	2683.67	3161.33	1
Ahnak	1662.33	10613	8028.67	8587	6
Ahnak2	799.333	813	945	1238.33	1
Ahr	2157	7621	5325.33	4056.67	8
Ahrr	0.666667	1	0.333333	1.66667	1
Ahsa1	517	718.667	556.333	557.333	10
Ahsa2	269	418.333	327	329	8
Ahsg	0	0	0.666667	0	9
Ahsp	2.66667	3.66667	3.33333	0.333333	10
Aicda	0	0.666667	1	1.33333	4
Aida	446	886	652.667	581.333	8
Aif1	13.3333	129.333	293.667	232.667	4
Aif1l	367.333	171	565.667	431.667	7
Aifm1	773	794.333	697	679.333	10
Aifm2	104	170.667	149	177	4
Aifm3	196.667	81	187.667	183.333	2
Aig1	779.333	645.333	789.667	884.333	2
Aim1	55	298	179	142	8
Aim1l	0.666667	0.333333	0	0.666667	3
Aim2	20.6667	29.3333	52	92.3333	1
Aimp1	187.667	292.667	203.333	227.333	10
Aimp2	102	208	136	138	8
Aip	366.333	443	432.333	460.333	4
Aipl1	7919	5694.33	6839.67	6797.33	5
Aire	0	0.333333	0.333333	1	1
Ajap1	59.3333	43.3333	27.3333	52.6667	3
Ajuba	100	239.667	292.667	221.667	4
Ak1	373.667	312.333	353.333	386.333	2
Ak2	229	442.667	343.333	297	8
Ak3	128.333	241.333	260	238.333	4
Ak4	424	510.333	495	466	6
Ak5	10	8	4.33333	8.66667	3
Ak6	54.3333	113.667	93.3333	80.3333	6
Ak7	2.33333	3.66667	8.33333	3.33333	9
Ak8	18.6667	15.3333	13.6667	12.6667	3
Ak9	14	16	18.6667	28.3333	1
Akain1	67.3333	55.6667	57.6667	59.6667	5
Akap1	1608.33	1593.33	1498.67	1538.67	3
Akap10	1553	1598.33	1477.67	1608.33	1
Akap11	5192	5375.67	4563.67	4936.67	10
Akap12	915.333	2605.33	1808.33	1698	6
Akap13	1026.67	2223	2485.67	2630.67	4
Akap14	1.33333	2.33333	3.33333	2	9
Akap17a	889.667	904	892.667	925	1
Akap17b	714.667	503.333	551	742	5
Akap2	290	1308.67	658.667	622.667	8
Akap3	11.3333	17	20.6667	26	7
Akap5	16.6667	10.3333	17.3333	15.6667	2
Akap6	2901.33	4179.67	3305	3424.33	8
Akap7	171	201.333	231.667	258	7
Akap8	2324.33	2144.33	2156.33	2351.67	3
Akap8l	2469	1537.67	2234.67	2354.33	2
Akap9	4669.67	4552.67	4559.67	4521.33	3
Akip1	40	59.3333	69.3333	62.3333	4
Akirin1	614	928.667	704.333	702.333	8
Akirin2	892	853.333	889.333	909	2
Akna	3273.33	2900	3601.67	3393.33	2
Aknad1	3	0	1	0.333333	5
Akp3	0.666667	1	0.666667	1.33333	1
Akr1a1	2021	3960	2814.33	2820	8
Akr1b1	830	1797.67	1948.67	1461	4
Akr1b10	10.6667	9.33333	13.3333	15.3333	7
Akr1b7	6	1	2.33333	5.66667	5
Akr1b8	1.66667	199.667	264	16.6667	6
Akr1c12	38.3333	28.6667	87.3333	39.3333	9
Akr1c13	1	3.66667	1	1	10
Akr1c14	2.66667	5	7.33333	12.6667	1
Akr1c19	105.333	33	214	188	7
Akr1c2	0	0	0	0.333333	1
Akr1cl	11.6667	2.66667	7	9.33333	5
Akr1d1	0	0.666667	0	0.333333	10
Akr1e2	290.333	394.333	334	364.333	6
Akr7a2	206.667	282	239.667	226	8
Akr7a3	12.6667	9.66667	15.6667	14.6667	7
Akt1	1035	1425.33	1582.33	1471.33	4
Akt1s1	315.333	417.333	378.667	387.667	6
Akt2	853	1081.67	1051.67	1048.67	4
Akt3	1249	1001.67	1138	1219.33	5
Aktip	1025.33	1252.33	1109.67	1065	8
Alad	420	442.333	603.333	447	9
Alas1	291	478	308.667	297.667	10
Alas2	5.66667	27.3333	15.3333	4	8
Alb	0	0.333333	0	0.333333	8
Alcam	300	633.667	1586	706.667	9
Aldh16a1	429.333	603.333	631.333	561	4
Aldh18a1	19.3333	25.3333	18.3333	37	1
Aldh1a1	575.667	832.667	1002.67	805.333	4
Aldh1a2	2.33333	0.333333	0.666667	7	1
Aldh1a3	44	151.667	220.333	240	4
Aldh1a7	0.333333	1.33333	3.66667	1.66667	9
Aldh1b1	31.3333	15	9.33333	30	3
Aldh1l1	7.66667	2.66667	3.66667	6.33333	5
Aldh1l2	15.3333	47.3333	29.6667	25.3333	8
Aldh2	106	189	321	209.667	9
Aldh3a1	15.6667	126	92.3333	216	1
Aldh3a2	966.667	1192	1027	1030	8
Aldh3b1	17	94	89.6667	46	6
Aldh3b2	0.666667	0	0.333333	0	5
Aldh4a1	264	400.333	426.333	435.667	4
Aldh5a1	1436.33	892	1641	1567.33	2
Aldh6a1	475.667	449	746.667	666.333	7
Aldh7a1	381.333	625.667	734.667	600.333	4
Aldh8a1	10.6667	13.3333	11	9.33333	10
Aldh9a1	266	332.333	428	361.667	4
Aldoa	14734.7	10497.3	10554	11181	3
Aldoart2	0	0	0.666667	0.333333	7
Aldob	1.33333	1.33333	0.333333	0.333333	10
Aldoc	9220.33	5391.33	5387.67	7575.67	3
Alg1	262	332	323	294.333	6
Alg10	914.667	1291.67	1033.67	906.667	10
Alg11	933	1166.67	981.667	1048	8
Alg12	328.333	406	345	337.667	10
Alg13	270.667	370.333	302.333	300	8
Alg14	222.667	305.333	296	257.333	6
Alg2	1523.33	1574.67	1399	1534	10
Alg3	152	237.333	178.667	180.333	8
Alg5	186.333	279.667	214.667	203.667	8
Alg6	522.333	553	518.667	580.333	1
Alg8	111.667	211.333	208	182.667	6
Alg9	401	472.667	487	452.333	4
Alk	199.333	174	406.333	390	7
Alkbh1	681	788	708.667	754	8
Alkbh2	37.6667	27	32	38.6667	5
Alkbh3	417.333	603.667	488.667	493.333	8
Alkbh4	141	128.667	143.333	144.333	2
Alkbh5	1030.33	1321.33	1263	1243.33	6
Alkbh6	0.333333	2	3.66667	1.33333	9
Alkbh7	131	193.667	169	187.333	6
Alkbh8	586.667	653	647.333	601	6
Allc	1	1	2.33333	1.33333	9
Alms1	4874.67	4112.33	4272	5007	5
Alox12	3.66667	5	14.3333	11.6667	7
Alox12b	1.33333	2.33333	1	2	10
Alox15	4.33333	12.3333	8.33333	11.6667	6
Alox15b	2.66667	2.66667	3.33333	10.6667	1
Alox5	0.333333	16	27	10.6667	4
Alox5ap	17.6667	297	176	134.667	6
Aloxe3	164	77	97.3333	129.333	5
Alpk1	164	377.333	370.667	351.667	4
Alpk2	4.66667	8.66667	8.33333	16	1
Alpk3	6.33333	7	59.6667	72	7
Alpl	1312.67	1163	1058	1118.67	3
Alppl2	132.333	73.3333	115.333	97.3333	5
Als2	3004	2335	2346	2848.67	3
Als2cl	13.6667	49.6667	47.3333	47.6667	4
Als2cr11	14.6667	14.6667	8.66667	9.33333	10
Als2cr12	2	1	4.33333	2.66667	9
Alx1	0	0.333333	0	0	10
Alx4	0	0	0.333333	2.33333	1
Alyref	378.667	675.333	455.667	435	8
Amacr	171.333	139.667	271.667	216.667	7
Ambp	1	0	0.666667	0	5
Ambra1	1925.67	1794.33	2039.67	2068	2
Amd1	2031.33	2658.67	1830.33	1947.33	10
Amdhd1	0.666667	1	0	1	1
Amdhd2	250.333	331	302	240	8
Amelx	0	0	0.333333	0.333333	7
Amer1	230.667	216.667	255.667	282.667	7
Amer2	1086.67	799.333	1108	1256	2
Amer3	54.6667	40.3333	39.3333	72.6667	1
Amfr	2735.67	3785.67	3426.67	3365	6
Amh	35	22	24	34.6667	5
Amhr2	7	9.33333	5.66667	7.33333	10
Amigo1	1037	847.667	836.667	1137	3
Amigo2	2202	1709.33	1885.33	2272.67	5
Amigo3	85.6667	89.3333	84.3333	76	10
Ammecr1	882.667	443.667	676.667	650.333	5
Ammecr1l	870	1006	1070.33	1006.33	4
Amn	8.33333	8	6	6.33333	3
Amn1	138	260	220.667	178	6
Amot	138	125	150	149.333	7
Amotl1	408	812.333	593.667	581.333	8
Amotl2	2210.33	4521.33	3969.67	3500	6
Ampd1	9.33333	12	13.6667	15	4
Ampd2	827.667	561.333	691.333	781.667	5
Ampd3	569.667	1556.67	830.333	593.667	10
Amph	286.333	224	269.667	289	2
Amt	229.667	217.333	238.667	277.667	1
Amy1a	63.3333	106	24.3333	105	10
Amy2a3	1	1.66667	2.33333	0	9
Amz1	27.6667	23.6667	43.3333	65.6667	1
Amz2	1046.67	1054.33	1075.33	1181.33	1
Anapc1	3096.33	3335	3366.33	3381.67	4
Anapc10	173	221	179.333	183.667	10
Anapc11	308	432.333	355.333	327.333	8
Anapc13	259	427.333	329.667	345.333	8
Anapc15	211.333	355	273	270.667	8
Anapc16	482	533.667	495	457	10
Anapc2	917	1066	1134.33	999.333	4
Anapc4	1214.67	1366.67	1261.33	1270	8
Anapc5	1831.33	2512	2070	2186.33	8
Anapc7	841.333	802	915.333	835.333	9
Ang	0	2.33333	1	1	8
Angel1	506.667	486.667	492.667	601.333	1
Angel2	1070.67	1286	1058.67	1130.67	10
Angpt1	37.3333	56	46	58	6
Angpt2	63	112.333	104.667	69.3333	6
Angpt4	3.33333	14.3333	19.3333	23	4
Angptl1	4.66667	0.666667	10.3333	7	7
Angptl2	47.3333	96	108	115.667	4
Angptl3	0.333333	0	0	0	3
Angptl4	6.66667	635.667	175.667	199.667	8
Angptl6	9.66667	7.66667	6.33333	8	3
Angptl8	0	0	0	0.333333	1
Ank1	1371.67	771	792.667	1324	3
Ank2	21763	16132.3	19739.3	21335	2
Ank3	6194.33	5172.33	6136	7165.67	2
Ankar	16	17.6667	13	21	1
Ankdd1a	137.333	68.3333	105.667	149	2
Ankdd1b	1.66667	3.66667	3	2.33333	6
Ankef1	0	0.666667	1	0	9
Ankfy1	2650.67	2863.33	3165.67	2868.33	9
Ankh	966.333	1163.67	1399.67	1401	7
Ankhd1	4307	4576.67	4247.67	4240.67	10
Ankib1	1400	1411.33	1509	1362.33	9
Ankk1	0.666667	1.66667	2.66667	1.33333	9
Ankle1	13.3333	50	42.3333	26.6667	6
Ankle2	1411	1535	1546.33	1470.67	6
Ankmy1	48	38.3333	64.6667	107	1
Ankmy2	727.333	753.667	725.333	748.333	10
Ankra2	2.33333	7.66667	6	4.66667	6
Ankrd1	1	1.66667	1.33333	1.33333	6
Ankrd10	2457.33	2199	2367.67	2563.67	2
Ankrd11	2887.33	2622.67	3082	3030.33	2
Ankrd12	5108.67	5293	5627.33	5937.33	7
Ankrd13a	886.667	1163.33	1261	1165.33	4
Ankrd13b	402.333	340.333	328	391.667	3
Ankrd13c	990.667	1261.67	1094.33	1006.67	8
Ankrd13d	254.667	154	253.333	306.333	2
Ankrd16	160.667	149	163.333	178.333	2
Ankrd17	5379.33	5289.67	5191	5528.67	1
Ankrd2	12	1.66667	5	2	5
Ankrd22	0	0.333333	0	0	10
Ankrd23	30.3333	19	19.6667	25.6667	3
Ankrd24	22.6667	11.6667	12.3333	19.6667	3
Ankrd26	766.333	556.667	690.333	760.667	2
Ankrd27	1421.67	1055.67	1182.33	1274.33	5
Ankrd28	1316	2034.67	1673.33	1491.67	8
Ankrd29	152.333	106.667	104.333	132	3
Ankrd30a	0.666667	0	0	0	3
Ankrd33	1103.67	414.333	912.667	949	2
Ankrd33b	1415.67	554.667	920.667	1002	5
Ankrd34a	425	287	301	372.333	3
Ankrd34b	84	58	45	68.6667	3
Ankrd34c	94.6667	87.3333	51.6667	97	3
Ankrd35	38.3333	14.6667	11.3333	30	3
Ankrd36	13.3333	13.6667	14.3333	8.66667	9
Ankrd37	66.6667	53.3333	64	57.3333	5
Ankrd39	36.6667	44	46.3333	43.6667	4
Ankrd40	1449	1396.67	1541.33	1432.33	9
Ankrd42	403	411.667	437	411.667	9
Ankrd44	4342.67	2431.33	3481.33	4037.67	5
Ankrd45	198	107.333	115.333	171.667	3
Ankrd46	1428.67	1777.33	1448.67	1618.67	10
Ankrd49	129	260.667	179.667	180.667	8
Ankrd50	862.667	1366	936	993	10
Ankrd52	1202.33	1322.67	1246	1308.67	6
Ankrd54	328.667	281	320	334.667	2
Ankrd55	318.333	188.333	151	224.333	3
Ankrd6	1343	2424.67	2328.67	2663	4
Ankrd61	3.66667	1.66667	4.66667	1.33333	9
Ankrd63	2.66667	2.66667	7.33333	6.66667	7
Ankrd65	0	0	0	0.333333	1
Ankrd66	0	4.66667	3.66667	4.66667	4
Ankrd7	34.6667	46.3333	33.3333	30.3333	10
Ankrd9	58.6667	87.6667	98	91.6667	4
Anks1a	2595	1636	2538.33	2635	2
Anks1b	1487.33	920	711.333	1202.33	3
Anks3	664.333	706.667	797	815.667	7
Anks4b	13	22.6667	23.3333	15	6
Anks6	427	369.333	373	450	3
Ankub1	1.33333	0.333333	2.33333	4.66667	1
Ankzf1	614	528.333	581	588	5
Anln	18	221.333	146	75.3333	6
Anlnl1	3	34.3333	23.6667	8.33333	8
Ano1	142	380.667	225.333	262.667	8
Ano10	251	426.333	343	326.333	8
Ano2	4761	3711.33	3937.33	4040.33	5
Ano3	757	506.667	663	786.333	2
Ano4	215.667	144	131.667	194.333	3
Ano5	21.3333	32	141.667	78.6667	9
Ano6	256.667	1215.67	790.333	581.333	8
Ano7	5.66667	4.33333	6.66667	7	2
Ano8	1034	649	901.333	1046.33	2
Ano9	1	0	0	2.66667	1
Anp32a	3625.33	2844.67	2703	2799.67	3
Anp32b	613.333	1042.33	912.667	795.667	6
Anp32e	5341.67	4818.33	4925.67	5385.67	5
Anpep	16.6667	1069	883.333	177.333	6
Antxr1	87.3333	123	286.667	292	7
Antxr2	119.667	784	385	343.667	8
Antxrl	5.33333	1	1.66667	3.33333	5
Anxa1	135	3304.33	1287.33	1027.67	8
Anxa10	0	0.333333	0	0.666667	1
Anxa11	160.667	541.667	523.667	362.333	6
Anxa13	0	1	0	0.666667	10
Anxa2	148.667	4786	1601.33	1551.33	8
Anxa3	55.3333	236.667	576.333	859	7
Anxa4	57.3333	254	261	229.667	4
Anxa5	135.667	1316	786	650	6
Anxa6	422	772.667	1050.33	774	4
Anxa7	195.667	811	449.333	395.667	8
Anxa8	9.66667	11.3333	7	3.33333	10
Anxa9	159.667	166.667	143.333	252.667	1
Aoah	1.33333	697	244.667	90.6667	8
Aoc1	0	1	0	0.666667	10
Aoc3	32.6667	17.3333	33	46	2
Aox1	132	12.6667	144.333	95.6667	2
Aox2	3.66667	10.3333	5	9.33333	8
Aox3	0	0.666667	0.333333	2.33333	1
Aox4	0	0	1	0	9
Ap1ar	437.333	601	543.333	510	6
Ap1b1	2887	5124	4203.33	4002.67	6
Ap1g1	1784.67	1652.67	1805	1624	9
Ap1g2	106.333	72.6667	113.667	147.667	2
Ap1m1	665.333	832.667	783.333	785	6
Ap1m2	2.66667	3	3.33333	3.66667	7
Ap1s1	178	306.333	249.667	216.333	8
Ap1s2	741.667	1221.67	1554.67	1207.33	4
Ap1s3	61.3333	218.333	142	82.6667	8
Ap2a1	1852.67	1683	1886.67	1903.67	2
Ap2a2	5446	4641.67	4379	4735.33	3
Ap2b1	2695	3462	3330.67	3201	6
Ap2m1	4082	4348	4459.67	4564.67	4
Ap2s1	461.667	712.667	529.667	555.333	8
Ap3b1	823.333	981	1223.33	1089.67	4
Ap3b2	2315.67	1775	2164.33	2484.33	2
Ap3d1	3487.33	3503	3742	3652.33	7
Ap3m1	439.333	710.667	596	547.667	6
Ap3m2	488.333	421.333	474	594.333	1
Ap3s1	528	597.667	523.333	559.667	10
Ap3s2	449.333	543.667	536.333	534.667	4
Ap4b1	609.333	677.333	608	612.667	10
Ap4e1	802.333	699	761.667	759.333	5
Ap4m1	266.667	253.667	322.667	310.667	7
Ap4s1	276.333	314	296.667	287.667	8
Ap5b1	166	188.333	186	202.667	4
Ap5m1	1199.33	1226	1162.33	1297.33	1
Ap5s1	162.667	114.667	160.333	162.333	2
Ap5z1	349.667	295	412.667	395.667	7
Apaf1	631	697.333	734.333	756.667	4
Apba1	1017.33	736	619	1002.33	3
Apba2	533.333	410	400.667	624.667	1
Apba3	298	331.333	356.333	314.667	9
Apbb1	2362	2694	2314	2520.33	10
Apbb1ip	14	241.333	187	177.667	6
Apbb2	935	962.667	883.333	979	1
Apbb3	807.667	723	826.667	922	2
Apc	6849	6586	6338.67	6460.67	3
Apc2	2884	1336.33	1837	2851.67	5
Apcdd1	144	396.333	403	313.333	6
Apcdd1l	11.6667	8.33333	9	14.3333	1
Apcs	0.666667	8.33333	7.66667	7.33333	4
Apeh	796.667	921.333	949.667	920.667	4
Apex1	220	528	284.667	265.333	10
Apex2	251.333	174	213.333	204.333	5
Apex2l1	0	3.33333	0	0.333333	10
Aph1a	501.667	738.667	786	710	4
Aph1b	1	2.66667	2	0.666667	8
Api5	1767.33	2949.33	2180.33	2059.33	8
Apip	154.667	172.333	176.333	181.667	4
Apitd1	37	56	42	43.6667	8
Aplf	1294.67	2365.33	2040.67	2243.67	6
Apln	40	49.3333	15.6667	40	10
Aplnr	39	24.6667	71.6667	101	7
Aplp1	1793.67	1123.33	1402.67	1719.33	5
Aplp2	11077.7	8943.67	9735.33	10264.3	5
Apmap	586.667	680	665.333	639	6
Apoa1	24.6667	12	13.3333	20.3333	3
Apoa2	0.333333	1	0.333333	0	10
Apoa5	17	7.33333	18.3333	23.3333	2
Apob	0.333333	2.33333	0.333333	0.333333	10
Apobec1	6.33333	34.6667	260.667	145	7
Apobec2	2	0.333333	1.33333	2.33333	2
Apobec3b	2.33333	12	10	18	4
Apobr	9.33333	100	70.3333	54	6
Apoc1	15	4.66667	29.6667	24.6667	7
Apoc2	0.666667	0	0	0	3
Apoc3	0	0.333333	0.333333	0.333333	4
Apoc4	6.66667	0.333333	4.66667	4.66667	5
Apod	2	6	13.6667	7.33333	9
Apoe	3661.67	2429.67	13509.7	10174	7
Apoh	9.66667	1	5	2	5
Apol11a	1	9	4.66667	4.66667	8
Apol3	6	58	42.3333	59.6667	4
Apol9a	5	37.3333	34.3333	33	4
Apold1	34	129	29.3333	39.6667	10
Apom	19.3333	24.3333	27.3333	23.6667	4
Apon	0.333333	0	0	0.333333	3
Apoo	246	269.333	285	291.333	4
Apool	173.667	274	227	226.333	6
Apopt1	5.66667	18.6667	25	28.6667	4
App	3935.67	4943	7363.33	6622	7
Appbp2	1994.67	2407.67	2300.33	2085.33	6
Appl1	2157	2767	1953.33	2073	10
Appl2	1216	864.667	1167	1272.33	2
Aprt	146	557.333	369	294	8
Aptx	192.667	249.333	239	267.333	4
Aqp1	1174.67	2151	2019.33	1596	6
Aqp11	28.3333	25	26	35.6667	1
Aqp12a	0.333333	0.666667	3.33333	1	9
Aqp3	0	8	1.33333	0.666667	10
Aqp4	2067.33	621.667	3168	3885	2
Aqp5	5.66667	5.66667	22.3333	12	9
Aqp6	4.66667	0.666667	1.33333	4	5
Aqp8	2	4	0.333333	1.33333	10
Aqp9	1.33333	77.3333	12.6667	2.66667	10
Aqr	1717.33	1911.67	1758.33	1733	10
Ar	10	11.3333	12	20	1
Araf	1697.33	1519	1630.33	1767.67	2
Arap1	673.667	1112.67	1166.67	1115.67	4
Arap2	176	101.667	72	143.667	3
Arap3	56.3333	279.667	187.333	212	6
Arc	6.33333	17	22.3333	10.6667	4
Arcn1	1939.67	3366	2534.67	2096	8
Areg	0	4	2	1.66667	8
Arel1	1490	1685.67	1739	1635.67	4
Arf1	1875.33	3455.67	2645.33	2409.33	8
Arf2	567	688.667	571.333	591.667	10
Arf3	2284.67	4090.67	3236	3347.67	6
Arf4	633.333	1780.33	1210.33	997.667	8
Arf5	646.333	901.333	796.667	750.333	6
Arf6	416.667	751.333	602	528.333	8
Arfgap1	1473.67	1499.67	1378.67	1483.67	3
Arfgap2	1449.33	1648.33	1608.67	1496.67	6
Arfgap3	370.667	489	444.667	479.333	6
Arfgef1	5240.33	4581.33	5360	5538	2
Arfgef2	1972.33	1994.67	2142.67	2050	9
Arfgef3	2016	1591.67	1456.33	1783.67	3
Arfip1	876	1038.67	1025.67	955.333	6
Arfip2	1023	1448	1137.33	1269.33	8
Arfrp1	699.333	757.333	710.667	736.333	8
Arg1	85.3333	925.333	167.333	195.333	10
Arg2	105.333	82.6667	62.6667	73	3
Arglu1	735	636.667	686.333	838	1
Arhgap1	841	970	1048.67	976	4
Arhgap10	1215.67	827.333	918.333	1408.33	5
Arhgap11a	17.3333	140	125	62.3333	6
Arhgap12	1344.67	1545.33	1656.67	1444.33	4
Arhgap15	34.3333	81.6667	90.6667	157	1
Arhgap17	725.333	797	1082.67	965.333	7
Arhgap18	109.667	252.667	184.333	138.333	8
Arhgap19	216.333	194.667	231	178.667	9
Arhgap20	870.333	801.333	499.333	842.333	3
Arhgap21	3213	2657	3202.67	3328	2
Arhgap22	35.3333	153.333	158.667	131.667	4
Arhgap23	872.333	714.667	854.667	854	2
Arhgap24	989	792	1145.67	1159	2
Arhgap25	23	287	241.333	271.667	4
Arhgap26	3386.67	2921.67	2941.67	3574.67	3
Arhgap27	34.6667	131.333	168.667	212.667	4
Arhgap28	118.333	196.333	204.333	157	6
Arhgap29	311.333	772.333	571	623.667	6
Arhgap30	7	320.333	206	207.333	6
Arhgap31	182.667	259	308	323.667	4
Arhgap32	7284.33	4632	6383.67	6864	2
Arhgap33	631	376.333	469.333	522.333	5
Arhgap35	3566.67	3763	3793	3857	4
Arhgap36	4	5	0.333333	0.333333	10
Arhgap39	1242	785	1162.67	1268	2
Arhgap4	171.667	162.667	248.667	298.333	7
Arhgap40	2	0.333333	1	0.666667	5
Arhgap42	175	585.667	933	552	4
Arhgap44	1431.67	892.667	889.667	1237.33	3
Arhgap45	20.3333	290.333	422	412	4
Arhgap5	4714.67	6027	5192.33	4959	8
Arhgap6	29	39	49.3333	36.3333	9
Arhgap8	17	85.6667	57	53	6
Arhgap9	5.33333	196	140.333	131.667	6
Arhgdia	714	3114.67	1848	1711.33	8
Arhgdib	20.6667	533.333	369.333	327.333	6
Arhgef1	740	729	962.333	976	7
Arhgef10	299	339.333	514.667	480.667	7
Arhgef10l	499.667	473	575.667	526.667	9
Arhgef11	4299.67	2726.67	4058.33	4455.33	2
Arhgef12	3356.67	3302.33	3950	3530	9
Arhgef15	84.6667	43.6667	45	61	3
Arhgef16	53	13.3333	19.6667	31.6667	5
Arhgef18	700.333	667.667	822.667	822.667	7
Arhgef19	346.667	367.333	641.667	538.333	7
Arhgef2	2987	2135	2703.67	2973.67	2
Arhgef25	467.333	272	329	482.667	5
Arhgef26	2018.33	1315	2010.67	1837	2
Arhgef28	25.3333	52.3333	40	46	6
Arhgef3	139.333	304	206.333	223	8
Arhgef33	504.333	29.3333	201	222.667	5
Arhgef37	299	145.667	221	324.333	2
Arhgef38	8	9.33333	8.33333	9	8
Arhgef39	4	11.6667	9.33333	6.66667	6
Arhgef4	620.667	570.667	591.667	942.333	1
Arhgef40	854.667	791.667	1377.33	1131.67	7
Arhgef5	80.3333	414.333	289	243	6
Arhgef6	114	122.667	234.667	246.333	7
Arhgef7	2165.33	1794.67	2099	2342.67	2
Arhgef9	1335	1288.67	1149	1403	3
Arid1a	5113	4409.67	5608.33	5421.67	2
Arid1b	2238.67	1887.33	2285.67	2347.67	2
Arid2	3730.33	2984.33	3511.33	3583.33	2
Arid3a	279	655.333	436	423.667	8
Arid3b	1130.67	745.667	1033.33	1032.33	2
Arid3c	0.333333	0	0	0.333333	3
Arid4a	1032.33	855	968.667	956.667	5
Arid4b	120.333	125.667	121	113.333	10
Arid5a	102	550.333	301.333	318.333	8
Arid5b	807.667	1242	953.667	894.667	8
Arih1	2989.67	3926.33	3275	3052.67	8
Arih2	1231.67	1260	1265.33	1283.67	4
Arih2os	4	4	1	3	3
Arl1	499.667	856	637.667	583.333	8
Arl10	135	176	169.667	194	4
Arl11	4	198.667	218	72.6667	6
Arl13a	0.333333	0	0	0	3
Arl13b	1788.33	1591	1819.33	1969.33	2
Arl14ep	1014	992.667	1005.67	1018.67	2
Arl14epl	0.333333	0.666667	0	0.666667	1
Arl15	346.333	361	440.667	398.333	7
Arl16	232.333	192.667	208	216	5
Arl2	233	251.667	287.667	295	7
Arl2bp	1639.33	1715	1661	1727.33	1
Arl3	984.333	687	843.667	805	5
Arl4a	503.333	659.667	581	559	8
Arl4c	238	220.667	241.667	317.667	1
Arl4d	1767.67	827.333	859	1317.67	3
Arl5a	1661	1772.67	1686	1776.67	6
Arl5b	580.667	886	700	577.667	8
Arl5c	10	55.3333	52.6667	42	6
Arl6	1985	2023.33	1947.67	2070	1
Arl6ip1	1878	2212	2043	2129	6
Arl6ip4	147.333	244.667	170.667	185.667	8
Arl6ip5	271	526.667	427	406.333	6
Arl6ip6	265.333	334.667	319.667	303.667	6
Arl8a	786.667	937	825.333	900.667	8
Arl8b	1464	1635.33	1566	1613.67	6
Arl9	3.66667	3.33333	5.66667	1.66667	9
Armc1	906.667	934	749.333	825	10
Armc10	297	362.667	434.333	360	4
Armc12	0	1	0	2	1
Armc2	346.333	269	417.333	548	1
Armc3	0.333333	2.33333	4.66667	4.66667	7
Armc4	0.333333	0.333333	1.33333	0.666667	9
Armc5	783.333	707.667	839	857	2
Armc6	97.3333	120.333	105.667	97	8
Armc7	275	267	323	310.333	7
Armc8	1145.33	1247	1117.67	1070.33	10
Armc9	1160.33	1150.67	1175	1129	9
Armcx2	525	774.667	668	653.667	6
Armcx3	870.333	950	934.667	982.333	4
Armcx4	610.333	522.667	556.333	575.333	5
Armcx6	81.6667	100.667	106.333	113.667	4
Armt1	234	263	239.667	259.333	8
Arnt	1273.33	1068.67	1260.33	1251	2
Arnt2	429	363.667	395.667	446	2
Arntl	2861.33	1460	2039	2130	5
Arntl2	2	15.3333	21.3333	17.6667	4
Arpc1a	559	893.667	795	718	6
Arpc1b	32	1348	828.333	716	6
Arpc2	1058	2742.67	1827.33	1666	8
Arpc3	275.333	1001.33	616.333	520.333	8
Arpc4	452.333	1010.67	1032.33	917.667	4
Arpc5	380.333	1233.67	908	790.333	6
Arpc5l	150.667	224.333	180.333	186	8
Arpin	115	256.667	256	240.667	4
Arpp19	701.333	1043.67	895.333	866	6
Arpp21	95	52.3333	42.3333	69.3333	3
Arr3	2015.33	321	545.333	809.333	5
Arrb1	3126	2864.67	2905.67	3115.67	5
Arrb2	211.333	274.333	323.333	326.333	4
Arrdc1	89.6667	131	132	137.333	4
Arrdc2	83.3333	106.333	157.333	116	9
Arrdc3	1184	4089	1695.33	1837.67	10
Arrdc4	98.6667	182	298.667	193.667	9
Arsa	535.333	435.667	725	654.667	7
Arsb	229.667	272	377.667	321	7
Arse	403	332.333	518.333	547.333	7
Arsg	616.333	544	658.667	895.667	1
Arsi	9.33333	13.6667	15.3333	15	4
Arsj	4.66667	15.3333	12.6667	6.33333	6
Arsk	143.333	139	161.333	152.667	7
Art1	0	0.333333	0.333333	0	6
Art2b	0	0	0.333333	5.66667	1
Art3	40	12	11.3333	18.3333	3
Art4	0	0.333333	2	5.33333	1
Art5	1	0.333333	1.66667	0.333333	9
Artn	25.3333	15	28	23.6667	2
Arv1	219	240.333	201.667	232	10
Arvcf	771	611.667	1045.33	920.333	7
Arxes2	47	60	50.3333	53.6667	8
As3mt	186.333	164	247	263	7
Asah1	1274.67	1947	1996.67	1670.33	6
Asah2	86.3333	55.6667	99.3333	97	2
Asap1	1307.33	1223	1162.67	1523.33	1
Asap2	1958	2401.67	2818.67	3043.33	7
Asap3	128.667	294.667	286.333	228	6
Asb1	376.667	388.667	393.667	369.667	9
Asb10	1	0.333333	3	2.33333	7
Asb11	4	10	9.33333	9.66667	4
Asb12	6.66667	2.33333	0.666667	1.66667	3
Asb13	483.667	379.667	460	437	5
Asb14	2.33333	2.33333	0.666667	1.33333	3
Asb15	4	123	143	0.666667	6
Asb16	0	0.666667	0.333333	0.333333	6
Asb18	2.66667	2	1.66667	5	1
Asb2	71	32.3333	44.3333	90.6667	2
Asb3	369	318.667	343	384.333	2
Asb4	0.666667	1.33333	0	0.333333	10
Asb5	37	57	83.3333	60	4
Asb6	192.667	246.333	254.333	246.667	4
Asb7	322.333	293.667	350.667	354.333	7
Asb8	813	741.667	872.333	810	9
Asb9	0	2.66667	1	1.33333	8
Ascc1	311.667	424	448	428.333	4
Ascc2	360.333	423.333	392.333	394.667	6
Ascc3	1481.67	2038.67	1923	1799	6
Ascl1	5.33333	3	9	5.66667	9
Ascl2	10.6667	3.66667	5.33333	10.3333	5
Ascl3	1.66667	4	2.66667	3.33333	6
Ascl4	17	35	29.6667	35.3333	4
Ascl5	0.333333	0.333333	0	0.333333	3
Asf1a	394.667	536.333	438	432.333	8
Asf1b	6	28.3333	25	16.3333	6
Asgr1	15.3333	43	17	25	10
Asgr2	3.33333	3	8.33333	10.6667	7
Ash1l	10221.3	11769.3	10989.3	10322.3	8
Ash2l	870	1066.33	1053.67	909	6
Asic1	566	223	295.333	510	5
Asic2	717.333	497.333	440.333	671.667	3
Asic3	6.33333	3.33333	5	5.66667	5
Asic4	650	423.333	617	667.333	2
Asic5	0	0	0	0.333333	1
Asl	140.333	224.667	278	201.667	4
Asmt	192	105.667	96.3333	161.667	3
Asmtl	168	206.667	199.333	206	4
Asna1	660.333	860	730.333	715.667	8
Asns	1247	1452.33	932	736.667	10
Asnsd1	397	724.333	476.333	451.333	10
Aspa	34.3333	16	84.3333	74	7
Aspdh	17.6667	14.6667	13.3333	14.3333	3
Aspg	3	24.6667	15.6667	9.33333	8
Asph	1179.33	787.333	1391.33	1201.33	2
Asphd1	204.333	143.333	190.333	229.333	2
Asphd2	95	64.6667	57.6667	96	3
Aspm	48.3333	178.667	196	108.667	6
Aspn	0	0	0	1	1
Aspnl1	0	0	0	0.666667	1
Asprv1	0.333333	0.333333	7	3	9
Aspscr1	292	428.333	374.667	412.667	6
Asrgl1	457.667	303.667	409	466.333	2
Ass1	273.667	3015.33	3106.67	1479.67	6
Aste1	136.333	222.333	169.333	178.333	8
Astl	3.33333	1.66667	4	0.333333	9
Astn1	1663.33	1012.33	1071.67	1696	3
Astn2	676	282.333	301.333	524.667	3
Asun	1099.33	1063	1168.67	1095.33	9
Asxl1	2510.33	2025.67	2527.67	2499.67	2
Asxl2	1748.67	1657.33	1729.67	1689	5
Atad1	2019.67	2610.33	2006	2060	10
Atad2	103	307.333	274.333	186.333	6
Atad2b	1094.33	886	1053.67	1124	2
Atad3a	344.667	544.667	400.667	380.667	8
Atad5	376	352.667	335	362.667	3
Atat1	695	450.667	713.333	665.333	2
Atcay	1010.67	821	902.333	1130.33	2
Ate1	624.667	731.333	677.333	706	6
Atf1	374.333	616	499.333	436	8
Atf2	960.667	1039.33	884.333	896.667	10
Atf3	196	655.333	244	173.333	10
Atf4	5921.67	6760.33	4913	4182	10
Atf5	469.333	1087.67	455	503.333	10
Atf6	2343	3530	2901.33	2791.33	8
Atf6b	792.333	916.667	1005	908.333	4
Atf7	1953.67	2364.67	2589	2363.33	4
Atf7ip	4953	4074.33	4952	5207	2
Atf7ip2	9.33333	21	20	16.6667	6
Atg10	108.333	87.3333	135.333	159.333	7
Atg101	161.333	225	224.667	216	4
Atg12	915.667	1273.67	1069	1079	8
Atg13	1342.67	1086.67	1405	1405	2
Atg14	399	313.333	420.333	401	2
Atg16l1	1115.33	1152	1132.67	1153.33	6
Atg16l2	304	389.667	394.333	425.667	4
Atg2a	1215.67	1099.33	1350	1296	7
Atg3	647.333	758.333	714.667	634.667	8
Atg4a	239.667	179.333	197.333	201.667	5
Atg4b	1179.67	1118.33	1048.67	1017.33	3
Atg4c	1163.67	967	966.667	1028.33	3
Atg4d	567.667	628.667	574	552.667	10
Atg5	320	420	412	330.333	6
Atg7	506.333	599	765.667	615.667	9
Atg9a	1559	1253.33	1492.33	1567.67	2
Atg9b	11	6.33333	7.33333	4	5
Atic	291.333	523	445	431.333	6
Atl1	445.667	363.667	320	409	3
Atl2	966.333	1047	871.333	943	10
Atl3	265.333	758.667	623.667	543.333	6
Atm	2932.33	2581.33	3040.67	3049	2
Atmin	520.667	569.667	551.333	555	6
Atn1	47	22.3333	14.3333	56	3
Atoh7	1	0.333333	1.66667	0.333333	9
Atoh8	25.6667	42.3333	37.3333	32.6667	6
Atox1	189.333	288.333	328.333	299.333	4
Atp10a	50.6667	48.3333	61	73.3333	7
Atp10b	1.66667	1.33333	2.33333	2	7
Atp10d	46.3333	134.667	170.333	188.667	4
Atp11a	4716	4240.67	4864.67	5214.67	2
Atp11b	1379.33	1300.33	1376.33	1429.67	2
Atp11c	1147	1257.67	1044.67	1110.33	10
Atp12a	0.333333	0	1.33333	2.66667	1
Atp13a1	1203.33	1294	1387.67	1370.67	4
Atp13a2	1849	1786.33	2021.33	1929.67	7
Atp13a3	216	267.667	238.333	253.667	6
Atp13a4	2.66667	54.6667	1.66667	0.333333	10
Atp13a5	5.66667	6	2	8.66667	1
Atp1a1	8348.33	8320.67	8906.67	9611	1
Atp1a2	2409.67	526.333	4103.33	2635.33	9
Atp1a3	21557	12269	15060.3	18664	5
Atp1a4	6.66667	2.33333	2.66667	5	3
Atp1b1	2932.67	2218.33	1349.67	2360.33	3
Atp1b2	15886.3	8296	14766	14426.7	2
Atp1b3	1107.33	1722	2237	1526.67	4
Atp23	71	75.6667	107	91.6667	7
Atp2a1	12	3.33333	17.3333	4	9
Atp2a2	5818	6054	5403	6267.67	1
Atp2a3	18	22.6667	35.6667	88.3333	1
Atp2b1	6684.67	8798.67	8041.67	8017	6
Atp2b2	2348	1162.33	1039	1883.33	3
Atp2b3	845	458.333	382.333	838.333	3
Atp2b4	470.667	421	608.333	759.333	7
Atp2c1	2176	2859.67	2785.67	2435.33	6
Atp2c2	3	3.66667	2.66667	6.33333	1
Atp4a	19	6	7.33333	10.6667	3
Atp5a1	4989.33	7216	5722.33	5488	8
Atp5b	8790.67	11290.7	9366.33	9558.67	8
Atp5c1	771.333	1281	871	945.333	8
Atp5d	791.667	1273.67	911	937.333	8
Atp5e	265.667	516.667	459.333	437	6
Atp5f1	17.6667	92.3333	21	29.3333	10
Atp5g1	384.667	662.667	428.333	462.333	10
Atp5g2	654.667	1574.33	1175	1093.33	6
Atp5g3	683	1025.67	778.667	749.667	8
Atp5h	613	912	679	662	10
Atp5i	241.333	325.333	310	311	6
Atp5j	254.667	480	322.333	355.667	8
Atp5j2	206.333	351.667	262.333	268.667	8
Atp5l	1001	1781.67	1267.33	1249	8
Atp5o	784.667	1414	968.667	928.333	8
Atp5s	67.6667	114.333	111.667	108	4
Atp5sl	366.667	463	456	436.667	6
Atp6ap1	3307.33	3154.33	3046	3271.67	3
Atp6ap1l	24	20	20.3333	20.3333	3
Atp6ap2	1119	1416	1061	1114	10
Atp6v0a1	6272	5400	5515	6265.67	5
Atp6v0a2	718.333	625.667	701.667	736.333	2
Atp6v0a4	202	167.667	197.333	222.333	2
Atp6v0b	655.667	1255	812.667	693.667	10
Atp6v0c	3546.67	3883	3633.67	3823.67	8
Atp6v0d1	3340.67	3207.33	3412	3447.33	2
Atp6v0d2	0.666667	0.666667	0	4.66667	1
Atp6v0e1	210.333	520	421.333	357.333	6
Atp6v0e2	1755.33	1599.67	1530.67	1728.67	3
Atp6v1a	3503.67	3578	2828.33	3201.33	10
Atp6v1b1	3.33333	0.666667	3	1	5
Atp6v1b2	4188.33	6133.33	4497.33	4304	10
Atp6v1c1	1466	1859.67	1641.67	1481.33	8
Atp6v1c2	29.3333	34.3333	79	66	7
Atp6v1d	999.667	1367	1130.33	1115.33	8
Atp6v1e1	1299	1656.67	1216	1445	10
Atp6v1e2	6.33333	6.33333	8.66667	10.3333	7
Atp6v1f	316.333	520.333	368	356.667	8
Atp6v1g1	704.667	1231	930.667	748.333	8
Atp6v1g2	865	659	514.667	758	3
Atp6v1g3	0	0.333333	0	0	10
Atp6v1h	1245.33	1545.67	1285.67	1265.33	10
Atp7a	783	1215.67	1019.67	902.667	8
Atp7b	359.333	1241	609.667	711	8
Atp8a1	2060.33	2430.33	1997.67	2355.33	10
Atp8a2	6952.33	5903	6783.33	8680.33	1
Atp8b1	13.3333	73	34.6667	70.6667	6
Atp8b2	2310.33	2756	2680.67	2723.33	4
Atp8b3	40.6667	15.3333	28.6667	32.3333	5
Atp8b4	3	350	100	67.6667	8
Atp8b5p	115.333	52.3333	124.667	174.667	2
Atp9a	1773.67	1592.33	1687	1966.33	1
Atp9b	1347.33	1354.67	1556	1504	7
Atpaf1	457.333	452.333	498.333	464.667	9
Atpaf2	348.333	350	406	407.333	7
Atpif1	346	454.333	393	394	8
Atr	1108.67	1359.33	1108	1114.67	10
Atraid	241.667	290.333	298.667	291	4
Atrip	250.667	265	218.333	276.333	1
Atrn	3731.33	3902.33	3786	3729	10
Atrnl1	8085	5571.67	5615.67	6376.33	3
Atrx	3392	3143.33	3193.33	3428.67	5
Atxn1	2850.67	1697.33	1965.33	2459	5
Atxn10	1326.33	2010.67	1718	1658	6
Atxn2	3062.33	2214.33	2671.67	2814	5
Atxn2l	3367.67	3071.67	3245.33	3394.33	2
Atxn3	684.667	690.333	781.333	739	7
Atxn7	1087	935	1157.33	1167.67	2
Atxn7l1	591.333	376.333	619.333	660.333	2
Atxn7l2	287.333	236	333.667	403	7
Atxn7l3	950	1068.67	981.667	1154.33	1
Atxn7l3b	2007.33	2247	2031	2149	8
Auh	819	591.333	745	760.333	5
Aunip	2	8.66667	3.33333	4.66667	8
Aup1	934.667	1143.33	1016.67	982	8
Aurka	69	120.333	135	104.333	4
Aurkaip1	233.667	465.667	317	343.667	8
Aurkb	0.333333	44.3333	36	19	6
Aurkc	170.333	153.333	162.667	179.667	2
Aven	116.667	400.333	294.667	259	6
Avil	104	103.333	164.333	142.333	7
Avl9	2400	2773	2405	2454	10
Avp	8.33333	4.33333	1	4.33333	3
Avpi1	84.3333	194.667	122.333	127.333	8
Avpr1a	2	5.33333	5.66667	6.33333	4
Avpr2	0.333333	0	0	0.333333	3
Awat1	0	0.666667	0	0.333333	10
Awat2	0	0.333333	0.333333	0.333333	4
Axdnd1	13.3333	11.6667	10	16.3333	1
Axin2	279.333	310	296.333	373.333	1
Axl	70.6667	1632.67	1306.67	813.333	6
Azgp1	0	0	0	0.333333	1
Azi2	651	738	648.333	644	10
Azin1	1750.33	2468	1805	1951.33	10
Azin2	129.333	159.667	146.667	163.667	4
B2m	398.667	2210.67	2031	2735.33	4
B3galnt1	201.333	638.333	328.333	320.667	8
B3galnt2	602	640	581.333	577	10
B3galt1	248	298	231.667	262	10
B3galt2	954.333	827	579	740.667	3
B3galt4	92.6667	160	125.667	120	8
B3galt5	300	350	415	512	7
B3galt6	101.333	137.667	127.667	122	6
B3gat1	761.667	546.667	531.333	721.333	3
B3gat2	94	65.3333	58.6667	63.6667	3
B3gat3	895	1198	1030.67	940.667	8
B3glct	252	262.667	294	271	9
B3gnt2	262.333	342	353.333	387.667	4
B3gnt4	5.66667	4	3.66667	5.66667	3
B3gnt5	55	472.667	338.667	372	6
B3gnt6	2.66667	2	0.666667	0.333333	3
B3gnt7	7.33333	18.3333	48	37.3333	7
B3gnt8	5.66667	9.66667	13	8.66667	4
B3gnt9	65.3333	71	74	77.6667	4
B3gntl1	560.667	607	662	716	7
B4galnt1	140	72.3333	63	135	3
B4galnt3	89.6667	12.3333	39.3333	59.3333	5
B4galnt4	330.667	268	244.667	354.333	3
B4galt1	572.333	582.333	654.333	652.667	7
B4galt2	250	261.667	216.333	266.333	1
B4galt3	369	479	400.667	426.667	8
B4galt4	106.333	145.667	138.667	163.667	4
B4galt5	178.667	529.333	505.333	520.333	4
B4galt6	673.333	1333.33	1085.67	1234	6
B4galt7	232	260.667	302.333	293.667	7
B4gat1	6	4.33333	6.66667	6	2
B9d1	1.66667	1.33333	2.66667	1	9
B9d2	168	179.333	182	189.667	4
Baalc	148	125	124.333	174.333	1
Baat	6.33333	18	11.6667	16.6667	6
Babam1	443	530	536.333	461.667	6
Bace1	910.667	771.667	818	832.667	5
Bace2	12.3333	46	74.3333	81	4
Bach1	158	617	299	220	8
Bach2	247.667	193.667	232.667	281.333	2
Bad	198.333	286	263.333	264	6
Bag1	315.333	757.667	435.333	389.667	8
Bag2	42	59.3333	42	52.6667	10
Bag3	46.3333	165.333	195	126	4
Bag4	328.667	360.667	346.333	361	6
Bag5	11.3333	10	11	7.66667	9
Bag6	2807	3059.33	3341.67	3292.33	4
Bahcc1	799.667	575	765.333	891.667	2
Bahd1	460.333	488.333	511.333	581	1
Baiap2	347.333	257.667	356.667	437.667	2
Baiap2l1	83	82.6667	75	94.3333	1
Baiap2l2	37.6667	14.6667	21.3333	28.3333	5
Baiap3	109.667	49	81.6667	126.667	2
Bak1	64.3333	252	173.333	175	6
Bambi	42.6667	46.6667	54.6667	52	7
Banf1	413.667	804.333	523.333	484	8
Banf2	0	0	0.333333	0.333333	7
Bank1	3.66667	6.33333	8	43.3333	1
Banp	792.333	696.333	784.333	751	2
Bap1	1299.67	1371	1397.33	1347.67	4
Bard1	25.6667	56.3333	52.3333	53.6667	4
Barhl1	0.333333	0	0	0	3
Barhl2	109	66.6667	77.6667	115.667	5
Barx2	0	0	1	0	9
Basp1	359.333	382.667	294	381.333	3
Batf	0.666667	54	14.6667	9.33333	8
Batf2	14.3333	14.6667	22.6667	18.3333	9
Batf3	0	11.3333	1.33333	4	10
Bax	145	350.667	297	227.667	6
Baz1a	176.333	517	403	337.667	6
Baz1b	3844.33	3520.33	3966	3834.67	2
Baz2a	3636.33	2823	3601.67	3645	2
Baz2b	5801	3926	5183.67	5761.67	2
Bbc3	25	30.6667	41.6667	47.3333	7
Bbip1	138.333	220.333	188.333	161.333	8
Bbof1	110	94	108.333	137.667	1
Bbox1	0	0	0	0.333333	1
Bbs1	1603	1331.33	1657.33	1632.67	2
Bbs10	311.333	406.333	328	300.667	10
Bbs12	350.333	525.667	463	519	6
Bbs2	1672.33	1531.67	1558.67	1696.67	5
Bbs4	5926	3867	3968.33	4560	3
Bbs5	567.667	792.667	604	617.667	10
Bbs7	2680.67	2078	2242.67	2439.67	5
Bbs9	4263	2802.67	3523.67	3631.33	5
Bbx	467.667	470	498.667	536.333	1
Bcam	129	222.667	258	183.333	4
Bcan	55.6667	26.6667	16	50.3333	3
Bcap29	185.667	429	349.333	265.667	6
Bcap31	594.333	1018.33	864	816.667	6
Bcar1	650.333	1514.33	947.667	921.667	8
Bcar3	34.6667	92	139.333	143.333	4
Bcas1	3.33333	3.33333	18.3333	4	9
Bcas2	283.333	381.667	324.667	315.667	8
Bcas3	833.667	738	1060.33	1047.33	7
Bcat1	9973	8710.67	7657.67	9719.33	3
Bcat2	75	187	165	159	6
Bccip	240	474.333	324.667	292	8
Bcdin3d	220	199.667	188.333	193.667	3
Bche	11	6.66667	28.3333	13	9
Bckdha	345.667	300.667	425	402	7
Bckdhb	182.333	387	252	230.333	8
Bckdk	419.333	461.333	515	450	9
Bcl10	142.667	349	246	222.667	8
Bcl11a	258	86.3333	144.333	250.333	5
Bcl11b	35	17.3333	17.6667	65.3333	1
Bcl2	28	30.3333	35.6667	45	1
Bcl2a1	3.33333	605.667	96.3333	70.3333	10
Bcl2l1	1597	3192.33	2216.33	1999.33	8
Bcl2l10	170.333	78.3333	112	130.667	5
Bcl2l11	180	348.667	394.667	316.333	4
Bcl2l12	16.6667	38.6667	37	32.3333	6
Bcl2l13	709.333	873.667	825.333	794.667	6
Bcl2l14	0	1	5	14	1
Bcl2l15	57.6667	46.6667	66	70.6667	2
Bcl2l2	2690	3139.33	2691.33	2573.67	10
Bcl3	24.3333	827.333	875	524.667	6
Bcl6	228	530.333	594	548	4
Bcl6b	1	8	5.33333	11	4
Bcl7a	379	300	289.333	369	3
Bcl7b	338.333	381.333	374	352.333	6
Bcl7c	192.333	314.333	251.333	241.333	8
Bcl9	981.333	619.333	832.333	887.333	5
Bcl9l	1341	1139.33	1663.33	1692.33	7
Bclaf1	4849.67	6133	4935.67	4993	10
Bco1	0	1.33333	0.666667	0	8
Bco2	5.33333	20.6667	42	37.3333	7
Bcor	2001	2197.67	2325	2324.67	4
Bcorl1	325.333	317.667	351.333	381	7
Bcr	1036	844	1043	1173.67	2
Bcs1l	273.667	269	238.667	224	10
Bdh1	344.333	183	190.333	239.333	3
Bdh2	26.3333	29	68.6667	50.6667	7
Bdkrb1	0	4.33333	0.333333	2	10
Bdkrb2	2.66667	21.6667	14.3333	22.6667	4
Bdnf	91	163	97	81.3333	10
Bdp1	2428.67	2342	2581.33	2542.67	7
Bean1	21.6667	26.6667	48.6667	41	7
Becn1	702	955.667	888.333	832.667	6
Becn2	0	0	0	0.333333	1
Begain	486.333	284	289	396.667	3
Bend3	209.667	273.333	347.333	303	4
Bend4	668.333	1026.33	1970.33	1425.67	7
Bend5	79.3333	56.3333	71.3333	83.3333	2
Bend6	284.333	245.333	151.667	290	3
Bend7	94.3333	93.6667	101.333	113	1
Best1	10.6667	11.6667	19.3333	12	9
Best2	38.6667	18.6667	88.6667	17.6667	9
Best3	397	232.667	356.333	374.667	2
Best4	0	0	1	0	9
Bet1	177.667	317.667	257.333	218.667	8
Bet1l	263.333	414	305	312	8
Bex2	341.667	295	229.667	284.667	3
Bex3	393	573	355.333	426	10
Bfar	410.333	454.333	489.667	532.333	7
Bfsp1	23.3333	1676.67	78.3333	29.6667	10
Bfsp2	59.6667	668.667	218.667	199.667	8
Bglap	11.6667	13.3333	16.3333	11.3333	9
Bgn	31.6667	101	165.667	811.667	1
Bhlha15	28	18.3333	22	24	5
Bhlha9	1	0	0.666667	1	2
Bhlhb9	853.667	908	943.667	982	7
Bhlhe22	252	132.333	124.333	224	3
Bhlhe23	175.333	137.333	183	176	2
Bhlhe40	525.333	1190.33	889	1114.67	6
Bhlhe41	1824	1254.67	1531	1859.33	5
Bhmt	3.66667	2.66667	2.66667	4.33333	1
Bicc1	83.3333	108	112.333	147.333	1
Bicd1	652.667	533	478.667	657.667	3
Bicd2	1395	1599	1557.67	1417.67	6
Bicdl1	3470	3425	3364	3535	1
Bicdl2	0.333333	1	1.66667	0.666667	9
Bid	10.3333	171.333	86.3333	78	8
Bik	18	21	14.6667	15	10
Bin1	5214.67	4790.33	5363.67	5505	2
Bin2	12.6667	38.3333	170.333	212.667	7
Bin2a	1.33333	1.66667	1.66667	1	8
Bin3	228.667	362	331.667	298	6
Birc2	934.333	1230.33	1060	962	8
Birc3	7.66667	938.333	219.667	155	10
Birc5	2	27	28	10.6667	6
Birc6	12076	12370.3	11678.7	12061	10
Birc7	7.33333	79.6667	10	8.66667	10
Bivm	938	885.333	880	844.667	3
Blcap	915	896.667	982.667	1057.67	7
Bles03	419.333	501.667	542.333	488	4
Blk	0	0	1.66667	18	1
Blm	557.333	500	525.333	455.333	5
Blmh	705	888.667	715	780.667	10
Blnk	21.6667	15	167.333	165	7
Bloc1s1	122	264	196.667	188	6
Bloc1s2	138	213.333	190	172.667	6
Bloc1s3	68.3333	91	90.3333	96	4
Bloc1s4	115	183.667	145.333	140	8
Bloc1s5	240.667	287	256.667	270.333	8
Bloc1s6	209.333	341.667	335.333	305	6
Blvra	187.333	195	185	199	1
Blvrb	57.6667	91.3333	90.3333	111.333	4
Blzf1	413.667	524.333	425.667	409.333	10
Bmf	2068.33	647.667	1224	1217	5
Bmi1	1478	1984.33	1606	1505.33	10
Bmp1	173.667	528.333	583.667	553	4
Bmp15	86.3333	100	71.3333	72	10
Bmp2	28	130.667	170	68.3333	6
Bmp2k	594.333	969	1407.67	1326	4
Bmp3	19	16	9	19	3
Bmp4	36	55.6667	95.6667	21.6667	9
Bmp5	1	0.333333	1.33333	0	9
Bmp6	23.6667	21	36	54	1
Bmp7	96.3333	104	121	57.3333	9
Bmp8a	1.33333	4.33333	2.66667	1.33333	8
Bmp8b	0.333333	0.333333	0.333333	2	1
Bmper	124.333	62	78.6667	141.333	5
Bmpr1a	1660.67	1611.67	1591.67	1555.33	3
Bmpr1b	295.333	113.667	649.667	483	7
Bmpr2	4703.67	5641.33	5607.33	5473.67	4
Bms1	879	965	839.333	903.333	10
Bmt2	342.333	333.667	313.667	304	3
Bmx	7	21	17.3333	25.3333	4
Bmyc	124	126	121.667	135.333	1
Bnc1	0	0.333333	0	2	1
Bnc2	97.6667	133.667	89	209.333	1
Bnip1	181	216.333	215.333	222.333	4
Bnip2	1079	1868.33	1582.33	1407	6
Bnip3	1106	1270	866.333	984.333	10
Bnip3l	2013	2030.67	2278	2251.67	7
Bnipl	12.6667	11.6667	16	10	9
Boc	95.6667	185.667	216	131	6
Bod1	221.667	287.667	222.333	237.333	10
Bod1l1	2476.33	2131.33	2315	2428	5
Bok	94.6667	125	84.6667	130	1
Bola1	58.3333	86.6667	61.3333	63	10
Bola3	186	296	212.667	207.667	8
Boll	0.333333	0	0	0.333333	3
Bop1	314.333	529	419.333	422.333	8
Bora	360.333	311.333	359.333	438.667	1
Borcs5	349.667	313	343.333	360	2
Borcs6	337.333	357.333	388	368.667	4
Borcs7	273.333	370.333	386.333	341.333	4
Borcs8	156.333	213	174	169.667	8
Bpgm	709.667	928.333	758	731	10
Bphl	137.333	149.667	174	176.667	7
Bpi	0.333333	0	0	0	3
Bpifa1	0.333333	0	0	0	3
Bpifa2	0	0.333333	0	0	10
Bpifa2f	1	0	0	0.333333	3
Bpifa3	0	0	0	1	1
Bpifa5	0	0	0	1.66667	1
Bpifa6	0.333333	1.33333	4.66667	0.333333	9
Bpifb1	2.33333	6.66667	2	0	10
Bpifb2	1	0	1.66667	1	2
Bpifb3	0	0	0.333333	0	9
Bpifb4	7.66667	10.6667	6.33333	13	1
Bpifb5	1	1.33333	0.666667	0	10
Bpifb6	0	0.666667	1.33333	0.666667	4
Bpifc	0	1.33333	2.33333	1.33333	4
Bpnt1	549	604.333	514.667	583.667	10
Bptf	4640.67	3958.33	4716.33	4602.33	2
Braf	2163.67	1944.33	1937.33	1993	3
Brap	423.667	524.667	537.667	493.667	4
Brat1	368.333	393.667	389.667	456	1
Brca1	605.667	490	547	461	5
Brca2	266.333	422	451.667	494	4
Brcc3	581.667	858.333	784.667	662.333	6
Brd1	1400.33	1382.67	1576.67	1485	7
Brd2	65.6667	85.6667	187.667	53.6667	9
Brd3	1700	1379.67	1636.67	1600	2
Brd4	2761.67	2316.33	2774.33	2868	2
Brd7	957	1108.67	1062	1059.67	6
Brd8	1381.33	1244.33	1426	1321	2
Brd9	776.333	568	747.333	742.667	2
Brdt	0	0	0	0.666667	1
Bre	523.333	706	621	618.667	6
Brf1	1990.33	1514	1889.33	1973.33	2
Brf2	149.333	167.667	158	162.667	6
Bri3	273.667	397.667	325.667	306.333	8
Bri3bp	299.333	432	398	384.667	6
Bricd5	7	8.33333	6.33333	8.66667	1
Brinp1	394.667	276.333	213.333	379.333	3
Brinp2	235.333	162	138.667	218.667	3
Brinp3	32.3333	12.6667	8.33333	20.3333	3
Brip1	60.6667	95	83.3333	77.3333	6
Brix1	288.667	560.333	416	332.667	8
Brk1	371	648.667	534	508.667	6
Brms1	14	5	12.6667	9.33333	5
Brms1l	234.667	218.333	239.667	261.667	1
Brox	1064	1226.33	1230.33	1137	6
Brpf1	1336.67	1220	1543.67	1536.33	7
Brpf3	561.667	645.333	779	778.667	7
Brs3	0	0	0	1	1
Brsk1	995.333	743.333	709	834.667	3
Brsk2	1818	1021.33	1451.33	1564	5
Brwd1	4901.67	3924	4262	4706	5
Brwd3	1391.67	1228.33	1199.67	1323.67	3
Bscl2	535.667	584.667	593.667	643.667	1
Bsdc1	616.667	690	826	742.667	4
Bsg	4683.33	4757	5411	5404.67	7
Bsn	4955.33	3199.67	3383	4402.67	3
Bsnd	16.3333	11.3333	23	24.3333	7
Bsph1	1516	644.333	1551.33	1390.33	2
Bspry	56	88.6667	83.6667	72.3333	6
Bst1	113.667	426.333	229.333	196.333	8
Bst2	8.33333	35	41.6667	64	4
Bsx	0	0.666667	0	0	10
Btaf1	2878.67	3253.33	2842.67	2687	10
Btbd1	1842.33	2555.33	2254.33	2196.33	6
Btbd10	2703.67	2092.33	2349.67	2753.33	5
Btbd11	377.667	594.333	328.333	471.667	10
Btbd16	2.33333	20.6667	6.66667	5.33333	10
Btbd17	95	45.6667	62	66	5
Btbd18	0	0	0.333333	0.333333	7
Btbd19	64	102.667	118.667	93	4
Btbd2	686.333	685.333	668	725.667	1
Btbd3	2649.33	4388	2959.33	3489.67	8
Btbd6	360.333	412.333	391	405.667	6
Btbd7	1475	1612.67	1787.33	1608	9
Btbd8	1943.33	1417	1599.67	1919.33	5
Btbd9	981	1232.33	1114.33	1116.33	6
Btc	12.6667	54.6667	21.6667	26.3333	8
Btd	586.333	415	599.667	621.667	2
Btf3	660	1867	1209.33	982.333	8
Btf3l4	313.333	484.667	389	332	8
Btg1	2035	2866.67	2550	2783.33	6
Btg2	676.667	1065	817.667	1083	6
Btg3	126.333	315.333	146.667	135	10
Btg4	352.667	141.667	181.333	347.333	5
Btk	1.66667	59.3333	64	64.3333	4
Btla	57	33.3333	41.3333	71	2
Btn1a1	0.666667	1.33333	0.333333	1.66667	1
Btn2a2	1	1.33333	5.66667	2.33333	9
Btn3a2	0	0	0	0.333333	1
Btnl10	8.66667	9.33333	20	11.3333	9
Btnl2	0	0.666667	0	1	1
Btnl3	1.66667	0	2	0.666667	2
Btnl9	0	0	0	1.66667	1
Btrc	2751.67	2255.67	2651.33	2565.67	2
Bub1	16.3333	125	106.333	48.3333	6
Bub1b	5.66667	65.3333	75	31.6667	6
Bub3	360.667	668.333	454.333	452.333	8
Bud13	364.333	375.667	382.667	381.667	4
Bud31	271	433	301.667	290	10
Bves	0.333333	5	1	2.33333	10
Bysl	215.667	407	283.333	219	8
Bzw1	1443.67	3263	2119.33	1846	8
Bzw2	1330.67	1279.33	1058.33	1292	3
C10H10orf95	3.33333	2.33333	1.66667	3	3
C10H5orf58	0	0.333333	0.666667	0.666667	4
C11H22orf29	296.333	262	308	296	2
C12H7orf61	0	1	0	0	10
C1d	406	458.667	412.333	465.333	1
C1galt1	408.333	702	595	646.333	6
C1galt1c1	277	417	317.333	290.667	8
C1H10orf76	622.333	500.667	572.667	569.333	5
C1H19orf84	0	6.66667	2.66667	1	8
C1H9orf66	0	0	0	0.666667	1
C1qa	30.3333	112.333	654	1042	7
C1qb	17	109	521	650.667	7
C1qbp	255.333	587	411.333	376.333	8
C1qc	23.3333	198	602.333	853.667	7
C1ql1	492.333	412	519	639.667	1
C1ql2	343	195.667	172.333	293	3
C1ql3	532	747.333	682	712.333	6
C1ql4	3.66667	0.666667	0	0.333333	3
C1qtnf1	16.3333	31	38	23	4
C1qtnf2	10.6667	7	4	6	3
C1qtnf3	130	46.6667	1095.67	394.667	9
C1qtnf4	157	76	63	102	3
C1qtnf5	24	32.6667	64.6667	58	7
C1qtnf6	13.6667	30.3333	47.3333	79.6667	1
C1qtnf7	2	0.333333	0.666667	3.33333	1
C1qtnf9	0	0.333333	1.66667	1.33333	7
C1r	82.3333	1008.67	814	600.667	6
C1rl	5	59	34.3333	37.6667	6
C1s	63	848.333	956.667	841	4
C2	92	395.667	830	1408.33	7
C2cd2	861	807	1038.67	977.333	7
C2cd2l	6471.67	5356.33	5471.33	5643.33	3
C2cd3	1626.33	1608.33	1654	1657.67	7
C2cd4a	0.333333	7	6	4.33333	6
C2cd4b	0.333333	1	0.333333	0.333333	10
C2cd4c	23.3333	16.3333	44	29.6667	9
C2cd4d	15	8.33333	7	11	3
C2cd5	3786.67	3379.67	3542.67	3856	5
C3	168	4039.33	3810.33	8520.33	1
C3ar1	7.33333	154.667	196.667	130	4
C4a	4.66667	5.33333	6.66667	64.6667	1
C4b	14.6667	18.3333	48	232	1
C4bpa	7	6.66667	2.66667	4.33333	3
C4bpb	101.667	69	77	77	5
C5	3.66667	3.33333	6	2	9
C5ar1	4.33333	270	165.667	110.333	6
C5ar2	7.66667	116.333	99.6667	158.333	4
C6	0	0.333333	15.3333	8.66667	7
C7	40.3333	42.3333	116.667	190.667	7
C8b	0.333333	1	1.33333	0.333333	9
C8g	96.3333	87	151	146.333	7
C9	0	1.33333	0	0	10
Ca5b	63.6667	71.3333	126	77.3333	9
Caap1	315.333	308	341.667	331.667	7
Cab39	1635.67	2148.67	1906.67	1740.33	8
Cab39l	428	544.333	492.333	472.667	8
Cabin1	1504	1205	1586	1530.67	2
Cables1	148.667	100.333	155.667	217.667	2
Cables2	1283.33	1128	1195	1191	5
Cabp1	1527.33	742.667	648.667	1151	3
Cabp2	88.6667	28	63.6667	72	5
Cabp4	3608.67	1838.33	2610.33	2853.67	5
Cabp5	2152	1104.67	2140.33	2347.67	2
Cabp7	7.33333	4.66667	4	12.3333	1
Cabyr	392	202.667	201	220.667	3
Cacfd1	501	556.333	563.667	490	6
Cachd1	163	183.667	262.333	199	9
Cacna1a	2057.67	927.667	1137	1779.33	5
Cacna1b	1105.33	611.333	549.667	976	3
Cacna1c	966.667	556.667	529.667	836	3
Cacna1d	2897.67	1569.67	1934.67	2642	5
Cacna1e	950	485.667	465.333	853.333	3
Cacna1f	12876.3	7009.33	11378.7	12143.3	2
Cacna1g	2985.33	1263.67	1811.33	2542	5
Cacna1h	2162.67	1187.33	1535	2040.67	5
Cacna1i	1245	877.333	1033.67	1416.67	2
Cacna1s	32.6667	13.6667	18.6667	30.3333	5
Cacna2d1	1647.33	1840.33	1486	2026.33	1
Cacna2d2	2060.67	1029	1264	1661.33	5
Cacna2d3	443.333	272.333	264.333	418.333	3
Cacna2d4	8883	4742	7019	8113.33	5
Cacnb1	456	445.667	411.333	590.333	1
Cacnb2	5832.67	3396.33	4372.33	4834.67	5
Cacnb3	635	450.667	455.333	672.333	3
Cacnb4	1333.67	972.667	665.667	1130	3
Cacng1	0	0.666667	0	0.333333	10
Cacng2	277.333	170.667	153	264.667	3
Cacng3	148.667	109	86	121	3
Cacng4	264.667	167	182	236.667	5
Cacng5	346	141.667	126.333	230.333	3
Cacng6	4.33333	1.33333	2	8.66667	1
Cacng7	1051	657.333	703	809.667	3
Cacng8	27	15.6667	13	25.3333	3
Cactin	429.333	475	484	478.667	4
Cacul1	1254.33	1679	1512	1406.33	6
Cacybp	571.667	1247.33	767.333	600.667	10
Cad	1410.67	1677.67	1423.67	1360	10
Cadm1	4786.33	3337	5014	4904.67	2
Cadm2	1709.67	1470.67	1425.67	1517	3
Cadm3	2884.67	1864.33	1850	2850	3
Cadm4	349.667	252.333	220	304	3
Cadps	4947.33	2596	2776.33	3683.33	3
Cadps2	497	449.667	479.667	559	1
Cage1	14	26.3333	39.3333	24.3333	9
Calb1	360.333	435	390.667	351	8
Calb2	2829	1555.67	926.333	2255	3
Calca	0.333333	69	9.33333	16.3333	10
Calcb	0.333333	1.66667	1.33333	9	1
Calcoco1	0	0.333333	0.333333	0	6
Calcrl	79	101.667	134.333	183.667	7
Cald1	335.333	1184	1225.33	1127	4
Calhm1	1	0.666667	2	1.66667	7
Calhm2	22.6667	37.6667	64.6667	59	7
Calhm3	4	2.66667	6	7.33333	7
Calm1	6344.33	9644	6316.67	6788.67	10
Calm2	1476.33	2093.67	1534.33	1625	10
Calm3	2100.33	1976.33	1783.33	2070	3
Calml3	1	3	2.33333	0.666667	8
Calml4	8.66667	7.33333	20	17.6667	7
Calml5	0.666667	0.666667	1.33333	1	7
Caln1	113.667	54.6667	91.3333	115	2
Calr	3838.33	7591	5307.33	5168	8
Calr3	33	45.6667	43.6667	42.3333	6
Calr4	0.666667	7.33333	2	1	10
Calu	886.333	2734.67	1904.33	1577	8
Caly	591.333	336.667	315.667	591.333	3
Camk1	186.667	254.667	211.667	209.667	8
Camk1d	1695.33	1501	1992	2384.67	7
Camk1g	216.667	118.333	111.667	154.333	3
Camk2a	235.333	97.6667	97.6667	190.333	3
Camk2b	2419.67	1614.67	1880.33	2474.67	5
Camk2d	3907.33	3389.33	3512.33	4001	5
Camk2g	114	81.3333	98	91	5
Camk2n1	386	217.667	255	364.667	5
Camk2n2	72	51.3333	45.3333	75.3333	3
Camk4	849.333	620.667	512.333	735.667	3
Camkk1	1216.33	940	1389	1364.67	2
Camkk2	396	236	292.667	294	5
Camkmt	271	281.333	257	274	10
Camkv	1376	702.667	596.333	1125.33	3
Camlg	329.667	417.333	339	349	10
Camp	0	46	4	2	10
Camsap1	5707.67	3488	3781.33	4346.33	5
Camsap2	2802.33	2983	2916	3149.33	1
Camsap3	797.667	480	699	768.333	2
Camta1	4414.33	4566.33	4349.67	4498.67	10
Camta2	1686	1139	1528	1706	2
Cand1	3757.33	4508.33	3936	3688	10
Cand2	210	234	257.667	276	7
Cant1	383	503.667	471	467	6
Canx	7260.33	12080.7	8671	8394.33	8
Cap1	1154.67	2425	2050.67	1957.67	6
Cap2	207	219.333	186.333	229.333	1
Capg	11	330.667	303	240	6
Capn1	88.3333	143	175.333	194.333	4
Capn10	656.667	633	628.333	637.333	3
Capn11	1.33333	1.33333	0	2.66667	1
Capn12	5.33333	8	4	9.66667	1
Capn13	1.33333	2.33333	1.33333	7.33333	1
Capn15	829	628	768.333	729	5
Capn2	529	1708.67	1074	983.667	8
Capn3	187	104	213	310.333	2
Capn5	220	221.667	280.667	365.667	1
Capn6	14	7.66667	9.66667	16.6667	2
Capn7	2736.33	2118.33	2484.67	2433.33	5
Capn8	2	2	3	2.33333	9
Capn9	2.66667	1.33333	2	3.66667	2
Capns1	5.66667	14.3333	8	8.66667	8
Capns2	66.3333	52	60	60	5
Caprin1	2812.67	5180	3905.33	3551.33	8
Caprin2	289.333	310.333	332.667	320	4
Caps2	2.66667	2	3.66667	2.66667	9
Capsl	0	0.666667	0	0	10
Capza1	1152.67	1830	1624.67	1393	6
Capza2	1280.67	2152.33	1764.33	1596.67	8
Capzb	1273	1906.33	1749	1710.67	6
Car1	0.333333	0.333333	0.666667	1.33333	1
Car10	1010	615.333	844	979	5
Car11	1045	944.667	964.667	1153.67	1
Car12	53.3333	80	113	149.667	7
Car13	7.33333	66	35.6667	18	8
Car14	1412	36.3333	886	622.667	5
Car15	0	0	0.333333	0	9
Car2	4178.67	1455.33	6661.67	5850.33	2
Car3	2.66667	23	15.3333	158.333	1
Car4	7.66667	1870.67	75.6667	11.3333	10
Car6	80.3333	21.3333	107	80.3333	2
Car7	13.3333	7	8.33333	8.33333	5
Car8	537	418	583.667	352.333	9
Car9	6.66667	100.333	71	298.667	1
Card10	59.3333	171.667	159.667	167.333	4
Card11	18.6667	58.6667	129.667	181.667	7
Card14	4	29.3333	60	64	7
Card19	328.333	312.333	283	241	10
Card6	23	169.667	163.333	160.667	4
Card9	14.6667	32	40.6667	40.6667	4
Carf	631.333	575	665.667	686	2
Carhsp1	134	2164	1556.33	1029	6
Carm1	1018.33	1101.67	1024	1056	10
Carmil1	3341.67	2356.67	3178	4107	2
Carmil2	281	177	199	334.333	5
Carmil3	1918.33	1048.67	1267	1533.33	5
Carnmt1	344.667	527.667	461.667	409.667	6
Carns1	19.6667	33.3333	40	28.6667	4
Cars	1682.67	1249.33	1115	880	3
Cars2	465.667	584.667	523.667	580.667	6
Cartpt	748.333	427	330.667	429.333	3
Casc1	518.667	400.667	614	595	2
Casc3	1049.67	1187.33	1156.33	1197.67	4
Casc4	582	1389.67	1241	891.667	6
Casd1	565.333	548.667	548.667	610.667	1
Cask	458	471	419.667	486.667	1
Caskin1	1681.33	836.667	1240	1694.33	5
Caskin2	621.667	413.333	657.667	608	2
Casp1	5	53.6667	51.3333	52.3333	4
Casp12	1.66667	44.6667	20.6667	28.3333	6
Casp16	5.33333	4.33333	6.33333	4	9
Casp2	663.333	696.333	797	794.333	7
Casp3	390.333	1060	760.333	653.333	8
Casp4	9.66667	106.667	64.6667	57.3333	6
Casp7	146.667	201	195.333	220.667	4
Casp8	6.66667	63.6667	64.3333	74.3333	4
Casp8ap2	800.667	1164	931	897	8
Casp9	278.667	301.333	336.333	336.333	7
Casq1	14	8.66667	10.3333	20	1
Casq2	3.33333	2.33333	0.333333	4.33333	3
Casr	0.666667	0	0.666667	2	1
Cass4	1	72.6667	19.3333	18.3333	8
Cast	304.333	924.333	733	609.667	6
Casz1	7364.67	4774.67	6450.67	6707.67	5
Cat	419.333	528	691.667	603	4
Catip	7	11.3333	22	27.3333	7
Catsper2	44.3333	81	64	48.6667	8
Catsper3	5	1.66667	8	11.6667	7
Catsper4	3.66667	2	1	2.66667	3
Catsperb	5.66667	7.33333	9	11.3333	7
Catsperd	67	56.3333	79.6667	88.3333	7
Catsperg1	22.6667	12	32.6667	46	7
Cav1	2030.67	1089.33	2877.67	1926	9
Cav2	1149.67	653.333	1748.67	1347	7
Cav3	1.33333	14.3333	10.3333	6	6
Cbarp	1236.67	821.667	919.333	1088.67	5
Cbfa2t2	1528	1250	1485	1530.33	2
Cbfa2t3	386.333	213	299.333	399.333	5
Cbfb	313.333	879	717.667	603.667	6
Cbl	2638.67	3236	3192	3390.67	4
Cblb	959.333	1040.33	1134.67	1118.67	4
Cblc	0.666667	1	0	0.666667	10
Cbll1	818.333	786	796.667	750.333	5
Cbln1	100	99	88.3333	147	1
Cbln2	379.333	293	238.667	323.333	3
Cbln3	0.666667	0.666667	0.333333	2	1
Cbln4	66.3333	65	56.6667	76	1
Cbr1	16.6667	11	9.33333	10.6667	3
Cbr3	4.33333	2.66667	7.66667	10.3333	7
Cbr4	109.333	142.667	145.333	129	6
Cbs	23	10.3333	33.3333	26.6667	2
Cbwd1	170	179.667	187	200.667	7
Cbx1	565.667	721	650.333	620	8
Cbx2	87	76.6667	64	89.6667	3
Cbx3	915.333	1519.67	1108	988.667	8
Cbx4	134.333	155.667	146	189	1
Cbx5	552.667	584.667	554	629	1
Cbx6	3275	2412	2730.67	3233.33	5
Cbx7	1599	1082.33	1287	1562	5
Cbx8	130.333	152.667	145.667	168	1
Cby1	261.667	325.333	300.333	304	6
Cby3	10.3333	8	4	5.66667	3
Cc2d1a	717	589.667	780.333	757.667	2
Cc2d1b	943.333	831.667	878.667	868.333	5
Cc2d2a	5364.33	2553.67	4479.33	6091	2
Cc2d2b	4.66667	3.33333	3.66667	3.66667	5
Ccar1	677	746.667	712	709.667	8
Ccar2	1519.67	1681.67	1618.67	1646.67	6
Ccbe1	16.6667	35	29.6667	33.6667	6
Ccdc102a	18	77.3333	67.3333	69	6
Ccdc103	9.66667	10.3333	12.6667	12	7
Ccdc105	0	0	0.666667	0	9
Ccdc106	97.6667	94.3333	109	108	7
Ccdc107	698	466.333	586.667	620.333	5
Ccdc112	170.667	169.333	170	179	1
Ccdc113	162.333	105	109.333	173	3
Ccdc114	15.6667	17	23	27.3333	7
Ccdc115	189	224.667	197	205	8
Ccdc116	1	2.33333	1.33333	4.33333	1
Ccdc117	308.667	354.667	314.333	321	10
Ccdc12	129	154.333	208.667	160.333	9
Ccdc120	72.3333	50.3333	73	80.6667	2
Ccdc121	0	0	0	1	1
Ccdc122	18.6667	13.3333	28	16.6667	9
Ccdc124	334.333	568.333	441.667	385	8
Ccdc125	44	19	41.6667	56.6667	2
Ccdc126	1046.33	904	883	1077.33	3
Ccdc127	409.333	500.667	475	502.333	4
Ccdc129	1.33333	21.3333	17.3333	11.3333	6
Ccdc13	249	105.333	224.667	195	2
Ccdc130	274.667	258.667	280.667	256	9
Ccdc134	146	197	195.333	216.333	4
Ccdc136	2002.67	859.667	1373.67	1508.33	5
Ccdc137	459	434.667	480	433	9
Ccdc138	221	191.333	251.333	242.667	7
Ccdc14	258	233.333	290.667	293.333	7
Ccdc141	756	368	658	679	2
Ccdc142	7	7	12.6667	13.6667	7
Ccdc144b	0	1.66667	0.333333	0.333333	10
Ccdc146	52.6667	33	68.6667	67.6667	2
Ccdc147	0	0	0	0.333333	1
Ccdc148	25.6667	25.6667	39.6667	37	7
Ccdc149	217	259	288.333	297.667	4
Ccdc15	276	263	297	321	7
Ccdc150	69.6667	60.6667	68	50.6667	9
Ccdc151	17.3333	19.3333	18.3333	21	1
Ccdc152	3	2.66667	0	2	3
Ccdc153	6	2.33333	6	9.66667	2
Ccdc154	39.3333	28.3333	52.3333	34	9
Ccdc155	302.333	152.667	361.333	360.667	2
Ccdc157	505	512	611.667	626.667	7
Ccdc158	153.667	211.667	218.333	184.667	6
Ccdc159	98.6667	86.6667	153.667	152.333	7
Ccdc160	5.66667	3	6	3.66667	9
Ccdc163	236.667	194.667	235.667	215.667	2
Ccdc166	1.66667	1.66667	0.666667	1.33333	3
Ccdc167	99	97.6667	106.667	100.333	9
Ccdc169	2.33333	2.33333	2	2	10
Ccdc17	234.667	244.667	299.333	294.333	7
Ccdc170	0.333333	2	1.66667	0.333333	6
Ccdc171	380.333	228.333	269.333	324.667	5
Ccdc172	1.33333	1.33333	0	1.66667	3
Ccdc173	77	58.3333	76.3333	72	2
Ccdc174	462	508.333	454.333	437.333	10
Ccdc175	1	2	1.66667	0.333333	8
Ccdc177	1787	1858.67	1968.33	1839.33	9
Ccdc178	0.333333	0	0	0	3
Ccdc18	98.3333	87	111	131.333	7
Ccdc180	1.66667	5	1	1.33333	10
Ccdc181	435	456.333	477	475.333	4
Ccdc182	0	0	0	0.333333	1
Ccdc183	8	3.66667	7.33333	11.6667	2
Ccdc184	58.6667	30.6667	27	47.3333	3
Ccdc185	0	0.333333	0	0	10
Ccdc186	2002.33	2076.33	1974.67	2024.67	10
Ccdc187	652	400	528.333	793	2
Ccdc188	0	0.333333	0	0.666667	1
Ccdc189	81.3333	71.3333	80.6667	95.6667	1
Ccdc190	0.666667	3.33333	4	2.66667	4
Ccdc191	362.333	254.667	299	341.333	5
Ccdc22	559	460	482.333	471.667	5
Ccdc24	26	16	26.3333	31	2
Ccdc25	400	477.333	436.333	428	8
Ccdc27	0	0	0	1.33333	1
Ccdc28a	178	98.3333	143.333	127.667	5
Ccdc28b	303	213.667	221.333	262.667	3
Ccdc3	38	6.33333	25	45	2
Ccdc30	207.333	157	156.333	271	1
Ccdc32	277.333	279	269.333	300	1
Ccdc33	5.66667	3	2	5	3
Ccdc34	64	76.6667	85	70.3333	9
Ccdc36	3	1	4	2.33333	9
Ccdc38	0.666667	0.666667	1.33333	0	9
Ccdc39	307	262	324.667	355.667	2
Ccdc40	13.3333	11	16	19.3333	7
Ccdc43	194.667	319.667	253.667	220.333	8
Ccdc47	2196.33	2600	2433	2247.67	8
Ccdc50	1155.33	1861.67	1488.33	1718.67	6
Ccdc51	229.333	207.333	229	196.667	9
Ccdc53	148	225.667	235.333	211	4
Ccdc57	496.333	314.667	394.667	420.333	5
Ccdc58	56	102.333	81.3333	76.6667	6
Ccdc59	177.667	202.333	190.667	182.333	8
Ccdc6	3349.67	3082.67	3845.33	3343.67	9
Ccdc60	3.33333	2.33333	2.33333	2.33333	3
Ccdc61	82	112.333	92.6667	121	1
Ccdc62	434.667	311.333	445.333	441.667	2
Ccdc63	32.6667	26	33	41.6667	2
Ccdc65	432	367.333	398	463.333	2
Ccdc66	1127.67	928	1063.67	1114.67	2
Ccdc68	23	12	28	31.3333	2
Ccdc69	4	7.33333	14.6667	21.6667	7
[truncated: 17,168 more rows]
