# Supplementary material for: Integrated bioinformatics analysis of retinal ischemia/reperfusion injury in rats with potential key genes
Source: BMC Genomics. 2024 Apr 15;25:367. doi: 10.1186/s12864-024-10288-0 (PMC11017533; doi:10.1186/s12864-024-10288-0)
Supplement: Supplementary file 14 — Supplementary Material 14. [file 12864_2024_10288_MOESM14_ESM.xlsx]

## Sheet: Sheet1
suplementery table 14 Trend_change_mRNA
	gene	control	24h	72h	7d	mRNA_cluster
1	A2m	226.333	691	2336.67	1750.67	7
2	A2ml1	1	7.66667	2.33333	17	1
3	A4gnt	0	0.666667	0	1	1
4	Aaas	262.667	266	317.667	303.333	7
5	Aadacl4	0	0	0	0.333333	1
6	Aadat	148.333	239.667	523.667	392.667	7
7	Aaed1	585.333	537	645	616	7
8	Aamdc	63.3333	67.3333	75.6667	78	7
9	Aard	8	6.33333	10.6667	9.66667	7
10	Abca14	3.66667	3	5	4.66667	7
11	Abca15	0	0.333333	0	0.666667	1
12	Abca16	2	1.66667	1	3	1
13	Abca3	1313	1342.67	1960.67	1850	7
14	Abcb10	458	464	472.333	505.667	1
15	Abcb4	61.3333	92	155.333	120.667	7
16	Abcb6	925	907	1098.33	1161	7
17	Abcb8	864.667	799.333	930.667	1021.33	7
18	Abcc10	485.333	457.667	508.333	533.333	7
19	Abcc6	8.66667	12.3333	19.3333	18.3333	7
20	Abcc9	159.667	183.333	222.333	220.667	7
21	Abcd1	171	185	273	264.333	7
22	Abcd3	1151.33	1156.67	1169.33	1405	1
23	Abcg1	2290.33	2031.33	3321	2831.33	7
24	Abcg3	35.3333	25.6667	116.667	78.6667	7
25	Abcg3l1	42.3333	54.3333	103.667	107.667	7
26	Abcg3l4	3.33333	8.66667	23	24.6667	7
27	Abcg5	6.33333	4	11.6667	12	7
28	Abcg8	0	0.333333	1.33333	1.33333	7
29	Abhd15	18	12.6667	64	57	7
30	Abhd16a	667	658.333	718	841.333	1
31	Abhd2	723.667	770.333	1192.33	1160.67	7
32	Abhd4	1192	904	1748.67	1468.67	7
33	Abi3	19	16	104.333	114	7
34	Abi3bp	177.333	86	317.667	321.667	7
35	Ablim1	5675	5854.67	6293	7059	1
36	Abr	1564.33	1590	1637	1915.67	1
37	Ac1576	3	2.66667	4.33333	5.33333	7
38	Acaa1	343.333	350.667	374.667	399.333	7
39	Acad8	264.333	256.667	320.667	306.667	7
40	Acadsb	348.667	320	332	388.333	1
41	Acan	17	4.66667	5.66667	89.3333	1
42	Acap1	3.66667	40.3333	35.3333	79	1
43	Acat2	150	211	99.3333	242.333	1
44	Acat2l1	12	11.6667	14	30.3333	1
45	Accsl	8	14	10.6667	15.6667	1
46	Ace2	3	4	10.3333	13	7
47	Ache	576	720.333	830.333	941.333	7
48	Ackr2	0.666667	1.33333	0.333333	2	1
49	Ackr4	1	0.666667	0	1.66667	1
50	Acot1	13.3333	9.66667	9.66667	16	1
51	Acot3	117.333	104	135.333	147.667	7
52	Acox2	0	0.333333	0.666667	1	7
53	Acox3	565.333	605.667	642	676.333	7
54	Acp5	3	31.6667	56	73	7
55	Acsbg1	8.33333	11.3333	32	39.6667	7
56	Acsf2	141.667	103.667	217.667	224.667	7
57	Acsf3	294.333	293.667	381.667	355.667	7
58	Acta2	27.6667	47.6667	192	347	7
59	Actc1	25.3333	31.3333	16.3333	43	1
60	Actg2	0.666667	1.66667	2.66667	5.33333	1
61	Actl6b	210	201	189.667	232.333	1
62	Actn3	1.33333	2	7	5.33333	7
63	Actr5	214.333	213.333	287.667	280.333	7
64	Acy3	32.3333	34.6667	56.6667	53.6667	7
65	Acyp2	76.3333	77.6667	91.6667	87.6667	7
66	Adam10	985.667	1071.67	1297.33	1274.67	7
67	Adam15	669.667	685.333	880	933	7
68	Adam18	0	0	0.333333	1	1
69	Adam5	1.66667	1	1.66667	4.33333	1
70	Adam6	0	0	0	0.333333	1
71	Adamdec1	0	0	0	0.666667	1
72	Adamts10	268	235.667	428	461	7
73	Adamts13	2.33333	4	9.33333	40.6667	1
74	Adamts14	4.66667	4.33333	8.66667	26.3333	1
75	Adamts17	104.333	126.333	179.333	215	7
76	Adamts18	173	85.6667	294	296	7
77	Adamts5	1181.67	964	1569.33	1436.33	7
78	Adamts8	3	5.33333	7	9.33333	7
79	Adamtsl3	120	80	165	230.667	7
80	Adamtsl4	351.333	273.667	459	758	1
81	Adamtsl5	113	78	148	141	7
82	Adap1	197	190.667	143.667	248.333	1
83	Adap2	17.6667	24.3333	105	107	7
84	Adat1	115.667	118.333	124.667	132	7
85	Adat2	48.6667	46	67.3333	65.6667	7
86	Adat3	66	68.3333	68.3333	74.3333	1
87	Adgra2	1176.33	950.333	1823	1512.33	7
88	Adgre1	19	205.667	554	693	7
89	Adgrf5	225.333	234	293.333	277	7
90	Adgrg1	520.667	806	1506.33	1134.67	7
91	Adgrg5	1.66667	8	19.3333	40.6667	1
92	Adgrl4	32	59.3333	94.3333	90.3333	7
93	Adgrv1	15539.7	16047	17133	17701.3	7
94	Adhfe1	40	31.3333	32.6667	46	1
95	Adi1	158.667	125.333	208.333	260	7
96	Adig	0	0	0	0.666667	1
97	Adipoq	0	0	0	0.333333	1
98	Adora1	534	578.333	449	650.333	1
99	Adora3	0	0	0	0.666667	1
100	Adra1a	111.667	91	91.3333	143.667	1
101	Adra1b	37.3333	29.3333	33	47.3333	1
102	Adra2c	24.6667	14.6667	20.3333	35.6667	1
103	Adrb2	30.3333	30.3333	43	58.6667	1
104	Adtrp	1.66667	1	3	3.33333	7
105	Aes	1178.33	1226	1296	1278.67	7
106	Afap1l2	16.3333	26.3333	41.3333	42.3333	7
107	Afmid	29	32	51.6667	65	7
108	Aga	226.667	218	358.667	307	7
109	Agfg2	137.333	142	117.333	188.667	1
110	Aggf1	466.667	482.667	537.333	563.333	7
111	Agmat	7.33333	4.66667	10.6667	16.3333	1
112	Agr2	0.333333	3.33333	3	11	1
113	Agr3	1	9	5.33333	13.3333	1
114	Agrp	40	41.3333	62	61.6667	7
115	Agtrap	294	268	319.333	316.667	7
116	Ahcyl1	3287.67	3110	3244.67	3641.33	1
117	Ahcyl2	1072	1144.33	1600.33	1482.33	7
118	Ahi1	2985	2831.67	2683.67	3161.33	1
119	Ahnak2	799.333	813	945	1238.33	1
120	Ahrr	0.666667	1	0.333333	1.66667	1
121	Aif1l	367.333	171	565.667	431.667	7
122	Aim2	20.6667	29.3333	52	92.3333	1
123	Aire	0	0.333333	0.333333	1	1
124	Ak9	14	16	18.6667	28.3333	1
125	Akap10	1553	1598.33	1477.67	1608.33	1
126	Akap17a	889.667	904	892.667	925	1
127	Akap3	11.3333	17	20.6667	26	7
128	Akap7	171	201.333	231.667	258	7
129	Akp3	0.666667	1	0.666667	1.33333	1
130	Akr1b10	10.6667	9.33333	13.3333	15.3333	7
131	Akr1c14	2.66667	5	7.33333	12.6667	1
132	Akr1c19	105.333	33	214	188	7
133	Akr1c2	0	0	0	0.333333	1
134	Akr7a3	12.6667	9.66667	15.6667	14.6667	7
135	Aldh18a1	19.3333	25.3333	18.3333	37	1
136	Aldh1a2	2.33333	0.333333	0.666667	7	1
137	Aldh3a1	15.6667	126	92.3333	216	1
138	Aldh6a1	475.667	449	746.667	666.333	7
139	Aldoart2	0	0	0.666667	0.333333	7
140	Alg6	522.333	553	518.667	580.333	1
141	Alk	199.333	174	406.333	390	7
142	Alox12	3.66667	5	14.3333	11.6667	7
143	Alox15b	2.66667	2.66667	3.33333	10.6667	1
144	Alpk2	4.66667	8.66667	8.33333	16	1
145	Alpk3	6.33333	7	59.6667	72	7
146	Alx4	0	0	0.333333	2.33333	1
147	Amacr	171.333	139.667	271.667	216.667	7
148	Amdhd1	0.666667	1	0	1	1
149	Amelx	0	0	0.333333	0.333333	7
150	Amer1	230.667	216.667	255.667	282.667	7
151	Amer3	54.6667	40.3333	39.3333	72.6667	1
152	Amot	138	125	150	149.333	7
153	Amt	229.667	217.333	238.667	277.667	1
154	Amz1	27.6667	23.6667	43.3333	65.6667	1
155	Amz2	1046.67	1054.33	1075.33	1181.33	1
156	Angel1	506.667	486.667	492.667	601.333	1
157	Angptl1	4.66667	0.666667	10.3333	7	7
158	Angptl8	0	0	0	0.333333	1
159	Ankar	16	17.6667	13	21	1
160	Ankh	966.333	1163.67	1399.67	1401	7
161	Ankmy1	48	38.3333	64.6667	107	1
162	Ankrd12	5108.67	5293	5627.33	5937.33	7
163	Ankrd17	5379.33	5289.67	5191	5528.67	1
164	Ankrd63	2.66667	2.66667	7.33333	6.66667	7
165	Ankrd65	0	0	0	0.333333	1
166	Anks3	664.333	706.667	797	815.667	7
167	Ankub1	1.33333	0.333333	2.33333	4.66667	1
168	Ano9	1	0	0	2.66667	1
169	Antxr1	87.3333	123	286.667	292	7
170	Anxa10	0	0.333333	0	0.666667	1
171	Anxa3	55.3333	236.667	576.333	859	7
172	Anxa9	159.667	166.667	143.333	252.667	1
173	Aox3	0	0.666667	0.333333	2.33333	1
174	Ap1m2	2.66667	3	3.33333	3.66667	7
175	Ap3d1	3487.33	3503	3742	3652.33	7
176	Ap3m2	488.333	421.333	474	594.333	1
177	Ap4m1	266.667	253.667	322.667	310.667	7
178	Ap5m1	1199.33	1226	1162.33	1297.33	1
179	Ap5z1	349.667	295	412.667	395.667	7
180	Apba2	533.333	410	400.667	624.667	1
181	Apbb2	935	962.667	883.333	979	1
182	Apcdd1l	11.6667	8.33333	9	14.3333	1
183	Aplnr	39	24.6667	71.6667	101	7
184	Apobec1	6.33333	34.6667	260.667	145	7
185	Apoc1	15	4.66667	29.6667	24.6667	7
186	Apoe	3661.67	2429.67	13509.7	10174	7
187	App	3935.67	4943	7363.33	6622	7
188	Aqp11	28.3333	25	26	35.6667	1
189	Ar	10	11.3333	12	20	1
190	Arglu1	735	636.667	686.333	838	1
191	Arhgap15	34.3333	81.6667	90.6667	157	1
192	Arhgap17	725.333	797	1082.67	965.333	7
193	Arhgap4	171.667	162.667	248.667	298.333	7
194	Arhgef1	740	729	962.333	976	7
195	Arhgef10	299	339.333	514.667	480.667	7
196	Arhgef18	700.333	667.667	822.667	822.667	7
197	Arhgef19	346.667	367.333	641.667	538.333	7
198	Arhgef4	620.667	570.667	591.667	942.333	1
199	Arhgef40	854.667	791.667	1377.33	1131.67	7
200	Arhgef6	114	122.667	234.667	246.333	7
201	Arl14epl	0.333333	0.666667	0	0.666667	1
202	Arl15	346.333	361	440.667	398.333	7
203	Arl2	233	251.667	287.667	295	7
204	Arl2bp	1639.33	1715	1661	1727.33	1
205	Arl4c	238	220.667	241.667	317.667	1
206	Arl6	1985	2023.33	1947.67	2070	1
207	Armc12	0	1	0	2	1
208	Armc2	346.333	269	417.333	548	1
209	Armc3	0.333333	2.33333	4.66667	4.66667	7
210	Armc7	275	267	323	310.333	7
211	Arsa	535.333	435.667	725	654.667	7
212	Arsb	229.667	272	377.667	321	7
213	Arse	403	332.333	518.333	547.333	7
214	Arsg	616.333	544	658.667	895.667	1
215	Arsk	143.333	139	161.333	152.667	7
216	Art2b	0	0	0.333333	5.66667	1
217	Art4	0	0.333333	2	5.33333	1
218	Arvcf	771	611.667	1045.33	920.333	7
219	As3mt	186.333	164	247	263	7
220	Asap1	1307.33	1223	1162.67	1523.33	1
221	Asap2	1958	2401.67	2818.67	3043.33	7
222	Asb10	1	0.333333	3	2.33333	7
223	Asb18	2.66667	2	1.66667	5	1
224	Asb7	322.333	293.667	350.667	354.333	7
225	Asgr2	3.33333	3	8.33333	10.6667	7
226	Asic5	0	0	0	0.333333	1
227	Aspa	34.3333	16	84.3333	74	7
228	Aspn	0	0	0	1	1
229	Aspnl1	0	0	0	0.666667	1
230	Atg10	108.333	87.3333	135.333	159.333	7
231	Atg2a	1215.67	1099.33	1350	1296	7
232	Atp10a	50.6667	48.3333	61	73.3333	7
233	Atp10b	1.66667	1.33333	2.33333	2	7
234	Atp12a	0.333333	0	1.33333	2.66667	1
235	Atp13a2	1849	1786.33	2021.33	1929.67	7
236	Atp13a5	5.66667	6	2	8.66667	1
237	Atp1a1	8348.33	8320.67	8906.67	9611	1
238	Atp23	71	75.6667	107	91.6667	7
239	Atp2a2	5818	6054	5403	6267.67	1
240	Atp2a3	18	22.6667	35.6667	88.3333	1
241	Atp2b4	470.667	421	608.333	759.333	7
242	Atp2c2	3	3.66667	2.66667	6.33333	1
243	Atp6v0d2	0.666667	0.666667	0	4.66667	1
244	Atp6v1c2	29.3333	34.3333	79	66	7
245	Atp6v1e2	6.33333	6.33333	8.66667	10.3333	7
246	Atp8a2	6952.33	5903	6783.33	8680.33	1
247	Atp9a	1773.67	1592.33	1687	1966.33	1
248	Atp9b	1347.33	1354.67	1556	1504	7
249	Atpaf2	348.333	350	406	407.333	7
250	Atrip	250.667	265	218.333	276.333	1
251	Atxn3	684.667	690.333	781.333	739	7
252	Atxn7l2	287.333	236	333.667	403	7
253	Atxn7l3	950	1068.67	981.667	1154.33	1
254	Avil	104	103.333	164.333	142.333	7
255	Axdnd1	13.3333	11.6667	10	16.3333	1
256	Axin2	279.333	310	296.333	373.333	1
257	Azgp1	0	0	0	0.333333	1
258	B3galt5	300	350	415	512	7
259	B3gnt7	7.33333	18.3333	48	37.3333	7
260	B3gntl1	560.667	607	662	716	7
261	B4galt1	572.333	582.333	654.333	652.667	7
262	B4galt2	250	261.667	216.333	266.333	1
263	B4galt7	232	260.667	302.333	293.667	7
264	Baalc	148	125	124.333	174.333	1
265	Bahd1	460.333	488.333	511.333	581	1
266	Baiap2l1	83	82.6667	75	94.3333	1
267	Bambi	42.6667	46.6667	54.6667	52	7
268	Banf2	0	0	0.333333	0.333333	7
269	Bank1	3.66667	6.33333	8	43.3333	1
270	Bbc3	25	30.6667	41.6667	47.3333	7
271	Bbof1	110	94	108.333	137.667	1
272	Bbox1	0	0	0	0.333333	1
273	Bbx	467.667	470	498.667	536.333	1
274	Bcas3	833.667	738	1060.33	1047.33	7
275	Bckdha	345.667	300.667	425	402	7
276	Bcl11b	35	17.3333	17.6667	65.3333	1
277	Bcl2	28	30.3333	35.6667	45	1
278	Bcl2l14	0	1	5	14	1
279	Bcl9l	1341	1139.33	1663.33	1692.33	7
280	Bco2	5.33333	20.6667	42	37.3333	7
281	Bcorl1	325.333	317.667	351.333	381	7
282	Bdh2	26.3333	29	68.6667	50.6667	7
283	Bdp1	2428.67	2342	2581.33	2542.67	7
284	Bean1	21.6667	26.6667	48.6667	41	7
285	Becn2	0	0	0	0.333333	1
286	Bend4	668.333	1026.33	1970.33	1425.67	7
287	Bend7	94.3333	93.6667	101.333	113	1
288	Bfar	410.333	454.333	489.667	532.333	7
289	Bgn	31.6667	101	165.667	811.667	1
290	Bhlhb9	853.667	908	943.667	982	7
291	Bhmt	3.66667	2.66667	2.66667	4.33333	1
292	Bicc1	83.3333	108	112.333	147.333	1
293	Bicdl1	3470	3425	3364	3535	1
294	Bin2	12.6667	38.3333	170.333	212.667	7
295	Blcap	915	896.667	982.667	1057.67	7
296	Blk	0	0	1.66667	18	1
297	Blnk	21.6667	15	167.333	165	7
298	Blvra	187.333	195	185	199	1
299	Bmp6	23.6667	21	36	54	1
300	Bmp8b	0.333333	0.333333	0.333333	2	1
301	Bmpr1b	295.333	113.667	649.667	483	7
302	Bmyc	124	126	121.667	135.333	1
303	Bnc1	0	0.333333	0	2	1
304	Bnc2	97.6667	133.667	89	209.333	1
305	Bnip3l	2013	2030.67	2278	2251.67	7
306	Bok	94.6667	125	84.6667	130	1
307	Bora	360.333	311.333	359.333	438.667	1
308	Bphl	137.333	149.667	174	176.667	7
309	Bpifa3	0	0	0	1	1
310	Bpifa5	0	0	0	1.66667	1
311	Bpifb4	7.66667	10.6667	6.33333	13	1
312	Brat1	368.333	393.667	389.667	456	1
313	Brd1	1400.33	1382.67	1576.67	1485	7
314	Brdt	0	0	0	0.666667	1
315	Bricd5	7	8.33333	6.33333	8.66667	1
316	Brms1l	234.667	218.333	239.667	261.667	1
317	Brpf1	1336.67	1220	1543.67	1536.33	7
318	Brpf3	561.667	645.333	779	778.667	7
319	Brs3	0	0	0	1	1
320	Bscl2	535.667	584.667	593.667	643.667	1
321	Bsg	4683.33	4757	5411	5404.67	7
322	Bsnd	16.3333	11.3333	23	24.3333	7
323	Btbd18	0	0	0.333333	0.333333	7
324	Btbd2	686.333	685.333	668	725.667	1
325	Btn1a1	0.666667	1.33333	0.333333	1.66667	1
326	Btn3a2	0	0	0	0.333333	1
327	Btnl2	0	0.666667	0	1	1
328	Btnl9	0	0	0	1.66667	1
329	C1d	406	458.667	412.333	465.333	1
330	C1H9orf66	0	0	0	0.666667	1
331	C1qa	30.3333	112.333	654	1042	7
332	C1qb	17	109	521	650.667	7
333	C1qc	23.3333	198	602.333	853.667	7
334	C1ql1	492.333	412	519	639.667	1
335	C1qtnf5	24	32.6667	64.6667	58	7
336	C1qtnf6	13.6667	30.3333	47.3333	79.6667	1
337	C1qtnf7	2	0.333333	0.666667	3.33333	1
338	C1qtnf9	0	0.333333	1.66667	1.33333	7
339	C2	92	395.667	830	1408.33	7
340	C2cd2	861	807	1038.67	977.333	7
341	C2cd3	1626.33	1608.33	1654	1657.67	7
342	C3	168	4039.33	3810.33	8520.33	1
343	C4a	4.66667	5.33333	6.66667	64.6667	1
344	C4b	14.6667	18.3333	48	232	1
345	C6	0	0.333333	15.3333	8.66667	7
346	C7	40.3333	42.3333	116.667	190.667	7
347	C8g	96.3333	87	151	146.333	7
348	Caap1	315.333	308	341.667	331.667	7
349	Cabp7	7.33333	4.66667	4	12.3333	1
350	Cacna2d1	1647.33	1840.33	1486	2026.33	1
351	Cacnb1	456	445.667	411.333	590.333	1
352	Cacng6	4.33333	1.33333	2	8.66667	1
353	Cadps2	497	449.667	479.667	559	1
354	Calcb	0.333333	1.66667	1.33333	9	1
355	Calcrl	79	101.667	134.333	183.667	7
356	Calhm1	1	0.666667	2	1.66667	7
357	Calhm2	22.6667	37.6667	64.6667	59	7
358	Calhm3	4	2.66667	6	7.33333	7
359	Calml4	8.66667	7.33333	20	17.6667	7
360	Calml5	0.666667	0.666667	1.33333	1	7
361	Camk1d	1695.33	1501	1992	2384.67	7
362	Camsap2	2802.33	2983	2916	3149.33	1
363	Cand2	210	234	257.667	276	7
364	Cap2	207	219.333	186.333	229.333	1
365	Capn11	1.33333	1.33333	0	2.66667	1
366	Capn12	5.33333	8	4	9.66667	1
367	Capn13	1.33333	2.33333	1.33333	7.33333	1
368	Capn5	220	221.667	280.667	365.667	1
369	Car1	0.333333	0.333333	0.666667	1.33333	1
370	Car11	1045	944.667	964.667	1153.67	1
371	Car12	53.3333	80	113	149.667	7
372	Car3	2.66667	23	15.3333	158.333	1
373	Car9	6.66667	100.333	71	298.667	1
374	Card11	18.6667	58.6667	129.667	181.667	7
375	Card14	4	29.3333	60	64	7
376	Casd1	565.333	548.667	548.667	610.667	1
377	Cask	458	471	419.667	486.667	1
378	Casp2	663.333	696.333	797	794.333	7
379	Casp9	278.667	301.333	336.333	336.333	7
380	Casq1	14	8.66667	10.3333	20	1
381	Casr	0.666667	0	0.666667	2	1
382	Catip	7	11.3333	22	27.3333	7
383	Catsper3	5	1.66667	8	11.6667	7
384	Catsperb	5.66667	7.33333	9	11.3333	7
385	Catsperd	67	56.3333	79.6667	88.3333	7
386	Catsperg1	22.6667	12	32.6667	46	7
387	Cav2	1149.67	653.333	1748.67	1347	7
388	Cbln1	100	99	88.3333	147	1
389	Cbln3	0.666667	0.666667	0.333333	2	1
390	Cbln4	66.3333	65	56.6667	76	1
391	Cbr3	4.33333	2.66667	7.66667	10.3333	7
392	Cbwd1	170	179.667	187	200.667	7
393	Cbx4	134.333	155.667	146	189	1
394	Cbx5	552.667	584.667	554	629	1
395	Cbx8	130.333	152.667	145.667	168	1
396	Ccdc103	9.66667	10.3333	12.6667	12	7
397	Ccdc106	97.6667	94.3333	109	108	7
398	Ccdc112	170.667	169.333	170	179	1
399	Ccdc114	15.6667	17	23	27.3333	7
400	Ccdc116	1	2.33333	1.33333	4.33333	1
401	Ccdc121	0	0	0	1	1
402	Ccdc138	221	191.333	251.333	242.667	7
403	Ccdc14	258	233.333	290.667	293.333	7
404	Ccdc142	7	7	12.6667	13.6667	7
405	Ccdc147	0	0	0	0.333333	1
406	Ccdc148	25.6667	25.6667	39.6667	37	7
407	Ccdc15	276	263	297	321	7
408	Ccdc151	17.3333	19.3333	18.3333	21	1
409	Ccdc157	505	512	611.667	626.667	7
410	Ccdc159	98.6667	86.6667	153.667	152.333	7
411	Ccdc17	234.667	244.667	299.333	294.333	7
412	Ccdc18	98.3333	87	111	131.333	7
413	Ccdc182	0	0	0	0.333333	1
414	Ccdc188	0	0.333333	0	0.666667	1
415	Ccdc189	81.3333	71.3333	80.6667	95.6667	1
416	Ccdc27	0	0	0	1.33333	1
417	Ccdc30	207.333	157	156.333	271	1
418	Ccdc32	277.333	279	269.333	300	1
419	Ccdc40	13.3333	11	16	19.3333	7
420	Ccdc61	82	112.333	92.6667	121	1
421	Ccdc69	4	7.33333	14.6667	21.6667	7
422	Ccdc71	342.333	395.667	479	453.333	7
423	Ccdc77	60	114.333	85.3333	141.667	1
424	Ccdc80	72.3333	107.333	227.333	254.333	7
425	Ccdc88c	243.333	260.333	273.333	343.667	1
426	Ccdc93	492.333	558.333	661.333	683	7
427	Ccdc97	653	704	787.667	799.667	7
428	Ccl1	0.333333	0.666667	0	1	1
429	Ccl11	0	0	0	5	1
430	Ccl22	0	7.33333	0.666667	13	1
431	Ccl28	0	0	0.333333	0.333333	7
432	Ccl5	2.66667	9	6.66667	13.6667	1
433	Ccni	2976.33	2908.33	3309.33	3157.67	7
434	Ccnk	645	621.333	712	698	7
435	Ccr4	0	1	0.666667	5.66667	1
436	Ccr6	0.333333	8.33333	11.3333	42.3333	1
437	Ccr7	0	4.66667	7.66667	16.3333	1
438	Ccr8	0	0.333333	0	1.66667	1
439	Ccs	325	311.667	361	346.333	7
440	Ccsap	324.667	271.667	257.667	389.667	1
441	Cct6b	49.3333	53.3333	61	77.3333	1
442	Cd109	10	20	45	42.6667	7
443	Cd160	0	0	1.66667	1	7
444	Cd163l1	0.333333	2	4.33333	9.33333	1
445	Cd180	10	42.6667	154.667	159	7
446	Cd19	16	10.3333	10.6667	82.3333	1
447	Cd1d1	19.3333	29.6667	56.6667	92.3333	7
448	Cd2	0.333333	6	6	14.6667	1
449	Cd200	417.333	464.333	321.333	507.667	1
450	Cd22	4.33333	8.33333	53	157.667	1
451	Cd226	30.3333	27.6667	21	58.3333	1
452	Cd247	0	4	3.66667	15.3333	1
453	Cd27	1.33333	3.33333	1.66667	12.3333	1
454	Cd28	3.66667	16.3333	9.33333	33	1
455	Cd300lg	0	0.333333	0	0.666667	1
456	Cd34	18.6667	12.6667	85.3333	120.333	7
457	Cd37	22	75.6667	144	170	7
458	Cd3d	0.666667	3.33333	2	8	1
459	Cd3e	0.666667	10	4	31.6667	1
460	Cd3g	0.333333	4	3	30.3333	1
461	Cd4	108.667	71.6667	299	805	1
462	Cd40	3.66667	11.6667	16	29.6667	1
463	Cd40lg	0	1.33333	0	1.66667	1
464	Cd5	0.666667	4	4	16.6667	1
465	Cd5l	0	0	0	3	1
466	Cd6	3	11	26.3333	52.6667	1
467	Cd68	8.66667	118	323	294	7
468	Cd7	0.666667	0	5.66667	10.6667	7
469	Cd72	3.33333	16.3333	18.3333	31	1
470	Cd74	14.6667	227.667	768.667	4843.33	1
471	Cd79a	0	0.333333	0.333333	25.6667	1
472	Cd79b	0.333333	1.66667	0.666667	27	1
473	Cd81	1127.33	1591	2892.33	2532.33	7
474	Cd84	12.6667	25.3333	220.333	163.333	7
475	Cd86	2	6	24.3333	27.3333	7
476	Cd96	2.66667	6	4.66667	17	1
477	Cdc14a	788.333	669	920.667	874.333	7
478	Cdc25b	103.667	108.333	104.667	133.667	1
479	Cdc42bpb	2850	2910.67	2980.67	3176.67	1
480	Cdc42bpg	396	376	592	574.667	7
481	Cdc42ep4	581	639	617	684.667	1
482	Cdcp2	0.333333	0.666667	3.66667	4.66667	7
483	Cdh13	148	308.333	586.667	478.333	7
484	Cdh16	0	0	0	0.333333	1
485	Cdh23	17.3333	22.6667	61.3333	64	7
486	Cdhr4	20.6667	19.3333	45.3333	63	7
487	Cdhr5	1.33333	1	3.66667	4.33333	7
488	Cdk10	835.333	846	956	932	7
489	Cdk12	2561.67	2512	2804	2703	7
490	Cdk16	2101.33	2115.67	2125.67	2258.67	1
491	Cdk17	1015	856	1175.67	1138	7
492	Cdk19	1152	1218.33	1506	1397.33	7
493	Cdk5rap2	849.667	649.667	1377.33	1195	7
494	Cdkl1	81	60.6667	58.3333	97.3333	1
495	Cdkl2	384	405.333	438	592.333	1
496	Cdkl3	314	358.667	394.333	451.667	7
497	Cdkl5	370.667	314	333.333	529.667	1
498	Cdkn2a	0.666667	1	0.666667	3.33333	1
499	Cdkn2b	2.66667	29.3333	39	130.667	1
500	Cdo1	72.6667	66	84.6667	97	7
501	Cdx1	0	0	0.666667	1.66667	1
502	Cdyl2	251.333	290	261.333	330.667	1
503	Celsr2	3177.33	1400.67	4938	4033.33	7
504	Cep295nl	227.333	127.667	360.667	383.667	7
505	Cep68	642.667	671.667	689.333	748.333	1
506	Cers3	1	0.666667	0.333333	3	1
507	Ces2i	1.66667	1	2.33333	2.66667	7
508	Cfap161	0	0.333333	1	1.33333	7
509	Cfap206	0	0.333333	0	0.666667	1
510	Cfap221	1	1.66667	1	2	1
511	Cfap43	10.6667	18.3333	13	31	1
512	Cfap45	1	1.33333	2.66667	2	7
513	Cfap52	34	35	45.6667	59.6667	1
514	Cfap53	66.3333	74.6667	65.6667	85.3333	1
515	Cfap57	10	9.33333	10	16	1
516	Cfap61	368.667	335	275.667	629.333	1
517	Cfap70	97.3333	123.333	141.667	203.333	1
518	Cfap73	0	0.333333	0.333333	0.666667	1
519	Cfap74	34.3333	18.3333	17.6667	45	1
520	Cfap77	0	0	1	0.666667	7
521	Cfap97	324.667	355.667	401	403.333	7
522	Cfh	164.333	380.333	1841.67	1221.33	7
523	Cfp	316.333	325.667	358.667	423	1
524	Cftr	0.333333	0.333333	0.333333	1	1
525	Cgnl1	583.333	621.667	1583.33	1146	7
526	Chchd10	373.667	380.333	427.333	467.667	7
527	Chd4	6258	5823	7193	7152.67	7
528	Chfr	504.667	495.333	549.333	545	7
529	Chn2	110	91	125.667	142.333	7
530	Chrdl2	1.66667	1.33333	1	4	1
531	Chrm4	38	28	85.6667	63.6667	7
532	Chrna5	30.3333	28.3333	23.6667	36	1
533	Chrne	27.3333	32	16.3333	34.6667	1
534	Chst10	323.333	288	294	392.667	1
535	Chst2	1444.33	1222.33	3892.67	3133.33	7
536	Chst4	0	0	0.333333	0.333333	7
537	Cilp	15	29.3333	14	94	1
538	Cited4	48	56.6667	62.3333	81.6667	1
539	Ciz1	667	648.333	767.667	729.333	7
540	Ckm	3.66667	4.66667	7.66667	8.66667	7
541	Ckmt2	0.666667	0.666667	0	1.33333	1
542	Clca1	0	0	0.333333	0.666667	7
543	Clca4	0	0	0	0.333333	1
544	Clcn5	174	180.667	166.667	202.333	1
545	Cldn11	18.3333	8	31	29	7
546	Cldn20	0	0	0.333333	0.333333	7
547	Cldn22	0	0	1.66667	1.33333	7
548	Cldn23	32	37.6667	49	60	7
549	Cldn3	0	0.666667	0.333333	1	1
550	Cldn5	81.6667	33	168.333	182.333	7
551	Cldn9	61	5.33333	63.6667	149	1
552	Clec10a	9	25.6667	104	113	7
553	Clec12a	1.33333	25.6667	93.3333	61	7
554	Clec2d2	0.333333	4	20	13	7
555	Clec2h	0	1	0.333333	1.33333	1
556	Clec3b	20.6667	11.3333	43.3333	58.6667	7
557	Clec4a	1.33333	4.33333	22.3333	19.6667	7
558	Clec9a	0	2.66667	5	30.6667	1
559	Clic2	22.6667	20.3333	25	31.6667	1
560	Clic6	22.3333	18	35	27.6667	7
561	Clip4	930.333	923.667	1057.33	1025.33	7
562	Clk2	1128	1135.67	1191	1187	7
563	Clmn	117.333	89	178.667	154.667	7
564	Clnk	3.33333	2.33333	2.33333	5.33333	1
565	Clrn1	8	15.6667	29.6667	40	7
566	Clta	2325	2386.33	2664.67	2581	7
567	Cltb	542	551.667	589.333	628	7
568	Clu	4723.67	14118.7	36781.7	35542.3	7
569	Clybl	34.6667	45.3333	73.6667	58	7
570	Cma1	0	0	0	0.333333	1
571	Cmip	1496	1389	1467.67	1659.67	1
572	Cmklr1	3.66667	48.3333	146.667	150.333	7
573	Cnksr1	9.33333	10	18.6667	17	7
574	Cnn1	3.33333	4.66667	8.33333	8.66667	7
575	Cnnm3	1141	1089.67	1226.33	1264	7
576	Cnpy3	358.333	425	487	504.333	7
577	Cntn1	3502.67	3634.33	4103	4197	7
578	Coasy	386.667	399.667	447.333	453.667	7
579	Cog1	1780.33	1778	1851.33	1933	1
580	Cog3	1486.67	1414.67	1532.67	1646.33	1
581	Col12a1	223	235	275	625.333	1
582	Col14a1	48	24	32.6667	114	1
583	Col16a1	251	75.3333	395.333	712.333	1
584	Col1a1	26	63.6667	201.333	3799.33	1
585	Col1a2	20.6667	4	18.6667	46.6667	1
586	Col26a1	1.33333	0.333333	2.33333	3.66667	7
587	Col27a1	1140.33	898	1212.33	1665.67	1
588	Col28a1	6.33333	8	5.33333	9.33333	1
589	Col3a1	8.66667	56	274.333	773.333	1
590	Col4a4	103.667	100.333	258.333	209.333	7
591	Col5a1	325.333	532.667	952.667	1200	7
592	Col5a2	182	79.6667	195.333	685.667	1
593	Col6a3	9.33333	72	73.3333	480	1
594	Col6a5	162.667	80.3333	120.667	233.667	1
595	Col7a1	48.6667	37	72.6667	103.333	7
596	Col8a1	29.3333	93.6667	104	370.667	1
597	Colec10	0	0	0	0.333333	1
598	Colq	22	15	11.6667	30.3333	1
599	Coq4	115.667	111	124.667	141	1
600	Coq7	104.667	110.667	122.333	127.667	7
601	Coro2a	153.667	127.333	138.667	233.333	1
602	Coro6	199.667	86.6667	165.333	329.333	1
603	Cort	1	2	1.33333	2.66667	1
604	Cox19	282	297	340.333	322.333	7
605	Cox7b2	0	0	0.333333	0.666667	7
606	Cox8b	0.333333	0	0	1.33333	1
607	Cpa3	0	0	0	1	1
608	Cpa5	1.33333	0	0.666667	3.33333	1
609	Cpn1	0.333333	0.333333	0	0.666667	1
610	Cpq	55.6667	72.6667	126.667	130	7
611	Cpsf1	1166.33	1191.67	1412.33	1395	7
612	Cpz	17	13.6667	18.6667	29.6667	1
613	Cr2	4.33333	4	3.66667	62.3333	1
614	Cracr2a	15	18	22.6667	27.6667	7
615	Creb3l3	0	0.333333	0.333333	1	1
616	Creb5	116	158.333	272.333	223.333	7
617	Crebbp	3993.67	3691.33	4627.67	4599	7
618	Creg2	10.3333	6.33333	8.66667	14.3333	1
619	Creld1	422.667	456.333	465	522	1
620	Crim1	1330.33	2160	3869.67	3119.33	7
621	Crip2	474.667	460.667	1800.67	1618.33	7
622	Crlf1	4.33333	8	13.6667	54.6667	1
623	Crlf3	202	206	217.333	237	1
624	Crtap	0.333333	1.66667	1.33333	15.3333	1
625	Cryl1	24.3333	16	34.3333	29	7
626	Crym	1213	3040.67	8275.67	6487.33	7
627	Csf1r	166.333	386.333	1989.33	2155.33	7
628	Csgalnact1	129	145.667	93.6667	161.333	1
629	Csn2	0.333333	0.666667	0	0.666667	1
630	Csnk1e	798	794	932.667	979.667	7
631	Csrp2	73.6667	89.6667	184.667	133.333	7
632	Cst3	2400	1913.33	3546.33	5523	1
633	Cst6	9.66667	9.66667	8	11	1
634	Ctcfl	0	0	0	0.333333	1
635	Cthrc1	11	9	8.33333	17	1
636	Ctla2a	1.66667	12.6667	43	40.3333	7
637	Ctla4	1.33333	4	4	16.3333	1
638	Ctnna3	20.6667	27	51	45	7
639	Ctnnd1	1954	2095.33	2689.33	2414.67	7
640	Ctse	3.33333	11.6667	26	64.3333	1
641	Ctsk	114.667	85.6667	109.667	156.667	1
642	Ctsm	0	0	0	0.333333	1
643	Ctso	79	87	182	170.667	7
644	Ctss	145.667	186.667	605	1133.67	1
645	Ctsw	1	5	8.66667	22	1
646	Ctxn1	33	31.6667	59.6667	60.3333	7
647	Cux1	2762.33	2502	3291	3428.33	7
648	Cuzd1	0	1.33333	0.333333	2.66667	1
649	Cwf19l1	852.333	902.333	807	921	1
650	Cwf19l2	723	727	756	742.667	7
651	Cwh43	0.333333	1.66667	1.33333	4.66667	1
652	Cx3cl1	306	318.667	253.333	336.333	1
653	Cx3cr1	40.3333	24.3333	323	334.333	7
654	Cxcl10	3.66667	25	17.3333	53	1
655	Cxcl13	18.3333	172.333	128.333	1582.33	1
656	Cxcl9	0	3.66667	0.333333	7.66667	1
657	Cxcr3	0.333333	6	5.33333	26	1
658	Cxcr5	0	4	4	14.6667	1
659	Cxcr6	0.333333	7	2	11.6667	1
660	CXHXorf65	0.333333	2.33333	1.33333	5	1
661	Cyb561a3	163.333	191.667	216.333	260.667	7
662	Cyb561d1	95.6667	119.333	114.667	158.667	1
663	Cyb5b	764.333	843.667	819.667	995.333	1
664	Cyb5r1	493.667	463.667	715	709.333	7
665	Cybrd1	37	49.6667	81.3333	80.6667	7
666	Cyp11b3	0	0	0	0.666667	1
667	Cyp1a2	0	0	0	0.666667	1
668	Cyp27a1	53.3333	40	50	90	1
669	Cyp2c11	7	5.66667	12	27	1
670	Cyp2d1	1.66667	2	25	37.3333	7
671	Cyp2d5	0	0	3.33333	2.66667	7
672	Cyp2j3	77	17	193.333	133.667	7
673	Cyp2r1	44.6667	42	31	57.3333	1
674	Cyp2s1	19.6667	19.6667	24.6667	32.3333	1
675	Cyp3a62	1	1.66667	0.666667	2.33333	1
676	Cyp4a1	0	0	0	0.333333	1
677	Cyp4b1	0.333333	1	2	6.66667	1
678	Cyp4f1	26.3333	14	60.3333	44.3333	7
679	Cyp4f39	3	2	2.33333	7.33333	1
680	Cyp4f40	0	0	0	0.333333	1
681	Cyp4f5	0.333333	0.666667	1.66667	1.33333	7
682	Cyp4f6	78	83	160.333	134.667	7
683	Cysltr1	2.66667	4.66667	55.3333	38	7
684	Cysltr2	8.66667	8.66667	7.33333	10.3333	1
685	Cyth1	472.667	470	548	581.667	7
686	Cytip	3.33333	29	44	63.3333	7
687	Cyyr1	36.3333	47.3333	56	102.667	1
688	D2hgdh	171	179.333	261	282.333	7
689	Daam1	1613.67	1580.67	1701.33	1703.33	7
690	Dach1	969.333	661.333	1420.33	1202.33	7
691	Dag1	1195.67	1343	1866.67	1717.33	7
692	Dapp1	12.3333	25.3333	77	105	7
693	Dbf4b	0.333333	0	0	2	1
694	Dbil5	7.33333	6.66667	7	9.66667	1
695	Dcaf7	3734.33	3944	3944	4377.67	1
696	Dcaf8	2950	2651.67	3257	3288.33	7
697	Dcdc1	0	0	0	1.33333	1
698	Dcdc2b	7	5	5.66667	9	1
699	Dclk2	995.333	760	1118.67	1550.33	1
700	Dclre1c	339.667	282.667	514	463	7
701	Dcn	2.66667	26.3333	9.33333	196.667	1
702	Dcp1a	428.333	412.667	479.333	455.333	7
703	Dcp1b	274.667	255.667	292.333	327	1
704	Dcst2	32.3333	33.3333	30.3333	69	1
705	Dct	163	136.333	205.667	279.667	1
706	Dctd	14	30.6667	46.3333	57.3333	7
707	Dcun1d4	737.667	776.333	781.333	880	1
708	Dcxr	40.3333	38	61.6667	66	7
709	Ddah1	402.333	518.667	698	701.333	7
710	Ddah2	251.333	243	489	459.667	7
711	Ddb1	7961.33	7830.33	8443.67	8303.33	7
712	Ddb2	51.3333	48.6667	76.6667	82.6667	7
713	Ddi2	2630.67	2383.67	2725.67	3262	1
714	Ddit4	1080.33	1065	848.667	1217.67	1
715	Ddr1	1513.67	1933	3945	3819.67	7
716	Ddrgk1	1044	1063	1082.33	1109	7
717	Ddx4	0.666667	1	1	1.33333	1
718	Dedd2	361	379.333	440	432	7
719	Defb20	0	0.333333	0	0.666667	1
720	Defb24	0	0	0.333333	0.333333	7
721	Defb25	0	0	0	0.333333	1
722	Defb52	0	0	0	0.333333	1
723	Degs2	8	6.33333	9.66667	13.6667	1
724	Dennd1c	25	38.6667	60.6667	79.3333	7
725	Dennd2d	2.66667	9.66667	11	25.3333	1
726	Dennd6a	1598.67	1599.67	1817.33	1817.67	7
727	Derl3	13.6667	18.6667	15.6667	28.6667	1
728	Dfnb59	2	2.33333	3	3	7
729	Dgcr2	20.6667	7.33333	32.6667	39.6667	7
730	Dgka	185	174	239.333	309.333	1
731	Dgkg	37	28.6667	51.3333	47	7
732	Dgkq	464.333	456.333	394.333	545.667	1
733	Dhodh	220.667	254.667	231	282.333	1
734	Dhrs1	425.333	407.667	507	470.667	7
735	Dhrs3	192.667	171	340.667	293.333	7
736	Dhrsx	1088	1130.67	1410	1336.67	7
737	Dhx16	817.333	745.333	944	911.333	7
738	Dhx34	396.333	333	467	417	7
739	Dhx35	511.667	463	564	530	7
740	Dhx58	48.6667	78	125	142.333	7
741	Diaph3	1720.67	1774	1724	1810.33	1
742	Dido1	3221.33	3165.67	3654.67	3590	7
743	Dio1	211	5.33333	442.667	292.333	7
744	Dip2b	1793.33	1529.67	2082.67	1941	7
745	Disc1	26.6667	37.3333	96.6667	133.667	7
746	Disp1	1033.33	922.667	1178.33	1164.67	7
747	Dkk2	0.666667	3	2	6.66667	1
748	Dlg5	1460.33	1102.33	1915	2017.33	7
749	Dlk1	5	5.33333	2.66667	7	1
750	Dlx2	0	0.333333	0	0.666667	1
751	Dmbt1	4	3.33333	2.33333	14.6667	1
752	Dmp1	0	3	1.33333	5	1
753	Dmrtc1b	28	36.6667	31.6667	44.3333	1
754	Dmrtc1c1	0	0	0	0.333333	1
755	Dnaaf1	59.3333	53	70.6667	71.6667	7
756	Dnaaf3	71.3333	73	117.333	138.333	7
757	Dnah1	22	30.3333	73.3333	53.6667	7
758	Dnah12	31.3333	41.3333	28.6667	46	1
759	Dnah2	29.3333	11.6667	21.6667	58.3333	1
760	Dnah7	71.6667	27.6667	113	108.667	7
761	Dnai1	35	53.6667	62.6667	92.6667	1
762	Dnajb13	60.6667	63	55.3333	80.6667	1
763	Dnajb3	21.3333	21.6667	29.3333	34.6667	7
764	Dnajb4	528.667	506.667	502.333	563.333	1
765	Dnajc16	439.333	470.333	533.667	534.333	7
766	Dnajc4	196	195.333	196.333	220.333	1
767	Dnal4	407	387.333	444.667	445.333	7
768	Dnase1	7.33333	3.66667	11.6667	14.6667	7
769	Dnase1l2	0.333333	0.333333	0	0.666667	1
770	Dnase1l3	0.333333	0	0.666667	5.66667	1
771	Dnd1	6.66667	9.33333	5.66667	12	1
772	Dnhd1	1122	933	1097	1354.67	1
773	Dnm2	1167	1224	1429	1328.67	7
774	Dnmt3b	135	145.667	179.333	171.333	7
775	Dntt	0.666667	0.333333	3	2	7
776	Doc2a	51	44.6667	71	90	7
777	Dock10	207.333	296.667	493	718.333	7
778	Dock4	442.667	422	654	707.333	7
779	Dock6	188.667	267	456	360.667	7
780	Dock7	2422	2410.67	2739.67	2855.67	7
781	Dock8	60.6667	228.667	604	683.333	7
782	Dock9	2002	1926.33	1860.67	2128.67	1
783	Dok4	70.6667	61	93.6667	103.667	7
784	Dok7	31.6667	28.3333	35.6667	46.3333	1
785	Dolpp1	125.333	155.667	197.667	208	7
786	Donson	348.667	396.667	374	440	1
787	Dopey2	555	537.333	659.667	762.667	7
788	Dpep1	0	0.666667	0	1	1
789	Dpep3	0.333333	0.333333	3.33333	2	7
790	Dpp4	0.333333	3.33333	6.66667	16.6667	1
791	Dpp7	689	728	974.667	843.667	7
792	Dpp9	1136	1076.67	1257.33	1183.67	7
793	Dppa3	0	0	0	0.333333	1
794	Dppa4	0.333333	1.66667	1	2.33333	1
795	Dpt	0	2.33333	2	9.33333	1
796	Dpy19l2	0	0	0	0.333333	1
797	Dpysl3	2264.33	2654	2501	3134	1
798	Draxin	7.33333	8.33333	16.3333	25	7
799	Drc3	69.6667	94.6667	147	148.333	7
800	Drg2	539	597.333	571.667	644	1
801	Drgx	2.33333	5	2.33333	5.66667	1
802	Dsg4	0	0	0	0.333333	1
803	Dst	11147	12128	15762	15651.7	7
804	Dtd2	96	104.667	120	114.333	7
805	Dtx4	325.667	268.333	402.333	380	7
806	Duox1	2.33333	12	7.66667	28.6667	1
807	Duox2	0.333333	2	1.66667	3.66667	1
808	Duoxa1	1.33333	5.33333	3	9	1
809	Dupd1	4	1.33333	4	15.3333	1
810	Dusp26	160	192.667	168.333	212.667	1
811	Dusp27	1.33333	0.333333	0	2.33333	1
812	Dusp8	697.333	720.667	865.333	793.333	7
813	Dut	257	275.333	264	298	1
814	Duxbl1	226.333	168.667	267.333	380	1
815	Dynlrb2	6.66667	8.66667	12.3333	16.3333	7
816	Dysf	141.333	103.667	105.667	186	1
817	Dyx1c1	96	97.6667	125	113.667	7
818	Dzf17	626	632.667	719	729.667	7
819	Dzip3	907	1031	1023.67	1154	1
820	E2f3	94.6667	87.6667	133.667	144	7
821	E4f1	1107.33	1090.67	1143.67	1242	1
822	Eaf2	3.33333	5.33333	3.33333	7	1
823	Ears2	171.667	170	180.667	184.667	7
824	Eci1	199.667	208.333	298.333	265	7
825	Eci2	262	265.333	283.667	279.333	7
826	Ecm1	66.3333	67	111	106	7
827	Ecm2	1.66667	0.666667	0.666667	3	1
828	Edaradd	3.33333	3.33333	3	6.66667	1
829	Edc3	515.667	536	548.667	582	1
830	Edc4	1691	1725.67	1808.33	1906	7
831	Eddm3b	0	0	0	0.333333	1
832	Edem2	205.333	249.667	357.667	327	7
833	Edn3	3.66667	1.66667	3.33333	11	1
834	Ednra	81	111	141	148	7
835	Efcab10	3.66667	3	8.33333	15.3333	1
836	Efcab6	246	208	250.333	311	1
837	Efcc1	3	2.33333	8.33333	16.6667	1
838	Efhc1	107.333	136	192	174.333	7
839	Efnb1	198	205.333	245	262.333	7
840	Egflam	4746.67	4581.33	5794	5690	7
841	Ehd3	684	722.333	597	733.333	1
842	Ehmt2	1440.33	1344.33	1767	1829	7
843	Eid2	352.333	327	324.667	394	1
844	Eif2ak1	664.667	703.667	796.667	768	7
845	Eif4e1b	1.66667	3.33333	4	8.33333	1
846	Eif4g3	4150.33	3941.67	5070.33	4920.67	7
847	Elac1	215.333	225	229.333	279.667	1
848	Elk1	673.333	634.333	673.667	730.333	1
849	Ell3	6.33333	2.66667	12.3333	13	7
850	Elmod3	379	375.333	397.333	437.333	1
851	Elovl1	877.667	919.667	873.333	1010.67	1
852	Emc1	1409	1365	1709.33	1558.67	7
853	Emc9	90.3333	74.3333	82	103.333	1
854	Emcn	12.3333	10.6667	17.3333	32.6667	1
855	Emid1	34	22	54.3333	48.3333	7
856	Emilin1	156.667	217.667	233	394.667	1
857	Emx2	0.333333	0	0.666667	4	1
858	En2	0.333333	0.333333	0.666667	1.66667	1
859	Endod1	503.333	599	768.667	791.667	7
860	Endog	108.333	106.333	92.3333	116.667	1
861	Engase	293.667	258.333	347	382.333	7
862	Enkur	32.3333	33	36.3333	79	1
863	Enox1	382.333	326.667	446	651.333	1
864	Enox2	65	64	80	76.6667	7
865	Enpp1	42.6667	79.3333	145.667	117.333	7
866	Enpp4	379.667	428.333	522.667	533	7
867	Ensa	1801	1911.33	1818	1931.67	1
868	Entpd4	1376.67	1417.33	1166.33	1480	1
869	Entpd5	416.667	395.333	500	468.333	7
870	Epas1	3422	3344.33	4249	4057.67	7
871	Epb41l4a	698	531.333	555.333	815.667	1
872	Epcam	12	6	19	31.3333	1
873	Epha1	32.6667	50	261	204.667	7
874	Epha5	977.667	872.333	1211.67	1094	7
875	Epha6	382.333	495.333	388	1286.67	1
876	Ephb3	129.667	134.333	332.333	264	7
877	Ephx2	15	15	13	20.3333	1
878	Epn1	1246.33	1212	1355.33	1404.33	7
879	Epo	0	0.333333	0	0.666667	1
880	Epor	11.6667	10.3333	7.66667	17.3333	1
881	Epsti1	5	16.3333	69.3333	56.6667	7
882	Ercc4l1	1.66667	6.33333	3.33333	7.66667	1
883	Eri3	1087.33	1094	1124	1137.67	7
884	Erich2	29.6667	36	35	41	1
885	Erich5	307.333	470.667	866	651.667	7
886	Erich6b	2.33333	75	58.3333	138	1
887	Ermap	6	6.33333	5.33333	13	1
888	Ermard	1196	1143	1306	1294	7
889	Esam	152.667	185.333	164.667	208.333	1
890	Esr1	22.6667	19.6667	23	28.3333	1
891	Esyt2	2008	2143.67	2169.33	2312.67	1
892	Etfdh	414	411	447.333	440	7
893	Etl4	903	905.333	1449.67	1397	7
894	Etnk1	7725.33	7342.67	8141.33	8419	7
895	Eva1a	14.3333	14	31.6667	35.3333	7
896	Evi5	1672.67	1602	1804	1823	7
897	Evl	1122.67	953.667	1089.33	1323	1
898	Exoc3l2	77	67	89	93.3333	7
899	Exoc4	785	810.667	1089	1116.67	7
900	Exoc6	526.667	582.333	785.333	702.667	7
901	Eya2	44.3333	62	63.3333	81	1
902	Eya3	903.667	938.333	1052.67	1017.67	7
903	Eya4	5.66667	7	11.6667	12.3333	7
904	F10	0	2.66667	16.3333	22.3333	7
905	F13a1	5.33333	48	91.6667	127.667	7
906	F2rl3	2.66667	3	3.66667	3.33333	7
907	F8	639.667	763	901.667	911.333	7
908	F9	2	0.333333	2.66667	10.3333	1
909	Fabp7	2.33333	1.66667	5	3.66667	7
910	Fah	99.6667	79	139	124.333	7
911	Fahd2a	217.333	216.333	266.333	274	7
912	Fam102a	594	589	642	693.667	7
913	Fam102b	216	377	549	654.667	7
914	Fam104b	148	149.333	172.333	162	7
915	Fam107b	1551.67	1512	1614	1639.33	7
916	Fam115c	9.66667	15	38	25.6667	7
917	Fam120b	1220.67	1141.33	1291	1377.67	7
918	Fam131a	0.333333	0	0	0.666667	1
919	Fam134a	1908.33	1747.67	2106.33	2027	7
920	Fam134b	12	25.3333	13.3333	47.3333	1
921	Fam135b	1370.67	1698.67	1985.67	2425.67	7
922	Fam13a	252	238.333	227	332.667	1
923	Fam13b	2276	2173.67	2657.67	2489.33	7
924	Fam151a	0	0	0.666667	0.333333	7
925	Fam159b	1	0.333333	0	1.66667	1
926	Fam166a	1.66667	2.66667	5.33333	4	7
927	Fam167a	3	29.6667	27.3333	86.3333	1
928	Fam169b	4.33333	1.66667	21.6667	25.3333	7
929	Fam177a1	436.333	459.333	490.333	506	7
930	Fam183b	2.33333	2.33333	0.666667	5.33333	1
931	Fam208a	2664	2793.67	3056.33	3076.33	7
932	Fam209a	2.33333	2.33333	2	2.66667	1
933	Fam210b	257.333	251.333	407.667	406.333	7
934	Fam219a	852	799.333	776.667	905	1
935	Fam219b	705	707.333	687.333	761.667	1
936	Fam21c	2318	2168	2570.33	2547.67	7
937	Fam228a	7.66667	5.33333	8	14.3333	1
938	Fam228b	202.667	185.333	303.667	393	7
939	Fam229b	19.6667	18.3333	28.3333	28.3333	7
940	Fam26f	0	1.33333	0.666667	8.33333	1
941	Fam35a	614.667	579	634.667	697.333	1
942	Fam58b	378.667	325.333	445	410	7
943	Fam69a	235.333	254.333	217.667	266.667	1
944	Fam71e1	228.667	225.667	244.333	257.333	7
945	Fam71f1	0	0.333333	2.33333	1.66667	7
946	Fam78a	189	166.333	189.667	237	1
947	Fam83a	0.666667	0.666667	0.666667	1	1
948	Fam83b	4.66667	3	3	5.66667	1
949	Fam92b	6	6	10	18.6667	1
950	Fance	360.333	328	431.333	414.333	7
951	Fancg	96.3333	79.6667	111.333	118.333	7
952	Fancl	105.667	133	181.667	172.667	7
953	Fank1	24	26.3333	49.6667	48.3333	7
954	Faxdc2	21	33.6667	71.6667	70.3333	7
955	Fbf1	812.333	798.667	956.333	931	7
956	Fbln7	29.6667	15.6667	72.3333	113.333	7
957	Fbp2	1	1	0.666667	2	1
958	Fbrs	1418.33	1371	1537	1485.67	7
959	Fbxl12	451	408	420.667	515.333	1
960	Fbxl17	860.333	790.333	860.333	982.667	1
961	Fbxl4	252	235.333	336	337.667	7
962	Fbxo15	101	90.3333	102.667	122.333	1
963	Fbxo17	79.6667	88.6667	59.6667	97.6667	1
964	Fbxo21	1349	1357.33	1341.33	1492.33	1
965	Fbxo32	107	72.6667	210.667	154.333	7
966	Fbxo39	0	1	3	4	7
967	Fbxo40	2	0.666667	0.666667	3.66667	1
968	Fbxo43	9	5.66667	5.33333	12.6667	1
969	Fbxo46	300.333	288.333	355	335.667	7
970	Fbxo47	18	14	14.3333	20.6667	1
971	Fbxw10	3.33333	1.33333	2.33333	5.33333	1
972	Fbxw12	0	0.333333	0	1	1
973	Fbxw4	305.333	328	461.333	390.667	7
974	Fcer2	0	0.666667	0	4	1
975	Fchsd2	520.667	476.333	603.333	747.333	1
976	Fcmr	1.66667	3.33333	4.33333	37	1
977	Fcna	1.33333	6.66667	20	19.6667	7
978	Fcrl3	0.333333	1	2	12	1
979	Fcrl6	0	0	0	0.333333	1
980	Fcrla	0	6.66667	12	21.6667	7
981	Fdxr	109.333	94.3333	127.667	130	7
982	Fech	479.667	474.333	600	567.667	7
983	Fer1l6	10.6667	6	10.3333	16.6667	1
984	Fgd2	11	31.6667	127.333	169	7
985	Fgd5	28.6667	35	40.3333	57	1
986	Fgf10	23.6667	24.3333	15	30.3333	1
987	Fgf20	0	0	0	0.333333	1
988	Fgf21	8	11.6667	13.3333	21	1
989	Fgf22	5.33333	5.33333	5.33333	6.33333	1
990	Fgf23	0	0.333333	0.333333	1.66667	1
991	Fgf3	1	0	0	1.66667	1
992	Fgfrl1	61	107.667	186	160.333	7
993	Fggy	76	118.333	149	172.667	7
994	Fhad1	3	1.66667	4.66667	7.33333	1
995	Fhl1	725.667	591	1252.33	1104.33	7
996	Fhl2	10.6667	30.6667	20.3333	53	1
997	Fkbp14	136	183.333	248.667	236.667	7
998	Fkbp7	77.3333	86	122.333	139.333	7
999	Fkrp	272	271	335.333	319.333	7
1000	Fli1	21.3333	87	138.667	189.333	7
1001	Flt3	46.3333	22.6667	38.3333	80	1
1002	Flt3lg	25.3333	42.3333	58.3333	69	7
1003	Fmnl3	485	483.667	719.667	764.667	7
1004	Fmo3	0.333333	0	0	0.666667	1
1005	Fn1	264.667	2483.67	2129.67	6231.33	1
1006	Fn3krp	572.333	576.333	592	699	1
1007	Fnbp1	248	253.667	281.667	403	1
1008	Fndc11	0	0	0	1	1
1009	Fndc3a	1708	1730.33	2163.33	2027.33	7
1010	Fntb	558	577.667	727	708.333	7
1011	Foxb1	0	0	0	1	1
1012	Foxc2	0.333333	1	3	3.66667	7
1013	Foxd2	0	1	5.66667	5.33333	7
1014	Foxf1	2	0.666667	3.66667	4	7
1015	Foxf2	4	5.66667	5.66667	11.3333	1
1016	Foxl2	2.66667	1.33333	4.33333	3.33333	7
1017	Foxo1	273.667	260.333	411	381	7
1018	Foxo4	368.667	381.667	488	442	7
1019	Foxo6	12	11.3333	14.3333	15	7
1020	Foxp1	711.667	804.667	930	959.333	7
1021	Foxp3	6.66667	8.66667	10	18.3333	1
1022	Foxp4	420	351.333	413.333	521.333	1
1023	Foxq1	11.6667	12	13.3333	20.3333	1
1024	Foxr1	0.333333	0	1.66667	2.33333	7
1025	Foxr2	19.6667	16.3333	14.3333	25	1
1026	Foxs1	3.33333	5.33333	7	11	1
1027	Frmd4a	640.333	789.667	749.667	896.333	1
1028	Frzb	958.667	492.667	1606.67	1446	7
1029	Fsd1	52	47.3333	66.3333	69.3333	7
1030	Fshr	2	3	0.666667	3.33333	1
1031	Fto	1089	1057.67	1067	1149.33	1
1032	Fus	2962.67	3012.67	3236	3328	7
1033	Fut8	366	352.667	427.333	465.333	7
1034	Fxyd3	19.6667	4	35.3333	43.3333	7
1035	Fzd1	228	272	599.667	699.333	7
1036	Fzd3	539.333	493.667	599.667	578.333	7
1037	Fzd7	26.6667	30.3333	42	44.6667	7
1038	G4	150.667	172.667	170.333	202	1
1039	G6pc3	501.667	542.667	650.667	634.333	7
1040	Gaa	906	817.333	1024.33	1170.67	7
1041	Galc	231.667	263	411.667	370.667	7
1042	Galnt11	996.667	1091.33	1009.33	1099.67	1
1043	Galnt12	12	17.6667	20.3333	25	7
1044	Galnt5	0	1	0.666667	2.66667	1
1045	Galnt6	4	28.3333	65.3333	73.6667	7
1046	Galt	234.667	258.667	311	316.333	7
1047	Gamt	62	30.6667	146.667	120	7
1048	Ganc	428.333	443	473	547.333	1
1049	Gapt	0.666667	1.33333	11	23.3333	1
1050	Gapvd1	2591.33	2551.33	2530	2744	1
1051	Garem1	481	421	570.333	568	7
1052	Garnl3	148.667	159.333	125.333	173.333	1
1053	Gas2	91.6667	110.667	111	131	1
1054	Gast	0.333333	0.333333	0	1	1
1055	Gata3	1.66667	3.66667	17.3333	19	7
1056	Gata6	0	1	0.333333	2.33333	1
1057	Gatb	316.667	349	411.333	417.667	7
1058	Gatsl3	40	36.6667	90	64.3333	7
1059	Gba	893.333	877.667	1092.33	1022	7
1060	Gbp3	1	15	28.3333	44	7
1061	Gbx2	5.66667	7.66667	10	15.6667	1
1062	Gca	225	233	335	301	7
1063	Gcnt7	0	0	0.333333	0.333333	7
1064	Gcsam	0	1.66667	7	38	1
1065	Gdf3	0	1.33333	1.66667	4	1
1066	Gdpd2	93.6667	12.3333	294.333	328.667	7
1067	Gdpgp1	92.6667	92.3333	87	102	1
1068	Gemin7	53.6667	57.6667	69	68	7
1069	Gfap	535.667	1392.33	7127	7778	7
1070	Gfi1	1	0	1.33333	7	1
1071	Gfra1	513.667	534.667	503.333	816.667	1
1072	Gfra3	1.33333	3	2	8.66667	1
1073	Gfy	12.6667	12	11.3333	22.3333	1
1074	Gga1	1192.67	1164	1234.33	1314.67	1
1075	Gga2	268.333	267.667	322.667	318.667	7
1076	Gigyf1	1769.33	1621	1957.67	1832	7
1077	Gimap1	3	4	3	18.3333	1
1078	Gimap4	1	7.66667	2.66667	43	1
1079	Gimap5	1.33333	12.3333	13	30	1
1080	Gimap6	5.33333	13.3333	6	28	1
1081	Gimap7	2.66667	6	2	31	1
1082	Gimap8	4.66667	12.6667	11.3333	24.6667	1
1083	Gimap9	3.66667	19	10.3333	28.3333	1
1084	Gimd1	0	0	0	1	1
1085	Gipc2	11.6667	11	7	15.6667	1
1086	Gipc3	26	32	22.6667	41.3333	1
1087	Git2	1407.67	1340	1543	1510.67	7
1088	Gja8	281.667	301	906.667	967.333	7
1089	Gjb1	1	0.666667	0.333333	1.66667	1
1090	Gjb4	0	0	1.66667	4	1
1091	Gje1	1.33333	1.66667	1.33333	2.33333	1
1092	Gkn2	0	0	1	0.666667	7
1093	Gkn3	0	0.666667	1	2.66667	1
1094	Glb1	171	235.333	429	405.333	7
1095	Glb1l3	0.666667	0.333333	0.666667	2.33333	1
1096	Gldc	256	377.667	894.667	628.667	7
1097	Gle1	439.667	444.333	491	478.333	7
1098	Glg1	3156.67	2976	3370	3351	7
1099	Gli1	1	0.333333	1	16	1
1100	Gli2	184	203.667	320.667	262.667	7
1101	Glp1r	2	0.333333	3.66667	11.3333	1
1102	Glp2r	13.3333	15.3333	15.3333	25.3333	1
1103	Glt8d1	584.667	591.333	602.667	633	1
1104	Glt8d2	18	50.6667	87	90.3333	7
1105	Glud1	1371.67	1600.33	1998.33	1888	7
1106	Glyat	0	0	0.333333	0.333333	7
1107	Glyctk	104.333	95.6667	152.333	127.667	7
1108	Gm2a	235	500	834.667	805.333	7
1109	Gmeb1	601.333	622.333	701.667	710.333	7
1110	Gmnc	8	11.3333	15	42	1
1111	Gmpr	164	134.333	209.333	204.667	7
1112	Gna15	2.66667	17	75	74.6667	7
1113	Gnai1	498.333	623.667	508.667	686.333	1
1114	Gnaq	548.667	614.667	605	672	1
1115	Gnb1l	95.3333	117.333	109	142	1
1116	Gngt2	167.667	128	161.667	215.667	1
1117	Gnmt	0.333333	0	0	1	1
1118	Gnpda2	258.333	263.333	250.333	270	1
1119	Gnrh1	27.3333	31.6667	42.6667	39.3333	7
1120	Golga2	1110.67	1159.33	1356.33	1290.33	7
1121	Golim4	407.667	420.333	650.333	547.667	7
1122	Golm1	120.667	83.3333	409.667	383.667	7
1123	Gorasp1	420.333	448.667	492.333	491	7
1124	Gpam	3010.33	1942.67	5628.33	5240	7
1125	Gpat2	2.33333	1	1.33333	5	1
1126	Gpatch3	160.667	151	187.333	175	7
1127	Gpbp1l1	881.333	894.667	1010	954	7
1128	Gpd1l	192.333	191	261	256.667	7
1129	Gper1	3.33333	7	14.3333	10.6667	7
1130	Gpha2	1.66667	5	8.66667	10	7
1131	Gpkow	885.667	887.667	927	908.667	7
1132	Gpm6b	4090	3155	5197.33	5374.67	7
1133	Gpn3	331.333	336.667	338	356.667	1
1134	Gpr108	738	773.667	873.333	833	7
1135	Gpr112l	0.666667	0.666667	0	1	1
1136	Gpr137c	266.667	260.333	317.667	376	7
1137	Gpr143	9	5.33333	9.33333	16.3333	1
1138	Gpr146	202	173.667	237	270.333	7
1139	Gpr149	16.3333	17.3333	4.33333	40.6667	1
1140	Gpr151	0	0.333333	0.333333	0.666667	1
1141	Gpr156	15	16.3333	19	18.6667	7
1142	Gpr161	260.667	230.333	427	475.333	7
1143	Gpr165	38	23.3333	26	53	1
1144	Gpr17	0.333333	0.333333	0	1	1
1145	Gpr171	0	6.66667	8.66667	21.3333	1
1146	Gpr174	0	3	2.66667	25.3333	1
1147	Gpr18	0	3.66667	14	23.6667	7
1148	Gpr183	2.66667	14.3333	48.3333	68.6667	7
1149	Gpr25	1.33333	2.33333	0.666667	3	1
1150	Gpr31	1	10.6667	10.3333	28.3333	1
1151	Gpr33	0	0	0	1	1
1152	Gpr34	23	26.3333	198.333	159.667	7
1153	Gpr37l1	46.3333	5.66667	99.6667	127	7
1154	Gpr39	0.333333	6.66667	4.33333	14	1
1155	Gpr6	3	3.33333	5	5.66667	7
1156	Gpr62	23	22.6667	26.6667	36.3333	1
1157	Gpx3	216.333	280.667	447.333	404.667	7
1158	Gramd1a	583	530.667	629.667	708	7
1159	Grap	1.66667	3.66667	13	31.6667	1
1160	Greb1	249.667	201.667	531.333	445.333	7
1161	Grem1	7.66667	10.6667	2.66667	26.6667	1
1162	Grhl1	159.667	168	154	189	1
1163	Grhl2	2.33333	3	1.33333	4.33333	1
1164	Grhl3	1.33333	3.66667	6.66667	7	7
1165	Grhpr	103.667	92	119.667	143	7
1166	Grik1	2567.33	2362.33	2045.33	2873	1
1167	Grin3b	2.33333	4	2.33333	5	1
1168	Grk2	770.333	877	926.667	1040	7
1169	Grk5	1639	1615	1747	2142.67	1
1170	Grpr	0	0.333333	0	1	1
1171	Grxcr1	4.33333	6	7	12.6667	1
1172	Gsc	0	0	0	0.333333	1
1173	Gsk3b	3703	3849.67	3754.67	3959.33	1
1174	Gsta4	75.3333	59	151	111.333	7
1175	Gstk1	48	41.3333	68.6667	65	7
1176	Gstm1	235.667	238.667	408	379	7
1177	Gstt1	29.3333	13.6667	44	42.3333	7
1178	Gstt2	114	95.6667	157	149	7
1179	Gstt3	103	33	203.667	218.333	7
1180	Gstt4	4.66667	2	5	13.3333	1
1181	Gstz1	154.333	139.667	249.333	245.667	7
1182	Gsx2	0	0	0	2.66667	1
1183	Gtf2a1l	3.33333	2.66667	6	6	7
1184	Gtf2ird2	217.667	187.333	270	252.667	7
1185	Guca2b	0	0	1	1.33333	7
1186	Gucy2c	0	0.333333	0	1.33333	1
1187	Gucy2g	3.33333	3.33333	2.66667	7.66667	1
1188	Gusb	195	212.333	310.667	281	7
1189	Gxylt2	1.33333	1.33333	3.66667	8	1
1190	Gzmk	0.333333	2	0.666667	3.33333	1
1191	H2afy	1941.33	2066.67	2227.33	2274.33	7
1192	H2afy2	302.667	288.667	279	345	1
1193	Haao	0	0.333333	3	8	1
1194	Habp4	712.667	713.667	698.667	747.333	1
1195	Hacd2	258.667	272.333	345.667	318.667	7
1196	Hadha	2241	2371	2585.67	2564.33	7
1197	Has3	21.3333	23	27.3333	27.3333	7
1198	Havcr1	0	2.66667	3.33333	11.3333	1
1199	Havcr2	11.6667	32	50.6667	74.3333	7
1200	Hcfc1r1	160.667	160.333	184.667	181.333	7
1201	Hcn4	315.333	325.667	293.333	347.333	1
1202	Hdac10	381.667	318.333	447.667	478.333	7
1203	Hdac4	1058	1191.33	1091.33	1336	1
1204	Hdac6	0	0	0.333333	0.666667	7
1205	Hdac7	594.333	659.667	840.667	838.333	7
1206	Heatr9	0	0	0	2	1
1207	Heca	465.667	534.333	619	632.333	7
1208	Hectd3	737.667	756.333	831	842.333	7
1209	Henmt1	22.6667	18.6667	30	32.3333	7
1210	Hepacam2	0	0	1	2	7
1211	Hexa	706	662.333	1146	976	7
1212	Hexim2	131.333	136.333	126.667	158.667	1
1213	Hfe2	0.666667	0.333333	0.333333	2	1
1214	Hhex	4.33333	8	31.3333	37	7
1215	Hhipl2	0	0	0.666667	0.666667	7
1216	Hhla2	0	0	0	0.666667	1
1217	Hibadh	785	850.667	1040.33	933.667	7
1218	Hic2	181	172	191.333	196.333	7
1219	Hid1	436	365.667	505.333	534	7
1220	Hif3a	54	14.3333	37	133.333	1
1221	Higd1b	3	1.33333	5	6.66667	7
1222	Hint3	74.3333	70.3333	103.333	99.6667	7
1223	Hipk4	2.66667	4.33333	14.3333	14.3333	7
1224	Hist1h2ba	9.33333	7.66667	5.66667	11.3333	1
1225	Hist1h2bo	36	56.6667	49.3333	75.6667	1
1226	Hist2h2ac	7	10	12	14.3333	7
1227	Hivep3	458.667	358	460	594.667	1
1228	Hlcs	406.333	435	489.667	544.667	7
1229	Hmcn1	124.667	120.667	238.333	191.667	7
1230	Hmgcl	629	646	626	651.667	1
1231	Hnf1a	0.666667	0	0.333333	2.33333	1
1232	Hnf1b	0	0	0.333333	0.666667	7
1233	Hnf4g	0.333333	0	0.333333	1	1
1234	Hnmt	6.66667	9.66667	2.33333	12	1
1235	Hnrnpa2b1	4417	4409.67	4635.33	4536.33	7
1236	Hnrnpul2	1887.33	1886.33	1898.33	1917.33	1
1237	Homer2	54	52.6667	46	59	1
1238	Hormad1	2	1.33333	9.66667	9.33333	7
1239	Hormad2	1	2.33333	6	6.66667	7
1240	Hoxc6	0	0	1.33333	3.33333	1
1241	Hp1bp3	2574.67	2449	2814	2721.33	7
1242	Hpn	2.33333	2	3.33333	3.66667	7
1243	Hps1	229.667	223	411.333	439.667	7
1244	Hpse	43	53.6667	32.3333	88.6667	1
1245	Hpse2	3	2.66667	8	8.33333	7
1246	Hrasls	8.66667	5.33333	5.66667	14.6667	1
1247	Hs1bp3	180	207	247.333	236.333	7
1248	Hsd17b1	10	7.33333	14.3333	15.6667	7
1249	Hsd17b11	899.667	854.333	1129.67	1068.67	7
1250	Hsd17b3	0	1	1	2.33333	1
1251	Hsd3b3	0	0	0	0.333333	1
1252	Hsdl2	684.333	641.667	776	785.667	7
1253	Hsf5	59.3333	59.6667	61.3333	68.3333	1
1254	Hsh2d	3.66667	18.3333	19	36	1
1255	Hsp90aa1	393.667	478.333	367	529	1
1256	Hspa12a	2347.33	2598.33	2115.33	2785.33	1
1257	Hspa1a	100.333	110.667	114.667	145.333	1
1258	Hspa2	110.667	190.333	552	474.333	7
1259	Hspb11	79.6667	92	133.667	129.667	7
1260	Hspbap1	135	155.333	208.333	192.333	7
1261	Hspg2	1439.33	2548.33	4811.67	3815.67	7
1262	Htra3	29	66	204.667	241.333	7
1263	Hvcn1	14.3333	40	73	71.6667	7
1264	Hyal3	122.333	128.333	111.333	135.333	1
1265	Hydin	268.667	326.333	398.333	967	1
1266	Icam5	8	5.66667	9.33333	26.6667	1
1267	Icos	1.33333	33.6667	18	66.3333	1
1268	Icoslg	25.3333	84.3333	112.667	166.667	7
1269	Idh2	551.333	618	843.333	755	7
1270	Idnk	30	36.3333	73	72.3333	7
1271	Ids	1881.33	2049.33	1932.33	2138.33	1
1272	Ifi30	126.333	321.333	614.333	543	7
1273	Ifna1	0	0	0	0.666667	1
1274	Ifna5	0	0	0.333333	0.666667	7
1275	Ifng	0	0	0	1.33333	1
1276	Igfbp4	48.6667	42.6667	51.3333	171	1
1277	Igfbp6	2.66667	4.66667	9.33333	7.66667	7
1278	Igsf22	0.333333	0	0	0.666667	1
1279	Igsf5	11	5.66667	7.66667	15.3333	1
1280	Ikzf1	12.3333	106.667	208	273.667	7
1281	Ikzf3	1.66667	8.66667	6.33333	63.3333	1
1282	Ikzf4	105.667	84.6667	94	127.667	1
1283	Il12rb1	1.33333	1.66667	5.66667	11	1
1284	Il12rb2	0	3	2	9.33333	1
1285	Il15ra	3.33333	13	16	29.6667	1
1286	Il16	20.6667	41.3333	109	160.333	7
1287	Il17rd	166.333	184	297.333	272	7
1288	Il18	8	27.6667	74.6667	73.6667	7
1289	Il18r1	1.33333	16.3333	6.66667	26.6667	1
1290	Il1f10	0	0	0.666667	0.333333	7
1291	Il1rl1	4	15.3333	21	51	1
1292	Il21r	1.33333	18.6667	87.6667	172.667	7
1293	Il24	0.333333	0	0	0.666667	1
1294	Il27ra	0.333333	1	1.66667	8	1
1295	Il2ra	1.66667	22	4.66667	24.6667	1
1296	Il2rb	0	11.6667	13.3333	47.3333	1
1297	Il3ra	274.333	278.333	339	396.333	7
1298	Il9r	1.33333	1.66667	0.333333	6.33333	1
1299	Ilkap	896.667	896	891	905.333	1
1300	Immp2l	52.3333	43.3333	46.6667	89.3333	1
1301	Impa2	89	118.333	100	124.667	1
1302	Ing4	683.667	694.667	732	721.333	7
1303	Inha	104.667	105.333	109.333	163	1
1304	Inmt	2.33333	12.3333	23.6667	44.6667	1
1305	Ins2	0	0.333333	1	2	1
1306	Insl5	7.66667	7.33333	19.6667	16.6667	7
1307	Insl6	0.333333	0	0.666667	0.666667	7
1308	Intu	344	321	369	375.667	7
1309	Invs	228.667	194.333	287.333	264.667	7
1310	Iqca1l	19	17.3333	17.3333	22.3333	1
1311	Iqcb1	613.333	628.333	579	631	1
1312	Iqcc	143.667	131	136.333	180.667	1
1313	Iqcg	44	48	42.6667	62.6667	1
1314	Iqch	59.3333	52	69.3333	77.3333	7
1315	Iqck	97.6667	106.667	133.667	153.667	7
1316	Iqsec2	281.667	230	341.333	383.333	7
1317	Irf4	10	7.33333	19	73.6667	1
1318	Irf5	13.6667	56	126	174	7
1319	Irf8	17.6667	100.333	320	466	7
1320	Irs1	409.667	355.667	405.667	513	1
1321	Irx3	26	21.3333	21.6667	29.3333	1
1322	Islr	5	0.666667	18.6667	33.6667	7
1323	Ism1	1	1	1.33333	3.33333	1
1324	Itga10	2.66667	2.66667	2.66667	3.33333	1
1325	Itga4	31.3333	88	116	224.667	1
1326	Itga9	110.667	87	195.333	222	7
1327	Itgad	1	1.33333	4.33333	18.6667	1
1328	Itgae	86	82	106	124	7
1329	Itgb4	30	9.66667	89.3333	119.333	7
1330	Itgb5	690.667	688	1439.67	1238.67	7
1331	Itgbl1	1.33333	0	0.666667	13.3333	1
1332	Itm2a	98	38.6667	183.333	205.667	7
1333	Itm2b	3684	3337	5315	5160.67	7
1334	Itm2c	3008.33	2923	2727.33	3553	1
1335	Itpr1	1538.33	1297.33	1685.67	2020.33	1
1336	Ivd	602.333	530	713.667	695.333	7
1337	Jade1	1350	1276.33	1336	1455	1
1338	Jade3	98	96	114	117.333	7
1339	Jmjd8	1036	1034.33	1204.67	1182	7
1340	Jph2	13	26	44.3333	46	7
1341	Jsrp1	1	3.66667	3.66667	8.33333	1
1342	Jup	773	678.333	1099	1100	7
1343	Ka11	0	0	0.666667	0.333333	7
1344	Kank1	2844	2792.33	3192	3172.33	7
1345	Kansl1l	928	919.333	1063.33	1104.33	7
1346	Kansl2	0	0.333333	0.333333	0.666667	1
1347	Kat2b	939	952.667	1243.33	1184	7
1348	Kazald1	1.33333	3.66667	3.66667	6.33333	1
1349	Kazn	388	360.333	572.333	525.333	7
1350	Kbtbd11	539.333	670.667	864.667	881	7
1351	Kcna7	0.666667	1.33333	0	1.33333	1
1352	Kcne3	1.66667	1.66667	1.33333	2.33333	1
1353	Kcne5	12.6667	1	46.3333	29	7
1354	Kcnh1	326.333	498.667	399.333	556.333	1
1355	Kcnh5	1120.67	935.667	1016	1272	1
1356	Kcnj1	15	18.3333	10	18.6667	1
1357	Kcnj12	180.667	217	264.333	271.333	7
1358	Kcnj15	1.33333	10.6667	4	14	1
1359	Kcnj16	1	0	2	4	1
1360	Kcnk13	3.33333	12	34	36.3333	7
1361	Kcnmb1	3.33333	2.66667	12	9	7
1362	Kcnq4	17.3333	7.66667	16.6667	29.6667	1
1363	Kcnrg	17	24	18.6667	30	1
1364	Kcnt2	220.333	196	263.333	250	7
1365	Kcp	4.33333	3.66667	3.66667	5	1
1366	Kctd20	974.667	957.333	969.333	1087.33	1
1367	Kctd21	110	109	146	141.333	7
1368	Kdm8	454	429.667	447.667	520	1
1369	Kdr	8373.33	5095.33	13699.3	11394	7
1370	Keap1	536.667	540.667	604.333	615	7
1371	Khdc3	2.33333	2.33333	3.66667	3.66667	7
1372	Khdrbs3	1013	926	1201.33	1408	7
1373	Khk	126.333	122.333	121.667	135.667	1
1374	Kif17	82.3333	66.6667	71.6667	134	1
1375	Kif1bp	1098.67	1084.67	1084	1178	1
1376	Kif27	74	71.6667	100.667	142.333	1
1377	Kif28p	0.333333	0.333333	0	2	1
1378	Kif2b	0	0	0.666667	1	7
1379	Kif6	7.33333	13.3333	18	20.6667	7
1380	Kifc3	202	232	188.667	239	1
1381	Kiss1	0	0.333333	0.666667	1.33333	1
1382	Kit	261	284.667	238	304.667	1
1383	Klc3	619.667	596.667	814.333	762	7
1384	Klc4	1239.33	1204	1368	1311.67	7
1385	Klf1	6.66667	7	5.66667	12.6667	1
1386	Klf13	43.3333	48.6667	59	79.3333	1
1387	Klf14	0	0.333333	0	1	1
1388	Klf15	76.6667	71.6667	60.3333	99.3333	1
1389	Klf8	14	17.6667	11.3333	18.3333	1
1390	Klhdc7b	0	0	0	0.333333	1
1391	Klhdc9	21	23.3333	26.6667	26	7
1392	Klhl22	600.667	578.333	615.333	658.333	1
1393	Klhl24	2094	2323	2743	2595	7
1394	Klhl30	66.3333	63.3333	68.6667	72.3333	7
1395	Klhl33	5.66667	5.66667	8.66667	7.66667	7
1396	Klhl34	8	7	17.6667	13	7
1397	Klhl36	459.667	522.333	544.667	621.333	1
1398	Klhl41	113.333	107	144.333	133.667	7
1399	Klhl42	253	275.667	299.333	315.667	7
1400	Klhl5	227	243	320.667	397.333	7
1401	Klhl6	10	21.3333	84	115	7
1402	Klhl8	952.667	957	1017.33	1107	1
1403	Klk1b3	0	0	0.333333	0.333333	7
1404	Klk1c9	0	0	0	0.333333	1
1405	Klra2	0	0	0	0.333333	1
1406	Klra22	0	0	0	0.333333	1
1407	Klra5	0	1.33333	6.66667	5	7
1408	Klrb1	0	0	0	0.333333	1
1409	Klrb1a	0	0	1	0.666667	7
1410	Klrb1c	0	1	0	6	1
1411	Klrc1	0	2.33333	1	3	1
1412	Klrc3	0	1.66667	3.33333	4.66667	7
1413	Klrh1	0	0	0	0.666667	1
1414	Klri1	0	1	0.333333	1.33333	1
1415	Klrk1	0.333333	13.6667	26.6667	63.6667	1
1416	Kmo	1	9	15.6667	36.3333	1
1417	Kng1	0	7.33333	2.66667	29.6667	1
1418	Kng1l1	0.333333	20.6667	21.3333	92	1
1419	Kptn	110	110	117.667	120	7
1420	Krt1	1	0	1.33333	3	1
1421	Krt2	0.666667	1	2.66667	3	7
1422	Krt26	8.33333	5.66667	7.33333	14	1
1423	Krt31	0	0	0.666667	1.66667	1
1424	Krt76	3	3.66667	1	4	1
1425	Krt78	0.333333	0.666667	0	0.666667	1
1426	Krt79	0	0.333333	0	0.666667	1
1427	Krtap11-1	10.3333	7	19	21.6667	7
1428	Krtap16-5	0	0	0.333333	0.333333	7
1429	Krtap8-1	3.33333	4.66667	3	6	1
1430	Krtcap3	17.3333	18.6667	24.3333	23	7
1431	Kynu	2.66667	3	4.66667	6.33333	7
1432	L1td1	0.666667	2.33333	1.33333	3	1
1433	L3mbtl2	1008	1067.67	1028.67	1132.67	1
1434	Lag3	26.3333	18.6667	21.3333	49.3333	1
1435	Lama1	221.333	299	674.333	700.667	7
1436	Lama2	35	43	80.6667	92.6667	7
1437	Lamb1	630.333	865.667	1022.33	1205	7
1438	Lamb2	468.333	713	1291.33	951.667	7
1439	Lancl1	847.667	923.333	816.667	942	1
1440	Large2	34	30	43.3333	40.6667	7
1441	Las1l	878	868.667	921	966.667	7
1442	Lat2	10	32.6667	91.3333	138.333	7
1443	Lats2	883.333	1002.67	1295.33	1140.67	7
1444	Lax1	0.333333	2.66667	2.66667	33	1
1445	Lbh	612	536.667	543.667	781	1
1446	Lbp	2	19.3333	5	26.3333	1
1447	Lca5l	22.6667	14.3333	24	40	1
1448	Lck	4	22	18.3333	61	1
1449	Lcn12	58.3333	40.6667	77	85	7
1450	Ldb1	918.333	889.333	1039	1196.33	1
1451	Ldhal6b	17.6667	14.6667	22.3333	19.3333	7
1452	Ldhd	155	156.333	178	210	1
1453	Ldlrad3	36.3333	30.3333	37	47.6667	1
1454	Ldlrad4	506.333	416.667	604.333	675	7
1455	Ldoc1l	1410.67	1270.33	1584.67	1464.33	7
1456	Lef1	25.6667	18.6667	34.3333	71.6667	1
1457	Lekr1	204.667	196.667	231	303.333	1
1458	Lemd2	5	7.33333	8.33333	11.3333	1
1459	Letm2	545	549.667	545	751	1
1460	Lfng	156.667	278.333	395.333	523.333	7
1461	Lgals9	26.6667	31.6667	82.3333	81.6667	7
1462	Lhx6	0.333333	3.33333	2.33333	5.33333	1
1463	Lig4	3536.67	3873	3849.33	4431	1
1464	Lilra5	1	4	13.3333	26	1
1465	Lilrb3	12.6667	6.33333	83.6667	200	1
1466	Lima1	273.333	289	423.333	469.667	7
1467	Limch1	2369.33	2206	3703	3665.67	7
1468	Limd2	110.667	141.667	234.333	310	7
1469	Lime1	394.667	328.667	372	463.333	1
1470	Limk2	2024	2106.33	2661.33	2666.33	7
1471	Linc00514	0.333333	0.333333	0.666667	0.666667	7
1472	Lingo4	20	12.6667	12.6667	29.3333	1
1473	Lipc	0	0	0.333333	0.333333	7
1474	Liph	38.3333	44.3333	36	52.6667	1
1475	Lipi	0	0	0	1	1
1476	Lipm	0	0	0.333333	0.333333	7
1477	Lman2l	102.667	113.667	155.333	136.333	7
1478	Lmf1	181.333	196.667	260.667	258	7
1479	Lmf2	289.667	251.667	457.333	404.667	7
1480	Lmln	961	920	1005.33	976.333	7
1481	Lmntd2	51	50.6667	87.6667	70.6667	7
1482	Lmo1	102	83.6667	85.3333	120.333	1
1483	Lmo3	11.3333	6	21.3333	16	7
1484	Lmod3	0.666667	0.666667	1.33333	1	7
1485	Lmx1b	0	0	0	3	1
1486	LOC100174910	232.667	214.667	282.667	254.333	7
1487	LOC100294508	1176.67	1225.33	1632.67	1499.67	7
1488	LOC100302372	16	95.6667	99.3333	245.333	1
1489	LOC100359523	2	2.33333	1.66667	3	1
1490	LOC100359656	1.33333	0	5.33333	3.33333	7
1491	LOC100359930	0	0	0	0.333333	1
1492	LOC100360238	2.66667	2.33333	2.66667	6.66667	1
1493	LOC100360552	59.6667	79.6667	180.667	155	7
1494	LOC100360933	2.66667	3.33333	7.33333	7.33333	7
1495	LOC100361018	0	3	7	11	7
1496	LOC100361056	50.6667	49.3333	55	53.6667	7
1497	LOC100361083	436.333	319.333	607.667	543	7
1498	LOC100361087	45.3333	53.6667	81.3333	67.3333	7
1499	LOC100361098	1.33333	1.66667	1.33333	2	1
1500	LOC100361434	0	0	0	0.333333	1
1501	LOC100361706	0	2	0.333333	9.33333	1
1502	LOC100361866	0	0	0	0.666667	1
1503	LOC100362040	0.666667	0.666667	0	1.33333	1
1504	LOC100362113	24.3333	16.6667	24.6667	35	1
1505	LOC100362176	11.6667	12.3333	15.6667	19.3333	7
1506	LOC100362216	6.66667	1	10	18.6667	1
1507	LOC100362315	0.666667	0.333333	1	2.33333	1
1508	LOC100362565	3.33333	4	4.66667	6.66667	1
1509	LOC100362820	83	89.6667	108.667	111.333	7
1510	LOC100363171	24.3333	21.3333	22	29.3333	1
1511	LOC100363228	0	0	2.33333	3	7
1512	LOC100363361	1064.33	983.667	1158.67	1363.33	1
1513	LOC100363368	63.3333	36.3333	47	90	1
1514	LOC100363454	2.33333	2.66667	0.333333	11	1
1515	LOC100363867	0	0	0	0.666667	1
1516	LOC100364500	32.3333	40.3333	32	116.333	1
1517	LOC100364958	1	0.666667	1	2	1
1518	LOC100365363	199.333	212.667	213.667	238.333	1
1519	LOC100365773	1	2	4.66667	22.3333	1
1520	LOC100366216	0	0.333333	0.333333	1.33333	1
1521	LOC100909455	16.3333	15.3333	14.3333	21.6667	1
1522	LOC100909476	0	0	0	0.333333	1
1523	LOC100909505	39.3333	56.6667	190.667	165	7
1524	LOC100909590	0	0	0	0.666667	1
1525	LOC100909595	6.66667	23.6667	4.33333	33.6667	1
1526	LOC100909605	0	0	1.33333	10	1
1527	LOC100909645	5.66667	14.6667	5.66667	17.3333	1
1528	LOC100909664	163.333	227.667	194.333	281.333	1
1529	LOC100909776	1.33333	2	0.333333	2.66667	1
1530	LOC100909950	1.66667	3.66667	2.33333	4	1
1531	LOC100909954	72.6667	65.6667	79.6667	90.6667	7
1532	LOC100909977	0	0	0	1	1
1533	LOC100909998	97	98	94.6667	107.667	1
1534	LOC100910061	19.3333	18	16.3333	26.3333	1
1535	LOC100910069	10.3333	7.33333	10.6667	16	1
1536	LOC100910117	2	1.66667	3.33333	5	7
1537	LOC100910207	49.6667	67.6667	62.6667	94	1
1538	LOC100910223	0.666667	1	0.666667	1.33333	1
1539	LOC100910275	5	4	7.33333	7	7
1540	LOC100910284	0.333333	0	0	0.666667	1
1541	LOC100910446	4	3.66667	5	5.33333	7
1542	LOC100910447	1	1	0.666667	1.33333	1
1543	LOC100910451	0.333333	0.333333	1.66667	1	7
1544	LOC100910501	0	0.333333	0.333333	1	1
1545	LOC100910506	41.6667	36	15.3333	65.6667	1
1546	LOC100910555	1.33333	1.33333	0.333333	2	1
1547	LOC100910650	0.333333	0.666667	1	1.33333	7
1548	LOC100910668	0	0	0	1	1
1549	LOC100910678	175.667	185.667	194.667	198.333	7
1550	LOC100910721	0	0	0	0.333333	1
1551	LOC100910781	0	0	1.33333	5	1
1552	LOC100910795	42.6667	39.6667	50	48.3333	7
1553	LOC100910852	1.66667	2	1.33333	2.33333	1
1554	LOC100910905	1	1.33333	2.66667	4	7
1555	LOC100910915	0	0.666667	1	6	1
1556	LOC100910979	0.333333	3.33333	1.33333	4.33333	1
1557	LOC100911034	8.66667	28.3333	11.6667	59	1
1558	LOC100911168	5.33333	5.33333	6	7.66667	1
1559	LOC100911196	568.667	611.333	594.667	644	1
1560	LOC100911256	31.6667	5.33333	33.6667	300.667	1
1561	LOC100911326	5.33333	6	8.33333	8	7
1562	LOC100911357	229.667	249.667	287.667	325.333	7
1563	LOC100911379	0	0	1.66667	1	7
1564	LOC100911402	0	0	0	0.333333	1
1565	LOC100911403	0	0	0	0.333333	1
1566	LOC100911413	1.66667	3.66667	2	12	1
1567	LOC100911529	1	0.333333	1.66667	2.33333	7
1568	LOC100911545	216.667	397.667	1655.67	1361	7
1569	LOC100911562	0	0	0	0.333333	1
1570	LOC100911572	27.3333	14	45.3333	41.3333	7
1571	LOC100911639	0.666667	1	1.66667	2	7
1572	LOC100911675	0	0	0	0.333333	1
1573	LOC100911685	27.6667	27.6667	23	108.667	1
1574	LOC100911700	3.66667	10	7.33333	14.3333	1
1575	LOC100911713	4.33333	2.66667	6	6.66667	7
1576	LOC100911725	4	2	2	10.3333	1
1577	LOC100911730	0	0	0	0.333333	1
1578	LOC100911751	3.33333	1.66667	2.33333	5.66667	1
1579	LOC100911769	43.3333	38.3333	44	91.3333	1
1580	LOC100911796	0	0	0.333333	0.666667	7
1581	LOC100911800	0	0	0	0.666667	1
1582	LOC100911832	621	570.667	689.333	688.333	7
1583	LOC100911860	0.333333	0.333333	0.666667	1	7
1584	LOC100911871	146.667	159.333	175.333	194	7
1585	LOC100911914	0.666667	1.33333	1.33333	7.66667	1
1586	LOC100911949	16	18	16.6667	23.3333	1
1587	LOC100911959	8.66667	23	34.6667	83.6667	1
1588	LOC100911964	0.666667	1.33333	0.333333	2	1
1589	LOC100912009	11.3333	7.33333	7	16.3333	1
1590	LOC100912165	4.66667	4	14.3333	17.3333	7
1591	LOC100912379	0	0.333333	1.33333	1	7
1592	LOC100912475	2.66667	2.33333	4	3.33333	7
1593	LOC100912481	42.6667	44.3333	40.6667	55.6667	1
1594	LOC100912484	4	3.66667	2	6.33333	1
1595	LOC100912582	133.667	150	147.667	189.667	1
1596	LOC100912615	1	1	3.33333	4.66667	7
1597	LOC100912642	63.3333	28.6667	138.667	122.667	7
1598	LOC100912658	9.33333	21.6667	24	39.6667	1
1599	LOC100912787	4.33333	2	4.66667	8	1
1600	LOC100912904	1.66667	2	0	3	1
1601	LOC100912943	2	1.66667	3	5.66667	1
1602	LOC100912948	4.33333	6.33333	3	7.33333	1
1603	LOC102546394	30.6667	25.3333	24	34.6667	1
1604	LOC102546505	0	0	0.333333	0.333333	7
1605	LOC102546589	1.66667	2.66667	6.33333	11.3333	1
1606	LOC102546601	0.333333	0	0	0.666667	1
1607	LOC102546648	157.667	163.667	187.667	179.333	7
1608	LOC102546724	0	0	0	0.333333	1
1609	LOC102546864	0.666667	2	14	14.6667	7
1610	LOC102546903	0	0	0	0.666667	1
1611	LOC102546968	0	0	0	0.666667	1
1612	LOC102547059	0.333333	0	0.333333	2	1
1613	LOC102547060	0	0	0.666667	0.333333	7
1614	LOC102547093	0	0	0.333333	0.333333	7
1615	LOC102547160	47.6667	48.3333	39	59.3333	1
1616	LOC102547221	14.6667	11.6667	15	21.6667	1
1617	LOC102547753	2.33333	2.66667	2.33333	4	1
1618	LOC102547798	1.66667	2	0	5	1
1619	LOC102547897	412.333	408.333	396.667	437.333	1
1620	LOC102548061	0	0	0	2	1
1621	LOC102548111	0.333333	0.333333	0.666667	0.666667	7
1622	LOC102548126	3	3	3	4	1
1623	LOC102548194	0.333333	0.333333	1.66667	1	7
1624	LOC102548320	1350.33	1406.33	1311.33	1429	1
1625	LOC102548396	3	5	8.66667	8.66667	7
1626	LOC102548459	7.33333	4.66667	8.33333	15.3333	1
1627	LOC102548546	9	9.66667	18.6667	20.6667	7
1628	LOC102548734	0.333333	0.333333	0.333333	0.666667	1
1629	LOC102548800	4.66667	13	12.6667	20.3333	1
1630	LOC102549011	0	0	0	1	1
1631	LOC102549226	8.66667	6.33333	9	14.6667	1
1632	LOC102549471	134.667	154.667	140.667	161.333	1
1633	LOC102549582	2.66667	2.66667	2.66667	5	1
1634	LOC102549615	1.66667	1.66667	4	3.33333	7
1635	LOC102549694	67.3333	58	57.6667	75	1
1636	LOC102549940	0.666667	0.333333	1	6.33333	1
1637	LOC102550203	1	1	1	3.33333	1
1638	LOC102550225	5.33333	7.33333	7	10	1
1639	LOC102550291	99.3333	101.667	117	123	7
1640	LOC102550455	4.33333	2.66667	3.33333	7.33333	1
1641	LOC102550512	0	1	0	2	1
1642	LOC102550585	0	0	0	0.333333	1
1643	LOC102550657	204.333	218	181.667	225	1
1644	LOC102550729	9	8.33333	12	13.6667	7
1645	LOC102550872	0.333333	0.666667	1.33333	1	7
1646	LOC102550988	0	2	1.66667	9	1
1647	LOC102551095	386.667	399.333	365	450	1
1648	LOC102551166	0	0	0	1.33333	1
1649	LOC102551311	0	0	0	0.666667	1
1650	LOC102551428	0	0	0	0.666667	1
1651	LOC102551484	3.66667	3.66667	4.33333	5.33333	1
1652	LOC102551486	7.33333	6.33333	5.66667	9	1
1653	LOC102551565	1	1	0.333333	1.33333	1
1654	LOC102551626	0.666667	0.333333	1.66667	2.66667	7
1655	LOC102551692	1	1	1.66667	1.66667	7
1656	LOC102551737	8.66667	6.66667	7	12	1
1657	LOC102551838	0	0.333333	0.333333	1.33333	1
1658	LOC102551882	0.333333	0	1	0.666667	7
1659	LOC102551899	118.333	74.3333	154.333	188.667	7
1660	LOC102551936	0	0	0	0.666667	1
1661	LOC102551980	85	82	93.3333	101.333	7
1662	LOC102552000	418	426.667	461	497	7
1663	LOC102552016	0	0	0	0.333333	1
1664	LOC102552101	37.3333	33.3333	50	53.6667	7
1665	LOC102552170	7.66667	7.33333	6	9.66667	1
1666	LOC102552195	6.66667	8	5	10.3333	1
1667	LOC102552360	4.33333	6	6.66667	8.66667	1
1668	LOC102552482	2.33333	2	6.66667	7.33333	7
1669	LOC102552497	518	556	703.333	628.667	7
1670	LOC102552729	11	10	15.6667	13.6667	7
1671	LOC102552860	0.666667	0	0	1.33333	1
1672	LOC102552880	107.667	79	89.3333	130.667	1
1673	LOC102552996	460.333	402.333	942.333	921	7
1674	LOC102553031	0	0	0.333333	0.333333	7
1675	LOC102553099	1.33333	5	3.66667	17.3333	1
1676	LOC102553140	95.3333	99.3333	141.667	150.667	7
1677	LOC102553311	0.333333	0	1.33333	5	1
1678	LOC102553533	1.33333	1.33333	0.333333	2.66667	1
1679	LOC102554012	0	0	0	0.333333	1
1680	LOC102554024	0.666667	1.33333	4	6	7
1681	LOC102554047	1.33333	2	1	2.66667	1
1682	LOC102554283	0	0	1	3.66667	1
1683	LOC102554302	82	84	95	110	1
1684	LOC102554312	0	0	0	0.333333	1
1685	LOC102554398	10.6667	19.3333	15	23.6667	1
1686	LOC102554479	0.666667	1.66667	3	4	7
1687	LOC102554576	1	0.333333	0.333333	3	1
1688	LOC102554605	546.667	430.667	525	693.667	1
1689	LOC102554639	2.33333	3	4.33333	4.66667	7
1690	LOC102554658	0.333333	1.66667	3	4.66667	7
1691	LOC102554659	0.333333	0.333333	0.333333	1	1
1692	LOC102554917	1.66667	1	2.66667	4	7
1693	LOC102554944	0	0	0	0.333333	1
1694	LOC102555131	0.666667	0.666667	0	1.33333	1
1695	LOC102555137	0.333333	1	0.666667	1.66667	1
1696	LOC102555239	0.333333	0.333333	1.66667	2	7
1697	LOC102555319	0	0	0	0.333333	1
1698	LOC102555328	0	0	0	0.333333	1
1699	LOC102555457	165.667	282.667	240	425.667	1
1700	LOC102555469	2.33333	3	2.33333	5.66667	1
1701	LOC102555474	3.66667	3.66667	2	5	1
1702	LOC102555578	0	0	1	1	7
1703	LOC102555624	0.666667	2.33333	1	4.66667	1
1704	LOC102555644	224.333	228.667	250	284	1
1705	LOC102555672	665.333	656	665	717	1
1706	LOC102556157	4	2.66667	3.66667	7	1
1707	LOC102556178	12	11.3333	13	23.3333	1
1708	LOC102556297	6.66667	7	7.33333	11.3333	1
1709	LOC102556504	0.666667	1.33333	1.66667	3	1
1710	LOC102556957	0.666667	1.33333	1.33333	2	1
1711	LOC102557053	0	1.33333	0.333333	2.66667	1
1712	LOC102557108	0.333333	0.666667	0.333333	1.66667	1
1713	LOC102557137	0	0	0	1	1
1714	LOC102557303	6.33333	6.33333	6	8.66667	1
1715	LOC102557368	0	0	4	9.66667	1
1716	LOC102557590	0	0	1	1.66667	7
1717	LOC103689941	30.6667	29.3333	55.6667	66.3333	7
1718	LOC103689951	0.333333	0.666667	1.33333	1.33333	7
1719	LOC103689957	32.3333	28.6667	31	43.3333	1
1720	LOC103689965	45.3333	37.3333	149.667	720	1
1721	LOC103689968	57	62.3333	73	74	7
1722	LOC103689977	0	0.666667	4.66667	2.66667	7
1723	LOC103689985	0	0	0.333333	0.666667	7
1724	LOC103689995	17.6667	15.3333	9.66667	52.6667	1
1725	LOC103690008	35	39.6667	54.6667	71.6667	7
1726	LOC103690013	0	0	0	0.333333	1
1727	LOC103690018	32	7.33333	12.6667	50.6667	1
1728	LOC103690028	2.33333	1.66667	1.33333	4	1
1729	LOC103690032	11.6667	15	11.3333	23.6667	1
1730	LOC103690035	18.3333	15	32.6667	24.6667	7
1731	LOC103690049	0	0	0	3	1
1732	LOC103690050	3.66667	2.66667	4	6.33333	1
1733	LOC103690063	8.66667	22	52	56	7
1734	LOC103690067	12.3333	11.6667	16.6667	28.6667	1
1735	LOC103690084	0.333333	0.666667	0.666667	2.33333	1
1736	LOC103690094	0.333333	1	0.333333	3.66667	1
1737	LOC103690095	3	3	7.33333	5.33333	7
1738	LOC103690101	0	0	0	0.333333	1
1739	LOC103690108	6.33333	9.66667	99.6667	191.333	7
1740	LOC103690112	278.667	312.333	313.667	345	1
1741	LOC103690129	173.333	174.667	191.333	201.333	7
1742	LOC103690137	145	109.667	192.333	172.333	7
1743	LOC103690152	15.3333	14.3333	19.3333	19	7
1744	LOC103690158	55.6667	46.6667	42.6667	63.3333	1
1745	LOC103690168	0	0	0	0.333333	1
1746	LOC103690241	0	0	1	0.666667	7
1747	LOC103690344	0	0	0	0.333333	1
1748	LOC103690486	50	45.6667	56	67	1
1749	LOC103690612	0	0	0	0.333333	1
1750	LOC103690834	60.3333	59.6667	52.3333	145	1
1751	LOC103690877	8	6.33333	13	13.3333	7
1752	LOC103690878	0	0.333333	0.333333	0.666667	1
1753	LOC103690884	0	0	2	2.33333	7
1754	LOC103690981	0	0	0	0.666667	1
1755	LOC103691004	13.6667	15.6667	13	16	1
1756	LOC103691225	0.666667	1	0.666667	2.33333	1
1757	LOC103691253	60.6667	52	74	67	7
1758	LOC103691376	0	0	0	0.333333	1
1759	LOC103691392	0.333333	0.333333	1.66667	1.66667	7
1760	LOC103691573	1.66667	0	3.66667	5	7
1761	LOC103691715	45.6667	52.3333	53	65	1
1762	LOC103691893	8	15	12	22	1
1763	LOC103691922	0	0	0.333333	0.333333	7
1764	LOC103691956	0	0	0	0.333333	1
1765	LOC103691965	0	0	0.333333	0.333333	7
1766	LOC103691988	211.333	187.667	270.667	250.667	7
1767	LOC103692066	127.333	220.333	421.333	418.333	7
1768	LOC103692071	0.333333	0.666667	2.33333	2.66667	7
1769	LOC103692111	196.333	174.333	237.667	322	1
1770	LOC103692173	0	0	0	0.333333	1
1771	LOC103692396	1	0.333333	1.33333	2.33333	1
1772	LOC103692412	1.66667	0	1	3.66667	1
1773	LOC103692570	56	55	7.66667	94	1
1774	LOC103692612	8.33333	5.66667	9.33333	15.6667	1
1775	LOC103692804	0	0	0	0.333333	1
1776	LOC103692862	102.667	96.6667	90.6667	119	1
1777	LOC103693118	8.33333	7	6.66667	11.3333	1
1778	LOC103693161	0	0	0	0.333333	1
1779	LOC103693173	16	9.33333	29	24.6667	7
1780	LOC103693197	0.666667	0.666667	0	1.66667	1
1781	LOC103693210	27	26.3333	24	35	1
1782	LOC103693290	4.33333	2.66667	6	9	1
1783	LOC103693389	16	27.3333	127.333	141.333	7
1784	LOC103693455	1.33333	1.66667	0.666667	4.66667	1
1785	LOC103693553	2.66667	3.33333	3.33333	7.33333	1
1786	LOC103693620	14	9.33333	18.3333	19.3333	7
1787	LOC103693627	0.666667	0	0	2	1
1788	LOC103693647	0.666667	0.666667	1	1.33333	7
1789	LOC103693699	106	114.667	132.333	136	7
1790	LOC103693936	72	82.3333	195	144.333	7
1791	LOC103693953	0	0	0	0.666667	1
1792	LOC103694018	134.667	143.333	133.667	147	1
1793	LOC103694070	0.333333	1	0.333333	1.66667	1
1794	LOC103694079	8.66667	10.6667	8	12	1
1795	LOC103694215	0	0	0	0.333333	1
1796	LOC103694306	2	4	34	106.667	1
1797	LOC103694360	1	0.666667	1.33333	6	1
1798	LOC103694424	781.333	735	1135	1371.67	7
1799	LOC103694555	0	0	0	0.333333	1
1800	LOC108348050	0.666667	1	1.66667	2	7
1801	LOC108348055	21.6667	19	14.3333	29.6667	1
1802	LOC108348061	859.333	1128.33	1568	1785.67	7
1803	LOC108348067	0	0	1.33333	0.666667	7
1804	LOC108348072	0	0.333333	2	1.66667	7
1805	LOC108348093	0	0	0.666667	0.666667	7
1806	LOC108348096	21	19.6667	6	48	1
1807	LOC108348101	0	0	0	0.333333	1
1808	LOC108348125	207.333	222	226.667	298.333	1
1809	LOC108348134	0	0	0	0.333333	1
1810	LOC108348136	5.33333	3.33333	7.33333	7	7
1811	LOC108348137	3	2.66667	3.33333	3.66667	7
1812	LOC108348140	0	0.666667	0.333333	3.33333	1
1813	LOC108348153	33.6667	19	26	48.6667	1
1814	LOC108348159	3	3.66667	3.33333	5	1
1815	LOC108348169	7.33333	7.66667	11.3333	15.6667	1
1816	LOC108348189	5	4.66667	4.66667	5.66667	1
1817	LOC108348192	20.6667	24.6667	29	35	7
1818	LOC108348201	139.667	133.333	156.333	200.667	1
1819	LOC108348212	0.333333	1	0	15.6667	1
1820	LOC108348215	12.6667	15	21.3333	23	7
1821	LOC108348233	153.667	141.333	140	186.333	1
1822	LOC108348270	0	0	0	0.333333	1
1823	LOC108348302	267	257.667	277	295.333	1
1824	LOC108348336	2	5	0.333333	12.3333	1
1825	LOC108348739	2	2	1.33333	3.33333	1
1826	LOC108348771	260.667	266.333	255.667	315.667	1
1827	LOC108348955	0	0	0.666667	0.333333	7
1828	LOC108349054	0.333333	0	0.333333	2	1
1829	LOC108349232	1	0	2.33333	2.66667	7
1830	LOC108349244	416	412	363.333	468.333	1
1831	LOC108349573	0.666667	1	0.666667	1.33333	1
1832	LOC108349682	1.33333	1.33333	0.666667	2.33333	1
1833	LOC108349752	0	0	0	0.333333	1
1834	LOC108349832	0	0	0	0.666667	1
1835	LOC108350026	1.33333	3.33333	11.6667	9.66667	7
1836	LOC108350166	1.33333	1.66667	1.66667	3.66667	1
1837	LOC108350391	0.666667	3	1	8	1
1838	LOC108350451	0	0.333333	0.333333	1	1
1839	LOC108350519	0	0	0.333333	0.333333	7
1840	LOC108350550	10	10.3333	10.6667	19	1
1841	LOC108350558	0	0	0	0.333333	1
1842	LOC108350576	0.333333	0.333333	7.33333	10.3333	7
1843	LOC108350604	0	0	0	0.333333	1
1844	LOC108350623	0.333333	0.333333	0	0.666667	1
1845	LOC108350747	3.66667	7	26.6667	24	7
1846	LOC108350772	1.66667	2	2	15.6667	1
1847	LOC108350812	27	26.6667	25	40	1
1848	LOC108350942	3.66667	2.66667	3.33333	5.33333	1
1849	LOC108351016	0.333333	0	0	2.66667	1
1850	LOC108351075	0	0	0	0.333333	1
1851	LOC108351082	5.33333	6.66667	6.33333	9.66667	1
1852	LOC108351567	4.66667	2.66667	6.66667	5.66667	7
1853	LOC108351613	0	0	0	0.333333	1
1854	LOC108351821	1.33333	0.333333	3	3.66667	7
1855	LOC108351878	0.666667	2.33333	0.333333	3.66667	1
1856	LOC108351974	0	2	1.33333	3.66667	1
1857	LOC108352005	0	0	0	0.333333	1
1858	LOC108352181	0	0	0	0.333333	1
1859	LOC108352398	0	0	0	0.666667	1
1860	LOC108352427	2	1.33333	1.33333	2.66667	1
1861	LOC108352465	5	5	4.66667	8.66667	1
1862	LOC108352618	0	0	0	1	1
1863	LOC108352688	63	67	65	91.3333	1
1864	LOC108352829	3	4.66667	3.66667	7	1
1865	LOC108352945	4	5	2	6	1
1866	LOC108352965	3.33333	2	30	50	7
1867	LOC108353169	186.667	175	179	265	1
1868	LOC108353256	0	0.333333	0	0.666667	1
1869	LOC171573	1	2.66667	1.33333	3.66667	1
1870	LOC288521	0	0	0.333333	0.666667	7
1871	LOC292543	0	0	0	0.333333	1
1872	LOC300308	0.666667	0.666667	1	14.6667	1
1873	LOC302022	29	28.6667	56.6667	62	7
1874	LOC303140	15.6667	14	24.6667	26	7
1875	LOC306766	858.667	890.667	970	947.667	7
1876	LOC310926	37595.3	28292	64507.7	65449	7
1877	LOC312273	0	0	0	2.66667	1
1878	LOC317356	0	0	0	0.666667	1
1879	LOC360479	75.6667	81.3333	113.333	114	7
1880	LOC360919	2.33333	1.33333	5.33333	4.66667	7
1881	LOC362863	28.3333	41.3333	41.6667	59.6667	1
1882	LOC364359	0	0	0	0.333333	1
1883	LOC365778	2.66667	2.33333	4.33333	7.33333	1
1884	LOC497796	0	1.66667	5.33333	4.33333	7
1885	LOC497940	36.3333	40.6667	59.3333	52	7
1886	LOC498122	156.667	158.667	159.333	171	1
1887	LOC498316	0	0	0.333333	1.33333	1
1888	LOC498368	24.3333	22.6667	60.6667	49.6667	7
1889	LOC499136	0	0	0	0.333333	1
1890	LOC499229	7.33333	29	43.3333	134.667	1
1891	LOC499407	1	1.33333	2.33333	2.66667	7
1892	LOC499584	0	0	0	0.333333	1
1893	LOC499715	0	0	0.666667	0.333333	7
1894	LOC500354	0.666667	0	0	1.33333	1
1895	LOC500475	36.6667	38	44.6667	50.6667	7
1896	LOC500594	0.333333	0.333333	1.33333	1.33333	7
1897	LOC500877	99.6667	83	86	120	1
1898	LOC500956	289.333	336	262	390.333	1
1899	LOC502660	0	0	0	0.666667	1
1900	LOC502684	53.6667	27	46.6667	101.667	1
1901	LOC502908	0	0	0.666667	0.333333	7
1902	LOC679087	77.6667	93	77.3333	98.3333	1
1903	LOC679149	0.666667	2	4	4.33333	7
1904	LOC679811	240.667	317.333	381.667	441.667	7
1905	LOC679894	1651	1560.67	1709.67	1834.67	1
1906	LOC679924	8	9.33333	35.3333	22.3333	7
1907	LOC680045	0	0	0	0.333333	1
1908	LOC680227	3.66667	4.33333	6.66667	6.33333	7
1909	LOC680329	0	3	7.66667	306	1
1910	LOC680346	7	6.33333	12.6667	11.3333	7
1911	LOC680428	0	0	0	0.333333	1
1912	LOC680520	0	0	0	1	1
1913	LOC680835	537.667	523.333	696.667	685.667	7
1914	LOC681241	0	0	0	0.666667	1
1915	LOC681290	0	0	0.666667	0.666667	7
1916	LOC681292	109.333	110.333	110.667	132.333	1
1917	LOC681383	9	24.3333	51	47.3333	7
1918	LOC682206	297.667	358.333	323.333	375.667	1
1919	LOC682225	16	18.3333	15.3333	19.6667	1
1920	LOC684107	0	0	0	0.333333	1
1921	LOC684208	0	0	0.333333	0.333333	7
1922	LOC684270	93	87	99.6667	100.667	7
1923	LOC684545	0	0	0.333333	0.333333	7
1924	LOC685048	0	0.333333	0.333333	2	1
1925	LOC685152	629.667	670.333	819	907.667	7
1926	LOC685158	1	0	0.333333	2	1
1927	LOC685184	0	0	0	0.666667	1
1928	LOC685590	82.3333	65.3333	62.6667	114.667	1
1929	LOC685600	0	0	0	0.666667	1
1930	LOC685793	0	0	0.333333	0.333333	7
1931	LOC685933	8	13.3333	7	17.3333	1
1932	LOC686030	3.66667	2.66667	2	4.66667	1
1933	LOC686050	12.6667	8.66667	24.6667	29.6667	7
1934	LOC686087	11	9.33333	5.66667	14	1
1935	LOC687345	1	0.666667	2.33333	4.66667	1
1936	LOC688126	0.333333	0.333333	2.66667	1.66667	7
1937	LOC688282	0.333333	0	1	1.66667	7
1938	LOC688390	18.3333	14.3333	21	27.6667	1
1939	LOC688459	0	1.66667	1.33333	3.66667	1
1940	LOC688542	0	0	0	0.666667	1
1941	LOC688613	77.3333	46.6667	62.6667	109	1
1942	LOC688702	0.333333	0	0.666667	2	1
1943	LOC688765	147.333	158	171.333	175.667	7
1944	LOC688924	1	0.333333	0.666667	1.66667	1
1945	LOC689268	37	30.3333	25	121.667	1
1946	LOC689408	0.333333	0.666667	0	0.666667	1
1947	LOC689412	0.666667	0	0.666667	2.66667	1
1948	LOC689453	1.33333	2	0.333333	2	1
1949	LOC689479	0.666667	0.333333	0	2.33333	1
1950	LOC689519	0.666667	0.666667	0	1.33333	1
1951	LOC689629	0	0	0	0.666667	1
1952	LOC690000	245.667	327	444	454.667	7
1953	LOC690131	22.6667	39.3333	28	44	1
1954	LOC690142	5.33333	5.33333	2	12.6667	1
1955	LOC690191	0	0	0	0.333333	1
1956	LOC690299	0	0	1	1	7
1957	LOC690319	0	0	0	1.33333	1
1958	LOC690467	0	0	0.333333	1	1
1959	LOC690784	0	0	0	0.333333	1
1960	LOC690813	4.33333	0.666667	2.66667	27	1
1961	LOC690862	0	2	1.66667	10	1
1962	LOC691074	0	0	0	0.666667	1
1963	LOC691170	1334.33	1328.67	1434.67	1457.67	7
1964	LOC691189	3.66667	5.33333	5	7	1
1965	LOC691196	16	8	13.3333	24.6667	1
1966	LOC691254	28	28	28	30	1
1967	LOC691354	0	0	6	3.33333	7
1968	LOC691422	334.667	322.333	401	410.333	7
1969	LOC691485	1.33333	1.66667	3.66667	5	7
1970	LOC691519	0.666667	0	0.333333	1.33333	1
1971	LOC691658	272.667	256.333	369.667	325.667	7
1972	LOC691712	7.66667	14.6667	10.3333	16.6667	1
1973	Lor	0	0	0.333333	0.333333	7
1974	Lox	91.6667	129	46.3333	502.667	1
1975	Loxl1	173	173.667	392.333	298	7
1976	Loxl2	50	147.667	177.667	448.333	1
1977	Lpar2	8	7.66667	15.3333	11.6667	7
1978	Lpar5	6	3	28	43.6667	7
1979	Lpcat2	1084	993.333	1185	1278.33	7
1980	Lpcat4	279	271	258.667	364.667	1
1981	Lpin2	1284.33	1216	1281	1467	1
1982	Lpin3	259	260.667	442	362	7
1983	Lpl	120.667	118	158	226.667	1
1984	Lpo	0.666667	1.66667	3	3.66667	7
1985	Lpxn	40.6667	73	108.333	117	7
1986	Lrba	6058.67	5495.67	6790	7322.33	7
1987	Lrch1	657.667	727.333	693.333	793	1
1988	Lrch4	532.333	525.667	681.333	679.667	7
1989	Lrcol1	2.66667	2	3.66667	3	7
1990	Lrig1	1190.67	1244.33	1436.67	1413.33	7
1991	Lrig3	114.333	88	153.667	144	7
1992	Lrit2	1042.67	1190	1111.67	1274	1
1993	Lrmp	20.3333	67	93.3333	127	7
1994	Lrp8	2025	2246	1774.67	2477.67	1
1995	Lrpap1	620.667	595	705.667	769.667	7
1996	Lrrc1	343	283.667	494.667	427.667	7
1997	Lrrc10b	12	12.6667	8	14	1
1998	Lrrc14	351.667	352	422.333	409	7
[truncated: 1,735 more rows]

## Sheet: Sheet2
A2m	226.333	691	2336.67	1750.67	7
Aaas	262.667	266	317.667	303.333	7
Aadat	148.333	239.667	523.667	392.667	7
Aaed1	585.333	537	645	616	7
Aamdc	63.3333	67.3333	75.6667	78	7
Aard	8	6.33333	10.6667	9.66667	7
Abca14	3.66667	3	5	4.66667	7
Abca3	1313	1342.67	1960.67	1850	7
Abcb4	61.3333	92	155.333	120.667	7
Abcb6	925	907	1098.33	1161	7
Abcb8	864.667	799.333	930.667	1021.33	7
Abcc10	485.333	457.667	508.333	533.333	7
Abcc6	8.66667	12.3333	19.3333	18.3333	7
Abcc9	159.667	183.333	222.333	220.667	7
Abcd1	171	185	273	264.333	7
Abcg1	2290.33	2031.33	3321	2831.33	7
Abcg3	35.3333	25.6667	116.667	78.6667	7
Abcg3l1	42.3333	54.3333	103.667	107.667	7
Abcg3l4	3.33333	8.66667	23	24.6667	7
Abcg5	6.33333	4	11.6667	12	7
Abcg8	0	0.333333	1.33333	1.33333	7
Abhd15	18	12.6667	64	57	7
Abhd2	723.667	770.333	1192.33	1160.67	7
Abhd4	1192	904	1748.67	1468.67	7
Abi3	19	16	104.333	114	7
Abi3bp	177.333	86	317.667	321.667	7
Ac1576	3	2.66667	4.33333	5.33333	7
Acaa1	343.333	350.667	374.667	399.333	7
Acad8	264.333	256.667	320.667	306.667	7
Ace2	3	4	10.3333	13	7
Ache	576	720.333	830.333	941.333	7
Acot3	117.333	104	135.333	147.667	7
Acox2	0	0.333333	0.666667	1	7
Acox3	565.333	605.667	642	676.333	7
Acp5	3	31.6667	56	73	7
Acsbg1	8.33333	11.3333	32	39.6667	7
Acsf2	141.667	103.667	217.667	224.667	7
Acsf3	294.333	293.667	381.667	355.667	7
Acta2	27.6667	47.6667	192	347	7
Actn3	1.33333	2	7	5.33333	7
Actr5	214.333	213.333	287.667	280.333	7
Acy3	32.3333	34.6667	56.6667	53.6667	7
Acyp2	76.3333	77.6667	91.6667	87.6667	7
Adam10	985.667	1071.67	1297.33	1274.67	7
Adam15	669.667	685.333	880	933	7
Adamts10	268	235.667	428	461	7
Adamts17	104.333	126.333	179.333	215	7
Adamts18	173	85.6667	294	296	7
Adamts5	1181.67	964	1569.33	1436.33	7
Adamts8	3	5.33333	7	9.33333	7
Adamtsl3	120	80	165	230.667	7
Adamtsl5	113	78	148	141	7
Adap2	17.6667	24.3333	105	107	7
Adat1	115.667	118.333	124.667	132	7
Adat2	48.6667	46	67.3333	65.6667	7
Adgra2	1176.33	950.333	1823	1512.33	7
Adgre1	19	205.667	554	693	7
Adgrf5	225.333	234	293.333	277	7
Adgrg1	520.667	806	1506.33	1134.67	7
Adgrl4	32	59.3333	94.3333	90.3333	7
Adgrv1	15539.7	16047	17133	17701.3	7
Adi1	158.667	125.333	208.333	260	7
Adtrp	1.66667	1	3	3.33333	7
Aes	1178.33	1226	1296	1278.67	7
Afap1l2	16.3333	26.3333	41.3333	42.3333	7
Afmid	29	32	51.6667	65	7
Aga	226.667	218	358.667	307	7
Aggf1	466.667	482.667	537.333	563.333	7
Agrp	40	41.3333	62	61.6667	7
Agtrap	294	268	319.333	316.667	7
Ahcyl2	1072	1144.33	1600.33	1482.33	7
Aif1l	367.333	171	565.667	431.667	7
Akap3	11.3333	17	20.6667	26	7
Akap7	171	201.333	231.667	258	7
Akr1b10	10.6667	9.33333	13.3333	15.3333	7
Akr1c19	105.333	33	214	188	7
Akr7a3	12.6667	9.66667	15.6667	14.6667	7
Aldh6a1	475.667	449	746.667	666.333	7
Aldoart2	0	0	0.666667	0.333333	7
Alk	199.333	174	406.333	390	7
Alox12	3.66667	5	14.3333	11.6667	7
Alpk3	6.33333	7	59.6667	72	7
Amacr	171.333	139.667	271.667	216.667	7
Amelx	0	0	0.333333	0.333333	7
Amer1	230.667	216.667	255.667	282.667	7
Amot	138	125	150	149.333	7
Angptl1	4.66667	0.666667	10.3333	7	7
Ankh	966.333	1163.67	1399.67	1401	7
Ankrd12	5108.67	5293	5627.33	5937.33	7
Ankrd63	2.66667	2.66667	7.33333	6.66667	7
Anks3	664.333	706.667	797	815.667	7
Antxr1	87.3333	123	286.667	292	7
Anxa3	55.3333	236.667	576.333	859	7
Ap1m2	2.66667	3	3.33333	3.66667	7
Ap3d1	3487.33	3503	3742	3652.33	7
Ap4m1	266.667	253.667	322.667	310.667	7
Ap5z1	349.667	295	412.667	395.667	7
Aplnr	39	24.6667	71.6667	101	7
Apobec1	6.33333	34.6667	260.667	145	7
Apoc1	15	4.66667	29.6667	24.6667	7
Apoe	3661.67	2429.67	13509.7	10174	7
App	3935.67	4943	7363.33	6622	7
Arhgap17	725.333	797	1082.67	965.333	7
Arhgap4	171.667	162.667	248.667	298.333	7
Arhgef1	740	729	962.333	976	7
Arhgef10	299	339.333	514.667	480.667	7
Arhgef18	700.333	667.667	822.667	822.667	7
Arhgef19	346.667	367.333	641.667	538.333	7
Arhgef40	854.667	791.667	1377.33	1131.67	7
Arhgef6	114	122.667	234.667	246.333	7
Arl15	346.333	361	440.667	398.333	7
Arl2	233	251.667	287.667	295	7
Armc3	0.333333	2.33333	4.66667	4.66667	7
Armc7	275	267	323	310.333	7
Arsa	535.333	435.667	725	654.667	7
Arsb	229.667	272	377.667	321	7
Arse	403	332.333	518.333	547.333	7
Arsk	143.333	139	161.333	152.667	7
Arvcf	771	611.667	1045.33	920.333	7
As3mt	186.333	164	247	263	7
Asap2	1958	2401.67	2818.67	3043.33	7
Asb10	1	0.333333	3	2.33333	7
Asb7	322.333	293.667	350.667	354.333	7
Asgr2	3.33333	3	8.33333	10.6667	7
Aspa	34.3333	16	84.3333	74	7
Atg10	108.333	87.3333	135.333	159.333	7
Atg2a	1215.67	1099.33	1350	1296	7
Atp10a	50.6667	48.3333	61	73.3333	7
Atp10b	1.66667	1.33333	2.33333	2	7
Atp13a2	1849	1786.33	2021.33	1929.67	7
Atp23	71	75.6667	107	91.6667	7
Atp2b4	470.667	421	608.333	759.333	7
Atp6v1c2	29.3333	34.3333	79	66	7
Atp6v1e2	6.33333	6.33333	8.66667	10.3333	7
Atp9b	1347.33	1354.67	1556	1504	7
Atpaf2	348.333	350	406	407.333	7
Atxn3	684.667	690.333	781.333	739	7
Atxn7l2	287.333	236	333.667	403	7
Avil	104	103.333	164.333	142.333	7
B3galt5	300	350	415	512	7
B3gnt7	7.33333	18.3333	48	37.3333	7
B3gntl1	560.667	607	662	716	7
B4galt1	572.333	582.333	654.333	652.667	7
B4galt7	232	260.667	302.333	293.667	7
Bambi	42.6667	46.6667	54.6667	52	7
Banf2	0	0	0.333333	0.333333	7
Bbc3	25	30.6667	41.6667	47.3333	7
Bcas3	833.667	738	1060.33	1047.33	7
Bckdha	345.667	300.667	425	402	7
Bcl9l	1341	1139.33	1663.33	1692.33	7
Bco2	5.33333	20.6667	42	37.3333	7
Bcorl1	325.333	317.667	351.333	381	7
Bdh2	26.3333	29	68.6667	50.6667	7
Bdp1	2428.67	2342	2581.33	2542.67	7
Bean1	21.6667	26.6667	48.6667	41	7
Bend4	668.333	1026.33	1970.33	1425.67	7
Bfar	410.333	454.333	489.667	532.333	7
Bhlhb9	853.667	908	943.667	982	7
Bin2	12.6667	38.3333	170.333	212.667	7
Blcap	915	896.667	982.667	1057.67	7
Blnk	21.6667	15	167.333	165	7
Bmpr1b	295.333	113.667	649.667	483	7
Bnip3l	2013	2030.67	2278	2251.67	7
Bphl	137.333	149.667	174	176.667	7
Brd1	1400.33	1382.67	1576.67	1485	7
Brpf1	1336.67	1220	1543.67	1536.33	7
Brpf3	561.667	645.333	779	778.667	7
Bsg	4683.33	4757	5411	5404.67	7
Bsnd	16.3333	11.3333	23	24.3333	7
Btbd18	0	0	0.333333	0.333333	7
C1qa	30.3333	112.333	654	1042	7
C1qb	17	109	521	650.667	7
C1qc	23.3333	198	602.333	853.667	7
C1qtnf5	24	32.6667	64.6667	58	7
C1qtnf9	0	0.333333	1.66667	1.33333	7
C2	92	395.667	830	1408.33	7
C2cd2	861	807	1038.67	977.333	7
C2cd3	1626.33	1608.33	1654	1657.67	7
C6	0	0.333333	15.3333	8.66667	7
C7	40.3333	42.3333	116.667	190.667	7
C8g	96.3333	87	151	146.333	7
Caap1	315.333	308	341.667	331.667	7
Calcrl	79	101.667	134.333	183.667	7
Calhm1	1	0.666667	2	1.66667	7
Calhm2	22.6667	37.6667	64.6667	59	7
Calhm3	4	2.66667	6	7.33333	7
Calml4	8.66667	7.33333	20	17.6667	7
Calml5	0.666667	0.666667	1.33333	1	7
Camk1d	1695.33	1501	1992	2384.67	7
Cand2	210	234	257.667	276	7
Car12	53.3333	80	113	149.667	7
Card11	18.6667	58.6667	129.667	181.667	7
Card14	4	29.3333	60	64	7
Casp2	663.333	696.333	797	794.333	7
Casp9	278.667	301.333	336.333	336.333	7
Catip	7	11.3333	22	27.3333	7
Catsper3	5	1.66667	8	11.6667	7
Catsperb	5.66667	7.33333	9	11.3333	7
Catsperd	67	56.3333	79.6667	88.3333	7
Catsperg1	22.6667	12	32.6667	46	7
Cav2	1149.67	653.333	1748.67	1347	7
Cbr3	4.33333	2.66667	7.66667	10.3333	7
Cbwd1	170	179.667	187	200.667	7
Ccdc103	9.66667	10.3333	12.6667	12	7
Ccdc106	97.6667	94.3333	109	108	7
Ccdc114	15.6667	17	23	27.3333	7
Ccdc138	221	191.333	251.333	242.667	7
Ccdc14	258	233.333	290.667	293.333	7
Ccdc142	7	7	12.6667	13.6667	7
Ccdc148	25.6667	25.6667	39.6667	37	7
Ccdc15	276	263	297	321	7
Ccdc157	505	512	611.667	626.667	7
Ccdc159	98.6667	86.6667	153.667	152.333	7
Ccdc17	234.667	244.667	299.333	294.333	7
Ccdc18	98.3333	87	111	131.333	7
Ccdc40	13.3333	11	16	19.3333	7
Ccdc69	4	7.33333	14.6667	21.6667	7
Ccdc71	342.333	395.667	479	453.333	7
Ccdc80	72.3333	107.333	227.333	254.333	7
Ccdc93	492.333	558.333	661.333	683	7
Ccdc97	653	704	787.667	799.667	7
Ccl28	0	0	0.333333	0.333333	7
Ccni	2976.33	2908.33	3309.33	3157.67	7
Ccnk	645	621.333	712	698	7
Ccs	325	311.667	361	346.333	7
Cd109	10	20	45	42.6667	7
Cd160	0	0	1.66667	1	7
Cd180	10	42.6667	154.667	159	7
Cd1d1	19.3333	29.6667	56.6667	92.3333	7
Cd34	18.6667	12.6667	85.3333	120.333	7
Cd37	22	75.6667	144	170	7
Cd68	8.66667	118	323	294	7
Cd7	0.666667	0	5.66667	10.6667	7
Cd81	1127.33	1591	2892.33	2532.33	7
Cd84	12.6667	25.3333	220.333	163.333	7
Cd86	2	6	24.3333	27.3333	7
Cdc14a	788.333	669	920.667	874.333	7
Cdc42bpg	396	376	592	574.667	7
Cdcp2	0.333333	0.666667	3.66667	4.66667	7
Cdh13	148	308.333	586.667	478.333	7
Cdh23	17.3333	22.6667	61.3333	64	7
Cdhr4	20.6667	19.3333	45.3333	63	7
Cdhr5	1.33333	1	3.66667	4.33333	7
Cdk10	835.333	846	956	932	7
Cdk12	2561.67	2512	2804	2703	7
Cdk17	1015	856	1175.67	1138	7
Cdk19	1152	1218.33	1506	1397.33	7
Cdk5rap2	849.667	649.667	1377.33	1195	7
Cdkl3	314	358.667	394.333	451.667	7
Cdo1	72.6667	66	84.6667	97	7
Celsr2	3177.33	1400.67	4938	4033.33	7
Cep295nl	227.333	127.667	360.667	383.667	7
Ces2i	1.66667	1	2.33333	2.66667	7
Cfap161	0	0.333333	1	1.33333	7
Cfap45	1	1.33333	2.66667	2	7
Cfap77	0	0	1	0.666667	7
Cfap97	324.667	355.667	401	403.333	7
Cfh	164.333	380.333	1841.67	1221.33	7
Cgnl1	583.333	621.667	1583.33	1146	7
Chchd10	373.667	380.333	427.333	467.667	7
Chd4	6258	5823	7193	7152.67	7
Chfr	504.667	495.333	549.333	545	7
Chn2	110	91	125.667	142.333	7
Chrm4	38	28	85.6667	63.6667	7
Chst2	1444.33	1222.33	3892.67	3133.33	7
Chst4	0	0	0.333333	0.333333	7
Ciz1	667	648.333	767.667	729.333	7
Ckm	3.66667	4.66667	7.66667	8.66667	7
Clca1	0	0	0.333333	0.666667	7
Cldn11	18.3333	8	31	29	7
Cldn20	0	0	0.333333	0.333333	7
Cldn22	0	0	1.66667	1.33333	7
Cldn23	32	37.6667	49	60	7
Cldn5	81.6667	33	168.333	182.333	7
Clec10a	9	25.6667	104	113	7
Clec12a	1.33333	25.6667	93.3333	61	7
Clec2d2	0.333333	4	20	13	7
Clec3b	20.6667	11.3333	43.3333	58.6667	7
Clec4a	1.33333	4.33333	22.3333	19.6667	7
Clic6	22.3333	18	35	27.6667	7
Clip4	930.333	923.667	1057.33	1025.33	7
Clk2	1128	1135.67	1191	1187	7
Clmn	117.333	89	178.667	154.667	7
Clrn1	8	15.6667	29.6667	40	7
Clta	2325	2386.33	2664.67	2581	7
Cltb	542	551.667	589.333	628	7
Clu	4723.67	14118.7	36781.7	35542.3	7
Clybl	34.6667	45.3333	73.6667	58	7
Cmklr1	3.66667	48.3333	146.667	150.333	7
Cnksr1	9.33333	10	18.6667	17	7
Cnn1	3.33333	4.66667	8.33333	8.66667	7
Cnnm3	1141	1089.67	1226.33	1264	7
Cnpy3	358.333	425	487	504.333	7
Cntn1	3502.67	3634.33	4103	4197	7
Coasy	386.667	399.667	447.333	453.667	7
Col26a1	1.33333	0.333333	2.33333	3.66667	7
Col4a4	103.667	100.333	258.333	209.333	7
Col5a1	325.333	532.667	952.667	1200	7
Col7a1	48.6667	37	72.6667	103.333	7
Coq7	104.667	110.667	122.333	127.667	7
Cox19	282	297	340.333	322.333	7
Cox7b2	0	0	0.333333	0.666667	7
Cpq	55.6667	72.6667	126.667	130	7
Cpsf1	1166.33	1191.67	1412.33	1395	7
Cracr2a	15	18	22.6667	27.6667	7
Creb5	116	158.333	272.333	223.333	7
Crebbp	3993.67	3691.33	4627.67	4599	7
Crim1	1330.33	2160	3869.67	3119.33	7
Crip2	474.667	460.667	1800.67	1618.33	7
Cryl1	24.3333	16	34.3333	29	7
Crym	1213	3040.67	8275.67	6487.33	7
Csf1r	166.333	386.333	1989.33	2155.33	7
Csnk1e	798	794	932.667	979.667	7
Csrp2	73.6667	89.6667	184.667	133.333	7
Ctla2a	1.66667	12.6667	43	40.3333	7
Ctnna3	20.6667	27	51	45	7
Ctnnd1	1954	2095.33	2689.33	2414.67	7
Ctso	79	87	182	170.667	7
Ctxn1	33	31.6667	59.6667	60.3333	7
Cux1	2762.33	2502	3291	3428.33	7
Cwf19l2	723	727	756	742.667	7
Cx3cr1	40.3333	24.3333	323	334.333	7
Cyb561a3	163.333	191.667	216.333	260.667	7
Cyb5r1	493.667	463.667	715	709.333	7
Cybrd1	37	49.6667	81.3333	80.6667	7
Cyp2d1	1.66667	2	25	37.3333	7
Cyp2d5	0	0	3.33333	2.66667	7
Cyp2j3	77	17	193.333	133.667	7
Cyp4f1	26.3333	14	60.3333	44.3333	7
Cyp4f5	0.333333	0.666667	1.66667	1.33333	7
Cyp4f6	78	83	160.333	134.667	7
Cysltr1	2.66667	4.66667	55.3333	38	7
Cyth1	472.667	470	548	581.667	7
Cytip	3.33333	29	44	63.3333	7
D2hgdh	171	179.333	261	282.333	7
Daam1	1613.67	1580.67	1701.33	1703.33	7
Dach1	969.333	661.333	1420.33	1202.33	7
Dag1	1195.67	1343	1866.67	1717.33	7
Dapp1	12.3333	25.3333	77	105	7
Dcaf8	2950	2651.67	3257	3288.33	7
Dclre1c	339.667	282.667	514	463	7
Dcp1a	428.333	412.667	479.333	455.333	7
Dctd	14	30.6667	46.3333	57.3333	7
Dcxr	40.3333	38	61.6667	66	7
Ddah1	402.333	518.667	698	701.333	7
Ddah2	251.333	243	489	459.667	7
Ddb1	7961.33	7830.33	8443.67	8303.33	7
Ddb2	51.3333	48.6667	76.6667	82.6667	7
Ddr1	1513.67	1933	3945	3819.67	7
Ddrgk1	1044	1063	1082.33	1109	7
Dedd2	361	379.333	440	432	7
Defb24	0	0	0.333333	0.333333	7
Dennd1c	25	38.6667	60.6667	79.3333	7
Dennd6a	1598.67	1599.67	1817.33	1817.67	7
Dfnb59	2	2.33333	3	3	7
Dgcr2	20.6667	7.33333	32.6667	39.6667	7
Dgkg	37	28.6667	51.3333	47	7
Dhrs1	425.333	407.667	507	470.667	7
Dhrs3	192.667	171	340.667	293.333	7
Dhrsx	1088	1130.67	1410	1336.67	7
Dhx16	817.333	745.333	944	911.333	7
Dhx34	396.333	333	467	417	7
Dhx35	511.667	463	564	530	7
Dhx58	48.6667	78	125	142.333	7
Dido1	3221.33	3165.67	3654.67	3590	7
Dio1	211	5.33333	442.667	292.333	7
Dip2b	1793.33	1529.67	2082.67	1941	7
Disc1	26.6667	37.3333	96.6667	133.667	7
Disp1	1033.33	922.667	1178.33	1164.67	7
Dlg5	1460.33	1102.33	1915	2017.33	7
Dnaaf1	59.3333	53	70.6667	71.6667	7
Dnaaf3	71.3333	73	117.333	138.333	7
Dnah1	22	30.3333	73.3333	53.6667	7
Dnah7	71.6667	27.6667	113	108.667	7
Dnajb3	21.3333	21.6667	29.3333	34.6667	7
Dnajc16	439.333	470.333	533.667	534.333	7
Dnal4	407	387.333	444.667	445.333	7
Dnase1	7.33333	3.66667	11.6667	14.6667	7
Dnm2	1167	1224	1429	1328.67	7
Dnmt3b	135	145.667	179.333	171.333	7
Dntt	0.666667	0.333333	3	2	7
Doc2a	51	44.6667	71	90	7
Dock10	207.333	296.667	493	718.333	7
Dock4	442.667	422	654	707.333	7
Dock6	188.667	267	456	360.667	7
Dock7	2422	2410.67	2739.67	2855.67	7
Dock8	60.6667	228.667	604	683.333	7
Dok4	70.6667	61	93.6667	103.667	7
Dolpp1	125.333	155.667	197.667	208	7
Dopey2	555	537.333	659.667	762.667	7
Dpep3	0.333333	0.333333	3.33333	2	7
Dpp7	689	728	974.667	843.667	7
Dpp9	1136	1076.67	1257.33	1183.67	7
Draxin	7.33333	8.33333	16.3333	25	7
Drc3	69.6667	94.6667	147	148.333	7
Dst	11147	12128	15762	15651.7	7
Dtd2	96	104.667	120	114.333	7
Dtx4	325.667	268.333	402.333	380	7
Dusp8	697.333	720.667	865.333	793.333	7
Dynlrb2	6.66667	8.66667	12.3333	16.3333	7
Dyx1c1	96	97.6667	125	113.667	7
Dzf17	626	632.667	719	729.667	7
E2f3	94.6667	87.6667	133.667	144	7
Ears2	171.667	170	180.667	184.667	7
Eci1	199.667	208.333	298.333	265	7
Eci2	262	265.333	283.667	279.333	7
Ecm1	66.3333	67	111	106	7
Edc4	1691	1725.67	1808.33	1906	7
Edem2	205.333	249.667	357.667	327	7
Ednra	81	111	141	148	7
Efhc1	107.333	136	192	174.333	7
Efnb1	198	205.333	245	262.333	7
Egflam	4746.67	4581.33	5794	5690	7
Ehmt2	1440.33	1344.33	1767	1829	7
Eif2ak1	664.667	703.667	796.667	768	7
Eif4g3	4150.33	3941.67	5070.33	4920.67	7
Ell3	6.33333	2.66667	12.3333	13	7
Emc1	1409	1365	1709.33	1558.67	7
Emid1	34	22	54.3333	48.3333	7
Endod1	503.333	599	768.667	791.667	7
Engase	293.667	258.333	347	382.333	7
Enox2	65	64	80	76.6667	7
Enpp1	42.6667	79.3333	145.667	117.333	7
Enpp4	379.667	428.333	522.667	533	7
Entpd5	416.667	395.333	500	468.333	7
Epas1	3422	3344.33	4249	4057.67	7
Epha1	32.6667	50	261	204.667	7
Epha5	977.667	872.333	1211.67	1094	7
Ephb3	129.667	134.333	332.333	264	7
Epn1	1246.33	1212	1355.33	1404.33	7
Epsti1	5	16.3333	69.3333	56.6667	7
Eri3	1087.33	1094	1124	1137.67	7
Erich5	307.333	470.667	866	651.667	7
Ermard	1196	1143	1306	1294	7
Etfdh	414	411	447.333	440	7
Etl4	903	905.333	1449.67	1397	7
Etnk1	7725.33	7342.67	8141.33	8419	7
Eva1a	14.3333	14	31.6667	35.3333	7
Evi5	1672.67	1602	1804	1823	7
Exoc3l2	77	67	89	93.3333	7
Exoc4	785	810.667	1089	1116.67	7
Exoc6	526.667	582.333	785.333	702.667	7
Eya3	903.667	938.333	1052.67	1017.67	7
Eya4	5.66667	7	11.6667	12.3333	7
F10	0	2.66667	16.3333	22.3333	7
F13a1	5.33333	48	91.6667	127.667	7
F2rl3	2.66667	3	3.66667	3.33333	7
F8	639.667	763	901.667	911.333	7
Fabp7	2.33333	1.66667	5	3.66667	7
Fah	99.6667	79	139	124.333	7
Fahd2a	217.333	216.333	266.333	274	7
Fam102a	594	589	642	693.667	7
Fam102b	216	377	549	654.667	7
Fam104b	148	149.333	172.333	162	7
Fam107b	1551.67	1512	1614	1639.33	7
Fam115c	9.66667	15	38	25.6667	7
Fam120b	1220.67	1141.33	1291	1377.67	7
Fam134a	1908.33	1747.67	2106.33	2027	7
Fam135b	1370.67	1698.67	1985.67	2425.67	7
Fam13b	2276	2173.67	2657.67	2489.33	7
Fam151a	0	0	0.666667	0.333333	7
Fam166a	1.66667	2.66667	5.33333	4	7
Fam169b	4.33333	1.66667	21.6667	25.3333	7
Fam177a1	436.333	459.333	490.333	506	7
Fam208a	2664	2793.67	3056.33	3076.33	7
Fam210b	257.333	251.333	407.667	406.333	7
Fam21c	2318	2168	2570.33	2547.67	7
Fam228b	202.667	185.333	303.667	393	7
Fam229b	19.6667	18.3333	28.3333	28.3333	7
Fam58b	378.667	325.333	445	410	7
Fam71e1	228.667	225.667	244.333	257.333	7
Fam71f1	0	0.333333	2.33333	1.66667	7
Fance	360.333	328	431.333	414.333	7
Fancg	96.3333	79.6667	111.333	118.333	7
Fancl	105.667	133	181.667	172.667	7
Fank1	24	26.3333	49.6667	48.3333	7
Faxdc2	21	33.6667	71.6667	70.3333	7
Fbf1	812.333	798.667	956.333	931	7
Fbln7	29.6667	15.6667	72.3333	113.333	7
Fbrs	1418.33	1371	1537	1485.67	7
Fbxl4	252	235.333	336	337.667	7
Fbxo32	107	72.6667	210.667	154.333	7
Fbxo39	0	1	3	4	7
Fbxo46	300.333	288.333	355	335.667	7
Fbxw4	305.333	328	461.333	390.667	7
Fcna	1.33333	6.66667	20	19.6667	7
Fcrla	0	6.66667	12	21.6667	7
Fdxr	109.333	94.3333	127.667	130	7
Fech	479.667	474.333	600	567.667	7
Fgd2	11	31.6667	127.333	169	7
Fgfrl1	61	107.667	186	160.333	7
Fggy	76	118.333	149	172.667	7
Fhl1	725.667	591	1252.33	1104.33	7
Fkbp14	136	183.333	248.667	236.667	7
Fkbp7	77.3333	86	122.333	139.333	7
Fkrp	272	271	335.333	319.333	7
Fli1	21.3333	87	138.667	189.333	7
Flt3lg	25.3333	42.3333	58.3333	69	7
Fmnl3	485	483.667	719.667	764.667	7
Fndc3a	1708	1730.33	2163.33	2027.33	7
Fntb	558	577.667	727	708.333	7
Foxc2	0.333333	1	3	3.66667	7
Foxd2	0	1	5.66667	5.33333	7
Foxf1	2	0.666667	3.66667	4	7
Foxl2	2.66667	1.33333	4.33333	3.33333	7
Foxo1	273.667	260.333	411	381	7
Foxo4	368.667	381.667	488	442	7
Foxo6	12	11.3333	14.3333	15	7
Foxp1	711.667	804.667	930	959.333	7
Foxr1	0.333333	0	1.66667	2.33333	7
Frzb	958.667	492.667	1606.67	1446	7
Fsd1	52	47.3333	66.3333	69.3333	7
Fus	2962.67	3012.67	3236	3328	7
Fut8	366	352.667	427.333	465.333	7
Fxyd3	19.6667	4	35.3333	43.3333	7
Fzd1	228	272	599.667	699.333	7
Fzd3	539.333	493.667	599.667	578.333	7
Fzd7	26.6667	30.3333	42	44.6667	7
G6pc3	501.667	542.667	650.667	634.333	7
Gaa	906	817.333	1024.33	1170.67	7
Galc	231.667	263	411.667	370.667	7
Galnt12	12	17.6667	20.3333	25	7
Galnt6	4	28.3333	65.3333	73.6667	7
Galt	234.667	258.667	311	316.333	7
Gamt	62	30.6667	146.667	120	7
Garem1	481	421	570.333	568	7
Gata3	1.66667	3.66667	17.3333	19	7
Gatb	316.667	349	411.333	417.667	7
Gatsl3	40	36.6667	90	64.3333	7
Gba	893.333	877.667	1092.33	1022	7
Gbp3	1	15	28.3333	44	7
Gca	225	233	335	301	7
Gcnt7	0	0	0.333333	0.333333	7
Gdpd2	93.6667	12.3333	294.333	328.667	7
Gemin7	53.6667	57.6667	69	68	7
Gfap	535.667	1392.33	7127	7778	7
Gga2	268.333	267.667	322.667	318.667	7
Gigyf1	1769.33	1621	1957.67	1832	7
Git2	1407.67	1340	1543	1510.67	7
Gja8	281.667	301	906.667	967.333	7
Gkn2	0	0	1	0.666667	7
Glb1	171	235.333	429	405.333	7
Gldc	256	377.667	894.667	628.667	7
Gle1	439.667	444.333	491	478.333	7
Glg1	3156.67	2976	3370	3351	7
Gli2	184	203.667	320.667	262.667	7
Glt8d2	18	50.6667	87	90.3333	7
Glud1	1371.67	1600.33	1998.33	1888	7
Glyat	0	0	0.333333	0.333333	7
Glyctk	104.333	95.6667	152.333	127.667	7
Gm2a	235	500	834.667	805.333	7
Gmeb1	601.333	622.333	701.667	710.333	7
Gmpr	164	134.333	209.333	204.667	7
Gna15	2.66667	17	75	74.6667	7
Gnrh1	27.3333	31.6667	42.6667	39.3333	7
Golga2	1110.67	1159.33	1356.33	1290.33	7
Golim4	407.667	420.333	650.333	547.667	7
Golm1	120.667	83.3333	409.667	383.667	7
Gorasp1	420.333	448.667	492.333	491	7
Gpam	3010.33	1942.67	5628.33	5240	7
Gpatch3	160.667	151	187.333	175	7
Gpbp1l1	881.333	894.667	1010	954	7
Gpd1l	192.333	191	261	256.667	7
Gper1	3.33333	7	14.3333	10.6667	7
Gpha2	1.66667	5	8.66667	10	7
Gpkow	885.667	887.667	927	908.667	7
Gpm6b	4090	3155	5197.33	5374.67	7
Gpr108	738	773.667	873.333	833	7
Gpr137c	266.667	260.333	317.667	376	7
Gpr146	202	173.667	237	270.333	7
Gpr156	15	16.3333	19	18.6667	7
Gpr161	260.667	230.333	427	475.333	7
Gpr18	0	3.66667	14	23.6667	7
Gpr183	2.66667	14.3333	48.3333	68.6667	7
Gpr34	23	26.3333	198.333	159.667	7
Gpr37l1	46.3333	5.66667	99.6667	127	7
Gpr6	3	3.33333	5	5.66667	7
Gpx3	216.333	280.667	447.333	404.667	7
Gramd1a	583	530.667	629.667	708	7
Greb1	249.667	201.667	531.333	445.333	7
Grhl3	1.33333	3.66667	6.66667	7	7
Grhpr	103.667	92	119.667	143	7
Grk2	770.333	877	926.667	1040	7
Gsta4	75.3333	59	151	111.333	7
Gstk1	48	41.3333	68.6667	65	7
Gstm1	235.667	238.667	408	379	7
Gstt1	29.3333	13.6667	44	42.3333	7
Gstt2	114	95.6667	157	149	7
Gstt3	103	33	203.667	218.333	7
Gstz1	154.333	139.667	249.333	245.667	7
Gtf2a1l	3.33333	2.66667	6	6	7
Gtf2ird2	217.667	187.333	270	252.667	7
Guca2b	0	0	1	1.33333	7
Gusb	195	212.333	310.667	281	7
H2afy	1941.33	2066.67	2227.33	2274.33	7
Hacd2	258.667	272.333	345.667	318.667	7
Hadha	2241	2371	2585.67	2564.33	7
Has3	21.3333	23	27.3333	27.3333	7
Havcr2	11.6667	32	50.6667	74.3333	7
Hcfc1r1	160.667	160.333	184.667	181.333	7
Hdac10	381.667	318.333	447.667	478.333	7
Hdac6	0	0	0.333333	0.666667	7
Hdac7	594.333	659.667	840.667	838.333	7
Heca	465.667	534.333	619	632.333	7
Hectd3	737.667	756.333	831	842.333	7
Henmt1	22.6667	18.6667	30	32.3333	7
Hepacam2	0	0	1	2	7
Hexa	706	662.333	1146	976	7
Hhex	4.33333	8	31.3333	37	7
Hhipl2	0	0	0.666667	0.666667	7
Hibadh	785	850.667	1040.33	933.667	7
Hic2	181	172	191.333	196.333	7
Hid1	436	365.667	505.333	534	7
Higd1b	3	1.33333	5	6.66667	7
Hint3	74.3333	70.3333	103.333	99.6667	7
Hipk4	2.66667	4.33333	14.3333	14.3333	7
Hist2h2ac	7	10	12	14.3333	7
Hlcs	406.333	435	489.667	544.667	7
Hmcn1	124.667	120.667	238.333	191.667	7
Hnf1b	0	0	0.333333	0.666667	7
Hnrnpa2b1	4417	4409.67	4635.33	4536.33	7
Hormad1	2	1.33333	9.66667	9.33333	7
Hormad2	1	2.33333	6	6.66667	7
Hp1bp3	2574.67	2449	2814	2721.33	7
Hpn	2.33333	2	3.33333	3.66667	7
Hps1	229.667	223	411.333	439.667	7
Hpse2	3	2.66667	8	8.33333	7
Hs1bp3	180	207	247.333	236.333	7
Hsd17b1	10	7.33333	14.3333	15.6667	7
Hsd17b11	899.667	854.333	1129.67	1068.67	7
Hsdl2	684.333	641.667	776	785.667	7
Hspa2	110.667	190.333	552	474.333	7
Hspb11	79.6667	92	133.667	129.667	7
Hspbap1	135	155.333	208.333	192.333	7
Hspg2	1439.33	2548.33	4811.67	3815.67	7
Htra3	29	66	204.667	241.333	7
Hvcn1	14.3333	40	73	71.6667	7
Icoslg	25.3333	84.3333	112.667	166.667	7
Idh2	551.333	618	843.333	755	7
Idnk	30	36.3333	73	72.3333	7
Ifi30	126.333	321.333	614.333	543	7
Ifna5	0	0	0.333333	0.666667	7
Igfbp6	2.66667	4.66667	9.33333	7.66667	7
Ikzf1	12.3333	106.667	208	273.667	7
Il16	20.6667	41.3333	109	160.333	7
Il17rd	166.333	184	297.333	272	7
Il18	8	27.6667	74.6667	73.6667	7
Il1f10	0	0	0.666667	0.333333	7
Il21r	1.33333	18.6667	87.6667	172.667	7
Il3ra	274.333	278.333	339	396.333	7
Ing4	683.667	694.667	732	721.333	7
Insl5	7.66667	7.33333	19.6667	16.6667	7
Insl6	0.333333	0	0.666667	0.666667	7
Intu	344	321	369	375.667	7
Invs	228.667	194.333	287.333	264.667	7
Iqch	59.3333	52	69.3333	77.3333	7
Iqck	97.6667	106.667	133.667	153.667	7
Iqsec2	281.667	230	341.333	383.333	7
Irf5	13.6667	56	126	174	7
Irf8	17.6667	100.333	320	466	7
Islr	5	0.666667	18.6667	33.6667	7
Itga9	110.667	87	195.333	222	7
Itgae	86	82	106	124	7
Itgb4	30	9.66667	89.3333	119.333	7
Itgb5	690.667	688	1439.67	1238.67	7
Itm2a	98	38.6667	183.333	205.667	7
Itm2b	3684	3337	5315	5160.67	7
Ivd	602.333	530	713.667	695.333	7
Jade3	98	96	114	117.333	7
Jmjd8	1036	1034.33	1204.67	1182	7
Jph2	13	26	44.3333	46	7
Jup	773	678.333	1099	1100	7
Ka11	0	0	0.666667	0.333333	7
Kank1	2844	2792.33	3192	3172.33	7
Kansl1l	928	919.333	1063.33	1104.33	7
Kat2b	939	952.667	1243.33	1184	7
Kazn	388	360.333	572.333	525.333	7
Kbtbd11	539.333	670.667	864.667	881	7
Kcne5	12.6667	1	46.3333	29	7
Kcnj12	180.667	217	264.333	271.333	7
Kcnk13	3.33333	12	34	36.3333	7
Kcnmb1	3.33333	2.66667	12	9	7
Kcnt2	220.333	196	263.333	250	7
Kctd21	110	109	146	141.333	7
Kdr	8373.33	5095.33	13699.3	11394	7
Keap1	536.667	540.667	604.333	615	7
Khdc3	2.33333	2.33333	3.66667	3.66667	7
Khdrbs3	1013	926	1201.33	1408	7
Kif2b	0	0	0.666667	1	7
Kif6	7.33333	13.3333	18	20.6667	7
Klc3	619.667	596.667	814.333	762	7
Klc4	1239.33	1204	1368	1311.67	7
Klhdc9	21	23.3333	26.6667	26	7
Klhl24	2094	2323	2743	2595	7
Klhl30	66.3333	63.3333	68.6667	72.3333	7
Klhl33	5.66667	5.66667	8.66667	7.66667	7
Klhl34	8	7	17.6667	13	7
Klhl41	113.333	107	144.333	133.667	7
Klhl42	253	275.667	299.333	315.667	7
Klhl5	227	243	320.667	397.333	7
Klhl6	10	21.3333	84	115	7
Klk1b3	0	0	0.333333	0.333333	7
Klra5	0	1.33333	6.66667	5	7
Klrb1a	0	0	1	0.666667	7
Klrc3	0	1.66667	3.33333	4.66667	7
Kptn	110	110	117.667	120	7
Krt2	0.666667	1	2.66667	3	7
Krtap11-1	10.3333	7	19	21.6667	7
Krtap16-5	0	0	0.333333	0.333333	7
Krtcap3	17.3333	18.6667	24.3333	23	7
Kynu	2.66667	3	4.66667	6.33333	7
Lama1	221.333	299	674.333	700.667	7
Lama2	35	43	80.6667	92.6667	7
Lamb1	630.333	865.667	1022.33	1205	7
Lamb2	468.333	713	1291.33	951.667	7
Large2	34	30	43.3333	40.6667	7
Las1l	878	868.667	921	966.667	7
Lat2	10	32.6667	91.3333	138.333	7
Lats2	883.333	1002.67	1295.33	1140.67	7
Lcn12	58.3333	40.6667	77	85	7
Ldhal6b	17.6667	14.6667	22.3333	19.3333	7
Ldlrad4	506.333	416.667	604.333	675	7
Ldoc1l	1410.67	1270.33	1584.67	1464.33	7
Lfng	156.667	278.333	395.333	523.333	7
Lgals9	26.6667	31.6667	82.3333	81.6667	7
Lima1	273.333	289	423.333	469.667	7
Limch1	2369.33	2206	3703	3665.67	7
Limd2	110.667	141.667	234.333	310	7
Limk2	2024	2106.33	2661.33	2666.33	7
Linc00514	0.333333	0.333333	0.666667	0.666667	7
Lipc	0	0	0.333333	0.333333	7
Lipm	0	0	0.333333	0.333333	7
Lman2l	102.667	113.667	155.333	136.333	7
Lmf1	181.333	196.667	260.667	258	7
Lmf2	289.667	251.667	457.333	404.667	7
Lmln	961	920	1005.33	976.333	7
Lmntd2	51	50.6667	87.6667	70.6667	7
Lmo3	11.3333	6	21.3333	16	7
Lmod3	0.666667	0.666667	1.33333	1	7
LOC100174910	232.667	214.667	282.667	254.333	7
LOC100294508	1176.67	1225.33	1632.67	1499.67	7
LOC100359656	1.33333	0	5.33333	3.33333	7
LOC100360552	59.6667	79.6667	180.667	155	7
LOC100360933	2.66667	3.33333	7.33333	7.33333	7
LOC100361018	0	3	7	11	7
LOC100361056	50.6667	49.3333	55	53.6667	7
LOC100361083	436.333	319.333	607.667	543	7
LOC100361087	45.3333	53.6667	81.3333	67.3333	7
LOC100362176	11.6667	12.3333	15.6667	19.3333	7
LOC100362820	83	89.6667	108.667	111.333	7
LOC100363228	0	0	2.33333	3	7
LOC100909505	39.3333	56.6667	190.667	165	7
LOC100909954	72.6667	65.6667	79.6667	90.6667	7
LOC100910117	2	1.66667	3.33333	5	7
LOC100910275	5	4	7.33333	7	7
LOC100910446	4	3.66667	5	5.33333	7
LOC100910451	0.333333	0.333333	1.66667	1	7
LOC100910650	0.333333	0.666667	1	1.33333	7
LOC100910678	175.667	185.667	194.667	198.333	7
LOC100910795	42.6667	39.6667	50	48.3333	7
LOC100910905	1	1.33333	2.66667	4	7
LOC100911326	5.33333	6	8.33333	8	7
LOC100911357	229.667	249.667	287.667	325.333	7
LOC100911379	0	0	1.66667	1	7
LOC100911529	1	0.333333	1.66667	2.33333	7
LOC100911545	216.667	397.667	1655.67	1361	7
LOC100911572	27.3333	14	45.3333	41.3333	7
LOC100911639	0.666667	1	1.66667	2	7
LOC100911713	4.33333	2.66667	6	6.66667	7
LOC100911796	0	0	0.333333	0.666667	7
LOC100911832	621	570.667	689.333	688.333	7
LOC100911860	0.333333	0.333333	0.666667	1	7
LOC100911871	146.667	159.333	175.333	194	7
LOC100912165	4.66667	4	14.3333	17.3333	7
LOC100912379	0	0.333333	1.33333	1	7
LOC100912475	2.66667	2.33333	4	3.33333	7
LOC100912615	1	1	3.33333	4.66667	7
LOC100912642	63.3333	28.6667	138.667	122.667	7
LOC102546505	0	0	0.333333	0.333333	7
LOC102546648	157.667	163.667	187.667	179.333	7
LOC102546864	0.666667	2	14	14.6667	7
LOC102547060	0	0	0.666667	0.333333	7
LOC102547093	0	0	0.333333	0.333333	7
LOC102548111	0.333333	0.333333	0.666667	0.666667	7
LOC102548194	0.333333	0.333333	1.66667	1	7
LOC102548396	3	5	8.66667	8.66667	7
LOC102548546	9	9.66667	18.6667	20.6667	7
LOC102549615	1.66667	1.66667	4	3.33333	7
LOC102550291	99.3333	101.667	117	123	7
LOC102550729	9	8.33333	12	13.6667	7
LOC102550872	0.333333	0.666667	1.33333	1	7
LOC102551626	0.666667	0.333333	1.66667	2.66667	7
LOC102551692	1	1	1.66667	1.66667	7
LOC102551882	0.333333	0	1	0.666667	7
LOC102551899	118.333	74.3333	154.333	188.667	7
LOC102551980	85	82	93.3333	101.333	7
LOC102552000	418	426.667	461	497	7
LOC102552101	37.3333	33.3333	50	53.6667	7
LOC102552482	2.33333	2	6.66667	7.33333	7
LOC102552497	518	556	703.333	628.667	7
LOC102552729	11	10	15.6667	13.6667	7
LOC102552996	460.333	402.333	942.333	921	7
LOC102553031	0	0	0.333333	0.333333	7
LOC102553140	95.3333	99.3333	141.667	150.667	7
LOC102554024	0.666667	1.33333	4	6	7
LOC102554479	0.666667	1.66667	3	4	7
LOC102554639	2.33333	3	4.33333	4.66667	7
LOC102554658	0.333333	1.66667	3	4.66667	7
LOC102554917	1.66667	1	2.66667	4	7
LOC102555239	0.333333	0.333333	1.66667	2	7
LOC102555578	0	0	1	1	7
LOC102557590	0	0	1	1.66667	7
LOC103689941	30.6667	29.3333	55.6667	66.3333	7
LOC103689951	0.333333	0.666667	1.33333	1.33333	7
LOC103689968	57	62.3333	73	74	7
LOC103689977	0	0.666667	4.66667	2.66667	7
LOC103689985	0	0	0.333333	0.666667	7
LOC103690008	35	39.6667	54.6667	71.6667	7
LOC103690035	18.3333	15	32.6667	24.6667	7
LOC103690063	8.66667	22	52	56	7
LOC103690095	3	3	7.33333	5.33333	7
LOC103690108	6.33333	9.66667	99.6667	191.333	7
LOC103690129	173.333	174.667	191.333	201.333	7
LOC103690137	145	109.667	192.333	172.333	7
LOC103690152	15.3333	14.3333	19.3333	19	7
LOC103690241	0	0	1	0.666667	7
LOC103690877	8	6.33333	13	13.3333	7
LOC103690884	0	0	2	2.33333	7
LOC103691253	60.6667	52	74	67	7
LOC103691392	0.333333	0.333333	1.66667	1.66667	7
LOC103691573	1.66667	0	3.66667	5	7
LOC103691922	0	0	0.333333	0.333333	7
LOC103691965	0	0	0.333333	0.333333	7
LOC103691988	211.333	187.667	270.667	250.667	7
LOC103692066	127.333	220.333	421.333	418.333	7
LOC103692071	0.333333	0.666667	2.33333	2.66667	7
LOC103693173	16	9.33333	29	24.6667	7
LOC103693389	16	27.3333	127.333	141.333	7
LOC103693620	14	9.33333	18.3333	19.3333	7
LOC103693647	0.666667	0.666667	1	1.33333	7
LOC103693699	106	114.667	132.333	136	7
LOC103693936	72	82.3333	195	144.333	7
LOC103694424	781.333	735	1135	1371.67	7
LOC108348050	0.666667	1	1.66667	2	7
LOC108348061	859.333	1128.33	1568	1785.67	7
LOC108348067	0	0	1.33333	0.666667	7
LOC108348072	0	0.333333	2	1.66667	7
LOC108348093	0	0	0.666667	0.666667	7
LOC108348136	5.33333	3.33333	7.33333	7	7
LOC108348137	3	2.66667	3.33333	3.66667	7
LOC108348192	20.6667	24.6667	29	35	7
LOC108348215	12.6667	15	21.3333	23	7
LOC108348955	0	0	0.666667	0.333333	7
LOC108349232	1	0	2.33333	2.66667	7
LOC108350026	1.33333	3.33333	11.6667	9.66667	7
LOC108350519	0	0	0.333333	0.333333	7
LOC108350576	0.333333	0.333333	7.33333	10.3333	7
LOC108350747	3.66667	7	26.6667	24	7
LOC108351567	4.66667	2.66667	6.66667	5.66667	7
LOC108351821	1.33333	0.333333	3	3.66667	7
LOC108352965	3.33333	2	30	50	7
LOC288521	0	0	0.333333	0.666667	7
LOC302022	29	28.6667	56.6667	62	7
LOC303140	15.6667	14	24.6667	26	7
LOC306766	858.667	890.667	970	947.667	7
LOC310926	37595.3	28292	64507.7	65449	7
LOC360479	75.6667	81.3333	113.333	114	7
LOC360919	2.33333	1.33333	5.33333	4.66667	7
LOC497796	0	1.66667	5.33333	4.33333	7
LOC497940	36.3333	40.6667	59.3333	52	7
LOC498368	24.3333	22.6667	60.6667	49.6667	7
LOC499407	1	1.33333	2.33333	2.66667	7
LOC499715	0	0	0.666667	0.333333	7
LOC500475	36.6667	38	44.6667	50.6667	7
LOC500594	0.333333	0.333333	1.33333	1.33333	7
LOC502908	0	0	0.666667	0.333333	7
LOC679149	0.666667	2	4	4.33333	7
LOC679811	240.667	317.333	381.667	441.667	7
LOC679924	8	9.33333	35.3333	22.3333	7
LOC680227	3.66667	4.33333	6.66667	6.33333	7
LOC680346	7	6.33333	12.6667	11.3333	7
LOC680835	537.667	523.333	696.667	685.667	7
LOC681290	0	0	0.666667	0.666667	7
LOC681383	9	24.3333	51	47.3333	7
LOC684208	0	0	0.333333	0.333333	7
LOC684270	93	87	99.6667	100.667	7
LOC684545	0	0	0.333333	0.333333	7
LOC685152	629.667	670.333	819	907.667	7
LOC685793	0	0	0.333333	0.333333	7
LOC686050	12.6667	8.66667	24.6667	29.6667	7
LOC688126	0.333333	0.333333	2.66667	1.66667	7
LOC688282	0.333333	0	1	1.66667	7
LOC688765	147.333	158	171.333	175.667	7
LOC690000	245.667	327	444	454.667	7
LOC690299	0	0	1	1	7
LOC691170	1334.33	1328.67	1434.67	1457.67	7
LOC691354	0	0	6	3.33333	7
LOC691422	334.667	322.333	401	410.333	7
LOC691485	1.33333	1.66667	3.66667	5	7
LOC691658	272.667	256.333	369.667	325.667	7
Lor	0	0	0.333333	0.333333	7
Loxl1	173	173.667	392.333	298	7
Lpar2	8	7.66667	15.3333	11.6667	7
Lpar5	6	3	28	43.6667	7
Lpcat2	1084	993.333	1185	1278.33	7
Lpin3	259	260.667	442	362	7
Lpo	0.666667	1.66667	3	3.66667	7
Lpxn	40.6667	73	108.333	117	7
Lrba	6058.67	5495.67	6790	7322.33	7
Lrch4	532.333	525.667	681.333	679.667	7
Lrcol1	2.66667	2	3.66667	3	7
Lrig1	1190.67	1244.33	1436.67	1413.33	7
Lrig3	114.333	88	153.667	144	7
Lrmp	20.3333	67	93.3333	127	7
Lrpap1	620.667	595	705.667	769.667	7
Lrrc1	343	283.667	494.667	427.667	7
Lrrc14	351.667	352	422.333	409	7
Lrrc20	81	88	114	105.333	7
Lrrc26	0	0	0.333333	0.333333	7
Lrrc36	23.3333	21.6667	28.3333	32.3333	7
Lrrc46	225.667	233	250.667	241.667	7
Lrrc56	39.6667	38.3333	63.3333	61.6667	7
Lrrc8a	1310.33	1420.67	1593.67	1643	7
Lrrk1	23.6667	86.3333	179.333	243	7
Lrsam1	592	563	657	645	7
Lrwd1	398	373.333	431.667	434.667	7
Ltbp3	665.333	533.333	1304.67	1269.33	7
Ltc4s	2.66667	0.333333	15.3333	9	7
Lum	5.33333	42	69.3333	118	7
Lurap1	118	96	147.667	134.667	7
Ly49i5	0	0	0.333333	0.666667	7
Ly49si3	0	0	2	2.66667	7
Ly86	3.66667	24.3333	58.6667	80.3333	7
Lypd2	0	0.333333	3.66667	3	7
Lypd6b	40.6667	45.6667	50	56.6667	7
Lyrm7	135.333	127.667	169.667	188.667	7
Lzts2	255.333	232.333	290	293	7
Maats1	23.6667	19	34.6667	45.6667	7
Macrod1	122.667	136	164	172.333	7
Magi3	1555.33	1466	1834	1855.67	7
Mamdc4	78.6667	72	107	91.6667	7
Man1c1	284.667	257.667	441.667	452.333	7
Man2b1	1557	1434	2087.33	2176.67	7
Man2b2	268.667	284.667	609	649.333	7
Manba	131.667	131.667	282.333	256.333	7
Maob	57	48.6667	163.667	122.333	7
Map3k2	854	864.333	912.667	916.667	7
Map7d1	1288	1432.67	1617	1697.67	7
Mapk8ip1	1356.33	1400.67	1514.67	1457	7
6-Mar	2329.67	2456	2563	2652	7
Marf1	52	43	149	149.667	7
Mark2	1630.33	1522.33	1803	1698.67	7
Matn1	0	0	0.333333	0.666667	7
Matn2	21	34.3333	376	220	7
Maz	748.667	782.667	863.667	838.667	7
Mbnl3	3.33333	9.66667	15	22	7
Mboat7	0	0	0.666667	0.333333	7
Mbtd1	1858.33	1686.33	2050	1997	7
Mbtps2	321.333	318.333	385.667	400	7
Mccc2	289.333	314	353.333	344	7
Mcee	75.3333	68.3333	101.333	100.333	7
Mcm9	700	783.333	817.333	901.333	7
Mcoln1	508	478.333	562.667	534.667	7
Mcph1	107.667	101.667	132.667	124.667	7
Mcur1	186.667	177.667	242.667	234.333	7
Mdh1b	175.333	168.667	207.667	246.333	7
Mdk	119	171.333	646.667	466.667	7
Med12	2534	2332.67	2913	2777.67	7
Mef2a	1728.67	1671.33	1801.67	1803.67	7
Megf10	1213	1086	3963.33	3401	7
Megf8	3657.67	3268.33	4372.67	4088.67	7
Mep1a	0	0	0.333333	0.666667	7
Mepce	4.66667	3.66667	5.66667	7	7
Metrn	166	165.667	350.333	266.667	7
Mettl15	146.667	129.667	179	191	7
Mfap3l	1272	1101	2980.33	2741.33	7
Mfrp	79	42.6667	181.667	222.667	7
Mfsd6l	0.666667	0.666667	1	1.33333	7
Mgat1	2173	2204.33	2571	2483	7
MGC108823	4.33333	13	30.6667	38.3333	7
MGC94199	18.3333	14.3333	35.6667	35.3333	7
Micall2	16.6667	28.3333	58	47.3333	7
Mid1	512.333	596	903.667	837.667	7
Mif4gd	293	289.667	363.333	337.667	7
Mitf	149	178.667	212	217.667	7
Mks1	391.667	395.667	466	489.667	7
Mlc1	756.667	124.333	2215	3124.67	7
Mllt10	1907.33	1909	2102.33	2137.33	7
Mlxip	323.667	378	521	484.333	7
Mlxipl	21.6667	19	61.6667	86	7
Mmp15	125.333	77.6667	190.667	150.667	7
Mmp28	9.33333	6	13	16.6667	7
Mns1	148.667	100	209	270.333	7
Mnt	745	721	851.667	860.333	7
Morc1	0	0.333333	1	0.666667	7
Morc2	1052.67	1101	1162.67	1194	7
Mov10l1	1	4.33333	7.66667	9.33333	7
Moxd1	162.667	189.333	236.333	259	7
Mpa2l	9	48.3333	79	99.6667	7
Mpnd	544.333	542.333	660	723.667	7
Mpst	102.667	103.667	202.333	157.333	7
Mr1	38.3333	18	60	44.6667	7
Mrgprx2	0	0.333333	0.666667	1	7
Mrgprx3	1.33333	4	16	24.6667	7
Ms4a14	0	0	3.33333	4.66667	7
Ms4a4a	0	10.6667	29	27	7
Ms4a6b	0	8	25.3333	18	7
Ms4a6c	0.333333	12.6667	28.3333	30.3333	7
Mst1r	19	23.6667	27.6667	31	7
Mtrf1l	107.667	126	140	151	7
Mtus1	1246.33	1294	1544.33	1577.67	7
Muc1	3	6	13.3333	10.6667	7
Muc16	0	0	0.666667	0.333333	7
Muc3	13.3333	18.3333	168	115	7
Mum1l1	38.6667	30	50.3333	45	7
Murc	14.6667	18.3333	23	25	7
Mx1	23.3333	48.3333	321.333	340	7
Mx2	102	231.667	520.667	593.333	7
Mxd4	1311	1020	1597	1694	7
Mycl	53.6667	40.6667	113	139.667	7
Myl12b	631.333	713	916.333	847	7
Myl9	31.3333	29.6667	100.333	94.6667	7
Myo1d	174.667	185.333	257.667	267.667	7
Myo6	2681.67	1850.67	3592	3236	7
Myo7a	11.3333	29	81.3333	94.3333	7
Myo9b	2256.33	2314	2877	2806.33	7
Myrip	243.333	219.333	293	292	7
Myzap	27.6667	14	49	40.6667	7
Mzf1	237.333	224	323.333	372.333	7
N4bp3	3.66667	3.66667	4.66667	4.66667	7
Naaa	253.333	262.667	464	447.333	7
Nacc2	979.333	990	1591.67	1412.67	7
Nadsyn1	116.667	134.333	171	155	7
Naga	514	479.333	629.333	655.333	7
Naif1	56.6667	74	91	96.3333	7
Naip5	34	78.6667	212.333	235.667	7
Naip6	13.3333	53	157	147.667	7
Naprt	42.3333	70.6667	131	103.333	7
Nars2	381	378	399.667	404	7
Ncr3	0.666667	1	3	2.66667	7
Ncstn	1255	1335.67	1671.67	1488	7
Ndufa4l2	13.3333	10	35.6667	57.6667	7
Neil1	106.333	119.667	156.667	143.667	7
Neil2	6.33333	8.66667	10.6667	13	7
Nek1	476.333	496	537	567	7
Nek11	243	228.667	286	312.667	7
Nek8	37.3333	51.3333	70.3333	67.6667	7
Neo1	3210.67	2114.67	4449	3956	7
Net1	223.667	217	318.333	286.333	7
Neu3	49	38.3333	73.6667	75.3333	7
NEWGENE_1585613	0	0.666667	3	2.33333	7
NEWGENE_1590969	1863.67	1628	2316.33	2568.33	7
Nf1x	1276	1185	2337.67	1959.33	7
Nfatc2	201.333	171	326	348.667	7
Nfia	522.667	418.333	683.333	691.667	7
Nfxl1	952	876	1053.67	1141.33	7
Nin	668	471	1165.33	1157.33	7
Nipsnap1	479.333	518	565	568	7
Nisch	6239	6554.33	7717	7536.67	7
Nme8	0.333333	0	1	0.666667	7
Nmnat3	121.667	106.667	159.667	139.667	7
Nmral1	89.6667	95.3333	126.333	113.333	7
Nmrk1	87	78.3333	102.333	104	7
Nos1ap	104	109	147.667	137.667	7
Npc2	277.667	554	1069.33	1018	7
Npff	48	48.3333	64.3333	60.6667	7
Npffr2	3	3.33333	6	9	7
Npr2	501.667	417.333	590.667	582	7
Npr3	169.667	139	218.667	279.333	7
Nr1i2	0	0	0.666667	0.666667	7
Nr5a1	2.33333	3.33333	5	6.33333	7
Nsd1	6065.67	6234.33	6747.33	7001.67	7
Ntn4	416.333	332.333	796	777.333	7
Nubpl	111	120.667	148	142	7
Nudt13	82	88.3333	109.667	115.667	7
Nudt18	96.6667	112	168	145	7
Numb	481	477.667	517	503	7
Numbl	519	475	589.667	641.667	7
Nup210l	83.3333	91.6667	101.333	113.667	7
Nwd1	30	20.3333	61.3333	55	7
Odf3l1	0.333333	3	4.33333	6.66667	7
Ogdh	1389.67	1404.33	1546.67	1590.33	7
Ogg1	83	99	113	127	7
Ogn	2.66667	7.33333	30	52	7
Oit3	0.333333	4.33333	11	11	7
Olfm2	219.333	260.333	331.667	340.333	7
Olfm4	61.6667	48.3333	126	154.667	7
Olfml2b	57.6667	45.3333	90.3333	81.3333	7
Olfml3	147	86	225	248.667	7
Olr1069	0	0	0.666667	0.666667	7
Olr1078	0	0.333333	2	1.33333	7
Olr1105	0	0	0.333333	0.666667	7
Olr1366	0	0	0.666667	1.33333	7
Olr1392	0	0	0.333333	0.666667	7
Olr1514	0	0	0.333333	0.333333	7
Olr1530	0	0	1.66667	1	7
Olr1584	0	4.33333	26.6667	31	7
Olr1588	0	1	5.33333	9.33333	7
Olr1589	0.333333	0	4.66667	4	7
Olr1590	0	0	2.66667	1.33333	7
Olr1637	0	0	2	1.66667	7
Olr1722	0	0	1	0.666667	7
Olr1729	0	0	1.66667	1.33333	7
Olr287	15.6667	14	19.6667	24.3333	7
Olr35	4.66667	5.33333	11.6667	16.3333	7
Olr63	2.66667	1	12	11.6667	7
Olr741	0	0	0.333333	0.333333	7
Olr781	0	0	0.666667	0.333333	7
Ophn1	421	361	514.667	589	7
Oplah	281.333	304.333	658.333	641.333	7
Os9	1250.67	1459	1745.33	1741	7
Osbpl7	349.667	301	394.667	432.333	7
Otud1	268.333	279.333	316.667	299.333	7
Otud5	1544	1618.67	1756	1695.67	7
Oxtr	14	4.66667	30.6667	21	7
P2rx1	1.66667	3.66667	9	7.66667	7
P2rx7	6.66667	5.66667	40.3333	76.3333	7
P2ry12	28.6667	8.33333	206	191	7
P2ry14	4.66667	13.6667	31.6667	51.3333	7
P3h1	239.667	281.333	354.667	335.667	7
P3h2	70.6667	102.667	194.333	175	7
P3h3	827.333	857	1350.67	1450	7
P4ha2	223	261.667	347.667	434.333	7
Pafah2	197	201	230.333	229.333	7
Pag1	98.3333	98	148	153.667	7
Pagr1	281.333	237.667	368.333	367.667	7
Pak4	456.333	417.333	505	473.667	7
Pam	2097	2226.33	2347.67	2525.33	7
Pank2	710.667	654	795.333	742.667	7
Papd7	785.667	816.667	863	881.333	7
Paqr5	12.3333	7.66667	21.3333	17.6667	7
Pard3	902.667	939.333	1139.67	1102	7
Parn	368	396	445.667	450	7
Parp10	60.3333	122.333	190.667	215	7
Pate2	5.66667	5.66667	8.33333	7	7
Patj	1202.67	1110	1417	1372.67	7
Patz1	980.667	937.667	1176.33	1162.33	7
Pbld2	43	33.6667	55.6667	69.6667	7
Pbx2	688.333	725.667	748	777	7
Pbxip1	377	483	1216.67	991	7
Pccb	258.667	280.333	359	323.667	7
Pcdh15	2859.33	2827.33	4167.33	4636	7
Pcdhb22	175	168	207	243	7
Pcdhb5	53	58	74.3333	85.3333	7
Pcdhga10	546.333	576.667	674.333	718.667	7
Pcdhga11	431.667	389	526.667	499.333	7
Pcdhga12	369.333	366.667	464.667	438	7
Pcdhga2	316.333	309	383	461.667	7
Pcdhga8	384	326.333	480	487.333	7
Pcdhga9	434	407.333	551.333	558.667	7
Pcdhgb4	462	398.333	545.333	558.667	7
Pcdhgb5	697.333	652	842	858	7
Pcdhgb7	668.333	630	704.667	739.333	7
Pcdhgc3	708.333	611	892	837	7
Pced1a	451.667	441.333	524.333	522	7
Pcgf3	245.667	240	258.333	254.667	7
Pcnt	872.333	750.333	1039	1003.33	7
Pcolce	15.6667	72.3333	184.333	225	7
Pcsk1	782.667	632.667	1479.33	1174	7
Pcyox1	635	727.333	855	834.667	7
Pcyt1b	473.667	456.667	613.667	590.333	7
Pdcd4	1228.67	1069	1556.33	1587	7
Pde9a	214	192.667	273	293.333	7
Pdgfra	387.333	345	845.333	792	7
Pdgfrb	227.333	204.333	344	364	7
Pdk4	6.33333	8.33333	12.3333	11.3333	7
Pdlim5	839	1158	1781	1669	7
Pdzd11	441	443.333	526	527.333	7
Pdzd2	1661.67	1281.33	2141.33	2066.67	7
Pea15	3613.67	4125.33	5276	5386.67	7
Pecr	130.333	109.667	168	166.333	7
Peli2	510	487.667	758.667	738.667	7
Pfn4	3.33333	3.33333	7.33333	7.33333	7
Pglyrp2	3.66667	2.66667	6.66667	7.66667	7
Pgrmc2	870.333	930.333	1027	1008	7
Phactr1	443.667	387.333	559	539	7
Phc2	1625	1691	1922.67	1982.33	7
Phf6	138.667	148.333	171	168.667	7
Phka1	891.333	804	983.667	1004	7
Phkb	1145.67	1031.67	1390.67	1334.33	7
Phrf1	1590	1412.33	1769.67	1651.33	7
Phtf1	1144.67	1148	1239.67	1244.67	7
Phyhd1	554.333	577.667	793	826.667	7
Pi16	15.6667	15	44.3333	35	7
Pid1	97	88	132	122.667	7
Pign	607	553.667	678.333	649.333	7
Pigv	499.333	465.667	541.667	533.667	7
Pik3c3	677.333	693.333	755.333	758.667	7
Pik3cd	81	153.333	336.667	401.333	7
Pik3ip1	267.667	196.333	370	447	7
Pik3r6	4	15.3333	44.6667	57.3333	7
Pitpnc1	1157.67	1065.67	1345.67	1376.33	7
Piwil1	10	0.333333	25.6667	17.6667	7
Pkdcc	111	111.667	125	134.667	7
Pkdrej	0.666667	1.33333	3.66667	3.33333	7
Pkn1	924.667	882.333	1194.67	1181	7
Pla2g16	176	162.667	309.667	266.667	7
Pla2g4b	205	181.667	263.667	251.667	7
Plcd4	383.667	240.333	513.667	513.333	7
Plce1	1009	727.333	1371.33	1679.33	7
Plcg1	1162	1031	1326.33	1432	7
Pld1	70	166	404	285.667	7
Pld4	37	92	392.667	439.667	7
Plekhg5	173.333	196.667	216.333	243.667	7
Plekhm1	683.667	663.667	744.333	784.667	7
Plin4	0.666667	0.333333	4.66667	8	7
Pllp	15.6667	5.33333	27.6667	29.3333	7
Pltp	142.333	71	840.667	643.667	7
Plxdc2	814	1036.67	1737.67	1688.33	7
Plxna3	560.667	463	781	714	7
Plxnd1	219	286.333	848.333	612.667	7
Pm20d2	805.333	915.667	1097.67	1237	7
Pnkd	915.667	826	1176.67	1231	7
Pnrc1	1947	2064.33	2453.67	2268.67	7
Polm	139	115	168.667	202.333	7
Pomgnt1	1367.33	1351.67	1502.67	1563	7
Pomt1	377	371.667	444.667	421.667	7
Postn	537	296	1919.33	1827.33	7
Pou2f2	115.667	78	147.333	169.333	7
Pou5f2	51.3333	38.3333	62.6667	82	7
Ppfia1	951.333	866	1020.33	1079	7
Ppm1m	50.6667	57	84.3333	91.3333	7
Ppp1r21	643	622.333	721	701.333	7
Ppp1r3c	352	332.667	422	482.333	7
Ppp1r9b	1867	1802	2240	2371.67	7
Ppt1	753	832	1025.33	988.333	7
Prcc	856.333	873.667	898.333	898	7
Prcp	124.667	188.667	326.333	249	7
Prdm10	753.333	738.333	859.667	811	7
Prdm12	0	0	0.666667	0.333333	7
Prelid2	33.6667	38.3333	43.6667	45.3333	7
Prkab1	673.333	736	852	823.667	7
Prkch	169	120.333	230.333	226	7
Prkcq	27	54	72.6667	104.333	7
Prkd1	1259.67	1114	1615.67	1456.33	7
Prkd2	142.667	159.333	215	208.333	7
Prmt2	179	196.333	219	245.333	7
Prob1	176.667	154.667	246.667	272.333	7
Prop1	0	0	0.666667	0.333333	7
Proser3	314	277	355	369	7
Prp2l1	1304.33	1135.67	1450	1509	7
Prr5l	109.667	57.6667	190	161.333	7
Prrc2a	6447	6423	7902.33	7335	7
Prrc2b	7990	7659.33	9417.67	9930	7
Prss30	0.333333	0.666667	4	3.33333	7
Prss36	12.6667	14.3333	16.3333	18.6667	7
Prx	44	79.6667	139.333	142.667	7
Psap	6316	6760	12453.3	11820.7	7
Ptgr2	769.333	830	1006	1050	7
Ptgs1	7.33333	19	68	55	7
Pth2r	13.6667	10.6667	30.3333	24.6667	7
Ptpn13	367.667	415.333	569.333	633.333	7
Ptpn18	30.6667	62.6667	90.3333	116	7
Ptpra	1460.33	1362.67	1682.67	1639	7
Ptprh	12	18.3333	31.6667	25.6667	7
Ptprv	18	9	46	32	7
Pwwp2a	1989.33	1945	2043.33	2090.33	7
Pxdn	472.333	1018	1340.33	1889.67	7
Pxmp4	195	177.333	228.333	223	7
Pxt1	0	0	0.333333	0.666667	7
Pxylp1	556.667	514.667	661.333	705	7
Pygb	1512.33	1352.67	1647.67	1760	7
Pyroxd2	91.6667	87	171.333	213	7
Qprt	3.66667	4.66667	36	27.3333	7
R3hdml	28.3333	15.3333	89	159.667	7
Rab1b	98	104.333	116.333	127.333	7
Rab22a	612.333	593.333	643.667	667.667	7
Rab27b	605.333	595.667	929.333	909	7
Rab3d	64.3333	69.6667	108	93.3333	7
Rab3il1	28	48.6667	113.667	95	7
Rad51b	109.667	125.667	157	150.333	7
Rapgef2	3076	3065	3221.33	3273.33	7
Rapgef3	80.6667	68	118	96.3333	7
Rarg	242.667	242.333	322.333	360.333	7
Rarres1	0.333333	10.3333	101.667	71	7
Rasa3	1109.33	984	1278.33	1404.67	7
Rasgrp3	84.3333	61.6667	130.667	158	7
Rasl12	73	83	120.667	115.667	7
Rbbp8nl	0	0	0.333333	0.333333	7
Rbm10	1115.33	1081	1166.67	1191.67	7
Rbm15	1391.33	1452.33	1519.33	1569.33	7
Rbm24	42	49	74.3333	90.6667	7
Rbm5	3357.67	3212.33	3484.33	3593.33	7
Rcan3	201.333	224	236.667	260	7
Rcor1	773.667	812	916.333	900.333	7
Rcor3	344	344.667	391	434.333	7
Rcsd1	7.66667	27.6667	51	75.3333	7
Rdh16	38.6667	45.6667	66.3333	85	7
Recql5	430.667	401.667	557.333	583.333	7
Reep4	49	51.3333	76.6667	64.3333	7
Ren	0.333333	0.333333	1.33333	2.33333	7
Renbp	53	71.3333	132	102.667	7
Rexo1l1-ps1	0	0.333333	4.33333	2.66667	7
Rfesd	435	483.667	524.333	548.333	7
Rfng	289	292	317.667	317.667	7
Rftn1	124	109	160.667	175	7
Rftn2	177.667	33	320	255.667	7
RGD1304694	1182.67	1106.33	1754.33	1490.33	7
RGD1304728	827	783.667	885	860	7
RGD1305587	142.667	154.333	191.667	217.667	7
RGD1306072	112.667	119	169	169.667	7
RGD1306556	848.667	606	1164.33	1007.33	7
RGD1306746	383	376.667	436.333	423.333	7
RGD1306782	2.66667	3	9	9.33333	7
RGD1308117	33.3333	38.6667	50.3333	64.6667	7
RGD1309036	4	5.66667	8.33333	8.33333	7
RGD1309079	562.333	545	795	700.667	7
RGD1309362	0.333333	1.66667	4.33333	6.66667	7
RGD1309534	268.333	271.667	311.667	293	7
RGD1309730	139	150.333	176.667	173.333	7
RGD1310257	156	139.667	177.333	174.333	7
RGD1310507	20	55.6667	105.667	103.667	7
RGD1310587	28	25.3333	45.6667	42.6667	7
RGD1311345	275.333	304.667	368.333	352.667	7
RGD1311447	60.6667	65.3333	78.3333	81.3333	7
RGD1311739	224.333	229	243.667	244.333	7
RGD1311756	70	43.6667	199	128.333	7
RGD1312005	573.333	392.667	927.333	799.667	7
RGD1559575	1	34.6667	69.3333	87.6667	7
RGD1560492	0.333333	2	8.66667	12	7
RGD1560723	5	3.33333	10.3333	11.3333	7
RGD1561149	739.667	755.667	1003.33	1051.67	7
RGD1561161	167	204.667	387	337.667	7
RGD1561667	0	0	0.333333	0.333333	7
RGD1562080	889	782.333	1011	972.667	7
RGD1562652	1	1.33333	6.33333	4.33333	7
RGD1562660	10.6667	10.3333	23	18	7
RGD1563072	6	5.66667	11.3333	11.3333	7
RGD1563354	1.33333	1	12.6667	14	7
RGD1563667	1.66667	2.66667	3.66667	4	7
RGD1563680	101.667	94	142.333	138	7
RGD1563962	12	10.6667	25.6667	19	7
RGD1564062	0	0	0.333333	0.666667	7
RGD1564149	0.333333	0	1	0.666667	7
RGD1564171	96.6667	103.667	135.333	125.333	7
RGD1564347	0.333333	5.66667	14.3333	23.3333	7
RGD1564382	0.333333	0.333333	1	1.66667	7
RGD1564748	0	0	0.333333	0.666667	7
RGD1565132	10.3333	9	25.3333	29.6667	7
RGD1565283	0	0	0.666667	0.333333	7
RGD1565693	1.66667	0.666667	3.66667	3	7
RGD2320734	1.33333	2	3.33333	3.33333	7
Rgl1	545.333	536.333	862	892	7
Rgl3	73.6667	61.6667	96	93.6667	7
Rgma	204.333	154	359.333	294.333	7
Rgp1	1203.33	1248	1276.67	1304.33	7
Rgs10	24.6667	37	171.333	141.333	7
Rgs18	1.33333	10.6667	33.6667	22.6667	7
Rgs3	248	244.333	361.333	320	7
Riiad1	18	17.6667	27	24	7
Rilp	40	30	48.3333	54.6667	7
Rilpl1	167.667	181.667	228.333	226.333	7
Ring1	573.333	578.333	717	728.333	7
Ripk4	107.667	116.667	148.333	131.667	7
Rmdn1	324.333	312	358.333	372.667	7
Rmdn2	65.3333	68	89.3333	80.3333	7
Rmi1	1144.67	931.667	1436	1297.67	7
Rnase4	8.66667	18	45.6667	45	7
Rnase6	0	1.66667	5.33333	8.66667	7
Rnf130	442.667	422	493.333	476	7
Rnf135	57.6667	94	128	144.333	7
Rnf32	242	257.667	297	278.667	7
Robo1	330	320.667	491.333	426	7
Ror2	16.6667	25.3333	35	49.6667	7
Rorb	5212.67	4925	5589	6143.33	7
Rpgrip1l	870	791.333	961.667	931.667	7
Rpusd3	236	264.667	330.333	311.333	7
Rreb1	895.333	872.667	1252	1335.33	7
Rspo4	1.33333	1.66667	5.66667	7	7
RT1-DMa	0	1	15.6667	23.3333	7
RT1-S3	70.6667	204.667	380.333	457.333	7
RT1-T24-1	2.33333	4.66667	7.66667	9	7
Rtkn2	138.333	91.6667	229.667	215.333	7
Rtn4	7170	5408	9111.33	8091	7
Rtn4r	23.3333	24.3333	30.3333	32.6667	7
Rubcn	1211.67	1098.33	1517.33	1393.67	7
Rufy1	609.667	610	771	697.333	7
Rxfp1	47.6667	23.6667	70.3333	107	7
S100a1	123.333	100.667	169.333	168.333	7
S100a3	13.3333	40	80.3333	70	7
S100z	0	0	2.33333	2	7
S1pr1	267	224.333	383	377.667	7
S1pr2	91.3333	140.333	225.667	226.667	7
Sall1	64.3333	78.3333	241.667	326	7
Sbspon	3.33333	5	10.3333	12.6667	7
Scap	1282.67	1349	1521.67	1465	7
Scara3	329.667	442	1549	1402.67	7
Scd	274.333	352.667	454.333	441.667	7
Scd2	8008.67	6240.33	15272.3	13303.3	7
Scd4	2	4.33333	10.3333	8.66667	7
Scml2	74	82.6667	94.6667	96	7
Scp2	1445	1422.67	1577.33	1695.67	7
Sdccag8	337.333	303.333	410.333	400.333	7
Sec1	47	44	57	57	7
Sec14l1	1193	1363	1814.33	1747.33	7
Sec14l4	4	5.66667	17.3333	18.6667	7
Sec16a	3900.33	4029	4431.67	4355	7
Selo	904	872.667	939	956.667	7
Sema3a	365.333	309.667	452.667	442	7
Sema6a	1195	1128	1390.67	1363	7
Sepp1	323.667	81.6667	1801.33	1159	7
Sept14	0	0	0.666667	0.333333	7
Sept8	1686	1564.33	2160	2046	7
Serhl2	162	116	199	239.333	7
Serpinc1	0	0.333333	1	1	7
Sesn3	6516.33	5040	9154.33	9391.33	7
Setbp1	1537	1240.67	1798.67	1873.67	7
Setd5	3634	3449	3896.67	3919.33	7
Setd7	362.333	311	447.667	492	7
Sf1	3139.67	3047.67	3230	3240.33	7
Sfpq	3654.67	3541.67	3913	4046.67	7
Sgk3	18.3333	32	89	73.3333	7
Sh2b1	1273.33	1190.67	1365	1361	7
Sh2b3	221.333	295.333	395.667	399.333	7
Sh2d4b	5.33333	6	10	12	7
Sh2d6	1.66667	1.66667	2.66667	3.33333	7
Sh3d19	189	220	249.667	285.333	7
Sh3glb1	2541.67	2700	3008.33	2927.33	7
Sh3kbp1	332.333	322.667	367	397.667	7
Sh3tc1	8	30	81.3333	91	7
Sh3yl1	56	49	66.6667	64.6667	7
Shisa3	0.666667	2.66667	5.33333	5.33333	7
Shpk	121.333	124.333	150.667	162	7
Sidt2	1134.67	1215.67	1468	1402.67	7
Siglec1	4.66667	1.33333	186	143.333	7
Siglech	0	0.666667	5.66667	6.33333	7
Sil1	231	231.667	296	280.667	7
Sipa1	205.333	305.667	489	526.333	7
Sirpa	2516.33	2116.67	3541	3408.67	7
Ski	855.667	845.333	1203	1101.33	7
Skida1	166.667	165.333	183.333	195.667	7
Slc10a6	0.666667	10.3333	24.3333	24.6667	7
Slc12a7	435.667	443	617.333	594.667	7
Slc12a9	254	281.333	400.333	367.667	7
Slc13a1	0.666667	1	2	2	7
Slc15a2	144	91.3333	314.667	281	7
Slc16a4	8	2.33333	14	9.66667	7
Slc1a3	2956	1194.67	7929.67	6977.33	7
Slc22a23	382	346.667	420.333	477.333	7
Slc22a25	0.333333	0.333333	1.33333	1.33333	7
Slc25a36l1	16.3333	18.3333	25.3333	25	7
Slc25a43	13.3333	17.3333	54.6667	37.3333	7
Slc26a1	5.66667	5	8.33333	11.3333	7
Slc27a3	79.3333	60.3333	100	88.6667	7
Slc29a3	34	74.3333	156	137	7
Slc2a5	14.3333	20	123	137.667	7
Slc35d1	208.667	218	244	253.667	7
Slc35f1	743.667	535.333	1240.33	952.333	7
Slc37a2	38	82	193	156.333	7
Slc38a11	1.33333	0	2.33333	4	7
Slc3a1	17	15.6667	24	26.6667	7
Slc43a3	23.6667	24.3333	45.3333	52	7
Slc46a1	68.3333	68	90.3333	100	7
Slc46a2	2.33333	2.66667	4	4.66667	7
Slc48a1	424.333	466.333	614.333	549.667	7
Slc4a1ap	481.333	485	496.667	504.667	7
Slc6a8	807	800	930.667	966.333	7
Slc7a3	176	111.667	270.667	279	7
Slc7a8	1220.33	1279.67	1555.67	1587.33	7
Slc9a9	111.333	74.6667	232	230.667	7
Slco2b1	60.3333	29	278.667	461.333	7
Slf2	2223	2160	2378	2345	7
Slfn5	127.333	247.333	447.333	593	7
Smad5	1787	1886.67	2174.67	2034	7
Smap1	752.333	755.333	871	890.333	7
Smarca4	2724.33	2768.33	3085.33	3223	7
Smarcb1	1671	1629.33	1934.67	1794.33	7
Smarcc1	1627.67	1675.67	1820.33	1740	7
Smarcd2	814	819.667	1010.33	1046	7
Smco2	0	0	0.333333	0.333333	7
Smco4	13.3333	14	22	23.3333	7
Smoc1	216	162.333	314.333	256.667	7
Snai3	43.3333	46.3333	53.3333	56.3333	7
Snx17	448.333	486.667	576.333	537	7
Snx24	224.333	242.333	293.667	292.333	7
Snx27	1900.33	1860.33	2241.67	2104	7
Sorbs2	1112.67	988	1469	1497	7
Sorcs1	921.667	922.667	1305	1137	7
Sorl1	1673	1339.67	2304.67	2003	7
Sox9	463.333	514.333	1068.33	842.667	7
Spaca9	1	0	2.66667	2.33333	7
Sparc	2407.67	3561	7446	9415.33	7
Spata17	16.3333	22	33.6667	34	7
Spata20	43	19.6667	67.6667	92.6667	7
Spata31d3	0	0.333333	2	1.33333	7
Spatc1l	0	0	0.333333	0.333333	7
Spg20	728.333	719	863	825.333	7
Sphk2	391	440	519	491.333	7
Spint1	25	19.3333	37.6667	48.6667	7
Spint2	459.667	507.667	663	662.667	7
Spns3	0.666667	1.66667	13	15.3333	7
Spon1	2744.33	2112	5135.67	4440.67	7
Spon2	49.3333	51.6667	66	62.6667	7
Sppl3	872	773.667	1004.33	931.667	7
Spsb3	401.333	399.333	441	436.333	7
Spsb4	172.667	177	181.667	189	7
Sptan1	10350.7	11360.3	12706.3	12755.7	7
Srek1	3339.33	3156.67	3535	3415.67	7
Srek1ip1	53.6667	45	62.6667	57.6667	7
Srgap2	1151.33	965.333	1506.33	1735.33	7
Srsf9	248	260	307.667	287	7
Ssbp3	1769.67	1689.33	2147.67	2248.33	7
Ssc5d	554	334.333	1610.67	1363.67	7
Ssh1	568.333	515.667	621	614.667	7
Ssh2	1601	1294.67	1915.33	2094.33	7
Ssh3	243	278.667	367.333	430	7
Sspn	20.6667	28.6667	140.667	131	7
Ssx2ip	2599	2514.67	2748	2828.33	7
St14	18.3333	23	79	114.667	7
St3gal2	652.333	633.333	773.667	709.667	7
St3gal5	399.333	406.333	570.667	502	7
St5	462.667	461.333	741.667	678	7
St6gal1	110.333	166	239.667	255.333	7
St8sia4	14.3333	33	67.3333	59	7
Stab1	17.6667	68.6667	485.333	453.333	7
Stap1	0	5.66667	10.3333	17	7
Stap2	12	17.6667	27	27	7
Stard6	80.3333	75	125	102.667	7
Stk38	668.333	748.667	928.667	898.333	7
Stpg1	15.3333	8	34.6667	25	7
Stpg3	5.33333	5.33333	9	10.3333	7
Stra13	93.3333	108	114	127.333	7
Strip1	1372.67	1451	1544.67	1595.67	7
Strn4	1490.67	1424.67	1578.33	1553.33	7
Stx16	984	871	1126.33	1176.33	7
Stx2	300.333	302	320.667	337.333	7
Stx7	151	184.333	217.333	243.667	7
Styk1	0.666667	1.33333	3.33333	5.33333	7
Styxl1	107.333	141	171.333	204.667	7
Sucnr1	0	0	2	2	7
Sugp1	814	737.333	886	870	7
Sulf1	950.667	1185	1837.67	2166.67	7
Sun1	2102.67	2022.67	2185.67	2134	7
Sun3	0	0.333333	1.66667	1	7
Supt5h	2070.67	1925.67	2236	2164.33	7
Sv2b	9502	9294.67	10564	11072.3	7
Syde2	75.6667	77	126.667	128.333	7
Syne2	5836.33	6484.33	7639	7865.67	7
Synpo2	10	24	76	83.3333	7
Synrg	1341	1276	1455	1536	7
Tab1	652.667	609.333	714.667	738	7
Tacc1	1573	1529	1827.33	1977	7
Tada3	483	496.667	606	551.667	7
Taf15	1016	972	1125.67	1135	7
Taf8	568.667	565.333	602	600	7
Taf9b	199	225	284	298.667	7
Tagln	33	169	339	581.333	7
Tal1	9	23.6667	38.3333	46.6667	7
Tanc1	1414.67	1091.33	2156	1997	7
Tat	0	0	0.333333	0.333333	7
Tbata	100.667	114.667	218	211	7
Tbc1d10a	180.667	200.667	225	237.667	7
Tbc1d10b	935	872.667	986	1025.67	7
Tbc1d25	206	219	248.333	237.667	7
Tbc1d5	1039	985	1212.33	1356.67	7
Tbc1d7	93.6667	107	123	128.333	7
Tbc1d9b	978.667	1030.33	1223.67	1217.33	7
Tbcd	1667	1691	1759	1813	7
Tbck	1047	944.333	1188	1127.33	7
Tbx10	9.66667	10	15.3333	12.6667	7
Tbx2	1085.33	894	1331	1264	7
Tceb3	1318	1301.67	1414.33	1431	7
Tcerg1	2908.67	2866.67	3010	3104.67	7
Tcf4	1239	1067	1429	1395.33	7
Tcp11l2	533	441.333	668.333	613	7
Tdrkh	760	765.333	796	790.667	7
Tenm3	2500.33	2161	2777	3054	7
Tep1	339.667	497	918.667	828.333	7
Tepsin	328.333	345.667	386.667	389.333	7
Terf1	293.667	270.333	327.667	325	7
Tert	132.333	125.667	150	161.667	7
Tesk2	249	239	274.667	259.667	7
Tesmin	8.33333	3.66667	14.3333	12	7
Testin	0	0	1.33333	1	7
Tex2	1790.33	1565.67	2061	2292	7
Tex40	37.6667	16.3333	87	68.6667	7
Tf	404	595	2343	2313.67	7
Tfcp2	765	739.333	874.333	926.667	7
Tfip11	631.667	649.333	688.333	670.333	7
Tgm6	0.333333	0.333333	2	1.66667	7
Tgm7	186.333	175.667	213	215.333	7
Thap3	166	169.333	178.667	175.333	7
Thap6	456.667	441.333	502	480	7
Thegl	1.33333	3	6.33333	6.33333	7
Them5	8.33333	7	12.6667	15.3333	7
Thnsl1	237	242.333	267	267.333	7
Thnsl2	83	58.6667	136.667	107	7
Thsd1	109	73.6667	149.333	159.333	7
Tia1	1749	1717.67	1901.33	2023.67	7
Tiam2	60.6667	42.6667	81	66.3333	7
Ticam2	13.6667	16.6667	55	62	7
Tie1	33.6667	68.6667	189	159.667	7
Tifab	8.66667	7.33333	103.333	135.667	7
Timd2	0	3.66667	9.66667	8.33333	7
Timd4	0	1.66667	3.66667	5.66667	7
Timp2	602.333	560.333	1397	1349.67	7
Tlcd2	2.33333	2.66667	5.66667	5.33333	7
Tlr3	60.3333	105.333	188	211.667	7
Tlr7	12.6667	104	230	220.333	7
Tlr9	7.33333	19.6667	76.3333	114.667	7
Tm4sf4	1.66667	6.33333	27.3333	16	7
Tm7sf3	504	494.667	648.333	628.667	7
Tmcc3	513.333	528.667	912	898.667	7
Tmem104	196.667	228.333	371.333	308	7
Tmem119	21.6667	11	78.6667	101.667	7
Tmem159	104.667	115.667	208	161	7
Tmem164	387.333	433	620.333	589.667	7
Tmem169	128.667	100.667	238	192.667	7
Tmem173	5.66667	39	77.3333	91.6667	7
Tmem176a	27.6667	176.333	428.667	375.667	7
Tmem176b	163	419.333	1072.33	1109	7
Tmem184a	0.333333	0.666667	2.33333	2.33333	7
Tmem19	114	121.333	156.667	165.333	7
Tmem202	13.6667	17.6667	20.6667	23	7
Tmem205	92	100.667	126.333	130.667	7
Tmem234	232.667	237	256.333	253	7
Tmem239	5.33333	4.33333	9.33333	8	7
Tmem243	416.667	375.667	473	497.667	7
Tmem245	2783	2552	3374.33	3119	7
Tmem259	945	939.333	966.333	966	7
Tmem26	2	1.33333	11	18.6667	7
Tmem260	814.667	836	1069.33	1091.67	7
Tmem37	10.3333	4	25	26.6667	7
Tmem39b	266.667	275.667	305.333	315.333	7
Tmem52b	0.333333	0	1.66667	3	7
Tmem59	1772.67	1951	2439.33	2195.33	7
Tmem86a	59.3333	65.6667	163.333	172	7
Tmppe	143.333	162	186.333	189	7
Tmtc2	1544.67	1519.33	1946.33	1978	7
Tnfaip8l2	3.66667	24	60	47.3333	7
Tnfrsf19	12.6667	10.6667	16.3333	20.6667	7
Tnfsf13b	7.33333	8.66667	21.3333	29.6667	7
Tnfsf4	1.33333	0	5.66667	4.66667	7
Tnmd	0	0	0.333333	0.666667	7
Tnni3	7.66667	10.6667	19.3333	17.6667	7
Tnnt1	1	1	4	5	7
Tnrc18	1873.33	1725.33	2325.67	2398.67	7
Tp53i13	49	65	95.6667	112.667	7
Tph1	19	17	45.3333	41	7
Tpk1	51.3333	62	75	91	7
Tpra1	341.667	292.333	390.667	432.333	7
Traf3	1085	1130.33	1240.33	1270.67	7
Trappc12	888.667	846.333	959	988.667	7
Trappc3l	14	13	15.6667	17.3333	7
Trappc6a	80.6667	77.3333	113	125	7
Trem2	5	8.66667	131	96	7
Trim11	406.667	379	445.333	441.667	7
Trim34	37.6667	91.6667	159.667	178.333	7
Trim35	1837	1991.67	2352	2145.67	7
Trim41	677	681.667	848	863.333	7
Trim55	2	6.33333	20	15.6667	7
Trim69	11	15.6667	23.6667	20.6667	7
Trit1	643.667	683.333	780.667	799	7
Trmt1l	568	527.667	616.667	588.667	7
Trmt44	345.667	322.667	374.667	373	7
Trpc6	62.6667	55.6667	104.333	118.333	7
Trpm3	4156.33	3071.67	5283.67	4835.33	7
Trps1	977.667	1077	1196.33	1253.67	7
Tsc2	1561	1421.33	1839	1720.67	7
Tsen54	150	135.333	167.333	168	7
Tshz2	306	218	412	445.333	7
Tspan9	1460.67	1043.33	1932	1958	7
Tssk4	125.333	123	155.333	176	7
Ttc16	33.3333	32.3333	41	43.6667	7
Ttc21b	1137.67	1049.33	1394.33	1333.67	7
Ttc38	66	70.3333	122.667	103.667	7
Ttc8	1376.67	1394	1664.67	1553	7
Ttf1	452	408.667	505	493.333	7
Tuft1	111	109.667	138.333	131.667	7
Tulp3	589.667	489	716.333	687.667	7
Tulp4	2228.33	2266.67	2600	2638.67	7
Tut1	483	460	558	590	7
Tvp23a	171.667	156.333	188.333	199.667	7
Txnrd2	171.667	167.667	209	193	7
Tyk2	624.667	540.333	814	762.667	7
Tyro3	176	189.333	237.333	223.333	7
Tyw5	194	183	242.333	236	7
Ubd	0	1	3	4.66667	7
Ube2e3	1242.33	1178.67	1349	1460	7
Ubl7	592.333	603.667	630	649.667	7
Ubox5	460	464.333	516.333	502.333	7
Ubp1	1837.67	1885	1913.33	1952	7
Ucp2	320	478.667	821	742	7
Ulk2	1478	1435.67	1651	1624.67	7
Ulk4	402.333	394.333	600	587.667	7
Usf2	824	815.667	991.333	953.333	7
Usp28	973.333	890.667	1092.33	1048.67	7
Utrn	1959.67	2190	3098.67	2641	7
Vangl2	167.333	169	213.667	224.333	7
Vapb	1152	1169.67	1223.33	1234	7
Vasn	225.333	257.667	290.667	315.667	7
Vat1l	1719.67	1635.67	3685	3780	7
Vegfb	183	173	205	225.667	7
Vgll4	283.667	272.667	399.667	369	7
Vit	49.3333	74.6667	203	319	7
Vom2r36	0.666667	0.333333	1.33333	1	7
Vps13b	4055	4153.67	4440.33	4742	7
Vps26b	1315.67	1343	1483	1498.67	7
Vsig4	0	0	2.66667	4.66667	7
Vstm2b	440.667	409.667	488.333	472.667	7
Vstm4	37	22.3333	62.3333	50.6667	7
Vwa3b	1.66667	5	7.66667	10	7
Vwf	400	541.333	1509	2021	7
Wars2	166.333	153.333	197.333	185.667	7
Wash1	141	142.667	165	162.333	7
Wdr11	1058	1142	1267.33	1312.33	7
Wdr76	397.667	375.667	451.667	428.333	7
Wdr81	620	569	818.667	785	7
Wdr93	39	51.6667	83	81	7
Wipi1	404.333	350	1023	796	7
Wnt6	2.33333	2	5	6.33333	7
Wrn	646	625	768.667	818	7
Wwc1	150	146.667	192.667	173.667	7
Xk	86.6667	82.3333	94.3333	101	7
Xkr8	83.6667	69.3333	99.3333	90.6667	7
Xkrx	0.333333	0.666667	3.66667	6	7
Xrcc1	369.333	377.667	526.333	539	7
Yipf2	431.333	459	514.667	486.333	7
Zan	11	7.66667	29.3333	27.6667	7
Zbtb17	527.333	516	558.667	552.333	7
Zbtb20	1910	1948.33	2462.67	2303.33	7
Zbtb42	106.667	142.667	207.667	196	7
Zbtb47	647.667	584.333	725.333	675.667	7
Zc3h18	943.333	949	1123.33	1038.67	7
Zcchc4	212.667	199.667	270.333	239.333	7
Zcchc8	1093	1089.67	1190	1236	7
Zfand6	1164.33	1134.67	1236.33	1211.33	7
Zfp1	293	294.667	336	326	7
Zfp167	197.667	197.333	204.667	210	7
Zfp174	80.6667	88.3333	107.667	113.333	7
Zfp182	311.667	284.667	371	371.333	7
Zfp212	351.333	374.333	398.333	402	7
Zfp213	266.333	249	306.333	318.667	7
Zfp219	1109.33	1069.33	1289.67	1342.67	7
Zfp251	313	320	379	360.333	7
Zfp28	297.667	284.667	333.333	313.667	7
Zfp347	474.333	443.333	533.667	540.667	7
Zfp362	347.333	321.667	370.667	390.333	7
Zfp414	339.333	310.333	378	368	7
Zfp438	225.333	247	294.667	290.667	7
Zfp494	0	0	0.333333	0.333333	7
Zfp52	318.667	319	403.667	375.667	7
Zfp526	490.333	475	539.333	556	7
Zfp574	470	503	559.667	541	7
Zfp608	1089	898.333	1379.67	1265.67	7
Zfp646	879	948	1036.67	1098.67	7
Zfp652	596.333	584	633	635.333	7
Zfp691	48.6667	54.6667	66	69	7
Zfp703	61.6667	86	110	115.333	7
Zfp704	1159.33	1081.67	1390.67	1445	7
Zfp710	124.333	232.667	406.667	378.667	7
Zfp763	298.667	318	345	360	7
Zfp775	388.333	380.333	444	481.333	7
Zfp786	102.667	100	106.333	106	7
Zfp787	478.333	475.333	555	537	7
Zfp827	627	554	703.333	765	7
Zfp839	294.667	265	327.667	345	7
Zfp9	264	266	294.333	282.333	7
Zfpm1	151	150.333	175.333	168.667	7
Zfyve1	848.667	714.333	1006.33	931	7
Zfyve21	203.333	177.333	244.667	250	7
Zgpat	550.667	522.667	585.333	615	7
Zhx2	327	316	497.333	456.333	7
Zmynd11	1925	2022.33	2095.33	2143.33	7
Znf408	165	167	200.667	216	7
Znrf2	537.333	613.333	842.333	803.333	7
Znrf3	169	165.333	199.667	192	7
Zp2	32	34	157.667	141.333	7
Zpbp2	15.3333	21.6667	28	35	7
Zswim6	564.667	525	690.667	718	7
Aagab	655.667	698.333	684.333	718	4
Aar2	599.333	657	681	686	4
Abca17	12	23	27.6667	37	4
Abcc3	172.333	271.333	365.333	322	4
Abcg2	23	32	33	41	4
Abhd17c	191.333	298.667	363	296.667	4
Abi2	1997	2168.67	2164.67	2156.33	4
Abo	44	54.3333	51.6667	53.6667	4
Acad11	246.667	318.667	417.333	329.333	4
Acadl	69.6667	193.667	245	162.667	4
Acads	37	99.3333	116.667	81.3333	4
Acap2	1593.67	2055.67	2170.33	1957.33	4
Acat1	605.667	675.667	713.333	678.333	4
Acbd3	896.667	1000	1094.67	984.667	4
Accs	29.6667	41.6667	53	47.6667	4
Aco1	556	723.333	847.333	773	4
Acot13	58	77.3333	76.3333	75.6667	4
Acot2	92.6667	116.333	132.667	133	4
Acox1	1105.67	1269.33	1216	1293.67	4
Acp2	440	537.667	551	528	4
Acp6	147.333	163.333	171.667	162.667	4
Acpp	1	20.6667	25.6667	18.3333	4
Acpt	0.333333	3.66667	3.66667	6	4
Acss1	199.667	301	348.667	340.333	4
Acss3	220.667	860	1226.33	639	4
Actn4	2531.33	3491.67	3644.67	3195.33	4
Acvr1	345.667	447.667	579.667	488	4
Acvr1c	3.66667	5.33333	4.66667	5.66667	4
Acvrl1	36	94.6667	87.3333	125	4
Adam12	111	581	458.333	753.333	4
Adam19	447.667	746	730	789	4
Adamts1	716	1903.67	3128	3243	4
Adar	1795.67	2554	2244	2641.33	4
Adcy7	70	205.333	294.667	333	4
Adgra3	330.333	413.333	491.667	420.667	4
Adk	254	346	334	349.333	4
Adprh	491	551	569.667	604	4
Adprhl2	359.333	429.667	438	409.333	4
Afg3l1	356.667	529.333	571	472	4
Agpat1	681.333	765.667	853.333	847	4
Aicda	0	0.666667	1	1.33333	4
Aif1	13.3333	129.333	293.667	232.667	4
Aifm2	104	170.667	149	177	4
Aip	366.333	443	432.333	460.333	4
Ajuba	100	239.667	292.667	221.667	4
Ak3	128.333	241.333	260	238.333	4
Akap13	1026.67	2223	2485.67	2630.67	4
Akip1	40	59.3333	69.3333	62.3333	4
Akr1b1	830	1797.67	1948.67	1461	4
Akt1	1035	1425.33	1582.33	1471.33	4
Akt2	853	1081.67	1051.67	1048.67	4
Aldh16a1	429.333	603.333	631.333	561	4
Aldh1a1	575.667	832.667	1002.67	805.333	4
Aldh1a3	44	151.667	220.333	240	4
Aldh4a1	264	400.333	426.333	435.667	4
Aldh7a1	381.333	625.667	734.667	600.333	4
Aldh9a1	266	332.333	428	361.667	4
Alg9	401	472.667	487	452.333	4
Alox5	0.333333	16	27	10.6667	4
Alpk1	164	377.333	370.667	351.667	4
Als2cl	13.6667	49.6667	47.3333	47.6667	4
Ammecr1l	870	1006	1070.33	1006.33	4
Ampd1	9.33333	12	13.6667	15	4
Anapc1	3096.33	3335	3366.33	3381.67	4
Anapc2	917	1066	1134.33	999.333	4
Angpt4	3.33333	14.3333	19.3333	23	4
Angptl2	47.3333	96	108	115.667	4
Ankrd13a	886.667	1163.33	1261	1165.33	4
Ankrd39	36.6667	44	46.3333	43.6667	4
Ankrd6	1343	2424.67	2328.67	2663	4
Ankrd66	0	4.66667	3.66667	4.66667	4
Ankrd9	58.6667	87.6667	98	91.6667	4
Anxa4	57.3333	254	261	229.667	4
Anxa6	422	772.667	1050.33	774	4
Ap1s2	741.667	1221.67	1554.67	1207.33	4
Ap2m1	4082	4348	4459.67	4564.67	4
Ap3b1	823.333	981	1223.33	1089.67	4
Ap3s2	449.333	543.667	536.333	534.667	4
Ap5b1	166	188.333	186	202.667	4
Apaf1	631	697.333	734.333	756.667	4
Apcs	0.666667	8.33333	7.66667	7.33333	4
Apeh	796.667	921.333	949.667	920.667	4
Aph1a	501.667	738.667	786	710	4
Apip	154.667	172.333	176.333	181.667	4
Apobec3b	2.33333	12	10	18	4
Apoc3	0	0.333333	0.333333	0.333333	4
Apol3	6	58	42.3333	59.6667	4
Apol9a	5	37.3333	34.3333	33	4
Apom	19.3333	24.3333	27.3333	23.6667	4
Apoo	246	269.333	285	291.333	4
Apopt1	5.66667	18.6667	25	28.6667	4
Aptx	192.667	249.333	239	267.333	4
Arap1	673.667	1112.67	1166.67	1115.67	4
Arc	6.33333	17	22.3333	10.6667	4
Arel1	1490	1685.67	1739	1635.67	4
Arhgap1	841	970	1048.67	976	4
Arhgap12	1344.67	1545.33	1656.67	1444.33	4
Arhgap22	35.3333	153.333	158.667	131.667	4
Arhgap25	23	287	241.333	271.667	4
Arhgap27	34.6667	131.333	168.667	212.667	4
Arhgap31	182.667	259	308	323.667	4
Arhgap35	3566.67	3763	3793	3857	4
Arhgap42	175	585.667	933	552	4
Arhgap45	20.3333	290.333	422	412	4
Arih2	1231.67	1260	1265.33	1283.67	4
Arl10	135	176	169.667	194	4
Armc10	297	362.667	434.333	360	4
Armcx3	870.333	950	934.667	982.333	4
Armcx6	81.6667	100.667	106.333	113.667	4
Arntl2	2	15.3333	21.3333	17.6667	4
Arpc4	452.333	1010.67	1032.33	917.667	4
Arpin	115	256.667	256	240.667	4
Arrb2	211.333	274.333	323.333	326.333	4
Arrdc1	89.6667	131	132	137.333	4
Arsi	9.33333	13.6667	15.3333	15	4
Asb11	4	10	9.33333	9.66667	4
Asb5	37	57	83.3333	60	4
Asb6	192.667	246.333	254.333	246.667	4
Ascc1	311.667	424	448	428.333	4
Ascl4	17	35	29.6667	35.3333	4
Asl	140.333	224.667	278	201.667	4
Asmtl	168	206.667	199.333	206	4
Atf6b	792.333	916.667	1005	908.333	4
Atf7	1953.67	2364.67	2589	2363.33	4
Atg101	161.333	225	224.667	216	4
Atg16l2	304	389.667	394.333	425.667	4
Atox1	189.333	288.333	328.333	299.333	4
Atp10d	46.3333	134.667	170.333	188.667	4
Atp13a1	1203.33	1294	1387.67	1370.67	4
Atp1b3	1107.33	1722	2237	1526.67	4
Atp5s	67.6667	114.333	111.667	108	4
Atp8b2	2310.33	2756	2680.67	2723.33	4
Atraid	241.667	290.333	298.667	291	4
Aurka	69	120.333	135	104.333	4
Avpr1a	2	5.33333	5.66667	6.33333	4
Awat2	0	0.333333	0.333333	0.333333	4
Azin2	129.333	159.667	146.667	163.667	4
B2m	398.667	2210.67	2031	2735.33	4
B3gnt2	262.333	342	353.333	387.667	4
B3gnt8	5.66667	9.66667	13	8.66667	4
B3gnt9	65.3333	71	74	77.6667	4
B4galt4	106.333	145.667	138.667	163.667	4
B4galt5	178.667	529.333	505.333	520.333	4
B9d2	168	179.333	182	189.667	4
Bace2	12.3333	46	74.3333	81	4
Bag3	46.3333	165.333	195	126	4
Bag6	2807	3059.33	3341.67	3292.33	4
Bap1	1299.67	1371	1397.33	1347.67	4
Bard1	25.6667	56.3333	52.3333	53.6667	4
Bcam	129	222.667	258	183.333	4
Bcar3	34.6667	92	139.333	143.333	4
Bcl2l11	180	348.667	394.667	316.333	4
Bcl6	228	530.333	594	548	4
Bcl6b	1	8	5.33333	11	4
Bcor	2001	2197.67	2325	2324.67	4
Bdkrb2	2.66667	21.6667	14.3333	22.6667	4
Bend3	209.667	273.333	347.333	303	4
Bles03	419.333	501.667	542.333	488	4
Bloc1s3	68.3333	91	90.3333	96	4
Blvrb	57.6667	91.3333	90.3333	111.333	4
Bmp1	173.667	528.333	583.667	553	4
Bmp2k	594.333	969	1407.67	1326	4
Bmpr2	4703.67	5641.33	5607.33	5473.67	4
Bmx	7	21	17.3333	25.3333	4
Bnip1	181	216.333	215.333	222.333	4
Borcs6	337.333	357.333	388	368.667	4
Borcs7	273.333	370.333	386.333	341.333	4
Bpifb6	0	0.666667	1.33333	0.666667	4
Bpifc	0	1.33333	2.33333	1.33333	4
Brap	423.667	524.667	537.667	493.667	4
Brca2	266.333	422	451.667	494	4
Bsdc1	616.667	690	826	742.667	4
Bst2	8.33333	35	41.6667	64	4
Btbd19	64	102.667	118.667	93	4
Btk	1.66667	59.3333	64	64.3333	4
Bud13	364.333	375.667	382.667	381.667	4
C10H5orf58	0	0.333333	0.666667	0.666667	4
C1qtnf1	16.3333	31	38	23	4
C1s	63	848.333	956.667	841	4
C3ar1	7.33333	154.667	196.667	130	4
C5ar2	7.66667	116.333	99.6667	158.333	4
Cactin	429.333	475	484	478.667	4
Cald1	335.333	1184	1225.33	1127	4
Capn1	88.3333	143	175.333	194.333	4
Caprin2	289.333	310.333	332.667	320	4
Card10	59.3333	171.667	159.667	167.333	4
Card6	23	169.667	163.333	160.667	4
Card9	14.6667	32	40.6667	40.6667	4
Carns1	19.6667	33.3333	40	28.6667	4
Casc3	1049.67	1187.33	1156.33	1197.67	4
Casp1	5	53.6667	51.3333	52.3333	4
Casp7	146.667	201	195.333	220.667	4
Casp8	6.66667	63.6667	64.3333	74.3333	4
Cat	419.333	528	691.667	603	4
Cbl	2638.67	3236	3192	3390.67	4
Cblb	959.333	1040.33	1134.67	1118.67	4
Ccdc127	409.333	500.667	475	502.333	4
Ccdc134	146	197	195.333	216.333	4
Ccdc149	217	259	288.333	297.667	4
Ccdc181	435	456.333	477	475.333	4
Ccdc190	0.666667	3.33333	4	2.66667	4
Ccdc53	148	225.667	235.333	211	4
Ccdc8	97.3333	217.667	249.667	205	4
Ccdc85c	1938.67	2315	2447.67	2346.33	4
Ccdc91	214	271.667	269.667	293.333	4
Cchcr1	104	189.667	234.667	176	4
Ccm2	359.667	493	484.667	515.333	4
Ccnd2	189.667	563.667	563.667	676	4
Ccnd3	254.667	402	439	425.333	4
Ccndbp1	616	646.667	631.333	655.333	4
Ccr5	15.6667	234.333	175.333	274.333	4
Cd101	18.3333	60	105	72.6667	4
Cd163	1.66667	94.6667	108.333	195.333	4
Cd209d	0	0.666667	1	1.33333	4
Cd300a	3.33333	147.667	216	68.6667	4
Cd300lb	0.666667	9	11.3333	8.66667	4
Cd46	131	159	181.667	165.667	4
Cd52	0	0.666667	1.33333	0.666667	4
Cd80	0.666667	35	51	58.6667	4
Cd9	355	976	1245	827.667	4
Cd99	189	303	312	288.667	4
Cdadc1	431.667	506	509.667	516	4
Cdc25c	10.6667	51.3333	60.3333	41.6667	4
Cdc42ep1	117.667	349.667	358	292	4
Cdca5	1.66667	12.3333	17.3333	7	4
Cdca7l	4.66667	25.6667	36	28.3333	4
Cdcp1	42.3333	488.667	515	551	4
Cdh1	194.667	1541.67	1453.67	1301	4
Cdk11b	1080	1225.67	1303.33	1209.33	4
Cdk5rap1	369	410.667	442	454.333	4
[truncated: 3,539 more rows]
