# Supplementary material for: Integrated bioinformatics analysis of retinal ischemia/reperfusion injury in rats with potential key genes
Source: BMC Genomics. 2024 Apr 15;25:367. doi: 10.1186/s12864-024-10288-0 (PMC11017533; doi:10.1186/s12864-024-10288-0)
Supplement: Supplementary file 15 — Supplementary Material 15. [file 12864_2024_10288_MOESM15_ESM.xlsx]

## Sheet: Sheet1
suplementery table 15 lncRNA_cluster
	control	X24h	X72h	X7d	lncRNA_cluster
ENSRNOT00000015955	0.702332	3.52224	1.42354	2.77045	6
ENSRNOT00000022314	0	0.000822667	0	0	8
ENSRNOT00000022622	2.06941	1.58119	0.845788	3.61528	5
ENSRNOT00000025795	23.2657	26.9466	52.6795	83.2788	9
ENSRNOT00000029245	6.66852	23.5592	16.3044	15.0671	6
ENSRNOT00000036416	0	0	0	6.33333e-06	5
ENSRNOT00000046605	0.00271333	0	0.0929033	0	10
ENSRNOT00000047544	0.850508	0.489325	1.8956	0	10
ENSRNOT00000048127	0	0	0.148171	0	10
ENSRNOT00000062051	0	0	0.181481	0	10
ENSRNOT00000064894	0.475108	0.967676	0.961508	0.957734	6
ENSRNOT00000071091	0	1.40814	0	0	8
ENSRNOT00000071313	0	0	0	1.38668	5
ENSRNOT00000071923	2.56318	0.687265	0.678205	1.28023	4
ENSRNOT00000072097	0	0.408537	9.91169	5.4656	9
ENSRNOT00000074731	1.15542	0.561262	0	0	3
ENSRNOT00000075746	0	0	0	0.540387	5
ENSRNOT00000075835	0	0	0	0.563271	5
ENSRNOT00000075897	135.01	82.8784	121.29	152.795	7
ENSRNOT00000075913	1.28483	0	0	0	3
ENSRNOT00000076045	607.019	503.543	519.124	536.664	3
ENSRNOT00000076046	0	3.11818	0.495435	0	8
ENSRNOT00000076067	0	0	0	8.29459	5
ENSRNOT00000076115	60.8186	32.1015	14.2548	46.5972	4
ENSRNOT00000076120	13.9527	8.11747	24.7196	12.1711	10
ENSRNOT00000076150	0.474452	1.39713	1.86209	1.86644	9
ENSRNOT00000076154	0	2.56493	0.678226	2.29327	6
ENSRNOT00000076224	25.8894	15.5453	13.512	24.847	4
ENSRNOT00000076265	0.0822583	0	0	0	3
ENSRNOT00000076322	81.4168	61.8438	84.0691	114.177	5
ENSRNOT00000076347	0	2.34848	0	0.920891	8
ENSRNOT00000076358	1.5001	173.94	62.0782	16.7931	8
ENSRNOT00000076385	0	0	0	4.96667e-05	5
ENSRNOT00000076395	19.7653	9.06323	15.4941	16.4618	1
ENSRNOT00000076454	13.6813	17.191	11.6863	12.9807	8
ENSRNOT00000076492	131.145	122.777	52.5928	124.572	4
ENSRNOT00000076494	36.8559	19.5859	13.0633	24.4504	4
ENSRNOT00000076498	0	0	0	0.631653	5
ENSRNOT00000076509	14.0148	10.897	40.9112	14.3258	10
ENSRNOT00000076561	1.44347	37.317	16.2638	0.00180267	8
ENSRNOT00000076586	0.843953	4.19596	10.1866	11.5728	9
ENSRNOT00000076600	0.451938	1.02067	0	1.36513	5
ENSRNOT00000076603	401.276	172.828	232.863	425.718	7
ENSRNOT00000076677	0	3.96356	4.3525	1.28946	6
ENSRNOT00000076715	4e-06	6.66667e-07	2.33333e-06	0	3
ENSRNOT00000076718	0	1.3778	0	0.643762	8
ENSRNOT00000076759	2.70721	1.82392	1.81274	0.459043	3
ENSRNOT00000076778	13.3552	6.85714	10.568	8.34236	1
ENSRNOT00000076835	102.218	49.4708	61.5683	75.493	4
ENSRNOT00000076838	26.4236	25.1392	30.0627	20.0457	10
ENSRNOT00000076843	1.80724	2.7042	3.36459	13.7374	5
ENSRNOT00000076847	6.00763	44.039	39.0586	60.3793	5
ENSRNOT00000076867	0	1.16667e-05	0	0	8
ENSRNOT00000076871	0	0	0	19.919	5
ENSRNOT00000076888	6.19708	15.2707	17.7599	45.5559	5
ENSRNOT00000076920	0	0	0	1.47706	5
ENSRNOT00000077029	5.74178	1.94868	1.98139	1.26716	3
ENSRNOT00000077061	0	0	0	1.61027	5
ENSRNOT00000077064	118.059	56.7948	90.2025	110.679	7
ENSRNOT00000077075	0	0.985113	0	0	8
ENSRNOT00000077077	0	0.956743	0.883889	2.70008	5
ENSRNOT00000077084	0	0.543694	0	0.870543	5
ENSRNOT00000077086	1.38356	1.21896	5.19121	5.33152	9
ENSRNOT00000077090	0	0	0	0.248354	5
ENSRNOT00000077095	0	0.654037	0.434029	0	6
ENSRNOT00000077098	35.0447	96.6132	73.8597	67.7541	6
ENSRNOT00000077103	2.68656	0	0	0	3
ENSRNOT00000077112	86.5394	51.2629	53.8657	134.42	5
ENSRNOT00000077124	0	0	3.33333e-07	0	10
ENSRNOT00000077132	56.5233	8.20469	42.2633	24.9991	1
ENSRNOT00000077138	9.21603	29.2574	26.3693	11.7431	6
ENSRNOT00000077149	0.605752	0	0	0.588838	4
ENSRNOT00000077151	3.21059	2.2775	0.452723	1.36388	3
ENSRNOT00000077174	1261.75	734.73	480.773	802.698	3
ENSRNOT00000077192	4.8733	2.42927	3.54252	4.90458	7
ENSRNOT00000077198	0	1.08873	0	0	8
ENSRNOT00000077204	0	0.924145	2.59115	0.881499	10
ENSRNOT00000077214	0	0	0.3226	0.975374	5
ENSRNOT00000077229	0.641211	0	0	0	3
ENSRNOT00000077249	0	0.367077	0	0.702276	5
ENSRNOT00000077263	0	0	0	2.09429	5
ENSRNOT00000077266	2.64101	6.18918	5.53956	3.67539	6
ENSRNOT00000077277	0	0.397405	0.383605	0.77927	5
ENSRNOT00000077292	1.30376	3.13728	0.863282	0.442522	8
ENSRNOT00000077294	36.1765	13.5176	10.1788	19.3103	3
ENSRNOT00000077298	0	0	0.345361	0.343554	9
ENSRNOT00000077309	287.142	145.398	251.832	298.934	7
ENSRNOT00000077312	0	0.447362	0.452822	0	6
ENSRNOT00000077316	0.195861	0	0.403525	0	10
ENSRNOT00000077319	0	4.89339	0	2.0758	8
ENSRNOT00000077323	9.2493	8.8817	18.494	13.232	10
ENSRNOT00000077346	0	0.938007	0	0	8
ENSRNOT00000077352	0	1.13353	4.59439	1.70118	10
ENSRNOT00000077355	3.77624	2.95414	12.6794	5.4251	10
ENSRNOT00000077376	0	0.369617	0	0	8
ENSRNOT00000077381	3.3348	58.0345	39.9865	82.2552	5
ENSRNOT00000077387	60.5201	57.7576	55.9539	73.2019	5
ENSRNOT00000077392	0.429587	0	0	0	3
ENSRNOT00000077394	0	0	0	0.511568	5
ENSRNOT00000077404	10.4196	18.9026	21.9547	35.7694	5
ENSRNOT00000077422	3.20848	3.12485	0.927071	1.36179	3
ENSRNOT00000077449	0	0	1.20746	0	10
ENSRNOT00000077509	0	0.365295	0	0.716674	5
ENSRNOT00000077531	0	0	0	0.792603	5
ENSRNOT00000077550	0	2.77569	1.4852	0.996849	6
ENSRNOT00000077552	0	0	0	0.546782	5
ENSRNOT00000077575	188.221	114.754	138.895	195.847	7
ENSRNOT00000077586	0	1.83417	0	1.81402	6
ENSRNOT00000077589	0.363341	0	0	1.05212	5
ENSRNOT00000077614	2.00264	4.9062	0	2.37755	8
ENSRNOT00000077618	40.4655	7.84726	20.6968	41.7258	7
ENSRNOT00000077631	31.3275	17.3291	12.1363	32.0095	4
ENSRNOT00000077675	1.89239	0.008594	0.0181077	0	3
ENSRNOT00000077676	0	0.464706	0	0	8
ENSRNOT00000077683	0	0	0.913051	0	10
ENSRNOT00000077692	2.55228	0	0	0	3
ENSRNOT00000077705	0.201837	0.162854	1.60703	1.32395	9
ENSRNOT00000077712	0	1.67849	1.26141	2.92415	5
ENSRNOT00000077735	0.420743	3.84916	4.52942	2.9053	6
ENSRNOT00000077759	0	0	0.706272	0	10
ENSRNOT00000077785	36.8347	28.0727	25.4383	36.3932	4
ENSRNOT00000077787	82.2543	110.485	97.3324	110.869	6
ENSRNOT00000077794	1169.53	666.058	1007.92	1084.69	1
ENSRNOT00000077804	7.35108	6.20816	5.11026	12.5164	5
ENSRNOT00000077806	13.1322	8.45145	12.012	15.4984	7
ENSRNOT00000077829	0	0	0.597554	0.584876	9
ENSRNOT00000077833	0	0.898776	0	0	8
ENSRNOT00000077836	4.98544	6.24008	3.33333e-07	4.50014	8
ENSRNOT00000077838	0	2.73277	0.301215	4.4745	5
ENSRNOT00000077850	0.170939	0.173106	0	0.506778	5
ENSRNOT00000077867	0	1.3091	0.633719	42.1707	5
ENSRNOT00000077876	223.784	214.476	234.338	213.312	10
ENSRNOT00000077896	0	0	0.377951	0	10
ENSRNOT00000077916	0.35417	0.352401	0	0.358731	4
ENSRNOT00000078019	159.845	141.547	182.515	291.444	5
ENSRNOT00000078027	0.822803	6.66667e-07	1.12464	2.78494	5
ENSRNOT00000078040	0	0.428561	0	0.850618	5
ENSRNOT00000078043	0	0.341068	0	0	8
ENSRNOT00000078065	2.40715	1.24647	0.393058	2.01612	4
ENSRNOT00000078088	2.07757	1.1254	0	3.7708	5
ENSRNOT00000078089	0.751733	0	0.715247	0.688244	2
ENSRNOT00000078130	5.71771	6.37677	1.23343	3.51001	8
ENSRNOT00000078149	0	0	0	1.26297	5
ENSRNOT00000078172	0.989231	0	0	1.95814	5
ENSRNOT00000078178	5.71541	7.94418	10.6401	23.5095	5
ENSRNOT00000078183	60.3518	57.5219	47.3629	97.9619	5
ENSRNOT00000078197	0.229724	0.449754	0.230996	0	8
ENSRNOT00000078199	0	0	0	1.35057	5
ENSRNOT00000078205	4.18686	15.0661	13.6727	1.36928	6
ENSRNOT00000078223	0.362738	0	0.383306	0	2
ENSRNOT00000078281	1.6196	0.000241667	0.538549	12.5694	5
ENSRNOT00000078297	1.03437	0	2.06034	0.760763	2
ENSRNOT00000078319	7.3913	15.3464	10.6449	17.1361	5
ENSRNOT00000078330	110.887	130.521	103.591	123.661	8
ENSRNOT00000078346	0	0.549415	0	0.53896	6
ENSRNOT00000078356	2.74674	5.61259	3.70277	4.07333	6
ENSRNOT00000078361	0.271017	0.559485	0	0	8
ENSRNOT00000078370	0	0.001265	6.66667e-07	0.349508	5
ENSRNOT00000078400	15.6613	28.131	23.5539	31.5896	6
ENSRNOT00000078417	6.16586	0	4.59346	4.53887	1
ENSRNOT00000078431	0	9.66667e-06	0	4.2e-05	5
ENSRNOT00000078433	0	0	0.618792	0	10
ENSRNOT00000078437	0.112866	0.000199667	0.072275	5.63333e-05	3
ENSRNOT00000078468	1.14643	0	0.638047	1.74284	7
ENSRNOT00000078486	0	1e-05	0.00375133	0.044265	5
ENSRNOT00000078493	13.9855	15.0311	9.56194	16.1958	5
ENSRNOT00000078497	0.301036	0	0	0.896851	5
ENSRNOT00000078509	4.04167	0.555529	0	5.17551	4
ENSRNOT00000078520	2.41317	9.19481	0.487784	2.41036	8
ENSRNOT00000078567	20.0897	2.27202	4.89657	7.82632	3
ENSRNOT00000078569	1.55632	3.03318	1.13881	1.48848	8
ENSRNOT00000078574	0	0	0	0.99546	5
ENSRNOT00000078592	0	0	4.28786	0	10
ENSRNOT00000078596	12.7461	6.19825	5.05828	4.69756	3
ENSRNOT00000078597	6.77563	5.22081	4.32829	3.95758	3
ENSRNOT00000078601	0.498567	0	0	0.897467	7
ENSRNOT00000078626	0	0	0	0.752393	5
ENSRNOT00000078651	0.115452	0.436609	0.115891	5e-06	8
ENSRNOT00000078727	9.69236	3.00608	43.2046	37.2847	9
ENSRNOT00000078748	396.745	196.638	260.805	185.833	3
ENSRNOT00000078751	12.4945	12.4462	21.1608	18.9726	9
ENSRNOT00000078755	0	0.549608	1.56573	0	10
ENSRNOT00000078756	38.5106	19.883	23.2474	24.8152	3
ENSRNOT00000078771	0.392712	0	0	0	3
ENSRNOT00000078778	0	0.165487	0.0474257	3.66667e-05	8
ENSRNOT00000078782	8.93518	2.43659	0.852072	1.68131	3
ENSRNOT00000078804	1.37859	0	0	0	3
ENSRNOT00000078817	0	0	0	1.32405	5
ENSRNOT00000078831	105.247	78.6102	78.1518	76.9213	3
ENSRNOT00000078853	30.7486	29.7539	13.5997	18.3982	3
ENSRNOT00000078854	95.3694	41.2804	81.2009	47.4069	1
ENSRNOT00000078863	4.32307	1.20622	1.25291	1.71209	3
ENSRNOT00000078869	0	0	0.683875	0	10
ENSRNOT00000078877	1.69118	0	0	0	3
ENSRNOT00000078895	1.30053	0	1.33858	69.2908	5
ENSRNOT00000078920	0.464768	1.45117	0.966546	2.42509	5
ENSRNOT00000078922	1.72515	0	0	0	3
ENSRNOT00000078923	0.456173	0.448752	0.469459	0	10
ENSRNOT00000078940	0	2.07547	4.11127	0.997711	10
ENSRNOT00000078941	603.631	584.828	582.207	678.948	5
ENSRNOT00000078949	4.17331	0	2.41379	0.940112	1
ENSRNOT00000078959	50.534	137.664	78.4179	43.629	8
ENSRNOT00000078988	0.471323	0.446073	0.409842	0.38877	3
ENSRNOT00000079009	0.586629	0	0.000353333	0.000234	3
ENSRNOT00000079081	44.2232	53.2047	50.9232	59.3905	5
ENSRNOT00000079102	1330.45	609.738	1065.43	1345.82	7
ENSRNOT00000079104	0	2.28473	0	0	8
ENSRNOT00000079148	493.565	469.532	591.275	572.409	9
ENSRNOT00000079155	0.505984	0	0	0	3
ENSRNOT00000079184	0	0	1.33333e-06	3.33333e-05	5
ENSRNOT00000079208	4.4099	17.4607	16.9106	10.7134	6
ENSRNOT00000079218	0.396885	0	0	0	3
ENSRNOT00000079226	0.721273	0.277331	1.17812	0.921423	2
ENSRNOT00000079245	0	1e-06	0	0	8
ENSRNOT00000079265	0	1.2145	6.69118	6.16395	9
ENSRNOT00000079272	0	0	0.911118	0	10
ENSRNOT00000079282	26.9804	15.8355	8.52974	8.96397	3
ENSRNOT00000079308	0.000371333	0.5771	1.89855	1.74401	9
ENSRNOT00000079309	0.778221	0.415521	2.44646	0.405749	10
ENSRNOT00000079320	133317	76565.3	117203	123937	1
ENSRNOT00000079357	1.23824	0	5.32606	1.23002	10
ENSRNOT00000079369	0	2.59212	0	0	8
ENSRNOT00000079399	0	0	1.20319	0.399149	10
ENSRNOT00000079403	126.033	88.2762	115.045	121.88	7
ENSRNOT00000079425	35.8524	35.6863	36.7291	71.384	5
ENSRNOT00000079434	17.6811	5.93781	24.6931	18.0606	2
ENSRNOT00000079436	0	0	0.770154	0	10
ENSRNOT00000079447	1.41325	0	0.205087	0.471149	3
ENSRNOT00000079457	2.33986	0.39328	1.18453	0.212144	3
ENSRNOT00000079460	7.06076	15.2861	0.668302	22.8518	5
ENSRNOT00000079478	0	4.00368	9.48681	7.84219	9
ENSRNOT00000079525	0.434353	1.39377	0.856528	0.86123	6
ENSRNOT00000079528	32.8927	23.7449	41.7039	37.6857	2
ENSRNOT00000079538	1.16194	0	0.381642	2.70633	5
ENSRNOT00000079540	136.078	76.7834	74.5367	115.265	4
ENSRNOT00000079555	0.445354	0	0.86914	0.425287	2
ENSRNOT00000079564	0	0	0	1.10305	5
ENSRNOT00000079578	2.81601	1.01114	2.37446	7.00262	5
ENSRNOT00000079586	3.77491	1.23793	3.18386	1.88202	1
ENSRNOT00000079616	1.14723	0	0.04083	0.033573	3
ENSRNOT00000079627	0	0.025511	3.33333e-07	0.258758	5
ENSRNOT00000079649	0.288773	0.277312	0.550814	0.822735	9
ENSRNOT00000079662	0	1.25119	0	0	8
ENSRNOT00000079686	0	0	0	0.44815	5
ENSRNOT00000079701	9.46256	0.819811	10.6901	7.76406	2
ENSRNOT00000079739	6.15086	0.599307	3.38168	5.65596	7
ENSRNOT00000079740	32.3611	63.4206	51.395	89.9005	5
ENSRNOT00000079741	0.717846	0.774927	2.2309	0	10
ENSRNOT00000079756	0.774916	1.35932	0.187846	0	8
ENSRNOT00000079761	274.138	330.197	322.41	313.609	6
ENSRNOT00000079772	0.721689	4.56295	2.19542	0.737284	8
ENSRNOT00000079790	1.13333e-05	0.012897	1e-06	0.002613	8
ENSRNOT00000079791	0	0	0	1.42056	5
ENSRNOT00000079800	9.86387	0	8.64579	3.52238	1
ENSRNOT00000079809	1.908	0	0	0.661119	4
ENSRNOT00000079820	2.16712	14.001	5.77449	1.94653	8
ENSRNOT00000079821	0.45463	0	0	0	3
ENSRNOT00000079827	4.99075	6.88301	2.6898	9.73337	5
ENSRNOT00000079837	0.601417	2.78282	0	1.12491	8
ENSRNOT00000079857	0	0	0	0.437777	5
ENSRNOT00000079867	10.4029	8.02139	5.47936	7.47317	3
ENSRNOT00000079870	25.6462	9.54841	13.7014	17.7529	4
ENSRNOT00000079876	0.339368	0	0	0	3
ENSRNOT00000079885	6.34302	0.087927	12.8327	1.95677	10
ENSRNOT00000079890	3.31579	0	0.548087	0.548942	3
ENSRNOT00000079892	0	0	0	1.35855	5
ENSRNOT00000079901	0.521735	1.49285	0	0.966376	8
ENSRNOT00000079904	303.408	260.469	251.367	264.025	3
ENSRNOT00000079908	0	0	0	1.13095	5
ENSRNOT00000079914	30.4754	21.4906	1.44525	34.3852	4
ENSRNOT00000079915	0	0	0.640478	0	10
ENSRNOT00000079931	1.31865	1.33015	2.20718	2.67855	9
ENSRNOT00000079937	0	6.22771	0	0.385675	8
ENSRNOT00000079944	0	0	0	0.612201	5
ENSRNOT00000079964	1.91979	3.01007	0.468993	1.40251	8
ENSRNOT00000079974	12.2814	9.44908	13.9171	17.7258	5
ENSRNOT00000079983	0.475626	0.947182	2.89281	0.954793	10
ENSRNOT00000080003	0.470309	0	0	0	3
ENSRNOT00000080005	0	0	0	19.4998	5
ENSRNOT00000080015	37.3919	27.3401	26.4677	42.7426	7
ENSRNOT00000080029	0.233934	0	0	0.839338	5
ENSRNOT00000080050	0	0	3.33333e-06	0.181162	5
ENSRNOT00000080064	0	1.74249	1.1785	0.0272297	6
ENSRNOT00000080102	1.04615	0.398726	0	0	3
ENSRNOT00000080120	6.49265	2.81271	11.7276	11.3269	9
ENSRNOT00000080169	0	0.40205	1.23064	4.22316	5
ENSRNOT00000080186	9.06432	8.68317	5.45814	6.30209	3
ENSRNOT00000080194	0.339949	0.0322827	0.708071	3.34034	5
ENSRNOT00000080200	0	0.461935	0	0	8
ENSRNOT00000080210	12.3278	5.54442	13.0845	13.6598	2
ENSRNOT00000080219	6.91654	0.0406287	9.54504	0.00498933	10
ENSRNOT00000080238	17.1516	2.76063	1.08088	7.56308	4
ENSRNOT00000080245	0	0	0.529867	0	10
ENSRNOT00000080248	0	0	0	0.743075	5
ENSRNOT00000080259	459.172	168.795	320.808	402.417	1
ENSRNOT00000080276	4.14966	7.2751	2.21982	3.3656	8
ENSRNOT00000080296	2.66667e-06	0	0	0	3
ENSRNOT00000080318	7.71147	3.26636	0.856941	0.384502	3
ENSRNOT00000080332	0.146491	0.111018	1.34063	0.380678	10
ENSRNOT00000080347	4.18791	2.58487	7.74885	9.19236	9
ENSRNOT00000080353	9.42779	32.7885	28.7671	16.0525	6
ENSRNOT00000080373	0	0	0	0.362612	5
ENSRNOT00000080380	0	2.29326	10.859	8.39829	9
ENSRNOT00000080385	1.4294	1.08489	0.354974	1.05209	4
ENSRNOT00000080396	0	0	0	0.516683	5
ENSRNOT00000080399	0	0	0.998452	85.2886	5
ENSRNOT00000080401	0	5.86667e-05	0.326365	0.314103	9
ENSRNOT00000080405	27.6396	24.6518	21.8201	45.4348	5
ENSRNOT00000080408	6.78718	2.76774	8.42352	0	10
ENSRNOT00000080427	0	0	0.642826	0	10
ENSRNOT00000080459	0.624869	1.32853	3.2635	6.43245	5
ENSRNOT00000080464	497.88	226.852	366.804	399.865	1
ENSRNOT00000080468	0.518415	2.92884	0.495661	0.896915	8
ENSRNOT00000080500	6.76656	1.11853	3.13476	3.70786	1
ENSRNOT00000080510	0	0	0	0.922059	5
ENSRNOT00000080531	5.66232	0.00833567	30.6862	47.532	9
ENSRNOT00000080532	16.0664	5.69939	4.14415	3.24395	3
ENSRNOT00000080542	0	2.40526	0.589845	5.11322	5
ENSRNOT00000080548	5.61061	7.66293	7.64793	11.2368	5
ENSRNOT00000080552	0.838758	0	0.829881	0	1
ENSRNOT00000080553	0	0	0.39672	1.19697	5
ENSRNOT00000080560	10.8619	1.32802	10.0531	4.98552	1
ENSRNOT00000080624	1.24856	0	0.850148	0.01148	3
ENSRNOT00000080625	220.659	98.1356	201.336	155.417	1
ENSRNOT00000080652	0	5.18145	1.07088	1.05149	8
ENSRNOT00000080668	1.21905	0.816605	0.822126	1.61814	5
ENSRNOT00000080704	4.75867	0	0	0.5663	3
ENSRNOT00000080713	26.8632	43.6131	73.4457	50.1388	10
ENSRNOT00000080725	0	1.04138	0	0	8
ENSRNOT00000080771	0	0.567273	0	4.71429	5
ENSRNOT00000080825	30.0864	11.614	12.2137	17.2482	3
ENSRNOT00000080831	29.7258	27.1739	46.4109	44.334	9
ENSRNOT00000080833	0.364822	2.3343	2.9916	0	10
ENSRNOT00000080837	2.10601	2.27591	1.53589	1.54587	8
ENSRNOT00000080850	0	0	1.07898	0	10
ENSRNOT00000080867	0.912156	0.477484	4.7116	7.11574	9
ENSRNOT00000080870	0	0	0	3.37762	5
ENSRNOT00000080876	1.66667e-06	0.000178333	0.00206433	0.173476	5
ENSRNOT00000080877	0.329898	1.36917	0.979892	3.00323	5
ENSRNOT00000080879	0	0.351147	0.672394	0.483767	9
ENSRNOT00000080883	4.48438	1.31736	0	0	3
ENSRNOT00000080884	6.26273	5.34934	2.62188	2.67257	3
ENSRNOT00000080918	84.6262	112.547	174.597	127.322	10
ENSRNOT00000080921	0.408812	14.5847	0	0	8
ENSRNOT00000080938	43.0976	38.1058	38.8983	53.5836	5
ENSRNOT00000080946	1.55852	0	0	0	3
ENSRNOT00000080979	153.81	122.363	138.612	204.268	5
ENSRNOT00000080985	0	0.360155	0	0	8
ENSRNOT00000081031	6.36974	4.0439	2.01712	4.02464	3
ENSRNOT00000081041	9.3912	4.75445	3.71399	5.9862	4
ENSRNOT00000081043	3.33333e-06	0	0	0	3
ENSRNOT00000081048	26.3879	11.3967	31.6845	28.774	2
ENSRNOT00000081049	0	1.57051	0	2.20271	5
ENSRNOT00000081086	0	0.631993	0	0	8
ENSRNOT00000081111	0	0.403377	0	0	8
ENSRNOT00000081115	49.838	20.5293	42.7875	36.2728	1
ENSRNOT00000081148	0	0	0	0.490856	5
ENSRNOT00000081151	27.2911	6.73079	20.6537	15.7693	1
ENSRNOT00000081159	6.30345	0.425936	0.425755	2.82472	4
ENSRNOT00000081169	15.8903	36.7296	54.7602	12.7238	10
ENSRNOT00000081174	26.1319	11.4875	23.7906	25.457	7
ENSRNOT00000081199	1.06667e-05	0	0.316895	1.95183	5
ENSRNOT00000081218	0.160097	0	0	0	3
ENSRNOT00000081221	0	0	0.000553667	0	10
ENSRNOT00000081222	33.7795	16.8184	19.9066	16.8568	3
ENSRNOT00000081228	64.8823	25.797	22.6437	42.5078	4
ENSRNOT00000081263	0.525698	0.690971	0.36051	2.51882	5
ENSRNOT00000081264	1.43169	0	0	41.0389	5
ENSRNOT00000081316	2.33333e-06	3.33333e-07	0.00212433	0.094613	5
ENSRNOT00000081329	1.88442	1.84744	2.61234	4.05027	5
ENSRNOT00000081330	0	0.816299	0	0	8
ENSRNOT00000081372	8.73508	2.57363	6.28932	10.0915	7
ENSRNOT00000081379	9.06057	2.3124	2.41962	7.85819	4
ENSRNOT00000081380	0	0	0	1.64449	5
ENSRNOT00000081388	0	0	0	0.290538	5
ENSRNOT00000081396	1.02076	0.329521	0.0110773	1.21026	4
ENSRNOT00000081398	0.877489	5.51086	1.7405	0	8
ENSRNOT00000081402	0	1.30821	0	0	8
ENSRNOT00000081442	3.23078	4.76002	13.168	10.1384	9
ENSRNOT00000081446	0	0	0	1.46863	5
ENSRNOT00000081463	0.000215667	0.00113867	0	0.000321667	8
ENSRNOT00000081466	428.507	429.474	444.794	523.77	5
ENSRNOT00000081475	1.69096	0	1.2753	3.86625	5
ENSRNOT00000081476	0.889096	0	0	0	3
ENSRNOT00000081485	2.8914	0	2.02719	1.22444	1
ENSRNOT00000081499	25.5732	12.2266	21.5389	27.4747	7
ENSRNOT00000081524	2.0171	1.12948	5.92322	6.29114	9
ENSRNOT00000081529	4.00662	0	0	6.58854	7
ENSRNOT00000081543	0.0821583	12.6313	0	8.66667e-06	8
ENSRNOT00000081548	0.604486	0.647172	0	0	8
ENSRNOT00000081549	0.409654	0.540288	0.663284	0	10
ENSRNOT00000081555	262.277	152.309	144.121	219.165	4
ENSRNOT00000081562	0	0	0.77278	0	10
ENSRNOT00000081572	33.9649	27.744	29.107	47.6677	5
ENSRNOT00000081586	66.422	46.0404	46.5404	75.1516	7
ENSRNOT00000081622	13.6492	5.43611	20.1947	20.8509	2
ENSRNOT00000081636	18.9384	0.625463	0.644195	14.0083	4
ENSRNOT00000081647	47.0557	58.8478	56.8044	66.8459	5
ENSRNOT00000081654	0	0	0	1.80605	5
ENSRNOT00000081658	5.12318	0.633493	0	0.562516	3
ENSRNOT00000081665	0	2.83333e-05	0	0	8
ENSRNOT00000081674	2.31998	0	0	0	3
ENSRNOT00000081689	97.3818	143.907	101.937	92.7346	8
ENSRNOT00000081704	27.1387	65.6278	44.8669	37.4604	6
ENSRNOT00000081716	0.373077	0	0	1.10796	5
ENSRNOT00000081717	1.30535	0.336199	0.941245	1.8858	7
ENSRNOT00000081723	0	0	0	1.00905	5
ENSRNOT00000081730	317.97	289.902	337.855	405.246	5
ENSRNOT00000081751	0	0.28634	0	0	8
ENSRNOT00000081753	0	1.85257	0.0111677	0	8
ENSRNOT00000081763	253.71	238.837	256.633	232.007	10
ENSRNOT00000081777	0.0899607	0.000743	2.46199	1.55958	9
ENSRNOT00000081779	0.015422	0.352869	0	1.6e-05	8
ENSRNOT00000081789	0.435918	0	0	0.874982	5
ENSRNOT00000081812	78.0797	35.8214	55.2196	1.47904	3
ENSRNOT00000081827	0	0	0.403203	0	10
ENSRNOT00000081842	0.440315	0	0	0.450136	4
ENSRNOT00000081844	1.25856	0.642505	1.30731	0.64019	2
ENSRNOT00000081862	0.509489	0	0.496516	0.490082	2
ENSRNOT00000081869	0.68726	0	0	0	3
ENSRNOT00000081870	10.6827	7.21412	6.43434	11.0632	4
ENSRNOT00000081873	1.77103	3.8981	0.888493	0.435146	8
ENSRNOT00000081877	0	0	0	0.503907	5
ENSRNOT00000081896	18.5987	21.314	20.3809	18.0411	6
ENSRNOT00000081901	0	2.35366	1.72032	5.64926	5
ENSRNOT00000081902	16.574	5.87594	20.5574	6.64009	10
ENSRNOT00000081905	0	0.370572	0	0.787974	5
ENSRNOT00000081933	0.877032	0.408771	3.11339	0.367106	10
ENSRNOT00000081949	0	0	0.0158163	0.445843	5
ENSRNOT00000081963	1.68611	0.987513	1.30528	7.34674	5
ENSRNOT00000081965	0	147.706	52.4128	14.0629	8
ENSRNOT00000081968	0	0	0	0.590713	5
ENSRNOT00000081969	0	0	0.190634	0	10
ENSRNOT00000081974	0	0.390803	0	0	8
ENSRNOT00000081991	7.44205	5.24224	6.40558	7.33361	7
ENSRNOT00000082006	1.14521	8.92344	0.0215383	0.11816	8
ENSRNOT00000082019	0	3.8e-05	0	0	8
ENSRNOT00000082025	1.95825	0.771292	0.5212	1.51775	4
ENSRNOT00000082026	11.693	7.63152	10.0072	10.8738	1
ENSRNOT00000082044	0	0.460884	9e-06	0.186283	8
ENSRNOT00000082059	16.1617	7.3109	16.5261	3.16385	10
ENSRNOT00000082061	42.1963	24.9827	8.11502	14.9021	3
ENSRNOT00000082088	0	0	0.841817	0	10
ENSRNOT00000082092	0.981549	0.653884	5.54466	0.322757	10
ENSRNOT00000082099	0	0.867006	0.419933	0	6
ENSRNOT00000082112	71.742	59.1785	99.7804	108.387	9
ENSRNOT00000082122	7.7823	5.5736	8.27162	0	10
ENSRNOT00000082123	0	0	3.58637	0	10
ENSRNOT00000082144	34.5126	12.3839	6.71034	21.2957	4
ENSRNOT00000082166	0.421871	0.00078	0.000145667	2.66667e-06	3
ENSRNOT00000082193	6.60941	0	1.32183	1.63289	3
ENSRNOT00000082199	0.125776	0.0816543	0	0.423054	5
ENSRNOT00000082202	0.197583	3.77008	2.42696	0	6
ENSRNOT00000082231	0	0.734887	0	0.697309	6
ENSRNOT00000082237	42.4725	38.6548	52.6421	51.1014	9
ENSRNOT00000082246	21.2598	12.4129	23.4563	15.3688	2
ENSRNOT00000082259	3.31317	0.414354	13.611	4.40407	10
ENSRNOT00000082274	0.486142	0	0	0.670117	7
ENSRNOT00000082276	67.7909	49.8247	59.9147	69.1164	7
ENSRNOT00000082278	5.82445	2.65192	1.4935	2.05447	3
ENSRNOT00000082281	19.3853	13.7804	22.3302	29.1046	9
ENSRNOT00000082294	0	0	0.0877413	0	10
ENSRNOT00000082297	5.88184	3.91026	2.76392	6.22937	4
ENSRNOT00000082299	0	0	0	2.95041	5
ENSRNOT00000082305	0.305042	0	0.598526	0.604538	2
ENSRNOT00000082318	16.6885	3.57445	2.15906	15.4361	4
ENSRNOT00000082324	0	3.42328	1.78765	0.87329	6
ENSRNOT00000082330	10.54	3.37385	9.601	8.03367	1
ENSRNOT00000082349	0	0	0.319198	0	10
ENSRNOT00000082351	0	0.455906	6.11234	4.66226	9
ENSRNOT00000082354	0	0	0.440229	0.435722	9
ENSRNOT00000082364	0.000956667	0	0	0	3
ENSRNOT00000082365	0	0.751282	0	0	8
ENSRNOT00000082366	59.9232	24.3104	71.3496	34.4125	2
ENSRNOT00000082368	6.36836	3.04385	5.07341	4.52208	1
ENSRNOT00000082386	0	2.03063	1.20119	1.21063	6
ENSRNOT00000082405	0	1.23333e-05	0	0	8
ENSRNOT00000082428	0.0777467	0	2.10712	1.03172	9
ENSRNOT00000082432	3.60397	4.98078	2.04613	1.62334	8
ENSRNOT00000082440	0	0	0.00042	0	10
ENSRNOT00000082478	5.6632	1.02827	2.99902	3.28279	1
ENSRNOT00000082483	6.26004	2.46989	7.25928	7.20991	2
ENSRNOT00000082491	6.35235	12.439	23.4964	16.9487	9
ENSRNOT00000082516	0	1.03039	0	0	8
ENSRNOT00000082520	29.0354	7.87108	18.5308	26.1484	7
ENSRNOT00000082571	1.65869	0.807787	5.15385	3.12378	9
ENSRNOT00000082574	0	0	0.017243	1.07847	5
ENSRNOT00000082588	225.414	103.798	154.821	200.563	7
ENSRNOT00000082613	0	0.519219	0	0	8
ENSRNOT00000082620	104.634	45.9672	71.0456	114.699	7
ENSRNOT00000082633	31.3779	15.4931	21.5491	20.6953	1
ENSRNOT00000082634	62.0611	39.7777	54.7214	41.8527	1
ENSRNOT00000082638	0.354887	0	0	1.00444	5
ENSRNOT00000082644	5.09294	0	3.19898	0	3
ENSRNOT00000082654	0	0	1.08569	0.543993	9
ENSRNOT00000082658	1.17136	0.621398	0.297056	0.599417	3
ENSRNOT00000082678	3.95151	6.26159	2.30997	7.0237	5
ENSRNOT00000082683	33.1112	23.784	19.2346	30.7511	4
ENSRNOT00000082693	1.5185	0	0.744409	0.767944	1
ENSRNOT00000082698	0	0	0	0.656347	5
ENSRNOT00000082702	0.50971	0	0.493654	0.487117	2
ENSRNOT00000082703	85.7942	74.834	90.3176	107.753	5
ENSRNOT00000082710	44.6474	12.0517	54.3973	36.2144	2
ENSRNOT00000082729	1.11946	0	1.0738	0	1
ENSRNOT00000082735	1.26723	0	0	0.424563	4
ENSRNOT00000082747	242.533	236.041	335.295	339.088	9
ENSRNOT00000082749	2.65904	0	2.15646	2.66284	7
ENSRNOT00000082759	5.71145	8.36	8.68156	8.6745	6
ENSRNOT00000082797	4.60119	0	0	3.46043	4
ENSRNOT00000082800	15.6755	6.14077	10.1326	10.3255	1
ENSRNOT00000082826	1.73413	2.51336	1.0335	1.36747	8
ENSRNOT00000082835	0	0	0	0.731475	5
ENSRNOT00000082851	2.22583	0	2.07776	4.11331	7
ENSRNOT00000082868	0.598812	0	0.582721	0	1
ENSRNOT00000082870	1.38581	0	0	0.358384	3
ENSRNOT00000082882	0	7.73287	2.10625	1.36417	8
ENSRNOT00000082897	39.06	29.6453	24.6509	34.5181	4
ENSRNOT00000082916	103.988	44.1118	46.7494	69.3733	4
ENSRNOT00000082918	1.33333e-06	0.000207333	0.00530067	3.1e-05	10
ENSRNOT00000082937	35.6833	17.0344	26.1682	30.5363	1
ENSRNOT00000082944	0	0.560609	0	1.68857	5
ENSRNOT00000082975	5.59183	3.52224	9.81295	13.2236	9
ENSRNOT00000083023	0	1.03049	0	0.475569	8
ENSRNOT00000083047	0	6.99998	1.83874	1.68106	8
ENSRNOT00000083048	54.4393	19.0394	22.5322	36.6508	4
ENSRNOT00000083054	0	7.62654	0	1.19179	8
ENSRNOT00000083057	0.114939	0.403467	0.115233	0.336254	8
ENSRNOT00000083083	47.4008	53.5371	54.4027	56.0016	9
ENSRNOT00000083114	0.600953	0.59579	0	1.21306	5
ENSRNOT00000083119	54.9765	37.2997	60.8259	68.6468	2
ENSRNOT00000083121	0	0	1.54655	0	10
ENSRNOT00000083131	35.7858	39.1866	65.6875	84.6477	9
ENSRNOT00000083165	0	0	0.23653	0	10
ENSRNOT00000083170	13.8993	5.49234	8.01028	12.9059	4
ENSRNOT00000083175	0.257219	0	0	2.56611	5
ENSRNOT00000083187	5.26577	0	5.98161	1.59187	2
ENSRNOT00000083197	1.87878	0	0	0.612719	4
ENSRNOT00000083200	0	0	0.382838	0	10
ENSRNOT00000083218	116.139	211.068	115.357	140.239	8
ENSRNOT00000083221	0	0.000236	1.37818	2.10715	9
ENSRNOT00000083236	313.99	219.394	277.849	322.75	7
ENSRNOT00000083241	0	0.954545	0	0.45889	8
ENSRNOT00000083244	20.6072	12.9658	4.95333	6.69106	3
ENSRNOT00000083246	6.39322	1.84454	13.8354	5.33415	10
ENSRNOT00000083249	697.438	499.09	616.976	666.842	7
ENSRNOT00000083253	0.312011	0	0	0	3
ENSRNOT00000083259	0.0189243	0	0	0	3
ENSRNOT00000083267	0	1.3818	0	0	8
ENSRNOT00000083270	2.0129	0	0	0	3
ENSRNOT00000083274	0	0	0	0.490514	5
ENSRNOT00000083285	0.333752	0.691536	0.170225	0	8
ENSRNOT00000083290	0	0.275229	0	0.131509	8
ENSRNOT00000083307	8.62994	2.83282	5.7255	5.6964	1
ENSRNOT00000083323	393.792	204.78	334.352	383.182	7
ENSRNOT00000083324	0	0	2.5774	0.521548	10
ENSRNOT00000083326	0	1.65384	0	0	8
ENSRNOT00000083328	0	0.828889	0	0	8
ENSRNOT00000083335	0.842412	1.67185	0	0	8
ENSRNOT00000083338	5.93383	0.477196	8.83096	10.1531	2
ENSRNOT00000083367	0	1.00641	0	0	8
ENSRNOT00000083380	0.672255	6.3397	2.22962	0.258423	8
ENSRNOT00000083384	0	0	0	1.13112	5
ENSRNOT00000083393	24.3676	5.85568	5.17841	7.18295	3
ENSRNOT00000083399	0	1.03421	0	0	8
ENSRNOT00000083437	7.76966	1.19531	15.7729	19.9765	9
ENSRNOT00000083444	17.5487	23.696	66.0913	47.1785	9
ENSRNOT00000083463	0	113.101	11.0791	4.85442	8
ENSRNOT00000083465	0.91737	0.226514	0.226259	0.230285	3
ENSRNOT00000083510	1.34766	2.06639	3.36219	1.69717	10
ENSRNOT00000083516	0	0	0.508109	0.250318	9
ENSRNOT00000083523	3.81476	2.30561	7.9934	2.27397	10
ENSRNOT00000083526	0.428493	0	1.63765	3.33333e-07	10
ENSRNOT00000083543	0	0	1.16293	0	10
ENSRNOT00000083547	0	1.21363	0	0	8
ENSRNOT00000083554	46.8018	55.9003	69.9723	82.3622	9
ENSRNOT00000083559	0.486745	0.752411	1.80371	2.1456	9
ENSRNOT00000083571	2.01541	0	0	0	3
ENSRNOT00000083581	0.628574	0	0	0	3
ENSRNOT00000083589	37.4125	17.064	53.4741	32.0952	2
ENSRNOT00000083596	0	1.05503	0	0	8
ENSRNOT00000083597	0.418939	0	2.53781	2.57927	9
ENSRNOT00000083606	0.949129	0	0	0	3
ENSRNOT00000083619	0	0	0.567343	1.12533	9
ENSRNOT00000083625	0	0	0	0.617057	5
ENSRNOT00000083636	0	0	0.744033	0	10
ENSRNOT00000083646	0	0.0966023	0	0	8
ENSRNOT00000083653	11.5421	16.7145	17.8799	13.0427	6
ENSRNOT00000083675	1.48719	0.00741467	0	1.5204	4
ENSRNOT00000083679	0	0	0	0.798645	5
ENSRNOT00000083697	0	0	0	0.564594	5
ENSRNOT00000083711	12.9099	9.01133	15.278	20.6434	5
ENSRNOT00000083718	6.20334	61.8445	51.8345	25.6138	6
ENSRNOT00000083724	1.87631	0	0	0	3
ENSRNOT00000083729	0	0	0.650983	0	10
ENSRNOT00000083731	0	0.994756	0	0.00128867	8
ENSRNOT00000083737	0.528445	0	0	0.00315233	3
ENSRNOT00000083741	3.87045	3.75231	1.93615	5.62909	5
ENSRNOT00000083746	0	0.22704	0	0	8
ENSRNOT00000083759	0	0	0	1.45003	5
ENSRNOT00000083766	0.000211667	0.298945	0.478	0	10
ENSRNOT00000083777	0	0	0.433976	0.881596	9
ENSRNOT00000083795	48.8763	33.0219	28.2872	59.7415	7
ENSRNOT00000083810	2e-06	0	3.33333e-07	0	3
ENSRNOT00000083837	0	0	0	0.644112	5
ENSRNOT00000083870	4.1752	1.462	2.14992	0.715922	3
ENSRNOT00000083875	0	0	3.83102	0	10
ENSRNOT00000083877	3.11446	7.66409	0.989842	1.63403	8
ENSRNOT00000083880	47.5854	31.7655	48.8598	44.0185	2
ENSRNOT00000083887	0.788929	4.27509	1.55089	0	8
ENSRNOT00000083888	0	0	0	3.79351	5
ENSRNOT00000083892	0	0	0	51.5026	5
ENSRNOT00000083919	395.342	244.887	443.316	478.111	2
ENSRNOT00000083923	23.9209	33.3548	32.9108	26.4999	6
ENSRNOT00000083936	1.42274	1.43618	0.255096	0	8
ENSRNOT00000083950	0	0	0.305094	2.1089	5
ENSRNOT00000083953	0.576271	0	0.572285	0	1
ENSRNOT00000083960	14.113	46.0407	34.157	29.6317	6
ENSRNOT00000083972	3.33333e-07	0	0	0	3
ENSRNOT00000083974	30.3694	16.7037	19.4618	17.5301	3
ENSRNOT00000083975	0	0	0	0.336486	5
ENSRNOT00000083980	6.45337	6.4147	7.76013	17.0257	5
ENSRNOT00000083984	0	0	0.858209	0	10
ENSRNOT00000083989	1.20636	0	0	0.363272	3
ENSRNOT00000084008	0	0.529082	0	0	8
ENSRNOT00000084010	0	0	1.82605	0.242215	10
ENSRNOT00000084015	8.78265	6.27933	6.21685	4.47716	3
ENSRNOT00000084024	1664.24	841.507	1346.3	1777.83	7
ENSRNOT00000084033	0	1.25659	0	0	8
ENSRNOT00000084039	1.7487	1.1372	1.16029	3.40816	5
ENSRNOT00000084042	4.58163	13.726	12.1643	11.598	6
ENSRNOT00000084047	3.20246	4.25484	4.55137	7.74506	5
ENSRNOT00000084059	98.8621	89.1264	109.254	100.516	2
ENSRNOT00000084080	0	0	0	23.3246	5
ENSRNOT00000084081	83.6749	67.202	77.1515	81.6505	7
ENSRNOT00000084119	7.19574	0	3.43271	0.000432	3
ENSRNOT00000084136	163.657	97.0051	197.944	65.6341	10
ENSRNOT00000084160	2.18771	4.7473	4.73653	4.67025	6
ENSRNOT00000084169	0	0	1.81587	0	10
ENSRNOT00000084174	0.807969	0.40123	2.4e-05	2.08084	5
ENSRNOT00000084186	68.0175	74.2552	86.4869	94.0959	9
ENSRNOT00000084187	2.29925	0.73057	2.64821	1.00691	2
ENSRNOT00000084188	0	0.841408	0.815737	0	6
ENSRNOT00000084228	0.46723	0	0	0.465621	4
ENSRNOT00000084241	0.013644	0.0163857	0.976078	0.000628667	10
ENSRNOT00000084244	0	0	1.87051	0	10
ENSRNOT00000084245	0	0.473943	0	0	8
ENSRNOT00000084250	0	0.122624	0	0	8
ENSRNOT00000084251	0	0	0	0.570232	5
ENSRNOT00000084263	3.22834	6.36971	30.0748	21.0325	9
ENSRNOT00000084265	11.8725	5.64373	8.31981	9.06517	1
ENSRNOT00000084305	162.579	113.238	82.3088	163.58	4
ENSRNOT00000084323	0	0	0	0.169874	5
ENSRNOT00000084328	0.396931	0.007227	0.194922	0.950021	5
ENSRNOT00000084334	39.3327	22.1103	26.911	31.1214	4
ENSRNOT00000084356	13.4007	14.9583	15.4852	26.7533	5
ENSRNOT00000084373	0	6.66667e-07	0	76.0543	5
ENSRNOT00000084379	0	0	1.97559	0.970249	9
ENSRNOT00000084382	0.284009	1.04437	1.2144	0.516437	6
ENSRNOT00000084386	0	0	0.687627	7.43495	5
ENSRNOT00000084407	0	0	0	0.603581	5
ENSRNOT00000084425	0	0	0	0.261099	5
ENSRNOT00000084434	54.6977	32.2648	58.0168	33.3305	2
ENSRNOT00000084435	21.4236	8.26403	23.9614	14.6691	2
ENSRNOT00000084442	0	0	0.699243	0	10
ENSRNOT00000084448	0	0.346495	0.630066	0.293201	10
ENSRNOT00000084464	1e-06	0	0.00218033	7.46667e-05	10
ENSRNOT00000084485	0	0.377915	0	0	8
ENSRNOT00000084534	0	0	0	2.71615	5
ENSRNOT00000084537	0	8.33333e-06	0.002697	0.0281617	5
ENSRNOT00000084584	0	0	0	0.357616	5
ENSRNOT00000084593	1.22994	5.44019	3.18978	2.37051	6
ENSRNOT00000084598	23.7686	13.3137	5.14957	16.0498	4
ENSRNOT00000084603	1.70909	0	0	1.62256	4
ENSRNOT00000084627	5.99173	12.7538	10.3106	13.0063	6
ENSRNOT00000084630	5.98165	0	0.534583	10.2885	7
ENSRNOT00000084655	0	0	1.52536	0	10
ENSRNOT00000084676	0	0.697928	0	0.00653233	8
ENSRNOT00000084677	0.449374	0	0	0	3
ENSRNOT00000084690	3.13124	4.03148	1.80208	3.81686	8
ENSRNOT00000084699	0.507699	0.962894	0	0	8
ENSRNOT00000084701	43.2623	35.2229	45.8332	63.0943	5
ENSRNOT00000084712	11.3845	1.62002	8.70518	12.7495	7
ENSRNOT00000084727	253.139	454.734	314.126	400.222	6
ENSRNOT00000084733	254.325	221.343	271.041	305.136	9
ENSRNOT00000084741	0.313967	0	0	0	3
ENSRNOT00000084743	2.08328	0.562211	0	3.1886	5
ENSRNOT00000084744	0	0	0	0.501297	5
ENSRNOT00000084750	3.7018	1.15286	0	1.18274	3
ENSRNOT00000084779	36.9731	31.3005	27.9492	33.5825	4
ENSRNOT00000084781	0	0	0	2.66667e-06	5
ENSRNOT00000084790	16.5071	7.73354	15.4212	25.9913	7
ENSRNOT00000084817	113.399	85.78	75.973	65.6787	3
ENSRNOT00000084822	2.12195	1.41241	4.25193	0.691297	10
ENSRNOT00000084854	1.90046	5.95443	2.35039	0.901412	8
ENSRNOT00000084874	6.96659	5.06818	8.57716	4.06605	10
ENSRNOT00000084891	4.56468	0.920643	1.97292	1.37439	3
ENSRNOT00000084893	0	0	0.18154	0	10
ENSRNOT00000084894	0.515486	0	0	1.7941	5
ENSRNOT00000084937	0	0	0	0.673309	5
ENSRNOT00000084953	42.523	4.52621	7.58464	7.53817	3
ENSRNOT00000084956	2.12793	0.711225	1.37696	0.677156	3
ENSRNOT00000084961	0	1.95858	0.741283	1.53466	6
ENSRNOT00000084962	3.15913	2.3819	0.790927	3.24032	4
ENSRNOT00000084979	7.0003	1.40734	4.71024	2.75781	1
ENSRNOT00000084980	5.9904	11.659	9.86288	11.7746	6
ENSRNOT00000084983	0.884035	0	0.599754	0.304885	1
ENSRNOT00000085034	6.8864	2.47491	2.98287	4.87089	4
ENSRNOT00000085046	0	2.15312	0	0	8
ENSRNOT00000085058	5.59292	1.14818	0	3.04059	4
ENSRNOT00000085066	2e-05	0	0	0.60338	5
ENSRNOT00000085075	0.000655667	0.0981983	6.66667e-07	8.63333e-05	8
ENSRNOT00000085086	0	0	0	42.7189	5
ENSRNOT00000085095	0	0	0	0.864658	5
ENSRNOT00000085103	0	2.02995	0.829898	2.69994	5
ENSRNOT00000085114	1.81947	0	0.623374	0.617308	1
ENSRNOT00000085147	2.54069	0.845202	1.69686	5.59791	5
ENSRNOT00000085172	5.49706	32.2848	26.5324	41.9023	5
ENSRNOT00000085186	0	0	0	1.46546	5
ENSRNOT00000085189	0.187651	1.49778	0.362717	0	8
ENSRNOT00000085206	0.918633	0	0	0	3
ENSRNOT00000085207	167.104	97.1823	134.899	166.127	7
ENSRNOT00000085217	39.8697	15.0735	45.3991	36.4846	2
ENSRNOT00000085220	0.0290257	0.00111433	0.816895	0.0465493	10
ENSRNOT00000085238	0	3.24551	0	0	8
ENSRNOT00000085242	0	0	0.891843	0	10
ENSRNOT00000085253	0.669256	0.33942	2.85289	1.02035	10
ENSRNOT00000085264	0	0.780277	0.383498	0	6
ENSRNOT00000085269	0	0	1.07494	1.1173	9
ENSRNOT00000085281	3.81545	1.48075	0.982902	0	3
ENSRNOT00000085284	2.63757	0.774625	0.755018	2.26013	4
ENSRNOT00000085288	2.68488	0	0	0	3
ENSRNOT00000085289	0.891017	12.6654	2.56026	2.8684	8
ENSRNOT00000085297	2.67147	0	0.418363	1.27864	4
ENSRNOT00000085307	1.85892	0.608836	0	0	3
ENSRNOT00000085329	0.483257	0	0	0	3
ENSRNOT00000085346	0	0	0.368995	0	10
ENSRNOT00000085366	190.334	74.0654	140.399	252.735	7
ENSRNOT00000085383	6.41269	13.6749	4.35345	20.8242	5
ENSRNOT00000085384	9.03059	12.5898	18.5815	7.50619	10
ENSRNOT00000085385	1.33333e-06	5e-06	0	0	8
ENSRNOT00000085396	46.4362	32.0994	62.7386	36.7594	10
ENSRNOT00000085398	0	2.43905	0	0	8
ENSRNOT00000085401	4.8717	0.785761	0	0.78257	3
ENSRNOT00000085407	7.50268	5.96825	1.87795	16.5132	5
ENSRNOT00000085412	0.473261	0	0	0	3
ENSRNOT00000085419	0	1.17895	0	0	8
ENSRNOT00000085430	226.769	165.328	155.294	186.807	4
ENSRNOT00000085471	0	0	3.44683	2.16357	9
ENSRNOT00000085474	332.798	189.855	165.07	267.866	4
ENSRNOT00000085477	13.3542	5.12589	7.47598	14.5136	7
ENSRNOT00000085478	74.6442	79.8621	89.3184	127.802	5
ENSRNOT00000085492	15.8439	11.795	11.9382	20.5704	5
ENSRNOT00000085522	0.750606	0.093179	0	0.00999433	3
ENSRNOT00000085531	0	0	0.807089	0	10
ENSRNOT00000085550	3.58227	0.001109	2.13001	4.18418	7
ENSRNOT00000085553	0	3.26487	0.991871	1.04302	6
ENSRNOT00000085561	0.00644133	0	0.000173667	1.96692	5
ENSRNOT00000085567	3.36839	4.84726	1.95639	3.25213	8
ENSRNOT00000085586	0	0.19234	0.055792	0	8
ENSRNOT00000085625	11.3629	0.767416	3.94287	3.05135	3
ENSRNOT00000085633	4.76797	0	0	0	3
ENSRNOT00000085640	31.1038	5.25377	9.40566	22.5778	4
ENSRNOT00000085667	0.218024	0	0.427195	0.218225	2
ENSRNOT00000085679	0.00355233	0.00784633	0.83752	0.745121	9
ENSRNOT00000085697	0	0	1.2724	0	10
ENSRNOT00000085702	5.01364	2.43305	15.692	5.27652	10
ENSRNOT00000085713	1.08385	1.74827	6.23764	1.84232	10
ENSRNOT00000085722	0	0	0.000598	0	10
ENSRNOT00000085734	21.9392	5.12306	13.5114	18.7638	7
ENSRNOT00000085742	0.609581	0	0	0	3
ENSRNOT00000085759	2.36187	0	0	0.566232	3
ENSRNOT00000085769	0	0	0	0.432399	5
ENSRNOT00000085782	0.840434	0	2.3515	0	10
ENSRNOT00000085786	0.744397	1.10663	3.32206	5.89966	9
ENSRNOT00000085794	0.497239	0	0	0.488529	4
ENSRNOT00000085803	0.785246	0	0	0	3
ENSRNOT00000085825	99.3353	73.7984	82.4125	100.207	7
ENSRNOT00000085833	0	0	0	0.161958	5
ENSRNOT00000085839	107.007	169.18	155.738	131.168	6
ENSRNOT00000085860	1.27835	2.77267	3.4148	4.22391	9
ENSRNOT00000085866	0	0	0	4.76667e-05	5
ENSRNOT00000085871	0	0	1.96809	0	10
ENSRNOT00000085881	113.403	74.4615	71.4145	93.0938	4
ENSRNOT00000085889	12.5815	10.6522	11.457	10.8231	3
ENSRNOT00000085930	1106.44	843.647	1188.64	1280.54	2
ENSRNOT00000085939	81.0609	115.886	17.7824	18.3402	8
ENSRNOT00000085947	2.51191	0	0.451159	0.458185	3
ENSRNOT00000085953	3.89554	0.743409	4.55678	5.35182	2
ENSRNOT00000085965	147.856	129.171	174.909	155.92	2
ENSRNOT00000086000	2.05927	1.86689	0	0	3
ENSRNOT00000086020	0	0	0.291442	0	10
ENSRNOT00000086032	3981.26	2439.35	3353.32	3373.5	1
ENSRNOT00000086040	6.82447	89.9813	72.443	135.38	5
ENSRNOT00000086043	25.6612	13.0993	19.7041	43.6247	5
ENSRNOT00000086066	11.0294	8.32492	12.2974	16.4182	5
ENSRNOT00000086100	0	0	0	0.677325	5
ENSRNOT00000086111	0.525085	0	1.04716	0	10
ENSRNOT00000086128	27.3561	26.071	37.0363	45.3738	9
ENSRNOT00000086135	3.74857	6.54803	5.02421	8.08799	5
ENSRNOT00000086150	0.473208	0	0	0	3
ENSRNOT00000086155	9.36143	5.96774	4.51101	5.48542	3
ENSRNOT00000086168	0.752933	0	0	0	3
ENSRNOT00000086171	2.80788	0	1.17692	0.566282	3
ENSRNOT00000086172	0	2.56186	0.419353	0	8
ENSRNOT00000086178	0	2.22813	3.63792	1.52117	10
ENSRNOT00000086191	190.357	164.894	160.071	159.45	3
ENSRNOT00000086200	0	0	0	0.870455	5
ENSRNOT00000086202	8.68337	1.00474	5.00195	6.99495	1
ENSRNOT00000086208	0.665013	0	1.30712	0.65683	2
ENSRNOT00000086211	0	0	0.908767	0	10
ENSRNOT00000086246	3.45336	2.44526	18.7672	7.96406	10
ENSRNOT00000086257	0	0	0	0.418743	5
ENSRNOT00000086258	1.59486	0	0.854615	0.855593	1
ENSRNOT00000086266	7.57501	6.61263	7.0544	12.8128	5
ENSRNOT00000086268	113.146	64.9842	93.3567	95.3629	1
ENSRNOT00000086273	1.71292	3.35448	3.85709	2.43579	6
ENSRNOT00000086314	170.731	212.615	318.379	288.175	9
ENSRNOT00000086316	6.56635	8.96892	9.786	7.88154	6
ENSRNOT00000086332	10.8166	7.66967	16.8929	6.05116	10
ENSRNOT00000086346	0	0	4.76667e-05	0	10
ENSRNOT00000086361	0	6.88802	0.0195183	0.433451	8
ENSRNOT00000086364	0.807443	0.251051	0	0	3
ENSRNOT00000086366	21.0653	84.6528	11.1827	28.0703	8
ENSRNOT00000086408	0	0	0.561166	0	10
ENSRNOT00000086415	0	5.7e-05	0	0	8
ENSRNOT00000086416	9.90601	0.531055	8.89044	20.4786	7
ENSRNOT00000086422	0.462551	0.461461	0	0	3
ENSRNOT00000086452	2.87985	1.4467	1.81078	0.717993	3
ENSRNOT00000086466	6.35804	3.22815	4.49646	7.2152	7
ENSRNOT00000086475	0.565492	0	1.12547	0	10
ENSRNOT00000086478	61.2015	49.507	56.0278	40.1877	3
ENSRNOT00000086487	2.54907	0.4366	0.000144333	1.38172	4
ENSRNOT00000086490	90.9739	64.6003	102.046	97.1854	2
ENSRNOT00000086493	2.60259	0.941724	5.28948	3.00995	2
ENSRNOT00000086501	3.76399	1.13441	2.76055	1.65974	1
ENSRNOT00000086516	0	0	0.023684	0	10
ENSRNOT00000086518	0	0.304939	0	0	8
ENSRNOT00000086546	54.7581	45.8656	45.5891	52.487	4
ENSRNOT00000086567	0	2.09074	0	0	8
ENSRNOT00000086573	0.722245	0	0	0	3
ENSRNOT00000086595	1e-06	0	7e-06	0	10
ENSRNOT00000086613	68.382	61.7377	50.3772	77.9521	5
ENSRNOT00000086616	101.608	38.1192	75.1072	103.659	7
ENSRNOT00000086617	0	1.26811	0	0	8
ENSRNOT00000086618	0	0	2.31609	0	10
ENSRNOT00000086620	14.692	6.56652	12.9028	8.74918	1
ENSRNOT00000086630	44.2899	43.2124	15.6299	33.4326	3
ENSRNOT00000086643	0.613393	0	1.89603	0.63857	10
ENSRNOT00000086661	5.93681	1.20672	3.04097	5.52152	7
ENSRNOT00000086665	0	0	0	0.408673	5
ENSRNOT00000086668	1.43204	0	1.7483	0.70281	2
ENSRNOT00000086672	0.654737	0	0	1.94611	5
ENSRNOT00000086676	0	0.752664	0	0	8
ENSRNOT00000086689	0.001476	0.00850433	0.001702	0.000993	8
ENSRNOT00000086712	74.2471	63.9709	103.744	82.7443	10
ENSRNOT00000086732	0.0811473	0.976824	0.209457	0	8
ENSRNOT00000086733	0	0	0.47958	0	10
ENSRNOT00000086734	122.822	108.35	141.788	120.683	10
ENSRNOT00000086755	121.558	59.6428	184.315	175.026	2
ENSRNOT00000086758	73.9422	43.9417	58.2109	72.1898	7
ENSRNOT00000086762	7.2026	7.73297	6.79557	8.63487	5
ENSRNOT00000086776	0	0	0	4.00188	5
ENSRNOT00000086799	0.011396	0	0	0	3
ENSRNOT00000086815	3.67484	8.23506	2.52022	4.5329	8
ENSRNOT00000086824	0.683999	1.07765	0.023515	2.31494	5
ENSRNOT00000086828	0	0	0	1.93109	5
ENSRNOT00000086833	5.66667e-06	0	0	0	3
ENSRNOT00000086844	3.14028	0	0	0	3
ENSRNOT00000086846	0.511789	0	0	0	3
ENSRNOT00000086860	0	0	0.958644	0	10
ENSRNOT00000086870	0.288569	12.0171	5.057	4.53568	6
ENSRNOT00000086871	0	0	0.735878	0	10
ENSRNOT00000086872	0	0	0	3e-06	5
ENSRNOT00000086889	648.402	773.108	702.773	732.529	6
ENSRNOT00000086932	2.00204	6.66667e-07	9.00741	0.648731	10
ENSRNOT00000086935	29.6676	21.1218	32.2631	24.0824	2
ENSRNOT00000086974	1.51245	3.72883	3.02824	1.12196	6
ENSRNOT00000086990	0	0	1.37316	0	10
ENSRNOT00000086992	0	2.65593	0.366989	0	8
ENSRNOT00000087002	0.00247433	0	0.00225533	2.04761	5
ENSRNOT00000087019	0	0	0	0.426448	5
ENSRNOT00000087021	176.035	256.179	271.378	138.91	6
ENSRNOT00000087028	10.694	24.4251	75.7814	25.5438	10
ENSRNOT00000087032	97.1408	71.0598	95.7352	66.6318	1
ENSRNOT00000087034	29.9296	32.2352	37.939	18.8231	10
ENSRNOT00000087040	0	1.31409	0	0	8
ENSRNOT00000087041	2.12705	7e-06	4.3557	2.88024	2
ENSRNOT00000087049	5.87183	5.33613	6.78347	13.2985	5
ENSRNOT00000087064	0.687116	1.40197	9.4866	9.07707	9
ENSRNOT00000087070	39.5795	28.5199	40.2439	51.2612	7
ENSRNOT00000087078	0.735577	0	0.361405	1.08788	7
ENSRNOT00000087093	129.672	88.7525	103.634	118.405	4
ENSRNOT00000087101	30.8112	10.1176	18.8169	25.2591	1
ENSRNOT00000087103	0.311172	0.350889	0.671456	0	10
ENSRNOT00000087110	5.60127	0.709708	3.6121	2.11828	1
ENSRNOT00000087111	61.3587	49.1705	41.3751	52.4216	4
ENSRNOT00000087127	0.104168	0.465333	0.556082	0	6
ENSRNOT00000087131	62.2809	37.9772	44.7482	47.7456	1
ENSRNOT00000087135	0	4.10988	0	0.240162	8
ENSRNOT00000087144	0	0.00170467	0	0	8
ENSRNOT00000087148	1.136	1.24111	0	0	8
ENSRNOT00000087168	5.24172	0	10.1693	4.93707	2
ENSRNOT00000087170	1.59707	1.19982	1.98477	4.94948	5
ENSRNOT00000087187	5.70371	0.596235	5.3161	3.88938	2
ENSRNOT00000087203	0	0	0	0.527875	5
ENSRNOT00000087235	0	0.000986667	0	0	8
ENSRNOT00000087238	16.5568	3.7658	9.64197	37.763	5
ENSRNOT00000087243	4.67236	0.00128467	9.20033	9.34371	2
ENSRNOT00000087244	5.67115	14.4657	8.16444	6.02933	8
ENSRNOT00000087248	1.40029	2.07898	0	0	8
ENSRNOT00000087249	104.605	142.054	121.898	124.639	6
ENSRNOT00000087252	0	0.892699	0	0	8
ENSRNOT00000087267	5.11842	1.06002	1.71096	1.02744	3
ENSRNOT00000087283	2.57529	2.68493	1.25874	4.83077	5
ENSRNOT00000087290	23.0184	7.1281	27.1177	21.3967	2
ENSRNOT00000087313	1.9776	0	0	0	3
ENSRNOT00000087349	0.876341	0	0	0	3
ENSRNOT00000087363	12.7742	11.2699	4.33153	10.139	4
ENSRNOT00000087385	8.06616	12.0858	16.8238	18.749	9
ENSRNOT00000087389	8.53453	5.56638	4.42342	2.37088	3
ENSRNOT00000087421	0.391949	0	0	0	3
ENSRNOT00000087425	0.489159	0	1.98774	0	10
ENSRNOT00000087453	0.964533	1.65682	3.55265	6.49511	5
ENSRNOT00000087456	21.4523	6.36339	34.9165	14.5637	10
ENSRNOT00000087457	0.474622	0	0	0.46956	4
ENSRNOT00000087479	0.726169	0	0	0	3
ENSRNOT00000087482	0	0.402769	0	0	8
ENSRNOT00000087486	0.853814	0	1.31328	0.431455	2
ENSRNOT00000087492	3.64179	0.751667	4.3921	1.44332	2
ENSRNOT00000087494	0	0	1.7268	0	10
ENSRNOT00000087496	0.789781	0.40977	0.404563	1.2098	5
ENSRNOT00000087512	0.991204	0	0	0	3
ENSRNOT00000087518	7.97678	5.44685	9.00669	3.68508	10
ENSRNOT00000087527	1.40443	0	0	0.474917	4
ENSRNOT00000087541	0	0	0.6223	0.602546	9
ENSRNOT00000087543	0	0	0.526706	0	10
ENSRNOT00000087549	0	0	0	0.320788	5
ENSRNOT00000087557	8.68005	8.87124	7.41289	10.6909	5
ENSRNOT00000087558	0	0.532972	2.77937	1.63646	9
ENSRNOT00000087564	0	0.406235	1.63333e-05	0	8
ENSRNOT00000087589	69.4726	72.7282	66.7678	24.7022	8
ENSRNOT00000087599	0	0.613441	0.293337	0	6
ENSRNOT00000087600	4.09622	1.08178	8.42799	2.06672	10
ENSRNOT00000087610	36.5901	32.894	52.1315	42.5425	10
ENSRNOT00000087618	5.10784	6.50447	3.27815	3.90054	8
ENSRNOT00000087628	4.17386	1.13229	3.80985	6.00869	7
ENSRNOT00000087630	1.18384	0	0	0	3
ENSRNOT00000087635	0	0.00285933	1.82245	1.29606	9
ENSRNOT00000087649	0.800427	0	0	0	3
ENSRNOT00000087717	1.58381	0	0.918866	0.308615	1
ENSRNOT00000087719	0	2.60878	3.74845	0.895996	10
ENSRNOT00000087729	101.726	73.9243	93.8699	113.569	7
ENSRNOT00000087730	0.473629	2.38921	0.956431	0.940426	8
ENSRNOT00000087743	39.3164	16.3643	35.2146	16.2019	1
ENSRNOT00000087751	0.38446	4.08295	1.15313	0.376503	8
ENSRNOT00000087777	5.66463	2.3092	13.4574	12.0556	9
ENSRNOT00000087780	0.366381	0	0	0	3
ENSRNOT00000087787	0	0	0	0.956025	5
ENSRNOT00000087790	0.456023	0	0.451825	0	1
ENSRNOT00000087795	4.34431	4.33589	6.11542	1.92869	10
ENSRNOT00000087825	3020.61	1567.24	1958.6	2709.43	4
ENSRNOT00000087843	0.406158	0	0	0	3
ENSRNOT00000087846	0	0	0	1.55546	5
ENSRNOT00000087854	0	0	0	2.97412	5
ENSRNOT00000087858	0	0	1.31129	0	10
ENSRNOT00000087902	0	0	0	1.63379	5
ENSRNOT00000087909	222.799	202.822	153.611	280.253	5
ENSRNOT00000087917	3.46047	2.07068	1.02196	2.53654	4
ENSRNOT00000087936	5.5047	7.61358	26.8271	5.74367	10
ENSRNOT00000087947	34.2328	11.0425	23.5731	32.3684	7
ENSRNOT00000087948	1.36475	0.349918	2.02291	1.62571	2
ENSRNOT00000087972	0	0.788065	0	1.52229	5
ENSRNOT00000087993	0.221867	0.676968	0.211646	0.631364	6
ENSRNOT00000087994	5.17573	1.25193	0	0	3
ENSRNOT00000087999	5.1202	16.2397	19.4759	11.2471	6
ENSRNOT00000088045	7.20502	4.32101	2.2051	2.69868	3
ENSRNOT00000088052	2.30999	0	1.54743	2.24186	7
ENSRNOT00000088059	0.439744	2.74393	0.450766	1.31457	8
ENSRNOT00000088061	5.42745	4.47677	4.07994	11.1588	5
ENSRNOT00000088066	0	0	0.022398	0	10
ENSRNOT00000088076	0.153648	0.355244	0.408822	0	10
ENSRNOT00000088096	1.20211	4.68241	1.23678	0	8
ENSRNOT00000088098	5.83023	0	4.13421	1.16399	1
ENSRNOT00000088102	1.63562	7.12835	7.00408	4.2642	6
ENSRNOT00000088103	50.3539	30.3434	29.6833	46.4884	4
ENSRNOT00000088105	1.19469	0.295789	1.20897	2.36049	7
ENSRNOT00000088109	0.852377	0	0	0	3
ENSRNOT00000088112	33.3566	2.82672	9.57215	3.7488	3
ENSRNOT00000088115	1.00493	0.332268	0	0.329366	3
ENSRNOT00000088122	532.015	342.363	473.983	556.828	7
ENSRNOT00000088124	0	0.517998	0	0.513085	6
ENSRNOT00000088140	129.242	60.3113	90.1295	61.2495	3
ENSRNOT00000088145	0.428783	0	0	0	3
ENSRNOT00000088147	0	0	0	0.646329	5
ENSRNOT00000088158	25.1901	21.8827	38.739	43.5407	9
ENSRNOT00000088159	0	0	0	2.28445	5
ENSRNOT00000088160	323.391	218.154	263.011	243.395	1
ENSRNOT00000088180	1.38888	0	0.46993	0.460111	1
ENSRNOT00000088185	0	0.483653	0.485926	0	6
ENSRNOT00000088187	12.8499	2.02929	15.4164	10.7996	2
ENSRNOT00000088189	1.50812	6.43471	3.12936	4.54828	6
ENSRNOT00000088217	49.7731	26.3202	27.4139	44.5359	4
ENSRNOT00000088224	0.198923	0	0	0	3
ENSRNOT00000088225	0	0.50974	0	0.507317	6
ENSRNOT00000088226	8.13468	11.5622	13.7831	12.4966	9
ENSRNOT00000088248	3.22987	1.36127	0.908533	0	3
ENSRNOT00000088260	0	0	0.20071	0.203099	9
ENSRNOT00000088263	67.6637	40.3933	51.5335	51.8522	1
ENSRNOT00000088267	0	0.279253	0	0	8
ENSRNOT00000088309	143.027	49.0028	77.7788	91.3267	1
ENSRNOT00000088342	15.6839	6.81828	38.6497	26.2399	9
ENSRNOT00000088352	0	0	0	1.11996	5
ENSRNOT00000088366	135.178	94.4066	94.107	130.771	4
ENSRNOT00000088377	7.83706	7.84012	10.3596	10.9973	9
ENSRNOT00000088402	0	0	0	1.22497	5
ENSRNOT00000088404	15.4251	7.74017	11.8683	7.9004	3
ENSRNOT00000088428	0.710767	0.853926	0.50532	0.698243	8
ENSRNOT00000088456	104.251	67.5901	115.602	157.902	7
ENSRNOT00000088470	0	0	0	1.6047	5
ENSRNOT00000088476	2.37664	0.439922	0.0362427	0.856621	3
ENSRNOT00000088478	201.938	149.435	295.472	245.56	2
ENSRNOT00000088490	0	0.462552	1.79986	0	10
ENSRNOT00000088497	3.59304	1.86341	3.91227	2.2321	2
ENSRNOT00000088504	7.0787	0.13398	10.1223	10.8439	2
ENSRNOT00000088507	8.06736	2.8297	5.14847	8.47033	7
ENSRNOT00000088521	663.298	390.795	641.925	710.994	7
ENSRNOT00000088540	204.664	276.68	256.304	238.87	6
ENSRNOT00000088543	0.531115	0	0	0.524067	4
ENSRNOT00000088572	83.1536	31.4912	66.3567	83.8068	7
ENSRNOT00000088573	0	0.157502	0.0138943	0.048361	8
ENSRNOT00000088579	18.1348	22.5386	28.1088	24.5019	9
ENSRNOT00000088585	1.18461	8.19553	7.62628	10.3342	6
ENSRNOT00000088594	24.1069	14.4209	31.5517	37.4857	9
ENSRNOT00000088613	0.379163	1.68971	0.135688	1.2501	8
ENSRNOT00000088632	4.59737	1.70194	5.09808	7.36513	7
ENSRNOT00000088655	1.26485	2.54793	2.69946	8.09304	5
ENSRNOT00000088664	223.368	135.166	231.384	246.382	2
ENSRNOT00000088675	0.343088	0	1.69814	0.679292	10
ENSRNOT00000088695	0	0	0.426832	0	10
ENSRNOT00000088727	0	0	0	3.87219	5
ENSRNOT00000088739	0	3.17839	1.61897	0	6
ENSRNOT00000088740	0	0.524321	1.00234	0	10
ENSRNOT00000088749	115.261	84.6862	108.1	118.499	7
ENSRNOT00000088762	13.8243	12.0689	15.8142	19.2424	9
ENSRNOT00000088767	4.16216	2.591	2.46309	1.23735	3
ENSRNOT00000088782	0	0	2.00231	0.505823	10
ENSRNOT00000088800	0.001107	0	0	0	3
ENSRNOT00000088827	84.8215	40.4123	65.0638	61.0172	1
ENSRNOT00000088835	0	0	0	2.26667e-05	5
ENSRNOT00000088854	0	0	0	3.33333e-05	5
ENSRNOT00000088910	5.82246	7.66562	13.3286	8.56398	10
ENSRNOT00000088938	0.510859	0.559992	0.532115	0	8
ENSRNOT00000088941	0.295863	0	0	0.147251	4
ENSRNOT00000088954	0	0.0861767	0	7.63333e-05	8
ENSRNOT00000088958	0	0	1.20631	0	10
ENSRNOT00000088959	0.961934	1.5448	0	0.488708	8
ENSRNOT00000088970	44.4111	15.6142	24.3717	41.4475	7
ENSRNOT00000088976	2.59372	2.74559	11.3971	1.86096	10
ENSRNOT00000088984	1.18103	0	0.796443	0.000256333	3
ENSRNOT00000088987	0	0.333103	0.32722	0.323885	6
ENSRNOT00000088993	0	0	2.42759	0	10
ENSRNOT00000089000	0	0	0.579082	0	10
ENSRNOT00000089001	8.41833	0	6.54306	8.57585	7
ENSRNOT00000089026	0.000134667	0	0	0	3
ENSRNOT00000089075	1.37704	0	0.710525	0	3
ENSRNOT00000089079	0	0	0	0.272044	5
ENSRNOT00000089095	0.000625333	0	1.33333e-06	2.52878	5
ENSRNOT00000089121	2.40253	0	1.8156	13.1287	5
ENSRNOT00000089132	1.26887	0.313861	1.25405	0	3
ENSRNOT00000089145	0.322577	0	0.148952	0.565037	7
ENSRNOT00000089148	0	0	1.0607	0	10
ENSRNOT00000089170	3.92421	0	6.71868	3.8777	2
ENSRNOT00000089176	0.417414	0	0	0	3
ENSRNOT00000089190	190.368	114.038	159.885	136.772	1
ENSRNOT00000089191	0.743428	0.747672	4.56378	3.85705	9
ENSRNOT00000089212	3.97209	0.492566	2.47051	4.65275	7
ENSRNOT00000089215	0	0.357383	1.91477	0	10
ENSRNOT00000089224	0.887477	0	0	0	3
ENSRNOT00000089237	0	0	3.33333e-07	0	10
ENSRNOT00000089244	0.886834	0.416015	0	0.851896	4
ENSRNOT00000089245	1.64956	2.23413	6.41034	3.56646	10
ENSRNOT00000089248	6.51375	1.83333e-05	0.308996	0.017744	3
ENSRNOT00000089277	8.3274	3.07408	1.68221	16.7793	5
ENSRNOT00000089282	0	0	1.00842	1.08036	9
ENSRNOT00000089288	0.510718	0.383885	10.0442	4.53826	10
ENSRNOT00000089308	0	0	0	1.21994	5
ENSRNOT00000089333	0.000768667	0.888099	0.58385	2.38401	5
ENSRNOT00000089351	291.003	172.942	227.913	293.863	7
ENSRNOT00000089360	0	0.424017	0	0.829485	5
ENSRNOT00000089368	2.33333e-06	1.54362	2.14358	3.49011	9
ENSRNOT00000089373	0.359862	0	0.146188	3.85357	5
ENSRNOT00000089379	10.1648	1.43944	9.01102	9.00414	2
ENSRNOT00000089388	51.2492	36.948	44.1658	41.4303	1
ENSRNOT00000089398	0	0.440357	3.89405	3.09401	9
ENSRNOT00000089420	710.531	482.353	628.536	639.981	1
ENSRNOT00000089421	35.4312	46.606	41.0575	31.5086	6
ENSRNOT00000089440	9.56667e-05	0	0	0	3
ENSRNOT00000089442	2.10319	8.57851	8.81045	3.40744	6
ENSRNOT00000089445	5.97509	0	0	0	3
ENSRNOT00000089463	1.42114	0	3.83592	1.94953	2
ENSRNOT00000089483	31.3723	22.1818	40.9033	41.6557	9
ENSRNOT00000089499	0	0.507785	0	0	8
ENSRNOT00000089512	1.49506	0	4.63593	2.87648	2
ENSRNOT00000089542	0	0	0	1.83112	5
ENSRNOT00000089548	14.4655	4.02527	5.02787	21.7007	7
ENSRNOT00000089552	18.9825	13.2185	22.2402	17.6591	2
ENSRNOT00000089556	0.782385	0.0376267	1.40229	3.49988	5
ENSRNOT00000089565	3.33333e-07	0	0	0.000466	5
ENSRNOT00000089581	0	1.13714	0	0	8
ENSRNOT00000089585	95.3183	54.3644	70.3164	81.3702	1
ENSRNOT00000089617	0	0	2.59517	0	10
ENSRNOT00000089619	209.004	134.497	148.096	129.293	3
ENSRNOT00000089632	0.113833	0	0	4.66667e-06	3
ENSRNOT00000089636	3.47109	1.05882	5.21093	9.59032	5
ENSRNOT00000089652	62.791	39.913	45.5792	78.8381	7
ENSRNOT00000089655	0	0.393333	0	0.393111	6
ENSRNOT00000089661	10.2661	7.9827	1.80791	3.60726	3
ENSRNOT00000089676	3.88	0.539565	5.10693	2.20999	2
ENSRNOT00000089685	3.14615	2.60135	8.41793	12.6111	9
ENSRNOT00000089702	0	0	0.452176	0	10
ENSRNOT00000089706	8.68669	4.82004	4.75236	8.22417	4
ENSRNOT00000089720	12.3427	2.62536	12.222	9.89121	2
ENSRNOT00000089742	42.193	35.775	24.3867	5.94935	3
ENSRNOT00000089751	0	1.64966	0	0	8
ENSRNOT00000089752	0	5.86192	0	0	8
ENSRNOT00000089756	0	0.482006	0	0	8
ENSRNOT00000089770	0.875463	0	2.97182	0.422228	10
ENSRNOT00000089772	40.3075	32.5974	49.9541	54.7645	9
ENSRNOT00000089774	0	0.482297	0	10.6232	5
ENSRNOT00000089784	0	0	0	1.88212	5
ENSRNOT00000089808	0	0	0	0.819275	5
ENSRNOT00000089810	17.7133	20.77	11.4105	29.8954	5
ENSRNOT00000089812	1.84664	0.366428	0.739922	1.83516	7
ENSRNOT00000089837	575.22	518.69	572.16	533.308	1
ENSRNOT00000089862	0	0	0	0.352562	5
ENSRNOT00000089868	5.60019	0	0.464617	0	3
ENSRNOT00000089898	2.29875	0.436492	3.27041	3.64175	2
ENSRNOT00000089908	6.34248	1.51696	2.93314	0.490299	3
ENSRNOT00000089910	0.486063	0	0	0	3
ENSRNOT00000089914	0	0	1.78972	0	10
ENSRNOT00000089916	1.49517	1.71707	1.28894	2.25819	5
ENSRNOT00000089923	0	0.0389827	0	0.200615	5
ENSRNOT00000089924	0	4.0486	1.79503	1.11535	6
ENSRNOT00000089945	0.0166847	0	0.000109667	0	3
ENSRNOT00000089947	12.4388	3.13421	3.97726	5.33392	3
ENSRNOT00000089974	0	3.07007	0	0	8
ENSRNOT00000089977	0	2.14343	0.420308	31.1595	5
ENSRNOT00000089982	61.04	34.988	65.0106	32.7237	10
ENSRNOT00000089993	83.6981	56.9524	113.101	133.058	9
ENSRNOT00000089995	0	0	0.000335667	0	10
ENSRNOT00000090002	0.887947	2.11009	1.00886	0.544711	8
ENSRNOT00000090014	1e-05	6.66667e-07	0	0	3
ENSRNOT00000090040	0	0.906561	0	0	8
ENSRNOT00000090050	78.3426	73.1877	83.1875	84.7466	9
ENSRNOT00000090069	0	1.95833	0	0	8
ENSRNOT00000090072	4.63714	0.640352	13.6595	8.67445	9
ENSRNOT00000090082	0	0	3.83523	0.378455	10
ENSRNOT00000090095	534.387	35.0055	338.617	363.246	1
ENSRNOT00000090101	19.0467	9.51458	22.2995	22.7027	2
ENSRNOT00000090103	14.5888	11.253	6.97199	15.0475	4
ENSRNOT00000090105	6.82	0.00892667	2.971	0.95035	3
ENSRNOT00000090119	0	0.585502	0	0	8
ENSRNOT00000090127	2.30106	0.907564	0	1.45648	4
ENSRNOT00000090134	0	0	9.34565	5.4707	9
ENSRNOT00000090140	0.870763	0	0	0	3
ENSRNOT00000090141	0	0.859401	0	0	8
ENSRNOT00000090154	5.08875	1.75436	1.73872	0	3
ENSRNOT00000090171	35.1201	14.934	33.1043	21.3001	1
ENSRNOT00000090177	7.31878	1.27389	0	0	3
ENSRNOT00000090184	1.73747	0	0.926981	0	3
ENSRNOT00000090214	47.3356	30.0185	39.0197	72.4915	5
ENSRNOT00000090252	23.6876	9.56729	24.9688	33.4766	7
ENSRNOT00000090255	96.4728	64.8282	144.153	80.5681	10
ENSRNOT00000090326	2.28511	0	0.47017	0	3
ENSRNOT00000090331	11.9699	60.6188	62.5229	45.2419	6
ENSRNOT00000090335	0	0	0	0.201335	5
ENSRNOT00000090336	0.851853	0	4.09044	0.387427	10
ENSRNOT00000090340	1.46092	0	0	0.34428	3
ENSRNOT00000090341	0	0	0.391092	0	10
ENSRNOT00000090348	50.3999	57.0189	60.674	56.4561	10
ENSRNOT00000090377	0	1.8299	0.394897	0.134424	8
ENSRNOT00000090380	177.982	100.026	169.246	193.225	7
ENSRNOT00000090395	0	0	0.617176	0	10
ENSRNOT00000090397	0	0.10841	0	0	8
ENSRNOT00000090398	1.22972	22.6599	3.00774	1.14686	8
ENSRNOT00000090408	0.660202	0	0	0	3
ENSRNOT00000090411	4.09035	3.24185	7.54008	12.9259	5
ENSRNOT00000090444	0	0.809109	0	0	8
ENSRNOT00000090454	3.23466	1.6849	1.62652	1.96803	3
ENSRNOT00000090466	34.1603	30.0469	31.9801	25.5176	3
ENSRNOT00000090476	6.12843	12.6413	7.5476	2.55687	8
ENSRNOT00000090483	0	0	0.891267	0	10
ENSRNOT00000090485	2.91288	31.6786	24.1634	9.20777	6
ENSRNOT00000090488	8.27918	2.46732	5.48692	5.31693	1
ENSRNOT00000090501	9.18447	1.80768	4.28425	5.26916	1
ENSRNOT00000090534	64.1416	45.4632	80.724	57.229	2
ENSRNOT00000090537	2.61092	0	6.86306	2.11197	10
ENSRNOT00000090546	0	0.361948	0	0	8
ENSRNOT00000090557	16.6408	0.941628	22.6126	25.3127	2
ENSRNOT00000090564	39.2418	27.7796	26.3111	26.9628	3
ENSRNOT00000090606	0.758624	3.33333e-07	0	5.39571	5
ENSRNOT00000090624	372.366	222.901	288.412	389.175	7
ENSRNOT00000090633	5.91599	0	0.000340333	0	3
ENSRNOT00000090639	0.167525	0	0.989444	0.659044	9
ENSRNOT00000090651	62.6108	47.0752	59.3727	86.1075	5
ENSRNOT00000090676	0	2.5358	1.301	1.26526	6
ENSRNOT00000090685	1.56879	0.846676	0	0	3
ENSRNOT00000090696	1.69427	1.79967	0.951579	1.79362	4
ENSRNOT00000090701	2.61915	2.56992	0.65241	1.93835	3
ENSRNOT00000090709	0.435785	6.69597	1.32764	12.211	5
ENSRNOT00000090710	11.458	11.4829	16.1019	19.3249	9
ENSRNOT00000090718	4.20092	0	0	1.80242	4
ENSRNOT00000090752	1.87377	0	0	0	3
ENSRNOT00000090768	0	0	0.000751667	2.76869	5
ENSRNOT00000090776	0.858542	0	7.33333e-06	0.0148677	3
ENSRNOT00000090814	1.88815	2.94009	5.80152	0.478753	10
ENSRNOT00000090824	0.00463	0	0	0	3
ENSRNOT00000090851	0.604809	0.63961	0	1.78508	5
ENSRNOT00000090859	1.1019	0.586603	0	3.25157	5
ENSRNOT00000090860	9.43827	7.71549	19.0431	13.8077	9
ENSRNOT00000090861	45.9534	43.7748	48.2247	19.0457	10
ENSRNOT00000090877	0	0.9184	19.6372	0.654434	10
ENSRNOT00000090893	0.0956193	0.864684	0.093259	0	8
ENSRNOT00000090917	0	0	0	0.791492	5
ENSRNOT00000090926	0	0	0.582121	0.583264	9
ENSRNOT00000090929	1.009	3.0499	2.01502	4.51816	5
ENSRNOT00000090933	19.2472	13.5798	23.9337	20.6577	2
ENSRNOT00000090947	0	0	0	0.385396	5
ENSRNOT00000090950	8.40758	0.375766	4.11907	1.43039	3
ENSRNOT00000090955	0	0	1.23336	0	10
ENSRNOT00000090966	86.4231	58.0826	97.7411	94.8136	2
ENSRNOT00000090971	120.383	148.314	138.682	113.413	6
ENSRNOT00000090972	1.57309	0.01187	0.225564	0	3
ENSRNOT00000090980	0.352785	0	0.461732	0	10
ENSRNOT00000090990	0	0	0.888225	0	10
ENSRNOT00000090991	41.5215	19.173	26.4602	33.0222	4
ENSRNOT00000091021	0	0	0.217748	0.986627	5
ENSRNOT00000091032	0.890413	1.44376	0.909093	4.12773	5
ENSRNOT00000091051	211.357	182.276	219.264	211.677	2
ENSRNOT00000091069	0.155572	0	2.18764	0	10
ENSRNOT00000091080	0.000205333	0	1.33333e-06	0	3
ENSRNOT00000091087	0.770829	6.29222	7.51737	1.23062	6
ENSRNOT00000091108	257.049	173.57	252.162	311.457	7
ENSRNOT00000091112	0	0.399813	0.810614	3.07791	5
ENSRNOT00000091124	26.0493	30.9279	20.1954	39.0268	5
ENSRNOT00000091127	2.89345	1.01001	1.00179	0.963053	3
ENSRNOT00000091161	0.184431	0	0.163683	0.701829	5
ENSRNOT00000091185	0	1.96993	0.481468	0	8
ENSRNOT00000091217	4.32827	2.27237	1.34324	1.32407	3
ENSRNOT00000091235	9.67738	29.0991	31.6887	26.0778	6
ENSRNOT00000091238	1.3404	2.22196	2.23962	5.63031	5
ENSRNOT00000091253	2.86437	0.902666	4.01032	1.92961	2
ENSRNOT00000091267	0	0.21143	0.220664	0	6
ENSRNOT00000091294	1.26816	0	0	1.1e-05	3
ENSRNOT00000091301	82.0329	128.853	103.935	83.6903	6
ENSRNOT00000091341	0.913717	0	2.26805	0.934765	10
ENSRNOT00000091342	0	9.63333e-05	0	0.21306	5
ENSRNOT00000091347	12.6311	3.39729	4.45394	4.43555	3
ENSRNOT00000091350	0	6.61932	3.03583	0	6
ENSRNOT00000091354	0	0	0.377666	0.371431	9
ENSRNOT00000091360	48.0747	28.5695	34.4291	34.999	1
ENSRNOT00000091373	0.0859223	1.01218	0.691844	0.586627	6
ENSRNOT00000091393	0.942528	2.48468	11.152	9.01536	9
ENSRNOT00000091412	0	0	0	0.900191	5
ENSRNOT00000091421	4.01838	8.67052	16.0693	1.55777	10
ENSRNOT00000091435	0	0	4.61054	0	10
ENSRNOT00000091453	0	0	0	0.769695	5
ENSRNOT00000091454	0	0	0	3.22397	5
ENSRNOT00000091469	0.435177	0	0.896715	2.22824	5
ENSRNOT00000091502	1.33373	0	0	0	3
ENSRNOT00000091525	0	0	2.62053	0	10
ENSRNOT00000091531	8.24819	0	4.70672	8.43151	7
ENSRNOT00000091539	0	0	0	0.490404	5
ENSRNOT00000091555	0	0.697368	1.30139	0.325124	10
ENSRNOT00000091587	0	0.551657	1.07417	1.05694	9
ENSRNOT00000091594	3.06185	0	0.681777	0.33762	3
ENSRNOT00000091629	0	0.402584	0	0	8
ENSRNOT00000091643	0.74345	0.684041	1.4646	2.94853	5
ENSRNOT00000091646	12.8991	7.43009	15.0388	15.3175	2
ENSRNOT00000091707	1.80303	0	1.81861	4.4743	5
ENSRNOT00000091714	250.568	218.468	228.207	256.926	7
ENSRNOT00000091727	11.5298	14.4613	20.3402	20.9986	9
ENSRNOT00000091733	0	0	0.361435	0	10
ENSRNOT00000091737	4.2684	9.59018	11.4051	9.89828	6
ENSRNOT00000091745	13.2213	15.9081	10.9782	17.0132	5
ENSRNOT00000091764	4.27871	5.06873	3.33206	9.27584	5
ENSRNOT00000091780	0	1.99114	0	0	8
ENSRNOT00000091786	0	0.332074	0.648006	2.98393	5
ENSRNOT00000091793	14.2061	5.73516	17.0532	16.8631	2
ENSRNOT00000091800	0	2.55091	2.06185	0.504489	6
ENSRNOT00000091841	0.901754	0.346833	1.41315	2.10224	9
ENSRNOT00000091842	124.724	127.713	164.622	116.794	10
ENSRNOT00000091878	0	0	0	2.42658	5
ENSRNOT00000091892	0	1.1918	0.393805	0	8
ENSRNOT00000091905	1.18654	16.6198	13.6562	7.55615	6
ENSRNOT00000091922	2.03985	1.93309	3.93456	2.61687	10
ENSRNOT00000091928	67.2678	21.116	35.2449	61.6929	4
ENSRNOT00000091969	1.06426	0	0	1.06639	4
ENSRNOT00000091983	0.778841	0	0.364568	0.714179	7
ENSRNOT00000091989	0	0.850516	0.427487	0	6
ENSRNOT00000091991	395.538	247.606	416.065	376.841	2
ENSRNOT00000092009	20.1113	27.9162	25.351	30.1707	6
ENSRNOT00000092011	0	4.19349	0.501392	2.52616	8
ENSRNOT00000092035	1.13987	5.28172	1.16446	7.3578	5
ENSRNOT00000092040	0	0.00325633	0.000654667	1e-06	8
ENSRNOT00000092047	41.447	15.3283	37.7088	30.0326	1
ENSRNOT00000092074	23.122	1.21517	4.41557	8.51367	3
ENSRNOT00000092076	1.363	0	0	0.737092	4
ENSRNOT00000092082	0	0.228209	0	0	8
ENSRNOT00000092096	14.2734	29.0284	20.0419	23.974	6
ENSRNOT00000092120	0.869208	1.52709	0.938718	0	8
ENSRNOT00000092132	37.8089	17.1234	38.8552	36.2218	2
ENSRNOT00000092139	0	0	0.453913	0.450726	9
ENSRNOT00000092164	7.26863	0.17753	3.02696	6.08994	7
ENSRNOT00000092177	0	4.31324	8e-06	1.03945	8
ENSRNOT00000092197	0.40343	0	0	0.399664	4
ENSRNOT00000092209	5.45155	10.8659	7.53453	7.88212	6
ENSRNOT00000092216	0	1.00211	0	0.908116	6
ENSRNOT00000092217	0	0	0	0.700189	5
ENSRNOT00000092225	1.61477	1.29688	0.582191	1.22385	4
ENSRNOT00000092226	24.7067	13.353	23.3567	17.8521	1
ENSRNOT00000092231	4.61754	0	5.00938	4.48292	2
ENSRNOT00000092259	2.86406	3.70679	5.93494	9.39442	5
ENSRNOT00000092267	0	2.29552	0	1.27378	8
ENSRNOT00000092300	31.432	30.0237	29.0865	28.7473	3
ENSRNOT00000092308	35.1271	29.3987	21.3919	32.4387	4
ENSRNOT00000092309	10.8578	10.5372	17.6483	8.89739	10
ENSRNOT00000092342	6.14996	1.86127	1.00365	3.63921	4
ENSRNOT00000092345	11.058	10.2979	13.485	16.217	9
ENSRNOT00000092370	8.82814	1.93412	0.606532	5.53429	4
ENSRNOT00000092375	2.35758	1.80942	0.465274	1.8082	4
ENSRNOT00000092378	27.4741	6.94075	13.5456	10.7501	3
ENSRNOT00000092405	10.0082	0.365782	5.1863	10.888	7
ENSRNOT00000092438	6.29746	3.31723	9.33508	10.1677	9
ENSRNOT00000092451	0	0.000563667	0	1.63333e-05	8
ENSRNOT00000092460	0	0	0	1.29921	5
ENSRNOT00000092484	0	1.11787	1.35974	0	6
ENSRNOT00000092488	16.9479	0.4325	0	0	3
ENSRNOT00000092494	55.3352	53.7783	47.533	62.7066	5
ENSRNOT00000092503	0	0	0	6.66667e-07	5
ENSRNOT00000092509	0	0.836015	0	0	8
ENSRNOT00000092515	26.616	17.6904	18.845	21.3117	4
ENSRNOT00000092522	0	0.555316	0.550688	1.90274	5
ENSRNOT00000092536	0	0.647568	0.367607	0.778006	6
ENSRNOT00000092538	0.509826	0.518262	0.515061	2.07039	5
ENSRNOT00000092596	1.9066	1.32076	2.17423	1.56215	2
ENSRNOT00000092607	10.3232	6.66687	4.17284	5.1564	3
ENSRNOT00000092636	0	0	1.09878	0	10
ENSRNOT00000092648	24.3647	23.8156	14.9425	32.7192	5
ENSRNOT00000092666	29.8063	12.3036	5.46833	18.8673	4
ENSRNOT00000092675	42535.5	23592.7	36817.4	39456.6	1
ENSRNOT00000092686	12.7073	7.87149	10.509	19.2761	5
ENSRNOT00000092744	0.371065	0	7.66667e-06	0.462783	4
ENSRNOT00000092788	0	10.0435	0	0	8
ENSRNOT00000092793	0	0	0	0.980873	5
ENSRNOT00000092799	0	0.0469433	0	5.28849	5
ENSRNOT00000092811	0	9.142	0	0	8
ENSRNOT00000092815	0	2.38791	0.835758	0.023648	8
ENSRNOT00000092816	0.172323	0	0	0.00145433	3
ENSRNOT00000092826	34.4256	215.338	53.4915	58.1995	8
ENSRNOT00000092828	1.22006	0	0	0.387318	4
ENSRNOT00000092834	24.7436	58.8033	99.3015	55.2511	10
ENSRNOT00000092850	22.4344	16.8755	26.4028	22.9602	2
ENSRNOT00000092858	9.47264	2.78709	1.87679	5.40168	4
ENSRNOT00000092862	7.77409	6.42235	19.62	12.5134	10
ENSRNOT00000092869	43782.5	55289.1	51584.2	45713.2	6
ENSRNOT00000092883	5.33169	4.83937	1.22341	3.24965	3
ENSRNOT00000092884	10.6443	3.80984	12.1709	8.44464	2
ENSRNOT00000092896	0.88032	1.35551	4.45235	1.13072	10
ENSRNOT00000092920	0	0	0	6.23333e-05	5
ENSRNOT00000092929	4.86228	4.62281	3.38127	5.27019	4
ENSRNOT00000092943	0	3.33333e-07	0.641287	0	10
ENSRNOT00000092949	33712.9	36176.4	36014.2	31814.9	6
ENSRNOT00000092959	0	3.33333e-07	0	2.99064	5
ENSRNOT00000092960	0	0	0	2.66667e-06	5
ENSRNOT00000092986	0	1.37249	0.919118	0	6
ENSRNOT00000092991	0.356621	0	0	0.00332133	3
ENSRNOT00000093004	1.39509	0	0.927321	0	3
ENSRNOT00000093006	0	6.0487	3.1905	3.51921	6
ENSRNOT00000093018	0.190485	0	0	4.35873	5
ENSRNOT00000093023	11.3912	27.9908	14.959	12.9964	8
ENSRNOT00000093038	25.0259	17.175	29.2563	17.0812	10
ENSRNOT00000093058	0	2.53727	0.99003	0.000762333	8
ENSRNOT00000093072	4.77691	8.50413	7.36625	8.73114	6
ENSRNOT00000093084	0.000374333	0	0	0	3
ENSRNOT00000093096	112668	155135	139547	131784	6
ENSRNOT00000093101	74.0778	50.0084	63.7305	60.2162	1
ENSRNOT00000093118	37052.6	19253	28223	32171.9	1
ENSRNOT00000093124	0	0.917818	0	0	8
ENSRNOT00000093149	0	0	0.602066	0	10
ENSRNOT00000093160	0.00581933	1.15927	5.68542	6.42005	9
ENSRNOT00000093161	0	0.948152	0.478718	0.941842	6
ENSRNOT00000093166	0	8.73703	2.79253	0	8
ENSRNOT00000093192	0	0	0	0.488958	5
ENSRNOT00000093202	0	0	0.167819	0.339295	9
ENSRNOT00000093208	3887.29	2577.97	3735.9	3647.28	2
ENSRNOT00000093217	74.1022	108.39	98.8325	91.566	6
ENSRNOT00000093235	0	0.473348	0	0	8
ENSRNOT00000093243	0.0606037	3.33333e-07	0.182105	0.000861667	10
ENSRNOT00000093251	36.0118	23.841	49.4004	37.6473	2
ENSRNOT00000093271	1512.45	1037.3	1448.9	1150.03	1
ENSRNOT00000093273	0	0	1e-06	0	10
ENSRNOT00000093282	29.1965	10.2257	29.2612	19.9723	2
ENSRNOT00000093328	2.67856	7.41435	2.09886	1.56526	8
ENSRNOT00000093333	21.0356	10.3216	11.631	10.9605	3
ENSRNOT00000093337	70.7582	89.159	76.2595	78.9981	6
ENSRNOT00000093360	5.41134	1.38255	2.09635	3.43067	4
ENSRNOT00000093371	13.9846	17.4369	15.3806	15.7916	6
ENSRNOT00000093387	0	0	0	0.113818	5
ENSRNOT00000093393	0	0	6.33333e-06	0	10
ENSRNOT00000093396	0.583244	0.166887	0.163151	0.163285	3
ENSRNOT00000093408	52.0682	42.9222	56.0352	50.7098	2
ENSRNOT00000093435	3.62802	1.38034	2.69858	1.79029	1
ENSRNOT00000093437	3.23333e-05	0.767372	0	0	8
ENSRNOT00000093440	1.24411	0.788417	0.155716	0.428745	3
ENSRNOT00000093448	0	0	0.604307	0.607259	9
ENSRNOT00000093470	438.065	418.741	560.805	525.607	9
ENSRNOT00000093473	0	1e-06	0	0	8
ENSRNOT00000093475	0	0	0.582908	0	10
ENSRNOT00000093476	0	0.008821	0	2.66667e-06	8
ENSRNOT00000093536	10.5831	7.90791	11.2348	11.743	2
ENSRNOT00000093540	0	0	1.0255	0	10
ENSRNOT00000093549	0.002789	0	0.0958683	0	10
ENSRNOT00000093555	0.396146	0	0	0.392988	4
ENSRNOT00000093582	0	6.66667e-07	0	0	8
ENSRNOT00000093585	2.17009	2.8799	0.380321	4.45658	5
ENSRNOT00000093607	7.6096	0.787187	16.0605	3.32718	10
ENSRNOT00000093609	0	0	0	0.505952	5
ENSRNOT00000093622	34.6669	172.432	59.4176	53.7584	8
ENSRNOT00000093623	0	8.25398	6.23877	1.53236	6
ENSRNOT00000093662	0	0.946796	0	0	8
ENSRNOT00000093667	0	3.33333e-07	1.01002	0.233365	10
ENSRNOT00000093671	0	0	0.190337	0	10
ENSRNOT00000093725	1.95106	0	3.60852	1.54997	2
ENSRNOT00000093738	9.52349	2.52048	15.446	12.8285	2
ENSRNOT00000093744	16.5837	13.8317	19.6867	24.9136	9
NR_002151.1	1311.72	968.879	1191.6	1439.83	7
NR_002154.1	35.1045	24.6417	36.1033	38.7731	2
NR_002155.1	30.0873	78.7118	33.0209	46.6052	8
NR_002156.1	411.037	497.005	381.707	480.39	8
NR_002316.2	0	0.402408	0	2.37318	5
NR_002704.1	149.459	383.934	230.017	198.217	6
NR_027324.1	1.9383	1.4185	10.2647	18.269	9
NR_027366.1	57.3504	51.0139	38.9331	50.3085	4
NR_027367.1	1.9548	28.014	43.5517	30.5193	9
NR_027983.1	30.6873	98.4971	101.289	93.7845	6
NR_029398.1	0	0	1.47949	0.744744	9
NR_036617.1	3.15203	4.32212	3.22071	2.51098	8
NR_036653.1	659.506	465.569	266.831	441.928	3
NR_037614.1	218.715	200.591	252.52	255.326	9
NR_037704.1	11.0306	11.4266	8.39176	11.5567	5
NR_038078.1	25.1759	45.3752	6.19734	19.063	8
NR_045202.1	199.618	223.686	247.038	285.364	9
NR_045203.1	91.6706	102.422	142.66	102.546	10
NR_102351.1	0.432001	0.003699	0.000237333	2.26584	5
NR_102352.1	15.942	79.5569	219.463	418.013	9
NR_102358.1	0	0.507344	0.962433	1.44341	9
NR_102359.1	20.0498	19.0781	22.9194	24.8935	9
NR_102362.1	0	0.211227	0.619851	0.814589	9
NR_102365.1	0	0.206017	0.617474	0.817922	9
NR_104335.1	0	1.77819	0	0	8
NR_110636.1	7.61789	0.105583	15.5475	5.24398	10
NR_110637.1	7.3e-05	0.370189	0	0.359057	6
NR_110638.1	3.33333e-07	0	0	0	3
NR_110639.1	0.00550467	9.37003	0	9.89237	5
NR_110640.1	6.66667e-07	0	0	0	3
NR_110645.1	341.096	392.739	395.996	342.974	6
NR_110672.1	160.313	451.869	209.929	199.447	8
NR_110678.1	7.17139	3.07114	18.7843	6.65481	10
NR_110679.1	8.56568	5.87783	5.67693	15.9295	5
NR_110680.1	122.385	70.8059	208.195	130.966	10
NR_110684.1	49.2671	64.7932	46.1845	43.9055	8
NR_110686.1	0	0.223541	0	0	8
NR_110700.1	0	1e-06	0	0.0223483	5
NR_110701.1	16.1918	49.8892	50.1123	24.4924	6
NR_110709.1	134.196	343.712	178.275	184.853	8
NR_110710.1	52.3148	26.6159	49.5635	36.1833	1
NR_110711.1	0.511449	0	0.516362	1.00727	7
NR_110712.1	8.9861	7.09935	8.50971	8.11403	1
NR_110713.1	113.003	278.894	239.535	202.652	6
NR_110714.1	0	0.405158	0.387503	0.748481	5
NR_110721.1	1.78546	3.18264	4.4514	0	10
NR_110728.1	8.38201	3.81735	3.00827	8.89871	4
NR_111959.1	736.441	383.064	448.689	751.641	7
NR_126568.1	0	0.687703	3.59563	0	10
NR_126570.1	38.9411	19.8532	31.4569	57.6877	7
NR_126572.1	452.269	293.444	272.318	384.161	4
NR_126573.1	142.986	102.086	75.6017	85.1125	3
NR_126574.1	3.8895	0	2.74778	5.58679	7
NR_126575.1	1.72687	0	1.43924	2.16355	7
NR_126576.1	0.33763	1.72163	1.36431	0.343677	6
NR_126577.1	153.838	96.6993	74.2548	125.213	4
NR_126578.1	102.116	32.1854	78.3099	182.144	5
NR_126581.1	322.832	304.746	359.583	347.097	9
NR_130115.1	24.6342	69.6974	14.1944	26.3614	8
NR_130116.1	263.633	160.888	209.316	260.148	7
NR_130129.1	310.551	211.24	245.767	288.021	4
NR_130137.1	77.46	88.2986	75.6283	84.191	8
NR_130141.1	10799.6	10217	8031.2	8767.44	3
NR_130147.1	1751.89	2341.61	2042.71	1950.57	6
NR_130708.1	37.529	43.2459	47.6327	66.7268	5
NR_131064.1	2729.48	1294.9	1800.91	2798.21	7
NR_131067.1	19.2254	31.941	33.0368	36.2388	9
NR_131072.1	461.944	467.75	458.815	463.516	8
NR_131080.1	0.435573	0.449286	0	0	8
NR_131081.1	0	0	0	0.719389	5
NR_131082.1	0	0	0.490018	0	10
NR_131086.1	35.8178	20.2732	25.7643	27.5082	1
NR_131088.1	1.95683	0.518704	0.002874	0.476293	3
NR_131090.1	0.440888	0	1.77146	0.871984	10
NR_131094.1	408.693	404.524	440.314	509.944	5
NR_131096.1	515.599	861.657	500.666	571.497	8
NR_131097.1	25.9016	21.545	43.7549	30.9273	10
NR_131101.1	6.26057	4.70068	6.14361	3.7261	3
NR_131104.1	0	3.84956	3.32894	23.6509	5
NR_131105.1	0.449111	0	0	0.893787	5
NR_131117.1	0	1.55259	3.1063	4.59856	9
NR_132098.1	1.32434	3.17849	1.32001	1.02925	8
NR_132107.1	0	16.2216	3.88149	1.94543	8
NR_132118.1	27.2587	17.2364	18.764	27.3224	4
NR_132127.1	0	0	0.250958	0	10
NR_132441.1	31.9571	22.5746	19.5973	27.2441	4
NR_132624.1	0.390152	0.411205	0.377992	0.74546	5
NR_132625.1	303.177	273.834	310.382	330.097	7
NR_132626.1	87.1171	127.313	102.837	104.468	6
NR_132629.1	4.04809	1.7226	3.79772	7.07519	5
NR_132630.1	5.28132	22.2361	12.2434	11.9737	6
NR_132632.1	45.664	51.8975	53.1146	58.0516	9
NR_132635.1	6.39467	22.0851	23.6406	18608.6	5
NR_132636.1	8.01711	4.99076	8.33319	6.03134	2
NR_132638.1	13.3983	8.02787	11.0315	16.1543	7
NR_132639.1	1.30473	1.66692	0.663376	0.993933	8
NR_132640.1	25.1204	38.214	44.5313	21.4036	10
NR_132649.1	8.4446	11.7947	12.597	7.32519	6
NR_132653.1	115.658	106.345	109.526	111.765	1
NR_132654.1	79.4135	157.669	110.264	160.364	6
NR_132743.1	364.995	927.378	467.751	452.098	8
NR_133650.1	4.77284	15.6218	20.795	13.3356	6
NR_133655.1	0	1.05067	0	0	8
NR_133666.1	0	0.270043	0.762502	2.33883	5
TCONS_00000004	273.007	191.795	257.494	247.674	1
TCONS_00000014	396.11	243.141	364.669	346.702	1
TCONS_00000039	93.605	60.4708	78.9893	103.335	7
TCONS_00000040	116.081	107.641	134.38	156.441	9
TCONS_00000054	991.791	2879.65	2622.72	2534.75	6
TCONS_00000055	26.2614	25.9836	29.0944	46.601	5
TCONS_00000056	0.005383	0.000355667	2.57067	4.90704	9
TCONS_00000058	7.31378	21.5648	37.6759	24.4816	10
TCONS_00000059	5.31401	2.46782	13.9855	21.9445	9
TCONS_00000060	84.933	73.9148	115.87	99.9253	9
TCONS_00000061	23.877	28.0928	59.8625	36.8085	10
TCONS_00000063	21.9385	98.3454	34.9062	17.3159	8
TCONS_00000064	5.88082	24.7181	67.743	35.423	10
TCONS_00000066	57.9475	42.2204	75.4043	78.3183	9
TCONS_00000068	6169.93	45613.9	38758.9	16012.3	6
TCONS_00000069	585.504	4210.9	2682.64	1446.77	6
TCONS_00000071	114842	192337	195312	159904	6
TCONS_00000072	660.724	9659.68	6452.35	440.144	6
TCONS_00000073	2552.51	14622.3	13424	8486.08	6
TCONS_00000077	80.8643	88.4533	80.8181	127.886	5
TCONS_00000078	81.9034	46.0443	116.643	46.5109	10
TCONS_00000097	884.566	1165.01	1020.31	838.941	6
TCONS_00000123	128.672	170.448	122.295	128.932	8
TCONS_00000196	18.88	31.1426	30.8488	33.3445	6
TCONS_00000215	26.9441	25.9006	35.3195	32.7367	9
TCONS_00000305	4.24964	2.17309	3.19121	2.06002	3
TCONS_00000338	239.763	102.593	197.296	152.088	1
TCONS_00000339	8729.98	5661.63	7691.21	7281.73	1
TCONS_00000344	558.248	376.029	507.686	497.645	1
TCONS_00000346	199.862	121.588	172.388	181.39	1
TCONS_00000349	224.342	109.33	145.252	207.538	4
TCONS_00000417	79.4881	170.407	154.668	174.372	6
TCONS_00000421	48.7877	81.0441	94.1328	98.3268	9
TCONS_00000463	580.161	595.524	621.93	605.932	9
TCONS_00000481	553.6	368.486	545.06	571.858	2
TCONS_00000501	0	119.883	14.2909	40.8908	8
TCONS_00000552	131.197	101.6	133.49	136.107	2
TCONS_00000595	87.1965	27.0962	86.9559	63.6144	2
TCONS_00000619	12345.1	5401.04	10167.9	9953.95	1
TCONS_00000621	2569.21	805.252	1538.15	2529.16	7
TCONS_00000681	23.5435	31.2171	27.1751	31.7247	6
TCONS_00000698	81.7658	66.6311	52.4759	77.6515	4
TCONS_00000700	308.844	215.517	200.058	274.016	4
TCONS_00000788	0.182275	0.000430333	0.00143167	10.6141	5
TCONS_00000848	0	2.20633	0	0	8
TCONS_00000893	214.186	110.574	175.338	201.276	7
TCONS_00000894	532.518	365.783	612.288	651.306	2
TCONS_00000900	12.0455	49.4398	38.1732	62.0535	5
TCONS_00000903	24.2246	43.9776	14.9184	36.696	8
TCONS_00000904	19.563	23.2429	17.3283	16.6562	8
TCONS_00000905	21.1334	64.3721	29.0969	39.4306	8
TCONS_00000906	71.6381	40.7813	91.6858	65.8011	2
TCONS_00000945	93.8422	75.625	111.583	88.3318	2
TCONS_00000982	89.713	74.4174	99.96	94.8501	2
TCONS_00001074	5.80607	90.985	44.7152	24.5793	6
TCONS_00001075	49.4466	28.1958	69.2142	67.8219	2
TCONS_00001085	52.455	61.0105	51.3175	57.2331	8
TCONS_00001090	422.392	351.979	480.502	499.238	2
TCONS_00001091	92.0555	37.1453	50.9272	91.184	7
TCONS_00001101	129.515	10.8245	160.257	77.562	2
TCONS_00001104	2022.95	1038.26	1346.58	1799.7	4
TCONS_00001106	86.3297	57.5606	29.8881	86.9962	4
TCONS_00001107	86.7199	57.8759	88.422	115.059	7
TCONS_00001109	964.804	392.473	674.143	850.497	1
TCONS_00001120	167.761	88.4976	113.746	157.986	7
TCONS_00001127	1627.07	715.774	1181.81	1372.43	1
TCONS_00001128	81.4882	37.9245	49.3622	72.9546	4
TCONS_00001162	192.733	198.533	231.333	190.143	10
TCONS_00001173	99.5652	25.3049	65.5606	86.4452	7
TCONS_00001198	312.122	131.522	195.643	256.838	4
TCONS_00001203	140.891	58.9963	73.8365	104.526	4
TCONS_00001205	49.6768	15.1423	19.7506	24.8449	3
TCONS_00001206	2.09768	1.16747	3.84784	8.70198	5
TCONS_00001210	165.245	22.9662	123.227	102.703	1
TCONS_00001252	394.096	94.9432	276.454	247.118	1
TCONS_00001253	1556.98	609.957	1228.56	1190.4	1
TCONS_00001256	393.394	112.577	256.328	299.852	1
TCONS_00001299	33.5819	56.7199	46.378	66.6333	5
TCONS_00001329	1094.02	1142.56	1272.71	1233.87	9
TCONS_00001335	489.035	429.604	487.547	490.279	2
TCONS_00001356	21.3835	14.1548	13.1003	21.9764	4
TCONS_00001365	12.3433	30.8429	11.9557	0.012765	8
TCONS_00001378	61.1432	70.1256	74.2801	76.2291	9
TCONS_00001384	427.442	376.992	487.151	527.621	9
TCONS_00001388	20.6113	14.472	25.7826	22.249	2
TCONS_00001390	61.3185	55.8319	60.8376	113.601	5
TCONS_00001407	419.511	52.8822	294.435	307.019	1
TCONS_00001415	17.7691	10.3844	6.68516	14.798	4
TCONS_00001421	512.928	216.174	406.884	451.227	1
TCONS_00001422	358.645	131.13	329.239	375.172	7
TCONS_00001432	0	2.03237	0	0	8
TCONS_00001433	117.904	208.372	209.13	221.475	6
TCONS_00001454	37.1097	23.6811	24.9608	24.0155	3
TCONS_00001474	3010.99	1167.96	1975.93	2259.65	1
TCONS_00001475	3329.35	1480	2248.05	2647.74	1
TCONS_00001479	13265.7	5585.32	8113.62	10100.5	1
TCONS_00001490	1482.72	596.031	904.97	1154.86	1
TCONS_00001491	893.662	225.668	611.309	540.155	1
TCONS_00001492	4574.66	1669.17	2721.33	3390.52	1
TCONS_00001498	4081.25	1562.64	2603.19	3299.33	1
TCONS_00001499	14849.9	6476.24	9186.07	11091.7	1
TCONS_00001504	2570.22	891.856	1456.37	1608.8	1
TCONS_00001505	1235.6	336.976	863.071	826.077	1
TCONS_00001506	216.612	194.608	154.094	316.878	5
TCONS_00001507	587.806	189.333	342.788	386.716	1
TCONS_00001510	1827.41	638.821	1181.87	1338.89	1
TCONS_00001512	887.883	464.113	476.516	887.089	4
TCONS_00001513	1107.83	460.204	795.648	1133.99	7
TCONS_00001515	997.982	265.75	557.983	263.997	3
TCONS_00001516	1378.98	441.355	849.829	1089.77	1
TCONS_00001517	235.762	106.05	107.774	173.194	4
TCONS_00001518	71.2205	49.6095	47.0026	32.9084	3
TCONS_00001519	629.11	212.272	413.57	376.111	1
TCONS_00001520	7.67673	12.1475	26.547	2.78625	10
TCONS_00001521	170.675	117.9	100.722	215.183	5
TCONS_00001522	252.785	57.1434	201.014	207.659	1
TCONS_00001523	170.675	117.9	100.717	215.183	5
TCONS_00001529	958.877	417.071	580.925	721.533	4
TCONS_00001534	1193.54	495.377	756.614	882.024	1
TCONS_00001538	750.443	340.007	492.386	583.374	1
TCONS_00001549	1082.76	556.038	621.388	818.401	4
TCONS_00001553	537.308	231.334	322.863	467.516	4
TCONS_00001568	47.1641	24.6454	34.9762	35.7505	1
TCONS_00001584	1002.61	567.162	667.914	891.326	4
TCONS_00001586	325.085	158.872	189.026	263.75	4
TCONS_00001587	237.655	116.14	168.755	230.875	7
TCONS_00001590	4.60631	1.33333e-06	5.2794	0	2
TCONS_00001592	906.768	1024.76	894.387	786.248	8
TCONS_00001603	375.461	125.266	250.242	290.857	1
TCONS_00001616	558.015	198.629	406.468	491.766	1
TCONS_00001619	1096.64	571.346	756.252	868.545	1
TCONS_00001620	269.893	79.9391	165.905	177.952	1
TCONS_00001622	56.3672	20.1055	44.9968	44.5763	1
TCONS_00001625	337.148	170.944	259.756	345.268	7
TCONS_00001627	64.2513	35.6411	73.5045	49.305	2
TCONS_00001640	598.935	494.834	621.428	643.143	2
TCONS_00001691	0	3.33333e-07	3.33333e-07	0.002202	5
TCONS_00001711	215.871	155.07	219.353	193.248	2
TCONS_00001792	9723.46	10915.7	10924.7	9344.83	6
TCONS_00001793	2182.8	2077.58	2238.2	1895.2	10
TCONS_00001794	184.996	134.732	78.9488	25.5996	3
TCONS_00001795	107.591	156.314	40.758	25.6433	8
TCONS_00001797	120.526	40.7693	37.6032	51.7689	3
TCONS_00001798	1505.46	2035.03	1827.79	1999.78	6
TCONS_00001800	148.244	113.356	54.3775	20.4224	3
TCONS_00001805	76.9316	60.1214	44.9512	36.7209	3
TCONS_00001808	194.762	80.2834	33.1468	148.568	4
TCONS_00001809	267.364	108.117	187.22	227.833	1
TCONS_00001811	168.104	83.4389	133.812	184.559	7
TCONS_00001812	365.53	309.702	376.736	148.092	10
TCONS_00001814	587.612	598.606	455.783	246.539	8
TCONS_00001838	66.1938	52.258	75.5864	70.6951	2
TCONS_00001866	29.7548	33.5494	44.5092	32.0242	10
TCONS_00001878	230.384	259.675	336.849	328.582	9
TCONS_00001902	8.71875	6.77225	26.5906	12.9261	10
TCONS_00001951	67.0238	68.7227	82.6605	68.5368	10
TCONS_00001954	123.532	75.536	129.972	83.101	2
TCONS_00001973	508.046	217.629	253.145	225.081	3
TCONS_00001985	2310.03	1027.53	1737.57	1725.93	1
TCONS_00001986	997.901	525.809	782.555	808.841	1
TCONS_00001994	487.428	234.806	342.473	335.977	1
TCONS_00001996	816.132	369.207	572.174	578.6	1
TCONS_00001997	294.065	172.257	240.37	230.661	1
TCONS_00001998	298.687	158.636	177.448	231.308	4
TCONS_00001999	338.828	128.789	228.386	213.894	1
TCONS_00002000	1142.19	484.375	802.494	766.522	1
TCONS_00002001	115.386	90.2181	103.887	179.169	5
TCONS_00002002	307.322	133.868	218.749	211.461	1
TCONS_00002005	335.009	295.453	340.401	335.466	2
TCONS_00002102	20.2259	19.2501	25.7173	19.3685	10
TCONS_00002110	36.0235	11.3415	18.7274	28.44	4
TCONS_00002111	68.4396	13.0321	39.9732	47.4953	1
TCONS_00002191	235.126	134.883	239.485	289.964	7
TCONS_00002266	59.0738	68.3142	58.4629	79.4157	5
TCONS_00002314	16.476	21.7114	26.3274	21.4481	10
TCONS_00002365	54.3653	30.5046	38.7129	40.4126	1
TCONS_00002377	412.332	243.978	329.214	361.62	1
TCONS_00002401	590.745	223.898	465.826	549.978	7
TCONS_00002403	444.475	148.074	313.731	362.276	1
TCONS_00002404	334.62	121.591	251.934	286.696	1
TCONS_00002407	445.935	231.379	382.346	362.477	1
TCONS_00002561	55.8261	85.8178	65.7471	72.0396	6
TCONS_00002680	1014.74	846.967	1109.63	1033.88	2
TCONS_00002681	1399.51	1224.51	1433.59	1363.82	2
TCONS_00002686	356.677	213.802	372.512	271.543	2
TCONS_00002687	2239.45	1850.72	2343.38	2359.83	2
TCONS_00002688	148.607	144.201	143.273	177.204	5
TCONS_00002717	2518.84	979.463	1188.79	2061.41	4
TCONS_00002728	46.9544	0.135932	68.4859	63.0326	2
TCONS_00002729	1781.67	839.934	1039.12	1577.21	4
TCONS_00002730	1323.51	598.84	833.479	1219.05	4
TCONS_00002732	118.316	45.036	59.2029	105.282	4
TCONS_00002763	86.7612	39.3035	80.6381	83.8339	2
TCONS_00002765	274.714	150.629	363.011	313.647	2
TCONS_00002767	118.322	51.9805	108.663	99	1
TCONS_00002768	50.203	50.3001	92.1119	75.452	9
TCONS_00002770	211.812	132.554	143.093	210.347	4
TCONS_00002775	69.7773	52.4818	58.7672	47.0501	3
TCONS_00002776	211	144.245	85.0343	184.252	4
TCONS_00002779	349.03	199.135	229.348	271.976	4
TCONS_00002780	48.7369	29.1315	44.9069	44.0147	1
TCONS_00002781	422.137	228.744	251.153	340.996	4
TCONS_00002782	39.8463	12.0847	14.6332	32.2404	4
TCONS_00002823	170.323	159.364	197.207	178.553	10
TCONS_00002969	614.345	639.273	706.026	913.834	5
TCONS_00003015	164.513	163.136	162.362	171.868	5
TCONS_00003034	36.9656	61.0935	37.7308	33.7537	8
TCONS_00003097	336.657	202.696	273.233	307.913	1
TCONS_00003128	41.7219	26.922	47.8881	71.3553	5
TCONS_00003137	99.1721	58.5346	87.4491	101.444	7
TCONS_00003205	135.169	122.973	183.949	161.684	9
TCONS_00003220	761.014	493.16	624.37	722.038	7
TCONS_00003221	38.6186	25.7302	31.5324	43.6701	7
TCONS_00003261	142.36	80.9775	87.8765	110.258	4
TCONS_00003271	3.50852	10.0054	8.4775	8.23653	6
TCONS_00003284	946.267	686.368	924.815	1073.43	7
TCONS_00003285	65.7516	46.7241	52.8062	51.7879	3
TCONS_00003288	204.603	309.333	293.323	260.378	6
TCONS_00003290	171.534	132.059	155.277	131.043	3
TCONS_00003315	129.525	207.399	139.778	135.81	8
TCONS_00003337	714.956	393.011	653.804	645.663	1
TCONS_00003360	8690.16	9.25045	16392	18709.9	9
TCONS_00003362	173.177	41.8975	277.288	448.385	9
TCONS_00003365	5911.57	2341.31	13881.6	9945.32	9
TCONS_00003367	26836.3	5477.19	41273.4	63674.5	9
TCONS_00003368	106.259	3.20012	275.527	266.107	9
TCONS_00003369	64.5718	44.7184	155.326	182.104	9
TCONS_00003370	9343.62	10.5554	18605.8	25234.5	9
TCONS_00003371	2793.46	1.46289	6799.78	9355.09	9
TCONS_00003373	14.8601	8.08853	0.00646267	10.1014	4
TCONS_00003374	1271.76	45.1253	2077.56	2929.21	9
TCONS_00003375	33854.5	3833.74	52047.1	57920.5	2
TCONS_00003377	130.975	270.297	119.627	241.205	8
TCONS_00003379	10390.2	103.163	19986.4	30542.7	9
TCONS_00003380	30.2398	24.1348	138.629	140.928	9
TCONS_00003381	2667.3	773.568	3398.52	2349.27	2
TCONS_00003386	91854.1	8996.4	150507	175184	2
TCONS_00003475	279.929	204.365	384.476	297.571	2
TCONS_00003498	565.803	341.043	453.597	517.614	1
TCONS_00003593	108.739	89.0547	87.534	101.764	4
TCONS_00003614	109.674	1068.04	529.294	224.298	6
TCONS_00003642	16.6342	8.4822	14.1221	16.8423	7
TCONS_00003646	402.221	309.984	342.229	424.625	7
TCONS_00003662	108.675	32.4206	26.2014	33.0546	3
TCONS_00003663	668.762	188.372	187.605	245.387	3
TCONS_00003664	108.835	26.1961	26.4181	28.9762	3
TCONS_00003666	147.351	52.0093	30.6276	59.5168	3
TCONS_00003677	29.9065	24.2791	24.4646	28.8256	4
TCONS_00003737	68.7405	240.547	187.679	165.236	6
TCONS_00003738	219.989	633.69	575.759	444.877	6
TCONS_00003802	22.7853	6.30532	36.0411	45.5636	9
TCONS_00003832	502.816	788.289	620.026	661.809	6
TCONS_00003906	41.4525	66.1707	73.5679	60.6776	6
TCONS_00003933	157.259	138.78	166.105	170.068	2
TCONS_00003964	147.549	106.86	106.267	114.96	3
TCONS_00003966	158.779	122.931	160.538	191.795	7
TCONS_00003978	53.3645	13.5665	20.136	30.9861	4
TCONS_00003985	80.1712	63.7086	84.6735	102.867	7
TCONS_00004007	0.000249667	0	0	0	3
TCONS_00004020	58.4019	58.0644	63.9808	65.2502	9
TCONS_00004029	192.163	107.591	163.377	188.118	7
TCONS_00004094	59.3204	24.005	28.9024	61.6373	4
TCONS_00004133	331.025	197.694	291.291	307.988	1
TCONS_00004137	484.215	294.567	423.847	437.028	1
TCONS_00004151	169.475	170.499	134.807	207.44	5
TCONS_00004202	17.8431	11.3032	11.4396	17.7986	4
TCONS_00004223	298.829	208.193	175.855	183.966	3
TCONS_00004224	34.5447	46.9595	66.0108	93.8597	9
TCONS_00004241	205.12	166.005	190.437	142.036	3
TCONS_00004296	66.2092	28.7905	89.5751	53.5446	2
TCONS_00004299	98.5602	64.9374	74.1994	87.4977	4
TCONS_00004301	249.82	107.468	201.637	220.271	1
TCONS_00004303	231.874	94.3296	198.031	204.805	1
TCONS_00004304	180.406	84.2208	205.537	196.801	2
TCONS_00004306	142.997	58.0423	148.788	133.466	2
TCONS_00004307	575.726	322.06	574.418	562.715	2
TCONS_00004308	705.612	444.066	731.391	679.205	2
TCONS_00004309	152.183	77.9625	130.689	138.932	1
TCONS_00004324	235.893	76.6669	125.322	86.9909	3
TCONS_00004414	38.3311	16.5023	26.5169	35.5471	7
TCONS_00004488	463.302	190.932	291.323	401.921	4
TCONS_00004516	150.664	101.094	123.206	190.865	7
TCONS_00004535	1619.6	673.441	918.233	1358.69	4
TCONS_00004539	1423.33	486.21	862.413	1082.11	1
TCONS_00004540	1011.86	486.333	747.506	1107.84	7
TCONS_00004542	991.11	315.836	599.415	749.286	1
TCONS_00004550	546.838	229.1	355.637	502.176	7
TCONS_00004556	109.557	58.1188	87.5836	36.5874	3
TCONS_00004557	8.57961	0	3.16954	0.244945	3
TCONS_00004559	480.289	192.419	284.059	407.434	4
TCONS_00004563	3069.36	1253.5	1897.37	2458.6	1
TCONS_00004566	272.326	67.7992	188.348	213.554	1
TCONS_00004568	476.905	161.455	316.988	377.896	1
TCONS_00004569	865.966	363.95	540.129	786.921	7
TCONS_00004570	1158.59	536.704	886.855	1105.87	7
TCONS_00004578	769.148	346.529	474.65	712.923	4
TCONS_00004579	125.591	17.469	61.4954	91.5811	1
TCONS_00004581	395.264	148.584	163.526	374.103	4
TCONS_00004586	572.505	215.785	333.667	464.497	4
TCONS_00004588	587.037	223.751	385.886	485.371	1
TCONS_00004595	1667.12	734.587	1100.1	1715.37	7
TCONS_00004596	2172.13	682.716	1394.44	1934.61	7
TCONS_00004600	2054.77	713.695	1240.68	1587.47	1
TCONS_00004608	671.678	251.437	432.773	573.986	1
TCONS_00004611	1462.45	562.414	1016.34	1518.61	7
TCONS_00004612	149.537	48.8455	77.8004	114.093	4
TCONS_00004613	414.555	153.767	277.947	410.271	7
TCONS_00004617	2826.16	1117.54	1930.16	2592.58	7
TCONS_00004626	539.702	300.487	321.149	523.141	4
TCONS_00004628	1013.37	494.181	693.039	887.541	4
TCONS_00004629	218.306	96.8734	156.989	179.803	1
TCONS_00004630	76.9903	10.6438	13.4279	51.4076	4
TCONS_00004631	434.738	194.165	302.216	348.36	1
TCONS_00004632	476.791	193.293	328.856	462.128	7
TCONS_00004633	41.1769	15.3594	18.7261	29.203	4
TCONS_00004634	393.119	156.432	260.772	339.957	1
TCONS_00004636	83.2911	41.1114	43.8311	78.447	4
TCONS_00004637	305.938	151.985	211.161	318.562	7
TCONS_00004640	348.996	174.434	231.264	325.67	7
TCONS_00004663	615.521	335.129	518.555	560.235	1
TCONS_00004664	1494.39	767.902	1073.16	1233.6	1
TCONS_00004666	391.529	209.297	282.968	338.18	1
TCONS_00004696	5655.79	2970.43	4175.36	4297.31	1
TCONS_00004699	2416.16	1271.87	1740.43	1778.94	1
TCONS_00004706	206.336	254.404	202.788	229.793	8
TCONS_00004707	368.486	438.638	391.845	413.617	6
TCONS_00004714	212.216	133.497	194.374	201.198	1
TCONS_00004717	100.971	48.8756	73.5311	64.168	1
TCONS_00004718	5581.64	3436.36	4764.98	5326.5	7
TCONS_00004791	1016.93	610.829	449.407	868.729	4
TCONS_00004837	18.0434	15.0864	42.6032	31.5262	9
TCONS_00004843	803.354	649.359	763.58	768.738	1
TCONS_00004847	30.1447	29.083	29.5899	32.5633	5
TCONS_00004883	172.422	143.98	203.57	185.071	2
TCONS_00004890	65.1285	83.9046	77.016	110.106	5
TCONS_00004891	36.3484	9.57945	13.978	32.8113	4
TCONS_00004929	226.296	62.0557	115.053	215.859	7
TCONS_00004940	252.255	55.0017	153.343	221.772	7
TCONS_00004947	34.2694	0.143143	33.538	24.3005	2
TCONS_00004948	3949.92	1255.14	2393.03	3395.75	7
TCONS_00004949	576.417	122.623	302.463	328.453	1
TCONS_00004953	2209.89	633.469	1226.62	1486.33	1
TCONS_00004954	312.439	136.047	202.855	501.53	5
TCONS_00004956	10554.8	4467.96	7413.75	9615.52	7
TCONS_00004962	131.706	48.8692	65.3769	113.541	4
TCONS_00005005	0	0.163222	0	0	8
TCONS_00005008	261.605	145.708	177.168	219.539	4
TCONS_00005009	322.4	209.45	303.892	297.169	1
TCONS_00005047	0	22.1043	6.63899	0	8
TCONS_00005095	0	2.27429	0	0.505159	8
TCONS_00005167	246.268	142.832	234.242	263.492	7
TCONS_00005169	1371.33	825.592	1281.73	1059.6	1
TCONS_00005170	77.1893	77.4491	18.6276	187.799	5
TCONS_00005174	0	0	4.99927	1.61632	10
TCONS_00005271	66.1389	29.1735	24.1642	12.2277	3
TCONS_00005272	32.806	18.088	46.5705	39.3982	2
TCONS_00005347	389.209	346.646	258.38	362.113	4
TCONS_00005348	418.797	171.945	264.943	304.731	1
TCONS_00005350	354.809	219.615	226.003	315.992	4
TCONS_00005360	717.47	383.167	497.63	591.698	1
TCONS_00005361	396.559	246.343	319.746	423.386	7
TCONS_00005364	502.547	179.341	313.368	399.464	1
TCONS_00005365	220.128	118.953	175.541	153.893	1
TCONS_00005366	738.141	358.169	549.898	707.784	7
TCONS_00005368	121.064	90.561	148.248	124.886	2
TCONS_00005369	222.133	117.344	201.671	216.933	7
TCONS_00005370	266.603	98.6871	189.325	220.409	1
TCONS_00005372	445.568	174.381	323.087	365.327	1
TCONS_00005400	165.925	181.483	163.957	196.266	5
TCONS_00005429	42.6102	90.9396	55.9541	37.9312	8
TCONS_00005441	64.0678	12.3162	42.37	50.8934	1
TCONS_00005485	1034.99	625.379	911.939	894.818	1
TCONS_00005489	16.2538	13.8502	10.6865	11.5544	3
TCONS_00005493	495.183	409.457	429.266	492.386	4
TCONS_00005504	0.490741	66.502	21.0542	7.65116	8
TCONS_00005509	45.6408	40.1156	12.2694	27.579	3
TCONS_00005510	243.391	234.596	243.068	286.426	5
TCONS_00005540	2004.66	649.052	1253.7	1508.59	1
TCONS_00005646	63.2569	71.6565	126.766	86.7328	10
TCONS_00005674	89.8354	50.4015	71.2695	103.205	7
TCONS_00005676	68.1839	57.5303	60.5896	92.2635	5
TCONS_00005710	3.99597	24.0959	100.651	3.82404	10
TCONS_00005802	96.3773	93.4404	76.319	74.896	3
TCONS_00005807	30.1294	16.9974	35.0748	26.4954	2
TCONS_00005813	124.181	69.7792	134.063	122.287	2
TCONS_00005815	260.087	161.822	228.358	231.433	1
TCONS_00006019	362.826	220.406	300.668	322.854	1
TCONS_00006028	763.082	429.134	652.258	663.12	1
TCONS_00006065	330.144	388.332	435.343	494.794	9
TCONS_00006088	766.845	561.282	798.505	749.51	2
TCONS_00006153	133.447	77.8687	115.708	100.133	1
TCONS_00006170	209.92	184.727	191.429	198.722	4
TCONS_00006189	47.3658	10.8097	46.6301	30.7871	2
TCONS_00006190	1295.76	554.677	1228.97	1455.02	7
TCONS_00006193	462.495	171.027	451.226	540.918	7
TCONS_00006212	97.8935	29.6554	66.2502	89.0656	7
TCONS_00006223	836.409	376.209	857.155	940.263	2
TCONS_00006235	74.0568	43.4288	98.1679	82.2324	2
TCONS_00006236	58.1395	41.9697	45.422	61.7928	7
TCONS_00006237	1686.51	791.877	1563.37	1801.1	7
TCONS_00006239	369.791	156.618	356.764	395.102	2
TCONS_00006245	629.247	255.412	530.51	643.656	7
TCONS_00006298	47.003	180.064	161.236	111.863	6
TCONS_00006331	7.65263	21.5802	10.7498	2.7093	8
TCONS_00006348	235.484	173.863	221.613	262.552	7
TCONS_00006349	38.7728	22.2202	37.2867	29.44	1
TCONS_00006378	21.9428	41.1199	44.129	29.8654	6
TCONS_00006402	128.692	87.6259	97.4399	132.39	7
TCONS_00006411	32.9442	16.5557	19.3011	33.1992	4
TCONS_00006489	59.0668	8.96975	168.516	130.137	9
TCONS_00006511	36.5378	41.8255	47.5632	41.2591	10
TCONS_00006521	127.192	94.0664	110.228	127.834	7
TCONS_00006533	119.234	125.989	128.923	182.921	5
TCONS_00006534	50.6488	114.09	115.486	207.124	5
TCONS_00006535	42.9508	73.5799	86.6169	123.682	5
TCONS_00006537	595.449	883.877	919.652	1354.39	5
TCONS_00006542	45.4964	70.2936	77.9656	87.2439	9
TCONS_00006567	107.037	114.226	134.739	139.297	9
TCONS_00006577	101.711	62.3784	78.1642	62.9838	3
TCONS_00006730	86.2527	73.4202	75.18	108.307	5
TCONS_00006785	20.5056	7.01957	2.35668	5.85689	3
TCONS_00006786	0.006793	1.75061	6.42576	15.0319	5
TCONS_00006787	0.00471967	9.68807	3.87976	9.37873	6
TCONS_00006860	49.544	56.1581	57.2135	68.4374	5
TCONS_00006874	306.887	7.16387	59.5665	196.568	4
TCONS_00006875	290.031	0.333856	156.314	151.206	1
TCONS_00006876	271.043	2.47806	78.0035	169.796	4
TCONS_00006877	135.253	1.95942	58.8303	164.478	7
TCONS_00006878	74.6808	8.80007	70.1838	40.7398	2
TCONS_00006879	115.185	7.11048	34.5007	78.0933	4
TCONS_00006880	2.72067	0	6.70434	5.07589	2
TCONS_00006889	115.415	197.644	113.773	124.42	8
TCONS_00006898	208.018	212.865	209.476	245.29	5
TCONS_00006911	45.0419	45.62	36.5271	50.5369	5
TCONS_00006954	120.674	71.4164	100.53	141.439	7
TCONS_00006958	330.043	185.452	229.6	277.048	4
TCONS_00007014	92.7996	29.0986	87.3181	69.2735	2
TCONS_00007030	76.9593	62.252	75.701	76.8852	2
TCONS_00007050	431.586	358.371	343.904	366.088	3
TCONS_00007109	464.224	288.744	411.503	355.853	1
TCONS_00007131	67.3877	38.6212	40.6842	40.2177	3
TCONS_00007139	1.97837	39.7439	20.4696	16.2779	6
TCONS_00007194	115.744	113.647	100.467	103.316	3
TCONS_00007248	0	13.0201	14.5903	33.2354	5
TCONS_00007267	42.5425	32.4235	37.5591	32.6735	3
TCONS_00007346	275.701	110.426	127.913	238.944	4
TCONS_00007436	142.106	110.904	126.07	116.265	3
TCONS_00007482	56.4855	56.2462	63.383	78.6706	5
TCONS_00007487	50.2303	25.5481	57.6218	46.6992	2
TCONS_00007544	76.68	64.3207	67.5851	62.3717	3
TCONS_00007552	31.8554	24.0126	33.579	49.0096	5
TCONS_00007582	65.3803	93.409	109.628	76.8939	10
TCONS_00007632	65.6402	31.3929	52.5213	58.8715	1
TCONS_00007651	203.233	189.317	230.259	245.09	9
TCONS_00007657	156.681	55.5738	73.992	132.589	4
TCONS_00007658	194.48	64.7076	106.945	122.113	1
TCONS_00007725	129.193	87.3088	124.414	106.68	1
TCONS_00007730	596.787	442.477	691.33	574.447	2
[truncated: 11,321 more rows]
