# Supplementary material for: Integrated bioinformatics analysis of retinal ischemia/reperfusion injury in rats with potential key genes
Source: BMC Genomics. 2024 Apr 15;25:367. doi: 10.1186/s12864-024-10288-0 (PMC11017533; doi:10.1186/s12864-024-10288-0)
Supplement: Supplementary file 16 — Supplementary Material 16. [file 12864_2024_10288_MOESM16_ESM.xlsx]

## Sheet: Sheet1
suplementery table 16 Trend_change_lncRNA
	gene	control	24h	72h	7d	lncRNA_cluster
	ENSRNOT00000022622	2.06941	1.58119	0.845788	3.61528	5
1	ENSRNOT00000025795	23.2657	26.9466	52.6795	83.2788	9
2	ENSRNOT00000036416	0	0	0	6.33333e-06	5
3	ENSRNOT00000071313	0	0	0	1.38668	5
4	ENSRNOT00000072097	0	0.408537	9.91169	5.4656	9
5	ENSRNOT00000074731	1.15542	0.561262	0	0	3
6	ENSRNOT00000075746	0	0	0	0.540387	5
7	ENSRNOT00000075835	0	0	0	0.563271	5
8	ENSRNOT00000075913	1.28483	0	0	0	3
9	ENSRNOT00000076045	607.019	503.543	519.124	536.664	3
10	ENSRNOT00000076067	0	0	0	8.29459	5
11	ENSRNOT00000076150	0.474452	1.39713	1.86209	1.86644	9
12	ENSRNOT00000076265	0.0822583	0	0	0	3
13	ENSRNOT00000076322	81.4168	61.8438	84.0691	114.177	5
14	ENSRNOT00000076385	0	0	0	4.96667e-05	5
15	ENSRNOT00000076498	0	0	0	0.631653	5
16	ENSRNOT00000076586	0.843953	4.19596	10.1866	11.5728	9
17	ENSRNOT00000076600	0.451938	1.02067	0	1.36513	5
18	ENSRNOT00000076715	4e-06	6.66667e-07	2.33333e-06	0	3
19	ENSRNOT00000076759	2.70721	1.82392	1.81274	0.459043	3
20	ENSRNOT00000076843	1.80724	2.7042	3.36459	13.7374	5
21	ENSRNOT00000076847	6.00763	44.039	39.0586	60.3793	5
22	ENSRNOT00000076871	0	0	0	19.919	5
23	ENSRNOT00000076888	6.19708	15.2707	17.7599	45.5559	5
24	ENSRNOT00000076920	0	0	0	1.47706	5
25	ENSRNOT00000077029	5.74178	1.94868	1.98139	1.26716	3
26	ENSRNOT00000077061	0	0	0	1.61027	5
27	ENSRNOT00000077077	0	0.956743	0.883889	2.70008	5
28	ENSRNOT00000077084	0	0.543694	0	0.870543	5
29	ENSRNOT00000077086	1.38356	1.21896	5.19121	5.33152	9
30	ENSRNOT00000077090	0	0	0	0.248354	5
31	ENSRNOT00000077103	2.68656	0	0	0	3
32	ENSRNOT00000077112	86.5394	51.2629	53.8657	134.42	5
33	ENSRNOT00000077151	3.21059	2.2775	0.452723	1.36388	3
34	ENSRNOT00000077174	1261.75	734.73	480.773	802.698	3
35	ENSRNOT00000077214	0	0	0.3226	0.975374	5
36	ENSRNOT00000077229	0.641211	0	0	0	3
37	ENSRNOT00000077249	0	0.367077	0	0.702276	5
38	ENSRNOT00000077263	0	0	0	2.09429	5
39	ENSRNOT00000077277	0	0.397405	0.383605	0.77927	5
40	ENSRNOT00000077294	36.1765	13.5176	10.1788	19.3103	3
41	ENSRNOT00000077298	0	0	0.345361	0.343554	9
42	ENSRNOT00000077381	3.3348	58.0345	39.9865	82.2552	5
43	ENSRNOT00000077387	60.5201	57.7576	55.9539	73.2019	5
44	ENSRNOT00000077392	0.429587	0	0	0	3
45	ENSRNOT00000077394	0	0	0	0.511568	5
46	ENSRNOT00000077404	10.4196	18.9026	21.9547	35.7694	5
47	ENSRNOT00000077422	3.20848	3.12485	0.927071	1.36179	3
48	ENSRNOT00000077509	0	0.365295	0	0.716674	5
49	ENSRNOT00000077531	0	0	0	0.792603	5
50	ENSRNOT00000077552	0	0	0	0.546782	5
51	ENSRNOT00000077589	0.363341	0	0	1.05212	5
52	ENSRNOT00000077675	1.89239	0.008594	0.0181077	0	3
53	ENSRNOT00000077692	2.55228	0	0	0	3
54	ENSRNOT00000077705	0.201837	0.162854	1.60703	1.32395	9
55	ENSRNOT00000077712	0	1.67849	1.26141	2.92415	5
56	ENSRNOT00000077804	7.35108	6.20816	5.11026	12.5164	5
57	ENSRNOT00000077829	0	0	0.597554	0.584876	9
58	ENSRNOT00000077838	0	2.73277	0.301215	4.4745	5
59	ENSRNOT00000077850	0.170939	0.173106	0	0.506778	5
60	ENSRNOT00000077867	0	1.3091	0.633719	42.1707	5
61	ENSRNOT00000078019	159.845	141.547	182.515	291.444	5
62	ENSRNOT00000078027	0.822803	6.66667e-07	1.12464	2.78494	5
63	ENSRNOT00000078040	0	0.428561	0	0.850618	5
64	ENSRNOT00000078088	2.07757	1.1254	0	3.7708	5
65	ENSRNOT00000078149	0	0	0	1.26297	5
66	ENSRNOT00000078172	0.989231	0	0	1.95814	5
67	ENSRNOT00000078178	5.71541	7.94418	10.6401	23.5095	5
68	ENSRNOT00000078183	60.3518	57.5219	47.3629	97.9619	5
69	ENSRNOT00000078199	0	0	0	1.35057	5
70	ENSRNOT00000078281	1.6196	0.000241667	0.538549	12.5694	5
71	ENSRNOT00000078319	7.3913	15.3464	10.6449	17.1361	5
72	ENSRNOT00000078370	0	0.001265	6.66667e-07	0.349508	5
73	ENSRNOT00000078431	0	9.66667e-06	0	4.2e-05	5
74	ENSRNOT00000078437	0.112866	0.000199667	0.072275	5.63333e-05	3
75	ENSRNOT00000078486	0	1e-05	0.00375133	0.044265	5
76	ENSRNOT00000078493	13.9855	15.0311	9.56194	16.1958	5
77	ENSRNOT00000078497	0.301036	0	0	0.896851	5
78	ENSRNOT00000078567	20.0897	2.27202	4.89657	7.82632	3
79	ENSRNOT00000078574	0	0	0	0.99546	5
80	ENSRNOT00000078596	12.7461	6.19825	5.05828	4.69756	3
81	ENSRNOT00000078597	6.77563	5.22081	4.32829	3.95758	3
82	ENSRNOT00000078626	0	0	0	0.752393	5
83	ENSRNOT00000078727	9.69236	3.00608	43.2046	37.2847	9
84	ENSRNOT00000078748	396.745	196.638	260.805	185.833	3
85	ENSRNOT00000078751	12.4945	12.4462	21.1608	18.9726	9
86	ENSRNOT00000078756	38.5106	19.883	23.2474	24.8152	3
87	ENSRNOT00000078771	0.392712	0	0	0	3
88	ENSRNOT00000078782	8.93518	2.43659	0.852072	1.68131	3
89	ENSRNOT00000078804	1.37859	0	0	0	3
90	ENSRNOT00000078817	0	0	0	1.32405	5
91	ENSRNOT00000078831	105.247	78.6102	78.1518	76.9213	3
92	ENSRNOT00000078853	30.7486	29.7539	13.5997	18.3982	3
93	ENSRNOT00000078863	4.32307	1.20622	1.25291	1.71209	3
94	ENSRNOT00000078877	1.69118	0	0	0	3
95	ENSRNOT00000078895	1.30053	0	1.33858	69.2908	5
96	ENSRNOT00000078920	0.464768	1.45117	0.966546	2.42509	5
97	ENSRNOT00000078922	1.72515	0	0	0	3
98	ENSRNOT00000078941	603.631	584.828	582.207	678.948	5
99	ENSRNOT00000078988	0.471323	0.446073	0.409842	0.38877	3
100	ENSRNOT00000079009	0.586629	0	0.000353333	0.000234	3
101	ENSRNOT00000079081	44.2232	53.2047	50.9232	59.3905	5
102	ENSRNOT00000079148	493.565	469.532	591.275	572.409	9
103	ENSRNOT00000079155	0.505984	0	0	0	3
104	ENSRNOT00000079184	0	0	1.33333e-06	3.33333e-05	5
105	ENSRNOT00000079218	0.396885	0	0	0	3
106	ENSRNOT00000079265	0	1.2145	6.69118	6.16395	9
107	ENSRNOT00000079282	26.9804	15.8355	8.52974	8.96397	3
108	ENSRNOT00000079308	0.000371333	0.5771	1.89855	1.74401	9
109	ENSRNOT00000079425	35.8524	35.6863	36.7291	71.384	5
110	ENSRNOT00000079447	1.41325	0	0.205087	0.471149	3
111	ENSRNOT00000079457	2.33986	0.39328	1.18453	0.212144	3
112	ENSRNOT00000079460	7.06076	15.2861	0.668302	22.8518	5
113	ENSRNOT00000079478	0	4.00368	9.48681	7.84219	9
114	ENSRNOT00000079538	1.16194	0	0.381642	2.70633	5
115	ENSRNOT00000079564	0	0	0	1.10305	5
116	ENSRNOT00000079578	2.81601	1.01114	2.37446	7.00262	5
117	ENSRNOT00000079616	1.14723	0	0.04083	0.033573	3
118	ENSRNOT00000079627	0	0.025511	3.33333e-07	0.258758	5
119	ENSRNOT00000079649	0.288773	0.277312	0.550814	0.822735	9
120	ENSRNOT00000079686	0	0	0	0.44815	5
121	ENSRNOT00000079740	32.3611	63.4206	51.395	89.9005	5
122	ENSRNOT00000079791	0	0	0	1.42056	5
123	ENSRNOT00000079821	0.45463	0	0	0	3
124	ENSRNOT00000079827	4.99075	6.88301	2.6898	9.73337	5
125	ENSRNOT00000079857	0	0	0	0.437777	5
126	ENSRNOT00000079867	10.4029	8.02139	5.47936	7.47317	3
127	ENSRNOT00000079876	0.339368	0	0	0	3
128	ENSRNOT00000079890	3.31579	0	0.548087	0.548942	3
129	ENSRNOT00000079892	0	0	0	1.35855	5
130	ENSRNOT00000079904	303.408	260.469	251.367	264.025	3
131	ENSRNOT00000079908	0	0	0	1.13095	5
132	ENSRNOT00000079931	1.31865	1.33015	2.20718	2.67855	9
133	ENSRNOT00000079944	0	0	0	0.612201	5
134	ENSRNOT00000079974	12.2814	9.44908	13.9171	17.7258	5
135	ENSRNOT00000080003	0.470309	0	0	0	3
136	ENSRNOT00000080005	0	0	0	19.4998	5
137	ENSRNOT00000080029	0.233934	0	0	0.839338	5
138	ENSRNOT00000080050	0	0	3.33333e-06	0.181162	5
139	ENSRNOT00000080102	1.04615	0.398726	0	0	3
140	ENSRNOT00000080120	6.49265	2.81271	11.7276	11.3269	9
141	ENSRNOT00000080169	0	0.40205	1.23064	4.22316	5
142	ENSRNOT00000080186	9.06432	8.68317	5.45814	6.30209	3
143	ENSRNOT00000080194	0.339949	0.0322827	0.708071	3.34034	5
144	ENSRNOT00000080248	0	0	0	0.743075	5
145	ENSRNOT00000080296	2.66667e-06	0	0	0	3
146	ENSRNOT00000080318	7.71147	3.26636	0.856941	0.384502	3
147	ENSRNOT00000080347	4.18791	2.58487	7.74885	9.19236	9
148	ENSRNOT00000080373	0	0	0	0.362612	5
149	ENSRNOT00000080380	0	2.29326	10.859	8.39829	9
150	ENSRNOT00000080396	0	0	0	0.516683	5
151	ENSRNOT00000080399	0	0	0.998452	85.2886	5
152	ENSRNOT00000080401	0	5.86667e-05	0.326365	0.314103	9
153	ENSRNOT00000080405	27.6396	24.6518	21.8201	45.4348	5
154	ENSRNOT00000080459	0.624869	1.32853	3.2635	6.43245	5
155	ENSRNOT00000080510	0	0	0	0.922059	5
156	ENSRNOT00000080531	5.66232	0.00833567	30.6862	47.532	9
157	ENSRNOT00000080532	16.0664	5.69939	4.14415	3.24395	3
158	ENSRNOT00000080542	0	2.40526	0.589845	5.11322	5
159	ENSRNOT00000080548	5.61061	7.66293	7.64793	11.2368	5
160	ENSRNOT00000080553	0	0	0.39672	1.19697	5
161	ENSRNOT00000080624	1.24856	0	0.850148	0.01148	3
162	ENSRNOT00000080668	1.21905	0.816605	0.822126	1.61814	5
163	ENSRNOT00000080704	4.75867	0	0	0.5663	3
164	ENSRNOT00000080771	0	0.567273	0	4.71429	5
165	ENSRNOT00000080825	30.0864	11.614	12.2137	17.2482	3
166	ENSRNOT00000080831	29.7258	27.1739	46.4109	44.334	9
167	ENSRNOT00000080867	0.912156	0.477484	4.7116	7.11574	9
168	ENSRNOT00000080870	0	0	0	3.37762	5
169	ENSRNOT00000080876	1.66667e-06	0.000178333	0.00206433	0.173476	5
170	ENSRNOT00000080877	0.329898	1.36917	0.979892	3.00323	5
171	ENSRNOT00000080879	0	0.351147	0.672394	0.483767	9
172	ENSRNOT00000080883	4.48438	1.31736	0	0	3
173	ENSRNOT00000080884	6.26273	5.34934	2.62188	2.67257	3
174	ENSRNOT00000080938	43.0976	38.1058	38.8983	53.5836	5
175	ENSRNOT00000080946	1.55852	0	0	0	3
176	ENSRNOT00000080979	153.81	122.363	138.612	204.268	5
177	ENSRNOT00000081031	6.36974	4.0439	2.01712	4.02464	3
178	ENSRNOT00000081043	3.33333e-06	0	0	0	3
179	ENSRNOT00000081049	0	1.57051	0	2.20271	5
180	ENSRNOT00000081148	0	0	0	0.490856	5
181	ENSRNOT00000081199	1.06667e-05	0	0.316895	1.95183	5
182	ENSRNOT00000081218	0.160097	0	0	0	3
183	ENSRNOT00000081222	33.7795	16.8184	19.9066	16.8568	3
184	ENSRNOT00000081263	0.525698	0.690971	0.36051	2.51882	5
185	ENSRNOT00000081264	1.43169	0	0	41.0389	5
186	ENSRNOT00000081316	2.33333e-06	3.33333e-07	0.00212433	0.094613	5
187	ENSRNOT00000081329	1.88442	1.84744	2.61234	4.05027	5
188	ENSRNOT00000081380	0	0	0	1.64449	5
189	ENSRNOT00000081388	0	0	0	0.290538	5
190	ENSRNOT00000081442	3.23078	4.76002	13.168	10.1384	9
191	ENSRNOT00000081446	0	0	0	1.46863	5
192	ENSRNOT00000081466	428.507	429.474	444.794	523.77	5
193	ENSRNOT00000081475	1.69096	0	1.2753	3.86625	5
194	ENSRNOT00000081476	0.889096	0	0	0	3
195	ENSRNOT00000081524	2.0171	1.12948	5.92322	6.29114	9
196	ENSRNOT00000081572	33.9649	27.744	29.107	47.6677	5
197	ENSRNOT00000081647	47.0557	58.8478	56.8044	66.8459	5
198	ENSRNOT00000081654	0	0	0	1.80605	5
199	ENSRNOT00000081658	5.12318	0.633493	0	0.562516	3
200	ENSRNOT00000081674	2.31998	0	0	0	3
201	ENSRNOT00000081716	0.373077	0	0	1.10796	5
202	ENSRNOT00000081723	0	0	0	1.00905	5
203	ENSRNOT00000081730	317.97	289.902	337.855	405.246	5
204	ENSRNOT00000081777	0.0899607	0.000743	2.46199	1.55958	9
205	ENSRNOT00000081789	0.435918	0	0	0.874982	5
206	ENSRNOT00000081812	78.0797	35.8214	55.2196	1.47904	3
207	ENSRNOT00000081869	0.68726	0	0	0	3
208	ENSRNOT00000081877	0	0	0	0.503907	5
209	ENSRNOT00000081901	0	2.35366	1.72032	5.64926	5
210	ENSRNOT00000081905	0	0.370572	0	0.787974	5
211	ENSRNOT00000081949	0	0	0.0158163	0.445843	5
212	ENSRNOT00000081963	1.68611	0.987513	1.30528	7.34674	5
213	ENSRNOT00000081968	0	0	0	0.590713	5
214	ENSRNOT00000082061	42.1963	24.9827	8.11502	14.9021	3
215	ENSRNOT00000082112	71.742	59.1785	99.7804	108.387	9
216	ENSRNOT00000082166	0.421871	0.00078	0.000145667	2.66667e-06	3
217	ENSRNOT00000082193	6.60941	0	1.32183	1.63289	3
218	ENSRNOT00000082199	0.125776	0.0816543	0	0.423054	5
219	ENSRNOT00000082237	42.4725	38.6548	52.6421	51.1014	9
220	ENSRNOT00000082278	5.82445	2.65192	1.4935	2.05447	3
221	ENSRNOT00000082281	19.3853	13.7804	22.3302	29.1046	9
222	ENSRNOT00000082299	0	0	0	2.95041	5
223	ENSRNOT00000082351	0	0.455906	6.11234	4.66226	9
224	ENSRNOT00000082354	0	0	0.440229	0.435722	9
225	ENSRNOT00000082364	0.000956667	0	0	0	3
226	ENSRNOT00000082428	0.0777467	0	2.10712	1.03172	9
227	ENSRNOT00000082491	6.35235	12.439	23.4964	16.9487	9
228	ENSRNOT00000082571	1.65869	0.807787	5.15385	3.12378	9
229	ENSRNOT00000082574	0	0	0.017243	1.07847	5
230	ENSRNOT00000082638	0.354887	0	0	1.00444	5
231	ENSRNOT00000082644	5.09294	0	3.19898	0	3
232	ENSRNOT00000082654	0	0	1.08569	0.543993	9
233	ENSRNOT00000082658	1.17136	0.621398	0.297056	0.599417	3
234	ENSRNOT00000082678	3.95151	6.26159	2.30997	7.0237	5
235	ENSRNOT00000082698	0	0	0	0.656347	5
236	ENSRNOT00000082703	85.7942	74.834	90.3176	107.753	5
237	ENSRNOT00000082747	242.533	236.041	335.295	339.088	9
238	ENSRNOT00000082835	0	0	0	0.731475	5
239	ENSRNOT00000082870	1.38581	0	0	0.358384	3
240	ENSRNOT00000082944	0	0.560609	0	1.68857	5
241	ENSRNOT00000082975	5.59183	3.52224	9.81295	13.2236	9
242	ENSRNOT00000083083	47.4008	53.5371	54.4027	56.0016	9
243	ENSRNOT00000083114	0.600953	0.59579	0	1.21306	5
244	ENSRNOT00000083131	35.7858	39.1866	65.6875	84.6477	9
245	ENSRNOT00000083175	0.257219	0	0	2.56611	5
246	ENSRNOT00000083221	0	0.000236	1.37818	2.10715	9
247	ENSRNOT00000083244	20.6072	12.9658	4.95333	6.69106	3
248	ENSRNOT00000083253	0.312011	0	0	0	3
249	ENSRNOT00000083259	0.0189243	0	0	0	3
250	ENSRNOT00000083270	2.0129	0	0	0	3
251	ENSRNOT00000083274	0	0	0	0.490514	5
252	ENSRNOT00000083384	0	0	0	1.13112	5
253	ENSRNOT00000083393	24.3676	5.85568	5.17841	7.18295	3
254	ENSRNOT00000083437	7.76966	1.19531	15.7729	19.9765	9
255	ENSRNOT00000083444	17.5487	23.696	66.0913	47.1785	9
256	ENSRNOT00000083465	0.91737	0.226514	0.226259	0.230285	3
257	ENSRNOT00000083516	0	0	0.508109	0.250318	9
258	ENSRNOT00000083554	46.8018	55.9003	69.9723	82.3622	9
259	ENSRNOT00000083559	0.486745	0.752411	1.80371	2.1456	9
260	ENSRNOT00000083571	2.01541	0	0	0	3
261	ENSRNOT00000083581	0.628574	0	0	0	3
262	ENSRNOT00000083597	0.418939	0	2.53781	2.57927	9
263	ENSRNOT00000083606	0.949129	0	0	0	3
264	ENSRNOT00000083619	0	0	0.567343	1.12533	9
265	ENSRNOT00000083625	0	0	0	0.617057	5
266	ENSRNOT00000083679	0	0	0	0.798645	5
267	ENSRNOT00000083697	0	0	0	0.564594	5
268	ENSRNOT00000083711	12.9099	9.01133	15.278	20.6434	5
269	ENSRNOT00000083724	1.87631	0	0	0	3
270	ENSRNOT00000083737	0.528445	0	0	0.00315233	3
271	ENSRNOT00000083741	3.87045	3.75231	1.93615	5.62909	5
272	ENSRNOT00000083759	0	0	0	1.45003	5
273	ENSRNOT00000083777	0	0	0.433976	0.881596	9
274	ENSRNOT00000083810	2e-06	0	3.33333e-07	0	3
275	ENSRNOT00000083837	0	0	0	0.644112	5
276	ENSRNOT00000083870	4.1752	1.462	2.14992	0.715922	3
277	ENSRNOT00000083888	0	0	0	3.79351	5
278	ENSRNOT00000083892	0	0	0	51.5026	5
279	ENSRNOT00000083950	0	0	0.305094	2.1089	5
280	ENSRNOT00000083972	3.33333e-07	0	0	0	3
281	ENSRNOT00000083974	30.3694	16.7037	19.4618	17.5301	3
282	ENSRNOT00000083975	0	0	0	0.336486	5
283	ENSRNOT00000083980	6.45337	6.4147	7.76013	17.0257	5
284	ENSRNOT00000083989	1.20636	0	0	0.363272	3
285	ENSRNOT00000084015	8.78265	6.27933	6.21685	4.47716	3
286	ENSRNOT00000084039	1.7487	1.1372	1.16029	3.40816	5
287	ENSRNOT00000084047	3.20246	4.25484	4.55137	7.74506	5
288	ENSRNOT00000084080	0	0	0	23.3246	5
289	ENSRNOT00000084119	7.19574	0	3.43271	0.000432	3
290	ENSRNOT00000084174	0.807969	0.40123	2.4e-05	2.08084	5
291	ENSRNOT00000084186	68.0175	74.2552	86.4869	94.0959	9
292	ENSRNOT00000084251	0	0	0	0.570232	5
293	ENSRNOT00000084263	3.22834	6.36971	30.0748	21.0325	9
294	ENSRNOT00000084323	0	0	0	0.169874	5
295	ENSRNOT00000084328	0.396931	0.007227	0.194922	0.950021	5
296	ENSRNOT00000084356	13.4007	14.9583	15.4852	26.7533	5
297	ENSRNOT00000084373	0	6.66667e-07	0	76.0543	5
298	ENSRNOT00000084379	0	0	1.97559	0.970249	9
299	ENSRNOT00000084386	0	0	0.687627	7.43495	5
300	ENSRNOT00000084407	0	0	0	0.603581	5
301	ENSRNOT00000084425	0	0	0	0.261099	5
302	ENSRNOT00000084534	0	0	0	2.71615	5
303	ENSRNOT00000084537	0	8.33333e-06	0.002697	0.0281617	5
304	ENSRNOT00000084584	0	0	0	0.357616	5
305	ENSRNOT00000084677	0.449374	0	0	0	3
306	ENSRNOT00000084701	43.2623	35.2229	45.8332	63.0943	5
307	ENSRNOT00000084733	254.325	221.343	271.041	305.136	9
308	ENSRNOT00000084741	0.313967	0	0	0	3
309	ENSRNOT00000084743	2.08328	0.562211	0	3.1886	5
310	ENSRNOT00000084744	0	0	0	0.501297	5
311	ENSRNOT00000084750	3.7018	1.15286	0	1.18274	3
312	ENSRNOT00000084781	0	0	0	2.66667e-06	5
313	ENSRNOT00000084817	113.399	85.78	75.973	65.6787	3
314	ENSRNOT00000084891	4.56468	0.920643	1.97292	1.37439	3
315	ENSRNOT00000084894	0.515486	0	0	1.7941	5
316	ENSRNOT00000084937	0	0	0	0.673309	5
317	ENSRNOT00000084953	42.523	4.52621	7.58464	7.53817	3
318	ENSRNOT00000084956	2.12793	0.711225	1.37696	0.677156	3
319	ENSRNOT00000085066	2e-05	0	0	0.60338	5
320	ENSRNOT00000085086	0	0	0	42.7189	5
321	ENSRNOT00000085095	0	0	0	0.864658	5
322	ENSRNOT00000085103	0	2.02995	0.829898	2.69994	5
323	ENSRNOT00000085147	2.54069	0.845202	1.69686	5.59791	5
324	ENSRNOT00000085172	5.49706	32.2848	26.5324	41.9023	5
325	ENSRNOT00000085186	0	0	0	1.46546	5
326	ENSRNOT00000085206	0.918633	0	0	0	3
327	ENSRNOT00000085269	0	0	1.07494	1.1173	9
328	ENSRNOT00000085281	3.81545	1.48075	0.982902	0	3
329	ENSRNOT00000085288	2.68488	0	0	0	3
330	ENSRNOT00000085307	1.85892	0.608836	0	0	3
331	ENSRNOT00000085329	0.483257	0	0	0	3
332	ENSRNOT00000085383	6.41269	13.6749	4.35345	20.8242	5
333	ENSRNOT00000085401	4.8717	0.785761	0	0.78257	3
334	ENSRNOT00000085407	7.50268	5.96825	1.87795	16.5132	5
335	ENSRNOT00000085412	0.473261	0	0	0	3
336	ENSRNOT00000085471	0	0	3.44683	2.16357	9
337	ENSRNOT00000085478	74.6442	79.8621	89.3184	127.802	5
338	ENSRNOT00000085492	15.8439	11.795	11.9382	20.5704	5
339	ENSRNOT00000085522	0.750606	0.093179	0	0.00999433	3
340	ENSRNOT00000085561	0.00644133	0	0.000173667	1.96692	5
341	ENSRNOT00000085625	11.3629	0.767416	3.94287	3.05135	3
342	ENSRNOT00000085633	4.76797	0	0	0	3
343	ENSRNOT00000085679	0.00355233	0.00784633	0.83752	0.745121	9
344	ENSRNOT00000085742	0.609581	0	0	0	3
345	ENSRNOT00000085759	2.36187	0	0	0.566232	3
346	ENSRNOT00000085769	0	0	0	0.432399	5
347	ENSRNOT00000085786	0.744397	1.10663	3.32206	5.89966	9
348	ENSRNOT00000085803	0.785246	0	0	0	3
349	ENSRNOT00000085833	0	0	0	0.161958	5
350	ENSRNOT00000085860	1.27835	2.77267	3.4148	4.22391	9
351	ENSRNOT00000085866	0	0	0	4.76667e-05	5
352	ENSRNOT00000085889	12.5815	10.6522	11.457	10.8231	3
353	ENSRNOT00000085947	2.51191	0	0.451159	0.458185	3
354	ENSRNOT00000086000	2.05927	1.86689	0	0	3
355	ENSRNOT00000086040	6.82447	89.9813	72.443	135.38	5
356	ENSRNOT00000086043	25.6612	13.0993	19.7041	43.6247	5
357	ENSRNOT00000086066	11.0294	8.32492	12.2974	16.4182	5
358	ENSRNOT00000086100	0	0	0	0.677325	5
359	ENSRNOT00000086128	27.3561	26.071	37.0363	45.3738	9
360	ENSRNOT00000086135	3.74857	6.54803	5.02421	8.08799	5
361	ENSRNOT00000086150	0.473208	0	0	0	3
362	ENSRNOT00000086155	9.36143	5.96774	4.51101	5.48542	3
363	ENSRNOT00000086168	0.752933	0	0	0	3
364	ENSRNOT00000086171	2.80788	0	1.17692	0.566282	3
365	ENSRNOT00000086191	190.357	164.894	160.071	159.45	3
366	ENSRNOT00000086200	0	0	0	0.870455	5
367	ENSRNOT00000086257	0	0	0	0.418743	5
368	ENSRNOT00000086266	7.57501	6.61263	7.0544	12.8128	5
369	ENSRNOT00000086314	170.731	212.615	318.379	288.175	9
370	ENSRNOT00000086364	0.807443	0.251051	0	0	3
371	ENSRNOT00000086422	0.462551	0.461461	0	0	3
372	ENSRNOT00000086452	2.87985	1.4467	1.81078	0.717993	3
373	ENSRNOT00000086478	61.2015	49.507	56.0278	40.1877	3
374	ENSRNOT00000086573	0.722245	0	0	0	3
375	ENSRNOT00000086613	68.382	61.7377	50.3772	77.9521	5
376	ENSRNOT00000086630	44.2899	43.2124	15.6299	33.4326	3
377	ENSRNOT00000086665	0	0	0	0.408673	5
378	ENSRNOT00000086672	0.654737	0	0	1.94611	5
379	ENSRNOT00000086762	7.2026	7.73297	6.79557	8.63487	5
380	ENSRNOT00000086776	0	0	0	4.00188	5
381	ENSRNOT00000086799	0.011396	0	0	0	3
382	ENSRNOT00000086824	0.683999	1.07765	0.023515	2.31494	5
383	ENSRNOT00000086828	0	0	0	1.93109	5
384	ENSRNOT00000086833	5.66667e-06	0	0	0	3
385	ENSRNOT00000086844	3.14028	0	0	0	3
386	ENSRNOT00000086846	0.511789	0	0	0	3
387	ENSRNOT00000086872	0	0	0	3e-06	5
388	ENSRNOT00000087002	0.00247433	0	0.00225533	2.04761	5
389	ENSRNOT00000087019	0	0	0	0.426448	5
390	ENSRNOT00000087049	5.87183	5.33613	6.78347	13.2985	5
391	ENSRNOT00000087064	0.687116	1.40197	9.4866	9.07707	9
392	ENSRNOT00000087170	1.59707	1.19982	1.98477	4.94948	5
393	ENSRNOT00000087203	0	0	0	0.527875	5
394	ENSRNOT00000087238	16.5568	3.7658	9.64197	37.763	5
395	ENSRNOT00000087267	5.11842	1.06002	1.71096	1.02744	3
396	ENSRNOT00000087283	2.57529	2.68493	1.25874	4.83077	5
397	ENSRNOT00000087313	1.9776	0	0	0	3
398	ENSRNOT00000087349	0.876341	0	0	0	3
399	ENSRNOT00000087385	8.06616	12.0858	16.8238	18.749	9
400	ENSRNOT00000087389	8.53453	5.56638	4.42342	2.37088	3
401	ENSRNOT00000087421	0.391949	0	0	0	3
402	ENSRNOT00000087453	0.964533	1.65682	3.55265	6.49511	5
403	ENSRNOT00000087479	0.726169	0	0	0	3
404	ENSRNOT00000087496	0.789781	0.40977	0.404563	1.2098	5
405	ENSRNOT00000087512	0.991204	0	0	0	3
406	ENSRNOT00000087541	0	0	0.6223	0.602546	9
407	ENSRNOT00000087549	0	0	0	0.320788	5
408	ENSRNOT00000087557	8.68005	8.87124	7.41289	10.6909	5
409	ENSRNOT00000087558	0	0.532972	2.77937	1.63646	9
410	ENSRNOT00000087630	1.18384	0	0	0	3
411	ENSRNOT00000087635	0	0.00285933	1.82245	1.29606	9
412	ENSRNOT00000087649	0.800427	0	0	0	3
413	ENSRNOT00000087777	5.66463	2.3092	13.4574	12.0556	9
414	ENSRNOT00000087780	0.366381	0	0	0	3
415	ENSRNOT00000087787	0	0	0	0.956025	5
416	ENSRNOT00000087843	0.406158	0	0	0	3
417	ENSRNOT00000087846	0	0	0	1.55546	5
418	ENSRNOT00000087854	0	0	0	2.97412	5
419	ENSRNOT00000087902	0	0	0	1.63379	5
420	ENSRNOT00000087909	222.799	202.822	153.611	280.253	5
421	ENSRNOT00000087972	0	0.788065	0	1.52229	5
422	ENSRNOT00000087994	5.17573	1.25193	0	0	3
423	ENSRNOT00000088045	7.20502	4.32101	2.2051	2.69868	3
424	ENSRNOT00000088061	5.42745	4.47677	4.07994	11.1588	5
425	ENSRNOT00000088109	0.852377	0	0	0	3
426	ENSRNOT00000088112	33.3566	2.82672	9.57215	3.7488	3
427	ENSRNOT00000088115	1.00493	0.332268	0	0.329366	3
428	ENSRNOT00000088140	129.242	60.3113	90.1295	61.2495	3
429	ENSRNOT00000088145	0.428783	0	0	0	3
430	ENSRNOT00000088147	0	0	0	0.646329	5
431	ENSRNOT00000088158	25.1901	21.8827	38.739	43.5407	9
432	ENSRNOT00000088159	0	0	0	2.28445	5
433	ENSRNOT00000088224	0.198923	0	0	0	3
434	ENSRNOT00000088226	8.13468	11.5622	13.7831	12.4966	9
435	ENSRNOT00000088248	3.22987	1.36127	0.908533	0	3
436	ENSRNOT00000088260	0	0	0.20071	0.203099	9
437	ENSRNOT00000088342	15.6839	6.81828	38.6497	26.2399	9
438	ENSRNOT00000088352	0	0	0	1.11996	5
439	ENSRNOT00000088377	7.83706	7.84012	10.3596	10.9973	9
440	ENSRNOT00000088402	0	0	0	1.22497	5
441	ENSRNOT00000088404	15.4251	7.74017	11.8683	7.9004	3
442	ENSRNOT00000088470	0	0	0	1.6047	5
443	ENSRNOT00000088476	2.37664	0.439922	0.0362427	0.856621	3
444	ENSRNOT00000088579	18.1348	22.5386	28.1088	24.5019	9
445	ENSRNOT00000088594	24.1069	14.4209	31.5517	37.4857	9
446	ENSRNOT00000088655	1.26485	2.54793	2.69946	8.09304	5
447	ENSRNOT00000088727	0	0	0	3.87219	5
448	ENSRNOT00000088762	13.8243	12.0689	15.8142	19.2424	9
449	ENSRNOT00000088767	4.16216	2.591	2.46309	1.23735	3
450	ENSRNOT00000088800	0.001107	0	0	0	3
451	ENSRNOT00000088835	0	0	0	2.26667e-05	5
452	ENSRNOT00000088854	0	0	0	3.33333e-05	5
453	ENSRNOT00000088984	1.18103	0	0.796443	0.000256333	3
454	ENSRNOT00000089026	0.000134667	0	0	0	3
455	ENSRNOT00000089075	1.37704	0	0.710525	0	3
456	ENSRNOT00000089079	0	0	0	0.272044	5
457	ENSRNOT00000089095	0.000625333	0	1.33333e-06	2.52878	5
458	ENSRNOT00000089121	2.40253	0	1.8156	13.1287	5
459	ENSRNOT00000089132	1.26887	0.313861	1.25405	0	3
460	ENSRNOT00000089176	0.417414	0	0	0	3
461	ENSRNOT00000089191	0.743428	0.747672	4.56378	3.85705	9
462	ENSRNOT00000089224	0.887477	0	0	0	3
463	ENSRNOT00000089248	6.51375	1.83333e-05	0.308996	0.017744	3
464	ENSRNOT00000089277	8.3274	3.07408	1.68221	16.7793	5
465	ENSRNOT00000089282	0	0	1.00842	1.08036	9
466	ENSRNOT00000089308	0	0	0	1.21994	5
467	ENSRNOT00000089333	0.000768667	0.888099	0.58385	2.38401	5
468	ENSRNOT00000089360	0	0.424017	0	0.829485	5
469	ENSRNOT00000089368	2.33333e-06	1.54362	2.14358	3.49011	9
470	ENSRNOT00000089373	0.359862	0	0.146188	3.85357	5
471	ENSRNOT00000089398	0	0.440357	3.89405	3.09401	9
472	ENSRNOT00000089440	9.56667e-05	0	0	0	3
473	ENSRNOT00000089445	5.97509	0	0	0	3
474	ENSRNOT00000089483	31.3723	22.1818	40.9033	41.6557	9
475	ENSRNOT00000089542	0	0	0	1.83112	5
476	ENSRNOT00000089556	0.782385	0.0376267	1.40229	3.49988	5
477	ENSRNOT00000089565	3.33333e-07	0	0	0.000466	5
478	ENSRNOT00000089619	209.004	134.497	148.096	129.293	3
479	ENSRNOT00000089632	0.113833	0	0	4.66667e-06	3
480	ENSRNOT00000089636	3.47109	1.05882	5.21093	9.59032	5
481	ENSRNOT00000089661	10.2661	7.9827	1.80791	3.60726	3
482	ENSRNOT00000089685	3.14615	2.60135	8.41793	12.6111	9
483	ENSRNOT00000089742	42.193	35.775	24.3867	5.94935	3
484	ENSRNOT00000089772	40.3075	32.5974	49.9541	54.7645	9
485	ENSRNOT00000089774	0	0.482297	0	10.6232	5
486	ENSRNOT00000089784	0	0	0	1.88212	5
487	ENSRNOT00000089808	0	0	0	0.819275	5
488	ENSRNOT00000089810	17.7133	20.77	11.4105	29.8954	5
489	ENSRNOT00000089862	0	0	0	0.352562	5
490	ENSRNOT00000089868	5.60019	0	0.464617	0	3
491	ENSRNOT00000089908	6.34248	1.51696	2.93314	0.490299	3
492	ENSRNOT00000089910	0.486063	0	0	0	3
493	ENSRNOT00000089916	1.49517	1.71707	1.28894	2.25819	5
494	ENSRNOT00000089923	0	0.0389827	0	0.200615	5
495	ENSRNOT00000089945	0.0166847	0	0.000109667	0	3
496	ENSRNOT00000089947	12.4388	3.13421	3.97726	5.33392	3
497	ENSRNOT00000089977	0	2.14343	0.420308	31.1595	5
498	ENSRNOT00000089993	83.6981	56.9524	113.101	133.058	9
499	ENSRNOT00000090014	1e-05	6.66667e-07	0	0	3
500	ENSRNOT00000090050	78.3426	73.1877	83.1875	84.7466	9
501	ENSRNOT00000090072	4.63714	0.640352	13.6595	8.67445	9
502	ENSRNOT00000090105	6.82	0.00892667	2.971	0.95035	3
503	ENSRNOT00000090134	0	0	9.34565	5.4707	9
504	ENSRNOT00000090140	0.870763	0	0	0	3
505	ENSRNOT00000090154	5.08875	1.75436	1.73872	0	3
506	ENSRNOT00000090177	7.31878	1.27389	0	0	3
507	ENSRNOT00000090184	1.73747	0	0.926981	0	3
508	ENSRNOT00000090214	47.3356	30.0185	39.0197	72.4915	5
509	ENSRNOT00000090326	2.28511	0	0.47017	0	3
510	ENSRNOT00000090335	0	0	0	0.201335	5
511	ENSRNOT00000090340	1.46092	0	0	0.34428	3
512	ENSRNOT00000090408	0.660202	0	0	0	3
513	ENSRNOT00000090411	4.09035	3.24185	7.54008	12.9259	5
514	ENSRNOT00000090454	3.23466	1.6849	1.62652	1.96803	3
515	ENSRNOT00000090466	34.1603	30.0469	31.9801	25.5176	3
516	ENSRNOT00000090564	39.2418	27.7796	26.3111	26.9628	3
517	ENSRNOT00000090606	0.758624	3.33333e-07	0	5.39571	5
518	ENSRNOT00000090633	5.91599	0	0.000340333	0	3
519	ENSRNOT00000090639	0.167525	0	0.989444	0.659044	9
520	ENSRNOT00000090651	62.6108	47.0752	59.3727	86.1075	5
521	ENSRNOT00000090685	1.56879	0.846676	0	0	3
522	ENSRNOT00000090701	2.61915	2.56992	0.65241	1.93835	3
523	ENSRNOT00000090709	0.435785	6.69597	1.32764	12.211	5
524	ENSRNOT00000090710	11.458	11.4829	16.1019	19.3249	9
525	ENSRNOT00000090752	1.87377	0	0	0	3
526	ENSRNOT00000090768	0	0	0.000751667	2.76869	5
527	ENSRNOT00000090776	0.858542	0	7.33333e-06	0.0148677	3
528	ENSRNOT00000090824	0.00463	0	0	0	3
529	ENSRNOT00000090851	0.604809	0.63961	0	1.78508	5
530	ENSRNOT00000090859	1.1019	0.586603	0	3.25157	5
531	ENSRNOT00000090860	9.43827	7.71549	19.0431	13.8077	9
532	ENSRNOT00000090917	0	0	0	0.791492	5
533	ENSRNOT00000090926	0	0	0.582121	0.583264	9
534	ENSRNOT00000090929	1.009	3.0499	2.01502	4.51816	5
535	ENSRNOT00000090947	0	0	0	0.385396	5
536	ENSRNOT00000090950	8.40758	0.375766	4.11907	1.43039	3
537	ENSRNOT00000090972	1.57309	0.01187	0.225564	0	3
538	ENSRNOT00000091021	0	0	0.217748	0.986627	5
539	ENSRNOT00000091032	0.890413	1.44376	0.909093	4.12773	5
540	ENSRNOT00000091080	0.000205333	0	1.33333e-06	0	3
541	ENSRNOT00000091112	0	0.399813	0.810614	3.07791	5
542	ENSRNOT00000091124	26.0493	30.9279	20.1954	39.0268	5
543	ENSRNOT00000091127	2.89345	1.01001	1.00179	0.963053	3
544	ENSRNOT00000091161	0.184431	0	0.163683	0.701829	5
545	ENSRNOT00000091217	4.32827	2.27237	1.34324	1.32407	3
546	ENSRNOT00000091238	1.3404	2.22196	2.23962	5.63031	5
547	ENSRNOT00000091294	1.26816	0	0	1.1e-05	3
548	ENSRNOT00000091342	0	9.63333e-05	0	0.21306	5
549	ENSRNOT00000091347	12.6311	3.39729	4.45394	4.43555	3
550	ENSRNOT00000091354	0	0	0.377666	0.371431	9
551	ENSRNOT00000091393	0.942528	2.48468	11.152	9.01536	9
552	ENSRNOT00000091412	0	0	0	0.900191	5
553	ENSRNOT00000091453	0	0	0	0.769695	5
554	ENSRNOT00000091454	0	0	0	3.22397	5
555	ENSRNOT00000091469	0.435177	0	0.896715	2.22824	5
556	ENSRNOT00000091502	1.33373	0	0	0	3
557	ENSRNOT00000091539	0	0	0	0.490404	5
558	ENSRNOT00000091587	0	0.551657	1.07417	1.05694	9
559	ENSRNOT00000091594	3.06185	0	0.681777	0.33762	3
560	ENSRNOT00000091643	0.74345	0.684041	1.4646	2.94853	5
561	ENSRNOT00000091707	1.80303	0	1.81861	4.4743	5
562	ENSRNOT00000091727	11.5298	14.4613	20.3402	20.9986	9
563	ENSRNOT00000091745	13.2213	15.9081	10.9782	17.0132	5
564	ENSRNOT00000091764	4.27871	5.06873	3.33206	9.27584	5
565	ENSRNOT00000091786	0	0.332074	0.648006	2.98393	5
566	ENSRNOT00000091841	0.901754	0.346833	1.41315	2.10224	9
567	ENSRNOT00000091878	0	0	0	2.42658	5
568	ENSRNOT00000092035	1.13987	5.28172	1.16446	7.3578	5
569	ENSRNOT00000092074	23.122	1.21517	4.41557	8.51367	3
570	ENSRNOT00000092139	0	0	0.453913	0.450726	9
571	ENSRNOT00000092217	0	0	0	0.700189	5
572	ENSRNOT00000092259	2.86406	3.70679	5.93494	9.39442	5
573	ENSRNOT00000092300	31.432	30.0237	29.0865	28.7473	3
574	ENSRNOT00000092345	11.058	10.2979	13.485	16.217	9
575	ENSRNOT00000092378	27.4741	6.94075	13.5456	10.7501	3
576	ENSRNOT00000092438	6.29746	3.31723	9.33508	10.1677	9
577	ENSRNOT00000092460	0	0	0	1.29921	5
578	ENSRNOT00000092488	16.9479	0.4325	0	0	3
579	ENSRNOT00000092494	55.3352	53.7783	47.533	62.7066	5
580	ENSRNOT00000092503	0	0	0	6.66667e-07	5
581	ENSRNOT00000092522	0	0.555316	0.550688	1.90274	5
582	ENSRNOT00000092538	0.509826	0.518262	0.515061	2.07039	5
583	ENSRNOT00000092607	10.3232	6.66687	4.17284	5.1564	3
584	ENSRNOT00000092648	24.3647	23.8156	14.9425	32.7192	5
585	ENSRNOT00000092686	12.7073	7.87149	10.509	19.2761	5
586	ENSRNOT00000092793	0	0	0	0.980873	5
587	ENSRNOT00000092799	0	0.0469433	0	5.28849	5
588	ENSRNOT00000092816	0.172323	0	0	0.00145433	3
589	ENSRNOT00000092883	5.33169	4.83937	1.22341	3.24965	3
590	ENSRNOT00000092920	0	0	0	6.23333e-05	5
591	ENSRNOT00000092959	0	3.33333e-07	0	2.99064	5
592	ENSRNOT00000092960	0	0	0	2.66667e-06	5
593	ENSRNOT00000092991	0.356621	0	0	0.00332133	3
594	ENSRNOT00000093004	1.39509	0	0.927321	0	3
595	ENSRNOT00000093018	0.190485	0	0	4.35873	5
596	ENSRNOT00000093084	0.000374333	0	0	0	3
597	ENSRNOT00000093160	0.00581933	1.15927	5.68542	6.42005	9
598	ENSRNOT00000093192	0	0	0	0.488958	5
599	ENSRNOT00000093202	0	0	0.167819	0.339295	9
600	ENSRNOT00000093333	21.0356	10.3216	11.631	10.9605	3
601	ENSRNOT00000093387	0	0	0	0.113818	5
602	ENSRNOT00000093396	0.583244	0.166887	0.163151	0.163285	3
603	ENSRNOT00000093440	1.24411	0.788417	0.155716	0.428745	3
604	ENSRNOT00000093448	0	0	0.604307	0.607259	9
605	ENSRNOT00000093470	438.065	418.741	560.805	525.607	9
606	ENSRNOT00000093585	2.17009	2.8799	0.380321	4.45658	5
607	ENSRNOT00000093609	0	0	0	0.505952	5
608	ENSRNOT00000093744	16.5837	13.8317	19.6867	24.9136	9
609	NR_002316.2	0	0.402408	0	2.37318	5
610	NR_027324.1	1.9383	1.4185	10.2647	18.269	9
611	NR_027367.1	1.9548	28.014	43.5517	30.5193	9
612	NR_029398.1	0	0	1.47949	0.744744	9
613	NR_036653.1	659.506	465.569	266.831	441.928	3
614	NR_037614.1	218.715	200.591	252.52	255.326	9
615	NR_037704.1	11.0306	11.4266	8.39176	11.5567	5
616	NR_045202.1	199.618	223.686	247.038	285.364	9
617	NR_102351.1	0.432001	0.003699	0.000237333	2.26584	5
618	NR_102352.1	15.942	79.5569	219.463	418.013	9
619	NR_102358.1	0	0.507344	0.962433	1.44341	9
620	NR_102359.1	20.0498	19.0781	22.9194	24.8935	9
621	NR_102362.1	0	0.211227	0.619851	0.814589	9
622	NR_102365.1	0	0.206017	0.617474	0.817922	9
623	NR_110638.1	3.33333e-07	0	0	0	3
624	NR_110639.1	0.00550467	9.37003	0	9.89237	5
625	NR_110640.1	6.66667e-07	0	0	0	3
626	NR_110679.1	8.56568	5.87783	5.67693	15.9295	5
627	NR_110700.1	0	1e-06	0	0.0223483	5
628	NR_110714.1	0	0.405158	0.387503	0.748481	5
629	NR_126573.1	142.986	102.086	75.6017	85.1125	3
630	NR_126578.1	102.116	32.1854	78.3099	182.144	5
631	NR_126581.1	322.832	304.746	359.583	347.097	9
632	NR_130141.1	10799.6	10217	8031.2	8767.44	3
633	NR_130708.1	37.529	43.2459	47.6327	66.7268	5
634	NR_131067.1	19.2254	31.941	33.0368	36.2388	9
635	NR_131081.1	0	0	0	0.719389	5
636	NR_131088.1	1.95683	0.518704	0.002874	0.476293	3
637	NR_131094.1	408.693	404.524	440.314	509.944	5
638	NR_131101.1	6.26057	4.70068	6.14361	3.7261	3
639	NR_131104.1	0	3.84956	3.32894	23.6509	5
640	NR_131105.1	0.449111	0	0	0.893787	5
641	NR_131117.1	0	1.55259	3.1063	4.59856	9
642	NR_132624.1	0.390152	0.411205	0.377992	0.74546	5
643	NR_132629.1	4.04809	1.7226	3.79772	7.07519	5
644	NR_132632.1	45.664	51.8975	53.1146	58.0516	9
645	NR_132635.1	6.39467	22.0851	23.6406	18608.6	5
646	NR_133666.1	0	0.270043	0.762502	2.33883	5
647	TCONS_00000040	116.081	107.641	134.38	156.441	9
648	TCONS_00000055	26.2614	25.9836	29.0944	46.601	5
649	TCONS_00000056	0.005383	0.000355667	2.57067	4.90704	9
650	TCONS_00000059	5.31401	2.46782	13.9855	21.9445	9
651	TCONS_00000060	84.933	73.9148	115.87	99.9253	9
652	TCONS_00000066	57.9475	42.2204	75.4043	78.3183	9
653	TCONS_00000077	80.8643	88.4533	80.8181	127.886	5
654	TCONS_00000215	26.9441	25.9006	35.3195	32.7367	9
655	TCONS_00000305	4.24964	2.17309	3.19121	2.06002	3
656	TCONS_00000421	48.7877	81.0441	94.1328	98.3268	9
657	TCONS_00000463	580.161	595.524	621.93	605.932	9
658	TCONS_00000788	0.182275	0.000430333	0.00143167	10.6141	5
659	TCONS_00000900	12.0455	49.4398	38.1732	62.0535	5
660	TCONS_00001205	49.6768	15.1423	19.7506	24.8449	3
661	TCONS_00001206	2.09768	1.16747	3.84784	8.70198	5
662	TCONS_00001299	33.5819	56.7199	46.378	66.6333	5
663	TCONS_00001329	1094.02	1142.56	1272.71	1233.87	9
664	TCONS_00001378	61.1432	70.1256	74.2801	76.2291	9
665	TCONS_00001384	427.442	376.992	487.151	527.621	9
666	TCONS_00001390	61.3185	55.8319	60.8376	113.601	5
667	TCONS_00001454	37.1097	23.6811	24.9608	24.0155	3
668	TCONS_00001506	216.612	194.608	154.094	316.878	5
669	TCONS_00001515	997.982	265.75	557.983	263.997	3
670	TCONS_00001518	71.2205	49.6095	47.0026	32.9084	3
671	TCONS_00001521	170.675	117.9	100.722	215.183	5
672	TCONS_00001523	170.675	117.9	100.717	215.183	5
673	TCONS_00001691	0	3.33333e-07	3.33333e-07	0.002202	5
674	TCONS_00001794	184.996	134.732	78.9488	25.5996	3
675	TCONS_00001797	120.526	40.7693	37.6032	51.7689	3
676	TCONS_00001800	148.244	113.356	54.3775	20.4224	3
677	TCONS_00001805	76.9316	60.1214	44.9512	36.7209	3
678	TCONS_00001878	230.384	259.675	336.849	328.582	9
679	TCONS_00001973	508.046	217.629	253.145	225.081	3
680	TCONS_00002001	115.386	90.2181	103.887	179.169	5
681	TCONS_00002266	59.0738	68.3142	58.4629	79.4157	5
682	TCONS_00002688	148.607	144.201	143.273	177.204	5
683	TCONS_00002768	50.203	50.3001	92.1119	75.452	9
684	TCONS_00002775	69.7773	52.4818	58.7672	47.0501	3
685	TCONS_00002969	614.345	639.273	706.026	913.834	5
686	TCONS_00003015	164.513	163.136	162.362	171.868	5
687	TCONS_00003128	41.7219	26.922	47.8881	71.3553	5
688	TCONS_00003205	135.169	122.973	183.949	161.684	9
689	TCONS_00003285	65.7516	46.7241	52.8062	51.7879	3
690	TCONS_00003290	171.534	132.059	155.277	131.043	3
691	TCONS_00003360	8690.16	9.25045	16392	18709.9	9
692	TCONS_00003362	173.177	41.8975	277.288	448.385	9
693	TCONS_00003365	5911.57	2341.31	13881.6	9945.32	9
694	TCONS_00003367	26836.3	5477.19	41273.4	63674.5	9
695	TCONS_00003368	106.259	3.20012	275.527	266.107	9
696	TCONS_00003369	64.5718	44.7184	155.326	182.104	9
697	TCONS_00003370	9343.62	10.5554	18605.8	25234.5	9
698	TCONS_00003371	2793.46	1.46289	6799.78	9355.09	9
699	TCONS_00003374	1271.76	45.1253	2077.56	2929.21	9
700	TCONS_00003379	10390.2	103.163	19986.4	30542.7	9
701	TCONS_00003380	30.2398	24.1348	138.629	140.928	9
702	TCONS_00003662	108.675	32.4206	26.2014	33.0546	3
703	TCONS_00003663	668.762	188.372	187.605	245.387	3
704	TCONS_00003664	108.835	26.1961	26.4181	28.9762	3
705	TCONS_00003666	147.351	52.0093	30.6276	59.5168	3
706	TCONS_00003802	22.7853	6.30532	36.0411	45.5636	9
707	TCONS_00003964	147.549	106.86	106.267	114.96	3
708	TCONS_00004007	0.000249667	0	0	0	3
709	TCONS_00004020	58.4019	58.0644	63.9808	65.2502	9
710	TCONS_00004151	169.475	170.499	134.807	207.44	5
711	TCONS_00004223	298.829	208.193	175.855	183.966	3
712	TCONS_00004224	34.5447	46.9595	66.0108	93.8597	9
713	TCONS_00004241	205.12	166.005	190.437	142.036	3
714	TCONS_00004324	235.893	76.6669	125.322	86.9909	3
715	TCONS_00004556	109.557	58.1188	87.5836	36.5874	3
716	TCONS_00004557	8.57961	0	3.16954	0.244945	3
717	TCONS_00004837	18.0434	15.0864	42.6032	31.5262	9
718	TCONS_00004847	30.1447	29.083	29.5899	32.5633	5
719	TCONS_00004890	65.1285	83.9046	77.016	110.106	5
720	TCONS_00004954	312.439	136.047	202.855	501.53	5
721	TCONS_00005170	77.1893	77.4491	18.6276	187.799	5
722	TCONS_00005271	66.1389	29.1735	24.1642	12.2277	3
723	TCONS_00005400	165.925	181.483	163.957	196.266	5
724	TCONS_00005489	16.2538	13.8502	10.6865	11.5544	3
725	TCONS_00005509	45.6408	40.1156	12.2694	27.579	3
726	TCONS_00005510	243.391	234.596	243.068	286.426	5
727	TCONS_00005676	68.1839	57.5303	60.5896	92.2635	5
728	TCONS_00005802	96.3773	93.4404	76.319	74.896	3
729	TCONS_00006065	330.144	388.332	435.343	494.794	9
730	TCONS_00006489	59.0668	8.96975	168.516	130.137	9
731	TCONS_00006533	119.234	125.989	128.923	182.921	5
732	TCONS_00006534	50.6488	114.09	115.486	207.124	5
733	TCONS_00006535	42.9508	73.5799	86.6169	123.682	5
734	TCONS_00006537	595.449	883.877	919.652	1354.39	5
735	TCONS_00006542	45.4964	70.2936	77.9656	87.2439	9
736	TCONS_00006567	107.037	114.226	134.739	139.297	9
737	TCONS_00006577	101.711	62.3784	78.1642	62.9838	3
738	TCONS_00006730	86.2527	73.4202	75.18	108.307	5
739	TCONS_00006785	20.5056	7.01957	2.35668	5.85689	3
740	TCONS_00006786	0.006793	1.75061	6.42576	15.0319	5
741	TCONS_00006860	49.544	56.1581	57.2135	68.4374	5
742	TCONS_00006898	208.018	212.865	209.476	245.29	5
743	TCONS_00006911	45.0419	45.62	36.5271	50.5369	5
744	TCONS_00007050	431.586	358.371	343.904	366.088	3
745	TCONS_00007131	67.3877	38.6212	40.6842	40.2177	3
746	TCONS_00007194	115.744	113.647	100.467	103.316	3
747	TCONS_00007248	0	13.0201	14.5903	33.2354	5
748	TCONS_00007267	42.5425	32.4235	37.5591	32.6735	3
749	TCONS_00007436	142.106	110.904	126.07	116.265	3
750	TCONS_00007482	56.4855	56.2462	63.383	78.6706	5
751	TCONS_00007544	76.68	64.3207	67.5851	62.3717	3
752	TCONS_00007552	31.8554	24.0126	33.579	49.0096	5
753	TCONS_00007651	203.233	189.317	230.259	245.09	9
754	TCONS_00007739	120.344	113.043	144.302	132.449	9
755	TCONS_00007961	4.66667e-06	5.08956	1.98771	6.73732	5
756	TCONS_00007972	207.736	191.206	194.151	273.922	5
757	TCONS_00008240	101.113	63.4686	66.8871	163.125	5
758	TCONS_00008274	193.649	156.487	222.104	237.906	9
759	TCONS_00008500	350.675	352.478	462.086	416.798	9
760	TCONS_00008502	449.212	484.687	576.715	603.73	9
761	TCONS_00008504	40.9692	25.1284	47.0262	72.0278	5
762	TCONS_00008591	72.3578	53.5	52.3612	54.19	3
763	TCONS_00008594	275.171	173.006	195.922	207.704	3
764	TCONS_00008638	85.2596	26.9062	22.0347	41.3573	3
765	TCONS_00008648	59.2042	17.7627	15.4418	26.1842	3
766	TCONS_00008875	1.04233	1.03333e-05	0.000252667	0.152725	3
767	TCONS_00008886	200.956	66.9383	85.7472	109.442	3
768	TCONS_00008945	509.423	13.2449	20.489	24.1041	3
769	TCONS_00009052	228.764	104.062	79.0933	119.985	3
770	TCONS_00009330	3.26667e-05	0	1.2e-05	0	3
771	TCONS_00009452	29.9315	33.8781	56.1977	49.6294	9
772	TCONS_00009581	0.0823687	21.5896	2.79824	37.844	5
773	TCONS_00009588	65.9996	5.86732	0.0182327	0.273173	3
774	TCONS_00009590	76.9941	51.6718	54.0795	33.7065	3
775	TCONS_00009591	15.3849	13.5667	11.789	20.1381	5
776	TCONS_00009599	0.33014	0.0105327	2.16667e-05	7.76955	5
777	TCONS_00009623	374.94	232.289	233.333	226.948	3
778	TCONS_00009657	277.442	140.53	136.167	173.715	3
779	TCONS_00009662	8.65085	7.39504	13.1223	27.7986	5
780	TCONS_00009737	365.588	341.958	427.881	394.12	9
781	TCONS_00009921	124.549	95.6478	101.297	105.25	3
782	TCONS_00009969	35.0478	36.8443	76.0767	79.1464	9
783	TCONS_00009992	527.21	345.222	266.615	328.414	3
784	TCONS_00010173	0.000637333	0	2.36667e-05	31.1457	5
785	TCONS_00010262	90.9365	69.5595	99.6293	127.071	5
786	TCONS_00010444	44.3336	41.9563	47.6002	51.6571	9
787	TCONS_00010551	123.622	128.572	144.994	161.886	9
788	TCONS_00010579	113.878	51.8831	74.5607	59.1536	3
789	TCONS_00010638	208.491	229.709	255.788	309.222	5
790	TCONS_00010645	177.394	182.853	210.423	194.483	9
791	TCONS_00010687	79.2463	32.1286	163.451	193.228	9
792	TCONS_00010688	136.918	65.5506	319.201	411.428	9
793	TCONS_00010690	49.3546	23.0376	148.953	174.32	9
794	TCONS_00010692	243.482	112.178	611.863	653.229	9
795	TCONS_00010696	120.614	67.5911	321.173	313.169	9
796	TCONS_00010698	95.3572	41.4825	242.292	270.349	9
797	TCONS_00010702	227.199	168.087	570.448	589.627	9
798	TCONS_00010703	1905.44	839.072	3314.75	3633.42	9
799	TCONS_00010705	217.884	96.4907	463.016	512.839	9
800	TCONS_00010706	208.563	114.185	351.024	441.247	9
801	TCONS_00010708	709.838	344.214	1002.65	1167.34	9
802	TCONS_00010713	56.5241	36.7142	81.8056	84.9893	9
803	TCONS_00010911	41.7104	60.2733	28.3211	195.594	5
804	TCONS_00010912	143.063	225.644	173.869	562.986	5
805	TCONS_00010913	63.5048	99.6129	86.8328	308.379	5
806	TCONS_00010916	45.0188	45.3131	38.2862	180.773	5
807	TCONS_00011131	35.7313	23.8484	85.2178	73.3221	9
808	TCONS_00011217	0	0	0	0.000891333	5
809	TCONS_00011221	0.014637	0.0110137	2.4e-05	0.00644833	3
810	TCONS_00011257	113.904	109.948	106.975	122.355	5
811	TCONS_00011323	3100.21	1857.36	2143.53	2285.01	3
812	TCONS_00011324	5.71198	2.78628	3.85991	1.88985	3
813	TCONS_00011326	19.0759	17.3751	3.76462	0.042884	3
814	TCONS_00011336	213.717	137.976	163.361	148.881	3
815	TCONS_00011344	732.879	550.64	628.652	577.394	3
816	TCONS_00011358	73.5041	2.22398	20.2318	1.26678	3
817	TCONS_00011404	3237.53	1271.13	1719.2	1892.46	3
818	TCONS_00011411	0.573391	0.0132173	1.78992	58.4759	5
819	TCONS_00011421	1662.41	1363.84	1390.94	1285.48	3
820	TCONS_00011489	1264.79	1244.95	1714.46	1492.34	9
821	TCONS_00011573	4.93626	7.46088	7.42931	34.309	5
822	TCONS_00011575	103.646	65.9412	82.2865	167.854	5
823	TCONS_00011581	3100.52	3460.7	2007.72	3969.21	5
824	TCONS_00011582	113.552	99.4661	79.334	46.0507	3
825	TCONS_00011627	3.33333e-07	0.647719	1.81289	8.37651	5
826	TCONS_00011628	10661.4	10071	11789.1	11408.6	9
827	TCONS_00011632	3.88772	0.39891	0.057001	10.6383	5
828	TCONS_00011633	0.037548	2.172	2.53718	8.58329	5
829	TCONS_00011635	5.59083	4.33333e-06	1.66667e-06	0.0146933	3
830	TCONS_00011638	769.978	716.695	567.107	565.352	3
831	TCONS_00011653	40.3917	24.2191	24.5484	27.203	3
832	TCONS_00011747	471.546	371.52	414.416	593.804	5
833	TCONS_00011757	0.443373	0.194056	43.9219	42.716	9
834	TCONS_00011768	0.000208333	1e-06	0	0.0767023	5
835	TCONS_00011769	0.000205667	1e-06	0	0.783483	5
836	TCONS_00011770	0.000203667	1e-06	0	0.782375	5
837	TCONS_00011776	260.853	331.095	297.578	493.184	5
838	TCONS_00011829	12.5579	6.93493	1.64868	0	3
839	TCONS_00011838	161.076	154.458	129.551	117.448	3
840	TCONS_00011839	20.461	22.5356	45.3059	38.7747	9
841	TCONS_00011889	126.413	168.103	186.433	201.506	9
842	TCONS_00011946	1.0959	12.5889	25.9024	36.974	9
843	TCONS_00012065	1632.36	2143.35	2479.59	2421.08	9
844	TCONS_00012069	1157.04	1004.68	1447.5	1331.84	9
845	TCONS_00012183	17.5475	13.4554	17.0845	34.5375	5
846	TCONS_00012207	13.1443	18.7089	18.3489	26.5258	5
847	TCONS_00012335	25.939	42.7859	50.2362	45.2161	9
848	TCONS_00012564	26.9084	43.8973	49.4231	84.6616	5
849	TCONS_00012796	124.844	120.147	164.508	179.898	9
850	TCONS_00012848	293.691	436.18	376.902	527.065	5
851	TCONS_00012919	18.8266	0.010951	6.65227	2.55027	3
852	TCONS_00012920	13.294	0.0108417	2.13348	2.56816	3
853	TCONS_00013147	117.328	0.82489	0	34.6176	3
854	TCONS_00013151	42.9969	51.5563	66.4119	59.3085	9
855	TCONS_00013173	26.8849	8.1348	6.75555	42.9918	5
856	TCONS_00013316	241.841	231.922	231.977	283.657	5
857	TCONS_00013389	642.616	418.911	249.877	368.468	3
858	TCONS_00013392	734.031	638.086	739.509	937.079	5
859	TCONS_00013395	83.419	78.6011	128.899	138.524	9
860	TCONS_00013399	63.4775	30.9153	22.648	31.022	3
861	TCONS_00013614	41.2866	33.5473	31.6836	34.9014	3
862	TCONS_00013644	561.668	553.656	551.166	506.571	3
863	TCONS_00013859	71.7509	87.223	110.285	97.3107	9
864	TCONS_00013964	33.4095	12.4231	23.5622	9.69615	3
865	TCONS_00013965	14.0696	7.2258	11.2243	22.7215	5
866	TCONS_00013982	1.66667e-06	3.36713	8.4397	16.5906	9
867	TCONS_00014019	17.1813	24.2159	26.9909	29.1293	9
868	TCONS_00014061	57.3723	70.8243	75.4824	93.578	5
869	TCONS_00014109	37.1235	29.5412	49.2718	49.0159	9
870	TCONS_00014162	38.1676	25.5781	36.0676	18.7738	3
871	TCONS_00014300	30.8802	36.1428	27.0838	40.6606	5
872	TCONS_00014311	381.274	311.441	271.984	436.799	5
873	TCONS_00014730	178.489	212.184	330.502	265.473	9
874	TCONS_00014890	96.1501	94.9453	109.056	121.404	9
875	TCONS_00014898	86.8296	43.2937	46.4483	56.7167	3
876	TCONS_00014949	12.138	7.04563	2.39498	0.0839213	3
877	TCONS_00014950	6.7835	6.52521	2.65248	0.0702353	3
878	TCONS_00014951	15.1545	6.49838	2.52001	0.0938497	3
879	TCONS_00014958	22.856	16.4369	14.1863	9.18802	3
880	TCONS_00014996	39.34	256.76	293.257	518.561	5
881	TCONS_00015014	42.9943	41.0934	71.2528	74.5696	9
882	TCONS_00015110	0	0	0	3.51059	5
883	TCONS_00015111	83.7213	72.5003	24.1389	7.61725	3
884	TCONS_00015116	73.474	54.0819	62.4263	93.2703	5
885	TCONS_00015206	37.1282	33.1	32.2182	43.5485	5
886	TCONS_00015237	138.49	106.105	201.1	251.809	9
887	TCONS_00015395	476.159	96.2217	198.55	212.237	3
888	TCONS_00015437	1662.66	1632.49	1912.21	1842.87	9
889	TCONS_00015438	22.034	0.493839	2.26151	1.98046	3
890	TCONS_00015439	312.14	315.443	364.247	364.165	9
891	TCONS_00015618	103.844	80.851	94.1416	72.1148	3
892	TCONS_00015721	2.663	0.00918167	3.0752	14.0222	5
893	TCONS_00015824	503.624	423.871	440.271	609.52	5
894	TCONS_00015825	310.38	271.644	295.527	459.447	5
895	TCONS_00015828	1599.09	1468.08	1420.01	2079.23	5
896	TCONS_00015843	4635.3	3523.84	4409	6230.62	5
897	TCONS_00015893	82.1066	67.2259	98.8119	105.097	9
898	TCONS_00015917	724.9	546.401	725.744	974.788	5
899	TCONS_00015945	45.5165	40.4714	14.5108	13.9767	3
900	TCONS_00015982	167.886	116.969	139.021	122.412	3
901	TCONS_00016037	73.3696	74.9891	82.5687	95.3615	5
902	TCONS_00016066	81.1462	87.865	116.872	130.68	9
903	TCONS_00016071	85.0605	79.2143	108.893	113.56	9
904	TCONS_00016209	155.426	171.935	185.984	212.659	9
905	TCONS_00016291	341.198	364.815	425.886	459.332	9
906	TCONS_00016388	14.4171	1.84725	0.00135233	0.00195267	3
907	TCONS_00016413	16.3336	8.37941	10.8992	24.8443	5
908	TCONS_00016446	270.469	241.61	330.831	308.901	9
909	TCONS_00016472	56.0866	60.8437	121.467	109.252	9
910	TCONS_00016510	192.458	170.705	160.673	236.301	5
911	TCONS_00016521	106.219	92.2432	126.835	149.877	9
912	TCONS_00016551	0	0	5e-05	16.0219	5
913	TCONS_00016607	503.891	413.164	731.425	646.693	9
914	TCONS_00016609	423.724	208.761	64.3824	62.9761	3
915	TCONS_00016611	1671.57	514.604	507.678	74.3447	3
916	TCONS_00016613	211.897	173.212	235.701	333.339	5
917	TCONS_00016615	4.5181	43.3679	80.1611	89.8434	9
918	TCONS_00016617	0.592708	2.31483	0.131252	5.94728	5
919	TCONS_00016618	44057.7	39655.5	11885.8	3750.39	3
920	TCONS_00016621	56.6916	89.1971	117.879	141.116	9
921	TCONS_00016628	4.03023	18.0688	0.548098	23.264	5
922	TCONS_00016629	13.0936	15.4667	25.8927	23.5726	9
923	TCONS_00016634	515.39	723.87	923.657	880.175	9
924	TCONS_00016636	0.895554	5.10284	12.6415	18.7724	9
925	TCONS_00016640	0	0.691459	0	1.31384	5
926	TCONS_00016729	285.334	35.3279	83.6444	98.6733	3
927	TCONS_00016771	1.15955	0.949919	1.37289	2.51598	5
928	TCONS_00016809	67.7396	57.3604	64.6737	56.2316	3
929	TCONS_00017089	13.0893	3.26191	30.133	25.8392	9
930	TCONS_00017132	449.891	500.369	639.1	590.85	9
931	TCONS_00017137	24.004	28.9187	30.0066	56.8587	5
932	TCONS_00017188	186.59	189.469	223.331	223.7	9
933	TCONS_00017235	140.84	45.8961	71.1497	74.0389	3
934	TCONS_00017337	101.91	38.6326	41.1229	41.0908	3
935	TCONS_00017340	110.185	19.4243	37.38	45.3393	3
936	TCONS_00017341	46.7368	39.6799	41.9239	58.0906	5
937	TCONS_00017345	11.2953	0.03153	32.7635	71.6199	5
938	TCONS_00017375	22.2001	9.33686	26.5434	51.5161	5
939	TCONS_00017402	579.757	506.172	620.885	682.548	9
940	TCONS_00017491	160.594	141.896	231.462	252.823	9
941	TCONS_00017496	44.0018	43.4367	68.3845	78.1798	9
942	TCONS_00017499	63.9135	75.8904	82.9841	99.3669	9
943	TCONS_00017622	0.000336667	0	0	0	3
944	TCONS_00017730	118.563	102.571	157.455	163.258	9
945	TCONS_00017829	25.753	36.6232	24.9203	59.1485	5
946	TCONS_00017830	16.6215	17.426	25.072	31.2808	9
947	TCONS_00017831	28.7899	25.555	19.8798	12.129	3
948	TCONS_00017832	15.4803	17.4242	24.9642	31.2788	9
949	TCONS_00017870	74.5117	75.9973	84.4287	86.0994	9
950	TCONS_00017911	39.6812	12.9037	23.4005	79.8168	5
951	TCONS_00017929	49.8494	48.422	45.3565	45.8483	3
952	TCONS_00017940	48.6646	32.3793	33.5984	79.3276	5
953	TCONS_00018029	62.2352	52.1553	70.5656	73.9911	9
954	TCONS_00018114	35.7401	20.1287	27.0349	19.5324	3
955	TCONS_00018115	84.9678	94.4438	103.447	115.135	9
956	TCONS_00018121	89.9285	80.8992	84.3961	115.367	5
957	TCONS_00018176	76.8963	77.5922	127.545	147.592	9
958	TCONS_00018208	42.9522	11.7218	18.3373	10.9232	3
959	TCONS_00018247	61.9028	59.4488	71.0011	84.4816	5
960	TCONS_00018337	320.109	96.5377	136.609	159.873	3
961	TCONS_00018411	128.872	109.554	145.236	217.537	5
962	TCONS_00018424	186.249	201.095	215.074	225.837	9
963	TCONS_00018445	10.4802	0	0.00333967	0.00228133	3
964	TCONS_00018494	26.6656	2.35544	13.8594	0.852271	3
965	TCONS_00018508	91.5639	98.9597	135.84	118.816	9
966	TCONS_00018535	78.8732	177.509	225.504	269.183	9
967	TCONS_00018536	86.6121	213.781	313.788	327.42	9
968	TCONS_00018543	20.6706	61.2885	67.1488	74.5722	9
969	TCONS_00018551	120.348	120.684	137.502	129.351	9
970	TCONS_00018835	99.925	20.7516	20.7959	24.5411	3
971	TCONS_00018867	1396.19	852.519	1064.87	854.057	3
972	TCONS_00018868	152.45	210.669	237.586	436.287	5
973	TCONS_00018899	256.249	118.546	159.043	119.331	3
974	TCONS_00018983	80.341	139.72	205.607	155.859	9
975	TCONS_00019074	6.75668	0.00490867	6e-06	1e-06	3
976	TCONS_00019095	64.2113	53.7074	69.6539	83.2154	5
977	TCONS_00019166	190.746	113.403	173.135	64.4776	3
978	TCONS_00019326	136.57	115.077	107.902	114.449	3
979	TCONS_00019433	825.663	3282.51	2235.22	5126.61	5
980	TCONS_00019442	55.0987	42.4383	44.4252	79.8672	5
981	TCONS_00019446	128.597	93.3234	170.376	212.835	9
982	TCONS_00019959	280.598	232.681	238.472	236.032	3
983	TCONS_00019965	146.428	40.3847	70.724	75.3243	3
984	TCONS_00020039	154.421	125.977	183.624	202.825	9
985	TCONS_00020136	406.981	375.552	517.501	566.365	9
986	TCONS_00020141	105	101.801	145.544	144.298	9
987	TCONS_00020144	952.853	724.779	1144.67	1236.55	9
988	TCONS_00020291	574.341	418.507	460.148	456.357	3
989	TCONS_00020491	60.4412	55.3419	40.6694	43.507	3
990	TCONS_00020510	571.3	514.031	492.118	414.915	3
991	TCONS_00020511	268.503	255.783	259.51	224.207	3
992	TCONS_00020512	242.944	219.922	223.253	186.616	3
993	TCONS_00020513	501.409	492.312	454.867	384.533	3
994	TCONS_00020600	5.67281	2.30169	1.12352	9.95222	5
995	TCONS_00020706	90.0625	117.63	131.413	150.955	9
996	TCONS_00020814	13.6474	12.1497	8.54982	15.9685	5
997	TCONS_00020817	12.4376	15.0167	13.0516	20.0365	5
998	TCONS_00020830	57.2059	65.7779	64.5816	81.7654	5
999	TCONS_00020892	80.9009	67.8964	101.527	120.142	9
1000	TCONS_00020957	93.5801	93.024	92.2859	123.549	5
1001	TCONS_00021090	141.2	144.514	155.75	157.59	9
1002	TCONS_00021115	12.8988	0.448414	0.000175667	0.002036	3
1003	TCONS_00021116	3.70844	0.443639	0.000168667	0.001757	3
1004	TCONS_00021117	4.48475	4.6e-05	0.000245	0.00213867	3
1005	TCONS_00021119	0.587144	3.33333e-07	0.585573	2.47998	5
1006	TCONS_00021120	0.653042	0	0.680665	3.12121	5
1007	TCONS_00021160	1186.17	1038.93	1017.34	1366.82	5
1008	TCONS_00021161	78.1867	55.2794	89.8813	145.821	5
1009	TCONS_00021199	0.665075	0	0	0	3
1010	TCONS_00021364	54.4593	66.031	39.1725	142.567	5
1011	TCONS_00021378	182.634	167.725	266.281	242.11	9
1012	TCONS_00021418	17.5431	0	1.33526	0.989306	3
1013	TCONS_00021424	0	0	0	0.470845	5
1014	TCONS_00021427	0.085574	0	0	0	3
1015	TCONS_00021464	24.4098	37.4299	38.5729	45.5579	9
1016	TCONS_00021618	238.483	141.875	154.794	152.286	3
1017	TCONS_00021619	98.0413	48.2375	93.3732	22.9503	3
1018	TCONS_00021621	182.407	94.1654	140.023	66.8716	3
1019	TCONS_00021622	47.807	9.71497	8.32418	13.4806	3
1020	TCONS_00021626	412.482	254.646	338.086	214.301	3
1021	TCONS_00021627	19.2271	1e-06	7.42764	4.42758	3
1022	TCONS_00021690	23.2289	23.3872	23.1149	39.466	5
1023	TCONS_00021737	117.068	75.5383	72.821	156.349	5
1024	TCONS_00021857	75.684	86.6596	96.6267	116.79	5
1025	TCONS_00021900	67.0213	84.6699	76.0212	109.848	5
1026	TCONS_00021916	0.405165	0.000495667	8.33333e-05	6.66667e-06	3
1027	TCONS_00021924	1e-06	0	0	0	3
1028	TCONS_00022111	25.8951	30.3621	21.5991	42.3636	5
1029	TCONS_00022117	588.711	531.814	461.018	471.002	3
1030	TCONS_00022134	170.631	90.7495	86.3064	87.8198	3
1031	TCONS_00022136	355.316	253.308	214.166	201.381	3
1032	TCONS_00022137	14.3759	15.9578	58.8576	70.4074	9
1033	TCONS_00022138	4.55864	7.05047	14.3549	18.2046	9
1034	TCONS_00022183	22.6089	18.5578	15.1353	38.2568	5
1035	TCONS_00022191	39.5628	27.2568	37.4978	22.5878	3
1036	TCONS_00022274	101.474	63.1039	68.8133	72.8444	3
1037	TCONS_00022321	178.75	197.678	166.181	235.587	5
1038	TCONS_00022351	115.224	151.499	250.378	205.906	9
1039	TCONS_00022352	25.4495	31.2166	46.0058	39.991	9
1040	TCONS_00022377	128.335	100.686	200.482	162.179	9
1041	TCONS_00022381	159.233	109.214	235.163	211.858	9
1042	TCONS_00022398	64.6529	61.3905	108.462	126.493	9
1043	TCONS_00022402	89.0579	91.054	117.213	117.525	9
1044	TCONS_00022646	126.134	51.8367	58.0223	55.6656	3
1045	TCONS_00022683	53.384	56.8187	70.5444	70.5347	9
1046	TCONS_00022748	35.4587	36.3438	38.83	37.8835	9
1047	TCONS_00022838	0.261061	0.0409453	1.36049	4.76074	5
1048	TCONS_00022864	101.307	1e-06	0.000255333	0.0575177	3
1049	TCONS_00022872	0.0323747	0.147894	0.164294	1.43248	5
1050	TCONS_00022887	4.78805	11.2779	2.95219	17.0991	5
1051	TCONS_00022897	5.30713	0.0360293	17.8915	44.7898	5
1052	TCONS_00022910	236.256	99.6438	165.075	68.8566	3
1053	TCONS_00022918	1021.03	975.158	1292.92	1413.16	9
1054	TCONS_00022956	124.663	135.644	170.704	162.168	9
1055	TCONS_00023022	112.763	112.174	205.544	165.824	9
1056	TCONS_00023024	301.37	239.053	566.121	468.98	9
1057	TCONS_00023120	116.397	96.0352	146.961	148.678	9
1058	TCONS_00023143	159.365	96.2091	122.65	90.785	3
1059	TCONS_00023144	110.113	88.5716	113.571	188.045	5
1060	TCONS_00023151	444.006	441.753	505.199	545.84	9
1061	TCONS_00023161	67.6192	53.7553	48.8386	45.8481	3
1062	TCONS_00023173	4.70671	1.66667e-06	0.000281	0.000942333	3
1063	TCONS_00023175	83.144	124.12	91.4366	223.329	5
1064	TCONS_00023219	109.332	42.6591	65.879	48.8467	3
1065	TCONS_00023220	32.0827	38.1724	75.252	70.0495	9
1066	TCONS_00023338	66.6656	16.0011	13.2816	29.9398	3
1067	TCONS_00023378	35.4316	39.5547	29.4124	60.8196	5
1068	TCONS_00023379	27.1191	14.7118	21.9668	12.137	3
1069	TCONS_00023380	57.4959	49.3627	68.7135	73.6427	9
1070	TCONS_00023466	348.757	297.461	474.598	429.895	9
1071	TCONS_00023475	25.438	46.8019	43.6227	58.5899	5
1072	TCONS_00023511	1.22567	0.361038	29.8384	19.0175	9
1073	TCONS_00023746	271.693	264.678	161.75	220.826	3
1074	TCONS_00023765	872.817	841.078	958.32	922.095	9
1075	TCONS_00023827	20.6691	3.20835	13.7873	4.64651	3
1076	TCONS_00023838	41.5753	42.431	33.4959	46.128	5
1077	TCONS_00023855	240.647	238.431	277.993	329.747	5
1078	TCONS_00023857	490.75	478.636	530.676	600.018	5
1079	TCONS_00023858	226.258	219.454	235.298	324.539	5
1080	TCONS_00023885	3.73478	0.00390033	0.00417833	3.33333e-07	3
1081	TCONS_00023963	334.199	344.557	326.809	488.429	5
1082	TCONS_00023979	36.6075	54.9701	60.4092	62.2526	9
1083	TCONS_00024045	35.3212	35.9115	23.2157	46.8521	5
1084	TCONS_00024102	0.198953	0.000502667	4.66667e-06	0.0620343	3
1085	TCONS_00024120	147.873	127.161	76.4016	108.506	3
1086	TCONS_00024121	100.895	73.3696	87.0999	175.916	5
1087	TCONS_00024123	42.619	64.8691	36.6824	91.3981	5
1088	TCONS_00024125	45.4137	79.7674	67.6509	92.3345	5
1089	TCONS_00024246	86.3694	90.7918	107.822	112.498	9
1090	TCONS_00024248	46.1811	46.2081	75.5697	60.6341	9
1091	TCONS_00024252	365.811	344.637	366.715	405.937	5
1092	TCONS_00024330	183.798	175.075	215.751	222.891	9
1093	TCONS_00024408	81.8726	86.1077	126.03	107.263	9
1094	TCONS_00024608	1765.71	1422.51	1139.25	1314.06	3
1095	TCONS_00024777	88.0467	114.217	142.591	124.563	9
1096	TCONS_00024792	8.78675	35.1218	31.6828	56.1042	5
1097	TCONS_00024939	579.184	511.401	602.759	725.534	5
1098	TCONS_00024962	22.3774	38.5939	52.4029	98.2839	5
1099	TCONS_00024979	330.448	301.597	444.455	383.035	9
1100	TCONS_00025137	45.0769	51.1911	62.6048	56.3917	9
1101	TCONS_00025215	406.02	292.045	188.928	251.121	3
1102	TCONS_00025221	1084.12	1116.77	1264.6	1208.11	9
1103	TCONS_00025253	3061.36	3561.88	2491.4	3644.9	5
1104	TCONS_00025288	303.096	273.219	379.717	366.752	9
1105	TCONS_00025332	176.283	231.831	225.918	252.773	9
1106	TCONS_00025333	0	0.004233	0.008989	4.00692	5
1107	TCONS_00025386	28.8787	29.644	31.4904	35.5065	5
1108	TCONS_00025389	1256.76	948.074	872.331	903.392	3
1109	TCONS_00025410	23.2123	21.2882	23.7258	38.7085	5
1110	TCONS_00025448	1192.76	1078.55	1083.86	1004.33	3
1111	TCONS_00025451	97.4376	100.719	62.8388	130.332	5
1112	TCONS_00025553	84.0418	48.6394	37.6064	53.4979	3
1113	TCONS_00025560	26.6657	22.2129	18.3869	38.3013	5
1114	TCONS_00025562	101.924	102.974	115.442	148.316	5
1115	TCONS_00025587	22.0586	22.5364	22.7333	37.8764	5
1116	TCONS_00025678	106.932	29.9913	26.5335	32.3839	3
1117	TCONS_00025811	327.011	185.397	165.428	166.807	3
1118	TCONS_00025907	240.891	272.918	265.336	297.369	5
1119	TCONS_00026099	26.6878	25.4701	25.261	35.7377	5
1120	TCONS_00026232	125.224	139.769	137.341	169.746	5
1121	TCONS_00026309	32.7291	37.021	45.9196	41.8416	9
1122	TCONS_00026365	91.3365	53.3535	46.1465	52.1488	3
1123	TCONS_00026503	30.1691	24.1686	41.28	46.7678	9
1124	TCONS_00026586	149.654	52.4702	33.8614	42.6811	3
1125	TCONS_00026623	1363.62	700.237	802.809	837.822	3
1126	TCONS_00026625	79.3402	64.6235	62.9942	61.6668	3
1127	TCONS_00026683	0	17.9352	19.5427	26.5491	9
1128	TCONS_00026999	61.7862	13.9141	25.6644	19.5004	3
1129	TCONS_00027001	13.3758	6.85026	1.58865	2.44622	3
1130	TCONS_00027003	4.99661	10.1911	2.4995	54.3975	5
1131	TCONS_00027027	7.36902	0.213247	15.0672	27.1644	9
1132	TCONS_00027071	15.5655	12.2856	35.3817	31.6272	9
1133	TCONS_00027072	4.68669	40.4577	105.392	89.2727	9
1134	TCONS_00027247	378.449	325.68	297.521	800.692	5
1135	TCONS_00027249	333.336	499.241	335.504	721.876	5
1136	TCONS_00027250	1065.64	920.097	645.103	1861.95	5
1137	TCONS_00027347	9.381	0.025116	10.4802	31.8029	5
1138	TCONS_00027501	103.865	89.888	111.67	125.089	9
1139	TCONS_00027521	190.106	170.329	377.151	325.788	9
1140	TCONS_00027632	169.538	154.013	195.263	216.245	9
1141	TCONS_00027666	132.82	146.373	137.99	150.83	5
1142	TCONS_00027687	182.673	178.834	119.319	146.227	3
1143	TCONS_00027688	1988.56	2271.36	2667.64	3217.88	9
1144	TCONS_00027694	125.012	163.869	235.602	305.907	9
1145	TCONS_00027714	61.1046	34.1892	36.586	42.6239	3
1146	TCONS_00027738	116.762	97.448	114.626	145.974	5
1147	TCONS_00027740	400.413	353.191	444.689	556.819	5
1148	TCONS_00027751	39.8365	5.04687	12.7669	16.8091	3
1149	TCONS_00027824	55.2125	42.6234	44.151	33.8774	3
1150	TCONS_00027859	389.636	395.947	355.441	396.331	5
1151	TCONS_00027897	63.257	338.267	354.98	675.083	5
1152	TCONS_00027907	49.8866	250.419	293.9	610.246	5
1153	TCONS_00027911	111.497	690.318	760.655	1240.5	9
1154	TCONS_00027975	555.938	454.728	671.06	671.475	9
1155	TCONS_00027979	70.2745	46.6135	21.2789	91.9276	5
1156	TCONS_00027999	17.9132	27.9965	42.7348	44.7621	9
1157	TCONS_00028099	35.7889	33.4237	48.2079	73.0639	5
1158	TCONS_00028120	230.862	167.987	181.895	187.284	3
1159	TCONS_00028131	77.7023	68.2445	76.4462	89.3058	5
1160	TCONS_00028132	85.5894	40.5056	52.2754	53.3097	3
1161	TCONS_00028245	0.00670633	0	0	0	3
1162	TCONS_00028372	47.9364	44.3878	54.7973	57.6575	9
1163	TCONS_00028569	164.832	218.976	283.342	258.156	9
1164	TCONS_00028631	70.2496	65.703	122.869	96.2885	9
1165	TCONS_00028747	323.66	108.979	163.992	168.539	3
1166	TCONS_00028754	78.0715	64.6713	73.0417	56.5948	3
1167	TCONS_00028760	589.91	599.787	645.037	713.793	5
1168	TCONS_00028771	285.987	158.382	169.68	184.706	3
1169	TCONS_00028795	98.4438	82.7788	66.6638	61.8072	3
1170	TCONS_00028908	762.16	332.983	527.012	418.382	3
1171	TCONS_00028944	147.724	156.985	249.661	263.933	9
1172	TCONS_00028975	33.3766	0	0.0851267	0.00399733	3
1173	TCONS_00028976	91.1824	30.1933	42.9673	35.2881	3
1174	TCONS_00029092	226.639	62.8176	17.8154	71.6705	3
1175	TCONS_00029138	410.458	408.491	372.632	356.879	3
1176	TCONS_00029162	299.795	307.18	393.702	355.882	9
1177	TCONS_00029171	177.287	157.272	253.8	243.574	9
1178	TCONS_00029174	43.0387	51.3036	33.4884	65.8587	5
1179	TCONS_00029175	385.225	395.513	536.949	547.74	9
1180	TCONS_00029179	358.646	343.97	492.422	440.172	9
1181	TCONS_00029269	298.141	255.972	464.082	500.257	9
1182	TCONS_00029270	402.879	399.684	310.925	558.769	5
1183	TCONS_00029423	106.835	139.426	143.483	161.63	9
1184	TCONS_00029436	200.29	222.052	299.952	321.511	9
1185	TCONS_00029522	64.8634	38.5973	42.575	46.8733	3
1186	TCONS_00029548	0.763592	24.797	33.8554	28.6846	9
1187	TCONS_00029738	10.229	3.93333e-05	0	2e-06	3
1188	TCONS_00029880	435.93	281.418	518.675	688.505	9
1189	TCONS_00029968	10.8679	8.51263	7.83717	0.447749	3
1190	TCONS_00030133	81.3219	58.5561	89.4325	147.81	5
1191	TCONS_00030197	98.5715	94.7403	101.832	105.892	9
1192	TCONS_00030203	43.9756	41.5262	67.2095	82.1257	9
1193	TCONS_00030284	559.348	538.48	581.819	638.721	5
1194	TCONS_00030328	119.707	78.2214	144.028	232.584	5
1195	TCONS_00030330	82.6737	27.2896	164.298	346.342	5
1196	TCONS_00030521	10.248	17.729	15.5109	21.104	5
1197	TCONS_00030522	19.1524	31.9225	34.4608	36.2188	9
1198	TCONS_00030559	403.868	479.167	1438.4	1480.15	9
1199	TCONS_00030771	389.543	390.149	333.67	405.818	5
1200	TCONS_00030902	190.623	131.496	274.722	290.166	9
1201	TCONS_00030930	101.999	86.3082	78.0905	155.735	5
1202	TCONS_00031009	108.695	96.32	135.038	166.5	9
1203	TCONS_00031025	193.759	178.403	180.548	156.894	3
1204	TCONS_00031049	334.443	155.642	207.664	211.737	3
1205	TCONS_00031059	75.493	48.1933	55.3949	42.0861	3
1206	TCONS_00031060	390.73	186.595	231.013	256.286	3
1207	TCONS_00031063	530.844	258.18	328.484	345.497	3
1208	TCONS_00031066	486.575	351.453	360.011	374.974	3
1209	TCONS_00031253	102.099	101.23	86.4356	87.7619	3
1210	TCONS_00031258	677.904	378.297	487.198	442.198	3
1211	TCONS_00031269	142.444	56.2987	81.8487	30.9865	3
1212	TCONS_00031270	53.774	38.7459	41.563	38.8405	3
1213	TCONS_00031271	20.2872	2.94407	4.03604	4.92627	3
1214	TCONS_00031274	14.2474	7.62165	8.67008	6.89426	3
1215	TCONS_00031275	6.38176	6.22345	1.41385	13.4757	5
1216	TCONS_00031393	27.7926	52.8425	29.2618	66.0011	5
1217	TCONS_00031430	25.5242	22.8682	27.2087	48.0134	5
1218	TCONS_00031433	150.908	133.098	140.273	178.55	5
1219	TCONS_00031487	0.002461	1e-06	3.8e-05	0.0762183	5
1220	TCONS_00031520	13.0175	5.87201	17.43	25.4881	9
1221	TCONS_00031622	56.2805	44.8031	36.2581	66.6588	5
1222	TCONS_00031702	0.058555	0.029929	3.90203	3.27411	9
1223	TCONS_00031807	6.2e-05	0	3e-06	0	3
1224	TCONS_00031808	1.23333e-05	0	6.66667e-07	0	3
1225	TCONS_00031902	19.8078	26.8843	41.3683	38.2933	9
1226	TCONS_00031924	140.899	109.371	48.83	102.768	3
1227	TCONS_00031995	10.5763	2.70277	23.7401	43.5556	9
1228	TCONS_00031996	5.26667e-05	0.821948	0.242393	5.31452	5
1229	TCONS_00031998	24.2207	9.76234	17.418	9.73737	3
1230	TCONS_00032120	77.0074	77.9823	169.391	132.272	9
1231	TCONS_00032133	230.406	283.812	328.133	308.913	9
1232	TCONS_00032160	428.235	89.7164	93.9372	160.309	3
1233	TCONS_00032210	78.2705	18.7645	7.64216	6.27552	3
1234	TCONS_00032234	93.5962	85.9363	95.3526	190.687	5
1235	TCONS_00032236	299.222	273.25	277.72	363.565	5
1236	TCONS_00032237	0.1066	0.233016	0.099617	0.58622	5
1237	TCONS_00032238	116.792	72.7036	56.6835	72.9223	3
1238	TCONS_00032239	59.0314	64.7722	129.961	152.393	9
1239	TCONS_00032248	19.8955	37.093	85.0558	121.279	9
1240	TCONS_00032251	131.997	72.4565	91.4341	71.1317	3
1241	TCONS_00032252	29.6693	20.8837	7.63309	13.1548	3
1242	TCONS_00032253	46.6343	31.2426	17.4319	60.6782	5
1243	TCONS_00032257	117.55	136.539	144.762	178.27	5
1244	TCONS_00032259	73.4214	62.289	52.5858	84.5855	5
1245	TCONS_00032260	239.948	183.09	158.925	281.556	5
1246	TCONS_00032268	216.172	203.444	168.445	270.149	5
1247	TCONS_00032334	187.557	253.464	158.171	433.562	5
1248	TCONS_00032337	6.3384	140.971	141.482	237.307	5
1249	TCONS_00032341	83.0417	94.0589	4.62009	112.062	5
1250	TCONS_00032342	0	0	0	1.71954	5
1251	TCONS_00032626	195.272	212.899	327.871	324.263	9
1252	TCONS_00032629	214.017	185.63	322.959	336.335	9
1253	TCONS_00032636	169.014	148.476	245.705	279.84	9
1254	TCONS_00032645	413.604	279.008	510.292	599.762	9
1255	TCONS_00032667	0.403941	0.247154	2.00522	4.72908	5
1256	TCONS_00032718	558.704	586.885	730.354	665.32	9
1257	TCONS_00032758	34.0585	22.6769	11.6749	43.6358	5
1258	TCONS_00032774	292.493	348.918	466.245	584.719	9
1259	TCONS_00033241	0	0.059621	0	58.4636	5
1260	TCONS_00033256	0	0	0	41.2813	5
1261	TCONS_00033257	0	0	0.756395	41.2565	5
1262	TCONS_00033260	0	1.92366	0	281.125	5
1263	TCONS_00033299	0.00702667	0.002543	0.000812333	3.53333e-05	3
1264	TCONS_00033374	453.764	469.189	550.741	539.599	9
1265	TCONS_00033610	14.7945	6.75153	9.95668	35.427	5
1266	TCONS_00033692	169.648	144.713	152.05	193.493	5
1267	TCONS_00033752	60.6169	31.0127	33.9589	38.1163	3
1268	TCONS_00033788	296.744	223.887	225.099	175.649	3
1269	TCONS_00033940	229.58	48.8446	69.4012	48.4565	3
1270	TCONS_00034008	42.1338	36.5201	33.9562	46.0757	5
1271	TCONS_00034085	148.823	144.253	198.212	230.837	9
1272	TCONS_00034087	83.7859	87.2666	66.9116	102.449	5
1273	TCONS_00034240	327.543	314.731	322.485	432.803	5
1274	TCONS_00034269	516.031	394.619	299.537	281.083	3
1275	TCONS_00034294	550.612	372.651	379.854	394.498	3
1276	TCONS_00034309	46.7538	27.2218	16.9935	27.7006	3
1277	TCONS_00034312	13.5652	16.8161	6.65378	46.9282	5
1278	TCONS_00034313	175.612	97.6543	117.023	107.294	3
1279	TCONS_00034506	426.985	516.052	546.894	527.071	9
1280	TCONS_00034731	38.8246	30.8907	50.9712	47.9236	9
1281	TCONS_00034803	11.6137	11.0026	2.91955	16.8893	5
1282	TCONS_00034919	22.2335	19.4543	26.1989	27.3043	9
1283	TCONS_00035136	49.8038	53.0926	61.8016	92.6617	5
1284	TCONS_00035208	792.752	1173.41	1257.9	1243.78	9
1285	TCONS_00035221	422.738	567.816	621.346	584.212	9
1286	TCONS_00035264	14.8863	12.2019	10.666	37.4103	5
1287	TCONS_00035309	130.57	144.303	139.18	155.489	5
1288	TCONS_00035434	82.7281	83.6011	85.017	99.7614	5
1289	TCONS_00035435	89.6767	113.278	117.955	131.468	9
1290	TCONS_00035438	467.914	444.551	549.514	530.661	9
1291	TCONS_00035445	28.0834	29.0818	36.4931	42.889	9
1292	TCONS_00035663	204.356	108.436	124.273	140.503	3
1293	TCONS_00035707	200.387	202.154	224.873	290.612	5
1294	TCONS_00035963	88.7406	67.9871	137.41	133.289	9
1295	TCONS_00036005	3.9039	1e-06	0	0.000626	3
1296	TCONS_00036023	3.4901	3.28768	0	4.80649	5
1297	TCONS_00036326	35.9215	18.7769	30.5734	57.8376	5
1298	TCONS_00036421	45.8551	28.2601	35.3193	29.4595	3
1299	TCONS_00036492	185.175	96.9436	119.996	106.337	3
1300	TCONS_00036520	193.747	143.793	128.441	118.621	3
1301	TCONS_00036616	0.000387	0	7.33333e-06	2.23333e-05	3
1302	TCONS_00036870	19.6955	0.078275	0.0467797	5.53143	3
1303	TCONS_00036985	52.7223	47.861	130.843	100.485	9
1304	TCONS_00037038	147.626	133.867	66.0868	48.0588	3
1305	TCONS_00037136	29.1748	13.4624	15.1003	2.15728	3
1306	TCONS_00037137	99.9798	58.9572	90.3226	56.5872	3
1307	TCONS_00037138	217.574	160.12	168.421	161.742	3
1308	TCONS_00037143	105.568	117.081	137.317	171.504	5
1309	TCONS_00037245	32.541	21.9717	64.0692	78.5858	9
1310	TCONS_00037313	16.8402	17.6039	28.6204	47.4993	5
1311	TCONS_00037316	124.793	98.6384	69.0897	47.2533	3
1312	TCONS_00037385	128.23	127.419	180.49	166.582	9
1313	TCONS_00037386	2.36117	0.01171	0.47316	0	3
1314	TCONS_00037393	119.241	110.334	131.882	133.333	9
1315	TCONS_00037424	224.583	160.346	163.613	180.374	3
1316	TCONS_00037429	253.023	382.938	386.811	447.223	9
1317	TCONS_00037444	60.5679	2.95576	4.78617	4.78269	3
1318	TCONS_00037447	385.678	377.524	429.754	418.543	9
1319	TCONS_00037453	78.3754	63.328	38.8811	125.21	5
1320	TCONS_00037512	59.0917	38.0025	39.6392	43.0815	3
1321	TCONS_00037514	294.017	304.768	355.66	345.975	9
1322	TCONS_00037595	213.001	116.087	88.2663	127.574	3
1323	TCONS_00037763	69.1823	48.5177	40.2629	35.8903	3
1324	TCONS_00037832	148.923	143.528	129.563	159.068	5
1325	TCONS_00037851	0	0	0	16.3772	5
1326	TCONS_00037855	0	0	0	94.9631	5
1327	TCONS_00037874	15.1497	11.0886	43.041	79.839	5
1328	TCONS_00038116	319.977	289.39	382.126	1059.72	5
1329	TCONS_00038128	15.6635	16.36	25.4757	50.4318	5
1330	TCONS_00038133	132.811	137.041	128.533	375.476	5
1331	TCONS_00038135	96.9874	119.793	148.75	346.549	5
1332	TCONS_00038136	26.9538	32.8224	51.5229	110.597	5
1333	TCONS_00038138	20.6815	13.6852	42.2988	85.3135	5
1334	TCONS_00038173	101.762	104.666	100.688	111.333	5
1335	TCONS_00038244	643.275	627.891	601.469	600.033	3
1336	TCONS_00038275	87.9734	69.2088	72.2262	74.5749	3
1337	TCONS_00038287	217.883	217.948	259.925	245.522	9
1338	TCONS_00038396	920.973	866.903	1207.55	1074.65	9
1339	TCONS_00038526	97.8624	95.6476	84.8483	83.7694	3
1340	TCONS_00038530	1237.39	1076.9	1135.17	904.597	3
1341	TCONS_00038587	104.994	121.587	209.554	230.806	9
1342	TCONS_00038588	165.081	244.386	287.54	284.505	9
1343	TCONS_00038630	47.1092	0.629264	0.0885143	9.07396	3
1344	TCONS_00038634	139.016	84.0101	70.3186	97.1763	3
1345	TCONS_00038635	211.322	94.5468	124.068	87.4353	3
1346	TCONS_00038691	11.7998	2.73011	4.89966	3.90234	3
1347	TCONS_00038699	469.86	514.995	499.917	532.695	5
1348	TCONS_00038829	19.4991	43.2499	109.363	106.905	9
1349	TCONS_00038830	81.321	19.5482	61.7504	15.3455	3
1350	TCONS_00038950	268.349	235.671	280.906	330.074	5
1351	TCONS_00039268	316.992	253.248	332.974	472.051	5
1352	TCONS_00039272	18.9575	17.6777	27.3793	37.5997	9
1353	TCONS_00039608	38.7094	44.1948	84.7474	65.8643	9
1354	TCONS_00039610	362.382	467.237	649.699	569.947	9
1355	TCONS_00039611	469.065	591.219	747.11	702.358	9
1356	TCONS_00039694	22.1403	27.0641	7.05424	49.8069	5
1357	TCONS_00039825	3.19216	2.73964	7.69451	6.46742	9
1358	TCONS_00039996	86.2765	75.2967	109.392	101.963	9
1359	TCONS_00040095	75.9279	47.8202	36.5842	40.0764	3
1360	TCONS_00040167	60.1864	62.2657	71.9882	75.599	9
1361	TCONS_00040194	127.974	136.411	175.983	210.898	9
1362	TCONS_00040195	209.363	254.927	270.384	269.584	9
1363	TCONS_00040387	806.186	751.16	723.865	576.696	3
1364	TCONS_00040468	101.139	21.1109	57.3833	24.3673	3
1365	TCONS_00040514	29.0676	26.9034	30.5872	38.0093	5
1366	TCONS_00040528	44.3733	41.9587	62.3223	54.8124	9
1367	TCONS_00040557	6.44844	9.51015	4.70157	10.107	5
1368	TCONS_00040601	1060.18	0.000225667	0	1.84984	3
1369	TCONS_00040629	111.174	70.9087	83.5918	80.8986	3
1370	TCONS_00040746	108.306	100.395	97.0193	128.908	5
1371	TCONS_00040756	83.5981	76.6568	66.4489	115.596	5
1372	TCONS_00040819	283.261	251.517	223.517	248.595	3
1373	TCONS_00040926	113.512	105.152	103.043	164.273	5
1374	TCONS_00040937	34.6637	11.7439	20.695	13.0584	3
1375	TCONS_00041065	11.5042	13.1138	8.19911	13.7123	5
1376	TCONS_00041070	64.0609	70.2384	133.813	116.067	9
1377	TCONS_00041271	5.95526	0.353469	3.15564	0.714935	3
1378	TCONS_00041307	7.00565	9.68707	17.556	15.8161	9
1379	TCONS_00041358	73.5151	61.4982	129.315	171.033	9
1380	TCONS_00041359	266.5	90.4564	121.066	98.1267	3
1381	TCONS_00041390	34.4068	11.0422	20.0113	0.000376333	3
1382	TCONS_00041477	146.974	127.46	83.9382	117.444	3
1383	TCONS_00041481	122.117	123.781	152.649	144.059	9
1384	TCONS_00041505	7879.86	6552.34	8999.26	11803.8	5
1385	TCONS_00041531	11693.5	11157.7	17933.7	22238.5	9
1386	TCONS_00041537	6.94467	42.1534	194.093	215.785	9
1387	TCONS_00041539	138.594	218.959	396.567	659.34	9
1388	TCONS_00041541	28.8769	135.446	141.929	197.322	9
1389	TCONS_00041577	548.825	437.129	857.593	1053.46	9
1390	TCONS_00041630	476.836	100.517	202.357	198.921	3
1391	TCONS_00041631	103.563	32.0863	11.7381	36.4402	3
1392	TCONS_00041632	127.098	128.756	108.226	135.8	5
1393	TCONS_00041742	86.6699	76.42	59.2261	99.289	5
1394	TCONS_00041761	135.738	105.125	117.808	109.1	3
1395	TCONS_00041821	170.581	97.6276	78.2876	107.057	3
1396	TCONS_00041944	21.6702	12.1816	14.9537	43.7643	5
1397	TCONS_00041950	96.6289	77.5629	80.4046	69.1802	3
1398	TCONS_00042295	27.7272	37.2178	25.0715	39.0803	5
1399	TCONS_00042524	49.4853	78.3282	85.5176	105.395	9
1400	TCONS_00042646	14.6008	17.3393	4.28322	18.5027	5
1401	TCONS_00042723	246.348	229.498	218.469	263.937	5
1402	TCONS_00042733	79.2629	78.9215	77.5439	85.9299	5
1403	TCONS_00042967	47.9774	47.0835	61.6688	66.1015	9
1404	TCONS_00043262	0.000177333	8.2355	9.6562	30.1221	5
1405	TCONS_00043274	29.2958	27.8905	35.1813	36.6316	9
1406	TCONS_00043325	17.5629	10.3098	8.27928	25.7363	5
1407	TCONS_00043383	5.27729	18.2422	30.2944	23.7521	9
1408	TCONS_00043488	56.7039	61.2406	55.0031	66.9909	5
1409	TCONS_00043496	101.335	108.212	112.853	125.616	5
1410	TCONS_00043506	23.5978	25.9356	27.3075	27.1438	9
1411	TCONS_00043655	48.1924	49.2622	52.434	54.4242	9
1412	TCONS_00043682	185.524	160.239	155.165	157.523	3
1413	TCONS_00043776	90.2804	43.2991	33.8782	50.6783	3
1414	TCONS_00043843	42.2654	38.0733	46.7346	51.2349	9
1415	TCONS_00043909	94.2902	74.0174	90.2598	69.4432	3
1416	TCONS_00044031	233.136	227.015	275.595	319.169	9
1417	TCONS_00044448	32.5521	27.9984	23.4215	24.4904	3
1418	TCONS_00044606	750.171	606.501	986.759	994.046	9
1419	TCONS_00044620	516.109	683.438	736.381	730.215	9
1420	TCONS_00044658	53.7231	34.9055	42.1611	36.2611	3
1421	TCONS_00044820	55.0029	35.4217	42.7902	40.2573	3
1422	TCONS_00044822	22.6484	32.7212	55.527	61.0402	9
1423	TCONS_00044829	1.18794	0.602094	0.44903	0.0614043	3
1424	TCONS_00044913	158.837	190.512	246.52	267.648	9
1425	TCONS_00044934	115.956	117.924	146.943	166	9
1426	TCONS_00044951	40.3816	49.8178	62.2605	60.2147	9
1427	TCONS_00044953	53.9677	73.7029	60.2142	87.3583	5
1428	TCONS_00045173	654.888	643.801	675.381	720.753	5
1429	TCONS_00045461	132.99	137.522	171.26	154.491	9
1430	TCONS_00045557	301.607	286.156	285.65	347.78	5
1431	TCONS_00045812	221.992	144.212	164.002	135.107	3
1432	TCONS_00045815	205.074	118.93	182.334	352.612	5
1433	TCONS_00045847	0.583496	0.416492	3.53333e-05	1.03942	5
1434	TCONS_00045877	115.17	30.05	45.1739	31.3854	3
1435	TCONS_00045879	371.279	306.691	311.514	321.932	3
1436	TCONS_00046251	0	1.47355	2.23383	303.689	5
1437	TCONS_00046285	58.871	175.974	197.742	260.99	9
1438	TCONS_00046286	104.265	253.227	343.485	413.961	9
1439	TCONS_00046344	53.298	31.8552	38.1658	25.571	3
1440	TCONS_00046407	100.725	44.6611	42.9073	49.3635	3
1441	TCONS_00046430	63.8927	67.0381	69.2672	89.0039	5
1442	TCONS_00046444	82.4679	33.3087	32.1232	33.502	3
1443	TCONS_00046609	147.873	153.731	184.795	174.366	9
1444	TCONS_00046756	9.4581	18.3349	14.0284	38.2943	5
1445	TCONS_00046800	139.128	153.478	216.406	226.259	9
1446	TCONS_00046801	144.319	114.754	118.709	120.519	3
1447	TCONS_00046803	42.016	26.7555	76.5528	102.082	9
1448	TCONS_00046985	22.9382	24.8719	22.0095	28.2484	5
1449	TCONS_00047282	24.8993	45.2094	55.5213	77.1091	9
1450	TCONS_00047283	9.656	4.11274	2.8376	4.50971	3
1451	TCONS_00047305	83.4027	78.5328	91.5334	91.8883	9
1452	TCONS_00047306	77.5959	89.7727	65.8476	92.7663	5
1453	TCONS_00047354	69.5717	83.5059	114.398	158.003	9
1454	TCONS_00047361	109.062	93.2417	123.187	127.551	9
1455	TCONS_00047434	4.63835	0.0481837	1.65034	0.000709333	3
1456	TCONS_00047442	85.2267	83.8414	94.254	99.66	9
1457	TCONS_00047763	0	0	0.806096	205.652	5
1458	TCONS_00047771	0	0	0	331.902	5
1459	TCONS_00047774	0	0	0	27.622	5
1460	TCONS_00047775	0	0	0	27.0711	5
1461	TCONS_00047781	0	0	0.886858	46.7422	5
1462	TCONS_00047946	43.5642	56.413	69.1115	99.4145	5
1463	TCONS_00047960	81.2344	57.0812	88.4305	121.187	5
1464	TCONS_00047977	75.2705	57.5101	37.5319	51.5093	3
1465	TCONS_00048051	51.0114	23.4949	15.2039	30.0477	3
1466	TCONS_00048065	87.593	125.059	181.18	151.638	9
1467	TCONS_00048118	20.0741	29.5273	41.539	48.4922	9
1468	TCONS_00048247	144.964	137.429	170.166	183.666	9
1469	TCONS_00048355	164.812	251.431	212.986	566.191	5
1470	TCONS_00048549	136.245	124.992	151.005	148.687	9
1471	TCONS_00048674	0.122791	0.00290533	1.86667e-05	1.33756	5
1472	TCONS_00048771	3.50655	7.16667e-05	0	0.375007	3
1473	TCONS_00048773	16.4204	3.86155	7.42171	3.63798	3
1474	TCONS_00048789	103.763	83.7117	101.321	142.516	5
1475	TCONS_00048804	134.026	87.0405	155.477	204.254	9
1476	TCONS_00048942	44.0175	34.434	30.6944	34.5829	3
1477	TCONS_00049010	88.2672	63.2531	42.4986	34.3472	3
1478	TCONS_00049053	44.7465	38.6418	30.5676	26.4284	3
1479	TCONS_00049080	468.872	452.195	445.111	485.577	5
1480	TCONS_00049082	14.8318	15.0073	23.6395	35.8923	5
1481	TCONS_00049109	1716.04	920.277	1278.51	1008.47	3
1482	TCONS_00049125	74.5639	83.9431	108.927	107.65	9
1483	TCONS_00049204	194.671	456.876	612.473	561.25	9
1484	TCONS_00049207	44.9693	130.052	157.713	143.535	9
1485	TCONS_00049208	19.2657	46.2854	64.7673	70.8753	9
1486	TCONS_00049373	17.4352	16.9775	19.9153	21.1541	9
1487	TCONS_00049382	317.806	290.486	220.472	378.115	5
1488	TCONS_00049384	1713.94	1383.05	974.927	1289.47	3
1489	TCONS_00049719	8.87431	3.44659	12.972	17.7373	9
1490	TCONS_00049812	250.654	243.465	274.844	302.194	9
1491	TCONS_00049816	38.4318	27.6594	31.6621	27.631	3
1492	TCONS_00049902	195.338	104.762	204.725	472.262	5
1493	TCONS_00050164	509.712	256.538	267.145	219.404	3
1494	TCONS_00050165	133.546	64.3681	39.6795	71.6887	3
1495	TCONS_00050267	654.138	619.357	707.358	745.385	9
1496	TCONS_00050268	79.5752	70.9172	93.9003	114.656	9
1497	TCONS_00050325	580.657	495.571	641.243	688.424	9
1498	TCONS_00050374	14.3758	20.3358	26.9921	28.3048	9
1499	TCONS_00050451	43.1679	41.8233	91.0088	68.0302	9
1500	TCONS_00050467	75.1529	56.5637	67.2888	128.713	5
1501	TCONS_00050470	880.432	852.853	1227.22	1470.2	9
1502	TCONS_00050472	54.5398	38.1454	87.2655	103.761	9
1503	TCONS_00050478	893.957	734.803	1137.94	1456.97	9
1504	TCONS_00050479	1444.12	1157.73	1865.88	2291.58	9
1505	TCONS_00050485	67.4367	47.1919	86.9875	102.308	9
1506	TCONS_00050486	1.50444	0.532313	3.48725	5.98892	9
1507	TCONS_00050487	991.367	866.001	1434.48	1691	9
1508	TCONS_00050500	114.72	53.2249	63.3576	57.852	3
1509	TCONS_00050703	83.2269	77.2774	71.5598	89.6329	5
1510	TCONS_00050715	19.3569	32.4572	41.116	33.1671	9
1511	TCONS_00050722	142.328	80.8942	85.0691	86.4436	3
1512	TCONS_00050800	59.7156	143.046	147.063	187.402	9
1513	TCONS_00050949	157.434	103.815	211.161	233.714	9
1514	TCONS_00051126	155.051	163.59	191.274	192.619	9
1515	TCONS_00051129	181.11	211.516	254.86	227.085	9
1516	TCONS_00051414	250.498	54.3315	127.663	105.747	3
1517	TCONS_00051415	138.762	98.9773	222.095	196.369	9
1518	TCONS_00051434	46.2855	37.8763	88.9042	98.0208	9
1519	TCONS_00051436	122.575	40.9951	6.9968	49.0331	3
1520	TCONS_00051755	25.1464	26.6026	21.428	30.6443	5
1521	TCONS_00052009	30.5787	26.1579	20.0786	39.064	5
1522	TCONS_00052010	17.0999	11.178	5.6547	22.4926	5
1523	TCONS_00052011	36.9734	33.1876	15.8595	11.4667	3
1524	TCONS_00052042	40.9573	16.0125	64.4931	89.1473	9
1525	TCONS_00052046	555.456	302.394	859.981	935.054	9
1526	TCONS_00052063	127.524	65.7178	96.7792	245.024	5
1527	TCONS_00052079	4.43914	0	0.000390333	1.13333e-05	3
1528	TCONS_00052080	0.000124	0.0172413	0.0215283	0.504803	5
1529	TCONS_00052162	31.9907	27.4678	55.8566	63.7961	9
1530	TCONS_00052169	0.007295	0	0	0.0786943	5
1531	TCONS_00052235	100.949	40.1478	65.7919	52.2598	3
1532	TCONS_00052258	17.2751	22.353	27.4631	33.1547	9
1533	TCONS_00052383	203.117	188.035	176.112	174.106	3
1534	TCONS_00052441	7.92778	19.9541	19.965	32.8475	5
1535	TCONS_00052455	309.018	327.654	296.53	348.206	5
1536	TCONS_00052461	103.129	150.145	155.278	196.636	5
1537	TCONS_00052470	272.717	311.303	416.238	388.414	9
1538	TCONS_00052475	55.0851	109.588	90.4637	128.757	5
1539	TCONS_00052514	36.1167	26.0755	22.3039	19.3993	3
1540	TCONS_00052654	33.123	45.9938	64.1177	55.1898	9
1541	TCONS_00052746	3.3e-05	0	10.4572	5.90603	9
1542	TCONS_00052759	13.5642	15.1489	10.8918	15.961	5
1543	TCONS_00052801	156.893	188.265	289.74	304.029	9
1544	TCONS_00052802	217.067	266.309	436.289	367.854	9
1545	TCONS_00052830	2425.78	2656.39	2032.96	2798.19	5
1546	TCONS_00052831	81.4377	0.0608747	1.831	299.107	5
1547	TCONS_00052879	119.035	122.704	131.046	131.201	9
1548	TCONS_00052967	40.1526	25.9039	32.7901	28.4739	3
1549	TCONS_00053060	1323.35	1072.23	1768.71	1934.39	9
1550	TCONS_00053062	98.7403	33.7666	48.6085	20.8895	3
1551	TCONS_00053140	44.1231	17.6999	102.276	71.7666	9
1552	TCONS_00053225	108.172	105.027	103.639	118.976	5
1553	TCONS_00053279	59.5031	37.4547	40.9311	34.8894	3
1554	TCONS_00053715	31.7613	27.2592	38.9285	45.5661	9
1555	TCONS_00053989	796.742	716.447	997.097	1047.23	9
1556	TCONS_00054136	843.4	318.468	429.371	346.486	3
1557	TCONS_00054390	29.9855	22.0279	40.0194	41.2616	9
1558	TCONS_00054509	53.1801	49.4936	58.7787	89.8201	5
1559	TCONS_00054569	344.4	359.432	409.29	460.943	9
1560	TCONS_00054661	66.0203	38.0373	18.6094	33.6116	3
1561	TCONS_00054882	152.155	101.304	105.741	103.12	3
1562	TCONS_00055005	245.976	214.466	205.182	190.613	3
1563	TCONS_00055006	333.06	385.613	415.087	405.008	9
1564	TCONS_00055022	44.3447	39.6658	49.7888	54.9376	9
1565	TCONS_00055064	172.555	168.641	171.029	207.61	5
1566	TCONS_00055139	0	0	25.0547	83.0104	5
1567	TCONS_00055256	178.167	180.284	179.122	210.056	5
1568	TCONS_00055388	7.28943	0.0380097	16.4319	29.8757	9
1569	TCONS_00055510	1154.33	1148.31	1187.27	1374.91	5
1570	TCONS_00055618	128.86	106.124	176.187	175.508	9
1571	TCONS_00055717	44.9316	21.909	1.31034	123.43	5
1572	TCONS_00055770	412.033	310.277	212.08	298.325	3
1573	TCONS_00055772	3466.01	2880.73	2675.31	2429.47	3
1574	TCONS_00055773	4310.54	3216.26	3371.78	3388.46	3
1575	TCONS_00055835	15.9812	15.8384	22.8447	21.5877	9
1576	TCONS_00055843	175.041	189.146	202.523	201.639	9
1577	TCONS_00055861	36.0897	6.51919	12.9301	11.7076	3
1578	TCONS_00055869	5.23381	12.0953	0.000756667	30.7863	5
1579	TCONS_00055973	65.0282	68.0061	75.0781	82.9337	9
1580	TCONS_00056101	88.1812	38.4075	52.4282	31.0706	3
1581	TCONS_00056102	16.5148	7.36771	6.67078	9.52587	3
1582	TCONS_00056279	57.6902	54.7029	52.3564	37.1839	3
1583	TCONS_00056360	38.0992	31.0517	52.1424	54.7199	9
1584	TCONS_00056485	2207.69	965.085	1163.34	1358.61	3
1585	TCONS_00056493	1939.16	616.653	810.066	878.585	3
1586	TCONS_00056494	4523.25	1742.36	2386.76	2506.01	3
1587	TCONS_00056595	153.593	114.651	189.48	243.254	9
1588	TCONS_00056797	0.0356163	0.00958733	0.000183333	0.00225833	3
1589	TCONS_00056866	29.4914	45.8497	29.0999	61.2759	5
1590	TCONS_00057027	359.259	121.222	203.987	177.55	3
1591	TCONS_00057093	2876.23	944.08	1326.2	1467.17	3
1592	TCONS_00057229	32.4552	22.795	28.3897	161.531	5
1593	TCONS_00057286	214.751	196.889	264.936	280.069	9
1594	TCONS_00057319	24.5481	5.87	20.3846	3.32788	3
1595	TCONS_00057329	34.8752	41.0618	31.4744	41.2789	5
1596	TCONS_00057330	22.3686	14.8097	10.4852	12.8494	3
1597	TCONS_00057387	0.138407	0.79641	2.00298	12.0457	5
1598	TCONS_00057425	888.185	714.61	691.232	755.577	3
1599	TCONS_00057480	3247.26	3066.77	1574.64	2105.72	3
1600	TCONS_00057617	63.5161	45.473	21.1173	43.5491	3
1601	TCONS_00057901	407.599	557.465	576.385	904.192	5
1602	TCONS_00058018	156.587	137.58	149.286	186.819	5
1603	TCONS_00058435	38.9204	27.6351	26.0927	18.2388	3
1604	TCONS_00058448	891.609	410.182	527.716	577.562	3
1605	TCONS_00058451	68.92	44.5137	26.7376	19.3644	3
1606	XR_001835498.1	2.19782	1.09105	3.88605	3.86844	9
1607	XR_001835501.1	1.08927	0.372901	6.20152	4.72779	9
1608	XR_001835505.1	3.1421	0.0602523	0.114171	8.96828	5
1609	XR_001835507.1	6.87734	0.018397	0.0862597	0.281599	3
1610	XR_001835508.1	9.26254	6.84513	7.26482	18.6222	5
1611	XR_001835510.1	0	0	0	2.47763	5
1612	XR_001835511.1	0	0	0	0.0159373	5
1613	XR_001835512.1	0	0	0	0.509083	5
1614	XR_001835518.1	4.8e-05	0	0	0.002175	5
1615	XR_001835523.1	3.91111	2.3036	1.11574	1.5313	3
1616	XR_001835524.1	30.4649	36.2079	39.2584	42.0747	9
1617	XR_001835528.1	0.407519	0.16078	0.464807	1.37314	5
1618	XR_001835533.1	0	0	0	0.466162	5
1619	XR_001835540.1	0	0	0	0.313695	5
1620	XR_001835543.1	0.908144	0.69921	0.923085	1.33726	5
1621	XR_001835546.1	3.45816	2.78453	0.867461	0	3
1622	XR_001835548.1	11.1337	1.39789	2.0106	24.1553	5
1623	XR_001835550.1	2.81816	2.55881	1.26761	0	3
1624	XR_001835552.1	7.9163	1.31401	2.61089	20.9129	5
1625	XR_001835553.1	3.6622	13.6546	13.2032	27.9112	5
1626	XR_001835560.1	1.89937	5.68898	7.89425	6.04444	9
1627	XR_001835567.1	0.338323	0.203129	0.0988807	0.201047	3
1628	XR_001835568.1	0.3604	0.15607	0.0941857	0.158111	3
1629	XR_001835569.1	0.370517	0.174043	0.0952593	0.173572	3
1630	XR_001835574.1	24.9264	7.4343	12.8505	75.6507	5
1631	XR_001835580.1	2.53902	0	0	0	3
1632	XR_001835595.1	2.35149	1.61819	0.703311	0.740887	3
1633	XR_001835603.1	3.1376	0.407487	1.14168	0.386244	3
1634	XR_001835604.1	0.371066	1.88419	0.616228	2.28634	5
1635	XR_001835612.1	1.26583	0.343255	0	0.314371	3
1636	XR_001835615.1	8.28959	5.60267	4.12627	3.46361	3
1637	XR_001835624.1	15.2598	11.9328	19.7821	54.9955	5
1638	XR_001835626.1	25.5511	34.877	35.9312	37.5098	9
1639	XR_001835628.1	0	0	0	0.705584	5
1640	XR_001835634.1	0	0	0	0.598464	5
1641	XR_001835639.1	1.8356	0.169151	0	0	3
1642	XR_001835640.1	1.19129	0.142159	0.555435	0	3
1643	XR_001835659.1	4.96502	0.922456	1.3238	0.301783	3
1644	XR_001835660.1	0	0	0.417985	2.09443	5
1645	XR_001835665.1	0	0	0	0.975318	5
1646	XR_001835666.1	61.8923	48.1172	20.0793	31.5669	3
1647	XR_001835683.1	30.0888	3.00126	8.13604	9.38405	3
1648	XR_001835685.1	56.5224	53.2611	48.3769	44.3154	3
1649	XR_001835694.1	28.4723	15.272	23.0941	46.4045	5
1650	XR_001835726.1	50.6201	27.6289	26.4779	31.1713	3
1651	XR_001835727.1	1.41869	0	0.350096	0	3
1652	XR_001835730.1	0.0975187	0	0.9837	0.660821	9
1653	XR_001835732.1	37.3777	24.5299	41.0014	69.6182	5
1654	XR_001835735.1	0.978834	6.59924	1.42962	12.9103	5
1655	XR_001835743.1	222.469	107.696	143.762	115.393	3
1656	XR_001835744.1	28.4439	18.9059	23.5282	18.3428	3
1657	XR_001835750.1	0.787976	0	0	0	3
1658	XR_001835751.1	0.418905	0.859788	0.85239	1.24963	5
1659	XR_001835765.1	1.01498	2.10394	2.42158	3.08625	9
1660	XR_001835766.1	0.509061	0	0	0	3
1661	XR_001835781.1	110.044	31.9965	62.407	51.564	3
1662	XR_001835797.1	0.000663	0	0	0	3
1663	XR_001835799.1	23.4687	8.36873	3.37992	1.87495	3
1664	XR_001835801.1	1.30437	0.581303	3.58467	10.5252	5
1665	XR_001835803.1	0.000508333	0.000153	0.000129667	6.5e-05	3
1666	XR_001835804.1	159.439	89.3958	82.4607	108.651	3
1667	XR_001835806.1	32.5535	25.3444	26.6829	23.2766	3
1668	XR_001835807.1	6.9529	4.33333e-06	3.30352	0.000345333	3
1669	XR_001835809.1	7.67311	2e-06	2.46402	0.056939	3
1670	XR_001835814.1	5.86302	4.58357	7.73095	7.68123	9
1671	XR_001835818.1	21.2876	39.473	2.55949	56.8832	5
1672	XR_001835821.1	21.392	19.3067	26.5493	34.8798	5
1673	XR_001835822.1	0.130231	1.82374	3.18196	4.28416	9
1674	XR_001835823.1	10.5682	8.01242	4.58658	33.99	5
1675	XR_001835824.1	92.1632	53.2848	76.2837	47.6722	3
1676	XR_001835826.1	0.135752	0.0851127	1.11965	1.45393	9
1677	XR_001835827.1	35.21	6.1e-05	1.00646	1.23804	3
1678	XR_001835830.1	27.8663	4.88115	4.10745	1.56539	3
1679	XR_001835838.1	63.6625	19.2232	8.59684	4.12238	3
1680	XR_001835846.1	13.3364	4.82468	3.64439	6.92076	3
1681	XR_001835847.1	45.5982	49.6706	33.015	68.1992	5
1682	XR_001835857.1	11.6741	4.69434	23.2818	31.9669	9
1683	XR_001835859.1	77.9602	67.6522	56.5841	118.437	5
1684	XR_001835860.1	1.65247	8.37574	3.2814	9.72419	5
1685	XR_001835861.1	2.83339	0.370424	0.14613	0.51466	3
1686	XR_001835868.1	479.143	507.422	367.771	545.539	5
1687	XR_001835875.1	0	0.788418	0	1.17797	5
1688	XR_001835878.1	0	0	0	0.391805	5
1689	XR_001835879.1	21.9651	12.7744	13.127	12.5773	3
1690	XR_001835880.1	33.8997	25.8305	11.2083	19.9291	3
1691	XR_001835881.1	98.7427	71.3479	62.0505	65.9213	3
1692	XR_001835884.1	1.28361	0.680515	3.20945	2.54972	9
1693	XR_001835889.1	2.0875	1.31175	0.221076	0	3
1694	XR_001835893.1	22.7325	15.3383	9.81983	11.2656	3
1695	XR_001835905.1	0.186131	0.188597	0	0.357812	5
1696	XR_001835910.1	25.3497	21.2779	36.4829	32.0272	9
1697	XR_001835911.1	0.407142	0.174825	0.262909	0	3
1698	XR_001835913.1	1.36344	0.170551	0.197104	0	3
1699	XR_001835925.1	0	0	0	0.834607	5
1700	XR_001835946.1	6.80535	4.51146	6.69672	12.8023	5
1701	XR_001835948.1	45.1989	35.8442	73.3147	59.2671	9
1702	XR_001835949.1	19.3097	19.2154	12.2736	26.421	5
1703	XR_001835957.1	15.3648	15.5282	19.3857	24.0764	9
1704	XR_001835967.1	15948.2	9085.3	8095.41	10992.3	3
1705	XR_001835969.1	1405.01	755.035	768.183	934.93	3
1706	XR_001835972.1	494.787	316.596	228.854	322.085	3
1707	XR_001835973.1	16.7468	23.0436	19.5048	28.5874	5
1708	XR_001835976.1	20.9106	2.66733	0.971669	0.997787	3
1709	XR_001835977.1	1.61896	1.2062	0	0.402728	3
1710	XR_001835980.1	13.5835	9.0603	6.9627	17.1731	5
1711	XR_001835986.1	0.27393	0.10232	0.009562	1.19946	5
1712	XR_001835991.1	13.8984	7.69895	13.6622	23.607	5
1713	XR_001836000.1	26.0269	22.7019	24.036	23.3796	3
1714	XR_001836001.1	6.44814	2.86226	1.44028	0.716551	3
1715	XR_001836002.1	0	0	0.372761	0.374041	9
1716	XR_001836013.1	12.5099	15.3482	14.0503	25.2139	5
1717	XR_001836022.1	0.0641793	1.57286	1.60461	3.07104	5
1718	XR_001836039.1	0	0	1.39162	1.6488	9
1719	XR_001836042.1	8.11943	1.86113	3.20734	0.893019	3
1720	XR_001836048.1	2.01573	0.410217	0.801638	0	3
1721	XR_001836050.1	0.907009	1.03924	0.470681	1.47051	5
1722	XR_001836056.1	0.957368	2.9201	1.47817	6.12251	5
1723	XR_001836062.1	0.521327	1.06622	0	1.58735	5
1724	XR_001836069.1	498.213	312.129	195.295	227.755	3
1725	XR_001836073.1	1.17122	0.384983	0	2.80106	5
1726	XR_001836076.1	0	0	0	0.3066	5
1727	XR_001836083.1	20.0445	0.734214	4.17799	2.71648	3
1728	XR_001836086.1	0.0346947	0.062569	0.513906	1.87266	5
1729	XR_001836087.1	6.72207	0.0546373	0.519648	1.11437	3
1730	XR_001836089.1	8.86321	0.0162927	0.0128937	0.167658	3
1731	XR_001836095.1	6.09863	8.99797	1.02296	26.6912	5
1732	XR_001836098.1	12.7248	16.1186	12.6345	16.6086	5
1733	XR_001836099.1	0	0	0.334592	0.335274	9
1734	XR_001836100.1	0.110414	0	0	0	3
1735	XR_001836102.1	0.738234	0	1.08665	2.20824	5
1736	XR_001836103.1	0.659189	0.33926	0	0.335938	3
1737	XR_001836109.1	5.73899	4.25097	7.51784	10.2912	9
1738	XR_001836110.1	1.69784	0.337669	0.343727	0	3
1739	XR_001836117.1	1.04667	4.19394	1.92285	11.0943	5
1740	XR_001836120.1	0.856532	2.42385	4.28192	3.23482	9
1741	XR_001836121.1	45.3107	42.8929	32.6168	104.893	5
1742	XR_001836123.1	28.9494	30.7633	72.7856	68.7745	9
1743	XR_001836124.1	78.4947	96.8438	51.3385	141.681	5
1744	XR_001836126.1	2.16912	0.00246933	8.17187	5.45866	9
1745	XR_001836130.1	5.59734	6.909	6.32964	13.1731	5
1746	XR_001836131.1	1.01899	0.51818	0	0	3
1747	XR_001836134.1	0.363302	0	0.188595	0	3
1748	XR_001836138.1	0	1.68906	3.99966	2.32629	9
1749	XR_001836139.1	0.794214	1.45291	0.921623	1.82247	5
1750	XR_001836140.1	0.00103533	0.329167	1.33423	0.860282	9
1751	XR_001836146.1	0.803294	1.15031	1.17912	1.57913	5
1752	XR_001836150.1	0.972543	0	0	0.283447	3
1753	XR_001836151.1	2.42982	0.680107	1.72271	0.338802	3
1754	XR_001836153.1	1.36536	0.684761	0.688227	2.39123	5
1755	XR_001836155.1	4.43041	1.9376	0.4581	1.60668	3
1756	XR_001836157.1	4.08099	5.3096	1.18182	6.64317	5
1757	XR_001836159.1	1.11535	6.15246	11.5141	7.56534	9
1758	XR_001836161.1	17.6247	28.3726	30.8721	31.0025	9
1759	XR_001836170.1	35.6704	52.3577	65.7939	70.667	9
1760	XR_001836181.1	7.61063	2.53857	2.86871	2.52928	3
1761	XR_001836195.1	68.8297	64.0552	65.9607	82.262	5
1762	XR_001836196.1	5.42704	3.07184	11.1313	9.04224	9
1763	XR_001836200.1	12.651	10.7621	3.50436	4.95942	3
1764	XR_001836203.1	4.3481	1.41909	3.56099	13.0903	5
1765	XR_001836211.1	14.7422	4.41002	2.86957	3.83826	3
1766	XR_001836239.1	0.192334	1.54134	1.90457	3.99083	5
1767	XR_001836244.1	2.45326	1.53445	0.621319	0.919224	3
1768	XR_001836248.1	0	0	0	0.335243	5
1769	XR_001836260.1	5.77698	0.139152	16.8547	12.5925	9
1770	XR_001836261.1	4.198	2.52647	0.916785	8.33656	5
1771	XR_001836265.1	14.5728	3.31159	12.1096	29.301	5
1772	XR_001836266.1	0.000148333	0.024126	0.00491567	0.149847	5
1773	XR_001836267.1	1e-06	0.0286843	1.54962	1.0425	9
1774	XR_001836269.1	18.789	26.5037	5.57703	30.9207	5
1775	XR_001836271.1	451.75	342.975	406.114	961.696	5
1776	XR_001836275.1	0.198401	1.67853	0.00340633	9.26737	5
1777	XR_001836279.1	1.99275	0.716545	0.173225	8.54692	5
1778	XR_001836280.1	6.47747	1.82558	0.396668	0.0219837	3
1779	XR_001836281.1	0.410007	3.73777	0.001693	9.08626	5
1780	XR_001836282.1	1.09989	0.53762	0.001717	5.39137	5
1781	XR_001836285.1	2.21868	1.73874	0.284132	1.06979	3
1782	XR_001836299.1	0	1.03296	1.33333e-06	3.98554	5
1783	XR_001836303.1	0.0992757	0.0389457	0.250702	0.173973	9
1784	XR_001836304.1	63.2296	37.9286	78.3706	95.6542	9
1785	XR_001836306.1	26.7326	32.3943	27.9907	49.4783	5
1786	XR_001836309.1	12.2452	1.13333e-05	2.09294	2.58553	3
1787	XR_001836312.1	25.8976	12.7098	49.3732	40.2472	9
1788	XR_001836318.1	4.34911	22.3652	15.2624	40.8756	5
1789	XR_001836320.1	16.8397	14.973	13.4426	21.3992	5
1790	XR_001836321.1	125.604	77.2604	147.467	184.762	9
1791	XR_001836323.1	0.005153	0	0	1.56151	5
1792	XR_001836325.1	9.88126	3.39862	0	1.16436	3
1793	XR_001836328.1	13.9957	7.48564	13.1812	5.50003	3
1794	XR_001836329.1	61.0044	14.2171	19.1593	7.70152	3
1795	XR_001836330.1	14.6083	1.14795	1.69839	0.730676	3
1796	XR_001836334.1	71.6814	66.2161	58.7723	46.152	3
1797	XR_001836349.1	0.945527	0	0.632743	0	3
1798	XR_001836353.1	0	1.72349	0.213876	1.92312	5
1799	XR_001836357.1	0	0	0	0.569169	5
1800	XR_001836358.1	6.63845	7.93783	14.6104	11.1923	9
1801	XR_001836359.1	2.68087	0	0	0.445698	3
1802	XR_001836361.1	4.09236	1.25866	2.78052	0.789647	3
1803	XR_001836391.1	0.487796	0	0	0	3
1804	XR_001836395.1	0.742233	0	0.370254	0	3
1805	XR_001836514.1	29.2796	26.5923	24.6358	7.9374	3
1806	XR_001836521.1	0	0.00105267	0	0.469812	5
1807	XR_001836525.1	145.225	128.325	65.8255	90.5224	3
1808	XR_001836526.1	10.9964	9.17	15.7525	15.4824	9
1809	XR_001836530.1	0	0	0.34097	0.339863	9
1810	XR_001836531.1	130.12	107.575	112.385	104.424	3
1811	XR_001836532.1	32.0226	24.8188	41.2697	48.5733	9
1812	XR_001836537.1	0	0	0	1.51448	5
1813	XR_001836539.1	82.5988	76.2065	58.2775	101.785	5
1814	XR_001836540.1	0	0	0	0.365706	5
1815	XR_001836541.1	0	0	0.520529	0.332163	9
1816	XR_001836546.1	3.33333e-07	0	0	0.652413	5
1817	XR_001836551.1	49.632	60.2351	60.2823	82.8869	5
1818	XR_001836563.1	0.602833	0	0.304815	0	3
1819	XR_001836570.1	3.78153	0	1.0715	0.5303	3
1820	XR_001836577.1	123.855	151.634	217.064	180.155	9
1821	XR_001836579.1	3.98307	4.34372	2.89809	7.236	5
1822	XR_001836582.1	0.36689	1.02131	1.76542	2.47687	9
1823	XR_001836584.1	0	0.0752943	0.139339	0.532702	5
1824	XR_001836585.1	0	0.075343	0.140337	0.547673	5
1825	XR_001836586.1	0	0.077942	0.174426	1.30585	5
1826	XR_001836589.1	2.36694	1.02262	0	0.486354	3
1827	XR_001836590.1	0	0	0.132317	0.131974	9
1828	XR_001836591.1	0.473057	0	0.0951833	0.0951377	3
1829	XR_001836592.1	1.19913	0	0.121398	0.119509	3
1830	XR_001836593.1	0	0	0.122411	0.122318	9
1831	XR_001836594.1	2.00418	12.0796	19.4922	36.6621	5
1832	XR_001836597.1	0	0.48198	0	0.967303	5
1833	XR_001836608.1	0	0	0	0.396436	5
1834	XR_001836614.1	1.50817	1.89627	2.17885	7.26233	5
1835	XR_001836625.1	1.04865	0.526188	0.520898	0.512521	3
1836	XR_001836633.1	22.5998	17.5664	28.0264	32.9471	9
1837	XR_001836634.1	14.1006	4.90547	33.6919	58.116	9
1838	XR_001836640.1	0	0.486671	0.983573	1.45222	9
1839	XR_001836641.1	26.2263	38.5999	32.6075	42.8533	5
1840	XR_001836649.1	0	0	0.0244083	0.523802	5
1841	XR_001836666.1	0	0	0	0.423981	5
1842	XR_001836667.1	0	0	0	0.382679	5
1843	XR_001836677.1	2.86442	1.21472	1.62874	0.954769	3
1844	XR_001836678.1	0	0.362974	0	1.07327	5
1845	XR_001836683.1	155.594	44.4716	44.71	61.8716	3
1846	XR_001836685.1	15.4735	4.56455	20.0728	46.7636	5
1847	XR_001836686.1	0.436399	0.908311	1.29838	1.72513	9
1848	XR_001836694.1	19.8798	15.5727	3.23689	1.07245	3
1849	XR_001836695.1	11.9676	6.81376	10.525	6.40808	3
1850	XR_001836697.1	2.16797	1.96546	9.19471	13.6727	9
1851	XR_001836706.1	79.4716	36.9409	50.8828	44.7459	3
1852	XR_001836708.1	17.1699	6.37159	4.02712	1.54002	3
1853	XR_001836709.1	9.54251	4.22359	7.81811	3.74827	3
1854	XR_001836710.1	0.449784	0	0	0	3
1855	XR_001836711.1	0	0	0.1026	0.102474	9
1856	XR_001836712.1	0	0	0.103655	0.103402	9
1857	XR_001836725.1	2.68481	2.06353	4.26164	6.45398	9
1858	XR_001836726.1	15.5132	16.3511	4.7956	19.7507	5
1859	XR_001836729.1	0.789433	0.749312	0.753348	0.376317	3
1860	XR_001836733.1	0.870704	0.890557	3.47882	2.59849	9
1861	XR_001836734.1	1.16604	1.98021	1.43202	4.1039	5
1862	XR_001836735.1	1.03554	1.51498	0.985097	2.98827	5
1863	XR_001836736.1	0.350808	0.00258967	0	0	3
1864	XR_001836738.1	0.0600227	0	0	0	3
1865	XR_001836751.1	2.92258	0.019526	0.405544	0.204454	3
1866	XR_001836759.1	0	0.342942	0.671098	0.997444	9
1867	XR_001836773.1	0.328163	0	0	0	3
1868	XR_001836776.1	7.92526	5.37136	5.71085	5.34502	3
1869	XR_001836778.1	0	0	0	0.324088	5
1870	XR_001836780.1	0	0	2.50026	1.24609	9
1871	XR_001836781.1	1.596	0.335807	0.662248	0.327522	3
1872	XR_001836782.1	0	6.82668	0.682921	8.55425	5
1873	XR_001836783.1	40.1459	27.0562	33.4188	22.9894	3
1874	XR_001836784.1	52.2301	47.3486	42.7303	16.1206	3
1875	XR_001836789.1	0	0.191762	0	0.881208	5
1876	XR_001836790.1	5.54939	4.23421	4.34814	2.16459	3
1877	XR_001836803.1	250.178	273.166	300.445	320.344	9
1878	XR_001836805.1	0	0	1.57556	3.03056	9
1879	XR_001836806.1	3.40543	0	0	0	3
1880	XR_001836809.1	0.491	1.07184	0.579445	1.73093	5
1881	XR_001836810.1	1.85059	1.43368	0	0.467152	3
1882	XR_001836811.1	2.05833	1.32295	3.37234	4.14304	9
1883	XR_001836814.1	32.9844	12.3464	11.0796	9.80335	3
1884	XR_001836815.1	12.0714	0.748693	1.73999	0.752352	3
1885	XR_001836817.1	16.3343	1.13275	5.71328	2.68284	3
1886	XR_001836824.1	0.020124	0.177415	0.149508	0.650408	5
1887	XR_001836832.1	1.16688	2.1009	2.30643	3.19848	5
1888	XR_001836835.1	0.00765033	0.002771	6.76667e-05	0.0169097	5
1889	XR_001836837.1	0.00840767	0.00244367	7.53333e-05	2.42072	5
1890	XR_001836839.1	0.0100757	0.00224467	2.27405	8.16352	5
1891	XR_001836840.1	0.091513	0.395561	0.00126833	3.82989	5
1892	XR_001836847.1	0	0	0	1.35498	5
1893	XR_001836849.1	5.56641	0.787006	1.58077	1.18349	3
1894	XR_001836851.1	0.121423	1.81643	0.004647	4.97795	5
1895	XR_001836870.1	0.569666	0.52311	0	0	3
1896	XR_001836874.1	1.22541	0.816816	0	0	3
1897	XR_001836884.1	0.60423	0	0	0	3
1898	XR_001836885.1	0.197291	0	2.6081	2.16254	9
1899	XR_001836886.1	0.488829	0	0	0	3
1900	XR_001836888.1	1.20133	1.79626	5.92134	4.72521	9
1901	XR_001836889.1	6.7603	9.28935	6.38396	12.1655	5
1902	XR_001836891.1	3.59515	0.929167	1.3651	11.2588	5
1903	XR_001836892.1	4.55667	1.3879	32.2119	55.5246	9
1904	XR_001836898.1	1.60841	0	6.35849	4.1172	9
1905	XR_001836903.1	0	0	0.353202	1.75795	5
1906	XR_001836909.1	0.399861	0.426063	0.39994	0.798628	5
1907	XR_001836911.1	7.15726	2.71005	1.11987	3.66709	3
1908	XR_001836912.1	11.3717	6.64082	2.65079	2.24862	3
1909	XR_001836918.1	9.1132	7.4441	5.1961	7.02953	3
1910	XR_001836919.1	54.8745	43.2064	54.9441	91.5429	5
1911	XR_001836921.1	0	0	0	0.231593	5
1912	XR_001836923.1	0	0	0	0.233948	5
1913	XR_001836924.1	0	0	0	0.902107	5
1914	XR_001836925.1	0.30328	0	0	0.593145	5
1915	XR_001836930.1	6.004	8.59214	5.57197	28.8349	5
1916	XR_001836935.1	0	0	0	1.51407	5
1917	XR_001836947.1	0.405066	0.407796	1.62828	1.22964	9
1918	XR_001836955.1	3.46976	3.1433	6.25631	5.21928	9
1919	XR_001836956.1	3.67827	1.61048	1.22861	0.41115	3
1920	XR_001836963.1	0.394826	0.37406	1.14616	1.8793	9
1921	XR_001836966.1	8.39637	1.70149	2.19476	3.8811	3
1922	XR_001836968.1	0.315166	0.000876333	0.0830653	8e-06	3
1923	XR_001836984.1	0	0	0.540816	1.55193	5
1924	XR_001837017.1	0	0	0.0980257	0.168774	9
1925	XR_001837018.1	0	0	0.097935	0.169629	9
1926	XR_001837064.1	15.7166	10.2576	19.4907	29.7891	5
1927	XR_001837066.1	18.6572	20.8121	22.811	23.4776	9
1928	XR_001837067.1	103.345	36.6226	14.2483	33.7073	3
1929	XR_001837068.1	1.78806	0	0	0	3
1930	XR_001837071.1	3.33931	4.01034	4.01335	6.50342	5
1931	XR_001837072.1	2.46673	38.4508	82.3684	70.0522	9
1932	XR_001837077.1	1.25009	1.85129	2.54581	5.95643	5
1933	XR_001837079.1	6.39289	10.3097	6.55161	15.5604	5
1934	XR_001837084.1	5.502	6.19577	6.36894	11.481	5
1935	XR_001837087.1	0.794825	2.05332	1.5913	5.13776	5
1936	XR_001837094.1	9.4834	9.27666	10.6025	17.5363	5
1937	XR_001837098.1	4.2342	3.41786	1.15868	1.53087	3
1938	XR_001837105.1	5.64411	3.43159	2.41257	1.43729	3
1939	XR_001837107.1	0.000799	0	0	0	3
1940	XR_001837108.1	0	0	0.408091	0.402861	9
1941	XR_001837113.1	28.0841	17.842	43.7442	53.0751	9
1942	XR_001837117.1	11.7782	1.02747	3.80066	1.02643	3
1943	XR_001837123.1	23.4706	10.7019	7.46742	10.3087	3
1944	XR_001837129.1	0	0	0.083671	0.939208	5
1945	XR_001837130.1	0	0	0.0868423	1.27115	5
1946	XR_001837132.1	0.358656	0	0.0850773	0.008949	3
1947	XR_001837133.1	15.0806	14.3315	21.6987	23.3392	9
1948	XR_001837138.1	0	0	0	0.383395	5
1949	XR_001837139.1	0	0	0	0.213688	5
1950	XR_001837140.1	0	0	0	0.218885	5
1951	XR_001837146.1	0	0	0	0.559921	5
1952	XR_001837160.1	0.318316	0	0	0	3
1953	XR_001837162.1	0.699411	0.54932	1.15937	4.7917	5
1954	XR_001837163.1	0.781337	0.597613	3.0915	4.97727	9
1955	XR_001837164.1	0	1.23264	1.23208	22.1541	5
1956	XR_001837173.1	0.22312	0	0	0	3
1957	XR_001837176.1	0.173641	0	0.349405	0.7015	5
1958	XR_001837190.1	0.131104	0.535747	0.328456	1.92226	5
1959	XR_001837201.1	26.6501	28.0005	29.4277	34.6638	5
1960	XR_001837206.1	0.857998	0.42927	0	0	3
1961	XR_001837208.1	0	0	0	0.387115	5
1962	XR_001837209.1	0	0	0	0.255198	5
1963	XR_001837210.1	0	0	0	0.400964	5
1964	XR_001837213.1	0	0	0.651488	0.79094	9
1965	XR_001837214.1	0	0	0.641675	0.424127	9
1966	XR_001837215.1	0	0	0.641689	0.876934	9
1967	XR_001837224.1	0.278668	0	0.124272	0	3
1968	XR_001837225.1	0.279658	0	0.124618	0	3
1969	XR_001837226.1	0.27879	0	0.125447	0	3
1970	XR_001837227.1	0.282353	0	0.126739	0	3
1971	XR_001837230.1	0	0.401713	0.394486	0.791517	5
1972	XR_001837237.1	2.62926	1.92033	7.88669	11.1733	9
1973	XR_001837252.1	0.391562	0	0	0	3
1974	XR_001837256.1	51.6247	44.0771	44.5049	70.9941	5
1975	XR_001837266.1	0	0	0	0.212576	5
1976	XR_001837269.1	0	0	0	0.222523	5
1977	XR_001837274.1	0	0.141088	0.143133	0.443839	5
1978	XR_001837275.1	0.114046	0.107889	0	0	3
1979	XR_001837277.1	0.412072	0.109563	0	0	3
1980	XR_001837282.1	0.654975	1.02104	2.93435	3.645	9
1981	XR_001837285.1	0.511822	0	0	0	3
1982	XR_001837287.1	13.4729	12.7182	6.0555	4.70355	3
1983	XR_001837292.1	1.09625	1.89176	3.16975	2.27185	9
1984	XR_001837293.1	2.58291	4.82905	2.84055	5.99493	5
1985	XR_001837295.1	1.43213	1.26531	0	0.418167	3
1986	XR_001837296.1	26.1694	15.2389	17.9498	13.211	3
1987	XR_001837301.1	5.10316	4.95623	0.210544	3.16004	3
1988	XR_001837307.1	1.16072	0.101689	0	0.001498	3
1989	XR_001837326.1	0.688242	0.687371	0	0	3
1990	XR_001837327.1	7.48589	16.1743	24.5296	22.2364	9
1991	XR_001837337.1	16.5744	11.1298	16.961	55.436	5
1992	XR_001837342.1	0.290678	0.912543	0.289469	2.91064	5
1993	XR_001837343.1	0.550406	0	0	0	3
1994	XR_001837345.1	0.0989483	0.949487	0.607544	1.79818	5
1995	XR_001837348.1	0.0855607	0.347574	0.690248	2.73982	5
1996	XR_001837357.1	0.606126	0.197615	0.18847	0	3
1997	XR_001837358.1	0.896064	0.188623	0.182771	0	3
[truncated: 2,587 more rows]
