# Supplementary material for: Integrated bioinformatics analysis of retinal ischemia/reperfusion injury in rats with potential key genes
Source: BMC Genomics. 2024 Apr 15;25:367. doi: 10.1186/s12864-024-10288-0 (PMC11017533; doi:10.1186/s12864-024-10288-0)
Supplement: Supplementary file 18 — Supplementary Material 18. [file 12864_2024_10288_MOESM18_ESM.xlsx]

## Sheet: Sheet1
suplementery table 18 Trend_change_circ
	gene	control	24h	72h	7d	circ_cluster
1	circRNA_00001|Chr1:1709227_1723417_+	1.33333	0.666667	0	0	8
2	circRNA_00004|Chr1:1802693_1807003_+	0.666667	0	1.33333	2	7
3	circRNA_00010|Chr1:2378175_2384915_+	0	0	0	0.666667	9
4	circRNA_00015|Chr1:3919308_3949063_-	0	0	0	1.33333	9
5	circRNA_00016|Chr1:3941650_3949063_-	2.66667	0.666667	2.66667	4	9
6	circRNA_00019|Chr1:5269856_5289623_+	0	0.666667	0	2	9
7	circRNA_00020|Chr1:5505154_5510101_+	1.66667	1	0	0	8
8	circRNA_00024|Chr1:7961776_7973865_-	1	0	0	0	10
9	circRNA_00025|Chr1:7973764_7976859_-	1.66667	0	0	0	10
10	circRNA_00028|Chr1:12086530_12134025_+	0	0	1	2	7
11	circRNA_00030|Chr1:12128638_12158667_+	1	0	0	0	10
12	circRNA_00034|Chr1:14404777_14404982_+	0	0	0	0.666667	9
13	circRNA_00038|Chr1:15700343_15716638_+	0	0	0	0.666667	9
14	circRNA_00039|Chr1:15700343_15720844_+	1.33333	0	0	0	10
15	circRNA_00040|Chr1:15715367_15731805_+	0	0	0	0.666667	9
16	circRNA_00041|Chr1:15740864_15745017_+	0	0	0.666667	1	7
17	circRNA_00043|Chr1:16477969_16561994_+	0	0	0	0.666667	9
18	circRNA_00044|Chr1:16488582_16488734_+	0	0	0	0.666667	9
19	circRNA_00045|Chr1:16492929_16503517_+	1	0	0	2.33333	9
20	circRNA_00046|Chr1:16492929_16520127_+	0	0	0	1	9
21	circRNA_00047|Chr1:16492929_16530121_+	0	0	0	0.666667	9
22	circRNA_00051|Chr1:16530001_16601769_+	2.66667	2	2	2	10
23	circRNA_00052|Chr1:16830660_16831852_+	0	0	0	0.666667	9
24	circRNA_00054|Chr1:16859047_16879498_+	5.66667	5.33333	2	4	8
25	circRNA_00055|Chr1:16859047_16895763_+	0.666667	0	0	0	10
26	circRNA_00059|Chr1:20022792_20072803_+	0.666667	0	0	0	10
27	circRNA_00062|Chr1:20893994_20945538_-	1.33333	0	0	0	10
28	circRNA_00064|Chr1:20920882_20932313_-	0	0	0	1	9
29	circRNA_00065|Chr1:20925644_20932313_-	0	0	0	1	9
30	circRNA_00067|Chr1:20936450_20962540_-	1.33333	0	0	0	10
31	circRNA_00070|Chr1:20961258_20962540_-	17.3333	15.6667	10.3333	12.6667	8
32	circRNA_00071|Chr1:20961258_20984384_-	3	0.666667	2.33333	1	10
33	circRNA_00072|Chr1:20961401_20962097_-	0	0	0	1	9
34	circRNA_00073|Chr1:21142145_21149467_+	0	0	0	1	9
35	circRNA_00074|Chr1:21142145_21164430_+	4.33333	4	4.33333	2.33333	8
36	circRNA_00078|Chr1:21160905_21164430_+	1.33333	1	1.33333	1	10
37	circRNA_00081|Chr1:21557662_21561185_-	0	0	0	0.666667	9
38	circRNA_00082|Chr1:22707360_22707595_-	0.666667	0	0	0	10
39	circRNA_00083|Chr1:22716588_22718464_-	1.33333	0	0	0	10
40	circRNA_00085|Chr1:22719902_22724802_-	0	0	0	1	9
41	circRNA_00089|Chr1:28253104_28262294_-	0	0	0	0.666667	9
42	circRNA_00090|Chr1:28362167_28369904_+	0	0	0.666667	1.66667	9
43	circRNA_00093|Chr1:28362363_28386843_-	0	0	0	0.666667	9
44	circRNA_00094|Chr1:29457380_29462756_+	2	2.66667	2	4.33333	9
45	circRNA_00097|Chr1:31550091_31568025_+	0.666667	0	0	0	10
46	circRNA_00098|Chr1:31947095_31956591_-	0.666667	0	0.666667	0	10
47	circRNA_00104|Chr1:37607345_37621662_+	1.66667	0	0	0	10
48	circRNA_00105|Chr1:37612983_37621662_+	0	0	0	0.666667	9
49	circRNA_00108|Chr1:37888832_37932081_-	1.66667	0	0	0	10
50	circRNA_00112|Chr1:40433889_40459139_+	1	0	3	2.33333	7
51	circRNA_00113|Chr1:40510145_40518782_+	1.33333	0	1.33333	0	10
52	circRNA_00114|Chr1:40517850_40518782_+	0	0	0	1.33333	9
53	circRNA_00115|Chr1:40545768_40562030_+	0	0	0	0.666667	9
54	circRNA_00116|Chr1:40949992_40955468_-	0	0	0	1.33333	9
55	circRNA_00119|Chr1:41965929_41992960_-	0.666667	0	0	0	10
56	circRNA_00120|Chr1:42508955_42530725_-	1.66667	0.666667	0	0	8
57	circRNA_00126|Chr1:44045275_44061740_+	1	0	0	0	10
58	circRNA_00128|Chr1:44056456_44069073_+	0	0	0	0.666667	9
59	circRNA_00129|Chr1:44056456_44077618_+	0	0	0	0.666667	9
60	circRNA_00130|Chr1:44117529_44119982_+	4	2.66667	0.666667	2.66667	8
61	circRNA_00132|Chr1:44117529_44148015_+	1.33333	0	0	0	10
62	circRNA_00134|Chr1:45923228_45924097_+	0.666667	1	0	3.33333	9
63	circRNA_00135|Chr1:45923228_45983943_+	0	0	0	1	9
64	circRNA_00138|Chr1:47030544_47032563_+	0.666667	1.33333	2.66667	3	7
65	circRNA_00146|Chr1:53327671_53332902_-	0	0	2	1.66667	7
66	circRNA_00147|Chr1:53433883_53449926_+	0	0	0	3	9
67	circRNA_00148|Chr1:53479744_53479880_-	0	0	0	1	9
68	circRNA_00149|Chr1:53743313_53753638_-	1.33333	0	0	0	10
69	circRNA_00151|Chr1:54418421_54455843_-	0	0	0	1.66667	9
70	circRNA_00153|Chr1:54441038_54455357_-	0	0	0	2.33333	9
71	circRNA_00154|Chr1:54455261_54472328_-	0	0	0	0.666667	9
72	circRNA_00156|Chr1:55657362_55731336_+	1.66667	0	0	0	10
73	circRNA_00160|Chr1:56848551_56915732_-	0	0.666667	0.666667	2.33333	9
74	circRNA_00161|Chr1:56848551_56939897_-	7.33333	7.66667	6	3	8
75	circRNA_00165|Chr1:56890732_56906961_-	0	0	0	0.666667	9
76	circRNA_00166|Chr1:56892763_56939897_-	0	0	0	0.666667	9
77	circRNA_00168|Chr1:56902969_56915732_-	6	4	2.33333	3.66667	10
78	circRNA_00169|Chr1:56902969_56939897_-	4	6	6.66667	8	7
79	circRNA_00174|Chr1:57349992_57360209_+	1	0	0	0	10
80	circRNA_00181|Chr1:57722004_57740161_+	0	0	0	0.666667	9
81	circRNA_00184|Chr1:62178032_62223247_-	1	0	0	0	10
82	circRNA_00187|Chr1:62532596_62562097_-	0	0	1	1	7
83	circRNA_00188|Chr1:62753120_62803652_+	1.33333	0	0	0	10
84	circRNA_00194|Chr1:64132434_64141484_-	1	0	0	0	10
85	circRNA_00204|Chr1:69980879_69993838_+	1.33333	0	0	0	10
86	circRNA_00205|Chr1:71159730_71173112_-	0	0	0	1.66667	9
87	circRNA_00208|Chr1:72294623_72296170_-	0	0	0	0.666667	9
88	circRNA_00209|Chr1:72358337_72360751_+	1	0.666667	0.666667	1.66667	9
89	circRNA_00210|Chr1:72718573_72718974_-	0.666667	0	0	0	10
90	circRNA_00215|Chr1:73867219_73867801_+	1	0	0	0	10
91	circRNA_00216|Chr1:75698378_75705243_+	0	0	0	0.666667	9
92	circRNA_00217|Chr1:75701042_75705243_+	3.33333	2.66667	1.66667	2.66667	8
93	circRNA_00218|Chr1:75701042_75718979_+	0.666667	0	0	4	9
94	circRNA_00222|Chr1:77752637_77755553_+	0	0	0	2.33333	9
95	circRNA_00224|Chr1:78018827_78020623_+	0	0	0	0.666667	9
96	circRNA_00226|Chr1:78369712_78370333_+	6	5.33333	10.3333	10.3333	7
97	circRNA_00227|Chr1:78505825_78522187_-	1.33333	0	0	0	10
98	circRNA_00228|Chr1:78505825_78546651_-	0.666667	0	0	0	10
99	circRNA_00230|Chr1:78676164_78681375_+	0	0	0	1.66667	9
100	circRNA_00233|Chr1:80047952_80048604_-	2	0	0	0	10
101	circRNA_00236|Chr1:80443035_80446422_-	1.66667	2	1.33333	3	9
102	circRNA_00244|Chr1:82289143_82302389_+	0.666667	0	0	0	10
103	circRNA_00246|Chr1:82526375_82543222_-	0.666667	0.666667	0	0	8
104	circRNA_00247|Chr1:82532232_82543222_-	0.666667	0	0	0	10
105	circRNA_00248|Chr1:82536923_82543222_-	0	0	0	1.33333	9
106	circRNA_00250|Chr1:84202552_84208536_-	0	0	0	1	9
107	circRNA_00254|Chr1:84529079_84544129_+	0	0	0	1.33333	9
108	circRNA_00257|Chr1:84542396_84615182_+	3.33333	3	3.33333	1.66667	8
109	circRNA_00258|Chr1:84542396_84642306_+	4.66667	3.33333	1.33333	0	8
110	circRNA_00260|Chr1:84640085_84679646_+	0	0	0	1	9
111	circRNA_00266|Chr1:86928882_86932018_+	0.666667	0	0	0	10
112	circRNA_00268|Chr1:86959822_86969434_+	1	0.666667	0	0	8
113	circRNA_00272|Chr1:88586311_88592011_+	1	0	0	0	10
114	circRNA_00274|Chr1:89501802_89501954_+	0.666667	0	0	0	10
115	circRNA_00275|Chr1:89576859_89577371_-	0	0	0	0.666667	9
116	circRNA_00277|Chr1:90069579_90090001_-	1	0.666667	1	0	8
117	circRNA_00279|Chr1:90116534_90126552_-	1.33333	3.33333	3	4.66667	9
118	circRNA_00280|Chr1:90151106_90151515_+	0	0	0	0.666667	9
119	circRNA_00282|Chr1:91558045_91566589_-	0	0	0	0.666667	9
120	circRNA_00283|Chr1:91560398_91562180_-	2.33333	0.666667	0.666667	0	10
121	circRNA_00287|Chr1:91873487_91879026_+	2.66667	1.66667	0	0	8
122	circRNA_00292|Chr1:91891978_91906973_+	1.33333	0	0	0	10
123	circRNA_00293|Chr1:92039556_92043956_-	2.33333	0.666667	0.666667	0	10
124	circRNA_00294|Chr1:92090683_92105035_-	0	0	0	1	9
125	circRNA_00296|Chr1:93851663_93866719_-	1	0	0	0	10
126	circRNA_00299|Chr1:94367453_94381994_-	1.33333	1.66667	1.66667	1.66667	7
127	circRNA_00300|Chr1:94675378_94678772_+	1	0	0	0	10
128	circRNA_00301|Chr1:94888055_94891382_+	1.33333	0	0	0	10
129	circRNA_00302|Chr1:94891025_94892799_+	0	0	0	1	9
130	circRNA_00303|Chr1:97498532_97510650_-	0.666667	0	0	0	10
131	circRNA_00306|Chr1:99489149_99533851_+	0.666667	0	0	0	10
132	circRNA_00310|Chr1:100476154_100476853_-	0.666667	0	0	0	10
133	circRNA_00318|Chr1:101137693_101144853_-	0	0	0	1	9
134	circRNA_00319|Chr1:101469464_101474961_-	1	0	0	0	10
135	circRNA_00321|Chr1:102141865_102145923_-	1	0	0	0	10
136	circRNA_00323|Chr1:102613968_102660697_-	8.33333	5	3.66667	4.33333	10
137	circRNA_00324|Chr1:102638885_102660697_-	3.66667	3.66667	1	1.33333	8
138	circRNA_00325|Chr1:102656457_102660697_-	1.33333	0.666667	0	0	8
139	circRNA_00326|Chr1:102658895_102660697_-	1.33333	1	0	0	8
140	circRNA_00328|Chr1:104117833_104125130_+	0	0	0	0.666667	9
141	circRNA_00333|Chr1:105437967_105443296_+	1.33333	0	0	0	10
142	circRNA_00335|Chr1:105577467_105630794_+	1	0	0	0	10
143	circRNA_00337|Chr1:107263212_107320767_+	1	0.666667	1	0	8
144	circRNA_00340|Chr1:112034274_112056979_+	0.666667	0	0.666667	0	10
145	circRNA_00343|Chr1:112993977_113034616_+	0	0	0	0.666667	9
146	circRNA_00344|Chr1:113021854_113034616_+	0	0	0	1	9
147	circRNA_00345|Chr1:113115666_113116933_+	0.666667	0	0	0	10
148	circRNA_00350|Chr1:114536004_114538474_+	0	0	0	0.666667	9
149	circRNA_00351|Chr1:114542920_114545840_+	0	0	0	0.666667	9
150	circRNA_00354|Chr1:114597220_114599418_+	3.33333	4	1.66667	5.66667	9
151	circRNA_00355|Chr1:114614487_114618383_+	0	0	0.666667	1	7
152	circRNA_00360|Chr1:116643750_116660509_+	7	7.33333	9.66667	9	7
153	circRNA_00366|Chr1:117146267_117146413_-	75.6667	18.6667	16	18.6667	10
154	circRNA_00367|Chr1:118353683_118387646_-	0	0.666667	0	1.33333	9
155	circRNA_00368|Chr1:119172338_119211597_-	0	0	0	1	9
156	circRNA_00369|Chr1:119464809_119545970_-	20.3333	7	13.3333	9	10
157	circRNA_00370|Chr1:119467584_119545970_-	0.666667	0	0	0	10
158	circRNA_00371|Chr1:119470903_119555633_-	0.666667	0	0	0	10
159	circRNA_00373|Chr1:119529091_119556667_-	1	0	0	0	10
160	circRNA_00376|Chr1:121290678_121361328_-	1	0	0	0	10
161	circRNA_00381|Chr1:122554066_122613766_-	0	0	0.666667	0.666667	7
162	circRNA_00382|Chr1:122605161_122613766_-	5.33333	1.33333	2	3.33333	10
163	circRNA_00383|Chr1:122605870_122678378_-	21.6667	16	14	33.6667	9
164	circRNA_00384|Chr1:122613645_122680102_-	17	12.6667	14.3333	11.3333	10
165	circRNA_00385|Chr1:122678291_122688463_-	4	0.666667	3.33333	1	10
166	circRNA_00386|Chr1:122678291_122688926_-	1	0	0	0	10
167	circRNA_00387|Chr1:122757906_122778266_-	1	0	0	0	10
168	circRNA_00388|Chr1:122757906_122799811_-	0	0	0	1.33333	9
169	circRNA_00391|Chr1:124246428_124300117_-	1	0	0	0	10
170	circRNA_00392|Chr1:124576794_124584139_+	4.33333	3.33333	0	0.666667	8
171	circRNA_00396|Chr1:125221132_125224638_-	0.666667	0	0	0	10
172	circRNA_00400|Chr1:126188351_126195625_-	1	0.666667	0	0.666667	8
173	circRNA_00403|Chr1:126543520_126556902_+	0	0	0	1	9
174	circRNA_00404|Chr1:126573474_126583015_+	16.6667	22	22.6667	24.6667	7
175	circRNA_00406|Chr1:127025462_127025957_+	11.6667	23.6667	15.6667	36.3333	9
176	circRNA_00408|Chr1:127881908_127887913_+	1.33333	3.66667	2	6.33333	9
177	circRNA_00409|Chr1:128239552_128242835_-	1	0	1.33333	1.66667	7
178	circRNA_00410|Chr1:128239552_128243030_-	6.66667	6	9	8	7
179	circRNA_00411|Chr1:128501692_128513631_-	1	0	0	0	10
180	circRNA_00416|Chr1:128542589_128576607_-	1	2.33333	2.33333	6.33333	9
181	circRNA_00423|Chr1:128978104_128978649_+	1	3.33333	2	7.33333	9
182	circRNA_00425|Chr1:129142521_129206547_+	0	0	0	0.666667	9
183	circRNA_00427|Chr1:131552706_131577776_+	0.666667	0	1.33333	1	7
184	circRNA_00435|Chr1:134783878_134848903_-	0	0	0	1	9
185	circRNA_00436|Chr1:134794264_134848903_-	1	0	0.666667	2.33333	9
186	circRNA_00439|Chr1:134799596_134813696_-	0	1.33333	0	2.66667	9
187	circRNA_00440|Chr1:134799596_134817451_-	3.33333	2.66667	0	0.666667	8
188	circRNA_00442|Chr1:134824792_134828051_-	0	0	0	1	9
189	circRNA_00455|Chr1:141641684_141655417_-	1	0	0	0	10
190	circRNA_00458|Chr1:142160925_142161359_-	4.66667	2.33333	4	2.33333	10
191	circRNA_00459|Chr1:142191060_142191760_-	0	0	0	0.666667	9
192	circRNA_00460|Chr1:142192435_142194379_-	0.666667	0	0	0	10
193	circRNA_00467|Chr1:142849916_142852148_+	3.66667	5.33333	4.33333	7.66667	9
194	circRNA_00468|Chr1:142849916_142856237_+	1.66667	0	0	0	10
195	circRNA_00470|Chr1:143107055_143118431_+	1.33333	0	0	0	10
196	circRNA_00473|Chr1:143143055_143143524_+	5.66667	4.66667	7.66667	6.66667	7
197	circRNA_00474|Chr1:143417972_143421718_+	1.33333	0	0	0	10
198	circRNA_00478|Chr1:144154619_144164050_+	0	0	0	0.666667	9
199	circRNA_00485|Chr1:146431222_146440723_-	0	0	0	0.666667	9
200	circRNA_00490|Chr1:153039382_153056784_-	0	0	0	1.66667	9
201	circRNA_00491|Chr1:154405931_154406882_+	2.66667	0.666667	0	0	10
202	circRNA_00498|Chr1:155130428_155133092_+	0	0	0	0.666667	9
203	circRNA_00500|Chr1:156218277_156228853_-	2.33333	1	1.66667	0	10
204	circRNA_00501|Chr1:157422218_157440238_-	2	1.66667	1.66667	3.66667	9
205	circRNA_00504|Chr1:157468625_157490006_-	0	0	1	0.666667	7
206	circRNA_00505|Chr1:157470071_157490006_-	2.33333	2	2.33333	4.66667	9
207	circRNA_00507|Chr1:161320030_161321934_+	1	0	0	0	10
208	circRNA_00508|Chr1:161668656_161714217_+	1	0	0	0	10
209	circRNA_00509|Chr1:161681106_161714217_+	0	0	0	1.33333	9
210	circRNA_00510|Chr1:161681207_161714217_+	0	0	0	1.66667	9
211	circRNA_00512|Chr1:161928871_161932898_+	2.33333	0	0	0.666667	10
212	circRNA_00513|Chr1:161928871_161946672_+	0	0	0	1	9
213	circRNA_00517|Chr1:162458676_162464947_+	1.66667	0	0	0	10
214	circRNA_00519|Chr1:162639900_162643789_+	5.33333	3.33333	2.33333	3	10
215	circRNA_00522|Chr1:162684057_162696070_+	0.666667	1.33333	2.33333	2	7
216	circRNA_00523|Chr1:162688794_162693129_+	2.66667	0	0.666667	0	10
217	circRNA_00526|Chr1:162830920_162843974_+	1.33333	0	0	0	10
218	circRNA_00531|Chr1:163938955_163976846_-	1	0.666667	0	0	8
219	circRNA_00538|Chr1:164342799_164380890_+	2	0	0	0	10
220	circRNA_00542|Chr1:164931730_164947123_-	13.6667	13.3333	8.33333	7	8
221	circRNA_00543|Chr1:165271462_165272842_+	0	0	0	0.666667	9
222	circRNA_00544|Chr1:165414771_165415667_+	22	16.3333	17.3333	13.6667	10
223	circRNA_00546|Chr1:166208849_166259335_+	1.66667	0	0	0	10
224	circRNA_00550|Chr1:166351174_166378796_+	0	0	0	2	9
225	circRNA_00551|Chr1:166378662_166385907_+	2	0.666667	1.66667	1	10
226	circRNA_00552|Chr1:167111033_167119075_-	0	0	0	0.666667	9
227	circRNA_00558|Chr1:167260358_167269761_-	0.666667	0	0.666667	0	10
228	circRNA_00560|Chr1:167269621_167286586_-	0.666667	0	0	0	10
229	circRNA_00561|Chr1:167506836_167514018_+	0	0	0.666667	0.666667	7
230	circRNA_00563|Chr1:170226074_170228277_-	0	1.33333	0.666667	2.33333	9
231	circRNA_00564|Chr1:171658024_171720495_+	0.666667	0	0	0	10
232	circRNA_00566|Chr1:173284053_173344444_-	0.666667	0	0	0	10
233	circRNA_00567|Chr1:173565816_173566057_+	0.666667	0	0	0	10
234	circRNA_00570|Chr1:173642847_173656527_-	1.33333	0	0	0	10
235	circRNA_00575|Chr1:174512949_174556451_-	1	0	0	0	10
236	circRNA_00577|Chr1:174531166_174531348_+	0.666667	0	0	0	10
237	circRNA_00578|Chr1:174534711_174540363_-	0	0	0	0.666667	9
238	circRNA_00581|Chr1:174609600_174613577_-	17	14	14.3333	13.6667	10
239	circRNA_00582|Chr1:174609600_174615437_-	0.666667	0	0	0	10
240	circRNA_00584|Chr1:174666652_174686229_+	1	0	0	0	10
241	circRNA_00585|Chr1:174687557_174689784_+	0	0	0	0.666667	9
242	circRNA_00586|Chr1:174771333_174772363_+	0.666667	0	0	0	10
243	circRNA_00587|Chr1:174772242_174776864_+	0	0	0	2	9
244	circRNA_00590|Chr1:175171303_175202232_-	0.666667	0	0	0	10
245	circRNA_00594|Chr1:175200414_175218889_-	3.33333	5	2.66667	7.66667	9
246	circRNA_00599|Chr1:176334639_176346651_-	1	0.666667	0	0	8
247	circRNA_00603|Chr1:176959331_176976129_-	0.666667	0.666667	0.666667	2	9
248	circRNA_00605|Chr1:177516657_177569872_+	0	0	0	1	9
249	circRNA_00608|Chr1:178139196_178157418_-	1	1	0	0	8
250	circRNA_00612|Chr1:178151721_178157418_-	0	0	0	0.666667	9
251	circRNA_00613|Chr1:178430965_178453589_+	0	0	0	1	9
252	circRNA_00614|Chr1:178445528_178457678_+	1	0.666667	0.666667	2.33333	9
253	circRNA_00615|Chr1:178658486_178714887_+	4	3.66667	1.33333	0	8
254	circRNA_00618|Chr1:184008119_184042715_+	0	1.33333	1.66667	1.66667	7
255	circRNA_00619|Chr1:184008119_184055555_+	0	0	0	2.66667	9
256	circRNA_00620|Chr1:184008119_184061174_+	0.666667	0	0	0	10
257	circRNA_00625|Chr1:185252579_185261263_+	0	0	0	1	9
258	circRNA_00626|Chr1:185252579_185267832_+	1	0	0.666667	0	10
259	circRNA_00628|Chr1:185261106_185289592_+	0	0	0	1.33333	9
260	circRNA_00629|Chr1:185263914_185267832_+	5	4	0	2.33333	8
261	circRNA_00630|Chr1:185263914_185283520_+	0	0	0	1	9
262	circRNA_00636|Chr1:185298317_185307538_+	0.666667	0	0	0	10
263	circRNA_00637|Chr1:185304319_185307538_+	0.666667	0.666667	0	1.33333	9
264	circRNA_00639|Chr1:185501062_185504507_+	0.666667	0.666667	0.666667	1	9
265	circRNA_00640|Chr1:185878823_185902595_+	0.666667	0	0	0	10
266	circRNA_00642|Chr1:187192744_187194605_+	1.33333	0	0	0	10
267	circRNA_00645|Chr1:187776387_187777086_-	0	0	0	1.66667	9
268	circRNA_00648|Chr1:187834862_187842308_-	0	0.666667	0	1.33333	9
269	circRNA_00649|Chr1:188063733_188064708_+	0	0	0	1	9
270	circRNA_00651|Chr1:188516330_188544229_+	1	0	0	0	10
271	circRNA_00652|Chr1:188589095_188594263_+	1	0	0	0	10
272	circRNA_00653|Chr1:188589095_188620188_+	0.666667	0	0	0	10
273	circRNA_00654|Chr1:188592770_188620188_+	0	0	0	1	9
274	circRNA_00655|Chr1:189512361_189544120_-	0	0	0	1	9
275	circRNA_00656|Chr1:189528335_189544120_-	0	0	0	0.666667	9
276	circRNA_00657|Chr1:189581794_189595749_+	0.666667	0	0	0	10
277	circRNA_00659|Chr1:189637159_189640278_+	1.33333	0.666667	0	0.666667	10
278	circRNA_00667|Chr1:191971118_191975867_-	0	0	0	0.666667	9
279	circRNA_00668|Chr1:192379875_192409606_+	1.33333	1	0	0	8
280	circRNA_00670|Chr1:192938631_192948640_+	0	0	0	1.33333	9
281	circRNA_00678|Chr1:194853235_194917768_-	9	4.66667	2.33333	4.33333	10
282	circRNA_00680|Chr1:194864350_194917768_-	2	4.33333	4.33333	6	9
283	circRNA_00685|Chr1:194917622_194917762_-	1	0	0	0	10
284	circRNA_00687|Chr1:194917622_194924798_-	338.667	219.333	131.333	232.667	10
285	circRNA_00688|Chr1:194917622_194929649_-	1.66667	0	1	0	10
286	circRNA_00689|Chr1:194917622_194932320_-	1	0.666667	0	0	8
287	circRNA_00693|Chr1:194917622_194971923_-	1	0	0	0	10
288	circRNA_00695|Chr1:194917622_194974559_-	10	5.66667	5.33333	5.33333	10
289	circRNA_00696|Chr1:194922013_194934956_-	5.66667	0.666667	5.33333	4	10
290	circRNA_00697|Chr1:194922013_194974559_-	6	2.33333	0.666667	2	10
291	circRNA_00706|Chr1:195805819_195852244_-	1.33333	0	0	0	10
292	circRNA_00708|Chr1:195805819_195870113_-	0.666667	0	0	0	10
293	circRNA_00709|Chr1:195833189_195840151_-	2.66667	0.666667	1.33333	4.66667	9
294	circRNA_00711|Chr1:195833189_195866944_-	11.3333	3.66667	7.33333	8	10
295	circRNA_00714|Chr1:197526940_197545868_-	0	0	0	1.66667	9
296	circRNA_00716|Chr1:197975773_197979190_-	1	0	0	0	10
297	circRNA_00717|Chr1:197978423_197980802_-	1	1	0	0	8
298	circRNA_00720|Chr1:198932174_198934509_+	0.666667	0	0	0	10
299	circRNA_00722|Chr1:198962262_198967826_+	2	1.66667	0	0	8
300	circRNA_00723|Chr1:198965547_198968419_+	3	1.33333	0.666667	0.666667	10
301	circRNA_00726|Chr1:198994747_198995342_+	12.6667	10.3333	11.3333	9.33333	10
302	circRNA_00727|Chr1:198994747_198998913_+	0	0	0	1.33333	9
303	circRNA_00730|Chr1:199846913_199851379_-	0	0	0	0.666667	9
304	circRNA_00731|Chr1:199846913_199858710_-	1	0	0	0	10
305	circRNA_00732|Chr1:199863599_199865237_-	1	0	0	0	10
306	circRNA_00734|Chr1:200175908_200182528_+	0.666667	0	0	0	10
307	circRNA_00736|Chr1:200671013_200672411_-	0	0	0	1	9
308	circRNA_00737|Chr1:201072974_201075971_-	0.666667	0	0	0	10
309	circRNA_00744|Chr1:201442093_201457798_+	0.666667	0	0	0	10
310	circRNA_00746|Chr1:201442093_201469213_+	0	0	0	0.666667	9
311	circRNA_00747|Chr1:201442093_201473266_+	0.666667	0	0	0	10
312	circRNA_00748|Chr1:201462689_201484933_+	0	0	0	0.666667	9
313	circRNA_00752|Chr1:203279889_203317455_+	0	0	0	1.33333	9
314	circRNA_00753|Chr1:203343400_203385990_+	0	0	0	1	9
315	circRNA_00755|Chr1:204830814_204842017_-	2.66667	2	0	0.666667	8
316	circRNA_00756|Chr1:204831740_204842017_-	3.66667	3.33333	6	5.33333	7
317	circRNA_00764|Chr1:204960841_204980121_+	5.66667	8	8	9	7
318	circRNA_00766|Chr1:204979934_204988430_+	3	6.33333	6.66667	6.66667	7
319	circRNA_00771|Chr1:205803204_205816538_-	0	0	0	1	9
320	circRNA_00772|Chr1:205814604_205814822_+	0	0	0	0.666667	9
321	circRNA_00773|Chr1:206956299_206969242_+	1	0	0	0	10
322	circRNA_00774|Chr1:206956299_206978733_+	0.666667	0	0	0	10
323	circRNA_00775|Chr1:207023297_207088396_+	0.666667	0	0	0	10
324	circRNA_00776|Chr1:207023297_207111018_+	2.66667	1	1.66667	1	10
325	circRNA_00777|Chr1:207040277_207088396_+	1.66667	1	0.666667	0	8
326	circRNA_00780|Chr1:207133685_207152989_-	1.33333	0	0	0	10
327	circRNA_00781|Chr1:207221461_207228383_+	2	0	0	0	10
328	circRNA_00785|Chr1:211870899_211908305_+	1.66667	0	0	0	10
329	circRNA_00790|Chr1:214562895_214605872_+	1.33333	0	3	2.66667	7
330	circRNA_00791|Chr1:214574407_214581660_+	0	0.666667	0	1.66667	9
331	circRNA_00792|Chr1:214574407_214605872_+	0	0	0	1	9
332	circRNA_00794|Chr1:214927188_214931664_+	0.666667	0	0.666667	0	10
333	circRNA_00802|Chr1:215907048_215968014_-	0.666667	0	0	0	10
334	circRNA_00805|Chr1:215920293_215934212_-	0	0.666667	1.33333	1.33333	7
335	circRNA_00807|Chr1:215934081_215968014_-	1.33333	2	1.33333	2.66667	9
336	circRNA_00812|Chr1:216737401_216742438_-	3	2.66667	0.666667	1	8
337	circRNA_00813|Chr1:217173194_217203143_+	0.666667	0	0	0	10
338	circRNA_00814|Chr1:217349413_217362383_+	1.33333	0	0	0	10
339	circRNA_00817|Chr1:218600963_218607644_+	0.666667	0	0	0	10
340	circRNA_00818|Chr1:218608817_218624687_+	0	0	0	0.666667	9
341	circRNA_00819|Chr1:218619072_218620914_+	1.33333	0	0	0	10
342	circRNA_00830|Chr1:219018599_219028923_+	4.66667	4	4.66667	3	10
343	circRNA_00832|Chr1:219033889_219039300_+	1	1	0	0	8
344	circRNA_00837|Chr1:219592036_219607635_-	0	0	0	1	9
345	circRNA_00838|Chr1:219592036_219638528_-	0	0	0	0.666667	9
346	circRNA_00839|Chr1:219607125_219608685_-	0	0	0	1.33333	9
347	circRNA_00844|Chr1:220039308_220040146_-	6	5.66667	3.66667	2	8
348	circRNA_00853|Chr1:221156954_221157236_-	0	0	0	3	9
349	circRNA_00860|Chr1:222318743_222319656_+	1.33333	0	1	0	10
350	circRNA_00863|Chr1:222535788_222536973_-	0.666667	0	0	0	10
351	circRNA_00868|Chr1:222862229_222869528_+	0	0	0	1.33333	9
352	circRNA_00870|Chr1:224948697_224949058_+	0.666667	0	0	0	10
353	circRNA_00872|Chr1:225020177_225021133_+	1	0	0	0	10
354	circRNA_00876|Chr1:225316044_225316966_-	2.66667	1.33333	0	0	8
355	circRNA_00882|Chr1:228137819_228161429_-	0.666667	0	0	0	10
356	circRNA_00883|Chr1:228155132_228163280_-	1.66667	0.666667	0.666667	3	9
357	circRNA_00884|Chr1:228346454_228347166_+	1	0	0	0	10
358	circRNA_00885|Chr1:228400357_228414253_+	0	0	0	1.33333	9
359	circRNA_00886|Chr1:229605780_229633874_-	0	0	0	0.666667	9
360	circRNA_00889|Chr1:231457046_231498197_-	3.66667	2.33333	1.66667	0	8
361	circRNA_00890|Chr1:232594496_232616717_-	0	0	0	1.33333	9
362	circRNA_00897|Chr1:235653121_235656288_-	0	0	1.66667	2.33333	7
363	circRNA_00898|Chr1:235703054_235713613_-	1.33333	0	0	0	10
364	circRNA_00903|Chr1:235720725_235750579_-	0	0	0	1	9
365	circRNA_00906|Chr1:235758079_235771816_-	0.666667	0	0	0	10
366	circRNA_00907|Chr1:235759864_235764346_-	1	0.666667	2	1.66667	7
367	circRNA_00910|Chr1:235777942_235789332_-	1.33333	2.33333	3.66667	4.33333	7
368	circRNA_00912|Chr1:236700603_236729434_-	0	0	0	0.666667	9
369	circRNA_00916|Chr1:240369088_240384919_+	0	0	0	2.33333	9
370	circRNA_00918|Chr1:240421602_240449390_+	0	0.666667	0	1.33333	9
371	circRNA_00920|Chr1:241731334_241732616_+	1	0.666667	0	0	8
372	circRNA_00922|Chr1:241961868_241964424_-	0.666667	0	0	0	10
373	circRNA_00925|Chr1:241983561_242059564_-	0.666667	0	0	0	10
374	circRNA_00927|Chr1:243233767_243276527_+	0.666667	1.33333	1.66667	5	9
375	circRNA_00928|Chr1:243343348_243376079_+	0	0	0	0.666667	9
376	circRNA_00929|Chr1:243373401_243376079_+	8.66667	8.66667	9.33333	12	9
377	circRNA_00933|Chr1:244657648_244693344_+	0	0	0	1	9
378	circRNA_00934|Chr1:245076271_245082336_-	1	0	0	0	10
379	circRNA_00936|Chr1:245362004_245390246_-	0	0	0	0.666667	9
380	circRNA_00937|Chr1:245386738_245406276_-	1	4	5.33333	5.66667	7
381	circRNA_00940|Chr1:245926333_245937626_-	5.33333	2.66667	0.666667	2.33333	10
382	circRNA_00946|Chr1:246472167_246476440_-	0	0	1.33333	1.33333	7
383	circRNA_00950|Chr1:247711959_247742042_+	0.666667	0	0	0	10
384	circRNA_00951|Chr1:247711959_247745292_+	4	0	0	0	10
385	circRNA_00958|Chr1:247944245_247945662_-	4.33333	9.66667	9.66667	10.6667	7
386	circRNA_00961|Chr1:250105797_250105963_-	1	0	0	0	10
387	circRNA_00962|Chr1:250726380_250727219_-	2	0.666667	0	0	10
388	circRNA_00968|Chr1:251455609_251485480_+	6.66667	11	15.6667	13.3333	7
389	circRNA_00970|Chr1:251461620_251485480_+	2.66667	1.66667	1.33333	2	10
390	circRNA_00972|Chr1:253120469_253148277_-	4.33333	3.66667	0	1.66667	8
391	circRNA_00973|Chr1:253134538_253148277_-	0.666667	0	0	0	10
392	circRNA_00985|Chr1:255685048_255764689_-	1	1	0	0.666667	8
393	circRNA_00986|Chr1:255685048_255774681_-	0	0	0	1.66667	9
394	circRNA_00987|Chr1:255706980_255728514_-	0	1.66667	2	4.33333	9
395	circRNA_00989|Chr1:255706980_255774681_-	5	4.66667	4	2	8
396	circRNA_00992|Chr1:255727112_255812527_-	2.66667	0	0.666667	1	10
397	circRNA_00994|Chr1:255745871_255812527_-	6	5.33333	5	2.66667	8
398	circRNA_00996|Chr1:255931357_255935277_-	0	0	0	1.33333	9
399	circRNA_00997|Chr1:255942367_255958835_-	5.33333	4	3	1.66667	8
400	circRNA_01000|Chr1:256255356_256299276_+	0	0	0	1	9
401	circRNA_01001|Chr1:256263404_256299276_+	3.33333	3.33333	0.666667	5.33333	9
402	circRNA_01007|Chr1:256277197_256299276_+	0	0	0	0.666667	9
403	circRNA_01009|Chr1:256670745_256674820_-	0	0	0	0.666667	9
404	circRNA_01014|Chr1:259396273_259399404_-	0.666667	0	0	0	10
405	circRNA_01015|Chr1:259396273_259402838_-	1	0	0	0	10
406	circRNA_01016|Chr1:259396273_259437470_-	1.66667	0	0	0	10
407	circRNA_01021|Chr1:260490864_260507970_-	1	0	1	0	10
408	circRNA_01024|Chr1:260791756_260805043_+	0	0	0	0.666667	9
409	circRNA_01031|Chr1:261347528_261350203_+	4	3	4	2.33333	10
410	circRNA_01033|Chr1:261996430_261997005_-	0.666667	0	0	0	10
411	circRNA_01036|Chr1:263677854_263687576_-	0	0	0	1	9
412	circRNA_01037|Chr1:263677854_263689399_-	0	0	0	1.33333	9
413	circRNA_01042|Chr1:264674065_264689793_+	0	0	0.666667	2	9
414	circRNA_01045|Chr1:264674065_264702556_+	0	0	0	0.666667	9
415	circRNA_01046|Chr1:264682394_264689905_+	0	0	0	1	9
416	circRNA_01048|Chr1:265206703_265208104_+	0	0	0	0.666667	9
417	circRNA_01052|Chr1:265515390_265524404_-	4.33333	3	4	3.33333	10
418	circRNA_01053|Chr1:265518157_265524404_-	5.33333	6.66667	7	8.33333	9
419	circRNA_01056|Chr1:265646932_265653628_-	6.66667	6.66667	2.66667	1	8
420	circRNA_01057|Chr1:265652680_265720943_-	0.666667	0	0	0	10
421	circRNA_01058|Chr1:265682535_265698923_-	1	0	0	0	10
422	circRNA_01060|Chr1:265709813_265716799_-	0.666667	0	0	0	10
423	circRNA_01062|Chr1:265724152_265735996_-	0.666667	0	0	0	10
424	circRNA_01063|Chr1:265728095_265733260_-	1	0	0	0	10
425	circRNA_01066|Chr1:266020777_266021582_+	0	0	0	2	9
426	circRNA_01067|Chr1:266020959_266021582_+	1	0	0	0	10
427	circRNA_01068|Chr1:266060970_266067070_-	0	0	0	1	9
428	circRNA_01069|Chr1:266064685_266064880_-	0	0	0	0.666667	9
429	circRNA_01072|Chr1:266487036_266500566_+	0.666667	0	0	0	10
430	circRNA_01073|Chr1:266851021_266852430_+	0.666667	0	0.666667	0.666667	7
431	circRNA_01075|Chr1:266896133_266897031_+	0.666667	0	0	0	10
432	circRNA_01076|Chr1:267378101_267409237_+	0.666667	0	0	0	10
433	circRNA_01078|Chr1:270300442_270364139_-	1	0	0	0	10
434	circRNA_01082|Chr1:274539097_274543891_+	1	0	0	0	10
435	circRNA_01085|Chr1:274688579_274731695_+	0	0	0	0.666667	9
436	circRNA_01087|Chr1:274700623_274718538_+	0	0	0	0.666667	9
437	circRNA_01090|Chr1:275821636_275876427_-	1.33333	0	0	0	10
438	circRNA_01092|Chr1:276373381_276384367_+	0.666667	1.66667	0.666667	2.66667	9
439	circRNA_01093|Chr1:277375162_277383623_+	0	0	0	1.66667	9
440	circRNA_01102|Chr1:278580846_278608643_+	2.66667	0.666667	0	1.33333	10
441	circRNA_01104|Chr1:278580846_278633931_+	0	0	0	1	9
442	circRNA_01106|Chr1:278580846_278645812_+	1	0	0	0	10
443	circRNA_01109|Chr1:278590619_278620822_+	0	0	0	1	9
444	circRNA_01110|Chr1:278594373_278602026_+	1	0	0	0	10
445	circRNA_01112|Chr1:278601852_278661960_+	0	0	0	1	9
446	circRNA_01113|Chr1:278629796_278687323_+	0	0	0	0.666667	9
447	circRNA_01115|Chr1:278656261_278731755_+	6	5.66667	3.33333	1.66667	8
448	circRNA_01118|Chr1:278679022_278749829_+	9.33333	9.66667	4.66667	8.33333	8
449	circRNA_01119|Chr1:278679022_278773472_+	1	1	0	0	8
450	circRNA_01127|Chr1:278731694_278749829_+	0	0	0.666667	0.666667	7
451	circRNA_01129|Chr1:280461469_280467009_-	0	0	0	0.666667	9
452	circRNA_01130|Chr1:281236389_281256438_-	2	0	0.666667	0	10
453	circRNA_01132|Chr1:281828605_281857037_-	0	0	0	1	9
454	circRNA_01137|Chr1:282190790_282206870_+	1.33333	0	0.666667	0	10
455	circRNA_01138|Chr1:282190810_282206870_+	0	0	0	1.66667	9
456	circRNA_01140|Chr1:282197074_282198076_+	0.666667	0	0	0	10
457	circRNA_01141|Chr1:282225916_282231487_-	0	0	0	0.666667	9
458	circRNA_01143|Chr1:282490425_282498880_-	0.666667	0	0	0	10
459	circRNA_01147|Chr10:583446_593608_-	0	0	0	0.666667	9
460	circRNA_01149|Chr10:626473_633049_-	6	4	4.33333	3.66667	10
461	circRNA_01154|Chr10:3191467_3204962_+	2.33333	2	0	1	8
462	circRNA_01157|Chr10:3865200_3930992_-	0	0	0	0.666667	9
463	circRNA_01158|Chr10:3930911_3935175_-	0	0	0	0.666667	9
464	circRNA_01161|Chr10:4165522_4172981_-	1.33333	0	0	0	10
465	circRNA_01162|Chr10:4165522_4191496_-	0	0	0	0.666667	9
466	circRNA_01163|Chr10:4213518_4233192_-	0.666667	0	0.666667	0	10
467	circRNA_01164|Chr10:4555634_4556178_+	0	0	0	0.666667	9
468	circRNA_01170|Chr10:5100271_5115569_-	2	0	0	0.666667	10
469	circRNA_01172|Chr10:5100271_5179352_-	1	0	0	0	10
470	circRNA_01173|Chr10:5105902_5130612_-	0	0	0	0.666667	9
471	circRNA_01178|Chr10:6077607_6083400_-	1.33333	0	0	0	10
472	circRNA_01179|Chr10:6150240_6164878_-	0.666667	0	0	0	10
473	circRNA_01180|Chr10:6158723_6164878_-	0.666667	0	0	0	10
474	circRNA_01184|Chr10:9233537_9248214_-	0	0	0	1	9
475	circRNA_01189|Chr10:11626519_11627228_+	3	5	6.33333	5.66667	7
476	circRNA_01196|Chr10:13452342_13483091_-	0	0	0	1	9
477	circRNA_01198|Chr10:13547013_13548580_+	0	0	0	0.666667	9
478	circRNA_01199|Chr10:13931236_13933066_+	0	0	1	0.666667	7
479	circRNA_01200|Chr10:13931236_13935484_+	1.33333	1	0	0	8
480	circRNA_01204|Chr10:14269404_14275630_-	0.666667	0	0	0	10
481	circRNA_01208|Chr10:15540995_15555433_+	1.66667	1	0	0	8
482	circRNA_01209|Chr10:15554042_15555433_+	1	0	0	0	10
483	circRNA_01212|Chr10:15577563_15589574_-	1	0	1	0	10
484	circRNA_01215|Chr10:15629974_15642205_+	0	0	1.33333	1.66667	7
485	circRNA_01219|Chr10:16706378_16730140_-	2.33333	0.666667	3.66667	4	7
486	circRNA_01220|Chr10:16706378_16732436_-	1.66667	0	0	0	10
487	circRNA_01221|Chr10:16724062_16725151_-	0.666667	0	0	0	10
488	circRNA_01224|Chr10:16724062_16731902_-	5	5.33333	0.666667	2.33333	8
489	circRNA_01226|Chr10:16727736_16730140_-	0	0	1.33333	1.66667	7
490	circRNA_01229|Chr10:17605287_17609971_+	0	0	0	0.666667	9
491	circRNA_01237|Chr10:18396548_18415627_-	0	0	0.666667	1.66667	9
492	circRNA_01242|Chr10:21109521_21136583_-	0	0	0	1	9
493	circRNA_01246|Chr10:27096897_27147989_-	0	0	0	1	9
494	circRNA_01247|Chr10:27142526_27153770_-	4	3.66667	2.66667	1.66667	8
495	circRNA_01248|Chr10:27347096_27363531_-	3.33333	2	2.33333	1.66667	10
496	circRNA_01249|Chr10:27492515_27547267_+	0	0	0	0.666667	9
497	circRNA_01251|Chr10:29318809_29326665_+	0	0	0	0.666667	9
498	circRNA_01253|Chr10:29318809_29333371_+	3	4.66667	2.33333	8.33333	9
499	circRNA_01261|Chr10:35560597_35602083_+	1.33333	0	0	0	10
500	circRNA_01263|Chr10:35806475_35809959_-	0.666667	0	0	0	10
501	circRNA_01267|Chr10:35816390_35818308_-	0	0	0	0.666667	9
502	circRNA_01271|Chr10:35898838_35901897_-	2.66667	0	0	1	10
503	circRNA_01275|Chr10:37163046_37166187_-	0	0	0	1.66667	9
504	circRNA_01277|Chr10:37166067_37178344_-	0	0.666667	1	0.666667	7
505	circRNA_01278|Chr10:37167400_37172772_-	1.66667	0	0	0.666667	10
506	circRNA_01281|Chr10:37183342_37185721_-	1	0.666667	0.666667	0	8
507	circRNA_01288|Chr10:38622808_38633058_-	0.666667	1.66667	5.66667	4	7
508	circRNA_01296|Chr10:39683306_39705408_+	4.33333	5	5.33333	9.33333	9
509	circRNA_01298|Chr10:39690528_39708007_+	0.666667	0	0	2.33333	9
510	circRNA_01304|Chr10:39727635_39776713_+	2.33333	0	1	0	10
511	circRNA_01306|Chr10:39860014_39860289_-	0	0	0	1	9
512	circRNA_01309|Chr10:39982034_40004732_+	0	0	0	0.666667	9
513	circRNA_01310|Chr10:40019676_40033480_+	0	0	0	1	9
514	circRNA_01311|Chr10:40259166_40268037_-	1	0	1	2.33333	9
515	circRNA_01312|Chr10:43071898_43072108_-	0.666667	0	0	0	10
516	circRNA_01314|Chr10:43142689_43158515_+	4.66667	3.33333	0.666667	2.66667	8
517	circRNA_01315|Chr10:43227922_43229953_+	1.66667	0	0	0	10
518	circRNA_01316|Chr10:43539793_43547905_+	1	0	0	0	10
519	circRNA_01317|Chr10:43539819_43542903_+	0.666667	1	0	2.33333	9
520	circRNA_01320|Chr10:43607821_43609869_+	1	0	0	0	10
521	circRNA_01321|Chr10:43607821_43612084_+	1.33333	0	0.666667	0	10
522	circRNA_01324|Chr10:46164859_46169016_-	0	0	0	0.666667	9
523	circRNA_01326|Chr10:46506937_46536511_+	0.666667	0	0	0	10
524	circRNA_01328|Chr10:46630462_46651996_-	0.666667	0	1	0.666667	7
525	circRNA_01329|Chr10:46771409_46776306_-	1.66667	0	1.33333	0	10
526	circRNA_01332|Chr10:47433732_47434854_-	1	0	0	0	10
527	circRNA_01333|Chr10:48013766_48027336_-	1.66667	0	0	0	10
528	circRNA_01334|Chr10:48022762_48038650_-	0	0	0	1	9
529	circRNA_01345|Chr10:48172858_48194542_-	1	0	0	0	10
530	circRNA_01347|Chr10:48178920_48194542_-	0.666667	0	2.33333	2	7
531	circRNA_01351|Chr10:48193181_48200848_-	0.666667	0	0	0	10
532	circRNA_01352|Chr10:48460656_48470732_+	1	0	0	0	10
533	circRNA_01355|Chr10:48601427_48628068_+	0	0	0	0.666667	9
534	circRNA_01356|Chr10:48659695_48665113_-	1.66667	1.66667	0.666667	0	8
535	circRNA_01357|Chr10:48659695_48684279_-	1	1.66667	1	2.66667	9
536	circRNA_01359|Chr10:48661593_48684111_-	0	0	0	1	9
537	circRNA_01361|Chr10:48670421_48684111_-	0	0	0	0.666667	9
538	circRNA_01362|Chr10:48670421_48684231_-	0.666667	0	0	0	10
539	circRNA_01363|Chr10:48670421_48684279_-	3.66667	1.66667	2.66667	2.66667	10
540	circRNA_01364|Chr10:48670421_48720202_-	0	0	0	1	9
541	circRNA_01366|Chr10:48678751_48684279_-	0	0.666667	1.33333	1	7
542	circRNA_01370|Chr10:48688808_48749882_-	0.666667	0	0	0	10
543	circRNA_01375|Chr10:51551235_51576374_-	4	2.66667	1.66667	2.33333	10
544	circRNA_01376|Chr10:51724607_51739115_-	4.33333	3.33333	2.33333	3.33333	10
545	circRNA_01377|Chr10:52216060_52228649_-	0	0	0	1	9
546	circRNA_01378|Chr10:52216060_52270583_-	0	0	1	0.666667	7
547	circRNA_01380|Chr10:55283300_55338553_+	1.33333	0.666667	0	0	8
548	circRNA_01383|Chr10:55971256_55974078_+	3	2.66667	1	0	8
549	circRNA_01384|Chr10:55971256_55983610_+	0	0	0	1.66667	9
550	circRNA_01386|Chr10:56342097_56352370_-	2.66667	1.33333	1.66667	1.66667	10
551	circRNA_01389|Chr10:56619650_56620045_-	1.66667	0.666667	0	0	8
552	circRNA_01390|Chr10:56636025_56640559_+	0	0	0	0.666667	9
553	circRNA_01391|Chr10:56639194_56640559_+	0	0	0.666667	1	7
554	circRNA_01393|Chr10:57508985_57541484_+	5	0.666667	1.66667	1	10
555	circRNA_01398|Chr10:57592396_57598183_-	0	0	0	1	9
556	circRNA_01402|Chr10:58509081_58520396_-	0.666667	0	0	0	10
557	circRNA_01409|Chr10:59294314_59320253_+	1	0	0	0	10
558	circRNA_01410|Chr10:59423266_59441831_+	1.33333	1.33333	2.66667	5	9
559	circRNA_01411|Chr10:59434626_59441831_+	0.666667	0	0	0	10
560	circRNA_01415|Chr10:61461420_61498597_-	4	1	1.33333	0	10
561	circRNA_01420|Chr10:61690879_61697134_+	0	0.666667	0	2	9
562	circRNA_01426|Chr10:62022463_62022831_-	0	0	0	1	9
563	circRNA_01427|Chr10:62022463_62023388_-	0	0	0	0.666667	9
564	circRNA_01430|Chr10:62231971_62236009_+	1.66667	0	0	0	10
565	circRNA_01435|Chr10:62566642_62575768_+	10	9	6	5	8
566	circRNA_01436|Chr10:62566642_62581037_+	6	6.66667	7	7.66667	7
567	circRNA_01439|Chr10:62604214_62607374_+	0	0	0	1	9
568	circRNA_01440|Chr10:62623758_62664462_-	19.3333	15	27.3333	24.6667	7
569	circRNA_01441|Chr10:62712496_62713330_-	0	0	0	2.33333	9
570	circRNA_01445|Chr10:62742238_62767418_-	0	0	0	0.666667	9
571	circRNA_01446|Chr10:62751173_62767418_-	0	1	1	1.33333	7
572	circRNA_01447|Chr10:62884289_62888676_-	0.666667	0	0	0	10
573	circRNA_01448|Chr10:63213864_63220396_-	0	0	0	0.666667	9
574	circRNA_01450|Chr10:63364793_63371128_+	1	0.666667	0	0	8
575	circRNA_01451|Chr10:63407775_63418716_+	0	0	0	1	9
576	circRNA_01453|Chr10:63412175_63418716_+	0.666667	0	0.666667	0.666667	7
577	circRNA_01454|Chr10:63840631_63841166_+	2.66667	2	1.33333	1.33333	8
578	circRNA_01457|Chr10:63957265_64003821_+	1.66667	1.66667	0	0	8
579	circRNA_01460|Chr10:64239048_64258375_-	0	0	0	0.666667	9
580	circRNA_01462|Chr10:64251223_64290560_-	1	0	0	0	10
581	circRNA_01463|Chr10:64283933_64290560_-	1	0.666667	0	3	9
582	circRNA_01464|Chr10:64286622_64286983_+	0	0	0	0.666667	9
583	circRNA_01469|Chr10:64829256_64831635_-	1	0	0	0	10
584	circRNA_01474|Chr10:65193462_65195174_-	0.666667	0.666667	0	0	8
585	circRNA_01477|Chr10:65494486_65496698_-	0.666667	0	0	0	10
586	circRNA_01480|Chr10:65854799_65896816_-	0.666667	0	0	0	10
587	circRNA_01485|Chr10:66770890_66783965_+	2.66667	1.33333	0	0.666667	8
588	circRNA_01486|Chr10:66786643_66789207_+	0.666667	0	0	0	10
589	circRNA_01487|Chr10:66791720_66793320_+	1	0	0	0	10
590	circRNA_01489|Chr10:66812207_66822005_+	0	0	0	0.666667	9
591	circRNA_01490|Chr10:66813342_66813527_+	0.666667	0	0	0	10
592	circRNA_01495|Chr10:66901944_66917125_+	6.33333	3.33333	0	2.66667	8
593	circRNA_01496|Chr10:66957634_66970781_+	2.33333	0	0	0	10
594	circRNA_01501|Chr10:67363508_67364610_+	0	0	0.666667	1	7
595	circRNA_01503|Chr10:67579952_67594751_+	8.33333	1.33333	1.33333	4	10
596	circRNA_01504|Chr10:67584045_67587851_+	0.666667	0	0	0	10
597	circRNA_01505|Chr10:67585955_67587851_+	0	0	0	1.66667	9
598	circRNA_01506|Chr10:67601993_67628152_+	0	0	0	0.666667	9
599	circRNA_01511|Chr10:67767323_67781842_+	1	0	0	0	10
600	circRNA_01512|Chr10:67821172_67828877_+	1.66667	0.666667	1	0	10
601	circRNA_01514|Chr10:70086983_70092178_-	0.666667	0	0	0	10
602	circRNA_01518|Chr10:71272014_71311129_+	0.666667	0	0	0	10
603	circRNA_01519|Chr10:71287886_71311129_+	1	0	0	0	10
604	circRNA_01523|Chr10:71294380_71306105_+	0	0	0	0.666667	9
605	circRNA_01524|Chr10:71297308_71306105_+	6.33333	4.33333	4	1.66667	8
606	circRNA_01525|Chr10:71297308_71311129_+	0	0	0	0.666667	9
607	circRNA_01528|Chr10:71322147_71323079_+	5.33333	5.66667	3.33333	7	9
608	circRNA_01530|Chr10:71399723_71408228_-	0.666667	0	1.33333	2.33333	7
609	circRNA_01537|Chr10:71546978_71557193_+	107.333	51.3333	37	39	10
610	circRNA_01538|Chr10:71567498_71577610_+	1	1	0	0	8
611	circRNA_01541|Chr10:71567498_71663880_+	0.666667	0.666667	0	0	8
612	circRNA_01543|Chr10:71619063_71666057_+	0	0	0	1	9
613	circRNA_01547|Chr10:71770016_71799256_-	0	0	0	1	9
614	circRNA_01558|Chr10:72359922_72380358_-	1	0.666667	0	0	8
615	circRNA_01560|Chr10:72359922_72417059_-	1	1	0	0	8
616	circRNA_01561|Chr10:72359953_72380358_-	1	0	0	0	10
617	circRNA_01563|Chr10:72365735_72371838_-	1.33333	0	1	0	10
618	circRNA_01571|Chr10:72924686_72938843_+	0	0	0	1	9
619	circRNA_01577|Chr10:73717603_73732282_-	0	0	0	0.666667	9
620	circRNA_01580|Chr10:73731366_73764510_-	0	0	0	1.33333	9
621	circRNA_01581|Chr10:73751962_73764510_-	1.66667	0	1	0	10
622	circRNA_01586|Chr10:73952261_73985026_-	2.33333	0	1	0	10
623	circRNA_01587|Chr10:73961067_73961580_+	0	0	0	0.666667	9
624	circRNA_01589|Chr10:74022192_74026966_-	0.666667	0	0	0	10
625	circRNA_01592|Chr10:74336161_74360921_-	1.33333	0	0	0	10
626	circRNA_01601|Chr10:74474100_74490078_+	0	0	1	1.33333	7
627	circRNA_01603|Chr10:74558401_74566860_-	0.666667	0	0	0	10
628	circRNA_01605|Chr10:74927570_74932711_+	0	0	0	0.666667	9
629	circRNA_01606|Chr10:75072793_75075465_+	0.666667	0	0	0	10
630	circRNA_01607|Chr10:75337353_75340473_+	24.3333	25.3333	7	18.6667	8
631	circRNA_01617|Chr10:76388303_76396950_-	0	0	0.666667	2	9
632	circRNA_01621|Chr10:76395707_76399491_-	2	0	0	0	10
633	circRNA_01622|Chr10:76397592_76402451_-	0	0	0	1	9
634	circRNA_01624|Chr10:77763094_77772738_+	0.666667	0	0	0	10
635	circRNA_01629|Chr10:81004829_81013471_+	1	0	0	0	10
636	circRNA_01630|Chr10:81004829_81015503_+	1	0	0	0	10
637	circRNA_01633|Chr10:81629289_81631795_+	1	0	0	0	10
638	circRNA_01635|Chr10:81751031_81755839_+	0.666667	0	0	0	10
639	circRNA_01636|Chr10:81783627_81795318_+	1.33333	0	0	0	10
640	circRNA_01639|Chr10:82038227_82039192_+	0	1	1.33333	1.33333	7
641	circRNA_01645|Chr10:85100559_85105178_-	1	0	0	0	10
642	circRNA_01646|Chr10:85109546_85112742_-	0	0	0	1.66667	9
643	circRNA_01650|Chr10:85148231_85166817_-	1	0.666667	0	0	8
644	circRNA_01652|Chr10:85152702_85162508_-	1	0	0	0	10
645	circRNA_01653|Chr10:85152702_85172858_-	0.666667	0	0	0	10
646	circRNA_01654|Chr10:85153279_85166817_-	3.33333	1.33333	2.33333	1.33333	10
647	circRNA_01656|Chr10:85159836_85180360_-	0	0	0	0.666667	9
648	circRNA_01663|Chr10:85169572_85178467_-	0	0	0	0.666667	9
649	circRNA_01665|Chr10:85170956_85172858_-	0	0	0	1	9
650	circRNA_01667|Chr10:85329708_85330427_+	0	0	0	2	9
651	circRNA_01669|Chr10:86051344_86064208_-	0.666667	0	0	0	10
652	circRNA_01671|Chr10:86175962_86180040_+	1	0	0	0	10
653	circRNA_01674|Chr10:86175962_86204893_+	0	0	0	0.666667	9
654	circRNA_01679|Chr10:86757759_86763112_+	0.666667	0	0	0	10
655	circRNA_01681|Chr10:87121149_87121482_+	0	0	0	0.666667	9
656	circRNA_01683|Chr10:88691778_88697079_-	1.66667	2	1.66667	3.66667	9
657	circRNA_01684|Chr10:88708336_88712311_-	0	0	0	1.33333	9
658	circRNA_01685|Chr10:88807421_88815808_-	0.666667	0	0.666667	0	10
659	circRNA_01686|Chr10:88959731_88960323_+	0	0.666667	2	1.33333	7
660	circRNA_01687|Chr10:89036545_89074755_+	4.33333	1	0	0	10
661	circRNA_01690|Chr10:89467085_89470631_+	1	0	0	0	10
662	circRNA_01693|Chr10:89667527_89671438_+	0	0	0	0.666667	9
663	circRNA_01700|Chr10:90443967_90475935_-	0	0	0	0.666667	9
664	circRNA_01702|Chr10:90539227_90541000_-	0	0	0	0.666667	9
665	circRNA_01707|Chr10:91140959_91159440_+	2	0	0.666667	0	10
666	circRNA_01708|Chr10:91144151_91149247_+	1	0	0	0	10
667	circRNA_01711|Chr10:91614886_91658350_-	0	0	0	0.666667	9
668	circRNA_01715|Chr10:91913305_91973005_-	0	0	0	1.33333	9
669	circRNA_01720|Chr10:91965974_91986242_-	0	0	0	0.666667	9
670	circRNA_01721|Chr10:91968439_91973005_-	0.666667	0	0	0	10
671	circRNA_01722|Chr10:92359279_92374255_+	0.666667	0	0	0	10
672	circRNA_01724|Chr10:92406311_92424322_-	1	0	0	0	10
673	circRNA_01725|Chr10:92406311_92432295_-	2	1.66667	0.666667	3.33333	9
674	circRNA_01727|Chr10:92411765_92476192_-	0	0	0	1	9
675	circRNA_01728|Chr10:92424212_92432295_-	0	0.666667	1.33333	1.33333	7
676	circRNA_01729|Chr10:92424212_92476192_-	1	0	1.66667	4.33333	9
677	circRNA_01730|Chr10:92432154_92476192_-	2.66667	0.666667	0	0	10
678	circRNA_01732|Chr10:92575022_92578520_-	0	0.666667	0	1.66667	9
679	circRNA_01733|Chr10:93438715_93441515_+	3.66667	0.666667	0.666667	0	10
680	circRNA_01736|Chr10:93451477_93465700_+	0.666667	0	0	0	10
681	circRNA_01740|Chr10:93470616_93471445_+	0.666667	0.666667	0	0	8
682	circRNA_01741|Chr10:93470616_93492602_+	0.666667	0	0	0	10
683	circRNA_01742|Chr10:93495128_93496106_+	0.666667	0	0	0	10
684	circRNA_01744|Chr10:93967141_94011939_+	0.666667	0	0	0	10
685	circRNA_01745|Chr10:94292693_94314584_+	3.33333	2.66667	0.666667	2.33333	8
686	circRNA_01746|Chr10:94292693_94320863_+	1	1	0	0.666667	8
687	circRNA_01747|Chr10:94307816_94314584_+	0	0	1.33333	0.666667	7
688	circRNA_01754|Chr10:94699175_94741510_-	0.666667	0	0	0	10
689	circRNA_01762|Chr10:95011921_95015797_+	0	0	0	1	9
690	circRNA_01764|Chr10:95029081_95044344_-	1.33333	0.666667	0.666667	0	10
691	circRNA_01765|Chr10:95038675_95044344_-	0.666667	0	0	0	10
692	circRNA_01768|Chr10:95054759_95074409_-	0.666667	0	0	0	10
693	circRNA_01773|Chr10:95265354_95268582_-	0.666667	0	0.666667	0	10
694	circRNA_01774|Chr10:95274446_95299099_-	0	0	0	1	9
695	circRNA_01778|Chr10:95296828_95299099_-	0	0	0	1	9
696	circRNA_01779|Chr10:95297296_95297651_-	0	0	0	1	9
697	circRNA_01780|Chr10:95311195_95315537_-	0	0.666667	0	2.33333	9
698	circRNA_01781|Chr10:95311934_95315537_-	0	0	0	0.666667	9
699	circRNA_01782|Chr10:95327724_95328546_-	0.666667	1	0	1.66667	9
700	circRNA_01786|Chr10:95398180_95399832_-	0	0	0	0.666667	9
701	circRNA_01791|Chr10:95841063_95893306_+	0	0	0	1	9
702	circRNA_01797|Chr10:96675687_96722491_+	1.33333	0	0	0	10
703	circRNA_01798|Chr10:96720686_96722491_+	1	0.666667	1	1	7
704	circRNA_01800|Chr10:96720686_96793149_+	0.666667	0	0	0	10
705	circRNA_01801|Chr10:96759545_96793149_+	3	2.33333	2.33333	0	8
706	circRNA_01806|Chr10:96811460_96821139_+	2.66667	2.66667	5.66667	5	7
707	circRNA_01809|Chr10:96811879_96821139_+	0.666667	0.666667	1.33333	1	7
708	circRNA_01811|Chr10:97515175_97515341_+	0	0	0	1	9
709	circRNA_01817|Chr10:97555577_97562066_-	0	0	0	1.33333	9
710	circRNA_01818|Chr10:97555577_97562854_-	2	0.666667	1.33333	1.33333	10
711	circRNA_01820|Chr10:97559328_97562066_-	6	5	2.66667	4.33333	8
712	circRNA_01821|Chr10:97561117_97561291_+	0.666667	0	0	0	10
713	circRNA_01823|Chr10:97769600_97774086_+	3.66667	2	3.66667	2.66667	10
714	circRNA_01825|Chr10:97800114_97815554_+	0	0	0	1	9
715	circRNA_01826|Chr10:97800114_97827316_+	1.33333	0.666667	0	0	8
716	circRNA_01830|Chr10:103235761_103239662_+	0.666667	0.666667	0	0	8
717	circRNA_01831|Chr10:103236816_103237258_+	1	0	0	0	10
718	circRNA_01833|Chr10:104119642_104134011_+	0.666667	0	0	0	10
719	circRNA_01834|Chr10:104123119_104123476_+	0.666667	0	0	0	10
720	circRNA_01835|Chr10:104600759_104602665_+	1	0	0.666667	0	10
721	circRNA_01836|Chr10:104600759_104603167_+	0.666667	0	0	0	10
722	circRNA_01838|Chr10:104706087_104713428_-	2.33333	0	0	0	10
723	circRNA_01839|Chr10:104730488_104732216_-	0	0	1	1	7
724	circRNA_01842|Chr10:105317626_105321068_-	2.33333	0	1	0	10
725	circRNA_01843|Chr10:105350280_105352728_-	0.666667	0	0	0	10
726	circRNA_01845|Chr10:105632728_105634931_+	1.33333	1.33333	0	0.666667	8
727	circRNA_01846|Chr10:105655103_105655259_-	1.66667	0	0	0	10
728	circRNA_01848|Chr10:106094959_106103527_+	0	0	0	0.666667	9
729	circRNA_01851|Chr10:106712126_106730611_+	0.666667	0	0	0	10
730	circRNA_01853|Chr10:107297220_107298824_-	0	0	0	0.666667	9
731	circRNA_01856|Chr10:108486117_108494849_+	7	3	0	0	8
732	circRNA_01857|Chr10:109013149_109018917_+	0	0	0.666667	1	7
733	circRNA_01859|Chr10:109196237_109202434_-	0.666667	0	0	0	10
734	circRNA_01862|Chr10:109754865_109755050_+	0.666667	0	0	0	10
735	circRNA_01865|Chr10:110043769_110090416_-	1.66667	0	1.66667	1.33333	7
736	circRNA_01867|Chr10:110157631_110164041_-	0	0	0	1	9
737	circRNA_01869|Chr10:110495072_110508344_+	0	1.33333	2.33333	1.66667	7
738	circRNA_01873|Chr10:110505762_110509297_+	0	0	0.666667	1	7
739	circRNA_01875|Chr10:110535457_110536927_-	2.66667	1.66667	0	0	8
740	circRNA_01877|Chr10:110651174_110665630_+	1.33333	2.33333	2	3.66667	9
741	circRNA_01878|Chr10:110651174_110690679_+	0	0	0	0.666667	9
742	circRNA_01886|Chr11:677727_678387_-	0	0	0	1	9
743	circRNA_01887|Chr11:1835190_1844275_-	0	0	0	1.66667	9
744	circRNA_01888|Chr11:1857422_1874824_-	0	0	0	1.33333	9
745	circRNA_01889|Chr11:2672491_2678232_-	0	0	0	0.666667	9
746	circRNA_01894|Chr11:10020678_10022991_+	9	7	3	3	8
747	circRNA_01896|Chr11:11516554_11516880_-	1.66667	1.66667	0.666667	0	8
748	circRNA_01899|Chr11:14345506_14380833_-	2.66667	1.66667	0	0	8
749	circRNA_01903|Chr11:14735059_14735247_-	1	0	0	0	10
750	circRNA_01905|Chr11:15472547_15474826_+	0	0	0	1.66667	9
751	circRNA_01906|Chr11:17053321_17057126_-	0	0	0	0.666667	9
752	circRNA_01907|Chr11:20474484_20504631_+	0	0	0	0.666667	9
753	circRNA_01908|Chr11:20501666_20531756_+	2.66667	0.666667	1.66667	1.33333	10
754	circRNA_01909|Chr11:24297925_24304985_+	4.33333	4	5.66667	8.33333	9
755	circRNA_01910|Chr11:24297925_24311369_+	1	0	0	0	10
756	circRNA_01912|Chr11:24479964_24498116_-	0	0	0	2	9
757	circRNA_01913|Chr11:24479964_24512332_-	0	0	0	1	9
758	circRNA_01920|Chr11:27967522_27971358_-	3.33333	1	1.33333	2	10
759	circRNA_01921|Chr11:28188703_28188853_-	0.666667	0	0	0	10
760	circRNA_01924|Chr11:29967593_29992834_-	5.33333	4.33333	2	1.33333	8
761	circRNA_01926|Chr11:30029802_30051114_-	0	0	0	0.666667	9
762	circRNA_01928|Chr11:30621226_30642850_+	0.666667	0	0	0	10
763	circRNA_01930|Chr11:30949320_30954811_-	0	0	0	0.666667	9
764	circRNA_01936|Chr11:31192558_31194843_-	0	0	0	0.666667	9
765	circRNA_01942|Chr11:31793660_31797962_-	1	0	0	0	10
766	circRNA_01946|Chr11:31974630_31979720_+	0	0	0	0.666667	9
767	circRNA_01948|Chr11:34055747_34073206_+	0	0	0	1	9
768	circRNA_01962|Chr11:34611539_34614139_+	34.6667	22.3333	18	16.3333	10
769	circRNA_01963|Chr11:34611539_34616155_+	3	2.33333	0.666667	0	8
770	circRNA_01965|Chr11:34612627_34614139_+	73.6667	74.6667	39	41.6667	8
771	circRNA_01966|Chr11:34612627_34616155_+	6.33333	6.66667	3.33333	4	8
772	circRNA_01976|Chr11:34631080_34719108_+	1	0	0	0	10
773	circRNA_01981|Chr11:34865447_34879143_+	2.66667	1	1.33333	0	10
774	circRNA_01982|Chr11:34879058_34929247_+	1.66667	1.33333	0	0	8
775	circRNA_01983|Chr11:34879058_34932316_+	2	1.66667	0	1	8
776	circRNA_01985|Chr11:34879058_34940932_+	3.33333	0.666667	2	1	10
777	circRNA_01988|Chr11:34922140_34938080_+	1.33333	0	0	0	10
778	circRNA_01989|Chr11:34922140_34940932_+	5	2.66667	4	2.66667	10
779	circRNA_01991|Chr11:34948301_34949727_+	1.66667	1.33333	2.33333	3.66667	9
780	circRNA_01992|Chr11:36333453_36364933_-	0.666667	0	0	0	10
781	circRNA_01997|Chr11:36385541_36410887_-	0.666667	0	0	0	10
782	circRNA_01998|Chr11:36390972_36397722_-	1	0	0	0	10
783	circRNA_02000|Chr11:36397572_36412645_-	0	0	0	0.666667	9
784	circRNA_02002|Chr11:36400178_36412645_-	0	0	0	1.33333	9
785	circRNA_02006|Chr11:38536167_38545947_+	0	1	1	2.66667	9
786	circRNA_02008|Chr11:42050184_42050847_+	0	0	0	0.666667	9
787	circRNA_02011|Chr11:42971544_42981312_+	0	0	0	1.33333	9
788	circRNA_02013|Chr11:43056452_43080014_-	0	0	0	0.666667	9
789	circRNA_02029|Chr11:46671095_46677918_-	0	0	0	0.666667	9
790	circRNA_02030|Chr11:46671095_46680576_-	0	0	0	0.666667	9
791	circRNA_02032|Chr11:46671095_46692854_-	3	1.66667	1	1.33333	10
792	circRNA_02035|Chr11:46910205_46926410_-	0	0	0	0.666667	9
793	circRNA_02038|Chr11:46960555_46972676_-	0	0	0	0.666667	9
794	circRNA_02040|Chr11:47157561_47158535_+	0	0	0	1	9
795	circRNA_02045|Chr11:53140598_53168655_+	1.66667	0	0	0	10
796	circRNA_02048|Chr11:53545477_53563559_-	1.66667	4.33333	7.33333	7.66667	7
797	circRNA_02049|Chr11:57238832_57247467_+	0	0	0	0.666667	9
798	circRNA_02051|Chr11:57937853_57965693_-	2	1.66667	2.33333	3.66667	9
799	circRNA_02052|Chr11:57955724_57965693_-	4.66667	9	9	9	7
800	circRNA_02053|Chr11:59356115_59356929_-	1.33333	0	0	0	10
801	circRNA_02055|Chr11:61667168_61667878_+	0	0	0	0.666667	9
802	circRNA_02057|Chr11:62161818_62172354_-	0	0	0	1	9
803	circRNA_02059|Chr11:64288504_64305268_-	4	1	2.66667	2.33333	10
804	circRNA_02060|Chr11:64288915_64305268_-	0.666667	0	1	0.666667	7
805	circRNA_02064|Chr11:64733727_64743271_-	1.33333	0	0	0	10
806	circRNA_02065|Chr11:64795077_64799354_+	0	0	1	0.666667	7
807	circRNA_02067|Chr11:64795077_64815165_+	5	3.33333	1	2	8
808	circRNA_02068|Chr11:64799266_64800821_+	0.666667	0	0	0	10
809	circRNA_02070|Chr11:65747303_65751688_-	0	0	0	1.33333	9
810	circRNA_02071|Chr11:66082755_66083227_+	0	0	0	0.666667	9
811	circRNA_02072|Chr11:66345745_66348404_+	1	0	0	0	10
812	circRNA_02073|Chr11:66345745_66426089_+	0	0	0	1.33333	9
813	circRNA_02075|Chr11:66399341_66426089_+	1.66667	0	0.666667	0.666667	10
814	circRNA_02076|Chr11:66406507_66426089_+	0	0	0	1.33333	9
815	circRNA_02078|Chr11:66454714_66473675_+	5.66667	5.66667	3.33333	2.33333	8
816	circRNA_02080|Chr11:66484230_66550047_+	0	0	0	1	9
817	circRNA_02082|Chr11:66774702_66782597_-	0.666667	0	0	0	10
818	circRNA_02085|Chr11:66862146_66875553_-	0	0	0	0.666667	9
819	circRNA_02088|Chr11:68722906_68730129_-	0	0	0	0.666667	9
820	circRNA_02089|Chr11:70037607_70042619_+	0.666667	0	0	0	10
821	circRNA_02093|Chr11:70539679_70550977_-	1	0	2.33333	1.66667	7
822	circRNA_02096|Chr11:70550852_70585055_-	0	0	0	0.666667	9
823	circRNA_02097|Chr11:70570466_70578286_-	0	0	2.66667	1.66667	7
824	circRNA_02100|Chr11:70778105_70799636_-	0	0	0	0.666667	9
825	circRNA_02102|Chr11:70797120_70799636_-	0	0	0	2	9
826	circRNA_02103|Chr11:70810417_70820621_-	0.666667	0	0.666667	0	10
827	circRNA_02105|Chr11:70952862_70955449_-	2.66667	1	0	0	8
828	circRNA_02107|Chr11:71027471_71035942_-	2	0.666667	0.666667	0	10
829	circRNA_02114|Chr11:72199980_72212592_-	0	0	0	0.666667	9
830	circRNA_02115|Chr11:72199980_72236448_-	2	2.33333	3	3.33333	7
831	circRNA_02118|Chr11:72245130_72254678_-	0	0	0	1	9
832	circRNA_02119|Chr11:72245130_72264219_-	0	0	1	2.33333	9
833	circRNA_02120|Chr11:72245130_72274521_-	0.666667	0	0.666667	0	10
834	circRNA_02127|Chr11:73141602_73166055_+	0.666667	0	0	0	10
835	circRNA_02128|Chr11:73151999_73179042_+	1	0	0	0	10
836	circRNA_02129|Chr11:73174891_73178069_+	0	0	0	2.33333	9
837	circRNA_02134|Chr11:74759325_74786639_-	7	5.33333	6	5.33333	10
838	circRNA_02136|Chr11:77490110_77505725_-	0.666667	0	0	0	10
839	circRNA_02137|Chr11:79309778_79361614_-	0	0	0	1	9
840	circRNA_02138|Chr11:79309778_79399831_-	1	0	0	0	10
841	circRNA_02141|Chr11:83151350_83180370_-	0	0	0	2.33333	9
842	circRNA_02142|Chr11:83201578_83228125_-	0	0	1	1	7
843	circRNA_02146|Chr11:84041765_84042215_-	1.33333	0	0	0	10
844	circRNA_02147|Chr11:84369373_84379343_-	3	0.666667	2.33333	1.33333	10
845	circRNA_02155|Chr11:84623876_84638229_-	0	0	1.66667	1.66667	7
846	circRNA_02156|Chr11:84632585_84633565_-	0	0	2	1	7
847	circRNA_02158|Chr11:84886204_84927647_+	0	0	0	0.666667	9
848	circRNA_02159|Chr11:84921914_84939324_+	0	0	0	1	9
849	circRNA_02162|Chr11:84939202_84979236_+	0	0	0	1	9
850	circRNA_02163|Chr11:84955716_84979236_+	0	0	0	1	9
851	circRNA_02166|Chr11:84972224_84993667_+	3.66667	3.66667	1	3.33333	8
852	circRNA_02168|Chr11:86815713_86834088_+	1	0	0	0	10
853	circRNA_02169|Chr11:86824053_86829618_+	1	1	0	2	9
854	circRNA_02171|Chr11:86824053_86834088_+	3.33333	3	0	1.33333	8
855	circRNA_02173|Chr11:87574249_87591013_-	1.66667	0.666667	1.66667	0	10
856	circRNA_02174|Chr11:87682438_87693950_+	0	0	0	1	9
857	circRNA_02175|Chr11:87873017_87886449_+	1	0	0	0	10
858	circRNA_02176|Chr11:87896642_87908586_+	1.33333	1.33333	0.666667	1	8
859	circRNA_02178|Chr11:87902732_87908586_+	6	4.66667	0.666667	4	8
860	circRNA_02183|Chr11:88742053_88747676_+	0	0	0	0.666667	9
861	circRNA_02184|Chr11:88742053_88762839_+	1.33333	0	0	0	10
862	circRNA_02195|Chr11:89175425_89180448_-	15.3333	22.6667	29.3333	26	7
863	circRNA_02196|Chr11:89293785_89332868_-	0.666667	0	0.666667	1.33333	9
864	circRNA_02201|Chr11:89423014_89447041_-	1	0.666667	0	0	8
865	circRNA_02203|Chr11:89434192_89504049_-	0	0.666667	0	1.66667	9
866	circRNA_02204|Chr11:89456796_89485537_-	1	0	0	0	10
867	circRNA_02205|Chr11:89456796_89504049_-	0	0	0	1	9
868	circRNA_02207|Chr12:53627_108383_-	0	0	0	1	9
869	circRNA_02209|Chr12:587083_632694_-	3.66667	5.66667	5.33333	10	9
870	circRNA_02211|Chr12:589609_632694_-	0	0	1.33333	2	7
871	circRNA_02217|Chr12:737799_763231_+	0	0	0	0.666667	9
872	circRNA_02220|Chr12:1793318_1796692_-	0.666667	0	0	0	10
873	circRNA_02223|Chr12:2478822_2495802_+	0.666667	0.666667	0	0	8
874	circRNA_02224|Chr12:2891842_2951955_+	0	0	0	1	9
875	circRNA_02225|Chr12:4448685_4450137_-	9.33333	10	3.66667	6.33333	8
876	circRNA_02227|Chr12:5619746_5675880_-	1.33333	0	0	0	10
877	circRNA_02228|Chr12:5646166_5654694_-	0	0	0	0.666667	9
878	circRNA_02231|Chr12:8189807_8197866_-	0.666667	0	0	2.33333	9
879	circRNA_02234|Chr12:8458638_8461189_-	0	0	0	1	9
880	circRNA_02235|Chr12:8733004_8733874_+	0	0	0	1.66667	9
881	circRNA_02239|Chr12:9229552_9240810_-	2.33333	1.66667	1.66667	0	8
882	circRNA_02241|Chr12:9229552_9297852_-	0	0	0	0.666667	9
883	circRNA_02243|Chr12:9233368_9240810_-	0	0	0	1	9
884	circRNA_02244|Chr12:9237057_9313769_-	1.33333	0	0	0	10
885	circRNA_02256|Chr12:10530686_10534434_-	1	0	0	0	10
886	circRNA_02259|Chr12:11508976_11511960_+	0	0	0	0.666667	9
887	circRNA_02265|Chr12:13122222_13142361_-	1	0	0	0	10
888	circRNA_02266|Chr12:13122639_13142361_-	0	0	0	0.666667	9
889	circRNA_02269|Chr12:13353725_13355604_+	0.666667	0	0.666667	0.666667	7
890	circRNA_02271|Chr12:13524227_13527329_+	1	0	0.666667	0	10
891	circRNA_02273|Chr12:13717791_13718009_-	0	0	0.666667	2.33333	9
892	circRNA_02276|Chr12:14133954_14137226_+	1	0	0.666667	0	10
893	circRNA_02283|Chr12:16035366_16040005_+	0	0	0	1.66667	9
894	circRNA_02284|Chr12:16038087_16044804_+	0	0	0.666667	0.666667	7
895	circRNA_02285|Chr12:16052505_16056091_+	0	0	0	1	9
896	circRNA_02286|Chr12:16429462_16437555_+	0	0	1	0.666667	7
897	circRNA_02289|Chr12:18155377_18155865_+	0	0	0	0.666667	9
898	circRNA_02290|Chr12:18518353_18519300_+	0	0	0	0.666667	9
899	circRNA_02295|Chr12:23586342_23586922_+	0	0	0	1.33333	9
900	circRNA_02296|Chr12:23962944_23975065_+	0	0	0	0.666667	9
901	circRNA_02297|Chr12:23962947_23975065_+	0	0	0	0.666667	9
902	circRNA_02299|Chr12:24285582_24285875_+	1.33333	1.33333	0	0	8
903	circRNA_02300|Chr12:24285582_24302070_+	0.666667	0	0	0	10
904	circRNA_02306|Chr12:24496788_24514683_-	0	0	0	0.666667	9
905	circRNA_02309|Chr12:24513410_24524704_-	3	1.33333	1.33333	0	10
906	circRNA_02310|Chr12:24524560_24527982_-	0.666667	0	0	0	10
907	circRNA_02312|Chr12:24672112_24675150_+	3	2.33333	2.33333	0.666667	8
908	circRNA_02318|Chr12:25442325_25442777_+	0	0	0	1	9
909	circRNA_02324|Chr12:27441155_27485172_+	0.666667	0	0	0	10
910	circRNA_02325|Chr12:28215602_28225010_+	0	0	0	0.666667	9
911	circRNA_02326|Chr12:28218157_28225010_+	0.666667	0.666667	0	0	8
912	circRNA_02328|Chr12:29638049_29656730_-	1	0	0	0	10
913	circRNA_02329|Chr12:29936709_29942757_-	0	0	1.33333	0.666667	7
914	circRNA_02330|Chr12:29936709_29944922_-	0.666667	0	0	0	10
915	circRNA_02332|Chr12:29985632_29988732_-	1.66667	1.33333	1	2.33333	9
916	circRNA_02333|Chr12:30068980_30083826_-	18	13.6667	13	12.3333	10
917	circRNA_02335|Chr12:30206721_30207501_+	0	0	0	0.666667	9
918	circRNA_02338|Chr12:31559990_31576820_+	0	0	0	1	9
919	circRNA_02341|Chr12:33015999_33016884_-	0	0	0	0.666667	9
920	circRNA_02344|Chr12:36740089_36751285_+	0	0	0	0.666667	9
921	circRNA_02345|Chr12:36925593_36931726_+	0	0	0	0.666667	9
922	circRNA_02349|Chr12:36980980_36984273_+	0	0	0	1	9
923	circRNA_02350|Chr12:36980983_36984273_+	1.33333	0	0	0	10
924	circRNA_02351|Chr12:37373844_37377849_-	3	0	0	0	10
925	circRNA_02352|Chr12:37408162_37412832_-	2	2.66667	2.66667	3	7
926	circRNA_02354|Chr12:37416563_37420737_-	0	0	0	0.666667	9
927	circRNA_02356|Chr12:37578282_37578529_-	0.666667	0	0	0	10
928	circRNA_02357|Chr12:37605184_37611801_+	0.666667	0.666667	0	0	8
929	circRNA_02358|Chr12:37605184_37614763_+	0	0	1	1	7
930	circRNA_02359|Chr12:37605184_37621226_+	0.666667	0	0	0	10
931	circRNA_02362|Chr12:37621044_37627179_+	0	0	1.33333	0.666667	7
932	circRNA_02363|Chr12:37622982_37628640_+	1.66667	0	0	0	10
933	circRNA_02364|Chr12:37625064_37629278_+	0	0.666667	0.666667	2.33333	9
934	circRNA_02367|Chr12:38068945_38084011_-	0.666667	0	0	0	10
935	circRNA_02368|Chr12:38071626_38082544_-	0	0	0	0.666667	9
936	circRNA_02373|Chr12:38316915_38323120_+	0	0	0	1	9
937	circRNA_02374|Chr12:38465130_38470701_+	0.666667	0	0	0	10
938	circRNA_02376|Chr12:38477626_38479132_+	1.66667	0	0	0	10
939	circRNA_02379|Chr12:39234893_39236629_+	1	0	0	0	10
940	circRNA_02382|Chr12:39495002_39502580_+	1	0	0	0	10
941	circRNA_02383|Chr12:39497185_39518315_+	4.33333	2.33333	1.33333	1.66667	10
942	circRNA_02387|Chr12:39627016_39635912_-	2.66667	3	3	3.66667	9
943	circRNA_02388|Chr12:39670875_39673287_-	0.666667	0	0	0	10
944	circRNA_02389|Chr12:39689949_39691581_-	0	0	0	1.33333	9
945	circRNA_02390|Chr12:39719713_39721351_+	0	0	1.66667	1.66667	7
946	circRNA_02391|Chr12:39808510_39812248_+	0	0	0	0.666667	9
947	circRNA_02392|Chr12:40307165_40332371_-	0	0	1.66667	2	7
948	circRNA_02394|Chr12:40329454_40333565_-	0	0	0	1	9
949	circRNA_02395|Chr12:40388299_40397763_-	18.6667	16	18	13	10
950	circRNA_02396|Chr12:40520650_40523581_+	0	0	0	0.666667	9
951	circRNA_02400|Chr12:40818628_40823128_-	0	0	0	1.33333	9
952	circRNA_02402|Chr12:41100746_41115193_+	0	0	0	0.666667	9
953	circRNA_02409|Chr12:44087177_44106499_+	1.33333	1.33333	0	0.666667	8
954	circRNA_02410|Chr12:44595926_44636813_-	0.666667	0	0	0	10
955	circRNA_02412|Chr12:44761634_44825909_-	0	0	0	0.666667	9
956	circRNA_02418|Chr12:46622049_46681074_+	0	0	0	1	9
957	circRNA_02422|Chr12:46910321_46911243_-	1.66667	0	0	0	10
958	circRNA_02423|Chr12:46910321_46917768_-	0.666667	0	0	0	10
959	circRNA_02424|Chr12:46952767_46955656_-	1.66667	0	0	0	10
960	circRNA_02427|Chr12:47286246_47292049_-	3.33333	0	1	0	10
961	circRNA_02428|Chr12:47286246_47299735_-	0.666667	0	0	0	10
962	circRNA_02429|Chr12:47608038_47629503_+	0.666667	0	0	0	10
963	circRNA_02430|Chr12:47980850_47981880_-	0	0	0	0.666667	9
964	circRNA_02431|Chr12:48003919_48008607_+	1	0	0	0	10
965	circRNA_02432|Chr12:48445559_48447133_+	1	0	0	0	10
966	circRNA_02433|Chr12:48835825_48837529_-	0	1	1	1	7
967	circRNA_02436|Chr12:49373409_49374027_+	1.33333	1.33333	0	0.666667	8
968	circRNA_02439|Chr12:51582921_51584301_-	3.66667	2.66667	1.66667	1.66667	8
969	circRNA_02440|Chr12:51582921_51592889_-	1.66667	1.66667	0	0	8
970	circRNA_02445|Chr12:51977088_51991906_+	0.666667	0	0	0	10
971	circRNA_02447|Chr12:51981500_51991906_+	0	0	0	0.666667	9
972	circRNA_02448|Chr12:51981500_51997274_+	1.66667	2.33333	3	5	9
973	circRNA_02449|Chr12:51981500_51998899_+	1.66667	1	0	0	8
974	circRNA_02450|Chr12:51989340_51997274_+	2	0	0	0	10
975	circRNA_02455|Chr13:14425910_14500988_-	0.666667	0	0	0	10
976	circRNA_02458|Chr13:14516041_14563281_-	0	0	0	1	9
977	circRNA_02460|Chr13:14883728_14976793_-	0.666667	0	0	0	10
978	circRNA_02463|Chr13:22048843_22077216_+	0.666667	0	0	0	10
979	circRNA_02464|Chr13:22048843_22088629_+	1	1	1	1.66667	9
980	circRNA_02467|Chr13:22121992_22195069_+	0	0	0	0.666667	9
981	circRNA_02472|Chr13:25550465_25577139_-	1	0	0	0	10
982	circRNA_02474|Chr13:25672724_25691066_+	0	0	0.666667	2.66667	9
983	circRNA_02477|Chr13:25983848_25998695_+	0.666667	0.666667	0	3	9
984	circRNA_02483|Chr13:26340136_26346116_+	0	0	0	1.66667	9
985	circRNA_02484|Chr13:26340136_26349774_+	0.666667	0	0	0	10
986	circRNA_02486|Chr13:26361857_26377986_+	1	0	0	0	10
987	circRNA_02487|Chr13:26826515_26834395_-	0	0	0	0.666667	9
988	circRNA_02491|Chr13:31092209_31163102_+	0	0	0	0.666667	9
989	circRNA_02493|Chr13:32453777_32469550_-	6.33333	3.33333	10.3333	14.6667	7
990	circRNA_02494|Chr13:34048905_34049188_-	0	0	1	0.666667	7
991	circRNA_02500|Chr13:35579757_35608096_-	7	3.33333	4.33333	3	10
992	circRNA_02502|Chr13:35585251_35608096_-	3	2.66667	1.33333	1.66667	8
993	circRNA_02505|Chr13:35658619_35668970_-	1.66667	0.666667	0	0	8
994	circRNA_02508|Chr13:35695199_35719842_-	1.66667	1.66667	0	1.33333	8
995	circRNA_02516|Chr13:35769419_35784163_-	2.33333	0.666667	0	0.666667	10
996	circRNA_02517|Chr13:35806621_35822951_-	0	1	1.33333	1	7
997	circRNA_02519|Chr13:39514242_39572770_-	1.33333	0	0	0	10
998	circRNA_02523|Chr13:42372251_42377278_-	0.666667	0.666667	1.33333	2.66667	9
999	circRNA_02524|Chr13:42372251_42382928_-	0.666667	0.666667	0	0	8
1000	circRNA_02525|Chr13:42464681_42484505_-	1	0	0	0	10
1001	circRNA_02528|Chr13:44721334_44737434_-	0.666667	0	0	0	10
1002	circRNA_02530|Chr13:44866844_44868622_+	2	2	1.33333	1	8
1003	circRNA_02531|Chr13:44907813_44937796_+	9.66667	7	6.33333	6.66667	10
1004	circRNA_02535|Chr13:46526844_46578598_+	0	0	0	0.666667	9
1005	circRNA_02539|Chr13:47426126_47432102_-	0.666667	0	0	0	10
1006	circRNA_02540|Chr13:47430340_47432102_-	3	1.33333	0.666667	1	10
1007	circRNA_02542|Chr13:48796656_48807858_+	0.666667	0	0	0	10
1008	circRNA_02546|Chr13:49353409_49358936_-	0.666667	0	0	0	10
1009	circRNA_02548|Chr13:49372501_49382238_-	0	0	0	0.666667	9
1010	circRNA_02549|Chr13:49811872_49814768_-	0	0	0	0.666667	9
1011	circRNA_02552|Chr13:50211625_50220923_+	6	0.666667	5	0	10
1012	circRNA_02554|Chr13:50230010_50234937_+	0	0	0	0.666667	9
1013	circRNA_02558|Chr13:51248417_51259164_+	0	0	0	1.33333	9
1014	circRNA_02559|Chr13:51273316_51276604_-	0	0	0	1	9
1015	circRNA_02562|Chr13:51440790_51441145_+	1.66667	0	0	0	10
1016	circRNA_02564|Chr13:51664317_51701287_-	0	0	0	1	9
1017	circRNA_02565|Chr13:51664317_51709261_-	0	0	1.66667	1.66667	7
1018	circRNA_02567|Chr13:52213571_52228128_-	0.666667	0	0	0	10
1019	circRNA_02568|Chr13:52215949_52228128_-	1	0	0	0	10
1020	circRNA_02572|Chr13:52231503_52245220_-	2	0	0	0	10
1021	circRNA_02574|Chr13:53009987_53010569_+	1.33333	0	0	0	10
1022	circRNA_02582|Chr13:56096834_56115341_+	0	0	0	0.666667	9
1023	circRNA_02585|Chr13:56114438_56129496_+	16.3333	15.6667	10	9.66667	8
1024	circRNA_02586|Chr13:56114438_56129888_+	0.666667	0	0	0	10
1025	circRNA_02589|Chr13:56114438_56183125_+	14	6.66667	4.66667	3	10
1026	circRNA_02590|Chr13:56121585_56173172_+	2.33333	1	0	0	8
1027	circRNA_02591|Chr13:56121585_56183125_+	0.666667	0	0	0	10
1028	circRNA_02593|Chr13:56151434_56183125_+	1.66667	1	3	3.33333	7
1029	circRNA_02595|Chr13:56991070_56993049_-	0	0	0	1	9
1030	circRNA_02596|Chr13:57044027_57047903_-	0.666667	0	0	0	10
1031	circRNA_02599|Chr13:60410310_60430700_-	0	1	1.33333	1.66667	7
1032	circRNA_02609|Chr13:68709773_68710136_+	0.666667	0	0	0	10
1033	circRNA_02611|Chr13:68736732_68754407_-	1	0	0	0	10
1034	circRNA_02613|Chr13:68745767_68756721_-	0	0	0	1.66667	9
1035	circRNA_02614|Chr13:68745767_68764156_-	1.66667	0	0	0	10
1036	circRNA_02615|Chr13:68752167_68763048_-	0	0	0	1	9
1037	circRNA_02617|Chr13:68792869_68801914_+	1.33333	0.666667	0	0	8
1038	circRNA_02619|Chr13:68812619_68815978_+	0	0.666667	0	1.33333	9
1039	circRNA_02625|Chr13:70895251_70919503_-	0	0	0	0.666667	9
1040	circRNA_02626|Chr13:70908547_70919503_-	0.666667	0	0	0	10
1041	circRNA_02629|Chr13:72277347_72283696_-	0.666667	0	0	0	10
1042	circRNA_02630|Chr13:72342021_72367981_-	0	0	0	0.666667	9
1043	circRNA_02641|Chr13:73573938_73577541_-	0	0	0	0.666667	9
1044	circRNA_02642|Chr13:73577420_73579409_-	0.666667	0.666667	0	0	8
1045	circRNA_02643|Chr13:73615097_73619484_-	0	0	1	1	7
1046	circRNA_02646|Chr13:74445640_74450825_-	0.666667	0	2.66667	3	7
1047	circRNA_02647|Chr13:74445640_74520636_-	1.33333	0	0	0	10
1048	circRNA_02649|Chr13:74485162_74492361_-	1.66667	2	5.33333	3.66667	7
1049	circRNA_02650|Chr13:74485162_74495006_-	0	0	0	0.666667	9
1050	circRNA_02651|Chr13:74485162_74497668_-	4	2.66667	4	4	7
1051	circRNA_02652|Chr13:74485162_74513464_-	22.3333	15	12.6667	14.6667	10
1052	circRNA_02653|Chr13:74485162_74520636_-	15.3333	14.6667	10.6667	8.66667	8
1053	circRNA_02655|Chr13:74497564_74520636_-	3.33333	2.66667	0	2	8
1054	circRNA_02659|Chr13:75111920_75126834_+	0	0	0	1.33333	9
1055	circRNA_02661|Chr13:75177963_75192743_+	0	0	0	0.666667	9
1056	circRNA_02664|Chr13:76952080_76965688_+	0.666667	0.666667	0	2	9
1057	circRNA_02666|Chr13:76952080_76980867_+	0	0	1	1	7
1058	circRNA_02668|Chr13:76962504_76971414_+	0.666667	0	0	0	10
1059	circRNA_02669|Chr13:76971319_77004245_+	0	0	0	1.33333	9
1060	circRNA_02674|Chr13:76979427_77075730_+	0	0	0	0.666667	9
1061	circRNA_02675|Chr13:76989280_77004245_+	1.33333	0	0	0	10
1062	circRNA_02676|Chr13:76989280_77051919_+	0	0	0	0.666667	9
1063	circRNA_02678|Chr13:77004110_77051919_+	0	0	0	1.33333	9
1064	circRNA_02680|Chr13:78382228_78443183_-	0	0	0	0.666667	9
1065	circRNA_02683|Chr13:78490473_78504397_-	0	0	0	1.33333	9
1066	circRNA_02684|Chr13:78775009_78776163_+	0	0	1	1	7
1067	circRNA_02689|Chr13:79698201_79712202_-	0.666667	0	0	0	10
1068	circRNA_02690|Chr13:80250252_80251580_-	0	0	0	0.666667	9
1069	circRNA_02692|Chr13:81688399_81693523_-	0	0	0	0.666667	9
1070	circRNA_02695|Chr13:82100078_82161744_+	0	0	0	1	9
1071	circRNA_02697|Chr13:82639569_82646781_+	0	0	0	0.666667	9
1072	circRNA_02701|Chr13:83587208_83607039_-	0	0	0	1.66667	9
1073	circRNA_02703|Chr13:83616629_83660292_-	0	1.33333	1.66667	2	7
1074	circRNA_02704|Chr13:83634263_83655497_-	0	0	0	1	9
1075	circRNA_02711|Chr13:84596593_84602319_+	0	0	0	1	9
1076	circRNA_02713|Chr13:85401003_85401929_+	0	0	0	1	9
1077	circRNA_02717|Chr13:86444740_86451001_-	0.666667	0.666667	0	0	8
1078	circRNA_02720|Chr13:89163767_89229970_-	0	1	2	1.33333	7
1079	circRNA_02722|Chr13:89193897_89211609_-	0	0	0	1	9
1080	circRNA_02724|Chr13:89211389_89229970_-	2.33333	0.666667	2	0.666667	10
1081	circRNA_02727|Chr13:90527706_90550881_+	0	0	0	0.666667	9
1082	circRNA_02728|Chr13:90533362_90577012_+	1.33333	0	0	0	10
1083	circRNA_02729|Chr13:90550814_90564123_+	0.666667	0	0.666667	1.33333	9
1084	circRNA_02733|Chr13:92642895_92672818_+	3	2.66667	1.66667	2.66667	8
1085	circRNA_02734|Chr13:92642895_92730574_+	3.66667	0	0.666667	0	10
1086	circRNA_02737|Chr13:92668874_92672818_+	3.33333	3.33333	0.666667	6.33333	9
1087	circRNA_02738|Chr13:92668874_92730574_+	1	0	1	0	10
1088	circRNA_02739|Chr13:92714379_92807534_+	0	0	0	1.33333	9
1089	circRNA_02740|Chr13:92730513_92768254_+	0	0	0	0.666667	9
1090	circRNA_02742|Chr13:92762599_92783433_+	0	0	0	1	9
1091	circRNA_02744|Chr13:93121597_93159846_-	0.666667	0	0	0	10
1092	circRNA_02748|Chr13:93180521_93233990_-	0	0	0	1.66667	9
1093	circRNA_02749|Chr13:93855970_93860744_-	1	0	0	0	10
1094	circRNA_02751|Chr13:94898232_94940332_+	0.666667	0	0	0	10
1095	circRNA_02752|Chr13:95027129_95030583_+	0.666667	0	0	0	10
1096	circRNA_02754|Chr13:95098506_95193140_-	0	0	0	0.666667	9
1097	circRNA_02756|Chr13:95120752_95128782_-	5	4	4.66667	1.33333	8
1098	circRNA_02758|Chr13:95120752_95193140_-	0	0	0	1	9
1099	circRNA_02760|Chr13:95167819_95193140_-	0.666667	0	0	0	10
1100	circRNA_02765|Chr13:95193009_95196402_-	25.3333	10.3333	6.33333	13.6667	10
1101	circRNA_02766|Chr13:95193009_95208329_-	4.33333	1	2.66667	2.33333	10
1102	circRNA_02770|Chr13:95314757_95348984_-	0.666667	0	0	0	10
1103	circRNA_02772|Chr13:95995940_96041924_+	0	0	0	0.666667	9
1104	circRNA_02773|Chr13:96141606_96149096_+	0	0	0.666667	1	7
1105	circRNA_02774|Chr13:96224103_96226179_-	1	0	1	0	10
1106	circRNA_02779|Chr13:98026893_98037996_-	1	0.666667	0	0	8
1107	circRNA_02780|Chr13:98059040_98063307_-	0	0	0	1	9
1108	circRNA_02784|Chr13:98386342_98399944_+	0	0.666667	0	1.33333	9
1109	circRNA_02789|Chr13:99143758_99146830_+	0	0	0	1	9
1110	circRNA_02791|Chr13:99457983_99462113_-	1	0.666667	0	0.666667	8
1111	circRNA_02792|Chr13:100145080_100151890_+	0	0	0	1	9
1112	circRNA_02793|Chr13:100300002_100353039_-	0	0	1.33333	2.33333	7
1113	circRNA_02798|Chr13:100837694_100867323_+	0.666667	0	0	0	10
1114	circRNA_02801|Chr13:101250774_101280792_+	0.666667	0	0	0	10
1115	circRNA_02806|Chr13:101753731_101756895_-	0	0	0	0.666667	9
1116	circRNA_02807|Chr13:102832856_102845048_-	0.666667	0	0	0	10
1117	circRNA_02808|Chr13:102857210_102858949_-	0	0	0	1.33333	9
1118	circRNA_02812|Chr13:103344764_103362959_+	2.33333	1	0	0	8
1119	circRNA_02815|Chr13:103398460_103398597_-	1.33333	0	0	0	10
1120	circRNA_02816|Chr13:105486994_105492773_-	0	0	0	0.666667	9
1121	circRNA_02823|Chr13:106833769_106842110_+	0	1	2.33333	2	7
1122	circRNA_02824|Chr13:106833769_106862333_+	9.66667	8.66667	4.66667	7.33333	8
1123	circRNA_02827|Chr13:106833769_106930882_+	0	0	0	1.33333	9
1124	circRNA_02831|Chr13:106859710_106862352_+	5	5.33333	2.33333	8	9
1125	circRNA_02835|Chr13:106859710_106914558_+	0	0	0	0.666667	9
1126	circRNA_02836|Chr13:106859710_106924539_+	1.33333	1.33333	0	0.666667	8
1127	circRNA_02843|Chr13:106874495_106924539_+	0	0	0	0.666667	9
1128	circRNA_02844|Chr13:106874495_106930882_+	2.33333	2.33333	5.33333	5	7
1129	circRNA_02846|Chr13:106878377_106944389_+	0.666667	0	0	0	10
1130	circRNA_02847|Chr13:106892743_106944389_+	0	0	0	1.33333	9
1131	circRNA_02852|Chr13:106914400_106930882_+	0	0	0	1.33333	9
1132	circRNA_02854|Chr13:106944168_107029574_+	0	0	0	0.666667	9
1133	circRNA_02862|Chr13:107099509_107127057_+	1.66667	1	0	1	8
1134	circRNA_02868|Chr13:107185672_107231299_+	10.6667	4.66667	4.66667	2.33333	10
1135	circRNA_02869|Chr13:107185672_107254567_+	0.666667	0	0.666667	1	7
1136	circRNA_02871|Chr13:107198858_107214297_+	5.33333	5.33333	4.66667	3.33333	8
1137	circRNA_02875|Chr13:107198858_107279275_+	0	0	0	0.666667	9
1138	circRNA_02881|Chr13:107252004_107283464_+	0.666667	0	0.666667	0.666667	7
1139	circRNA_02883|Chr13:107310007_107317977_+	0.666667	0	0	0	10
1140	circRNA_02885|Chr13:107310007_107343738_+	14	9	12	11	10
1141	circRNA_02889|Chr13:107377913_107387695_+	1.33333	1	1	0	8
1142	circRNA_02891|Chr13:107406021_107409996_+	6	5.66667	2	5	8
1143	circRNA_02892|Chr13:107406021_107425424_+	0	0	0	1	9
1144	circRNA_02893|Chr13:107733302_107749528_-	2	0	2	0.666667	10
1145	circRNA_02895|Chr13:108391215_108406846_+	10.3333	10	6.66667	9.33333	8
1146	circRNA_02896|Chr13:108406652_108439899_+	0	0	0	0.666667	9
1147	circRNA_02897|Chr13:108705402_108715849_-	1.33333	0	0	0	10
1148	circRNA_02898|Chr13:108740981_108775502_-	1	0	0	0	10
1149	circRNA_02900|Chr13:109403515_109418235_-	0.666667	0	0	0	10
1150	circRNA_02901|Chr13:109403515_109459916_-	0	0	0	0.666667	9
1151	circRNA_02902|Chr13:109441496_109471561_-	0.666667	0.666667	0	0	8
1152	circRNA_02903|Chr13:109442255_109471561_-	3.66667	2	2.66667	0	10
1153	circRNA_02904|Chr13:109442255_109471797_-	1.33333	0	0	0	10
1154	circRNA_02909|Chr13:110049191_110052621_-	3.66667	3	1	0	8
1155	circRNA_02912|Chr13:110438141_110450689_+	0	0	0	3.66667	9
1156	circRNA_02913|Chr13:110438141_110462444_+	0.666667	0	0	1.66667	9
1157	circRNA_02915|Chr13:110848237_110851583_-	0	0	0	0.666667	9
1158	circRNA_02916|Chr13:111138406_111159973_+	1.33333	1.33333	0	1	8
1159	circRNA_02917|Chr13:111667735_111671978_-	0	0	0	0.666667	9
1160	circRNA_02920|Chr13:111757226_111828861_-	1	0	0	0	10
1161	circRNA_02922|Chr13:113735261_113748416_+	27.3333	16	14	19	10
1162	circRNA_02923|Chr13:113735261_113769318_+	0	0	0	0.666667	9
1163	circRNA_02931|Chr14:2338952_2339270_-	2.33333	2.33333	2	1.66667	8
1164	circRNA_02932|Chr14:2339226_2340883_+	1	0	0	0	10
1165	circRNA_02933|Chr14:2356520_2357284_-	1	0	0	0	10
1166	circRNA_02936|Chr14:2679717_2680685_-	0	1.33333	1.66667	2.33333	7
1167	circRNA_02937|Chr14:2679717_2692868_-	0.666667	0	0	0	10
1168	circRNA_02938|Chr14:2892886_2924865_+	0	0	0	0.666667	9
1169	circRNA_02940|Chr14:2924636_2955913_+	0	0	0	1	9
1170	circRNA_02943|Chr14:2924636_3011669_+	1.66667	1.66667	0	1	8
1171	circRNA_02947|Chr14:2944122_2980977_+	1	0.666667	0	0	8
1172	circRNA_02948|Chr14:2944122_3011669_+	0	0	0	0.666667	9
1173	circRNA_02949|Chr14:2960528_2991160_+	0	0	0	0.666667	9
1174	circRNA_02951|Chr14:2977679_2993262_+	0	0	0	0.666667	9
1175	circRNA_02959|Chr14:4154610_4182331_+	4.66667	4.66667	2.66667	0.666667	8
1176	circRNA_02964|Chr14:4178531_4198845_+	1.66667	1.33333	0.666667	0	8
1177	circRNA_02965|Chr14:4197679_4198845_+	0	0	0	0.666667	9
1178	circRNA_02966|Chr14:5001945_5022296_-	0	0	0	0.666667	9
1179	circRNA_02968|Chr14:5437233_5452115_-	0	0.666667	2.66667	1.66667	7
1180	circRNA_02974|Chr14:6267551_6341836_+	0	0	0	0.666667	9
1181	circRNA_02978|Chr14:7291691_7293326_-	0	0	0	0.666667	9
1182	circRNA_02982|Chr14:9201456_9202798_+	1.33333	0.666667	0	0	8
1183	circRNA_02993|Chr14:9422902_9440942_-	0	0	1.33333	1.33333	7
1184	circRNA_02996|Chr14:10477024_10484284_+	2	2	1.66667	0.666667	8
1185	circRNA_03000|Chr14:10792005_10794860_+	0	0	0	0.666667	9
1186	circRNA_03001|Chr14:10792005_10826120_+	0	0	0	0.666667	9
1187	circRNA_03002|Chr14:10864457_10868293_+	0.666667	0	0	0	10
1188	circRNA_03003|Chr14:10902036_10907305_+	0.666667	0	0	0	10
1189	circRNA_03004|Chr14:11258573_11273075_+	0.666667	0	0	0	10
1190	circRNA_03005|Chr14:11268562_11273075_+	0	0	0	0.666667	9
1191	circRNA_03008|Chr14:13921248_13924534_-	1	0	0	0	10
1192	circRNA_03014|Chr14:15091390_15112209_+	1	0	0	0	10
1193	circRNA_03016|Chr14:15112120_15127296_+	0	0	1.33333	1	7
1194	circRNA_03017|Chr14:15120999_15127296_+	0	0	0	0.666667	9
1195	circRNA_03018|Chr14:16356457_16358572_+	0.666667	0	0	0	10
1196	circRNA_03020|Chr14:16645533_16667993_-	0	0	0	0.666667	9
1197	circRNA_03022|Chr14:17325940_17328637_-	0.666667	0	0	0	10
1198	circRNA_03028|Chr14:19377677_19395254_+	0	0	0	0.666667	9
1199	circRNA_03030|Chr14:19395041_19396808_+	1	0	0	0	10
1200	circRNA_03035|Chr14:19972330_19977707_+	0.666667	0	0	0	10
1201	circRNA_03037|Chr14:20037537_20055616_+	1	0	0	0	10
1202	circRNA_03039|Chr14:20967912_20971993_-	1	1	0	0	8
1203	circRNA_03041|Chr14:21075632_21093811_-	3.33333	2.33333	2	1.33333	8
1204	circRNA_03043|Chr14:21089051_21103523_-	0	0	0	0.666667	9
1205	circRNA_03044|Chr14:22932483_22952796_-	0	0	0	0.666667	9
1206	circRNA_03050|Chr14:25859208_25877265_+	3.66667	3	1.33333	2.33333	8
1207	circRNA_03057|Chr14:28532845_28536253_-	0.666667	0	0	0	10
1208	circRNA_03061|Chr14:33584285_33584435_+	0	0	0	1	9
1209	circRNA_03062|Chr14:33621044_33627067_+	0	0	1.33333	1.33333	7
1210	circRNA_03067|Chr14:36063854_36065596_+	0	0	0	1	9
1211	circRNA_03071|Chr14:36188510_36207022_-	1.33333	1	0	0	8
1212	circRNA_03074|Chr14:37228632_37254001_-	4.66667	5	3.33333	7	9
1213	circRNA_03075|Chr14:37228632_37262083_-	15	10.6667	10	10.6667	10
1214	circRNA_03078|Chr14:37251286_37254001_-	0	0	1.33333	0.666667	7
1215	circRNA_03084|Chr14:37579854_37584371_+	0.666667	0.666667	1	1.33333	7
1216	circRNA_03086|Chr14:38159024_38159219_+	0.666667	0	0	0	10
1217	circRNA_03091|Chr14:42007313_42015391_+	1.33333	0	0	0	10
1218	circRNA_03092|Chr14:42035376_42059220_+	1	0	0	0	10
1219	circRNA_03093|Chr14:42079272_42104685_+	5	2	0.666667	1.66667	10
1220	circRNA_03095|Chr14:42079272_42125096_+	7	6.33333	5.33333	4	8
1221	circRNA_03096|Chr14:42079272_42146960_+	0.666667	0.666667	0	0	8
1222	circRNA_03097|Chr14:42119257_42146960_+	0	0	0	0.666667	9
1223	circRNA_03101|Chr14:42763115_42809348_-	0	0	0	1	9
1224	circRNA_03102|Chr14:42769582_42809348_-	0	0	0	1	9
1225	circRNA_03103|Chr14:42803980_42809348_-	5	3.33333	8	11.3333	7
1226	circRNA_03111|Chr14:43420836_43461320_+	0	0.666667	0	1.33333	9
1227	circRNA_03112|Chr14:43420839_43430679_+	2.33333	0.666667	0	0	10
1228	circRNA_03117|Chr14:43511710_43517916_+	1.33333	1.33333	0	0	8
1229	circRNA_03120|Chr14:44048756_44059749_-	0	0	0	1.33333	9
1230	circRNA_03129|Chr14:44818561_44830761_-	0	0.666667	1.66667	2	7
1231	circRNA_03130|Chr14:45668936_45683858_-	0	0	0	1.66667	9
1232	circRNA_03133|Chr14:54837516_54869803_-	0.666667	0.666667	0	0	8
1233	circRNA_03136|Chr14:60538626_60539431_-	1	0	1	0.666667	10
1234	circRNA_03141|Chr14:63169852_63171638_+	1	0	0	0	10
1235	circRNA_03142|Chr14:66142732_66142889_-	0	0	0	0.666667	9
1236	circRNA_03143|Chr14:66336240_66347194_+	0	0	0	0.666667	9
1237	circRNA_03144|Chr14:66598260_66631878_+	0	0	0	1	9
1238	circRNA_03148|Chr14:66879530_66886417_-	0	0.666667	0	1.33333	9
1239	circRNA_03150|Chr14:66934939_66958172_-	0.666667	0	0	0	10
1240	circRNA_03151|Chr14:69774150_69819258_+	1	0.666667	0	0.666667	8
1241	circRNA_03154|Chr14:69800154_69851538_+	0	1.33333	1.33333	1.66667	7
1242	circRNA_03157|Chr14:69818122_69850256_+	1	0	0	0	10
1243	circRNA_03158|Chr14:70047669_70070539_+	0	0	0	0.666667	9
1244	circRNA_03159|Chr14:71444881_71447466_+	1	1	0.666667	0.666667	8
1245	circRNA_03164|Chr14:71861197_71866910_+	0	0	0	1	9
1246	circRNA_03166|Chr14:71861197_71874906_+	0.666667	0	0	0	10
1247	circRNA_03171|Chr14:71900581_71942096_-	0.666667	0.666667	0	0	8
1248	circRNA_03172|Chr14:71900581_71943881_-	0.666667	0	0	0	10
1249	circRNA_03173|Chr14:71922618_71955492_-	0	0	0.666667	2.66667	9
1250	circRNA_03174|Chr14:71939733_71955492_-	0	0	0	0.666667	9
1251	circRNA_03177|Chr14:72204525_72221255_+	0	0	0	2	9
1252	circRNA_03179|Chr14:73909948_73954898_+	8.33333	5.33333	2.66667	5.66667	10
1253	circRNA_03180|Chr14:77332445_77340841_+	1	0	0	0	10
1254	circRNA_03181|Chr14:78095533_78095696_+	0	0	0	1	9
1255	circRNA_03183|Chr14:79281829_79296044_+	4	1.66667	1	2	10
1256	circRNA_03185|Chr14:79407476_79413573_+	4	2.33333	3.33333	3.33333	10
1257	circRNA_03186|Chr14:81125069_81156686_-	1	0	0	0	10
1258	circRNA_03189|Chr14:81238722_81270738_-	1	0	0	0	10
1259	circRNA_03190|Chr14:81267948_81280976_-	8.33333	6.66667	6.66667	5	10
1260	circRNA_03192|Chr14:81278563_81280976_-	0	0	0	0.666667	9
1261	circRNA_03199|Chr14:81556164_81574183_-	0	0	0	0.666667	9
1262	circRNA_03201|Chr14:81556164_81598570_-	0	1.33333	1.33333	3	9
1263	circRNA_03204|Chr14:81574059_81598570_-	0.666667	0	0	0	10
1264	circRNA_03205|Chr14:81598328_81598570_-	0	0	0.666667	0.666667	7
1265	circRNA_03207|Chr14:81670358_81672500_-	0	0	0	0.666667	9
1266	circRNA_03211|Chr14:82146666_82171569_-	1.66667	2	1.33333	2.66667	9
1267	circRNA_03218|Chr14:82260834_82263222_+	0	0	0	1	9
1268	circRNA_03219|Chr14:82260834_82265660_+	0	1.33333	3.66667	2.33333	7
1269	circRNA_03222|Chr14:83157829_83160951_-	1	0	0	0	10
1270	circRNA_03227|Chr14:83363815_83378845_-	0	0.666667	1	1	7
1271	circRNA_03229|Chr14:83413737_83437828_+	0.666667	0	0.666667	0	10
1272	circRNA_03230|Chr14:83426568_83437828_+	1	0.666667	0	0	8
1273	circRNA_03231|Chr14:83468495_83469039_-	1	0	0	0	10
1274	circRNA_03233|Chr14:83587262_83587903_-	3	2.66667	2.33333	4.66667	9
1275	circRNA_03234|Chr14:83897097_83911571_+	0	0	0	1	9
1276	circRNA_03237|Chr14:84719215_84729814_-	1.33333	0.666667	1	0	10
1277	circRNA_03238|Chr14:84719215_84751768_-	2.66667	1	0	0	8
1278	circRNA_03239|Chr14:84719215_84766181_-	1	1	0.666667	0	8
1279	circRNA_03240|Chr14:84726219_84766181_-	2.66667	1.66667	1.66667	0.666667	10
1280	circRNA_03241|Chr14:84739856_84751768_-	1	0	0	0	10
1281	circRNA_03246|Chr14:84892097_84893363_+	2.33333	2.33333	0.666667	0.666667	8
1282	circRNA_03247|Chr14:85033565_85061960_-	1	0	0.666667	0	10
1283	circRNA_03251|Chr14:86421298_86438230_+	1.66667	1.33333	0	0.666667	8
1284	circRNA_03252|Chr14:86434307_86438230_+	0.666667	0	0	2.66667	9
1285	circRNA_03263|Chr14:87350088_87357732_+	0.666667	1.33333	0.666667	4	9
1286	circRNA_03266|Chr14:87376804_87376987_-	0.666667	0	0	0	10
1287	circRNA_03268|Chr14:87386769_87402307_+	0	0	0	1.66667	9
1288	circRNA_03269|Chr14:88724076_88725530_-	2.66667	2.33333	0	0	8
1289	circRNA_03271|Chr14:88773328_88826470_-	0	0	0	0.666667	9
1290	circRNA_03272|Chr14:88786305_88792540_-	0	0	0	0.666667	9
1291	circRNA_03273|Chr14:89487599_89489383_+	0	0	0	2.33333	9
1292	circRNA_03276|Chr14:89806351_89824590_+	1	0	0	0	10
1293	circRNA_03277|Chr14:91468957_91498164_-	1.33333	0	0	0	10
1294	circRNA_03279|Chr14:91491308_91514545_-	0	0	0	1	9
1295	circRNA_03284|Chr14:104268362_104277402_+	2.66667	2	1	1.66667	8
1296	circRNA_03291|Chr14:106164960_106186748_+	1	0	0	0	10
1297	circRNA_03292|Chr14:106165012_106186662_+	0.666667	0	0	0	10
1298	circRNA_03296|Chr14:106488333_106500203_+	2	1.66667	2.33333	2.33333	7
1299	circRNA_03303|Chr14:106675766_106718850_+	0	1.66667	2.33333	2.66667	7
1300	circRNA_03304|Chr14:106916021_106930939_-	1	0	1.66667	1.66667	7
1301	circRNA_03306|Chr14:106930792_106963107_-	0.666667	0	0.666667	1	7
1302	circRNA_03310|Chr14:107789086_107795316_+	0.666667	0	0	0	10
1303	circRNA_03311|Chr14:107794186_107795316_+	0	0	0	1.33333	9
1304	circRNA_03314|Chr14:108013275_108040451_+	0	0	0	1	9
1305	circRNA_03315|Chr14:108029996_108042732_+	1.33333	0	0	0	10
1306	circRNA_03316|Chr14:108078799_108093840_+	2.66667	0.666667	0	0.666667	10
1307	circRNA_03318|Chr14:108093420_108132241_+	1.33333	0	0	0	10
1308	circRNA_03321|Chr14:108118392_108168418_+	0.666667	0	0	0	10
1309	circRNA_03330|Chr14:108214909_108223923_+	1	0	0	0	10
1310	circRNA_03335|Chr14:110683107_110691731_+	2	0.666667	0	0	10
1311	circRNA_03336|Chr14:110683107_110709166_+	1	0.666667	0	0	8
1312	circRNA_03337|Chr14:111441220_111478581_+	0	0	0	0.666667	9
1313	circRNA_03341|Chr14:113276249_113277579_+	0	0	0	1	9
1314	circRNA_03343|Chr14:113552083_113552516_+	0	0	0	0.666667	9
1315	circRNA_03344|Chr14:113552476_113565546_-	2	1	1.33333	0	10
1316	circRNA_03348|Chr14:113812793_113868401_+	0.666667	0	0	0	10
1317	circRNA_03349|Chr14:113812793_113879075_+	1	0	0	0	10
1318	circRNA_03350|Chr14:113838631_113857380_+	0.666667	0	0	0	10
1319	circRNA_03351|Chr14:113885377_113890309_+	0.666667	0.666667	0	0	8
1320	circRNA_03357|Chr14:114139416_114142680_+	2.66667	2.33333	2	2.33333	10
1321	circRNA_03360|Chr14:115183821_115184780_+	1.33333	0	0	0	10
1322	circRNA_03362|Chr14:115183821_115200200_+	0	1	0	2	9
1323	circRNA_03365|Chr14:115192324_115214821_+	0	0	0	0.666667	9
1324	circRNA_03366|Chr14:115198980_115237537_+	3	2	0.666667	0	8
1325	circRNA_03367|Chr15:821456_887290_+	1.33333	0.666667	0	0	8
1326	circRNA_03368|Chr15:837322_845927_+	1	0	0	0	10
1327	circRNA_03371|Chr15:837322_898491_+	0	0	1	0.666667	7
1328	circRNA_03376|Chr15:949727_1011558_+	0	0	0	0.666667	9
1329	circRNA_03377|Chr15:954140_977590_+	25	14.6667	7.33333	11	10
1330	circRNA_03380|Chr15:967733_977590_+	0	0	0	0.666667	9
1331	circRNA_03381|Chr15:1734706_1753492_-	0	0	0	1	9
1332	circRNA_03386|Chr15:2849126_2859551_-	1	1	1.33333	1.66667	7
1333	circRNA_03392|Chr15:4095838_4099935_+	0	0	0	0.666667	9
1334	circRNA_03393|Chr15:4099853_4129118_+	0	0	0	0.666667	9
1335	circRNA_03395|Chr15:4146307_4165613_+	0.666667	0	0	0	10
1336	circRNA_03397|Chr15:4152545_4169698_+	1	0.666667	0	0	8
1337	circRNA_03399|Chr15:4359540_4360309_+	0.666667	0	0	0	10
1338	circRNA_03400|Chr15:4392150_4396767_-	2	1.66667	0	1	8
1339	circRNA_03404|Chr15:10416533_10428288_-	1.33333	0	0	0	10
1340	circRNA_03407|Chr15:11679638_11681834_-	0	0	0	0.666667	9
1341	circRNA_03408|Chr15:11739760_11807392_-	0	0	0.666667	1	7
1342	circRNA_03411|Chr15:11844168_11872516_-	0.666667	0	0	0	10
1343	circRNA_03412|Chr15:11846695_11864167_-	0.666667	0	0	0	10
1344	circRNA_03413|Chr15:11851690_11855290_-	1.66667	0	0	0	10
1345	circRNA_03415|Chr15:11859545_11874677_-	0	0	0	0.666667	9
1346	circRNA_03416|Chr15:11859545_11883471_-	0.666667	0	0	0	10
1347	circRNA_03420|Chr15:12440027_12442724_-	0	0.666667	0	2	9
1348	circRNA_03421|Chr15:12473282_12514085_-	0	0.666667	0	1.33333	9
1349	circRNA_03423|Chr15:13212908_13228603_-	0.666667	0	0.666667	0	10
1350	circRNA_03427|Chr15:15635062_15667775_+	0.666667	0	0	0	10
1351	circRNA_03430|Chr15:15666724_15667775_+	0	0	0	1.33333	9
1352	circRNA_03431|Chr15:16089766_16093572_+	0.666667	0	0	0	10
1353	circRNA_03436|Chr15:19572800_19574818_+	4.33333	3.33333	2.33333	1.66667	8
1354	circRNA_03437|Chr15:19611875_19615012_+	1.33333	0	0	0	10
1355	circRNA_03438|Chr15:19638868_19643375_-	0	0	0	1.33333	9
1356	circRNA_03440|Chr15:19821859_19832507_-	1	0.666667	0	0	8
1357	circRNA_03442|Chr15:23792824_23793336_+	0	0.666667	0	3.33333	9
1358	circRNA_03443|Chr15:23792824_23793342_+	7	12.3333	4.33333	19	9
1359	circRNA_03444|Chr15:24024429_24032402_-	2	0	2.66667	3.33333	7
1360	circRNA_03446|Chr15:24479760_24486795_+	0	0	0	1.33333	9
1361	circRNA_03452|Chr15:25328778_25335135_+	0	0.666667	0	2.33333	9
1362	circRNA_03455|Chr15:25537445_25563770_+	2	1	0	0	8
1363	circRNA_03456|Chr15:25537445_25581597_+	3.33333	0	0	0	10
1364	circRNA_03458|Chr15:25537445_25619542_+	0	0	0	0.666667	9
1365	circRNA_03459|Chr15:25563660_25581597_+	9	9.33333	5.66667	6.33333	8
1366	circRNA_03460|Chr15:25563660_25619542_+	4.33333	3.33333	3	0	8
1367	circRNA_03462|Chr15:25634488_25636180_+	1.66667	0.666667	0	0	8
1368	circRNA_03463|Chr15:25897651_25918193_-	0	0	0	1	9
1369	circRNA_03464|Chr15:25905491_25910368_-	0	0	0	0.666667	9
1370	circRNA_03467|Chr15:25909344_25913420_-	0	0	0	0.666667	9
1371	circRNA_03471|Chr15:28530007_28542674_+	7.66667	1	2.66667	2.33333	10
1372	circRNA_03474|Chr15:28538629_28542674_+	1.66667	1	0	0	8
1373	circRNA_03475|Chr15:28540535_28547007_+	7	4	5.66667	4.66667	10
1374	circRNA_03479|Chr15:28556321_28559281_+	0	0	0	0.666667	9
1375	circRNA_03481|Chr15:28556326_28560212_+	0	0	0	1.66667	9
1376	circRNA_03483|Chr15:28558419_28559281_+	0	0	0	0.666667	9
1377	circRNA_03484|Chr15:28558419_28560212_+	72.3333	65.3333	83.6667	77.3333	7
1378	circRNA_03485|Chr15:28558419_28562264_+	1	0.666667	2	2	7
1379	circRNA_03487|Chr15:28558419_28571944_+	1	0.666667	0	0	8
1380	circRNA_03490|Chr15:28585332_28588020_+	1	0	0	0	10
1381	circRNA_03497|Chr15:34178909_34179719_+	3.66667	2.66667	1	2.33333	8
1382	circRNA_03502|Chr15:34396874_34397535_-	0	0.666667	0	1.66667	9
1383	circRNA_03503|Chr15:36823412_36828644_+	0	0	1	1.33333	7
1384	circRNA_03505|Chr15:36923423_36940208_+	0.666667	0	0	0	10
1385	circRNA_03507|Chr15:36937341_36940208_+	0	0	0	1	9
1386	circRNA_03508|Chr15:37011829_37014080_-	0	0	0	1.33333	9
1387	circRNA_03509|Chr15:37011829_37015530_-	0	0.666667	1	1.33333	7
1388	circRNA_03510|Chr15:37047262_37050131_-	1	0.666667	0	0	8
1389	circRNA_03511|Chr15:37047262_37056934_-	0	0	0	1	9
1390	circRNA_03512|Chr15:37049846_37056934_-	0	0	0	0.666667	9
1391	circRNA_03516|Chr15:37178533_37224486_+	0.666667	0	0	0	10
1392	circRNA_03517|Chr15:37179037_37224486_+	0.666667	0	0	0	10
1393	circRNA_03518|Chr15:37190896_37218085_+	3	2	0	2	8
1394	circRNA_03520|Chr15:37202182_37211807_+	1	1	0	0	8
1395	circRNA_03521|Chr15:37202182_37218085_+	0.666667	0	0	0	10
1396	circRNA_03522|Chr15:37202182_37224486_+	0	0	0	0.666667	9
1397	circRNA_03523|Chr15:37209491_37211807_+	1.33333	0	0	0	10
1398	circRNA_03524|Chr15:37706285_37710041_+	0	0	0	1	9
1399	circRNA_03530|Chr15:37983379_37983882_-	0	0	0	1	9
1400	circRNA_03531|Chr15:38110830_38122158_-	0	0	0	1	9
1401	circRNA_03533|Chr15:38130856_38151304_-	2.33333	0	2.33333	0.666667	10
1402	circRNA_03536|Chr15:38228016_38244652_-	0.666667	0	1.66667	1	7
1403	circRNA_03538|Chr15:38661026_38709984_-	3	2	0	1	8
1404	circRNA_03540|Chr15:39644907_39649001_+	0.666667	0	0	0	10
1405	circRNA_03542|Chr15:39699910_39723967_-	0	0	0	0.666667	9
1406	circRNA_03543|Chr15:39712896_39725690_-	0.666667	0	0	0	10
1407	circRNA_03547|Chr15:40089240_40164186_-	3.66667	0	0	1	10
1408	circRNA_03551|Chr15:40343097_40352123_-	4	2	2	1.66667	10
1409	circRNA_03554|Chr15:41139318_41169484_+	2	0.666667	0.666667	0	10
1410	circRNA_03557|Chr15:41967686_41976920_-	0	0.666667	1	0.666667	7
1411	circRNA_03559|Chr15:43486986_43487450_+	0.666667	0	0	0	10
1412	circRNA_03563|Chr15:44421496_44426825_+	0	0	1.33333	1.66667	7
1413	circRNA_03566|Chr15:45879498_45882356_-	0	0	0	1	9
1414	circRNA_03571|Chr15:47194510_47199746_+	5.66667	5	1.66667	3.33333	8
1415	circRNA_03573|Chr15:47963486_47964008_+	0	0	0	1	9
1416	circRNA_03575|Chr15:48139363_48140687_+	0.666667	0	0	0	10
1417	circRNA_03576|Chr15:48231960_48241781_-	4.33333	0.666667	1	0.666667	10
1418	circRNA_03579|Chr15:48268665_48278517_-	1	0.666667	0	0	8
1419	circRNA_03585|Chr15:51896716_51944899_-	0	0	0	0.666667	9
1420	circRNA_03588|Chr15:51925689_51944899_-	3	2.33333	3	1.66667	10
1421	circRNA_03596|Chr15:52383307_52387851_-	1	0	0	0	10
1422	circRNA_03598|Chr15:54445801_54446840_+	0.666667	0	0	0	10
1423	circRNA_03599|Chr15:54491747_54528516_-	1	1	0	0.666667	8
1424	circRNA_03601|Chr15:55043607_55047080_+	0.666667	0	0.666667	0	10
1425	circRNA_03604|Chr15:55100386_55154467_-	0.666667	0.666667	0	2	9
1426	circRNA_03605|Chr15:55100386_55185687_-	1.33333	0	0	0	10
1427	circRNA_03617|Chr15:56804970_56818325_-	1	0	0.666667	0	10
1428	circRNA_03619|Chr15:57348405_57366212_+	1.66667	0	0	0	10
1429	circRNA_03625|Chr15:58655630_58657466_+	0.666667	0	0	0	10
1430	circRNA_03626|Chr15:59776746_59803187_+	1	0.666667	0	0	8
1431	circRNA_03629|Chr15:60741083_60741399_-	0	0	0	0.666667	9
1432	circRNA_03634|Chr15:61254886_61267231_+	0	1.33333	0.666667	2.33333	9
1433	circRNA_03636|Chr15:61340037_61362549_+	1	1	0	0	8
1434	circRNA_03641|Chr15:61664226_61683055_+	8.33333	3.66667	8	4.66667	10
1435	circRNA_03642|Chr15:61665894_61683055_+	4	1.33333	3	1	10
1436	circRNA_03646|Chr15:70039432_70100117_-	0.666667	0	0.666667	0	10
1437	circRNA_03654|Chr15:70119465_70139170_-	0	0	0	0.666667	9
1438	circRNA_03659|Chr15:70222194_70260592_-	0	0	0	0.666667	9
1439	circRNA_03660|Chr15:70233612_70260592_-	1.33333	0	0	0	10
1440	circRNA_03661|Chr15:70253253_70260592_-	0	0	0	0.666667	9
1441	circRNA_03662|Chr15:70288686_70373820_-	1.33333	0	0	0	10
1442	circRNA_03673|Chr15:70831996_70859193_+	0	0	0	1.66667	9
1443	circRNA_03675|Chr15:82218262_82232606_-	0.666667	0	0	0	10
1444	circRNA_03678|Chr15:84446868_84477808_-	0.666667	0	0	0	10
1445	circRNA_03680|Chr15:87885436_87896302_+	0.666667	0.666667	0	0	8
1446	circRNA_03684|Chr15:89299250_89306331_-	0	0	0	0.666667	9
1447	circRNA_03685|Chr15:89323735_89323889_+	1	0	0	0	10
1448	circRNA_03686|Chr15:90285730_90318518_+	0.666667	0	0	0	10
1449	circRNA_03687|Chr15:93656643_93663365_-	1.66667	0	0.666667	0	10
1450	circRNA_03690|Chr15:93810128_93810922_-	1.33333	0	0	0	10
1451	circRNA_03691|Chr15:93810128_93855455_-	0	0	0	1.33333	9
1452	circRNA_03692|Chr15:96717422_96720961_-	2.33333	0	0	0	10
1453	circRNA_03693|Chr15:96717422_96790516_-	1	0	0	0	10
1454	circRNA_03694|Chr15:96720323_96724914_-	0.666667	0	0	0	10
1455	circRNA_03695|Chr15:102403978_102404136_+	1.33333	0	0.666667	0	10
1456	circRNA_03697|Chr15:103347084_103358258_+	0.666667	0	0	0	10
1457	circRNA_03698|Chr15:103872241_103886205_-	0	0	1.33333	1	7
1458	circRNA_03701|Chr15:104273208_104349745_-	0.666667	0	0	0	10
1459	circRNA_03706|Chr15:105687771_105688392_+	0	0	0	1	9
1460	circRNA_03707|Chr15:108314180_108318732_+	0	0	0	1	9
1461	circRNA_03710|Chr15:109076389_109094629_+	0	0	0	0.666667	9
1462	circRNA_03711|Chr15:109087788_109141568_+	0.666667	0	0	0	10
1463	circRNA_03713|Chr15:109094479_109120475_+	0.666667	0	0	0	10
1464	circRNA_03715|Chr15:109120332_109141568_+	9.33333	6.66667	6.33333	7	10
1465	circRNA_03725|Chr15:109943076_109970339_-	0.666667	0	0	0	10
1466	circRNA_03726|Chr15:109963204_109970339_-	0.666667	0	0	0	10
1467	circRNA_03728|Chr15:110036614_110046726_-	5.66667	5	1	3.33333	8
1468	circRNA_03729|Chr15:110036614_110053440_-	0.666667	0	0	0	10
1469	circRNA_03730|Chr16:43817_53068_-	0	0	0	3	9
1470	circRNA_03731|Chr16:1792199_1869407_+	0.666667	0	0	0	10
1471	circRNA_03732|Chr16:2115374_2126628_-	4	1.33333	2.33333	1	10
1472	circRNA_03736|Chr16:2138232_2179241_-	0.666667	0	0	0	10
1473	circRNA_03737|Chr16:2158111_2166520_-	1	0	0	0	10
1474	circRNA_03738|Chr16:2158111_2168414_-	0	0	0	1.33333	9
1475	circRNA_03739|Chr16:2158111_2171786_-	1.33333	0	0	0	10
1476	circRNA_03741|Chr16:2160750_2166520_-	1.33333	0.666667	1	0	10
1477	circRNA_03743|Chr16:2297907_2304875_+	1	0.666667	0.666667	0	8
1478	circRNA_03744|Chr16:2297907_2322377_+	0	0	0	0.666667	9
1479	circRNA_03745|Chr16:2301291_2310364_+	0	0	0	0.666667	9
1480	circRNA_03746|Chr16:2304820_2314973_+	1	0	0	0	10
1481	circRNA_03747|Chr16:2310270_2314973_+	2.33333	0.666667	2	0.666667	10
1482	circRNA_03753|Chr16:3060713_3064512_+	22	15	20	19	10
1483	circRNA_03756|Chr16:3060713_3070849_+	1.33333	0.666667	0.666667	0	10
1484	circRNA_03759|Chr16:3060713_3089983_+	2	0.666667	0	0	10
1485	circRNA_03760|Chr16:3060713_3091054_+	0.666667	0	0.666667	0	10
1486	circRNA_03761|Chr16:3060713_3096966_+	1.66667	0	0	0	10
1487	circRNA_03762|Chr16:3060713_3104760_+	0	0	0	0.666667	9
1488	circRNA_03765|Chr16:3125680_3130123_-	0	0	0	1	9
1489	circRNA_03767|Chr16:4222176_4283627_+	2.66667	0.666667	0	0	10
1490	circRNA_03772|Chr16:5407114_5422411_-	0	0	0	1	9
1491	circRNA_03774|Chr16:6121917_6141360_-	1	0	0	0	10
1492	circRNA_03775|Chr16:6155771_6170947_-	0	0	0	1	9
1493	circRNA_03780|Chr16:6859944_6865217_+	2.33333	0	0.666667	0	10
1494	circRNA_03782|Chr16:7056888_7057289_+	0.666667	0	0	0	10
1495	circRNA_03783|Chr16:7060974_7067145_+	7.66667	7.33333	4.66667	5.66667	8
1496	circRNA_03785|Chr16:7067060_7075344_+	2.33333	1	1.33333	1	10
1497	circRNA_03790|Chr16:7126591_7138308_+	2	1	0.666667	4.66667	9
1498	circRNA_03797|Chr16:7591317_7597658_+	0	0	0	1	9
1499	circRNA_03800|Chr16:8316038_8318757_+	2	0	0.666667	0	10
1500	circRNA_03805|Chr16:8400725_8421217_+	0	0	0	0.666667	9
1501	circRNA_03807|Chr16:8779583_8786427_+	0.666667	0	0	0	10
1502	circRNA_03808|Chr16:9631475_9640836_-	1	0	0.666667	0	10
1503	circRNA_03809|Chr16:9650675_9658531_-	2	0.666667	1	4.66667	9
1504	circRNA_03812|Chr16:9852881_9879156_+	4	3.33333	1.33333	2.66667	8
1505	circRNA_03820|Chr16:10287399_10287672_-	1	0	0	0	10
1506	circRNA_03822|Chr16:10585949_10603855_-	1.33333	0.666667	1	0	10
1507	circRNA_03824|Chr16:10598611_10612267_-	3.66667	3.66667	3.33333	2	8
1508	circRNA_03826|Chr16:10766351_10789158_-	0.666667	0	0	0	10
1509	circRNA_03828|Chr16:10782168_10789158_-	3	3	2.33333	2.33333	8
1510	circRNA_03830|Chr16:11032509_11051389_+	0.666667	0	0	0	10
1511	circRNA_03833|Chr16:11046372_11089411_+	0.666667	0	0	0	10
1512	circRNA_03834|Chr16:11070879_11084436_+	0	0	0	0.666667	9
1513	circRNA_03837|Chr16:11079317_11080627_+	3.66667	2.33333	2.33333	1.33333	10
1514	circRNA_03838|Chr16:11094291_11098364_+	1.33333	0	0	0	10
1515	circRNA_03840|Chr16:11599765_11688343_+	0	0	0	1.66667	9
1516	circRNA_03844|Chr16:14142574_14157174_-	1.66667	0.666667	0	0	8
1517	circRNA_03845|Chr16:14184372_14186953_-	5	5	3	6.66667	9
1518	circRNA_03850|Chr16:14379199_14381180_-	0	0	0	0.666667	9
1519	circRNA_03854|Chr16:19142487_19176423_+	0	0	0	1	9
1520	circRNA_03855|Chr16:19157497_19176423_+	0	0	0	0.666667	9
1521	circRNA_03858|Chr16:19805426_19805902_+	0	0	0	1	9
1522	circRNA_03862|Chr16:20913083_20916267_-	4	3	3	5.66667	9
1523	circRNA_03863|Chr16:20921372_20921859_-	0	0	0	1	9
1524	circRNA_03865|Chr16:21223068_21238306_+	6	6	2.66667	4	8
1525	circRNA_03866|Chr16:21281746_21282089_+	0	0	0	1	9
1526	circRNA_03869|Chr16:22335761_22338034_-	0.666667	0	0	0	10
1527	circRNA_03872|Chr16:23487935_23492639_+	1.66667	1.66667	0	1.33333	8
1528	circRNA_03880|Chr16:25378396_25378544_-	0.666667	0	0	0	10
1529	circRNA_03881|Chr16:25378396_25395900_-	0.666667	0	0	0	10
1530	circRNA_03883|Chr16:26625024_26633439_-	0	0	0	0.666667	9
1531	circRNA_03886|Chr16:26988995_27002907_+	0.666667	0.666667	0	0	8
1532	circRNA_03890|Chr16:32084434_32091998_-	0	0	0	0.666667	9
1533	circRNA_03895|Chr16:35925990_35930713_-	0	0	0	1	9
1534	circRNA_03898|Chr16:37154928_37159747_-	0	0.666667	0	1.33333	9
1535	circRNA_03902|Chr16:39846635_39861585_+	9.66667	7.33333	3.33333	2.66667	8
1536	circRNA_03906|Chr16:39846635_39904896_+	1	0	0	0	10
1537	circRNA_03907|Chr16:39846635_39928673_+	1	0	0	0	10
1538	circRNA_03909|Chr16:39852122_39883778_+	1	0	0	0	10
1539	circRNA_03910|Chr16:39857467_39882098_+	0	0	0	0.666667	9
1540	circRNA_03913|Chr16:39873537_39928673_+	2.66667	1.33333	1.66667	1	10
1541	circRNA_03914|Chr16:39881896_39884207_+	35	29	13.6667	25.3333	8
1542	circRNA_03915|Chr16:39881896_39885415_+	0	0	0	1.66667	9
1543	circRNA_03920|Chr16:39901511_39928673_+	3	2.66667	3	1.66667	8
1544	circRNA_03923|Chr16:39908554_39933804_+	5.33333	5	3.66667	3	8
1545	circRNA_03924|Chr16:39909264_39928673_+	4.33333	0.666667	0	1	10
1546	circRNA_03934|Chr16:48610390_48634964_-	0.666667	0	0	0	10
1547	circRNA_03936|Chr16:48948541_48952496_-	0	0.666667	0.666667	2	9
1548	circRNA_03938|Chr16:49357477_49383867_+	0	1	1.33333	1	7
1549	circRNA_03939|Chr16:49367616_49369496_+	1.33333	0.666667	1.33333	0.666667	10
1550	circRNA_03940|Chr16:49410895_49418275_+	0.666667	0.666667	0	0	8
1551	circRNA_03941|Chr16:49467305_49471447_-	1.33333	0	0	0	10
1552	circRNA_03942|Chr16:49648477_49663240_-	0.666667	0	0	0	10
1553	circRNA_03943|Chr16:49676737_49693580_-	0	0	0	1.33333	9
1554	circRNA_03944|Chr16:49679637_49693580_-	0	0	0	1	9
1555	circRNA_03945|Chr16:50437205_50487053_-	1.33333	0	0	0	10
1556	circRNA_03947|Chr16:54046072_54058972_-	0	0	0	0.666667	9
1557	circRNA_03949|Chr16:54057183_54058972_-	0	0	0	1	9
1558	circRNA_03951|Chr16:54080267_54080625_-	0	0	0	1.33333	9
1559	circRNA_03954|Chr16:54080267_54100069_-	1.33333	0	0.666667	0	10
1560	circRNA_03955|Chr16:54080267_54107348_-	1.66667	0.666667	0	0	8
1561	circRNA_03958|Chr16:54089135_54100069_-	0.666667	0	0	0	10
1562	circRNA_03960|Chr16:54114186_54119477_-	2	0	0	0	10
1563	circRNA_03962|Chr16:54792659_54804208_+	7.66667	8.66667	10.6667	11.6667	7
1564	circRNA_03964|Chr16:54792659_54820480_+	2	5	7	7	7
1565	circRNA_03966|Chr16:54804051_54826033_+	0	0	0	1	9
1566	circRNA_03967|Chr16:54814918_54826033_+	0	0	0.666667	0.666667	7
1567	circRNA_03968|Chr16:54820346_54826033_+	0	0	0	0.666667	9
1568	circRNA_03969|Chr16:54862524_54875336_-	0	0	0	0.666667	9
1569	circRNA_03970|Chr16:54867981_54868394_-	0	0.666667	1.33333	1.33333	7
1570	circRNA_03975|Chr16:54957335_54967717_-	1.66667	1	0	0	8
1571	circRNA_03976|Chr16:55084049_55100518_-	0	0.666667	1	1	7
1572	circRNA_03977|Chr16:56297404_56350456_+	1	0	0	0	10
1573	circRNA_03981|Chr16:59115665_59116870_+	0	0	0.666667	0.666667	7
1574	circRNA_03986|Chr16:62222412_62226174_-	0.666667	0.666667	0.666667	1.33333	9
1575	circRNA_03988|Chr16:63322919_63324410_+	0	0	0	1	9
1576	circRNA_03993|Chr16:67504865_67531331_+	1	1	0	2.66667	9
1577	circRNA_03994|Chr16:67504865_67581160_+	1	0	0	0	10
1578	circRNA_03995|Chr16:67522401_67531331_+	0.666667	0.666667	0	0	8
1579	circRNA_03999|Chr16:70754390_70779022_+	1	0	1	0	10
1580	circRNA_04001|Chr16:70754390_70784146_+	0.666667	0	0	2.66667	9
1581	circRNA_04002|Chr16:70754390_70814932_+	0	0.666667	0	1.33333	9
1582	circRNA_04006|Chr16:71094508_71101903_+	0.666667	0	0	0	10
1583	circRNA_04011|Chr16:71103627_71104753_+	0.666667	0	0	0	10
1584	circRNA_04012|Chr16:71103627_71106610_+	2.33333	0	0	0	10
1585	circRNA_04013|Chr16:71106269_71107647_+	0	0	0	1	9
1586	circRNA_04014|Chr16:71135690_71168767_-	0	0	0	0.666667	9
1587	circRNA_04015|Chr16:71161554_71162175_-	0	0	0	2	9
1588	circRNA_04016|Chr16:71175333_71178629_-	0	0	0	0.666667	9
1589	circRNA_04017|Chr16:71202872_71203611_-	0	0	0.666667	0.666667	7
1590	circRNA_04021|Chr16:71820196_71874158_+	0.666667	0	0	0	10
1591	circRNA_04022|Chr16:71828773_71836365_+	1.33333	0.666667	2.33333	5.33333	9
1592	circRNA_04024|Chr16:71829749_71836365_+	1	0	0	0	10
1593	circRNA_04028|Chr16:71970470_71988445_+	0.666667	0	0.666667	0	10
1594	circRNA_04030|Chr16:73015530_73076958_-	0	0	1	0.666667	7
1595	circRNA_04031|Chr16:73953067_73966350_-	0	0	0	1.33333	9
1596	circRNA_04032|Chr16:73959206_73962060_-	0	0	0	0.666667	9
1597	circRNA_04034|Chr16:74219791_74228826_+	15.3333	14.3333	19	17.3333	7
1598	circRNA_04036|Chr16:74319628_74350232_-	0	0	0	2	9
1599	circRNA_04038|Chr16:74696152_74700831_-	0.666667	0	0	0	10
1600	circRNA_04039|Chr16:75818130_75828224_-	0.666667	0	0	0	10
1601	circRNA_04044|Chr16:80780733_80793376_-	1	0	0	0	10
1602	circRNA_04047|Chr16:81156264_81162949_+	1	0	0	0	10
1603	circRNA_04052|Chr16:82087695_82087892_-	0.666667	0	0	0	10
1604	circRNA_04053|Chr16:82621432_82623036_-	7	9	10.6667	13.6667	7
1605	circRNA_04057|Chr16:83825913_83826069_-	0	0	0	0.666667	9
1606	circRNA_04058|Chr16:85590483_85595037_+	0	0	0	0.666667	9
1607	circRNA_04059|Chr16:85742644_85747414_+	0.666667	0	0	0	10
1608	circRNA_04060|Chr16:87439652_87518187_+	2.66667	0	1	0.666667	10
1609	circRNA_04062|Chr16:87501475_87518187_+	1	1	0	2	9
1610	circRNA_04064|Chr17:49352_66437_-	2.33333	1.33333	2	0	10
1611	circRNA_04068|Chr17:694609_764010_+	0.666667	0.666667	0.666667	1	9
1612	circRNA_04069|Chr17:698933_739440_+	2.66667	0	0	0	10
1613	circRNA_04070|Chr17:718534_739440_+	0	0	0	1.66667	9
1614	circRNA_04071|Chr17:1057871_1065593_-	2.33333	1.33333	1	1	10
1615	circRNA_04072|Chr17:1059417_1065593_-	1	0	0	0	10
1616	circRNA_04075|Chr17:1349551_1372094_+	0.666667	0	0	0	10
1617	circRNA_04077|Chr17:1371999_1390991_+	0	0	0	1	9
1618	circRNA_04079|Chr17:1395222_1416266_+	2.33333	2	0	0	8
1619	circRNA_04082|Chr17:2624589_2632805_-	1.66667	1	0	0	8
1620	circRNA_04085|Chr17:5429865_5436758_-	7	15	17.3333	20.6667	7
1621	circRNA_04086|Chr17:5429865_5441885_-	4	10.3333	11.6667	14	7
1622	circRNA_04087|Chr17:5429865_5449917_-	0.666667	0	0	0	10
1623	circRNA_04089|Chr17:5429865_5452479_-	0.666667	1.66667	1.33333	2.66667	9
1624	circRNA_04090|Chr17:5429865_5455206_-	1.66667	8.66667	9	12.6667	7
1625	circRNA_04094|Chr17:5441700_5452479_-	0	0	0	0.666667	9
1626	circRNA_04095|Chr17:5441700_5455206_-	0.666667	0	1	0.666667	7
1627	circRNA_04097|Chr17:5449750_5455206_-	0	1.33333	1	5	9
1628	circRNA_04098|Chr17:5478331_5478857_-	1.33333	0	0	0	10
1629	circRNA_04100|Chr17:5511386_5543087_+	0	1	0.666667	1.66667	9
1630	circRNA_04103|Chr17:5511386_5559773_+	0	0	0	2	9
1631	circRNA_04105|Chr17:5511386_5571375_+	28.3333	40.6667	62.6667	50.3333	7
1632	circRNA_04107|Chr17:5511386_5604275_+	0	0	0	0.666667	9
1633	circRNA_04109|Chr17:5513194_5529053_+	0	0	1.66667	1.33333	7
1634	circRNA_04111|Chr17:5513194_5571375_+	1	1.33333	4.66667	4.66667	7
1635	circRNA_04112|Chr17:5513194_5591590_+	0	0	0.666667	1	7
1636	circRNA_04113|Chr17:5513194_5604275_+	0	0	0	0.666667	9
1637	circRNA_04114|Chr17:5513194_5606503_+	1.33333	1.33333	2.33333	2	7
1638	circRNA_04116|Chr17:5514017_5530105_+	0	0	1	0.666667	7
1639	circRNA_04117|Chr17:5514017_5537540_+	1.33333	0.666667	1.33333	1.66667	7
1640	circRNA_04118|Chr17:5514017_5546615_+	0	0	0	1	9
1641	circRNA_04119|Chr17:5514017_5548199_+	1.66667	0	0	0	10
1642	circRNA_04120|Chr17:5514017_5555588_+	0	0.666667	2.66667	2	7
1643	circRNA_04121|Chr17:5514017_5564210_+	0	0	1	1.33333	7
1644	circRNA_04122|Chr17:5514017_5571375_+	14.6667	15.3333	24	30	7
1645	circRNA_04124|Chr17:5514017_5598383_+	0	0	0	0.666667	9
1646	circRNA_04125|Chr17:5514017_5606503_+	1	0	0.666667	0	10
1647	circRNA_04126|Chr17:5524117_5530105_+	0	0	0	13	9
1648	circRNA_04127|Chr17:5524117_5537540_+	7.33333	9.66667	6.66667	12.6667	9
1649	circRNA_04129|Chr17:5524117_5559773_+	0	0	0	2	9
1650	circRNA_04130|Chr17:5524117_5564210_+	0	0.666667	2	4	7
1651	circRNA_04131|Chr17:5524117_5571375_+	7.66667	10.6667	13	17.6667	7
1652	circRNA_04132|Chr17:5532157_5548199_+	0	0	0	0.666667	9
1653	circRNA_04133|Chr17:5532157_5571375_+	5.66667	4	10.3333	12.6667	7
1654	circRNA_04134|Chr17:5532157_5591590_+	0.666667	0	0	2	9
1655	circRNA_04135|Chr17:5532157_5606503_+	0	0.666667	1	2.66667	9
1656	circRNA_04139|Chr17:5537447_5571375_+	2	4	2	8.33333	9
1657	circRNA_04140|Chr17:5537447_5582943_+	0	0	0	1.33333	9
1658	circRNA_04141|Chr17:5537447_5587970_+	0	0	0	0.666667	9
1659	circRNA_04142|Chr17:5546407_5564210_+	0.666667	0.666667	2.33333	4	7
1660	circRNA_04144|Chr17:5546407_5571375_+	20	29	37	59.6667	9
1661	circRNA_04145|Chr17:5546407_5582943_+	2	2.66667	5.33333	8	7
1662	circRNA_04146|Chr17:5546407_5591590_+	1.33333	1.33333	2	5.33333	9
1663	circRNA_04148|Chr17:5546407_5604275_+	0	0	0.666667	1.33333	7
1664	circRNA_04150|Chr17:5546470_5571375_+	0	0	0	1	9
1665	circRNA_04151|Chr17:5555491_5571375_+	60.6667	93.6667	88.6667	134	9
1666	circRNA_04152|Chr17:5559657_5564210_+	0.666667	2.33333	1.33333	5.66667	9
1667	circRNA_04154|Chr17:5559657_5582943_+	0	0	0	1	9
1668	circRNA_04155|Chr17:5559657_5606503_+	0.666667	0	0	0	10
1669	circRNA_04157|Chr17:5563519_5582943_+	4	2.33333	4	5	7
1670	circRNA_04158|Chr17:5563519_5589619_+	0.666667	0	0	0	10
1671	circRNA_04165|Chr17:5582856_5604275_+	0	0.666667	0	1.33333	9
1672	circRNA_04166|Chr17:5582856_5606503_+	5.33333	12	13.3333	14.3333	7
1673	circRNA_04168|Chr17:5587826_5598383_+	0	0	0	0.666667	9
1674	circRNA_04169|Chr17:5587826_5606503_+	0	0.666667	2.66667	3	7
1675	circRNA_04171|Chr17:5604099_5606503_+	4.66667	11	6.33333	16.6667	9
1676	circRNA_04178|Chr17:6794838_6802277_+	1.66667	0.666667	0	0.666667	10
1677	circRNA_04180|Chr17:6794838_6822258_+	0	0.666667	0	2	9
1678	circRNA_04183|Chr17:6857810_6877160_+	0	0	0	1	9
1679	circRNA_04186|Chr17:9475765_9496416_-	0	0	0	1	9
1680	circRNA_04187|Chr17:9475765_9506087_-	2	1.66667	0	1	8
1681	circRNA_04188|Chr17:9490018_9496416_-	2	1.66667	0	1.33333	8
1682	circRNA_04190|Chr17:9503324_9503470_-	0	0	0	0.666667	9
1683	circRNA_04191|Chr17:9505936_9508717_-	0	0	0	0.666667	9
1684	circRNA_04192|Chr17:9611269_9618606_+	0	0	0	0.666667	9
1685	circRNA_04193|Chr17:9858124_9861877_-	0	0	0	1	9
1686	circRNA_04195|Chr17:9875749_9929565_-	0	0.666667	1.33333	2.33333	7
1687	circRNA_04196|Chr17:9888310_9897707_-	0.666667	0	0	0	10
1688	circRNA_04198|Chr17:9912158_9920790_-	1.66667	1.66667	1	1	8
1689	circRNA_04202|Chr17:10090031_10107746_+	2.33333	0	0	0	10
1690	circRNA_04205|Chr17:10112273_10124159_+	1	0	0	0	10
1691	circRNA_04217|Chr17:16124900_16165056_+	0	0	0	0.666667	9
1692	circRNA_04218|Chr17:16138107_16138517_+	0	0	0	0.666667	9
1693	circRNA_04220|Chr17:16141478_16153210_+	0.666667	0	0	0	10
1694	circRNA_04221|Chr17:16160183_16165056_+	0.666667	0.666667	0	0	8
1695	circRNA_04223|Chr17:16242376_16245933_+	0	0	0	2	9
1696	circRNA_04224|Chr17:16418971_16419109_+	0	0	0	0.666667	9
1697	circRNA_04225|Chr17:17981680_17986586_+	0.666667	0	0	0	10
1698	circRNA_04226|Chr17:18018619_18024175_-	0	0	0	1	9
1699	circRNA_04229|Chr17:19160994_19219406_+	3.66667	2.66667	1.66667	2.33333	8
1700	circRNA_04231|Chr17:19160994_19250082_+	16.3333	15.3333	5.33333	12.3333	8
1701	circRNA_04232|Chr17:19249785_19321551_+	1	0	0	0	10
1702	circRNA_04241|Chr17:21531639_21547986_+	3.66667	3	7.66667	9.33333	7
1703	circRNA_04242|Chr17:21531639_21558979_+	0	0	0	1.33333	9
1704	circRNA_04249|Chr17:23684383_23701761_+	1.33333	1	1.66667	3.33333	9
1705	circRNA_04250|Chr17:24024689_24045965_-	0	0	0	1.33333	9
1706	circRNA_04254|Chr17:24045781_24058139_-	0.666667	0	0.666667	0	10
1707	circRNA_04255|Chr17:24052253_24058139_-	2.66667	0	0	1	10
1708	circRNA_04259|Chr17:27146706_27182945_-	1.33333	0	0	0	10
1709	circRNA_04263|Chr17:27570326_27570473_-	1	0	0	0	10
1710	circRNA_04265|Chr17:27591680_27591934_-	0	0	0	1	9
1711	circRNA_04270|Chr17:29406503_29419374_-	0.666667	0	0	0	10
1712	circRNA_04272|Chr17:29730437_29757605_-	7	7.66667	8	10	9
1713	circRNA_04274|Chr17:32154907_32208783_+	0.666667	0	0	0	10
1714	circRNA_04275|Chr17:32948728_32950364_-	1.66667	0	0	0	10
1715	circRNA_04277|Chr17:33632046_33659382_+	0	0	0	0.666667	9
1716	circRNA_04278|Chr17:36280692_36289759_-	0	0	0	0.666667	9
1717	circRNA_04280|Chr17:36610259_36627167_+	0.666667	0	0	0	10
1718	circRNA_04281|Chr17:37033009_37125196_+	0	0	0	0.666667	9
1719	circRNA_04283|Chr17:42263950_42265150_-	0	0	0	2	9
1720	circRNA_04284|Chr17:43162885_43199832_+	1.33333	0	0.666667	0	10
1721	circRNA_04285|Chr17:43162885_43220414_+	0	0	0	0.666667	9
1722	circRNA_04288|Chr17:43199061_43233785_+	2	1.33333	0	0.666667	8
1723	circRNA_04289|Chr17:43199061_43254168_+	0.666667	0	0	0	10
1724	circRNA_04292|Chr17:43258446_43263901_+	1.66667	1.66667	0	1.33333	8
1725	circRNA_04295|Chr17:45143778_45146364_+	0.666667	0	0.666667	0	10
1726	circRNA_04298|Chr17:48657102_48679275_-	2.33333	1.66667	1	3.66667	9
1727	circRNA_04299|Chr17:48683678_48695196_-	0	0	0	1	9
1728	circRNA_04301|Chr17:48705876_48709477_-	1.66667	1.33333	0	0.666667	8
1729	circRNA_04302|Chr17:48705876_48741397_-	2.33333	2	0	0	8
1730	circRNA_04307|Chr17:49867756_49899847_+	2	2.66667	0	4.33333	9
1731	circRNA_04308|Chr17:49911284_49920277_+	0	0	0	1	9
1732	circRNA_04309|Chr17:52477332_52555114_-	0	0.666667	1.33333	1.66667	7
1733	circRNA_04310|Chr17:53483964_53502778_+	2.33333	1	0	1	10
1734	circRNA_04313|Chr17:53489461_53499989_+	2	2	0	0	8
1735	circRNA_04314|Chr17:53528580_53563999_+	3	1.33333	0	1	10
1736	circRNA_04317|Chr17:53963185_53968528_+	0	0	0.666667	1	7
1737	circRNA_04318|Chr17:53966384_53966929_+	0	0	0.666667	1.66667	9
1738	circRNA_04321|Chr17:54021110_54026767_+	0	0	0	1	9
1739	circRNA_04325|Chr17:54353037_54366690_+	1.33333	0	0	0	10
1740	circRNA_04326|Chr17:54354448_54362356_+	1	3	4	6.33333	7
1741	circRNA_04327|Chr17:54354448_54366690_+	0	0	0.666667	1	7
1742	circRNA_04328|Chr17:54658435_54714913_-	0.666667	0	0	0	10
1743	circRNA_04329|Chr17:55273925_55283844_-	0.666667	0	0	0	10
1744	circRNA_04331|Chr17:55367271_55374136_-	0	0.666667	1	0.666667	7
1745	circRNA_04332|Chr17:55367271_55376887_-	0	0	0	1.33333	9
1746	circRNA_04335|Chr17:57033575_57060174_+	0	0	0	1	9
1747	circRNA_04338|Chr17:58006111_58023915_+	0.666667	0	1.33333	1.33333	7
1748	circRNA_04342|Chr17:58279256_58280166_-	2.66667	1.66667	0	0	8
1749	circRNA_04343|Chr17:60168806_60218338_+	0.666667	0.666667	0	0	8
1750	circRNA_04345|Chr17:60180758_60185019_+	0	0	0	2	9
1751	circRNA_04348|Chr17:62358469_62388780_-	0	0	0	1.66667	9
1752	circRNA_04353|Chr17:63739986_63756247_+	0.666667	0	0	0	10
1753	circRNA_04357|Chr17:63847963_63879166_-	1.66667	0.666667	0	0	8
1754	circRNA_04360|Chr17:65662093_65672800_-	1.33333	0	0	0	10
1755	circRNA_04362|Chr17:66315133_66316736_-	0	0	0	1	9
1756	circRNA_04363|Chr17:68532278_68535326_-	4.66667	2.66667	4	2.33333	10
1757	circRNA_04364|Chr17:68532278_68539721_-	3.33333	0.666667	1.33333	0.666667	10
1758	circRNA_04365|Chr17:70261992_70268047_+	0.666667	0	0	0	10
1759	circRNA_04370|Chr17:70386828_70394646_-	2	1.66667	1.33333	1.33333	8
1760	circRNA_04376|Chr17:75295083_75352500_+	42.3333	40.6667	26.3333	18.3333	8
1761	circRNA_04377|Chr17:75295083_75392493_+	25.3333	7	21	17.6667	10
1762	circRNA_04378|Chr17:75386705_75392493_+	1.33333	0	0	0	10
1763	circRNA_04379|Chr17:75493645_75549932_+	2	0.666667	0	0	10
1764	circRNA_04380|Chr17:75493645_75589080_+	0.666667	0	0	0	10
1765	circRNA_04381|Chr17:75571147_75571288_+	0.666667	0	0	0	10
1766	circRNA_04387|Chr17:75596939_75604406_+	1	0.666667	0.666667	0	8
1767	circRNA_04388|Chr17:75596939_75616081_+	1.33333	0	0	0	10
1768	circRNA_04394|Chr17:75797811_75873146_-	0	0	0	1	9
1769	circRNA_04395|Chr17:75797811_75873151_-	6.33333	6.33333	5.66667	7	9
1770	circRNA_04397|Chr17:76228430_76265943_-	2.33333	1	1.33333	0	10
1771	circRNA_04403|Chr17:76277651_76281678_-	0	0	1.33333	2.33333	7
1772	circRNA_04406|Chr17:76421568_76444903_+	0.666667	0	0	0	10
1773	circRNA_04407|Chr17:76438878_76444903_+	0	0	1	1.33333	7
1774	circRNA_04408|Chr17:76640859_76680011_+	0	0	0	1	9
1775	circRNA_04412|Chr17:77184935_77213339_+	0	0	0	1	9
1776	circRNA_04417|Chr17:77767046_77817230_-	0.666667	0.666667	0	0	8
1777	circRNA_04419|Chr17:78922772_78942311_-	0.666667	0	0	0	10
1778	circRNA_04420|Chr17:79728108_79777211_-	5	4.33333	0	2.33333	8
1779	circRNA_04421|Chr17:79740146_79777211_-	12.6667	10.6667	12	14.3333	9
1780	circRNA_04422|Chr17:79740146_79789485_-	1.66667	0	0	0	10
1781	circRNA_04425|Chr17:79761095_79789485_-	2.33333	2	0.666667	1.66667	8
1782	circRNA_04426|Chr17:79775882_79789485_-	0	0	0	0.666667	9
1783	circRNA_04429|Chr17:80342450_80350993_+	1.33333	0	0.666667	0	10
1784	circRNA_04433|Chr17:81235292_81247485_+	0.666667	0	0	0	10
1785	circRNA_04435|Chr17:81990547_82003698_+	3.33333	1.66667	2.66667	2.66667	10
1786	circRNA_04436|Chr17:81995425_82010582_+	0.666667	0	1	0.666667	7
1787	circRNA_04437|Chr17:82003122_82013619_+	3.66667	2.66667	0	7	9
1788	circRNA_04438|Chr17:82010473_82010979_+	1.33333	0	0	0	10
1789	circRNA_04440|Chr17:84141027_84166072_-	0	0	0	0.666667	9
1790	circRNA_04443|Chr17:84296197_84299839_-	21	14.3333	9.66667	10.3333	8
1791	circRNA_04447|Chr17:84855705_84936875_+	1	0	0	0	10
1792	circRNA_04450|Chr17:84872192_84922765_+	2	1	1	0	10
1793	circRNA_04452|Chr17:84872804_84922765_+	0.666667	0	0.666667	0	10
1794	circRNA_04455|Chr17:84888802_84904355_+	2	1.66667	4.33333	8.33333	9
1795	circRNA_04458|Chr17:84900262_84922765_+	1	1.33333	0.666667	2	9
1796	circRNA_04460|Chr17:84936615_84957070_+	0	0	0.666667	0.666667	7
1797	circRNA_04464|Chr17:85036937_85064621_-	1	0.666667	1.66667	2	7
1798	circRNA_04466|Chr17:85046029_85064621_-	0	0	0	1	9
1799	circRNA_04467|Chr17:85367325_85367735_+	0	0	0	0.666667	9
1800	circRNA_04470|Chr17:87542497_87623017_+	1.33333	0	0	0	10
1801	circRNA_04473|Chr17:87739210_87746286_-	0	0	0	0.666667	9
1802	circRNA_04476|Chr17:87767116_87771508_-	0	0	0	2	9
1803	circRNA_04477|Chr17:89895685_89908283_-	0	0	0	0.666667	9
1804	circRNA_04479|Chr17:89904395_89908283_-	0	0	0	0.666667	9
1805	circRNA_04481|Chr17:90044087_90066476_-	0	0	0	0.666667	9
1806	circRNA_04483|Chr17:90370243_90372025_-	0.666667	0	0	0	10
1807	circRNA_04485|Chr17:90393751_90421052_-	6.33333	5	5.66667	4.33333	10
1808	circRNA_04487|Chr17:90409044_90412148_-	0	0	0	0.666667	9
1809	circRNA_04491|Chr17:90409044_90439532_-	0	0	0	1	9
1810	circRNA_04492|Chr17:90415787_90417491_-	0	0	0	1	9
1811	circRNA_04493|Chr17:90434388_90439532_-	0.666667	0	0	0	10
1812	circRNA_04495|Chr17:90434388_90524607_-	0.666667	0.666667	1.33333	1	7
1813	circRNA_04499|Chr18:1161721_1169033_+	1	0.666667	0	0	8
1814	circRNA_04500|Chr18:1164675_1169033_+	0	0	0	1.33333	9
1815	circRNA_04501|Chr18:1181022_1184032_-	1	0	0	0	10
1816	circRNA_04502|Chr18:1203074_1210713_-	0.666667	0	0.666667	0	10
1817	circRNA_04505|Chr18:1337228_1339528_-	0	0	0	1	9
1818	circRNA_04507|Chr18:1337228_1354828_-	1	0.666667	1	1	7
1819	circRNA_04508|Chr18:1342696_1346489_-	1	0	0	0	10
1820	circRNA_04512|Chr18:1789799_1819028_-	0	0	0	1	9
1821	circRNA_04521|Chr18:1920879_1941668_-	0	0	0	0.666667	9
1822	circRNA_04523|Chr18:1998203_2038143_+	1	0	0	0	10
1823	circRNA_04527|Chr18:2005294_2047808_+	5.66667	6	3	1.66667	8
1824	circRNA_04530|Chr18:2016346_2032491_+	0	0.666667	1	1	7
1825	circRNA_04532|Chr18:2078441_2094854_+	1	0	0	0	10
1826	circRNA_04538|Chr18:4042630_4063709_+	0	0.666667	0.666667	0.666667	7
1827	circRNA_04540|Chr18:4163994_4246828_-	0	0.666667	0	1.33333	9
1828	circRNA_04541|Chr18:4186495_4246828_-	3.66667	3.33333	2	2	8
1829	circRNA_04542|Chr18:4186495_4265124_-	1.33333	3.66667	4.66667	4	7
1830	circRNA_04544|Chr18:4217010_4265124_-	3.66667	3.66667	2	2.66667	8
1831	circRNA_04545|Chr18:4228674_4265124_-	0	0	0	0.666667	9
1832	circRNA_04548|Chr18:5059054_5061806_-	0	0	0	0.666667	9
1833	circRNA_04549|Chr18:5191058_5194413_-	2.33333	2.33333	2.33333	3	9
1834	circRNA_04550|Chr18:5191058_5285225_-	0	0	0	3.33333	9
1835	circRNA_04552|Chr18:6047215_6051719_-	0	0	0	2.66667	9
1836	circRNA_04553|Chr18:6218154_6230145_+	0	0	0	0.666667	9
1837	circRNA_04554|Chr18:6218154_6233603_+	0	1.66667	0	4	9
1838	circRNA_04557|Chr18:6249297_6279570_+	0.666667	0	0	2	9
1839	circRNA_04559|Chr18:8179579_8207099_-	4.66667	4.33333	3.33333	2.66667	8
1840	circRNA_04561|Chr18:8200819_8207099_-	0	0	0	0.666667	9
1841	circRNA_04564|Chr18:13352206_13417002_+	0	0	0	1	9
1842	circRNA_04567|Chr18:13721357_13741456_-	0	0	0	0.666667	9
1843	circRNA_04568|Chr18:13881301_13892278_-	2.66667	1.66667	1	5	9
1844	circRNA_04571|Chr18:15319799_15325355_+	1.66667	0.666667	0.666667	0	10
1845	circRNA_04572|Chr18:15319799_15325412_+	3.66667	3.33333	1	0	8
1846	circRNA_04578|Chr18:15352462_15358951_+	0	0	0	1	9
1847	circRNA_04583|Chr18:15918244_15919120_-	0	0	0	0.666667	9
1848	circRNA_04585|Chr18:16472884_16474419_-	0	0	0	0.666667	9
1849	circRNA_04587|Chr18:16536783_16538604_-	0	0	0	0.666667	9
1850	circRNA_04589|Chr18:17182718_17196811_+	0	0	0	1.33333	9
1851	circRNA_04592|Chr18:17224244_17258865_+	2.66667	1	0	0	8
1852	circRNA_04594|Chr18:17224244_17289722_+	5.33333	4	2.33333	1.66667	8
1853	circRNA_04596|Chr18:17282002_17316160_+	0	0	0	0.666667	9
1854	circRNA_04597|Chr18:17300168_17312861_+	4.66667	2.33333	3	0.666667	10
1855	circRNA_04599|Chr18:17403291_17496916_+	0	0	0	1.33333	9
1856	circRNA_04601|Chr18:17404077_17502228_+	1.66667	1	1	0	8
1857	circRNA_04602|Chr18:17409261_17496916_+	0	0	0	0.666667	9
1858	circRNA_04610|Chr18:18250339_18267686_-	0	0	0	1	9
1859	circRNA_04611|Chr18:23881264_23979930_-	0.666667	0	0.666667	0	10
1860	circRNA_04612|Chr18:24175229_24176332_+	0.666667	0	0	0	10
1861	circRNA_04614|Chr18:24429848_24436662_+	1	0	0	0	10
1862	circRNA_04615|Chr18:24430958_24478015_+	0.666667	0	0	0	10
1863	circRNA_04617|Chr18:24611733_24620738_+	1.66667	2	2.66667	2.66667	7
1864	circRNA_04619|Chr18:24677157_24681079_+	0	0	0	0.666667	9
1865	circRNA_04622|Chr18:25025829_25030872_+	2	0	0	0	10
1866	circRNA_04624|Chr18:25645627_25649085_+	0.666667	0	0	0	10
1867	circRNA_04626|Chr18:26578178_26578383_+	0	0	0	0.666667	9
1868	circRNA_04627|Chr18:26604913_26613097_-	0	0	0	1.33333	9
1869	circRNA_04633|Chr18:27062486_27082316_+	0	0	0	1	9
1870	circRNA_04643|Chr18:27601040_27607626_+	1.33333	0	0	0	10
1871	circRNA_04645|Chr18:27605544_27610871_+	2.33333	1.66667	0	0	8
1872	circRNA_04646|Chr18:27607425_27629896_+	0	0	0	1	9
1873	circRNA_04648|Chr18:27609674_27614705_+	0.666667	0.666667	0	0	8
1874	circRNA_04649|Chr18:27610719_27629896_+	0	0	0	1	9
1875	circRNA_04651|Chr18:27704440_27708817_-	0	0	1.66667	1.66667	7
1876	circRNA_04653|Chr18:27743200_27747641_-	0	0	0	0.666667	9
1877	circRNA_04654|Chr18:27956412_27984766_+	2.66667	0	0	0	10
1878	circRNA_04655|Chr18:28042792_28048198_+	1.66667	0.666667	0	0	8
1879	circRNA_04657|Chr18:28199310_28199487_-	0	0	0	0.666667	9
1880	circRNA_04661|Chr18:29406095_29428707_+	1.33333	0	0	0	10
1881	circRNA_04669|Chr18:29457228_29484850_+	0	0	0	1.66667	9
1882	circRNA_04671|Chr18:29475052_29480885_+	0	0	0	0.666667	9
1883	circRNA_04680|Chr18:31733544_31749642_-	0	0	0	1.66667	9
1884	circRNA_04681|Chr18:31884700_31952267_-	1	0	0	0	10
1885	circRNA_04684|Chr18:32047892_32094303_-	0.666667	0	2.66667	1.66667	7
1886	circRNA_04692|Chr18:36266437_36271261_-	0	0	0	1	9
1887	circRNA_04694|Chr18:36538200_36553282_-	0	0	0	0.666667	9
1888	circRNA_04695|Chr18:36637823_36639900_+	0	1.33333	2	3.66667	7
1889	circRNA_04696|Chr18:36640589_36645658_+	7.66667	8.66667	7.66667	12.6667	9
1890	circRNA_04700|Chr18:37045896_37093178_-	0	0.666667	4.66667	6.33333	7
1891	circRNA_04703|Chr18:37047490_37093166_-	2.66667	1.66667	0	1.33333	8
1892	circRNA_04704|Chr18:37047490_37093178_-	1.66667	1.33333	0	0	8
1893	circRNA_04708|Chr18:37154314_37166233_-	1	0	0.666667	0	10
1894	circRNA_04709|Chr18:37281669_37284973_-	0	0	0	1.33333	9
1895	circRNA_04710|Chr18:38824176_38835190_-	1	0	0	0	10
1896	circRNA_04711|Chr18:40176472_40213397_-	0	0	0	0.666667	9
1897	circRNA_04714|Chr18:40898278_40910663_+	1	0	0	0	10
1898	circRNA_04716|Chr18:40919441_40925294_+	0.666667	0	0	0	10
1899	circRNA_04717|Chr18:40923210_40932987_+	0	0	0	0.666667	9
1900	circRNA_04719|Chr18:41153344_41179151_+	2	0	0	0	10
1901	circRNA_04724|Chr18:44477275_44505692_+	2.33333	0	1	0.666667	10
1902	circRNA_04725|Chr18:44480968_44489940_+	0	0	0	0.666667	9
1903	circRNA_04732|Chr18:44514909_44519615_+	0.666667	0	0	0	10
1904	circRNA_04733|Chr18:44514909_44532874_+	0	0	0	1.33333	9
1905	circRNA_04736|Chr18:44532767_44561725_+	1	0	0	0	10
1906	circRNA_04737|Chr18:44558877_44604123_+	1	0	0	0	10
1907	circRNA_04739|Chr18:44576353_44595545_+	1	0	0	0	10
1908	circRNA_04741|Chr18:44612191_44628918_+	0	0	0	0.666667	9
1909	circRNA_04742|Chr18:44833464_44837220_+	4.33333	1.66667	2	1	10
1910	circRNA_04743|Chr18:46148852_46149758_+	1	0.666667	0	0	8
1911	circRNA_04747|Chr18:48693215_48700303_-	0	0	0	1	9
1912	circRNA_04749|Chr18:48853173_48853595_+	1	0	0	0	10
1913	circRNA_04753|Chr18:49891333_49936079_-	0	0	0	0.666667	9
1914	circRNA_04754|Chr18:49935833_49936073_-	0.666667	0	0	0	10
1915	circRNA_04755|Chr18:51757696_51776022_+	1.66667	0	1	0	10
1916	circRNA_04756|Chr18:51757828_51776022_+	1	0	0	0	10
1917	circRNA_04760|Chr18:52435708_52443630_+	0.666667	0	0	0	10
1918	circRNA_04762|Chr18:52570824_52631018_+	0.666667	0	0	0	10
1919	circRNA_04764|Chr18:53734554_53735074_+	0	0	0	1	9
1920	circRNA_04767|Chr18:56558432_56565168_+	3.66667	1.33333	0	1	10
1921	circRNA_04769|Chr18:56558432_56593219_+	0	0	0	1	9
1922	circRNA_04771|Chr18:56559741_56572913_+	0	1	1	2.33333	9
1923	circRNA_04774|Chr18:56560337_56572913_+	1.66667	0	0	0	10
1924	circRNA_04776|Chr18:56560990_56581632_+	4	5.33333	5.66667	7.33333	9
1925	circRNA_04781|Chr18:56590532_56609563_+	0	0	0	0.666667	9
1926	circRNA_04782|Chr18:56906137_56910645_+	0	0	0	0.666667	9
1927	circRNA_04783|Chr18:59067798_59076998_-	1	0	1.33333	2.66667	9
1928	circRNA_04785|Chr18:59127738_59129266_+	3	2.33333	4.33333	4	7
1929	circRNA_04787|Chr18:59172892_59245202_+	1.66667	0	1	0	10
1930	circRNA_04796|Chr18:59207484_59209831_+	0.666667	0	0	0	10
1931	circRNA_04797|Chr18:59207484_59245202_+	0.666667	1	0	1.66667	9
1932	circRNA_04798|Chr18:59207484_59283798_+	3	1.66667	0.666667	1.66667	10
1933	circRNA_04799|Chr18:59283577_59345667_+	0	0	0	1	9
1934	circRNA_04800|Chr18:59321161_59337759_+	1.66667	1	1.33333	0	8
1935	circRNA_04802|Chr18:59334915_59345667_+	3.66667	1.66667	0	0	8
1936	circRNA_04803|Chr18:59337023_59345667_+	0.666667	0	0	1.66667	9
1937	circRNA_04805|Chr18:60572935_60578301_+	0	0	0	1	9
1938	circRNA_04806|Chr18:60673168_60685515_+	0	0	0	0.666667	9
1939	circRNA_04808|Chr18:61127055_61133821_+	0	0	0	0.666667	9
1940	circRNA_04816|Chr18:61335536_61340634_+	8.66667	9	4.33333	6.66667	8
1941	circRNA_04818|Chr18:61657372_61672337_-	0.666667	0	0	0	10
1942	circRNA_04822|Chr18:61786003_61787161_+	0	0	0	1.33333	9
1943	circRNA_04823|Chr18:61786003_61788902_+	0	0	0	1	9
1944	circRNA_04826|Chr18:63553017_63556803_+	0	0	0	0.666667	9
1945	circRNA_04827|Chr18:63630085_63642688_+	1.33333	0	1.33333	0	10
1946	circRNA_04828|Chr18:63784568_63786264_+	1.33333	0	0	0	10
1947	circRNA_04829|Chr18:63784568_63844188_+	2.33333	1.33333	1.66667	0.666667	10
1948	circRNA_04830|Chr18:64057232_64060739_-	0.666667	0	0	0	10
1949	circRNA_04831|Chr18:64101628_64104879_+	0	0	0	0.666667	9
1950	circRNA_04832|Chr18:65285320_65288857_+	0	0	0	0.666667	9
1951	circRNA_04833|Chr18:65342733_65389384_+	2.33333	1	0	0	8
1952	circRNA_04834|Chr18:65456672_65481249_+	1.66667	0	0	0	10
1953	circRNA_04835|Chr18:65825830_65841509_+	2.66667	2	4.66667	4.33333	7
1954	circRNA_04836|Chr18:66559673_66603887_-	0	0	0	1	9
1955	circRNA_04856|Chr18:71053204_71086703_+	1	0.666667	1	0	8
1956	circRNA_04860|Chr18:71136036_71221192_+	0	0	0.666667	1	7
1957	circRNA_04863|Chr18:71141386_71149287_+	0	0	0	0.666667	9
1958	circRNA_04866|Chr18:72571325_72611211_+	4.33333	2.66667	1.33333	2.66667	10
1959	circRNA_04867|Chr18:72571330_72611211_+	2.33333	1	1	0	10
1960	circRNA_04876|Chr18:74025794_74059475_-	0.666667	0	0	0	10
1961	circRNA_04878|Chr18:74092284_74093185_+	0	0	0	3	9
1962	circRNA_04882|Chr18:75203861_75207308_-	0	0	2.33333	4.66667	7
1963	circRNA_04883|Chr18:75300642_75300845_-	0.666667	0	0	0	10
1964	circRNA_04894|Chr18:77466020_77484297_-	0	0	0	0.666667	9
1965	circRNA_04895|Chr18:77466020_77489468_-	0	0	0	0.666667	9
1966	circRNA_04901|Chr18:79472711_79525576_-	0.666667	0	0	0	10
1967	circRNA_04902|Chr18:79472711_79532387_-	1	0	0	0	10
1968	circRNA_04903|Chr18:79473311_79474725_-	0	0	0	1	9
1969	circRNA_04904|Chr18:79486452_79532387_-	0	0	0	1	9
1970	circRNA_04905|Chr18:79498853_79532387_-	0	0	0	0.666667	9
1971	circRNA_04907|Chr18:79530861_79532387_-	5.66667	4.66667	1.33333	0.666667	8
1972	circRNA_04909|Chr18:81170024_81208554_-	1	0	0	0	10
1973	circRNA_04913|Chr18:81821141_81834782_+	0.666667	0.666667	0	0	8
1974	circRNA_04914|Chr18:83542806_83556790_+	1	0.666667	0	0	8
1975	circRNA_04919|Chr18:86129052_86195782_+	0	0	0.666667	0.666667	7
1976	circRNA_04921|Chr18:86156084_86189168_+	0	0	0	1.66667	9
1977	circRNA_04922|Chr18:86187348_86195782_+	3.33333	2.33333	0	0	8
1978	circRNA_04923|Chr18:86195689_86212281_+	0	0	0	1.66667	9
1979	circRNA_04924|Chr18:86202461_86212281_+	2.33333	2	2.33333	0.666667	8
1980	circRNA_04929|Chr19:2459356_2521388_+	0.666667	0	0	0	10
1981	circRNA_04932|Chr19:9683854_9684128_+	0	0	0	1	9
1982	circRNA_04936|Chr19:9973288_10000253_+	0	0	0	0.666667	9
1983	circRNA_04939|Chr19:10781085_10790962_-	0.666667	0	0	0	10
1984	circRNA_04940|Chr19:10786745_10790962_-	1	0	0	0	10
1985	circRNA_04942|Chr19:10842290_10844559_+	0.666667	0	0	0	10
1986	circRNA_04945|Chr19:11397178_11403752_+	0.666667	0.666667	0	0	8
1987	circRNA_04947|Chr19:11455327_11456247_+	1	0	0.666667	0	10
1988	circRNA_04949|Chr19:11530049_11582689_-	2.33333	1.33333	0	0.666667	8
1989	circRNA_04950|Chr19:11832264_11881114_+	0	0	0	1	9
1990	circRNA_04952|Chr19:12536114_12555807_-	1	1	2	2	7
1991	circRNA_04958|Chr19:15504040_15507892_-	0	0	0	1	9
1992	circRNA_04964|Chr19:16955422_16996896_-	1.33333	0	0	0	10
1993	circRNA_04965|Chr19:16955422_17024145_-	1	0	0	0	10
1994	circRNA_04968|Chr19:17301474_17315128_-	0	1	0	2	9
1995	circRNA_04974|Chr19:17437911_17440665_-	0	0	0	0.666667	9
1996	circRNA_04975|Chr19:17445979_17451700_-	0	0	0	1	9
1997	circRNA_04980|Chr19:19872833_19874612_-	0	1	1.33333	1	7
1998	circRNA_04981|Chr19:20147203_20206545_+	0.666667	0.666667	0	0	8
[truncated: 2,637 more rows]
