# Supplementary material for: Integrated bioinformatics analysis of retinal ischemia/reperfusion injury in rats with potential key genes
Source: BMC Genomics. 2024 Apr 15;25:367. doi: 10.1186/s12864-024-10288-0 (PMC11017533; doi:10.1186/s12864-024-10288-0)
Supplement: Supplementary file 19 — Supplementary Material 19. [file 12864_2024_10288_MOESM19_ESM.xlsx]

## Sheet: Sheet1
suplementery table 19 Candidate_mRNA
	x
1	A2m
2	Aadat
3	Abcg3l4
4	Abi3
5	Acap1
6	Acp5
7	Acta2
8	Adap2
9	Adgre1
10	Adgrg5
11	Adgrl4
12	Agr2
13	Agr3
14	Aldh3a1
15	Alpk3
16	Anxa3
17	Apobec1
18	Arhgap15
19	B3gnt7
20	Bco2
21	Bgn
22	Bin2
23	Blnk
24	C1qa
25	C1qb
26	C1qc
27	C1qtnf6
28	C2
29	C3
30	C4b
31	Car3
32	Car9
33	Card11
34	Card14
35	Ccr6
36	Ccr7
37	Cd109
38	Cd180
39	Cd1d1
40	Cd2
41	Cd22
42	Cd247
43	Cd28
44	Cd37
45	Cd3e
46	Cd3g
47	Cd40
48	Cd6
49	Cd68
50	Cd72
51	Cd74
52	Cd84
53	Cd86
54	Cdh13
55	Cdkn2b
56	Cfh
57	Clec10a
58	Clec12a
59	Clec2d2
60	Clec4a
61	Clec9a
62	Clrn1
63	Clu
64	Cmklr1
65	Col1a1
66	Col3a1
67	Col5a1
68	Col6a3
69	Col8a1
70	Crip2
71	Crym
72	Csf1r
73	Ctla2a
74	Ctse
75	Ctss
76	Ctsw
77	Cx3cr1
78	Cxcl10
79	Cxcl13
80	Cxcr3
81	Cxcr5
82	Cxcr6
83	Cyp2d1
84	Cysltr1
85	Cytip
86	Dapp1
87	Dcn
88	Dctd
89	Dennd2d
90	Dhx58
91	Disc1
92	Dmp1
93	Dock10
94	Dock8
95	Dpp4
96	Duox1
97	Enpp1
98	Epha1
99	Epsti1
100	Erich6b
101	F10
102	F13a1
103	Fam102b
104	Fam167a
105	Faxdc2
106	Fcna
107	Fcrla
108	Fgd2
109	Fgfrl1
110	Fhl2
111	Fli1
112	Fn1
113	Foxd2
114	Fzd1
115	Galnt6
116	Gapt
117	Gbp3
118	Gcsam
119	Gfap
120	Gimap5
121	Gimap9
122	Gldc
123	Glt8d2
124	Gm2a
125	Gna15
126	Gpr171
127	Gpr18
128	Gpr183
129	Gpr31
130	Gpr34
131	Gpr39
132	Grap
133	Havcr1
134	Havcr2
135	Hhex
136	Hsh2d
137	Hspa2
138	Htra3
139	Hvcn1
140	Icos
141	Icoslg
142	Ifi30
143	Ikzf1
144	Il12rb2
145	Il15ra
146	Il16
147	Il18
148	Il18r1
149	Il1rl1
150	Il21r
151	Il2rb
152	Inmt
153	Irf5
154	Irf8
155	Itga4
156	Jph2
157	Kcnk13
158	Klhl6
159	Klra5
160	Klrc3
161	Klrk1
162	Kmo
163	Kng1l1
164	Lat2
165	Lbp
166	Lck
167	Lfng
168	Lilra5
169	LOC100302372
170	LOC100360552
171	LOC100911545
172	LOC100911959
173	LOC100912658
174	LOC102546864
175	LOC102548800
176	LOC103690063
177	LOC103692066
178	LOC103693389
179	LOC103694306
180	LOC108350747
181	LOC499229
182	LOC680329
183	LOC681383
184	LOC690862
185	Loxl2
186	Lpxn
187	Lrmp
188	Lrrk1
189	Lum
190	Ly86
191	Map4k1
192	Masp1
193	Matn2
194	Matn3
195	Mbnl3
196	Mdk
197	MGC108823
198	Mgp
199	Mpa2l
200	Mrgprx3
201	Ms4a4a
202	Ms4a6b
203	Ms4a6c
204	Mx1
205	Mx2
206	Myo7a
207	Naip5
208	Naip6
209	Naprt
210	Npc2
211	Oit3
212	Olr1584
213	Olr300
214	P2rx7
215	P2ry10
216	P2ry14
217	Parp10
218	Pax7
219	Pbxip1
220	Pcolce
221	Pecam1
222	Pik3cd
223	Pik3r6
224	Piwil4
225	Pkp1
226	Plac8
227	Pld1
228	Pld4
229	Plxnd1
230	Pou2af1
231	Prkcq
232	Ptger4
233	Ptgs1
234	Ptpn18
235	Pxdn
236	Rab3il1
237	Rarres1
238	Rcsd1
239	RGD1310507
240	RGD1559575
241	RGD1560492
242	RGD1564347
243	RGD1565356
244	Rgs10
245	Rgs18
246	Rnase4
247	Rnase6
248	Rps4y2
249	RT1-Ba
250	RT1-Bb
251	RT1-CE10
252	RT1-CE5
253	RT1-Da
254	RT1-Db1
255	RT1-DOa
256	RT1-S3
257	S100a3
258	Sall1
259	Scara3
260	Serpina11
261	Sgk3
262	Sh3tc1
263	Siglec1
264	Skap1
265	Slamf7
266	Slc10a6
267	Slc29a3
268	Slc2a5
269	Slc37a2
270	Slfn5
271	Sparc
272	Spn
273	Spns3
274	Srpx2
275	Sspn
276	St14
277	St3gal6
278	St8sia4
279	Stab1
280	Stap1
281	Stat4
282	Synpo2
283	Sytl2
284	Tagln
285	Tal1
286	Tap2
287	Tbc1d10c
288	Tf
289	Themis
290	Tie1
291	Tifab
292	Timd2
293	Tlr3
294	Tlr7
295	Tlr9
296	Tm4sf4
297	Tmem150b
298	Tmem173
299	Tmem176a
300	Tmem176b
301	Tmem252
302	Tmem255b
303	Tnfaip8l2
304	Tnfaip8l3
305	Tnfrsf14
306	Trem2
307	Trim34
308	Trim55
309	Tspan32
310	Ubash3a
311	Vwf
312	Xcr1
313	Zap70
314	Zbp1
315	Zc3h12d
316	Zfp710
