# Supplementary material for: Integrated bioinformatics analysis of retinal ischemia/reperfusion injury in rats with potential key genes
Source: BMC Genomics. 2024 Apr 15;25:367. doi: 10.1186/s12864-024-10288-0 (PMC11017533; doi:10.1186/s12864-024-10288-0)
Supplement: Supplementary file 20 — Supplementary Material 20. [file 12864_2024_10288_MOESM20_ESM.xlsx]

## Sheet: Sheet1
suplementery table 20 Candidate_lncRNA
	x
1	ENSRNOT00000076847
2	ENSRNOT00000077381
3	ENSRNOT00000079478
4	ENSRNOT00000079740
5	ENSRNOT00000080380
6	ENSRNOT00000083131
7	ENSRNOT00000083444
8	ENSRNOT00000084263
9	ENSRNOT00000085172
10	ENSRNOT00000086040
11	NR_027367.1
12	NR_102352.1
13	NR_131104.1
14	TCONS_00000421
15	TCONS_00000900
16	TCONS_00001299
17	TCONS_00003662
18	TCONS_00003663
19	TCONS_00003664
20	TCONS_00003666
21	TCONS_00006534
22	TCONS_00006535
23	TCONS_00006537
24	TCONS_00006542
25	TCONS_00007248
26	TCONS_00009581
27	TCONS_00010912
28	TCONS_00010913
29	TCONS_00011757
30	TCONS_00011946
31	TCONS_00012564
32	TCONS_00014996
33	TCONS_00015395
34	TCONS_00016615
35	TCONS_00016621
36	TCONS_00016729
37	TCONS_00017340
38	TCONS_00018337
39	TCONS_00018535
40	TCONS_00018536
41	TCONS_00018543
42	TCONS_00018983
43	TCONS_00023338
44	TCONS_00026683
45	TCONS_00027694
46	TCONS_00027897
47	TCONS_00027907
48	TCONS_00027911
49	TCONS_00027999
50	TCONS_00028975
51	TCONS_00029548
52	TCONS_00032160
53	TCONS_00032239
54	TCONS_00032337
55	TCONS_00037444
56	TCONS_00038587
57	TCONS_00038829
58	TCONS_00041541
59	TCONS_00041630
60	TCONS_00042524
61	TCONS_00046285
62	TCONS_00046286
63	TCONS_00047282
64	TCONS_00048065
65	TCONS_00048355
66	TCONS_00049204
67	TCONS_00049207
68	TCONS_00049208
69	TCONS_00050715
70	TCONS_00050800
71	TCONS_00052441
72	TCONS_00055139
73	TCONS_00056493
74	XR_001836083.1
75	XR_001836159.1
76	XR_001836161.1
77	XR_001836170.1
78	XR_001836594.1
79	XR_001836782.1
80	XR_001836815.1
81	XR_001837072.1
82	XR_001837681.1
83	XR_001837725.1
84	XR_001837919.1
85	XR_001838372.1
86	XR_001838409.1
87	XR_001838415.1
88	XR_001838605.1
89	XR_001838851.1
90	XR_001839034.1
91	XR_001839442.1
92	XR_001839503.1
93	XR_001839504.1
94	XR_001839629.1
95	XR_001839787.1
96	XR_001840154.1
97	XR_001840257.1
98	XR_001840500.1
99	XR_001840796.1
100	XR_001840822.1
101	XR_001840882.1
102	XR_001840921.1
103	XR_001841313.1
104	XR_001841505.1
105	XR_001841523.1
106	XR_001841613.1
107	XR_001841878.1
108	XR_001842004.1
109	XR_001842523.1
110	XR_001842642.1
111	XR_001842762.1
112	XR_146315.4
113	XR_353273.2
114	XR_355499.3
115	XR_357558.3
116	XR_357575.3
117	XR_357775.3
118	XR_357896.3
119	XR_359931.1
120	XR_362090.3
121	XR_590344.2
122	XR_590358.2
123	XR_591415.2
124	XR_592691.1
125	XR_593442.2
126	XR_593549.2
127	XR_593781.2
128	XR_593994.2
129	XR_594071.2
130	XR_594124.2
131	XR_595146.2
132	XR_595211.1
133	XR_595581.2
134	XR_595999.1
135	XR_596537.2
136	XR_596589.2
137	XR_596722.2
