# Supplementary material for: Integrated bioinformatics analysis of retinal ischemia/reperfusion injury in rats with potential key genes
Source: BMC Genomics. 2024 Apr 15;25:367. doi: 10.1186/s12864-024-10288-0 (PMC11017533; doi:10.1186/s12864-024-10288-0)
Supplement: Supplementary file 21 — Supplementary Material 21. [file 12864_2024_10288_MOESM21_ESM.xlsx]

## Sheet: Sheet1
suplementery table 21 Candidate_circRNA
	x
1	circRNA_00406|Chr1:127025462_127025957_+
2	circRNA_01856|Chr10:108486117_108494849_+
3	circRNA_02589|Chr13:56114438_56183125_+
4	circRNA_02765|Chr13:95193009_95196402_-
5	circRNA_03219|Chr14:82260834_82265660_+
6	circRNA_03377|Chr15:954140_977590_+
7	circRNA_04085|Chr17:5429865_5436758_-
8	circRNA_04086|Chr17:5429865_5441885_-
9	circRNA_04090|Chr17:5429865_5455206_-
10	circRNA_04097|Chr17:5449750_5455206_-
11	circRNA_04144|Chr17:5546407_5571375_+
12	circRNA_04700|Chr18:37045896_37093178_-
13	circRNA_05568|Chr2:111771932_111772738_-
14	circRNA_05776|Chr2:170842070_170843772_+
15	circRNA_05960|Chr2:202970800_202998292_-
16	circRNA_07004|Chr3:119718050_119723902_+
17	circRNA_07628|Chr4:96736381_96787475_+
18	circRNA_07928|Chr4:180858013_180867690_-
19	circRNA_08017|Chr5:15149423_15174154_+
20	circRNA_08761|Chr5:167526171_167558250_+
21	circRNA_09423|Chr6:122837681_122841348_-
22	circRNA_10257|Chr8:33258321_33261725_-
23	circRNA_10491|Chr8:70339051_70352964_+
24	circRNA_10524|Chr8:70889633_70895474_+
25	circRNA_10572|Chr8:75853306_75858778_+
26	circRNA_11121|Chr9:66751637_66770533_+
27	circRNA_11359|Chr9:113918918_113927885_+
28	circRNA_11460|ChrX:21127564_21129874_+
29	circRNA_11526|ChrX:53462398_53466375_+
30	circRNA_11592|ChrX:82845576_82846306_-
31	circRNA_11629|ChrX:113402426_113453798_-
