# Supplementary material for: Integrated bioinformatics analysis of retinal ischemia/reperfusion injury in rats with potential key genes
Source: BMC Genomics. 2024 Apr 15;25:367. doi: 10.1186/s12864-024-10288-0 (PMC11017533; doi:10.1186/s12864-024-10288-0)
Supplement: Supplementary file 22 — Supplementary Material 22. [file 12864_2024_10288_MOESM22_ESM.csv]

suplementery table 22 Candidate_mRNA_KEGG
ID	Description	GeneRatio	BgRatio	pvalue	p.adjust	qvalue	geneID	Count
rno04672	Intestinal immune network for IgA production	12/155	43/9351	2.76E-12	2.76E-12	4.59E-10	Cd28/Cd40/Cd86/Icos/Icoslg/Il15ra/Itga4/RT1-Ba/RT1-Bb/RT1-Da/RT1-Db1/RT1-DOa	12
rno04514	Cell adhesion molecules	20/155	181/9351	1.45E-11	1.45E-11	1.20E-09	Cd2/Cd22/Cd28/Cd40/Cd6/Cd86/Icos/Icoslg/Itga4/Pecam1/RT1-Ba/RT1-Bb/RT1-CE10/RT1-CE5/RT1-Da/RT1-Db1/RT1-DOa/RT1-S3/Siglec1/Spn	20
rno04658	Th1 and Th2 cell differentiation	14/155	89/9351	1.71E-10	1.71E-10	9.50E-09	Cd247/Cd3e/Cd3g/Il12rb2/Il2rb/Lck/Prkcq/RT1-Ba/RT1-Bb/RT1-Da/RT1-Db1/RT1-DOa/Stat4/Zap70	14
rno04061	Viral protein interaction with cytokine and cytokine receptor	13/155	85/9351	1.14E-09	1.14E-09	4.24E-08	Ccr6/Ccr7/Csf1r/Cx3cr1/Cxcl10/Cxcl13/Cxcr3/Cxcr5/Il18/Il18r1/Il2rb/Tnfrsf14/Xcr1	13
rno04610	Complement and coagulation cascades	13/155	87/9351	1.53E-09	1.53E-09	4.24E-08	A2m/C1qa/C1qb/C1qc/C2/C3/C4b/Cfh/Clu/F10/F13a1/Masp1/Vwf	13
rno04612	Antigen processing and presentation	13/155	87/9351	1.53E-09	1.53E-09	4.24E-08	Cd74/Ctss/Hspa2/Ifi30/RT1-Ba/RT1-Bb/RT1-CE10/RT1-CE5/RT1-Da/RT1-Db1/RT1-DOa/RT1-S3/Tap2	13
rno04640	Hematopoietic cell lineage	13/155	90/9351	2.35E-09	2.35E-09	5.59E-08	Cd1d1/Cd2/Cd22/Cd37/Cd3e/Cd3g/Csf1r/Itga4/RT1-Ba/RT1-Bb/RT1-Da/RT1-Db1/RT1-DOa	13
rno05330	Allograft rejection	11/155	62/9351	4.47E-09	4.47E-09	9.28E-08	Cd28/Cd40/Cd86/RT1-Ba/RT1-Bb/RT1-CE10/RT1-CE5/RT1-Da/RT1-Db1/RT1-DOa/RT1-S3	11
rno05322	Systemic lupus erythematosus	14/155	119/9351	8.66E-09	8.66E-09	1.47E-07	C1qa/C1qb/C1qc/C2/C3/C4b/Cd28/Cd40/Cd86/RT1-Ba/RT1-Bb/RT1-Da/RT1-Db1/RT1-DOa	14
rno05150	Staphylococcus aureus infection	13/155	100/9351	8.83E-09	8.83E-09	1.47E-07	C1qa/C1qb/C1qc/C2/C3/C4b/Cfh/Masp1/RT1-Ba/RT1-Bb/RT1-Da/RT1-Db1/RT1-DOa	13
rno04659	Th17 cell differentiation	13/155	104/9351	1.44E-08	1.44E-08	2.17E-07	Cd247/Cd3e/Cd3g/Il21r/Il2rb/Lck/Prkcq/RT1-Ba/RT1-Bb/RT1-Da/RT1-Db1/RT1-DOa/Zap70	13
rno04060	Cytokine-cytokine receptor interaction	20/155	271/9351	1.90E-08	1.90E-08	2.53E-07	Ccr6/Ccr7/Cd40/Csf1r/Cx3cr1/Cxcl10/Cxcl13/Cxcr3/Cxcr5/Cxcr6/Il12rb2/Il15ra/Il16/Il18/Il18r1/Il1rl1/Il21r/Il2rb/Tnfrsf14/Xcr1	20
rno05320	Autoimmune thyroid disease	11/155	71/9351	1.98E-08	1.98E-08	2.53E-07	Cd28/Cd40/Cd86/RT1-Ba/RT1-Bb/RT1-CE10/RT1-CE5/RT1-Da/RT1-Db1/RT1-DOa/RT1-S3	11
rno05416	Viral myocarditis	12/155	93/9351	3.68E-08	3.68E-08	4.37E-07	Cd28/Cd40/Cd86/RT1-Ba/RT1-Bb/RT1-CE10/RT1-CE5/RT1-Da/RT1-Db1/RT1-DOa/RT1-S3/Sspn	12
rno05321	Inflammatory bowel disease	10/155	61/9351	5.11E-08	5.11E-08	5.31E-07	Il12rb2/Il18/Il18r1/Il21r/RT1-Ba/RT1-Bb/RT1-Da/RT1-Db1/RT1-DOa/Stat4	10
rno05332	Graft-versus-host disease	10/155	61/9351	5.11E-08	5.11E-08	5.31E-07	Cd28/Cd86/RT1-Ba/RT1-Bb/RT1-CE10/RT1-CE5/RT1-Da/RT1-Db1/RT1-DOa/RT1-S3	10
rno04940	Type I diabetes mellitus	10/155	69/9351	1.72E-07	1.72E-07	1.68E-06	Cd28/Cd86/RT1-Ba/RT1-Bb/RT1-CE10/RT1-CE5/RT1-Da/RT1-Db1/RT1-DOa/RT1-S3	10
rno05169	Epstein-Barr virus infection	16/155	226/9351	9.66E-07	9.66E-07	8.92E-06	Blnk/Cd247/Cd3e/Cd3g/Cd40/Cxcl10/Pik3cd/RT1-Ba/RT1-Bb/RT1-CE10/RT1-CE5/RT1-Da/RT1-Db1/RT1-DOa/RT1-S3/Tap2	16
rno05340	Primary immunodeficiency	7/155	36/9351	1.67E-06	1.67E-06	1.47E-05	Blnk/Cd3e/Cd40/Icos/Lck/Tap2/Zap70	7
rno05310	Asthma	6/155	26/9351	3.30E-06	3.30E-06	2.74E-05	Cd40/RT1-Ba/RT1-Bb/RT1-Da/RT1-Db1/RT1-DOa	6
rno05166	Human T-cell leukemia virus 1 infection	16/155	249/9351	3.45E-06	3.45E-06	2.74E-05	Cd3e/Cd3g/Cd40/Cdkn2b/Il15ra/Il2rb/Lck/Pik3cd/RT1-Ba/RT1-Bb/RT1-CE10/RT1-CE5/RT1-Da/RT1-Db1/RT1-DOa/RT1-S3	16
rno05142	Chagas disease	10/155	104/9351	8.04E-06	8.04E-06	6.08E-05	C1qa/C1qb/C1qc/C3/Cd247/Cd3e/Cd3g/Gna15/Pik3cd/Tlr9	10
rno05323	Rheumatoid arthritis	9/155	86/9351	1.16E-05	1.16E-05	8.38E-05	Acp5/Cd28/Cd86/Il18/RT1-Ba/RT1-Bb/RT1-Da/RT1-Db1/RT1-DOa	9
rno05235	PD-L1 expression and PD-1 checkpoint pathway in cancer	9/155	89/9351	1.54E-05	1.54E-05	0.000106428	Cd247/Cd28/Cd3e/Cd3g/Lck/Pik3cd/Prkcq/Tlr9/Zap70	9
rno05164	Influenza A	12/155	170/9351	2.41E-05	2.41E-05	0.000160509	Cxcl10/Il18/Mx1/Mx2/Pik3cd/RT1-Ba/RT1-Bb/RT1-Da/RT1-Db1/RT1-DOa/Tlr3/Tlr7	12
rno04660	T cell receptor signaling pathway	10/155	121/9351	3.06E-05	3.06E-05	0.00019003	Card11/Cd247/Cd28/Cd3e/Cd3g/Icos/Lck/Pik3cd/Prkcq/Zap70	10
rno04620	Toll-like receptor signaling pathway	9/155	97/9351	3.08E-05	3.08E-05	0.00019003	Cd40/Cd86/Cxcl10/Irf5/Lbp/Pik3cd/Tlr3/Tlr7/Tlr9	9
rno05171	Coronavirus disease - COVID-19	16/155	318/9351	7.21E-05	7.21E-05	0.00042816	C1qa/C1qb/C1qc/C2/C3/C4b/Cxcl10/F13a1/Masp1/Mx1/Mx2/Pik3cd/Rps4y2/Tlr3/Tlr7/Vwf	16
rno05140	Leishmaniasis	7/155	71/9351	0.000164159	0.000164159	0.000926579	C3/Itga4/RT1-Ba/RT1-Bb/RT1-Da/RT1-Db1/RT1-DOa	7
rno05152	Tuberculosis	11/155	177/9351	0.000167136	0.000167136	0.000926579	C3/Cd74/Ctss/Il18/Lbp/RT1-Ba/RT1-Bb/RT1-Da/RT1-Db1/RT1-DOa/Tlr9	11
rno05133	Pertussis	7/155	73/9351	0.00019564	0.00019564	0.001049615	C1qa/C1qb/C1qc/C2/C3/C4b/Irf8	7
rno04064	NF-kappa B signaling pathway	8/155	98/9351	0.000211893	0.000211893	0.00107558	Blnk/Card11/Card14/Cd40/Lbp/Lck/Prkcq/Zap70	8
rno04062	Chemokine signaling pathway	11/155	182/9351	0.000213414	0.000213414	0.00107558	Ccr6/Ccr7/Cx3cr1/Cxcl10/Cxcl13/Cxcr3/Cxcr5/Cxcr6/Pik3cd/Pik3r6/Xcr1	11
rno04145	Phagosome	11/155	186/9351	0.000257865	0.000257865	0.001261383	C3/Ctss/RT1-Ba/RT1-Bb/RT1-CE10/RT1-CE5/RT1-Da/RT1-Db1/RT1-DOa/RT1-S3/Tap2	11
rno04148	Efferocytosis	10/155	159/9351	0.000301783	0.000301783	0.001434037	C1qa/C1qb/C1qc/Cx3cr1/Havcr1/Havcr2/Pecam1/Ptger4/Stab1/Timd2	10
rno04662	B cell receptor signaling pathway	7/155	79/9351	0.000320382	0.000320382	0.001480128	Blnk/Card11/Cd22/Cd72/Dapp1/Lilra5/Pik3cd	7
rno05162	Measles	9/155	143/9351	0.000602659	0.000602659	0.002708964	Cd28/Cd3e/Cd3g/Il2rb/Mx1/Mx2/Pik3cd/Tlr7/Tlr9	9
rno05165	Human papillomavirus infection	15/155	353/9351	0.000746372	0.000746372	0.003266669	Col1a1/Col6a3/Fn1/Fzd1/Itga4/Lfng/Mx1/Mx2/Pik3cd/Ptger4/RT1-CE10/RT1-CE5/RT1-S3/Tlr3/Vwf	15
rno04380	Osteoclast differentiation	8/155	129/9351	0.001332963	0.001332963	0.005684431	Acp5/Blnk/Csf1r/Fhl2/Lck/Lilra5/Pik3cd/Trem2	8
rno05168	Herpes simplex virus 1 infection	15/155	385/9351	0.001782487	0.001782487	0.007411393	C3/Cd74/Pik3cd/RT1-Ba/RT1-Bb/RT1-CE10/RT1-CE5/RT1-Da/RT1-Db1/RT1-DOa/RT1-S3/Tap2/Tlr3/Tlr9/Tnfrsf14	15
rno05144	Malaria	5/155	55/9351	0.002093408	0.002093408	0.008491873	Cd40/Il18/Klrk1/Pecam1/Tlr9	5
rno05145	Toxoplasmosis	7/155	110/9351	0.00229558	0.00229558	0.009090266	Cd40/Pik3r6/RT1-Ba/RT1-Bb/RT1-Da/RT1-Db1/RT1-DOa	7
rno04512	ECM-receptor interaction	6/155	88/9351	0.003336458	0.003336458	0.012904784	Col1a1/Col6a3/Dmp1/Fn1/Itga4/Vwf	6
rno05146	Amoebiasis	6/155	96/9351	0.005123902	0.005123902	0.019367858	Cd1d1/Col1a1/Col3a1/Fn1/Gna15/Pik3cd	6
rno04650	Natural killer cell mediated cytotoxicity	6/155	100/9351	0.00624328	0.00624328	0.023074579	Cd247/Klrk1/Lat2/Lck/Pik3cd/Zap70	6
rno04142	Lysosome	7/155	134/9351	0.00681779	0.00681779	0.024650133	Acp5/Cd68/Ctse/Ctss/Ctsw/Gm2a/Npc2	7
rno04936	Alcoholic liver disease	7/155	135/9351	0.007093176	0.007093176	0.024921815	C1qa/C1qb/C1qc/C2/C3/C4b/Lbp	7
rno04974	Protein digestion and absorption	6/155	103/9351	0.007192625	0.007192625	0.024921815	Col1a1/Col3a1/Col5a1/Col6a3/Col8a1/Dpp4	6
rno05134	Legionellosis	4/155	57/9351	0.014529254	0.014529254	0.049315191	C3/Il18/Naip5/Naip6	4
rno04630	JAK-STAT signaling pathway	7/155	161/9351	0.017536111	0.017536111	0.058330643	Gfap/Il12rb2/Il15ra/Il21r/Il2rb/Pik3cd/Stat4	7
rno04611	Platelet activation	6/155	126/9351	0.018207671	0.018207671	0.059376924	Col1a1/Col3a1/Pik3cd/Pik3r6/Ptgs1/Vwf	6
rno03264	Virion - Flavivirus	2/155	13/9351	0.018889264	0.018889264	0.060415056	Havcr1/Timd2	2
rno05135	Yersinia infection	6/155	136/9351	0.025428856	0.025428856	0.079796607	Fn1/Il18/Itga4/Lck/Pik3cd/Zap70	6
rno05167	Kaposi sarcoma-associated herpesvirus infection	8/155	216/9351	0.027166289	0.027166289	0.083670051	C3/Cd86/Pik3cd/Pik3r6/RT1-CE10/RT1-CE5/RT1-S3/Tlr3	8
rno00910	Nitrogen metabolism	2/155	17/9351	0.031544097	0.031544097	0.095386934	Car3/Car9	2
rno05170	Human immunodeficiency virus 1 infection	8/155	234/9351	0.040731597	0.040731597	0.12096978	Cd247/Cd3e/Cd3g/Pik3cd/RT1-CE10/RT1-CE5/RT1-S3/Tap2	8
rno05202	Transcriptional misregulation in cancer	7/155	194/9351	0.042383072	0.042383072	0.123666212	Cd40/Cd86/Csf1r/Fli1/Hhex/Il2rb/Pax7	7
