# Supplementary material for: Integrated bioinformatics analysis of retinal ischemia/reperfusion injury in rats with potential key genes
Source: BMC Genomics. 2024 Apr 15;25:367. doi: 10.1186/s12864-024-10288-0 (PMC11017533; doi:10.1186/s12864-024-10288-0)
Supplement: Supplementary file 23 — Supplementary Material 23. [file 12864_2024_10288_MOESM23_ESM.xlsx]

## Sheet: Sheet1
suplementery table 23 Candidate_mRNA_GO
ONTOLOGY	ID	Description	GeneRatio	BgRatio	pvalue	p.adjust	qvalue	geneID	Count
CC	GO:0009897	external side of plasma membrane	49/273	468/18303	1.76287e-27	1.76287e-27	4.45358e-25	Adgre1/Ccr6/Ccr7/Cd1d1/Cd2/Cd22/Cd28/Cd3e/Cd3g/Cd40/Cd6/Cd74/Cd84/Cd86/Cdh13/Cfh/Clec10a/Clec2d2/Clec4a/Cx3cr1/Cxcl10/Cxcr3/Cxcr5/Cxcr6/Fcna/Icos/Icoslg/Il12rb2/Il1rl1/Il21r/Il2rb/Itga4/Klrc3/Klrk1/P2rx7/Pecam1/RT1-Ba/RT1-Bb/RT1-CE10/RT1-CE5/RT1-Da/RT1-Db1/RT1-S3/Slamf7/Spn/Tf/Tnfrsf14/Vwf/Xcr1	49
BP	GO:0050867	positive regulation of cell activation	45/268	398/18048	9.08114e-27	9.08114e-27	2.39264e-23	Acta2/Card11/Ccr7/Cd1d1/Cd28/Cd3e/Cd40/Cd6/Cd74/Cd86/Csf1r/Dock8/Dpp4/Gimap5/Gpr183/Havcr1/Havcr2/Icos/Ikzf1/Il12rb2/Il15ra/Il16/Il18/Il1rl1/Klrk1/Lbp/Lck/Lilra5/Mdk/Pik3r6/Prkcq/RT1-Ba/RT1-Bb/RT1-CE5/RT1-Da/RT1-Db1/RT1-DOa/RT1-S3/Spn/Stap1/Timd2/Tlr9/Tnfrsf14/Trem2/Zap70	45
BP	GO:0002250	adaptive immune response	45/268	409/18048	2.9045e-26	2.9045e-26	3.8263e-23	Adgre1/C1qa/C1qb/C1qc/C2/C3/C4b/Ccr6/Cd1d1/Cd28/Cd3e/Cd3g/Cd40/Cd74/Cfh/Clec4a/Ctss/Cx3cr1/Dpp4/Gapt/Gimap5/Gpr183/Havcr2/Il18/Il18r1/Il1rl1/Il21r/Klhl6/Klrk1/Lat2/P2rx7/Prkcq/RT1-Ba/RT1-Bb/RT1-CE10/RT1-CE5/RT1-Da/RT1-Db1/RT1-DOa/RT1-S3/Skap1/Spn/Tap2/Tnfrsf14/Trem2	45
BP	GO:0002696	positive regulation of leukocyte activation	43/268	378/18048	1.06615e-25	1.06615e-25	9.36341e-23	Card11/Ccr7/Cd1d1/Cd28/Cd3e/Cd40/Cd6/Cd74/Cd86/Csf1r/Dock8/Dpp4/Gimap5/Gpr183/Havcr1/Havcr2/Icos/Ikzf1/Il12rb2/Il15ra/Il16/Il18/Il1rl1/Klrk1/Lbp/Lck/Mdk/Pik3r6/Prkcq/RT1-Ba/RT1-Bb/RT1-CE5/RT1-Da/RT1-Db1/RT1-DOa/RT1-S3/Spn/Stap1/Timd2/Tlr9/Tnfrsf14/Trem2/Zap70	43
BP	GO:0002443	leukocyte mediated immunity	42/268	429/18048	1.51695e-22	1.51695e-22	7.99351e-20	Anxa3/C1qa/C1qb/C1qc/C2/C3/C4b/Ccr6/Cd1d1/Cd2/Cd28/Cd40/Cd74/Cd84/Cfh/Cx3cr1/Dpp4/Gapt/Gimap5/Havcr2/Il18/Il18r1/Il21r/Klrc3/Klrk1/Lat2/P2rx7/Pik3r6/RT1-Ba/RT1-Bb/RT1-CE10/RT1-CE5/RT1-Da/RT1-Db1/RT1-DOa/RT1-S3/Spn/Stap1/Tap2/Tlr3/Tlr9/Trem2	42
BP	GO:0002683	negative regulation of immune system process	41/268	476/18048	6.0564e-20	6.0564e-20	1.45064e-17	A2m/Acp5/C1qc/Cd22/Cd37/Cd68/Cd74/Cd84/Cd86/Col3a1/Cx3cr1/Dhx58/Dpp4/Gcsam/Gimap5/Gpr18/Havcr2/Il1rl1/Klrk1/Lpxn/Masp1/Mdk/Ptger4/RT1-Ba/RT1-Bb/RT1-CE5/RT1-Db1/RT1-DOa/RT1-S3/Spn/Stap1/Tap2/Tbc1d10c/Tmem176a/Tmem176b/Tnfaip8l2/Tnfrsf14/Trem2/Tspan32/Ubash3a/Zc3h12d	41
BP	GO:1903131	mononuclear cell differentiation	41/268	484/18048	1.11734e-19	1.11734e-19	2.26455e-17	Card11/Ccr6/Ccr7/Cd1d1/Cd28/Cd3e/Cd3g/Cd74/Cd86/Csf1r/Dock10/Dpp4/Enpp1/Gimap5/Gpr18/Gpr183/Hhex/Ikzf1/Il12rb2/Il15ra/Il18/Il18r1/Irf8/Lck/Lfng/Mdk/Pik3r6/Pou2af1/Ptger4/RT1-Ba/RT1-Bb/RT1-Da/RT1-Db1/RT1-DOa/Spn/Themis/Tlr9/Tmem176a/Tmem176b/Trem2/Zap70	41
BP	GO:0002697	regulation of immune effector process	40/268	439/18048	2.361e-20	2.361e-20	7.77577e-18	A2m/Acp5/C3/Cd1d1/Cd22/Cd28/Cd37/Cd40/Cd74/Cd84/Cd86/Cfh/Cx3cr1/Dhx58/Dpp4/Fcna/Gimap5/Havcr2/Il12rb2/Il18/Il18r1/Klrc3/Klrk1/Lbp/Masp1/P2rx7/Pik3r6/RT1-CE10/RT1-CE5/RT1-Da/RT1-Db1/RT1-S3/Spn/Stap1/Tap2/Tlr3/Tlr7/Tlr9/Tnfrsf14/Trem2	40
BP	GO:0045785	positive regulation of cell adhesion	40/268	496/18048	1.87932e-18	1.87932e-18	2.91266e-16	Agr2/Card11/Ccr7/Cd1d1/Cd28/Cd3e/Cd6/Cd74/Cd86/Cdh13/Col8a1/Cxcl13/Disc1/Dmp1/Dock8/Dpp4/Epha1/Fn1/Gimap5/Havcr2/Icos/Ikzf1/Il12rb2/Il18/Itga4/Lck/Mdk/Pik3r6/Prkcq/Ptger4/RT1-Ba/RT1-Bb/RT1-Da/RT1-Db1/RT1-DOa/RT1-S3/Skap1/Spn/Tnfrsf14/Zap70	40
BP	GO:0032103	positive regulation of response to external stimulus	39/268	472/18048	2.26513e-18	2.26513e-18	3.31556e-16	C3/Ccr6/Ccr7/Cd180/Cd28/Cd74/Cdh13/Clec4a/Cmklr1/Csf1r/Ctss/Cx3cr1/Cxcl10/Cxcl13/Cxcr3/Dhx58/Dpp4/Fcna/Fn1/Gimap5/Havcr2/Il16/Il18/Il1rl1/Klrc3/Klrk1/Lbp/Lilra5/Ly86/Masp1/Mdk/Ptger4/RT1-CE5/RT1-S3/Stap1/Tlr3/Tlr9/Trem2/Zbp1	39
BP	GO:0002253	activation of immune response	38/268	299/18048	1.61385e-24	1.61385e-24	1.06302e-21	A2m/Blnk/C1qa/C1qb/C1qc/C2/C3/C4b/Card11/Ccr7/Cd22/Cd247/Cd28/Cd3e/Cfh/Clec4a/Cmklr1/Fcna/Gcsam/Icoslg/Klhl6/Klrc3/Klrk1/Lat2/Lck/Lpxn/Masp1/RT1-Bb/RT1-Db1/Skap1/Spn/Stap1/Themis/Tlr9/Trem2/Ubash3a/Zap70/Zbp1	38
BP	GO:0007159	leukocyte cell-cell adhesion	38/268	400/18048	5.39477e-20	5.39477e-20	1.42138e-17	Card11/Ccr7/Cd1d1/Cd28/Cd37/Cd3e/Cd6/Cd74/Cd86/Cfh/Cx3cr1/Dock8/Dpp4/Gimap5/Havcr2/Icos/Ikzf1/Il12rb2/Il18/Itga4/Lck/Mdk/Pecam1/Pik3r6/Prkcq/RT1-Ba/RT1-Bb/RT1-Da/RT1-Db1/RT1-DOa/RT1-S3/Skap1/Spn/Tnfaip8l2/Tnfrsf14/Tspan32/Zap70/Zc3h12d	38
BP	GO:0002764	immune response-regulating signaling pathway	37/268	400/18048	4.27817e-19	4.27817e-19	7.51457e-17	Blnk/Card11/Ccr7/Cd180/Cd22/Cd247/Cd28/Cd3e/Cd40/Cd86/Clec4a/Cmklr1/Dhx58/Fcna/Gcsam/Havcr2/Icoslg/Klhl6/Klrc3/Klrk1/Lat2/Lbp/Lck/Lpxn/Masp1/RT1-Bb/RT1-Db1/Skap1/Spn/Stap1/Themis/Tlr3/Tlr7/Tlr9/Trem2/Ubash3a/Zap70	37
BP	GO:0030098	lymphocyte differentiation	36/268	426/18048	2.51249e-17	2.51249e-17	3.30987e-15	Card11/Ccr6/Ccr7/Cd1d1/Cd28/Cd3e/Cd3g/Cd74/Dock10/Dpp4/Enpp1/Gimap5/Gpr18/Gpr183/Hhex/Ikzf1/Il12rb2/Il15ra/Il18/Il18r1/Irf8/Lck/Lfng/Mdk/Pik3r6/Pou2af1/Ptger4/RT1-Ba/RT1-Bb/RT1-Da/RT1-Db1/RT1-DOa/Spn/Themis/Tlr9/Zap70	36
BP	GO:0022407	regulation of cell-cell adhesion	36/268	486/18048	1.61899e-15	1.61899e-15	1.376e-13	Card11/Ccr7/Cd1d1/Cd28/Cd37/Cd3e/Cd6/Cd74/Cd86/Cxcl13/Dock8/Dpp4/Gimap5/Havcr2/Icos/Ikzf1/Il12rb2/Il18/Itga4/Lck/Mdk/Pik3r6/Prkcq/RT1-Ba/RT1-Bb/RT1-Da/RT1-Db1/RT1-DOa/RT1-S3/Skap1/Spn/Tnfaip8l2/Tnfrsf14/Tspan32/Zap70/Zc3h12d	36
BP	GO:0051251	positive regulation of lymphocyte activation	35/268	314/18048	9.91238e-21	9.91238e-21	4.35275e-18	Card11/Ccr7/Cd1d1/Cd28/Cd3e/Cd40/Cd6/Cd74/Cd86/Csf1r/Dock8/Dpp4/Gimap5/Gpr183/Havcr2/Icos/Ikzf1/Il12rb2/Il15ra/Il18/Lck/Mdk/Pik3r6/Prkcq/RT1-Ba/RT1-Bb/RT1-CE5/RT1-Da/RT1-Db1/RT1-DOa/RT1-S3/Spn/Tlr9/Tnfrsf14/Zap70	35
BP	GO:0002449	lymphocyte mediated immunity	35/268	322/18048	2.27059e-20	2.27059e-20	7.77577e-18	C1qa/C1qb/C1qc/C2/C3/C4b/Ccr6/Cd1d1/Cd2/Cd28/Cd40/Cd74/Cfh/Dpp4/Gapt/Gimap5/Havcr2/Il18/Il18r1/Il21r/Klrc3/Klrk1/P2rx7/Pik3r6/RT1-Ba/RT1-Bb/RT1-CE10/RT1-CE5/RT1-Da/RT1-Db1/RT1-DOa/RT1-S3/Spn/Tap2/Trem2	35
BP	GO:0002460	adaptive immune response based on somatic recombination of immune receptors built from immunoglobulin superfamily domains	35/268	329/18048	4.59689e-20	4.59689e-20	1.34573e-17	C1qa/C1qb/C1qc/C2/C3/C4b/Ccr6/Cd1d1/Cd28/Cd40/Cd74/Cfh/Clec4a/Dpp4/Gapt/Gimap5/Havcr2/Il18/Il18r1/Il1rl1/Il21r/Klhl6/P2rx7/Prkcq/RT1-Ba/RT1-Bb/RT1-CE10/RT1-CE5/RT1-Da/RT1-Db1/RT1-DOa/RT1-S3/Spn/Tap2/Trem2	35
BP	GO:1903037	regulation of leukocyte cell-cell adhesion	35/268	360/18048	8.53179e-19	8.53179e-19	1.40494e-16	Card11/Ccr7/Cd1d1/Cd28/Cd37/Cd3e/Cd6/Cd74/Cd86/Dock8/Dpp4/Gimap5/Havcr2/Icos/Ikzf1/Il12rb2/Il18/Itga4/Lck/Mdk/Pik3r6/Prkcq/RT1-Ba/RT1-Bb/RT1-Da/RT1-Db1/RT1-DOa/RT1-S3/Skap1/Spn/Tnfaip8l2/Tnfrsf14/Tspan32/Zap70/Zc3h12d	35
BP	GO:0070661	leukocyte proliferation	34/268	380/18048	3.64021e-17	3.64021e-17	3.8364e-15	Card11/Cd180/Cd1d1/Cd22/Cd28/Cd37/Cd3e/Cd40/Cd6/Cd74/Cd86/Clu/Csf1r/Dock8/Gapt/Gpr183/Havcr2/Hhex/Il12rb2/Il18/P2rx7/Prkcq/RT1-Ba/RT1-Bb/RT1-Db1/RT1-S3/Spn/Stat4/Tlr9/Tnfrsf14/Trem2/Tspan32/Zap70/Zc3h12d	34
BP	GO:0050863	regulation of T cell activation	33/268	359/18048	4.90465e-17	4.90465e-17	4.97017e-15	Card11/Ccr7/Cd1d1/Cd28/Cd37/Cd3e/Cd6/Cd74/Cd86/Dock8/Dpp4/Gimap5/Havcr2/Icos/Ikzf1/Il12rb2/Il18/Lck/Mdk/Pik3r6/Prkcq/RT1-Ba/RT1-Bb/RT1-Da/RT1-Db1/RT1-DOa/RT1-S3/Spn/Tnfaip8l2/Tnfrsf14/Tspan32/Zap70/Zc3h12d	33
BP	GO:0022409	positive regulation of cell-cell adhesion	32/268	304/18048	2.80537e-18	2.80537e-18	3.89021e-16	Card11/Ccr7/Cd1d1/Cd28/Cd3e/Cd6/Cd74/Cd86/Cxcl13/Dock8/Dpp4/Gimap5/Havcr2/Icos/Ikzf1/Il12rb2/Il18/Itga4/Lck/Mdk/Pik3r6/Prkcq/RT1-Ba/RT1-Bb/RT1-Da/RT1-Db1/RT1-DOa/RT1-S3/Skap1/Spn/Tnfrsf14/Zap70	32
BP	GO:1903039	positive regulation of leukocyte cell-cell adhesion	31/268	252/18048	1.01465e-19	1.01465e-19	2.22779e-17	Card11/Ccr7/Cd1d1/Cd28/Cd3e/Cd6/Cd74/Cd86/Dock8/Dpp4/Gimap5/Havcr2/Icos/Ikzf1/Il12rb2/Il18/Itga4/Lck/Mdk/Pik3r6/Prkcq/RT1-Ba/RT1-Bb/RT1-Da/RT1-Db1/RT1-DOa/RT1-S3/Skap1/Spn/Tnfrsf14/Zap70	31
BP	GO:0002699	positive regulation of immune effector process	31/268	306/18048	2.94619e-17	2.94619e-17	3.52838e-15	C3/Cd1d1/Cd28/Cd37/Cd40/Cd74/Cd84/Cd86/Dhx58/Dpp4/Fcna/Gimap5/Il18/Il18r1/Klrc3/Klrk1/Lbp/Masp1/P2rx7/RT1-CE10/RT1-CE5/RT1-Da/RT1-Db1/RT1-S3/Stap1/Tap2/Tlr3/Tlr7/Tlr9/Tnfrsf14/Trem2	31
BP	GO:0046651	lymphocyte proliferation	30/268	341/18048	4.66983e-15	4.66983e-15	3.84493e-13	Card11/Cd180/Cd1d1/Cd22/Cd28/Cd37/Cd3e/Cd40/Cd6/Cd74/Cd86/Csf1r/Dock8/Gapt/Gpr183/Havcr2/Il12rb2/Il18/P2rx7/Prkcq/RT1-Ba/RT1-Bb/RT1-Db1/RT1-S3/Spn/Tlr9/Tnfrsf14/Tspan32/Zap70/Zc3h12d	30
BP	GO:0032943	mononuclear cell proliferation	30/268	347/18048	7.46082e-15	7.46082e-15	5.95676e-13	Card11/Cd180/Cd1d1/Cd22/Cd28/Cd37/Cd3e/Cd40/Cd6/Cd74/Cd86/Csf1r/Dock8/Gapt/Gpr183/Havcr2/Il12rb2/Il18/P2rx7/Prkcq/RT1-Ba/RT1-Bb/RT1-Db1/RT1-S3/Spn/Tlr9/Tnfrsf14/Tspan32/Zap70/Zc3h12d	30
BP	GO:0050870	positive regulation of T cell activation	29/268	224/18048	3.95837e-19	3.95837e-19	7.44948e-17	Card11/Ccr7/Cd1d1/Cd28/Cd3e/Cd6/Cd74/Cd86/Dock8/Dpp4/Gimap5/Havcr2/Icos/Ikzf1/Il12rb2/Il18/Lck/Mdk/Pik3r6/Prkcq/RT1-Ba/RT1-Bb/RT1-Da/RT1-Db1/RT1-DOa/RT1-S3/Spn/Tnfrsf14/Zap70	29
BP	GO:0002366	leukocyte activation involved in immune response	29/268	299/18048	1.05729e-15	1.05729e-15	9.60575e-14	Anxa3/Ccr6/Cd180/Cd28/Cd40/Cd74/Cd84/Cd86/Cx3cr1/Dock10/Enpp1/Gapt/Gpr183/Havcr2/Il12rb2/Il18/Il18r1/Irf8/Lat2/Lbp/Lfng/Mdk/Pou2af1/Ptger4/RT1-CE5/RT1-Da/RT1-Db1/Spn/Trem2	29
BP	GO:0002263	cell activation involved in immune response	29/268	303/18048	1.50394e-15	1.50394e-15	1.32083e-13	Anxa3/Ccr6/Cd180/Cd28/Cd40/Cd74/Cd84/Cd86/Cx3cr1/Dock10/Enpp1/Gapt/Gpr183/Havcr2/Il12rb2/Il18/Il18r1/Irf8/Lat2/Lbp/Lfng/Mdk/Pou2af1/Ptger4/RT1-CE5/RT1-Da/RT1-Db1/Spn/Trem2	29
BP	GO:0019221	cytokine-mediated signaling pathway	29/268	445/18048	2.55804e-11	2.55804e-11	1.00594e-09	Card14/Ccr6/Ccr7/Cd74/Csf1r/Cx3cr1/Cxcl10/Cxcl13/Cxcr3/Cxcr5/Cxcr6/Duox1/Il12rb2/Il15ra/Il16/Il18/Il18r1/Il1rl1/Il21r/Il2rb/Irf5/Lilra5/Mx1/Naip6/Stap1/Stat4/Trem2/Xcr1/Zbp1	29
BP	GO:0002768	immune response-regulating cell surface receptor signaling pathway	28/268	240/18048	2.72832e-17	2.72832e-17	3.42305e-15	Blnk/Card11/Ccr7/Cd22/Cd247/Cd28/Cd3e/Cd40/Clec4a/Cmklr1/Fcna/Gcsam/Icoslg/Klhl6/Klrc3/Klrk1/Lat2/Lck/Lpxn/Masp1/RT1-Bb/RT1-Db1/Skap1/Spn/Stap1/Themis/Ubash3a/Zap70	28
BP	GO:0030217	T cell differentiation	28/268	302/18048	1.07014e-14	1.07014e-14	8.05584e-13	Card11/Ccr6/Ccr7/Cd1d1/Cd28/Cd3e/Cd3g/Cd74/Enpp1/Gimap5/Gpr18/Gpr183/Ikzf1/Il12rb2/Il18/Il18r1/Lck/Lfng/Mdk/Pik3r6/Ptger4/RT1-Ba/RT1-Da/RT1-Db1/RT1-DOa/Spn/Themis/Zap70	28
BP	GO:0031349	positive regulation of defense response	28/268	312/18048	2.43969e-14	2.43969e-14	1.69157e-12	C3/Ccr7/Cd28/Cd74/Clec4a/Csf1r/Ctss/Dpp4/Fcna/Gimap5/Havcr2/Il16/Il18/Il1rl1/Klrc3/Klrk1/Lbp/Lilra5/Masp1/Mdk/Ptger4/RT1-CE5/RT1-S3/Stap1/Tlr3/Tlr9/Trem2/Zbp1	28
BP	GO:0050900	leukocyte migration	28/268	404/18048	1.35796e-11	1.35796e-11	5.59041e-10	Ccr6/Ccr7/Cd74/Cmklr1/Csf1r/Cx3cr1/Cxcl10/Cxcl13/Cxcr3/Cxcr5/Dock8/Dpp4/Enpp1/Gcsam/Gpr18/Gpr183/Il16/Itga4/Klrk1/Lbp/Mdk/Pecam1/Ptger4/Spn/Stap1/Tnfrsf14/Trem2/Trim55	28
BP	GO:0002429	immune response-activating cell surface receptor signaling pathway	27/268	221/18048	3.17021e-17	3.17021e-17	3.6316e-15	Blnk/Card11/Ccr7/Cd22/Cd247/Cd28/Cd3e/Clec4a/Cmklr1/Fcna/Gcsam/Icoslg/Klhl6/Klrc3/Klrk1/Lat2/Lck/Lpxn/Masp1/RT1-Bb/RT1-Db1/Skap1/Spn/Stap1/Themis/Ubash3a/Zap70	27
BP	GO:0002757	immune response-activating signal transduction	27/268	222/18048	3.5623e-17	3.5623e-17	3.8364e-15	Blnk/Card11/Ccr7/Cd22/Cd247/Cd28/Cd3e/Clec4a/Cmklr1/Fcna/Gcsam/Icoslg/Klhl6/Klrc3/Klrk1/Lat2/Lck/Lpxn/Masp1/RT1-Bb/RT1-Db1/Skap1/Spn/Stap1/Themis/Ubash3a/Zap70	27
BP	GO:0070663	regulation of leukocyte proliferation	27/268	291/18048	3.22437e-14	3.22437e-14	2.07204e-12	Card11/Cd1d1/Cd22/Cd28/Cd37/Cd3e/Cd40/Cd6/Cd74/Cd86/Csf1r/Gpr183/Havcr2/Hhex/Il12rb2/Il18/Prkcq/RT1-Ba/RT1-Bb/RT1-Db1/RT1-S3/Spn/Tlr9/Tnfrsf14/Tspan32/Zap70/Zc3h12d	27
BP	GO:0002831	regulation of response to biotic stimulus	27/268	366/18048	7.65113e-12	7.65113e-12	3.39103e-10	A2m/C3/Cd180/Cd37/Cd84/Cfh/Clec4a/Dhx58/Dpp4/Fcna/Gimap5/Havcr2/Klrc3/Klrk1/Lbp/Ly86/Masp1/Pik3r6/RT1-CE5/RT1-Db1/RT1-S3/Spn/Tap2/Tlr9/Trem2/Tspan32/Zbp1	27
BP	GO:0002274	myeloid leukocyte activation	26/268	263/18048	2.19403e-14	2.19403e-14	1.56235e-12	Anxa3/C1qa/Cd1d1/Cd37/Cd84/Cd86/Clu/Csf1r/Cx3cr1/Fn1/Gimap5/Havcr1/Havcr2/Il16/Il18/Il1rl1/Klrk1/Lat2/Lbp/Spn/Stap1/Timd2/Tlr3/Tlr9/Trem2/Tspan32	26
BP	GO:0050670	regulation of lymphocyte proliferation	26/268	265/18048	2.62859e-14	2.62859e-14	1.7758e-12	Card11/Cd1d1/Cd22/Cd28/Cd37/Cd3e/Cd40/Cd6/Cd74/Cd86/Csf1r/Gpr183/Havcr2/Il12rb2/Il18/Prkcq/RT1-Ba/RT1-Bb/RT1-Db1/RT1-S3/Spn/Tlr9/Tnfrsf14/Tspan32/Zap70/Zc3h12d	26
BP	GO:0032944	regulation of mononuclear cell proliferation	26/268	269/18048	3.75457e-14	3.75457e-14	2.30054e-12	Card11/Cd1d1/Cd22/Cd28/Cd37/Cd3e/Cd40/Cd6/Cd74/Cd86/Csf1r/Gpr183/Havcr2/Il12rb2/Il18/Prkcq/RT1-Ba/RT1-Bb/RT1-Db1/RT1-S3/Spn/Tlr9/Tnfrsf14/Tspan32/Zap70/Zc3h12d	26
BP	GO:0002703	regulation of leukocyte mediated immunity	26/268	284/18048	1.3531e-13	1.3531e-13	7.60035e-12	C3/Cd1d1/Cd28/Cd40/Cd84/Cx3cr1/Dpp4/Gimap5/Havcr2/Il18/Il18r1/Klrc3/Klrk1/P2rx7/Pik3r6/RT1-CE10/RT1-CE5/RT1-Da/RT1-Db1/RT1-S3/Spn/Stap1/Tap2/Tlr3/Tlr9/Trem2	26
BP	GO:1903706	regulation of hemopoiesis	26/268	423/18048	1.01825e-09	1.01825e-09	3.04866e-08	C1qc/Card11/Cd1d1/Cd28/Cd74/Csf1r/Faxdc2/Gimap5/Gpr171/Ikzf1/Il12rb2/Il15ra/Il18/Lck/Mdk/Pik3r6/RT1-Ba/RT1-Da/RT1-Db1/RT1-DOa/Tal1/Tlr9/Tmem176a/Tmem176b/Trem2/Zap70	26
BP	GO:0042113	B cell activation	25/268	297/18048	2.67288e-12	2.67288e-12	1.30414e-10	Blnk/Card11/Ccr6/Cd180/Cd22/Cd28/Cd40/Cd74/Cd86/Cxcr5/Dock10/Dpp4/Enpp1/Gapt/Gpr183/Hhex/Ikzf1/Irf8/Lat2/Lfng/Pik3cd/Pou2af1/RT1-Bb/Tbc1d10c/Tlr9	25
BP	GO:0050727	regulation of inflammatory response	25/268	406/18048	2.09442e-09	2.09442e-09	5.74819e-08	Acp5/C3/Ccr7/Cd28/Cd74/Csf1r/Ctss/Cx3cr1/Gpr31/Il16/Il18/Il1rl1/Lbp/Lilra5/Mdk/Ptger4/RT1-Db1/RT1-S3/Spn/Stap1/Tlr3/Tlr9/Tnfaip8l2/Trem2/Zbp1	25
CC	GO:0031012	extracellular matrix	25/273	411/18303	2.97486e-09	2.97486e-09	1.38221e-07	Acta2/Bgn/Cd180/Clu/Col1a1/Col3a1/Col5a1/Col6a3/Col8a1/Dcn/Dmp1/Fcna/Fn1/Il1rl1/Loxl2/Lum/Matn2/Matn3/Mgp/Pxdn/Scara3/Sparc/Spn/Tf/Vwf	25
CC	GO:0030312	external encapsulating structure	25/273	413/18303	3.28275e-09	3.28275e-09	1.38221e-07	Acta2/Bgn/Cd180/Clu/Col1a1/Col3a1/Col5a1/Col6a3/Col8a1/Dcn/Dmp1/Fcna/Fn1/Il1rl1/Loxl2/Lum/Matn2/Matn3/Mgp/Pxdn/Scara3/Sparc/Spn/Tf/Vwf	25
BP	GO:0002819	regulation of adaptive immune response	24/268	221/18048	2.84506e-14	2.84506e-14	1.87399e-12	C3/Cd1d1/Cd28/Cd40/Clec4a/Dpp4/Gimap5/Havcr2/Il18/Il18r1/Il1rl1/P2rx7/Prkcq/RT1-Bb/RT1-CE10/RT1-CE5/RT1-Da/RT1-Db1/RT1-S3/Skap1/Spn/Tap2/Tnfrsf14/Trem2	24
BP	GO:0002440	production of molecular mediator of immune response	24/268	256/18048	7.34128e-13	7.34128e-13	3.79262e-11	Acp5/Ccr6/Cd22/Cd28/Cd37/Cd40/Cd74/Cd86/Gapt/Gimap5/Il18/Il18r1/P2rx7/RT1-Ba/RT1-Bb/RT1-CE5/RT1-Da/RT1-Db1/RT1-DOa/RT1-S3/Tlr3/Tlr7/Tlr9/Tnfrsf14	24
BP	GO:1902105	regulation of leukocyte differentiation	24/268	334/18048	2.02749e-10	2.02749e-10	6.76192e-09	C1qc/Card11/Cd1d1/Cd28/Cd74/Csf1r/Gimap5/Ikzf1/Il12rb2/Il15ra/Il18/Lck/Mdk/Pik3r6/RT1-Ba/RT1-Da/RT1-Db1/RT1-DOa/Tal1/Tlr9/Tmem176a/Tmem176b/Trem2/Zap70	24
BP	GO:0002285	lymphocyte activation involved in immune response	23/268	206/18048	5.50914e-14	5.50914e-14	3.29889e-12	Ccr6/Cd180/Cd28/Cd40/Cd74/Cd86/Dock10/Enpp1/Gapt/Gpr183/Havcr2/Il12rb2/Il18/Il18r1/Irf8/Lfng/Mdk/Pou2af1/Ptger4/RT1-CE5/RT1-Da/RT1-Db1/Spn	23
BP	GO:0002685	regulation of leukocyte migration	23/268	249/18048	3.07061e-12	3.07061e-12	1.41934e-10	Ccr6/Ccr7/Cd74/Cmklr1/Csf1r/Cx3cr1/Cxcl10/Cxcl13/Cxcr3/Dock8/Dpp4/Gcsam/Gpr18/Itga4/Klrk1/Lbp/Mdk/Pecam1/Ptger4/Spn/Stap1/Tnfrsf14/Trem2	23
BP	GO:0002822	regulation of adaptive immune response based on somatic recombination of immune receptors built from immunoglobulin superfamily domains	22/268	207/18048	5.47375e-13	5.47375e-13	2.88438e-11	C3/Cd1d1/Cd28/Cd40/Clec4a/Dpp4/Gimap5/Havcr2/Il18/Il18r1/Il1rl1/P2rx7/Prkcq/RT1-Bb/RT1-CE10/RT1-CE5/RT1-Da/RT1-Db1/RT1-S3/Spn/Tap2/Trem2	22
BP	GO:0042098	T cell proliferation	22/268	243/18048	1.38218e-11	1.38218e-11	5.60257e-10	Card11/Cd1d1/Cd28/Cd37/Cd3e/Cd6/Cd86/Dock8/Havcr2/Il12rb2/Il18/P2rx7/Prkcq/RT1-Ba/RT1-Bb/RT1-Db1/RT1-S3/Spn/Tnfrsf14/Tspan32/Zap70/Zc3h12d	22
BP	GO:0006959	humoral immune response	22/268	253/18048	3.06071e-11	3.06071e-11	1.16872e-09	A2m/C1qa/C1qb/C1qc/C2/C3/C4b/Ccr7/Cd37/Cfh/Cxcl10/Cxcl13/Fcna/Gimap5/Gpr183/Masp1/Rnase6/RT1-Bb/RT1-Db1/RT1-S3/Tf/Trem2	22
BP	GO:0060326	cell chemotaxis	22/268	321/18048	2.87278e-09	2.87278e-09	7.72348e-08	Bin2/Ccr6/Ccr7/Cd74/Cmklr1/Csf1r/Cx3cr1/Cxcl10/Cxcl13/Cxcr3/Cxcr5/Cxcr6/Dpp4/Gpr18/Gpr183/Il16/Klrk1/Lbp/Mdk/Prkcq/Stap1/Xcr1	22
BP	GO:0071219	cellular response to molecule of bacterial origin	22/268	337/18048	7.02453e-09	7.02453e-09	1.71369e-07	Cd180/Cd40/Cd6/Cd68/Cd84/Cd86/Cfh/Cx3cr1/Cxcl10/Cxcl13/Fn1/Havcr2/Il18/Irf8/Klrk1/Kmo/Lbp/Ly86/Stap1/Tlr9/Trem2/Vwf	22
BP	GO:0071216	cellular response to biotic stimulus	22/268	365/18048	2.96516e-08	2.96516e-08	6.05614e-07	Cd180/Cd40/Cd6/Cd68/Cd84/Cd86/Cfh/Cx3cr1/Cxcl10/Cxcl13/Fn1/Havcr2/Il18/Irf8/Klrk1/Kmo/Lbp/Ly86/Stap1/Tlr9/Trem2/Vwf	22
BP	GO:0030099	myeloid cell differentiation	22/268	461/18048	1.62179e-06	1.62179e-06	2.14723e-05	Acp5/C1qc/Ccr7/Cd109/Cd74/Cd86/Cdkn2b/Csf1r/Enpp1/Faxdc2/Fli1/Gimap5/Gpr171/Gpr183/Hhex/Ikzf1/Irf8/Lrrk1/RT1-Db1/Tal1/Tf/Trem2	22
BP	GO:0016064	immunoglobulin mediated immune response	21/268	152/18048	9.83486e-15	9.83486e-15	7.62126e-13	C1qa/C1qb/C1qc/C2/C3/C4b/Ccr6/Cd28/Cd40/Cd74/Cfh/Gapt/Gimap5/Il21r/RT1-Ba/RT1-Bb/RT1-Da/RT1-Db1/RT1-DOa/RT1-S3/Trem2	21
BP	GO:0019724	B cell mediated immunity	21/268	157/18048	1.90659e-14	1.90659e-14	1.39538e-12	C1qa/C1qb/C1qc/C2/C3/C4b/Ccr6/Cd28/Cd40/Cd74/Cfh/Gapt/Gimap5/Il21r/RT1-Ba/RT1-Bb/RT1-Da/RT1-Db1/RT1-DOa/RT1-S3/Trem2	21
BP	GO:0050851	antigen receptor-mediated signaling pathway	21/268	173/18048	1.3558e-13	1.3558e-13	7.60035e-12	Blnk/Card11/Ccr7/Cd22/Cd247/Cd28/Cd3e/Gcsam/Icoslg/Klhl6/Lat2/Lck/Lpxn/RT1-Bb/RT1-Db1/Skap1/Spn/Stap1/Themis/Ubash3a/Zap70	21
BP	GO:0046631	alpha-beta T cell activation	21/268	184/18048	4.6285e-13	4.6285e-13	2.48875e-11	Card11/Cd1d1/Cd28/Cd3e/Clec4a/Gimap5/Gpr18/Gpr183/Ikzf1/Il12rb2/Il18/Il18r1/Prkcq/Ptger4/RT1-Bb/RT1-Da/RT1-Db1/RT1-S3/Spn/Tnfrsf14/Zap70	21
BP	GO:0002706	regulation of lymphocyte mediated immunity	21/268	214/18048	8.81928e-12	8.81928e-12	3.74782e-10	C3/Cd1d1/Cd28/Cd40/Dpp4/Gimap5/Havcr2/Il18/Il18r1/Klrc3/Klrk1/P2rx7/Pik3r6/RT1-CE10/RT1-CE5/RT1-Da/RT1-Db1/RT1-S3/Spn/Tap2/Trem2	21
BP	GO:0001906	cell killing	21/268	234/18048	4.83316e-11	4.83316e-11	1.79354e-09	C3/Cd1d1/Cd2/Cfh/Cx3cr1/Cxcl10/Cxcl13/Gimap5/Havcr2/Il18/Klrc3/Klrk1/P2rx7/Pik3r6/RT1-CE10/RT1-CE5/RT1-Da/RT1-Db1/RT1-S3/Stap1/Tap2	21
BP	GO:0071222	cellular response to lipopolysaccharide	21/268	322/18048	1.59238e-08	1.59238e-08	3.57695e-07	Cd180/Cd40/Cd6/Cd68/Cd84/Cd86/Cfh/Cx3cr1/Cxcl10/Cxcl13/Fn1/Havcr2/Il18/Irf8/Klrk1/Kmo/Lbp/Ly86/Stap1/Tlr9/Vwf	21
BP	GO:0042742	defense response to bacterium	21/268	340/18048	4.07597e-08	4.07597e-08	8.07451e-07	Acp5/Anxa3/Cxcl13/Havcr2/Il18/Irf8/Klrk1/Lbp/Naip6/P2rx7/Plac8/Pld1/Rnase4/Rnase6/RT1-S3/Spn/Stab1/Tf/Tlr9/Tnfrsf14/Trem2	21
BP	GO:0009615	response to virus	21/268	355/18048	8.50092e-08	8.50092e-08	1.53409e-06	Acta2/Apobec1/Cd37/Cd40/Cd86/Clu/Cxcl10/Dhx58/Fcna/Irf5/Mx1/Mx2/Npc2/Pou2af1/Rnase6/Spn/Tlr3/Tlr7/Tlr9/Tspan32/Zbp1	21
BP	GO:0032102	negative regulation of response to external stimulus	21/268	435/18048	2.35189e-06	2.35189e-06	3.06763e-05	A2m/Acp5/Cd109/Cx3cr1/Cxcl13/Dhx58/Dpp4/Gpr18/Gpr31/Havcr2/Klrk1/Mdk/Ptger4/RT1-CE5/RT1-Db1/RT1-S3/Spn/Stap1/Tap2/Tnfaip8l2/Trem2	21
BP	GO:0042129	regulation of T cell proliferation	20/268	202/18048	2.38401e-11	2.38401e-11	9.51702e-10	Card11/Cd1d1/Cd28/Cd37/Cd3e/Cd6/Cd86/Havcr2/Il12rb2/Il18/Prkcq/RT1-Ba/RT1-Bb/RT1-Db1/RT1-S3/Spn/Tnfrsf14/Tspan32/Zap70/Zc3h12d	20
BP	GO:0045088	regulation of innate immune response	20/268	228/18048	2.13372e-10	2.13372e-10	7.02723e-09	A2m/C3/Cfh/Clec4a/Dhx58/Dpp4/Fcna/Gimap5/Havcr2/Klrc3/Klrk1/Lbp/Masp1/Pik3r6/RT1-CE5/RT1-S3/Tap2/Tlr9/Trem2/Zbp1	20
BP	GO:0006909	phagocytosis	20/268	243/18048	6.60651e-10	6.60651e-10	2.07219e-08	Anxa3/Bin2/C2/C3/C4b/Fcna/Havcr1/Il15ra/Il2rb/Irf8/Lbp/Masp1/Myo7a/P2rx7/Pecam1/Pld4/Siglec1/Stap1/Timd2/Trem2	20
BP	GO:0050920	regulation of chemotaxis	20/268	246/18048	8.19732e-10	8.19732e-10	2.54092e-08	Ccr6/Ccr7/Cd74/Cdh13/Cmklr1/Csf1r/Cx3cr1/Cxcl10/Cxcl13/Cxcr3/Dpp4/Fn1/Gpr18/Gpr183/Il16/Klrk1/Lbp/Mdk/Stap1/Trem2	20
BP	GO:0007162	negative regulation of cell adhesion	20/268	330/18048	1.17897e-07	1.17897e-07	2.08475e-06	Acp5/Cd37/Cd74/Cd86/Cdh13/Col1a1/Gimap5/Havcr2/Lpxn/Mdk/Plxnd1/RT1-Ba/RT1-Bb/RT1-Db1/Spn/St8sia4/Tnfaip8l2/Tnfrsf14/Tspan32/Zc3h12d	20
CC	GO:0000323	lytic vacuole	20/273	493/18303	5.42278e-05	5.42278e-05	0.000856229	Acp5/Cd1d1/Cd68/Cd74/Ctla2a/Ctss/Ctsw/Gfap/Gimap5/Gm2a/Ifi30/Myo7a/Npc2/RT1-Ba/RT1-CE5/RT1-Da/RT1-Db1/Slc29a3/Tlr7/Tlr9	20
CC	GO:0005764	lysosome	20/273	493/18303	5.42278e-05	5.42278e-05	0.000856229	Acp5/Cd1d1/Cd68/Cd74/Ctla2a/Ctss/Ctsw/Gfap/Gimap5/Gm2a/Ifi30/Myo7a/Npc2/RT1-Ba/RT1-CE5/RT1-Da/RT1-Db1/Slc29a3/Tlr7/Tlr9	20
BP	GO:0002821	positive regulation of adaptive immune response	19/268	143/18048	3.92447e-13	3.92447e-13	2.15415e-11	C3/Cd1d1/Cd28/Cd40/Clec4a/Gimap5/Il18/Il18r1/P2rx7/Prkcq/RT1-Bb/RT1-CE10/RT1-CE5/RT1-Da/RT1-Db1/RT1-S3/Skap1/Tap2/Trem2	19
BP	GO:0050729	positive regulation of inflammatory response	19/268	160/18048	3.04157e-12	3.04157e-12	1.41934e-10	C3/Ccr7/Cd28/Cd74/Csf1r/Ctss/Il16/Il18/Il1rl1/Lbp/Lilra5/Mdk/Ptger4/RT1-S3/Stap1/Tlr3/Tlr9/Trem2/Zbp1	19
BP	GO:0002705	positive regulation of leukocyte mediated immunity	19/268	172/18048	1.11142e-11	1.11142e-11	4.64809e-10	C3/Cd1d1/Cd28/Cd40/Dpp4/Gimap5/Il18/Il18r1/Klrc3/Klrk1/P2rx7/RT1-CE10/RT1-CE5/RT1-Da/RT1-Db1/RT1-S3/Stap1/Tap2/Trem2	19
BP	GO:1901342	regulation of vasculature development	19/268	367/18048	2.62849e-06	2.62849e-06	3.38243e-05	Anxa3/C3/Cd40/Cx3cr1/Cxcl10/Cxcr3/Cysltr1/Dcn/Epha1/Hhex/Mdk/Pik3cd/Pik3r6/Plxnd1/Ptger4/Sparc/Stab1/Tie1/Tlr3	19
BP	GO:0001818	negative regulation of cytokine production	19/268	371/18048	3.07885e-06	3.07885e-06	3.87802e-05	Acp5/Ccr7/Cd84/Clec4a/Cmklr1/Cx3cr1/Dhx58/Fn1/Gimap5/Gpr18/Havcr2/Il1rl1/Lbp/Lilra5/Ptger4/RT1-CE5/RT1-Db1/Tlr9/Trem2	19
BP	GO:0042060	wound healing	19/268	461/18048	6.35279e-05	6.35279e-05	0.000565471	Acta2/C3/Cd109/Cfh/Clec10a/Col1a1/Col3a1/Col5a1/Dcn/Duox1/F10/F13a1/Fn1/Pecam1/Prkcq/Ptger4/Sparc/Tspan32/Vwf	19
BP	GO:0033674	positive regulation of kinase activity	19/268	500/18048	0.00018267	0.00018267	0.00144531	Cd40/Cd74/Cd86/Clu/Csf1r/Epha1/Fgd2/Gpr39/Il18/Lilra5/P2rx7/Pik3r6/RT1-Db1/Stap1/Tal1/Tie1/Tlr9/Tnfaip8l3/Trem2	19
BP	GO:0019882	antigen processing and presentation	18/268	114/18048	7.79705e-14	7.79705e-14	4.56515e-12	Ccr7/Cd1d1/Cd68/Cd74/Clec4a/Ctse/Ctss/Ifi30/RT1-Ba/RT1-Bb/RT1-CE10/RT1-CE5/RT1-Da/RT1-Db1/RT1-DOa/RT1-S3/Tap2/Trem2	18
BP	GO:0002824	positive regulation of adaptive immune response based on somatic recombination of immune receptors built from immunoglobulin superfamily domains	18/268	138/18048	2.28779e-12	2.28779e-12	1.13731e-10	C3/Cd1d1/Cd28/Cd40/Clec4a/Gimap5/Il18/Il18r1/P2rx7/Prkcq/RT1-Bb/RT1-CE10/RT1-CE5/RT1-Da/RT1-Db1/RT1-S3/Tap2/Trem2	18
BP	GO:0002708	positive regulation of lymphocyte mediated immunity	18/268	149/18048	8.59832e-12	8.59832e-12	3.71382e-10	C3/Cd1d1/Cd28/Cd40/Dpp4/Gimap5/Il18/Il18r1/Klrc3/Klrk1/P2rx7/RT1-CE10/RT1-CE5/RT1-Da/RT1-Db1/RT1-S3/Tap2/Trem2	18
BP	GO:0050671	positive regulation of lymphocyte proliferation	18/268	159/18048	2.60053e-11	2.60053e-11	1.00761e-09	Card11/Cd1d1/Cd28/Cd3e/Cd40/Cd6/Cd74/Cd86/Csf1r/Gpr183/Havcr2/Il12rb2/Il18/Prkcq/RT1-S3/Spn/Tlr9/Zap70	18
BP	GO:0032946	positive regulation of mononuclear cell proliferation	18/268	162/18048	3.5668e-11	3.5668e-11	1.34251e-09	Card11/Cd1d1/Cd28/Cd3e/Cd40/Cd6/Cd74/Cd86/Csf1r/Gpr183/Havcr2/Il12rb2/Il18/Prkcq/RT1-S3/Spn/Tlr9/Zap70	18
BP	GO:0070665	positive regulation of leukocyte proliferation	18/268	177/18048	1.5689e-10	1.5689e-10	5.29955e-09	Card11/Cd1d1/Cd28/Cd3e/Cd40/Cd6/Cd74/Cd86/Csf1r/Gpr183/Havcr2/Il12rb2/Il18/Prkcq/RT1-S3/Spn/Tlr9/Zap70	18
BP	GO:0045619	regulation of lymphocyte differentiation	18/268	203/18048	1.47464e-09	1.47464e-09	4.36549e-08	Card11/Cd1d1/Cd28/Cd74/Gimap5/Ikzf1/Il12rb2/Il15ra/Il18/Lck/Mdk/Pik3r6/RT1-Ba/RT1-Da/RT1-Db1/RT1-DOa/Tlr9/Zap70	18
BP	GO:0032640	tumor necrosis factor production	18/268	204/18048	1.59606e-09	1.59606e-09	4.62109e-08	Acp5/Cd2/Cd84/Clec4a/Clu/Csf1r/Cx3cr1/Gpr18/Havcr2/Il18/Lbp/Lilra5/Ptger4/RT1-S3/Spn/Tlr3/Tlr9/Trem2	18
BP	GO:0032680	regulation of tumor necrosis factor production	18/268	204/18048	1.59606e-09	1.59606e-09	4.62109e-08	Acp5/Cd2/Cd84/Clec4a/Clu/Csf1r/Cx3cr1/Gpr18/Havcr2/Il18/Lbp/Lilra5/Ptger4/RT1-S3/Spn/Tlr3/Tlr9/Trem2	18
BP	GO:0071706	tumor necrosis factor superfamily cytokine production	18/268	207/18048	2.01798e-09	2.01798e-09	5.64565e-08	Acp5/Cd2/Cd84/Clec4a/Clu/Csf1r/Cx3cr1/Gpr18/Havcr2/Il18/Lbp/Lilra5/Ptger4/RT1-S3/Spn/Tlr3/Tlr9/Trem2	18
BP	GO:1903555	regulation of tumor necrosis factor superfamily cytokine production	18/268	207/18048	2.01798e-09	2.01798e-09	5.64565e-08	Acp5/Cd2/Cd84/Clec4a/Clu/Csf1r/Cx3cr1/Gpr18/Havcr2/Il18/Lbp/Lilra5/Ptger4/RT1-S3/Spn/Tlr3/Tlr9/Trem2	18
BP	GO:0030595	leukocyte chemotaxis	18/268	236/18048	1.60198e-08	1.60198e-08	3.57695e-07	Ccr6/Ccr7/Cd74/Cmklr1/Csf1r/Cx3cr1/Cxcl10/Cxcl13/Cxcr3/Cxcr5/Dpp4/Gpr18/Gpr183/Il16/Klrk1/Lbp/Mdk/Stap1	18
BP	GO:0050866	negative regulation of cell activation	18/268	241/18048	2.21778e-08	2.21778e-08	4.6758e-07	Cd37/Cd74/Cd84/Cd86/Gimap5/Havcr2/Mdk/RT1-Ba/RT1-Bb/RT1-CE5/RT1-Db1/Spn/Tbc1d10c/Tnfaip8l2/Tnfrsf14/Trem2/Tspan32/Zc3h12d	18
BP	GO:0009612	response to mechanical stimulus	18/268	352/18048	5.74553e-06	5.74553e-06	6.69821e-05	Acp5/Cd40/Col1a1/Col3a1/Csf1r/Cxcl10/Dcn/Enpp1/Il18/Il1rl1/Lck/Mdk/Mgp/P2rx7/Ptger4/Tifab/Tlr3/Tlr7	18
BP	GO:0045765	regulation of angiogenesis	18/268	362/18048	8.4369e-06	8.4369e-06	9.30084e-05	Anxa3/C3/Cd40/Cx3cr1/Cxcl10/Cxcr3/Cysltr1/Dcn/Epha1/Hhex/Mdk/Pik3cd/Pik3r6/Plxnd1/Sparc/Stab1/Tie1/Tlr3	18
BP	GO:0048872	homeostasis of number of cells	18/268	374/18048	1.31274e-05	1.31274e-05	0.00013617	Card11/Ccr7/Cd74/Cfh/Csf1r/Cx3cr1/Dock10/Enpp1/Gapt/Gimap5/Gpr183/Ikzf1/Il18/P2rx7/P2ry14/Pik3cd/Stat4/Tal1	18
BP	GO:0018108	peptidyl-tyrosine phosphorylation	18/268	398/18048	3.00203e-05	3.00203e-05	0.000285543	Cd3e/Cd40/Cd74/Clec4a/Csf1r/Epha1/Il12rb2/Il18/Lck/Lilra5/Lrrk1/Pecam1/Ptger4/Stap1/Tie1/Tnfrsf14/Trem2/Zap70	18
BP	GO:0018212	peptidyl-tyrosine modification	18/268	400/18048	3.20597e-05	3.20597e-05	0.000303845	Cd3e/Cd40/Cd74/Clec4a/Csf1r/Epha1/Il12rb2/Il18/Lck/Lilra5/Lrrk1/Pecam1/Ptger4/Stap1/Tie1/Tnfrsf14/Trem2/Zap70	18
BP	GO:0051090	regulation of DNA-binding transcription factor activity	18/268	461/18048	0.000193873	0.000193873	0.00152025	Anxa3/Card11/Card14/Cd40/Cd84/Clu/Cmklr1/Cx3cr1/Enpp1/Fzd1/Havcr2/Il18/Il18r1/Parp10/Prkcq/Tlr3/Tlr9/Trim34	18
CC	GO:0043235	receptor complex	18/273	413/18303	5.16901e-05	5.16901e-05	0.000856229	Cd247/Cd3e/Cd3g/Cd40/Cd6/Cd74/Csf1r/Epha1/Il12rb2/Il18r1/Itga4/Plxnd1/Skap1/Tf/Tie1/Tlr7/Tspan32/Zap70	18
MF	GO:0140375	immune receptor activity	18/262	131/16737	2.17255e-12	2.17255e-12	8.96465e-10	Ccr6/Ccr7/Cd74/Cmklr1/Cx3cr1/Cxcr3/Cxcr5/Cxcr6/Il12rb2/Il15ra/Il18r1/Il1rl1/Il21r/Il2rb/Klrk1/Lilra5/RT1-Db1/Xcr1	18
BP	GO:0001909	leukocyte mediated cytotoxicity	17/268	153/18048	1.26784e-10	1.26784e-10	4.4539e-09	Cd1d1/Cd2/Cx3cr1/Gimap5/Havcr2/Il18/Klrc3/Klrk1/P2rx7/Pik3r6/RT1-CE10/RT1-CE5/RT1-Da/RT1-Db1/RT1-S3/Stap1/Tap2	17
BP	GO:0002687	positive regulation of leukocyte migration	17/268	166/18048	4.60103e-10	4.60103e-10	1.47835e-08	Ccr6/Ccr7/Cd74/Cmklr1/Csf1r/Cx3cr1/Cxcl10/Cxcl13/Dock8/Itga4/Lbp/Mdk/Pecam1/Ptger4/Spn/Tnfrsf14/Trem2	17
BP	GO:0002833	positive regulation of response to biotic stimulus	17/268	187/18048	2.91175e-09	2.91175e-09	7.74918e-08	Cd180/Clec4a/Dhx58/Dpp4/Fcna/Gimap5/Havcr2/Klrc3/Klrk1/Lbp/Ly86/Masp1/RT1-CE5/RT1-Db1/RT1-S3/Tlr9/Zbp1	17
BP	GO:0071674	mononuclear cell migration	17/268	192/18048	4.3545e-09	4.3545e-09	1.11388e-07	Ccr6/Ccr7/Cmklr1/Csf1r/Cx3cr1/Cxcl10/Cxcl13/Cxcr3/Dock8/Gcsam/Gpr183/Itga4/Klrk1/Mdk/Pecam1/Spn/Tnfrsf14	17
BP	GO:0002700	regulation of production of molecular mediator of immune response	17/268	207/18048	1.35401e-08	1.35401e-08	3.15704e-07	Acp5/Cd22/Cd28/Cd37/Cd40/Cd74/Cd86/Gimap5/Il18/Il18r1/P2rx7/RT1-CE5/RT1-S3/Tlr3/Tlr7/Tlr9/Tnfrsf14	17
BP	GO:0002695	negative regulation of leukocyte activation	17/268	218/18048	2.92276e-08	2.92276e-08	6.01617e-07	Cd37/Cd74/Cd84/Cd86/Gimap5/Havcr2/Mdk/RT1-Ba/RT1-Bb/RT1-CE5/RT1-Db1/Spn/Tbc1d10c/Tnfaip8l2/Tnfrsf14/Tspan32/Zc3h12d	17
BP	GO:0002573	myeloid leukocyte differentiation	17/268	254/18048	2.6756e-07	2.6756e-07	4.27242e-06	Acp5/C1qc/Ccr7/Cd109/Cd74/Cd86/Csf1r/Enpp1/Gimap5/Gpr183/Hhex/Ikzf1/Lrrk1/RT1-Db1/Tal1/Tf/Trem2	17
BP	GO:0051607	defense response to virus	17/268	269/18048	6.00209e-07	6.00209e-07	8.93443e-06	Apobec1/Cd37/Cd40/Cd86/Cxcl10/Dhx58/Fcna/Irf5/Mx1/Mx2/Rnase6/Spn/Tlr3/Tlr7/Tlr9/Tspan32/Zbp1	17
BP	GO:0140546	defense response to symbiont	17/268	270/18048	6.32113e-07	6.32113e-07	9.3042e-06	Apobec1/Cd37/Cd40/Cd86/Cxcl10/Dhx58/Fcna/Irf5/Mx1/Mx2/Rnase6/Spn/Tlr3/Tlr7/Tlr9/Tspan32/Zbp1	17
BP	GO:0019932	second-messenger-mediated signaling	17/268	341/18048	1.45726e-05	1.45726e-05	0.00014998	Ccr6/Ccr7/Cd22/Cd3e/Cdh13/Cmklr1/Cx3cr1/Cxcr3/Cxcr5/Cxcr6/Fhl2/Lat2/Ptger4/Tbc1d10c/Trem2/Xcr1/Zap70	17
BP	GO:0042063	gliogenesis	17/268	405/18048	0.000124196	0.000124196	0.00103552	C1qa/Cdkn2b/Clu/Col3a1/Csf1r/Cx3cr1/Disc1/Enpp1/Fn1/Gfap/Gpr183/Matn2/Mdk/Stap1/Tal1/Tf/Trem2	17
CC	GO:0062023	collagen-containing extracellular matrix	17/273	250/18303	2.28492e-07	2.28492e-07	6.41381e-06	Acta2/Clu/Col1a1/Col3a1/Col5a1/Fcna/Fn1/Loxl2/Lum/Matn2/Matn3/Mgp/Pxdn/Sparc/Spn/Tf/Vwf	17
MF	GO:0019955	cytokine binding	17/262	145/16737	1.18871e-10	1.18871e-10	1.635e-08	A2m/Ccr6/Ccr7/Cd109/Cd74/Csf1r/Cx3cr1/Cxcr3/Cxcr5/Cxcr6/Il12rb2/Il18r1/Il1rl1/Il2rb/Itga4/Tnfrsf14/Xcr1	17
BP	GO:0032609	interferon-gamma production	16/268	125/18048	5.24323e-11	5.24323e-11	1.8924e-09	Ccr7/Cd1d1/Cd2/Cd3e/Gimap5/Havcr2/Il12rb2/Il18/Il18r1/Il1rl1/Irf8/Klrk1/RT1-Db1/Tlr3/Tlr7/Tlr9	16
BP	GO:0032649	regulation of interferon-gamma production	16/268	125/18048	5.24323e-11	5.24323e-11	1.8924e-09	Ccr7/Cd1d1/Cd2/Cd3e/Gimap5/Havcr2/Il12rb2/Il18/Il18r1/Il1rl1/Irf8/Klrk1/RT1-Db1/Tlr3/Tlr7/Tlr9	16
BP	GO:0031341	regulation of cell killing	16/268	134/18048	1.5185e-10	1.5185e-10	5.1959e-09	Cd1d1/Cfh/Cx3cr1/Gimap5/Havcr2/Klrc3/Klrk1/P2rx7/Pik3r6/RT1-CE10/RT1-CE5/RT1-Da/RT1-Db1/RT1-S3/Stap1/Tap2	16
BP	GO:0045580	regulation of T cell differentiation	16/268	170/18048	5.20485e-09	5.20485e-09	1.29372e-07	Card11/Cd1d1/Cd28/Cd74/Gimap5/Ikzf1/Il12rb2/Il18/Lck/Mdk/Pik3r6/RT1-Ba/RT1-Da/RT1-Db1/RT1-DOa/Zap70	16
BP	GO:0051250	negative regulation of lymphocyte activation	16/268	186/18048	1.89428e-08	1.89428e-08	4.09093e-07	Cd37/Cd74/Cd86/Gimap5/Havcr2/Mdk/RT1-Ba/RT1-Bb/RT1-CE5/RT1-Db1/Spn/Tbc1d10c/Tnfaip8l2/Tnfrsf14/Tspan32/Zc3h12d	16
BP	GO:0019722	calcium-mediated signaling	16/268	218/18048	1.73762e-07	1.73762e-07	2.93472e-06	Ccr6/Ccr7/Cd22/Cd3e/Cdh13/Cmklr1/Cx3cr1/Cxcr3/Cxcr5/Cxcr6/Fhl2/Lat2/Tbc1d10c/Trem2/Xcr1/Zap70	16
BP	GO:0007204	positive regulation of cytosolic calcium ion concentration	16/268	244/18048	7.94589e-07	7.94589e-07	1.15665e-05	Ccr6/Ccr7/Cmklr1/Cx3cr1/Cxcl13/Cxcr3/Cxcr5/Cxcr6/Gimap5/Gna15/Gpr18/Jph2/P2rx7/P2ry10/Ptger4/Xcr1	16
BP	GO:0097529	myeloid leukocyte migration	16/268	248/18048	9.85702e-07	9.85702e-07	1.38142e-05	Ccr7/Cd74/Cmklr1/Csf1r/Cx3cr1/Cxcl10/Cxcl13/Dpp4/Enpp1/Lbp/Mdk/Pecam1/Ptger4/Stap1/Trem2/Trim55	16
BP	GO:0030198	extracellular matrix organization	16/268	315/18048	2.07578e-05	2.07578e-05	0.000208746	Col1a1/Col3a1/Col5a1/Col8a1/Ctss/Dmp1/Dpp4/Fn1/Gfap/Loxl2/Lum/Matn3/Pbxip1/Pxdn/Scara3/Tie1	16
BP	GO:0043062	extracellular structure organization	16/268	316/18048	2.15779e-05	2.15779e-05	0.00021373	Col1a1/Col3a1/Col5a1/Col8a1/Ctss/Dmp1/Dpp4/Fn1/Gfap/Loxl2/Lum/Matn3/Pbxip1/Pxdn/Scara3/Tie1	16
BP	GO:0045229	external encapsulating structure organization	16/268	317/18048	2.24266e-05	2.24266e-05	0.000219659	Col1a1/Col3a1/Col5a1/Col8a1/Ctss/Dmp1/Dpp4/Fn1/Gfap/Loxl2/Lum/Matn3/Pbxip1/Pxdn/Scara3/Tie1	16
BP	GO:0007584	response to nutrient	16/268	320/18048	2.51532e-05	2.51532e-05	0.000241869	A2m/Acp5/Aldh3a1/C2/Cd3e/Cd40/Cdkn2b/Col1a1/Crym/Cxcl10/Enpp1/Fzd1/Havcr1/Mgp/Sparc/Vwf	16
BP	GO:0031589	cell-substrate adhesion	16/268	385/18048	0.000219411	0.000219411	0.00168539	Agr2/Cd3e/Cdh13/Col1a1/Col3a1/Col8a1/Disc1/Dmp1/Epha1/Fn1/Itga4/Lpxn/Mdk/Pecam1/Skap1/Vwf	16
MF	GO:0042277	peptide binding	16/262	322/16737	5.03693e-05	5.03693e-05	0.000989713	Cd1d1/Cd74/Clu/Cmklr1/Dpp4/Gpr171/Lbp/RT1-Ba/RT1-Bb/RT1-CE10/RT1-CE5/RT1-Da/RT1-Db1/RT1-S3/Tap2/Trem2	16
MF	GO:0033218	amide binding	16/262	397/16737	0.000544452	0.000544452	0.00864069	Cd1d1/Cd74/Clu/Cmklr1/Dpp4/Gpr171/Lbp/RT1-Ba/RT1-Bb/RT1-CE10/RT1-CE5/RT1-Da/RT1-Db1/RT1-S3/Tap2/Trem2	16
BP	GO:0048002	antigen processing and presentation of peptide antigen	15/268	66/18048	3.46967e-14	3.46967e-14	2.17659e-12	Cd74/Clec4a/Ctse/Ctss/Ifi30/RT1-Ba/RT1-Bb/RT1-CE10/RT1-CE5/RT1-Da/RT1-Db1/RT1-DOa/RT1-S3/Tap2/Trem2	15
BP	GO:0001910	regulation of leukocyte mediated cytotoxicity	15/268	114/18048	1.42745e-10	1.42745e-10	4.94862e-09	Cd1d1/Cx3cr1/Gimap5/Havcr2/Klrc3/Klrk1/P2rx7/Pik3r6/RT1-CE10/RT1-CE5/RT1-Da/RT1-Db1/RT1-S3/Stap1/Tap2	15
BP	GO:0046634	regulation of alpha-beta T cell activation	15/268	118/18048	2.34982e-10	2.34982e-10	7.64342e-09	Card11/Cd1d1/Cd28/Cd3e/Gimap5/Ikzf1/Il12rb2/Il18/Prkcq/RT1-Bb/RT1-Da/RT1-Db1/RT1-S3/Tnfrsf14/Zap70	15
BP	GO:0002702	positive regulation of production of molecular mediator of immune response	15/268	146/18048	4.75664e-09	4.75664e-09	1.19357e-07	Cd28/Cd37/Cd40/Cd74/Cd86/Gimap5/Il18/Il18r1/P2rx7/RT1-CE5/RT1-S3/Tlr3/Tlr7/Tlr9/Tnfrsf14	15
BP	GO:0050921	positive regulation of chemotaxis	15/268	161/18048	1.81676e-08	1.81676e-08	3.95593e-07	Ccr6/Ccr7/Cd74/Cdh13/Cmklr1/Csf1r/Cx3cr1/Cxcl10/Cxcl13/Cxcr3/Fn1/Il16/Lbp/Mdk/Trem2	15
BP	GO:1902107	positive regulation of leukocyte differentiation	15/268	191/18048	1.76696e-07	1.76696e-07	2.94513e-06	Cd1d1/Cd74/Csf1r/Gimap5/Ikzf1/Il15ra/Il18/Lck/Mdk/Pik3r6/RT1-Ba/RT1-Da/RT1-Db1/Trem2/Zap70	15
BP	GO:1903708	positive regulation of hemopoiesis	15/268	191/18048	1.76696e-07	1.76696e-07	2.94513e-06	Cd1d1/Cd74/Csf1r/Gimap5/Ikzf1/Il15ra/Il18/Lck/Mdk/Pik3r6/RT1-Ba/RT1-Da/RT1-Db1/Trem2/Zap70	15
BP	GO:0031348	negative regulation of defense response	15/268	268/18048	1.21259e-05	1.21259e-05	0.000126779	A2m/Acp5/Cx3cr1/Dhx58/Gpr31/Havcr2/Mdk/Ptger4/RT1-CE5/RT1-Db1/RT1-S3/Spn/Tap2/Tnfaip8l2/Trem2	15
BP	GO:0060249	anatomical structure homeostasis	15/268	369/18048	0.000433727	0.000433727	0.00300726	Acp5/Clrn1/Col3a1/Csf1r/Ctss/Disc1/Enpp1/Gpr39/Lrrk1/P2rx7/Piwil4/Ptger4/Ptgs1/Tf/Tlr9	15
BP	GO:0090130	tissue migration	15/268	394/18048	0.000850381	0.000850381	0.00539887	Acta2/Anxa3/Ccr6/Cd40/Cdh13/Cxcl13/Dcn/Dpp4/Loxl2/Lpxn/Pecam1/Pik3cd/Plxnd1/Sparc/Srpx2	15
BP	GO:0071496	cellular response to external stimulus	15/268	456/18048	0.00350466	0.00350466	0.0181792	Acp5/Cd40/Cd68/Cdkn2b/Col1a1/Enpp1/Fzd1/Il18/Il1rl1/Itga4/P2rx7/Ptger4/Rnase4/Tlr3/Tlr7	15
MF	GO:0030246	carbohydrate binding	15/262	258/16737	1.41925e-05	1.41925e-05	0.000344487	C4b/Clec10a/Clec12a/Clec2d2/Clec4a/Clec9a/Enpp1/Fcna/Galnt6/Klrk1/Loxl2/RT1-Da/RT1-Db1/Siglec1/Slc2a5	15
BP	GO:0019884	antigen processing and presentation of exogenous antigen	14/268	38/18048	1.26928e-16	1.26928e-16	1.2386e-14	Cd1d1/Cd74/Clec4a/Ctse/Ctss/Ifi30/RT1-Ba/RT1-Bb/RT1-CE5/RT1-Da/RT1-Db1/RT1-DOa/RT1-S3/Tap2	14
BP	GO:0046635	positive regulation of alpha-beta T cell activation	14/268	77/18048	6.58248e-12	6.58248e-12	2.99019e-10	Card11/Cd1d1/Cd28/Cd3e/Gimap5/Ikzf1/Il12rb2/Il18/Prkcq/RT1-Bb/RT1-Da/RT1-Db1/RT1-S3/Zap70	14
BP	GO:0035710	CD4-positive, alpha-beta T cell activation	14/268	121/18048	3.31597e-09	3.31597e-09	8.7367e-08	Card11/Cd28/Cd3e/Gimap5/Gpr183/Il12rb2/Il18/Il18r1/Prkcq/Ptger4/RT1-Da/RT1-Db1/Spn/Tnfrsf14	14
BP	GO:0050852	T cell receptor signaling pathway	14/268	129/18048	7.68792e-09	7.68792e-09	1.84142e-07	Card11/Ccr7/Cd247/Cd28/Cd3e/Icoslg/Lck/RT1-Bb/RT1-Db1/Skap1/Spn/Themis/Ubash3a/Zap70	14
BP	GO:0071675	regulation of mononuclear cell migration	14/268	129/18048	7.68792e-09	7.68792e-09	1.84142e-07	Ccr6/Ccr7/Cmklr1/Csf1r/Cx3cr1/Cxcl10/Cxcl13/Dock8/Gcsam/Itga4/Klrk1/Mdk/Spn/Tnfrsf14	14
BP	GO:0002377	immunoglobulin production	14/268	131/18048	9.39516e-09	9.39516e-09	2.23007e-07	Ccr6/Cd22/Cd28/Cd37/Cd40/Cd86/Gapt/RT1-Ba/RT1-Bb/RT1-Da/RT1-Db1/RT1-DOa/RT1-S3/Tlr9	14
BP	GO:0002688	regulation of leukocyte chemotaxis	14/268	133/18048	1.144e-08	1.144e-08	2.69119e-07	Ccr6/Ccr7/Cd74/Cmklr1/Csf1r/Cx3cr1/Cxcl10/Cxcl13/Dpp4/Gpr18/Klrk1/Lbp/Mdk/Stap1	14
BP	GO:0050868	negative regulation of T cell activation	14/268	143/18048	2.91128e-08	2.91128e-08	6.01617e-07	Cd37/Cd74/Cd86/Gimap5/Havcr2/Mdk/RT1-Ba/RT1-Bb/RT1-Db1/Spn/Tnfaip8l2/Tnfrsf14/Tspan32/Zc3h12d	14
BP	GO:1903038	negative regulation of leukocyte cell-cell adhesion	14/268	161/18048	1.3019e-07	1.3019e-07	2.28678e-06	Cd37/Cd74/Cd86/Gimap5/Havcr2/Mdk/RT1-Ba/RT1-Bb/RT1-Db1/Spn/Tnfaip8l2/Tnfrsf14/Tspan32/Zc3h12d	14
BP	GO:0050777	negative regulation of immune response	14/268	189/18048	9.27601e-07	9.27601e-07	1.31397e-05	A2m/Cd84/Col3a1/Dhx58/Havcr2/Il1rl1/Masp1/RT1-CE5/RT1-Db1/RT1-S3/Spn/Tap2/Tnfrsf14/Trem2	14
BP	GO:0050731	positive regulation of peptidyl-tyrosine phosphorylation	14/268	216/18048	4.48727e-06	4.48727e-06	5.37399e-05	Cd3e/Cd40/Cd74/Clec4a/Csf1r/Il18/Lck/Lilra5/Lrrk1/Pecam1/Ptger4/Stap1/Tnfrsf14/Trem2	14
BP	GO:0048771	tissue remodeling	14/268	220/18048	5.5478e-06	5.5478e-06	6.5264e-05	Acp5/Bgn/Clec10a/Csf1r/Ctss/Enpp1/Il18/Itga4/Lrrk1/Mdk/P2rx7/Ptger4/Tf/Tie1	14
BP	GO:0022408	negative regulation of cell-cell adhesion	14/268	221/18048	5.84546e-06	5.84546e-06	6.72544e-05	Cd37/Cd74/Cd86/Gimap5/Havcr2/Mdk/RT1-Ba/RT1-Bb/RT1-Db1/Spn/Tnfaip8l2/Tnfrsf14/Tspan32/Zc3h12d	14
BP	GO:0051091	positive regulation of DNA-binding transcription factor activity	14/268	278/18048	7.48349e-05	7.48349e-05	0.000655051	Anxa3/Card11/Card14/Cd40/Cd84/Clu/Cx3cr1/Fzd1/Il18/Il18r1/Prkcq/Tlr3/Tlr9/Trim34	14
BP	GO:0050730	regulation of peptidyl-tyrosine phosphorylation	14/268	296/18048	0.000145119	0.000145119	0.00119485	Cd3e/Cd40/Cd74/Clec4a/Csf1r/Il18/Lck/Lilra5/Lrrk1/Pecam1/Ptger4/Stap1/Tnfrsf14/Trem2	14
BP	GO:0061448	connective tissue development	14/268	319/18048	0.000312929	0.000312929	0.00229662	Acta2/Bgn/Cfh/Col1a1/Col3a1/Col5a1/Enpp1/Loxl2/Lum/Matn3/Mdk/Mgp/Pax7/Pbxip1	14
BP	GO:0031960	response to corticosteroid	14/268	340/18048	0.00059062	0.00059062	0.00393306	A2m/Aldh3a1/Anxa3/C1qb/C3/Col1a1/Fn1/Mdk/Mgp/Ptgs1/RT1-Ba/RT1-Bb/RT1-Db1/Sparc	14
BP	GO:0070371	ERK1 and ERK2 cascade	14/268	369/18048	0.00129825	0.00129825	0.00755601	Acta2/C3/Cd74/Csf1r/Fn1/Gpr183/Havcr2/Ptger4/RT1-Db1/Tbc1d10c/Tf/Tlr9/Tnfaip8l3/Trem2	14
BP	GO:0010631	epithelial cell migration	14/268	385/18048	0.00192794	0.00192794	0.0107619	Anxa3/Ccr6/Cd40/Cdh13/Cxcl13/Dcn/Dpp4/Loxl2/Lpxn/Pecam1/Pik3cd/Plxnd1/Sparc/Srpx2	14
BP	GO:0090132	epithelium migration	14/268	387/18048	0.00202202	0.00202202	0.0112157	Anxa3/Ccr6/Cd40/Cdh13/Cxcl13/Dcn/Dpp4/Loxl2/Lpxn/Pecam1/Pik3cd/Plxnd1/Sparc/Srpx2	14
BP	GO:0050878	regulation of body fluid levels	14/268	432/18048	0.00537491	0.00537491	0.0260321	Agr2/C3/Cfh/Enpp1/F10/F13a1/Fn1/Il18/Prkcq/Ptger4/Sytl2/Tifab/Tspan32/Vwf	14
BP	GO:0001503	ossification	14/268	451/18048	0.00773654	0.00773654	0.035761	Acp5/Col1a1/Csf1r/Dmp1/Enpp1/Fhl2/Fn1/Fzd1/Il18/Mdk/Mgp/P2rx7/Ptger4/Sparc	14
BP	GO:0006816	calcium ion transport	14/268	473/18048	0.0114307	0.0114307	0.0480331	Cd84/Cxcl10/Cxcr3/Cysltr1/Gimap5/Gpr39/Hspa2/Il16/Jph2/Lck/Lilra5/P2rx7/Tlr9/Xcr1	14
MF	GO:0004896	cytokine receptor activity	14/262	95/16737	2.47717e-10	2.47717e-10	2.55539e-08	Ccr6/Ccr7/Cd74/Cx3cr1/Cxcr3/Cxcr5/Cxcr6/Il12rb2/Il15ra/Il18r1/Il1rl1/Il21r/Il2rb/Xcr1	14
BP	GO:0002478	antigen processing and presentation of exogenous peptide antigen	13/268	32/18048	3.44667e-16	3.44667e-16	3.24324e-14	Cd74/Clec4a/Ctse/Ctss/Ifi30/RT1-Ba/RT1-Bb/RT1-CE5/RT1-Da/RT1-Db1/RT1-DOa/RT1-S3/Tap2	13
BP	GO:0030101	natural killer cell activation	13/268	99/18048	2.53437e-09	2.53437e-09	6.88391e-08	Cd2/Havcr2/Ikzf1/Il12rb2/Il15ra/Il18/Il18r1/Il2rb/Klra5/Klrk1/RT1-CE5/RT1-S3/Slamf7	13
BP	GO:0042116	macrophage activation	13/268	106/18048	5.94445e-09	5.94445e-09	1.46374e-07	C1qa/Cd1d1/Cd84/Clu/Csf1r/Cx3cr1/Havcr2/Il1rl1/Lbp/Stap1/Tlr3/Tlr9/Trem2	13
BP	GO:0042102	positive regulation of T cell proliferation	13/268	116/18048	1.8015e-08	1.8015e-08	3.95541e-07	Card11/Cd1d1/Cd28/Cd3e/Cd6/Cd86/Havcr2/Il12rb2/Il18/Prkcq/RT1-S3/Spn/Zap70	13
BP	GO:0045621	positive regulation of lymphocyte differentiation	13/268	118/18048	2.21834e-08	2.21834e-08	4.6758e-07	Cd1d1/Cd74/Gimap5/Ikzf1/Il15ra/Il18/Lck/Mdk/Pik3r6/RT1-Ba/RT1-Da/RT1-Db1/Zap70	13
BP	GO:0046632	alpha-beta T cell differentiation	13/268	126/18048	4.89956e-08	4.89956e-08	9.56227e-07	Cd1d1/Gimap5/Gpr18/Gpr183/Ikzf1/Il12rb2/Il18/Il18r1/Ptger4/RT1-Da/RT1-Db1/Spn/Zap70	13
BP	GO:0045089	positive regulation of innate immune response	13/268	138/18048	1.44564e-07	1.44564e-07	2.50585e-06	Clec4a/Dpp4/Fcna/Gimap5/Havcr2/Klrc3/Klrk1/Lbp/Masp1/RT1-CE5/RT1-S3/Tlr9/Zbp1	13
BP	GO:0007249	I-kappaB kinase/NF-kappaB signaling	13/268	286/18048	0.000365781	0.000365781	0.00259767	Card11/Cd40/Cd74/Clec4a/Cx3cr1/Il1rl1/RT1-Db1/Tifab/Tlr3/Tlr7/Tlr9/Trem2/Trim34	13
BP	GO:0043542	endothelial cell migration	13/268	288/18048	0.000390885	0.000390885	0.00276107	Anxa3/Cd40/Cdh13/Cxcl13/Dcn/Dpp4/Loxl2/Lpxn/Pecam1/Pik3cd/Plxnd1/Sparc/Srpx2	13
BP	GO:0001894	tissue homeostasis	13/268	298/18048	0.000539541	0.000539541	0.00363567	Acp5/Clrn1/Col3a1/Csf1r/Ctss/Enpp1/Lrrk1/P2rx7/Piwil4/Ptger4/Ptgs1/Tf/Tlr9	13
BP	GO:0051384	response to glucocorticoid	13/268	308/18048	0.000733514	0.000733514	0.00473555	A2m/Aldh3a1/Anxa3/C1qb/C3/Fn1/Mdk/Mgp/Ptgs1/RT1-Ba/RT1-Bb/RT1-Db1/Sparc	13
BP	GO:0034284	response to monosaccharide	13/268	343/18048	0.00193305	0.00193305	0.0107676	Acp5/Col6a3/Enpp1/Fn1/Gpr39/Piwil4/Prkcq/Ptger4/RT1-Db1/Slc2a5/Sparc/Trem2/Vwf	13
BP	GO:0043087	regulation of GTPase activity	13/268	355/18048	0.00260568	0.00260568	0.0140682	Adap2/Arhgap15/Cd40/Cxcl13/Dock10/Dock8/Epha1/Klrk1/Pbxip1/Pecam1/Plxnd1/Rgs10/Tbc1d10c	13
BP	GO:0030336	negative regulation of cell migration	13/268	368/18048	0.0035396	0.0035396	0.0181792	Cd74/Col3a1/Cx3cr1/Cxcl13/Dcn/Dpp4/Epha1/Gcsam/Gpr18/Klrk1/Ptger4/Stap1/Tie1	13
BP	GO:0007568	aging	13/268	378/18048	0.0044295	0.0044295	0.0223146	Aldh3a1/C1qa/C1qb/Cd68/Cd86/Cdkn2b/Clu/Dcn/Enpp1/Kmo/Lck/Prkcq/Ptgs1	13
BP	GO:0009743	response to carbohydrate	13/268	382/18048	0.00483251	0.00483251	0.0238434	Acp5/Col6a3/Enpp1/Fn1/Gpr39/Piwil4/Prkcq/Ptger4/RT1-Db1/Slc2a5/Sparc/Trem2/Vwf	13
BP	GO:2000146	negative regulation of cell motility	13/268	384/18048	0.0050448	0.0050448	0.024798	Cd74/Col3a1/Cx3cr1/Cxcl13/Dcn/Dpp4/Epha1/Gcsam/Gpr18/Klrk1/Ptger4/Stap1/Tie1	13
BP	GO:0040013	negative regulation of locomotion	13/268	420/18048	0.0103218	0.0103218	0.0448029	Cd74/Col3a1/Cx3cr1/Cxcl13/Dcn/Dpp4/Epha1/Gcsam/Gpr18/Klrk1/Ptger4/Stap1/Tie1	13
BP	GO:0045860	positive regulation of protein kinase activity	13/268	421/18048	0.0105137	0.0105137	0.0455608	Cd40/Cd86/Clu/Csf1r/Fgd2/Gpr39/Il18/Lilra5/P2rx7/Pik3r6/Stap1/Tal1/Tlr9	13
MF	GO:0003823	antigen binding	13/262	66/16737	2.461e-11	2.461e-11	5.07742e-09	Cd1d1/Cd40/Fcna/Itga4/Lck/RT1-Ba/RT1-Bb/RT1-CE10/RT1-CE5/RT1-Da/RT1-Db1/RT1-S3/Tap2	13
BP	GO:0032729	positive regulation of interferon-gamma production	12/268	84/18048	3.93236e-09	3.93236e-09	1.02582e-07	Cd1d1/Cd2/Cd3e/Havcr2/Il12rb2/Il18/Il18r1/Irf8/Klrk1/Tlr3/Tlr7/Tlr9	12
BP	GO:0001912	positive regulation of leukocyte mediated cytotoxicity	12/268	85/18048	4.51893e-09	4.51893e-09	1.14483e-07	Cd1d1/Gimap5/Klrc3/Klrk1/P2rx7/RT1-CE10/RT1-CE5/RT1-Da/RT1-Db1/RT1-S3/Stap1/Tap2	12
BP	GO:0002437	inflammatory response to antigenic stimulus	12/268	94/18048	1.45709e-08	1.45709e-08	3.30951e-07	A2m/C3/Ccr7/Cd28/Cd6/Cd68/Cysltr1/Enpp1/RT1-Db1/RT1-S3/Spn/Trem2	12
BP	GO:0031343	positive regulation of cell killing	12/268	94/18048	1.45709e-08	1.45709e-08	3.30951e-07	Cd1d1/Gimap5/Klrc3/Klrk1/P2rx7/RT1-CE10/RT1-CE5/RT1-Da/RT1-Db1/RT1-S3/Stap1/Tap2	12
BP	GO:0002709	regulation of T cell mediated immunity	12/268	101/18048	3.31734e-08	3.31734e-08	6.67201e-07	Cd1d1/Dpp4/Il18/Il18r1/P2rx7/RT1-CE10/RT1-CE5/RT1-Da/RT1-Db1/RT1-S3/Spn/Tap2	12
BP	GO:0045582	positive regulation of T cell differentiation	12/268	102/18048	3.71055e-08	3.71055e-08	7.4063e-07	Cd1d1/Cd74/Gimap5/Ikzf1/Il18/Lck/Mdk/Pik3r6/RT1-Ba/RT1-Da/RT1-Db1/Zap70	12
BP	GO:0032642	regulation of chemokine production	12/268	107/18048	6.37496e-08	6.37496e-08	1.21713e-06	Cd74/Cd84/Csf1r/Havcr2/Il16/Il18/Il1rl1/Lbp/Tlr3/Tlr7/Tlr9/Trem2	12
BP	GO:0032602	chemokine production	12/268	109/18048	7.84997e-08	7.84997e-08	1.42639e-06	Cd74/Cd84/Csf1r/Havcr2/Il16/Il18/Il1rl1/Lbp/Tlr3/Tlr7/Tlr9/Trem2	12
BP	GO:0002286	T cell activation involved in immune response	12/268	110/18048	8.69614e-08	8.69614e-08	1.55864e-06	Cd74/Cd86/Gpr183/Havcr2/Il12rb2/Il18/Il18r1/Mdk/Ptger4/RT1-Da/RT1-Db1/Spn	12
BP	GO:0032760	positive regulation of tumor necrosis factor production	12/268	119/18048	2.08427e-07	2.08427e-07	3.38981e-06	Cd2/Cd84/Clu/Csf1r/Havcr2/Il18/Lbp/Lilra5/RT1-S3/Spn/Tlr3/Tlr9	12
BP	GO:1903557	positive regulation of tumor necrosis factor superfamily cytokine production	12/268	121/18048	2.50414e-07	2.50414e-07	4.02302e-06	Cd2/Cd84/Clu/Csf1r/Havcr2/Il18/Lbp/Lilra5/RT1-S3/Spn/Tlr3/Tlr9	12
BP	GO:0002718	regulation of cytokine production involved in immune response	12/268	127/18048	4.25196e-07	4.25196e-07	6.66833e-06	Acp5/Cd74/Gimap5/Il18/Il18r1/P2rx7/RT1-CE5/RT1-S3/Tlr3/Tlr7/Tlr9/Tnfrsf14	12
BP	GO:0002367	cytokine production involved in immune response	12/268	130/18048	5.47894e-07	5.47894e-07	8.29631e-06	Acp5/Cd74/Gimap5/Il18/Il18r1/P2rx7/RT1-CE5/RT1-S3/Tlr3/Tlr7/Tlr9/Tnfrsf14	12
BP	GO:0002456	T cell mediated immunity	12/268	131/18048	5.95276e-07	5.95276e-07	8.91134e-06	Cd1d1/Dpp4/Il18/Il18r1/P2rx7/RT1-CE10/RT1-CE5/RT1-Da/RT1-Db1/RT1-S3/Spn/Tap2	12
BP	GO:0030183	B cell differentiation	12/268	154/18048	3.32042e-06	3.32042e-06	4.12662e-05	Card11/Dock10/Dpp4/Enpp1/Gpr183/Hhex/Ikzf1/Irf8/Lfng/Pou2af1/RT1-Bb/Tlr9	12
BP	GO:0051092	positive regulation of NF-kappaB transcription factor activity	12/268	158/18048	4.33516e-06	4.33516e-06	5.23946e-05	Card11/Card14/Cd40/Cd84/Clu/Cx3cr1/Il18/Il18r1/Prkcq/Tlr3/Tlr9/Trim34	12
BP	GO:0034341	response to interferon-gamma	12/268	160/18048	4.93804e-06	4.93804e-06	5.88708e-05	Cd40/Cd74/Cd86/Cfh/Gbp3/Il18/Irf8/Pecam1/RT1-Ba/RT1-Bb/RT1-Db1/Tlr3	12
BP	GO:0002221	pattern recognition receptor signaling pathway	12/268	179/18048	1.54933e-05	1.54933e-05	0.00015761	Cd180/Cd40/Cd86/Dhx58/Fcna/Havcr2/Lbp/Masp1/Tlr3/Tlr7/Tlr9/Trem2	12
BP	GO:0032635	interleukin-6 production	12/268	193/18048	3.27428e-05	3.27428e-05	0.000308102	Cd74/Cd84/Havcr2/Il16/Lbp/Lilra5/P2rx7/Pou2af1/Tlr3/Tlr7/Tlr9/Trem2	12
BP	GO:0032675	regulation of interleukin-6 production	12/268	193/18048	3.27428e-05	3.27428e-05	0.000308102	Cd74/Cd84/Havcr2/Il16/Lbp/Lilra5/P2rx7/Pou2af1/Tlr3/Tlr7/Tlr9/Trem2	12
BP	GO:0045766	positive regulation of angiogenesis	12/268	209/18048	7.09771e-05	7.09771e-05	0.000625438	Anxa3/C3/Cd40/Cx3cr1/Cxcr3/Cysltr1/Epha1/Mdk/Pik3cd/Pik3r6/Tie1/Tlr3	12
BP	GO:1904018	positive regulation of vasculature development	12/268	209/18048	7.09771e-05	7.09771e-05	0.000625438	Anxa3/C3/Cd40/Cx3cr1/Cxcr3/Cysltr1/Epha1/Mdk/Pik3cd/Pik3r6/Tie1/Tlr3	12
BP	GO:0051216	cartilage development	12/268	226/18048	0.0001489	0.0001489	0.00122216	Bgn/Cfh/Col1a1/Col3a1/Enpp1/Loxl2/Lum/Matn3/Mdk/Mgp/Pax7/Pbxip1	12
BP	GO:0060348	bone development	12/268	275/18048	0.000874006	0.000874006	0.0054828	Acp5/Bgn/Cfh/Col1a1/Col3a1/Enpp1/Fli1/Lrrk1/Ptger4/Sparc/Tal1/Tifab	12
BP	GO:0071560	cellular response to transforming growth factor beta stimulus	12/268	288/18048	0.00129913	0.00129913	0.00755601	Adgre1/Cd109/Cdkn2b/Col1a1/Col3a1/Csf1r/Cx3cr1/Enpp1/Fn1/Htra3/Lpxn/Pecam1	12
BP	GO:0071559	response to transforming growth factor beta	12/268	296/18048	0.00163707	0.00163707	0.00929581	Adgre1/Cd109/Cdkn2b/Col1a1/Col3a1/Csf1r/Cx3cr1/Enpp1/Fn1/Htra3/Lpxn/Pecam1	12
BP	GO:0016032	viral process	12/268	330/18048	0.00397637	0.00397637	0.0202253	Cd74/Csf1r/Dpp4/Fcna/Havcr1/Mx1/Mx2/Parp10/RT1-Db1/Siglec1/Timd2/Trim34	12
BP	GO:0070372	regulation of ERK1 and ERK2 cascade	12/268	343/18048	0.00538482	0.00538482	0.0260323	Acta2/C3/Cd74/Csf1r/Fn1/Gpr183/Havcr2/RT1-Db1/Tbc1d10c/Tlr9/Tnfaip8l3/Trem2	12
CC	GO:0001772	immunological synapse	12/273	45/18303	1.7685e-12	1.7685e-12	2.2339e-10	Card11/Cd28/Cd37/Cd3e/Cd6/Havcr2/Lck/Prkcq/RT1-Da/RT1-Db1/Skap1/Zap70	12
CC	GO:0005581	collagen trimer	12/273	61/18303	8.66691e-11	8.66691e-11	5.47384e-09	C1qa/C1qb/C1qc/C1qtnf6/Col1a1/Col3a1/Col5a1/Col6a3/Col8a1/Dcn/Fcna/Lum	12
CC	GO:0005770	late endosome	12/273	261/18303	0.00057603	0.00057603	0.00692969	Cd1d1/Cd68/Cd74/Ctss/Gimap5/Pld1/RT1-Bb/RT1-Da/RT1-Db1/Siglec1/Slc29a3/Tf	12
MF	GO:0005539	glycosaminoglycan binding	12/262	218/16737	0.000172029	0.000172029	0.00308629	Bgn/Cfh/Col5a1/Cxcl10/Cxcl13/Dcn/Fgfrl1/Fn1/Mdk/Pcolce/Stab1/Trem2	12
BP	GO:0006956	complement activation	11/268	57/18048	6.35923e-10	6.35923e-10	2.01866e-08	A2m/C1qa/C1qb/C1qc/C2/C3/C4b/Cfh/Fcna/Masp1/Trem2	11
BP	GO:0032722	positive regulation of chemokine production	11/268	78/18048	2.03565e-08	2.03565e-08	4.36049e-07	Cd74/Cd84/Csf1r/Havcr2/Il16/Il18/Il1rl1/Lbp/Tlr3/Tlr7/Tlr9	11
BP	GO:0002228	natural killer cell mediated immunity	11/268	84/18048	4.49328e-08	4.49328e-08	8.83478e-07	Cd2/Dpp4/Gimap5/Havcr2/Il18/Klrc3/Klrk1/Pik3r6/RT1-CE5/RT1-S3/Tap2	11
BP	GO:1990868	response to chemokine	11/268	87/18048	6.51367e-08	6.51367e-08	1.22584e-06	Ccr6/Ccr7/Cx3cr1/Cxcl10/Cxcl13/Cxcr3/Cxcr5/Cxcr6/Dock8/Trem2/Xcr1	11
BP	GO:1990869	cellular response to chemokine	11/268	87/18048	6.51367e-08	6.51367e-08	1.22584e-06	Ccr6/Ccr7/Cx3cr1/Cxcl10/Cxcl13/Cxcr3/Cxcr5/Cxcr6/Dock8/Trem2/Xcr1	11
BP	GO:0002312	B cell activation involved in immune response	11/268	94/18048	1.46517e-07	1.46517e-07	2.5231e-06	Ccr6/Cd180/Cd28/Cd40/Dock10/Enpp1/Gapt/Gpr183/Irf8/Lfng/Pou2af1	11
BP	GO:0072676	lymphocyte migration	11/268	114/18048	1.05108e-06	1.05108e-06	1.45754e-05	Ccr6/Cxcl10/Cxcl13/Cxcr3/Dock8/Gcsam/Gpr183/Itga4/Klrk1/Spn/Tnfrsf14	11
BP	GO:0050764	regulation of phagocytosis	11/268	127/18048	3.06554e-06	3.06554e-06	3.87802e-05	C2/C3/C4b/Fcna/Il15ra/Il2rb/Lbp/Masp1/Siglec1/Stap1/Trem2	11
BP	GO:0001776	leukocyte homeostasis	11/268	131/18048	4.14983e-06	4.14983e-06	5.03857e-05	Cd74/Cfh/Csf1r/Dock10/Enpp1/Gapt/Gimap5/Gpr183/Il18/P2rx7/Pik3cd	11
BP	GO:0002698	negative regulation of immune effector process	11/268	136/18048	5.96609e-06	5.96609e-06	6.83438e-05	A2m/Acp5/Cd22/Cd84/Cx3cr1/Havcr2/Masp1/RT1-CE5/RT1-S3/Spn/Tap2	11
BP	GO:0050830	defense response to Gram-positive bacterium	11/268	145/18048	1.1022e-05	1.1022e-05	0.000118049	Acp5/Havcr2/Il18/Klrk1/Lbp/P2rx7/Pld1/Rnase4/Rnase6/RT1-S3/Tnfrsf14	11
BP	GO:0097530	granulocyte migration	11/268	163/18048	3.29905e-05	3.29905e-05	0.000309329	Ccr7/Cd74/Cmklr1/Csf1r/Cxcl10/Cxcl13/Dpp4/Lbp/Mdk/Pecam1/Ptger4	11
BP	GO:0010810	regulation of cell-substrate adhesion	11/268	244/18048	0.00109427	0.00109427	0.00665844	Agr2/Cd3e/Cdh13/Col1a1/Col8a1/Disc1/Dmp1/Epha1/Fn1/Mdk/Skap1	11
BP	GO:0044403	biological process involved in symbiotic interaction	11/268	257/18048	0.00165643	0.00165643	0.0093855	Cd74/Csf1r/Cx3cr1/Dpp4/Fcna/Fn1/Havcr1/RT1-Db1/Siglec1/Timd2/Trim34	11
BP	GO:0019058	viral life cycle	11/268	263/18048	0.00198578	0.00198578	0.011038	Cd74/Dpp4/Fcna/Havcr1/Mx1/Mx2/Parp10/RT1-Db1/Siglec1/Timd2/Trim34	11
BP	GO:0051924	regulation of calcium ion transport	11/268	311/18048	0.006992	0.006992	0.0326633	Cd84/Cxcl10/Cxcr3/Gimap5/Gpr39/Hspa2/Il16/Jph2/Lilra5/P2rx7/Tlr9	11
CC	GO:0098802	plasma membrane signaling receptor complex	11/273	183/18303	9.83455e-05	9.83455e-05	0.00138029	Cd247/Cd3e/Cd3g/Cd40/Cd6/Il18r1/Itga4/Skap1/Tf/Tspan32/Zap70	11
CC	GO:0030139	endocytic vesicle	11/273	206/18303	0.000277294	0.000277294	0.00350266	Anxa3/Ctss/Dpp4/Havcr1/Lck/Pld1/Pld4/Siglec1/Tf/Tlr7/Tlr9	11
MF	GO:0008528	G protein-coupled peptide receptor activity	11/262	146/16737	1.90402e-05	1.90402e-05	0.000436477	Ccr6/Ccr7/Cmklr1/Cx3cr1/Cxcr3/Cxcr5/Cxcr6/Cysltr1/Gpr171/Mrgprx3/Xcr1	11
MF	GO:0001653	peptide receptor activity	11/262	155/16737	3.32433e-05	3.32433e-05	0.000685862	Ccr6/Ccr7/Cmklr1/Cx3cr1/Cxcr3/Cxcr5/Cxcr6/Cysltr1/Gpr171/Mrgprx3/Xcr1	11
BP	GO:0002495	antigen processing and presentation of peptide antigen via MHC class II	10/268	25/18048	1.1844e-12	1.1844e-12	6.00111e-11	Cd74/Ctse/Ctss/Ifi30/RT1-Ba/RT1-Bb/RT1-Da/RT1-Db1/RT1-DOa/Trem2	10
BP	GO:0002504	antigen processing and presentation of peptide or polysaccharide antigen via MHC class II	10/268	27/18048	2.97789e-12	2.97789e-12	1.41934e-10	Cd74/Ctse/Ctss/Ifi30/RT1-Ba/RT1-Bb/RT1-Da/RT1-Db1/RT1-DOa/Trem2	10
BP	GO:0045058	T cell selection	10/268	52/18048	4.02829e-09	4.02829e-09	1.04054e-07	Card11/Ccr7/Cd1d1/Cd28/Cd3e/Cd3g/Cd74/Spn/Themis/Zap70	10
BP	GO:0032615	interleukin-12 production	10/268	69/18048	6.93617e-08	6.93617e-08	1.28697e-06	Acp5/Ccr7/Cd40/Cmklr1/Il16/Irf8/Lilra5/Mdk/Tlr3/Tlr9	10
BP	GO:0032655	regulation of interleukin-12 production	10/268	69/18048	6.93617e-08	6.93617e-08	1.28697e-06	Acp5/Ccr7/Cd40/Cmklr1/Il16/Irf8/Lilra5/Mdk/Tlr3/Tlr9	10
BP	GO:0002711	positive regulation of T cell mediated immunity	10/268	72/18048	1.05185e-07	1.05185e-07	1.87252e-06	Cd1d1/Il18/Il18r1/P2rx7/RT1-CE10/RT1-CE5/RT1-Da/RT1-Db1/RT1-S3/Tap2	10
BP	GO:0070098	chemokine-mediated signaling pathway	10/268	76/18048	1.77731e-07	1.77731e-07	2.94513e-06	Ccr6/Ccr7/Cx3cr1/Cxcl10/Cxcl13/Cxcr3/Cxcr5/Cxcr6/Trem2/Xcr1	10
BP	GO:2000514	regulation of CD4-positive, alpha-beta T cell activation	10/268	77/18048	2.01614e-07	2.01614e-07	3.29938e-06	Card11/Cd28/Cd3e/Gimap5/Il12rb2/Il18/Prkcq/RT1-Da/RT1-Db1/Tnfrsf14	10
BP	GO:0042267	natural killer cell mediated cytotoxicity	10/268	80/18048	2.91006e-07	2.91006e-07	4.61882e-06	Cd2/Gimap5/Havcr2/Il18/Klrc3/Klrk1/Pik3r6/RT1-CE5/RT1-S3/Tap2	10
BP	GO:0042130	negative regulation of T cell proliferation	10/268	84/18048	4.6322e-07	4.6322e-07	7.22167e-06	Cd37/Cd86/Havcr2/RT1-Ba/RT1-Bb/RT1-Db1/Spn/Tnfrsf14/Tspan32/Zc3h12d	10
BP	GO:0002720	positive regulation of cytokine production involved in immune response	10/268	88/18048	7.18832e-07	7.18832e-07	1.05218e-05	Cd74/Gimap5/Il18/Il18r1/P2rx7/RT1-CE5/RT1-S3/Tlr3/Tlr7/Tnfrsf14	10
BP	GO:0050766	positive regulation of phagocytosis	10/268	91/18048	9.84327e-07	9.84327e-07	1.38142e-05	C2/C3/C4b/Fcna/Il15ra/Il2rb/Lbp/Masp1/Stap1/Trem2	10
BP	GO:0033077	T cell differentiation in thymus	10/268	101/18048	2.58357e-06	2.58357e-06	3.35322e-05	Card11/Ccr6/Ccr7/Cd1d1/Cd28/Cd3e/Cd3g/Cd74/Spn/Zap70	10
BP	GO:0050672	negative regulation of lymphocyte proliferation	10/268	103/18048	3.09095e-06	3.09095e-06	3.87802e-05	Cd37/Cd86/Havcr2/RT1-Ba/RT1-Bb/RT1-Db1/Spn/Tnfrsf14/Tspan32/Zc3h12d	10
BP	GO:0002690	positive regulation of leukocyte chemotaxis	10/268	104/18048	3.3756e-06	3.3756e-06	4.15599e-05	Ccr6/Ccr7/Cd74/Cmklr1/Csf1r/Cx3cr1/Cxcl10/Cxcl13/Lbp/Mdk	10
BP	GO:0032945	negative regulation of mononuclear cell proliferation	10/268	104/18048	3.3756e-06	3.3756e-06	4.15599e-05	Cd37/Cd86/Havcr2/RT1-Ba/RT1-Bb/RT1-Db1/Spn/Tnfrsf14/Tspan32/Zc3h12d	10
BP	GO:0070664	negative regulation of leukocyte proliferation	10/268	111/18048	6.08601e-06	6.08601e-06	6.94158e-05	Cd37/Cd86/Havcr2/RT1-Ba/RT1-Bb/RT1-Db1/Spn/Tnfrsf14/Tspan32/Zc3h12d	10
BP	GO:0032612	interleukin-1 production	10/268	129/18048	2.29857e-05	2.29857e-05	0.000223473	Acp5/Ccr7/Cx3cr1/Havcr2/Il16/Il18/Lilra5/P2rx7/Ptger4/Trem2	10
BP	GO:0032652	regulation of interleukin-1 production	10/268	129/18048	2.29857e-05	2.29857e-05	0.000223473	Acp5/Ccr7/Cx3cr1/Havcr2/Il16/Il18/Lilra5/P2rx7/Ptger4/Trem2	10
BP	GO:0010811	positive regulation of cell-substrate adhesion	10/268	149/18048	7.8734e-05	7.8734e-05	0.00068238	Agr2/Cd3e/Cdh13/Col8a1/Disc1/Dmp1/Epha1/Fn1/Mdk/Skap1	10
BP	GO:0048017	inositol lipid-mediated signaling	10/268	187/18048	0.000497911	0.000497911	0.00336375	Adap2/Cd28/Csf1r/Dcn/Fn1/Il18/Pik3cd/Pld1/Tnfaip8l3/Trem2	10
BP	GO:0043122	regulation of I-kappaB kinase/NF-kappaB signaling	10/268	252/18048	0.00454818	0.00454818	0.0228364	Card11/Cd40/Cd74/Clec4a/Il1rl1/RT1-Db1/Tlr3/Tlr9/Trem2/Trim34	10
BP	GO:0034764	positive regulation of transmembrane transport	10/268	287/18048	0.0109229	0.0109229	0.04685	C3/Ctss/Cxcl10/Cxcr3/Gimap5/Gpr39/Hspa2/Jph2/P2rx7/Trem2	10
BP	GO:0019886	antigen processing and presentation of exogenous peptide antigen via MHC class II	9/268	21/18048	7.72228e-12	7.72228e-12	3.39103e-10	Cd74/Ctse/Ctss/Ifi30/RT1-Ba/RT1-Bb/RT1-Da/RT1-Db1/RT1-DOa	9
BP	GO:0045061	thymic T cell selection	9/268	27/18048	1.13902e-10	1.13902e-10	4.05543e-09	Card11/Ccr7/Cd1d1/Cd28/Cd3e/Cd3g/Cd74/Spn/Zap70	9
BP	GO:0031295	T cell costimulation	9/268	33/18048	8.67036e-10	8.67036e-10	2.62576e-08	Card11/Ccr7/Cd28/Cd3e/Cd86/Dpp4/Icos/Spn/Tnfrsf14	9
BP	GO:0031294	lymphocyte costimulation	9/268	36/18048	2.03564e-09	2.03564e-09	5.64565e-08	Card11/Ccr7/Cd28/Cd3e/Cd86/Dpp4/Icos/Spn/Tnfrsf14	9
BP	GO:0002269	leukocyte activation involved in inflammatory response	9/268	48/18048	3.10371e-08	3.10371e-08	6.29036e-07	C1qa/Clu/Csf1r/Cx3cr1/Enpp1/Stap1/Tlr3/Tlr9/Trem2	9
BP	GO:0046640	regulation of alpha-beta T cell proliferation	9/268	53/18048	7.68674e-08	7.68674e-08	1.40643e-06	Card11/Cd28/Cd3e/Il12rb2/Il18/Prkcq/RT1-S3/Tnfrsf14/Zap70	9
BP	GO:0046633	alpha-beta T cell proliferation	9/268	57/18048	1.48166e-07	1.48166e-07	2.53493e-06	Card11/Cd28/Cd3e/Il12rb2/Il18/Prkcq/RT1-S3/Tnfrsf14/Zap70	9
BP	GO:0002715	regulation of natural killer cell mediated immunity	9/268	65/18048	4.74677e-07	4.74677e-07	7.35676e-06	Dpp4/Gimap5/Havcr2/Klrc3/Klrk1/Pik3r6/RT1-CE5/RT1-S3/Tap2	9
BP	GO:0032757	positive regulation of interleukin-8 production	9/268	66/18048	5.42559e-07	5.42559e-07	8.26301e-06	Cd2/Cd74/Fcna/Il18/Lbp/Ptger4/Tlr3/Tlr7/Tlr9	9
BP	GO:1901224	positive regulation of NIK/NF-kappaB signaling	9/268	69/18048	7.99085e-07	7.99085e-07	1.1568e-05	Cd74/Cd86/Havcr2/Il18/Il18r1/Tlr3/Tlr7/Tlr9/Trem2	9
BP	GO:0072678	T cell migration	9/268	72/18048	1.15443e-06	1.15443e-06	1.58418e-05	Ccr6/Cxcl10/Cxcl13/Cxcr3/Dock8/Gpr183/Itga4/Spn/Tnfrsf14	9
BP	GO:2000401	regulation of lymphocyte migration	9/268	72/18048	1.15443e-06	1.15443e-06	1.58418e-05	Ccr6/Cxcl10/Cxcl13/Dock8/Gcsam/Itga4/Klrk1/Spn/Tnfrsf14	9
BP	GO:0002381	immunoglobulin production involved in immunoglobulin-mediated immune response	9/268	74/18048	1.46083e-06	1.46083e-06	1.95375e-05	Ccr6/Cd28/Cd40/Gapt/RT1-Ba/RT1-Bb/RT1-Da/RT1-Db1/RT1-DOa	9
BP	GO:0008347	glial cell migration	9/268	74/18048	1.46083e-06	1.46083e-06	1.95375e-05	Col3a1/Cx3cr1/Disc1/Enpp1/Fn1/Gpr183/Matn2/Stap1/Trem2	9
BP	GO:0071677	positive regulation of mononuclear cell migration	9/268	76/18048	1.83496e-06	1.83496e-06	2.40529e-05	Ccr6/Ccr7/Cx3cr1/Cxcl10/Cxcl13/Dock8/Itga4/Spn/Tnfrsf14	9
BP	GO:0043367	CD4-positive, alpha-beta T cell differentiation	9/268	90/18048	7.59168e-06	7.59168e-06	8.47545e-05	Gimap5/Gpr183/Il12rb2/Il18/Il18r1/Ptger4/RT1-Da/RT1-Db1/Spn	9
BP	GO:0032677	regulation of interleukin-8 production	9/268	97/18048	1.40356e-05	1.40356e-05	0.00014502	Cd2/Cd74/Fcna/Il18/Lbp/Ptger4/Tlr3/Tlr7/Tlr9	9
BP	GO:0032637	interleukin-8 production	9/268	98/18048	1.52569e-05	1.52569e-05	0.000155806	Cd2/Cd74/Fcna/Il18/Lbp/Ptger4/Tlr3/Tlr7/Tlr9	9
BP	GO:1901222	regulation of NIK/NF-kappaB signaling	9/268	109/18048	3.58711e-05	3.58711e-05	0.000333961	Cd74/Cd86/Havcr2/Il18/Il18r1/Tlr3/Tlr7/Tlr9/Trem2	9
BP	GO:0046849	bone remodeling	9/268	111/18048	4.14337e-05	4.14337e-05	0.000381702	Acp5/Csf1r/Ctss/Enpp1/Lrrk1/Mdk/P2rx7/Ptger4/Tf	9
BP	GO:0032755	positive regulation of interleukin-6 production	9/268	114/18048	5.11353e-05	5.11353e-05	0.000462983	Cd74/Il16/Lbp/Lilra5/P2rx7/Pou2af1/Tlr3/Tlr7/Tlr9	9
BP	GO:2000106	regulation of leukocyte apoptotic process	9/268	120/18048	7.63639e-05	7.63639e-05	0.000664022	Cd3g/Cd74/Dock8/Hsh2d/Il18/P2rx7/Pik3cd/Prkcq/Siglec1	9
BP	GO:0002224	toll-like receptor signaling pathway	9/268	123/18048	9.24659e-05	9.24659e-05	0.000790985	Cd180/Cd40/Cd86/Havcr2/Lbp/Tlr3/Tlr7/Tlr9/Trem2	9
BP	GO:0071621	granulocyte chemotaxis	9/268	129/18048	0.000133304	0.000133304	0.00110795	Ccr7/Cd74/Cmklr1/Csf1r/Cxcl10/Cxcl13/Dpp4/Lbp/Mdk	9
BP	GO:1990266	neutrophil migration	9/268	133/18048	0.00016815	0.00016815	0.00135483	Ccr7/Cd74/Cxcl10/Cxcl13/Dpp4/Lbp/Mdk/Pecam1/Ptger4	9
BP	GO:0038061	NIK/NF-kappaB signaling	9/268	134/18048	0.000177956	0.000177956	0.00142513	Cd74/Cd86/Havcr2/Il18/Il18r1/Tlr3/Tlr7/Tlr9/Trem2	9
BP	GO:0002526	acute inflammatory response	9/268	136/18048	0.000199003	0.000199003	0.00155585	A2m/C3/Ccr7/Cd6/Fn1/Lbp/RT1-S3/Spn/Tf	9
BP	GO:0071887	leukocyte apoptotic process	9/268	149/18048	0.00039239	0.00039239	0.00276429	Cd3g/Cd74/Dock8/Hsh2d/Il18/P2rx7/Pik3cd/Prkcq/Siglec1	9
BP	GO:2000181	negative regulation of blood vessel morphogenesis	9/268	152/18048	0.000454038	0.000454038	0.00313982	Cx3cr1/Cxcl10/Cxcr3/Dcn/Hhex/Ptger4/Sparc/Stab1/Tie1	9
BP	GO:1901343	negative regulation of vasculature development	9/268	153/18048	0.000476275	0.000476275	0.00325938	Cx3cr1/Cxcl10/Cxcr3/Dcn/Hhex/Ptger4/Sparc/Stab1/Tie1	9
BP	GO:0050728	negative regulation of inflammatory response	9/268	173/18048	0.00114601	0.00114601	0.00686739	Acp5/Cx3cr1/Gpr31/Mdk/Ptger4/RT1-Db1/Spn/Tnfaip8l2/Trem2	9
BP	GO:0033273	response to vitamin	9/268	188/18048	0.00203478	0.00203478	0.0112628	Acp5/Cd40/Col1a1/Crym/Cxcl10/Enpp1/Fzd1/Sparc/Vwf	9
BP	GO:1904064	positive regulation of cation transmembrane transport	9/268	201/18048	0.00318798	0.00318798	0.0167654	Ctss/Cxcl10/Cxcr3/Gimap5/Gpr39/Hspa2/Jph2/P2rx7/Trem2	9
BP	GO:0034767	positive regulation of ion transmembrane transport	9/268	222/18048	0.00607677	0.00607677	0.028671	Ctss/Cxcl10/Cxcr3/Gimap5/Gpr39/Hspa2/Jph2/P2rx7/Trem2	9
BP	GO:0045637	regulation of myeloid cell differentiation	9/268	238/18048	0.00938801	0.00938801	0.0412937	C1qc/Cd74/Csf1r/Faxdc2/Gpr171/Ikzf1/RT1-Db1/Tal1/Trem2	9
BP	GO:0007160	cell-matrix adhesion	9/268	240/18048	0.00988243	0.00988243	0.0430373	Cd3e/Cdh13/Col3a1/Disc1/Epha1/Fn1/Itga4/Pecam1/Skap1	9
BP	GO:0070374	positive regulation of ERK1 and ERK2 cascade	9/268	244/18048	0.0109299	0.0109299	0.04685	Acta2/C3/Cd74/Csf1r/Gpr183/Havcr2/RT1-Db1/Tnfaip8l3/Trem2	9
CC	GO:0005604	basement membrane	9/273	117/18303	6.49543e-05	6.49543e-05	0.000965265	Acta2/Col5a1/Fn1/Loxl2/Matn2/Pxdn/Sparc/Spn/Tf	9
MF	GO:0019956	chemokine binding	9/262	34/16737	1.83369e-09	1.83369e-09	1.51328e-07	A2m/Ccr6/Ccr7/Cx3cr1/Cxcr3/Cxcr5/Cxcr6/Itga4/Xcr1	9
MF	GO:0005201	extracellular matrix structural constituent	9/262	72/16737	1.77134e-06	1.77134e-06	5.22079e-05	Col1a1/Col3a1/Col5a1/Col8a1/Dcn/Fn1/Oit3/Pxdn/Scara3	9
MF	GO:0019838	growth factor binding	9/262	143/16737	0.00042334	0.00042334	0.00727848	A2m/Cd109/Col1a1/Col3a1/Col5a1/Cxcl13/Fgfrl1/Il2rb/Srpx2	9
BP	GO:0046641	positive regulation of alpha-beta T cell proliferation	8/268	32/18048	1.64531e-08	1.64531e-08	3.64282e-07	Card11/Cd28/Cd3e/Il12rb2/Il18/Prkcq/RT1-S3/Zap70	8
BP	GO:0032633	interleukin-4 production	8/268	37/18048	5.66327e-08	5.66327e-08	1.08914e-06	Cd1d1/Cd28/Cd3e/Havcr2/Icoslg/Prkcq/RT1-Db1/RT1-S3	8
BP	GO:0032673	regulation of interleukin-4 production	8/268	37/18048	5.66327e-08	5.66327e-08	1.08914e-06	Cd1d1/Cd28/Cd3e/Havcr2/Icoslg/Prkcq/RT1-Db1/RT1-S3	8
BP	GO:2000516	positive regulation of CD4-positive, alpha-beta T cell activation	8/268	42/18048	1.62363e-07	1.62363e-07	2.7599e-06	Card11/Cd28/Cd3e/Gimap5/Il18/Prkcq/RT1-Da/RT1-Db1	8
BP	GO:0001916	positive regulation of T cell mediated cytotoxicity	8/268	43/18048	1.9693e-07	1.9693e-07	3.24286e-06	Cd1d1/P2rx7/RT1-CE10/RT1-CE5/RT1-Da/RT1-Db1/RT1-S3/Tap2	8
BP	GO:0001774	microglial cell activation	8/268	44/18048	2.37621e-07	2.37621e-07	3.84091e-06	C1qa/Clu/Csf1r/Cx3cr1/Stap1/Tlr3/Tlr9/Trem2	8
BP	GO:0001914	regulation of T cell mediated cytotoxicity	8/268	52/18048	9.10512e-07	9.10512e-07	1.29673e-05	Cd1d1/P2rx7/RT1-CE10/RT1-CE5/RT1-Da/RT1-Db1/RT1-S3/Tap2	8
BP	GO:0002455	humoral immune response mediated by circulating immunoglobulin	8/268	52/18048	9.10512e-07	9.10512e-07	1.29673e-05	C1qa/C1qb/C1qc/C2/C3/C4b/Gimap5/Trem2	8
BP	GO:0002920	regulation of humoral immune response	8/268	52/18048	9.10512e-07	9.10512e-07	1.29673e-05	A2m/C3/Ccr7/Cd37/Cfh/Gimap5/Masp1/Trem2	8
BP	GO:0061900	glial cell activation	8/268	54/18048	1.227e-06	1.227e-06	1.67504e-05	C1qa/Clu/Csf1r/Cx3cr1/Stap1/Tlr3/Tlr9/Trem2	8
BP	GO:0050853	B cell receptor signaling pathway	8/268	56/18048	1.63276e-06	1.63276e-06	2.15094e-05	Blnk/Cd22/Gcsam/Klhl6/Lat2/Lck/Lpxn/Stap1	8
BP	GO:0042269	regulation of natural killer cell mediated cytotoxicity	8/268	61/18048	3.17479e-06	3.17479e-06	3.96433e-05	Gimap5/Havcr2/Klrc3/Klrk1/Pik3r6/RT1-CE5/RT1-S3/Tap2	8
BP	GO:0001913	T cell mediated cytotoxicity	8/268	65/18048	5.1698e-06	5.1698e-06	6.13561e-05	Cd1d1/P2rx7/RT1-CE10/RT1-CE5/RT1-Da/RT1-Db1/RT1-S3/Tap2	8
BP	GO:0042093	T-helper cell differentiation	8/268	66/18048	5.80804e-06	5.80804e-06	6.71169e-05	Gpr183/Il12rb2/Il18/Il18r1/Ptger4/RT1-Da/RT1-Db1/Spn	8
BP	GO:0050854	regulation of antigen receptor-mediated signaling pathway	8/268	66/18048	5.80804e-06	5.80804e-06	6.71169e-05	Card11/Ccr7/Cd22/Gcsam/Lck/Lpxn/Stap1/Ubash3a	8
BP	GO:1905517	macrophage migration	8/268	67/18048	6.51168e-06	6.51168e-06	7.39507e-05	Cmklr1/Csf1r/Cx3cr1/Enpp1/Mdk/Stap1/Trem2/Trim55	8
BP	GO:0002294	CD4-positive, alpha-beta T cell differentiation involved in immune response	8/268	68/18048	7.28605e-06	7.28605e-06	8.16886e-05	Gpr183/Il12rb2/Il18/Il18r1/Ptger4/RT1-Da/RT1-Db1/Spn	8
BP	GO:0002287	alpha-beta T cell activation involved in immune response	8/268	69/18048	8.1368e-06	8.1368e-06	9.0077e-05	Gpr183/Il12rb2/Il18/Il18r1/Ptger4/RT1-Da/RT1-Db1/Spn	8
BP	GO:0002293	alpha-beta T cell differentiation involved in immune response	8/268	69/18048	8.1368e-06	8.1368e-06	9.0077e-05	Gpr183/Il12rb2/Il18/Il18r1/Ptger4/RT1-Da/RT1-Db1/Spn	8
BP	GO:0046637	regulation of alpha-beta T cell differentiation	8/268	71/18048	1.00917e-05	1.00917e-05	0.000108527	Cd1d1/Gimap5/Ikzf1/Il12rb2/Il18/RT1-Da/RT1-Db1/Zap70	8
BP	GO:0150076	neuroinflammatory response	8/268	71/18048	1.00917e-05	1.00917e-05	0.000108527	C1qa/Clu/Csf1r/Cx3cr1/Stap1/Tlr3/Tlr9/Trem2	8
BP	GO:0002292	T cell differentiation involved in immune response	8/268	77/18048	1.84853e-05	1.84853e-05	0.000187323	Gpr183/Il12rb2/Il18/Il18r1/Ptger4/RT1-Da/RT1-Db1/Spn	8
BP	GO:0045453	bone resorption	8/268	79/18048	2.23404e-05	2.23404e-05	0.000219631	Acp5/Csf1r/Ctss/Enpp1/Lrrk1/P2rx7/Ptger4/Tf	8
BP	GO:0050848	regulation of calcium-mediated signaling	8/268	88/18048	4.90657e-05	4.90657e-05	0.000445777	Cd22/Cd3e/Cdh13/Cmklr1/Fhl2/Tbc1d10c/Trem2/Zap70	8
BP	GO:0042100	B cell proliferation	8/268	108/18048	0.000208266	0.000208266	0.00160917	Card11/Cd180/Cd22/Cd40/Cd74/Gapt/Gpr183/Tlr9	8
BP	GO:0046718	viral entry into host cell	8/268	108/18048	0.000208266	0.000208266	0.00160917	Cd74/Dpp4/Fcna/Havcr1/RT1-Db1/Siglec1/Timd2/Trim34	8
BP	GO:0044409	entry into host	8/268	112/18048	0.000267357	0.000267357	0.00201838	Cd74/Dpp4/Fcna/Havcr1/RT1-Db1/Siglec1/Timd2/Trim34	8
BP	GO:0030316	osteoclast differentiation	8/268	126/18048	0.000591138	0.000591138	0.00393306	Acp5/Cd109/Csf1r/Enpp1/Gpr183/Lrrk1/Tf/Trem2	8
BP	GO:0044000	movement in host	8/268	134/18048	0.000886158	0.000886158	0.00554583	Cd74/Dpp4/Fcna/Havcr1/RT1-Db1/Siglec1/Timd2/Trim34	8
BP	GO:0071260	cellular response to mechanical stimulus	8/268	138/18048	0.0010726	0.0010726	0.00657212	Cd40/Col1a1/Enpp1/Il18/Il1rl1/Ptger4/Tlr3/Tlr7	8
BP	GO:0050864	regulation of B cell activation	8/268	149/18048	0.00175071	0.00175071	0.00989842	Card11/Cd22/Cd28/Cd40/Cd74/Gpr183/Tbc1d10c/Tlr9	8
BP	GO:0016525	negative regulation of angiogenesis	8/268	150/18048	0.00182612	0.00182612	0.0103027	Cx3cr1/Cxcl10/Cxcr3/Dcn/Hhex/Sparc/Stab1/Tie1	8
BP	GO:0051928	positive regulation of calcium ion transport	8/268	154/18048	0.0021538	0.0021538	0.011847	Cxcl10/Cxcr3/Gimap5/Gpr39/Hspa2/Jph2/Lilra5/P2rx7	8
BP	GO:0051701	biological process involved in interaction with host	8/268	161/18048	0.00283687	0.00283687	0.0151304	Cd74/Dpp4/Fcna/Havcr1/RT1-Db1/Siglec1/Timd2/Trim34	8
BP	GO:0008037	cell recognition	8/268	163/18048	0.00306014	0.00306014	0.0161966	C3/Ccr7/Cd6/Dock8/Fcna/Havcr2/Masp1/Trem2	8
BP	GO:0043123	positive regulation of I-kappaB kinase/NF-kappaB signaling	8/268	184/18048	0.00632182	0.00632182	0.0297435	Card11/Cd40/Cd74/Clec4a/RT1-Db1/Tlr3/Tlr9/Trim34	8
BP	GO:0007259	receptor signaling pathway via JAK-STAT	8/268	187/18048	0.00694662	0.00694662	0.0325089	Cd40/Csf1r/Il12rb2/Il15ra/Il18/Lck/Pecam1/Ptger4	8
BP	GO:0097553	calcium ion transmembrane import into cytosol	8/268	191/18048	0.00785098	0.00785098	0.0362264	Cxcl10/Cxcr3/Gimap5/Gpr39/Jph2/Lck/P2rx7/Xcr1	8
BP	GO:0007596	blood coagulation	8/268	194/18048	0.00858532	0.00858532	0.0390001	C3/Cfh/F10/F13a1/Fn1/Prkcq/Tspan32/Vwf	8
BP	GO:0007599	hemostasis	8/268	197/18048	0.00936995	0.00936995	0.0412832	C3/Cfh/F10/F13a1/Fn1/Prkcq/Tspan32/Vwf	8
BP	GO:0097696	receptor signaling pathway via STAT	8/268	197/18048	0.00936995	0.00936995	0.0412832	Cd40/Csf1r/Il12rb2/Il15ra/Il18/Lck/Pecam1/Ptger4	8
BP	GO:0046683	response to organophosphorus	8/268	199/18048	0.00992196	0.00992196	0.0431382	Aldh3a1/Col1a1/Duox1/Enpp1/Il18/P2rx7/Sparc/Tf	8
BP	GO:0050817	coagulation	8/268	202/18048	0.0107948	0.0107948	0.0467021	C3/Cfh/F10/F13a1/Fn1/Prkcq/Tspan32/Vwf	8
CC	GO:0042611	MHC protein complex	8/273	18/18303	8.50428e-11	8.50428e-11	5.47384e-09	Cd74/RT1-Ba/RT1-Bb/RT1-CE5/RT1-Da/RT1-Db1/RT1-DOa/RT1-S3	8
MF	GO:0001637	G protein-coupled chemoattractant receptor activity	8/262	26/16737	3.96732e-09	3.96732e-09	2.7284e-07	Ccr6/Ccr7/Cmklr1/Cx3cr1/Cxcr3/Cxcr5/Cxcr6/Xcr1	8
MF	GO:0042605	peptide antigen binding	8/262	35/16737	5.29056e-08	5.29056e-08	2.68744e-06	RT1-Ba/RT1-Bb/RT1-CE10/RT1-CE5/RT1-Da/RT1-Db1/RT1-S3/Tap2	8
MF	GO:0008201	heparin binding	8/262	161/16737	0.00389069	0.00389069	0.0458692	Cfh/Col5a1/Cxcl10/Cxcl13/Fgfrl1/Fn1/Mdk/Pcolce	8
BP	GO:0043383	negative T cell selection	7/268	15/18048	8.55949e-10	8.55949e-10	2.62232e-08	Ccr7/Cd28/Cd3e/Cd74/Spn/Themis/Zap70	7
BP	GO:0002577	regulation of antigen processing and presentation	7/268	21/18048	1.43306e-08	1.43306e-08	3.30951e-07	Ccr7/Cd68/Cd74/RT1-Bb/RT1-DOa/Tap2/Trem2	7
BP	GO:0032753	positive regulation of interleukin-4 production	7/268	28/18048	1.33506e-07	1.33506e-07	2.32949e-06	Cd1d1/Cd28/Cd3e/Havcr2/Icoslg/Prkcq/RT1-S3	7
BP	GO:0019883	antigen processing and presentation of endogenous antigen	7/268	34/18048	5.62102e-07	5.62102e-07	8.4628e-06	Cd1d1/RT1-CE10/RT1-CE5/RT1-Da/RT1-Db1/RT1-S3/Tap2	7
BP	GO:0006958	complement activation, classical pathway	7/268	37/18048	1.03559e-06	1.03559e-06	1.44365e-05	C1qa/C1qb/C1qc/C2/C3/C4b/Trem2	7
BP	GO:0043368	positive T cell selection	7/268	38/18048	1.25344e-06	1.25344e-06	1.70231e-05	Cd1d1/Cd3e/Cd3g/Cd74/Spn/Themis/Zap70	7
BP	GO:0002335	mature B cell differentiation	7/268	39/18048	1.50839e-06	1.50839e-06	2.00718e-05	Dock10/Dpp4/Enpp1/Gpr183/Irf8/Lfng/Pou2af1	7
BP	GO:0002861	regulation of inflammatory response to antigenic stimulus	7/268	44/18048	3.52739e-06	3.52739e-06	4.32267e-05	C3/Ccr7/Cd28/RT1-Db1/RT1-S3/Spn/Trem2	7
BP	GO:0032735	positive regulation of interleukin-12 production	7/268	47/18048	5.57339e-06	5.57339e-06	6.5264e-05	Ccr7/Cd40/Il16/Irf8/Mdk/Tlr3/Tlr9	7
BP	GO:0042088	T-helper 1 type immune response	7/268	47/18048	5.57339e-06	5.57339e-06	6.5264e-05	Havcr2/Il18/Il18r1/Il1rl1/RT1-Bb/RT1-Db1/Spn	7
BP	GO:0097028	dendritic cell differentiation	7/268	50/18048	8.52196e-06	8.52196e-06	9.35547e-05	Ccr7/Cd86/Gimap5/Irf8/Tmem176a/Tmem176b/Trem2	7
BP	GO:0002218	activation of innate immune response	7/268	51/18048	9.75358e-06	9.75358e-06	0.000105754	Clec4a/Fcna/Klrc3/Klrk1/Masp1/Tlr9/Zbp1	7
BP	GO:0046638	positive regulation of alpha-beta T cell differentiation	7/268	51/18048	9.75358e-06	9.75358e-06	0.000105754	Cd1d1/Gimap5/Ikzf1/Il18/RT1-Da/RT1-Db1/Zap70	7
BP	GO:2000404	regulation of T cell migration	7/268	52/18048	1.11292e-05	1.11292e-05	0.000118714	Ccr6/Cxcl10/Cxcl13/Dock8/Itga4/Spn/Tnfrsf14	7
BP	GO:0032814	regulation of natural killer cell activation	7/268	53/18048	1.26616e-05	1.26616e-05	0.000131858	Havcr2/Il12rb2/Il15ra/Il18/RT1-CE5/RT1-S3/Slamf7	7
BP	GO:0071622	regulation of granulocyte chemotaxis	7/268	58/18048	2.31857e-05	2.31857e-05	0.000224589	Ccr7/Cd74/Cmklr1/Csf1r/Dpp4/Lbp/Mdk	7
BP	GO:0043030	regulation of macrophage activation	7/268	59/18048	2.59767e-05	2.59767e-05	0.000247977	Cd1d1/Cd84/Havcr2/Il1rl1/Lbp/Stap1/Trem2	7
BP	GO:0032613	interleukin-10 production	7/268	70/18048	7.94524e-05	7.94524e-05	0.000684105	Cd28/Cd84/Lilra5/Ptger4/RT1-Db1/Tlr9/Trem2	7
BP	GO:0032653	regulation of interleukin-10 production	7/268	70/18048	7.94524e-05	7.94524e-05	0.000684105	Cd28/Cd84/Lilra5/Ptger4/RT1-Db1/Tlr9/Trem2	7
BP	GO:0006911	phagocytosis, engulfment	7/268	72/18048	9.5205e-05	9.5205e-05	0.000809162	Bin2/C3/Havcr1/Lbp/Stap1/Timd2/Trem2	7
BP	GO:0002704	negative regulation of leukocyte mediated immunity	7/268	76/18048	0.000134349	0.000134349	0.00111313	Cd84/Cx3cr1/Havcr2/RT1-CE5/RT1-S3/Spn/Tap2	7
BP	GO:0045123	cellular extravasation	7/268	79/18048	0.000171539	0.000171539	0.00137793	Cx3cr1/Itga4/Mdk/Pecam1/Ptger4/Spn/Trim55	7
BP	GO:0032720	negative regulation of tumor necrosis factor production	7/268	81/18048	0.000200659	0.000200659	0.00155954	Acp5/Clec4a/Gpr18/Havcr2/Lbp/Ptger4/Trem2	7
BP	GO:0099024	plasma membrane invagination	7/268	81/18048	0.000200659	0.000200659	0.00155954	Bin2/C3/Havcr1/Lbp/Stap1/Timd2/Trem2	7
BP	GO:1903556	negative regulation of tumor necrosis factor superfamily cytokine production	7/268	82/18048	0.000216645	0.000216645	0.00166902	Acp5/Clec4a/Gpr18/Havcr2/Lbp/Ptger4/Trem2	7
BP	GO:0070228	regulation of lymphocyte apoptotic process	7/268	86/18048	0.000291182	0.000291182	0.00216109	Cd3g/Cd74/Dock8/Hsh2d/P2rx7/Prkcq/Siglec1	7
BP	GO:0002260	lymphocyte homeostasis	7/268	87/18048	0.000312707	0.000312707	0.00229662	Cd74/Dock10/Enpp1/Gapt/Gimap5/P2rx7/Pik3cd	7
BP	GO:0002637	regulation of immunoglobulin production	7/268	87/18048	0.000312707	0.000312707	0.00229662	Cd22/Cd28/Cd37/Cd40/Cd86/RT1-S3/Tlr9	7
BP	GO:0010324	membrane invagination	7/268	89/18048	0.000359586	0.000359586	0.00256113	Bin2/C3/Havcr1/Lbp/Stap1/Timd2/Trem2	7
BP	GO:0032479	regulation of type I interferon production	7/268	101/18048	0.000772202	0.000772202	0.00495024	Dhx58/Havcr2/Irf5/Irf8/Tlr3/Tlr7/Tlr9	7
BP	GO:0032606	type I interferon production	7/268	101/18048	0.000772202	0.000772202	0.00495024	Dhx58/Havcr2/Irf5/Irf8/Tlr3/Tlr7/Tlr9	7
BP	GO:0030593	neutrophil chemotaxis	7/268	103/18048	0.000867555	0.000867555	0.00545532	Ccr7/Cd74/Cxcl10/Cxcl13/Dpp4/Lbp/Mdk	7
BP	GO:0002275	myeloid cell activation involved in immune response	7/268	107/18048	0.00108602	0.00108602	0.00663891	Anxa3/Cd84/Cx3cr1/Havcr2/Lat2/Lbp/Trem2	7
BP	GO:0032611	interleukin-1 beta production	7/268	108/18048	0.00114685	0.00114685	0.00686739	Acp5/Ccr7/Cx3cr1/Il18/Lilra5/P2rx7/Trem2	7
BP	GO:0032651	regulation of interleukin-1 beta production	7/268	108/18048	0.00114685	0.00114685	0.00686739	Acp5/Ccr7/Cx3cr1/Il18/Lilra5/P2rx7/Trem2	7
BP	GO:0070227	lymphocyte apoptotic process	7/268	108/18048	0.00114685	0.00114685	0.00686739	Cd3g/Cd74/Dock8/Hsh2d/P2rx7/Prkcq/Siglec1	7
BP	GO:1904427	positive regulation of calcium ion transmembrane transport	7/268	110/18048	0.00127652	0.00127652	0.00755601	Cxcl10/Cxcr3/Gimap5/Gpr39/Hspa2/Jph2/P2rx7	7
BP	GO:0045639	positive regulation of myeloid cell differentiation	7/268	122/18048	0.00231319	0.00231319	0.0126708	Cd74/Csf1r/Faxdc2/Ikzf1/RT1-Db1/Tal1/Trem2	7
BP	GO:0002444	myeloid leukocyte mediated immunity	7/268	123/18048	0.00242239	0.00242239	0.0131901	Anxa3/C3/Cd84/Cx3cr1/Lat2/RT1-S3/Stap1	7
BP	GO:0051209	release of sequestered calcium ion into cytosol	7/268	130/18048	0.00330205	0.00330205	0.0173307	Cxcl10/Cxcr3/Gpr39/Jph2/Lck/P2rx7/Xcr1	7
BP	GO:0051283	negative regulation of sequestering of calcium ion	7/268	131/18048	0.00344532	0.00344532	0.0179753	Cxcl10/Cxcr3/Gpr39/Jph2/Lck/P2rx7/Xcr1	7
BP	GO:0071346	cellular response to interferon-gamma	7/268	132/18048	0.00359327	0.00359327	0.0184189	Cfh/Gbp3/Il18/Irf8/Pecam1/RT1-Bb/Tlr3	7
BP	GO:0051282	regulation of sequestering of calcium ion	7/268	133/18048	0.00374602	0.00374602	0.0190905	Cxcl10/Cxcr3/Gpr39/Jph2/Lck/P2rx7/Xcr1	7
BP	GO:0051208	sequestering of calcium ion	7/268	135/18048	0.00406626	0.00406626	0.0206029	Cxcl10/Cxcr3/Gpr39/Jph2/Lck/P2rx7/Xcr1	7
BP	GO:0021782	glial cell development	7/268	138/18048	0.00458501	0.00458501	0.0228364	C1qa/Clu/Csf1r/Enpp1/Gfap/Mdk/Trem2	7
BP	GO:0030278	regulation of ossification	7/268	141/18048	0.00515221	0.00515221	0.0251952	Csf1r/Dmp1/Enpp1/Mdk/Mgp/P2rx7/Ptger4	7
BP	GO:1903900	regulation of viral life cycle	7/268	142/18048	0.00535252	0.00535252	0.0259714	Cd74/Fcna/Mx1/Mx2/Parp10/RT1-Db1/Trim34	7
BP	GO:0002761	regulation of myeloid leukocyte differentiation	7/268	145/18048	0.00598858	0.00598858	0.0283783	C1qc/Cd74/Csf1r/Ikzf1/RT1-Db1/Tal1/Trem2	7
BP	GO:0051591	response to cAMP	7/268	154/18048	0.00823689	0.00823689	0.0378084	Aldh3a1/Col1a1/Duox1/Enpp1/Il18/Sparc/Tf	7
MF	GO:0016493	C-C chemokine receptor activity	7/262	24/16737	5.86164e-08	5.86164e-08	2.68744e-06	Ccr6/Ccr7/Cx3cr1/Cxcr3/Cxcr5/Cxcr6/Xcr1	7
MF	GO:0004950	chemokine receptor activity	7/262	25/16737	8.03289e-08	8.03289e-08	3.01329e-06	Ccr6/Ccr7/Cx3cr1/Cxcr3/Cxcr5/Cxcr6/Xcr1	7
MF	GO:0019957	C-C chemokine binding	7/262	25/16737	8.03289e-08	8.03289e-08	3.01329e-06	Ccr6/Ccr7/Cx3cr1/Cxcr3/Cxcr5/Cxcr6/Xcr1	7
MF	GO:0005518	collagen binding	7/262	75/16737	0.000170353	0.000170353	0.00308629	Ctss/Dcn/Dpp4/Lum/Pcolce/Sparc/Vwf	7
BP	GO:0098883	synapse pruning	6/268	10/18048	2.02576e-09	2.02576e-09	5.64565e-08	C1qa/C1qb/C1qc/C3/Cx3cr1/Trem2	6
BP	GO:0045060	negative thymic T cell selection	6/268	14/18048	2.75544e-08	2.75544e-08	5.76179e-07	Ccr7/Cd28/Cd3e/Cd74/Spn/Zap70	6
BP	GO:0002468	dendritic cell antigen processing and presentation	6/268	16/18048	7.16639e-08	7.16639e-08	1.32039e-06	Ccr7/Cd68/Cd74/Clec4a/RT1-Da/RT1-Db1	6
BP	GO:0150146	cell junction disassembly	6/268	22/18048	6.19502e-07	6.19502e-07	9.1698e-06	C1qa/C1qb/C1qc/C3/Cx3cr1/Trem2	6
BP	GO:0098581	detection of external biotic stimulus	6/268	25/18048	1.41641e-06	1.41641e-06	1.91378e-05	C4b/Clec4a/Lbp/Naip6/RT1-Db1/Trem2	6
BP	GO:0043032	positive regulation of macrophage activation	6/268	29/18048	3.61429e-06	3.61429e-06	4.40866e-05	Cd1d1/Havcr2/Il1rl1/Lbp/Stap1/Trem2	6
BP	GO:0002313	mature B cell differentiation involved in immune response	6/268	30/18048	4.46191e-06	4.46191e-06	5.36802e-05	Dock10/Enpp1/Gpr183/Irf8/Lfng/Pou2af1	6
BP	GO:0002483	antigen processing and presentation of endogenous peptide antigen	6/268	32/18048	6.64201e-06	6.64201e-06	7.51071e-05	RT1-CE10/RT1-CE5/RT1-Da/RT1-Db1/RT1-S3/Tap2	6
BP	GO:0001562	response to protozoan	6/268	35/18048	1.1461e-05	1.1461e-05	0.000120305	Cd37/Cd40/Enpp1/Irf8/Spn/Tspan32	6
BP	GO:0002507	tolerance induction	6/268	35/18048	1.1461e-05	1.1461e-05	0.000120305	C3/Cd3e/Cd86/Havcr2/Icos/RT1-S3	6
BP	GO:0009595	detection of biotic stimulus	6/268	35/18048	1.1461e-05	1.1461e-05	0.000120305	C4b/Clec4a/Lbp/Naip6/RT1-Db1/Trem2	6
BP	GO:2000406	positive regulation of T cell migration	6/268	35/18048	1.1461e-05	1.1461e-05	0.000120305	Cxcl10/Cxcl13/Dock8/Itga4/Spn/Tnfrsf14	6
BP	GO:0002438	acute inflammatory response to antigenic stimulus	6/268	39/18048	2.19188e-05	2.19188e-05	0.000216294	A2m/C3/Ccr7/Cd6/RT1-S3/Spn	6
BP	GO:0001773	myeloid dendritic cell activation	6/268	40/18048	2.54683e-05	2.54683e-05	0.000244008	Cd37/Cd86/Gimap5/Havcr2/Klrk1/Tspan32	6
BP	GO:0002474	antigen processing and presentation of peptide antigen via MHC class I	6/268	42/18048	3.39522e-05	3.39522e-05	0.000317217	Clec4a/Ifi30/RT1-CE10/RT1-CE5/RT1-S3/Tap2	6
BP	GO:0045589	regulation of regulatory T cell differentiation	6/268	43/18048	3.89709e-05	3.89709e-05	0.000360274	Cd28/Gimap5/Lck/Mdk/RT1-Da/RT1-Db1	6
BP	GO:2000403	positive regulation of lymphocyte migration	6/268	43/18048	3.89709e-05	3.89709e-05	0.000360274	Cxcl10/Cxcl13/Dock8/Itga4/Spn/Tnfrsf14	6
BP	GO:0002717	positive regulation of natural killer cell mediated immunity	6/268	44/18048	4.45672e-05	4.45672e-05	0.000406307	Dpp4/Gimap5/Klrc3/Klrk1/RT1-CE5/RT1-S3	6
BP	GO:0045066	regulatory T cell differentiation	6/268	47/18048	6.53133e-05	6.53133e-05	0.000579405	Cd28/Gimap5/Lck/Mdk/RT1-Da/RT1-Db1	6
BP	GO:1905521	regulation of macrophage migration	6/268	50/18048	9.31274e-05	9.31274e-05	0.000794065	Cmklr1/Csf1r/Cx3cr1/Mdk/Stap1/Trem2	6
BP	GO:0002714	positive regulation of B cell mediated immunity	6/268	51/18048	0.000104244	0.000104244	0.000877493	C3/Cd28/Cd40/Gimap5/RT1-S3/Trem2	6
BP	GO:0002891	positive regulation of immunoglobulin mediated immune response	6/268	51/18048	0.000104244	0.000104244	0.000877493	C3/Cd28/Cd40/Gimap5/RT1-S3/Trem2	6
BP	GO:0002686	negative regulation of leukocyte migration	6/268	52/18048	0.000116389	0.000116389	0.000976609	Dpp4/Gcsam/Gpr18/Klrk1/Ptger4/Stap1	6
BP	GO:1902622	regulation of neutrophil migration	6/268	54/18048	0.000144039	0.000144039	0.00118967	Ccr7/Cd74/Dpp4/Lbp/Mdk/Ptger4	6
BP	GO:0031663	lipopolysaccharide-mediated signaling pathway	6/268	60/18048	0.000259224	0.000259224	0.00196826	Cd180/Cd6/Cd84/Il18/Lbp/Ly86	6
BP	GO:0002639	positive regulation of immunoglobulin production	6/268	61/18048	0.000283969	0.000283969	0.00211352	Cd28/Cd37/Cd40/Cd86/RT1-S3/Tlr9	6
BP	GO:0030199	collagen fibril organization	6/268	61/18048	0.000283969	0.000283969	0.00211352	Col1a1/Col3a1/Col5a1/Loxl2/Lum/Pxdn	6
BP	GO:0042531	positive regulation of tyrosine phosphorylation of STAT protein	6/268	63/18048	0.000339003	0.000339003	0.00246056	Cd40/Csf1r/Il18/Lck/Pecam1/Ptger4	6
BP	GO:0032623	interleukin-2 production	6/268	69/18048	0.000555394	0.000555394	0.00372345	Card11/Cd1d1/Cd28/Cd3e/Havcr2/Prkcq	6
BP	GO:0032663	regulation of interleukin-2 production	6/268	69/18048	0.000555394	0.000555394	0.00372345	Card11/Cd1d1/Cd28/Cd3e/Havcr2/Prkcq	6
BP	GO:0010043	response to zinc ion	6/268	72/18048	0.000697561	0.000697561	0.00454923	Acp5/Apobec1/Gpr39/Hvcn1/Lck/P2rx7	6
BP	GO:0002712	regulation of B cell mediated immunity	6/268	75/18048	0.000866379	0.000866379	0.00545532	C3/Cd28/Cd40/Gimap5/RT1-S3/Trem2	6
BP	GO:0002889	regulation of immunoglobulin mediated immune response	6/268	75/18048	0.000866379	0.000866379	0.00545532	C3/Cd28/Cd40/Gimap5/RT1-S3/Trem2	6
BP	GO:0030888	regulation of B cell proliferation	6/268	76/18048	0.000929124	0.000929124	0.00580094	Card11/Cd22/Cd40/Cd74/Gpr183/Tlr9	6
BP	GO:0042509	regulation of tyrosine phosphorylation of STAT protein	6/268	79/18048	0.0011385	0.0011385	0.00686739	Cd40/Csf1r/Il18/Lck/Pecam1/Ptger4	6
BP	GO:0045824	negative regulation of innate immune response	6/268	79/18048	0.0011385	0.0011385	0.00686739	A2m/Dhx58/Havcr2/RT1-CE5/RT1-S3/Tap2	6
BP	GO:0009620	response to fungus	6/268	81/18048	0.00129697	0.00129697	0.00755601	Cd86/Clec4a/Cx3cr1/Pik3cd/RT1-Bb/Zbp1	6
BP	GO:0007260	tyrosine phosphorylation of STAT protein	6/268	83/18048	0.00147176	0.00147176	0.0085037	Cd40/Csf1r/Il18/Lck/Pecam1/Ptger4	6
BP	GO:0033627	cell adhesion mediated by integrin	6/268	87/18048	0.00187462	0.00187462	0.0105537	Cd3e/Cxcl13/Dpp4/Itga4/Lpxn/Skap1	6
BP	GO:0034103	regulation of tissue remodeling	6/268	89/18048	0.0021049	0.0021049	0.0116022	Csf1r/Il18/Mdk/P2rx7/Ptger4/Tf	6
BP	GO:0050871	positive regulation of B cell activation	6/268	93/18048	0.00262883	0.00262883	0.0140884	Card11/Cd28/Cd40/Cd74/Gpr183/Tlr9	6
BP	GO:0002532	production of molecular mediator involved in inflammatory response	6/268	98/18048	0.0034146	0.0034146	0.0178578	Cd6/Cd74/Lbp/Pbxip1/Pld4/Trem2	6
BP	GO:0002832	negative regulation of response to biotic stimulus	6/268	117/18048	0.00804565	0.00804565	0.0370597	A2m/Dhx58/Havcr2/RT1-CE5/RT1-S3/Tap2	6
BP	GO:0032963	collagen metabolic process	6/268	122/18048	0.00978479	0.00978479	0.0426827	Col1a1/Col5a1/Ctss/Fn1/Il18/P2rx7	6
CC	GO:0042101	T cell receptor complex	6/273	12/18303	8.9344e-09	8.9344e-09	3.22445e-07	Cd247/Cd3e/Cd3g/Cd6/Skap1/Zap70	6
CC	GO:0042613	MHC class II protein complex	6/273	13/18303	1.63852e-08	1.63852e-08	5.17427e-07	Cd74/RT1-Ba/RT1-Bb/RT1-Da/RT1-Db1/RT1-DOa	6
MF	GO:0023026	MHC class II protein complex binding	6/262	14/16737	3.75678e-08	3.75678e-08	2.21452e-06	Cd74/RT1-Ba/RT1-Bb/RT1-Da/RT1-Db1/RT1-DOa	6
MF	GO:0023023	MHC protein complex binding	6/262	22/16737	8.40094e-07	8.40094e-07	2.66653e-05	Cd74/RT1-Ba/RT1-Bb/RT1-Da/RT1-Db1/RT1-DOa	6
MF	GO:0050840	extracellular matrix binding	6/262	63/16737	0.000447347	0.000447347	0.00738357	Bgn/Ctss/Dcn/Dmp1/Pxdn/Sparc	6
BP	GO:0002579	positive regulation of antigen processing and presentation	5/268	11/18048	2.9874e-07	2.9874e-07	4.71318e-06	Ccr7/Cd74/RT1-Bb/Tap2/Trem2	5
BP	GO:0002399	MHC class II protein complex assembly	5/268	12/18048	5.05916e-07	5.05916e-07	7.74975e-06	RT1-Ba/RT1-Bb/RT1-Da/RT1-Db1/RT1-DOa	5
BP	GO:0002503	peptide antigen assembly with MHC class II protein complex	5/268	12/18048	5.05916e-07	5.05916e-07	7.74975e-06	RT1-Ba/RT1-Bb/RT1-Da/RT1-Db1/RT1-DOa	5
BP	GO:0002396	MHC protein complex assembly	5/268	16/18048	2.65743e-06	2.65743e-06	3.38243e-05	RT1-Ba/RT1-Bb/RT1-Da/RT1-Db1/RT1-DOa	5
BP	GO:0002501	peptide antigen assembly with MHC protein complex	5/268	16/18048	2.65743e-06	2.65743e-06	3.38243e-05	RT1-Ba/RT1-Bb/RT1-Da/RT1-Db1/RT1-DOa	5
BP	GO:0045059	positive thymic T cell selection	5/268	16/18048	2.65743e-06	2.65743e-06	3.38243e-05	Cd1d1/Cd3e/Cd3g/Cd74/Zap70	5
BP	GO:0033631	cell-cell adhesion mediated by integrin	5/268	19/18048	6.82057e-06	6.82057e-06	7.67966e-05	Cd3e/Cxcl13/Dpp4/Itga4/Skap1	5
BP	GO:0002220	innate immune response activating cell surface receptor signaling pathway	5/268	22/18048	1.48931e-05	1.48931e-05	0.000152682	Clec4a/Fcna/Klrc3/Klrk1/Masp1	5
BP	GO:0002758	innate immune response-activating signal transduction	5/268	23/18048	1.88001e-05	1.88001e-05	0.000189783	Clec4a/Fcna/Klrc3/Klrk1/Masp1	5
BP	GO:0030449	regulation of complement activation	5/268	24/18048	2.34606e-05	2.34606e-05	0.00022642	A2m/C3/Cfh/Masp1/Trem2	5
BP	GO:0035739	CD4-positive, alpha-beta T cell proliferation	5/268	27/18048	4.29658e-05	4.29658e-05	0.000393068	Card11/Cd28/Cd3e/Prkcq/Tnfrsf14	5
BP	GO:2000561	regulation of CD4-positive, alpha-beta T cell proliferation	5/268	27/18048	4.29658e-05	4.29658e-05	0.000393068	Card11/Cd28/Cd3e/Prkcq/Tnfrsf14	5
BP	GO:0002475	antigen processing and presentation via MHC class Ib	5/268	28/18048	5.16752e-05	5.16752e-05	0.000466269	Cd1d1/RT1-CE10/RT1-CE5/RT1-S3/Tap2	5
BP	GO:0001911	negative regulation of leukocyte mediated cytotoxicity	5/268	29/18048	6.16879e-05	6.16879e-05	0.000550953	Cx3cr1/Havcr2/RT1-CE5/RT1-S3/Tap2	5
BP	GO:1905523	positive regulation of macrophage migration	5/268	29/18048	6.16879e-05	6.16879e-05	0.000550953	Cmklr1/Csf1r/Cx3cr1/Mdk/Trem2	5
BP	GO:0002825	regulation of T-helper 1 type immune response	5/268	30/18048	7.3133e-05	7.3133e-05	0.000642288	Havcr2/Il18/Il18r1/Il1rl1/RT1-Bb	5
BP	GO:0042832	defense response to protozoan	5/268	31/18048	8.61463e-05	8.61463e-05	0.000739325	Cd37/Cd40/Enpp1/Irf8/Tspan32	5
BP	GO:0035590	purinergic nucleotide receptor signaling pathway	5/268	32/18048	0.000100869	0.000100869	0.000854547	Gpr171/Gpr34/P2rx7/P2ry10/P2ry14	5
BP	GO:0032816	positive regulation of natural killer cell activation	5/268	35/18048	0.000156806	0.000156806	0.00126731	Il12rb2/Il15ra/Il18/RT1-CE5/RT1-S3	5
BP	GO:0018149	peptide cross-linking	5/268	36/18048	0.000179906	0.000179906	0.00142773	Bgn/Col3a1/Dcn/F13a1/Fn1	5
BP	GO:0031342	negative regulation of cell killing	5/268	36/18048	0.000179906	0.000179906	0.00142773	Cx3cr1/Havcr2/RT1-CE5/RT1-S3/Tap2	5
BP	GO:0090022	regulation of neutrophil chemotaxis	5/268	36/18048	0.000179906	0.000179906	0.00142773	Ccr7/Cd74/Dpp4/Lbp/Mdk	5
BP	GO:0032743	positive regulation of interleukin-2 production	5/268	39/18048	0.000264968	0.000264968	0.0020061	Card11/Cd1d1/Cd28/Cd3e/Prkcq	5
BP	GO:0045954	positive regulation of natural killer cell mediated cytotoxicity	5/268	40/18048	0.000299182	0.000299182	0.00221423	Gimap5/Klrc3/Klrk1/RT1-CE5/RT1-S3	5
BP	GO:1902624	positive regulation of neutrophil migration	5/268	42/18048	0.000377547	0.000377547	0.00267402	Ccr7/Cd74/Lbp/Mdk/Ptger4	5
BP	GO:0001782	B cell homeostasis	5/268	43/18048	0.000422097	0.000422097	0.00293434	Cd74/Dock10/Enpp1/Gapt/Pik3cd	5
BP	GO:0032733	positive regulation of interleukin-10 production	5/268	44/18048	0.000470498	0.000470498	0.00322822	Cd28/Lilra5/Ptger4/Tlr9/Trem2	5
BP	GO:0048246	macrophage chemotaxis	5/268	46/18048	0.000579702	0.000579702	0.00387656	Cmklr1/Csf1r/Cx3cr1/Mdk/Stap1	5
BP	GO:0010934	macrophage cytokine production	5/268	47/18048	0.000640939	0.000640939	0.00421697	Acp5/Cd74/P2rx7/Tlr3/Tlr7	5
BP	GO:0010935	regulation of macrophage cytokine production	5/268	47/18048	0.000640939	0.000640939	0.00421697	Acp5/Cd74/P2rx7/Tlr3/Tlr7	5
BP	GO:0030890	positive regulation of B cell proliferation	5/268	48/18048	0.000706894	0.000706894	0.00459872	Card11/Cd40/Cd74/Gpr183/Tlr9	5
BP	GO:0033628	regulation of cell adhesion mediated by integrin	5/268	50/18048	0.000853868	0.000853868	0.00540798	Cd3e/Cxcl13/Dpp4/Lpxn/Skap1	5
BP	GO:0043370	regulation of CD4-positive, alpha-beta T cell differentiation	5/268	52/18048	0.00102247	0.00102247	0.0063387	Gimap5/Il12rb2/Il18/RT1-Da/RT1-Db1	5
BP	GO:0043277	apoptotic cell clearance	5/268	53/18048	0.00111548	0.00111548	0.00677186	C2/C3/C4b/Fcna/Trem2	5
BP	GO:0048247	lymphocyte chemotaxis	5/268	55/18048	0.00132009	0.00132009	0.00766102	Cxcl10/Cxcl13/Cxcr3/Gpr183/Klrk1	5
BP	GO:0032941	secretion by tissue	5/268	57/18048	0.00155116	0.00155116	0.00894117	Agr2/Enpp1/Ptger4/Sytl2/Tifab	5
BP	GO:0061082	myeloid leukocyte cytokine production	5/268	61/18048	0.0021006	0.0021006	0.0116022	Acp5/Cd74/P2rx7/Tlr3/Tlr7	5
BP	GO:0050832	defense response to fungus	5/268	62/18048	0.00225762	0.00225762	0.0123922	Clec4a/Cx3cr1/Pik3cd/RT1-Bb/Zbp1	5
BP	GO:0002707	negative regulation of lymphocyte mediated immunity	5/268	63/18048	0.00242302	0.00242302	0.0131901	Havcr2/RT1-CE5/RT1-S3/Spn/Tap2	5
BP	GO:0046850	regulation of bone remodeling	5/268	63/18048	0.00242302	0.00242302	0.0131901	Csf1r/Mdk/P2rx7/Ptger4/Tf	5
BP	GO:0002820	negative regulation of adaptive immune response	5/268	64/18048	0.00259705	0.00259705	0.0140605	Havcr2/Il1rl1/RT1-CE5/Spn/Tnfrsf14	5
BP	GO:0032481	positive regulation of type I interferon production	5/268	65/18048	0.00277997	0.00277997	0.014857	Dhx58/Irf5/Tlr3/Tlr7/Tlr9	5
BP	GO:0050922	negative regulation of chemotaxis	5/268	66/18048	0.00297203	0.00297203	0.0158192	Cxcl13/Dpp4/Gpr18/Klrk1/Stap1	5
BP	GO:0001954	positive regulation of cell-matrix adhesion	5/268	71/18048	0.00407847	0.00407847	0.0206251	Cd3e/Cdh13/Disc1/Epha1/Skap1	5
BP	GO:0002886	regulation of myeloid leukocyte mediated immunity	5/268	73/18048	0.00459401	0.00459401	0.0228364	C3/Cd84/Cx3cr1/RT1-S3/Stap1	5
BP	GO:2000107	negative regulation of leukocyte apoptotic process	5/268	74/18048	0.00486844	0.00486844	0.0239758	Cd74/Dock8/Hsh2d/Il18/Prkcq	5
BP	GO:0032732	positive regulation of interleukin-1 production	5/268	75/18048	0.0051543	0.0051543	0.0251952	Havcr2/Il16/Il18/Lilra5/P2rx7	5
BP	GO:0009409	response to cold	5/268	76/18048	0.00545185	0.00545185	0.026308	Cxcl10/Hspa2/Il18/Plac8/Vwf	5
BP	GO:0002763	positive regulation of myeloid leukocyte differentiation	5/268	78/18048	0.00608299	0.00608299	0.028671	Cd74/Csf1r/Ikzf1/RT1-Db1/Trem2	5
BP	GO:0002931	response to ischemia	5/268	78/18048	0.00608299	0.00608299	0.028671	Csf1r/Cx3cr1/Fn1/Gpr31/Trem2	5
BP	GO:0014068	positive regulation of phosphatidylinositol 3-kinase signaling	5/268	82/18048	0.0074963	0.0074963	0.0347114	Cd28/Dcn/Fn1/Il18/Trem2	5
BP	GO:0014009	glial cell proliferation	5/268	84/18048	0.00828229	0.00828229	0.0378848	Cdkn2b/Clu/Csf1r/Gfap/Trem2	5
BP	GO:0098586	cellular response to virus	5/268	84/18048	0.00828229	0.00828229	0.0378848	Cxcl10/Dhx58/Pou2af1/Tlr3/Tlr7	5
BP	GO:0045428	regulation of nitric oxide biosynthetic process	5/268	85/18048	0.00869594	0.00869594	0.0394346	Acp5/Clu/Cx3cr1/Gimap5/Klrk1	5
BP	GO:0030500	regulation of bone mineralization	5/268	87/18048	0.00956567	0.00956567	0.0420051	Csf1r/Dmp1/Enpp1/Mgp/P2rx7	5
BP	GO:0007492	endoderm development	5/268	90/18048	0.0109797	0.0109797	0.04685	Col5a1/Col8a1/Fn1/Hhex/Itga4	5
BP	GO:0080164	regulation of nitric oxide metabolic process	5/268	90/18048	0.0109797	0.0109797	0.04685	Acp5/Clu/Cx3cr1/Gimap5/Klrk1	5
CC	GO:1905286	serine-type peptidase complex	5/273	18/18303	5.20138e-06	5.20138e-06	0.000119458	C3/Cfh/F10/Fcna/Masp1	5
CC	GO:1905370	serine-type endopeptidase complex	5/273	18/18303	5.20138e-06	5.20138e-06	0.000119458	C3/Cfh/F10/Fcna/Masp1	5
MF	GO:0042608	T cell receptor binding	5/262	11/16737	3.87085e-07	3.87085e-07	1.33103e-05	Cd1d1/Lck/RT1-Da/RT1-Db1/RT1-S3	5
MF	GO:0001614	purinergic nucleotide receptor activity	5/262	20/16737	1.15723e-05	1.15723e-05	0.000298444	Gpr171/Gpr34/P2rx7/P2ry10/P2ry14	5
MF	GO:0016502	nucleotide receptor activity	5/262	20/16737	1.15723e-05	1.15723e-05	0.000298444	Gpr171/Gpr34/P2rx7/P2ry10/P2ry14	5
MF	GO:0001786	phosphatidylserine binding	5/262	65/16737	0.00347845	0.00347845	0.0430787	Havcr1/Jph2/Sytl2/Timd2/Trem2	5
BP	GO:2000425	regulation of apoptotic cell clearance	4/268	10/18048	9.30628e-06	9.30628e-06	0.000101741	C2/C3/C4b/Trem2	4
BP	GO:0033632	regulation of cell-cell adhesion mediated by integrin	4/268	12/18048	2.14272e-05	2.14272e-05	0.000213038	Cd3e/Cxcl13/Dpp4/Skap1	4
BP	GO:0035589	G protein-coupled purinergic nucleotide receptor signaling pathway	4/268	12/18048	2.14272e-05	2.14272e-05	0.000213038	Gpr171/Gpr34/P2ry10/P2ry14	4
BP	GO:2000563	positive regulation of CD4-positive, alpha-beta T cell proliferation	4/268	12/18048	2.14272e-05	2.14272e-05	0.000213038	Card11/Cd28/Cd3e/Prkcq	4
BP	GO:0002883	regulation of hypersensitivity	4/268	15/18048	5.70448e-05	5.70448e-05	0.000512962	C3/Ccr7/RT1-S3/Spn	4
BP	GO:0001771	immunological synapse formation	4/268	16/18048	7.51739e-05	7.51739e-05	0.000655839	Ccr7/Cd6/Dock8/Havcr2	4
BP	GO:0033591	response to L-ascorbic acid	4/268	18/18048	0.000123466	0.000123466	0.0010327	Acp5/Enpp1/Sparc/Vwf	4
BP	GO:0002524	hypersensitivity	4/268	19/18048	0.000154572	0.000154572	0.0012531	C3/Ccr7/RT1-S3/Spn	4
BP	GO:0002863	positive regulation of inflammatory response to antigenic stimulus	4/268	19/18048	0.000154572	0.000154572	0.0012531	C3/Ccr7/Cd28/RT1-S3	4
BP	GO:0060100	positive regulation of phagocytosis, engulfment	4/268	19/18048	0.000154572	0.000154572	0.0012531	C3/Lbp/Stap1/Trem2	4
BP	GO:1905155	positive regulation of membrane invagination	4/268	19/18048	0.000154572	0.000154572	0.0012531	C3/Lbp/Stap1/Trem2	4
BP	GO:0036005	response to macrophage colony-stimulating factor	4/268	20/18048	0.000190969	0.000190969	0.00150195	Acp5/Csf1r/Stap1/Trem2	4
BP	GO:0070254	mucus secretion	4/268	20/18048	0.000190969	0.000190969	0.00150195	Agr2/Enpp1/Ptger4/Sytl2	4
BP	GO:0002281	macrophage activation involved in immune response	4/268	21/18048	0.000233162	0.000233162	0.00177549	Cx3cr1/Havcr2/Lbp/Trem2	4
BP	GO:0002689	negative regulation of leukocyte chemotaxis	4/268	21/18048	0.000233162	0.000233162	0.00177549	Dpp4/Gpr18/Klrk1/Stap1	4
BP	GO:0032695	negative regulation of interleukin-12 production	4/268	21/18048	0.000233162	0.000233162	0.00177549	Acp5/Ccr7/Cmklr1/Lilra5	4
BP	GO:0002864	regulation of acute inflammatory response to antigenic stimulus	4/268	22/18048	0.000281666	0.000281666	0.00210829	C3/Ccr7/RT1-S3/Spn	4
BP	GO:0007252	I-kappaB phosphorylation	4/268	22/18048	0.000281666	0.000281666	0.00210829	Cx3cr1/Tlr3/Tlr7/Tlr9	4
BP	GO:0050855	regulation of B cell receptor signaling pathway	4/268	22/18048	0.000281666	0.000281666	0.00210829	Cd22/Gcsam/Lpxn/Stap1	4
BP	GO:0002922	positive regulation of humoral immune response	4/268	23/18048	0.000337006	0.000337006	0.00245283	C3/Ccr7/Gimap5/Trem2	4
BP	GO:0045953	negative regulation of natural killer cell mediated cytotoxicity	4/268	23/18048	0.000337006	0.000337006	0.00245283	Havcr2/RT1-CE5/RT1-S3/Tap2	4
BP	GO:0060099	regulation of phagocytosis, engulfment	4/268	23/18048	0.000337006	0.000337006	0.00245283	C3/Lbp/Stap1/Trem2	4
BP	GO:0002476	antigen processing and presentation of endogenous peptide antigen via MHC class Ib	4/268	24/18048	0.000399716	0.000399716	0.0027861	RT1-CE10/RT1-CE5/RT1-S3/Tap2	4
BP	GO:0002484	antigen processing and presentation of endogenous peptide antigen via MHC class I via ER pathway	4/268	24/18048	0.000399716	0.000399716	0.0027861	RT1-CE10/RT1-CE5/RT1-S3/Tap2	4
BP	GO:0002716	negative regulation of natural killer cell mediated immunity	4/268	24/18048	0.000399716	0.000399716	0.0027861	Havcr2/RT1-CE5/RT1-S3/Tap2	4
BP	GO:1905153	regulation of membrane invagination	4/268	24/18048	0.000399716	0.000399716	0.0027861	C3/Lbp/Stap1/Trem2	4
BP	GO:0002428	antigen processing and presentation of peptide antigen via MHC class Ib	4/268	25/18048	0.000470334	0.000470334	0.00322822	RT1-CE10/RT1-CE5/RT1-S3/Tap2	4
BP	GO:0010818	T cell chemotaxis	4/268	25/18048	0.000470334	0.000470334	0.00322822	Cxcl10/Cxcl13/Cxcr3/Gpr183	4
BP	GO:0036336	dendritic cell migration	4/268	27/18048	0.000637482	0.000637482	0.00421697	Ccr6/Ccr7/Dock8/Gpr183	4
BP	GO:0033622	integrin activation	4/268	28/18048	0.000735117	0.000735117	0.00473555	Cxcl13/Fn1/Ptger4/Skap1	4
BP	GO:0090023	positive regulation of neutrophil chemotaxis	4/268	28/18048	0.000735117	0.000735117	0.00473555	Ccr7/Cd74/Lbp/Mdk	4
BP	GO:1903975	regulation of glial cell migration	4/268	28/18048	0.000735117	0.000735117	0.00473555	Cx3cr1/Gpr183/Stap1/Trem2	4
BP	GO:0032607	interferon-alpha production	4/268	29/18048	0.000842865	0.000842865	0.00536408	Havcr2/Tlr3/Tlr7/Tlr9	4
BP	GO:0032647	regulation of interferon-alpha production	4/268	29/18048	0.000842865	0.000842865	0.00536408	Havcr2/Tlr3/Tlr7/Tlr9	4
BP	GO:0019885	antigen processing and presentation of endogenous peptide antigen via MHC class I	4/268	30/18048	0.000961286	0.000961286	0.00597343	RT1-CE10/RT1-CE5/RT1-S3/Tap2	4
BP	GO:0071624	positive regulation of granulocyte chemotaxis	4/268	30/18048	0.000961286	0.000961286	0.00597343	Ccr7/Cd74/Lbp/Mdk	4
BP	GO:0043372	positive regulation of CD4-positive, alpha-beta T cell differentiation	4/268	31/18048	0.00109094	0.00109094	0.00665354	Gimap5/Il18/RT1-Da/RT1-Db1	4
BP	GO:0001780	neutrophil homeostasis	4/268	32/18048	0.00123237	0.00123237	0.00732953	Cfh/Csf1r/Il18/Pik3cd	4
BP	GO:0002523	leukocyte migration involved in inflammatory response	4/268	32/18048	0.00123237	0.00123237	0.00732953	Ccr6/Lbp/Mdk/Trim55	4
BP	GO:0060907	positive regulation of macrophage cytokine production	4/268	32/18048	0.00123237	0.00123237	0.00732953	Cd74/P2rx7/Tlr3/Tlr7	4
BP	GO:0010758	regulation of macrophage chemotaxis	4/268	33/18048	0.00138616	0.00138616	0.00802672	Cmklr1/Csf1r/Mdk/Stap1	4
BP	GO:0006910	phagocytosis, recognition	4/268	39/18048	0.00259892	0.00259892	0.0140605	C3/Fcna/Masp1/Trem2	4
BP	GO:0045622	regulation of T-helper cell differentiation	4/268	39/18048	0.00259892	0.00259892	0.0140605	Il12rb2/Il18/RT1-Da/RT1-Db1	4
BP	GO:0014002	astrocyte development	4/268	41/18048	0.00312665	0.00312665	0.0164758	C1qa/Csf1r/Gfap/Trem2	4
BP	GO:0032728	positive regulation of interferon-beta production	4/268	41/18048	0.00312665	0.00312665	0.0164758	Dhx58/Tlr3/Tlr7/Tlr9	4
BP	GO:0050850	positive regulation of calcium-mediated signaling	4/268	42/18048	0.00341603	0.00341603	0.0178578	Cd3e/Cdh13/Trem2/Zap70	4
BP	GO:0032689	negative regulation of interferon-gamma production	4/268	43/18048	0.0037231	0.0037231	0.0190104	Gimap5/Havcr2/Il1rl1/RT1-Db1	4
BP	GO:0061081	positive regulation of myeloid leukocyte cytokine production involved in immune response	4/268	43/18048	0.0037231	0.0037231	0.0190104	Cd74/P2rx7/Tlr3/Tlr7	4
BP	GO:0050856	regulation of T cell receptor signaling pathway	4/268	45/18048	0.0043923	0.0043923	0.0221696	Card11/Ccr7/Lck/Ubash3a	4
BP	GO:0042554	superoxide anion generation	4/268	46/18048	0.0047554	0.0047554	0.023507	Acp5/Duox1/Hvcn1/Il18	4
BP	GO:0051281	positive regulation of release of sequestered calcium ion into cytosol	4/268	46/18048	0.0047554	0.0047554	0.023507	Cxcl10/Cxcr3/Gpr39/Jph2	4
BP	GO:0002691	regulation of cellular extravasation	4/268	47/18048	0.00513814	0.00513814	0.0251952	Itga4/Mdk/Pecam1/Ptger4	4
BP	GO:0032692	negative regulation of interleukin-1 production	4/268	48/18048	0.00554098	0.00554098	0.026592	Acp5/Cx3cr1/Ptger4/Trem2	4
BP	GO:0046596	regulation of viral entry into host cell	4/268	48/18048	0.00554098	0.00554098	0.026592	Cd74/Fcna/RT1-Db1/Trim34	4
BP	GO:0062208	positive regulation of pattern recognition receptor signaling pathway	4/268	48/18048	0.00554098	0.00554098	0.026592	Dhx58/Lbp/Tlr3/Tlr9	4
BP	GO:0030225	macrophage differentiation	4/268	49/18048	0.00596438	0.00596438	0.0283145	C1qc/Csf1r/Enpp1/RT1-Db1	4
BP	GO:0035987	endodermal cell differentiation	4/268	49/18048	0.00596438	0.00596438	0.0283145	Col5a1/Col8a1/Fn1/Itga4	4
BP	GO:0002347	response to tumor cell	4/268	51/18048	0.00687459	0.00687459	0.0322291	Abi3/Havcr2/Klrk1/RT1-Db1	4
BP	GO:0045124	regulation of bone resorption	4/268	52/18048	0.00736227	0.00736227	0.0341508	Csf1r/P2rx7/Ptger4/Tf	4
BP	GO:0070232	regulation of T cell apoptotic process	4/268	52/18048	0.00736227	0.00736227	0.0341508	Dock8/P2rx7/Prkcq/Siglec1	4
BP	GO:0006953	acute-phase response	4/268	54/18048	0.00840482	0.00840482	0.0382461	A2m/Fn1/Lbp/Tf	4
BP	GO:0052372	modulation by symbiont of entry into host	4/268	54/18048	0.00840482	0.00840482	0.0382461	Cd74/Fcna/RT1-Db1/Trim34	4
BP	GO:0070229	negative regulation of lymphocyte apoptotic process	4/268	54/18048	0.00840482	0.00840482	0.0382461	Cd74/Dock8/Hsh2d/Prkcq	4
BP	GO:0001706	endoderm formation	4/268	59/18048	0.0114211	0.0114211	0.0480331	Col5a1/Col8a1/Fn1/Itga4	4
BP	GO:0002673	regulation of acute inflammatory response	4/268	59/18048	0.0114211	0.0114211	0.0480331	C3/Ccr7/RT1-S3/Spn	4
BP	GO:0002823	negative regulation of adaptive immune response based on somatic recombination of immune receptors built from immunoglobulin superfamily domains	4/268	59/18048	0.0114211	0.0114211	0.0480331	Havcr2/Il1rl1/RT1-CE5/Spn	4
BP	GO:0030219	megakaryocyte differentiation	4/268	59/18048	0.0114211	0.0114211	0.0480331	Cdkn2b/Faxdc2/Fli1/Tal1	4
CC	GO:0005583	fibrillar collagen trimer	4/273	11/18303	1.47135e-05	1.47135e-05	0.000285931	Col1a1/Col3a1/Col5a1/Lum	4
CC	GO:0098643	banded collagen fibril	4/273	11/18303	1.47135e-05	1.47135e-05	0.000285931	Col1a1/Col3a1/Col5a1/Lum	4
CC	GO:0098644	complex of collagen trimers	4/273	19/18303	0.000157284	0.000157284	0.00209131	Col1a1/Col3a1/Col5a1/Lum	4
MF	GO:0045028	G protein-coupled purinergic nucleotide receptor activity	4/262	12/16737	2.63157e-05	2.63157e-05	0.00057151	Gpr171/Gpr34/P2ry10/P2ry14	4
MF	GO:0038187	pattern recognition receptor activity	4/262	29/16737	0.00102416	0.00102416	0.0145725	Clec4a/Fcna/Tlr7/Tlr9	4
MF	GO:0042287	MHC protein binding	4/262	34/16737	0.001881	0.001881	0.025872	Cd74/Klrk1/RT1-S3/Tap2	4
MF	GO:0001530	lipopolysaccharide binding	4/262	36/16737	0.00233147	0.00233147	0.0310335	Cd6/Lbp/P2rx7/Trem2	4
MF	GO:0043394	proteoglycan binding	4/262	39/16737	0.00313845	0.00313845	0.0404694	Cfh/Col5a1/Ctss/Fn1	4
MF	GO:0042169	SH2 domain binding	4/262	42/16737	0.00411757	0.00411757	0.0471955	Blnk/Lat2/Lck/Skap1	4
BP	GO:0002370	natural killer cell cytokine production	3/268	10/18048	0.000359663	0.000359663	0.00256113	Gimap5/RT1-CE5/RT1-S3	3
BP	GO:0002604	regulation of dendritic cell antigen processing and presentation	3/268	10/18048	0.000359663	0.000359663	0.00256113	Ccr7/Cd68/Cd74	3
BP	GO:0002727	regulation of natural killer cell cytokine production	3/268	10/18048	0.000359663	0.000359663	0.00256113	Gimap5/RT1-CE5/RT1-S3	3
BP	GO:0035425	autocrine signaling	3/268	10/18048	0.000359663	0.000359663	0.00256113	Cd68/Cx3cr1/Fzd1	3
BP	GO:0051135	positive regulation of NK T cell activation	3/268	10/18048	0.000359663	0.000359663	0.00256113	Cd1d1/Il12rb2/Il18	3
BP	GO:1903028	positive regulation of opsonization	3/268	10/18048	0.000359663	0.000359663	0.00256113	C3/Fcna/Masp1	3
BP	GO:0002361	CD4-positive, CD25-positive, alpha-beta regulatory T cell differentiation	3/268	11/18048	0.000489117	0.000489117	0.00331284	Gimap5/RT1-Da/RT1-Db1	3
BP	GO:0002885	positive regulation of hypersensitivity	3/268	11/18048	0.000489117	0.000489117	0.00331284	C3/Ccr7/RT1-S3	3
BP	GO:0061517	macrophage proliferation	3/268	11/18048	0.000489117	0.000489117	0.00331284	Clu/Csf1r/Trem2	3
BP	GO:0150078	positive regulation of neuroinflammatory response	3/268	11/18048	0.000489117	0.000489117	0.00331284	Csf1r/Stap1/Trem2	3
BP	GO:0001867	complement activation, lectin pathway	3/268	12/18048	0.000645013	0.000645013	0.00421697	A2m/Fcna/Masp1	3
BP	GO:0032490	detection of molecule of bacterial origin	3/268	12/18048	0.000645013	0.000645013	0.00421697	C4b/Lbp/Trem2	3
BP	GO:0051133	regulation of NK T cell activation	3/268	12/18048	0.000645013	0.000645013	0.00421697	Cd1d1/Il12rb2/Il18	3
BP	GO:1903027	regulation of opsonization	3/268	12/18048	0.000645013	0.000645013	0.00421697	C3/Fcna/Masp1	3
BP	GO:0002866	positive regulation of acute inflammatory response to antigenic stimulus	3/268	13/18048	0.00082934	0.00082934	0.00530362	C3/Ccr7/RT1-S3	3
BP	GO:0002223	stimulatory C-type lectin receptor signaling pathway	3/268	14/18048	0.00104398	0.00104398	0.00641169	Clec4a/Klrc3/Klrk1	3
BP	GO:0006957	complement activation, alternative pathway	3/268	14/18048	0.00104398	0.00104398	0.00641169	C2/C3/Cfh	3
BP	GO:0036006	cellular response to macrophage colony-stimulating factor stimulus	3/268	14/18048	0.00104398	0.00104398	0.00641169	Csf1r/Stap1/Trem2	3
BP	GO:0090713	immunological memory process	3/268	14/18048	0.00104398	0.00104398	0.00641169	RT1-Da/RT1-Db1/Tnfrsf14	3
BP	GO:0032610	interleukin-1 alpha production	3/268	15/18048	0.00129071	0.00129071	0.00755601	Il16/P2rx7/Ptger4	3
BP	GO:0032650	regulation of interleukin-1 alpha production	3/268	15/18048	0.00129071	0.00129071	0.00755601	Il16/P2rx7/Ptger4	3
BP	GO:0032819	positive regulation of natural killer cell proliferation	3/268	15/18048	0.00129071	0.00129071	0.00755601	Il12rb2/Il18/RT1-S3	3
BP	GO:0061684	chaperone-mediated autophagy	3/268	15/18048	0.00129071	0.00129071	0.00755601	Clu/Gfap/Synpo2	3
BP	GO:1990840	response to lectin	3/268	15/18048	0.00129071	0.00129071	0.00755601	Clec4a/Klrc3/Klrk1	3
BP	GO:1990858	cellular response to lectin	3/268	15/18048	0.00129071	0.00129071	0.00755601	Clec4a/Klrc3/Klrk1	3
BP	GO:0002517	T cell tolerance induction	3/268	16/18048	0.00157122	0.00157122	0.00894117	Cd3e/Cd86/Icos	3
BP	GO:0023035	CD40 signaling pathway	3/268	16/18048	0.00157122	0.00157122	0.00894117	Cd40/Cd86/Trem2	3
BP	GO:0032604	granulocyte macrophage colony-stimulating factor production	3/268	16/18048	0.00157122	0.00157122	0.00894117	Cd84/Il18/Tlr9	3
BP	GO:0032645	regulation of granulocyte macrophage colony-stimulating factor production	3/268	16/18048	0.00157122	0.00157122	0.00894117	Cd84/Il18/Tlr9	3
BP	GO:0051132	NK T cell activation	3/268	16/18048	0.00157122	0.00157122	0.00894117	Cd1d1/Il12rb2/Il18	3
BP	GO:0072672	neutrophil extravasation	3/268	16/18048	0.00157122	0.00157122	0.00894117	Mdk/Pecam1/Ptger4	3
BP	GO:0008228	opsonization	3/268	17/18048	0.00188709	0.00188709	0.0105563	C3/Fcna/Masp1	3
BP	GO:0032817	regulation of natural killer cell proliferation	3/268	17/18048	0.00188709	0.00188709	0.0105563	Il12rb2/Il18/RT1-S3	3
BP	GO:0042492	gamma-delta T cell differentiation	3/268	17/18048	0.00188709	0.00188709	0.0105563	Gimap5/Gpr18/Lck	3
BP	GO:0002827	positive regulation of T-helper 1 type immune response	3/268	19/18048	0.0026308	0.0026308	0.0140884	Il18/Il18r1/RT1-Bb	3
BP	GO:0033623	regulation of integrin activation	3/268	19/18048	0.0026308	0.0026308	0.0140884	Cxcl13/Ptger4/Skap1	3
BP	GO:0098543	detection of other organism	3/268	19/18048	0.0026308	0.0026308	0.0140884	Clec4a/Naip6/RT1-Db1	3
BP	GO:0002407	dendritic cell chemotaxis	3/268	20/18048	0.00306136	0.00306136	0.0161966	Ccr6/Ccr7/Gpr183	3
BP	GO:0034138	toll-like receptor 3 signaling pathway	3/268	20/18048	0.00306136	0.00306136	0.0161966	Cd86/Havcr2/Tlr3	3
BP	GO:0001787	natural killer cell proliferation	3/268	21/18048	0.00353273	0.00353273	0.0181792	Il12rb2/Il18/RT1-S3	3
BP	GO:0002643	regulation of tolerance induction	3/268	21/18048	0.00353273	0.00353273	0.0181792	Cd3e/Cd86/Havcr2	3
BP	GO:0048143	astrocyte activation	3/268	21/18048	0.00353273	0.00353273	0.0181792	C1qa/Csf1r/Trem2	3
BP	GO:0050849	negative regulation of calcium-mediated signaling	3/268	21/18048	0.00353273	0.00353273	0.0181792	Cd22/Fhl2/Tbc1d10c	3
BP	GO:0051900	regulation of mitochondrial depolarization	3/268	21/18048	0.00353273	0.00353273	0.0181792	Dcn/Hsh2d/P2rx7	3
BP	GO:0090594	inflammatory response to wounding	3/268	21/18048	0.00353273	0.00353273	0.0181792	Cfh/Clec10a/Mdk	3
BP	GO:0046629	gamma-delta T cell activation	3/268	22/18048	0.00404606	0.00404606	0.0205401	Gimap5/Gpr18/Lck	3
BP	GO:0002486	antigen processing and presentation of endogenous peptide antigen via MHC class I via ER pathway, TAP-independent	3/268	23/18048	0.00460241	0.00460241	0.0228364	RT1-CE10/RT1-CE5/RT1-S3	3
BP	GO:0002862	negative regulation of inflammatory response to antigenic stimulus	3/268	23/18048	0.00460241	0.00460241	0.0228364	RT1-Db1/Spn/Trem2	3
BP	GO:0010759	positive regulation of macrophage chemotaxis	3/268	23/18048	0.00460241	0.00460241	0.0228364	Cmklr1/Csf1r/Mdk	3
BP	GO:0033630	positive regulation of cell adhesion mediated by integrin	3/268	23/18048	0.00460241	0.00460241	0.0228364	Cd3e/Cxcl13/Skap1	3
BP	GO:0048535	lymph node development	3/268	23/18048	0.00460241	0.00460241	0.0228364	Cxcl13/Cxcr5/Ikzf1	3
BP	GO:0002693	positive regulation of cellular extravasation	3/268	24/18048	0.0052028	0.0052028	0.0252915	Mdk/Pecam1/Ptger4	3
BP	GO:0051882	mitochondrial depolarization	3/268	24/18048	0.0052028	0.0052028	0.0252915	Dcn/Hsh2d/P2rx7	3
BP	GO:0070269	pyroptosis	3/268	24/18048	0.0052028	0.0052028	0.0252915	Naip6/Trem2/Zbp1	3
BP	GO:0031664	regulation of lipopolysaccharide-mediated signaling pathway	3/268	25/18048	0.00584813	0.00584813	0.0278631	Cd180/Cd84/Ly86	3
BP	GO:0032727	positive regulation of interferon-alpha production	3/268	25/18048	0.00584813	0.00584813	0.0278631	Tlr3/Tlr7/Tlr9	3
BP	GO:0045591	positive regulation of regulatory T cell differentiation	3/268	25/18048	0.00584813	0.00584813	0.0278631	Gimap5/RT1-Da/RT1-Db1	3
BP	GO:0050857	positive regulation of antigen receptor-mediated signaling pathway	3/268	25/18048	0.00584813	0.00584813	0.0278631	Card11/Ccr7/Stap1	3
BP	GO:1901623	regulation of lymphocyte chemotaxis	3/268	26/18048	0.00653927	0.00653927	0.0307117	Cxcl10/Cxcl13/Klrk1	3
BP	GO:0002888	positive regulation of myeloid leukocyte mediated immunity	3/268	27/18048	0.007277	0.007277	0.0338745	C3/RT1-S3/Stap1	3
BP	GO:0150077	regulation of neuroinflammatory response	3/268	27/18048	0.007277	0.007277	0.0338745	Csf1r/Stap1/Trem2	3
BP	GO:0002837	regulation of immune response to tumor cell	3/268	28/18048	0.00806202	0.00806202	0.0370703	Havcr2/Klrk1/RT1-Db1	3
BP	GO:0032928	regulation of superoxide anion generation	3/268	29/18048	0.008895	0.008895	0.0401301	Acp5/Hvcn1/Il18	3
BP	GO:0034695	response to prostaglandin E	3/268	29/18048	0.008895	0.008895	0.0401301	A2m/Fn1/Ptger4	3
BP	GO:0045662	negative regulation of myoblast differentiation	3/268	29/18048	0.008895	0.008895	0.0401301	Cxcl10/Il18/Mbnl3	3
BP	GO:0034123	positive regulation of toll-like receptor signaling pathway	3/268	30/18048	0.00977653	0.00977653	0.0426827	Lbp/Tlr3/Tlr9	3
BP	GO:0045730	respiratory burst	3/268	30/18048	0.00977653	0.00977653	0.0426827	Lbp/Prkcq/Trem2	3
BP	GO:0060343	trabecula formation	3/268	30/18048	0.00977653	0.00977653	0.0426827	Col1a1/Enpp1/Fhl2	3
BP	GO:0002418	immune response to tumor cell	3/268	32/18048	0.0116873	0.0116873	0.0489553	Havcr2/Klrk1/RT1-Db1	3
BP	GO:0002834	regulation of response to tumor cell	3/268	32/18048	0.0116873	0.0116873	0.0489553	Havcr2/Klrk1/RT1-Db1	3
MF	GO:0048407	platelet-derived growth factor binding	3/262	11/16737	0.000570142	0.000570142	0.00871328	Col1a1/Col3a1/Col5a1	3
MF	GO:1990405	protein antigen binding	3/262	12/16737	0.000751418	0.000751418	0.0110735	Itga4/Lck/RT1-Bb	3
MF	GO:0030169	low-density lipoprotein particle binding	3/262	20/16737	0.00354959	0.00354959	0.0430787	Cdh13/Stab1/Trem2	3
BP	GO:0031666	positive regulation of lipopolysaccharide-mediated signaling pathway	2/268	10/18048	0.00913817	0.00913817	0.0403971	Cd180/Ly86	2
BP	GO:0043379	memory T cell differentiation	2/268	10/18048	0.00913817	0.00913817	0.0403971	RT1-Da/RT1-Db1	2
BP	GO:0044691	tooth eruption	2/268	10/18048	0.00913817	0.00913817	0.0403971	Col1a1/Csf1r	2
BP	GO:0045588	positive regulation of gamma-delta T cell differentiation	2/268	10/18048	0.00913817	0.00913817	0.0403971	Gimap5/Lck	2
BP	GO:0046645	positive regulation of gamma-delta T cell activation	2/268	10/18048	0.00913817	0.00913817	0.0403971	Gimap5/Lck	2
BP	GO:0051140	regulation of NK T cell proliferation	2/268	10/18048	0.00913817	0.00913817	0.0403971	Il12rb2/Il18	2
BP	GO:0070189	kynurenine metabolic process	2/268	10/18048	0.00913817	0.00913817	0.0403971	Aadat/Kmo	2
BP	GO:0071351	cellular response to interleukin-18	2/268	10/18048	0.00913817	0.00913817	0.0403971	Il18/Il18r1	2
BP	GO:0110088	hippocampal neuron apoptotic process	2/268	10/18048	0.00913817	0.00913817	0.0403971	Cx3cr1/Trem2	2
BP	GO:2000391	positive regulation of neutrophil extravasation	2/268	10/18048	0.00913817	0.00913817	0.0403971	Mdk/Ptger4	2
BP	GO:2000510	positive regulation of dendritic cell chemotaxis	2/268	10/18048	0.00913817	0.00913817	0.0403971	Ccr6/Ccr7	2
BP	GO:2001198	regulation of dendritic cell differentiation	2/268	10/18048	0.00913817	0.00913817	0.0403971	Tmem176a/Tmem176b	2
BP	GO:0002858	regulation of natural killer cell mediated cytotoxicity directed against tumor cell target	2/268	11/18048	0.0110602	0.0110602	0.04685	Havcr2/Klrk1	2
BP	GO:0033029	regulation of neutrophil apoptotic process	2/268	11/18048	0.0110602	0.0110602	0.04685	Il18/Pik3cd	2
BP	GO:0034154	toll-like receptor 7 signaling pathway	2/268	11/18048	0.0110602	0.0110602	0.04685	Havcr2/Tlr7	2
BP	GO:0042117	monocyte activation	2/268	11/18048	0.0110602	0.0110602	0.04685	Fn1/Spn	2
BP	GO:0045657	positive regulation of monocyte differentiation	2/268	11/18048	0.0110602	0.0110602	0.04685	Cd74/RT1-Db1	2
BP	GO:0051901	positive regulation of mitochondrial depolarization	2/268	11/18048	0.0110602	0.0110602	0.04685	Dcn/P2rx7	2
BP	GO:0070257	positive regulation of mucus secretion	2/268	11/18048	0.0110602	0.0110602	0.04685	Ptger4/Sytl2	2
BP	GO:0090715	immunological memory formation process	2/268	11/18048	0.0110602	0.0110602	0.04685	RT1-Da/RT1-Db1	2
BP	GO:2000389	regulation of neutrophil extravasation	2/268	11/18048	0.0110602	0.0110602	0.04685	Mdk/Ptger4	2
