# Supplementary material for: Integrated bioinformatics analysis of retinal ischemia/reperfusion injury in rats with potential key genes
Source: BMC Genomics. 2024 Apr 15;25:367. doi: 10.1186/s12864-024-10288-0 (PMC11017533; doi:10.1186/s12864-024-10288-0)
Supplement: Supplementary file 24 — Supplementary Material 24. [file 12864_2024_10288_MOESM24_ESM.tsv]

suplementery table 24 PPI_cadidate
#node1	node2	node1_string_id	node2_string_id	neighborhood_on_chromosome	gene_fusion	phylogenetic_cooccurrence	homology	coexpression	experimentally_determined_interaction	database_annotated	automated_textmining	combined_score
A2m	Tf	10116.ENSRNOP00000019346	10116.ENSRNOP00000012725	0	0	0	0	0.095	0	0	0.712	0.728
A2m	Clu	10116.ENSRNOP00000019346	10116.ENSRNOP00000072116	0	0	0	0	0.105	0	0	0.781	0.796
A2m	Kng1	10116.ENSRNOP00000019346	10116.ENSRNOP00000069578	0	0	0	0	0.092	0	0.4	0.674	0.806
Aadat	Kmo	10116.ENSRNOP00000015974	10116.ENSRNOP00000005005	0	0	0	0	0.313	0	0.9	0.797	0.984
Acp5	Enpp1	10116.ENSRNOP00000074001	10116.ENSRNOP00000019519	0	0	0	0	0.07	0.046	0.9	0.189	0.918
Acta2	Col3a1	10116.ENSRNOP00000073101	10116.ENSRNOP00000004956	0	0	0	0	0.177	0.1	0	0.704	0.762
Acta2	Col1a1	10116.ENSRNOP00000073101	10116.ENSRNOP00000005311	0	0	0	0	0.23	0.1	0	0.817	0.862
Acta2	Vwf	10116.ENSRNOP00000073101	10116.ENSRNOP00000026643	0	0	0	0	0.06	0.099	0	0.714	0.736
Acta2	Cd68	10116.ENSRNOP00000073101	10116.ENSRNOP00000053756	0	0	0	0	0.067	0	0	0.708	0.716
Acta2	Tagln	10116.ENSRNOP00000073101	10116.ENSRNOP00000069919	0	0	0	0	0.932	0.173	0	0.789	0.987
Adgre1	Cd86	10116.ENSRNOP00000067220	10116.ENSRNOP00000003129	0	0	0	0	0.172	0	0	0.7	0.741
Adgre1	Ctss	10116.ENSRNOP00000067220	10116.ENSRNOP00000028732	0	0	0	0	0.413	0	0	0.542	0.72
Adgre1	Csf1r	10116.ENSRNOP00000067220	10116.ENSRNOP00000040411	0	0	0	0	0.532	0	0	0.705	0.856
Adgre1	Cd68	10116.ENSRNOP00000067220	10116.ENSRNOP00000053756	0	0	0	0	0.251	0.045	0	0.801	0.845
Bgn	Col3a1	10116.ENSRNOP00000072449	10116.ENSRNOP00000004956	0	0	0	0	0.385	0.084	0	0.711	0.823
Bgn	Col1a1	10116.ENSRNOP00000072449	10116.ENSRNOP00000005311	0	0	0	0	0.486	0.099	0	0.802	0.9
Bgn	Dcn	10116.ENSRNOP00000072449	10116.ENSRNOP00000006070	0	0	0.064	0.949	0.226	0	0.4	0.945	0.973
Bgn	Lum	10116.ENSRNOP00000072449	10116.ENSRNOP00000006109	0	0	0.164	0.712	0.188	0	0	0.647	0.74
Bgn	Sparc	10116.ENSRNOP00000072449	10116.ENSRNOP00000017486	0	0	0	0	0.35	0	0	0.635	0.753
Blnk	Zap70	10116.ENSRNOP00000019014	10116.ENSRNOP00000023036	0	0	0	0	0.119	0.107	0	0.723	0.763
C1qa	Ly86	10116.ENSRNOP00000017385	10116.ENSRNOP00000000149	0	0	0	0	0.474	0	0	0.464	0.706
C1qa	C1qb	10116.ENSRNOP00000017385	10116.ENSRNOP00000017060	0	0	0.076	0.845	0.976	0.145	0.9	0.975	0.999
C1qa	C1qc	10116.ENSRNOP00000017385	10116.ENSRNOP00000017065	0	0	0.083	0.827	0.989	0.789	0.9	0.976	0.999
C1qa	Cx3cr1	10116.ENSRNOP00000017385	10116.ENSRNOP00000025019	0	0	0	0	0.109	0.043	0	0.721	0.741
C1qa	Ctss	10116.ENSRNOP00000017385	10116.ENSRNOP00000028732	0	0	0	0	0.385	0.043	0	0.651	0.776
C1qa	Trem2	10116.ENSRNOP00000017385	10116.ENSRNOP00000018351	0	0	0	0	0.323	0	0	0.74	0.816
C1qa	Csf1r	10116.ENSRNOP00000017385	10116.ENSRNOP00000040411	0	0	0	0	0.609	0	0	0.689	0.873
C1qa	C2	10116.ENSRNOP00000017385	10116.ENSRNOP00000057340	0	0	0	0	0.145	0.063	0.9	0.207	0.928
C1qa	C4b	10116.ENSRNOP00000017385	10116.ENSRNOP00000037902	0	0	0	0	0.193	0	0.9	0.747	0.977
C1qb	Ly86	10116.ENSRNOP00000017060	10116.ENSRNOP00000000149	0	0	0	0	0.45	0	0	0.491	0.709
C1qb	RT1-Da	10116.ENSRNOP00000017060	10116.ENSRNOP00000048774	0	0	0	0	0.591	0.171	0	0.198	0.704
C1qb	Csf1r	10116.ENSRNOP00000017060	10116.ENSRNOP00000040411	0	0	0	0	0.524	0	0	0.446	0.725
C1qb	C2	10116.ENSRNOP00000017060	10116.ENSRNOP00000057340	0	0	0	0	0.22	0.063	0.9	0.34	0.945
C1qb	C4b	10116.ENSRNOP00000017060	10116.ENSRNOP00000037902	0	0	0	0	0.136	0	0.9	0.698	0.971
C1qb	C1qc	10116.ENSRNOP00000017060	10116.ENSRNOP00000017065	0	0	0.082	0.91	0.981	0.227	0.9	0.971	0.999
C1qc	Csf1r	10116.ENSRNOP00000017065	10116.ENSRNOP00000040411	0	0	0	0	0.537	0	0	0.39	0.706
C1qc	C2	10116.ENSRNOP00000017065	10116.ENSRNOP00000057340	0	0	0	0	0.184	0	0.9	0.221	0.931
C1qc	C4b	10116.ENSRNOP00000017065	10116.ENSRNOP00000037902	0	0	0	0	0.196	0	0.9	0.648	0.969
C2	Masp1	10116.ENSRNOP00000057340	10116.ENSRNOP00000002507	0	0	0	0.556	0.089	0.099	0.9	0.235	0.928
C2	C4b	10116.ENSRNOP00000057340	10116.ENSRNOP00000037902	0	0	0	0	0.216	0.281	0.8	0.55	0.942
C2	Cfh	10116.ENSRNOP00000057340	10116.ENSRNOP00000056859	0	0	0	0	0.169	0.1	0	0.721	0.773
C2	C3	10116.ENSRNOP00000057340	10116.ENSRNOP00000066885	0	0	0	0	0.218	0.355	0.9	0.656	0.98
C3	Masp1	10116.ENSRNOP00000066885	10116.ENSRNOP00000002507	0	0	0	0	0.077	0.324	0.72	0.2	0.841
C3	Fcna	10116.ENSRNOP00000066885	10116.ENSRNOP00000023022	0	0	0	0	0.086	0	0.72	0.245	0.79
C3	F10	10116.ENSRNOP00000066885	10116.ENSRNOP00000026677	0	0	0	0	0.31	0.142	0.72	0.206	0.85
C3	C4b	10116.ENSRNOP00000066885	10116.ENSRNOP00000037902	0	0	0	0.734	0.15	0	0.9	0.199	0.925
C3	Cfh	10116.ENSRNOP00000066885	10116.ENSRNOP00000056859	0	0	0	0	0.186	0.416	0.9	0.661	0.981
C3	Kng1	10116.ENSRNOP00000066885	10116.ENSRNOP00000069578	0	0	0	0	0.309	0	0.4	0.447	0.75
C4b	Masp1	10116.ENSRNOP00000037902	10116.ENSRNOP00000002507	0	0	0	0	0	0.324	0.9	0.768	0.982
C4b	Fcna	10116.ENSRNOP00000037902	10116.ENSRNOP00000023022	0	0	0	0	0.147	0	0.4	0.639	0.799
C4b	Cfh	10116.ENSRNOP00000037902	10116.ENSRNOP00000056859	0	0	0	0	0.104	0.416	0	0.799	0.886
Card14	Prkcq	10116.ENSRNOP00000065123	10116.ENSRNOP00000025902	0	0	0	0	0	0.084	0.9	0.142	0.914
Ccr6	Cxcl10	10116.ENSRNOP00000017302	10116.ENSRNOP00000003649	0	0	0	0	0	0.067	0.65	0.778	0.921
Ccr6	Cxcl13	10116.ENSRNOP00000017302	10116.ENSRNOP00000034304	0	0	0	0	0.124	0	0.65	0.745	0.915
Ccr7	Cd86	10116.ENSRNOP00000014163	10116.ENSRNOP00000003129	0	0	0	0	0.092	0	0	0.825	0.835
Ccr7	Cxcl10	10116.ENSRNOP00000014163	10116.ENSRNOP00000003649	0	0	0	0	0	0.067	0.65	0.842	0.943
Ccr7	Cxcr5	10116.ENSRNOP00000014163	10116.ENSRNOP00000016580	0	0	0	0.843	0.273	0	0	0.615	0.709
Ccr7	Cd3e	10116.ENSRNOP00000014163	10116.ENSRNOP00000047591	0	0	0	0	0.373	0.075	0	0.549	0.716
Ccr7	Cd68	10116.ENSRNOP00000014163	10116.ENSRNOP00000053756	0	0	0	0	0.092	0	0	0.724	0.738
Ccr7	Icos	10116.ENSRNOP00000014163	10116.ENSRNOP00000064455	0	0	0	0	0.265	0	0	0.713	0.78
Ccr7	Cd40	10116.ENSRNOP00000014163	10116.ENSRNOP00000052022	0	0	0	0	0.168	0.063	0	0.767	0.803
Ccr7	Cxcl13	10116.ENSRNOP00000014163	10116.ENSRNOP00000034304	0	0	0	0	0.146	0	0.65	0.95	0.983
Cd180	Ly86	10116.ENSRNOP00000013768	10116.ENSRNOP00000000149	0	0	0.218	0	0.428	0.972	0	0.772	0.996
Cd1d1	Cd86	10116.ENSRNOP00000022150	10116.ENSRNOP00000003129	0	0	0	0	0.084	0	0	0.722	0.734
Cd1d1	Cd40	10116.ENSRNOP00000022150	10116.ENSRNOP00000052022	0	0	0	0	0.096	0	0	0.716	0.733
Cd1d1	Klrk1	10116.ENSRNOP00000022150	10116.ENSRNOP00000071035	0	0	0	0	0.066	0	0	0.739	0.746
Cd1d1	Cd3e	10116.ENSRNOP00000022150	10116.ENSRNOP00000047591	0	0	0	0	0.093	0	0.5	0.518	0.762
Cd2	Cd247	10116.ENSRNOP00000021268	10116.ENSRNOP00000004403	0	0	0	0	0.704	0	0	0.467	0.836
Cd2	Lck	10116.ENSRNOP00000021268	10116.ENSRNOP00000012936	0	0	0	0	0.415	0.142	0	0.702	0.837
Cd2	Cd28	10116.ENSRNOP00000021268	10116.ENSRNOP00000013701	0	0	0	0	0.2	0	0	0.842	0.868
Cd2	Cd6	10116.ENSRNOP00000021268	10116.ENSRNOP00000028347	0	0	0	0	0.538	0.098	0	0.549	0.796
Cd2	Cd3g	10116.ENSRNOP00000021268	10116.ENSRNOP00000021390	0	0	0	0	0.743	0	0	0.326	0.819
Cd2	Cd3e	10116.ENSRNOP00000021268	10116.ENSRNOP00000047591	0	0	0	0	0.829	0	0	0.428	0.898
Cd22	Cd72	10116.ENSRNOP00000031661	10116.ENSRNOP00000057186	0	0	0	0	0.272	0.101	0	0.758	0.828
Cd247	Prkcq	10116.ENSRNOP00000004403	10116.ENSRNOP00000025902	0	0	0	0	0.128	0	0.4	0.555	0.747
Cd247	Icos	10116.ENSRNOP00000004403	10116.ENSRNOP00000064455	0	0	0	0	0.376	0	0	0.625	0.756
Cd247	Cd6	10116.ENSRNOP00000004403	10116.ENSRNOP00000028347	0	0	0	0	0.56	0	0.36	0.221	0.762
Cd247	Cd28	10116.ENSRNOP00000004403	10116.ENSRNOP00000013701	0	0	0	0	0.161	0	0	0.744	0.776
Cd247	Il2rb	10116.ENSRNOP00000004403	10116.ENSRNOP00000075262	0	0	0	0	0.713	0	0	0.376	0.813
Cd247	Klrk1	10116.ENSRNOP00000004403	10116.ENSRNOP00000071035	0	0	0	0	0.235	0	0	0.78	0.825
Cd247	Skap1	10116.ENSRNOP00000004403	10116.ENSRNOP00000033594	0	0	0	0	0.32	0	0.72	0.301	0.855
Cd247	Lck	10116.ENSRNOP00000004403	10116.ENSRNOP00000012936	0	0	0	0	0.363	0.33	0.5	0.817	0.955
Cd247	Zap70	10116.ENSRNOP00000004403	10116.ENSRNOP00000023036	0	0	0	0	0.568	0.721	0.72	0.954	0.998
Cd247	Cd3e	10116.ENSRNOP00000004403	10116.ENSRNOP00000047591	0	0	0	0	0.767	0.781	0.72	0.911	0.998
Cd247	Cd3g	10116.ENSRNOP00000004403	10116.ENSRNOP00000021390	0	0	0	0	0.871	0.727	0.9	0.799	0.999
Cd28	Cd86	10116.ENSRNOP00000013701	10116.ENSRNOP00000003129	0	0	0	0	0.115	0.639	0.9	0.997	0.999
Cd28	Lck	10116.ENSRNOP00000013701	10116.ENSRNOP00000012936	0	0	0	0	0.14	0.1	0.5	0.584	0.817
Cd28	Icos	10116.ENSRNOP00000013701	10116.ENSRNOP00000064455	0	0	0	0	0.398	0	0	0.78	0.862
Cd28	Cd40	10116.ENSRNOP00000013701	10116.ENSRNOP00000052022	0	0	0	0	0.085	0	0	0.893	0.898
Cd28	Pik3cd	10116.ENSRNOP00000013701	10116.ENSRNOP00000061674	0	0	0	0	0.086	0.064	0.9	0.132	0.915
Cd28	Icoslg	10116.ENSRNOP00000013701	10116.ENSRNOP00000031382	0	0	0	0	0	0	0.9	0.623	0.96
Cd28	Prkcq	10116.ENSRNOP00000013701	10116.ENSRNOP00000025902	0	0	0	0	0	0.099	0.9	0.634	0.964
Cd3e	RT1-Bb	10116.ENSRNOP00000047591	10116.ENSRNOP00000000525	0	0	0	0	0.119	0	0.5	0.548	0.783
Cd3e	Lck	10116.ENSRNOP00000047591	10116.ENSRNOP00000012936	0	0	0	0	0.377	0.142	0.5	0.757	0.926
Cd3e	Cd3g	10116.ENSRNOP00000047591	10116.ENSRNOP00000021390	0	0	0.349	0	0.936	0.775	0.9	0.929	0.999
Cd3e	Zap70	10116.ENSRNOP00000047591	10116.ENSRNOP00000023036	0	0	0	0	0.555	0.537	0.9	0.701	0.993
Cd3e	Cd6	10116.ENSRNOP00000047591	10116.ENSRNOP00000028347	0	0	0	0	0.515	0	0.36	0.385	0.792
Cd3e	Skap1	10116.ENSRNOP00000047591	10116.ENSRNOP00000033594	0	0	0	0	0.253	0	0.72	0.2	0.818
Cd3g	Lck	10116.ENSRNOP00000021390	10116.ENSRNOP00000012936	0	0	0	0	0.494	0.099	0.5	0.413	0.848
Cd3g	Cd6	10116.ENSRNOP00000021390	10116.ENSRNOP00000028347	0	0	0	0	0.466	0	0.36	0.327	0.75
Cd3g	Skap1	10116.ENSRNOP00000021390	10116.ENSRNOP00000033594	0	0	0	0	0.272	0	0.72	0.07	0.794
Cd3g	Zap70	10116.ENSRNOP00000021390	10116.ENSRNOP00000023036	0	0	0	0	0.378	0.322	0.9	0.414	0.972
Cd40	Cd86	10116.ENSRNOP00000052022	10116.ENSRNOP00000003129	0	0	0	0	0.265	0	0	0.965	0.973
Cd40	Cxcl10	10116.ENSRNOP00000052022	10116.ENSRNOP00000003649	0	0	0	0	0.15	0	0	0.663	0.701
Cd40	Tlr7	10116.ENSRNOP00000052022	10116.ENSRNOP00000005620	0	0	0	0	0.136	0	0	0.695	0.725
Cd40	Cxcr5	10116.ENSRNOP00000052022	10116.ENSRNOP00000016580	0	0	0	0	0.074	0.063	0	0.73	0.745
Cd40	Icoslg	10116.ENSRNOP00000052022	10116.ENSRNOP00000031382	0	0	0	0	0.086	0	0	0.703	0.717
Cd40	Tlr3	10116.ENSRNOP00000052022	10116.ENSRNOP00000070415	0	0	0	0	0.102	0	0	0.695	0.714
Cd40	Tlr9	10116.ENSRNOP00000052022	10116.ENSRNOP00000066453	0	0	0	0	0.052	0	0	0.769	0.772
Cd40	Icos	10116.ENSRNOP00000052022	10116.ENSRNOP00000064455	0	0	0	0	0.115	0	0	0.826	0.84
Cd6	Zap70	10116.ENSRNOP00000028347	10116.ENSRNOP00000023036	0	0	0	0	0.358	0.08	0.36	0.354	0.723
Cd6	Skap1	10116.ENSRNOP00000028347	10116.ENSRNOP00000033594	0	0	0	0	0.284	0	0.36	0.459	0.73
Cd68	Cd86	10116.ENSRNOP00000053756	10116.ENSRNOP00000003129	0	0	0	0	0.175	0	0	0.768	0.801
Cd68	Cxcl10	10116.ENSRNOP00000053756	10116.ENSRNOP00000003649	0	0	0	0	0.076	0	0	0.796	0.803
Cd68	Trem2	10116.ENSRNOP00000053756	10116.ENSRNOP00000018351	0	0	0	0	0.321	0	0	0.784	0.847
Cd68	Cx3cr1	10116.ENSRNOP00000053756	10116.ENSRNOP00000025019	0	0	0	0	0.104	0	0	0.859	0.869
Cd68	Vwf	10116.ENSRNOP00000053756	10116.ENSRNOP00000026643	0	0	0	0	0	0	0	0.786	0.786
Cd68	Gfap	10116.ENSRNOP00000053756	10116.ENSRNOP00000032389	0	0	0	0	0.086	0	0	0.883	0.888
Cd68	Csf1r	10116.ENSRNOP00000053756	10116.ENSRNOP00000040411	0	0	0	0	0.268	0	0	0.731	0.795
Cd68	Pxdn	10116.ENSRNOP00000053756	10116.ENSRNOP00000069815	0	0	0	0	0.05	0	0	0.847	0.848
Cd72	Timd2	10116.ENSRNOP00000057186	10116.ENSRNOP00000056223	0	0	0	0	0	0.083	0	0.714	0.727
Cd74	RT1-Db1	10116.ENSRNOP00000025354	10116.ENSRNOP00000000522	0	0	0	0	0.992	0.679	0.72	0.695	0.999
Cd74	RT1-Ba	10116.ENSRNOP00000025354	10116.ENSRNOP00000000523	0	0	0	0	0.974	0.26	0.72	0.667	0.998
Cd74	RT1-Bb	10116.ENSRNOP00000025354	10116.ENSRNOP00000000525	0	0	0	0	0.979	0.679	0.72	0.302	0.998
Cd74	RT1-S3	10116.ENSRNOP00000025354	10116.ENSRNOP00000001036	0	0	0	0	0.175	0	0.72	0.163	0.79
Cd74	Csf1r	10116.ENSRNOP00000025354	10116.ENSRNOP00000040411	0	0	0	0	0.367	0	0	0.562	0.711
Cd74	Rps4y2	10116.ENSRNOP00000025354	10116.ENSRNOP00000049546	0.059	0	0	0	0.538	0.492	0	0.101	0.774
Cd74	RT1-CE5	10116.ENSRNOP00000025354	10116.ENSRNOP00000057699	0	0	0	0	0.141	0	0.72	0.235	0.8
Cd74	Ctss	10116.ENSRNOP00000025354	10116.ENSRNOP00000028732	0	0	0	0	0.283	0.146	0.4	0.577	0.824
Cd74	RT1-DOa	10116.ENSRNOP00000025354	10116.ENSRNOP00000034452	0	0	0	0	0.323	0.42	0.72	0.317	0.914
Cd74	RT1-Da	10116.ENSRNOP00000025354	10116.ENSRNOP00000048774	0	0	0	0	0.845	0.771	0.72	0.433	0.993
Cd86	Tlr3	10116.ENSRNOP00000003129	10116.ENSRNOP00000070415	0	0	0	0	0.116	0	0	0.677	0.702
Cd86	Il18	10116.ENSRNOP00000003129	10116.ENSRNOP00000013093	0	0	0	0	0.261	0	0	0.646	0.728
Cd86	Lck	10116.ENSRNOP00000003129	10116.ENSRNOP00000012936	0	0	0	0	0.15	0	0.5	0.42	0.732
Cd86	Tlr9	10116.ENSRNOP00000003129	10116.ENSRNOP00000066453	0	0	0	0	0	0	0	0.734	0.734
Cd86	Cxcl10	10116.ENSRNOP00000003129	10116.ENSRNOP00000003649	0	0	0	0	0.223	0	0	0.701	0.758
Cd86	Tlr7	10116.ENSRNOP00000003129	10116.ENSRNOP00000005620	0	0	0	0	0.238	0	0	0.696	0.758
Cd86	Cx3cr1	10116.ENSRNOP00000003129	10116.ENSRNOP00000025019	0	0	0	0	0.125	0	0	0.767	0.788
Cd86	Klrk1	10116.ENSRNOP00000003129	10116.ENSRNOP00000071035	0	0	0	0	0.244	0	0	0.757	0.808
Cd86	Havcr2	10116.ENSRNOP00000003129	10116.ENSRNOP00000048351	0	0	0	0	0.101	0	0	0.904	0.91
Cd86	Icos	10116.ENSRNOP00000003129	10116.ENSRNOP00000064455	0	0	0.204	0	0.212	0	0	0.977	0.985
Cfh	Masp1	10116.ENSRNOP00000056859	10116.ENSRNOP00000002507	0	0	0	0	0.102	0.1	0.72	0.446	0.858
Cfh	Fcna	10116.ENSRNOP00000056859	10116.ENSRNOP00000023022	0	0	0	0	0.07	0	0.72	0.392	0.828
Cfh	F10	10116.ENSRNOP00000056859	10116.ENSRNOP00000026677	0	0	0	0	0.101	0.1	0.72	0.042	0.753
Clec4a	Clec9a	10116.ENSRNOP00000037071	10116.ENSRNOP00000071858	0	0	0	0	0.08	0	0	0.689	0.702
Clec9a	Xcr1	10116.ENSRNOP00000071858	10116.ENSRNOP00000008747	0	0	0	0	0.051	0	0	0.801	0.803
Clrn1	Myo7a	10116.ENSRNOP00000060407	10116.ENSRNOP00000019053	0	0	0	0	0	0	0	0.81	0.81
Clu	Havcr1	10116.ENSRNOP00000072116	10116.ENSRNOP00000009573	0	0	0	0	0.049	0	0	0.741	0.743
Clu	Trem2	10116.ENSRNOP00000072116	10116.ENSRNOP00000018351	0	0	0	0	0.051	0.099	0	0.947	0.951
Clu	Epha1	10116.ENSRNOP00000072116	10116.ENSRNOP00000024037	0	0	0	0	0	0	0	0.709	0.709
Col1a1	Col3a1	10116.ENSRNOP00000005311	10116.ENSRNOP00000004956	0	0	0.065	0.948	0.952	0	0.9	0.628	0.998
Col1a1	Loxl2	10116.ENSRNOP00000005311	10116.ENSRNOP00000073118	0	0	0	0	0.229	0.084	0	0.63	0.716
Col1a1	Itga4	10116.ENSRNOP00000005311	10116.ENSRNOP00000006880	0	0	0	0	0	0.046	0.65	0.516	0.824
Col1a1	Vwf	10116.ENSRNOP00000005311	10116.ENSRNOP00000026643	0	0	0	0	0.063	0.098	0	0.809	0.825
Col1a1	Pcolce	10116.ENSRNOP00000005311	10116.ENSRNOP00000073700	0	0	0	0	0.492	0.283	0.4	0.357	0.84
Col1a1	Dcn	10116.ENSRNOP00000005311	10116.ENSRNOP00000006070	0	0	0	0	0.455	0.084	0	0.72	0.848
Col1a1	Sparc	10116.ENSRNOP00000005311	10116.ENSRNOP00000017486	0	0	0	0	0.744	0.195	0	0.689	0.93
Col1a1	Col5a1	10116.ENSRNOP00000005311	10116.ENSRNOP00000012334	0	0	0.077	0.846	0.685	0.075	0.72	0.609	0.965
Col1a1	Lum	10116.ENSRNOP00000005311	10116.ENSRNOP00000006109	0	0	0	0	0.493	0.215	0.72	0.742	0.967
Col3a1	Sparc	10116.ENSRNOP00000004956	10116.ENSRNOP00000017486	0	0	0	0	0.527	0.283	0	0.513	0.821
Col3a1	Dcn	10116.ENSRNOP00000004956	10116.ENSRNOP00000006070	0	0	0	0	0.815	0.084	0	0.626	0.931
Col3a1	Pcolce	10116.ENSRNOP00000004956	10116.ENSRNOP00000073700	0	0	0	0	0.311	0.771	0.4	0.373	0.932
Col3a1	Col5a1	10116.ENSRNOP00000004956	10116.ENSRNOP00000012334	0	0	0.08	0.83	0.644	0	0.72	0.498	0.947
Col3a1	Lum	10116.ENSRNOP00000004956	10116.ENSRNOP00000006109	0	0	0	0	0.753	0.099	0.72	0.636	0.974
Col5a1	Lum	10116.ENSRNOP00000012334	10116.ENSRNOP00000006109	0	0	0	0	0.247	0.099	0.72	0.449	0.881
Col5a1	Pcolce	10116.ENSRNOP00000012334	10116.ENSRNOP00000073700	0	0	0	0	0.291	0.283	0.4	0.687	0.891
Csf1r	Trem2	10116.ENSRNOP00000040411	10116.ENSRNOP00000018351	0	0	0	0	0.255	0	0	0.775	0.825
Csf1r	Irf8	10116.ENSRNOP00000040411	10116.ENSRNOP00000024069	0	0	0	0	0.223	0.047	0	0.654	0.722
Csf1r	Cx3cr1	10116.ENSRNOP00000040411	10116.ENSRNOP00000025019	0	0	0	0	0.12	0	0	0.894	0.903
Csf1r	Ctss	10116.ENSRNOP00000040411	10116.ENSRNOP00000028732	0	0	0	0	0.383	0.046	0	0.578	0.73
Ctse	Ctss	10116.ENSRNOP00000048353	10116.ENSRNOP00000028732	0	0	0	0	0.104	0.102	0	0.701	0.738
Ctss	Tlr7	10116.ENSRNOP00000028732	10116.ENSRNOP00000005620	0	0	0	0	0.243	0	0.4	0.411	0.709
Ctss	Tlr9	10116.ENSRNOP00000028732	10116.ENSRNOP00000066453	0	0	0	0	0	0	0.75	0.434	0.852
Cx3cr1	Cxcl10	10116.ENSRNOP00000025019	10116.ENSRNOP00000003649	0	0	0	0	0.081	0.091	0.65	0.805	0.935
Cx3cr1	Il18	10116.ENSRNOP00000025019	10116.ENSRNOP00000013093	0	0	0	0	0.048	0	0	0.781	0.783
Cx3cr1	Trem2	10116.ENSRNOP00000025019	10116.ENSRNOP00000018351	0	0	0	0	0.141	0	0	0.882	0.894
Cx3cr1	Sall1	10116.ENSRNOP00000025019	10116.ENSRNOP00000018628	0	0	0	0	0.046	0	0	0.734	0.736
Cx3cr1	Gfap	10116.ENSRNOP00000025019	10116.ENSRNOP00000032389	0	0	0	0	0.08	0	0	0.817	0.824
Cx3cr1	Cxcl13	10116.ENSRNOP00000025019	10116.ENSRNOP00000034304	0	0	0	0	0.049	0	0.65	0.649	0.872
Cxcl10	Tlr7	10116.ENSRNOP00000003649	10116.ENSRNOP00000005620	0	0	0	0	0.092	0	0	0.685	0.702
Cxcl10	Tlr3	10116.ENSRNOP00000003649	10116.ENSRNOP00000070415	0	0	0	0	0.139	0	0	0.734	0.762
Cxcl10	Xcr1	10116.ENSRNOP00000003649	10116.ENSRNOP00000008747	0	0	0	0	0	0.067	0.65	0.392	0.784
Cxcl10	Mx1	10116.ENSRNOP00000003649	10116.ENSRNOP00000043001	0	0	0	0	0.427	0	0	0.672	0.804
Cxcl10	Il18	10116.ENSRNOP00000003649	10116.ENSRNOP00000013093	0	0	0	0	0.113	0	0	0.894	0.902
Cxcl10	Stat1	10116.ENSRNOP00000003649	10116.ENSRNOP00000070183	0	0	0	0	0.419	0	0	0.85	0.909
Cxcl10	Cxcr6	10116.ENSRNOP00000003649	10116.ENSRNOP00000008294	0	0	0	0	0	0.067	0.65	0.841	0.943
Cxcl10	Cxcr5	10116.ENSRNOP00000003649	10116.ENSRNOP00000016580	0	0	0	0	0.068	0.067	0.65	0.908	0.968
Cxcl10	Cxcl13	10116.ENSRNOP00000003649	10116.ENSRNOP00000034304	0	0	0	0	0.161	0	0.9	0.873	0.988
Cxcl10	Cxcr3	10116.ENSRNOP00000003649	10116.ENSRNOP00000004406	0	0	0	0	0.077	0.067	0.9	0.998	0.999
Cxcl13	Cxcr3	10116.ENSRNOP00000034304	10116.ENSRNOP00000004406	0	0	0	0	0.092	0	0.9	0.796	0.979
Cxcl13	Cxcr6	10116.ENSRNOP00000034304	10116.ENSRNOP00000008294	0	0	0	0	0.125	0	0.65	0.593	0.864
Cxcl13	Xcr1	10116.ENSRNOP00000034304	10116.ENSRNOP00000008747	0	0	0	0	0.092	0	0.65	0.332	0.769
Cxcl13	Cxcr5	10116.ENSRNOP00000034304	10116.ENSRNOP00000016580	0	0	0	0	0.07	0.099	0.9	0.998	0.999
Cxcr3	Icos	10116.ENSRNOP00000004406	10116.ENSRNOP00000064455	0	0	0	0	0.287	0	0	0.667	0.753
Cxcr3	Cxcr6	10116.ENSRNOP00000004406	10116.ENSRNOP00000008294	0	0	0	0.833	0.374	0	0	0.659	0.778
Cxcr5	Il18	10116.ENSRNOP00000016580	10116.ENSRNOP00000013093	0	0	0	0	0	0	0	0.822	0.822
Cxcr5	Il21r	10116.ENSRNOP00000016580	10116.ENSRNOP00000021690	0	0	0	0	0.14	0	0	0.682	0.715
Cxcr5	Naip6	10116.ENSRNOP00000016580	10116.ENSRNOP00000065975	0	0	0	0	0.075	0	0	0.709	0.719
Cxcr5	Icos	10116.ENSRNOP00000016580	10116.ENSRNOP00000064455	0	0	0	0	0.147	0	0	0.893	0.905
Dcn	Fn1	10116.ENSRNOP00000006070	10116.ENSRNOP00000019772	0	0	0	0	0.064	0.08	0	0.719	0.737
Dcn	Sparc	10116.ENSRNOP00000006070	10116.ENSRNOP00000017486	0	0	0	0	0.751	0	0	0.708	0.924
Dcn	Lum	10116.ENSRNOP00000006070	10116.ENSRNOP00000006109	0	0	0.169	0.738	0.873	0	0	0.706	0.966
Dhx58	Mx2	10116.ENSRNOP00000024718	10116.ENSRNOP00000002695	0	0	0	0	0.381	0	0	0.536	0.701
Dhx58	Mx1	10116.ENSRNOP00000024718	10116.ENSRNOP00000043001	0	0	0	0	0.416	0	0	0.57	0.738
Dhx58	Tlr3	10116.ENSRNOP00000024718	10116.ENSRNOP00000070415	0	0	0	0	0.151	0.051	0	0.752	0.782
Enpp1	Naprt	10116.ENSRNOP00000019519	10116.ENSRNOP00000010637	0	0	0	0	0.064	0	0.9	0.127	0.911
Epsti1	Mx1	10116.ENSRNOP00000012632	10116.ENSRNOP00000043001	0	0	0	0	0.544	0	0	0.473	0.749
F10	Masp1	10116.ENSRNOP00000026677	10116.ENSRNOP00000002507	0	0	0.113	0.665	0.165	0	0.72	0.126	0.794
F10	Fcna	10116.ENSRNOP00000026677	10116.ENSRNOP00000023022	0	0	0	0	0.232	0.081	0.72	0.11	0.8
F10	Vwf	10116.ENSRNOP00000026677	10116.ENSRNOP00000026643	0	0	0	0	0	0	0.9	0.448	0.942
Fcna	Masp1	10116.ENSRNOP00000023022	10116.ENSRNOP00000002507	0	0	0	0	0.101	0.339	0.72	0.959	0.992
Fn1	Itga4	10116.ENSRNOP00000019772	10116.ENSRNOP00000006880	0	0	0	0	0	0	0.9	0.243	0.921
Gfap	Pxdn	10116.ENSRNOP00000032389	10116.ENSRNOP00000069815	0	0	0	0	0.057	0	0	0.879	0.881
Gimap5	RT1-Da	10116.ENSRNOP00000055929	10116.ENSRNOP00000048774	0	0	0	0	0.257	0	0	0.694	0.763
Grap	Ubash3a	10116.ENSRNOP00000003515	10116.ENSRNOP00000001541	0	0	0	0	0.139	0.122	0	0.712	0.763
Grap	Map4k1	10116.ENSRNOP00000003515	10116.ENSRNOP00000027837	0	0	0	0	0.21	0.281	0	0.596	0.75
Havcr2	Lck	10116.ENSRNOP00000048351	10116.ENSRNOP00000012936	0	0	0	0	0.052	0.1	0	0.678	0.701
Havcr2	Icos	10116.ENSRNOP00000048351	10116.ENSRNOP00000064455	0	0	0	0	0.104	0	0	0.711	0.73
Icos	Il21r	10116.ENSRNOP00000064455	10116.ENSRNOP00000021690	0	0	0.201	0	0.282	0	0	0.69	0.807
Icos	Icoslg	10116.ENSRNOP00000064455	10116.ENSRNOP00000031382	0	0	0	0	0.077	0.724	0.9	0.997	0.999
Icos	Pik3cd	10116.ENSRNOP00000064455	10116.ENSRNOP00000061674	0	0	0	0	0.165	0	0.9	0.306	0.936
Icos	Il2rb	10116.ENSRNOP00000064455	10116.ENSRNOP00000075262	0	0	0	0	0.351	0	0	0.559	0.702
Il12rb2	Il18r1	10116.ENSRNOP00000009883	10116.ENSRNOP00000020194	0	0	0	0	0.103	0	0	0.739	0.756
Il12rb2	Stat1	10116.ENSRNOP00000009883	10116.ENSRNOP00000070183	0	0	0	0	0.065	0.1	0.9	0.609	0.962
Il15ra	Klrk1	10116.ENSRNOP00000025252	10116.ENSRNOP00000071035	0	0	0	0	0	0	0	0.726	0.726
Il15ra	Il2rb	10116.ENSRNOP00000025252	10116.ENSRNOP00000075262	0	0	0	0	0	0.722	0.8	0.933	0.995
Il18	Tlr7	10116.ENSRNOP00000013093	10116.ENSRNOP00000005620	0	0	0	0	0.158	0	0	0.673	0.713
Il18	Tlr3	10116.ENSRNOP00000013093	10116.ENSRNOP00000070415	0	0	0	0	0.052	0	0	0.701	0.705
Il18	Il18r1	10116.ENSRNOP00000013093	10116.ENSRNOP00000020194	0	0	0	0	0.102	0.579	0.9	0.987	0.999
Il21r	Stat1	10116.ENSRNOP00000021690	10116.ENSRNOP00000070183	0	0	0	0	0.083	0	0.5	0.463	0.732
Il2rb	Lck	10116.ENSRNOP00000075262	10116.ENSRNOP00000012936	0	0	0	0	0.256	0.137	0	0.659	0.762
Il2rb	Klrk1	10116.ENSRNOP00000075262	10116.ENSRNOP00000071035	0	0	0	0	0.304	0	0	0.63	0.731
Irf5	Stat1	10116.ENSRNOP00000010001	10116.ENSRNOP00000070183	0	0	0	0	0.106	0.088	0	0.7	0.734
Irf8	Xcr1	10116.ENSRNOP00000024069	10116.ENSRNOP00000008747	0	0	0	0	0.14	0	0	0.67	0.704
Irf8	Stat1	10116.ENSRNOP00000024069	10116.ENSRNOP00000070183	0	0	0	0	0.084	0.088	0	0.761	0.783
Itga4	Vwf	10116.ENSRNOP00000006880	10116.ENSRNOP00000026643	0	0	0	0	0.076	0.061	0.65	0.223	0.732
Itga4	Tspan32	10116.ENSRNOP00000006880	10116.ENSRNOP00000051746	0	0	0	0	0.083	0.077	0.72	0.043	0.742
Lck	Stat1	10116.ENSRNOP00000012936	10116.ENSRNOP00000070183	0	0	0	0	0.143	0.167	0.5	0.433	0.771
Lck	Prkcq	10116.ENSRNOP00000012936	10116.ENSRNOP00000025902	0	0	0.131	0.579	0.112	0.128	0.4	0.828	0.918
Lck	Zap70	10116.ENSRNOP00000012936	10116.ENSRNOP00000023036	0	0	0	0.739	0.362	0.313	0.9	0.936	0.996
Lum	Matn2	10116.ENSRNOP00000006109	10116.ENSRNOP00000008361	0	0	0	0	0.676	0.1	0	0.072	0.706
Lum	Sparc	10116.ENSRNOP00000006109	10116.ENSRNOP00000017486	0	0	0	0	0.898	0	0	0.434	0.939
Ly86	Pld4	10116.ENSRNOP00000000149	10116.ENSRNOP00000032119	0	0	0	0	0.739	0	0	0	0.739
Matn2	Matn3	10116.ENSRNOP00000008361	10116.ENSRNOP00000070640	0	0	0	0.892	0	0	0.72	0.079	0.731
Mgp	Sparc	10116.ENSRNOP00000007577	10116.ENSRNOP00000017486	0	0	0	0	0.297	0	0	0.613	0.717
Mx1	Mx2	10116.ENSRNOP00000043001	10116.ENSRNOP00000002695	0	0	0.055	0.972	0.31	0	0.9	0.061	0.93
Mx1	Stat1	10116.ENSRNOP00000043001	10116.ENSRNOP00000070183	0	0	0	0	0.338	0	0	0.705	0.797
Mx2	Stat1	10116.ENSRNOP00000002695	10116.ENSRNOP00000070183	0	0	0	0	0.335	0	0	0.587	0.714
Pik3cd	Pik3r6	10116.ENSRNOP00000061674	10116.ENSRNOP00000005405	0	0	0	0	0.078	0.145	0.9	0.587	0.963
Pik3cd	Zap70	10116.ENSRNOP00000061674	10116.ENSRNOP00000023036	0	0	0	0	0.103	0.099	0.9	0.191	0.925
Pld1	Pld4	10116.ENSRNOP00000073521	10116.ENSRNOP00000032119	0	0	0	0	0	0	0.9	0.463	0.944
RT1-Ba	RT1-Db1	10116.ENSRNOP00000000523	10116.ENSRNOP00000000522	0	0	0	0.648	0.978	0.77	0.72	0.477	0.999
RT1-Ba	RT1-DOa	10116.ENSRNOP00000000523	10116.ENSRNOP00000034452	0	0	0.067	0.941	0.223	0	0.72	0.108	0.795
RT1-Ba	RT1-S3	10116.ENSRNOP00000000523	10116.ENSRNOP00000001036	0	0	0	0.611	0.202	0.045	0.72	0.247	0.817
RT1-Ba	RT1-CE5	10116.ENSRNOP00000000523	10116.ENSRNOP00000057699	0	0	0	0	0.119	0.044	0.72	0.559	0.882
RT1-Ba	RT1-Da	10116.ENSRNOP00000000523	10116.ENSRNOP00000048774	0	0	0.07	0.933	0.616	0	0.72	0.137	0.902
RT1-Ba	RT1-Bb	10116.ENSRNOP00000000523	10116.ENSRNOP00000000525	0	0	0	0.65	0.979	0.976	0.72	0.175	0.999
RT1-Bb	RT1-Db1	10116.ENSRNOP00000000525	10116.ENSRNOP00000000522	0	0	0.06	0.959	0.992	0	0.72	0.062	0.998
RT1-Bb	RT1-CE5	10116.ENSRNOP00000000525	10116.ENSRNOP00000057699	0	0	0	0.599	0.103	0.085	0.72	0	0.75
RT1-Bb	RT1-S3	10116.ENSRNOP00000000525	10116.ENSRNOP00000001036	0	0	0	0.599	0.193	0.096	0.72	0.059	0.782
RT1-Bb	RT1-DOa	10116.ENSRNOP00000000525	10116.ENSRNOP00000034452	0	0	0	0.627	0.188	0.578	0.72	0.136	0.906
RT1-Bb	RT1-Da	10116.ENSRNOP00000000525	10116.ENSRNOP00000048774	0	0	0	0.635	0.374	0.771	0.72	0.374	0.971
RT1-CE10	RT1-CE5	10116.ENSRNOP00000039057	10116.ENSRNOP00000057699	0	0	0.053	0.976	0.19	0	0.65	0	0.708
RT1-CE5	RT1-Db1	10116.ENSRNOP00000057699	10116.ENSRNOP00000000522	0	0	0	0.606	0.108	0.085	0.72	0.275	0.812
RT1-CE5	RT1-S3	10116.ENSRNOP00000057699	10116.ENSRNOP00000001036	0	0	0.058	0.964	0.126	0	0.72	0.045	0.75
RT1-CE5	RT1-DOa	10116.ENSRNOP00000057699	10116.ENSRNOP00000034452	0	0	0	0	0.106	0	0.72	0.09	0.752
RT1-CE5	RT1-Da	10116.ENSRNOP00000057699	10116.ENSRNOP00000048774	0	0	0	0.597	0.147	0	0.72	0.235	0.801
RT1-DOa	RT1-Db1	10116.ENSRNOP00000034452	10116.ENSRNOP00000000522	0	0	0	0.648	0.188	0.578	0.72	0.136	0.906
RT1-DOa	RT1-S3	10116.ENSRNOP00000034452	10116.ENSRNOP00000001036	0	0	0	0.599	0.103	0	0.72	0.157	0.769
RT1-DOa	RT1-Da	10116.ENSRNOP00000034452	10116.ENSRNOP00000048774	0	0	0.067	0.936	0.083	0	0.72	0.056	0.743
RT1-Da	RT1-Db1	10116.ENSRNOP00000048774	10116.ENSRNOP00000000522	0	0	0	0.655	0.761	0.771	0.72	0.2	0.986
RT1-Da	RT1-S3	10116.ENSRNOP00000048774	10116.ENSRNOP00000001036	0	0	0	0.609	0.158	0	0.72	0.204	0.796
RT1-Db1	RT1-S3	10116.ENSRNOP00000000522	10116.ENSRNOP00000001036	0	0	0	0.604	0.176	0.096	0.72	0.114	0.79
Siglec1	Spn	10116.ENSRNOP00000072470	10116.ENSRNOP00000051894	0	0	0	0	0.079	0.108	0	0.681	0.715
Skap1	Zap70	10116.ENSRNOP00000033594	10116.ENSRNOP00000023036	0	0	0	0	0.206	0.081	0.72	0.479	0.879
Sparc	Stab1	10116.ENSRNOP00000017486	10116.ENSRNOP00000025394	0	0	0	0	0.083	0	0.7	0.542	0.863
Stat1	Tlr3	10116.ENSRNOP00000070183	10116.ENSRNOP00000070415	0	0	0	0	0.124	0.071	0	0.695	0.73
Tlr3	Tlr7	10116.ENSRNOP00000070415	10116.ENSRNOP00000005620	0	0	0	0.612	0	0	0	0.786	0.786
Tlr7	Tlr9	10116.ENSRNOP00000005620	10116.ENSRNOP00000066453	0	0	0.082	0.839	0.103	0.082	0.9	0.727	0.975
Tmem176a	Tmem176b	10116.ENSRNOP00000048649	10116.ENSRNOP00000074935	0	0	0.1	0.679	0.965	0.078	0	0.312	0.977
Ubash3a	Zap70	10116.ENSRNOP00000001541	10116.ENSRNOP00000023036	0	0	0	0	0.337	0.118	0	0.6	0.746
