# Supplementary material for: Integrated bioinformatics analysis of retinal ischemia/reperfusion injury in rats with potential key genes
Source: BMC Genomics. 2024 Apr 15;25:367. doi: 10.1186/s12864-024-10288-0 (PMC11017533; doi:10.1186/s12864-024-10288-0)
Supplement: Supplementary file 25 — Supplementary Material 25. [file 12864_2024_10288_MOESM25_ESM.csv]

suplementery table 25 key_Gene
Rank	Name	Score
1	Cd74	5043
2	RT1-Da	5042
3	RT1-CE5	5041
3	RT1-Bb	5041
5	RT1-DOa	5040
