# Supplementary material for: Integrated bioinformatics analysis of retinal ischemia/reperfusion injury in rats with potential key genes
Source: BMC Genomics. 2024 Apr 15;25:367. doi: 10.1186/s12864-024-10288-0 (PMC11017533; doi:10.1186/s12864-024-10288-0)
Supplement: Supplementary file 27 — Supplementary Material 27. [file 12864_2024_10288_MOESM27_ESM.xls]

suplementery table 27 RT1-Bb GSEA
ID	Description	setSize	enrichmentScore	NES	pvalue	p.adjust	qvalue	rank	leading_edge	core_enrichment
KEGG_RIBOSOME	KEGG_RIBOSOME	79	0.96845652	1.971850957	8.80E-10	1.61E-07	1.51E-07	356	tags=77%, list=2%, signal=76%	Rps29/Rplp0/Rps4x/Rpl26/Rplp1/Rpsa/Rpl31/Rpl39/Rpl10/Rps2/Rps15/Rps11/Rpl19/Rps3a/Rps24/Rpl32/Rpl29/Rps17/Rpl18a/Rpl7/Rps15a/Rps23/Rps7/Rpl9/Rpl3/Rps12/Rpl27/Rps20/Uba52/Rps16/Rpl5/Rpl23a/Rpl4/Rpl21/Rps8/Rpl13a/Rps28/Rps5/Rpl35/Rpl24/Rpl6/Rpl10a/Rps3/Rpl14/Rps10/Rpl11/Rps25/Rpl13/Rpl38/Fau/Rpl23/Rpl17/Rpl15/Rpl22/Rps27a/Rps13/Rps19/Rpl12/Rpl18/Rps27/Rps21
KEGG_ANTIGEN_PROCESSING_AND_PRESENTATION	KEGG_ANTIGEN_PROCESSING_AND_PRESENTATION	51	0.921670294	1.792049632	0.000450475	0.041218486	0.038646035	850	tags=39%, list=5%, signal=38%	Cd74/Ctsb/Ctsl/RT1-Da/B2m/Lgmn/Ctss/Pdia3/Calr/RT1-Db1/RT1-Ba/Hsp90ab1/Ifi30/Hspa8/Psme1/RT1-Bb/Hspa2/Hspa5/Cd4/Psme2
