# Supplementary material for: Integrated bioinformatics analysis of retinal ischemia/reperfusion injury in rats with potential key genes
Source: BMC Genomics. 2024 Apr 15;25:367. doi: 10.1186/s12864-024-10288-0 (PMC11017533; doi:10.1186/s12864-024-10288-0)
Supplement: Supplementary file 28 — Supplementary Material 28. [file 12864_2024_10288_MOESM28_ESM.xls]

suplementery table 28 RT1-CE5 GSEA
ID	Description	setSize	enrichmentScore	NES	pvalue	p.adjust	qvalue	rank	leading_edge	core_enrichment
KEGG_RIBOSOME	KEGG_RIBOSOME	79	0.979822764	1.753076742	1.30E-10	2.38E-08	2.26E-08	241	tags=80%, list=1%, signal=79%	Rps29/Rplp0/Rps23/Rpsa/Rpl19/Rpl26/Rpl7/Rps15/Rpl10/Rpl31/Rps20/Rps2/Rplp1/Rps15a/Rpl4/Rps17/Rpl3/Rpl39/Rpl32/Rps11/Rps24/Rps3a/Rpl9/Rps4x/Rpl18a/Rpl14/Rps7/Rps8/Rpl38/Rps12/Rps3/Rps25/Rpl21/Rpl23a/Rps5/Rpl5/Rpl29/Rpl27/Rpl13/Rpl30/Rpl6/Rpl17/Rpl24/Rpl10a/Rps28/Rps16/Uba52/Rpl13a/Rps10/Rps13/Rpl35/Rpl23/Rpl11/Fau/Rpl18/Rps21/Rps27/Rps27a/Rpl22/Rpl12/Rpl15/Rps19/Rpl28
