# Supplementary material for: Integrated bioinformatics analysis of retinal ischemia/reperfusion injury in rats with potential key genes
Source: BMC Genomics. 2024 Apr 15;25:367. doi: 10.1186/s12864-024-10288-0 (PMC11017533; doi:10.1186/s12864-024-10288-0)
Supplement: Supplementary file 29 — Supplementary Material 29. [file 12864_2024_10288_MOESM29_ESM.xls]

suplementery table 29 RT1-Da GSEA
ID	Description	setSize	enrichmentScore	NES	pvalue	p.adjust	qvalue	rank	leading_edge	core_enrichment
KEGG_RIBOSOME	KEGG_RIBOSOME	79	0.96845652	1.924972611	1.00E-10	1.83E-08	1.73E-08	356	tags=77%, list=2%, signal=76%	Rps29/Rplp0/Rps4x/Rpl26/Rplp1/Rpsa/Rpl31/Rpl39/Rpl10/Rps2/Rps15/Rps11/Rpl19/Rps3a/Rps24/Rpl32/Rpl29/Rps17/Rpl18a/Rpl7/Rps15a/Rps23/Rps7/Rpl9/Rpl3/Rps12/Rpl27/Rps20/Uba52/Rps16/Rpl5/Rpl23a/Rpl4/Rpl21/Rps8/Rpl13a/Rps28/Rps5/Rpl35/Rpl24/Rpl6/Rpl10a/Rps3/Rpl14/Rps10/Rpl11/Rps25/Rpl13/Rpl38/Fau/Rpl23/Rpl17/Rpl15/Rpl22/Rps27a/Rps13/Rps19/Rpl12/Rpl18/Rps27/Rps21
KEGG_ANTIGEN_PROCESSING_AND_PRESENTATION	KEGG_ANTIGEN_PROCESSING_AND_PRESENTATION	51	0.921670294	1.769516443	0.000247554	0.02265115	0.02136778	850	tags=39%, list=5%, signal=38%	Cd74/Ctsb/Ctsl/RT1-Da/B2m/Lgmn/Ctss/Pdia3/Calr/RT1-Db1/RT1-Ba/Hsp90ab1/Ifi30/Hspa8/Psme1/RT1-Bb/Hspa2/Hspa5/Cd4/Psme2
KEGG_REGULATION_OF_ACTIN_CYTOSKELETON	KEGG_REGULATION_OF_ACTIN_CYTOSKELETON	206	0.805311782	1.740182017	0.000410391	0.025033871	0.023615501	1305	tags=26%, list=7%, signal=24%	Actb/Tmsb4x/Pfn1/Cfl1/Rhoa/Fn1/Arpc1b/Actg1/Fgf2/Myl12a/Itgb1/Rac1/Arpc4/Arpc2/Msn/Gna12/Ppp1ca/Mapk3/Arpc5/Arpc3/Gsn/Itgb5/Actn4/Itgav/Nckap1l/Cdc42/Iqgap1/Actn1/Itgam/Rac2/Brk1/Itgb2/Arpc1a/Vav1/Itga3/Itga6/Ezr/Cyfip1/Map2k2/Rras/Gna13/Limk2/Vcl/Itgal/Csk/F2r/Wasf2/Rock2/Nras/Pik3cg/Arhgef1/Pdgfra/Pik3cd
