# Supplementary material for: Integrated bioinformatics analysis of retinal ischemia/reperfusion injury in rats with potential key genes
Source: BMC Genomics. 2024 Apr 15;25:367. doi: 10.1186/s12864-024-10288-0 (PMC11017533; doi:10.1186/s12864-024-10288-0)
Supplement: Supplementary file 30 — Supplementary Material 30. [file 12864_2024_10288_MOESM30_ESM.xls]

suplementery table 30 RT1-Doa GSEA
ID	Description	setSize	enrichmentScore	NES	pvalue	p.adjust	qvalue	rank	leading_edge	core_enrichment
KEGG_RIBOSOME	KEGG_RIBOSOME	79	-0.963544391	-1.894627352	3.55E-06	0.0006504	0.000643478	486	tags=77%, list=3%, signal=76%	Rps19/Rpl35/Rps4x/Rps16/Rpl23/Rpl36a/Rpl28/Rps27/Rpl11/Rps10/Rpl17/Rps27a/Rps28/Fau/Rps21/Rpl13a/Rpl18/Rpl5/Rpl29/Uba52/Rps11/Rplp0/Rpl13/Rpl27/Rpl24/Rpl21/Rpl6/Rpl23a/Rpl10a/Rps12/Rps13/Rps5/Rps3a/Rpl32/Rpl18a/Rps7/Rps24/Rpl31/Rpl39/Rpl26/Rps3/Rps2/Rpl10/Rps8/Rps15/Rps25/Rplp1/Rpl3/Rpsa/Rpl9/Rpl19/Rps15a/Rpl7/Rps17/Rpl14/Rpl4/Rpl30/Rps23/Rpl38/Rps20/Rps29
