# Supplementary material for: Integrated bioinformatics analysis of retinal ischemia/reperfusion injury in rats with potential key genes
Source: BMC Genomics. 2024 Apr 15;25:367. doi: 10.1186/s12864-024-10288-0 (PMC11017533; doi:10.1186/s12864-024-10288-0)
Supplement: Supplementary file 31 — Supplementary Material 31. [file 12864_2024_10288_MOESM31_ESM.xlsx]

## Sheet: Sheet1
suplementery table 31 keyGene_keyMiRNA_keyLncRNA
	genesymbol	mirnaid	Transcript
1	RT1-Bb	rno-miR-3562	TCONS_00018337
2	RT1-Bb	rno-miR-3562	TCONS_00032239
3	RT1-Bb	rno-miR-3562	TCONS_00046286
4	RT1-Bb	rno-miR-3562	XR_001838409.1
5	RT1-Bb	rno-miR-3562	XR_355499.3
6	RT1-Bb	rno-miR-652-5p	TCONS_00006537
7	RT1-Bb	rno-miR-652-5p	TCONS_00041630
8	RT1-Bb	rno-miR-128-2-5p	NR_102352.1
9	RT1-Bb	rno-miR-134-5p	TCONS_00018536
10	RT1-Bb	rno-miR-138-5p	XR_595146.2
11	RT1-Bb	rno-miR-92b-5p	TCONS_00016615
12	RT1-Bb	rno-miR-92b-5p	TCONS_00016621
13	RT1-Bb	rno-miR-92b-5p	XR_595211.1
14	RT1-Bb	rno-miR-652-5p	TCONS_00006537
15	RT1-Bb	rno-miR-652-5p	TCONS_00041630
16	RT1-Bb	rno-miR-1224	TCONS_00023338
17	RT1-Bb	rno-miR-1224	XR_001836594.1
18	RT1-Bb	rno-miR-3593-5p	XR_001840822.1
19	RT1-Bb	rno-miR-344g	TCONS_00041541
20	RT1-Bb	rno-miR-344g	XR_357775.3
21	RT1-Bb	rno-miR-344g	XR_001840921.1
22	RT1-Bb	rno-miR-149-3p	XR_595211.1
23	RT1-Bb	rno-miR-149-3p	XR_595211.1
24	RT1-Da	rno-miR-370-3p	TCONS_00049208
25	RT1-Da	rno-miR-370-3p	XR_590358.2
26	RT1-Da	rno-miR-370-3p	XR_001840921.1
27	RT1-Da	rno-miR-370-3p	XR_596537.2
28	RT1-Da	rno-miR-370-3p	XR_001842523.1
29	RT1-Da	rno-miR-883-5p	TCONS_00041541
30	RT1-Da	rno-miR-665	TCONS_00038587
31	RT1-Da	rno-miR-665	XR_001836161.1
32	RT1-Da	rno-miR-665	XR_353273.2
33	RT1-Da	rno-miR-665	XR_001841505.1
34	RT1-Da	rno-miR-3574	XR_362090.3
35	RT1-Da	rno-miR-3099	XR_595211.1
36	RT1-Da	rno-miR-1896	TCONS_00017340
37	RT1-Da	rno-miR-1896	XR_001836815.1
38	Cd74	rno-miR-667-5p	TCONS_00018536
39	Cd74	rno-miR-667-5p	TCONS_00050800
40	Cd74	rno-miR-667-5p	XR_596537.2
41	Cd74	rno-miR-326-5p	XR_595581.2
42	Cd74	rno-miR-326-5p	XR_596537.2
43	Cd74	rno-miR-326-5p	XR_595581.2
44	Cd74	rno-miR-326-5p	XR_596537.2
45	Cd74	rno-miR-326-3p	XR_001842762.1
46	Cd74	rno-miR-328a-5p	TCONS_00000421
47	Cd74	rno-miR-328a-5p	TCONS_00009581
48	Cd74	rno-miR-328a-5p	TCONS_00038829
49	Cd74	rno-miR-328a-5p	XR_001838409.1
50	Cd74	rno-miR-328a-5p	XR_001840796.1
51	Cd74	rno-miR-343	TCONS_00006535
52	Cd74	rno-miR-343	XR_001836161.1
53	Cd74	rno-miR-343	XR_001842762.1
54	Cd74	rno-miR-30c-1-3p	XR_001840822.1
55	Cd74	rno-miR-320-5p	ENSRNOT00000084263
56	Cd74	rno-miR-3541	TCONS_00003663
57	Cd74	rno-miR-3541	TCONS_00000421
58	Cd74	rno-miR-3541	XR_001839504.1
59	Cd74	rno-miR-3541	XR_001842004.1
60	Cd74	rno-miR-3569	TCONS_00027897
61	Cd74	rno-miR-3593-5p	XR_001840822.1
62	Cd74	rno-miR-6328	TCONS_00046286
63	Cd74	rno-miR-6328	XR_001840921.1
64	Cd74	rno-miR-149-3p	XR_595211.1
65	Cd74	rno-miR-1896	TCONS_00017340
66	Cd74	rno-miR-1896	XR_001836815.1
67	Cd74	rno-miR-1896	TCONS_00017340
68	Cd74	rno-miR-1896	XR_001836815.1
69	Cd74	rno-miR-762	TCONS_00050800
70	RT1-DOa	rno-miR-326-5p	XR_595581.2
71	RT1-DOa	rno-miR-326-5p	XR_596537.2
72	RT1-DOa	rno-miR-93-3p	TCONS_00041541
73	RT1-DOa	rno-miR-134-5p	TCONS_00018536
74	RT1-DOa	rno-miR-497-5p	XR_001836815.1
75	RT1-DOa	rno-miR-449c-5p	TCONS_00046285
76	RT1-DOa	rno-miR-3594-5p	TCONS_00006537
77	RT1-DOa	rno-miR-3594-5p	TCONS_00006542
78	RT1-DOa	rno-miR-3084a-3p	XR_001840822.1
79	RT1-DOa	rno-miR-486	XR_001839034.1
80	RT1-DOa	rno-miR-709	XR_001838372.1
81	RT1-DOa	rno-miR-709	XR_001841613.1

## Sheet: Sheet2
genesymbol	mirnaid
RT1-Bb	rno-miR-3562
RT1-Bb	rno-miR-652-5p
RT1-Bb	rno-miR-128-2-5p
RT1-Bb	rno-miR-134-5p
RT1-Bb	rno-miR-138-5p
RT1-Bb	rno-miR-92b-5p
RT1-Bb	rno-miR-1224
RT1-Bb	rno-miR-3593-5p
RT1-Bb	rno-miR-344g
RT1-Bb	rno-miR-149-3p
RT1-Da	rno-miR-370-3p
RT1-Da	rno-miR-883-5p
RT1-Da	rno-miR-665
RT1-Da	rno-miR-3574
RT1-Da	rno-miR-3099
RT1-Da	rno-miR-1896
Cd74	rno-miR-667-5p
Cd74	rno-miR-326-5p
Cd74	rno-miR-326-3p
Cd74	rno-miR-328a-5p
Cd74	rno-miR-343
Cd74	rno-miR-30c-1-3p
Cd74	rno-miR-320-5p
Cd74	rno-miR-3541
Cd74	rno-miR-3569
Cd74	rno-miR-3593-5p
Cd74	rno-miR-6328
Cd74	rno-miR-149-3p
Cd74	rno-miR-1896
Cd74	rno-miR-762
RT1-DOa	rno-miR-326-5p
RT1-DOa	rno-miR-93-3p
RT1-DOa	rno-miR-134-5p
RT1-DOa	rno-miR-497-5p
RT1-DOa	rno-miR-449c-5p
RT1-DOa	rno-miR-3594-5p
RT1-DOa	rno-miR-3084a-3p
RT1-DOa	rno-miR-486
RT1-DOa	rno-miR-709
rno-miR-3562	TCONS_00018337
rno-miR-3562	TCONS_00032239
rno-miR-3562	TCONS_00046286
rno-miR-3562	XR_001838409.1
rno-miR-3562	XR_355499.3
rno-miR-652-5p	TCONS_00006537
rno-miR-652-5p	TCONS_00041630
rno-miR-128-2-5p	NR_102352.1
rno-miR-134-5p	TCONS_00018536
rno-miR-138-5p	XR_595146.2
rno-miR-92b-5p	TCONS_00016615
rno-miR-92b-5p	TCONS_00016621
rno-miR-92b-5p	XR_595211.1
rno-miR-1224	TCONS_00023338
rno-miR-1224	XR_001836594.1
rno-miR-3593-5p	XR_001840822.1
rno-miR-344g	TCONS_00041541
rno-miR-344g	XR_357775.3
rno-miR-344g	XR_001840921.1
rno-miR-149-3p	XR_595211.1
rno-miR-370-3p	TCONS_00049208
rno-miR-370-3p	XR_590358.2
rno-miR-370-3p	XR_001840921.1
rno-miR-370-3p	XR_596537.2
rno-miR-370-3p	XR_001842523.1
rno-miR-883-5p	TCONS_00041541
rno-miR-665	TCONS_00038587
rno-miR-665	XR_001836161.1
rno-miR-665	XR_353273.2
rno-miR-665	XR_001841505.1
rno-miR-3574	XR_362090.3
rno-miR-3099	XR_595211.1
rno-miR-1896	TCONS_00017340
rno-miR-1896	XR_001836815.1
rno-miR-667-5p	TCONS_00018536
rno-miR-667-5p	TCONS_00050800
rno-miR-667-5p	XR_596537.2
rno-miR-326-5p	XR_595581.2
rno-miR-326-5p	XR_596537.2
rno-miR-326-3p	XR_001842762.1
rno-miR-328a-5p	TCONS_00000421
rno-miR-328a-5p	TCONS_00009581
rno-miR-328a-5p	TCONS_00038829
rno-miR-328a-5p	XR_001838409.1
rno-miR-328a-5p	XR_001840796.1
rno-miR-343	TCONS_00006535
rno-miR-343	XR_001836161.1
rno-miR-343	XR_001842762.1
rno-miR-30c-1-3p	XR_001840822.1
rno-miR-320-5p	ENSRNOT00000084263
rno-miR-3541	TCONS_00003663
rno-miR-3541	TCONS_00000421
rno-miR-3541	XR_001839504.1
rno-miR-3541	XR_001842004.1
rno-miR-3569	TCONS_00027897
rno-miR-6328	TCONS_00046286
rno-miR-6328	XR_001840921.1
rno-miR-762	TCONS_00050800
rno-miR-93-3p	TCONS_00041541
rno-miR-497-5p	XR_001836815.1
rno-miR-449c-5p	TCONS_00046285
rno-miR-3594-5p	TCONS_00006537
rno-miR-3594-5p	TCONS_00006542
rno-miR-3084a-3p	XR_001840822.1
rno-miR-486	XR_001839034.1
rno-miR-709	XR_001838372.1
rno-miR-709	XR_001841613.1

## Sheet: Sheet3
genesymbol	name1
RT1-Bb	gene
RT1-Da	gene
Cd74	gene
RT1-DOa	gene
rno-miR-3562	miRNA
rno-miR-652-5p	miRNA
rno-miR-128-2-5p	miRNA
rno-miR-134-5p	miRNA
rno-miR-138-5p	miRNA
rno-miR-92b-5p	miRNA
rno-miR-1224	miRNA
rno-miR-3593-5p	miRNA
rno-miR-344g	miRNA
rno-miR-149-3p	miRNA
rno-miR-370-3p	miRNA
rno-miR-883-5p	miRNA
rno-miR-665	miRNA
rno-miR-3574	miRNA
rno-miR-3099	miRNA
rno-miR-1896	miRNA
rno-miR-667-5p	miRNA
rno-miR-326-5p	miRNA
rno-miR-326-3p	miRNA
rno-miR-328a-5p	miRNA
rno-miR-343	miRNA
rno-miR-30c-1-3p	miRNA
rno-miR-320-5p	miRNA
rno-miR-3541	miRNA
rno-miR-3569	miRNA
rno-miR-6328	miRNA
rno-miR-762	miRNA
rno-miR-93-3p	miRNA
rno-miR-497-5p	miRNA
rno-miR-449c-5p	miRNA
rno-miR-3594-5p	miRNA
rno-miR-3084a-3p	miRNA
rno-miR-486	miRNA
rno-miR-709	miRNA
TCONS_00018337	lncRNA
TCONS_00032239	lncRNA
TCONS_00046286	lncRNA
XR_001838409.1	lncRNA
XR_355499.3	lncRNA
TCONS_00006537	lncRNA
TCONS_00041630	lncRNA
NR_102352.1	lncRNA
TCONS_00018536	lncRNA
XR_595146.2	lncRNA
TCONS_00016615	lncRNA
TCONS_00016621	lncRNA
XR_595211.1	lncRNA
TCONS_00023338	lncRNA
XR_001836594.1	lncRNA
XR_001840822.1	lncRNA
TCONS_00041541	lncRNA
XR_357775.3	lncRNA
XR_001840921.1	lncRNA
TCONS_00049208	lncRNA
XR_590358.2	lncRNA
XR_596537.2	lncRNA
XR_001842523.1	lncRNA
TCONS_00038587	lncRNA
XR_001836161.1	lncRNA
XR_353273.2	lncRNA
XR_001841505.1	lncRNA
XR_362090.3	lncRNA
TCONS_00017340	lncRNA
XR_001836815.1	lncRNA
TCONS_00050800	lncRNA
XR_595581.2	lncRNA
XR_001842762.1	lncRNA
TCONS_00000421	lncRNA
TCONS_00009581	lncRNA
TCONS_00038829	lncRNA
XR_001840796.1	lncRNA
TCONS_00006535	lncRNA
ENSRNOT00000084263	lncRNA
TCONS_00003663	lncRNA
XR_001839504.1	lncRNA
XR_001842004.1	lncRNA
TCONS_00027897	lncRNA
TCONS_00046285	lncRNA
TCONS_00006542	lncRNA
XR_001839034.1	lncRNA
XR_001838372.1	lncRNA
XR_001841613.1	lncRNA

## Sheet: Sheet4
	mirnaid	refseqid	genesymbol	duplex	start	end	bindingp	energy	seed	accessibility	au	phylopstem	phylopflank	me	number_of_pairings	binding_region_length	longest_consecutive_pairings	position	validated	TargetScan	miRDB	Transcript	Total.score	Total.energy	Max.score	Max.energy	Strand	miRNA.length	Transcript.length	Position
1	rno-miR-3562	NM_001004084	RT1-Bb	TTGGGGCAGTGGCTGGATGGGA#TCCCAGGTCAGGAAGGTAGGTCCCTTTCCAGCACTCCCCAC#.(((((.(((.((((((.((((#.))))..)))))))))))))).	1256	1297	0.95	-29.1	0	0.070507	0.426	0	0	-8.16179	18	22	14	3UTR	#N/A	0	0	TCONS_00018337	170	-30.76	170	-30.76	207669	22	2655	594
2	rno-miR-3562	NM_001004084	RT1-Bb	TTGGGGCAGTGGCTGGATGGGA#TCCCAGGTCAGGAAGGTAGGTCCCTTTCCAGCACTCCCCAC#.(((((.(((.((((((.((((#.))))..)))))))))))))).	1256	1297	0.95	-29.1	0	0.070507	0.426	0	0	-8.16179	18	22	14	3UTR	#N/A	0	0	TCONS_00032239	171	-30.46	171	-30.46	298060	22	1161	813
3	rno-miR-3562	NM_001004084	RT1-Bb	TTGGGGCAGTGGCTGGATGGGA#TCCCAGGTCAGGAAGGTAGGTCCCTTTCCAGCACTCCCCAC#.(((((.(((.((((((.((((#.))))..)))))))))))))).	1256	1297	0.95	-29.1	0	0.070507	0.426	0	0	-8.16179	18	22	14	3UTR	#N/A	0	0	TCONS_00046286	159	-32.7	159	-32.7	243001	22	9243	6002
4	rno-miR-3562	NM_001004084	RT1-Bb	TTGGGGCAGTGGCTGGATGGGA#TCCCAGGTCAGGAAGGTAGGTCCCTTTCCAGCACTCCCCAC#.(((((.(((.((((((.((((#.))))..)))))))))))))).	1256	1297	0.95	-29.1	0	0.070507	0.426	0	0	-8.16179	18	22	14	3UTR	#N/A	0	0	XR_001838409.1	174	-35.4	174	-35.4	685343	22	7602	1326
5	rno-miR-3562	NM_001004084	RT1-Bb	TTGGGGCAGTGGCTGGATGGGA#TCCCAGGTCAGGAAGGTAGGTCCCTTTCCAGCACTCCCCAC#.(((((.(((.((((((.((((#.))))..)))))))))))))).	1256	1297	0.95	-29.1	0	0.070507	0.426	0	0	-8.16179	18	22	14	3UTR	#N/A	0	0	XR_355499.3	163	-30.63	163	-30.63	761286	22	728	112
6	rno-miR-652-5p	NM_001004084	RT1-Bb	ACAACCCTAGGAGGGGGTGCCAT#GCACTCCCCACCCCATCTGAACAGGTTTGTCTCAGGGTTGG#.(((((((.(((((((((((...#)))))))).....................))).))))))).	1286	1327	0.974359	-26.5	1	1.55897e-06	0.426	0	0	-4.84971	18	41	8	3UTR	#N/A	0	0	TCONS_00006537	161	-32.79	161	-32.79	172942	23	12753	6976
7	rno-miR-652-5p	NM_001004084	RT1-Bb	ACAACCCTAGGAGGGGGTGCCAT#GCACTCCCCACCCCATCTGAACAGGTTTGTCTCAGGGTTGG#.(((((((.(((((((((((...#)))))))).....................))).))))))).	1286	1327	0.974359	-26.5	1	1.55897e-06	0.426	0	0	-4.84971	18	41	8	3UTR	#N/A	0	0	TCONS_00041630	169	-31.85	169	-31.85	258414	23	2176	437
8	rno-miR-128-2-5p	NM_001004084	RT1-Bb	GGGGGCCGATGCACTGTAAGA#TCTCTGGTGCAGATGGCTCCTG#((((((((.((((((......#.))))))..)))))))).	1085	1107	1	-22.8	1	2.11291e-05	0.456	0	0	-5.22701	14	18	8	3UTR	#N/A	0	0	NR_102352.1	177	-33.38	177	-33.38	237245	21	779	151
9	rno-miR-134-5p	NM_001004084	RT1-Bb	TGTGACTGGTTGACCAGAGGGG#TCCCCTGGTTAGCAACCAGCATT#.(((.((((((((((((.((((#)))))))))...)))))))))).	1062	1085	1	-24.8	0	4.42416e-05	0.471	0	0	-7.91236	19	23	10	3UTR	#N/A	0	0	TCONS_00018536	159	-30.29	159	-30.29	69533	22	6567	4039
10	rno-miR-138-5p	NM_001004084	RT1-Bb	AGCTGGTGTTGTGAATCAGGCCG#CCTGGTTAGCAACCAGCA#.((((((..(((.(((((((...#))))))).))))))))).	1065	1083	1	-21.1	1	3.00049e-05	0.471	0	0	-8.45248	16	18	9	3UTR	#N/A	0	0	XR_595146.2	189	-35.83	189	-35.83	268818	23	12301	5085
11	rno-miR-92b-5p	NM_001004084	RT1-Bb	AGGGACGGGACGCGGTGCAGTGTT#AATCCTGCAATTCTTCTGTCCCTA#((((((((((.(...(((((.(((#))).)))))...))))))))))).	925	949	1	-22.4	1	0.0386577	0.456	0	0.034262	-9.64377	19	24	11	3UTR	#N/A	0	0	TCONS_00016615	165	-33.59	165	-33.59	245850	24	436	53
12	rno-miR-92b-5p	NM_001004084	RT1-Bb	AGGGACGGGACGCGGTGCAGTGTT#AATCCTGCAATTCTTCTGTCCCTA#((((((((((.(...(((((.(((#))).)))))...))))))))))).	925	949	1	-22.4	1	0.0386577	0.456	0	0.034262	-9.64377	19	24	11	3UTR	#N/A	0	0	TCONS_00016621	165	-33.59	165	-33.59	245855	24	506	51
13	rno-miR-92b-5p	NM_001004084	RT1-Bb	AGGGACGGGACGCGGTGCAGTGTT#AATCCTGCAATTCTTCTGTCCCTA#((((((((((.(...(((((.(((#))).)))))...))))))))))).	925	949	1	-22.4	1	0.0386577	0.456	0	0.034262	-9.64377	19	24	11	3UTR	#N/A	0	0	XR_595211.1	165	-33.73	165	-33.73	644705	24	1460	542
14	rno-miR-652-5p	NM_001004084	RT1-Bb	ACAACCCTAGGAGGGGGTGCCAT#ATGGCACTCCTTTACCCCCTCCC#.........((((((((((((((#)))))........))))))))).	1331	1354	1	-24.3	0	0.164639	0.456	0	0	-20.4803	14	23	9	3UTR	#N/A	0	0	TCONS_00006537	161	-32.79	161	-32.79	172942	23	12753	6976
15	rno-miR-652-5p	NM_001004084	RT1-Bb	ACAACCCTAGGAGGGGGTGCCAT#ATGGCACTCCTTTACCCCCTCCC#.........((((((((((((((#)))))........))))))))).	1331	1354	1	-24.3	0	0.164639	0.456	0	0	-20.4803	14	23	9	3UTR	#N/A	0	0	TCONS_00041630	169	-31.85	169	-31.85	258414	23	2176	437
16	rno-miR-1224	NM_001004084	RT1-Bb	GTGAGGACTGGGGAGGTGGAG#CCCCTCCCCAATCACATACT#(((.(((.((((((((.((..#)))))))))).)).).))).	1346	1366	1	-23.4	0	0.289632	0.456	0	0	-9.28323	16	20	10	3UTR	#N/A	0	0	TCONS_00023338	161	-31.75	161	-31.75	216786	21	1338	248
17	rno-miR-1224	NM_001004084	RT1-Bb	GTGAGGACTGGGGAGGTGGAG#CCCCTCCCCAATCACATACT#(((.(((.((((((((.((..#)))))))))).)).).))).	1346	1366	1	-23.4	0	0.289632	0.456	0	0	-9.28323	16	20	10	3UTR	#N/A	0	0	XR_001836594.1	166	-31.95	166	-31.95	647269	21	2797	496
18	rno-miR-3593-5p	NM_001004084	RT1-Bb	TGGCCTCCGCAGGGTTGAAGCT#GGCTCCTGACCTTGAAGGAGGCGGG#(.((((((.((((((((.((((#)))).).)))))))..)))))).).	1099	1124	1	-25.5	1	4.1463e-09	0.456	0	0	-6.15764	19	25	7	3UTR	#N/A	0	0	XR_001840822.1	169	-31.71	169	-31.71	854005	22	3694	307
19	rno-miR-344g	NM_001004084	RT1-Bb	AGTCAGGCTCCTGGCAGGAGTC#GGCTCCTGACCTTGAAGGAGGCGGGAGCCA#.....(((((((((((((((((#)))))))).))...........))))))).	1099	1129	1	-27.4	0	6.27692e-08	0.456	0	0	-13.6656	17	30	8	3UTR	#N/A	0	0	TCONS_00041541	172	-31.46	172	-31.46	354550	22	29446	12407
20	rno-miR-344g	NM_001004084	RT1-Bb	AGTCAGGCTCCTGGCAGGAGTC#GGCTCCTGACCTTGAAGGAGGCGGGAGCCA#.....(((((((((((((((((#)))))))).))...........))))))).	1099	1129	1	-27.4	0	6.27692e-08	0.456	0	0	-13.6656	17	30	8	3UTR	#N/A	0	0	XR_357775.3	170	-32.54	170	-32.54	800024	22	3423	2903
21	rno-miR-344g	NM_001004084	RT1-Bb	AGTCAGGCTCCTGGCAGGAGTC#GGCTCCTGACCTTGAAGGAGGCGGGAGCCA#.....(((((((((((((((((#)))))))).))...........))))))).	1099	1129	1	-27.4	0	6.27692e-08	0.456	0	0	-13.6656	17	30	8	3UTR	#N/A	0	0	XR_001840921.1	169	-32.74	169	-32.74	892424	22	11571	5025
22	rno-miR-149-3p	NM_001004084	RT1-Bb	GGGACGGGGGCGGTGCTG#CAGCACTCCCCACCCCA#(((..((((..(((((((#)))))))))))..))).	1284	1301	1	-24.3	0	0.121972	0.441	0	0	-15.1559	14	17	11	3UTR	#N/A	0	0	XR_595211.1	158	-34.16	158	-34.16	936451	18	1460	547
23	rno-miR-149-3p	NM_001004084	RT1-Bb	GGGACGGGGGCGGTGCTG#GGCACTCCTTTACCCCCTCCCC#((((.(((((.((((((.#))))))......))))))))).	1333	1355	1	-23.5	0	0.181568	0.441	0	0	-10.8814	15	22	9	3UTR	#N/A	0	0	XR_595211.1	158	-34.16	158	-34.16	936451	18	1460	547
24	rno-miR-370-3p	NM_001008847	RT1-Da	GCCTGCTGGGGTGGAACCTGGT#TTCACCTCAGCAGAGACGGCA#(((((((((((((((.......#)))))))))))).....))).	907	928	1	-23.8	1	0.00299644	0.471	0.928099	0.94114	-4.17062	15	21	12	3UTR	#N/A	0	0	TCONS_00049208	171	-31.65	171	-31.65	143152	22	2732	2472
25	rno-miR-370-3p	NM_001008847	RT1-Da	GCCTGCTGGGGTGGAACCTGGT#TTCACCTCAGCAGAGACGGCA#(((((((((((((((.......#)))))))))))).....))).	907	928	1	-23.8	1	0.00299644	0.471	0.928099	0.94114	-4.17062	15	21	12	3UTR	#N/A	0	0	XR_590358.2	172	-34.56	172	-34.56	437622	22	608	226
26	rno-miR-370-3p	NM_001008847	RT1-Da	GCCTGCTGGGGTGGAACCTGGT#TTCACCTCAGCAGAGACGGCA#(((((((((((((((.......#)))))))))))).....))).	907	928	1	-23.8	1	0.00299644	0.471	0.928099	0.94114	-4.17062	15	21	12	3UTR	#N/A	0	0	XR_001840921.1	170	-31.59	170	-31.59	455442	22	11571	1721
27	rno-miR-370-3p	NM_001008847	RT1-Da	GCCTGCTGGGGTGGAACCTGGT#TTCACCTCAGCAGAGACGGCA#(((((((((((((((.......#)))))))))))).....))).	907	928	1	-23.8	1	0.00299644	0.471	0.928099	0.94114	-4.17062	15	21	12	3UTR	#N/A	0	0	XR_596537.2	170	-33.9	170	-33.9	360481	22	3846	1479
28	rno-miR-370-3p	NM_001008847	RT1-Da	GCCTGCTGGGGTGGAACCTGGT#TTCACCTCAGCAGAGACGGCA#(((((((((((((((.......#)))))))))))).....))).	907	928	1	-23.8	1	0.00299644	0.471	0.928099	0.94114	-4.17062	15	21	12	3UTR	#N/A	0	0	XR_001842523.1	168	-31.17	168	-31.17	452423	22	4012	1173
29	rno-miR-883-5p	NM_001008847	RT1-Da	TGCTGAGAGAAGTAGCAGTTACT#GCTCTTCACCTCAGCAG#(((((((.((((.(((.......#)))))))..))))))).	903	920	1	-19.3	1	0.0151363	0.485	0.459476	0.911422	-7.54034	14	17	7	3UTR	#N/A	0	1	TCONS_00041541	179	-31.21	179	-31.21	222990	23	29446	6140
30	rno-miR-665	NM_001008847	RT1-Da	ACCAGGAGGCTGAGGTCCCTTA#GGGGTTCTCCGTCTGCTTCCTGT#..((((((((.((((.((((..#)))).)))).....)))))))).	986	1009	1	-21.3	1	0.0486006	0.588	0.55028	0.862485	-8.01482	16	23	8	3UTR	#N/A	0	0	TCONS_00038587	167	-34.93	167	-34.93	275953	22	5187	4602
31	rno-miR-665	NM_001008847	RT1-Da	ACCAGGAGGCTGAGGTCCCTTA#GGGGTTCTCCGTCTGCTTCCTGT#..((((((((.((((.((((..#)))).)))).....)))))))).	986	1009	1	-21.3	1	0.0486006	0.588	0.55028	0.862485	-8.01482	16	23	8	3UTR	#N/A	0	0	XR_001836161.1	167	-30.07	167	-30.07	668247	22	5772	654
32	rno-miR-665	NM_001008847	RT1-Da	ACCAGGAGGCTGAGGTCCCTTA#GGGGTTCTCCGTCTGCTTCCTGT#..((((((((.((((.((((..#)))).)))).....)))))))).	986	1009	1	-21.3	1	0.0486006	0.588	0.55028	0.862485	-8.01482	16	23	8	3UTR	#N/A	0	0	XR_353273.2	172	-31.41	172	-31.41	666563	22	2121	218
33	rno-miR-665	NM_001008847	RT1-Da	ACCAGGAGGCTGAGGTCCCTTA#GGGGTTCTCCGTCTGCTTCCTGT#..((((((((.((((.((((..#)))).)))).....)))))))).	986	1009	1	-21.3	1	0.0486006	0.588	0.55028	0.862485	-8.01482	16	23	8	3UTR	#N/A	0	0	XR_001841505.1	165	-32.35	165	-32.35	695604	22	3296	2533
34	rno-miR-3574	NM_001008847	RT1-Da	TCAGCCGCTGTCACACGCACAG#TGTGCTGTGACAGCATCTGAG#((((..(((((((((.(((((.#))))))))))))))..)))).	866	887	1	-28.3	0	6.59238e-06	0.529	0.871356	0.914872	-10.1906	18	21	14	3UTR	#N/A	0	0	XR_362090.3	162	-32.16	162	-32.16	802893	22	6349	5437
35	rno-miR-3099	NM_001008847	RT1-Da	TAGGCTAGAAAGAGGTTGGGGA#TCTGCAGTTTCCAACCTCAAGCCTCGCGGCAGATTCTCTGGTCTAA#(((((((((..(((((((((((#.)))))))))))..................))))))))).	931	977	1	-23.5	1	0.00489651	0.441	1.19202	1.08536	-8.00486	20	40	11	3UTR	#N/A	0	0	XR_595211.1	155	-31.18	155	-31.18	886765	22	1460	650
36	rno-miR-1896	NM_001008847	RT1-Da	TGGTGGGTGAGGAGGAGG#TCTCAGCTCTTCACCTCAGCAG#((.(((((((((((((((#))))..))))))))).)).)).	898	920	1	-21.2	0	0.0151363	0.485	1.19852	0.765922	-5.49511	17	22	9	3UTR	#N/A	0	0	TCONS_00017340	156	-31.87	156	-31.87	359251	18	1504	852
37	rno-miR-1896	NM_001008847	RT1-Da	TGGTGGGTGAGGAGGAGG#TCTCAGCTCTTCACCTCAGCAG#((.(((((((((((((((#))))..))))))))).)).)).	898	920	1	-21.2	0	0.0151363	0.485	1.19852	0.765922	-5.49511	17	22	9	3UTR	#N/A	0	0	XR_001836815.1	166	-31.22	166	-31.22	919660	18	1604	1090
38	rno-miR-667-5p	XM_006254761	Cd74	CGGTGCTGGTGGAGCAGTGAGCAC#GCTCCCCTGCTCCTCAGCCCT#.((.(((((.(((((((.((((..#))))..)))))))))))))).	1013	1034	0.980769	-30.2	0	0.0217869	0.397	0	0	-8.06785	18	21	14	3UTR	#N/A	0	0	TCONS_00018536	157	-30.11	157	-30.11	190943	24	6567	5806
39	rno-miR-667-5p	XM_006254761	Cd74	CGGTGCTGGTGGAGCAGTGAGCAC#GCTCCCCTGCTCCTCAGCCCT#.((.(((((.(((((((.((((..#))))..)))))))))))))).	1013	1034	0.980769	-30.2	0	0.0217869	0.397	0	0	-8.06785	18	21	14	3UTR	#N/A	0	0	TCONS_00050800	162	-32.47	162	-32.47	223530	24	3525	2771
40	rno-miR-667-5p	XM_006254761	Cd74	CGGTGCTGGTGGAGCAGTGAGCAC#GCTCCCCTGCTCCTCAGCCCT#.((.(((((.(((((((.((((..#))))..)))))))))))))).	1013	1034	0.980769	-30.2	0	0.0217869	0.397	0	0	-8.06785	18	21	14	3UTR	#N/A	0	0	XR_596537.2	156	-30.3	156	-30.3	563089	24	3846	2396
41	rno-miR-326-5p	XM_006254761	Cd74	GGGGGCAGGGCCTTTGTGAA#CACTGGAGGGAGGGCCTTGCTGCCT#((.((((((((((((.(...#.).)))))))))))).)).	1150	1175	1	-26.8	0	9.36989e-06	0.441	0	0	-5.72816	15	19	12	3UTR	#N/A	0	0	XR_595581.2	164	-33	164	-33	13357	20	3152	2990
42	rno-miR-326-5p	XM_006254761	Cd74	GGGGGCAGGGCCTTTGTGAA#CACTGGAGGGAGGGCCTTGCTGCCT#((.((((((((((((.(...#.).)))))))))))).)).	1150	1175	1	-26.8	0	9.36989e-06	0.441	0	0	-5.72816	15	19	12	3UTR	#N/A	0	0	XR_596537.2	157	-32.43	157	-32.43	10705	20	3846	1077
43	rno-miR-326-5p	XM_006254761	Cd74	GGGGGCAGGGCCTTTGTGAA#AGAGGCCAAGCCCTCC#((((((..(((((((.....#)))))))..)))))).	1312	1328	1	-24.3	0	2.093e-05	0.441	0	0	-8.02794	13	16	7	3UTR	#N/A	0	0	XR_595581.2	164	-33	164	-33	13357	20	3152	2990
44	rno-miR-326-5p	XM_006254761	Cd74	GGGGGCAGGGCCTTTGTGAA#AGAGGCCAAGCCCTCC#((((((..(((((((.....#)))))))..)))))).	1312	1328	1	-24.3	0	2.093e-05	0.441	0	0	-8.02794	13	16	7	3UTR	#N/A	0	0	XR_596537.2	157	-32.43	157	-32.43	10705	20	3846	1077
45	rno-miR-326-3p	XM_006254761	Cd74	CCTCTGGGCCCTTCCTCCAGT#ACTGGAGGGAGGGCCTTGCTGCCTACCCCCATCTAAGGGA#.((((((((((((((((((((#))))))))))))))))...................)))).	1151	1191	1	-33.8	1	0.000201128	0.426	0	0	-3.79332	20	40	16	3UTR	#N/A	0	0	XR_001842762.1	338	-65.46	169	-32.73	15150	21	5610	374 656
46	rno-miR-328a-5p	XM_006254761	Cd74	GGGGGGCAGGAGGGGCTCA#TGCACGGCGGCAGCTCCCCTGCTCCTCA#((((((((((.((((((..#.)))))))))))))))).	1001	1029	1	-31	1	0.00257221	0.382	0	0	-6.76235	16	18	16	3UTR	#N/A	0	0	TCONS_00000421	152	-34.5	152	-34.5	5540	19	652	286
47	rno-miR-328a-5p	XM_006254761	Cd74	GGGGGGCAGGAGGGGCTCA#TGCACGGCGGCAGCTCCCCTGCTCCTCA#((((((((((.((((((..#.)))))))))))))))).	1001	1029	1	-31	1	0.00257221	0.382	0	0	-6.76235	16	18	16	3UTR	#N/A	0	0	TCONS_00009581	165	-34.84	165	-34.84	5242	19	13079	13022
48	rno-miR-328a-5p	XM_006254761	Cd74	GGGGGGCAGGAGGGGCTCA#TGCACGGCGGCAGCTCCCCTGCTCCTCA#((((((((((.((((((..#.)))))))))))))))).	1001	1029	1	-31	1	0.00257221	0.382	0	0	-6.76235	16	18	16	3UTR	#N/A	0	0	TCONS_00038829	159	-31.98	159	-31.98	7772	19	22093	18404
49	rno-miR-328a-5p	XM_006254761	Cd74	GGGGGGCAGGAGGGGCTCA#TGCACGGCGGCAGCTCCCCTGCTCCTCA#((((((((((.((((((..#.)))))))))))))))).	1001	1029	1	-31	1	0.00257221	0.382	0	0	-6.76235	16	18	16	3UTR	#N/A	0	0	XR_001838409.1	162	-31.97	162	-31.97	17567	19	7602	1375
50	rno-miR-328a-5p	XM_006254761	Cd74	GGGGGGCAGGAGGGGCTCA#TGCACGGCGGCAGCTCCCCTGCTCCTCA#((((((((((.((((((..#.)))))))))))))))).	1001	1029	1	-31	1	0.00257221	0.382	0	0	-6.76235	16	18	16	3UTR	#N/A	0	0	XR_001840796.1	152	-31.43	152	-31.43	19472	19	5896	1718
51	rno-miR-343	XM_006254761	Cd74	TCTCCCTCCGTGTGCCCAGA#GGAACAGAATGAGAACACTGGAGGGAGGG#(((((((((((((.(.((..#.)).).)))).))))))))).	1135	1164	1	-22.6	1	0.00174233	0.456	0	0	-5.02746	16	21	9	3UTR	#N/A	0	0	TCONS_00006535	174	-35.28	174	-35.28	13950	20	1985	1655
52	rno-miR-343	XM_006254761	Cd74	TCTCCCTCCGTGTGCCCAGA#GGAACAGAATGAGAACACTGGAGGGAGGG#(((((((((((((.(.((..#.)).).)))).))))))))).	1135	1164	1	-22.6	1	0.00174233	0.456	0	0	-5.02746	16	21	9	3UTR	#N/A	0	0	XR_001836161.1	168	-32.16	168	-32.16	51351	20	5772	143
53	rno-miR-343	XM_006254761	Cd74	TCTCCCTCCGTGTGCCCAGA#GGAACAGAATGAGAACACTGGAGGGAGGG#(((((((((((((.(.((..#.)).).)))).))))))))).	1135	1164	1	-22.6	1	0.00174233	0.456	0	0	-5.02746	16	21	9	3UTR	#N/A	0	0	XR_001842762.1	154	-30.87	154	-30.87	53100	20	5610	1097
54	rno-miR-30c-1-3p	XM_006254761	Cd74	CTGGGAGAGGGTTGTTTACTCC#GGAAGAGGCCAAGCCCTCCCAGC#(((((((.((.((((((..(((#)))..)))).)).))))))))).	1309	1332	1	-22.6	1	0.00297311	0.397	0	0	-9.07598	18	23	9	3UTR	#N/A	0	0	XR_001840822.1	164	-31.7	164	-31.7	168593	22	3694	1643
55	rno-miR-320-5p	XM_006254761	Cd74	GCCTTCTCTTCCCGGTTCTTCC#GGACACAACAAATGAAACCGGAACAGAATGAGAACACTGGAGGGAGGGCC#(((((((((((...((((((..#.))))))...))))))))))).	1116	1166	1	-24.7	1	0.000388651	0.426	0	0	-9.43035	17	22	11	3UTR	#N/A	0	0	ENSRNOT00000084263	164	-31.02	164	-31.02	1075174	22	805	175
56	rno-miR-3541	XM_006254761	Cd74	TCCCTCCCCCTCACTGCA#CAGAATGAGAACACTGGAGGGAGGGC#.(((((((((........#.)).))))))).	1139	1165	1	-18.1	1	0.00105796	0.441	0	0	-13.0794	9	12	7	3UTR	#N/A	0	0	TCONS_00003663	150	-30.06	150	-30.06	208110	18	9490	2794
57	rno-miR-3541	XM_006254761	Cd74	TCCCTCCCCCTCACTGCA#CAGAATGAGAACACTGGAGGGAGGGC#.(((((((((........#.)).))))))).	1139	1165	1	-18.1	1	0.00105796	0.441	0	0	-13.0794	9	12	7	3UTR	#N/A	0	0	TCONS_00000421	167	-32.48	167	-32.48	208115	18	652	611
58	rno-miR-3541	XM_006254761	Cd74	TCCCTCCCCCTCACTGCA#CAGAATGAGAACACTGGAGGGAGGGC#.(((((((((........#.)).))))))).	1139	1165	1	-18.1	1	0.00105796	0.441	0	0	-13.0794	9	12	7	3UTR	#N/A	0	0	XR_001839504.1	172	-34.74	172	-34.74	715742	18	4938	271
59	rno-miR-3541	XM_006254761	Cd74	TCCCTCCCCCTCACTGCA#CAGAATGAGAACACTGGAGGGAGGGC#.(((((((((........#.)).))))))).	1139	1165	1	-18.1	1	0.00105796	0.441	0	0	-13.0794	9	12	7	3UTR	#N/A	0	0	XR_001842004.1	167	-30.56	167	-30.56	721171	18	7381	6038
60	rno-miR-3569	XM_006254761	Cd74	GGAGGACAGCAGACTCAGGTC#GGCTGGATACATTTGCTGTCTTCTC#(((((((((((((.((.((((#)))).))....))))))))))))).	1282	1307	1	-21	1	0.0048054	0.485	0	0	-4.79441	19	25	13	3UTR	#N/A	0	0	TCONS_00027897	171	-31.93	171	-31.93	253808	21	4645	3646
61	rno-miR-3593-5p	XM_006254761	Cd74	TGGCCTCCGCAGGGTTGAAGCT#AGCCAGCTCTGCACGGCGGCA#..(((.(((((((((((..(((#))))))))))))..)).))).	992	1013	1	-23.1	0	9.58976e-06	0.412	0	0	-6.85796	17	21	12	3UTR	#N/A	0	0	XR_001840822.1	169	-31.71	169	-31.71	854005	22	3694	307
62	rno-miR-6328	XM_006254761	Cd74	AGGCCTGCTCTGAGCCCCCGC#GCAGTCTTTAATGTGGGGCTCTGAGATCTAGGCCC#.(((((((((.(((((((((.#.)).))))))).)))...)))))).	1211	1246	1	-29.2	1	0.0226946	0.471	0	0	-6.6181	18	25	7	3UTR	#N/A	0	0	TCONS_00046286	166	-31.02	166	-31.02	286201	21	9243	1095
63	rno-miR-6328	XM_006254761	Cd74	AGGCCTGCTCTGAGCCCCCGC#GCAGTCTTTAATGTGGGGCTCTGAGATCTAGGCCC#.(((((((((.(((((((((.#.)).))))))).)))...)))))).	1211	1246	1	-29.2	1	0.0226946	0.471	0	0	-6.6181	18	25	7	3UTR	#N/A	0	0	XR_001840921.1	166	-37.32	166	-37.32	911534	21	11571	2446
64	rno-miR-149-3p	XM_006254761	Cd74	GGGACGGGGGCGGTGCTG#CGGCAGCTCCCCTGCTCCTC#((((((((((.(.(((((#))))).).)))))).)))).	1008	1028	1	-25.5	1	0.0014689	0.397	0	0	-8.05148	16	20	6	3UTR	#N/A	0	0	XR_595211.1	158	-34.16	158	-34.16	936451	18	1460	547
65	rno-miR-1896	XM_006254761	Cd74	TGGTGGGTGAGGAGGAGG#CCTGCTCCTCAGCCCTTCT#.((.((((((((((.(((#))).))))))).))).)).	1018	1037	1	-23.7	0	0.030331	0.397	0	0	-7.5608	15	19	7	3UTR	#N/A	0	0	TCONS_00017340	156	-31.87	156	-31.87	359251	18	1504	852
66	rno-miR-1896	XM_006254761	Cd74	TGGTGGGTGAGGAGGAGG#CCTGCTCCTCAGCCCTTCT#.((.((((((((((.(((#))).))))))).))).)).	1018	1037	1	-23.7	0	0.030331	0.397	0	0	-7.5608	15	19	7	3UTR	#N/A	0	0	XR_001836815.1	166	-31.22	166	-31.22	919660	18	1604	1090
67	rno-miR-1896	XM_006254761	Cd74	TGGTGGGTGAGGAGGAGG#CCTCCCAGCAACCCTTCCTCATGTCCTGCCGA#(((((((((((((((.((#.))))))))))...))))))).	1323	1355	1	-23.1	1	0.0280393	0.338	0	0	-4.17062	17	22	10	3UTR	#N/A	0	0	TCONS_00017340	156	-31.87	156	-31.87	359251	18	1504	852
68	rno-miR-1896	XM_006254761	Cd74	TGGTGGGTGAGGAGGAGG#CCTCCCAGCAACCCTTCCTCATGTCCTGCCGA#(((((((((((((((.((#.))))))))))...))))))).	1323	1355	1	-23.1	1	0.0280393	0.338	0	0	-4.17062	17	22	10	3UTR	#N/A	0	0	XR_001836815.1	166	-31.22	166	-31.22	919660	18	1604	1090
69	rno-miR-762	XM_006254761	Cd74	GCGGGGCTAGGGCCGGGA#TCCCTGCTCAGCCAAGCT#((..((((.((((.((((#)))).))))))))..)).	1366	1384	1	-23.3	0	0.00220832	0.368	0	0	-10.4404	14	18	8	3UTR	#N/A	0	0	TCONS_00050800	162	-36.83	162	-36.83	303530	18	3525	3077
70	rno-miR-326-5p	XM_006255914	RT1-DOa	GGGGGCAGGGCCTTTGTGAA#TTCCAGAGGTCCTGAGTTCAATTCCCA#((((((((((((((((.(((#)))))))))))))).......))))).	1072	1099	1	-24.3	1	0.0140753	0.471	0	0	-3.93757	19	27	14	3UTR	#N/A	0	0	XR_595581.2	164	-33	164	-33	13357	20	3152	2990
71	rno-miR-326-5p	XM_006255914	RT1-DOa	GGGGGCAGGGCCTTTGTGAA#TTCCAGAGGTCCTGAGTTCAATTCCCA#((((((((((((((((.(((#)))))))))))))).......))))).	1072	1099	1	-24.3	1	0.0140753	0.471	0	0	-3.93757	19	27	14	3UTR	#N/A	0	0	XR_596537.2	157	-32.43	157	-32.43	10705	20	3846	1077
72	rno-miR-93-3p	XM_006255914	RT1-DOa	ACTGCTGAGCTAGCACTTCCCGA#TCTGGAAGCTTCTGCATGCTCAGCGGC#.(((((((((..((((((((.((#)).)))))....)))..))))))))).	865	892	1	-26.5	1	1.27769e-05	0.426	0	0	-9.9649	19	27	9	3UTR	#N/A	0	0	TCONS_00041541	170	-31.46	170	-31.46	80298	23	29446	5784
73	rno-miR-134-5p	XM_006255914	RT1-DOa	TGTGACTGGTTGACCAGAGGGG#TCCCAGTAGAACTTTGTGGTCACAGTTTGTGCTGCCCTGGTACCAGTCACAC#((((((((((((((((.((((.#.)))).))))))...................)))))))))).	964	1016	1	-27.6	1	0.00443133	0.441	0	0	-3.93757	20	42	10	3UTR	#N/A	0	0	TCONS_00018536	159	-30.29	159	-30.29	69533	22	6567	4039
74	rno-miR-497-5p	XM_006255914	RT1-DOa	CAGCAGCACACTGTGGTTTGTA#GAACTTTGTGGTCACAGTTTGTGCTGCC#..((((((((((((((......#.)))))))..))))))).	972	1000	1	-21.2	1	0.000239848	0.485	0	0	-4.957	14	18	7	3UTR	#N/A	0	0	XR_001836815.1	167	-31.02	167	-31.02	518494	22	1604	813
75	rno-miR-449c-5p	XM_006255914	RT1-DOa	AGGCAGTGCATTGCTAGCTGG#CAGCTACAGTGTACTT#....(((((((((.((((((.#))))))))))))))).	1166	1182	1	-20.7	0	0.0059484	0.66	0	0	-10.4034	15	16	15	3UTR	#N/A	0	0	TCONS_00046285	169	-31.07	169	-31.07	231400	21	5620	911
76	rno-miR-3594-5p	XM_006255914	RT1-DOa	CCCAGGGCAGAGCAGTGTGAA#TCACAGTTTGTGCTGCCCTGGT#.(((((((((.(((((((((.#)))))..)))).))))))))).	983	1005	1	-28.1	1	0.000844885	0.441	0	0	-6.6181	18	22	9	3UTR	#N/A	0	0	TCONS_00006537	165	-34.54	165	-34.54	227860	21	12753	5547
77	rno-miR-3594-5p	XM_006255914	RT1-DOa	CCCAGGGCAGAGCAGTGTGAA#TCACAGTTTGTGCTGCCCTGGT#.(((((((((.(((((((((.#)))))..)))).))))))))).	983	1005	1	-28.1	1	0.000844885	0.441	0	0	-6.6181	18	22	9	3UTR	#N/A	0	0	TCONS_00006542	155	-32.41	155	-32.41	227861	21	1372	916
78	rno-miR-3084a-3p	XM_006255914	RT1-DOa	TTCTGCCAGTCCCCTTCAGACA#CTGGTACCAGTCACACCTCTTGCAGCTTGGGGGCTGGAGAT#.(((.(((((((((........#.)))))))))))).	1000	1041	1	-21.9	0	5.60639e-05	0.456	0	0	-8.88086	12	14	12	3UTR	#N/A	0	0	XR_001840822.1	171	-33.1	171	-33.1	953377	22	3694	3275
79	rno-miR-486	XM_006255914	RT1-DOa	TCCTGTACTGAGCTGCCCCGAG#CTCTTGCAGCTTGGGGGCTGGAGATATGGCTCAGTGG#.....((((((((((((((.((#.)).))))).........))))))))).	1016	1053	1	-23.2	0	0.00122895	0.471	0	0	-13.6656	16	28	9	3UTR	#N/A	0	0	XR_001839034.1	165	-32.94	165	-32.94	956023	22	3036	2438
80	rno-miR-709	XM_006255914	RT1-DOa	GGAGGCAGAGGCAAGAGGA#TCTCTTCTTCTGTGTCTG#(((.(((((((.((((((.#))))))))))))).))).	1144	1162	1	-21	0	0.00103914	0.618	0	0	-10.3164	16	18	13	3UTR	#N/A	0	0	XR_001838372.1	168	-31.87	168	-31.87	861261	19	4487	2154
81	rno-miR-709	XM_006255914	RT1-DOa	GGAGGCAGAGGCAAGAGGA#TCTCTTCTTCTGTGTCTG#(((.(((((((.((((((.#))))))))))))).))).	1144	1162	1	-21	0	0.00103914	0.618	0	0	-10.3164	16	18	13	3UTR	#N/A	0	0	XR_001841613.1	177	-37.81	177	-37.81	769558	19	2152	684
