# Supplementary material for: Integrated bioinformatics analysis of retinal ischemia/reperfusion injury in rats with potential key genes
Source: BMC Genomics. 2024 Apr 15;25:367. doi: 10.1186/s12864-024-10288-0 (PMC11017533; doi:10.1186/s12864-024-10288-0)
Supplement: Supplementary file 32 — Supplementary Material 32. [file 12864_2024_10288_MOESM32_ESM.xlsx]

## Sheet: Sheet1
suplementery table 32 keyGene_keyMiRNA_keyCircRNA
	genesymbol	mirnaid	Transcript	circ
1	RT1-Bb	rno-miR-3562	circRNA_10572|Chr8:75853306_75858778_+	circRNA_10572
2	RT1-Bb	rno-miR-138-5p	circRNA_10572|Chr8:75853306_75858778_+	circRNA_10572
3	RT1-Bb	rno-miR-3573-5p	circRNA_10572|Chr8:75853306_75858778_+	circRNA_10572
4	RT1-Bb	rno-miR-3593-5p	circRNA_03219|Chr14:82260834_82265660_+	circRNA_03219
5	RT1-Bb	rno-miR-3075	circRNA_03219|Chr14:82260834_82265660_+	circRNA_03219
6	RT1-Da	rno-miR-665	circRNA_10572|Chr8:75853306_75858778_+	circRNA_10572
7	Cd74	rno-miR-326-5p	circRNA_10572|Chr8:75853306_75858778_+	circRNA_10572
8	Cd74	rno-miR-326-5p	circRNA_10572|Chr8:75853306_75858778_+	circRNA_10572
9	Cd74	rno-miR-3593-5p	circRNA_03219|Chr14:82260834_82265660_+	circRNA_03219
10	Cd74	rno-miR-762	circRNA_11359|Chr9:113918918_113927885_+	circRNA_11359
11	RT1-DOa	rno-miR-326-5p	circRNA_10572|Chr8:75853306_75858778_+	circRNA_10572
12	RT1-DOa	rno-miR-709	circRNA_11359|Chr9:113918918_113927885_+	circRNA_11359

## Sheet: Sheet2
genesymbol	mirnaid
RT1-Bb	rno-miR-3562
RT1-Bb	rno-miR-138-5p
RT1-Bb	rno-miR-3573-5p
RT1-Bb	rno-miR-3593-5p
RT1-Bb	rno-miR-3075
RT1-Da	rno-miR-665
Cd74	rno-miR-326-5p
Cd74	rno-miR-3593-5p
Cd74	rno-miR-762
RT1-DOa	rno-miR-326-5p
RT1-DOa	rno-miR-709
rno-miR-3562	circRNA_10572
rno-miR-138-5p	circRNA_10572
rno-miR-3573-5p	circRNA_10572
rno-miR-3593-5p	circRNA_03219
rno-miR-3075	circRNA_03219
rno-miR-665	circRNA_10572
rno-miR-326-5p	circRNA_10572
rno-miR-762	circRNA_11359
rno-miR-709	circRNA_11359

## Sheet: Sheet3
genesymbol	name1
RT1-Bb	gene
RT1-Da	gene
Cd74	gene
RT1-DOa	gene
rno-miR-3562	miRNA
rno-miR-138-5p	miRNA
rno-miR-3573-5p	miRNA
rno-miR-3593-5p	miRNA
rno-miR-3075	miRNA
rno-miR-665	miRNA
rno-miR-326-5p	miRNA
rno-miR-762	miRNA
rno-miR-709	miRNA
circRNA_10572	circRNA
circRNA_03219	circRNA
circRNA_11359	circRNA

## Sheet: Sheet4
	mirnaid	refseqid	genesymbol	duplex	start	end	bindingp	energy	seed	accessibility	au	phylopstem	phylopflank	me	number_of_pairings	binding_region_length	longest_consecutive_pairings	position	validated	TargetScan	miRDB	Transcript	Total.score	Total.energy	Max.score	Max.energy	Strand	miRNA.length	Transcript.length	Position
1	rno-miR-3562	NM_001004084	RT1-Bb	TTGGGGCAGTGGCTGGATGGGA#TCCCAGGTCAGGAAGGTAGGTCCCTTTCCAGCACTCCCCAC#.(((((.(((.((((((.((((#.))))..)))))))))))))).	1256	1297	0.95	-29.1	0	0.070507	0.426	0	0	-8.16179	18	22	14	3UTR	#N/A	0	0	circRNA_10572|Chr8:75853306_75858778_+	168	-30.82	168	-30.82	902334	22	5473	1260
2	rno-miR-138-5p	NM_001004084	RT1-Bb	AGCTGGTGTTGTGAATCAGGCCG#CCTGGTTAGCAACCAGCA#.((((((..(((.(((((((...#))))))).))))))))).	1065	1083	1	-21.1	1	3.00049e-05	0.471	0	0	-8.45248	16	18	9	3UTR	#N/A	0	0	circRNA_10572|Chr8:75853306_75858778_+	173	-33.2	173	-33.2	313878	23	5473	4595
3	rno-miR-3573-5p	NM_001004084	RT1-Bb	TGAGGGGCAGTGATAGAAAGGA#TGTCACAAGCCCCTTG#.(((((((.((((((.......#))))))..))))))).	1407	1423	1	-20	1	0.00346326	0.574	0	0	-5.08276	13	16	7	3UTR	#N/A	0	0	circRNA_10572|Chr8:75853306_75858778_+	167	-31.19	167	-31.19	936512	22	5473	1126
4	rno-miR-3593-5p	NM_001004084	RT1-Bb	TGGCCTCCGCAGGGTTGAAGCT#GGCTCCTGACCTTGAAGGAGGCGGG#(.((((((.((((((((.((((#)))).).)))))))..)))))).).	1099	1124	1	-25.5	1	4.1463e-09	0.456	0	0	-6.15764	19	25	7	3UTR	#N/A	0	0	circRNA_03219|Chr14:82260834_82265660_+	156	-30.66	156	-30.66	829709	22	873	301
5	rno-miR-3075	NM_001004084	RT1-Bb	TGTCTGGGAGCAGCCAAGGACAAG#TGTCAAGTGTGCCCAGACAG#((((((((.(((......((((..#))))...))).)))))))).	1183	1203	1	-21.2	1	0.00102953	0.544	0	0	-8.10843	15	20	8	3UTR	#N/A	0	0	circRNA_03219|Chr14:82260834_82265660_+	164	-33.58	164	-33.58	873039	24	873	48
6	rno-miR-665	NM_001008847	RT1-Da	ACCAGGAGGCTGAGGTCCCTTA#GGGGTTCTCCGTCTGCTTCCTGT#..((((((((.((((.((((..#)))).)))).....)))))))).	986	1009	1	-21.3	1	0.0486006	0.588	0.55028	0.862485	-8.01482	16	23	8	3UTR	#N/A	0	0	circRNA_10572|Chr8:75853306_75858778_+	165	-31.95	165	-31.95	810202	22	5473	679
7	rno-miR-326-5p	XM_006254761	Cd74	GGGGGCAGGGCCTTTGTGAA#CACTGGAGGGAGGGCCTTGCTGCCT#((.((((((((((((.(...#.).)))))))))))).)).	1150	1175	1	-26.8	0	9.36989e-06	0.441	0	0	-5.72816	15	19	12	3UTR	#N/A	0	0	circRNA_10572|Chr8:75853306_75858778_+	166	-30.37	166	-30.37	15192	20	5473	1261
8	rno-miR-326-5p	XM_006254761	Cd74	GGGGGCAGGGCCTTTGTGAA#AGAGGCCAAGCCCTCC#((((((..(((((((.....#)))))))..)))))).	1312	1328	1	-24.3	0	2.093e-05	0.441	0	0	-8.02794	13	16	7	3UTR	#N/A	0	0	circRNA_10572|Chr8:75853306_75858778_+	166	-30.37	166	-30.37	15192	20	5473	1261
9	rno-miR-3593-5p	XM_006254761	Cd74	TGGCCTCCGCAGGGTTGAAGCT#AGCCAGCTCTGCACGGCGGCA#..(((.(((((((((((..(((#))))))))))))..)).))).	992	1013	1	-23.1	0	9.58976e-06	0.412	0	0	-6.85796	17	21	12	3UTR	#N/A	0	0	circRNA_03219|Chr14:82260834_82265660_+	156	-30.66	156	-30.66	829709	22	873	301
10	rno-miR-762	XM_006254761	Cd74	GCGGGGCTAGGGCCGGGA#TCCCTGCTCAGCCAAGCT#((..((((.((((.((((#)))).))))))))..)).	1366	1384	1	-23.3	0	0.00220832	0.368	0	0	-10.4404	14	18	8	3UTR	#N/A	0	0	circRNA_11359|Chr9:113918918_113927885_+	160	-35.07	160	-35.07	1127507	18	8341	3239
11	rno-miR-326-5p	XM_006255914	RT1-DOa	GGGGGCAGGGCCTTTGTGAA#TTCCAGAGGTCCTGAGTTCAATTCCCA#((((((((((((((((.(((#)))))))))))))).......))))).	1072	1099	1	-24.3	1	0.0140753	0.471	0	0	-3.93757	19	27	14	3UTR	#N/A	0	0	circRNA_10572|Chr8:75853306_75858778_+	166	-30.37	166	-30.37	15192	20	5473	1261
12	rno-miR-709	XM_006255914	RT1-DOa	GGAGGCAGAGGCAAGAGGA#TCTCTTCTTCTGTGTCTG#(((.(((((((.((((((.#))))))))))))).))).	1144	1162	1	-21	0	0.00103914	0.618	0	0	-10.3164	16	18	13	3UTR	#N/A	0	0	circRNA_11359|Chr9:113918918_113927885_+	171	-32.11	171	-32.11	1134937	19	8341	8070
