# Supplementary material for: Integrated bioinformatics analysis of retinal ischemia/reperfusion injury in rats with potential key genes
Source: BMC Genomics. 2024 Apr 15;25:367. doi: 10.1186/s12864-024-10288-0 (PMC11017533; doi:10.1186/s12864-024-10288-0)
Supplement: Supplementary file 33 — Supplementary Material 33. [file 12864_2024_10288_MOESM33_ESM.xlsx]

## Sheet: genemania-genes
suplementery table 33 GeneMANIA
Symbol	Description	Score	Functions	Links
RT1-CE5		0.912659	adaptive immune response, adaptive immune response based on somatic recombination of immune receptors built from immunoglobulin superfamily domains, antigen binding, antigen processing and presentation, antigen processing and presentation of endogenous antigen, antigen processing and presentation of endogenous peptide antigen, antigen processing and presentation of endogenous peptide antigen via …	http://www.ncbi.nlm.nih.gov/sites/entrez?db=gene&cmd=search&term=309607
RT1-Bb		0.865685	adaptive immune response, adaptive immune response based on somatic recombination of immune receptors built from immunoglobulin superfamily domains, antigen binding, antigen processing and presentation, antigen processing and presentation of exogenous antigen, antigen processing and presentation of exogenous peptide antigen, antigen processing and presentation of peptide antigen, antigen processi…	http://www.ncbi.nlm.nih.gov/sites/entrez?db=gene&cmd=search&term=309622
RT1-DOa		0.760095	antigen processing and presentation, antigen processing and presentation of exogenous antigen, antigen processing and presentation of exogenous peptide antigen, antigen processing and presentation of peptide antigen, antigen processing and presentation of peptide antigen via MHC class II, antigen processing and presentation of peptide or polysaccharide antigen via MHC class II, MHC protein comple…	http://www.ncbi.nlm.nih.gov/sites/entrez?db=gene&cmd=search&term=24984
Cd74		0.746831	adaptive immune response, adaptive immune response based on somatic recombination of immune receptors built from immunoglobulin superfamily domains, antigen processing and presentation, antigen processing and presentation of exogenous antigen, antigen processing and presentation of exogenous peptide antigen, antigen processing and presentation of peptide antigen, antigen processing and presentati…	http://www.ncbi.nlm.nih.gov/sites/entrez?db=gene&cmd=search&term=25599
RT1-Da		0.737852	antigen binding, antigen processing and presentation, antigen processing and presentation of peptide antigen, antigen processing and presentation of peptide antigen via MHC class II, antigen processing and presentation of peptide or polysaccharide antigen via MHC class II, late endosome, MHC protein complex, peptide binding	http://www.ncbi.nlm.nih.gov/sites/entrez?db=gene&cmd=search&term=294269
RT1-Ba		0.010052	antigen binding, antigen processing and presentation, antigen processing and presentation of exogenous antigen, antigen processing and presentation of exogenous peptide antigen, antigen processing and presentation of peptide antigen, antigen processing and presentation of peptide antigen via MHC class II, antigen processing and presentation of peptide or polysaccharide antigen via MHC class II, l…	http://www.ncbi.nlm.nih.gov/sites/entrez?db=gene&cmd=search&term=309621
RT1-Db1		0.00728895	adaptive immune response, adaptive immune response based on somatic recombination of immune receptors built from immunoglobulin superfamily domains, antigen binding, antigen processing and presentation, antigen processing and presentation of exogenous antigen, antigen processing and presentation of exogenous peptide antigen, antigen processing and presentation of peptide antigen, antigen processi…	http://www.ncbi.nlm.nih.gov/sites/entrez?db=gene&cmd=search&term=294270
RT1-CE1		0.00498486	adaptive immune response, adaptive immune response based on somatic recombination of immune receptors built from immunoglobulin superfamily domains, antigen binding, antigen processing and presentation, antigen processing and presentation of endogenous antigen, antigen processing and presentation of endogenous peptide antigen, antigen processing and presentation of endogenous peptide antigen via …	http://www.ncbi.nlm.nih.gov/sites/entrez?db=gene&cmd=search&term=309600
Aif1		0.00452868	lymphocyte proliferation, positive regulation of cell-cell adhesion, positive regulation of leukocyte cell-cell adhesion, positive regulation of lymphocyte activation, positive regulation of T cell activation, regulation of leukocyte proliferation, regulation of lymphocyte proliferation, regulation of mononuclear cell proliferation, regulation of T cell proliferation, response to interferon-gamma…	http://www.ncbi.nlm.nih.gov/sites/entrez?db=gene&cmd=search&term=29427
Ly86		0.00389835	regulation of response to biotic stimulus	http://www.ncbi.nlm.nih.gov/sites/entrez?db=gene&cmd=search&term=291359
RT1-M3-1		0.00347771	adaptive immune response, adaptive immune response based on somatic recombination of immune receptors built from immunoglobulin superfamily domains, antigen binding, antigen processing and presentation, antigen processing and presentation of endogenous antigen, antigen processing and presentation of endogenous peptide antigen, antigen processing and presentation of endogenous peptide antigen via …	http://www.ncbi.nlm.nih.gov/sites/entrez?db=gene&cmd=search&term=24747
Ctss		0.00322868	antigen processing and presentation, antigen processing and presentation of exogenous antigen, antigen processing and presentation of exogenous peptide antigen, antigen processing and presentation of peptide antigen, antigen processing and presentation of peptide antigen via MHC class II, antigen processing and presentation of peptide or polysaccharide antigen via MHC class II, positive regulatio…	http://www.ncbi.nlm.nih.gov/sites/entrez?db=gene&cmd=search&term=50654
B2m		0.00319457	adaptive immune response, adaptive immune response based on somatic recombination of immune receptors built from immunoglobulin superfamily domains, antigen processing and presentation, antigen processing and presentation of endogenous antigen, antigen processing and presentation of endogenous peptide antigen, antigen processing and presentation of exogenous antigen, antigen processing and presen…	http://www.ncbi.nlm.nih.gov/sites/entrez?db=gene&cmd=search&term=24223
Lyz2		0.0031649	cell killing	http://www.ncbi.nlm.nih.gov/sites/entrez?db=gene&cmd=search&term=25211
RT1-DOb		0.00311652	antigen processing and presentation, antigen processing and presentation of peptide antigen, antigen processing and presentation of peptide antigen via MHC class II, antigen processing and presentation of peptide or polysaccharide antigen via MHC class II, MHC protein complex, MHC protein complex binding, regulation of antigen processing and presentation	http://www.ncbi.nlm.nih.gov/sites/entrez?db=gene&cmd=search&term=365542
C1qb		0.00302737		http://www.ncbi.nlm.nih.gov/sites/entrez?db=gene&cmd=search&term=29687
Irf8		0.0029897	response to interferon-gamma	http://www.ncbi.nlm.nih.gov/sites/entrez?db=gene&cmd=search&term=292060
RT1-A1		0.00290714	adaptive immune response, adaptive immune response based on somatic recombination of immune receptors built from immunoglobulin superfamily domains, antigen binding, antigen processing and presentation, antigen processing and presentation of endogenous antigen, antigen processing and presentation of endogenous peptide antigen, antigen processing and presentation of endogenous peptide antigen via …	http://www.ncbi.nlm.nih.gov/sites/entrez?db=gene&cmd=search&term=100188935
Cd53		0.00279611		http://www.ncbi.nlm.nih.gov/sites/entrez?db=gene&cmd=search&term=24251
RT1-T24-4		0.0027108	adaptive immune response, adaptive immune response based on somatic recombination of immune receptors built from immunoglobulin superfamily domains, antigen binding, antigen processing and presentation, antigen processing and presentation of endogenous antigen, antigen processing and presentation of endogenous peptide antigen, antigen processing and presentation of endogenous peptide antigen via …	http://www.ncbi.nlm.nih.gov/sites/entrez?db=gene&cmd=search&term=414784
RT1-S3		0.00267347	adaptive immune response, adaptive immune response based on somatic recombination of immune receptors built from immunoglobulin superfamily domains, antigen binding, antigen processing and presentation, antigen processing and presentation of endogenous antigen, antigen processing and presentation of endogenous peptide antigen, antigen processing and presentation of endogenous peptide antigen via …	http://www.ncbi.nlm.nih.gov/sites/entrez?db=gene&cmd=search&term=294228
Psmb8		0.0026717	proteasome core complex	http://www.ncbi.nlm.nih.gov/sites/entrez?db=gene&cmd=search&term=24968
RT1-CE10		0.00263522	adaptive immune response, adaptive immune response based on somatic recombination of immune receptors built from immunoglobulin superfamily domains, antigen binding, antigen processing and presentation, antigen processing and presentation of endogenous antigen, antigen processing and presentation of endogenous peptide antigen, antigen processing and presentation of endogenous peptide antigen via …	http://www.ncbi.nlm.nih.gov/sites/entrez?db=gene&cmd=search&term=414792
Cd37		0.00258895	humoral immune response, immunoglobulin production, negative regulation of cell activation, negative regulation of leukocyte activation, positive regulation of immune effector process, positive regulation of production of molecular mediator of immune response, production of molecular mediator of immune response, regulation of production of molecular mediator of immune response, regulation of resp…	http://www.ncbi.nlm.nih.gov/sites/entrez?db=gene&cmd=search&term=29185
Psmb9		0.00249955	proteasome core complex	http://www.ncbi.nlm.nih.gov/sites/entrez?db=gene&cmd=search&term=24967

## Sheet: genemania-interactions
Gene 1	Gene 2	Weight	Network group	Network
Cd74	RT1-Bb	0.0112062	Co-expression	Wang-You-2006
RT1-Da	RT1-Bb	0.0164718	Co-expression	Wang-You-2006
RT1-Da	Cd74	0.0110969	Co-expression	Wang-You-2006
RT1-Ba	Cd74	0.0164768	Co-expression	Wang-You-2006
RT1-Db1	RT1-Ba	0.0361363	Co-expression	Wang-You-2006
Aif1	RT1-Bb	0.0153574	Co-expression	Wang-You-2006
Ly86	RT1-Bb	0.0191445	Co-expression	Wang-You-2006
Ly86	RT1-Da	0.0175795	Co-expression	Wang-You-2006
Ly86	Aif1	0.0244912	Co-expression	Wang-You-2006
Ctss	RT1-Da	0.0178171	Co-expression	Wang-You-2006
Ctss	Aif1	0.0292546	Co-expression	Wang-You-2006
Ctss	Ly86	0.0226905	Co-expression	Wang-You-2006
B2m	Ly86	0.0175198	Co-expression	Wang-You-2006
Lyz2	RT1-Bb	0.00611503	Co-expression	Wang-You-2006
Lyz2	Cd74	0.00495635	Co-expression	Wang-You-2006
Lyz2	RT1-Ba	0.0100519	Co-expression	Wang-You-2006
Lyz2	RT1-CE1	0.00366542	Co-expression	Wang-You-2006
RT1-DOb	RT1-Bb	0.0181152	Co-expression	Wang-You-2006
RT1-DOb	RT1-Da	0.0131037	Co-expression	Wang-You-2006
RT1-DOb	Ly86	0.0237776	Co-expression	Wang-You-2006
Irf8	RT1-Bb	0.0169806	Co-expression	Wang-You-2006
Irf8	Cd74	0.0116153	Co-expression	Wang-You-2006
Irf8	RT1-Da	0.0147154	Co-expression	Wang-You-2006
Irf8	Ly86	0.0162755	Co-expression	Wang-You-2006
Irf8	Lyz2	0.00637635	Co-expression	Wang-You-2006
Irf8	RT1-DOb	0.0147767	Co-expression	Wang-You-2006
RT1-A1	C1qb	0.0192493	Co-expression	Wang-You-2006
Cd53	RT1-Bb	0.0135295	Co-expression	Wang-You-2006
Cd53	Cd74	0.01037	Co-expression	Wang-You-2006
Cd53	RT1-Da	0.0155522	Co-expression	Wang-You-2006
Cd53	Ly86	0.0155309	Co-expression	Wang-You-2006
Cd53	RT1-M3-1	0.0146262	Co-expression	Wang-You-2006
Psmb8	Irf8	0.0142004	Co-expression	Wang-You-2006
Cd37	RT1-Bb	0.00604079	Co-expression	Wang-You-2006
Cd37	Cd74	0.00460522	Co-expression	Wang-You-2006
Cd37	RT1-Ba	0.00927994	Co-expression	Wang-You-2006
Cd37	RT1-CE1	0.00329329	Co-expression	Wang-You-2006
Cd37	Lyz2	0.00294851	Co-expression	Wang-You-2006
Cd37	Irf8	0.00645485	Co-expression	Wang-You-2006
Psmb9	Cd74	0.0145541	Co-expression	Wang-You-2006
Psmb9	RT1-CE1	0.0102852	Co-expression	Wang-You-2006
Psmb9	Lyz2	0.0091443	Co-expression	Wang-You-2006
Psmb9	Cd37	0.00889159	Co-expression	Wang-You-2006
RT1-Da	RT1-Bb	0.0206312	Co-expression	Stevenson-Butler-2007
RT1-Da	Cd74	0.0295181	Co-expression	Stevenson-Butler-2007
RT1-Db1	RT1-Ba	0.0416407	Co-expression	Stevenson-Butler-2007
Aif1	RT1-Bb	0.0256807	Co-expression	Stevenson-Butler-2007
Ctss	RT1-Da	0.0087254	Co-expression	Stevenson-Butler-2007
Ctss	RT1-Db1	0.00755795	Co-expression	Stevenson-Butler-2007
B2m	RT1-CE1	0.0197191	Co-expression	Stevenson-Butler-2007
C1qb	Cd74	0.00955737	Co-expression	Stevenson-Butler-2007
C1qb	RT1-Da	0.00934648	Co-expression	Stevenson-Butler-2007
C1qb	RT1-Ba	0.00953743	Co-expression	Stevenson-Butler-2007
C1qb	Ctss	0.00374749	Co-expression	Stevenson-Butler-2007
Irf8	Ly86	0.0176261	Co-expression	Stevenson-Butler-2007
Irf8	RT1-DOb	0.0206517	Co-expression	Stevenson-Butler-2007
Cd53	Ctss	0.00522547	Co-expression	Stevenson-Butler-2007
RT1-S3	Ly86	0.014695	Co-expression	Stevenson-Butler-2007
Psmb8	RT1-CE1	0.0160736	Co-expression	Stevenson-Butler-2007
Psmb8	Ly86	0.0120877	Co-expression	Stevenson-Butler-2007
Cd37	RT1-DOa	0.00298513	Co-expression	Stevenson-Butler-2007
Cd37	Ly86	0.0119764	Co-expression	Stevenson-Butler-2007
Cd37	Irf8	0.0133413	Co-expression	Stevenson-Butler-2007
Cd37	Psmb8	0.0103183	Co-expression	Stevenson-Butler-2007
Psmb9	RT1-CE1	0.0168323	Co-expression	Stevenson-Butler-2007
Psmb9	RT1-M3-1	0.0184358	Co-expression	Stevenson-Butler-2007
Psmb9	RT1-S3	0.0155906	Co-expression	Stevenson-Butler-2007
Psmb9	Psmb8	0.0209005	Co-expression	Stevenson-Butler-2007
RT1-Da	Cd74	0.00971435	Co-expression	R枚mer-Zell-2014 B
RT1-Ba	Cd74	0.0171192	Co-expression	R枚mer-Zell-2014 B
RT1-Ba	RT1-Da	0.0196172	Co-expression	R枚mer-Zell-2014 B
RT1-Db1	Cd74	0.0171621	Co-expression	R枚mer-Zell-2014 B
RT1-Db1	RT1-Da	0.0209762	Co-expression	R枚mer-Zell-2014 B
RT1-Db1	RT1-Ba	0.0310332	Co-expression	R枚mer-Zell-2014 B
RT1-CE1	RT1-CE5	0.0470636	Co-expression	R枚mer-Zell-2014 B
Aif1	Cd74	0.0108223	Co-expression	R枚mer-Zell-2014 B
Ly86	Cd74	0.00465445	Co-expression	R枚mer-Zell-2014 B
Ly86	RT1-Da	0.00524393	Co-expression	R枚mer-Zell-2014 B
Ly86	RT1-Ba	0.00967551	Co-expression	R枚mer-Zell-2014 B
Ly86	RT1-Db1	0.00926582	Co-expression	R枚mer-Zell-2014 B
Ly86	Aif1	0.00868315	Co-expression	R枚mer-Zell-2014 B
Ctss	Cd74	0.00624082	Co-expression	R枚mer-Zell-2014 B
Ctss	RT1-Da	0.00729231	Co-expression	R枚mer-Zell-2014 B
Ctss	RT1-Ba	0.012562	Co-expression	R枚mer-Zell-2014 B
Ctss	RT1-Db1	0.0130091	Co-expression	R枚mer-Zell-2014 B
Ctss	Aif1	0.0123156	Co-expression	R枚mer-Zell-2014 B
Ctss	Ly86	0.00509466	Co-expression	R枚mer-Zell-2014 B
B2m	Cd74	0.00927927	Co-expression	R枚mer-Zell-2014 B
B2m	Ctss	0.00926961	Co-expression	R枚mer-Zell-2014 B
C1qb	Cd74	0.00565933	Co-expression	R枚mer-Zell-2014 B
C1qb	RT1-Da	0.00651949	Co-expression	R枚mer-Zell-2014 B
C1qb	RT1-Ba	0.0115546	Co-expression	R枚mer-Zell-2014 B
C1qb	RT1-Db1	0.0116408	Co-expression	R枚mer-Zell-2014 B
C1qb	Aif1	0.0116652	Co-expression	R枚mer-Zell-2014 B
C1qb	Ly86	0.00428442	Co-expression	R枚mer-Zell-2014 B
C1qb	Ctss	0.00771122	Co-expression	R枚mer-Zell-2014 B
Irf8	Cd74	0.00839324	Co-expression	R枚mer-Zell-2014 B
Irf8	RT1-Da	0.00961266	Co-expression	R枚mer-Zell-2014 B
Irf8	RT1-Ba	0.0171997	Co-expression	R枚mer-Zell-2014 B
Irf8	RT1-Db1	0.014828	Co-expression	R枚mer-Zell-2014 B
Irf8	Ly86	0.00564528	Co-expression	R枚mer-Zell-2014 B
Irf8	Ctss	0.00764371	Co-expression	R枚mer-Zell-2014 B
Irf8	B2m	0.0130179	Co-expression	R枚mer-Zell-2014 B
Irf8	C1qb	0.00693162	Co-expression	R枚mer-Zell-2014 B
RT1-A1	RT1-CE1	0.0459344	Co-expression	R枚mer-Zell-2014 B
Cd53	Cd74	0.00452912	Co-expression	R枚mer-Zell-2014 B
Cd53	RT1-Da	0.00524659	Co-expression	R枚mer-Zell-2014 B
Cd53	RT1-Ba	0.00917577	Co-expression	R枚mer-Zell-2014 B
Cd53	RT1-Db1	0.00874651	Co-expression	R枚mer-Zell-2014 B
Cd53	Aif1	0.00770505	Co-expression	R枚mer-Zell-2014 B
Cd53	Ly86	0.00393633	Co-expression	R枚mer-Zell-2014 B
Cd53	Ctss	0.00501902	Co-expression	R枚mer-Zell-2014 B
Cd53	Lyz2	0.00807781	Co-expression	R枚mer-Zell-2014 B
Cd53	C1qb	0.00445634	Co-expression	R枚mer-Zell-2014 B
Cd53	Irf8	0.00522773	Co-expression	R枚mer-Zell-2014 B
RT1-T24-4	RT1-Ba	0.0260583	Co-expression	R枚mer-Zell-2014 B
RT1-S3	B2m	0.0223183	Co-expression	R枚mer-Zell-2014 B
RT1-S3	RT1-T24-4	0.0128977	Co-expression	R枚mer-Zell-2014 B
Psmb8	Ly86	0.00544783	Co-expression	R枚mer-Zell-2014 B
Psmb8	B2m	0.0139451	Co-expression	R枚mer-Zell-2014 B
Psmb8	RT1-S3	0.0133618	Co-expression	R枚mer-Zell-2014 B
Cd37	Cd74	0.00837275	Co-expression	R枚mer-Zell-2014 B
Cd37	RT1-Da	0.00946475	Co-expression	R枚mer-Zell-2014 B
Cd37	RT1-Db1	0.0186653	Co-expression	R枚mer-Zell-2014 B
Cd37	Aif1	0.0184356	Co-expression	R枚mer-Zell-2014 B
Cd37	Ly86	0.00636096	Co-expression	R枚mer-Zell-2014 B
Cd37	Ctss	0.00920451	Co-expression	R枚mer-Zell-2014 B
Cd37	C1qb	0.0084363	Co-expression	R枚mer-Zell-2014 B
Cd37	Cd53	0.00652276	Co-expression	R枚mer-Zell-2014 B
Psmb9	Ly86	0.00663403	Co-expression	R枚mer-Zell-2014 B
Psmb9	B2m	0.0145057	Co-expression	R枚mer-Zell-2014 B
Psmb9	RT1-T24-4	0.0117377	Co-expression	R枚mer-Zell-2014 B
Psmb9	RT1-S3	0.0130519	Co-expression	R枚mer-Zell-2014 B
Psmb9	Psmb8	0.01462	Co-expression	R枚mer-Zell-2014 B
RT1-DOa	RT1-Bb	0.00811502	Co-expression	Rimbault-Galibert-2009
Cd74	RT1-CE5	0.0166138	Co-expression	Rimbault-Galibert-2009
RT1-Da	RT1-CE5	0.0106628	Co-expression	Rimbault-Galibert-2009
RT1-Da	RT1-Bb	0.00836995	Co-expression	Rimbault-Galibert-2009
RT1-Da	Cd74	0.0152904	Co-expression	Rimbault-Galibert-2009
RT1-Ba	RT1-CE5	0.0135379	Co-expression	Rimbault-Galibert-2009
RT1-Ba	RT1-Bb	0.0106857	Co-expression	Rimbault-Galibert-2009
RT1-Ba	RT1-DOa	0.0234884	Co-expression	Rimbault-Galibert-2009
RT1-Ba	RT1-Da	0.0128267	Co-expression	Rimbault-Galibert-2009
RT1-Db1	RT1-CE5	0.0176049	Co-expression	Rimbault-Galibert-2009
RT1-Db1	RT1-Da	0.016371	Co-expression	Rimbault-Galibert-2009
RT1-CE1	RT1-CE5	0.00946529	Co-expression	Rimbault-Galibert-2009
RT1-CE1	Cd74	0.0140279	Co-expression	Rimbault-Galibert-2009
RT1-CE1	RT1-Da	0.00850811	Co-expression	Rimbault-Galibert-2009
RT1-CE1	RT1-Ba	0.0110083	Co-expression	Rimbault-Galibert-2009
RT1-CE1	RT1-Db1	0.0143664	Co-expression	Rimbault-Galibert-2009
Aif1	RT1-Da	0.0105105	Co-expression	Rimbault-Galibert-2009
Aif1	RT1-CE1	0.0101377	Co-expression	Rimbault-Galibert-2009
Ly86	RT1-Bb	0.00811227	Co-expression	Rimbault-Galibert-2009
Ly86	RT1-Da	0.00815627	Co-expression	Rimbault-Galibert-2009
RT1-M3-1	RT1-CE5	0.0103334	Co-expression	Rimbault-Galibert-2009
RT1-M3-1	RT1-Bb	0.00808416	Co-expression	Rimbault-Galibert-2009
RT1-M3-1	RT1-Da	0.00957533	Co-expression	Rimbault-Galibert-2009
RT1-M3-1	RT1-Ba	0.0131505	Co-expression	Rimbault-Galibert-2009
RT1-M3-1	RT1-Db1	0.0159015	Co-expression	Rimbault-Galibert-2009
RT1-M3-1	RT1-CE1	0.00886172	Co-expression	Rimbault-Galibert-2009
RT1-M3-1	Aif1	0.0132802	Co-expression	Rimbault-Galibert-2009
B2m	RT1-CE1	0.0147154	Co-expression	Rimbault-Galibert-2009
B2m	RT1-M3-1	0.017208	Co-expression	Rimbault-Galibert-2009
Irf8	RT1-Bb	0.00912754	Co-expression	Rimbault-Galibert-2009
Irf8	RT1-Da	0.00878302	Co-expression	Rimbault-Galibert-2009
Irf8	Ly86	0.00914961	Co-expression	Rimbault-Galibert-2009
Irf8	RT1-M3-1	0.00979087	Co-expression	Rimbault-Galibert-2009
RT1-A1	RT1-CE5	0.00935102	Co-expression	Rimbault-Galibert-2009
RT1-A1	RT1-Bb	0.00834131	Co-expression	Rimbault-Galibert-2009
RT1-A1	RT1-Da	0.00919076	Co-expression	Rimbault-Galibert-2009
RT1-A1	RT1-Ba	0.0121649	Co-expression	Rimbault-Galibert-2009
RT1-A1	RT1-Db1	0.0145576	Co-expression	Rimbault-Galibert-2009
RT1-A1	RT1-CE1	0.00762494	Co-expression	Rimbault-Galibert-2009
RT1-A1	Ly86	0.00842543	Co-expression	Rimbault-Galibert-2009
RT1-A1	RT1-M3-1	0.00920212	Co-expression	Rimbault-Galibert-2009
RT1-A1	Irf8	0.00949182	Co-expression	Rimbault-Galibert-2009
RT1-S3	RT1-CE5	0.0110296	Co-expression	Rimbault-Galibert-2009
RT1-S3	Cd74	0.0159469	Co-expression	Rimbault-Galibert-2009
RT1-S3	RT1-Da	0.00973347	Co-expression	Rimbault-Galibert-2009
RT1-S3	RT1-Ba	0.0128438	Co-expression	Rimbault-Galibert-2009
RT1-S3	RT1-Db1	0.0163322	Co-expression	Rimbault-Galibert-2009
RT1-S3	RT1-CE1	0.0087957	Co-expression	Rimbault-Galibert-2009
Psmb8	RT1-CE5	0.0174797	Co-expression	Rimbault-Galibert-2009
Psmb8	RT1-Da	0.0156519	Co-expression	Rimbault-Galibert-2009
Psmb8	RT1-CE1	0.0139173	Co-expression	Rimbault-Galibert-2009
Psmb8	RT1-M3-1	0.0163917	Co-expression	Rimbault-Galibert-2009
Psmb8	RT1-A1	0.0133406	Co-expression	Rimbault-Galibert-2009
Psmb8	RT1-S3	0.0159403	Co-expression	Rimbault-Galibert-2009
RT1-CE10	RT1-CE5	0.0109156	Co-expression	Rimbault-Galibert-2009
RT1-CE10	RT1-Bb	0.00895055	Co-expression	Rimbault-Galibert-2009
RT1-CE10	RT1-Da	0.0104	Co-expression	Rimbault-Galibert-2009
RT1-CE10	RT1-Ba	0.0133093	Co-expression	Rimbault-Galibert-2009
RT1-CE10	RT1-Db1	0.0167067	Co-expression	Rimbault-Galibert-2009
RT1-CE10	RT1-CE1	0.00881526	Co-expression	Rimbault-Galibert-2009
RT1-CE10	RT1-M3-1	0.0103888	Co-expression	Rimbault-Galibert-2009
RT1-CE10	RT1-A1	0.00968639	Co-expression	Rimbault-Galibert-2009
RT1-CE10	RT1-S3	0.00978945	Co-expression	Rimbault-Galibert-2009
Cd37	RT1-CE5	0.00859089	Co-expression	Rimbault-Galibert-2009
Cd37	RT1-DOa	0.0105436	Co-expression	Rimbault-Galibert-2009
Cd37	RT1-CE1	0.00704373	Co-expression	Rimbault-Galibert-2009
Psmb9	RT1-CE5	0.00853875	Co-expression	Rimbault-Galibert-2009
Psmb9	RT1-Bb	0.0079162	Co-expression	Rimbault-Galibert-2009
Psmb9	RT1-Da	0.00836894	Co-expression	Rimbault-Galibert-2009
Psmb9	RT1-Ba	0.0109892	Co-expression	Rimbault-Galibert-2009
Psmb9	Aif1	0.0100284	Co-expression	Rimbault-Galibert-2009
Psmb9	Ly86	0.00766809	Co-expression	Rimbault-Galibert-2009
Psmb9	RT1-M3-1	0.00903992	Co-expression	Rimbault-Galibert-2009
Psmb9	Irf8	0.00898972	Co-expression	Rimbault-Galibert-2009
Psmb9	Psmb8	0.0141262	Co-expression	Rimbault-Galibert-2009
RT1-Da	Cd74	0.0077161	Co-expression	Wisler-Vonderfecht-2011
RT1-Ba	Cd74	0.011305	Co-expression	Wisler-Vonderfecht-2011
RT1-Ba	RT1-Da	0.0116043	Co-expression	Wisler-Vonderfecht-2011
RT1-CE1	RT1-CE5	0.0228151	Co-expression	Wisler-Vonderfecht-2011
RT1-CE1	RT1-Ba	0.0253911	Co-expression	Wisler-Vonderfecht-2011
Aif1	Cd74	0.0122202	Co-expression	Wisler-Vonderfecht-2011
Aif1	RT1-Da	0.0117806	Co-expression	Wisler-Vonderfecht-2011
RT1-M3-1	RT1-CE5	0.0128396	Co-expression	Wisler-Vonderfecht-2011
RT1-M3-1	Cd74	0.00737367	Co-expression	Wisler-Vonderfecht-2011
RT1-M3-1	RT1-CE1	0.0120986	Co-expression	Wisler-Vonderfecht-2011
Ctss	Cd74	0.00747721	Co-expression	Wisler-Vonderfecht-2011
Ctss	RT1-Da	0.00773199	Co-expression	Wisler-Vonderfecht-2011
B2m	Cd74	0.0107036	Co-expression	Wisler-Vonderfecht-2011
Lyz2	Cd74	0.00820663	Co-expression	Wisler-Vonderfecht-2011
Lyz2	RT1-Da	0.00835965	Co-expression	Wisler-Vonderfecht-2011
Lyz2	RT1-Ba	0.0122571	Co-expression	Wisler-Vonderfecht-2011
Lyz2	Ctss	0.00901515	Co-expression	Wisler-Vonderfecht-2011
C1qb	Ctss	0.00913604	Co-expression	Wisler-Vonderfecht-2011
C1qb	Lyz2	0.00893796	Co-expression	Wisler-Vonderfecht-2011
Irf8	Aif1	0.0145038	Co-expression	Wisler-Vonderfecht-2011
RT1-A1	B2m	0.0178566	Co-expression	Wisler-Vonderfecht-2011
Cd53	Cd74	0.00648223	Co-expression	Wisler-Vonderfecht-2011
Cd53	RT1-Da	0.00648717	Co-expression	Wisler-Vonderfecht-2011
Cd53	RT1-Ba	0.010519	Co-expression	Wisler-Vonderfecht-2011
Cd53	Aif1	0.01171	Co-expression	Wisler-Vonderfecht-2011
Cd53	Lyz2	0.00728737	Co-expression	Wisler-Vonderfecht-2011
Cd53	Irf8	0.00736794	Co-expression	Wisler-Vonderfecht-2011
RT1-T24-4	RT1-CE5	0.0267788	Co-expression	Wisler-Vonderfecht-2011
RT1-T24-4	RT1-M3-1	0.0139919	Co-expression	Wisler-Vonderfecht-2011
RT1-S3	RT1-M3-1	0.0113719	Co-expression	Wisler-Vonderfecht-2011
Psmb8	RT1-CE5	0.0170608	Co-expression	Wisler-Vonderfecht-2011
Psmb8	Cd74	0.00927962	Co-expression	Wisler-Vonderfecht-2011
Psmb8	RT1-CE1	0.0157682	Co-expression	Wisler-Vonderfecht-2011
Psmb8	RT1-M3-1	0.00982749	Co-expression	Wisler-Vonderfecht-2011
Psmb8	Irf8	0.0107315	Co-expression	Wisler-Vonderfecht-2011
Psmb8	RT1-T24-4	0.0183052	Co-expression	Wisler-Vonderfecht-2011
Cd37	Cd74	0.00917787	Co-expression	Wisler-Vonderfecht-2011
Cd37	RT1-Da	0.00928161	Co-expression	Wisler-Vonderfecht-2011
Cd37	RT1-Ba	0.0158367	Co-expression	Wisler-Vonderfecht-2011
Cd37	RT1-Db1	0.0161213	Co-expression	Wisler-Vonderfecht-2011
Cd37	Ctss	0.00960925	Co-expression	Wisler-Vonderfecht-2011
Cd37	Lyz2	0.0104142	Co-expression	Wisler-Vonderfecht-2011
Cd37	Cd53	0.00864697	Co-expression	Wisler-Vonderfecht-2011
Psmb9	Cd74	0.00763625	Co-expression	Wisler-Vonderfecht-2011
Psmb9	RT1-M3-1	0.00777753	Co-expression	Wisler-Vonderfecht-2011
Psmb9	Irf8	0.00880939	Co-expression	Wisler-Vonderfecht-2011
Psmb9	Cd53	0.00680485	Co-expression	Wisler-Vonderfecht-2011
Psmb9	Psmb8	0.0109682	Co-expression	Wisler-Vonderfecht-2011
RT1-Da	RT1-Bb	0.0222141	Co-expression	Yang-Salminen-2012
RT1-Da	Cd74	0.0196713	Co-expression	Yang-Salminen-2012
RT1-Ba	RT1-Da	0.0177035	Co-expression	Yang-Salminen-2012
RT1-Db1	RT1-Bb	0.0317234	Co-expression	Yang-Salminen-2012
RT1-Db1	RT1-Da	0.0218771	Co-expression	Yang-Salminen-2012
RT1-CE1	RT1-CE5	0.0183184	Co-expression	Yang-Salminen-2012
Aif1	RT1-Bb	0.0158685	Co-expression	Yang-Salminen-2012
Aif1	RT1-Da	0.0111385	Co-expression	Yang-Salminen-2012
Aif1	RT1-Db1	0.0150393	Co-expression	Yang-Salminen-2012
Ly86	RT1-Bb	0.0152322	Co-expression	Yang-Salminen-2012
Ly86	Cd74	0.0150644	Co-expression	Yang-Salminen-2012
Ly86	RT1-Da	0.0108213	Co-expression	Yang-Salminen-2012
Ly86	Aif1	0.0100059	Co-expression	Yang-Salminen-2012
RT1-M3-1	RT1-Bb	0.0141254	Co-expression	Yang-Salminen-2012
RT1-M3-1	RT1-Da	0.00994384	Co-expression	Yang-Salminen-2012
RT1-M3-1	RT1-Db1	0.0137326	Co-expression	Yang-Salminen-2012
RT1-M3-1	Aif1	0.00830504	Co-expression	Yang-Salminen-2012
RT1-M3-1	Ly86	0.00883114	Co-expression	Yang-Salminen-2012
Ctss	RT1-Bb	0.018077	Co-expression	Yang-Salminen-2012
Ctss	RT1-Da	0.0130505	Co-expression	Yang-Salminen-2012
Ctss	Aif1	0.010759	Co-expression	Yang-Salminen-2012
B2m	Aif1	0.0131742	Co-expression	Yang-Salminen-2012
RT1-DOb	RT1-DOa	0.025023	Co-expression	Yang-Salminen-2012
C1qb	RT1-Ba	0.0180676	Co-expression	Yang-Salminen-2012
C1qb	Aif1	0.0112346	Co-expression	Yang-Salminen-2012
C1qb	Ctss	0.0141234	Co-expression	Yang-Salminen-2012
RT1-CE10	RT1-CE5	0.0216854	Co-expression	Yang-Salminen-2012
RT1-CE10	RT1-CE1	0.0116702	Co-expression	Yang-Salminen-2012
Cd37	RT1-DOa	0.00707816	Co-expression	Yang-Salminen-2012
Cd37	RT1-Db1	0.00759357	Co-expression	Yang-Salminen-2012
Cd37	RT1-DOb	0.0070882	Co-expression	Yang-Salminen-2012
Psmb9	RT1-CE1	0.0122755	Co-expression	Yang-Salminen-2012
Psmb9	Ly86	0.0123271	Co-expression	Yang-Salminen-2012
Psmb9	RT1-M3-1	0.0113537	Co-expression	Yang-Salminen-2012
Psmb9	RT1-S3	0.0166856	Co-expression	Yang-Salminen-2012
RT1-Da	Cd74	0.0380256	Co-expression	Chan-Miron-2007
RT1-Ba	Cd74	0.0368618	Co-expression	Chan-Miron-2007
RT1-Ba	RT1-Da	0.0365361	Co-expression	Chan-Miron-2007
RT1-Db1	Cd74	0.0317033	Co-expression	Chan-Miron-2007
RT1-Db1	RT1-Da	0.0303225	Co-expression	Chan-Miron-2007
RT1-Db1	RT1-Ba	0.0338861	Co-expression	Chan-Miron-2007
Ly86	Cd74	0.0188762	Co-expression	Chan-Miron-2007
Ly86	RT1-Da	0.0191818	Co-expression	Chan-Miron-2007
Ly86	RT1-Ba	0.0199551	Co-expression	Chan-Miron-2007
Ly86	RT1-Db1	0.0190937	Co-expression	Chan-Miron-2007
Ctss	Cd74	0.0205235	Co-expression	Chan-Miron-2007
Ctss	RT1-Da	0.0203841	Co-expression	Chan-Miron-2007
Ctss	RT1-Ba	0.0203085	Co-expression	Chan-Miron-2007
Ctss	RT1-Db1	0.017344	Co-expression	Chan-Miron-2007
Ctss	Aif1	0.0157546	Co-expression	Chan-Miron-2007
Ctss	Ly86	0.0162906	Co-expression	Chan-Miron-2007
B2m	RT1-CE5	0.0262234	Co-expression	Chan-Miron-2007
Lyz2	Cd74	0.0125954	Co-expression	Chan-Miron-2007
Lyz2	RT1-Da	0.0134141	Co-expression	Chan-Miron-2007
Lyz2	Ly86	0.011911	Co-expression	Chan-Miron-2007
Lyz2	Ctss	0.0113219	Co-expression	Chan-Miron-2007
C1qb	Cd74	0.0172721	Co-expression	Chan-Miron-2007
C1qb	RT1-Da	0.0182794	Co-expression	Chan-Miron-2007
C1qb	RT1-Ba	0.0164459	Co-expression	Chan-Miron-2007
C1qb	Ly86	0.0134999	Co-expression	Chan-Miron-2007
C1qb	Ctss	0.0179118	Co-expression	Chan-Miron-2007
C1qb	Lyz2	0.0104227	Co-expression	Chan-Miron-2007
Irf8	Cd74	0.0156633	Co-expression	Chan-Miron-2007
Irf8	RT1-Da	0.0146717	Co-expression	Chan-Miron-2007
Irf8	RT1-Ba	0.016484	Co-expression	Chan-Miron-2007
Irf8	RT1-Db1	0.0153333	Co-expression	Chan-Miron-2007
Cd53	Cd74	0.0132766	Co-expression	Chan-Miron-2007
Cd53	RT1-Da	0.0123087	Co-expression	Chan-Miron-2007
Cd53	RT1-Ba	0.0134974	Co-expression	Chan-Miron-2007
Cd53	RT1-Db1	0.0132453	Co-expression	Chan-Miron-2007
Cd53	Ly86	0.011066	Co-expression	Chan-Miron-2007
Cd53	Ctss	0.0104978	Co-expression	Chan-Miron-2007
Cd53	Irf8	0.0113478	Co-expression	Chan-Miron-2007
RT1-T24-4	RT1-CE5	0.0211085	Co-expression	Chan-Miron-2007
RT1-T24-4	B2m	0.0254307	Co-expression	Chan-Miron-2007
RT1-S3	B2m	0.0201447	Co-expression	Chan-Miron-2007
Psmb8	B2m	0.0204273	Co-expression	Chan-Miron-2007
Psmb8	RT1-S3	0.0167868	Co-expression	Chan-Miron-2007
Cd37	RT1-Db1	0.0119054	Co-expression	Chan-Miron-2007
Cd37	Ly86	0.0111237	Co-expression	Chan-Miron-2007
Cd37	Irf8	0.00966988	Co-expression	Chan-Miron-2007
Cd37	Cd53	0.0106949	Co-expression	Chan-Miron-2007
Psmb9	RT1-CE1	0.0210291	Co-expression	Chan-Miron-2007
Psmb9	RT1-S3	0.0146148	Co-expression	Chan-Miron-2007
Psmb9	Psmb8	0.0263252	Co-expression	Chan-Miron-2007
Cd74	RT1-Bb	0.0180247	Co-expression	Young-Tannock-2012
RT1-Da	RT1-Bb	0.0185266	Co-expression	Young-Tannock-2012
Aif1	RT1-Bb	0.0161994	Co-expression	Young-Tannock-2012
Aif1	RT1-Da	0.0129695	Co-expression	Young-Tannock-2012
Aif1	RT1-Db1	0.0204243	Co-expression	Young-Tannock-2012
Ly86	RT1-Da	0.0134434	Co-expression	Young-Tannock-2012
RT1-M3-1	Cd74	0.0169487	Co-expression	Young-Tannock-2012
RT1-M3-1	Ly86	0.0143165	Co-expression	Young-Tannock-2012
Lyz2	RT1-Bb	0.0138159	Co-expression	Young-Tannock-2012
Lyz2	Cd74	0.0121958	Co-expression	Young-Tannock-2012
Lyz2	RT1-Da	0.011635	Co-expression	Young-Tannock-2012
Lyz2	RT1-Db1	0.0159556	Co-expression	Young-Tannock-2012
Lyz2	RT1-M3-1	0.0118541	Co-expression	Young-Tannock-2012
RT1-DOb	RT1-Da	0.0106456	Co-expression	Young-Tannock-2012
Irf8	Cd74	0.0214159	Co-expression	Young-Tannock-2012
RT1-A1	RT1-CE5	0.030165	Co-expression	Young-Tannock-2012
RT1-CE10	RT1-DOa	0.0119753	Co-expression	Young-Tannock-2012
RT1-CE10	RT1-M3-1	0.0312338	Co-expression	Young-Tannock-2012
Cd37	RT1-DOa	0.00632874	Co-expression	Young-Tannock-2012
Cd37	RT1-Da	0.00690033	Co-expression	Young-Tannock-2012
Cd37	Ly86	0.00609672	Co-expression	Young-Tannock-2012
Cd37	RT1-DOb	0.00572152	Co-expression	Young-Tannock-2012
Psmb9	Psmb8	0.0204106	Co-expression	Young-Tannock-2012
RT1-Da	Cd74	0.0164567	Co-expression	Duan-Li-2015
RT1-Ba	Cd74	0.0210275	Co-expression	Duan-Li-2015
RT1-Ba	RT1-Da	0.0192449	Co-expression	Duan-Li-2015
RT1-Db1	Cd74	0.0219347	Co-expression	Duan-Li-2015
RT1-Db1	RT1-Da	0.0205057	Co-expression	Duan-Li-2015
RT1-Db1	RT1-Ba	0.0277795	Co-expression	Duan-Li-2015
RT1-CE1	RT1-CE5	0.0176027	Co-expression	Duan-Li-2015
Ly86	Aif1	0.0154796	Co-expression	Duan-Li-2015
RT1-M3-1	Cd74	0.0122801	Co-expression	Duan-Li-2015
RT1-M3-1	RT1-Da	0.0111844	Co-expression	Duan-Li-2015
B2m	Cd74	0.0156702	Co-expression	Duan-Li-2015
B2m	RT1-Da	0.0147968	Co-expression	Duan-Li-2015
B2m	RT1-M3-1	0.0136409	Co-expression	Duan-Li-2015
C1qb	Aif1	0.0160803	Co-expression	Duan-Li-2015
C1qb	Ly86	0.0137257	Co-expression	Duan-Li-2015
C1qb	Ctss	0.00883989	Co-expression	Duan-Li-2015
Irf8	Aif1	0.0121002	Co-expression	Duan-Li-2015
Irf8	C1qb	0.0113369	Co-expression	Duan-Li-2015
RT1-A1	RT1-CE5	0.0222352	Co-expression	Duan-Li-2015
RT1-A1	RT1-CE1	0.0206948	Co-expression	Duan-Li-2015
Cd53	Lyz2	0.0109597	Co-expression	Duan-Li-2015
Cd53	Irf8	0.00827831	Co-expression	Duan-Li-2015
RT1-S3	RT1-CE5	0.0167951	Co-expression	Duan-Li-2015
RT1-S3	RT1-CE1	0.012597	Co-expression	Duan-Li-2015
RT1-S3	RT1-A1	0.0158345	Co-expression	Duan-Li-2015
Cd37	Aif1	0.0127974	Co-expression	Duan-Li-2015
Cd37	Ly86	0.00980859	Co-expression	Duan-Li-2015
Cd37	C1qb	0.0103728	Co-expression	Duan-Li-2015
Cd37	Irf8	0.00941378	Co-expression	Duan-Li-2015
Psmb9	RT1-CE5	0.0133295	Co-expression	Duan-Li-2015
Psmb9	RT1-CE1	0.0100974	Co-expression	Duan-Li-2015
Psmb9	RT1-S3	0.0113567	Co-expression	Duan-Li-2015
Psmb9	Psmb8	0.0128873	Co-expression	Duan-Li-2015
RT1-Da	RT1-Bb	0.0257784	Co-expression	Almon-Jusko-2005
RT1-Ba	Cd74	0.0209867	Co-expression	Almon-Jusko-2005
RT1-Db1	Cd74	0.0176796	Co-expression	Almon-Jusko-2005
RT1-Db1	RT1-Ba	0.0178218	Co-expression	Almon-Jusko-2005
Aif1	RT1-Db1	0.0161751	Co-expression	Almon-Jusko-2005
Ly86	RT1-Db1	0.0145969	Co-expression	Almon-Jusko-2005
Ly86	Aif1	0.018997	Co-expression	Almon-Jusko-2005
B2m	RT1-CE1	0.0153867	Co-expression	Almon-Jusko-2005
Lyz2	Ctss	0.00920824	Co-expression	Almon-Jusko-2005
C1qb	Ctss	0.00970552	Co-expression	Almon-Jusko-2005
C1qb	B2m	0.0106799	Co-expression	Almon-Jusko-2005
C1qb	Lyz2	0.0106673	Co-expression	Almon-Jusko-2005
RT1-S3	RT1-CE1	0.0333935	Co-expression	Almon-Jusko-2005
RT1-S3	B2m	0.011439	Co-expression	Almon-Jusko-2005
Psmb8	RT1-CE1	0.0176983	Co-expression	Almon-Jusko-2005
Cd37	Ly86	0.0167317	Co-expression	Almon-Jusko-2005
Psmb9	RT1-CE1	0.0161785	Co-expression	Almon-Jusko-2005
Psmb9	B2m	0.01122	Co-expression	Almon-Jusko-2005
Psmb9	Irf8	0.0137753	Co-expression	Almon-Jusko-2005
Psmb9	RT1-S3	0.0143412	Co-expression	Almon-Jusko-2005
Psmb9	Psmb8	0.0187915	Co-expression	Almon-Jusko-2005
Cd74	RT1-Bb	0.022973	Co-expression	Str酶m-Sheikh-2004
RT1-Da	RT1-Bb	0.0189777	Co-expression	Str酶m-Sheikh-2004
RT1-Da	Cd74	0.0176007	Co-expression	Str酶m-Sheikh-2004
RT1-CE1	RT1-Bb	0.0163435	Co-expression	Str酶m-Sheikh-2004
RT1-CE1	Cd74	0.0185755	Co-expression	Str酶m-Sheikh-2004
RT1-CE1	RT1-Da	0.0133633	Co-expression	Str酶m-Sheikh-2004
Aif1	RT1-Bb	0.0255069	Co-expression	Str酶m-Sheikh-2004
Aif1	RT1-Da	0.0151501	Co-expression	Str酶m-Sheikh-2004
RT1-M3-1	RT1-Da	0.0175306	Co-expression	Str酶m-Sheikh-2004
RT1-M3-1	RT1-CE1	0.0154248	Co-expression	Str酶m-Sheikh-2004
Ctss	RT1-Da	0.0143466	Co-expression	Str酶m-Sheikh-2004
Ctss	Aif1	0.0140626	Co-expression	Str酶m-Sheikh-2004
B2m	Cd74	0.0139985	Co-expression	Str酶m-Sheikh-2004
B2m	RT1-Da	0.0142197	Co-expression	Str酶m-Sheikh-2004
Lyz2	RT1-Bb	0.0117751	Co-expression	Str酶m-Sheikh-2004
Lyz2	RT1-Da	0.0131116	Co-expression	Str酶m-Sheikh-2004
Lyz2	Aif1	0.0156747	Co-expression	Str酶m-Sheikh-2004
Lyz2	Ctss	0.0141153	Co-expression	Str酶m-Sheikh-2004
C1qb	RT1-Da	0.0137243	Co-expression	Str酶m-Sheikh-2004
C1qb	Aif1	0.0137175	Co-expression	Str酶m-Sheikh-2004
C1qb	Ctss	0.0147231	Co-expression	Str酶m-Sheikh-2004
C1qb	Lyz2	0.0149714	Co-expression	Str酶m-Sheikh-2004
Irf8	Ly86	0.0152079	Co-expression	Str酶m-Sheikh-2004
Irf8	RT1-M3-1	0.0149513	Co-expression	Str酶m-Sheikh-2004
Irf8	B2m	0.0126308	Co-expression	Str酶m-Sheikh-2004
Cd53	RT1-Da	0.0140365	Co-expression	Str酶m-Sheikh-2004
Cd53	RT1-M3-1	0.0101895	Co-expression	Str酶m-Sheikh-2004
Cd53	Ctss	0.013424	Co-expression	Str酶m-Sheikh-2004
Cd53	Lyz2	0.0132322	Co-expression	Str酶m-Sheikh-2004
Cd53	C1qb	0.0140561	Co-expression	Str酶m-Sheikh-2004
RT1-S3	RT1-Bb	0.0136368	Co-expression	Str酶m-Sheikh-2004
RT1-S3	Cd74	0.0127796	Co-expression	Str酶m-Sheikh-2004
RT1-S3	RT1-Da	0.0118506	Co-expression	Str酶m-Sheikh-2004
RT1-S3	RT1-CE1	0.0157081	Co-expression	Str酶m-Sheikh-2004
RT1-S3	RT1-M3-1	0.0146403	Co-expression	Str酶m-Sheikh-2004
Psmb8	RT1-Bb	0.0142893	Co-expression	Str酶m-Sheikh-2004
Psmb8	RT1-Da	0.0144682	Co-expression	Str酶m-Sheikh-2004
Psmb8	RT1-CE1	0.0127972	Co-expression	Str酶m-Sheikh-2004
Psmb8	RT1-M3-1	0.0131354	Co-expression	Str酶m-Sheikh-2004
Psmb8	RT1-S3	0.0134005	Co-expression	Str酶m-Sheikh-2004
Psmb9	RT1-CE1	0.0150663	Co-expression	Str酶m-Sheikh-2004
Psmb9	RT1-S3	0.0152696	Co-expression	Str酶m-Sheikh-2004
Psmb9	Psmb8	0.0156675	Co-expression	Str酶m-Sheikh-2004
RT1-Da	Cd74	0.00358032	Co-expression	L贸pez-Boado-Churg-2010
RT1-Ba	Cd74	0.0109764	Co-expression	L贸pez-Boado-Churg-2010
RT1-Ba	RT1-Da	0.0106244	Co-expression	L贸pez-Boado-Churg-2010
RT1-Db1	RT1-Da	0.0103662	Co-expression	L贸pez-Boado-Churg-2010
RT1-CE1	RT1-CE5	0.0357546	Co-expression	L贸pez-Boado-Churg-2010
Ly86	Cd74	0.00359908	Co-expression	L贸pez-Boado-Churg-2010
B2m	Cd74	0.00781813	Co-expression	L贸pez-Boado-Churg-2010
B2m	RT1-Da	0.00731392	Co-expression	L贸pez-Boado-Churg-2010
Lyz2	Cd74	0.00377299	Co-expression	L贸pez-Boado-Churg-2010
Lyz2	RT1-Da	0.00357823	Co-expression	L贸pez-Boado-Churg-2010
Lyz2	RT1-Ba	0.0110211	Co-expression	L贸pez-Boado-Churg-2010
Lyz2	Ly86	0.00363446	Co-expression	L贸pez-Boado-Churg-2010
Lyz2	B2m	0.00782945	Co-expression	L贸pez-Boado-Churg-2010
C1qb	Ctss	0.00741934	Co-expression	L贸pez-Boado-Churg-2010
Irf8	Cd74	0.00649914	Co-expression	L贸pez-Boado-Churg-2010
Irf8	B2m	0.0141512	Co-expression	L贸pez-Boado-Churg-2010
Irf8	Lyz2	0.00648124	Co-expression	L贸pez-Boado-Churg-2010
RT1-A1	RT1-CE5	0.0331558	Co-expression	L贸pez-Boado-Churg-2010
RT1-A1	RT1-CE1	0.0281562	Co-expression	L贸pez-Boado-Churg-2010
Cd53	C1qb	0.00559461	Co-expression	L贸pez-Boado-Churg-2010
RT1-T24-4	RT1-CE5	0.0329618	Co-expression	L贸pez-Boado-Churg-2010
RT1-T24-4	RT1-CE1	0.0306321	Co-expression	L贸pez-Boado-Churg-2010
RT1-S3	RT1-Da	0.00798401	Co-expression	L贸pez-Boado-Churg-2010
RT1-S3	RT1-Db1	0.0238137	Co-expression	L贸pez-Boado-Churg-2010
Psmb8	RT1-CE5	0.0185746	Co-expression	L贸pez-Boado-Churg-2010
Psmb8	RT1-CE1	0.0144289	Co-expression	L贸pez-Boado-Churg-2010
Psmb8	Cd53	0.00689956	Co-expression	L贸pez-Boado-Churg-2010
Psmb8	RT1-T24-4	0.0188605	Co-expression	L贸pez-Boado-Churg-2010
Cd37	Irf8	0.00607043	Co-expression	L贸pez-Boado-Churg-2010
Cd37	Cd53	0.00388077	Co-expression	L贸pez-Boado-Churg-2010
Cd37	Psmb8	0.00548778	Co-expression	L贸pez-Boado-Churg-2010
Psmb9	Cd74	0.0044859	Co-expression	L贸pez-Boado-Churg-2010
Psmb9	Ly86	0.00434027	Co-expression	L贸pez-Boado-Churg-2010
Psmb9	B2m	0.00961036	Co-expression	L贸pez-Boado-Churg-2010
Psmb9	Lyz2	0.00455056	Co-expression	L贸pez-Boado-Churg-2010
Psmb9	Irf8	0.00809663	Co-expression	L贸pez-Boado-Churg-2010
Cd74	RT1-Bb	0.0233294	Co-expression	Jolly-Estrem-2005
RT1-Da	RT1-Bb	0.0308225	Co-expression	Jolly-Estrem-2005
RT1-Da	Cd74	0.0325961	Co-expression	Jolly-Estrem-2005
RT1-Ba	Cd74	0.0287739	Co-expression	Jolly-Estrem-2005
RT1-Ba	RT1-Da	0.0289787	Co-expression	Jolly-Estrem-2005
RT1-Db1	Cd74	0.0241182	Co-expression	Jolly-Estrem-2005
RT1-Db1	RT1-Da	0.0228967	Co-expression	Jolly-Estrem-2005
RT1-Db1	RT1-Ba	0.0346588	Co-expression	Jolly-Estrem-2005
RT1-CE1	Cd74	0.00647719	Co-expression	Jolly-Estrem-2005
Aif1	Cd74	0.030489	Co-expression	Jolly-Estrem-2005
Aif1	RT1-Da	0.0222234	Co-expression	Jolly-Estrem-2005
Aif1	RT1-Ba	0.0240429	Co-expression	Jolly-Estrem-2005
Ly86	RT1-Da	0.0192978	Co-expression	Jolly-Estrem-2005
Ly86	RT1-Ba	0.0220496	Co-expression	Jolly-Estrem-2005
Ly86	Aif1	0.0185357	Co-expression	Jolly-Estrem-2005
Ctss	Cd74	0.016452	Co-expression	Jolly-Estrem-2005
Ctss	RT1-Da	0.0167475	Co-expression	Jolly-Estrem-2005
Ctss	Aif1	0.0165522	Co-expression	Jolly-Estrem-2005
Ctss	Ly86	0.0126803	Co-expression	Jolly-Estrem-2005
B2m	RT1-CE1	0.00507433	Co-expression	Jolly-Estrem-2005
B2m	Aif1	0.0115818	Co-expression	Jolly-Estrem-2005
B2m	Ctss	0.00966394	Co-expression	Jolly-Estrem-2005
Lyz2	RT1-Bb	0.026283	Co-expression	Jolly-Estrem-2005
Lyz2	RT1-Da	0.0211041	Co-expression	Jolly-Estrem-2005
Lyz2	Ly86	0.0190351	Co-expression	Jolly-Estrem-2005
C1qb	Cd74	0.0171831	Co-expression	Jolly-Estrem-2005
C1qb	RT1-Da	0.0126566	Co-expression	Jolly-Estrem-2005
C1qb	RT1-CE1	0.00446454	Co-expression	Jolly-Estrem-2005
C1qb	Aif1	0.0176262	Co-expression	Jolly-Estrem-2005
C1qb	Ly86	0.0102426	Co-expression	Jolly-Estrem-2005
C1qb	Ctss	0.0136942	Co-expression	Jolly-Estrem-2005
C1qb	B2m	0.00879838	Co-expression	Jolly-Estrem-2005
Irf8	Lyz2	0.0111427	Co-expression	Jolly-Estrem-2005
RT1-A1	Irf8	0.0117647	Co-expression	Jolly-Estrem-2005
Cd53	RT1-Bb	0.0165906	Co-expression	Jolly-Estrem-2005
Cd53	RT1-Da	0.0115207	Co-expression	Jolly-Estrem-2005
Cd53	RT1-Ba	0.0118551	Co-expression	Jolly-Estrem-2005
Cd53	RT1-Db1	0.012644	Co-expression	Jolly-Estrem-2005
Cd53	Lyz2	0.0144314	Co-expression	Jolly-Estrem-2005
RT1-S3	RT1-Da	0.0143657	Co-expression	Jolly-Estrem-2005
RT1-S3	Ly86	0.0168413	Co-expression	Jolly-Estrem-2005
Psmb8	RT1-Ba	0.0199723	Co-expression	Jolly-Estrem-2005
Psmb8	RT1-Db1	0.0201225	Co-expression	Jolly-Estrem-2005
Psmb8	Lyz2	0.024114	Co-expression	Jolly-Estrem-2005
Cd37	Cd74	0.0156062	Co-expression	Jolly-Estrem-2005
Cd37	RT1-CE1	0.00540928	Co-expression	Jolly-Estrem-2005
Cd37	Aif1	0.0154252	Co-expression	Jolly-Estrem-2005
Cd37	B2m	0.00939844	Co-expression	Jolly-Estrem-2005
Psmb9	RT1-CE1	0.00754628	Co-expression	Jolly-Estrem-2005
Psmb9	Ctss	0.0182337	Co-expression	Jolly-Estrem-2005
Psmb9	B2m	0.0152415	Co-expression	Jolly-Estrem-2005
Psmb9	C1qb	0.0155507	Co-expression	Jolly-Estrem-2005
Cd74	RT1-Bb	0.0192098	Co-expression	Costigan-Woolf-2010
RT1-Da	RT1-Bb	0.0196893	Co-expression	Costigan-Woolf-2010
RT1-Da	Cd74	0.0177239	Co-expression	Costigan-Woolf-2010
RT1-Ba	RT1-Bb	0.025069	Co-expression	Costigan-Woolf-2010
RT1-Ba	Cd74	0.0209674	Co-expression	Costigan-Woolf-2010
RT1-Ba	RT1-Da	0.0212094	Co-expression	Costigan-Woolf-2010
RT1-Db1	RT1-Bb	0.0198164	Co-expression	Costigan-Woolf-2010
RT1-Db1	Cd74	0.0178219	Co-expression	Costigan-Woolf-2010
RT1-Db1	RT1-Da	0.018377	Co-expression	Costigan-Woolf-2010
RT1-Db1	RT1-Ba	0.0226253	Co-expression	Costigan-Woolf-2010
Aif1	RT1-CE1	0.0145117	Co-expression	Costigan-Woolf-2010
Ly86	RT1-Bb	0.0132497	Co-expression	Costigan-Woolf-2010
Ly86	Cd74	0.0130463	Co-expression	Costigan-Woolf-2010
Ly86	RT1-Da	0.0142539	Co-expression	Costigan-Woolf-2010
Ly86	RT1-Ba	0.0129088	Co-expression	Costigan-Woolf-2010
Ly86	RT1-Db1	0.0142119	Co-expression	Costigan-Woolf-2010
Ly86	RT1-CE1	0.00999104	Co-expression	Costigan-Woolf-2010
Ctss	RT1-Bb	0.00911011	Co-expression	Costigan-Woolf-2010
Ctss	Cd74	0.00866544	Co-expression	Costigan-Woolf-2010
Ctss	RT1-Da	0.00915712	Co-expression	Costigan-Woolf-2010
Ctss	RT1-Ba	0.00854394	Co-expression	Costigan-Woolf-2010
Ctss	RT1-Db1	0.00897493	Co-expression	Costigan-Woolf-2010
Ctss	RT1-CE1	0.00658639	Co-expression	Costigan-Woolf-2010
Ctss	Aif1	0.0104958	Co-expression	Costigan-Woolf-2010
Ctss	Ly86	0.00796869	Co-expression	Costigan-Woolf-2010
Lyz2	RT1-Bb	0.0114613	Co-expression	Costigan-Woolf-2010
Lyz2	Cd74	0.0109051	Co-expression	Costigan-Woolf-2010
Lyz2	RT1-Da	0.0115674	Co-expression	Costigan-Woolf-2010
Lyz2	RT1-Db1	0.0119104	Co-expression	Costigan-Woolf-2010
Lyz2	RT1-CE1	0.00875537	Co-expression	Costigan-Woolf-2010
Lyz2	Aif1	0.0149876	Co-expression	Costigan-Woolf-2010
Lyz2	Ly86	0.0115543	Co-expression	Costigan-Woolf-2010
Lyz2	Ctss	0.00692027	Co-expression	Costigan-Woolf-2010
RT1-DOb	RT1-DOa	0.00696901	Co-expression	Costigan-Woolf-2010
C1qb	RT1-Bb	0.00622266	Co-expression	Costigan-Woolf-2010
C1qb	Cd74	0.00597909	Co-expression	Costigan-Woolf-2010
C1qb	RT1-Da	0.00647014	Co-expression	Costigan-Woolf-2010
C1qb	RT1-Db1	0.00665055	Co-expression	Costigan-Woolf-2010
C1qb	RT1-CE1	0.00486153	Co-expression	Costigan-Woolf-2010
C1qb	Aif1	0.00861851	Co-expression	Costigan-Woolf-2010
C1qb	Ly86	0.00621721	Co-expression	Costigan-Woolf-2010
C1qb	Ctss	0.00402441	Co-expression	Costigan-Woolf-2010
C1qb	Lyz2	0.00542019	Co-expression	Costigan-Woolf-2010
Irf8	Lyz2	0.0126274	Co-expression	Costigan-Woolf-2010
Irf8	C1qb	0.00713854	Co-expression	Costigan-Woolf-2010
Cd53	RT1-Bb	0.00807203	Co-expression	Costigan-Woolf-2010
Cd53	Cd74	0.00739391	Co-expression	Costigan-Woolf-2010
Cd53	RT1-Da	0.0081246	Co-expression	Costigan-Woolf-2010
Cd53	RT1-Db1	0.00817776	Co-expression	Costigan-Woolf-2010
Cd53	RT1-CE1	0.00640307	Co-expression	Costigan-Woolf-2010
Cd53	Ctss	0.00521832	Co-expression	Costigan-Woolf-2010
Cd53	Lyz2	0.00671489	Co-expression	Costigan-Woolf-2010
Cd53	C1qb	0.00394413	Co-expression	Costigan-Woolf-2010
RT1-S3	RT1-CE1	0.0140275	Co-expression	Costigan-Woolf-2010
RT1-S3	Ctss	0.00926893	Co-expression	Costigan-Woolf-2010
RT1-S3	Cd53	0.0101583	Co-expression	Costigan-Woolf-2010
Psmb8	RT1-Bb	0.0110071	Co-expression	Costigan-Woolf-2010
Psmb8	Cd74	0.00999633	Co-expression	Costigan-Woolf-2010
Psmb8	RT1-Da	0.0103339	Co-expression	Costigan-Woolf-2010
Psmb8	RT1-Ba	0.0102518	Co-expression	Costigan-Woolf-2010
Psmb8	RT1-Db1	0.0104944	Co-expression	Costigan-Woolf-2010
Psmb8	Ly86	0.00832192	Co-expression	Costigan-Woolf-2010
Psmb8	Ctss	0.00580998	Co-expression	Costigan-Woolf-2010
Psmb8	Lyz2	0.00734292	Co-expression	Costigan-Woolf-2010
Psmb8	C1qb	0.00427045	Co-expression	Costigan-Woolf-2010
Psmb8	Irf8	0.0109704	Co-expression	Costigan-Woolf-2010
Psmb8	Cd53	0.00570173	Co-expression	Costigan-Woolf-2010
Psmb8	RT1-S3	0.0109273	Co-expression	Costigan-Woolf-2010
Cd37	RT1-Bb	0.0101104	Co-expression	Costigan-Woolf-2010
Cd37	Cd74	0.00934559	Co-expression	Costigan-Woolf-2010
Cd37	RT1-Da	0.00996376	Co-expression	Costigan-Woolf-2010
Cd37	RT1-Db1	0.0108156	Co-expression	Costigan-Woolf-2010
Cd37	Ly86	0.00974035	Co-expression	Costigan-Woolf-2010
Cd37	Ctss	0.00578228	Co-expression	Costigan-Woolf-2010
Cd37	Lyz2	0.0084475	Co-expression	Costigan-Woolf-2010
Cd37	C1qb	0.00473287	Co-expression	Costigan-Woolf-2010
Cd37	Irf8	0.0115656	Co-expression	Costigan-Woolf-2010
Cd37	Cd53	0.0059914	Co-expression	Costigan-Woolf-2010
Cd37	RT1-S3	0.0119876	Co-expression	Costigan-Woolf-2010
Cd37	Psmb8	0.00664895	Co-expression	Costigan-Woolf-2010
Psmb9	RT1-Bb	0.0110617	Co-expression	Costigan-Woolf-2010
Psmb9	RT1-CE1	0.00809027	Co-expression	Costigan-Woolf-2010
Psmb9	Ctss	0.00626983	Co-expression	Costigan-Woolf-2010
Psmb9	C1qb	0.00468936	Co-expression	Costigan-Woolf-2010
Psmb9	Cd53	0.0066102	Co-expression	Costigan-Woolf-2010
Psmb9	Psmb8	0.00781632	Co-expression	Costigan-Woolf-2010
RT1-Da	Cd74	0.0198333	Co-expression	Roth-Suter-2011
RT1-Ba	Cd74	0.0206839	Co-expression	Roth-Suter-2011
RT1-Ba	RT1-Da	0.0219169	Co-expression	Roth-Suter-2011
RT1-Db1	Cd74	0.0163251	Co-expression	Roth-Suter-2011
RT1-Db1	RT1-Da	0.015609	Co-expression	Roth-Suter-2011
RT1-Db1	RT1-Ba	0.0243718	Co-expression	Roth-Suter-2011
Aif1	RT1-Db1	0.0218378	Co-expression	Roth-Suter-2011
Ly86	Cd74	0.0135989	Co-expression	Roth-Suter-2011
Ly86	RT1-Da	0.0148142	Co-expression	Roth-Suter-2011
Ly86	RT1-Ba	0.0164174	Co-expression	Roth-Suter-2011
Ly86	RT1-Db1	0.0116093	Co-expression	Roth-Suter-2011
Ctss	Cd74	0.0139489	Co-expression	Roth-Suter-2011
Ctss	RT1-Da	0.0139835	Co-expression	Roth-Suter-2011
Ctss	RT1-Ba	0.0180185	Co-expression	Roth-Suter-2011
Ctss	Ly86	0.0144494	Co-expression	Roth-Suter-2011
B2m	Ly86	0.0163944	Co-expression	Roth-Suter-2011
B2m	Ctss	0.0117343	Co-expression	Roth-Suter-2011
Lyz2	RT1-Db1	0.0134878	Co-expression	Roth-Suter-2011
Lyz2	RT1-M3-1	0.0155344	Co-expression	Roth-Suter-2011
C1qb	Cd74	0.0160842	Co-expression	Roth-Suter-2011
C1qb	RT1-Da	0.0160296	Co-expression	Roth-Suter-2011
C1qb	RT1-Ba	0.0209536	Co-expression	Roth-Suter-2011
C1qb	RT1-Db1	0.0144056	Co-expression	Roth-Suter-2011
C1qb	Ly86	0.0171342	Co-expression	Roth-Suter-2011
C1qb	Ctss	0.018682	Co-expression	Roth-Suter-2011
Irf8	Ctss	0.011982	Co-expression	Roth-Suter-2011
RT1-A1	RT1-CE1	0.0288875	Co-expression	Roth-Suter-2011
RT1-A1	Ctss	0.0131432	Co-expression	Roth-Suter-2011
Cd53	RT1-Ba	0.0144602	Co-expression	Roth-Suter-2011
Cd53	RT1-Db1	0.0128186	Co-expression	Roth-Suter-2011
Cd53	Aif1	0.0157772	Co-expression	Roth-Suter-2011
Cd53	Ly86	0.00932222	Co-expression	Roth-Suter-2011
Cd53	Ctss	0.0122413	Co-expression	Roth-Suter-2011
Cd53	Lyz2	0.0139999	Co-expression	Roth-Suter-2011
Cd53	C1qb	0.0126264	Co-expression	Roth-Suter-2011
Cd53	Irf8	0.0112399	Co-expression	Roth-Suter-2011
Cd37	Ly86	0.0106901	Co-expression	Roth-Suter-2011
Cd37	C1qb	0.0112209	Co-expression	Roth-Suter-2011
Psmb9	Psmb8	0.0173711	Co-expression	Roth-Suter-2011
RT1-Da	Cd74	0.0205503	Co-expression	Meyer-Meyer-2004
RT1-Ba	Cd74	0.0198745	Co-expression	Meyer-Meyer-2004
RT1-Ba	RT1-Da	0.0231989	Co-expression	Meyer-Meyer-2004
RT1-Db1	Cd74	0.0188151	Co-expression	Meyer-Meyer-2004
RT1-Db1	RT1-Da	0.0185201	Co-expression	Meyer-Meyer-2004
RT1-Db1	RT1-Ba	0.0277954	Co-expression	Meyer-Meyer-2004
Ly86	Cd74	0.0164066	Co-expression	Meyer-Meyer-2004
Ly86	RT1-Db1	0.0215783	Co-expression	Meyer-Meyer-2004
Ctss	RT1-Bb	0.0159294	Co-expression	Meyer-Meyer-2004
Ctss	Cd74	0.0120958	Co-expression	Meyer-Meyer-2004
B2m	RT1-CE1	0.0121037	Co-expression	Meyer-Meyer-2004
Lyz2	Aif1	0.0152924	Co-expression	Meyer-Meyer-2004
C1qb	Cd74	0.0195275	Co-expression	Meyer-Meyer-2004
C1qb	RT1-Da	0.0163516	Co-expression	Meyer-Meyer-2004
C1qb	Ctss	0.0149869	Co-expression	Meyer-Meyer-2004
C1qb	B2m	0.0181777	Co-expression	Meyer-Meyer-2004
Cd53	B2m	0.0157087	Co-expression	Meyer-Meyer-2004
RT1-S3	RT1-CE1	0.0145786	Co-expression	Meyer-Meyer-2004
RT1-S3	B2m	0.0177173	Co-expression	Meyer-Meyer-2004
Psmb8	RT1-Bb	0.0256186	Co-expression	Meyer-Meyer-2004
Psmb8	Cd74	0.0149782	Co-expression	Meyer-Meyer-2004
Psmb8	Ctss	0.0149478	Co-expression	Meyer-Meyer-2004
Psmb8	C1qb	0.0172655	Co-expression	Meyer-Meyer-2004
Psmb8	Cd53	0.0173168	Co-expression	Meyer-Meyer-2004
Cd37	RT1-M3-1	0.0118575	Co-expression	Meyer-Meyer-2004
Cd37	Irf8	0.00838523	Co-expression	Meyer-Meyer-2004
Cd37	Cd53	0.00801243	Co-expression	Meyer-Meyer-2004
Psmb9	RT1-CE1	0.0110503	Co-expression	Meyer-Meyer-2004
Psmb9	B2m	0.0230968	Co-expression	Meyer-Meyer-2004
Psmb9	Cd53	0.0176882	Co-expression	Meyer-Meyer-2004
Psmb9	Cd37	0.0106955	Co-expression	Meyer-Meyer-2004
Cd74	RT1-Bb	0.0204574	Co-expression	Wilson-Koh-2005
RT1-Da	RT1-Bb	0.0242135	Co-expression	Wilson-Koh-2005
RT1-Da	Cd74	0.0363808	Co-expression	Wilson-Koh-2005
RT1-Ba	RT1-Bb	0.0264677	Co-expression	Wilson-Koh-2005
RT1-Ba	Cd74	0.026825	Co-expression	Wilson-Koh-2005
RT1-Ba	RT1-Da	0.0271028	Co-expression	Wilson-Koh-2005
RT1-CE1	RT1-Bb	0.0138833	Co-expression	Wilson-Koh-2005
RT1-CE1	Cd74	0.0194124	Co-expression	Wilson-Koh-2005
RT1-CE1	RT1-Da	0.0189751	Co-expression	Wilson-Koh-2005
RT1-CE1	RT1-Ba	0.0140907	Co-expression	Wilson-Koh-2005
Aif1	Cd74	0.0206104	Co-expression	Wilson-Koh-2005
Aif1	RT1-Da	0.0213096	Co-expression	Wilson-Koh-2005
Aif1	RT1-CE1	0.0149	Co-expression	Wilson-Koh-2005
Ly86	Cd74	0.0145261	Co-expression	Wilson-Koh-2005
Ly86	RT1-Da	0.0138063	Co-expression	Wilson-Koh-2005
Ly86	RT1-CE1	0.0132302	Co-expression	Wilson-Koh-2005
Ly86	Aif1	0.0172284	Co-expression	Wilson-Koh-2005
Ctss	Cd74	0.0121423	Co-expression	Wilson-Koh-2005
Ctss	RT1-Da	0.0111826	Co-expression	Wilson-Koh-2005
Ctss	RT1-M3-1	0.0098545	Co-expression	Wilson-Koh-2005
B2m	RT1-Bb	0.01347	Co-expression	Wilson-Koh-2005
B2m	Cd74	0.0182152	Co-expression	Wilson-Koh-2005
B2m	RT1-Da	0.0191407	Co-expression	Wilson-Koh-2005
B2m	RT1-CE1	0.0134229	Co-expression	Wilson-Koh-2005
B2m	Aif1	0.0149346	Co-expression	Wilson-Koh-2005
B2m	Ly86	0.0135174	Co-expression	Wilson-Koh-2005
Lyz2	Cd74	0.0173925	Co-expression	Wilson-Koh-2005
Lyz2	RT1-Da	0.0191386	Co-expression	Wilson-Koh-2005
Lyz2	RT1-CE1	0.0133857	Co-expression	Wilson-Koh-2005
Lyz2	Aif1	0.0177591	Co-expression	Wilson-Koh-2005
Lyz2	B2m	0.0147297	Co-expression	Wilson-Koh-2005
C1qb	Cd74	0.00918422	Co-expression	Wilson-Koh-2005
C1qb	RT1-Da	0.0108173	Co-expression	Wilson-Koh-2005
C1qb	RT1-CE1	0.0099389	Co-expression	Wilson-Koh-2005
C1qb	Aif1	0.012667	Co-expression	Wilson-Koh-2005
C1qb	Ly86	0.0102112	Co-expression	Wilson-Koh-2005
C1qb	B2m	0.011251	Co-expression	Wilson-Koh-2005
C1qb	Lyz2	0.0121675	Co-expression	Wilson-Koh-2005
Irf8	Cd74	0.0250446	Co-expression	Wilson-Koh-2005
Irf8	RT1-Da	0.0221087	Co-expression	Wilson-Koh-2005
Irf8	RT1-Ba	0.0209415	Co-expression	Wilson-Koh-2005
Irf8	RT1-CE1	0.0157125	Co-expression	Wilson-Koh-2005
Irf8	Aif1	0.01663	Co-expression	Wilson-Koh-2005
Irf8	Ly86	0.0134493	Co-expression	Wilson-Koh-2005
Irf8	Ctss	0.00897264	Co-expression	Wilson-Koh-2005
Irf8	B2m	0.0158861	Co-expression	Wilson-Koh-2005
Irf8	C1qb	0.0116237	Co-expression	Wilson-Koh-2005
Cd53	Cd74	0.0188228	Co-expression	Wilson-Koh-2005
Cd53	RT1-Da	0.0188129	Co-expression	Wilson-Koh-2005
Cd53	RT1-CE1	0.0121264	Co-expression	Wilson-Koh-2005
Cd53	Aif1	0.0158709	Co-expression	Wilson-Koh-2005
Cd53	Ly86	0.0103432	Co-expression	Wilson-Koh-2005
Cd53	RT1-M3-1	0.0170041	Co-expression	Wilson-Koh-2005
Cd53	Ctss	0.00991437	Co-expression	Wilson-Koh-2005
Cd53	B2m	0.0123384	Co-expression	Wilson-Koh-2005
Cd53	Lyz2	0.0122672	Co-expression	Wilson-Koh-2005
Cd53	C1qb	0.0100507	Co-expression	Wilson-Koh-2005
Cd53	Irf8	0.0150638	Co-expression	Wilson-Koh-2005
RT1-S3	RT1-CE1	0.0154991	Co-expression	Wilson-Koh-2005
RT1-S3	Ctss	0.0118023	Co-expression	Wilson-Koh-2005
RT1-S3	C1qb	0.0104067	Co-expression	Wilson-Koh-2005
RT1-S3	Cd53	0.0133778	Co-expression	Wilson-Koh-2005
Psmb8	RT1-CE1	0.0115735	Co-expression	Wilson-Koh-2005
Psmb8	C1qb	0.00941302	Co-expression	Wilson-Koh-2005
Psmb8	Irf8	0.0109476	Co-expression	Wilson-Koh-2005
Psmb8	RT1-S3	0.0212915	Co-expression	Wilson-Koh-2005
Cd37	Cd74	0.0198453	Co-expression	Wilson-Koh-2005
Cd37	RT1-Da	0.0186441	Co-expression	Wilson-Koh-2005
Cd37	RT1-CE1	0.0131093	Co-expression	Wilson-Koh-2005
Cd37	Aif1	0.0189144	Co-expression	Wilson-Koh-2005
Cd37	Ly86	0.0128977	Co-expression	Wilson-Koh-2005
Cd37	Ctss	0.01033	Co-expression	Wilson-Koh-2005
Cd37	B2m	0.0136	Co-expression	Wilson-Koh-2005
Cd37	C1qb	0.011792	Co-expression	Wilson-Koh-2005
Cd37	Irf8	0.0176357	Co-expression	Wilson-Koh-2005
Cd37	Cd53	0.0159984	Co-expression	Wilson-Koh-2005
Psmb9	RT1-Bb	0.0231874	Co-expression	Wilson-Koh-2005
Psmb9	Ly86	0.0151602	Co-expression	Wilson-Koh-2005
Psmb9	B2m	0.0140404	Co-expression	Wilson-Koh-2005
RT1-Da	Cd74	0.0117881	Co-expression	Marin-Kuan-Schilter-2006
RT1-Ba	Cd74	0.0209638	Co-expression	Marin-Kuan-Schilter-2006
RT1-Ba	RT1-Da	0.0208773	Co-expression	Marin-Kuan-Schilter-2006
RT1-Db1	Cd74	0.0126411	Co-expression	Marin-Kuan-Schilter-2006
RT1-Db1	RT1-Da	0.0126341	Co-expression	Marin-Kuan-Schilter-2006
RT1-Db1	RT1-Ba	0.0223631	Co-expression	Marin-Kuan-Schilter-2006
RT1-M3-1	RT1-Da	0.0194715	Co-expression	Marin-Kuan-Schilter-2006
Ctss	Aif1	0.0228454	Co-expression	Marin-Kuan-Schilter-2006
B2m	Ctss	0.00901095	Co-expression	Marin-Kuan-Schilter-2006
Lyz2	RT1-Da	0.00994626	Co-expression	Marin-Kuan-Schilter-2006
Lyz2	RT1-Db1	0.0108652	Co-expression	Marin-Kuan-Schilter-2006
Irf8	RT1-Da	0.0159552	Co-expression	Marin-Kuan-Schilter-2006
Irf8	RT1-Db1	0.0179213	Co-expression	Marin-Kuan-Schilter-2006
Irf8	Lyz2	0.0145795	Co-expression	Marin-Kuan-Schilter-2006
RT1-S3	B2m	0.00675663	Co-expression	Marin-Kuan-Schilter-2006
Psmb8	RT1-S3	0.00732161	Co-expression	Marin-Kuan-Schilter-2006
Cd37	Ly86	0.00667714	Co-expression	Marin-Kuan-Schilter-2006
Cd37	Irf8	0.00955674	Co-expression	Marin-Kuan-Schilter-2006
Psmb9	C1qb	0.0115794	Co-expression	Marin-Kuan-Schilter-2006
Psmb9	RT1-S3	0.00962741	Co-expression	Marin-Kuan-Schilter-2006
Psmb9	Psmb8	0.00745961	Co-expression	Marin-Kuan-Schilter-2006
RT1-Da	RT1-Bb	0.0212579	Co-expression	Thomas-Bowyer-2010
RT1-Db1	RT1-Da	0.0198248	Co-expression	Thomas-Bowyer-2010
RT1-CE1	RT1-CE5	0.0228926	Co-expression	Thomas-Bowyer-2010
Aif1	RT1-Da	0.0168378	Co-expression	Thomas-Bowyer-2010
Ly86	RT1-Ba	0.0208875	Co-expression	Thomas-Bowyer-2010
RT1-M3-1	Aif1	0.0186734	Co-expression	Thomas-Bowyer-2010
Lyz2	B2m	0.0110039	Co-expression	Thomas-Bowyer-2010
RT1-A1	RT1-DOb	0.010015	Co-expression	Thomas-Bowyer-2010
RT1-S3	RT1-M3-1	0.0164871	Co-expression	Thomas-Bowyer-2010
Psmb9	RT1-Bb	0.0139026	Co-expression	Thomas-Bowyer-2010
Psmb9	RT1-Da	0.0101615	Co-expression	Thomas-Bowyer-2010
Psmb9	Aif1	0.0117476	Co-expression	Thomas-Bowyer-2010
Cd74	RT1-Bb	0.0163663	Co-expression	Kimpel-McBride-2007
RT1-Da	RT1-Bb	0.0121775	Co-expression	Kimpel-McBride-2007
RT1-Da	Cd74	0.0120279	Co-expression	Kimpel-McBride-2007
RT1-Ba	Cd74	0.0165658	Co-expression	Kimpel-McBride-2007
RT1-Ba	RT1-Da	0.0114995	Co-expression	Kimpel-McBride-2007
RT1-CE1	RT1-Db1	0.014907	Co-expression	Kimpel-McBride-2007
Ctss	RT1-Db1	0.00920651	Co-expression	Kimpel-McBride-2007
Ctss	RT1-CE1	0.00773026	Co-expression	Kimpel-McBride-2007
B2m	RT1-Db1	0.0122579	Co-expression	Kimpel-McBride-2007
B2m	RT1-CE1	0.0151042	Co-expression	Kimpel-McBride-2007
B2m	Ctss	0.00949514	Co-expression	Kimpel-McBride-2007
Lyz2	RT1-Bb	0.0165807	Co-expression	Kimpel-McBride-2007
Lyz2	Cd74	0.0117212	Co-expression	Kimpel-McBride-2007
Lyz2	RT1-Da	0.0104457	Co-expression	Kimpel-McBride-2007
C1qb	Cd74	0.0106371	Co-expression	Kimpel-McBride-2007
C1qb	RT1-Da	0.00823532	Co-expression	Kimpel-McBride-2007
C1qb	Ctss	0.00854362	Co-expression	Kimpel-McBride-2007
Cd53	RT1-Da	0.00868517	Co-expression	Kimpel-McBride-2007
Cd53	Ctss	0.00990605	Co-expression	Kimpel-McBride-2007
Cd53	Lyz2	0.0110561	Co-expression	Kimpel-McBride-2007
Cd53	C1qb	0.00978357	Co-expression	Kimpel-McBride-2007
RT1-S3	RT1-Db1	0.0173971	Co-expression	Kimpel-McBride-2007
RT1-S3	RT1-CE1	0.018279	Co-expression	Kimpel-McBride-2007
RT1-S3	B2m	0.0137551	Co-expression	Kimpel-McBride-2007
Psmb8	RT1-Bb	0.0179763	Co-expression	Kimpel-McBride-2007
Psmb8	Cd74	0.0155906	Co-expression	Kimpel-McBride-2007
Psmb8	RT1-Da	0.0113154	Co-expression	Kimpel-McBride-2007
Psmb8	Lyz2	0.0128179	Co-expression	Kimpel-McBride-2007
Psmb8	C1qb	0.009824	Co-expression	Kimpel-McBride-2007
Psmb8	RT1-A1	0.0111084	Co-expression	Kimpel-McBride-2007
Cd37	RT1-Bb	0.0185962	Co-expression	Kimpel-McBride-2007
Cd37	Cd74	0.0123025	Co-expression	Kimpel-McBride-2007
Cd37	RT1-Da	0.00964533	Co-expression	Kimpel-McBride-2007
Cd37	RT1-Ba	0.0163367	Co-expression	Kimpel-McBride-2007
Cd37	Lyz2	0.0124908	Co-expression	Kimpel-McBride-2007
Cd37	Cd53	0.012204	Co-expression	Kimpel-McBride-2007
Cd37	Psmb8	0.0127236	Co-expression	Kimpel-McBride-2007
Psmb9	RT1-Bb	0.0197058	Co-expression	Kimpel-McBride-2007
Psmb9	Cd74	0.0181358	Co-expression	Kimpel-McBride-2007
Psmb9	RT1-Da	0.0133847	Co-expression	Kimpel-McBride-2007
Psmb9	Psmb8	0.0187678	Co-expression	Kimpel-McBride-2007
Psmb9	Cd37	0.0169345	Co-expression	Kimpel-McBride-2007
Cd74	RT1-Bb	0.00862844	Co-localization	Walker-Bilbe-2004
RT1-Da	RT1-Bb	0.00792371	Co-localization	Walker-Bilbe-2004
RT1-Da	Cd74	0.00849066	Co-localization	Walker-Bilbe-2004
RT1-Ba	RT1-Bb	0.0103923	Co-localization	Walker-Bilbe-2004
RT1-Ba	Cd74	0.0111385	Co-localization	Walker-Bilbe-2004
RT1-Ba	RT1-Da	0.0101966	Co-localization	Walker-Bilbe-2004
RT1-Db1	RT1-Bb	0.00863878	Co-localization	Walker-Bilbe-2004
RT1-Db1	Cd74	0.00939739	Co-localization	Walker-Bilbe-2004
RT1-Db1	RT1-Da	0.00860377	Co-localization	Walker-Bilbe-2004
RT1-Db1	RT1-Ba	0.0112737	Co-localization	Walker-Bilbe-2004
Aif1	RT1-Bb	0.0116711	Co-localization	Walker-Bilbe-2004
Aif1	Cd74	0.011932	Co-localization	Walker-Bilbe-2004
Aif1	RT1-Da	0.0110123	Co-localization	Walker-Bilbe-2004
Aif1	RT1-Ba	0.0178939	Co-localization	Walker-Bilbe-2004
Aif1	RT1-Db1	0.0123626	Co-localization	Walker-Bilbe-2004
Ly86	RT1-Bb	0.00882413	Co-localization	Walker-Bilbe-2004
Ly86	Cd74	0.00933706	Co-localization	Walker-Bilbe-2004
Ly86	RT1-Da	0.00862963	Co-localization	Walker-Bilbe-2004
Ly86	RT1-Ba	0.0117872	Co-localization	Walker-Bilbe-2004
Ly86	RT1-Db1	0.00950148	Co-localization	Walker-Bilbe-2004
Ly86	Aif1	0.0149143	Co-localization	Walker-Bilbe-2004
RT1-M3-1	RT1-Bb	0.0119062	Co-localization	Walker-Bilbe-2004
RT1-M3-1	Cd74	0.0113726	Co-localization	Walker-Bilbe-2004
RT1-M3-1	RT1-Da	0.0115747	Co-localization	Walker-Bilbe-2004
RT1-M3-1	RT1-Db1	0.0119454	Co-localization	Walker-Bilbe-2004
RT1-M3-1	Ly86	0.0135773	Co-localization	Walker-Bilbe-2004
B2m	RT1-Bb	0.00755092	Co-localization	Walker-Bilbe-2004
B2m	Cd74	0.00911969	Co-localization	Walker-Bilbe-2004
B2m	RT1-Da	0.00828885	Co-localization	Walker-Bilbe-2004
B2m	RT1-Db1	0.00917944	Co-localization	Walker-Bilbe-2004
B2m	RT1-CE1	0.00952416	Co-localization	Walker-Bilbe-2004
Lyz2	RT1-CE1	0.00635443	Co-localization	Walker-Bilbe-2004
RT1-DOb	RT1-Bb	0.0119209	Co-localization	Walker-Bilbe-2004
RT1-DOb	Cd74	0.0128264	Co-localization	Walker-Bilbe-2004
RT1-DOb	RT1-Da	0.0119001	Co-localization	Walker-Bilbe-2004
RT1-DOb	RT1-Ba	0.0161628	Co-localization	Walker-Bilbe-2004
RT1-DOb	RT1-Db1	0.0132956	Co-localization	Walker-Bilbe-2004
RT1-DOb	Ly86	0.0149266	Co-localization	Walker-Bilbe-2004
RT1-DOb	RT1-M3-1	0.0209111	Co-localization	Walker-Bilbe-2004
C1qb	RT1-Bb	0.00944181	Co-localization	Walker-Bilbe-2004
C1qb	Cd74	0.0100872	Co-localization	Walker-Bilbe-2004
C1qb	RT1-Da	0.00917283	Co-localization	Walker-Bilbe-2004
C1qb	RT1-Ba	0.0122311	Co-localization	Walker-Bilbe-2004
C1qb	RT1-Db1	0.0103086	Co-localization	Walker-Bilbe-2004
C1qb	Aif1	0.015607	Co-localization	Walker-Bilbe-2004
C1qb	Ly86	0.0116891	Co-localization	Walker-Bilbe-2004
C1qb	RT1-M3-1	0.0132203	Co-localization	Walker-Bilbe-2004
C1qb	RT1-DOb	0.0163305	Co-localization	Walker-Bilbe-2004
Irf8	RT1-Bb	0.00845371	Co-localization	Walker-Bilbe-2004
Irf8	Cd74	0.00926578	Co-localization	Walker-Bilbe-2004
Irf8	RT1-Da	0.00849415	Co-localization	Walker-Bilbe-2004
Irf8	RT1-Ba	0.0110733	Co-localization	Walker-Bilbe-2004
Irf8	RT1-Db1	0.00953216	Co-localization	Walker-Bilbe-2004
Irf8	Aif1	0.0127077	Co-localization	Walker-Bilbe-2004
Irf8	Ly86	0.00984583	Co-localization	Walker-Bilbe-2004
Irf8	RT1-M3-1	0.0112096	Co-localization	Walker-Bilbe-2004
Irf8	B2m	0.00902825	Co-localization	Walker-Bilbe-2004
Irf8	RT1-DOb	0.0136662	Co-localization	Walker-Bilbe-2004
Irf8	C1qb	0.0109951	Co-localization	Walker-Bilbe-2004
RT1-A1	Lyz2	0.0101475	Co-localization	Walker-Bilbe-2004
Cd53	RT1-Bb	0.00777735	Co-localization	Walker-Bilbe-2004
Cd53	Cd74	0.00841362	Co-localization	Walker-Bilbe-2004
Cd53	RT1-Da	0.00771872	Co-localization	Walker-Bilbe-2004
Cd53	RT1-Ba	0.0107139	Co-localization	Walker-Bilbe-2004
Cd53	RT1-Db1	0.00854033	Co-localization	Walker-Bilbe-2004
Cd53	Aif1	0.013414	Co-localization	Walker-Bilbe-2004
Cd53	Ly86	0.00994492	Co-localization	Walker-Bilbe-2004
Cd53	RT1-M3-1	0.0113394	Co-localization	Walker-Bilbe-2004
Cd53	RT1-DOb	0.0138595	Co-localization	Walker-Bilbe-2004
Cd53	C1qb	0.0112269	Co-localization	Walker-Bilbe-2004
Cd53	Irf8	0.0092154	Co-localization	Walker-Bilbe-2004
Cd53	RT1-A1	0.0112844	Co-localization	Walker-Bilbe-2004
RT1-S3	RT1-Da	0.0109945	Co-localization	Walker-Bilbe-2004
RT1-S3	Ly86	0.0129711	Co-localization	Walker-Bilbe-2004
RT1-S3	Cd53	0.012476	Co-localization	Walker-Bilbe-2004
Psmb8	Cd74	0.00629832	Co-localization	Walker-Bilbe-2004
Psmb8	RT1-Db1	0.00638009	Co-localization	Walker-Bilbe-2004
Psmb8	RT1-CE1	0.00647834	Co-localization	Walker-Bilbe-2004
Psmb8	B2m	0.00787481	Co-localization	Walker-Bilbe-2004
Cd37	Cd74	0.00751727	Co-localization	Walker-Bilbe-2004
Cd37	RT1-Da	0.00696138	Co-localization	Walker-Bilbe-2004
Cd37	RT1-Ba	0.00973059	Co-localization	Walker-Bilbe-2004
Cd37	Aif1	0.0114813	Co-localization	Walker-Bilbe-2004
Cd37	Ly86	0.00878961	Co-localization	Walker-Bilbe-2004
Cd37	Lyz2	0.00814357	Co-localization	Walker-Bilbe-2004
Cd37	RT1-DOb	0.01178	Co-localization	Walker-Bilbe-2004
Cd37	C1qb	0.0100643	Co-localization	Walker-Bilbe-2004
Cd37	Irf8	0.00815658	Co-localization	Walker-Bilbe-2004
Cd37	Cd53	0.00929972	Co-localization	Walker-Bilbe-2004
Cd37	RT1-S3	0.0134266	Co-localization	Walker-Bilbe-2004
Psmb9	RT1-Bb	0.00857272	Co-localization	Walker-Bilbe-2004
Psmb9	Cd74	0.00933184	Co-localization	Walker-Bilbe-2004
Psmb9	RT1-Da	0.00864446	Co-localization	Walker-Bilbe-2004
Psmb9	RT1-Ba	0.0109607	Co-localization	Walker-Bilbe-2004
Psmb9	RT1-Db1	0.00967015	Co-localization	Walker-Bilbe-2004
Psmb9	RT1-CE1	0.00898042	Co-localization	Walker-Bilbe-2004
Psmb9	B2m	0.0115625	Co-localization	Walker-Bilbe-2004
Psmb9	Irf8	0.00915501	Co-localization	Walker-Bilbe-2004
Psmb9	Psmb8	0.00938434	Co-localization	Walker-Bilbe-2004
RT1-Bb	RT1-CE5	0.0131759	Shared protein domains	INTERPRO
RT1-DOa	RT1-CE5	0.0131758	Shared protein domains	INTERPRO
RT1-DOa	RT1-Bb	0.0154001	Shared protein domains	INTERPRO
RT1-Da	RT1-CE5	0.0132233	Shared protein domains	INTERPRO
RT1-Da	RT1-Bb	0.0154556	Shared protein domains	INTERPRO
RT1-Da	RT1-DOa	0.0235884	Shared protein domains	INTERPRO
RT1-Ba	RT1-CE5	0.0132308	Shared protein domains	INTERPRO
RT1-Ba	RT1-Bb	0.0154644	Shared protein domains	INTERPRO
RT1-Ba	RT1-DOa	0.0236018	Shared protein domains	INTERPRO
RT1-Ba	RT1-Da	0.0236867	Shared protein domains	INTERPRO
RT1-Db1	RT1-CE5	0.013143	Shared protein domains	INTERPRO
RT1-Db1	RT1-Bb	0.0234453	Shared protein domains	INTERPRO
RT1-Db1	RT1-DOa	0.0153617	Shared protein domains	INTERPRO
RT1-Db1	RT1-Da	0.015417	Shared protein domains	INTERPRO
RT1-Db1	RT1-Ba	0.0154258	Shared protein domains	INTERPRO
RT1-CE1	RT1-CE5	0.0236422	Shared protein domains	INTERPRO
RT1-CE1	RT1-Bb	0.0108248	Shared protein domains	INTERPRO
RT1-CE1	RT1-DOa	0.0108247	Shared protein domains	INTERPRO
RT1-CE1	RT1-Da	0.0108637	Shared protein domains	INTERPRO
RT1-CE1	RT1-Ba	0.0108699	Shared protein domains	INTERPRO
RT1-CE1	RT1-Db1	0.0107978	Shared protein domains	INTERPRO
RT1-M3-1	RT1-CE5	0.0193491	Shared protein domains	INTERPRO
RT1-M3-1	RT1-Bb	0.0135786	Shared protein domains	INTERPRO
RT1-M3-1	RT1-DOa	0.0135785	Shared protein domains	INTERPRO
RT1-M3-1	RT1-Da	0.0136274	Shared protein domains	INTERPRO
RT1-M3-1	RT1-Ba	0.0136352	Shared protein domains	INTERPRO
RT1-M3-1	RT1-Db1	0.0135447	Shared protein domains	INTERPRO
RT1-M3-1	RT1-CE1	0.0183776	Shared protein domains	INTERPRO
B2m	RT1-CE5	0.0113518	Shared protein domains	INTERPRO
B2m	RT1-Bb	0.0132691	Shared protein domains	INTERPRO
B2m	RT1-DOa	0.013269	Shared protein domains	INTERPRO
B2m	RT1-Da	0.0133168	Shared protein domains	INTERPRO
B2m	RT1-Ba	0.0133244	Shared protein domains	INTERPRO
B2m	RT1-Db1	0.013236	Shared protein domains	INTERPRO
B2m	RT1-M3-1	0.0116989	Shared protein domains	INTERPRO
RT1-DOb	RT1-CE5	0.0132197	Shared protein domains	INTERPRO
RT1-DOb	RT1-Bb	0.0235821	Shared protein domains	INTERPRO
RT1-DOb	RT1-DOa	0.0154514	Shared protein domains	INTERPRO
RT1-DOb	RT1-Da	0.015507	Shared protein domains	INTERPRO
RT1-DOb	RT1-Ba	0.0155158	Shared protein domains	INTERPRO
RT1-DOb	RT1-Db1	0.0235233	Shared protein domains	INTERPRO
RT1-DOb	RT1-CE1	0.0108608	Shared protein domains	INTERPRO
RT1-DOb	RT1-M3-1	0.0136238	Shared protein domains	INTERPRO
RT1-DOb	B2m	0.0133133	Shared protein domains	INTERPRO
RT1-A1	RT1-CE5	0.0238603	Shared protein domains	INTERPRO
RT1-A1	RT1-Bb	0.013176	Shared protein domains	INTERPRO
RT1-A1	RT1-DOa	0.0131759	Shared protein domains	INTERPRO
RT1-A1	RT1-Da	0.0132234	Shared protein domains	INTERPRO
RT1-A1	RT1-Ba	0.0132309	Shared protein domains	INTERPRO
RT1-A1	RT1-Db1	0.0131431	Shared protein domains	INTERPRO
RT1-A1	RT1-CE1	0.0236424	Shared protein domains	INTERPRO
RT1-A1	RT1-M3-1	0.0193492	Shared protein domains	INTERPRO
RT1-A1	B2m	0.0113519	Shared protein domains	INTERPRO
RT1-A1	RT1-DOb	0.0132198	Shared protein domains	INTERPRO
RT1-T24-4	RT1-CE5	0.0238601	Shared protein domains	INTERPRO
RT1-T24-4	RT1-Bb	0.0131759	Shared protein domains	INTERPRO
RT1-T24-4	RT1-DOa	0.0131758	Shared protein domains	INTERPRO
RT1-T24-4	RT1-Da	0.0132233	Shared protein domains	INTERPRO
RT1-T24-4	RT1-Ba	0.0132308	Shared protein domains	INTERPRO
RT1-T24-4	RT1-Db1	0.013143	Shared protein domains	INTERPRO
RT1-T24-4	RT1-CE1	0.0236422	Shared protein domains	INTERPRO
RT1-T24-4	RT1-M3-1	0.019349	Shared protein domains	INTERPRO
RT1-T24-4	B2m	0.0113518	Shared protein domains	INTERPRO
RT1-T24-4	RT1-DOb	0.0132197	Shared protein domains	INTERPRO
RT1-T24-4	RT1-A1	0.0238603	Shared protein domains	INTERPRO
RT1-S3	RT1-CE5	0.0193491	Shared protein domains	INTERPRO
RT1-S3	RT1-Bb	0.0135786	Shared protein domains	INTERPRO
RT1-S3	RT1-DOa	0.0135785	Shared protein domains	INTERPRO
RT1-S3	RT1-Da	0.0136274	Shared protein domains	INTERPRO
RT1-S3	RT1-Ba	0.0136352	Shared protein domains	INTERPRO
RT1-S3	RT1-Db1	0.0135447	Shared protein domains	INTERPRO
RT1-S3	RT1-CE1	0.0183776	Shared protein domains	INTERPRO
RT1-S3	RT1-M3-1	0.0199402	Shared protein domains	INTERPRO
RT1-S3	B2m	0.0116989	Shared protein domains	INTERPRO
RT1-S3	RT1-DOb	0.0136238	Shared protein domains	INTERPRO
RT1-S3	RT1-A1	0.0193492	Shared protein domains	INTERPRO
RT1-S3	RT1-T24-4	0.019349	Shared protein domains	INTERPRO
RT1-CE10	RT1-CE5	0.0238603	Shared protein domains	INTERPRO
RT1-CE10	RT1-Bb	0.013176	Shared protein domains	INTERPRO
RT1-CE10	RT1-DOa	0.0131759	Shared protein domains	INTERPRO
RT1-CE10	RT1-Da	0.0132234	Shared protein domains	INTERPRO
RT1-CE10	RT1-Ba	0.0132309	Shared protein domains	INTERPRO
RT1-CE10	RT1-Db1	0.0131431	Shared protein domains	INTERPRO
RT1-CE10	RT1-CE1	0.0236424	Shared protein domains	INTERPRO
RT1-CE10	RT1-M3-1	0.0193492	Shared protein domains	INTERPRO
RT1-CE10	B2m	0.0113519	Shared protein domains	INTERPRO
RT1-CE10	RT1-DOb	0.0132198	Shared protein domains	INTERPRO
RT1-CE10	RT1-A1	0.0238605	Shared protein domains	INTERPRO
RT1-CE10	RT1-T24-4	0.0238603	Shared protein domains	INTERPRO
RT1-CE10	RT1-S3	0.0193492	Shared protein domains	INTERPRO
Cd37	Cd53	0.0337993	Shared protein domains	INTERPRO
Psmb9	Psmb8	0.0568583	Shared protein domains	INTERPRO
RT1-Bb	RT1-CE5	0.0281997	Shared protein domains	PFAM
RT1-DOa	RT1-CE5	0.0107562	Shared protein domains	PFAM
RT1-DOa	RT1-Bb	0.0105484	Shared protein domains	PFAM
RT1-Da	RT1-CE5	0.0367096	Shared protein domains	PFAM
RT1-Da	RT1-Bb	0.00925025	Shared protein domains	PFAM
RT1-Da	RT1-DOa	0.0406534	Shared protein domains	PFAM
RT1-Ba	RT1-CE5	0.0108909	Shared protein domains	PFAM
RT1-Ba	RT1-Bb	0.0106805	Shared protein domains	PFAM
RT1-Ba	RT1-DOa	0.046939	Shared protein domains	PFAM
RT1-Ba	RT1-Da	0.0411624	Shared protein domains	PFAM
RT1-Db1	RT1-CE5	0.00966967	Shared protein domains	PFAM
RT1-Db1	RT1-Bb	0.0231666	Shared protein domains	PFAM
RT1-Db1	RT1-DOa	0.011616	Shared protein domains	PFAM
RT1-Db1	RT1-Da	0.0101865	Shared protein domains	PFAM
RT1-Db1	RT1-Ba	0.0117614	Shared protein domains	PFAM
RT1-CE1	RT1-CE5	0.028766	Shared protein domains	PFAM
RT1-CE1	RT1-Bb	0.0281997	Shared protein domains	PFAM
RT1-CE1	RT1-DOa	0.0107562	Shared protein domains	PFAM
RT1-CE1	RT1-Da	0.0367096	Shared protein domains	PFAM
RT1-CE1	RT1-Ba	0.0108909	Shared protein domains	PFAM
RT1-CE1	RT1-Db1	0.00966967	Shared protein domains	PFAM
RT1-M3-1	RT1-CE5	0.0181938	Shared protein domains	PFAM
RT1-M3-1	RT1-Bb	0.0178356	Shared protein domains	PFAM
RT1-M3-1	RT1-DOa	0.0119675	Shared protein domains	PFAM
RT1-M3-1	RT1-Da	0.0104947	Shared protein domains	PFAM
RT1-M3-1	RT1-Ba	0.0121173	Shared protein domains	PFAM
RT1-M3-1	RT1-Db1	0.0196407	Shared protein domains	PFAM
RT1-M3-1	RT1-CE1	0.0181938	Shared protein domains	PFAM
B2m	RT1-CE5	0.0122751	Shared protein domains	PFAM
B2m	RT1-Bb	0.012038	Shared protein domains	PFAM
B2m	RT1-DOa	0.0178698	Shared protein domains	PFAM
B2m	RT1-Da	0.0156707	Shared protein domains	PFAM
B2m	RT1-Ba	0.0180936	Shared protein domains	PFAM
B2m	RT1-Db1	0.0132563	Shared protein domains	PFAM
B2m	RT1-CE1	0.0122751	Shared protein domains	PFAM
B2m	RT1-M3-1	0.0136574	Shared protein domains	PFAM
RT1-DOb	RT1-CE5	0.0107524	Shared protein domains	PFAM
RT1-DOb	RT1-Bb	0.0312183	Shared protein domains	PFAM
RT1-DOb	RT1-DOa	0.0156531	Shared protein domains	PFAM
RT1-DOb	RT1-Da	0.0137268	Shared protein domains	PFAM
RT1-DOb	RT1-Ba	0.0158491	Shared protein domains	PFAM
RT1-DOb	RT1-Db1	0.0343778	Shared protein domains	PFAM
RT1-DOb	RT1-CE1	0.0107524	Shared protein domains	PFAM
RT1-DOb	RT1-M3-1	0.0119633	Shared protein domains	PFAM
RT1-DOb	B2m	0.0178636	Shared protein domains	PFAM
RT1-A1	RT1-CE5	0.0279148	Shared protein domains	PFAM
RT1-A1	RT1-Bb	0.0273651	Shared protein domains	PFAM
RT1-A1	RT1-DOa	0.0126492	Shared protein domains	PFAM
RT1-A1	RT1-Da	0.00915338	Shared protein domains	PFAM
RT1-A1	RT1-Ba	0.0105726	Shared protein domains	PFAM
RT1-A1	RT1-Db1	0.0301347	Shared protein domains	PFAM
RT1-A1	RT1-CE1	0.0279148	Shared protein domains	PFAM
RT1-A1	RT1-M3-1	0.0176554	Shared protein domains	PFAM
RT1-A1	B2m	0.0119163	Shared protein domains	PFAM
RT1-A1	RT1-DOb	0.0309029	Shared protein domains	PFAM
RT1-T24-4	RT1-CE5	0.0288016	Shared protein domains	PFAM
RT1-T24-4	RT1-Bb	0.0282345	Shared protein domains	PFAM
RT1-T24-4	RT1-DOa	0.0130511	Shared protein domains	PFAM
RT1-T24-4	RT1-Da	0.00944417	Shared protein domains	PFAM
RT1-T24-4	RT1-Ba	0.0109044	Shared protein domains	PFAM
RT1-T24-4	RT1-Db1	0.0310921	Shared protein domains	PFAM
RT1-T24-4	RT1-CE1	0.0288016	Shared protein domains	PFAM
RT1-T24-4	RT1-M3-1	0.0182163	Shared protein domains	PFAM
RT1-T24-4	B2m	0.0122903	Shared protein domains	PFAM
RT1-T24-4	RT1-DOb	0.0107657	Shared protein domains	PFAM
RT1-T24-4	RT1-A1	0.0279492	Shared protein domains	PFAM
RT1-S3	RT1-CE5	0.0181938	Shared protein domains	PFAM
RT1-S3	RT1-Bb	0.0178356	Shared protein domains	PFAM
RT1-S3	RT1-DOa	0.0119675	Shared protein domains	PFAM
RT1-S3	RT1-Da	0.0104947	Shared protein domains	PFAM
RT1-S3	RT1-Ba	0.0121173	Shared protein domains	PFAM
RT1-S3	RT1-Db1	0.0196407	Shared protein domains	PFAM
RT1-S3	RT1-CE1	0.0181938	Shared protein domains	PFAM
RT1-S3	RT1-M3-1	0.0202412	Shared protein domains	PFAM
RT1-S3	B2m	0.0136574	Shared protein domains	PFAM
RT1-S3	RT1-DOb	0.0119633	Shared protein domains	PFAM
RT1-S3	RT1-A1	0.0176554	Shared protein domains	PFAM
RT1-S3	RT1-T24-4	0.0182163	Shared protein domains	PFAM
RT1-CE10	RT1-CE5	0.028766	Shared protein domains	PFAM
RT1-CE10	RT1-Bb	0.0281997	Shared protein domains	PFAM
RT1-CE10	RT1-DOa	0.0107562	Shared protein domains	PFAM
RT1-CE10	RT1-Da	0.0367096	Shared protein domains	PFAM
RT1-CE10	RT1-Ba	0.0108909	Shared protein domains	PFAM
RT1-CE10	RT1-Db1	0.00966967	Shared protein domains	PFAM
RT1-CE10	RT1-CE1	0.028766	Shared protein domains	PFAM
RT1-CE10	RT1-M3-1	0.0181938	Shared protein domains	PFAM
RT1-CE10	B2m	0.0122751	Shared protein domains	PFAM
RT1-CE10	RT1-DOb	0.0107524	Shared protein domains	PFAM
RT1-CE10	RT1-A1	0.0279148	Shared protein domains	PFAM
RT1-CE10	RT1-T24-4	0.0288016	Shared protein domains	PFAM
RT1-CE10	RT1-S3	0.0181938	Shared protein domains	PFAM
Cd37	Cd53	0.03125	Shared protein domains	PFAM
Psmb9	Psmb8	0.0510582	Shared protein domains	PFAM

## Sheet: genemania-network
# Organism: R. norvegicus
# Application version: 3.6.0
# Database version: 13 August 2021 00:00:00
# Network generated on: 17 November 2023
# Author: GeneMANIA (genemania.org)
# Notes: Network weight reflects the data source relevance for predicting the function of interest
Entity 1	Entity 2	Weight	Network group	Network
Cd74	RT1-Bb	0.0112062	Co-expression	Wang-You-2006
RT1-Da	RT1-Bb	0.0164718	Co-expression	Wang-You-2006
RT1-Da	Cd74	0.0110969	Co-expression	Wang-You-2006
RT1-Ba	Cd74	0.0164768	Co-expression	Wang-You-2006
RT1-Db1	RT1-Ba	0.0361363	Co-expression	Wang-You-2006
Aif1	RT1-Bb	0.0153574	Co-expression	Wang-You-2006
Ly86	RT1-Bb	0.0191445	Co-expression	Wang-You-2006
Ly86	RT1-Da	0.0175795	Co-expression	Wang-You-2006
Ly86	Aif1	0.0244912	Co-expression	Wang-You-2006
Ctss	RT1-Da	0.0178171	Co-expression	Wang-You-2006
Ctss	Aif1	0.0292546	Co-expression	Wang-You-2006
Ctss	Ly86	0.0226905	Co-expression	Wang-You-2006
B2m	Ly86	0.0175198	Co-expression	Wang-You-2006
Lyz2	RT1-Bb	0.00611503	Co-expression	Wang-You-2006
Lyz2	Cd74	0.00495635	Co-expression	Wang-You-2006
Lyz2	RT1-Ba	0.0100519	Co-expression	Wang-You-2006
Lyz2	RT1-CE1	0.00366542	Co-expression	Wang-You-2006
RT1-DOb	RT1-Bb	0.0181152	Co-expression	Wang-You-2006
RT1-DOb	RT1-Da	0.0131037	Co-expression	Wang-You-2006
RT1-DOb	Ly86	0.0237776	Co-expression	Wang-You-2006
Irf8	RT1-Bb	0.0169806	Co-expression	Wang-You-2006
Irf8	Cd74	0.0116153	Co-expression	Wang-You-2006
Irf8	RT1-Da	0.0147154	Co-expression	Wang-You-2006
Irf8	Ly86	0.0162755	Co-expression	Wang-You-2006
Irf8	Lyz2	0.00637635	Co-expression	Wang-You-2006
Irf8	RT1-DOb	0.0147767	Co-expression	Wang-You-2006
RT1-A1	C1qb	0.0192493	Co-expression	Wang-You-2006
Cd53	RT1-Bb	0.0135295	Co-expression	Wang-You-2006
Cd53	Cd74	0.01037	Co-expression	Wang-You-2006
Cd53	RT1-Da	0.0155522	Co-expression	Wang-You-2006
Cd53	Ly86	0.0155309	Co-expression	Wang-You-2006
Cd53	RT1-M3-1	0.0146262	Co-expression	Wang-You-2006
Psmb8	Irf8	0.0142004	Co-expression	Wang-You-2006
Cd37	RT1-Bb	0.00604079	Co-expression	Wang-You-2006
Cd37	Cd74	0.00460522	Co-expression	Wang-You-2006
Cd37	RT1-Ba	0.00927994	Co-expression	Wang-You-2006
Cd37	RT1-CE1	0.00329329	Co-expression	Wang-You-2006
Cd37	Lyz2	0.00294851	Co-expression	Wang-You-2006
Cd37	Irf8	0.00645485	Co-expression	Wang-You-2006
Psmb9	Cd74	0.0145541	Co-expression	Wang-You-2006
Psmb9	RT1-CE1	0.0102852	Co-expression	Wang-You-2006
Psmb9	Lyz2	0.0091443	Co-expression	Wang-You-2006
Psmb9	Cd37	0.00889159	Co-expression	Wang-You-2006
RT1-Da	RT1-Bb	0.0206312	Co-expression	Stevenson-Butler-2007
RT1-Da	Cd74	0.0295181	Co-expression	Stevenson-Butler-2007
RT1-Db1	RT1-Ba	0.0416407	Co-expression	Stevenson-Butler-2007
Aif1	RT1-Bb	0.0256807	Co-expression	Stevenson-Butler-2007
Ctss	RT1-Da	0.0087254	Co-expression	Stevenson-Butler-2007
Ctss	RT1-Db1	0.00755795	Co-expression	Stevenson-Butler-2007
B2m	RT1-CE1	0.0197191	Co-expression	Stevenson-Butler-2007
C1qb	Cd74	0.00955737	Co-expression	Stevenson-Butler-2007
C1qb	RT1-Da	0.00934648	Co-expression	Stevenson-Butler-2007
C1qb	RT1-Ba	0.00953743	Co-expression	Stevenson-Butler-2007
C1qb	Ctss	0.00374749	Co-expression	Stevenson-Butler-2007
Irf8	Ly86	0.0176261	Co-expression	Stevenson-Butler-2007
Irf8	RT1-DOb	0.0206517	Co-expression	Stevenson-Butler-2007
Cd53	Ctss	0.00522547	Co-expression	Stevenson-Butler-2007
RT1-S3	Ly86	0.014695	Co-expression	Stevenson-Butler-2007
Psmb8	RT1-CE1	0.0160736	Co-expression	Stevenson-Butler-2007
Psmb8	Ly86	0.0120877	Co-expression	Stevenson-Butler-2007
Cd37	RT1-DOa	0.00298513	Co-expression	Stevenson-Butler-2007
Cd37	Ly86	0.0119764	Co-expression	Stevenson-Butler-2007
Cd37	Irf8	0.0133413	Co-expression	Stevenson-Butler-2007
Cd37	Psmb8	0.0103183	Co-expression	Stevenson-Butler-2007
Psmb9	RT1-CE1	0.0168323	Co-expression	Stevenson-Butler-2007
Psmb9	RT1-M3-1	0.0184358	Co-expression	Stevenson-Butler-2007
Psmb9	RT1-S3	0.0155906	Co-expression	Stevenson-Butler-2007
Psmb9	Psmb8	0.0209005	Co-expression	Stevenson-Butler-2007
RT1-Da	Cd74	0.00971435	Co-expression	R枚mer-Zell-2014 B
RT1-Ba	Cd74	0.0171192	Co-expression	R枚mer-Zell-2014 B
RT1-Ba	RT1-Da	0.0196172	Co-expression	R枚mer-Zell-2014 B
RT1-Db1	Cd74	0.0171621	Co-expression	R枚mer-Zell-2014 B
RT1-Db1	RT1-Da	0.0209762	Co-expression	R枚mer-Zell-2014 B
RT1-Db1	RT1-Ba	0.0310332	Co-expression	R枚mer-Zell-2014 B
RT1-CE1	RT1-CE5	0.0470636	Co-expression	R枚mer-Zell-2014 B
Aif1	Cd74	0.0108223	Co-expression	R枚mer-Zell-2014 B
Ly86	Cd74	0.00465445	Co-expression	R枚mer-Zell-2014 B
Ly86	RT1-Da	0.00524393	Co-expression	R枚mer-Zell-2014 B
Ly86	RT1-Ba	0.00967551	Co-expression	R枚mer-Zell-2014 B
Ly86	RT1-Db1	0.00926582	Co-expression	R枚mer-Zell-2014 B
Ly86	Aif1	0.00868315	Co-expression	R枚mer-Zell-2014 B
Ctss	Cd74	0.00624082	Co-expression	R枚mer-Zell-2014 B
Ctss	RT1-Da	0.00729231	Co-expression	R枚mer-Zell-2014 B
Ctss	RT1-Ba	0.012562	Co-expression	R枚mer-Zell-2014 B
Ctss	RT1-Db1	0.0130091	Co-expression	R枚mer-Zell-2014 B
Ctss	Aif1	0.0123156	Co-expression	R枚mer-Zell-2014 B
Ctss	Ly86	0.00509466	Co-expression	R枚mer-Zell-2014 B
B2m	Cd74	0.00927927	Co-expression	R枚mer-Zell-2014 B
B2m	Ctss	0.00926961	Co-expression	R枚mer-Zell-2014 B
C1qb	Cd74	0.00565933	Co-expression	R枚mer-Zell-2014 B
C1qb	RT1-Da	0.00651949	Co-expression	R枚mer-Zell-2014 B
C1qb	RT1-Ba	0.0115546	Co-expression	R枚mer-Zell-2014 B
C1qb	RT1-Db1	0.0116408	Co-expression	R枚mer-Zell-2014 B
C1qb	Aif1	0.0116652	Co-expression	R枚mer-Zell-2014 B
C1qb	Ly86	0.00428442	Co-expression	R枚mer-Zell-2014 B
C1qb	Ctss	0.00771122	Co-expression	R枚mer-Zell-2014 B
Irf8	Cd74	0.00839324	Co-expression	R枚mer-Zell-2014 B
Irf8	RT1-Da	0.00961266	Co-expression	R枚mer-Zell-2014 B
Irf8	RT1-Ba	0.0171997	Co-expression	R枚mer-Zell-2014 B
Irf8	RT1-Db1	0.014828	Co-expression	R枚mer-Zell-2014 B
Irf8	Ly86	0.00564528	Co-expression	R枚mer-Zell-2014 B
Irf8	Ctss	0.00764371	Co-expression	R枚mer-Zell-2014 B
Irf8	B2m	0.0130179	Co-expression	R枚mer-Zell-2014 B
Irf8	C1qb	0.00693162	Co-expression	R枚mer-Zell-2014 B
RT1-A1	RT1-CE1	0.0459344	Co-expression	R枚mer-Zell-2014 B
Cd53	Cd74	0.00452912	Co-expression	R枚mer-Zell-2014 B
Cd53	RT1-Da	0.00524659	Co-expression	R枚mer-Zell-2014 B
Cd53	RT1-Ba	0.00917577	Co-expression	R枚mer-Zell-2014 B
Cd53	RT1-Db1	0.00874651	Co-expression	R枚mer-Zell-2014 B
Cd53	Aif1	0.00770505	Co-expression	R枚mer-Zell-2014 B
Cd53	Ly86	0.00393633	Co-expression	R枚mer-Zell-2014 B
Cd53	Ctss	0.00501902	Co-expression	R枚mer-Zell-2014 B
Cd53	Lyz2	0.00807781	Co-expression	R枚mer-Zell-2014 B
Cd53	C1qb	0.00445634	Co-expression	R枚mer-Zell-2014 B
Cd53	Irf8	0.00522773	Co-expression	R枚mer-Zell-2014 B
RT1-T24-4	RT1-Ba	0.0260583	Co-expression	R枚mer-Zell-2014 B
RT1-S3	B2m	0.0223183	Co-expression	R枚mer-Zell-2014 B
RT1-S3	RT1-T24-4	0.0128977	Co-expression	R枚mer-Zell-2014 B
Psmb8	Ly86	0.00544783	Co-expression	R枚mer-Zell-2014 B
Psmb8	B2m	0.0139451	Co-expression	R枚mer-Zell-2014 B
Psmb8	RT1-S3	0.0133618	Co-expression	R枚mer-Zell-2014 B
Cd37	Cd74	0.00837275	Co-expression	R枚mer-Zell-2014 B
Cd37	RT1-Da	0.00946475	Co-expression	R枚mer-Zell-2014 B
Cd37	RT1-Db1	0.0186653	Co-expression	R枚mer-Zell-2014 B
Cd37	Aif1	0.0184356	Co-expression	R枚mer-Zell-2014 B
Cd37	Ly86	0.00636096	Co-expression	R枚mer-Zell-2014 B
Cd37	Ctss	0.00920451	Co-expression	R枚mer-Zell-2014 B
Cd37	C1qb	0.0084363	Co-expression	R枚mer-Zell-2014 B
Cd37	Cd53	0.00652276	Co-expression	R枚mer-Zell-2014 B
Psmb9	Ly86	0.00663403	Co-expression	R枚mer-Zell-2014 B
Psmb9	B2m	0.0145057	Co-expression	R枚mer-Zell-2014 B
Psmb9	RT1-T24-4	0.0117377	Co-expression	R枚mer-Zell-2014 B
Psmb9	RT1-S3	0.0130519	Co-expression	R枚mer-Zell-2014 B
Psmb9	Psmb8	0.01462	Co-expression	R枚mer-Zell-2014 B
RT1-DOa	RT1-Bb	0.00811502	Co-expression	Rimbault-Galibert-2009
Cd74	RT1-CE5	0.0166138	Co-expression	Rimbault-Galibert-2009
RT1-Da	RT1-CE5	0.0106628	Co-expression	Rimbault-Galibert-2009
RT1-Da	RT1-Bb	0.00836995	Co-expression	Rimbault-Galibert-2009
RT1-Da	Cd74	0.0152904	Co-expression	Rimbault-Galibert-2009
RT1-Ba	RT1-CE5	0.0135379	Co-expression	Rimbault-Galibert-2009
RT1-Ba	RT1-Bb	0.0106857	Co-expression	Rimbault-Galibert-2009
RT1-Ba	RT1-DOa	0.0234884	Co-expression	Rimbault-Galibert-2009
RT1-Ba	RT1-Da	0.0128267	Co-expression	Rimbault-Galibert-2009
RT1-Db1	RT1-CE5	0.0176049	Co-expression	Rimbault-Galibert-2009
RT1-Db1	RT1-Da	0.016371	Co-expression	Rimbault-Galibert-2009
RT1-CE1	RT1-CE5	0.00946529	Co-expression	Rimbault-Galibert-2009
RT1-CE1	Cd74	0.0140279	Co-expression	Rimbault-Galibert-2009
RT1-CE1	RT1-Da	0.00850811	Co-expression	Rimbault-Galibert-2009
RT1-CE1	RT1-Ba	0.0110083	Co-expression	Rimbault-Galibert-2009
RT1-CE1	RT1-Db1	0.0143664	Co-expression	Rimbault-Galibert-2009
Aif1	RT1-Da	0.0105105	Co-expression	Rimbault-Galibert-2009
Aif1	RT1-CE1	0.0101377	Co-expression	Rimbault-Galibert-2009
Ly86	RT1-Bb	0.00811227	Co-expression	Rimbault-Galibert-2009
Ly86	RT1-Da	0.00815627	Co-expression	Rimbault-Galibert-2009
RT1-M3-1	RT1-CE5	0.0103334	Co-expression	Rimbault-Galibert-2009
RT1-M3-1	RT1-Bb	0.00808416	Co-expression	Rimbault-Galibert-2009
RT1-M3-1	RT1-Da	0.00957533	Co-expression	Rimbault-Galibert-2009
RT1-M3-1	RT1-Ba	0.0131505	Co-expression	Rimbault-Galibert-2009
RT1-M3-1	RT1-Db1	0.0159015	Co-expression	Rimbault-Galibert-2009
RT1-M3-1	RT1-CE1	0.00886172	Co-expression	Rimbault-Galibert-2009
RT1-M3-1	Aif1	0.0132802	Co-expression	Rimbault-Galibert-2009
B2m	RT1-CE1	0.0147154	Co-expression	Rimbault-Galibert-2009
B2m	RT1-M3-1	0.017208	Co-expression	Rimbault-Galibert-2009
Irf8	RT1-Bb	0.00912754	Co-expression	Rimbault-Galibert-2009
Irf8	RT1-Da	0.00878302	Co-expression	Rimbault-Galibert-2009
Irf8	Ly86	0.00914961	Co-expression	Rimbault-Galibert-2009
Irf8	RT1-M3-1	0.00979087	Co-expression	Rimbault-Galibert-2009
RT1-A1	RT1-CE5	0.00935102	Co-expression	Rimbault-Galibert-2009
RT1-A1	RT1-Bb	0.00834131	Co-expression	Rimbault-Galibert-2009
RT1-A1	RT1-Da	0.00919076	Co-expression	Rimbault-Galibert-2009
RT1-A1	RT1-Ba	0.0121649	Co-expression	Rimbault-Galibert-2009
RT1-A1	RT1-Db1	0.0145576	Co-expression	Rimbault-Galibert-2009
RT1-A1	RT1-CE1	0.00762494	Co-expression	Rimbault-Galibert-2009
RT1-A1	Ly86	0.00842543	Co-expression	Rimbault-Galibert-2009
RT1-A1	RT1-M3-1	0.00920212	Co-expression	Rimbault-Galibert-2009
RT1-A1	Irf8	0.00949182	Co-expression	Rimbault-Galibert-2009
RT1-S3	RT1-CE5	0.0110296	Co-expression	Rimbault-Galibert-2009
RT1-S3	Cd74	0.0159469	Co-expression	Rimbault-Galibert-2009
RT1-S3	RT1-Da	0.00973347	Co-expression	Rimbault-Galibert-2009
RT1-S3	RT1-Ba	0.0128438	Co-expression	Rimbault-Galibert-2009
RT1-S3	RT1-Db1	0.0163322	Co-expression	Rimbault-Galibert-2009
RT1-S3	RT1-CE1	0.0087957	Co-expression	Rimbault-Galibert-2009
Psmb8	RT1-CE5	0.0174797	Co-expression	Rimbault-Galibert-2009
Psmb8	RT1-Da	0.0156519	Co-expression	Rimbault-Galibert-2009
Psmb8	RT1-CE1	0.0139173	Co-expression	Rimbault-Galibert-2009
Psmb8	RT1-M3-1	0.0163917	Co-expression	Rimbault-Galibert-2009
Psmb8	RT1-A1	0.0133406	Co-expression	Rimbault-Galibert-2009
Psmb8	RT1-S3	0.0159403	Co-expression	Rimbault-Galibert-2009
RT1-CE10	RT1-CE5	0.0109156	Co-expression	Rimbault-Galibert-2009
RT1-CE10	RT1-Bb	0.00895055	Co-expression	Rimbault-Galibert-2009
RT1-CE10	RT1-Da	0.0104	Co-expression	Rimbault-Galibert-2009
RT1-CE10	RT1-Ba	0.0133093	Co-expression	Rimbault-Galibert-2009
RT1-CE10	RT1-Db1	0.0167067	Co-expression	Rimbault-Galibert-2009
RT1-CE10	RT1-CE1	0.00881526	Co-expression	Rimbault-Galibert-2009
RT1-CE10	RT1-M3-1	0.0103888	Co-expression	Rimbault-Galibert-2009
RT1-CE10	RT1-A1	0.00968639	Co-expression	Rimbault-Galibert-2009
RT1-CE10	RT1-S3	0.00978945	Co-expression	Rimbault-Galibert-2009
Cd37	RT1-CE5	0.00859089	Co-expression	Rimbault-Galibert-2009
Cd37	RT1-DOa	0.0105436	Co-expression	Rimbault-Galibert-2009
Cd37	RT1-CE1	0.00704373	Co-expression	Rimbault-Galibert-2009
Psmb9	RT1-CE5	0.00853875	Co-expression	Rimbault-Galibert-2009
Psmb9	RT1-Bb	0.0079162	Co-expression	Rimbault-Galibert-2009
Psmb9	RT1-Da	0.00836894	Co-expression	Rimbault-Galibert-2009
Psmb9	RT1-Ba	0.0109892	Co-expression	Rimbault-Galibert-2009
Psmb9	Aif1	0.0100284	Co-expression	Rimbault-Galibert-2009
Psmb9	Ly86	0.00766809	Co-expression	Rimbault-Galibert-2009
Psmb9	RT1-M3-1	0.00903992	Co-expression	Rimbault-Galibert-2009
Psmb9	Irf8	0.00898972	Co-expression	Rimbault-Galibert-2009
Psmb9	Psmb8	0.0141262	Co-expression	Rimbault-Galibert-2009
RT1-Da	Cd74	0.0077161	Co-expression	Wisler-Vonderfecht-2011
RT1-Ba	Cd74	0.011305	Co-expression	Wisler-Vonderfecht-2011
RT1-Ba	RT1-Da	0.0116043	Co-expression	Wisler-Vonderfecht-2011
RT1-CE1	RT1-CE5	0.0228151	Co-expression	Wisler-Vonderfecht-2011
RT1-CE1	RT1-Ba	0.0253911	Co-expression	Wisler-Vonderfecht-2011
Aif1	Cd74	0.0122202	Co-expression	Wisler-Vonderfecht-2011
Aif1	RT1-Da	0.0117806	Co-expression	Wisler-Vonderfecht-2011
RT1-M3-1	RT1-CE5	0.0128396	Co-expression	Wisler-Vonderfecht-2011
RT1-M3-1	Cd74	0.00737367	Co-expression	Wisler-Vonderfecht-2011
RT1-M3-1	RT1-CE1	0.0120986	Co-expression	Wisler-Vonderfecht-2011
Ctss	Cd74	0.00747721	Co-expression	Wisler-Vonderfecht-2011
Ctss	RT1-Da	0.00773199	Co-expression	Wisler-Vonderfecht-2011
B2m	Cd74	0.0107036	Co-expression	Wisler-Vonderfecht-2011
Lyz2	Cd74	0.00820663	Co-expression	Wisler-Vonderfecht-2011
Lyz2	RT1-Da	0.00835965	Co-expression	Wisler-Vonderfecht-2011
Lyz2	RT1-Ba	0.0122571	Co-expression	Wisler-Vonderfecht-2011
Lyz2	Ctss	0.00901515	Co-expression	Wisler-Vonderfecht-2011
C1qb	Ctss	0.00913604	Co-expression	Wisler-Vonderfecht-2011
C1qb	Lyz2	0.00893796	Co-expression	Wisler-Vonderfecht-2011
Irf8	Aif1	0.0145038	Co-expression	Wisler-Vonderfecht-2011
RT1-A1	B2m	0.0178566	Co-expression	Wisler-Vonderfecht-2011
Cd53	Cd74	0.00648223	Co-expression	Wisler-Vonderfecht-2011
Cd53	RT1-Da	0.00648717	Co-expression	Wisler-Vonderfecht-2011
Cd53	RT1-Ba	0.010519	Co-expression	Wisler-Vonderfecht-2011
Cd53	Aif1	0.01171	Co-expression	Wisler-Vonderfecht-2011
Cd53	Lyz2	0.00728737	Co-expression	Wisler-Vonderfecht-2011
Cd53	Irf8	0.00736794	Co-expression	Wisler-Vonderfecht-2011
RT1-T24-4	RT1-CE5	0.0267788	Co-expression	Wisler-Vonderfecht-2011
RT1-T24-4	RT1-M3-1	0.0139919	Co-expression	Wisler-Vonderfecht-2011
RT1-S3	RT1-M3-1	0.0113719	Co-expression	Wisler-Vonderfecht-2011
Psmb8	RT1-CE5	0.0170608	Co-expression	Wisler-Vonderfecht-2011
Psmb8	Cd74	0.00927962	Co-expression	Wisler-Vonderfecht-2011
Psmb8	RT1-CE1	0.0157682	Co-expression	Wisler-Vonderfecht-2011
Psmb8	RT1-M3-1	0.00982749	Co-expression	Wisler-Vonderfecht-2011
Psmb8	Irf8	0.0107315	Co-expression	Wisler-Vonderfecht-2011
Psmb8	RT1-T24-4	0.0183052	Co-expression	Wisler-Vonderfecht-2011
Cd37	Cd74	0.00917787	Co-expression	Wisler-Vonderfecht-2011
Cd37	RT1-Da	0.00928161	Co-expression	Wisler-Vonderfecht-2011
Cd37	RT1-Ba	0.0158367	Co-expression	Wisler-Vonderfecht-2011
Cd37	RT1-Db1	0.0161213	Co-expression	Wisler-Vonderfecht-2011
Cd37	Ctss	0.00960925	Co-expression	Wisler-Vonderfecht-2011
Cd37	Lyz2	0.0104142	Co-expression	Wisler-Vonderfecht-2011
Cd37	Cd53	0.00864697	Co-expression	Wisler-Vonderfecht-2011
Psmb9	Cd74	0.00763625	Co-expression	Wisler-Vonderfecht-2011
Psmb9	RT1-M3-1	0.00777753	Co-expression	Wisler-Vonderfecht-2011
Psmb9	Irf8	0.00880939	Co-expression	Wisler-Vonderfecht-2011
Psmb9	Cd53	0.00680485	Co-expression	Wisler-Vonderfecht-2011
Psmb9	Psmb8	0.0109682	Co-expression	Wisler-Vonderfecht-2011
RT1-Da	RT1-Bb	0.0222141	Co-expression	Yang-Salminen-2012
RT1-Da	Cd74	0.0196713	Co-expression	Yang-Salminen-2012
RT1-Ba	RT1-Da	0.0177035	Co-expression	Yang-Salminen-2012
RT1-Db1	RT1-Bb	0.0317234	Co-expression	Yang-Salminen-2012
RT1-Db1	RT1-Da	0.0218771	Co-expression	Yang-Salminen-2012
RT1-CE1	RT1-CE5	0.0183184	Co-expression	Yang-Salminen-2012
Aif1	RT1-Bb	0.0158685	Co-expression	Yang-Salminen-2012
Aif1	RT1-Da	0.0111385	Co-expression	Yang-Salminen-2012
Aif1	RT1-Db1	0.0150393	Co-expression	Yang-Salminen-2012
Ly86	RT1-Bb	0.0152322	Co-expression	Yang-Salminen-2012
Ly86	Cd74	0.0150644	Co-expression	Yang-Salminen-2012
Ly86	RT1-Da	0.0108213	Co-expression	Yang-Salminen-2012
Ly86	Aif1	0.0100059	Co-expression	Yang-Salminen-2012
RT1-M3-1	RT1-Bb	0.0141254	Co-expression	Yang-Salminen-2012
RT1-M3-1	RT1-Da	0.00994384	Co-expression	Yang-Salminen-2012
RT1-M3-1	RT1-Db1	0.0137326	Co-expression	Yang-Salminen-2012
RT1-M3-1	Aif1	0.00830504	Co-expression	Yang-Salminen-2012
RT1-M3-1	Ly86	0.00883114	Co-expression	Yang-Salminen-2012
Ctss	RT1-Bb	0.018077	Co-expression	Yang-Salminen-2012
Ctss	RT1-Da	0.0130505	Co-expression	Yang-Salminen-2012
Ctss	Aif1	0.010759	Co-expression	Yang-Salminen-2012
B2m	Aif1	0.0131742	Co-expression	Yang-Salminen-2012
RT1-DOb	RT1-DOa	0.025023	Co-expression	Yang-Salminen-2012
C1qb	RT1-Ba	0.0180676	Co-expression	Yang-Salminen-2012
C1qb	Aif1	0.0112346	Co-expression	Yang-Salminen-2012
C1qb	Ctss	0.0141234	Co-expression	Yang-Salminen-2012
RT1-CE10	RT1-CE5	0.0216854	Co-expression	Yang-Salminen-2012
RT1-CE10	RT1-CE1	0.0116702	Co-expression	Yang-Salminen-2012
Cd37	RT1-DOa	0.00707816	Co-expression	Yang-Salminen-2012
Cd37	RT1-Db1	0.00759357	Co-expression	Yang-Salminen-2012
Cd37	RT1-DOb	0.0070882	Co-expression	Yang-Salminen-2012
Psmb9	RT1-CE1	0.0122755	Co-expression	Yang-Salminen-2012
Psmb9	Ly86	0.0123271	Co-expression	Yang-Salminen-2012
Psmb9	RT1-M3-1	0.0113537	Co-expression	Yang-Salminen-2012
Psmb9	RT1-S3	0.0166856	Co-expression	Yang-Salminen-2012
RT1-Da	Cd74	0.0380256	Co-expression	Chan-Miron-2007
RT1-Ba	Cd74	0.0368618	Co-expression	Chan-Miron-2007
RT1-Ba	RT1-Da	0.0365361	Co-expression	Chan-Miron-2007
RT1-Db1	Cd74	0.0317033	Co-expression	Chan-Miron-2007
RT1-Db1	RT1-Da	0.0303225	Co-expression	Chan-Miron-2007
RT1-Db1	RT1-Ba	0.0338861	Co-expression	Chan-Miron-2007
Ly86	Cd74	0.0188762	Co-expression	Chan-Miron-2007
Ly86	RT1-Da	0.0191818	Co-expression	Chan-Miron-2007
Ly86	RT1-Ba	0.0199551	Co-expression	Chan-Miron-2007
Ly86	RT1-Db1	0.0190937	Co-expression	Chan-Miron-2007
Ctss	Cd74	0.0205235	Co-expression	Chan-Miron-2007
Ctss	RT1-Da	0.0203841	Co-expression	Chan-Miron-2007
Ctss	RT1-Ba	0.0203085	Co-expression	Chan-Miron-2007
Ctss	RT1-Db1	0.017344	Co-expression	Chan-Miron-2007
Ctss	Aif1	0.0157546	Co-expression	Chan-Miron-2007
Ctss	Ly86	0.0162906	Co-expression	Chan-Miron-2007
B2m	RT1-CE5	0.0262234	Co-expression	Chan-Miron-2007
Lyz2	Cd74	0.0125954	Co-expression	Chan-Miron-2007
Lyz2	RT1-Da	0.0134141	Co-expression	Chan-Miron-2007
Lyz2	Ly86	0.011911	Co-expression	Chan-Miron-2007
Lyz2	Ctss	0.0113219	Co-expression	Chan-Miron-2007
C1qb	Cd74	0.0172721	Co-expression	Chan-Miron-2007
C1qb	RT1-Da	0.0182794	Co-expression	Chan-Miron-2007
C1qb	RT1-Ba	0.0164459	Co-expression	Chan-Miron-2007
C1qb	Ly86	0.0134999	Co-expression	Chan-Miron-2007
C1qb	Ctss	0.0179118	Co-expression	Chan-Miron-2007
C1qb	Lyz2	0.0104227	Co-expression	Chan-Miron-2007
Irf8	Cd74	0.0156633	Co-expression	Chan-Miron-2007
Irf8	RT1-Da	0.0146717	Co-expression	Chan-Miron-2007
Irf8	RT1-Ba	0.016484	Co-expression	Chan-Miron-2007
Irf8	RT1-Db1	0.0153333	Co-expression	Chan-Miron-2007
Cd53	Cd74	0.0132766	Co-expression	Chan-Miron-2007
Cd53	RT1-Da	0.0123087	Co-expression	Chan-Miron-2007
Cd53	RT1-Ba	0.0134974	Co-expression	Chan-Miron-2007
Cd53	RT1-Db1	0.0132453	Co-expression	Chan-Miron-2007
Cd53	Ly86	0.011066	Co-expression	Chan-Miron-2007
Cd53	Ctss	0.0104978	Co-expression	Chan-Miron-2007
Cd53	Irf8	0.0113478	Co-expression	Chan-Miron-2007
RT1-T24-4	RT1-CE5	0.0211085	Co-expression	Chan-Miron-2007
RT1-T24-4	B2m	0.0254307	Co-expression	Chan-Miron-2007
RT1-S3	B2m	0.0201447	Co-expression	Chan-Miron-2007
Psmb8	B2m	0.0204273	Co-expression	Chan-Miron-2007
Psmb8	RT1-S3	0.0167868	Co-expression	Chan-Miron-2007
Cd37	RT1-Db1	0.0119054	Co-expression	Chan-Miron-2007
Cd37	Ly86	0.0111237	Co-expression	Chan-Miron-2007
Cd37	Irf8	0.00966988	Co-expression	Chan-Miron-2007
Cd37	Cd53	0.0106949	Co-expression	Chan-Miron-2007
Psmb9	RT1-CE1	0.0210291	Co-expression	Chan-Miron-2007
Psmb9	RT1-S3	0.0146148	Co-expression	Chan-Miron-2007
Psmb9	Psmb8	0.0263252	Co-expression	Chan-Miron-2007
Cd74	RT1-Bb	0.0180247	Co-expression	Young-Tannock-2012
RT1-Da	RT1-Bb	0.0185266	Co-expression	Young-Tannock-2012
Aif1	RT1-Bb	0.0161994	Co-expression	Young-Tannock-2012
Aif1	RT1-Da	0.0129695	Co-expression	Young-Tannock-2012
Aif1	RT1-Db1	0.0204243	Co-expression	Young-Tannock-2012
Ly86	RT1-Da	0.0134434	Co-expression	Young-Tannock-2012
RT1-M3-1	Cd74	0.0169487	Co-expression	Young-Tannock-2012
RT1-M3-1	Ly86	0.0143165	Co-expression	Young-Tannock-2012
Lyz2	RT1-Bb	0.0138159	Co-expression	Young-Tannock-2012
Lyz2	Cd74	0.0121958	Co-expression	Young-Tannock-2012
Lyz2	RT1-Da	0.011635	Co-expression	Young-Tannock-2012
Lyz2	RT1-Db1	0.0159556	Co-expression	Young-Tannock-2012
Lyz2	RT1-M3-1	0.0118541	Co-expression	Young-Tannock-2012
RT1-DOb	RT1-Da	0.0106456	Co-expression	Young-Tannock-2012
Irf8	Cd74	0.0214159	Co-expression	Young-Tannock-2012
RT1-A1	RT1-CE5	0.030165	Co-expression	Young-Tannock-2012
RT1-CE10	RT1-DOa	0.0119753	Co-expression	Young-Tannock-2012
RT1-CE10	RT1-M3-1	0.0312338	Co-expression	Young-Tannock-2012
Cd37	RT1-DOa	0.00632874	Co-expression	Young-Tannock-2012
Cd37	RT1-Da	0.00690033	Co-expression	Young-Tannock-2012
Cd37	Ly86	0.00609672	Co-expression	Young-Tannock-2012
Cd37	RT1-DOb	0.00572152	Co-expression	Young-Tannock-2012
Psmb9	Psmb8	0.0204106	Co-expression	Young-Tannock-2012
RT1-Da	Cd74	0.0164567	Co-expression	Duan-Li-2015
RT1-Ba	Cd74	0.0210275	Co-expression	Duan-Li-2015
RT1-Ba	RT1-Da	0.0192449	Co-expression	Duan-Li-2015
RT1-Db1	Cd74	0.0219347	Co-expression	Duan-Li-2015
RT1-Db1	RT1-Da	0.0205057	Co-expression	Duan-Li-2015
RT1-Db1	RT1-Ba	0.0277795	Co-expression	Duan-Li-2015
RT1-CE1	RT1-CE5	0.0176027	Co-expression	Duan-Li-2015
Ly86	Aif1	0.0154796	Co-expression	Duan-Li-2015
RT1-M3-1	Cd74	0.0122801	Co-expression	Duan-Li-2015
RT1-M3-1	RT1-Da	0.0111844	Co-expression	Duan-Li-2015
B2m	Cd74	0.0156702	Co-expression	Duan-Li-2015
B2m	RT1-Da	0.0147968	Co-expression	Duan-Li-2015
B2m	RT1-M3-1	0.0136409	Co-expression	Duan-Li-2015
C1qb	Aif1	0.0160803	Co-expression	Duan-Li-2015
C1qb	Ly86	0.0137257	Co-expression	Duan-Li-2015
C1qb	Ctss	0.00883989	Co-expression	Duan-Li-2015
Irf8	Aif1	0.0121002	Co-expression	Duan-Li-2015
Irf8	C1qb	0.0113369	Co-expression	Duan-Li-2015
RT1-A1	RT1-CE5	0.0222352	Co-expression	Duan-Li-2015
RT1-A1	RT1-CE1	0.0206948	Co-expression	Duan-Li-2015
Cd53	Lyz2	0.0109597	Co-expression	Duan-Li-2015
Cd53	Irf8	0.00827831	Co-expression	Duan-Li-2015
RT1-S3	RT1-CE5	0.0167951	Co-expression	Duan-Li-2015
RT1-S3	RT1-CE1	0.012597	Co-expression	Duan-Li-2015
RT1-S3	RT1-A1	0.0158345	Co-expression	Duan-Li-2015
Cd37	Aif1	0.0127974	Co-expression	Duan-Li-2015
Cd37	Ly86	0.00980859	Co-expression	Duan-Li-2015
Cd37	C1qb	0.0103728	Co-expression	Duan-Li-2015
Cd37	Irf8	0.00941378	Co-expression	Duan-Li-2015
Psmb9	RT1-CE5	0.0133295	Co-expression	Duan-Li-2015
Psmb9	RT1-CE1	0.0100974	Co-expression	Duan-Li-2015
Psmb9	RT1-S3	0.0113567	Co-expression	Duan-Li-2015
Psmb9	Psmb8	0.0128873	Co-expression	Duan-Li-2015
RT1-Da	RT1-Bb	0.0257784	Co-expression	Almon-Jusko-2005
RT1-Ba	Cd74	0.0209867	Co-expression	Almon-Jusko-2005
RT1-Db1	Cd74	0.0176796	Co-expression	Almon-Jusko-2005
RT1-Db1	RT1-Ba	0.0178218	Co-expression	Almon-Jusko-2005
Aif1	RT1-Db1	0.0161751	Co-expression	Almon-Jusko-2005
Ly86	RT1-Db1	0.0145969	Co-expression	Almon-Jusko-2005
Ly86	Aif1	0.018997	Co-expression	Almon-Jusko-2005
B2m	RT1-CE1	0.0153867	Co-expression	Almon-Jusko-2005
Lyz2	Ctss	0.00920824	Co-expression	Almon-Jusko-2005
C1qb	Ctss	0.00970552	Co-expression	Almon-Jusko-2005
C1qb	B2m	0.0106799	Co-expression	Almon-Jusko-2005
C1qb	Lyz2	0.0106673	Co-expression	Almon-Jusko-2005
RT1-S3	RT1-CE1	0.0333935	Co-expression	Almon-Jusko-2005
RT1-S3	B2m	0.011439	Co-expression	Almon-Jusko-2005
Psmb8	RT1-CE1	0.0176983	Co-expression	Almon-Jusko-2005
Cd37	Ly86	0.0167317	Co-expression	Almon-Jusko-2005
Psmb9	RT1-CE1	0.0161785	Co-expression	Almon-Jusko-2005
Psmb9	B2m	0.01122	Co-expression	Almon-Jusko-2005
Psmb9	Irf8	0.0137753	Co-expression	Almon-Jusko-2005
Psmb9	RT1-S3	0.0143412	Co-expression	Almon-Jusko-2005
Psmb9	Psmb8	0.0187915	Co-expression	Almon-Jusko-2005
Cd74	RT1-Bb	0.022973	Co-expression	Str酶m-Sheikh-2004
RT1-Da	RT1-Bb	0.0189777	Co-expression	Str酶m-Sheikh-2004
RT1-Da	Cd74	0.0176007	Co-expression	Str酶m-Sheikh-2004
RT1-CE1	RT1-Bb	0.0163435	Co-expression	Str酶m-Sheikh-2004
RT1-CE1	Cd74	0.0185755	Co-expression	Str酶m-Sheikh-2004
RT1-CE1	RT1-Da	0.0133633	Co-expression	Str酶m-Sheikh-2004
Aif1	RT1-Bb	0.0255069	Co-expression	Str酶m-Sheikh-2004
Aif1	RT1-Da	0.0151501	Co-expression	Str酶m-Sheikh-2004
RT1-M3-1	RT1-Da	0.0175306	Co-expression	Str酶m-Sheikh-2004
RT1-M3-1	RT1-CE1	0.0154248	Co-expression	Str酶m-Sheikh-2004
Ctss	RT1-Da	0.0143466	Co-expression	Str酶m-Sheikh-2004
Ctss	Aif1	0.0140626	Co-expression	Str酶m-Sheikh-2004
B2m	Cd74	0.0139985	Co-expression	Str酶m-Sheikh-2004
B2m	RT1-Da	0.0142197	Co-expression	Str酶m-Sheikh-2004
Lyz2	RT1-Bb	0.0117751	Co-expression	Str酶m-Sheikh-2004
Lyz2	RT1-Da	0.0131116	Co-expression	Str酶m-Sheikh-2004
Lyz2	Aif1	0.0156747	Co-expression	Str酶m-Sheikh-2004
Lyz2	Ctss	0.0141153	Co-expression	Str酶m-Sheikh-2004
C1qb	RT1-Da	0.0137243	Co-expression	Str酶m-Sheikh-2004
C1qb	Aif1	0.0137175	Co-expression	Str酶m-Sheikh-2004
C1qb	Ctss	0.0147231	Co-expression	Str酶m-Sheikh-2004
C1qb	Lyz2	0.0149714	Co-expression	Str酶m-Sheikh-2004
Irf8	Ly86	0.0152079	Co-expression	Str酶m-Sheikh-2004
Irf8	RT1-M3-1	0.0149513	Co-expression	Str酶m-Sheikh-2004
Irf8	B2m	0.0126308	Co-expression	Str酶m-Sheikh-2004
Cd53	RT1-Da	0.0140365	Co-expression	Str酶m-Sheikh-2004
Cd53	RT1-M3-1	0.0101895	Co-expression	Str酶m-Sheikh-2004
Cd53	Ctss	0.013424	Co-expression	Str酶m-Sheikh-2004
Cd53	Lyz2	0.0132322	Co-expression	Str酶m-Sheikh-2004
Cd53	C1qb	0.0140561	Co-expression	Str酶m-Sheikh-2004
RT1-S3	RT1-Bb	0.0136368	Co-expression	Str酶m-Sheikh-2004
RT1-S3	Cd74	0.0127796	Co-expression	Str酶m-Sheikh-2004
RT1-S3	RT1-Da	0.0118506	Co-expression	Str酶m-Sheikh-2004
RT1-S3	RT1-CE1	0.0157081	Co-expression	Str酶m-Sheikh-2004
RT1-S3	RT1-M3-1	0.0146403	Co-expression	Str酶m-Sheikh-2004
Psmb8	RT1-Bb	0.0142893	Co-expression	Str酶m-Sheikh-2004
Psmb8	RT1-Da	0.0144682	Co-expression	Str酶m-Sheikh-2004
Psmb8	RT1-CE1	0.0127972	Co-expression	Str酶m-Sheikh-2004
Psmb8	RT1-M3-1	0.0131354	Co-expression	Str酶m-Sheikh-2004
Psmb8	RT1-S3	0.0134005	Co-expression	Str酶m-Sheikh-2004
Psmb9	RT1-CE1	0.0150663	Co-expression	Str酶m-Sheikh-2004
Psmb9	RT1-S3	0.0152696	Co-expression	Str酶m-Sheikh-2004
Psmb9	Psmb8	0.0156675	Co-expression	Str酶m-Sheikh-2004
RT1-Da	Cd74	0.00358032	Co-expression	L贸pez-Boado-Churg-2010
RT1-Ba	Cd74	0.0109764	Co-expression	L贸pez-Boado-Churg-2010
RT1-Ba	RT1-Da	0.0106244	Co-expression	L贸pez-Boado-Churg-2010
RT1-Db1	RT1-Da	0.0103662	Co-expression	L贸pez-Boado-Churg-2010
RT1-CE1	RT1-CE5	0.0357546	Co-expression	L贸pez-Boado-Churg-2010
Ly86	Cd74	0.00359908	Co-expression	L贸pez-Boado-Churg-2010
B2m	Cd74	0.00781813	Co-expression	L贸pez-Boado-Churg-2010
B2m	RT1-Da	0.00731392	Co-expression	L贸pez-Boado-Churg-2010
Lyz2	Cd74	0.00377299	Co-expression	L贸pez-Boado-Churg-2010
Lyz2	RT1-Da	0.00357823	Co-expression	L贸pez-Boado-Churg-2010
Lyz2	RT1-Ba	0.0110211	Co-expression	L贸pez-Boado-Churg-2010
Lyz2	Ly86	0.00363446	Co-expression	L贸pez-Boado-Churg-2010
Lyz2	B2m	0.00782945	Co-expression	L贸pez-Boado-Churg-2010
C1qb	Ctss	0.00741934	Co-expression	L贸pez-Boado-Churg-2010
Irf8	Cd74	0.00649914	Co-expression	L贸pez-Boado-Churg-2010
Irf8	B2m	0.0141512	Co-expression	L贸pez-Boado-Churg-2010
Irf8	Lyz2	0.00648124	Co-expression	L贸pez-Boado-Churg-2010
RT1-A1	RT1-CE5	0.0331558	Co-expression	L贸pez-Boado-Churg-2010
RT1-A1	RT1-CE1	0.0281562	Co-expression	L贸pez-Boado-Churg-2010
Cd53	C1qb	0.00559461	Co-expression	L贸pez-Boado-Churg-2010
RT1-T24-4	RT1-CE5	0.0329618	Co-expression	L贸pez-Boado-Churg-2010
RT1-T24-4	RT1-CE1	0.0306321	Co-expression	L贸pez-Boado-Churg-2010
RT1-S3	RT1-Da	0.00798401	Co-expression	L贸pez-Boado-Churg-2010
RT1-S3	RT1-Db1	0.0238137	Co-expression	L贸pez-Boado-Churg-2010
Psmb8	RT1-CE5	0.0185746	Co-expression	L贸pez-Boado-Churg-2010
Psmb8	RT1-CE1	0.0144289	Co-expression	L贸pez-Boado-Churg-2010
Psmb8	Cd53	0.00689956	Co-expression	L贸pez-Boado-Churg-2010
Psmb8	RT1-T24-4	0.0188605	Co-expression	L贸pez-Boado-Churg-2010
Cd37	Irf8	0.00607043	Co-expression	L贸pez-Boado-Churg-2010
Cd37	Cd53	0.00388077	Co-expression	L贸pez-Boado-Churg-2010
Cd37	Psmb8	0.00548778	Co-expression	L贸pez-Boado-Churg-2010
Psmb9	Cd74	0.0044859	Co-expression	L贸pez-Boado-Churg-2010
Psmb9	Ly86	0.00434027	Co-expression	L贸pez-Boado-Churg-2010
Psmb9	B2m	0.00961036	Co-expression	L贸pez-Boado-Churg-2010
Psmb9	Lyz2	0.00455056	Co-expression	L贸pez-Boado-Churg-2010
Psmb9	Irf8	0.00809663	Co-expression	L贸pez-Boado-Churg-2010
Cd74	RT1-Bb	0.0233294	Co-expression	Jolly-Estrem-2005
RT1-Da	RT1-Bb	0.0308225	Co-expression	Jolly-Estrem-2005
RT1-Da	Cd74	0.0325961	Co-expression	Jolly-Estrem-2005
RT1-Ba	Cd74	0.0287739	Co-expression	Jolly-Estrem-2005
RT1-Ba	RT1-Da	0.0289787	Co-expression	Jolly-Estrem-2005
RT1-Db1	Cd74	0.0241182	Co-expression	Jolly-Estrem-2005
RT1-Db1	RT1-Da	0.0228967	Co-expression	Jolly-Estrem-2005
RT1-Db1	RT1-Ba	0.0346588	Co-expression	Jolly-Estrem-2005
RT1-CE1	Cd74	0.00647719	Co-expression	Jolly-Estrem-2005
Aif1	Cd74	0.030489	Co-expression	Jolly-Estrem-2005
Aif1	RT1-Da	0.0222234	Co-expression	Jolly-Estrem-2005
Aif1	RT1-Ba	0.0240429	Co-expression	Jolly-Estrem-2005
Ly86	RT1-Da	0.0192978	Co-expression	Jolly-Estrem-2005
Ly86	RT1-Ba	0.0220496	Co-expression	Jolly-Estrem-2005
Ly86	Aif1	0.0185357	Co-expression	Jolly-Estrem-2005
Ctss	Cd74	0.016452	Co-expression	Jolly-Estrem-2005
Ctss	RT1-Da	0.0167475	Co-expression	Jolly-Estrem-2005
Ctss	Aif1	0.0165522	Co-expression	Jolly-Estrem-2005
Ctss	Ly86	0.0126803	Co-expression	Jolly-Estrem-2005
B2m	RT1-CE1	0.00507433	Co-expression	Jolly-Estrem-2005
B2m	Aif1	0.0115818	Co-expression	Jolly-Estrem-2005
B2m	Ctss	0.00966394	Co-expression	Jolly-Estrem-2005
Lyz2	RT1-Bb	0.026283	Co-expression	Jolly-Estrem-2005
Lyz2	RT1-Da	0.0211041	Co-expression	Jolly-Estrem-2005
Lyz2	Ly86	0.0190351	Co-expression	Jolly-Estrem-2005
C1qb	Cd74	0.0171831	Co-expression	Jolly-Estrem-2005
C1qb	RT1-Da	0.0126566	Co-expression	Jolly-Estrem-2005
C1qb	RT1-CE1	0.00446454	Co-expression	Jolly-Estrem-2005
C1qb	Aif1	0.0176262	Co-expression	Jolly-Estrem-2005
C1qb	Ly86	0.0102426	Co-expression	Jolly-Estrem-2005
C1qb	Ctss	0.0136942	Co-expression	Jolly-Estrem-2005
C1qb	B2m	0.00879838	Co-expression	Jolly-Estrem-2005
Irf8	Lyz2	0.0111427	Co-expression	Jolly-Estrem-2005
RT1-A1	Irf8	0.0117647	Co-expression	Jolly-Estrem-2005
Cd53	RT1-Bb	0.0165906	Co-expression	Jolly-Estrem-2005
Cd53	RT1-Da	0.0115207	Co-expression	Jolly-Estrem-2005
Cd53	RT1-Ba	0.0118551	Co-expression	Jolly-Estrem-2005
Cd53	RT1-Db1	0.012644	Co-expression	Jolly-Estrem-2005
Cd53	Lyz2	0.0144314	Co-expression	Jolly-Estrem-2005
RT1-S3	RT1-Da	0.0143657	Co-expression	Jolly-Estrem-2005
RT1-S3	Ly86	0.0168413	Co-expression	Jolly-Estrem-2005
Psmb8	RT1-Ba	0.0199723	Co-expression	Jolly-Estrem-2005
Psmb8	RT1-Db1	0.0201225	Co-expression	Jolly-Estrem-2005
Psmb8	Lyz2	0.024114	Co-expression	Jolly-Estrem-2005
Cd37	Cd74	0.0156062	Co-expression	Jolly-Estrem-2005
Cd37	RT1-CE1	0.00540928	Co-expression	Jolly-Estrem-2005
Cd37	Aif1	0.0154252	Co-expression	Jolly-Estrem-2005
Cd37	B2m	0.00939844	Co-expression	Jolly-Estrem-2005
Psmb9	RT1-CE1	0.00754628	Co-expression	Jolly-Estrem-2005
Psmb9	Ctss	0.0182337	Co-expression	Jolly-Estrem-2005
Psmb9	B2m	0.0152415	Co-expression	Jolly-Estrem-2005
Psmb9	C1qb	0.0155507	Co-expression	Jolly-Estrem-2005
Cd74	RT1-Bb	0.0192098	Co-expression	Costigan-Woolf-2010
RT1-Da	RT1-Bb	0.0196893	Co-expression	Costigan-Woolf-2010
RT1-Da	Cd74	0.0177239	Co-expression	Costigan-Woolf-2010
RT1-Ba	RT1-Bb	0.025069	Co-expression	Costigan-Woolf-2010
RT1-Ba	Cd74	0.0209674	Co-expression	Costigan-Woolf-2010
RT1-Ba	RT1-Da	0.0212094	Co-expression	Costigan-Woolf-2010
RT1-Db1	RT1-Bb	0.0198164	Co-expression	Costigan-Woolf-2010
RT1-Db1	Cd74	0.0178219	Co-expression	Costigan-Woolf-2010
RT1-Db1	RT1-Da	0.018377	Co-expression	Costigan-Woolf-2010
RT1-Db1	RT1-Ba	0.0226253	Co-expression	Costigan-Woolf-2010
Aif1	RT1-CE1	0.0145117	Co-expression	Costigan-Woolf-2010
Ly86	RT1-Bb	0.0132497	Co-expression	Costigan-Woolf-2010
Ly86	Cd74	0.0130463	Co-expression	Costigan-Woolf-2010
Ly86	RT1-Da	0.0142539	Co-expression	Costigan-Woolf-2010
Ly86	RT1-Ba	0.0129088	Co-expression	Costigan-Woolf-2010
Ly86	RT1-Db1	0.0142119	Co-expression	Costigan-Woolf-2010
Ly86	RT1-CE1	0.00999104	Co-expression	Costigan-Woolf-2010
Ctss	RT1-Bb	0.00911011	Co-expression	Costigan-Woolf-2010
Ctss	Cd74	0.00866544	Co-expression	Costigan-Woolf-2010
Ctss	RT1-Da	0.00915712	Co-expression	Costigan-Woolf-2010
Ctss	RT1-Ba	0.00854394	Co-expression	Costigan-Woolf-2010
Ctss	RT1-Db1	0.00897493	Co-expression	Costigan-Woolf-2010
Ctss	RT1-CE1	0.00658639	Co-expression	Costigan-Woolf-2010
Ctss	Aif1	0.0104958	Co-expression	Costigan-Woolf-2010
Ctss	Ly86	0.00796869	Co-expression	Costigan-Woolf-2010
Lyz2	RT1-Bb	0.0114613	Co-expression	Costigan-Woolf-2010
Lyz2	Cd74	0.0109051	Co-expression	Costigan-Woolf-2010
Lyz2	RT1-Da	0.0115674	Co-expression	Costigan-Woolf-2010
Lyz2	RT1-Db1	0.0119104	Co-expression	Costigan-Woolf-2010
Lyz2	RT1-CE1	0.00875537	Co-expression	Costigan-Woolf-2010
Lyz2	Aif1	0.0149876	Co-expression	Costigan-Woolf-2010
Lyz2	Ly86	0.0115543	Co-expression	Costigan-Woolf-2010
Lyz2	Ctss	0.00692027	Co-expression	Costigan-Woolf-2010
RT1-DOb	RT1-DOa	0.00696901	Co-expression	Costigan-Woolf-2010
C1qb	RT1-Bb	0.00622266	Co-expression	Costigan-Woolf-2010
C1qb	Cd74	0.00597909	Co-expression	Costigan-Woolf-2010
C1qb	RT1-Da	0.00647014	Co-expression	Costigan-Woolf-2010
C1qb	RT1-Db1	0.00665055	Co-expression	Costigan-Woolf-2010
C1qb	RT1-CE1	0.00486153	Co-expression	Costigan-Woolf-2010
C1qb	Aif1	0.00861851	Co-expression	Costigan-Woolf-2010
C1qb	Ly86	0.00621721	Co-expression	Costigan-Woolf-2010
C1qb	Ctss	0.00402441	Co-expression	Costigan-Woolf-2010
C1qb	Lyz2	0.00542019	Co-expression	Costigan-Woolf-2010
Irf8	Lyz2	0.0126274	Co-expression	Costigan-Woolf-2010
Irf8	C1qb	0.00713854	Co-expression	Costigan-Woolf-2010
Cd53	RT1-Bb	0.00807203	Co-expression	Costigan-Woolf-2010
Cd53	Cd74	0.00739391	Co-expression	Costigan-Woolf-2010
Cd53	RT1-Da	0.0081246	Co-expression	Costigan-Woolf-2010
Cd53	RT1-Db1	0.00817776	Co-expression	Costigan-Woolf-2010
Cd53	RT1-CE1	0.00640307	Co-expression	Costigan-Woolf-2010
Cd53	Ctss	0.00521832	Co-expression	Costigan-Woolf-2010
Cd53	Lyz2	0.00671489	Co-expression	Costigan-Woolf-2010
Cd53	C1qb	0.00394413	Co-expression	Costigan-Woolf-2010
RT1-S3	RT1-CE1	0.0140275	Co-expression	Costigan-Woolf-2010
RT1-S3	Ctss	0.00926893	Co-expression	Costigan-Woolf-2010
RT1-S3	Cd53	0.0101583	Co-expression	Costigan-Woolf-2010
Psmb8	RT1-Bb	0.0110071	Co-expression	Costigan-Woolf-2010
Psmb8	Cd74	0.00999633	Co-expression	Costigan-Woolf-2010
Psmb8	RT1-Da	0.0103339	Co-expression	Costigan-Woolf-2010
Psmb8	RT1-Ba	0.0102518	Co-expression	Costigan-Woolf-2010
Psmb8	RT1-Db1	0.0104944	Co-expression	Costigan-Woolf-2010
Psmb8	Ly86	0.00832192	Co-expression	Costigan-Woolf-2010
Psmb8	Ctss	0.00580998	Co-expression	Costigan-Woolf-2010
Psmb8	Lyz2	0.00734292	Co-expression	Costigan-Woolf-2010
Psmb8	C1qb	0.00427045	Co-expression	Costigan-Woolf-2010
Psmb8	Irf8	0.0109704	Co-expression	Costigan-Woolf-2010
Psmb8	Cd53	0.00570173	Co-expression	Costigan-Woolf-2010
Psmb8	RT1-S3	0.0109273	Co-expression	Costigan-Woolf-2010
Cd37	RT1-Bb	0.0101104	Co-expression	Costigan-Woolf-2010
Cd37	Cd74	0.00934559	Co-expression	Costigan-Woolf-2010
Cd37	RT1-Da	0.00996376	Co-expression	Costigan-Woolf-2010
Cd37	RT1-Db1	0.0108156	Co-expression	Costigan-Woolf-2010
Cd37	Ly86	0.00974035	Co-expression	Costigan-Woolf-2010
Cd37	Ctss	0.00578228	Co-expression	Costigan-Woolf-2010
Cd37	Lyz2	0.0084475	Co-expression	Costigan-Woolf-2010
Cd37	C1qb	0.00473287	Co-expression	Costigan-Woolf-2010
Cd37	Irf8	0.0115656	Co-expression	Costigan-Woolf-2010
Cd37	Cd53	0.0059914	Co-expression	Costigan-Woolf-2010
Cd37	RT1-S3	0.0119876	Co-expression	Costigan-Woolf-2010
Cd37	Psmb8	0.00664895	Co-expression	Costigan-Woolf-2010
Psmb9	RT1-Bb	0.0110617	Co-expression	Costigan-Woolf-2010
Psmb9	RT1-CE1	0.00809027	Co-expression	Costigan-Woolf-2010
Psmb9	Ctss	0.00626983	Co-expression	Costigan-Woolf-2010
Psmb9	C1qb	0.00468936	Co-expression	Costigan-Woolf-2010
Psmb9	Cd53	0.0066102	Co-expression	Costigan-Woolf-2010
Psmb9	Psmb8	0.00781632	Co-expression	Costigan-Woolf-2010
RT1-Da	Cd74	0.0198333	Co-expression	Roth-Suter-2011
RT1-Ba	Cd74	0.0206839	Co-expression	Roth-Suter-2011
RT1-Ba	RT1-Da	0.0219169	Co-expression	Roth-Suter-2011
RT1-Db1	Cd74	0.0163251	Co-expression	Roth-Suter-2011
RT1-Db1	RT1-Da	0.015609	Co-expression	Roth-Suter-2011
RT1-Db1	RT1-Ba	0.0243718	Co-expression	Roth-Suter-2011
Aif1	RT1-Db1	0.0218378	Co-expression	Roth-Suter-2011
Ly86	Cd74	0.0135989	Co-expression	Roth-Suter-2011
Ly86	RT1-Da	0.0148142	Co-expression	Roth-Suter-2011
Ly86	RT1-Ba	0.0164174	Co-expression	Roth-Suter-2011
Ly86	RT1-Db1	0.0116093	Co-expression	Roth-Suter-2011
Ctss	Cd74	0.0139489	Co-expression	Roth-Suter-2011
Ctss	RT1-Da	0.0139835	Co-expression	Roth-Suter-2011
Ctss	RT1-Ba	0.0180185	Co-expression	Roth-Suter-2011
Ctss	Ly86	0.0144494	Co-expression	Roth-Suter-2011
B2m	Ly86	0.0163944	Co-expression	Roth-Suter-2011
B2m	Ctss	0.0117343	Co-expression	Roth-Suter-2011
Lyz2	RT1-Db1	0.0134878	Co-expression	Roth-Suter-2011
Lyz2	RT1-M3-1	0.0155344	Co-expression	Roth-Suter-2011
C1qb	Cd74	0.0160842	Co-expression	Roth-Suter-2011
C1qb	RT1-Da	0.0160296	Co-expression	Roth-Suter-2011
C1qb	RT1-Ba	0.0209536	Co-expression	Roth-Suter-2011
C1qb	RT1-Db1	0.0144056	Co-expression	Roth-Suter-2011
C1qb	Ly86	0.0171342	Co-expression	Roth-Suter-2011
C1qb	Ctss	0.018682	Co-expression	Roth-Suter-2011
Irf8	Ctss	0.011982	Co-expression	Roth-Suter-2011
RT1-A1	RT1-CE1	0.0288875	Co-expression	Roth-Suter-2011
RT1-A1	Ctss	0.0131432	Co-expression	Roth-Suter-2011
Cd53	RT1-Ba	0.0144602	Co-expression	Roth-Suter-2011
Cd53	RT1-Db1	0.0128186	Co-expression	Roth-Suter-2011
Cd53	Aif1	0.0157772	Co-expression	Roth-Suter-2011
Cd53	Ly86	0.00932222	Co-expression	Roth-Suter-2011
Cd53	Ctss	0.0122413	Co-expression	Roth-Suter-2011
Cd53	Lyz2	0.0139999	Co-expression	Roth-Suter-2011
Cd53	C1qb	0.0126264	Co-expression	Roth-Suter-2011
Cd53	Irf8	0.0112399	Co-expression	Roth-Suter-2011
Cd37	Ly86	0.0106901	Co-expression	Roth-Suter-2011
Cd37	C1qb	0.0112209	Co-expression	Roth-Suter-2011
Psmb9	Psmb8	0.0173711	Co-expression	Roth-Suter-2011
RT1-Da	Cd74	0.0205503	Co-expression	Meyer-Meyer-2004
RT1-Ba	Cd74	0.0198745	Co-expression	Meyer-Meyer-2004
RT1-Ba	RT1-Da	0.0231989	Co-expression	Meyer-Meyer-2004
RT1-Db1	Cd74	0.0188151	Co-expression	Meyer-Meyer-2004
RT1-Db1	RT1-Da	0.0185201	Co-expression	Meyer-Meyer-2004
RT1-Db1	RT1-Ba	0.0277954	Co-expression	Meyer-Meyer-2004
Ly86	Cd74	0.0164066	Co-expression	Meyer-Meyer-2004
Ly86	RT1-Db1	0.0215783	Co-expression	Meyer-Meyer-2004
Ctss	RT1-Bb	0.0159294	Co-expression	Meyer-Meyer-2004
Ctss	Cd74	0.0120958	Co-expression	Meyer-Meyer-2004
B2m	RT1-CE1	0.0121037	Co-expression	Meyer-Meyer-2004
Lyz2	Aif1	0.0152924	Co-expression	Meyer-Meyer-2004
C1qb	Cd74	0.0195275	Co-expression	Meyer-Meyer-2004
C1qb	RT1-Da	0.0163516	Co-expression	Meyer-Meyer-2004
C1qb	Ctss	0.0149869	Co-expression	Meyer-Meyer-2004
C1qb	B2m	0.0181777	Co-expression	Meyer-Meyer-2004
Cd53	B2m	0.0157087	Co-expression	Meyer-Meyer-2004
RT1-S3	RT1-CE1	0.0145786	Co-expression	Meyer-Meyer-2004
RT1-S3	B2m	0.0177173	Co-expression	Meyer-Meyer-2004
Psmb8	RT1-Bb	0.0256186	Co-expression	Meyer-Meyer-2004
Psmb8	Cd74	0.0149782	Co-expression	Meyer-Meyer-2004
Psmb8	Ctss	0.0149478	Co-expression	Meyer-Meyer-2004
Psmb8	C1qb	0.0172655	Co-expression	Meyer-Meyer-2004
Psmb8	Cd53	0.0173168	Co-expression	Meyer-Meyer-2004
Cd37	RT1-M3-1	0.0118575	Co-expression	Meyer-Meyer-2004
Cd37	Irf8	0.00838523	Co-expression	Meyer-Meyer-2004
Cd37	Cd53	0.00801243	Co-expression	Meyer-Meyer-2004
Psmb9	RT1-CE1	0.0110503	Co-expression	Meyer-Meyer-2004
Psmb9	B2m	0.0230968	Co-expression	Meyer-Meyer-2004
Psmb9	Cd53	0.0176882	Co-expression	Meyer-Meyer-2004
Psmb9	Cd37	0.0106955	Co-expression	Meyer-Meyer-2004
Cd74	RT1-Bb	0.0204574	Co-expression	Wilson-Koh-2005
RT1-Da	RT1-Bb	0.0242135	Co-expression	Wilson-Koh-2005
RT1-Da	Cd74	0.0363808	Co-expression	Wilson-Koh-2005
RT1-Ba	RT1-Bb	0.0264677	Co-expression	Wilson-Koh-2005
RT1-Ba	Cd74	0.026825	Co-expression	Wilson-Koh-2005
RT1-Ba	RT1-Da	0.0271028	Co-expression	Wilson-Koh-2005
RT1-CE1	RT1-Bb	0.0138833	Co-expression	Wilson-Koh-2005
RT1-CE1	Cd74	0.0194124	Co-expression	Wilson-Koh-2005
RT1-CE1	RT1-Da	0.0189751	Co-expression	Wilson-Koh-2005
RT1-CE1	RT1-Ba	0.0140907	Co-expression	Wilson-Koh-2005
Aif1	Cd74	0.0206104	Co-expression	Wilson-Koh-2005
Aif1	RT1-Da	0.0213096	Co-expression	Wilson-Koh-2005
Aif1	RT1-CE1	0.0149	Co-expression	Wilson-Koh-2005
Ly86	Cd74	0.0145261	Co-expression	Wilson-Koh-2005
Ly86	RT1-Da	0.0138063	Co-expression	Wilson-Koh-2005
Ly86	RT1-CE1	0.0132302	Co-expression	Wilson-Koh-2005
Ly86	Aif1	0.0172284	Co-expression	Wilson-Koh-2005
Ctss	Cd74	0.0121423	Co-expression	Wilson-Koh-2005
Ctss	RT1-Da	0.0111826	Co-expression	Wilson-Koh-2005
Ctss	RT1-M3-1	0.0098545	Co-expression	Wilson-Koh-2005
B2m	RT1-Bb	0.01347	Co-expression	Wilson-Koh-2005
B2m	Cd74	0.0182152	Co-expression	Wilson-Koh-2005
B2m	RT1-Da	0.0191407	Co-expression	Wilson-Koh-2005
B2m	RT1-CE1	0.0134229	Co-expression	Wilson-Koh-2005
B2m	Aif1	0.0149346	Co-expression	Wilson-Koh-2005
B2m	Ly86	0.0135174	Co-expression	Wilson-Koh-2005
Lyz2	Cd74	0.0173925	Co-expression	Wilson-Koh-2005
Lyz2	RT1-Da	0.0191386	Co-expression	Wilson-Koh-2005
Lyz2	RT1-CE1	0.0133857	Co-expression	Wilson-Koh-2005
Lyz2	Aif1	0.0177591	Co-expression	Wilson-Koh-2005
Lyz2	B2m	0.0147297	Co-expression	Wilson-Koh-2005
C1qb	Cd74	0.00918422	Co-expression	Wilson-Koh-2005
C1qb	RT1-Da	0.0108173	Co-expression	Wilson-Koh-2005
C1qb	RT1-CE1	0.0099389	Co-expression	Wilson-Koh-2005
C1qb	Aif1	0.012667	Co-expression	Wilson-Koh-2005
C1qb	Ly86	0.0102112	Co-expression	Wilson-Koh-2005
C1qb	B2m	0.011251	Co-expression	Wilson-Koh-2005
C1qb	Lyz2	0.0121675	Co-expression	Wilson-Koh-2005
Irf8	Cd74	0.0250446	Co-expression	Wilson-Koh-2005
Irf8	RT1-Da	0.0221087	Co-expression	Wilson-Koh-2005
Irf8	RT1-Ba	0.0209415	Co-expression	Wilson-Koh-2005
Irf8	RT1-CE1	0.0157125	Co-expression	Wilson-Koh-2005
Irf8	Aif1	0.01663	Co-expression	Wilson-Koh-2005
Irf8	Ly86	0.0134493	Co-expression	Wilson-Koh-2005
Irf8	Ctss	0.00897264	Co-expression	Wilson-Koh-2005
Irf8	B2m	0.0158861	Co-expression	Wilson-Koh-2005
Irf8	C1qb	0.0116237	Co-expression	Wilson-Koh-2005
Cd53	Cd74	0.0188228	Co-expression	Wilson-Koh-2005
Cd53	RT1-Da	0.0188129	Co-expression	Wilson-Koh-2005
Cd53	RT1-CE1	0.0121264	Co-expression	Wilson-Koh-2005
Cd53	Aif1	0.0158709	Co-expression	Wilson-Koh-2005
Cd53	Ly86	0.0103432	Co-expression	Wilson-Koh-2005
Cd53	RT1-M3-1	0.0170041	Co-expression	Wilson-Koh-2005
Cd53	Ctss	0.00991437	Co-expression	Wilson-Koh-2005
Cd53	B2m	0.0123384	Co-expression	Wilson-Koh-2005
Cd53	Lyz2	0.0122672	Co-expression	Wilson-Koh-2005
Cd53	C1qb	0.0100507	Co-expression	Wilson-Koh-2005
Cd53	Irf8	0.0150638	Co-expression	Wilson-Koh-2005
RT1-S3	RT1-CE1	0.0154991	Co-expression	Wilson-Koh-2005
RT1-S3	Ctss	0.0118023	Co-expression	Wilson-Koh-2005
RT1-S3	C1qb	0.0104067	Co-expression	Wilson-Koh-2005
RT1-S3	Cd53	0.0133778	Co-expression	Wilson-Koh-2005
Psmb8	RT1-CE1	0.0115735	Co-expression	Wilson-Koh-2005
Psmb8	C1qb	0.00941302	Co-expression	Wilson-Koh-2005
Psmb8	Irf8	0.0109476	Co-expression	Wilson-Koh-2005
Psmb8	RT1-S3	0.0212915	Co-expression	Wilson-Koh-2005
Cd37	Cd74	0.0198453	Co-expression	Wilson-Koh-2005
Cd37	RT1-Da	0.0186441	Co-expression	Wilson-Koh-2005
Cd37	RT1-CE1	0.0131093	Co-expression	Wilson-Koh-2005
Cd37	Aif1	0.0189144	Co-expression	Wilson-Koh-2005
Cd37	Ly86	0.0128977	Co-expression	Wilson-Koh-2005
Cd37	Ctss	0.01033	Co-expression	Wilson-Koh-2005
Cd37	B2m	0.0136	Co-expression	Wilson-Koh-2005
Cd37	C1qb	0.011792	Co-expression	Wilson-Koh-2005
Cd37	Irf8	0.0176357	Co-expression	Wilson-Koh-2005
Cd37	Cd53	0.0159984	Co-expression	Wilson-Koh-2005
Psmb9	RT1-Bb	0.0231874	Co-expression	Wilson-Koh-2005
Psmb9	Ly86	0.0151602	Co-expression	Wilson-Koh-2005
Psmb9	B2m	0.0140404	Co-expression	Wilson-Koh-2005
RT1-Da	Cd74	0.0117881	Co-expression	Marin-Kuan-Schilter-2006
RT1-Ba	Cd74	0.0209638	Co-expression	Marin-Kuan-Schilter-2006
RT1-Ba	RT1-Da	0.0208773	Co-expression	Marin-Kuan-Schilter-2006
RT1-Db1	Cd74	0.0126411	Co-expression	Marin-Kuan-Schilter-2006
RT1-Db1	RT1-Da	0.0126341	Co-expression	Marin-Kuan-Schilter-2006
RT1-Db1	RT1-Ba	0.0223631	Co-expression	Marin-Kuan-Schilter-2006
RT1-M3-1	RT1-Da	0.0194715	Co-expression	Marin-Kuan-Schilter-2006
Ctss	Aif1	0.0228454	Co-expression	Marin-Kuan-Schilter-2006
B2m	Ctss	0.00901095	Co-expression	Marin-Kuan-Schilter-2006
Lyz2	RT1-Da	0.00994626	Co-expression	Marin-Kuan-Schilter-2006
Lyz2	RT1-Db1	0.0108652	Co-expression	Marin-Kuan-Schilter-2006
Irf8	RT1-Da	0.0159552	Co-expression	Marin-Kuan-Schilter-2006
Irf8	RT1-Db1	0.0179213	Co-expression	Marin-Kuan-Schilter-2006
Irf8	Lyz2	0.0145795	Co-expression	Marin-Kuan-Schilter-2006
RT1-S3	B2m	0.00675663	Co-expression	Marin-Kuan-Schilter-2006
Psmb8	RT1-S3	0.00732161	Co-expression	Marin-Kuan-Schilter-2006
Cd37	Ly86	0.00667714	Co-expression	Marin-Kuan-Schilter-2006
Cd37	Irf8	0.00955674	Co-expression	Marin-Kuan-Schilter-2006
Psmb9	C1qb	0.0115794	Co-expression	Marin-Kuan-Schilter-2006
Psmb9	RT1-S3	0.00962741	Co-expression	Marin-Kuan-Schilter-2006
Psmb9	Psmb8	0.00745961	Co-expression	Marin-Kuan-Schilter-2006
RT1-Da	RT1-Bb	0.0212579	Co-expression	Thomas-Bowyer-2010
RT1-Db1	RT1-Da	0.0198248	Co-expression	Thomas-Bowyer-2010
RT1-CE1	RT1-CE5	0.0228926	Co-expression	Thomas-Bowyer-2010
Aif1	RT1-Da	0.0168378	Co-expression	Thomas-Bowyer-2010
Ly86	RT1-Ba	0.0208875	Co-expression	Thomas-Bowyer-2010
RT1-M3-1	Aif1	0.0186734	Co-expression	Thomas-Bowyer-2010
Lyz2	B2m	0.0110039	Co-expression	Thomas-Bowyer-2010
RT1-A1	RT1-DOb	0.010015	Co-expression	Thomas-Bowyer-2010
RT1-S3	RT1-M3-1	0.0164871	Co-expression	Thomas-Bowyer-2010
Psmb9	RT1-Bb	0.0139026	Co-expression	Thomas-Bowyer-2010
Psmb9	RT1-Da	0.0101615	Co-expression	Thomas-Bowyer-2010
Psmb9	Aif1	0.0117476	Co-expression	Thomas-Bowyer-2010
Cd74	RT1-Bb	0.0163663	Co-expression	Kimpel-McBride-2007
RT1-Da	RT1-Bb	0.0121775	Co-expression	Kimpel-McBride-2007
RT1-Da	Cd74	0.0120279	Co-expression	Kimpel-McBride-2007
RT1-Ba	Cd74	0.0165658	Co-expression	Kimpel-McBride-2007
RT1-Ba	RT1-Da	0.0114995	Co-expression	Kimpel-McBride-2007
RT1-CE1	RT1-Db1	0.014907	Co-expression	Kimpel-McBride-2007
Ctss	RT1-Db1	0.00920651	Co-expression	Kimpel-McBride-2007
Ctss	RT1-CE1	0.00773026	Co-expression	Kimpel-McBride-2007
B2m	RT1-Db1	0.0122579	Co-expression	Kimpel-McBride-2007
B2m	RT1-CE1	0.0151042	Co-expression	Kimpel-McBride-2007
B2m	Ctss	0.00949514	Co-expression	Kimpel-McBride-2007
Lyz2	RT1-Bb	0.0165807	Co-expression	Kimpel-McBride-2007
Lyz2	Cd74	0.0117212	Co-expression	Kimpel-McBride-2007
Lyz2	RT1-Da	0.0104457	Co-expression	Kimpel-McBride-2007
C1qb	Cd74	0.0106371	Co-expression	Kimpel-McBride-2007
C1qb	RT1-Da	0.00823532	Co-expression	Kimpel-McBride-2007
C1qb	Ctss	0.00854362	Co-expression	Kimpel-McBride-2007
Cd53	RT1-Da	0.00868517	Co-expression	Kimpel-McBride-2007
Cd53	Ctss	0.00990605	Co-expression	Kimpel-McBride-2007
Cd53	Lyz2	0.0110561	Co-expression	Kimpel-McBride-2007
Cd53	C1qb	0.00978357	Co-expression	Kimpel-McBride-2007
RT1-S3	RT1-Db1	0.0173971	Co-expression	Kimpel-McBride-2007
RT1-S3	RT1-CE1	0.018279	Co-expression	Kimpel-McBride-2007
RT1-S3	B2m	0.0137551	Co-expression	Kimpel-McBride-2007
Psmb8	RT1-Bb	0.0179763	Co-expression	Kimpel-McBride-2007
Psmb8	Cd74	0.0155906	Co-expression	Kimpel-McBride-2007
Psmb8	RT1-Da	0.0113154	Co-expression	Kimpel-McBride-2007
Psmb8	Lyz2	0.0128179	Co-expression	Kimpel-McBride-2007
Psmb8	C1qb	0.009824	Co-expression	Kimpel-McBride-2007
Psmb8	RT1-A1	0.0111084	Co-expression	Kimpel-McBride-2007
Cd37	RT1-Bb	0.0185962	Co-expression	Kimpel-McBride-2007
Cd37	Cd74	0.0123025	Co-expression	Kimpel-McBride-2007
Cd37	RT1-Da	0.00964533	Co-expression	Kimpel-McBride-2007
Cd37	RT1-Ba	0.0163367	Co-expression	Kimpel-McBride-2007
Cd37	Lyz2	0.0124908	Co-expression	Kimpel-McBride-2007
Cd37	Cd53	0.012204	Co-expression	Kimpel-McBride-2007
Cd37	Psmb8	0.0127236	Co-expression	Kimpel-McBride-2007
Psmb9	RT1-Bb	0.0197058	Co-expression	Kimpel-McBride-2007
Psmb9	Cd74	0.0181358	Co-expression	Kimpel-McBride-2007
Psmb9	RT1-Da	0.0133847	Co-expression	Kimpel-McBride-2007
Psmb9	Psmb8	0.0187678	Co-expression	Kimpel-McBride-2007
Psmb9	Cd37	0.0169345	Co-expression	Kimpel-McBride-2007
Cd74	RT1-Bb	0.00862844	Co-localization	Walker-Bilbe-2004
RT1-Da	RT1-Bb	0.00792371	Co-localization	Walker-Bilbe-2004
RT1-Da	Cd74	0.00849066	Co-localization	Walker-Bilbe-2004
RT1-Ba	RT1-Bb	0.0103923	Co-localization	Walker-Bilbe-2004
RT1-Ba	Cd74	0.0111385	Co-localization	Walker-Bilbe-2004
RT1-Ba	RT1-Da	0.0101966	Co-localization	Walker-Bilbe-2004
RT1-Db1	RT1-Bb	0.00863878	Co-localization	Walker-Bilbe-2004
RT1-Db1	Cd74	0.00939739	Co-localization	Walker-Bilbe-2004
RT1-Db1	RT1-Da	0.00860377	Co-localization	Walker-Bilbe-2004
RT1-Db1	RT1-Ba	0.0112737	Co-localization	Walker-Bilbe-2004
Aif1	RT1-Bb	0.0116711	Co-localization	Walker-Bilbe-2004
Aif1	Cd74	0.011932	Co-localization	Walker-Bilbe-2004
Aif1	RT1-Da	0.0110123	Co-localization	Walker-Bilbe-2004
Aif1	RT1-Ba	0.0178939	Co-localization	Walker-Bilbe-2004
Aif1	RT1-Db1	0.0123626	Co-localization	Walker-Bilbe-2004
Ly86	RT1-Bb	0.00882413	Co-localization	Walker-Bilbe-2004
Ly86	Cd74	0.00933706	Co-localization	Walker-Bilbe-2004
Ly86	RT1-Da	0.00862963	Co-localization	Walker-Bilbe-2004
Ly86	RT1-Ba	0.0117872	Co-localization	Walker-Bilbe-2004
Ly86	RT1-Db1	0.00950148	Co-localization	Walker-Bilbe-2004
Ly86	Aif1	0.0149143	Co-localization	Walker-Bilbe-2004
RT1-M3-1	RT1-Bb	0.0119062	Co-localization	Walker-Bilbe-2004
RT1-M3-1	Cd74	0.0113726	Co-localization	Walker-Bilbe-2004
RT1-M3-1	RT1-Da	0.0115747	Co-localization	Walker-Bilbe-2004
RT1-M3-1	RT1-Db1	0.0119454	Co-localization	Walker-Bilbe-2004
RT1-M3-1	Ly86	0.0135773	Co-localization	Walker-Bilbe-2004
B2m	RT1-Bb	0.00755092	Co-localization	Walker-Bilbe-2004
B2m	Cd74	0.00911969	Co-localization	Walker-Bilbe-2004
B2m	RT1-Da	0.00828885	Co-localization	Walker-Bilbe-2004
B2m	RT1-Db1	0.00917944	Co-localization	Walker-Bilbe-2004
B2m	RT1-CE1	0.00952416	Co-localization	Walker-Bilbe-2004
Lyz2	RT1-CE1	0.00635443	Co-localization	Walker-Bilbe-2004
RT1-DOb	RT1-Bb	0.0119209	Co-localization	Walker-Bilbe-2004
RT1-DOb	Cd74	0.0128264	Co-localization	Walker-Bilbe-2004
RT1-DOb	RT1-Da	0.0119001	Co-localization	Walker-Bilbe-2004
RT1-DOb	RT1-Ba	0.0161628	Co-localization	Walker-Bilbe-2004
RT1-DOb	RT1-Db1	0.0132956	Co-localization	Walker-Bilbe-2004
RT1-DOb	Ly86	0.0149266	Co-localization	Walker-Bilbe-2004
RT1-DOb	RT1-M3-1	0.0209111	Co-localization	Walker-Bilbe-2004
C1qb	RT1-Bb	0.00944181	Co-localization	Walker-Bilbe-2004
C1qb	Cd74	0.0100872	Co-localization	Walker-Bilbe-2004
C1qb	RT1-Da	0.00917283	Co-localization	Walker-Bilbe-2004
C1qb	RT1-Ba	0.0122311	Co-localization	Walker-Bilbe-2004
C1qb	RT1-Db1	0.0103086	Co-localization	Walker-Bilbe-2004
C1qb	Aif1	0.015607	Co-localization	Walker-Bilbe-2004
C1qb	Ly86	0.0116891	Co-localization	Walker-Bilbe-2004
C1qb	RT1-M3-1	0.0132203	Co-localization	Walker-Bilbe-2004
C1qb	RT1-DOb	0.0163305	Co-localization	Walker-Bilbe-2004
Irf8	RT1-Bb	0.00845371	Co-localization	Walker-Bilbe-2004
Irf8	Cd74	0.00926578	Co-localization	Walker-Bilbe-2004
Irf8	RT1-Da	0.00849415	Co-localization	Walker-Bilbe-2004
Irf8	RT1-Ba	0.0110733	Co-localization	Walker-Bilbe-2004
Irf8	RT1-Db1	0.00953216	Co-localization	Walker-Bilbe-2004
Irf8	Aif1	0.0127077	Co-localization	Walker-Bilbe-2004
Irf8	Ly86	0.00984583	Co-localization	Walker-Bilbe-2004
Irf8	RT1-M3-1	0.0112096	Co-localization	Walker-Bilbe-2004
Irf8	B2m	0.00902825	Co-localization	Walker-Bilbe-2004
Irf8	RT1-DOb	0.0136662	Co-localization	Walker-Bilbe-2004
Irf8	C1qb	0.0109951	Co-localization	Walker-Bilbe-2004
RT1-A1	Lyz2	0.0101475	Co-localization	Walker-Bilbe-2004
Cd53	RT1-Bb	0.00777735	Co-localization	Walker-Bilbe-2004
Cd53	Cd74	0.00841362	Co-localization	Walker-Bilbe-2004
Cd53	RT1-Da	0.00771872	Co-localization	Walker-Bilbe-2004
Cd53	RT1-Ba	0.0107139	Co-localization	Walker-Bilbe-2004
Cd53	RT1-Db1	0.00854033	Co-localization	Walker-Bilbe-2004
Cd53	Aif1	0.013414	Co-localization	Walker-Bilbe-2004
Cd53	Ly86	0.00994492	Co-localization	Walker-Bilbe-2004
Cd53	RT1-M3-1	0.0113394	Co-localization	Walker-Bilbe-2004
Cd53	RT1-DOb	0.0138595	Co-localization	Walker-Bilbe-2004
Cd53	C1qb	0.0112269	Co-localization	Walker-Bilbe-2004
Cd53	Irf8	0.0092154	Co-localization	Walker-Bilbe-2004
Cd53	RT1-A1	0.0112844	Co-localization	Walker-Bilbe-2004
RT1-S3	RT1-Da	0.0109945	Co-localization	Walker-Bilbe-2004
RT1-S3	Ly86	0.0129711	Co-localization	Walker-Bilbe-2004
RT1-S3	Cd53	0.012476	Co-localization	Walker-Bilbe-2004
Psmb8	Cd74	0.00629832	Co-localization	Walker-Bilbe-2004
Psmb8	RT1-Db1	0.00638009	Co-localization	Walker-Bilbe-2004
Psmb8	RT1-CE1	0.00647834	Co-localization	Walker-Bilbe-2004
Psmb8	B2m	0.00787481	Co-localization	Walker-Bilbe-2004
Cd37	Cd74	0.00751727	Co-localization	Walker-Bilbe-2004
Cd37	RT1-Da	0.00696138	Co-localization	Walker-Bilbe-2004
Cd37	RT1-Ba	0.00973059	Co-localization	Walker-Bilbe-2004
Cd37	Aif1	0.0114813	Co-localization	Walker-Bilbe-2004
Cd37	Ly86	0.00878961	Co-localization	Walker-Bilbe-2004
Cd37	Lyz2	0.00814357	Co-localization	Walker-Bilbe-2004
Cd37	RT1-DOb	0.01178	Co-localization	Walker-Bilbe-2004
Cd37	C1qb	0.0100643	Co-localization	Walker-Bilbe-2004
Cd37	Irf8	0.00815658	Co-localization	Walker-Bilbe-2004
Cd37	Cd53	0.00929972	Co-localization	Walker-Bilbe-2004
Cd37	RT1-S3	0.0134266	Co-localization	Walker-Bilbe-2004
Psmb9	RT1-Bb	0.00857272	Co-localization	Walker-Bilbe-2004
Psmb9	Cd74	0.00933184	Co-localization	Walker-Bilbe-2004
Psmb9	RT1-Da	0.00864446	Co-localization	Walker-Bilbe-2004
Psmb9	RT1-Ba	0.0109607	Co-localization	Walker-Bilbe-2004
Psmb9	RT1-Db1	0.00967015	Co-localization	Walker-Bilbe-2004
Psmb9	RT1-CE1	0.00898042	Co-localization	Walker-Bilbe-2004
Psmb9	B2m	0.0115625	Co-localization	Walker-Bilbe-2004
Psmb9	Irf8	0.00915501	Co-localization	Walker-Bilbe-2004
Psmb9	Psmb8	0.00938434	Co-localization	Walker-Bilbe-2004
RT1-Bb	RT1-CE5	0.0131759	Shared protein domains	INTERPRO
RT1-DOa	RT1-CE5	0.0131758	Shared protein domains	INTERPRO
RT1-DOa	RT1-Bb	0.0154001	Shared protein domains	INTERPRO
RT1-Da	RT1-CE5	0.0132233	Shared protein domains	INTERPRO
RT1-Da	RT1-Bb	0.0154556	Shared protein domains	INTERPRO
RT1-Da	RT1-DOa	0.0235884	Shared protein domains	INTERPRO
RT1-Ba	RT1-CE5	0.0132308	Shared protein domains	INTERPRO
RT1-Ba	RT1-Bb	0.0154644	Shared protein domains	INTERPRO
RT1-Ba	RT1-DOa	0.0236018	Shared protein domains	INTERPRO
RT1-Ba	RT1-Da	0.0236867	Shared protein domains	INTERPRO
RT1-Db1	RT1-CE5	0.013143	Shared protein domains	INTERPRO
RT1-Db1	RT1-Bb	0.0234453	Shared protein domains	INTERPRO
RT1-Db1	RT1-DOa	0.0153617	Shared protein domains	INTERPRO
RT1-Db1	RT1-Da	0.015417	Shared protein domains	INTERPRO
RT1-Db1	RT1-Ba	0.0154258	Shared protein domains	INTERPRO
RT1-CE1	RT1-CE5	0.0236422	Shared protein domains	INTERPRO
RT1-CE1	RT1-Bb	0.0108248	Shared protein domains	INTERPRO
RT1-CE1	RT1-DOa	0.0108247	Shared protein domains	INTERPRO
RT1-CE1	RT1-Da	0.0108637	Shared protein domains	INTERPRO
RT1-CE1	RT1-Ba	0.0108699	Shared protein domains	INTERPRO
RT1-CE1	RT1-Db1	0.0107978	Shared protein domains	INTERPRO
RT1-M3-1	RT1-CE5	0.0193491	Shared protein domains	INTERPRO
RT1-M3-1	RT1-Bb	0.0135786	Shared protein domains	INTERPRO
RT1-M3-1	RT1-DOa	0.0135785	Shared protein domains	INTERPRO
RT1-M3-1	RT1-Da	0.0136274	Shared protein domains	INTERPRO
RT1-M3-1	RT1-Ba	0.0136352	Shared protein domains	INTERPRO
RT1-M3-1	RT1-Db1	0.0135447	Shared protein domains	INTERPRO
RT1-M3-1	RT1-CE1	0.0183776	Shared protein domains	INTERPRO
B2m	RT1-CE5	0.0113518	Shared protein domains	INTERPRO
B2m	RT1-Bb	0.0132691	Shared protein domains	INTERPRO
B2m	RT1-DOa	0.013269	Shared protein domains	INTERPRO
B2m	RT1-Da	0.0133168	Shared protein domains	INTERPRO
B2m	RT1-Ba	0.0133244	Shared protein domains	INTERPRO
B2m	RT1-Db1	0.013236	Shared protein domains	INTERPRO
B2m	RT1-M3-1	0.0116989	Shared protein domains	INTERPRO
RT1-DOb	RT1-CE5	0.0132197	Shared protein domains	INTERPRO
RT1-DOb	RT1-Bb	0.0235821	Shared protein domains	INTERPRO
RT1-DOb	RT1-DOa	0.0154514	Shared protein domains	INTERPRO
RT1-DOb	RT1-Da	0.015507	Shared protein domains	INTERPRO
RT1-DOb	RT1-Ba	0.0155158	Shared protein domains	INTERPRO
RT1-DOb	RT1-Db1	0.0235233	Shared protein domains	INTERPRO
RT1-DOb	RT1-CE1	0.0108608	Shared protein domains	INTERPRO
RT1-DOb	RT1-M3-1	0.0136238	Shared protein domains	INTERPRO
RT1-DOb	B2m	0.0133133	Shared protein domains	INTERPRO
RT1-A1	RT1-CE5	0.0238603	Shared protein domains	INTERPRO
RT1-A1	RT1-Bb	0.013176	Shared protein domains	INTERPRO
RT1-A1	RT1-DOa	0.0131759	Shared protein domains	INTERPRO
RT1-A1	RT1-Da	0.0132234	Shared protein domains	INTERPRO
RT1-A1	RT1-Ba	0.0132309	Shared protein domains	INTERPRO
RT1-A1	RT1-Db1	0.0131431	Shared protein domains	INTERPRO
RT1-A1	RT1-CE1	0.0236424	Shared protein domains	INTERPRO
RT1-A1	RT1-M3-1	0.0193492	Shared protein domains	INTERPRO
RT1-A1	B2m	0.0113519	Shared protein domains	INTERPRO
RT1-A1	RT1-DOb	0.0132198	Shared protein domains	INTERPRO
RT1-T24-4	RT1-CE5	0.0238601	Shared protein domains	INTERPRO
RT1-T24-4	RT1-Bb	0.0131759	Shared protein domains	INTERPRO
RT1-T24-4	RT1-DOa	0.0131758	Shared protein domains	INTERPRO
RT1-T24-4	RT1-Da	0.0132233	Shared protein domains	INTERPRO
RT1-T24-4	RT1-Ba	0.0132308	Shared protein domains	INTERPRO
RT1-T24-4	RT1-Db1	0.013143	Shared protein domains	INTERPRO
RT1-T24-4	RT1-CE1	0.0236422	Shared protein domains	INTERPRO
RT1-T24-4	RT1-M3-1	0.019349	Shared protein domains	INTERPRO
RT1-T24-4	B2m	0.0113518	Shared protein domains	INTERPRO
RT1-T24-4	RT1-DOb	0.0132197	Shared protein domains	INTERPRO
RT1-T24-4	RT1-A1	0.0238603	Shared protein domains	INTERPRO
RT1-S3	RT1-CE5	0.0193491	Shared protein domains	INTERPRO
RT1-S3	RT1-Bb	0.0135786	Shared protein domains	INTERPRO
RT1-S3	RT1-DOa	0.0135785	Shared protein domains	INTERPRO
RT1-S3	RT1-Da	0.0136274	Shared protein domains	INTERPRO
RT1-S3	RT1-Ba	0.0136352	Shared protein domains	INTERPRO
RT1-S3	RT1-Db1	0.0135447	Shared protein domains	INTERPRO
RT1-S3	RT1-CE1	0.0183776	Shared protein domains	INTERPRO
RT1-S3	RT1-M3-1	0.0199402	Shared protein domains	INTERPRO
RT1-S3	B2m	0.0116989	Shared protein domains	INTERPRO
RT1-S3	RT1-DOb	0.0136238	Shared protein domains	INTERPRO
RT1-S3	RT1-A1	0.0193492	Shared protein domains	INTERPRO
RT1-S3	RT1-T24-4	0.019349	Shared protein domains	INTERPRO
RT1-CE10	RT1-CE5	0.0238603	Shared protein domains	INTERPRO
RT1-CE10	RT1-Bb	0.013176	Shared protein domains	INTERPRO
RT1-CE10	RT1-DOa	0.0131759	Shared protein domains	INTERPRO
RT1-CE10	RT1-Da	0.0132234	Shared protein domains	INTERPRO
RT1-CE10	RT1-Ba	0.0132309	Shared protein domains	INTERPRO
RT1-CE10	RT1-Db1	0.0131431	Shared protein domains	INTERPRO
RT1-CE10	RT1-CE1	0.0236424	Shared protein domains	INTERPRO
RT1-CE10	RT1-M3-1	0.0193492	Shared protein domains	INTERPRO
RT1-CE10	B2m	0.0113519	Shared protein domains	INTERPRO
RT1-CE10	RT1-DOb	0.0132198	Shared protein domains	INTERPRO
RT1-CE10	RT1-A1	0.0238605	Shared protein domains	INTERPRO
RT1-CE10	RT1-T24-4	0.0238603	Shared protein domains	INTERPRO
RT1-CE10	RT1-S3	0.0193492	Shared protein domains	INTERPRO
Cd37	Cd53	0.0337993	Shared protein domains	INTERPRO
Psmb9	Psmb8	0.0568583	Shared protein domains	INTERPRO
RT1-Bb	RT1-CE5	0.0281997	Shared protein domains	PFAM
RT1-DOa	RT1-CE5	0.0107562	Shared protein domains	PFAM
RT1-DOa	RT1-Bb	0.0105484	Shared protein domains	PFAM
RT1-Da	RT1-CE5	0.0367096	Shared protein domains	PFAM
RT1-Da	RT1-Bb	0.00925025	Shared protein domains	PFAM
RT1-Da	RT1-DOa	0.0406534	Shared protein domains	PFAM
RT1-Ba	RT1-CE5	0.0108909	Shared protein domains	PFAM
RT1-Ba	RT1-Bb	0.0106805	Shared protein domains	PFAM
RT1-Ba	RT1-DOa	0.046939	Shared protein domains	PFAM
RT1-Ba	RT1-Da	0.0411624	Shared protein domains	PFAM
RT1-Db1	RT1-CE5	0.00966967	Shared protein domains	PFAM
RT1-Db1	RT1-Bb	0.0231666	Shared protein domains	PFAM
RT1-Db1	RT1-DOa	0.011616	Shared protein domains	PFAM
RT1-Db1	RT1-Da	0.0101865	Shared protein domains	PFAM
RT1-Db1	RT1-Ba	0.0117614	Shared protein domains	PFAM
RT1-CE1	RT1-CE5	0.028766	Shared protein domains	PFAM
RT1-CE1	RT1-Bb	0.0281997	Shared protein domains	PFAM
RT1-CE1	RT1-DOa	0.0107562	Shared protein domains	PFAM
RT1-CE1	RT1-Da	0.0367096	Shared protein domains	PFAM
RT1-CE1	RT1-Ba	0.0108909	Shared protein domains	PFAM
RT1-CE1	RT1-Db1	0.00966967	Shared protein domains	PFAM
RT1-M3-1	RT1-CE5	0.0181938	Shared protein domains	PFAM
RT1-M3-1	RT1-Bb	0.0178356	Shared protein domains	PFAM
RT1-M3-1	RT1-DOa	0.0119675	Shared protein domains	PFAM
RT1-M3-1	RT1-Da	0.0104947	Shared protein domains	PFAM
RT1-M3-1	RT1-Ba	0.0121173	Shared protein domains	PFAM
RT1-M3-1	RT1-Db1	0.0196407	Shared protein domains	PFAM
RT1-M3-1	RT1-CE1	0.0181938	Shared protein domains	PFAM
B2m	RT1-CE5	0.0122751	Shared protein domains	PFAM
B2m	RT1-Bb	0.012038	Shared protein domains	PFAM
B2m	RT1-DOa	0.0178698	Shared protein domains	PFAM
B2m	RT1-Da	0.0156707	Shared protein domains	PFAM
B2m	RT1-Ba	0.0180936	Shared protein domains	PFAM
B2m	RT1-Db1	0.0132563	Shared protein domains	PFAM
B2m	RT1-CE1	0.0122751	Shared protein domains	PFAM
B2m	RT1-M3-1	0.0136574	Shared protein domains	PFAM
RT1-DOb	RT1-CE5	0.0107524	Shared protein domains	PFAM
RT1-DOb	RT1-Bb	0.0312183	Shared protein domains	PFAM
RT1-DOb	RT1-DOa	0.0156531	Shared protein domains	PFAM
RT1-DOb	RT1-Da	0.0137268	Shared protein domains	PFAM
RT1-DOb	RT1-Ba	0.0158491	Shared protein domains	PFAM
RT1-DOb	RT1-Db1	0.0343778	Shared protein domains	PFAM
RT1-DOb	RT1-CE1	0.0107524	Shared protein domains	PFAM
RT1-DOb	RT1-M3-1	0.0119633	Shared protein domains	PFAM
RT1-DOb	B2m	0.0178636	Shared protein domains	PFAM
RT1-A1	RT1-CE5	0.0279148	Shared protein domains	PFAM
RT1-A1	RT1-Bb	0.0273651	Shared protein domains	PFAM
RT1-A1	RT1-DOa	0.0126492	Shared protein domains	PFAM
RT1-A1	RT1-Da	0.00915338	Shared protein domains	PFAM
RT1-A1	RT1-Ba	0.0105726	Shared protein domains	PFAM
RT1-A1	RT1-Db1	0.0301347	Shared protein domains	PFAM
RT1-A1	RT1-CE1	0.0279148	Shared protein domains	PFAM
RT1-A1	RT1-M3-1	0.0176554	Shared protein domains	PFAM
RT1-A1	B2m	0.0119163	Shared protein domains	PFAM
RT1-A1	RT1-DOb	0.0309029	Shared protein domains	PFAM
RT1-T24-4	RT1-CE5	0.0288016	Shared protein domains	PFAM
RT1-T24-4	RT1-Bb	0.0282345	Shared protein domains	PFAM
RT1-T24-4	RT1-DOa	0.0130511	Shared protein domains	PFAM
RT1-T24-4	RT1-Da	0.00944417	Shared protein domains	PFAM
RT1-T24-4	RT1-Ba	0.0109044	Shared protein domains	PFAM
RT1-T24-4	RT1-Db1	0.0310921	Shared protein domains	PFAM
RT1-T24-4	RT1-CE1	0.0288016	Shared protein domains	PFAM
RT1-T24-4	RT1-M3-1	0.0182163	Shared protein domains	PFAM
RT1-T24-4	B2m	0.0122903	Shared protein domains	PFAM
RT1-T24-4	RT1-DOb	0.0107657	Shared protein domains	PFAM
RT1-T24-4	RT1-A1	0.0279492	Shared protein domains	PFAM
RT1-S3	RT1-CE5	0.0181938	Shared protein domains	PFAM
RT1-S3	RT1-Bb	0.0178356	Shared protein domains	PFAM
RT1-S3	RT1-DOa	0.0119675	Shared protein domains	PFAM
RT1-S3	RT1-Da	0.0104947	Shared protein domains	PFAM
RT1-S3	RT1-Ba	0.0121173	Shared protein domains	PFAM
RT1-S3	RT1-Db1	0.0196407	Shared protein domains	PFAM
RT1-S3	RT1-CE1	0.0181938	Shared protein domains	PFAM
RT1-S3	RT1-M3-1	0.0202412	Shared protein domains	PFAM
RT1-S3	B2m	0.0136574	Shared protein domains	PFAM
RT1-S3	RT1-DOb	0.0119633	Shared protein domains	PFAM
RT1-S3	RT1-A1	0.0176554	Shared protein domains	PFAM
RT1-S3	RT1-T24-4	0.0182163	Shared protein domains	PFAM
RT1-CE10	RT1-CE5	0.028766	Shared protein domains	PFAM
RT1-CE10	RT1-Bb	0.0281997	Shared protein domains	PFAM
RT1-CE10	RT1-DOa	0.0107562	Shared protein domains	PFAM
RT1-CE10	RT1-Da	0.0367096	Shared protein domains	PFAM
RT1-CE10	RT1-Ba	0.0108909	Shared protein domains	PFAM
RT1-CE10	RT1-Db1	0.00966967	Shared protein domains	PFAM
RT1-CE10	RT1-CE1	0.028766	Shared protein domains	PFAM
RT1-CE10	RT1-M3-1	0.0181938	Shared protein domains	PFAM
RT1-CE10	B2m	0.0122751	Shared protein domains	PFAM
RT1-CE10	RT1-DOb	0.0107524	Shared protein domains	PFAM
RT1-CE10	RT1-A1	0.0279148	Shared protein domains	PFAM
RT1-CE10	RT1-T24-4	0.0288016	Shared protein domains	PFAM
RT1-CE10	RT1-S3	0.0181938	Shared protein domains	PFAM
Cd37	Cd53	0.03125	Shared protein domains	PFAM
Psmb9	Psmb8	0.0510582	Shared protein domains	PFAM

## Sheet: genemania-functions
Function	FDR	Genes in network	Genes in genome
antigen processing and presentation of peptide antigen	8.40764e-32	16	60
antigen processing and presentation	2.68797e-29	16	86
MHC protein complex	1.23913e-20	9	14
antigen binding	1.16399e-19	11	51
antigen processing and presentation of exogenous peptide antigen	1.72517e-17	9	27
antigen processing and presentation of exogenous antigen	4.37962e-17	9	30
antigen processing and presentation of peptide antigen via MHC class II	4.13186e-16	8	20
antigen processing and presentation of peptide or polysaccharide antigen via MHC class II	1.4042e-15	8	23
antigen processing and presentation of peptide antigen via MHC class Ib	3.9685e-15	8	26
antigen processing and presentation via MHC class Ib	9.79158e-15	8	29
antigen processing and presentation of endogenous peptide antigen	1.21296e-14	8	30
antigen processing and presentation of endogenous antigen	1.49755e-14	8	31
peptide binding	3.66392e-14	12	247
antigen processing and presentation of peptide antigen via MHC class I	1.24332e-13	8	40
regulation of T cell mediated cytotoxicity	3.2409e-13	8	45
T cell mediated cytotoxicity	6.3386e-13	8	49
antigen processing and presentation of endogenous peptide antigen via MHC class I via ER pathway	7.58486e-13	7	25
antigen processing and presentation of endogenous peptide antigen via MHC class I	9.79535e-13	7	26
lymphocyte mediated immunity	4.14772e-12	11	265
positive regulation of T cell mediated immunity	4.92366e-12	8	64
adaptive immune response based on somatic recombination of immune receptors built from immunoglobulin superfamily domains	6.89183e-12	11	280
positive regulation of leukocyte mediated cytotoxicity	8.42544e-12	8	69
adaptive immune response	8.52318e-12	11	290
positive regulation of adaptive immune response	8.52318e-12	9	122
positive regulation of adaptive immune response based on somatic recombination of immune receptors built from immunoglobulin superfamily domains	8.52318e-12	9	122
positive regulation of cell killing	2.71892e-11	8	81
regulation of T cell mediated immunity	5.71612e-11	8	89
regulation of leukocyte mediated cytotoxicity	7.92547e-11	8	93
positive regulation of immune effector process	8.76003e-11	10	249
regulation of adaptive immune response based on somatic recombination of immune receptors built from immunoglobulin superfamily domains	2.46478e-10	9	180
regulation of adaptive immune response	3.53945e-10	9	188
leukocyte mediated cytotoxicity	5.08267e-10	8	119
regulation of cell killing	5.08267e-10	8	119
T cell mediated immunity	5.65162e-10	8	121
cell killing	6.28248e-10	9	203
positive regulation of lymphocyte mediated immunity	7.42384e-10	8	126
positive regulation of leukocyte mediated immunity	2.52388e-09	8	147
regulation of lymphocyte mediated immunity	1.20238e-08	8	179
regulation of leukocyte mediated immunity	1.48395e-07	8	246
regulation of antigen processing and presentation	3.07876e-06	4	19
production of molecular mediator of immune response	3.35467e-06	7	229
negative regulation of leukocyte activation	3.88716e-05	6	191
negative regulation of cell activation	6.84656e-05	6	211
positive regulation of production of molecular mediator of immune response	7.12206e-05	5	107
positive regulation of cytokine production involved in immune response	9.3961e-05	4	44
regulation of lymphocyte proliferation	0.000101092	6	228
regulation of mononuclear cell proliferation	0.000106858	6	231
MHC protein complex binding	0.000140586	3	12
regulation of leukocyte proliferation	0.000148368	6	246
positive regulation of lymphocyte activation	0.000250866	6	270
regulation of production of molecular mediator of immune response	0.000376463	5	154
lymphocyte proliferation	0.00038102	6	292
negative regulation of lymphocyte activation	0.000424214	5	159
regulation of T cell proliferation	0.0004851	5	164
negative regulation of natural killer cell mediated immunity	0.000631815	3	20
positive regulation of T cell activation	0.00080231	5	183
T cell proliferation	0.000876494	5	187
negative regulation of leukocyte mediated cytotoxicity	0.000928583	3	23
regulation of cytokine production involved in immune response	0.000940473	4	83
humoral immune response	0.00112935	5	199
positive regulation of leukocyte cell-cell adhesion	0.00154854	5	213
negative regulation of cell killing	0.00198057	3	30
late endosome	0.00208564	4	103
cytokine production involved in immune response	0.00230128	4	106
immunoglobulin production	0.00267965	4	111
positive regulation of cell-cell adhesion	0.00267965	5	242
negative regulation of T cell activation	0.00279169	4	113
B cell mediated immunity	0.00279169	4	113
regulation of response to biotic stimulus	0.00440369	5	271
negative regulation of leukocyte cell-cell adhesion	0.00443994	4	128
regulation of natural killer cell mediated cytotoxicity	0.00484476	3	42
regulation of natural killer cell mediated immunity	0.00629755	3	46
negative regulation of lymphocyte mediated immunity	0.00752102	3	49
negative regulation of innate immune response	0.00778164	3	50
natural killer cell mediated cytotoxicity	0.00778164	3	50
negative regulation of immune response	0.00867805	4	155
natural killer cell mediated immunity	0.0118581	3	58
negative regulation of leukocyte mediated immunity	0.0123235	3	59
negative regulation of cell-cell adhesion	0.0125373	4	172
positive regulation by symbiont of entry into host	0.0193885	2	11
negative regulation of natural killer cell mediated cytotoxicity	0.0229623	2	12
negative regulation of defense response	0.0252562	4	208
negative regulation of lymphocyte proliferation	0.0332887	3	84
negative regulation of mononuclear cell proliferation	0.0377633	3	88
negative regulation of response to biotic stimulus	0.0412181	3	91
negative regulation of leukocyte proliferation	0.0420792	3	92
T cell differentiation	0.0433067	4	243
negative regulation of cell adhesion	0.0462874	4	248
proteasome core complex	0.0476997	2	18
regulation of monocyte differentiation	0.0476997	2	18
immunoglobulin mediated immune response	0.047939	3	98
positive regulation of defense response	0.0492472	4	255
positive regulation of natural killer cell activation	0.0510059	2	19
monocyte differentiation	0.0510059	2	19
regulation of leukocyte differentiation	0.0862515	4	298
response to interferon-gamma	0.0863401	3	122
positive regulation of viral life cycle	0.0863401	2	25

## Sheet: genemania-parameters
Organism	R. norvegicus
Genes	Cd74	RT1-Da	RT1-CE5	RT1-Bb	RT1-DOa
Networks
Co-expression	Almon-Jusko-2005	Chan-Miron-2007	Costigan-Woolf-2010	Duan-Li-2015	Jolly-Estrem-2005	Kimpel-McBride-2007	L贸pez-Boado-Churg-2010	Marin-Kuan-Schilter-2006	Meyer-Meyer-2004	Rimbault-Galibert-2009	Roth-Suter-2011	R枚mer-Zell-2014 B	Stevenson-Butler-2007	Str酶m-Sheikh-2004	Thomas-Bowyer-2010	Wang-You-2006	Wilson-Koh-2005	Wisler-Vonderfecht-2011	Yang-Salminen-2012	Young-Tannock-2012,Co-localization	Walker-Bilbe-2004,Pathway	CELL_MAP,Physical Interactions	BIOGRID-SMALL-SCALE-STUDIES	IREF-SMALL-SCALE-STUDIES	IREF-bhf-ucl	IREF-bind	IREF-bind-translation	IREF-biogrid	IREF-corum	IREF-dip	IREF-hpidb	IREF-intact	IREF-intcomplex	IREF-matrixdb	IREF-mbinfo	IREF-mint	IREF-mppi	IREF-quickgo	IREF-uniprotpp	Bhatnagar-Attie-2014	Chen-Naus-2012	Cirilli-Nerlov-2017	Devarajan-Ketha-Kumar-2012	Ehyai-McDermott-2018	Jin-Zhang-2007	Martins-Rebelo-2018	Martins-Marques-Gir茫o-2015	Mertz-Peng-2015	Moon-Kim-2014
Network weighting	Automatically selected weighting method
Network weighting code	AUTOMATIC_SELECT
Attribute groups	InterPro
Number of gene results	20
Number of attribute results	10
Version	2021-08-13
[truncated: 64 more columns]
