# Supplementary material for: Integrated bioinformatics analysis of retinal ischemia/reperfusion injury in rats with potential key genes
Source: BMC Genomics. 2024 Apr 15;25:367. doi: 10.1186/s12864-024-10288-0 (PMC11017533; doi:10.1186/s12864-024-10288-0)
Supplement: Supplementary file 35 — Supplementary Material 35. [file 12864_2024_10288_MOESM35_ESM.csv]

suplementery table 35 dubcellular_location
	ID	FastaID	mRNALocater	Cytoplasm	Endoplasmic reticulum	Extracellular region	Mitochondria	Nucleus
on	1	Cd74	Cytoplasm	0.5371	0.0884	0.1133	0.022	0.2391
on	2	RT1-Da	Cytoplasm	0.4345	0.0781	0.1342	0.0178	0.3354
on	3	RT1-CE5	Nucleus	0.3331	0.1445	0.0914	0.0198	0.4112
on	4	RT1-Bb	Cytoplasm	0.5969	0.1286	0.0724	0.0232	0.1789
on	5	RT1-DOa	Cytoplasm	0.6794	0.174	0.0643	0.0167	0.0656
