# Supplementary material for: Integrated bioinformatics analysis of retinal ischemia/reperfusion injury in rats with potential key genes
Source: BMC Genomics. 2024 Apr 15;25:367. doi: 10.1186/s12864-024-10288-0 (PMC11017533; doi:10.1186/s12864-024-10288-0)
Supplement: Supplementary file 36 — Supplementary Material 36. [file 12864_2024_10288_MOESM36_ESM.xlsx]

## Sheet: transcriptionfactors
suplementery table 36 X2k
Rank	Transcription Factor	Avg Rank	Library Ranks	Overlapping Genes
1	ZNF778	40.3333	ARCHS4 Coexpression: 95, Enrichr Queries: 18, GTEx Coexpression: 8	, ...
2	AEBP2	69	ARCHS4 Coexpression: 23, Enrichr Queries: 66, GTEx Coexpression: 118	, ...
3	GCM2	73.3333	ARCHS4 Coexpression: 130, Enrichr Queries: 40, GTEx Coexpression: 50	, ...
4	ADNP	84.5	ARCHS4 Coexpression: 44, Enrichr Queries: 38, ReMap ChIP-seq: 215, GTEx Coexpression: 41	, ...
5	ESR2	118	Literature ChIP-seq: 157, ARCHS4 Coexpression: 84, Enrichr Queries: 172, ReMap ChIP-seq: 118, GTEx Coexpression: 59	, ...
6	ZNF577	121.333	ARCHS4 Coexpression: 225, Enrichr Queries: 121, GTEx Coexpression: 18	, ...
7	NR3C2	123	ARCHS4 Coexpression: 152, Enrichr Queries: 94, GTEx Coexpression: 123	, ...
8	ZNF516	158	ARCHS4 Coexpression: 53, Enrichr Queries: 3, GTEx Coexpression: 418	, ...
9	MESP2	160.333	ARCHS4 Coexpression: 210, Enrichr Queries: 224, GTEx Coexpression: 47	, ...
10	HES1	161.25	ARCHS4 Coexpression: 9, Enrichr Queries: 347, ReMap ChIP-seq: 149, GTEx Coexpression: 140	, ...

## Sheet: kinases
Rank	Kinase	Avg Rank	Library Ranks	Overlapping Genes
1	BUB1B	36.625	ChengPPI: 17, STRING.bind: 130, BioGRID: 72, HIPPIE: 20, STRING: 21, MINT: 12, mentha: 16, prePPI: 5	APP, HSP90AA1, HSPA4, STAT3, SMARCA4, CHAF1B, PSMC5, SUMO1, CDC27, WDR5, ...
2	CDK2	41.2727	ChengPPI: 49, STRING.bind: 1, PhosDAll: 32, BioGRID: 1, ChengKSIN: 45, HIPPIE: 37, STRING: 32, MINT: 8, mentha: 13, prePPI: 200, PTMsigDB: 36	APP, CREBBP, HSP90AA1, HSPA4, STAT3, PHB2, SMARCA4, CHAF1B, PSMC5, SUMO1, ...
3	CSNK2A1	44.7273	ChengPPI: 22, STRING.bind: 2, PhosDAll: 20, BioGRID: 29, ChengKSIN: 21, HIPPIE: 42, STRING: 6, MINT: 56, mentha: 60, prePPI: 210, PTMsigDB: 24	APP, HSP90AA1, CREBBP, RBPMS, HSPA4, ZNF292, MGA, STAT3, PHB2, SMARCA4, ...
4	AKT1	47.2727	ChengPPI: 16, STRING.bind: 35, PhosDAll: 34, BioGRID: 7, ChengKSIN: 43, HIPPIE: 5, STRING: 137, MINT: 4, mentha: 6, prePPI: 215, PTMsigDB: 18	APP, CREBBP, HSP90AA1, ECM1, RBPMS, HSPA4, STAT3, PHB2, SMARCA4, CHAF1B, ...
5	HIPK2	49	ChengPPI: 6, STRING.bind: 47, PhosDAll: 87, BioGRID: 16, ChengKSIN: 157, HIPPIE: 40, STRING: 3, MINT: 1, mentha: 30, prePPI: 80, PTMsigDB: 72	APP, CREBBP, HSP90AA1, RBPMS, HSPA4, MGA, STAT3, SMARCA4, PSMC5, SUMO1, ...
6	PINK1	52.125	ChengPPI: 9, STRING.bind: 43, BioGRID: 14, HIPPIE: 32, STRING: 93, mentha: 28, prePPI: 50, PTMsigDB: 148	APP, HSP90AA1, SUMO1, HSPA4, STAT3, EP300, SPTAN1, PHB2, ...
7	AURKB	52.8182	ChengPPI: 26, STRING.bind: 15, PhosDAll: 155, BioGRID: 79, ChengKSIN: 28, HIPPIE: 4, STRING: 4, MINT: 98, mentha: 44, prePPI: 89, PTMsigDB: 39	APP, HSP90AA1, CREBBP, HSPA4, STAT3, PHB2, SMARCA4, CHAF1B, PSMC5, SUMO1, ...
8	ABL1	57	ChengPPI: 37, STRING.bind: 166, PhosDAll: 11, BioGRID: 12, ChengKSIN: 54, HIPPIE: 47, STRING: 88, MINT: 3, mentha: 14, prePPI: 155, PTMsigDB: 40	APP, CREBBP, HSP90AA1, RBPMS, HSPA4, STAT3, SMARCA4, CHAF1B, PSMC5, SUMO1, ...
9	CDK7	57.1	ChengPPI: 154, STRING.bind: 131, PhosDAll: 37, BioGRID: 68, ChengKSIN: 51, HIPPIE: 11, STRING: 20, mentha: 9, prePPI: 17, PTMsigDB: 73	APP, HSP90AA1, CREBBP, RBPMS, HSPA4, MGA, STAT3, PHB2, SMARCA4, CHAF1B, ...
10	PDPK1	58.2	ChengPPI: 92, STRING.bind: 13, PhosDAll: 146, BioGRID: 46, ChengKSIN: 57, HIPPIE: 56, STRING: 24, MINT: 33, mentha: 100, prePPI: 15	APP, CREBBP, HSP90AA1, RBPMS, HSPA4, STAT3, SMARCA4, SUMO1, CDC27, WDR5, ...

## Sheet: tf_interactors
	TF Interactors
1	APP
2	RBBP7
3	LACRT
4	RPL39
5	PHB2
6	RBPMS
7	CSTF1
8	ECM1
9	KRTAP6-2
10	SMARCA4
11	2023-09-02
12	RRS1
13	SAP18
14	CDC27
15	POGZ
16	CHAF1B
17	MGA
18	WDR5
19	ZNF292
20	CREBBP
21	EP300
22	NRIP1
23	HSP90AA1
24	PSMC5
25	SPTAN1
26	STAT3
27	SUMO1
28	HSPA4
