# Supplementary material for: Integrated bioinformatics analysis of retinal ischemia/reperfusion injury in rats with potential key genes
Source: BMC Genomics. 2024 Apr 15;25:367. doi: 10.1186/s12864-024-10288-0 (PMC11017533; doi:10.1186/s12864-024-10288-0)
Supplement: Supplementary file 37 — Supplementary Material 37. [file 12864_2024_10288_MOESM37_ESM.xlsx]

## Sheet: relations_result_17_11_23
suplementery table 37 SIGNOR
ENTITYA	TYPEA	IDA	DATABASEA	ENTITYB	TYPEB	IDB	DATABASEB	EFFECT	MECHANISM	RESIDUE	SEQUENCE	TAX_ID	CELL_DATA	TISSUE_DATA	MODULATOR_COMPLEX	TARGET_COMPLEX	MODIFICATIONA	MODASEQ	MODIFICATIONB	MODBSEQ	PMID	DIRECT	NOTES	ANNOTATOR	SENTENCE	SCORE	SIGNOR_ID
RFX complex	complex	SIGNOR-C104	SIGNOR	HLA-DRA	protein	P01903	UNIPROT	up-regulates quantity by expression	transcriptional regulation			9606	BTO:0000776								11889043	NO			Promoter-specific functions of CIITA and the MHC class II enhanceosome in transcriptional activation|We compared four genes co-regulated by RFX and CIITA (HLA-DRA, HLA-DPB, HLA-DMB and Ii) and found that the enhanceosome and CIITA make variable, promoter-dependent contributions to histone acetylation and transcription apparatus recruitment.	0.388	SIGNOR-254009
MARCHF1	protein	Q8TCQ1	UNIPROT	HLA-DRA	protein	P01903	UNIPROT	down-regulates quantity by destabilization	polyubiquitination	Lys244	FIIKGLRkSNAAERR	9606									19117940	YES		miannu	Two E3 ligases, MARCH I and MARCH VIII, have been shown to polyubiquitinate lysine residue 225 in the cytoplasmic tail of I-Abeta and HLA-DRbeta. We show that lysine residue 219 in the cytoplasmic tail of DRalpha is also subject to polyubiquitination.	0.2	SIGNOR-271412
CIITA	protein	P33076	UNIPROT	HLA-DOA	protein	P06340	UNIPROT	up-regulates quantity by expression	transcriptional regulation			9606	BTO:0000776								11823510	NO			Class II transactivator is required for maximal expression of HLA-DOB in B cells|HLA-DO, encoded by the HLA-DOA and HLA-DOB genes, has been shown to function as a modulator of Ag presentation. DNA microarray comparisons between B cells wild-type and mutant for the master regulator of MHC class II transcription, class II transactivator (CIITA), identified HLA-DOA and HLA-DOB as being up-regulated …	0.311	SIGNOR-254005
RFX complex	complex	SIGNOR-C104	SIGNOR	HLA-DRA	protein	P01903	UNIPROT	up-regulates quantity by expression	transcriptional regulation			-1									11258423	NO			The RFX complex is comprised of three proteins 鈥?RFX5, RFXB, and RFXAP 鈥?all of which are required for expression of MHCII genes|In our current studies, we have utilized electrophoretic mobility shift assays to characterize the DNA binding of the RFX5(1鈥?30)2鈥FXAP鈥FXB complex to the proximal regulatory region from the HLA-DR伪 gene to gain insight into the DNA binding properties of the RFX compl…	0.388	SIGNOR-253998
EBV gH:gL:gp42	complex	SIGNOR-C403	SIGNOR	HLA-DRA	protein	P01903	UNIPROT	up-regulates activity	binding			9606	BTO:0000776								11864610	YES		scontino	The EBV gp42 glycoprotein binds MHC class II molecules, playing a critical role in infection of B lymphocytes. The gp42 binds HLA-DR1 using a surface site	0.2	SIGNOR-266628
MARCHF8	protein	Q5T0T0	UNIPROT	HLA-DRA	protein	P01903	UNIPROT	down-regulates quantity by destabilization	polyubiquitination	Lys244	FIIKGLRkSNAAERR	9606									19117940	YES		miannu	Two E3 ligases, MARCH I and MARCH VIII, have been shown to polyubiquitinate lysine residue 225 in the cytoplasmic tail of I-Abeta and HLA-DRbeta. We show that lysine residue 219 in the cytoplasmic tail of DRalpha is also subject to polyubiquitination.	0.2	SIGNOR-271411
NFX1	protein	Q12986	UNIPROT	HLA-DRA	protein	P01903	UNIPROT	down-regulates quantity by repression	transcriptional regulation			9606									7964459	YES		Luana	A novel cysteine-rich sequence-specific DNA-binding protein interacts with the conserved X-box motif of the human major histocompatibility complex class II genes via a repeated Cys-His domain and functions as a transcriptional repressor	0.359	SIGNOR-266224
RFX complex	complex	SIGNOR-C104	SIGNOR	HLA-DOA	protein	P06340	UNIPROT	up-regulates quantity by expression	transcriptional regulation			-1									11258423	NO			The RFX complex is comprised of three proteins 鈥?RFX5, RFXB, and RFXAP 鈥?all of which are required for expression of MHCII genes|In our current studies, we have utilized electrophoretic mobility shift assays to characterize the DNA binding of the RFX5(1鈥?30)2鈥FXAP鈥FXB complex to the proximal regulatory region from the HLA-DR伪 gene to gain insight into the DNA binding properties of the RFX compl…	0.304	SIGNOR-253994
RFX5	protein	P48382	UNIPROT	HLA-DRA	protein	P01903	UNIPROT	up-regulates quantity by expression	transcriptional regulation			9606	BTO:0000460								10586057	YES		Luana	In this report, we correlate the loss of IFN-纬 induction of MHC class II genes with the identification of a molecular defect in an essential regulator, namely RFX5. | We have further confirmed this finding by showing that new RFX5 leucine mutants created in vitro are incapable of transactivating a class II promoter, suggesting the identification of residues essential for RFX activity.	0.489	SIGNOR-266228
RFX complex	complex	SIGNOR-C104	SIGNOR	HLA-DQB2	protein	P05538	UNIPROT	up-regulates quantity by expression	transcriptional regulation			-1									11258423	NO			The RFX complex is comprised of three proteins 鈥?RFX5, RFXB, and RFXAP 鈥?all of which are required for expression of MHCII genes|In our current studies, we have utilized electrophoretic mobility shift assays to characterize the DNA binding of the RFX5(1鈥?30)2鈥FXAP鈥FXB complex to the proximal regulatory region from the HLA-DR伪 gene to gain insight into the DNA binding properties of the RFX compl…	0.2	SIGNOR-253997
CIITA	protein	P33076	UNIPROT	HLA-DRA	protein	P01903	UNIPROT	up-regulates quantity by expression	transcriptional regulation			9606	BTO:0002417								10886240	NO			These results indicate that impaired up-regulation of HLA-DR in response to IFN-gamma results from insufficient induction of CIITA, but not from the signal from IFN-gamma receptor to the nucleus. The abnormal regulation of HLA-DR expression caused by impaired induction of CIITA may affect CD4+ T cell development in thymoma.	0.574	SIGNOR-254008
HLA-DRA	protein	P01903	UNIPROT	Membrane_fusion	phenotype	SIGNOR-PH122	SIGNOR	up-regulates				9606	BTO:0000776								21178476	NO		scontino	Fusion with a B cell requires a ternary complex of gHgLgp42. Fusion is triggered by an interaction between gp42 and HLA class II.	0.7	SIGNOR-266630

## Sheet: network
Source ID;Source Name;Source Category;Target ID; Target Name;Target Category;Effect
D4AE50;NFX1;protein;Q6MG98;RT1-Da;protein;transcription-inhibition
G3V6C0;CIITA;protein;Q6MG98;RT1-Da;protein;transcription-activation
G3V6C0;CIITA;protein;Q6MGB0;RT1-DOa;protein;transcription-activation
D3ZHD7;RFX5;protein;Q6MG98;RT1-Da;protein;transcription-activation
SIGNOR-C104;RFX complex;complex;Q6AYB1;RT1-Bb;protein;transcription-activation
Q6MG98;RT1-Da;protein;SIGNOR-PH122;Membrane_fusion;phenotype;undefined-activation
SIGNOR-C104;RFX complex;complex;Q6MG98;RT1-Da;protein;transcription-activation
D4A6K8;Marchf1;protein;Q6MG98;RT1-Da;protein;inhibition
SIGNOR-C403;EBV gH:gL:gp42;complex;Q6MG98;RT1-Da;protein;activation
D3ZG81;March8;protein;Q6MG98;RT1-Da;protein;inhibition
SIGNOR-C104;RFX complex;complex;Q6MGB0;RT1-DOa;protein;transcription-activation
