# Supplementary material for: Integrated bioinformatics analysis of retinal ischemia/reperfusion injury in rats with potential key genes
Source: BMC Genomics. 2024 Apr 15;25:367. doi: 10.1186/s12864-024-10288-0 (PMC11017533; doi:10.1186/s12864-024-10288-0)
Supplement: Supplementary file 38 — Supplementary Material 38. [file 12864_2024_10288_MOESM38_ESM.xlsx]

## Sheet: dgidb_export
suplementery table 38 DGIdb
search_term	match_term	match_type	gene	rat_gene	drug	interaction_types	sources	pmids
CD74	CD74	Definite	CD74	Cd74	MILATUZUMAB	antagonist|antibody	MyCancerGenome|TdgClinicalTrial|ChemblInteractions|TTD
HLA-DRA	HLA-DRA	Definite	HLA-DRA	RT1-Da	AMOXICILLIN		PharmGKB	30664875
HLA-DRA	HLA-DRA	Definite	HLA-DRA	RT1-Da	CLAVULANIC ACID		PharmGKB	30664875
HLA-DRA	HLA-DRA	Definite	HLA-DRA	RT1-Da	PEMBROLIZUMAB		CIViC	26822383
HLA-DRA	HLA-DRA	Definite	HLA-DRA	RT1-Da	NIVOLUMAB		CIViC	26822383
HLA-DRA	HLA-DRA	Definite	HLA-DRA	RT1-Da	FLOXACILLIN		PharmGKB	30664875
HLA-DRA	HLA-DRA	Definite	HLA-DRA	RT1-Da	ATEZOLIZUMAB		CIViC	26822383
HLA-A	HLA-A	Definite	HLA-A	RT1-CE5	TERBINAFINE		PharmGKB
HLA-A	HLA-A	Definite	HLA-A	RT1-CE5	ZONISAMIDE		PharmGKB	24236482
HLA-A	HLA-A	Definite	HLA-A	RT1-CE5	TICLOPIDINE		PharmGKB	17339877
HLA-A	HLA-A	Definite	HLA-A	RT1-CE5	CARBAMAZEPINE		FDA
HLA-A	HLA-A	Definite	HLA-A	RT1-CE5	RIBAVIRIN		PharmGKB	23360626
HLA-A	HLA-A	Definite	HLA-A	RT1-CE5	VANCOMYCIN		PharmGKB	32439433
HLA-A	HLA-A	Definite	HLA-A	RT1-CE5	LEVETIRACETAM		PharmGKB	30020991
HLA-A	HLA-A	Definite	HLA-A	RT1-CE5	SERTRALINE		PharmGKB
HLA-A	HLA-A	Definite	HLA-A	RT1-CE5	FENOFIBRATE		PharmGKB
HLA-A	HLA-A	Definite	HLA-A	RT1-CE5	CLAVULANIC ACID		PharmGKB
HLA-A	HLA-A	Definite	HLA-A	RT1-CE5	DAPSONE		PharmGKB	29233746
HLA-A	HLA-A	Definite	HLA-A	RT1-CE5	IPILIMUMAB		PharmGKB|FDA
HLA-A	HLA-A	Definite	HLA-A	RT1-CE5	AMPICILLIN		PharmGKB	9609616
HLA-A	HLA-A	Definite	HLA-A	RT1-CE5	BACAMPICILLIN		PharmGKB	9609616
HLA-A	HLA-A	Definite	HLA-A	RT1-CE5	AMOXICILLIN		PharmGKB	9609616
HLA-DQB1	HLA-DQB1	Definite	HLA-DQB1	RT1-Bb	TICLOPIDINE		PharmGKB	17339877
HLA-DQB1	HLA-DQB1	Definite	HLA-DQB1	RT1-Bb	CARBAMAZEPINE		PharmGKB	24399721
HLA-DQB1	HLA-DQB1	Definite	HLA-DQB1	RT1-Bb	AMOXICILLIN		PharmGKB	10535882|30664875
HLA-DQB1	HLA-DQB1	Definite	HLA-DQB1	RT1-Bb	FLOXACILLIN		PharmGKB	30664875
HLA-DQB1	HLA-DQB1	Definite	HLA-DQB1	RT1-Bb	ACETAMINOPHEN		PharmGKB	21545408
HLA-DQB1	HLA-DQB1	Definite	HLA-DQB1	RT1-Bb	CLAVULANIC ACID		PharmGKB	10535882|30664875
HLA-DQB1	HLA-DQB1	Definite	HLA-DQB1	RT1-Bb	BUCILLAMINE		PharmGKB
HLA-DQB1	HLA-DQB1	Definite	HLA-DQB1	RT1-Bb	FLUPIRTINE		PharmGKB	26959717
HLA-DQB1	HLA-DQB1	Definite	HLA-DQB1	RT1-Bb	NEVIRAPINE		PharmGKB
HLA-DQB1	HLA-DQB1	Definite	HLA-DQB1	RT1-Bb	LAMOTRIGINE		PharmGKB	19668019
HLA-DQB1	HLA-DQB1	Definite	HLA-DQB1	RT1-Bb	LUMIRACOXIB		PharmGKB	20639878
HLA-DQB1	HLA-DQB1	Definite	HLA-DQB1	RT1-Bb	ASPIRIN		PharmGKB	26366802|15784113|19392989

## Sheet: draw
symbol	name1
Cd74	gene
RT1-Da	gene
RT1-CE5	gene
RT1-Bb	gene
MILATUZUMAB	durg
AMOXICILLIN	durg
CLAVULANIC ACID	durg
PEMBROLIZUMAB	durg
NIVOLUMAB	durg
FLOXACILLIN	durg
ATEZOLIZUMAB	durg
TERBINAFINE	durg
ZONISAMIDE	durg
TICLOPIDINE	durg
CARBAMAZEPINE	durg
RIBAVIRIN	durg
VANCOMYCIN	durg
LEVETIRACETAM	durg
SERTRALINE	durg
FENOFIBRATE	durg
DAPSONE	durg
IPILIMUMAB	durg
AMPICILLIN	durg
BACAMPICILLIN	durg
ACETAMINOPHEN	durg
BUCILLAMINE	durg
FLUPIRTINE	durg
NEVIRAPINE	durg
LAMOTRIGINE	durg
LUMIRACOXIB	durg
ASPIRIN	durg
