# Supplementary material for: Integrated bioinformatics analysis of retinal ischemia/reperfusion injury in rats with potential key genes
Source: BMC Genomics. 2024 Apr 15;25:367. doi: 10.1186/s12864-024-10288-0 (PMC11017533; doi:10.1186/s12864-024-10288-0)
Supplement: Supplementary file 39 — Supplementary Material 39. [file 12864_2024_10288_MOESM39_ESM.xlsx]

## Sheet: CTD_cd74_diseases_filtered
suplementery table 39 CTD
Disease Name	Disease ID	Direct Evidence	Inference Network	Inference Score	Reference Count
Retinal Diseases	MESH:D012164		Benzo(a)pyrene|Cadmium Chloride|Cocaine|Cyclophosphamide|Ethanol|Hydroxychloroquine|Iron|Oxygen|Resveratrol|Rotenone|sodium arsenite|Tacrolimus|Thioacetamide|Tobacco Smoke Pollution	45.23	21
Eye Abnormalities	MESH:D005124		Aspirin|bisphenol A|Cocaine|Ethanol|glyphosate|(+)-JQ1 compound|Polycyclic Aromatic Hydrocarbons|Tetrachlorodibenzodioxin|Tretinoin|triphenyl phosphate|tris(1,3-dichloro-2-propyl)phosphate|Valproic Acid	44.82	18
Cataract	MESH:D002386		Acetaminophen|Copper|Doxorubicin|Ethanol|Glucose|Losartan|Luteolin|Metformin|Particulate Matter|Polycyclic Aromatic Hydrocarbons|Rotenone|Tobacco Smoke Pollution|Tretinoin	43.18	12
Vision Disorders	MESH:D014786		Amitriptyline|Aspirin|Cocaine|Cyclophosphamide|Ethinyl Estradiol|Hydroxychloroquine|Metformin|Methotrexate|nefazodone|nimesulide|Oxaliplatin|Rotenone|Tacrolimus|Toluene|Valproic Acid	43.00	28
Eye Diseases	MESH:D005128		Aluminum|Cadmium|Cocaine|Cyclosporine|Estradiol|Hydroxychloroquine|Lead|Particulate Matter|perfluorooctane sulfonic acid|Silver|Smoke	38.05	11
Blindness	MESH:D001766		Cadmium|Caffeine|Cocaine|Dexamethasone|Ethanol|Metformin|Methotrexate|Phenformin|Rotenone|Vancomycin	33.54	11
Conjunctivitis	MESH:D003231		Dexamethasone|Doxorubicin|Methotrexate|nimesulide|Ozone|Particulate Matter|Soot|Vehicle Emissions	32.38	6
Optic Nerve Diseases	MESH:D009901		Cadmium Chloride|Cocaine|Copper|Ethanol|Methotrexate|Rotenone|sodium arsenite|Tacrolimus	27.92	14
Ocular Motility Disorders	MESH:D015835		Amitriptyline|Cocaine|Methotrexate|Phenobarbital|Tacrolimus|Valproic Acid	19.19	10
Nystagmus, Pathologic	MESH:D009759		Dexamethasone|Metformin|Methotrexate|Phenobarbital|Tacrolimus|Valproic Acid	18.84	11
Endophthalmitis	MESH:D009877		Cocaine|Cyclophosphamide|Gentamicins|Vancomycin	17.25	4
Uveitis	MESH:D014605		Cyclosporine|Dexamethasone|Methotrexate|tamibarotene|Trimethoprim	17.01	5
Macular Degeneration	MESH:D008268		Cadmium|Hydroxychloroquine|Iron|Resveratrol|Smoke	17.00	6
Diabetic Retinopathy	MESH:D003930		Aspirin|Copper|Glucose|Methotrexate|Resveratrol	16.33	5
Anophthalmos	MESH:D000853		Ethanol|Glucose|Resveratrol|Tretinoin	16.25	4
Papilledema	MESH:D010211		Aspirin|Cocaine|Dexamethasone|Methotrexate|Tretinoin	15.54	14
Mydriasis	MESH:D015878		Acetaminophen|Bupropion|Buspirone|Cocaine|Ivermectin	14.73	6
Behcet Syndrome	MESH:D001528		Cyclophosphamide|Cyclosporine|Sulfasalazine|Tacrolimus	13.65	6
Anisocoria	MESH:D015875		Aspirin|Bupropion|Cocaine	13.45	5
Color Vision Defects	MESH:D003117		Cocaine|Methotrexate|Smoke|Valproic Acid	12.71	4
Dry Eye Syndromes	MESH:D015352		Cadmium|Lead|Particulate Matter	12.18	2
Exophthalmos	MESH:D005094		Acetaminophen|Cocaine|Valproic Acid	12.12	3
Retinal Degeneration	MESH:D012162		4,4'-diaminodiphenylmethane|Iron|Paraquat|Rotenone	11.61	6
Diplopia	MESH:D004172		Hydroxychloroquine|Methotrexate|Tacrolimus|Tretinoin	11.18	9
Blindness, Cortical	MESH:D019575		Acetaminophen|Cyclosporine|Tacrolimus	10.85	4
Photophobia	MESH:D020795		Aspirin|Sulfasalazine|Trimethoprim	10.81	3
Scotoma	MESH:D012607		Cocaine|Hydroxychloroquine|Methotrexate	10.57	7
Microphthalmos	MESH:D008850		Cadmium|Ethanol|ochratoxin A	10.31	7
Ophthalmoplegia	MESH:D009886		Amitriptyline|Cocaine|Tacrolimus	10.04	7
Uveal Neoplasms	MESH:D014604		Decitabine|Tretinoin	9.78	2
Sjogren's Syndrome	MESH:D012859		bisphenol A|Hydroxychloroquine|Methotrexate	9.67	3
Xerophthalmia	MESH:D014985		Cyclosporine|Tacrolimus	8.65	2
Orbital Diseases	MESH:D009916		Aspirin|Cocaine	8.33	5
Lens Diseases	MESH:D007905		Caffeine|Resveratrol	8.13	2
Corneal Injuries	MESH:D065306		Dexamethasone|Doxorubicin	8.00	1
Retinoblastoma	MESH:D012175		Arsenic Trioxide|Cyclophosphamide	7.82	2
Vision, Low	MESH:D015354		Amitriptyline|Rotenone	7.40	2
Ocular Hypertension	MESH:D009798		Caffeine|Dexamethasone|Isoproterenol	7.37	21
Retinal Neovascularization	MESH:D015861		Oxygen|Resveratrol	7.19	4
Strabismus	MESH:D013285		Cocaine|Valproic Acid	7.18	4
Corneal Diseases	MESH:D003316		Albumin-Bound Paclitaxel|Dexamethasone	7.04	2
Amblyopia	MESH:D000550		Smoke|Valproic Acid	6.84	2
Conjunctival Diseases	MESH:D003229		Aspirin|Gentamicins	6.75	2
Myopia	MESH:D009216		Dexamethasone|Diethylstilbestrol	6.53	2
Eyelid Diseases	MESH:D005141		Cocaine|Valproic Acid	5.97	3
Keratitis	MESH:D007634		Cocaine|Dexamethasone	5.97	2
Miosis	MESH:D015877		Amitriptyline|Buspirone	5.79	2
Blepharoptosis	MESH:D001763		Amitriptyline|Paraquat	5.63	2
Blepharophimosis	MESH:D016569		Cyclophosphamide	4.82	1
Miller Fisher Syndrome	MESH:D019846		Tacrolimus	4.71	1
Orbital Cellulitis	MESH:D054517		Cocaine	4.59	2
Alstrom Syndrome	MESH:D056769		Metformin	4.34	1
Hyphema	MESH:D006988		Cocaine	4.24	1
Lacrimal Duct Obstruction	MESH:D007767		Cocaine	4.24	1
Retinoschisis	MESH:D041441		triphenyl phosphate	4.24	1
Amaurosis Fugax	MESH:D020757		Aspirin	4.07	1
Mobius Syndrome	MESH:D020331		Cocaine	4.04	2
Vitreous Hemorrhage	MESH:D014823		Tretinoin	3.93	1
Cytomegalovirus Retinitis	MESH:D017726		Cyclophosphamide	3.79	1
Scleral Diseases	MESH:D015422		Copper	3.79	1
Lens Subluxation	MESH:D007906		Acetaminophen	3.73	1
Keratitis, Herpetic	MESH:D016849		Tetrachlorodibenzodioxin	3.65	1
Keratoconjunctivitis	MESH:D007637		Soot	3.65	1
Astigmatism	MESH:D001251		Valproic Acid	3.64	1
Eye Hemorrhage	MESH:D005130		Cocaine	3.62	1
Eye Neoplasms	MESH:D005134		Methotrexate	3.61	1
Ectropion	MESH:D004483		Tretinoin	3.58	1
Uveitis, Posterior	MESH:D015866		Cyclosporine	3.57	1
Retinopathy of Prematurity	MESH:D012178		Oxygen	3.55	4
Keratoconjunctivitis Sicca	MESH:D007638		Cyclosporine	3.36	1
Choroidal Neovascularization	MESH:D020256		Resveratrol	3.32	1
Pupil Disorders	MESH:D011681		Cocaine	3.32	2
Anisometropia	MESH:D015858		Valproic Acid	3.29	1
Night Blindness	MESH:D009755		Dexamethasone	3.29	1
Uveitis, Anterior	MESH:D014606		Trichloroethylene	3.25	1
Retinal Artery Occlusion	MESH:D015356		Cocaine	3.14	1
Pterygium	MESH:D011625		Tretinoin	3.13	1
Uveal melanoma	MESH:C536494		Arsenic Trioxide	3.12	1
Ocular Hypotension	MESH:D015814		Methotrexate	3.10	1
Macular Edema	MESH:D008269		Glucose	3.06	1
Retinal Hemorrhage	MESH:D012166		Tretinoin	2.96	1
Retinitis	MESH:D012173		Gentamicins	2.92	1
Eye Manifestations	MESH:D005132		Vehicle Emissions	2.85	1
Nystagmus, Congenital	MESH:D020417		Valproic Acid	2.84	1
Optic Atrophy, Hereditary, Leber	MESH:D029242		Rotenone	2.83	2
Optic Atrophy	MESH:D009896		Methotrexate	2.77	2
Conjunctivitis, Allergic	MESH:D003233		Ozone	2.71	1
Optic Neuritis	MESH:D009902		4,4'-diaminodiphenylmethane	2.70	1
Retinal Detachment	MESH:D012163		Resveratrol	2.59	1
Retinal Vein Occlusion	MESH:D012170		Cyclosporine	2.31	1
Glaucoma	MESH:D005901		Dexamethasone	2.07	1

## Sheet: CTD_RT1-Bb_diseases_filtered
Disease Name	Disease ID	Direct Evidence	Inference Network	Inference Score	Reference Count
Eye Diseases	MESH:D005128		Cadmium|Estradiol|Mercury|perfluorooctane sulfonic acid|Polychlorinated Biphenyls	20.22	4
Cataract	MESH:D002386		Acetaminophen|Copper|Mercury|Trinitrotoluene	14.34	6
Retinal Degeneration	MESH:D012162		Hydrocarbons, Chlorinated|Iron|Paraquat	11.87	4
Eye Abnormalities	MESH:D005124		bisphenol A|Tetrachlorodibenzodioxin|Valproic Acid	11.00	5
Dry Eye Syndromes	MESH:D015352		Cadmium|Mercury	9.60	1
Retinal Diseases	MESH:D012164		Benzo(a)pyrene|Cadmium Chloride|Iron	9.55	3
Exophthalmos	MESH:D005094		Acetaminophen|Valproic Acid	8.93	2
Macular Degeneration	MESH:D008268		Cadmium|Iron	7.77	2
Optic Nerve Diseases	MESH:D009901		Cadmium Chloride|Copper	6.83	2
Ocular Motility Disorders	MESH:D015835		Phenobarbital|Valproic Acid	6.67	2
Nystagmus, Pathologic	MESH:D009759		Phenobarbital|Valproic Acid	6.58	7
Vision Disorders	MESH:D014786		Toluene|Valproic Acid	5.16	2
Eye Infections, Fungal	MESH:D015821		Ketoconazole	4.82	1
Scleral Diseases	MESH:D015422		Copper	4.43	1
Photophobia	MESH:D020795		Sulfasalazine	4.38	1
Lens Subluxation	MESH:D007906		Acetaminophen	4.36	1
Keratitis, Herpetic	MESH:D016849		Tetrachlorodibenzodioxin	4.29	1
Astigmatism	MESH:D001251		Valproic Acid	4.27	1
Behcet Syndrome	MESH:D001528		Sulfasalazine	4.23	1
Corneal Diseases	MESH:D003316		Ketoconazole	3.98	1
Scleritis	MESH:D015423		Propylthiouracil	3.94	1
Anisometropia	MESH:D015858		Valproic Acid	3.93	1
Keratitis	MESH:D007634		Ketoconazole	3.88	2
Uveitis, Anterior	MESH:D014606		Trichloroethylene	3.88	1
Myopia	MESH:D009216		Diethylstilbestrol	3.72	1
Glaucoma, Open-Angle	MESH:D005902		Diclofenac	3.68	1
Papilledema	MESH:D010211		Ketoconazole	3.59	2
Retinitis	MESH:D012173		Gentamicins	3.54	1
Nystagmus, Congenital	MESH:D020417		Valproic Acid	3.47	1
Endophthalmitis	MESH:D009877		Gentamicins	3.36	1
Eye Injuries	MESH:D005131		Diclofenac	3.34	1
Ocular Hypertension	MESH:D009798		Diclofenac	3.31	1
Microphthalmos	MESH:D008850		Cadmium	3.23	1
Conjunctival Diseases	MESH:D003229		Gentamicins	3.20	1
Strabismus	MESH:D013285		Valproic Acid	3.03	2
Amblyopia	MESH:D000550		Valproic Acid	3.00	1
Blepharoptosis	MESH:D001763		Paraquat	2.99	1
Diabetic Retinopathy	MESH:D003930		Copper	2.92	1
Blindness, Cortical	MESH:D019575		Acetaminophen	2.90	1
Graves Disease	MESH:D006111		Propylthiouracil	2.90	19
Blindness	MESH:D001766		Cadmium	2.69	1
Eyelid Diseases	MESH:D005141		Valproic Acid	2.67	2
Color Vision Defects	MESH:D003117		Valproic Acid	2.47	1
Sjogren's Syndrome	MESH:D012859		bisphenol A	2.42	1
Mydriasis	MESH:D015878		Acetaminophen	2.35	1

## Sheet: CTD_RT1-CE5_diseases_filtered
Disease Name	Disease ID	Direct Evidence	Inference Network	Inference Score	Reference Count
Eye Abnormalities	MESH:D005124		bisphenol A|Tetrachlorodibenzodioxin|triphenyl phosphate	13.15	4
Nystagmus, Pathologic	MESH:D009759		Lidocaine|Phenobarbital	8.23	8
Vision Disorders	MESH:D014786		Lidocaine|Oxaliplatin	6.62	2
Retinoschisis	MESH:D041441		triphenyl phosphate	5.23	1
Horner Syndrome	MESH:D006732		Lidocaine	4.81	1
Strabismus	MESH:D013285		Lidocaine	4.72	2
Keratitis, Herpetic	MESH:D016849		Tetrachlorodibenzodioxin	4.64	1
Ophthalmoplegia	MESH:D009886		Lidocaine	4.30	1
Uveitis, Anterior	MESH:D014606		Trichloroethylene	4.24	1
Blepharoptosis	MESH:D001763		Lidocaine	4.10	1
Diplopia	MESH:D004172		Lidocaine	3.94	6
Mydriasis	MESH:D015878		Lidocaine	3.94	1
Retinitis	MESH:D012173		Gentamicins	3.90	1
Blindness	MESH:D001766		Lidocaine	3.86	3
Endophthalmitis	MESH:D009877		Gentamicins	3.71	1
Optic Neuritis	MESH:D009902		4,4'-diaminodiphenylmethane	3.66	1
Conjunctival Diseases	MESH:D003229		Gentamicins	3.55	1
Retinal Degeneration	MESH:D012162		4,4'-diaminodiphenylmethane	3.38	1
Ocular Motility Disorders	MESH:D015835		Phenobarbital	3.19	1
Sjogren's Syndrome	MESH:D012859		bisphenol A	2.77	1

## Sheet: CTD_RT1-Da_diseases_filtered
Disease Name	Disease ID	Direct Evidence	Inference Network	Inference Score	Reference Count
Vision Disorders	MESH:D014786		Amitriptyline|Cocaine|Ethinyl Estradiol|nimesulide|Oxaliplatin|Rotenone|Tamoxifen|Toluene	28.93	11
Optic Nerve Diseases	MESH:D009901		Cadmium Chloride|Cocaine|Copper|lead acetate|Rotenone|Tamoxifen	27.25	8
Cataract	MESH:D002386		4-amino-2,6-dinitrotoluene|Copper|Losartan|Rotenone|Tamoxifen|Trinitrotoluene	23.63	8
Retinal Diseases	MESH:D012164		Cadmium Chloride|Cocaine|lead acetate|Rotenone|Tamoxifen|Thioacetamide	22.68	7
Eye Abnormalities	MESH:D005124		bisphenol A|Cocaine|tetrabromobisphenol A|Tetrachlorodibenzodioxin|triphenyl phosphate	21.18	6
Eye Diseases	MESH:D005128		Cocaine|Estradiol|Tamoxifen	10.83	3
Exophthalmos	MESH:D005094		Cocaine|Tamoxifen	9.55	2
Vision, Low	MESH:D015354		Amitriptyline|Rotenone	9.49	2
Endophthalmitis	MESH:D009877		Cocaine|Gentamicins	9.28	2
Retinal Artery Occlusion	MESH:D015356		Cocaine|Tamoxifen	8.78	2
Ophthalmoplegia	MESH:D009886		Amitriptyline|Cocaine	8.48	5
Optic Neuritis	MESH:D009902		4,4'-diaminodiphenylmethane|Tamoxifen	7.99	4
Conjunctivitis	MESH:D003231		nimesulide|Ozone	7.94	2
Miosis	MESH:D015877		Amitriptyline|Buspirone	7.84	2
Color Vision Defects	MESH:D003117		Cocaine|Tamoxifen	7.63	2
Ocular Motility Disorders	MESH:D015835		Amitriptyline|Cocaine	7.47	6
Papilledema	MESH:D010211		Cocaine|Tamoxifen	7.22	2
Mydriasis	MESH:D015878		Buspirone|Cocaine	7.19	3
Retinal Degeneration	MESH:D012162		4,4'-diaminodiphenylmethane|Rotenone	7.00	3
Blindness	MESH:D001766		Cocaine|Rotenone	6.60	3
Orbital Cellulitis	MESH:D054517		Cocaine	5.23	2
Hyphema	MESH:D006988		Cocaine	4.89	1
Lacrimal Duct Obstruction	MESH:D007767		Cocaine	4.89	1
Retinoschisis	MESH:D041441		triphenyl phosphate	4.89	1
Mobius Syndrome	MESH:D020331		Cocaine	4.68	2
Scleral Diseases	MESH:D015422		Copper	4.44	1
Keratitis, Herpetic	MESH:D016849		Tetrachlorodibenzodioxin	4.30	1
Eye Hemorrhage	MESH:D005130		Cocaine	4.26	1
Orbital Diseases	MESH:D009916		Cocaine	4.19	4
Anisocoria	MESH:D015875		Cocaine	4.14	3
Blepharoptosis	MESH:D001763		Amitriptyline	4.11	1
Strabismus	MESH:D013285		Cocaine	3.99	2
Choroid Diseases	MESH:D015862		Tamoxifen	3.97	1
Pupil Disorders	MESH:D011681		Cocaine	3.95	2
Uveitis, Anterior	MESH:D014606		Trichloroethylene	3.89	1
Amblyopia	MESH:D000550		Tamoxifen	3.73	1
Myopia	MESH:D009216		Diethylstilbestrol	3.73	1
Scotoma	MESH:D012607		Cocaine	3.67	1
Eyelid Diseases	MESH:D005141		Cocaine	3.63	1
Keratitis	MESH:D007634		Cocaine	3.59	1
Macular Edema	MESH:D008269		Tamoxifen	3.57	1
Retinitis	MESH:D012173		Gentamicins	3.55	1
Glaucoma, Angle-Closure	MESH:D015812		Tamoxifen	3.52	1
Corneal Diseases	MESH:D003316		Tamoxifen	3.47	3
Optic Atrophy, Hereditary, Leber	MESH:D029242		Rotenone	3.46	2
Conjunctivitis, Allergic	MESH:D003233		Ozone	3.34	1
Conjunctival Diseases	MESH:D003229		Gentamicins	3.21	1
Retinitis Pigmentosa	MESH:D012174		Tamoxifen	3.16	1
Diabetic Retinopathy	MESH:D003930		Copper	2.93	1
Sjogren's Syndrome	MESH:D012859		bisphenol A	2.43	1

## Sheet: CTD_RT1-DOa_diseases_filtered
Disease Name	Disease ID	Direct Evidence	Inference Network	Inference Score	Reference Count
Retinal Diseases	MESH:D012164		Cadmium Chloride|Thioacetamide	7.50	2
Lens Subluxation	MESH:D007906		Acetaminophen	4.97	1
Night Blindness	MESH:D009755		Dexamethasone	4.52	1
Uveitis, Anterior	MESH:D014606		Trichloroethylene	4.49	1
Corneal Injuries	MESH:D065306		Dexamethasone	4.24	1
Retinitis	MESH:D012173		Gentamicins	4.15	1
Endophthalmitis	MESH:D009877		Gentamicins	3.96	1
Conjunctival Diseases	MESH:D003229		Gentamicins	3.80	1
Myopia	MESH:D009216		Dexamethasone	3.75	1
Exophthalmos	MESH:D005094		Acetaminophen	3.72	1
Corneal Diseases	MESH:D003316		Dexamethasone	3.67	1
Blepharoptosis	MESH:D001763		Paraquat	3.58	1
Keratitis	MESH:D007634		Dexamethasone	3.57	1
Conjunctivitis	MESH:D003231		Dexamethasone	3.52	1
Blindness, Cortical	MESH:D019575		Acetaminophen	3.50	1
Retinal Degeneration	MESH:D012162		Paraquat	3.48	2
Uveitis	MESH:D014605		Dexamethasone	3.42	1
Papilledema	MESH:D010211		Dexamethasone	3.28	1
Glaucoma	MESH:D005901		Dexamethasone	3.26	1
Nystagmus, Pathologic	MESH:D009759		Dexamethasone	3.22	1
Optic Nerve Diseases	MESH:D009901		Cadmium Chloride	3.21	1
Ocular Hypertension	MESH:D009798		Dexamethasone	3.12	18
Blindness	MESH:D001766		Dexamethasone	3.11	1
Sjogren's Syndrome	MESH:D012859		bisphenol A	3.02	1
Mydriasis	MESH:D015878		Acetaminophen	2.94	1
Cataract	MESH:D002386		Acetaminophen	2.73	2
Eye Abnormalities	MESH:D005124		bisphenol A	2.70	1
