# Supplementary material for: Integrated bioinformatics analysis of retinal ischemia/reperfusion injury in rats with potential key genes
Source: BMC Genomics. 2024 Apr 15;25:367. doi: 10.1186/s12864-024-10288-0 (PMC11017533; doi:10.1186/s12864-024-10288-0)
Supplement: Supplementary file 40 — Supplementary Material 40. [file 12864_2024_10288_MOESM40_ESM.xlsx]

## Sheet: DEmRNA_intersection
suplementery table 40 DEmRNA_spec
geneid
Arhgef33
Hhatl
Nat8f3
Arr3
Mlc1
Pappa2
Tle6
Adamts16
LOC102557478
Hes5
Sepp1
Pde10a
Slc1a3
Slc1a4
Cabyr
Pde6c
Fbxo2
Opn1sw
Grid2ip
Gdpd2
C1qtnf3
Pltp
Hmcn2
Gjb6
Art3
Trib3
Slc25a22
Postn
P2ry12
Itgb4
Slco2b1
Fibin
Slc25a30
Gbp2
Cd63
Lyz2
Ctsc
Fn1
Pdpn
Ncan
Kcng4
Stat1
Cp
Flot2
Chl1
Bcl3
Gnb3
S100a10
Lad1
Clcf1
Ctsl
Dusp6
Kif11
Osmr
Mt2A
Clic1
Stat3
Mest
Tmbim1
Cd44
Cebpd
Lmna
Litaf
Carhsp1
Axl
Nme2
Tlr13
Spp1
Nlrc5
Irf9
Fgr
Gadd45g
Nes
Cd82
Tap1
Slc39a1
Socs3
Tnfrsf1a
Trim47
Tnfrsf12a
Sbno2
Fbxo27
Anxa5
Plin2
Fos
Plec
Adamts4
Mvp
Csf3r
Flna
Plat
Shisa5
Irgm2
Tagln2
Myc
Tnfaip6
Il17ra
Xdh
Sh3pxd2b
Itgb1
Igsf6
Jak3
Capg
Lrg1
Htra1
Cdk6
Emp3
Trim25
Arhgdib
Plp2
Myl12a
C5ar1
Fgl2
Myd88
Arhgap30
Pfn1
Steap4
PVR
Dtx3l
Parp3
Epha2
Tmsb4x
Psmb9
Dse
Edn2
Runx1
Arhgdia
Fcgr1a
Ptprc
Rps6ka2
Actb
Pla2g7
Parp9
Eng
Nek6
Lrrc15
Cnn2
Alox5ap
Nfam1
Ncf4
Hmox1
Acsl5
Gda
Ccl6
Gpx1
Vcam1
Il6r
Fgf2
Cd93
Slc14a1
Atp8b4
Coro1a
C1s
Arhgap45
Itgal
Fosl1
Map3k6
Sec24d
Laptm5
Smpdl3a
Gnb2
Mmp9
Ifi47
Vsir
Mlf1
Anxa2
Tgfbi
Spi1
Acss3
Tmem154
Aoah
Ifitm3
Msn
Ncf1
Dab2
Mapkapk3
Klf10
Fgfr1
Tpm4
Cmtm6
Swap70
Map3k8
Rcn1
Clec2g
Cybb
Trim21
Pm20d1
Depdc7
Slc1a5
Chi3l1
B2m
Psme1
Aebp1
Arpc1b
Lgals3
Ptafr
Itgam
Wdfy4
Cd14
Kremen1
Clec7a
Lcn2
Cyr61
Stk17b
Csf2rb
Gbp5
Tlr2
Tgif1
Hspb1
Synpo
Msr1
Arhgap9
Rab31
Cyth4
Rad9b
Mrc1
Nfkb2
Syk
Arid5a
Ms4a6a
Lcp1
Itgb2
Apbb1ip
Itpripl2
Lap3
Dock2
Spsb1
Ctsz
Lsp1
Napsa
Irf1
Myof
Pros1
Tspo
Lif
Fgd3
Vav1
Zfp217
Slc13a5
Slfn13
Qsox1
Itga5
Vat1
Gmfg
Slfn1
Eif2ak2
Pdlim4
Angptl4
Emilin2
Cd74
Ncf2
Thbs1
Scimp
Adgre1
Glipr2
Parp14
Emp1
Gng5
Gng12
Lgals3bp
Pik3cg
Cd33
C3ar1
Tax1bp3
Cd38
Pik3r5
C1qc
P2ry6
Bid
Ezr
Ripk3
Zc3hav1
Srgn
Ptpn6
Tp53i3
Ifih1
Timp1
Parvg
Myo1f
RGD1563091
Anxa4
Ehbp1l1
Skap2
Serping1
Glipr1
Ccl20
Slpi
Igtp
Tmem123
Icam1
Ccr5
Pirb
Lgals1
Serpina3n
Il33
Arhgap42
Csrnp1
Ccnd1
Clu
Arl11
Mboat1
Olr1
Gpnmb
Lrrc25
Tmsb10
S100a6
Arhgap25
Jaml
C3
Il10rb
RGD1307182
Ifngr2
Slfn4
Ets1
Cd300a
F2rl1
Slc12a4
Rab20
Ube2l6
Cald1
Cyba
Gltp
Il18rap
Ggta1
Prtg
Sec16b
Il1r1
Zyx
Clec4a3
Junb
Itgax
Il10ra
Kctd12
RT1-Da
Itga6
Clec1a
Chdh
Ccnd2
Fblim1
Upp1
Slc8b1
Tmem117
Piezo1
Cxcl16
Lyn
Tlr7
Elf4
Adamts1
Nckap1l
Celsr1
Il1b
Adgre5
Slc15a3
Ostf1
Slfn2
Antxr2
Tmem176a
Ifitm1
Cnr2
Rhog
Fxyd5
Samd4a
Pram1
Inpp5d
Birc3
Oscar
Cnn3
Ikbke
Itgb7
Ifit3
Tyrobp
Sept9
Fcgr2b
Stat6
Rac2
Elk3
Gsap
Tgfbr2
Rab32
Mov10
Hck
Ifit2
Ifit1
Tlr5
Lilrc2
Cd53
Selplg
Arap3
Pnp
Dram1
Cd302
Irak3
Rab7b
Pdgfa
Fes
Cd68
Gfpt2
Tes
Myo1g
Mcm3
Klf5
Fst
Serinc2
Tlr1
Car9
Zfp36l1
S1pr3
Rnaset2
Gsn
Hebp1
LOC685067
Psmb10
Lmo2
Sqrdl
Bak1
Fosl2
LOC108352474
Fas
Ifnar2
Cfb
Fcgr3a
Grn
Fcer1g
Pstpip1
Ptrf
Lilrb3l
B4galt5
C5ar2
MGC105649
Lpp
Efemp2
A3galt2
S100a16
Usp18
Galnt3
Rassf4
Cmah
Cib1
Parp12
Adcy4
Egr2
Anxa3
Hk3
Card6
Siglec5
S100a11
Sp140
Plek
Irf8
Ddx60
Rras
Bmp1
Wipf1
Rassf2
Rasgrp4
Cdc42ep1
Rasip1
Cd48
Etv6
Uba7
C1r
LOC308990
Slc11a1
Flnc
Plau
Ltbr
Zfp36
Cd163
Mgst1
Pim1
Aif1
Smox
P2ry2
Tlr4
Fermt3
Itgb8
Trim30
Plpp1
Mical1
Cd9
Dennd3
Dsg2
Rhoc
Nuak2
Erich6b
Sgms2
Rnf213
Nek10
Themis2
Tnfrsf1b
Gypc
LOC681325
Fcgr2a
RGD1304929
Apobr
Cxcl1
Ehd4
Was
Cfh
Ier3
Serpine1
Cd200r1
Rbm47
Cd300lf
Arhgap22
Plet1
Oasl2
Kif14
Clec4a1
Tifa
Dock8
C2
Mefv
Tubb2b
Rin3
Sox11
Stk10
Pdlim1
Pik3ap1
Mmp19
Calca
Tapbpl
Itpr2
Des
Dsc2
Prss23
Srpk3
Rtp4
Abca1
Ccl7
Il2rg
Sphk1
Ahnak
Ticam1
Cst7
Btk
Tgfb1
Tmem156
Cebpb
Zc3h12a
Mnda
Ikzf1
A2m
Evi2a
Ctgf
Tmem176b
Aldh3a1
Fkbp10
P2rx4
Plac8
Nlrp3
Relb
Ifitm2
Tbxas1
Casp4
Ifi27
Ccdc88b
Il17rb
Bcl2a1
Mpeg1
Tmem158
RGD1559482
Csf1
C1rl
Snx20
Ifngr1
Mgp
C1qa
Sla
Kank2
Mcam
Csf2ra
LOC685275
Siglec10
Samd9l
Sdc1
Mlkl
Nlrc4
Ecel1
Tfec
Folr2
Plbd1
Cd300le
LOC103690031
Nfkbie
Enpp3
Plin3
Tacc3
Irgm
Tlr8
Casp1
Isg15
Cass4
Plaur
Adamtsl1
Cmklr1
Rsu1
C1qb
Sp100
Ifi30
Vim
Hcls1
Vamp5
Pqlc3
Ugt1a6
Cpne2
Unc93b1
Irak4
Ctsh
Mafb
Cfd
Slamf6
Tnfrsf14
Sp110
Klf4
Maf
Psmb8
Clec4a2
Uhrf1
Fyb
Nlrp1a
Cmtm3
Rps27a
Sash3
Irf7
Lcp2
Syngr2
Bcl6
Tagap
LOC102549173
Zcchc24
Phlda3
Cdsn
Ada
LOC689800
Lhfpl2
Mmp12
Txnip
Tmem63a
Shmt1
Mchr1
Treml2
Spata13
Hlx
Traf1
Col6a3
Gcnt2
Ifi27l2b
Pgghg
RGD1565785
Fth1
Fam46a
Ptk2b
RT1-S3
Esr2
Tspan14
Runx3
Nfkbiz
Slc2a9
Ptpn7
Nfatc1
Igsf10
Nod1
Lacc1
Fcnb
Cxcr4
Ifi35
Rgs14
Cd80
Arhgap27
Trim5
Fcgrt
Prrg4
Egfl7
Evi2b
Cebpa
Cdh5
Arl5c
Card10
RT1-CE4
Rasal3
Erbb3
Klra1
Eppk1
Tagln
Loxl4
Cflar
Casp8
Fli1
Gpsm3
Rsad2
Apol3
Tmem100
Tmem173
RGD1559575
Ctsb
Mpa2l
Col3a1
Gbp4
Fstl3
Gpr65
Ifi44l
Ddx58
XAF1
Layn
Rgs1
Pgf
Gen1
Masp1
Acap1
Pla2g2d
Adcy7
Cyp4v3
RGD1565356
Ftl1
Plcg2
Csrp1
Lrrk1
Dap
Irf5
Csf1r
Apol9a
Ets2
Aurkb
P2ry13
Acp5
Gatm
Soat1
Cxcl13
Pmp22
Pycard
Pax7
Clec12a
Plcb2
Sigirr
Cytip
Crip1
Slamf9
Bgn
Fam167a
Acvrl1
Cd37
Gadl1
Tram2
Icoslg
F13a1
Nrros
Tm6sf1
Pf4
Dnai2
Slamf8
Pctp
RT1-CE7
Ptger4
Col8a1
Cela1
Il2rb
Cd8a
Wnt10a
Ung
Col6a1
Cmtm7
Bcar3
Ms4a4a
Galnt6
Ly86
Dok1
RGD1561662
LOC100910885
Anln
RGD1563400
Slc35d2
Cd180
Ticrr
Gpr84
Card14
Gsdmd
Zc3h12d
Klrk1
Apobec1
Ly49si1
Cd101
Map4k1
Atp10d
Mx2
Fam105a
Cdkn2b
Pcolce
Ms4a6c
Trpv4
Cxcl10
Stab1
Ptpn20
Pkp1
Kctd11
LOC102554096
Cdc25c
Oas1a
Rbm43
LOC102556096
Cspg4
Prkcd
Tnfaip8l2
Gbp3
Icam2
Gpr132
Nmi
Ms4a6b
Il21r
Hist1h2bk
Tmem150b
Fut4
Adora2b
Tnfrsf11a
Rarres1
Mb21d1
Dpep2
RT1-Db1
Itga4
Lrmp
Gna15
Pld1
Pgm5
Pld4
Tor4a
Card11
LOC499229
Lyl1
Naip6
Slc10a6
Fam198b
Rcsd1
Sh3tc1
Naip5
Hsh2d
Glt8d2
Spn
Bin2
Fcrla
Gpr171
Gimap5
Bst2
Arhgap15
Stap1
Lat2
RT1-Ba
Crym
P2ry10
Ctla2a
Ccr6
Il18

## Sheet: spec_24h
geneid	baseMean	log2FoldChange	lfcSE	stat	pvalue	padj	direction
Rrh	461.472	3.38711	0.18189	18.6217	2.14179e-77	1.55941e-74	up
Bmf	1393.03	1.82857	0.0992684	18.4205	8.99434e-76	6.02477e-73	up
Gpld1	719.442	2.65916	0.157619	16.8708	7.37619e-64	3.01272e-61	up
Tmprss5	228.033	4.50352	0.271291	16.6003	6.92994e-62	2.5228e-59	up
RGD1565866	713.442	3.28832	0.198766	16.5437	1.7786e-61	6.33711e-59	up
Pitpnm3	3948.32	1.76897	0.109508	16.1538	1.06828e-58	3.25263e-56	up
Fam53b	3270.86	1.88776	0.118153	15.9773	1.83887e-57	5.21926e-55	up
Kirrel	4384.08	1.11056	0.0741547	14.9763	1.04939e-50	2.34308e-48	up
Rcvrn	9753.76	1.34889	0.0902357	14.9485	1.59323e-50	3.46497e-48	up
Slc6a6	17544.4	1.44946	0.0972684	14.9017	3.21435e-50	6.81361e-48	up
Aqp4	1372.86	1.88723	0.12697	14.8636	5.68263e-50	1.17483e-47	up
Glul	16525.4	1.31812	0.0904474	14.5733	4.15139e-48	7.81115e-46	up
Celsr2	2324.02	1.34048	0.092146	14.5474	6.07029e-48	1.12948e-45	up
Kif21b	4632.68	1.70781	0.117715	14.5081	1.07695e-47	1.98183e-45	up
Wnk2	3868.63	1.31337	0.0905594	14.5029	1.16181e-47	2.11474e-45	up
Agpat3	16203.2	1.17403	0.0824627	14.2371	5.3886e-46	8.84681e-44	up
Rs1	3087.31	1.80663	0.128561	14.0527	7.41001e-45	1.15151e-42	up
Plch2	7984.97	1.29854	0.0924054	14.0526	7.42645e-45	1.15151e-42	up
Reep6	7148.73	1.86737	0.133348	14.0038	1.47762e-44	2.24948e-42	up
Gpr37	1116.93	2.7273	0.195276	13.9664	2.50033e-44	3.77212e-42	up
Gria2	2777.64	1.22036	0.0896861	13.607	3.63979e-42	5.30017e-40	up
RGD1566029	1256.38	1.417	0.104319	13.5833	5.03242e-42	7.20282e-40	up
Slmap	3218.05	1.08752	0.0807554	13.4669	2.44945e-41	3.38996e-39	up
Pax4	1335.75	2.2099	0.165713	13.3357	1.43535e-40	1.92291e-38	up
Sema7a	4083.47	1.67209	0.125453	13.3284	1.58187e-40	2.10238e-38	up
Mapt	2325.12	1.16735	0.0886009	13.1754	1.21658e-39	1.5091e-37	up
Rapgef5	5402.24	1.47376	0.112841	13.0605	5.53321e-39	6.61851e-37	up
Slc38a3	4611.55	1.16501	0.0894692	13.0214	9.24681e-39	1.07533e-36	up
Epb41l2	13835.7	1.29928	0.0998164	13.0167	9.83372e-39	1.13569e-36	up
Lpcat1	6696.05	1.31332	0.101231	12.9735	1.72866e-38	1.96926e-36	up
Ptch1	1174.45	1.4005	0.107961	12.9723	1.75744e-38	1.98852e-36	up
Espn	324.545	3.32091	0.258501	12.8468	8.96329e-38	9.68383e-36	up
Fhod3	1529.43	1.27061	0.0994603	12.7751	2.25904e-37	2.36436e-35	up
Col2a1	883.016	3.12808	0.245329	12.7505	3.09611e-37	3.22034e-35	up
Ntng2	3447.38	1.20692	0.0950922	12.6921	6.53912e-37	6.51811e-35	up
Lgi4	410.084	3.23039	0.256474	12.5954	2.23872e-36	2.17963e-34	up
Caskin1	1276.08	1.16599	0.0933591	12.4893	8.54133e-36	7.99068e-34	up
Ankrd33b	1007.25	1.50156	0.120452	12.4661	1.14279e-35	1.0515e-33	up
Msi1	3756.64	1.12544	0.0908475	12.3882	3.0285e-35	2.69762e-33	up
Dpy19l3	833.436	1.39131	0.112482	12.3692	3.83588e-35	3.39871e-33	up
Fam161a	2101.86	1.18998	0.0968971	12.2808	1.14788e-34	9.90847e-33	up
Atp1b2	12276.2	1.08853	0.0895726	12.1524	5.56795e-34	4.66204e-32	up
Cabp4	2762.63	1.13216	0.0935499	12.1022	1.02807e-33	8.52277e-32	up
Msh5	550.926	1.95593	0.162077	12.0679	1.56051e-33	1.27475e-31	up
Prcd	6590.17	1.21981	0.101094	12.0661	1.59528e-33	1.29683e-31	up
Frmd4b	7320.74	1.34802	0.112938	11.9359	7.6918e-33	6.04728e-31	up
Rgs22	224.768	2.87468	0.242433	11.8576	1.96512e-32	1.5306e-30	up
Glb1l2	4178.96	1.64119	0.138997	11.8074	3.57502e-32	2.73366e-30	up
Dscaml1	3340.56	1.42301	0.120904	11.7697	5.58999e-32	4.21666e-30	up
Lrrc8b	3790.91	1.15292	0.0981448	11.7471	7.30698e-32	5.48711e-30	up
Trim9	1507.54	1.29139	0.110417	11.6956	1.34198e-31	9.81346e-30	up
Slc12a5	10384.2	1.13006	0.0966213	11.6958	1.33971e-31	9.81346e-30	up
Padi2	941.645	1.6991	0.146462	11.601	4.0745e-31	2.91588e-29	up
Smim24	663.389	1.46699	0.126543	11.5928	4.48066e-31	3.17937e-29	up
Dio1	113.586	5.47104	0.472395	11.5815	5.11499e-31	3.61416e-29	up
Igfbp5	253.139	2.30253	0.201438	11.4305	2.94569e-30	1.9971e-28	up
Tnr	1296.28	1.22235	0.107295	11.3925	4.55713e-30	3.06481e-28	up
Gramd2	1767.26	1.53768	0.135276	11.367	6.10504e-30	4.07311e-28	up
Fmn1	4364.3	1.01271	0.0891844	11.3553	6.981e-30	4.60251e-28	up
Runx1t1	1309.13	1.34215	0.119442	11.2368	2.68846e-29	1.73826e-27	up
Nectin1	2881	1.00167	0.0904313	11.0766	1.6289e-28	1.03324e-26	up
Kcnj10	304.276	4.09965	0.371063	11.0484	2.23172e-28	1.39971e-26	up
Fabp12	1610.08	1.36595	0.123905	11.0242	2.92258e-28	1.82618e-26	up
Cacna2d2	1562.86	1.16128	0.105382	11.0197	3.06986e-28	1.90153e-26	up
Mtss1l	1774.49	1.41115	0.128832	10.9534	6.39946e-28	3.8828e-26	up
Cacna1g	2167.68	1.39466	0.127506	10.938	7.58537e-28	4.58573e-26	up
Gpr179	4168.65	1.38406	0.126722	10.922	9.04562e-28	5.42932e-26	up
Sgip1	9421.05	1.0946	0.100636	10.8769	1.48563e-27	8.72927e-26	up
Clul1	6258.39	1.61585	0.148801	10.8592	1.80416e-27	1.05638e-25	up
Arntl	2189.87	1.12175	0.103563	10.8317	2.43717e-27	1.40734e-25	up
Celf3	2172.57	1.34654	0.124448	10.8201	2.76574e-27	1.59158e-25	up
Dmd	12564.4	1.06406	0.098506	10.802	3.36808e-27	1.92498e-25	up
Ric8b	5361.37	1.45293	0.136148	10.6717	1.38074e-26	7.68171e-25	up
Crb1	3113.71	1.69115	0.159291	10.6167	2.49087e-26	1.3587e-24	up
LOC108350819	509.852	1.52264	0.143881	10.5826	3.58707e-26	1.93148e-24	up
Zfp462	3694.11	1.01578	0.0960866	10.5715	4.03954e-26	2.15434e-24	up
Syne1	13649.6	1.00633	0.0954291	10.5453	5.33941e-26	2.83853e-24	up
Car2	2887.67	1.69973	0.162135	10.4835	1.02911e-25	5.31899e-24	up
Agt	107.585	4.84842	0.462742	10.4776	1.09509e-25	5.62527e-24	up
Fam57b	6722.9	1.1569	0.110896	10.4323	1.76561e-25	8.90569e-24	up
Mmd2	508.04	1.60689	0.154119	10.4263	1.88018e-25	9.45513e-24	up
Srgap3	1386.05	1.33931	0.12849	10.4234	1.93845e-25	9.68994e-24	up
Smarcd1	4981.65	1.80609	0.173628	10.4021	2.42652e-25	1.20936e-23	up
Crocc	11656.8	1.17283	0.112967	10.382	2.99481e-25	1.47938e-23	up
Hk2	7566.43	1.17852	0.113547	10.3791	3.08706e-25	1.52047e-23	up
Pla2r1	2858.78	1.45915	0.141547	10.3085	6.44722e-25	3.10245e-23	up
Pacsin2	3560.38	1.00247	0.0973203	10.3007	6.99182e-25	3.35487e-23	up
Cacna2d4	6898.94	1.06035	0.103074	10.2872	8.04593e-25	3.83867e-23	up
Vipr2	968.712	1.39074	0.135533	10.2612	1.05351e-24	4.96962e-23	up
Daglb	559	1.26516	0.124725	10.1436	3.53979e-24	1.61518e-22	up
Adgrb2	816.448	1.38096	0.137465	10.0459	9.58105e-24	4.21113e-22	up
Madd	7753.42	1.05504	0.105103	10.0382	1.03528e-23	4.53844e-22	up
Ammecr1	672.816	1.15271	0.115425	9.98659	1.74478e-23	7.54987e-22	up
Ksr2	539.064	1.26056	0.126274	9.98269	1.81479e-23	7.83261e-22	up
Abca8a	2747.93	3.87109	0.388893	9.95414	2.41916e-23	1.03345e-21	up
Gnat1	64370.7	1.11508	0.112149	9.94292	2.70767e-23	1.15376e-21	up
Ndrg2	856.391	2.59545	0.261702	9.9176	3.49051e-23	1.47606e-21	up
Taok3	1183.21	1.3235	0.133686	9.90008	4.15949e-23	1.74137e-21	up
Mapre3	2966.05	1.05973	0.107763	9.83385	8.0479e-23	3.2632e-21	up
Eml6	904.568	1.12801	0.11474	9.83107	8.27322e-23	3.34646e-21	up
Apc2	2143.35	1.27717	0.130578	9.78087	1.36036e-22	5.42395e-21	up
Mgarp	3249.85	1.16469	0.119217	9.76948	1.52233e-22	6.01248e-21	up
Uckl1	3295.9	1.28742	0.132592	9.70961	2.74381e-22	1.06072e-20	up
Rasgrf2	3749.52	1.1143	0.114892	9.69863	3.05583e-22	1.17639e-20	up
Hcn2	759.382	1.17493	0.121237	9.69122	3.28571e-22	1.25051e-20	up
Grk1	7709.65	1.43011	0.147714	9.68165	3.60848e-22	1.36098e-20	up
Ccdc136	1458.38	1.37221	0.142006	9.66309	4.32606e-22	1.62796e-20	up
Slitrk2	1610.03	2.26078	0.234483	9.64157	5.33661e-22	1.99035e-20	up
Vsx2	2797.58	1.09075	0.113162	9.63888	5.4783e-22	2.03866e-20	up
Ppargc1a	1308.95	1.07284	0.111712	9.60367	7.71494e-22	2.81469e-20	up
Elfn2	1454.61	1.08304	0.113465	9.54516	1.35892e-21	4.86248e-20	up
Tbc1d24	1404.78	1.03067	0.108851	9.46865	2.83495e-21	9.89044e-20	up
Ablim2	419.243	1.46001	0.155635	9.38096	6.53757e-21	2.22977e-19	up
Rimbp2	719.804	1.15908	0.124039	9.34445	9.23694e-21	3.11231e-19	up
Kcnc3	1324.45	1.15526	0.123908	9.32352	1.1254e-20	3.77675e-19	up
Cntnap1	1474.81	1.04489	0.112483	9.28934	1.5525e-20	5.13797e-19	up
Pnmal2	1185.15	1.16271	0.125758	9.24562	2.33884e-20	7.60931e-19	up
Vamp1	1005.36	1.37768	0.149572	9.21079	3.23728e-20	1.03853e-18	up
Plcd3	2632.49	1.35171	0.147885	9.14028	6.22933e-20	1.94984e-18	up
Slco1c1	98.0834	3.7332	0.409814	9.1095	8.2766e-20	2.56667e-18	up
Mroh7	73.9244	3.19903	0.351194	9.10902	8.31277e-20	2.57312e-18	up
Unc13b	3422.07	1.13123	0.124329	9.09867	9.14479e-20	2.81505e-18	up
Plpp2	637.474	1.67062	0.184149	9.07212	1.16725e-19	3.55397e-18	up
Ankrd33	774.012	1.57755	0.174212	9.05536	1.36123e-19	4.12208e-18	up
Ypel2	3959.07	1.01697	0.112423	9.04597	1.48338e-19	4.45973e-18	up
Gnb1	50950.8	1.2174	0.134868	9.02662	1.77058e-19	5.28523e-18	up
Dner	892.054	1.13522	0.126673	8.96181	3.194e-19	9.35081e-18	up
Nrl	5003.88	1.30836	0.146286	8.94385	3.75829e-19	1.09645e-17	up
MAST1	2118.31	1.11546	0.125141	8.91363	4.93874e-19	1.42593e-17	up
Gramd1b	8075.6	1.03449	0.116146	8.90679	5.25324e-19	1.51153e-17	up
Dzip1	969.544	1.24253	0.139585	8.90158	5.50548e-19	1.57868e-17	up
Ago1	2342.72	1.02297	0.115223	8.87812	6.80022e-19	1.92684e-17	up
Sntb1	204.776	2.03697	0.231131	8.81308	1.21759e-18	3.34806e-17	up
Cacna1h	1697.02	1.01834	0.115639	8.80616	1.29503e-18	3.54356e-17	up
RGD1560470	367.458	1.23412	0.140254	8.79921	1.37788e-18	3.76412e-17	up
Hsbp1l1	367.843	1.97176	0.225992	8.72488	2.66472e-18	7.08308e-17	up
Cacna1f	10079	1.02939	0.118092	8.71684	2.86083e-18	7.59231e-17	up
Trhde	639.044	1.95698	0.22504	8.69616	3.43294e-18	9.0675e-17	up
Cds1	5216.87	1.04361	0.120606	8.65304	5.01456e-18	1.31209e-16	up
Trpm1	12644.8	1.29384	0.150403	8.60248	7.80107e-18	1.97336e-16	up
LOC100362819	671.892	1.1619	0.135565	8.57084	1.02735e-17	2.58706e-16	up
Ckb	3948.92	1.1439	0.134657	8.49494	1.98032e-17	4.85541e-16	up
Adamts3	1364.54	1.12077	0.132786	8.44044	3.16145e-17	7.70621e-16	up
Herc3	7400.66	1.20604	0.143235	8.42003	3.7639e-17	9.05608e-16	up
Rap1gap	2860.92	1.0958	0.130764	8.38004	5.29099e-17	1.25145e-15	up
Crx	7444.97	1.06176	0.127394	8.33443	7.78722e-17	1.81738e-15	up
Slc4a7	6855.5	1.53501	0.184195	8.33362	7.84052e-17	1.82357e-15	up
Dpf3	516.277	1.55478	0.186656	8.32963	8.10932e-17	1.88348e-15	up
Mgll	783.904	1.34209	0.161497	8.3103	9.54626e-17	2.20803e-15	up
Cacna1d	2263.5	1.04846	0.126229	8.30602	9.89622e-17	2.28346e-15	up
Abca8	220.003	1.74239	0.209944	8.29931	1.04717e-16	2.40218e-15	up
Hepacam	60.4824	3.9772	0.479295	8.29801	1.05867e-16	2.41862e-15	up
Mtus2	1195.99	1.05649	0.127563	8.28212	1.21007e-16	2.74205e-15	up
Spock2	2393.06	1.03956	0.126155	8.24036	1.71689e-16	3.83348e-15	up
Susd3	722.154	1.08622	0.132381	8.20524	2.30137e-16	5.03775e-15	up
Mpp4	5786.94	1.09067	0.133315	8.18114	2.81179e-16	6.10717e-15	up
Galnt7	1917.18	1.01603	0.124229	8.17863	2.87083e-16	6.22731e-15	up
Sorcs2	1009.16	1.1123	0.136788	8.13156	4.2379e-16	9.08679e-15	up
Igsf9	5716.88	1.19312	0.147406	8.09415	5.76642e-16	1.22388e-14	up
LOC100364027	90.475	4.12197	0.510227	8.07868	6.54701e-16	1.38605e-14	up
Rgs20	853.122	1.27529	0.15977	7.98199	1.43994e-15	2.90172e-14	up
Rpgrip1	6295.91	1.01914	0.127775	7.97604	1.511e-15	3.03395e-14	up
Tsks	610.359	1.41291	0.178379	7.92081	2.35971e-15	4.66537e-14	up
Prrt2	270.066	1.35278	0.171323	7.89609	2.87786e-15	5.65641e-14	up
Esrrb	2752.7	1.00788	0.127762	7.88876	3.05206e-15	5.97776e-14	up
Adcy5	690.17	1.04083	0.131967	7.88705	3.09414e-15	6.03898e-14	up
Fam69c	75.5609	3.01163	0.384774	7.82701	4.99611e-15	9.55079e-14	up
Psd2	296.726	1.55355	0.199354	7.7929	6.54901e-15	1.23224e-13	up
Sptb	1816.38	1.05592	0.135509	7.79226	6.58236e-15	1.23713e-13	up
S100b	262.087	2.71664	0.349058	7.78277	7.09525e-15	1.32536e-13	up
Pla2g5	812.8	1.43346	0.184264	7.77939	7.28732e-15	1.35743e-13	up
Kifc2	498.721	1.20629	0.155461	7.75944	8.5304e-15	1.56634e-13	up
Cc2d2a	4025.4	1.22955	0.159056	7.73026	1.07327e-14	1.95998e-13	up
Sema4g	226.858	1.47627	0.19108	7.72588	1.11079e-14	2.02629e-13	up
Adamts12	118.079	2.38562	0.310711	7.67795	1.6165e-14	2.9045e-13	up
Galnt14	575.821	1.48875	0.194311	7.66169	1.83497e-14	3.27945e-13	up
Ephb1	197.763	1.88253	0.247687	7.60042	2.95171e-14	5.14353e-13	up
Lmtk3	757.688	1.18613	0.156181	7.59457	3.0881e-14	5.37002e-13	up
Carmil3	1506.05	1.01704	0.135193	7.52291	5.35701e-14	9.09823e-13	up
Omg	204.685	2.33532	0.310478	7.5217	5.40666e-14	9.16397e-13	up
Whrn	1969.97	1.02572	0.136602	7.50881	5.9667e-14	1.00219e-12	up
Dkk3	9712.27	1.26278	0.168211	7.50713	6.04356e-14	1.01408e-12	up
Stab2	49.1411	4.76271	0.635628	7.49293	6.7355e-14	1.1212e-12	up
Cabp5	1648.61	1.10781	0.147874	7.4916	6.80371e-14	1.13031e-12	up
Trhr	102.192	2.80161	0.374578	7.4794	7.46654e-14	1.23674e-12	up
Fam184b	188.278	2.04946	0.275072	7.45063	9.28956e-14	1.51917e-12	up
Mylk	294.873	1.4982	0.201392	7.43921	1.01291e-13	1.64682e-12	up
Sept4	636.507	1.06314	0.14319	7.42468	1.1305e-13	1.82559e-12	up
Tmem108	855.417	1.25272	0.168751	7.42349	1.14073e-13	1.84034e-12	up
Rnd2	264.625	1.66711	0.224807	7.41574	1.20945e-13	1.94185e-12	up
Kif19	1089.35	1.04672	0.141356	7.40487	1.31281e-13	2.08779e-12	up
Gnat2	977.147	1.17739	0.159316	7.39031	1.46483e-13	2.31415e-12	up
Mmel1	74.293	2.6936	0.366032	7.35892	1.85399e-13	2.89078e-12	up
Kcna2	1933.94	1.09075	0.148476	7.34633	2.03728e-13	3.15016e-12	up
Shisa9	270.982	1.99549	0.27191	7.33877	2.15563e-13	3.32395e-12	up
Pdzd7	523.386	1.01979	0.139146	7.32889	2.32074e-13	3.56858e-12	up
Flrt1	401.242	1.16064	0.158948	7.30199	2.83537e-13	4.31255e-12	up
Lamb3	208.953	1.86533	0.255618	7.29733	2.93528e-13	4.44432e-12	up
Nacad	903.679	1.08351	0.148486	7.29705	2.94147e-13	4.44968e-12	up
Lrrc66	108.382	1.86181	0.256478	7.25914	3.89548e-13	5.81406e-12	up
Cpne5	430.632	1.27575	0.176051	7.2465	4.27677e-13	6.35481e-12	up
Abat	636.948	1.34934	0.186279	7.24364	4.36812e-13	6.48479e-12	up
Fam196a	711.397	1.15507	0.159742	7.23085	4.79986e-13	7.08181e-12	up
Rftn2	107.828	2.59779	0.360077	7.21453	5.41216e-13	7.93625e-12	up
Dpp6	1274.04	1.16175	0.161061	7.21311	5.46901e-13	8.00559e-12	up
Lrrc4c	744.528	1.04951	0.146002	7.18834	6.55856e-13	9.53383e-12	up
Ppef2	5825.38	1.09246	0.152242	7.17581	7.18817e-13	1.04039e-11	up
Ttyh3	1039.96	1.02714	0.143438	7.16082	8.01937e-13	1.15471e-11	up
LOC103692848	1012.86	1.12384	0.156959	7.16011	8.06097e-13	1.1597e-11	up
LOC684327	73.8865	3.42161	0.478207	7.15507	8.36306e-13	1.19904e-11	up
Ttyh1	4707.98	1.16278	0.164023	7.0891	1.34991e-12	1.89326e-11	up
Cdh24	438.405	1.08504	0.15344	7.07146	1.53309e-12	2.13764e-11	up
Tenm2	687.523	1.1481	0.162632	7.05952	1.67076e-12	2.3161e-11	up
Rgs6	310.836	1.31778	0.18744	7.03041	2.05926e-12	2.81431e-11	up
Zfp467	243.165	1.1815	0.169518	6.96976	3.17473e-12	4.24972e-11	up
Vax2	392.409	1.22626	0.176017	6.96668	3.24509e-12	4.34043e-11	up
Unc13c	943.743	1.02247	0.147034	6.954	3.55066e-12	4.72274e-11	up
Dlc1	3922.52	1.02889	0.148613	6.92324	4.41426e-12	5.78867e-11	up
Fam19a3	1061.91	1.10647	0.160241	6.90506	5.01821e-12	6.50929e-11	up
Pld2	307.711	1.10315	0.160157	6.88794	5.66078e-12	7.30319e-11	up
Myh14	353.132	1.3714	0.199304	6.88094	5.94583e-12	7.64151e-11	up
Ryr3	922.829	1.10559	0.161808	6.83272	8.33169e-12	1.0538e-10	up
Nr2e3	3868.21	1.06281	0.155813	6.82108	9.03578e-12	1.14026e-10	up
Cxcl12	389.358	1.26124	0.185013	6.81706	9.29238e-12	1.17088e-10	up
Csdc2	721.906	1.31066	0.192267	6.8169	9.30229e-12	1.17125e-10	up
Jakmip1	116.289	1.81418	0.266865	6.79812	1.05991e-11	1.32655e-10	up
Mapk4	244.716	1.49297	0.220171	6.78098	1.19364e-11	1.47954e-10	up
Bsph1	1098.6	1.37866	0.203442	6.77666	1.22987e-11	1.52108e-10	up
Rlbp1	1849.34	3.63833	0.537242	6.77224	1.26808e-11	1.56486e-10	up
Pde7b	180.625	1.3863	0.204895	6.76591	1.32475e-11	1.63119e-10	up
Tox2	306.451	1.37395	0.204137	6.73054	1.6904e-11	2.05275e-10	up
Pnpla3	698.459	1.12868	0.168316	6.70575	2.00376e-11	2.41577e-10	up
Serinc4	901.652	1.11934	0.167562	6.68015	2.38705e-11	2.85117e-10	up
Fam212b	454.159	1.53767	0.230304	6.6767	2.4439e-11	2.91493e-10	up
Lama3	177.844	1.49231	0.223525	6.67625	2.45137e-11	2.92175e-10	up
Cmtm5	88.4135	2.02663	0.304032	6.66584	2.63153e-11	3.11432e-10	up
Pc	432.661	1.23619	0.185994	6.64639	3.00364e-11	3.52976e-10	up
Frem1	539.549	1.5601	0.235402	6.6274	3.41654e-11	3.99256e-10	up
Mier2	1012.84	1.12668	0.17015	6.62169	3.55117e-11	4.13834e-10	up
LOC108351043	595.396	1.24005	0.187753	6.60469	3.98353e-11	4.61648e-10	up
Shank2	486.306	1.14474	0.173899	6.58275	4.61835e-11	5.31173e-10	up
Acot11	79.3058	2.37147	0.360572	6.57697	4.80126e-11	5.50697e-10	up
RGD1560020_predicted	39.6523	3.19598	0.486834	6.56482	5.2094e-11	5.94255e-10	up
Fndc5	330.333	1.0327	0.158598	6.51142	7.44433e-11	8.33865e-10	up
Prrt1	446.341	1.11753	0.172195	6.4899	8.58944e-11	9.56374e-10	up
Vwa5b1	94.0803	1.72875	0.266489	6.48714	8.74804e-11	9.7274e-10	up
Exnef	504.084	1.00087	0.15522	6.44812	1.13248e-10	1.24113e-09	up
Tox3	254.851	1.14884	0.178219	6.44622	1.14671e-10	1.25591e-09	up
Pcdh8	344.7	1.28884	0.200015	6.44371	1.16591e-10	1.27443e-09	up
Vipr1	203.925	1.78235	0.278167	6.4075	1.47923e-10	1.593e-09	up
Vsx1	291.528	1.46541	0.229506	6.38505	1.71338e-10	1.8322e-09	up
Rgs5	86.6895	2.10012	0.329113	6.38117	1.75744e-10	1.87333e-09	up
Hephl1	169.163	2.41586	0.378958	6.37501	1.82947e-10	1.94024e-09	up
Igdcc4	284.694	1.08871	0.170999	6.36678	1.9304e-10	2.04339e-09	up
Fam163a	218.482	1.31686	0.207572	6.34414	2.23671e-10	2.34833e-09	up
LOC103690141	259.853	1.38941	0.219017	6.34382	2.24131e-10	2.35022e-09	up
Ccdc155	231.035	1.13973	0.179822	6.33811	2.32603e-10	2.42841e-09	up
Crtac1	394.363	1.03678	0.163582	6.33796	2.32832e-10	2.42928e-09	up
Lingo3	323.752	1.06836	0.168692	6.3332	2.40129e-10	2.50075e-09	up
Galnt13	786.137	1.11056	0.175433	6.3304	2.44522e-10	2.54333e-09	up
Tmem116	915.818	1.57937	0.250336	6.30898	2.80881e-10	2.89454e-09	up
Coro6	145.517	1.36621	0.217165	6.2911	3.15219e-10	3.23051e-09	up
Cldn9	34.2299	3.67534	0.589576	6.23388	4.55023e-10	4.5655e-09	up
Svep1	211.521	1.16855	0.187964	6.21688	5.07133e-10	5.04602e-09	up
Fxyd1	135.141	2.02584	0.326178	6.21082	5.27082e-10	5.21411e-09	up
Slc30a10	85.7271	1.882	0.303596	6.19903	5.68107e-10	5.58633e-09	up
Grm5	505.483	1.00855	0.162935	6.18987	6.02128e-10	5.89319e-09	up
Bmpr1b	207.102	1.5452	0.250533	6.16767	6.93037e-10	6.74744e-09	up
St8sia2	51.1071	3.01671	0.490017	6.15633	7.44483e-10	7.21894e-09	up
Lhx2	329.795	1.04589	0.169933	6.15473	7.52059e-10	7.27556e-09	up
Trpm2	705.336	1.2092	0.196714	6.14697	7.89752e-10	7.60068e-09	up
Plxdc1	148.578	1.44797	0.236372	6.12583	9.02123e-10	8.63254e-09	up
Tmem200a	171.697	1.35378	0.221427	6.11386	9.72475e-10	9.25288e-09	up
Lrrc4b	439.023	1.0578	0.173043	6.11291	9.78305e-10	9.30307e-09	up
Ciita	229.564	1.28194	0.210509	6.0897	1.1312e-09	1.06962e-08	up
Cav1	1576.28	1.0759	0.177154	6.07326	1.25343e-09	1.17987e-08	up
Aif1l	271.832	1.25944	0.208282	6.04679	1.47762e-09	1.37851e-08	up
Epha10	289.331	1.179	0.194989	6.0465	1.48029e-09	1.37947e-08	up
Rnf182	135.926	1.50857	0.250401	6.0246	1.69528e-09	1.5676e-08	up
Adarb2	299.354	1.14218	0.189664	6.02214	1.72122e-09	1.58663e-08	up
Dusp15	142.106	1.45454	0.242238	6.00459	1.91814e-09	1.7536e-08	up
Ptprt	913.617	1.01269	0.169097	5.98884	2.1134e-09	1.91614e-08	up
Cyp2d4	44.8884	2.62044	0.440056	5.9548	2.60393e-09	2.3406e-08	up
Onecut1	278.02	1.24507	0.210404	5.91752	3.26836e-09	2.89894e-08	up
Stard9	1212.21	1.07154	0.181221	5.91291	3.36108e-09	2.97487e-08	up
LOC691215	29.9805	4.35924	0.739682	5.89339	3.78343e-09	3.31344e-08	up
Myh7b	283.447	1.39223	0.236448	5.88811	3.90634e-09	3.4124e-08	up
Slco5a1	423.145	1.24967	0.212331	5.88548	3.96889e-09	3.45802e-08	up
Cdh19	129.506	1.43791	0.244378	5.88397	4.00548e-09	3.48627e-08	up
Chadl	114.994	1.44778	0.24752	5.84915	4.94105e-09	4.24587e-08	up
Nckap5	433.715	1.14705	0.198248	5.78594	7.21082e-09	6.04972e-08	up
Tdrd9	270.812	1.235	0.214508	5.75738	8.54318e-09	7.11054e-08	up
Pde4a	218.558	1.18042	0.205083	5.75583	8.62191e-09	7.16894e-08	up
Hdac9	1207.32	1.21052	0.210859	5.74089	9.41795e-09	7.77677e-08	up
Samd7	3519.65	1.15248	0.200972	5.73455	9.777e-09	8.04548e-08	up
Aifm3	141.125	1.42821	0.249103	5.73342	9.84248e-09	8.09539e-08	up
Pcsk4	146.084	1.24855	0.218505	5.71406	1.1031e-08	9.02415e-08	up
Cit	619.935	1.18302	0.207485	5.70172	1.18607e-08	9.6746e-08	up
Fcho1	186.739	1.37445	0.243343	5.64821	1.62124e-08	1.29283e-07	up
Col9a1	743.058	1.55041	0.274904	5.63984	1.7021e-08	1.35258e-07	up
Fam189a2	258.869	1.22113	0.21656	5.63875	1.71284e-08	1.3594e-07	up
Zfp423	349.703	1.06759	0.18938	5.63728	1.72755e-08	1.37028e-07	up
Syt15	240.611	1.96318	0.353822	5.54851	2.8812e-08	2.21832e-07	up
Sostdc1	26.583	3.2684	0.589113	5.548	2.88962e-08	2.22379e-07	up
Adamtsl2	213.757	1.49316	0.270566	5.51865	3.4162e-08	2.60627e-07	up
Neto1	385.501	1.05684	0.192571	5.48803	4.06434e-08	3.05757e-07	up
Lrfn2	328.32	1.23112	0.224376	5.48687	4.09108e-08	3.0763e-07	up
Cdhr2	191.086	1.08373	0.198342	5.46394	4.65668e-08	3.46736e-07	up
Nol4	337.174	1.03573	0.191342	5.41297	6.19864e-08	4.54874e-07	up
Samd12	108.644	1.49441	0.276607	5.40265	6.56645e-08	4.79973e-07	up
Adamts2	52.4572	1.93749	0.359018	5.39664	6.78995e-08	4.95229e-07	up
Sec31b	201.237	1.04908	0.194713	5.38783	7.1314e-08	5.1698e-07	up
Grid1	439.229	1.08799	0.202478	5.37336	7.72848e-08	5.57369e-07	up
Hrh3	170.079	1.15969	0.215949	5.3702	7.86501e-08	5.66972e-07	up
Slc26a10	94.2497	1.4491	0.270014	5.36678	8.01557e-08	5.76832e-07	up
Itk	97.9976	1.68907	0.315734	5.34967	8.81147e-08	6.28704e-07	up
Rims4	350.154	1.01679	0.190367	5.34121	9.23298e-08	6.57379e-07	up
Noxa1	31.9666	2.81714	0.528016	5.33532	9.53745e-08	6.77042e-07	up
LOC100911492	188.648	1.33874	0.252926	5.293	1.20328e-07	8.46287e-07	up
Adamts7	172.933	1.54643	0.293073	5.2766	1.31602e-07	9.19403e-07	up
2023-03-04	223.959	1.35837	0.257913	5.26677	1.38846e-07	9.66784e-07	up
Heyl	141.036	1.29492	0.246942	5.24382	1.57286e-07	1.08705e-06	up
Kirrel3	347.189	1.57212	0.302915	5.18996	2.1034e-07	1.42375e-06	up
Slc26a6	355.833	1.14226	0.22009	5.18998	2.10314e-07	1.42375e-06	up
Fzd9	29.5682	3.05668	0.589248	5.18743	2.13217e-07	1.44147e-06	up
Rnf112	144.077	1.18084	0.228028	5.17846	2.23723e-07	1.50885e-06	up
Ttn	303.678	1.74595	0.33763	5.17119	2.32611e-07	1.56375e-06	up
Cpne9	84.7852	1.53679	0.297946	5.15795	2.49666e-07	1.67236e-06	up
Tmem132d	398.051	1.07704	0.21058	5.11463	3.14357e-07	2.07231e-06	up
Sh3tc2	127.98	1.80728	0.356131	5.07476	3.87992e-07	2.52225e-06	up
Cabp2	59.5851	1.81186	0.357748	5.06461	4.09227e-07	2.64898e-06	up
Myom2	56.3183	2.16658	0.429279	5.04703	4.48729e-07	2.88794e-06	up
LOC102549836	38.3923	2.51277	0.498533	5.04033	4.64723e-07	2.98056e-06	up
Cbfa2t3	303.659	1.01346	0.202604	5.00217	5.66891e-07	3.59181e-06	up
LOC108352464	95.0725	1.71022	0.342984	4.9863	6.15464e-07	3.87319e-06	up
Rnf165	149.954	1.29664	0.260714	4.97342	6.57831e-07	4.12123e-06	up
Lhx4	243.703	1.04154	0.209446	4.97282	6.59868e-07	4.12935e-06	up
Vwa5b2	321.712	1.06902	0.215953	4.95023	7.41248e-07	4.59058e-06	up
RGD1563714	133.034	1.1139	0.225377	4.94236	7.71819e-07	4.76055e-06	up
Aloxe3	122.431	1.23641	0.250501	4.93576	7.98397e-07	4.92085e-06	up
Cmya5	184.351	1.68415	0.34126	4.93508	8.01168e-07	4.93248e-06	up
Shisa6	194.707	1.08171	0.219389	4.93054	8.20011e-07	5.03553e-06	up
Car6	51.7966	2.07561	0.421176	4.92812	8.30243e-07	5.09277e-06	up
Nova2	173.218	1.12398	0.228274	4.92384	8.48619e-07	5.19248e-06	up
Ccdc13	180.501	1.36579	0.279333	4.88948	1.01101e-06	6.12531e-06	up
Abcb9	162.258	1.05635	0.21647	4.8799	1.06141e-06	6.40747e-06	up
Opcml	497.736	1.28173	0.262787	4.87745	1.07467e-06	6.48518e-06	up
Bcl2l10	126.904	1.27919	0.262529	4.87256	1.10162e-06	6.62158e-06	up
Shc2	126.686	1.16092	0.238521	4.86716	1.13215e-06	6.78563e-06	up
Arhgef37	226.075	1.19219	0.245631	4.85356	1.21263e-06	7.23572e-06	up
Mt3	47.0502	1.98483	0.409429	4.8478	1.24838e-06	7.437e-06	up
Chrm3	246.144	1.0166	0.211471	4.80728	1.53001e-06	9.00901e-06	up
Cyp4x1	104.811	1.24162	0.25834	4.80614	1.53875e-06	9.04772e-06	up
Tril	481.309	3.04492	0.6345	4.79892	1.5952e-06	9.3468e-06	up
Cgn	245.474	1.23433	0.257365	4.79601	1.61859e-06	9.47724e-06	up
Fam198a	40.0164	2.41083	0.503911	4.78424	1.71633e-06	1.00006e-05	up
Scn5a	131.356	1.12832	0.236696	4.76698	1.87012e-06	1.08401e-05	up
RGD1559441	142.621	1.22571	0.257176	4.76604	1.87882e-06	1.08792e-05	up
LOC108350662	151.859	1.29273	0.271379	4.76356	1.90209e-06	1.09949e-05	up
St6gal2	253.723	1.17419	0.246494	4.76357	1.90196e-06	1.09949e-05	up
Ccdc141	572.82	1.18276	0.248895	4.75205	2.01366e-06	1.15839e-05	up
Dnah9	99.5719	1.30704	0.275451	4.7451	2.08402e-06	1.19395e-05	up
LOC108348078	98.1851	1.50615	0.317738	4.74022	2.13481e-06	1.21971e-05	up
Aox1	74.1832	3.53037	0.747229	4.72462	2.30552e-06	1.30919e-05	up
Ctxn3	145.536	1.81124	0.38538	4.69989	2.60306e-06	1.46131e-05	up
Ppm1n	111.476	1.51311	0.323414	4.67854	2.88927e-06	1.61118e-05	up
Gpm6a	2577.68	1.04814	0.224681	4.66501	3.08603e-06	1.71178e-05	up
LOC108349753	27.8463	2.48105	0.536814	4.62181	3.80399e-06	2.08039e-05	up
Ankdd1a	104.209	1.1721	0.255726	4.58342	4.57436e-06	2.47184e-05	up
RGD1561327	192.108	1.09853	0.239764	4.58169	4.61234e-06	2.49156e-05	up
Fzd5	287.243	1.1225	0.247625	4.53306	5.81352e-06	3.0808e-05	up
Htr1f	111.644	1.33464	0.294478	4.53222	5.83683e-06	3.09119e-05	up
Sspo	96.549	1.63602	0.361235	4.52898	5.92704e-06	3.135e-05	up
Prkg1	342.202	1.00002	0.221099	4.52295	6.09823e-06	3.21641e-05	up
B4galnt3	52.4054	3.02265	0.670718	4.50659	6.58774e-06	3.46042e-05	up
Ccdc3	22.9093	2.72856	0.605912	4.50323	6.69289e-06	3.50905e-05	up
Cd207	50.668	2.00505	0.447517	4.48038	7.45093e-06	3.87856e-05	up
Sfxn2	217.94	1.00457	0.224504	4.4746	7.65533e-06	3.97384e-05	up
Ppef1	44.5835	2.21853	0.500992	4.42828	9.49891e-06	4.8467e-05	up
Itm2a	69.5763	1.5089	0.341286	4.42122	9.81474e-06	5.00023e-05	up
Ccdc96	158.278	1.05316	0.238763	4.41093	1.02928e-05	5.21999e-05	up
Abhd1	73.0692	1.40335	0.319381	4.39397	1.113e-05	5.61057e-05	up
Shisa8	119.997	1.08204	0.246464	4.39027	1.13211e-05	5.70174e-05	up
Hif3a	34.8717	2.05614	0.468869	4.38531	1.15822e-05	5.82624e-05	up
Papln	128.006	1.83687	0.419049	4.38341	1.16835e-05	5.87013e-05	up
Lhx3	82.6991	1.20389	0.276337	4.35663	1.32083e-05	6.55562e-05	up
Akr1c19	70.6066	1.81802	0.418579	4.34331	1.40352e-05	6.93314e-05	up
Slc17a4	242.866	1.2715	0.294118	4.32311	1.53846e-05	7.52867e-05	up
LOC102548694	116.602	1.12556	0.261116	4.31056	1.62844e-05	7.9365e-05	up
Wnk4	84.6703	1.21779	0.282672	4.30814	1.64636e-05	8.01218e-05	up
Pdlim3	22.5468	2.83544	0.659092	4.30204	1.69229e-05	8.21663e-05	up
Baiap3	80.565	1.3233	0.308127	4.29466	1.74962e-05	8.47776e-05	up
Sh3rf3	106.735	1.22698	0.285947	4.29093	1.77925e-05	8.61138e-05	up
Abhd3	135.882	1.04978	0.244649	4.29096	1.77903e-05	8.61138e-05	up
Ankrd45	154.285	1.05818	0.2469	4.28589	1.8201e-05	8.79557e-05	up
Insrr	77.7757	1.50138	0.351838	4.26723	1.97912e-05	9.5018e-05	up
Klhl3	77.4743	1.37681	0.323001	4.26256	2.02102e-05	9.69187e-05	up
Fezf2	72.1815	1.39573	0.328265	4.25182	2.1204e-05	0.000101277	up
Dhtkd1	140.075	1.10151	0.259483	4.245	2.18592e-05	0.000104082	up
Slco1a2	107.43	2.77936	0.657775	4.2254	2.38518e-05	0.000112609	up
Lypd1	374.505	1.03228	0.245241	4.20924	2.56233e-05	0.000120497	up
LOC102555814	82.0018	1.53208	0.365729	4.1891	2.80066e-05	0.000130422	up
Cnih2	131.789	1.18639	0.284579	4.16895	3.06002e-05	0.000141556	up
Exph5	34.5435	2.01264	0.483863	4.15953	3.189e-05	0.000147116	up
Lrrc4	210.998	1.03845	0.250211	4.15028	3.32067e-05	0.000152769	up
Eln	116.356	1.1245	0.270966	4.14997	3.32512e-05	0.00015289	up
Atp1a2	1481	2.3429	0.573622	4.0844	4.41905e-05	0.000198182	up
Pou3f2	33.7231	1.93938	0.475176	4.08139	4.47666e-05	0.000200391	up
Pcsk5	121.557	1.06721	0.261749	4.07723	4.55748e-05	0.000203682	up
Srd5a1	107.161	1.15954	0.286052	4.05361	5.04327e-05	0.000223127	up
Dlgap2	61.4911	1.37359	0.340324	4.03613	5.43401e-05	0.000238903	up
Raver2	217.45	1.24585	0.309437	4.02619	5.66867e-05	0.000248502	up
Lgals12	7.71996	6.47461	1.61146	4.01786	5.87303e-05	0.000256587	up
Sall3	123.505	1.31165	0.327128	4.0096	6.08226e-05	0.000264968	up
Kcnk4	74.9475	1.16188	0.290322	4.00204	6.27988e-05	0.000273079	up
Lzts1	68.3753	1.40645	0.352729	3.98734	6.6818e-05	0.000288534	up
Pknox2	109.641	1.21715	0.305313	3.98655	6.70407e-05	0.000289346	up
Clspn	126.031	1.09004	0.273861	3.98027	6.88365e-05	0.000296105	up
Sla2	237.227	1.31693	0.332038	3.96621	7.30251e-05	0.000312479	up
Gprin2	177.072	1.05349	0.266247	3.95683	7.59512e-05	0.000323963	up
LOC685081	105.214	1.00201	0.253652	3.95034	7.80412e-05	0.000331695	up
Tubg2	113.22	1.00956	0.255917	3.94487	7.9842e-05	0.000338062	up
Nphs1	45.2176	1.54705	0.392464	3.94188	8.08449e-05	0.000341876	up
Ager	100.859	1.07411	0.275172	3.9034	9.48498e-05	0.000396989	up
Fam117a	149.814	1.01716	0.260649	3.90243	9.52314e-05	0.000398189	up
Prex2	896.848	1.09262	0.280811	3.89092	9.98632e-05	0.000415997	up
Odf3b	15.412	3.32209	0.857659	3.87343	0.000107313	0.000444929	up
Sirt4	112.837	1.0786	0.278897	3.86737	0.000110015	0.000454219	up
Col9a2	155.618	1.40773	0.369291	3.81197	0.000137861	0.000557908	up
Gpr160	77.3216	1.44051	0.378229	3.80856	0.00013978	0.000565326	up
LOC499469	97.0342	1.13559	0.299341	3.79362	0.000148465	0.000596927	up
Atp8b5p	84.7042	1.27892	0.337398	3.79053	0.000150324	0.000603532	up
Clec18a	15.8843	3.94181	1.05208	3.74669	0.000179182	0.000706849	up
Sp7	34.3807	1.70039	0.45431	3.7428	0.000181978	0.000716528	up
Sult1d1	11.4127	3.23397	0.865435	3.73682	0.000186363	0.000732419	up
Col6a5	123.284	1.17319	0.314253	3.73325	0.000189027	0.000742017	up
Prr5l	84.3913	1.08165	0.2901	3.72854	0.000192592	0.00075354	up
Prdm9	82.599	1.13838	0.305564	3.72551	0.00019492	0.000762291	up
Miox	84.9041	1.1291	0.303709	3.7177	0.000201046	0.000783138	up
Aass	85.4936	1.46542	0.395013	3.70979	0.00020743	0.000805385	up
Opn1mw	363.77	2.95799	0.797987	3.70682	0.000209879	0.00081376	up
Slc30a3	53.4445	1.37374	0.371009	3.70271	0.000213306	0.000825519	up
Frzb	729.993	1.16137	0.313888	3.69993	0.000215657	0.000832886	up
Clcnkb	70.2411	1.27703	0.345905	3.69185	0.000222627	0.000857549	up
Pla2g2f	50.0945	1.3045	0.355357	3.67096	0.00024164	0.000923436	up
Gck	23.7088	2.13657	0.583988	3.65858	0.000253618	0.000965467	up
Nccrp1	12.2823	2.95417	0.808621	3.65335	0.000258841	0.00098267	up
Nek3	83.4474	1.12403	0.30791	3.65052	0.000261711	0.000992665	up
Cnpy1	680.128	1.02561	0.281134	3.64811	0.000264179	0.000999761	up
Alppl2	104.427	1.01594	0.278626	3.64626	0.000266089	0.00100608	up
LOC108350818	174.068	1.24354	0.341272	3.64384	0.000268603	0.00101467	up
Gstt3	69.0537	1.83819	0.505008	3.63993	0.000272714	0.00102904	up
Kcnj11	59.5177	1.1943	0.33038	3.61493	0.000300429	0.00112248	up
Drc1	47.9637	1.46837	0.40689	3.60877	0.000307655	0.00114769	up
LOC103693323	139.587	1.56489	0.434809	3.59903	0.000319401	0.00118807	up
Rab26	120.342	1.15008	0.322452	3.56666	0.000361557	0.00132864	up
LOC681177	27.25	2.61588	0.73753	3.54681	0.000389925	0.00141888	up
Nkd1	498.677	2.0016	0.564559	3.54541	0.000392	0.00142519	up
Col5a2	132.558	1.3139	0.37368	3.51612	0.000437897	0.00157666	up
Tmem51	67.2306	1.24293	0.355715	3.49417	0.000475535	0.00169504	up
Heph	125.965	1.31342	0.377931	3.47529	0.000510304	0.00180476	up
Tnk1	31.1755	1.73978	0.501049	3.47227	0.000516082	0.00182366	up
Pou3f3	51.0252	1.35747	0.392449	3.45898	0.000542226	0.00190479	up
Asb2	52.4385	1.29516	0.37667	3.43844	0.000585084	0.00204164	up
Adra2b	13.105	2.86479	0.833682	3.43631	0.000589695	0.00205644	up
Caln1	84.9025	1.21708	0.354219	3.43596	0.000590462	0.00205869	up
Syt6	77.817	1.07291	0.316221	3.39291	0.000691533	0.00237037	up
Slc19a3	5.33251	5.93685	1.74992	3.39265	0.000692211	0.00237099	up
Btbd17	71.4381	1.18572	0.350524	3.38271	0.000717733	0.00244939	up
Ttc9b	64.3069	1.10227	0.326686	3.37409	0.0007406	0.00252024	up
Spz1	6.21429	6.16285	1.8304	3.36694	0.000760078	0.00258023	up
LOC684998	55.6386	1.1193	0.336251	3.32876	0.000872329	0.0029181	up
Kcnmb4	59.6942	1.10795	0.332973	3.32743	0.000876507	0.00292974	up
Efhd1	114.226	1.38606	0.416825	3.32529	0.00088327	0.00295058	up
Atp8b3	28.5801	1.57392	0.473364	3.32497	0.000884279	0.00295336	up
LOC100364673	44.8638	1.26742	0.384491	3.29635	0.000979484	0.00323392	up
Tbx19	109.586	1.0177	0.309704	3.28605	0.00101604	0.00334275	up
Scn4a	60.3637	1.47928	0.45149	3.27644	0.00105126	0.00344913	up
LOC102548162	40.1165	1.51711	0.463734	3.27151	0.00106974	0.00350234	up
Serpinf2	25.5482	1.87718	0.574012	3.27028	0.00107442	0.00351547	up
Itga11	41.394	1.42977	0.437651	3.26691	0.00108727	0.00355248	up
Dnah7	50.4717	1.52618	0.467344	3.26564	0.00109217	0.00356729	up
LOC100911256	19.6557	2.76594	0.85756	3.22536	0.00125814	0.00404781	up
Rasgrp2	65.4662	1.01038	0.315638	3.20106	0.00136923	0.00436994	up
Lrrtm3	115.213	1.05886	0.332406	3.18544	0.00144534	0.00458837	up
Clec4f	20.4649	2.18641	0.688406	3.17604	0.001493	0.00471999	up
LOC100911886	16.4116	3.63578	1.14697	3.1699	0.00152492	0.00480911	up
Capn3	148.001	1.00011	0.317074	3.15419	0.00160942	0.00505086	up
Cfap46	34.4083	1.3507	0.43159	3.1296	0.00175046	0.00543241	up
Dmrta1	12.9492	2.70517	0.86624	3.12288	0.00179089	0.00554656	up
Slc25a34	47.8491	1.25509	0.407023	3.08359	0.0020452	0.00625778	up
Il15	48.069	1.24937	0.407904	3.06291	0.00219193	0.00666413	up
LOC498236	6.50358	4.32532	1.41288	3.06136	0.00220336	0.00669645	up
Papss2	40.0393	1.81855	0.594397	3.05948	0.00221721	0.00672878	up
Spem1	55.6814	1.11118	0.363323	3.05838	0.00222539	0.00674993	up
Eomes	48.4161	1.13114	0.370459	3.05334	0.00226312	0.00684949	up
LOC108348121	47.3769	1.29634	0.425136	3.04923	0.00229427	0.00692499	up
LOC501110	58.2769	1.21785	0.399986	3.04474	0.00232881	0.00701534	up
Susd2	67.563	1.27057	0.418024	3.03947	0.00236995	0.00711622	up
Ccr9	35.0913	1.43841	0.474114	3.03389	0.00241424	0.00723882	up
Gsg1l	50.7411	1.05638	0.353745	2.98628	0.00282396	0.0083257	up
Nrip2	80.4367	1.02966	0.345295	2.98197	0.00286403	0.00842308	up
Trim45	96.3432	1.12612	0.378809	2.97279	0.00295111	0.00865941	up
LOC102550424	32.8725	1.36769	0.461003	2.96677	0.00300945	0.00881207	up
Gml	10.421	2.91345	0.989807	2.94346	0.00324569	0.00941165	up
Ntn3	35.9374	1.32369	0.450347	2.93927	0.00328991	0.00952667	up
LOC102554066	51.5063	1.05205	0.35811	2.93778	0.00330567	0.00956571	up
Bmper	93.5456	1.17768	0.401178	2.93556	0.00332945	0.00961789	up
Rbpjl	26.7898	1.46654	0.5003	2.93132	0.00337524	0.00973003	up
Lrrc9	41.9043	1.21136	0.415288	2.91692	0.00353506	0.0101436	up
Misp	41.0059	1.20877	0.415931	2.90617	0.0036588	0.010445	up
Abi3bp	131.492	1.17578	0.406783	2.89043	0.00384713	0.0109304	up
Cped1	29.3463	1.52392	0.529431	2.87841	0.00399685	0.0113079	up
Cntnap5c	41.4549	1.20229	0.418518	2.87273	0.00406944	0.0114861	up
LOC103695151	5.08158	4.86673	1.70818	2.84907	0.00438471	0.01225	up
Cntn6	60.0866	1.13848	0.400602	2.84192	0.00448427	0.0124823	up
Ptch2	32.46	1.46502	0.517173	2.83275	0.00461501	0.01281	up
Slc25a18	30.9573	1.46364	0.517108	2.83044	0.0046484	0.0128814	up
Vtn	20.3783	1.6237	0.578181	2.80829	0.00498054	0.0136908	up
Mroh5	21.2819	1.59485	0.56882	2.80379	0.00505052	0.0138649	up
Dmc1	44.6661	1.16054	0.415808	2.79104	0.00525385	0.0143525	up
LOC103691806	24.4142	1.52237	0.54816	2.77723	0.00548249	0.0148994	up
Dpyd	46.5494	1.55338	0.559575	2.776	0.0055032	0.0149435	up
Nkain4	7.64935	3.17563	1.15206	2.75647	0.0058429	0.0157637	up
Timp4	7.55838	3.50584	1.27259	2.75488	0.00587136	0.0158252	up
LOC102554323	28.0314	1.80265	0.657826	2.74031	0.00613805	0.0164803	up
LOC102549344	16.1828	1.89769	0.692815	2.73909	0.00616087	0.0165337	up
Abca9	77.7381	1.30705	0.477185	2.73909	0.00616089	0.0165337	up
Enho	87.7364	1.00178	0.365841	2.73829	0.00617604	0.0165717	up
Olr1592	3.306	5.24962	1.92946	2.72076	0.00651312	0.0173621	up
Micalcl	33.5436	1.31109	0.48307	2.71409	0.0066458	0.017682	up
LOC108348879	18.1772	1.76808	0.654423	2.70174	0.00689773	0.0182681	up
Egf	55.2823	1.11036	0.412352	2.69276	0.00708643	0.0187205	up
Cpg1	41.2977	1.22035	0.454737	2.68364	0.00728264	0.0191753	up
Pld5	56.4819	1.11456	0.415332	2.68355	0.00728461	0.0191775	up
Igfn1	47.1115	1.57643	0.58749	2.68333	0.00728925	0.0191867	up
Garem2	20.2996	1.69734	0.633608	2.67884	0.00738774	0.0194124	up
Fndc7	11.2851	2.66253	0.994914	2.67614	0.00744746	0.0195417	up
Marc1	37.7157	1.19709	0.450726	2.65591	0.00790958	0.020609	up
Col14a1	36.4609	1.17839	0.444705	2.64983	0.0080532	0.0209343	up
Fibcd1	10.4327	3.35472	1.27171	2.63796	0.00834075	0.0215746	up
Tspan1	42.7183	1.21963	0.462723	2.63577	0.00839472	0.0216975	up
Samd11	5541.38	1.07922	0.410677	2.62791	0.00859124	0.0221365	up
Cldn10	11.9936	2.18348	0.835431	2.6136	0.00895949	0.0229577	up
Cacna1s	23.5518	1.4009	0.53601	2.61357	0.0089601	0.0229577	up
Tmem44	27.2495	1.39527	0.534543	2.6102	0.00904886	0.0231594	up
LOC102546845	18.7931	1.5839	0.6088	2.60168	0.00927687	0.023667	up
Pou4f2	38.3071	1.29756	0.500666	2.59167	0.0095511	0.0242558	up
LOC102552640	31.9301	1.26299	0.491855	2.56781	0.0102343	0.0257953	up
RGD1563578	25.6634	2.22713	0.869716	2.56076	0.0104444	0.026253	up
Tex40	27.3212	1.3708	0.535319	2.56071	0.0104457	0.026253	up
Wisp1	35.3876	1.3586	0.532234	2.55264	0.010691	0.026785	up
Chrd	51.8046	1.01848	0.399071	2.55212	0.0107071	0.0268133	up
Mfap2	61.8151	1.08696	0.427743	2.54115	0.0110488	0.0275735	up
Katnal1	10.7008	3.66029	1.44283	2.53689	0.0111841	0.0278249	up
LOC100912845	23.653	1.55782	0.614515	2.53504	0.0112435	0.027952	up
Kiss1r	32.1248	1.18943	0.470427	2.5284	0.0114585	0.028413	up
Kank4	27.0966	1.44317	0.571868	2.52361	0.0116156	0.0287674	up
Fxyd3	12.2495	2.4967	0.992791	2.51483	0.0119089	0.0294183	up
Hrh2	17.7159	1.68816	0.672882	2.50886	0.0121123	0.0298459	up
Flt3	34.9597	1.20608	0.481446	2.50512	0.012241	0.0301321	up
Ccr10	40.2076	1.07952	0.43112	2.504	0.0122799	0.0302099	up
Xrcc3	46.0033	1.02506	0.409692	2.50203	0.0123483	0.030356	up
Scube2	53.5192	1.04411	0.418464	2.49511	0.0125917	0.03085	up
Fam124a	38.7806	1.03227	0.414498	2.49041	0.0127594	0.0311789	up
Tmem91	40.8532	1.05273	0.423187	2.48762	0.0128601	0.0313882	up
Rxfp1	36.4258	1.17483	0.472422	2.48682	0.012889	0.0314497	up
Kcnk12	27.4578	1.25651	0.505521	2.48558	0.0129342	0.0315508	up
Piwil1	5.56315	4.99763	2.01287	2.48284	0.0130339	0.031757	up
LOC103689928	13.3661	1.88654	0.761759	2.47656	0.0132654	0.03226	up
Dnah2	20.9973	1.464	0.592012	2.47292	0.0134014	0.0325387	up
LOC100911744	4.18351	4.58058	1.85332	2.47156	0.0134524	0.0326437	up
LOC689081	6.02121	3.11486	1.26202	2.46815	0.0135815	0.0329235	up
Ly6g6e	29.8057	1.33844	0.544886	2.45637	0.014035	0.0338287	up
Fcrl1	22.069	1.3295	0.542362	2.45132	0.0142333	0.0342359	up
LOC103693129	42.1469	1.15843	0.473091	2.44864	0.0143397	0.034477	up
Acsm5	26.5805	1.52784	0.625932	2.44091	0.0146505	0.0351184	up
Ky	18.2265	1.54371	0.632751	2.43969	0.0147001	0.035212	up
Stox1	47.4465	1.08398	0.445252	2.43454	0.0149109	0.0356304	up
Tfap2e	34.3589	1.24441	0.511577	2.4325	0.014995	0.0358211	up
Spata20	32.1129	1.30133	0.538108	2.41835	0.015591	0.0370666	up
Mr1	28.3051	1.23835	0.512811	2.41483	0.0157425	0.0373565	up
LOC680933	10.9739	2.15065	0.897098	2.39734	0.0165145	0.0389291	up
Ccdc87	20.8404	1.36262	0.569155	2.39411	0.0166606	0.0392238	up
Nexn	44.0982	1.44605	0.604505	2.39212	0.0167512	0.0394204	up
Apoc4	3.64372	4.3688	1.82762	2.39043	0.0168286	0.0395858	up
Tstd1	38.9163	1.1402	0.477204	2.38933	0.0168791	0.0396732	up
Baiap2l2	26.6571	1.46543	0.616855	2.37564	0.0175184	0.0409783	up
Zfp791	40.277	1.04881	0.444007	2.36215	0.0181692	0.0422966	up
Tigd4	13.0181	1.89605	0.803239	2.36051	0.0182499	0.0424461	up
LOC103690018	20.9937	2.30507	0.977046	2.35922	0.0183133	0.0425701	up
Prkg2	34.8606	1.03981	0.440756	2.35916	0.0183163	0.042571	up
Sowaha	16.4762	1.49852	0.637213	2.35168	0.0186888	0.0433466	up
LOC100910755	9.46899	2.71421	1.15584	2.34827	0.0188608	0.0437153	up
Gpr27	13.3327	1.71238	0.730257	2.3449	0.019032	0.0440633	up
Gstt1	21.8367	1.25926	0.538594	2.33805	0.0193846	0.0447867	up
Acr	8.02794	2.2512	0.964189	2.33481	0.0195531	0.0451015	up
NEWGENE_1311521	2.45582	4.81971	2.06451	2.33455	0.0195669	0.0451269	up
Ccdc125	32.3516	1.41097	0.605663	2.32962	0.019826	0.0456554	up
Folh1	8.4015	2.75519	1.18757	2.32002	0.0203397	0.0467034	up
LOC502176	3.40341	4.24931	1.83398	2.31698	0.0205047	0.0470308	up
Rgr	60.0492	1.27341	0.550422	2.31351	0.0206948	0.0474148	up
Ankrd2	7.05821	3.07769	1.33783	2.3005	0.0214197	0.0489417	up
Ttc34	4.90258	3.19372	1.39059	2.29666	0.0216383	0.0493673	up
Slc35d3	18.3882	1.57691	0.686933	2.29559	0.0216996	0.04948	up
Odc1	3910.77	-2.01797	0.0784184	-25.7333	4.95373e-146	4.14776e-142	down
Plekha8	3277.06	-1.7813	0.077829	-22.8873	6.21181e-116	1.15581e-112	down
Rps23	2356.48	-1.95941	0.0951648	-20.5897	3.39768e-94	3.5561e-91	down
Rpl7	3488.91	-1.76632	0.086245	-20.4802	3.23061e-93	3.18235e-90	down
Npm1	1945.69	-1.77839	0.0957671	-18.5699	5.62978e-77	3.92818e-74	down
Rpl3	4699.94	-1.73884	0.0970647	-17.9142	9.13139e-72	5.2729e-69	down
Rpl5	2430.51	-1.6017	0.0901876	-17.7597	1.45081e-70	7.83719e-68	down
Gap43	740.063	-3.41293	0.196381	-17.3792	1.1867e-67	5.67784e-65	down
Rpl4	5458.5	-1.76796	0.104984	-16.8402	1.2386e-63	4.93847e-61	down
Rps15a	2323.56	-1.70015	0.102795	-16.5392	1.91533e-61	6.54574e-59	down
Rps3	2172.31	-1.65098	0.100428	-16.4394	9.98561e-61	3.34438e-58	down
Rps14	1482.29	-1.64661	0.104607	-15.7409	7.92749e-56	2.14119e-53	down
Il1r2	512.788	-8.18326	0.541299	-15.1178	1.23579e-51	2.91473e-49	down
Rps16	1981.48	-1.59471	0.106984	-14.9061	3.00898e-50	6.46004e-48	down
Eef1b2	1110.68	-1.97166	0.132936	-14.8317	9.14104e-50	1.82233e-47	down
Rpl9	2532.81	-1.60399	0.109511	-14.6468	1.4117e-48	2.71729e-46	down
Eif4a1	3687	-1.41423	0.0978638	-14.451	2.47193e-47	4.35737e-45	down
Rpl19	3488.09	-1.54739	0.107613	-14.3792	6.98702e-47	1.19392e-44	down
Rack1	3587.12	-1.6454	0.114697	-14.3456	1.13465e-46	1.90008e-44	down
Ipo5	4059.3	-1.96311	0.139855	-14.0367	9.28965e-45	1.4272e-42	down
Rpl13a	2840.17	-1.31017	0.0964497	-13.584	4.98303e-42	7.19361e-40	down
Rpl34	1073.86	-1.54025	0.115738	-13.308	2.07939e-40	2.74185e-38	down
Rps11	1690.17	-1.71406	0.130876	-13.0968	3.43426e-39	4.13742e-37	down
Ptprz1	1564.63	-1.20733	0.0925554	-13.0444	6.84307e-39	8.12724e-37	down
Rpl26	2889.74	-1.47458	0.113158	-13.0312	8.13079e-39	9.58861e-37	down
Cct5	2723.83	-1.14415	0.0880641	-12.9923	1.35368e-38	1.55265e-36	down
Grsf1	1930.94	-1.19521	0.0925058	-12.9204	3.45422e-38	3.85629e-36	down
Eef1g	2563.12	-1.45238	0.11339	-12.8088	1.46471e-37	1.55241e-35	down
Rpl37a	1204.16	-1.58861	0.124163	-12.7945	1.75966e-37	1.85329e-35	down
Rpl18a	1906.35	-1.70269	0.133997	-12.7069	5.41601e-37	5.43093e-35	down
Rpl10a	1541.91	-1.55167	0.122829	-12.6328	1.39169e-36	1.36288e-34	down
Rpl13	1459.6	-1.65667	0.132256	-12.5262	5.36633e-36	5.07709e-34	down
Hspa5	4757.46	-1.45395	0.116231	-12.5091	6.65646e-36	6.26231e-34	down
Rpl14	2017.81	-2.09064	0.168253	-12.4256	1.89819e-35	1.71822e-33	down
Rps7	2290.56	-1.4179	0.11424	-12.4116	2.25976e-35	2.03451e-33	down
Rpl18	1251.39	-1.71446	0.138247	-12.4014	2.56659e-35	2.2984e-33	down
Adamts9	376.631	-3.82566	0.309973	-12.3419	5.38559e-35	4.74668e-33	down
Rpl23a	1414.68	-1.60205	0.130271	-12.2978	9.30842e-35	8.07662e-33	down
Rps8	2167.74	-1.53583	0.12571	-12.2172	2.5169e-34	2.13949e-32	down
Rpl24	1137.44	-1.49734	0.123711	-12.1036	1.01109e-33	8.42371e-32	down
Dlg1	2960.43	-1.25756	0.104349	-12.0515	1.90519e-33	1.54127e-31	down
Fam188b	1087.65	-1.22958	0.102796	-11.9614	5.66289e-33	4.53735e-31	down
Rps13	837.101	-1.81491	0.151911	-11.9472	6.71326e-33	5.32798e-31	down
Rps15	1904.79	-1.67775	0.141965	-11.8181	3.14669e-32	2.42832e-30	down
Rpl36	546.96	-1.868	0.158331	-11.7981	3.99399e-32	3.04015e-30	down
Rpl28	1547.81	-1.63276	0.139434	-11.7099	1.13422e-31	8.36726e-30	down
Vmp1	2649.83	-1.7812	0.152466	-11.6826	1.5647e-31	1.13924e-29	down
Vgf	1085.79	-1.83144	0.158659	-11.5433	7.98342e-31	5.57043e-29	down
Rpl11	1398.35	-1.69266	0.148588	-11.3916	4.60264e-30	3.08303e-28	down
Rpl27	1024.57	-1.61444	0.142214	-11.3522	7.23473e-30	4.75109e-28	down
Stc1	749.462	-3.28261	0.293637	-11.1791	5.15844e-29	3.32243e-27	down
Rnh1	1114.78	-1.62957	0.147236	-11.0677	1.79904e-28	1.13686e-26	down
Cish	254.226	-3.22763	0.292112	-11.0493	2.20973e-28	1.39113e-26	down
Wdr1	3358.33	-1.12753	0.102321	-11.0195	3.07725e-28	1.90153e-26	down
Rbm3	2464.86	-1.52119	0.138809	-10.9588	6.02778e-28	3.67059e-26	down
Eif6	758.878	-1.29834	0.11932	-10.8811	1.41814e-27	8.39157e-26	down
Rps25	1126.46	-1.74409	0.160684	-10.8542	1.90517e-27	1.11164e-25	down
LOC100911847	848.924	-1.65467	0.152621	-10.8417	2.18316e-27	1.26942e-25	down
Atp7b	769.079	-1.6293	0.152452	-10.6873	1.16687e-26	6.53527e-25	down
Twf1	1067.81	-1.22843	0.115178	-10.6655	1.4765e-26	8.18725e-25	down
Mapre1	946.384	-1.20408	0.113057	-10.6501	1.74102e-26	9.59053e-25	down
Capn2	1086.9	-1.54499	0.145928	-10.5873	3.41311e-26	1.84374e-24	down
Eif1a	1143.02	-1.27103	0.120206	-10.5737	3.94438e-26	2.1103e-24	down
Rpl23	711.787	-1.6039	0.15218	-10.5395	5.68102e-26	3.01058e-24	down
Slc9a8	2017.77	-1.12713	0.107001	-10.5339	6.0291e-26	3.18496e-24	down
Psmb4	1065.19	-1.41239	0.134334	-10.514	7.4452e-26	3.90838e-24	down
Cdv3	1456.6	-1.48886	0.141706	-10.5067	8.04438e-26	4.20973e-24	down
Parva	769.449	-1.36827	0.13045	-10.4889	9.7139e-26	5.06757e-24	down
Eif5a	2651.55	-1.35366	0.129117	-10.484	1.02375e-25	5.30764e-24	down
Mat2a	3031.79	-1.17934	0.113566	-10.3847	2.91156e-25	1.44251e-23	down
Rdh10	544.791	-2.1389	0.20699	-10.3333	4.98074e-25	2.4317e-23	down
Pkig	1341.57	-1.13847	0.110241	-10.3271	5.31537e-25	2.58754e-23	down
Xbp1	1558.95	-1.36978	0.13371	-10.2444	1.25379e-24	5.8648e-23	down
Btf3	1227.14	-1.3472	0.131517	-10.2436	1.26474e-24	5.89953e-23	down
Hmga1	2500.99	-1.63821	0.160935	-10.1793	2.45287e-24	1.12536e-22	down
Rnd3	677.634	-1.75557	0.173128	-10.1403	3.6595e-24	1.66527e-22	down
Gsto1	359.836	-1.54325	0.152666	-10.1087	5.05713e-24	2.27042e-22	down
Mcl1	1574.8	-1.91915	0.190585	-10.0698	7.51281e-24	3.33712e-22	down
Il6st	6923.82	-1.12066	0.111343	-10.0649	7.89746e-24	3.48947e-22	down
Ptbp1	1674.96	-1.14556	0.113995	-10.0492	9.25976e-24	4.08063e-22	down
Rpl22	534.898	-1.55825	0.15619	-9.97665	1.9286e-23	8.28109e-22	down
Slc11a2	2069.39	-1.30738	0.131581	-9.93592	2.90495e-23	1.23468e-21	down
Tnip2	1195.44	-1.52158	0.153638	-9.90372	4.01069e-23	1.69176e-21	down
Rpl21	1736.34	-1.27646	0.128894	-9.90316	4.03324e-23	1.697e-21	down
Akap2	774.671	-2.03557	0.205752	-9.89329	4.45131e-23	1.84967e-21	down
Flrt3	400.953	-1.60025	0.161803	-9.89014	4.59369e-23	1.90411e-21	down
Dusp5	369.513	-2.01913	0.204191	-9.88842	4.67348e-23	1.92764e-21	down
Tmem8a	663.846	-1.21861	0.123445	-9.87163	5.52573e-23	2.26244e-21	down
Sec61a1	1406.58	-1.3946	0.141496	-9.85613	6.44881e-23	2.62754e-21	down
Prdx1	1011.67	-1.62825	0.166212	-9.79625	1.16844e-22	4.69226e-21	down
Ran	2178.78	-1.14049	0.11659	-9.78204	1.34477e-22	5.37457e-21	down
Rps10	1064.18	-1.45929	0.150671	-9.68529	3.4821e-22	1.31926e-20	down
Cmpk2	1650.74	-1.02573	0.106471	-9.63394	5.74806e-22	2.1343e-20	down
Pabpc4	997.989	-1.34663	0.139821	-9.63112	5.90808e-22	2.18887e-20	down
Akap12	1716.44	-1.3524	0.140512	-9.62474	6.28655e-22	2.32394e-20	down
Impdh2	815.026	-1.12889	0.117301	-9.62393	6.33625e-22	2.33715e-20	down
Eri1	898.681	-1.27109	0.132093	-9.62271	6.41206e-22	2.35992e-20	down
Calu	1751.08	-1.46574	0.152339	-9.62162	6.48055e-22	2.3799e-20	down
Phb	856.368	-1.20347	0.126012	-9.55042	1.29171e-21	4.64186e-20	down
Uba52	1695.23	-1.33898	0.141174	-9.48463	2.43251e-21	8.52192e-20	down
Lnpep	602.5	-1.54373	0.163364	-9.44964	3.39982e-21	1.17631e-19	down
Ftsj3	467.19	-1.36618	0.145199	-9.409	5.00866e-21	1.71875e-19	down
Ppib	877.272	-1.32988	0.14137	-9.4071	5.0999e-21	1.74648e-19	down
Tmed5	435.21	-1.60353	0.171938	-9.32625	1.0968e-20	3.68814e-19	down
Pdia6	1665.85	-1.1834	0.127014	-9.31707	1.19599e-20	4.00561e-19	down
Psma6	1169.11	-1.11929	0.12014	-9.31649	1.20254e-20	4.0195e-19	down
Sdc4	3045.68	-1.43619	0.154658	-9.28625	1.59821e-20	5.27882e-19	down
Mthfd1l	376.295	-1.43413	0.154686	-9.27124	1.83999e-20	6.05352e-19	down
Eif3m	988.089	-1.15059	0.12427	-9.25885	2.06647e-20	6.77203e-19	down
Impg2	33944.3	-1.04057	0.112916	-9.21544	3.10006e-20	1.00142e-18	down
Shc4	137.355	-4.51314	0.489781	-9.21461	3.1242e-20	1.00611e-18	down
Thap12	962.17	-1.02375	0.111186	-9.20752	3.33731e-20	1.06858e-18	down
Enc1	1287.55	-1.79855	0.197655	-9.09944	9.07972e-20	2.80017e-18	down
Bzw1	2293.35	-1.0108	0.111548	-9.06161	1.28534e-19	3.89932e-18	down
Sh3pxd2a	1204.07	-1.37821	0.152213	-9.05444	1.37268e-19	4.14925e-18	down
Arf4	1174.27	-1.33595	0.14952	-8.93496	4.07342e-19	1.18426e-17	down
Ddx21	1162.13	-1.11726	0.125247	-8.92049	4.6422e-19	1.34495e-17	down
Etf1	1796	-1.23374	0.13926	-8.85922	8.05732e-19	2.27534e-17	down
Ssr2	600.306	-1.21502	0.137386	-8.84387	9.24594e-19	2.58485e-17	down
Rai14	465.48	-1.53187	0.173668	-8.82068	1.13764e-18	3.14891e-17	down
Casc4	959.923	-1.10439	0.125993	-8.76549	1.85964e-18	5.03095e-17	down
Eef1d	935.349	-1.06681	0.121742	-8.76288	1.90321e-18	5.13223e-17	down
Rps27	435.141	-1.53529	0.176283	-8.7092	3.06025e-18	8.09588e-17	down
Atp5g2	1083.11	-1.09924	0.126488	-8.6905	3.60855e-18	9.51633e-17	down
Spred3	484.693	-1.6747	0.193609	-8.64989	5.15512e-18	1.34258e-16	down
Manf	416.012	-1.47285	0.170478	-8.6395	5.64614e-18	1.46363e-16	down
Flt1	1306.9	-1.14178	0.13335	-8.56226	1.10671e-17	2.77026e-16	down
Gk	1166.09	-1.78122	0.208293	-8.5515	1.21503e-17	3.02782e-16	down
Fbl	389.715	-1.40857	0.165044	-8.53451	1.40755e-17	3.48704e-16	down
Rps21	377.349	-1.64802	0.195569	-8.42681	3.55211e-17	8.55879e-16	down
Hspe1	395.275	-1.35588	0.161422	-8.39964	4.47847e-17	1.07138e-15	down
Rpl38	670.302	-2.27589	0.271436	-8.3846	5.08992e-17	1.20731e-15	down
Farsb	753.792	-1.11914	0.13429	-8.33374	7.83266e-17	1.82357e-15	down
Clec4e	397.313	-7.69694	0.926911	-8.30385	1.00787e-16	2.32156e-15	down
Sept2	2192.24	-1.27695	0.15394	-8.29509	1.08506e-16	2.47217e-15	down
Adss	801.178	-1.01427	0.122367	-8.28876	1.14432e-16	2.6001e-15	down
Tmed2	1746.82	-1.07351	0.12983	-8.26858	1.35561e-16	3.05944e-15	down
Serp1	932.78	-1.28388	0.155465	-8.25831	1.47751e-16	3.3168e-15	down
Fau	929.011	-1.2319	0.14994	-8.21596	2.1048e-16	4.63777e-15	down
Ranbp1	458.121	-1.1299	0.13787	-8.1954	2.49757e-16	5.45298e-15	down
LOC100359498	376.223	-1.4969	0.182759	-8.1906	2.59927e-16	5.66026e-15	down
Tmem120a	334.755	-1.51585	0.185702	-8.1628	3.27347e-16	7.08238e-15	down
Nras	840.153	-1.2413	0.152098	-8.1612	3.317e-16	7.15805e-15	down
Ptgr1	432.061	-1.56257	0.193488	-8.07581	6.70306e-16	1.41352e-14	down
Lamp2	1992.53	-1.2715	0.157527	-8.07163	6.93649e-16	1.45562e-14	down
Rpl17	1397.02	-1.48675	0.184267	-8.06846	7.11905e-16	1.49206e-14	down
Rap1b	1598.69	-1.36629	0.169819	-8.04554	8.58634e-16	1.78839e-14	down
Rcan1	635.943	-1.10824	0.137845	-8.03972	9.00421e-16	1.8731e-14	down
Tac1	262.587	-1.39221	0.173861	-8.0076	1.1697e-15	2.39959e-14	down
Eif3i	477.243	-1.27404	0.159129	-8.00636	1.18153e-15	2.41585e-14	down
Zfp593	128.139	-2.02597	0.254817	-7.95069	1.85473e-15	3.70195e-14	down
Actn1	784.374	-1.51125	0.191049	-7.91029	2.5679e-15	5.06359e-14	down
Nipa2	1155.88	-1.00083	0.126879	-7.88801	3.07045e-15	5.99974e-14	down
Casp3	700.855	-1.26938	0.16152	-7.85902	3.87158e-15	7.4779e-14	down
Tbrg1	381.214	-1.28979	0.164631	-7.83442	4.7101e-15	9.05572e-14	down
Tmem2	616.356	-1.42092	0.181805	-7.81563	5.46882e-15	1.03833e-13	down
Slc3a2	2574.89	-1.19923	0.153508	-7.81215	5.62211e-15	1.06623e-13	down
Serpine2	136.872	-2.0802	0.266365	-7.8096	5.73696e-15	1.08555e-13	down
Kitlg	872.241	-1.86305	0.238582	-7.80886	5.77085e-15	1.09073e-13	down
Taldo1	1168.08	-1.58457	0.203602	-7.7827	7.09931e-15	1.32536e-13	down
Eif3b	1212.89	-1.019	0.131027	-7.77707	7.4226e-15	1.3811e-13	down
Cd276	625.096	-1.09603	0.140968	-7.77506	7.54128e-15	1.40007e-13	down
Fkbp1a	1836.81	-1.37646	0.177248	-7.7657	8.11958e-15	1.50244e-13	down
Zdhhc12	216.452	-1.4215	0.183067	-7.76491	8.17001e-15	1.5101e-13	down
Prmt3	357.774	-1.18094	0.152585	-7.73954	9.97786e-15	1.82412e-13	down
Itga3	1058.59	-1.02098	0.132302	-7.71704	1.19062e-14	2.16562e-13	down
Ssr4	500.117	-1.07661	0.139512	-7.71699	1.19105e-14	2.16562e-13	down
Txn1	374.037	-2.20275	0.287394	-7.66457	1.79436e-14	3.21373e-13	down
Hbb	513.11	-2.50862	0.328264	-7.64209	2.13724e-14	3.79133e-13	down
Klhl21	319.468	-1.36727	0.179124	-7.63311	2.29159e-14	4.05228e-13	down
Rhoa	2818.41	-1.05035	0.137635	-7.63141	2.32206e-14	4.10182e-13	down
Snrpg	186.45	-1.53048	0.20099	-7.6147	2.64299e-14	4.6345e-13	down
Sec61g	192.024	-1.91284	0.251521	-7.60511	2.84655e-14	4.98101e-13	down
Nr2c2ap	220.534	-1.64583	0.217781	-7.55725	4.11674e-14	7.07792e-13	down
Hn1l	354.189	-1.66472	0.220735	-7.5417	4.63891e-14	7.91755e-13	down
Gng10	385.212	-1.74855	0.2328	-7.51096	5.86957e-14	9.87857e-13	down
Psma5	597.49	-1.07151	0.14327	-7.47895	7.49211e-14	1.23975e-12	down
Rpl36al	311.802	-1.37688	0.185243	-7.43282	1.06306e-13	1.725e-12	down
Pcna	729.988	-1.2528	0.168839	-7.42006	1.17068e-13	1.8839e-12	down
Arhgap29	526.366	-1.14505	0.154411	-7.41558	1.21095e-13	1.94239e-12	down
Mcm4	932.756	-1.04898	0.141604	-7.40785	1.28365e-13	2.04724e-12	down
F2rl2	329.169	-7.53273	1.02565	-7.34437	2.06724e-13	3.19355e-12	down
Rpl22l1	271.427	-1.49659	0.204139	-7.33123	2.2805e-13	3.51005e-12	down
Atf3	416.968	-1.59665	0.218722	-7.2999	2.87989e-13	4.36835e-12	down
Itga7	474.549	-1.40492	0.192965	-7.28073	3.3203e-13	4.9867e-12	down
Ggact	217.943	-1.47283	0.202304	-7.28025	3.33202e-13	4.99982e-12	down
Snrpd2	397.838	-1.12272	0.154263	-7.27797	3.38882e-13	5.07596e-12	down
Pgs1	470.537	-1.11699	0.153599	-7.27213	3.53862e-13	5.2956e-12	down
Vamp3	543.007	-1.04718	0.144307	-7.25663	3.96839e-13	5.9176e-12	down
Ost4	514.521	-1.26403	0.174274	-7.2531	4.07336e-13	6.06333e-12	down
Ifrd1	700.273	-1.16286	0.160762	-7.23344	4.70905e-13	6.96008e-12	down
Apex1	365.669	-1.11135	0.153987	-7.21718	5.30781e-13	7.80373e-12	down
Gnai3	1259.71	-1.34347	0.186697	-7.19599	6.20082e-13	9.05309e-12	down
Crot	3701.03	-1.36015	0.191647	-7.09716	1.27347e-12	1.78955e-11	down
Slc20a2	1060.56	-1.32167	0.186496	-7.08687	1.37182e-12	1.91918e-11	down
2023-09-15	1840.47	-1.16452	0.164911	-7.06151	1.64704e-12	2.28512e-11	down
Mmp7	219.58	-7.25705	1.03178	-7.03354	2.01363e-12	2.75717e-11	down
Arpc2	1855.81	-1.23306	0.175896	-7.01012	2.38111e-12	3.23129e-11	down
Arpc3	621.698	-1.72419	0.24612	-7.00548	2.46135e-12	3.33208e-11	down
Emc6	291.747	-1.11312	0.159106	-6.99611	2.63176e-12	3.54842e-11	down
Eif2s1	865.025	-1.07325	0.153668	-6.98417	2.86537e-12	3.84791e-11	down
Ddx39a	392.184	-1.15003	0.164826	-6.97721	3.01108e-12	4.03711e-11	down
Vps28	892.241	-1.04287	0.150405	-6.93376	4.09802e-12	5.39508e-11	down
LOC684988	138.222	-1.98735	0.286847	-6.92826	4.26048e-12	5.60015e-11	down
LOC100360977	147.909	-2.33516	0.337444	-6.92013	4.5123e-12	5.90797e-11	down
Cnot11	528.367	-1.00324	0.145128	-6.91276	4.75315e-12	6.19426e-11	down
Gadd45a	504.215	-1.99101	0.289812	-6.87003	6.41902e-12	8.21184e-11	down
Psme2	369.963	-1.51809	0.22211	-6.83485	8.2093e-12	1.03989e-10	down
Slc41a1	1093.29	-1.03571	0.151731	-6.82595	8.73434e-12	1.10389e-10	down
Krcc1	471.122	-1.15497	0.169999	-6.794	1.09063e-11	1.36093e-10	down
Jak2	1034.12	-1.11583	0.164988	-6.76311	1.35061e-11	1.65938e-10	down
Oas1b	308.668	-1.41891	0.21042	-6.74323	1.549e-11	1.89064e-10	down
Paics	358.554	-1.03484	0.154396	-6.7025	2.04887e-11	2.46837e-10	down
Efhd2	820.197	-1.65038	0.247356	-6.67211	2.52159e-11	2.99691e-10	down
Cxcl6	1019.6	-8.6689	1.30166	-6.6599	2.74016e-11	3.23374e-10	down
Zak	293.034	-1.7546	0.265791	-6.60143	4.07207e-11	4.70931e-10	down
Ostc	634.053	-1.0377	0.157485	-6.58921	4.42172e-11	5.09258e-10	down
Stat2	1158.01	-1.33823	0.203666	-6.5707	5.00809e-11	5.72852e-10	down
Exo5	188.38	-1.39658	0.212828	-6.56199	5.30949e-11	6.04437e-10	down
LOC108348047	89.5095	-7.99152	1.22412	-6.52841	6.64734e-11	7.5011e-10	down
Pdia4	798.588	-1.37315	0.210416	-6.5259	6.75953e-11	7.62256e-10	down
Rpl30	1269.98	-1.74603	0.267794	-6.52003	7.02941e-11	7.90561e-10	down
St6galnac4	265.175	-1.16916	0.180516	-6.47674	9.37254e-11	1.03942e-09	down
Pno1	286.968	-1.27043	0.196198	-6.47521	9.46783e-11	1.0486e-09	down
Nudt4	1883.2	-1.12104	0.173194	-6.47272	9.6253e-11	1.06393e-09	down
Nab2	173.259	-1.65214	0.255759	-6.45973	1.04888e-10	1.1548e-09	down
Ccdc71l	132.051	-1.5021	0.233845	-6.42348	1.33195e-10	1.44648e-09	down
Magoh	222.69	-1.13188	0.176642	-6.40775	1.4768e-10	1.59141e-09	down
Ier2	443.49	-1.37854	0.215154	-6.40721	1.48203e-10	1.59499e-09	down
Spcs3	440.785	-1.10479	0.172613	-6.40039	1.54983e-10	1.66582e-09	down
Nip7	168.821	-1.35209	0.213025	-6.34707	2.19451e-10	2.30837e-09	down
P4hb	4111.09	-1.3274	0.209805	-6.32684	2.50232e-10	2.5995e-09	down
Ptbp3	1503.6	-1.52111	0.240436	-6.32649	2.50795e-10	2.60373e-09	down
Isyna1	232.091	-1.4877	0.236291	-6.29606	3.05298e-10	3.1346e-09	down
Myl6	1143.25	-1.12454	0.178702	-6.29281	3.11773e-10	3.19912e-09	down
Iqgap1	1951.91	-1.30898	0.20812	-6.28956	3.18369e-10	3.25483e-09	down
Egr3	45.3064	-2.87856	0.458178	-6.28261	3.32934e-10	3.39958e-09	down
C1qbp	412.246	-1.05883	0.169062	-6.26293	3.7782e-10	3.83221e-09	down
Bag1	521.478	-1.09941	0.175746	-6.25568	3.95793e-10	4.00239e-09	down
Aqp9	37.3163	-5.70557	0.914233	-6.24082	4.35281e-10	4.37528e-09	down
Tomm7	382.191	-1.16592	0.186894	-6.23843	4.41986e-10	4.44001e-09	down
Pgm3	250.687	-1.21629	0.194974	-6.23819	4.4266e-10	4.44411e-09	down
Oc90	46.3108	-6.00929	0.96808	-6.20743	5.38576e-10	5.31665e-09	down
Ltb4r	162.079	-6.65599	1.07299	-6.20321	5.53242e-10	5.44976e-09	down
Rab44	46.056	-8.89288	1.4364	-6.19108	5.97545e-10	5.85175e-09	down
Bcar1	1064.19	-1.07905	0.175494	-6.14865	7.81473e-10	7.53341e-09	down
Erh	641.467	-1.00405	0.163745	-6.13181	8.68849e-10	8.33319e-09	down
Il11	50.5807	-4.29869	0.701466	-6.12816	8.89022e-10	8.51691e-09	down
Mettl1	66.704	-2.07044	0.338113	-6.12352	9.15291e-10	8.74356e-09	down
Taf4b	402.617	-1.11087	0.181609	-6.1168	9.54742e-10	9.09966e-09	down
Crygf	63.436	-8.3898	1.37192	-6.11539	9.63221e-10	9.17525e-09	down
Spry2	440.481	-1.95049	0.319321	-6.10823	1.00745e-09	9.56936e-09	down
Shfm1	353.998	-1.03849	0.170093	-6.10542	1.02533e-09	9.7337e-09	down
Serpinb6	203.927	-1.53155	0.252194	-6.07291	1.25611e-09	1.18173e-08	down
RT1-CE2	77.2345	-3.10059	0.511041	-6.06721	1.30149e-09	1.22236e-08	down
Ginm1	387.911	-1.30888	0.215803	-6.06515	1.31832e-09	1.2354e-08	down
Bhlhe40	843.541	-1.04281	0.172342	-6.05081	1.44118e-09	1.34526e-08	down
Fcar	207.492	-8.20986	1.35782	-6.04633	1.48179e-09	1.38009e-08	down
Thg1l	175.721	-1.27994	0.211695	-6.04613	1.48367e-09	1.38108e-08	down
Tnfrsf21	596.822	-1.30518	0.216984	-6.01507	1.79807e-09	1.65079e-08	down
Tgm1	495.379	-4.65851	0.775501	-6.0071	1.88873e-09	1.72929e-08	down
Hapln1	141.15	-2.70763	0.451643	-5.99506	2.03408e-09	1.85023e-08	down
Timm8a1	134.472	-1.46846	0.245176	-5.98939	2.10624e-09	1.91067e-08	down
Sema3g	65.0322	-2.07606	0.34747	-5.97478	2.30399e-09	2.08217e-08	down
Krtcap2	309.303	-1.03782	0.174319	-5.95358	2.62346e-09	2.35689e-08	down
Plpp5	246.613	-1.25586	0.211056	-5.95035	2.6757e-09	2.40254e-08	down
Ppp1r3d	261.28	-1.98877	0.336386	-5.91217	3.37622e-09	2.98669e-08	down
Ch25h	88.8716	-2.93545	0.496588	-5.91122	3.39575e-09	3.00153e-08	down
Stom	426.497	-1.27293	0.21555	-5.9055	3.51579e-09	3.10197e-08	down
Ehd1	845.614	-1.26488	0.214406	-5.89949	3.6462e-09	3.20017e-08	down
Fads3	178.117	-1.54578	0.262127	-5.89706	3.70025e-09	3.24251e-08	down
Nop10	421.739	-1.08805	0.184756	-5.88913	3.88224e-09	3.39311e-08	down
Smyd2	406.76	-1.02577	0.174235	-5.88727	3.92633e-09	3.42628e-08	down
Mob1a	1221.22	-1.01943	0.173628	-5.87133	4.32323e-09	3.74725e-08	down
Dph5	122.107	-1.37899	0.235084	-5.86595	4.46576e-09	3.85681e-08	down
Hbegf	349.645	-1.05952	0.180635	-5.86556	4.47624e-09	3.86387e-08	down
Slc28a2	382.801	-1.56157	0.267529	-5.837	5.31483e-09	4.55254e-08	down
Car4	954.75	-7.87328	1.34956	-5.83397	5.41224e-09	4.63124e-08	down
Saal1	179.487	-7.17555	1.23322	-5.81856	5.93568e-09	5.0559e-08	down
Lamc2	162.108	-2.19891	0.378587	-5.80821	6.31432e-09	5.34578e-08	down
Runx2	173.524	-2.24045	0.386905	-5.7907	7.00918e-09	5.89532e-08	down
Ptpn12	727.127	-1.08869	0.188329	-5.78079	7.43521e-09	6.23174e-08	down
Mrpl52	282.78	-1.06255	0.183872	-5.77878	7.52446e-09	6.30338e-08	down
Nsa2	314.134	-1.18911	0.206053	-5.77087	7.8861e-09	6.58985e-08	down
Baz1a	340.925	-1.42428	0.24746	-5.75561	8.63296e-09	7.17456e-08	down
Mzt2b	395.643	-1.00255	0.174324	-5.75106	8.86835e-09	7.36288e-08	down
Cyp4f18	308.161	-8.43379	1.46824	-5.74414	9.23888e-09	7.64776e-08	down
B3galnt1	408.144	-1.51225	0.263351	-5.74232	9.3386e-09	7.71505e-08	down
Adam17	910.611	-1.17908	0.205554	-5.73612	9.68689e-09	7.97918e-08	down
LOC100361457	817.659	-1.02547	0.17957	-5.71073	1.12493e-08	9.18934e-08	down
Bcap29	298.984	-1.04585	0.183509	-5.69918	1.20387e-08	9.81026e-08	down
Ogfrl1	700.907	-1.80302	0.316409	-5.69839	1.20945e-08	9.85091e-08	down
Ptrh1	137.459	-1.68477	0.296664	-5.67907	1.35432e-08	1.09382e-07	down
Tmem189	241.988	-1.39428	0.247926	-5.62378	1.86821e-08	1.47432e-07	down
Gabarap	1286.77	-1.27485	0.226741	-5.6225	1.88211e-08	1.48459e-07	down
Crispld2	337.067	-1.91784	0.341701	-5.61262	1.99285e-08	1.56898e-07	down
Stat5a	234.637	-1.84979	0.32993	-5.60663	2.06303e-08	1.62119e-07	down
Ptges	86.4205	-3.72936	0.666754	-5.59331	2.22779e-08	1.74249e-07	down
Btg3	215.562	-1.16464	0.208543	-5.58463	2.34202e-08	1.82671e-07	down
Bst1	258.582	-1.7566	0.316289	-5.55377	2.79569e-08	2.15447e-07	down
Chst11	371.365	-1.24274	0.224536	-5.53471	3.11747e-08	2.39364e-07	down
Bax	241.733	-1.12599	0.203632	-5.52955	3.21048e-08	2.46279e-07	down
Ppia	2695.46	-1.05384	0.190966	-5.51845	3.42002e-08	2.60681e-07	down
Erf	288.154	-1.16448	0.21117	-5.51444	3.49889e-08	2.66326e-07	down
Cryga	685.119	-5.21244	0.948636	-5.49467	3.91435e-08	2.95535e-07	down
Cers6	311.219	-1.14204	0.208003	-5.49052	4.00763e-08	3.01762e-07	down
Npm3	131.949	-1.73195	0.315825	-5.48389	4.16078e-08	3.1259e-07	down
Chchd1	229.842	-1.10841	0.20223	-5.48095	4.23047e-08	3.16689e-07	down
Lsm3	178.045	-1.15521	0.210943	-5.4764	4.34056e-08	3.2464e-07	down
Flot1	994.179	-1.09132	0.199848	-5.46075	4.74118e-08	3.52714e-07	down
LOC103690059	40.8172	-4.43643	0.813611	-5.45276	4.95928e-08	3.67958e-07	down
Slc25a37	194.331	-1.38311	0.254545	-5.43367	5.52059e-08	4.069e-07	down
Mrps6	257.577	-1.09659	0.203259	-5.39504	6.85075e-08	4.99011e-07	down
Zfp455	187.65	-1.16343	0.215703	-5.39367	6.90322e-08	5.01959e-07	down
Mob3a	349.959	-1.47358	0.273308	-5.39162	6.98235e-08	5.07273e-07	down
Ecscr	26.2092	-3.28845	0.610326	-5.38803	7.12358e-08	5.16637e-07	down
Pgls	118.975	-1.39654	0.260421	-5.36263	8.2019e-08	5.89734e-07	down
Vasp	619.247	-1.59211	0.29705	-5.35972	8.33499e-08	5.97763e-07	down
Camp	22.0905	-7.83372	1.46412	-5.35045	8.77367e-08	6.26274e-07	down
Tp53	449.084	-1.12676	0.210851	-5.34385	9.09944e-08	6.48422e-07	down
Mctp2	124.136	-1.76874	0.331194	-5.3405	9.26929e-08	6.59683e-07	down
Pdcd6	421.88	-1.11653	0.20916	-5.33814	9.39045e-08	6.67739e-07	down
Dph1	154.694	-1.22283	0.229323	-5.33237	9.69385e-08	6.87561e-07	down
Hsd17b10	204.403	-1.29884	0.24373	-5.32902	9.87419e-08	6.9976e-07	down
Ptx3	307.164	-5.99943	1.12985	-5.30995	1.09654e-07	7.7447e-07	down
Lrrc8c	192.032	-1.55711	0.294532	-5.28673	1.2452e-07	8.7394e-07	down
Mrpl54	238.647	-1.24628	0.236456	-5.27066	1.35933e-07	9.47684e-07	down
LOC619574	253.207	-1.05541	0.200568	-5.2621	1.4242e-07	9.89973e-07	down
Slc25a13	230.527	-1.30436	0.248471	-5.24956	1.5246e-07	1.05544e-06	down
Msrb1	339.859	-1.18618	0.226315	-5.24125	1.59491e-07	1.10138e-06	down
Ccl12	17.645	-7.5084	1.4334	-5.23817	1.6218e-07	1.11948e-06	down
Polr3g	125.008	-1.4503	0.277053	-5.23476	1.65199e-07	1.13892e-06	down
Susd6	1820.96	-1.12217	0.215734	-5.20163	1.97543e-07	1.3431e-06	down
Pawr	71.7854	-2.06919	0.398547	-5.19185	2.08219e-07	1.41053e-06	down
mrpl24	244.24	-1.01602	0.195841	-5.18796	2.12616e-07	1.43799e-06	down
Sectm1b	22.7131	-7.87228	1.52275	-5.16979	2.34359e-07	1.57487e-06	down
Rcl1	302.632	-1.34829	0.261628	-5.15345	2.55737e-07	1.70961e-06	down
Dynlt1	279.729	-1.20022	0.233034	-5.15039	2.59946e-07	1.73636e-06	down
Polr1d	174.635	-1.11141	0.215906	-5.14764	2.6378e-07	1.76126e-06	down
Mgat2	409.629	-1.07883	0.209929	-5.13903	2.76164e-07	1.83736e-06	down
LOC103694538	324.33	-7.82583	1.5236	-5.13642	2.80021e-07	1.86143e-06	down
Clca4l	29.9821	-7.30255	1.42204	-5.13527	2.81739e-07	1.87148e-06	down
Cd300ld	98.0728	-8.11569	1.58305	-5.12661	2.95002e-07	1.95416e-06	down
Tspan18	186.234	-1.69567	0.330943	-5.12375	2.99522e-07	1.98174e-06	down
Cyp26b1	72.4483	-2.31407	0.452446	-5.11458	3.14448e-07	2.07231e-06	down
Phlda1	293.192	-1.73784	0.340761	-5.09989	3.39847e-07	2.22743e-06	down
Pls3	743.71	-1.05383	0.20687	-5.09417	3.50272e-07	2.29396e-06	down
Adprm	204.472	-1.02519	0.201332	-5.09201	3.54284e-07	2.31571e-06	down
Ffar2	13.9738	-7.17541	1.40955	-5.09058	3.56965e-07	2.33232e-06	down
Dgat2	1319.08	-3.56463	0.700538	-5.08843	3.61045e-07	2.35806e-06	down
Il6	34.4247	-7.50299	1.47478	-5.08755	3.62719e-07	2.36806e-06	down
Rhoq	423.832	-1.29568	0.254763	-5.08583	3.66016e-07	2.38866e-06	down
Rhob	765.402	-1.28653	0.252981	-5.08549	3.66673e-07	2.39109e-06	down
Iscu	323.879	-1.02247	0.201594	-5.07192	3.93817e-07	2.55714e-06	down
Bcl10	239.993	-1.14204	0.226279	-5.04705	4.48679e-07	2.88794e-06	down
Myadm	288.571	-1.48452	0.294917	-5.03369	4.81139e-07	3.07877e-06	down
Mcm6	178.6	-1.68285	0.334508	-5.03081	4.88414e-07	3.12055e-06	down
Kcnn3	185.348	-1.56552	0.311217	-5.03031	4.89686e-07	3.12749e-06	down
Acot9	359.514	-1.18951	0.237804	-5.00207	5.67172e-07	3.59224e-06	down
Bfsp1	848.986	-6.13439	1.22657	-5.00125	5.69588e-07	3.60617e-06	down
Diaph2	191.073	-1.3363	0.26753	-4.99494	5.88535e-07	3.7206e-06	down
Rras2	219.445	-1.09883	0.220211	-4.98991	6.04067e-07	3.80862e-06	down
Procr	22.0388	-5.36763	1.07639	-4.9867	6.14194e-07	3.86665e-06	down
Tnnt2	29.0143	-2.64052	0.530976	-4.97295	6.59413e-07	4.12805e-06	down
Tiparp	715.742	-1.35871	0.273271	-4.97201	6.62629e-07	4.14354e-06	down
Ptger2	79.2175	-7.20586	1.45212	-4.96231	6.9658e-07	4.33157e-06	down
LOC108349760	45.6987	-5.65788	1.14058	-4.96051	7.03097e-07	4.37047e-06	down
Parm1	196.69	-2.20754	0.445845	-4.95135	7.37004e-07	4.56768e-06	down
Vcan	3835	-3.53427	0.714169	-4.94878	7.46785e-07	4.61975e-06	down
Ccl3	978.91	-8.3424	1.68732	-4.94416	7.64719e-07	4.72023e-06	down
Tmod3	408.815	-1.06869	0.216581	-4.93436	8.04126e-07	4.94888e-06	down
Atp6v0e1	356.283	-1.15703	0.234492	-4.93421	8.04774e-07	4.95104e-06	down
RGD1565363	186.609	-1.25659	0.255205	-4.92383	8.4867e-07	5.19248e-06	down
Tspan6	258.068	-1.19919	0.244004	-4.91464	8.89479e-07	5.43423e-06	down
Pak1ip1	181.726	-1.26185	0.258933	-4.87326	1.0977e-06	6.60039e-06	down
Rpp21	118.478	-1.24073	0.25491	-4.86733	1.13118e-06	6.78222e-06	down
Csf3	296.566	-9.17401	1.8879	-4.85938	1.17752e-06	7.04244e-06	down
Gpatch4	74.0738	-1.67198	0.346028	-4.83193	1.35218e-06	8.00976e-06	down
Slc16a14	75.2829	-1.55161	0.323238	-4.80019	1.58514e-06	9.29435e-06	down
Stfa2l2	29.419	-6.36868	1.32878	-4.79289	1.64395e-06	9.59885e-06	down
Socs2	189.936	-1.49532	0.31239	-4.78671	1.69539e-06	9.88202e-06	down
LOC100911104	18.9011	-4.34211	0.908162	-4.7812	1.74251e-06	1.0132e-05	down
Prdx5	1682.2	-2.98592	0.627949	-4.75503	1.98418e-06	1.143e-05	down
RGD1561143	25.5761	-7.07261	1.48869	-4.75091	2.02504e-06	1.16414e-05	down
Ier5l	73.9072	-1.90821	0.403795	-4.72569	2.29339e-06	1.30275e-05	down
LOC497963	33.4997	-6.55864	1.38845	-4.72371	2.31581e-06	1.3146e-05	down
Tomm5	226.263	-1.019	0.216481	-4.70711	2.51256e-06	1.41525e-05	down
Apold1	78.9555	-1.76016	0.37514	-4.692	2.7055e-06	1.51475e-05	down
Ccl24	14.8903	-7.26806	1.55108	-4.68582	2.78847e-06	1.55964e-05	down
Ethe1	99.5172	-1.5434	0.32971	-4.68109	2.8536e-06	1.59394e-05	down
Slc26a9	32.2075	-6.49006	1.38671	-4.68017	2.86632e-06	1.60051e-05	down
Atf5	761.164	-1.06817	0.22824	-4.68004	2.86824e-06	1.60084e-05	down
Sec61b	150.481	-1.25233	0.268064	-4.67177	2.98616e-06	1.66299e-05	down
Tceb2	252.097	-1.04481	0.223967	-4.66502	3.08588e-06	1.71178e-05	down
LOC100911353	31.933	-5.46529	1.17596	-4.64753	3.3594e-06	1.85481e-05	down
Ccdc86	265.259	-1.07676	0.232633	-4.62858	3.68186e-06	2.01954e-05	down
LOC103690996	52.734	-2.01995	0.436851	-4.62387	3.76638e-06	2.06387e-05	down
Mapkapk2	883.781	-1.29431	0.280679	-4.61134	4.00079e-06	2.18019e-05	down
Akr1b8	103.2	-6.86151	1.49193	-4.5991	4.24326e-06	2.30632e-05	down
LOC102556474	68.4323	-9.466	2.05897	-4.59744	4.27712e-06	2.32321e-05	down
Fetub	22.9313	-4.18643	0.911794	-4.59142	4.40248e-06	2.38503e-05	down
Elane	19.7815	-6.70425	1.46901	-4.56379	5.02388e-06	2.69733e-05	down
Mrpl50	164.646	-1.01609	0.222738	-4.56182	5.07113e-06	2.72096e-05	down
Retnlg	13.8808	-7.1606	1.57031	-4.56	5.11538e-06	2.74295e-05	down
Vrk2	34.6129	-2.15409	0.474789	-4.53693	5.70796e-06	3.03253e-05	down
Mrpl55	160.203	-1.16105	0.256042	-4.53462	5.77082e-06	3.06108e-05	down
Gab2	430.846	-1.12988	0.249316	-4.53191	5.84515e-06	3.09462e-05	down
Aen	354.03	-1.03764	0.229411	-4.52305	6.09545e-06	3.21595e-05	down
Snx7	112.509	-1.19428	0.265381	-4.50023	6.78795e-06	3.55667e-05	down
Ifitm6	41.0623	-5.001	1.11282	-4.49397	6.99066e-06	3.65716e-05	down
Slc41a2	408.003	-1.2246	0.273307	-4.48068	7.44044e-06	3.8743e-05	down
Avpi1	135.616	-1.04956	0.234886	-4.46838	7.88152e-06	4.08114e-05	down
Ntan1	122.892	-1.11208	0.249714	-4.4534	8.45219e-06	4.35481e-05	down
Ccl4	167.496	-7.62335	1.72501	-4.4193	9.90209e-06	5.0386e-05	down
Mmp10	10.278	-6.7274	1.52446	-4.41296	1.01966e-05	5.17432e-05	down
Nos3	78.7554	-1.51644	0.343967	-4.40869	1.04e-05	5.27274e-05	down
Sox13	138.297	-1.05238	0.238911	-4.4049	1.05834e-05	5.3576e-05	down
Plpp3	1369.25	-1.97694	0.44944	-4.39867	1.08918e-05	5.50538e-05	down
Adam8	513.41	-1.49402	0.341099	-4.38003	1.1866e-05	5.94402e-05	down
Txnrd1	1530.28	-1.97299	0.451897	-4.36602	1.26531e-05	6.30061e-05	down
Triobp	350.669	-1.05241	0.241637	-4.35534	1.32861e-05	6.59225e-05	down
LOC102555453	121.351	-1.50631	0.345962	-4.35396	1.33697e-05	6.62786e-05	down
Cxcl11	17.5613	-3.97375	0.914089	-4.34723	1.3787e-05	6.81656e-05	down
LOC103690326	22.8813	-4.36742	1.00677	-4.33804	1.43757e-05	7.08879e-05	down
Gfer	121.771	-1.08869	0.251487	-4.32901	1.49779e-05	7.35327e-05	down
Vstm1	9.49254	-6.61892	1.52905	-4.32878	1.49939e-05	7.35898e-05	down
Tgfa	114.057	-1.45151	0.335502	-4.32639	1.51576e-05	7.4284e-05	down
Ngfr	649.871	-1.16109	0.269215	-4.31289	1.61137e-05	7.8602e-05	down
Pglyrp1	21.8947	-3.21206	0.750024	-4.28261	1.84712e-05	8.91346e-05	down
G0s2	330.826	-5.05507	1.18051	-4.28211	1.85134e-05	8.92928e-05	down
Lpcat3	446.968	-1.03371	0.242095	-4.26985	1.95604e-05	9.3964e-05	down
Arrdc3	2570.08	-1.64645	0.385762	-4.26804	1.97194e-05	9.47005e-05	down
LOC102552784	14.6408	-7.23893	1.69933	-4.25986	2.04552e-05	9.80095e-05	down
LOC100911238	106.771	-2.80839	0.660523	-4.25176	2.12097e-05	0.000101277	down
Tmem258	156.836	-1.13578	0.267234	-4.25014	2.13637e-05	0.000101896	down
Ptgir	14.9691	-5.36691	1.26633	-4.23817	2.25354e-05	0.000107027	down
LOC108351581	26.3679	-6.21447	1.4694	-4.22925	2.34474e-05	0.000110949	down
Il1rap	468.316	-1.17827	0.278745	-4.22705	2.36771e-05	0.000111995	down
Glmp	447.273	-1.06334	0.252853	-4.20538	2.60638e-05	0.000122293	down
Samhd1	100.295	-1.19053	0.283239	-4.20327	2.63087e-05	0.000123373	down
Zwilch	159.061	-1.09181	0.259926	-4.20047	2.66358e-05	0.000124802	down
LOC102550986	70.733	-1.57381	0.376393	-4.1813	2.89853e-05	0.000134718	down
Nos2	1176.76	-7.85729	1.87936	-4.18083	2.90441e-05	0.000134916	down
Ugt1a3	8.39291	-6.43769	1.54276	-4.17284	3.0083e-05	0.000139317	down
Gstm3	238.014	-1.21402	0.290944	-4.1727	3.01014e-05	0.000139364	down
Slc39a14	794.611	-1.09649	0.262945	-4.17004	3.04548e-05	0.000140922	down
Mab21l3	21.957	-3.51794	0.844199	-4.16719	3.08383e-05	0.000142539	down
Cttn	91.6831	-2.21398	0.535465	-4.13469	3.55438e-05	0.00016245	down
Bcat2	127.917	-1.16553	0.284799	-4.09246	4.26816e-05	0.000192085	down
Gpr35	16.8559	-3.47031	0.848322	-4.09079	4.29901e-05	0.000193317	down
RGD1563348	173.043	-1.07566	0.263133	-4.08789	4.35309e-05	0.000195486	down
Ucn2	13.3297	-4.14732	1.01497	-4.08616	4.3857e-05	0.000196793	down
Met	1089.98	-1.06703	0.261284	-4.08381	4.43033e-05	0.000198529	down
Mybph	18.3552	-3.25752	0.798731	-4.07837	4.53518e-05	0.000202739	down
Tmc8	25.3778	-3.95868	0.976372	-4.05448	5.02463e-05	0.000222481	down
Slpil2	11.3361	-6.86902	1.69654	-4.04884	5.14716e-05	0.000227486	down
Lgi2	102.358	-1.38141	0.342233	-4.03646	5.4263e-05	0.000238626	down
Kcnj2	260.749	-1.55241	0.384644	-4.03598	5.43744e-05	0.000238991	down
Marveld2	62.9162	-1.59287	0.394823	-4.03439	5.47448e-05	0.000240555	down
Clic5	180.364	-3.92596	0.973944	-4.031	5.55412e-05	0.000243671	down
Clec4b2	7.09092	-6.19512	1.54055	-4.02137	5.78613e-05	0.000253187	down
Dok3	110.802	-1.75039	0.436483	-4.01021	6.06638e-05	0.000264344	down
Marcks	3410.88	-1.75614	0.43804	-4.00908	6.09546e-05	0.000265473	down
Dhrs4	99.2192	-1.14884	0.286742	-4.00655	6.16132e-05	0.000268133	down
Fam60a	34.0356	-2.01258	0.503227	-3.99935	6.35165e-05	0.000275985	down
Btc	32.7688	-1.97863	0.494978	-3.9974	6.4042e-05	0.000277908	down
Scin	19.6695	-5.75456	1.44139	-3.99237	6.5417e-05	0.000283434	down
Rhoj	219.188	-1.11294	0.278961	-3.98957	6.61924e-05	0.000286201	down
Ldlr	520.789	-1.17086	0.293607	-3.98786	6.66724e-05	0.000288053	down
Atp13a4	29.2832	-4.30166	1.08329	-3.97091	7.15996e-05	0.000306965	down
Sdf2l1	77.2317	-1.28842	0.324852	-3.96618	7.30348e-05	0.000312479	down
Rab38	28.5284	-3.35313	0.845618	-3.96529	7.33055e-05	0.000313476	down
LOC685025	128.163	-1.17247	0.296567	-3.95348	7.70222e-05	0.000327947	down
Tfpi2	107.716	-2.50069	0.63372	-3.94605	7.94521e-05	0.000336837	down
Rnaseh2b	104.392	-1.06561	0.270071	-3.94566	7.9579e-05	0.000337034	down
Tmsbl1	65.3631	-1.77195	0.449231	-3.9444	7.99986e-05	0.000338639	down
Rpl7a	34.866	-1.78163	0.452999	-3.93297	8.39031e-05	0.000353915	down
Syna	7.00619	-6.17917	1.57271	-3.92898	8.53054e-05	0.000359558	down
Cd36	15.3201	-4.35705	1.11151	-3.91992	8.85783e-05	0.000372603	down
LOC108352191	6.89035	-6.15442	1.57173	-3.91569	9.0146e-05	0.000378722	down
Cdca7	81.0289	-1.25218	0.320186	-3.9108	9.19903e-05	0.000385696	down
Hspb8	92.0656	-1.21326	0.310706	-3.90485	9.42848e-05	0.000394822	down
Gprc5d	96.6167	-6.46796	1.65853	-3.8998	9.62706e-05	0.000402032	down
Dio3	615.833	-4.93095	1.26446	-3.89964	9.63362e-05	0.000402205	down
Hdc	39.9402	-3.95152	1.01624	-3.88838	0.000100917	0.000420074	down
Rcn3	156.079	-1.00287	0.259135	-3.87004	0.000108816	0.000450044	down
Trip6	203.59	-1.00571	0.260403	-3.86214	0.000112398	0.000463143	down
Egln3	305.953	-3.00515	0.77813	-3.86202	0.000112455	0.000463263	down
Clic3	25.6525	-2.91623	0.762311	-3.82551	0.0001305	0.000531069	down
Hpgds	16.9242	-6.47034	1.69259	-3.82274	0.000131976	0.000536296	down
Adora2a	105.519	-2.41216	0.63235	-3.81459	0.000136411	0.000552709	down
Opn3	74.4156	-1.17611	0.308413	-3.81342	0.000137059	0.000554798	down
Hist1h2an	174.12	-1.06272	0.279671	-3.7999	0.000144752	0.000583397	down
Plk3	77.3209	-2.11764	0.557469	-3.79868	0.00014547	0.000586011	down
Tmem223	129.44	-1.0177	0.268029	-3.79699	0.000146465	0.000589735	down
Gna13	480.022	-1.16288	0.306453	-3.79466	0.000147849	0.000594875	down
LOC681458	6.66028	-6.10392	1.61671	-3.77553	0.000159669	0.000638447	down
Sypl1	1082.16	-1.62697	0.433269	-3.75511	0.000173264	0.000687393	down
Mall	10.5278	-4.26021	1.13523	-3.75272	0.000174923	0.000692662	down
Ces1d	175.268	-3.67387	0.980548	-3.74675	0.000179139	0.000706847	down
LOC108348118	183.29	-1.08216	0.289068	-3.74362	0.000181387	0.000714538	down
Susd1	46.992	-1.91721	0.515008	-3.72269	0.000197115	0.000769977	down
Dusp2	87.8452	-4.80928	1.29708	-3.70777	0.000209095	0.000811096	down
Osm	86.4338	-5.24244	1.41758	-3.69816	0.000217167	0.000838136	down
LOC100362684	12.4828	-3.44633	0.935535	-3.68381	0.000229775	0.000883132	down
Cks2	55.6487	-2.0487	0.556499	-3.68141	0.00023195	0.000891083	down
Frmd6	194.174	-1.01264	0.27541	-3.67686	0.000236124	0.000904837	down
Rrp15	116.306	-1.0037	0.273041	-3.676	0.000236915	0.000907244	down
Polr2j	169.584	-1.0284	0.280399	-3.66763	0.000244805	0.000934679	down
LOC691418	27.3091	-3.05781	0.835444	-3.6601	0.000252114	0.000960511	down
Rps29	2933.55	-2.3242	0.636349	-3.6524	0.000259803	0.000985873	down
Mknk1	447.267	-1.35443	0.371449	-3.64634	0.000266001	0.00100597	down
LOC103693480	131.39	-1.06589	0.292418	-3.6451	0.000267289	0.00101039	down
Padi4	8.45592	-6.44482	1.76882	-3.64357	0.000268884	0.0010155	down
Ndufa10l1	102.386	-1.53209	0.420765	-3.6412	0.000271375	0.00102422	down
Itpripl1	31.532	-1.72442	0.474938	-3.63084	0.000282495	0.00106066	down
Pfdn4	83.8954	-1.08811	0.299797	-3.62948	0.000283991	0.00106559	down
Edn1	222.359	-3.96338	1.09488	-3.61992	0.000294696	0.00110353	down
Klrb1b	8.07297	-5.39073	1.49692	-3.60122	0.000316723	0.00117837	down
Nfkbia	2389.32	-2.56574	0.713584	-3.59557	0.000323684	0.00120253	down
Birc7	43.09	-3.40945	0.949405	-3.59114	0.000329233	0.00122111	down
Nampt	1140.79	-1.59088	0.443126	-3.59014	0.000330501	0.00122552	down
LOC103694381	6.56095	-6.0842	1.69678	-3.58574	0.000336129	0.00124476	down
Sele	28.5409	-2.44644	0.684537	-3.57386	0.000351755	0.00129547	down
LOC103690015	25.9147	-2.26489	0.634724	-3.5683	0.000359307	0.00132154	down
Cnga4	7.57702	-5.29493	1.4871	-3.56056	0.00037006	0.00135632	down
Tlcd1	24.463	-2.08161	0.585249	-3.5568	0.000375396	0.00137354	down
Cdh17	48.32	-1.60853	0.453311	-3.5484	0.000387575	0.00141186	down
Eid3	105.725	-1.73726	0.493035	-3.5236	0.000425719	0.00153763	down
Slamf1	10.6279	-5.79016	1.64586	-3.51801	0.000434788	0.00156816	down
Hmga2	20.7621	-3.46551	0.985346	-3.51705	0.000436379	0.00157254	down
Phgdh	287.481	-1.21131	0.344461	-3.51655	0.000437201	0.00157449	down
Arid3a	460.31	-1.10731	0.315328	-3.51162	0.00044538	0.00160084	down
Srxn1	703.692	-2.65756	0.757715	-3.50734	0.000452613	0.00162266	down
Mmp25	5.6488	-5.8708	1.67489	-3.50518	0.000456292	0.0016348	down
Nepro	64.2956	-1.13896	0.324948	-3.50504	0.000456543	0.001635	down
Fam71e2	7.5525	-6.28207	1.79683	-3.4962	0.000471937	0.00168329	down
Rbp1	362.814	-1.04961	0.300356	-3.49455	0.00047486	0.00169326	down
Ggn	22.3746	-2.03312	0.582413	-3.49085	0.000481485	0.0017137	down
Socs1	23.3828	-2.32956	0.668398	-3.48529	0.000491596	0.00174583	down
Rbpj	2128	-1.29715	0.372464	-3.48262	0.00049653	0.00175977	down
LOC500028	57.0383	-1.17265	0.338597	-3.46327	0.000533652	0.00187742	down
Il23a	24.4222	-1.99284	0.578358	-3.44569	0.00056961	0.00199221	down
Nthl1	44.6778	-1.53849	0.446859	-3.4429	0.000575519	0.00201077	down
Dhrs9	10.6829	-3.81381	1.1081	-3.44175	0.000577971	0.00201808	down
Ubald2	405.06	-1.01673	0.295429	-3.44155	0.000578396	0.00201914	down
Smad7	212.983	-1.24602	0.363615	-3.42677	0.000610817	0.00212127	down
Fabp5	1534.38	-2.58278	0.755153	-3.4202	0.000625748	0.00216817	down
Batf3	5.51901	-5.83025	1.7077	-3.4141	0.000639937	0.0022123	down
Mis18a	19.8428	-4.77024	1.39903	-3.40968	0.000650386	0.00224379	down
Cenpn	97.8105	-1.08583	0.319306	-3.40058	0.000672439	0.00231273	down
Ano1	258.629	-1.3301	0.392021	-3.39292	0.000691509	0.00237037	down
LOC680910	8.23369	-5.41715	1.60087	-3.38388	0.000714682	0.00243947	down
Arg1	495.414	-3.31943	0.985864	-3.36703	0.00075982	0.00257987	down
Rps10l1	67.7467	-1.17891	0.350157	-3.3668	0.000760447	0.00258096	down
RGD1359290	540.92	-3.11248	0.931109	-3.34276	0.000829491	0.00279434	down
RGD1564664	96.047	-1.03155	0.308836	-3.34011	0.000837458	0.00281665	down
Sirpd	32.9919	-8.413	2.52232	-3.33542	0.000851707	0.00285883	down
Nipsnap3b	67.6406	-1.31515	0.39507	-3.3289	0.000871896	0.00291724	down
LOC103693257	27.9897	-2.04478	0.615051	-3.32457	0.000885554	0.00295703	down
Btbd16	10.9487	-3.00199	0.905821	-3.31411	0.000919356	0.00305871	down
Pycr1	53.9318	-1.40482	0.424673	-3.30799	0.00093967	0.00311907	down
RGD1311745	78.7514	-1.17209	0.355572	-3.29636	0.000979465	0.00323392	down
Med10	164.931	-1.16699	0.354189	-3.29481	0.000984877	0.00325044	down
Kcnq1	7.71408	-5.32198	1.62206	-3.28099	0.00103443	0.00340125	down
LOC103690154	97.6361	-1.7315	0.528019	-3.27924	0.00104088	0.00342044	down
Kcns3	27.3489	-1.58957	0.485513	-3.274	0.00106038	0.00347702	down
Hrh1	6.98419	-5.17081	1.57989	-3.27289	0.00106453	0.00348859	down
LOC100911516	87.373	-1.06887	0.326809	-3.27064	0.00107304	0.00351235	down
Uqcr10	76.3972	-1.13455	0.347933	-3.26084	0.00111082	0.00361997	down
LOC100912604	18.1562	-4.62538	1.4223	-3.25204	0.00114581	0.00372289	down
Il10	67.087	-9.43725	2.90364	-3.25015	0.00115345	0.00374551	down
Dll4	34.1817	-1.50986	0.465668	-3.24236	0.00118544	0.00384268	down
LOC100912132	22.4368	-2.26226	0.698487	-3.2388	0.00120033	0.00388495	down
Marcksl1	57.3314	-1.34938	0.417191	-3.23445	0.00121878	0.0039363	down
LOC102555330	12.7365	-6.0561	1.87547	-3.22911	0.00124177	0.00400592	down
LOC108348553	9.52551	-4.68706	1.4528	-3.22621	0.00125439	0.00403807	down
Gcg	9.5505	-4.68889	1.45687	-3.21847	0.00128876	0.00413916	down
Fpr1	6.25734	-6.01343	1.87233	-3.21173	0.00131938	0.00422614	down
Rbp4	65.4368	-1.01285	0.31602	-3.20503	0.00135047	0.00431665	down
Wfdc15b	10.3584	-3.16544	0.988622	-3.20187	0.00136538	0.00436015	down
Vgll3	23.495	-2.39669	0.748707	-3.2011	0.00136902	0.00436994	down
Rtp3	7.70006	-5.31571	1.66142	-3.1995	0.00137667	0.00439287	down
Pla2g2a	9.71102	-4.72861	1.47875	-3.1977	0.0013853	0.00441557	down
Hp	48.4805	-1.26357	0.395553	-3.19443	0.00140107	0.00446051	down
Sypl2	10.0006	-4.1616	1.30304	-3.19377	0.00140428	0.00446903	down
Ifitm10	65.664	-1.00622	0.315405	-3.19024	0.00142153	0.00451706	down
Cdc42ep2	89.7532	-1.04919	0.329062	-3.18842	0.00143054	0.00454397	down
Oas1i	13.8558	-3.16902	0.996247	-3.18096	0.00146787	0.0046546	down
Lexm	7.02611	-6.17741	1.9448	-3.17637	0.00149131	0.00471554	down
Serpinb10	5.3275	-5.77771	1.82358	-3.16833	0.00153319	0.00483376	down
Peg12	4.43948	-5.51884	1.74212	-3.16789	0.00153548	0.00483962	down
Als2cl	30.6332	-1.73171	0.546929	-3.16624	0.00154422	0.00486354	down
Dok2	36.0509	-1.57767	0.498314	-3.16601	0.00154543	0.00486554	down
Aspg	12.9642	-2.88705	0.912709	-3.16317	0.00156062	0.0049106	down
Rel	139.045	-1.19781	0.381324	-3.14118	0.00168266	0.00524337	down
Rnd1	150.445	-1.47257	0.47031	-3.13107	0.00174172	0.00540728	down
Dusp1	842.876	-2.15791	0.690015	-3.12734	0.00176393	0.00547218	down
Tead4	27.579	-1.65918	0.531285	-3.12296	0.00179045	0.00554621	down
Vdr	11.4054	-3.08877	0.99068	-3.11782	0.00182193	0.00563434	down
LOC690468	4.36997	-5.4981	1.76389	-3.11704	0.00182679	0.00564625	down
Nfil3	313.246	-1.21321	0.3897	-3.1132	0.00185068	0.00571166	down
Ptprj	1726.7	-1.23447	0.396669	-3.11208	0.00185774	0.00573239	down
LOC103689996	17.6725	-2.30209	0.739826	-3.11167	0.00186035	0.00573833	down
Sh2b2	171.187	-3.06194	0.986911	-3.10255	0.00191861	0.00590064	down
Il13ra2	5.27971	-5.76576	1.86884	-3.0852	0.00203414	0.00622509	down
Hilpda	201.951	-2.48742	0.807072	-3.08203	0.00205596	0.00628843	down
Cdc6	22.3509	-2.32103	0.753762	-3.07926	0.00207512	0.00633266	down
Rab25	8.40185	-3.91081	1.27036	-3.07851	0.00208041	0.00634698	down
LOC100910497	5.21166	-5.74556	1.87522	-3.06394	0.00218443	0.00664496	down
Wdr77	103.205	-1.06296	0.347357	-3.06013	0.00221244	0.00671731	down
Spr	70.4497	-1.26381	0.414177	-3.05136	0.00227804	0.00688345	down
Acsl4	1388.29	-1.60659	0.527643	-3.04485	0.00232793	0.00701396	down
LOC100360449	18.5573	-2.01344	0.665585	-3.02506	0.00248582	0.00743082	down
NEWGENE_1306455	111.894	-1.65501	0.548028	-3.01994	0.00252828	0.00753624	down
Wnt7a	24.8022	-2.92818	0.969669	-3.01977	0.00252968	0.00753906	down
Orc6	67.2555	-1.04167	0.345018	-3.01918	0.00253459	0.00755236	down
Npy2r	17.6447	-2.58419	0.856279	-3.01793	0.00254505	0.00757948	down
Tor3a	72.9266	-1.09455	0.36361	-3.01024	0.0026104	0.00775893	down
Car3	12.6035	-2.96016	0.986204	-3.00157	0.00268595	0.00796228	down
Twf2	96.9619	-1.11847	0.373015	-2.99846	0.00271344	0.00803523	down
Slc16a3	1017.41	-1.91156	0.639423	-2.98951	0.00279426	0.00824396	down
RGD1309621	2070.55	-1.98935	0.666317	-2.98559	0.00283028	0.00834289	down
Asap3	209.589	-1.09	0.366366	-2.97516	0.00292832	0.00859707	down
Six5	66.0305	-1.12357	0.38094	-2.94948	0.00318313	0.00925752	down
LOC102556098	24.6554	-1.60772	0.545467	-2.94742	0.00320438	0.00931121	down
Orc1	15.6374	-2.33477	0.794664	-2.93807	0.00330267	0.00955867	down
Crygs	5651.01	-4.49992	1.53188	-2.93752	0.00330854	0.00957235	down
Ccdc102a	45.8412	-2.00176	0.682824	-2.9316	0.00337226	0.00972479	down
LOC108348142	52.6621	-1.19898	0.410201	-2.9229	0.00346788	0.00996281	down
LOC108351431	9.53842	-5.63166	1.92683	-2.92276	0.00346943	0.00996553	down
Metrnl	76.5386	-3.49595	1.20012	-2.913	0.00357975	0.010249	down
LOC103693430	54.4603	-1.10079	0.377937	-2.91264	0.00358389	0.0102575	down
Cd3eap	40.9	-1.23361	0.42361	-2.91215	0.00358951	0.0102667	down
LOC108349511	289.566	-3.38724	1.16347	-2.91134	0.00359882	0.0102878	down
Enpep	20.5013	-1.79906	0.620031	-2.90156	0.00371308	0.0105873	down
Slc2a1	3917.57	-1.41995	0.489673	-2.8998	0.00373402	0.0106434	down
LOC108348074	7.15757	-5.21343	1.79935	-2.89739	0.00376276	0.0107235	down
Reg3g	4.37791	-5.49659	1.89889	-2.89463	0.00379602	0.0108036	down
RGD1561590	53.1542	-1.03591	0.358155	-2.89236	0.0038236	0.010871	down
Tsc22d4	33.161	-2.07949	0.722724	-2.8773	0.00401096	0.0113382	down
LOC500300	18.4031	-1.82445	0.635378	-2.87144	0.00408613	0.0115254	down
Ptgis	19.9749	-1.691	0.58927	-2.86965	0.00410924	0.0115847	down
Wfdc21	6.36395	-6.03871	2.10867	-2.86376	0.00418647	0.0117807	down
Tinagl1	112.224	-1.81522	0.634782	-2.8596	0.00424182	0.0119264	down
Tcp11	8.87009	-3.99299	1.40392	-2.84416	0.00445284	0.012409	down
Cdk2	87.3237	-1.171	0.411798	-2.84363	0.0044603	0.0124259	down
Ereg	6.74517	-6.1203	2.15788	-2.83625	0.00456462	0.0126912	down
Ngf	16.6075	-2.77044	0.978195	-2.83219	0.00462299	0.0128258	down
Hba1	1093.01	-2.05166	0.725076	-2.82959	0.00466084	0.0129116	down
Pfkfb3	1309.99	-1.73934	0.615304	-2.8268	0.00470156	0.0130136	down
Mecom	139.1	-1.60153	0.567378	-2.82269	0.0047623	0.0131643	down
LOC100363193	9.68902	-2.5693	0.910581	-2.82161	0.00477834	0.0132043	down
Inhba	170.035	-1.17784	0.418592	-2.81382	0.00489572	0.013488	down
LOC108351807	4.86429	-5.64692	2.00699	-2.81362	0.00489869	0.0134923	down
Lilrb1	4.32072	-5.47569	1.94858	-2.81009	0.0049527	0.0136209	down
Gpr4	28.3315	-1.49906	0.534336	-2.80547	0.00502436	0.0137999	down
Sftpa1	7.03696	-6.1811	2.21536	-2.7901	0.00526912	0.0143895	down
Has1	3.56102	-5.20354	1.86673	-2.78752	0.00531131	0.0144859	down
Frk	35.1767	-2.58725	0.929432	-2.78368	0.00537454	0.0146392	down
RT1-M6-1	8.23654	-3.08116	1.10716	-2.78294	0.00538688	0.0146681	down
Igf2bp1	41.5145	-2.4227	0.871669	-2.77938	0.0054463	0.0148085	down
Cyp27b1	24.0682	-1.43657	0.51756	-2.77565	0.00550911	0.0149571	down
Dnase2b	8.07716	-5.38626	1.94774	-2.76539	0.00568549	0.0153836	down
Hcst	6.9093	-4.23701	1.53234	-2.76506	0.0056912	0.0153966	down
Cfap126	6.43787	-3.50176	1.26861	-2.7603	0.0057748	0.0156051	down
LOC499235	23.4055	-1.53168	0.554915	-2.7602	0.00577652	0.0156072	down
Mogat2	26.8666	-2.5162	0.912106	-2.75867	0.00580365	0.0156729	down
Bdkrb2	11.9835	-2.8883	1.05042	-2.74965	0.00596585	0.0160618	down
Flt4	26.9415	-1.49783	0.544894	-2.74885	0.0059804	0.0160983	down
Tnfrsf18	8.98792	-2.89207	1.05366	-2.74478	0.0060551	0.0162811	down
Gdnf	36.618	-1.68572	0.614503	-2.74322	0.00608398	0.0163509	down
LOC100362333	19.4017	-1.84882	0.675605	-2.73654	0.00620899	0.0166441	down
Igf2bp3	58.2579	-1.11813	0.40945	-2.7308	0.00631816	0.0169097	down
Arhgap18	173.103	-1.01582	0.372573	-2.72651	0.00640085	0.0171064	down
Fam83g	16.0821	-2.17785	0.799209	-2.72501	0.00642999	0.0171706	down
Tnip3	7.16183	-3.19669	1.17435	-2.7221	0.00648684	0.0173031	down
Zfand2a	779.933	-1.70015	0.624797	-2.72113	0.00650593	0.0173485	down
Krt7	8.20749	-3.04073	1.11804	-2.71971	0.00653389	0.0174064	down
LOC100910308	48.7521	-2.28913	0.846023	-2.70575	0.00681501	0.0180805	down
Mt1m	3.51468	-5.18083	1.9167	-2.70299	0.00687184	0.0182111	down
Bach1	387.089	-1.86747	0.691304	-2.70138	0.0069053	0.0182853	down
Slc7a2	1823.35	-3.03246	1.12285	-2.70067	0.00691994	0.0183183	down
Lbp	10.6825	-3.17464	1.17681	-2.69767	0.00698271	0.0184757	down
Milr1	8.79393	-3.15898	1.17407	-2.69063	0.00713167	0.0188222	down
LOC100910669	5.55158	-5.84035	2.17555	-2.68454	0.00726287	0.0191323	down
Mcub	26.5454	-1.54255	0.575628	-2.67977	0.0073672	0.0193675	down
Lmcd1	66.1018	-2.14396	0.800811	-2.67723	0.00742328	0.0194935	down
Tmem88	29.9349	-1.31754	0.492599	-2.67468	0.00748011	0.0196212	down
Atp5f1	50.4836	-2.13784	0.799404	-2.67429	0.00748886	0.0196411	down
LOC100364457	20.6555	-1.60297	0.600203	-2.67071	0.00756901	0.0198327	down
Ero1a	1410.52	-1.95086	0.732936	-2.66171	0.00777448	0.0203043	down
Irak2	260.692	-2.29942	0.864034	-2.66126	0.00778479	0.0203249	down
LOC103690393	66.9934	-1.09032	0.409827	-2.66043	0.00780406	0.0203689	down
Il23r	13.3374	-2.43339	0.917372	-2.65257	0.00798823	0.020788	down
Dnph1	32.3415	-1.38229	0.522513	-2.64546	0.00815801	0.0211706	down
Cidec	7.94622	-3.01055	1.1381	-2.64523	0.00816351	0.0211816	down
Slc39a8	108.269	-1.48682	0.563122	-2.64032	0.00828279	0.0214512	down
Glycam1	10.0737	-2.88559	1.09679	-2.63094	0.00851482	0.021974	down
Ccl22	3.65968	-5.23565	1.99084	-2.62987	0.00854176	0.0220297	down
Uchl3	41.7893	-1.83579	0.700132	-2.62206	0.00873995	0.0224581	down
LOC103692785	13.6097	-1.95911	0.750004	-2.61214	0.00899781	0.0230464	down
Usp44	9.54402	-2.5469	0.978646	-2.60248	0.00925528	0.0236156	down
Cav3	7.28441	-3.21606	1.238	-2.59779	0.00938261	0.0238859	down
Sh2d1b2	11.7021	-2.04962	0.793485	-2.58307	0.00979265	0.0248015	down
Mxd1	1579.33	-1.96776	0.76544	-2.57076	0.0101477	0.0256039	down
Cmc1	60.4584	-1.09428	0.426256	-2.56718	0.010253	0.0258306	down
LOC102551435	8.66709	-2.85636	1.11531	-2.56103	0.0104361	0.0262407	down
LOC100360087	27.7966	-2.21354	0.866097	-2.55577	0.0105954	0.0265893	down
Il36b	6.23344	-4.05676	1.58775	-2.55504	0.0106176	0.026641	down
Hba2	391.57	-1.8409	0.7219	-2.55008	0.0107698	0.0269584	down
Nod2	203.131	-2.48708	0.975438	-2.54971	0.0107813	0.026975	down
Plekha2	83.3854	-1.0502	0.412566	-2.54553	0.0109113	0.0272799	down
Ifnlr1	29.5589	-1.877	0.737408	-2.5454	0.0109153	0.0272859	down
Sema4d	866.081	-1.37598	0.540718	-2.54473	0.0109363	0.0273342	down
LOC108348812	47.3999	-5.71557	2.24612	-2.54464	0.010939	0.0273342	down
Adgb	115.148	-1.0606	0.416977	-2.54354	0.0109735	0.0274108	down
Cryba4	5120.04	-4.304	1.69357	-2.54138	0.0110415	0.0275642	down
Hist1h2ak	27.1089	-1.73254	0.682746	-2.53761	0.0111614	0.0277847	down
Hba-a1	15.7165	-2.19569	0.865879	-2.53579	0.0112193	0.0279041	down
Tcf24	3.31069	-5.09127	2.02047	-2.51985	0.0117405	0.0290538	down
Trim15	11.7123	-2.32037	0.92105	-2.51927	0.01176	0.0290977	down
LOC102551754	4.61386	-4.55206	1.80781	-2.51799	0.0118027	0.0291861	down
Sccpdh	35.7272	-2.5421	1.01019	-2.51647	0.0118538	0.0293039	down
Zfp334	5.572	-3.90867	1.55753	-2.50952	0.0120894	0.0297982	down
RGD1565410	3.30308	-5.08815	2.03639	-2.49861	0.012468	0.0305919	down
Smpdl3b	12.2611	-2.00393	0.802132	-2.49825	0.0124808	0.0306142	down
LOC108348048	3.14073	-5.02091	2.01404	-2.49296	0.0126684	0.0310063	down
Sox18	23.7447	-1.45711	0.584587	-2.49255	0.0126831	0.0310286	down
Gjb2	3.49442	-5.16944	2.08016	-2.48512	0.0129509	0.0315824	down
Cklf	39.146	-1.09009	0.439772	-2.47876	0.0131841	0.0320857	down
Cenpu	21.3368	-1.86844	0.754582	-2.47612	0.0132817	0.0322856	down
Rdh5	49.6887	-1.71164	0.691609	-2.47487	0.0133283	0.0323802	down
Tcf19	53.9971	-1.07436	0.434403	-2.47319	0.0133914	0.0325192	down
RT1-T24-3	16.6747	-1.75204	0.709451	-2.46958	0.0135274	0.0328113	down
LOC100909441	29.0383	-1.25588	0.50859	-2.46934	0.0135363	0.0328283	down
Elf3	10.9646	-2.07333	0.845737	-2.45151	0.0142258	0.0342279	down
Cd151	17.3415	-1.71939	0.702262	-2.44836	0.0143509	0.0344991	down
Mal	26.9099	-1.28824	0.526578	-2.44643	0.0144277	0.0346538	down
Hic1	5.20764	-3.80036	1.55943	-2.43702	0.0148088	0.0354268	down
Tmc1	4.64688	-5.58815	2.30399	-2.42543	0.0152905	0.0364646	down
LOC103691841	38.852	-7.68071	3.16728	-2.42502	0.0153075	0.0364948	down
Ccl19	13.2119	-2.23189	0.921348	-2.42242	0.0154175	0.0366891	down
Ugt1a1	5.06756	-3.74247	1.54728	-2.41874	0.0155742	0.0370358	down
Tmem35b	43.4285	-1.10369	0.456875	-2.41574	0.0157033	0.0372898	down
Aldh1l2	30.6085	-1.46126	0.606874	-2.40785	0.0160469	0.0379871	down
Gpx2	6.14677	-4.01598	1.66872	-2.40662	0.0161007	0.0380984	down
Lpar1	37.5315	-1.25635	0.522722	-2.40347	0.0162404	0.0383748	down
Ube2c	13.5368	-3.29387	1.37421	-2.39691	0.0165338	0.038969	down
Fbxo5	24.4504	-1.76498	0.736591	-2.39614	0.0165686	0.0390402	down
Nr5a2	3.80109	-4.27547	1.78524	-2.39489	0.0166252	0.0391624	down
Gpr55	4.46418	-4.50769	1.88523	-2.39106	0.0167997	0.0395289	down
LOC108348080	8.16972	-2.73968	1.1471	-2.38836	0.0169236	0.0397592	down
LOC689230	4.29934	-5.47481	2.2939	-2.38668	0.0170013	0.0399305	down
Crybb1	2088.41	-3.66314	1.55104	-2.36173	0.01819	0.0423363	down
Asgr1	28.9172	-1.34507	0.570944	-2.35587	0.0184794	0.0429026	down
Ccr1l1	5.32124	-4.76892	2.0325	-2.34633	0.0189593	0.0439254	down
Nt5c	19.6407	-1.36937	0.584441	-2.34304	0.0191272	0.0442532	down
Ampd3	1060	-1.34272	0.575057	-2.33493	0.0195471	0.0450938	down
Chmp4c	9.92118	-2.45737	1.05282	-2.33409	0.0195912	0.0451768	down
LOC56764	9.12694	-2.43346	1.04846	-2.32097	0.0202882	0.0466045	down
Csf2	5.03101	-5.6964	2.46016	-2.31546	0.020588	0.0471959	down
C2cd4a	3.44312	-4.11393	1.78061	-2.31041	0.0208656	0.04778	down
Ube2t	7.17375	-4.28988	1.85909	-2.30752	0.0210259	0.0481208	down
Aqp3	3.92668	-5.34052	2.32933	-2.29273	0.0218637	0.0497864	down

## Sheet: spec_72h
geneid	baseMean	log2FoldChange	lfcSE	stat	pvalue	padj	direction
Hmgcs1	1382.73	1.42366	0.093314	15.2567	1.48666e-52	4.86673e-49	up
Dhcr24	614.777	1.47857	0.126132	11.7224	9.78775e-32	6.40824e-29	up
Lhfp	367.625	1.4641	0.153864	9.51557	1.80722e-21	5.37829e-19	up
Gabrb2	884.547	1.25535	0.139945	8.97037	2.95532e-19	5.09185e-17	up
Cacna1c	755.888	1.05599	0.124256	8.49848	1.92097e-17	2.53568e-15	up
Kcnip1	291.353	1.39039	0.165752	8.38838	4.929e-17	6.15862e-15	up
Anks1b	1117.22	1.25452	0.154705	8.10909	5.09988e-16	5.08993e-14	up
Chd5	2024.55	1.11205	0.137245	8.10263	5.37857e-16	5.33554e-14	up
Kctd16	469.377	1.27842	0.163376	7.82505	5.07457e-15	4.30365e-13	up
Insig1	689.471	1.05918	0.136053	7.78506	6.96777e-15	5.78926e-13	up
Dcc	503.005	1.1525	0.148707	7.75017	9.17707e-15	7.51052e-13	up
Ncam2	425.184	1.21313	0.162102	7.48373	7.2243e-14	5.16364e-12	up
Sparcl1	1905.87	1.22991	0.16444	7.47938	7.46748e-14	5.31425e-12	up
Cacnb4	1015.29	1.19255	0.159532	7.4753	7.70271e-14	5.43439e-12	up
Tppp	860.645	1.28468	0.173546	7.40253	1.33613e-13	8.99991e-12	up
Cdh8	328.153	1.16432	0.158115	7.36375	1.7882e-13	1.17077e-11	up
Pcp4	651.694	1.09734	0.149425	7.34376	2.07673e-13	1.33826e-11	up
Chrnb3	847.346	1.55114	0.213777	7.25589	3.9904e-13	2.43712e-11	up
Nap1l5	683.727	1.41	0.194449	7.25127	4.12876e-13	2.50295e-11	up
Gad1	2660.98	1.49475	0.206337	7.24421	4.34954e-13	2.6174e-11	up
Scn2a	918.21	1.15302	0.159738	7.21818	5.26873e-13	3.1021e-11	up
Adam23	651.436	1.39683	0.193653	7.21305	5.47104e-13	3.19821e-11	up
Scn2b	1216.51	1.02079	0.144378	7.07029	1.54611e-12	8.18987e-11	up
Ralyl	314.512	1.29665	0.183777	7.05555	1.71916e-12	8.99018e-11	up
Lynx1	543.674	1.7823	0.253896	7.01982	2.2216e-12	1.13991e-10	up
Tmem63c	591.518	1.04035	0.14886	6.98877	2.77308e-12	1.40962e-10	up
Pvalb	229.852	2.38115	0.342961	6.9429	3.84131e-12	1.88813e-10	up
Usp29	519.613	1.15175	0.166365	6.923	4.42178e-12	2.15404e-10	up
Rusc1	486.612	1.01198	0.147087	6.88012	5.98029e-12	2.88748e-10	up
Stard4	426.807	1.04103	0.153847	6.76667	1.31779e-11	5.8139e-10	up
Cntnap2	1253.52	1.2185	0.180905	6.73557	1.63287e-11	7.14436e-10	up
Cnr1	291.28	1.21307	0.181127	6.69737	2.12203e-11	8.97503e-10	up
Trpc4	173.338	1.27405	0.190519	6.68728	2.27358e-11	9.54204e-10	up
Rab6b	1924.96	1.11793	0.167252	6.68413	2.32302e-11	9.69981e-10	up
RGD1305733	330.127	1.0304	0.154379	6.6745	2.48075e-11	1.02022e-09	up
Rasgrf1	1528.41	1.13504	0.170915	6.64094	3.11699e-11	1.25353e-09	up
Rcan2	585.548	1.24499	0.18758	6.63712	3.19866e-11	1.28323e-09	up
Cdh18	356.483	1.36921	0.207519	6.59801	4.16709e-11	1.63175e-09	up
Caly	457.935	1.0898	0.166935	6.52831	6.65157e-11	2.48568e-09	up
Lrtm2	424.761	1.05076	0.161194	6.51858	7.09747e-11	2.63427e-09	up
Reep1	415.83	1.0764	0.16586	6.48979	8.5954e-11	3.1195e-09	up
Grin1	1353.76	1.15401	0.178824	6.45329	1.09444e-10	3.91987e-09	up
Lrp1b	1058.28	1.10097	0.171137	6.43326	1.24898e-10	4.44253e-09	up
Jph3	324.926	1.14569	0.178193	6.42949	1.28031e-10	4.53594e-09	up
Pank1	352.245	1.17491	0.183923	6.38805	1.68018e-10	5.78972e-09	up
Kcnh7	619.205	1.61722	0.254102	6.36444	1.96e-10	6.6147e-09	up
Elmod1	546.025	1.03126	0.162538	6.34473	2.22821e-10	7.42799e-09	up
Thy1	968.712	1.17962	0.18751	6.29094	3.15546e-10	1.01471e-08	up
Rgs8	2743.9	1.07645	0.172092	6.2551	3.97261e-10	1.24328e-08	up
Elavl4	160.405	1.25496	0.20206	6.21082	5.271e-10	1.60962e-08	up
Nrsn1	274.097	1.36883	0.220792	6.19964	5.65925e-10	1.71538e-08	up
Hecw2	445.474	1.09844	0.180857	6.07356	1.25107e-09	3.48282e-08	up
Brinp1	307.099	1.06857	0.177416	6.02296	1.71251e-09	4.61786e-08	up
Sult4a1	617.159	1.28634	0.215066	5.98113	2.21589e-09	5.78463e-08	up
Zdbf2	404.855	1.15552	0.194234	5.9491	2.6962e-09	6.92801e-08	up
Gria4	927.742	1.27153	0.216785	5.8654	4.48063e-09	1.09298e-07	up
Tmem266	88.0648	1.69234	0.288839	5.85909	4.65399e-09	1.12777e-07	up
Atp1b1	2190.42	1.28296	0.218973	5.85896	4.65772e-09	1.12777e-07	up
Pde3a	1941.41	1.15846	0.198451	5.83752	5.2984e-09	1.2642e-07	up
Cntn2	268.804	1.09717	0.188516	5.82006	5.88277e-09	1.38745e-07	up
Ndrg4	3507.81	1.08124	0.186715	5.79087	7.00219e-09	1.6234e-07	up
Gabra3	202.089	1.37281	0.239108	5.74136	9.39215e-09	2.12923e-07	up
Cntnap4	200.712	1.39417	0.243498	5.72558	1.03083e-08	2.31449e-07	up
Ina	929.212	1.22074	0.21448	5.69162	1.25837e-08	2.76469e-07	up
Nrg1	410.838	1.20712	0.212672	5.67596	1.37911e-08	3.00176e-07	up
Diras1	213.737	1.28676	0.227747	5.64994	1.60506e-08	3.45225e-07	up
Sorcs3	150.223	1.32907	0.236619	5.61694	1.94372e-08	4.11045e-07	up
Arap2	126.262	1.46756	0.263433	5.57092	2.53395e-08	5.28352e-07	up
Arhgap20	691.583	1.00298	0.181778	5.51765	3.43566e-08	6.94257e-07	up
LOC108351600	31.2829	2.62072	0.476952	5.49472	3.91332e-08	7.8209e-07	up
Cemip	264.511	1.16174	0.212157	5.47584	4.35448e-08	8.5666e-07	up
Vsnl1	336.177	1.64703	0.301115	5.46977	4.50624e-08	8.79119e-07	up
Fam196b	161.356	1.32259	0.242591	5.45193	4.98272e-08	9.57245e-07	up
LOC365985	77.9337	2.04115	0.374722	5.44711	5.11954e-08	9.80077e-07	up
LOC102548730	404.096	1.2349	0.226869	5.44324	5.23188e-08	9.98082e-07	up
Elavl3	418.362	1.12051	0.207417	5.40222	6.58207e-08	1.22566e-06	up
Unc5a	231.089	1.04589	0.193618	5.40184	6.59608e-08	1.22687e-06	up
Cplx1	475.265	1.48237	0.274884	5.39272	6.93999e-08	1.28112e-06	up
Sncg	293.069	1.29779	0.240813	5.3892	7.07709e-08	1.30155e-06	up
Nat8l	326.027	1.14705	0.214401	5.35001	8.79499e-08	1.55461e-06	up
Lrfn5	187.141	1.27579	0.239341	5.33041	9.79922e-08	1.71178e-06	up
Grin2a	446.131	1.29941	0.244311	5.31869	1.04518e-07	1.81609e-06	up
Plxna2	1986.45	1.05872	0.201111	5.26437	1.40673e-07	2.36158e-06	up
Slc32a1	558.869	1.30394	0.247962	5.25863	1.45133e-07	2.42154e-06	up
Gng4	61.6634	1.61996	0.309026	5.24216	1.58708e-07	2.62397e-06	up
Rapgef4	314.141	1.20587	0.231493	5.20908	1.89782e-07	3.08783e-06	up
Scrt1	269.143	1.08122	0.207748	5.20447	1.9455e-07	3.15913e-06	up
Gng3	189.958	1.19906	0.233733	5.13005	2.8966e-07	4.44344e-06	up
Nefm	396.245	1.32756	0.260125	5.10356	3.33328e-07	5.05177e-06	up
Mctp1	73.9802	1.62491	0.318574	5.10057	3.38624e-07	5.12728e-06	up
Spock3	653.888	1.12004	0.221912	5.04721	4.48308e-07	6.54002e-06	up
Ptchd4	88.8756	1.89816	0.376103	5.04691	4.49014e-07	6.54449e-06	up
Bend6	221.369	1.08677	0.216058	5.03	4.9048e-07	7.07952e-06	up
Zcchc18	283.031	1.10818	0.220341	5.02936	4.92112e-07	7.09073e-06	up
Fam19a2	153.078	1.15081	0.228912	5.0273	4.97444e-07	7.16109e-06	up
Lrrn3	537.741	1.02859	0.204727	5.02421	5.055e-07	7.25156e-06	up
Dmtn	265.761	1.01196	0.202271	5.003	5.64442e-07	7.99203e-06	up
Plcb1	262.587	1.11848	0.223972	4.99384	5.91911e-07	8.31268e-06	up
Cpne4	248.25	1.41917	0.284533	4.98769	6.11041e-07	8.54101e-06	up
Pcdh17	683.23	1.00995	0.202681	4.98294	6.26243e-07	8.70887e-06	up
Ppp2r2c	137.08	1.15807	0.233314	4.96358	6.92058e-07	9.49506e-06	up
Khdrbs2	99.378	1.41957	0.286992	4.94636	7.56147e-07	1.02967e-05	up
Rbpms2	101.881	1.61658	0.327819	4.93133	8.16722e-07	1.09575e-05	up
Kcnq3	183.209	1.56224	0.317135	4.92611	8.38816e-07	1.12263e-05	up
Gabra2	468.451	1.46343	0.298231	4.90704	9.24593e-07	1.22243e-05	up
Hs6st3	95.6777	1.26931	0.2591	4.89894	9.63535e-07	1.26982e-05	up
Kcnj5	184.983	1.07326	0.22014	4.87535	1.08614e-06	1.41432e-05	up
LOC102551177	114.442	1.59072	0.326345	4.87436	1.09161e-06	1.41692e-05	up
Kcnj9	343.185	1.01843	0.209555	4.85995	1.17415e-06	1.5097e-05	up
Stxbp6	176.855	1.0589	0.218079	4.85559	1.20028e-06	1.53847e-05	up
Disp3	811.22	1.06417	0.220429	4.82769	1.38124e-06	1.72995e-05	up
LOC103694210	125.802	1.05552	0.220919	4.77785	1.77176e-06	2.14976e-05	up
Cdh7	214.437	1.312	0.274914	4.77238	1.82061e-06	2.19438e-05	up
Nrip3	285.309	1.09943	0.231299	4.75329	2.00136e-06	2.3755e-05	up
Nefl	1089.7	1.52954	0.325547	4.69835	2.62266e-06	3.02734e-05	up
Neto2	79.8946	1.50285	0.322494	4.66008	3.1609e-06	3.5904e-05	up
Rasgrp1	317.958	1.0925	0.234545	4.65794	3.19396e-06	3.62292e-05	up
Vwc2l	250.013	1.42946	0.30722	4.6529	3.27294e-06	3.69203e-05	up
Kcnk2	76.1093	1.44193	0.310818	4.63914	3.49864e-06	3.90893e-05	up
Oprl1	115.36	1.0155	0.219495	4.62653	3.7184e-06	4.12909e-05	up
Lamp5	366.632	1.50632	0.326358	4.61556	3.9204e-06	4.32698e-05	up
Kcna4	270.472	1.10741	0.241286	4.58961	4.44081e-06	4.83936e-05	up
Syt2	125.198	1.27865	0.279499	4.57478	4.76724e-06	5.14711e-05	up
Galntl6	162.924	1.30472	0.28634	4.55655	5.19998e-06	5.56436e-05	up
Gpr12	29.6247	2.40906	0.52974	4.54763	5.42542e-06	5.77395e-05	up
Htr2c	208.693	1.62204	0.356735	4.54691	5.44386e-06	5.78605e-05	up
Fgf14	288.337	1.20862	0.26774	4.51416	6.3569e-06	6.64006e-05	up
Adamts15	155.233	1.43404	0.318408	4.5038	6.67502e-06	6.92813e-05	up
Cdh10	118.527	1.09624	0.243601	4.50012	6.79144e-06	7.02669e-05	up
Ebf1	336.972	1.05232	0.235053	4.47693	7.57223e-06	7.72226e-05	up
Macrod2	107.859	1.18748	0.265761	4.46822	7.8872e-06	7.98872e-05	up
Lbhd1	2775.71	1.16985	0.261985	4.46535	7.9938e-06	8.08169e-05	up
Cacng2	217.87	1.057	0.236991	4.46006	8.19362e-06	8.26036e-05	up
Lrrtm2	149.229	1.04109	0.233523	4.45817	8.26614e-06	8.31593e-05	up
Ankrd55	238.892	1.25504	0.284728	4.40784	1.04406e-05	0.000102147	up
Gad2	434.922	1.08111	0.24611	4.39278	1.11908e-05	0.000108578	up
Ntrk3	384.053	1.09155	0.248514	4.39231	1.12153e-05	0.000108714	up
Mlnr	28.897	2.24419	0.512	4.38318	1.1696e-05	0.000112678	up
Ebf3	390.33	1.20574	0.277093	4.35139	1.35279e-05	0.000128431	up
RGD1307443	67.5004	1.54775	0.357617	4.32795	1.50506e-05	0.000140747	up
Nefh	668.852	1.12695	0.261936	4.30239	1.68962e-05	0.000154847	up
Tfr2	98.9872	1.15531	0.269083	4.29349	1.75884e-05	0.000160383	up
Ackr1	273.632	1.05597	0.246052	4.29167	1.77335e-05	0.000161346	up
Slc35g2	85.4922	1.23385	0.289288	4.26513	1.99783e-05	0.000178398	up
Grem2	110.882	1.0979	0.257954	4.25618	2.07953e-05	0.000184586	up
Ly6h	107.239	1.36441	0.321097	4.2492	2.14536e-05	0.000189504	up
Glra2	176.297	1.52108	0.3587	4.24055	2.22977e-05	0.000195693	up
Trpc5	75.0611	1.45201	0.342626	4.2379	2.25621e-05	0.000197696	up
RGD1563441	90.1637	1.27342	0.300693	4.23496	2.28595e-05	0.000199767	up
Ttc39c	2205.92	1.05282	0.248625	4.23458	2.28982e-05	0.000199999	up
LOC691414	42.9872	1.64489	0.390774	4.2093	2.56159e-05	0.00022114	up
Zfp804a	317.786	1.06937	0.255665	4.18268	2.88097e-05	0.000245474	up
Zmat4	310.344	1.15938	0.278622	4.16111	3.16709e-05	0.000266661	up
RGD1310110	228.119	1.02172	0.247039	4.13585	3.53641e-05	0.000294126	up
Necab1	67.1948	1.42809	0.346559	4.12077	3.77611e-05	0.000310278	up
Rab9b	174.16	1.13144	0.275675	4.10424	4.05645e-05	0.000330493	up
Iglon5	366.403	1.0577	0.260238	4.06436	4.81642e-05	0.000383626	up
Chrna7	115.89	1.32025	0.329156	4.01102	6.0457e-05	0.000466333	up
Syt16	63.9979	1.3071	0.328481	3.97922	6.91419e-05	0.000524671	up
Tusc5	106.135	1.34601	0.341518	3.94126	8.10546e-05	0.000603261	up
Glt1d1	74.3956	1.25341	0.318819	3.93142	8.44463e-05	0.000625155	up
Lnp1	68.1249	1.19385	0.303689	3.93118	8.45313e-05	0.000625501	up
Hpca	403.726	1.1418	0.293123	3.8953	9.80783e-05	0.00071033	up
C1ql2	259.548	1.18818	0.305624	3.88771	0.000101193	0.000728377	up
Gabrg3	83.3567	1.51953	0.39163	3.88001	0.000104451	0.000748206	up
Tac3	43.4303	1.65307	0.426774	3.87342	0.000107321	0.000766749	up
Rims3	127.172	1.05353	0.272969	3.85953	0.000113605	0.000803237	up
Tfap2c	174.354	1.13363	0.29569	3.83385	0.000126152	0.000878842	up
Rpp25	75.9001	1.38095	0.360927	3.82612	0.00013018	0.000902257	up
Thsd4	305.405	1.142	0.299572	3.81211	0.000137786	0.000945608	up
Slc17a6	488.223	1.45175	0.382331	3.7971	0.000146398	0.000995531	up
Grin3a	43.6265	1.44543	0.384036	3.7638	0.000167353	0.00111487	up
Extl1	49.8083	1.1899	0.316712	3.75704	0.000171936	0.00114076	up
Sst	31.7803	1.93535	0.518458	3.7329	0.000189285	0.00123413	up
Nmnat2	127.778	1.12812	0.308603	3.65557	0.00025661	0.00158936	up
Nt5c1a	66.5581	1.01118	0.27811	3.6359	0.000277014	0.00169628	up
Mgat4c	113.934	1.3886	0.38407	3.61548	0.000299796	0.0018134	up
Amy1a	45.3551	1.53663	0.427807	3.59187	0.000328316	0.00195485	up
Pla2g4e	78.3546	1.106	0.308903	3.58042	0.000343044	0.00202706	up
Ccdc85a	48.2109	1.2491	0.349099	3.57807	0.000346145	0.00204243	up
Slc29a4	89.5217	1.27915	0.357552	3.57752	0.000346874	0.00204599	up
Pou4f1	176.31	1.40998	0.395495	3.56511	0.000363706	0.00212916	up
LOC108352163	5.07878	5.87638	1.65275	3.55551	0.000377245	0.00219742	up
RGD1566251	106.609	1.23973	0.350775	3.53425	0.000408927	0.00235266	up
Crhr2	47.9062	1.15296	0.328039	3.5147	0.000440249	0.00251518	up
Mgat4d	279.87	1.178	0.336423	3.50153	0.00046259	0.00261814	up
Vstm2l	101.909	1.16215	0.332437	3.49585	0.000472563	0.00266629	up
Tceal5	85.9493	1.10947	0.317751	3.49163	0.000480079	0.00269939	up
Slitrk1	154.466	1.12673	0.323103	3.4872	0.000488098	0.00273978	up
Tmie	22.5848	2.1505	0.620472	3.46591	0.000528437	0.00292805	up
Kcnj3	106.143	1.20677	0.348306	3.46468	0.000530854	0.00294045	up
Clec2l	139.021	1.01774	0.294622	3.4544	0.000551517	0.00304254	up
Ajap1	43.9981	1.31436	0.387341	3.39329	0.000690588	0.00368362	up
Drd5	23.5869	1.64542	0.485523	3.38897	0.000701563	0.00373437	up
Ankrd34b	65.7565	1.08332	0.322898	3.355	0.000793652	0.00415297	up
Oprm1	66.957	1.61301	0.481255	3.35167	0.000803269	0.00419927	up
LOC685668	73.067	1.30136	0.388272	3.35167	0.000803256	0.00419927	up
Aldh1b1	20.7079	1.95301	0.583748	3.34565	0.000820912	0.00427104	up
Tppp3	141.116	1.02253	0.30675	3.33345	0.000857772	0.00443322	up
Mgat5b	260.881	1.01533	0.305667	3.3217	0.000894714	0.00459081	up
Ephx4	65.5823	1.25588	0.385835	3.25496	0.00113408	0.0056026	up
Rab3c	194.004	1.05655	0.324943	3.25149	0.00114802	0.00565818	up
LOC360998	69.164	1.5142	0.467609	3.23818	0.00120296	0.00589168	up
Entpd3	51.4532	1.27496	0.396609	3.21466	0.001306	0.00631883	up
Syt12	101.163	1.04174	0.325999	3.19552	0.0013958	0.00670178	up
Itga8	135.279	1.27958	0.400742	3.19304	0.00140786	0.00675376	up
Kcns2	20.7252	1.65758	0.523398	3.16696	0.00154043	0.00727879	up
Myh7	49.7143	1.43935	0.456184	3.15519	0.00160394	0.00753625	up
Agtr2	5.33266	4.93264	1.56676	3.1483	0.00164223	0.00769319	up
Clvs2	39.4168	1.27882	0.407072	3.14152	0.00168074	0.0078355	up
Vip	80.099	1.14764	0.369692	3.10432	0.00190717	0.00870755	up
Htr5a	20.7636	1.62485	0.525529	3.09184	0.00198918	0.00900413	up
Efna3	44.2005	1.15501	0.37462	3.08315	0.00204823	0.00922097	up
Spry3	24.0519	1.66907	0.546522	3.054	0.00225816	0.0100194	up
RGD1564247	19.3213	1.74069	0.570221	3.05267	0.00226818	0.0100557	up
Klhl1	96.1778	1.13709	0.372787	3.05024	0.00228658	0.0101181	up
Chrm2	68.1876	1.30249	0.427897	3.04393	0.00233507	0.0103003	up
Fut9	64.9206	1.14727	0.377018	3.04302	0.00234217	0.0103278	up
Gpr26	62.8909	1.03966	0.348797	2.98071	0.00287586	0.0122743	up
Pkhd1	62.4589	1.43171	0.4806	2.97901	0.00289178	0.0123294	up
Ddn	21.4099	1.59566	0.535881	2.97764	0.00290481	0.0123753	up
Fam43b	50.6379	1.06959	0.360153	2.96983	0.00297967	0.0126646	up
Sertm1	27.1434	1.35866	0.464416	2.92553	0.00343875	0.0143147	up
Fzd8	29.2585	1.40347	0.479958	2.92415	0.00345401	0.01436	up
Apln	27.9871	1.55284	0.532339	2.91702	0.00353394	0.0146402	up
Shh	35.7696	1.12135	0.38496	2.91289	0.00358104	0.0147793	up
Gpr3	10.5206	2.20195	0.756981	2.90886	0.00362751	0.0149446	up
Zar1	8.90204	2.42182	0.833034	2.90723	0.00364641	0.0150048	up
RT1-M5	8.36513	2.48621	0.86097	2.88769	0.00388084	0.0157778	up
LOC100909856	19.9002	2.26959	0.792742	2.86296	0.00419699	0.0168599	up
Hpgd	39.0066	1.14334	0.400284	2.85631	0.00428594	0.0171689	up
Gpr149	10.7072	2.08246	0.729213	2.85576	0.00429343	0.0171947	up
Tmem163	114.141	1.11663	0.391486	2.85228	0.00434068	0.0173542	up
Lancl3	46.7172	1.1163	0.393762	2.83495	0.00458324	0.0181555	up
Gdf10	42.0805	1.2557	0.443736	2.82985	0.00465703	0.0184166	up
Vpreb3	45.1938	1.07449	0.380422	2.82448	0.00473574	0.0186602	up
Pdzrn4	29.6822	1.28865	0.459057	2.80716	0.00499798	0.0195011	up
Far2	41.9707	1.13132	0.40514	2.79242	0.00523149	0.0202576	up
Olr854	7.50017	2.58564	0.927921	2.78648	0.00532831	0.0205548	up
LOC100912599	15.2808	4.55027	1.63405	2.78467	0.0053583	0.0206315	up
Tma7	104.303	1.13044	0.40699	2.77756	0.00547696	0.0210143	up
Crabp1	108.76	1.06008	0.385568	2.74941	0.00597034	0.0226314	up
Nsun4	9.26822	3.87895	1.41905	2.73349	0.00626675	0.0235911	up
Zfp541	22.0442	1.52454	0.562957	2.7081	0.00676696	0.0251388	up
Elovl6	20.9253	1.40641	0.519358	2.70798	0.00676945	0.0251424	up
Plvap	22.7501	1.68738	0.626046	2.69529	0.00703276	0.0259379	up
Gpr45	21.413	1.47944	0.549706	2.69132	0.00711692	0.0261834	up
LOC102551957	19.6692	1.91866	0.720167	2.66419	0.00771729	0.0279895	up
Mstn	23.7578	1.99016	0.750271	2.65259	0.00798773	0.0287032	up
LRRTM1	44.8297	1.37016	0.517749	2.64638	0.00813587	0.0291843	up
Acan	11.5923	1.75295	0.662568	2.64569	0.00815256	0.0292249	up
Egfem1	33.6013	1.10453	0.422653	2.61332	0.0089666	0.0316155	up
Tmem132b	55.2269	1.07078	0.409805	2.61291	0.00897754	0.0316418	up
LOC108348083	8.53384	3.01729	1.17454	2.56891	0.0102018	0.0350438	up
LOC108350654	5.92528	3.05979	1.19192	2.56711	0.0102549	0.0351673	up
Frem3	46.2948	1.13379	0.443306	2.55758	0.0105403	0.0360174	up
LOC108348154	56.909	1.07055	0.420342	2.54684	0.0108703	0.0369445	up
Fabp3	55.2465	1.13677	0.450157	2.52529	0.0115604	0.0388604	up
Rbm12	8.90321	5.69379	2.26942	2.50892	0.01211	0.0404359	up
LOC103694513	48.6583	1.04474	0.417194	2.5042	0.0122729	0.040888	up
Bcl11b	26.5639	1.19193	0.479613	2.4852	0.0129479	0.0427608	up
Cfap74	26.4898	1.14549	0.460937	2.48514	0.01295	0.0427608	up
Avp	4.80248	3.24757	1.312	2.47527	0.0133134	0.0437754	up
Tsen34	29.5148	2.44878	0.995134	2.46076	0.0138644	0.0452002	up
Ppp1r1c	17.347	1.90389	0.786556	2.42054	0.0154977	0.0495898	up
Sat1	1223.09	-1.62249	0.114605	-14.1573	1.68402e-45	2.7564e-42	down
Bend4	1282.53	-1.39	0.139471	-9.96624	2.14185e-23	7.96767e-21	down
Cd81	1939.14	-1.17765	0.12921	-9.11421	7.92441e-20	1.70667e-17	down
Chst2	2554.94	-1.23885	0.137368	-9.01848	1.90714e-19	3.54728e-17	down
Fcgbp	145.9	-1.93523	0.217186	-8.91047	5.08174e-19	8.48754e-17	down
Efemp1	2442.72	-1.85262	0.208912	-8.86792	7.45226e-19	1.21979e-16	down
Ptn	805.533	-1.39827	0.158583	-8.81728	1.17278e-18	1.81094e-16	down
Dcakd	497.702	-1.4158	0.169433	-8.3561	6.48234e-17	7.6333e-15	down
Timp2	971.144	-1.04552	0.125968	-8.2999	1.042e-16	1.18441e-14	down
Adgrg1	973.157	-1.3613	0.167056	-8.14874	3.67738e-16	3.76196e-14	down
Wipi1	691.088	-1.17495	0.145829	-8.05703	7.81719e-16	7.48256e-14	down
Gab1	703.362	-1.23372	0.158412	-7.78805	6.80516e-15	5.683e-13	down
Cgnl1	1043.21	-1.27202	0.174231	-7.30075	2.86175e-13	1.78783e-11	down
Sox9	741.306	-1.03238	0.150631	-6.85366	7.1984e-12	3.4251e-10	down
Oplah	457.367	-1.06295	0.155787	-6.82311	8.90883e-12	4.07318e-10	down
Nfib	1368.5	-1.01613	0.151571	-6.70401	2.02771e-11	8.62067e-10	down
Notch2	2611.13	-1.29701	0.193781	-6.69316	2.18397e-11	9.2132e-10	down
Egfr	1103.1	-1.11973	0.167925	-6.66803	2.59257e-11	1.06088e-09	down
Npepl1	314.317	-1.07306	0.161758	-6.63373	3.27302e-11	1.30985e-09	down
Notch1	1831.02	-1.00857	0.152135	-6.62947	3.36885e-11	1.34164e-09	down
Lipa	931.111	-1.77414	0.269117	-6.59246	4.32596e-11	1.66998e-09	down
Dennd2a	562.42	-1.27315	0.193603	-6.57609	4.82971e-11	1.84972e-09	down
Bmp2k	966.69	-1.05805	0.163132	-6.48584	8.82363e-11	3.19357e-09	down
Ston1	295.539	-1.26538	0.199047	-6.35718	2.05496e-10	6.92089e-09	down
Ephb3	225.261	-1.19428	0.193244	-6.18018	6.40285e-10	1.91945e-08	down
Nnt	666.521	-1.42646	0.234767	-6.07607	1.23167e-09	3.44026e-08	down
Cenpf	100.118	-3.60221	0.599169	-6.01201	1.83235e-09	4.89265e-08	down
Tgfbr1	952.001	-1.03162	0.175731	-5.87043	4.34659e-09	1.06187e-07	down
Sapcd1	216.328	-1.17332	0.213686	-5.49085	3.99998e-08	7.95525e-07	down
Kif20a	44.1972	-3.67425	0.685575	-5.35937	8.35108e-08	1.489e-06	down
Creb5	188.173	-1.05119	0.196163	-5.35876	8.37959e-08	1.49246e-06	down
Abcb1a	177.282	-1.01404	0.19252	-5.26721	1.38514e-07	2.32929e-06	down
Frmd8	489.538	-1.12338	0.214748	-5.23116	1.68449e-07	2.7627e-06	down
Anxa6	708.723	-1.14499	0.221423	-5.17104	2.32792e-07	3.69218e-06	down
Plxnb2	2958.11	-1.04116	0.202114	-5.15134	2.58638e-07	4.04721e-06	down
Paqr8	493.827	-1.03897	0.202047	-5.14224	2.71488e-07	4.20408e-06	down
Prcp	215.784	-1.19725	0.2371	-5.04955	4.42862e-07	6.47796e-06	down
Adgrg6	434.428	-1.12751	0.224311	-5.02657	4.99318e-07	7.17545e-06	down
Mfap3l	2081.88	-1.06027	0.211296	-5.01795	5.2225e-07	7.45915e-06	down
Tmem98	137.278	-1.35991	0.272802	-4.98498	6.19678e-07	8.6249e-06	down
Arrdc4	188.64	-1.38459	0.279204	-4.95907	7.08304e-07	9.68548e-06	down
Tspan12	336.001	-1.06294	0.215062	-4.94246	7.71432e-07	1.04354e-05	down
Mmp11	150.616	-1.19981	0.243397	-4.92944	8.24654e-07	1.10512e-05	down
Pear1	284.557	-1.63239	0.332615	-4.90774	9.21311e-07	1.21908e-05	down
Dcbld1	145.495	-1.38236	0.284066	-4.86632	1.13693e-06	1.46529e-05	down
Rab13	97.1165	-1.54914	0.318539	-4.86326	1.15467e-06	1.48699e-05	down
Hsd3b7	166.559	-1.12516	0.232599	-4.83731	1.31606e-06	1.67005e-05	down
Enpp1	92.0355	-1.6377	0.339183	-4.82836	1.3766e-06	1.7266e-05	down
Nbeal2	332.844	-1.29378	0.268106	-4.82564	1.39554e-06	1.74635e-05	down
Chrnb4	254.841	-1.68529	0.349676	-4.81959	1.43853e-06	1.79602e-05	down
Shisa2	204.544	-1.45847	0.305431	-4.77512	1.79605e-06	2.17278e-05	down
Eda2r	26.7198	-5.22149	1.0937	-4.77416	1.80456e-06	2.17986e-05	down
Lpar6	165.339	-1.25618	0.264869	-4.74263	2.10966e-06	2.48424e-05	down
F5	1063.43	-1.45399	0.31228	-4.65603	3.22369e-06	3.64653e-05	down
Sprr1a	10.1686	-6.71312	1.44206	-4.65522	3.23637e-06	3.65835e-05	down
Nusap1	28.2455	-2.51237	0.540729	-4.64626	3.38014e-06	3.80249e-05	down
Dera	167.211	-1.02646	0.221064	-4.64326	3.42958e-06	3.84226e-05	down
Efna1	76.6754	-1.64701	0.356105	-4.62506	3.74491e-06	4.1557e-05	down
Lrrc17	42.9144	-1.93611	0.418661	-4.62453	3.7544e-06	4.16342e-05	down
Rin2	1102.38	-1.36891	0.299221	-4.57491	4.76427e-06	5.14711e-05	down
Mal2	157.991	-1.10959	0.246195	-4.50696	6.5762e-06	6.8299e-05	down
Hacd4	161.883	-1.7184	0.384008	-4.47491	7.64442e-06	7.78618e-05	down
P3h2	130.696	-1.3173	0.295253	-4.46162	8.13426e-06	8.21354e-05	down
Fkbp9	411.032	-1.50899	0.338878	-4.4529	8.47179e-06	8.49809e-05	down
Klf3	443.916	-1.02351	0.231113	-4.42859	9.48529e-06	9.35836e-05	down
Abcc4	489.947	-1.40696	0.318661	-4.41523	1.00901e-05	9.89543e-05	down
Syt17	48.7227	-1.8947	0.430913	-4.39695	1.09782e-05	0.000106705	down
Lamb2	848.506	-1.31928	0.305631	-4.31657	1.5847e-05	0.00014671	down
RGD1561161	270.309	-1.0683	0.247962	-4.30834	1.64487e-05	0.000151595	down
LOC100360205	626.387	-1.22657	0.285943	-4.28958	1.79011e-05	0.000162524	down
Naprt	83.2672	-1.44786	0.338436	-4.2781	1.88492e-05	0.000169892	down
Col9a3	938.244	-1.13114	0.268044	-4.21998	2.44328e-05	0.000212495	down
LOC100910554	12.728	-5.13027	1.22681	-4.1818	2.8921e-05	0.000246295	down
Nid2	396.907	-1.55576	0.373634	-4.16386	3.12918e-05	0.000264148	down
Tm4sf4	13.5914	-3.87613	0.931	-4.1634	3.13545e-05	0.000264542	down
Klrg2	95.0259	-1.27226	0.307493	-4.13753	3.51063e-05	0.000292427	down
Medag	40.0059	-2.08256	0.504537	-4.12767	3.66464e-05	0.00030325	down
Ctso	126.165	-1.0371	0.252737	-4.10348	4.06978e-05	0.000331414	down
Snx33	159.347	-1.34936	0.329309	-4.09755	4.17539e-05	0.000339002	down
Abcg3	73.6477	-1.57313	0.384579	-4.09054	4.30372e-05	0.000347762	down
Notch3	197.552	-1.18096	0.289896	-4.07374	4.6265e-05	0.000371027	down
Tpx2	92.7911	-1.52621	0.3774	-4.044	5.25462e-05	0.000412705	down
Npl	157.427	-1.19073	0.295231	-4.03323	5.50163e-05	0.000429426	down
Cchcr1	164.666	-1.0142	0.253004	-4.00864	6.10706e-05	0.000469298	down
Cenpa	9.54544	-5.62909	1.40451	-4.00788	6.12666e-05	0.000470362	down
Htr2b	12.9299	-7.05887	1.76138	-4.00758	6.13446e-05	0.00047074	down
LOC103693936	127.273	-1.23852	0.312021	-3.96934	7.20727e-05	0.000544638	down
Neurog2	18.2974	-4.65159	1.17472	-3.95973	7.50334e-05	0.000564665	down
Abcb4	103.292	-1.13977	0.288241	-3.95423	7.67825e-05	0.000575711	down
Rgs18	16.2174	-4.49185	1.13727	-3.94967	7.82595e-05	0.000584909	down
Ephx1	107.098	-1.62813	0.412297	-3.94892	7.85038e-05	0.000586467	down
Pxdn	878.684	-1.37847	0.354071	-3.8932	9.893e-05	0.000715203	down
Efs	256.759	-1.24831	0.321647	-3.88099	0.000104033	0.000745863	down
Csrp2	124.844	-1.14814	0.297031	-3.86537	0.000110922	0.000787664	down
Hspb2	27.3413	-1.95145	0.506297	-3.85436	0.000116031	0.000817558	down
Abcg3l3	79.8904	-1.5223	0.398256	-3.82242	0.000132147	0.000914967	down
Tcf7l1	158.407	-1.0883	0.285038	-3.8181	0.000134483	0.000926828	down
Inf2	530.38	-1.20629	0.316601	-3.81012	0.000138902	0.000951953	down
RGD1311756	127.2	-1.3077	0.343886	-3.80272	0.000143114	0.000977353	down
Slfn5	280.737	-1.71094	0.451686	-3.7879	0.000151924	0.00102798	down
Cenpe	91.2092	-1.12982	0.298555	-3.78431	0.000154137	0.00104102	down
Prkcq	48.4172	-1.26251	0.334274	-3.77687	0.000158814	0.0010658	down
Cd109	26.7108	-2.03862	0.544666	-3.74289	0.000181919	0.00119488	down
Uaca	370.755	-1.01971	0.272454	-3.74269	0.000182059	0.00119533	down
Loxl1	274.198	-1.03129	0.275841	-3.73871	0.000184966	0.00121149	down
Boc	151.568	-1.02195	0.273429	-3.73755	0.00018582	0.00121506	down
Akr1b1	1359.07	-1.1087	0.297802	-3.72295	0.000196905	0.00127289	down
Cyp1b1	148.138	-1.12866	0.30329	-3.7214	0.000198118	0.00127912	down
Ect2	119.982	-1.53784	0.41628	-3.69424	0.000220549	0.00140083	down
Aspa	57.7705	-1.1248	0.3045	-3.69394	0.000220808	0.00140139	down
Nuf2	31.9801	-1.68057	0.458861	-3.66249	0.000249775	0.00155272	down
Cd8b	9.6357	-5.64864	1.54698	-3.6514	0.000260811	0.00161112	down
Trim55	10.4108	-3.15131	0.864707	-3.64437	0.000268045	0.00165062	down
Decr1	246.357	-1.0794	0.296548	-3.63987	0.000272772	0.00167532	down
Renbp	89.8437	-1.13423	0.31267	-3.62757	0.000286101	0.0017441	down
Matn3	14.1231	-2.67536	0.739079	-3.61985	0.000294775	0.00178567	down
Cxcl3	27.8081	-4.45442	1.23187	-3.61599	0.000299202	0.00181047	down
Entpd2	140.986	-1.67126	0.463554	-3.60532	0.000311766	0.00187547	down
Abcg3l1	71.1666	-1.14141	0.317023	-3.60039	0.000317738	0.00190643	down
Plcb3	213.805	-1.08384	0.301807	-3.59117	0.000329195	0.00195866	down
Adgrg3	30.3349	-2.00063	0.559925	-3.57304	0.000352863	0.0020731	down
LOC108350747	14.2728	-2.68147	0.75546	-3.54945	0.000386036	0.00223827	down
Cdca2	29.862	-1.80428	0.508764	-3.54641	0.000390524	0.00225949	down
LOC108352965	15.8914	-3.02873	0.854288	-3.54533	0.000392122	0.00226633	down
Npvf	77.5522	-2.55894	0.728025	-3.5149	0.000439912	0.00251413	down
Aldh2	203.542	-1.44126	0.411268	-3.50443	0.000457593	0.00259705	down
Ggt1	20.4105	-2.28343	0.651801	-3.50326	0.000459607	0.00260667	down
Nhsl1	424.565	-1.47511	0.42119	-3.50225	0.000461349	0.00261383	down
Atp6v1c2	51.887	-1.25014	0.359624	-3.47624	0.000508498	0.00283581	down
Ttk	60.5402	-1.17133	0.337753	-3.468	0.000524338	0.00291026	down
Fam20c	276.748	-1.13849	0.328468	-3.46606	0.000528147	0.00292743	down
Cpxm2	16.6019	-2.53415	0.734287	-3.45118	0.000558151	0.00307402	down
LOC103691527	274.002	-1.1134	0.323426	-3.44251	0.000576333	0.0031571	down
Cubn	58.0104	-1.2895	0.3762	-3.42769	0.000608746	0.00331358	down
Cyp4f17	78.7911	-1.00592	0.293814	-3.42368	0.000617799	0.00335283	down
Megf6	33.3288	-2.33868	0.683988	-3.41918	0.000628092	0.00340079	down
Igfbp2	121.674	-1.77131	0.51955	-3.40932	0.000651252	0.00351689	down
Timd2	4.64025	-5.5741	1.64473	-3.38906	0.000701315	0.00373437	down
Dock6	312.484	-1.13227	0.334994	-3.37997	0.00072494	0.00384667	down
Plekhg2	191.975	-1.11745	0.331257	-3.37335	0.000742589	0.0039234	down
Sgsh	54.3424	-1.34861	0.400088	-3.37078	0.000749551	0.00395253	down
Ocln	91.1404	-1.18744	0.355103	-3.34392	0.00082604	0.0042909	down
LOC100912537	30.6947	-2.52831	0.756681	-3.34131	0.000833843	0.00432183	down
Fam64a	13.557	-3.35932	1.01079	-3.32347	0.000889044	0.00456601	down
Smc1b	9.85231	-3.72346	1.12509	-3.30947	0.000934723	0.00476473	down
Ccdc80	143.846	-1.51863	0.46167	-3.28942	0.00100396	0.00506559	down
Sdr16c5	35.4873	-1.27499	0.388297	-3.28355	0.00102507	0.00515466	down
Tnfsf10	36.8277	-1.68203	0.512557	-3.28164	0.00103206	0.00518185	down
Kif20b	55.3122	-1.56031	0.475921	-3.2785	0.00104359	0.00522847	down
Folr1	45.0791	-1.97886	0.604233	-3.275	0.00105663	0.00528091	down
Marf1	99.5235	-1.3917	0.432619	-3.21691	0.00129578	0.00628053	down
Plk1	64.997	-1.27565	0.397365	-3.21026	0.00132616	0.00640499	down
LOC100360754	84.1942	-1.39534	0.435062	-3.20722	0.00134026	0.00645406	down
RGD1561145	9.25228	-3.60735	1.13104	-3.1894	0.00142569	0.00682731	down
Loxl3	74.6273	-1.26249	0.398044	-3.17173	0.00151532	0.00719336	down
Fabp4	9.19507	-4.62778	1.46085	-3.16787	0.0015356	0.00726224	down
Micall2	35.1316	-1.61111	0.509041	-3.16499	0.00155091	0.00731774	down
Cdca3	21.0448	-2.23789	0.707108	-3.16485	0.00155163	0.00731903	down
Prr32	9.15909	-3.61126	1.14491	-3.15418	0.00160952	0.00755511	down
Tom1l1	107.899	-1.05039	0.334008	-3.14481	0.00166195	0.00776559	down
LOC100365008	18.7203	-4.68113	1.49289	-3.13562	0.0017149	0.00795848	down
Cdh23	38.224	-1.6897	0.540801	-3.12444	0.00178141	0.00822051	down
Jph2	27.7292	-1.58523	0.508926	-3.11486	0.00184035	0.00844251	down
Tnfaip8	91.1642	-1.05133	0.339202	-3.09943	0.00193895	0.00882618	down
Maob	103.292	-1.28752	0.415657	-3.09756	0.00195123	0.00886865	down
Tmem220	21.3605	-1.74349	0.562945	-3.09709	0.00195433	0.00887831	down
LOC102557427	9.11985	-3.2542	1.05096	-3.09641	0.00195882	0.00889376	down
LOC679924	20.7417	-1.99682	0.645997	-3.09107	0.00199436	0.0090176	down
Hfe	29.3137	-2.1672	0.702789	-3.08372	0.00204432	0.00921211	down
Irgc	3.82371	-5.3018	1.72188	-3.07907	0.00207647	0.00932193	down
LOC103690039	16.4812	-3.5973	1.17021	-3.07407	0.00211161	0.0094615	down
LOC103690019	4.22964	-5.44862	1.78407	-3.05405	0.00225775	0.0100194	down
Psca	21.0423	-2.25201	0.737506	-3.05355	0.0022615	0.0100288	down
Rsph1	16.6311	-2.49121	0.8174	-3.04772	0.00230582	0.0101922	down
Fcna	9.77391	-3.73923	1.23015	-3.03965	0.00236852	0.0104271	down
Akr1c12	60.8853	-1.01687	0.335814	-3.02806	0.00246131	0.0107546	down
Frrs1	103.297	-1.02488	0.339301	-3.02056	0.00252311	0.0109894	down
Wnt9a	21.3093	-3.10661	1.03386	-3.00487	0.00265699	0.0114748	down
Fap	4.61463	-5.57757	1.85928	-2.99986	0.00270107	0.0116345	down
Slc25a43	32.0756	-1.8158	0.606903	-2.9919	0.00277246	0.0118888	down
Antxr1	182.423	-1.62213	0.542382	-2.99076	0.00278286	0.0119209	down
Cyp26c1	55.51	-1.57239	0.525806	-2.99044	0.00278573	0.0119301	down
LOC100909505	102.937	-2.00617	0.673079	-2.98058	0.00287703	0.0122761	down
Primpol	118.331	-1.01308	0.341345	-2.96791	0.00299832	0.0127374	down
LOC102549061	92.9835	-1.07072	0.361006	-2.96593	0.00301767	0.0128028	down
Parpbp	12.3223	-3.71603	1.25356	-2.96438	0.0030329	0.0128574	down
Svbp	45.391	-1.15683	0.39036	-2.96351	0.00304152	0.0128873	down
Copz2	39.3046	-1.44604	0.489685	-2.95299	0.00314708	0.0132967	down
Spns3	6.3442	-4.09422	1.38814	-2.94942	0.00318369	0.0134271	down
Rhod	23.7128	-1.8327	0.621658	-2.94809	0.00319749	0.0134749	down
Kif18b	27.1574	-2.17484	0.738232	-2.94602	0.00321894	0.0135444	down
Asb5	59.2677	-1.02593	0.348297	-2.94557	0.00322359	0.0135535	down
Mcoln3	3.96028	-5.35678	1.82133	-2.94114	0.00327007	0.0137242	down
LOC100910088	31.9641	-1.54808	0.530477	-2.91829	0.00351962	0.0145969	down
Chrnb1	82.2111	-1.01008	0.347042	-2.91055	0.00360791	0.0148793	down
Tpcn2	110.867	-1.48823	0.511417	-2.91001	0.00361412	0.014897	down
Fam115c	22.525	-1.80382	0.621238	-2.90359	0.00368908	0.015126	down
Tnfsf13	125.754	-1.16691	0.402169	-2.90154	0.00371334	0.0152064	down
Dctd	29.1869	-1.56257	0.540155	-2.89283	0.00381792	0.0155459	down
Rnase4	24.8058	-2.19428	0.759164	-2.89039	0.00384768	0.0156508	down
RGD1310507	62.3843	-2.36274	0.818279	-2.88745	0.00388378	0.0157859	down
LOC498368	41.7452	-1.1694	0.406225	-2.8787	0.0039932	0.0161704	down
Rtl1	8.52296	-4.5317	1.57521	-2.87688	0.00401628	0.0162478	down
Lyve1	49.6716	-5.00319	1.74349	-2.86964	0.00410945	0.0165755	down
Mgmt	46.1936	-1.346	0.469176	-2.86886	0.00411949	0.0166119	down
C1qtnf5	42.517	-1.26228	0.440544	-2.86528	0.00416643	0.0167682	down
Cldn2	185.251	-1.31418	0.459248	-2.86159	0.00421516	0.0169227	down
Ly75	178.686	-1.04345	0.365065	-2.85825	0.00425991	0.0170814	down
Lama2	55.7761	-1.03306	0.363987	-2.83819	0.00453698	0.0180027	down
Hrk	14.7871	-2.32862	0.820811	-2.83698	0.00455424	0.0180537	down
Cdca5	8.62787	-3.13355	1.1056	-2.83426	0.00459326	0.018182	down
Tpd52l1	106.533	-1.19235	0.42138	-2.82962	0.00466036	0.0184253	down
Fam169b	12.7466	-2.16583	0.765624	-2.82885	0.00467158	0.0184652	down
Abhd15	38.7779	-1.59383	0.564651	-2.82268	0.00476247	0.018734	down
Clhc1	14.1546	-1.7987	0.640181	-2.80967	0.00495919	0.0193774	down
Klkb1	23.9234	-2.78474	0.991515	-2.80857	0.00497618	0.0194216	down
RGD1305807	8.73357	-3.97529	1.42289	-2.79381	0.00520908	0.0202091	down
Ctnna3	34.4889	-1.11591	0.399854	-2.79079	0.005258	0.0203293	down
LOC681383	27.7528	-2.2432	0.807818	-2.77686	0.00548862	0.0210541	down
Ankle1	26.6527	-1.48793	0.537169	-2.76994	0.00560667	0.0214416	down
Ogn	15.4497	-3.34117	1.2076	-2.76678	0.00566137	0.0216255	down
Sync	77.7594	-1.25554	0.453907	-2.76607	0.00567355	0.0216569	down
Card9	26.6539	-1.28938	0.466602	-2.76334	0.00572125	0.0218005	down
Ticam2	32.0239	-1.82189	0.659315	-2.76331	0.00572184	0.0218005	down
Ms4a6bl	8.26045	-4.52677	1.63814	-2.76336	0.00572105	0.0218005	down
Slc13a3	240.644	-1.61345	0.583983	-2.76283	0.00573023	0.0218224	down
Gcsam	3.24589	-5.06403	1.83813	-2.75499	0.00586932	0.022284	down
C6	6.85672	-6.14292	2.23057	-2.75397	0.00588778	0.0223392	down
Bdh2	46.0264	-1.24291	0.457987	-2.71386	0.00665039	0.0247789	down
Dnajc22	11.8404	-2.39062	0.88263	-2.70852	0.00675841	0.0251127	down
Hnrnpab	40.3424	-1.53716	0.570716	-2.69338	0.00707317	0.0260575	down
Ltc4s	8.87657	-2.40374	0.893823	-2.68928	0.00716066	0.0263088	down
Slc38a4	30.9701	-1.82194	0.67915	-2.68268	0.00730347	0.0267494	down
Olr1587	3.15432	-5.01909	1.87874	-2.67152	0.00755085	0.0274894	down
LOC680329	3.46133	-5.15867	1.94001	-2.6591	0.00783506	0.0282726	down
Slc37a1	103.196	-1.02318	0.384851	-2.65864	0.00784563	0.0283045	down
Asf1b	14.7548	-1.89346	0.712867	-2.65612	0.00790455	0.0284939	down
Vill	6.81012	-2.76552	1.04146	-2.65543	0.00792071	0.0285313	down
Enpp6	93.6259	-2.07566	0.782268	-2.65339	0.00796874	0.0286601	down
Pdgfrl	19.6964	-1.58654	0.602683	-2.63247	0.00847672	0.0301821	down
Cyp26a1	55.8615	-1.93869	0.736982	-2.63058	0.00852382	0.0303168	down
Bcas1	10.5917	-2.33168	0.888177	-2.62524	0.00865882	0.0306836	down
Spry1	44.9513	-1.26229	0.481898	-2.61942	0.00880788	0.0311309	down
Gpd1	165.568	-1.03734	0.39691	-2.61353	0.00896128	0.0316049	down
Iqgap2	493.031	-1.13556	0.435418	-2.60797	0.00910799	0.0319639	down
Gp2	8.26007	-4.47872	1.71806	-2.60685	0.00913791	0.0320437	down
Fam50a	22.7156	-3.19181	1.22524	-2.60504	0.00918637	0.0321838	down
Olfml1	81.817	-1.54557	0.595433	-2.59571	0.00943949	0.0328945	down
Chid1	42.3629	-1.87096	0.721594	-2.59282	0.00951917	0.0331228	down
LOC108350547	2.89588	-4.89294	1.88729	-2.59257	0.00952614	0.033126	down
LOC691354	2.89588	-4.89294	1.88729	-2.59257	0.00952614	0.033126	down
Klra5	3.18228	-5.0309	1.94525	-2.58624	0.00970287	0.033584	down
Zc3hav1l	65.3548	-1.54909	0.59919	-2.5853	0.00972938	0.0336398	down
Loxl2	110.531	-1.73683	0.673538	-2.57866	0.00991829	0.034199	down
Col4a4	180.308	-1.22888	0.476865	-2.577	0.00996634	0.0343486	down
Calhm2	41.8854	-1.35943	0.52844	-2.57253	0.0100959	0.0347163	down
Hist1h2bcl1	44.6092	-1.38125	0.538805	-2.56354	0.0103609	0.0354935	down
Racgap1	20.1178	-2.09337	0.818668	-2.55705	0.0105566	0.0360504	down
LOC100365043	46.2635	-1.30609	0.512404	-2.54894	0.0108052	0.036769	down
Fbxl7	31.6346	-1.47958	0.580577	-2.54847	0.0108196	0.0368106	down
Slc25a45	29.5024	-1.61137	0.632402	-2.54801	0.0108338	0.0368436	down
Tph1	31.1716	-1.07203	0.421363	-2.54419	0.0109531	0.037195	down
Tekt1	11.6983	-2.19863	0.864417	-2.54348	0.0109754	0.0372629	down
Rab42	9.96598	-2.05193	0.808368	-2.53836	0.0111372	0.0377186	down
Lrrc23	4.73649	-3.64498	1.43674	-2.53698	0.0111812	0.0378206	down
LOC100909548	54.5602	-1.93351	0.763743	-2.53163	0.0113535	0.0382611	down
Sec14l4	10.1814	-1.92064	0.760836	-2.52438	0.0115903	0.0389469	down
Sfn	21.5274	-1.26441	0.5015	-2.52126	0.0116935	0.0392775	down
Tspan8	17.6614	-1.44273	0.573718	-2.5147	0.0119135	0.0398936	down
Spc25	16.3833	-1.44536	0.575119	-2.51315	0.011966	0.0400121	down
RGD1306739	25.3657	-1.46736	0.587229	-2.49878	0.0124621	0.0414087	down
Gns	16.5992	-1.39286	0.557605	-2.49793	0.0124922	0.0414752	down
Gata3	9.47833	-3.3471	1.3439	-2.49058	0.0127534	0.0422138	down
Angptl2	75.5299	-1.03999	0.41776	-2.48944	0.0127943	0.0423308	down
Lrriq1	22.6287	-1.40728	0.566758	-2.48303	0.0130271	0.0429549	down
Depdc1	11.8932	-3.42799	1.3856	-2.47401	0.0133607	0.0438867	down
Ewsr1	189.511	-1.59302	0.644028	-2.47353	0.0133786	0.0439191	down
Foxd2	2.74193	-4.81388	1.94638	-2.47325	0.0133892	0.0439421	down
Dscc1	16.615	-1.53265	0.620017	-2.47195	0.0134379	0.0440696	down
Hist1h1a	54.5177	-1.21638	0.492926	-2.46767	0.0135997	0.0444932	down
Xcr1	4.08355	-4.37616	1.77336	-2.46771	0.0135979	0.0444932	down
LOC689757	3.30738	-5.0926	2.0665	-2.46436	0.0137257	0.044798	down
Hist1h1b	110.261	-1.12561	0.457668	-2.45946	0.0139148	0.0453429	down
Gng8	38.5862	-1.14084	0.463956	-2.45894	0.0139348	0.0453655	down
Gas2l3	43.782	-1.47746	0.600942	-2.45857	0.013949	0.0453908	down
Dnah1	46.1115	-1.61257	0.658602	-2.44848	0.0143462	0.0464987	down
Fbln7	49.5201	-1.10669	0.452697	-2.44466	0.0144988	0.0469376	down
LOC108350026	5.87184	-2.88415	1.18065	-2.44286	0.0145716	0.0471266	down
LOC108351105	9.44035	-3.34223	1.36987	-2.43982	0.0146947	0.0474684	down
Gal3st4	31.7081	-1.36353	0.56013	-2.43431	0.0149201	0.0480165	down
LOC102555503	15.7565	-1.90131	0.782235	-2.43061	0.0150735	0.0484436	down
Cage1	25.6582	-1.30752	0.539901	-2.42178	0.0154446	0.0494516	down
Ggt6	3.28354	-5.08721	2.10165	-2.42058	0.0154956	0.0495898	down

## Sheet: spec_7d
geneid	baseMean	log2FoldChange	lfcSE	stat	pvalue	padj	direction
Prss56	157.736	3.59721	0.37805	9.51515	1.81445e-21	1.94413e-18	up
Cars	1300.03	1.12177	0.130813	8.57542	9.87232e-18	6.34672e-15	up
Sesn2	517.818	1.02688	0.23712	4.33064	1.48679e-05	0.000448324	up
LOC103690033	107.266	2.60878	0.765878	3.40627	0.000658581	0.00931754	up
Sass6	62.0544	1.0714	0.331611	3.2309	0.00123399	0.0155795	up
LOC365949	41.107	1.06566	0.366847	2.90491	0.00367353	0.0360006	up
Nfs1	17.4652	4.09575	1.47444	2.77782	0.00547244	0.0480355	up
Hydin	588.4	-1.65266	0.14749	-11.2052	3.84552e-29	1.2361e-25	down
Cotl1	945.605	-1.1879	0.243624	-4.87596	1.08279e-06	4.9299e-05	down
Tnc	2118.09	-1.79886	0.383166	-4.69473	2.66964e-06	0.000105328	down
Rspo2	50.8602	-4.30688	0.971136	-4.43489	9.21179e-06	0.000302147	down
Epha6	784.582	-1.52372	0.351332	-4.33698	1.44455e-05	0.000437229	down
Scn7a	172.355	-1.71478	0.399456	-4.2928	1.76435e-05	0.000516514	down
Shbg	109.588	-1.02087	0.241767	-4.22255	2.41556e-05	0.000672839	down
Sytl2	20.5062	-2.54241	0.625504	-4.06458	4.81194e-05	0.00118072	down
Tectb	18.8115	-2.98913	0.738521	-4.04746	5.17768e-05	0.00125703	down
Pou2af1	22.1401	-7.82678	1.93918	-4.03614	5.43389e-05	0.00130739	down
C4a	31.389	-3.52603	0.874797	-4.03068	5.56147e-05	0.0013321	down
Clec9a	13.692	-7.13363	1.84334	-3.86994	0.000108863	0.00232667	down
Cpne8	306.442	-1.04981	0.271366	-3.86863	0.00010945	0.0023361	down
Ikzf3	29.7168	-5.0457	1.31194	-3.84597	0.000120076	0.00251394	down
Dcn	90.9468	-5.97678	1.55408	-3.84586	0.000120129	0.00251394	down
Sepw1	141.211	-2.78618	0.733464	-3.79866	0.000145483	0.00293008	down
Traf3ip3	38.2555	-2.72293	0.719158	-3.78627	0.000152923	0.00306137	down
Limd2	200.503	-1.27057	0.339367	-3.74394	0.00018116	0.00345795	down
Adamts13	20.5076	-4.00625	1.07351	-3.73193	0.000190016	0.00358024	down
Scara5	23.4909	-2.97629	0.797782	-3.73071	0.000190943	0.00359348	down
LOC100911959	43.9736	-3.09833	0.848801	-3.65024	0.000261993	0.00460191	down
RT1-DOa	11.513	-5.89828	1.64614	-3.5831	0.00033954	0.00559025	down
Cd3g	13.8428	-6.16885	1.7391	-3.54716	0.000389408	0.00617692	down
Grap	15.3773	-4.04777	1.14646	-3.53069	0.000414482	0.00650543	down
Tp53i13	78.4194	-1.00666	0.288031	-3.49497	0.000474114	0.00723144	down
Zap70	18.8254	-3.81256	1.09059	-3.49586	0.000472529	0.00723144	down
Zp2	82.8791	-1.94161	0.559363	-3.47111	0.000518312	0.00774779	down
Gimap4	19.6505	-5.22119	1.50673	-3.46525	0.000529742	0.00789064	down
Tnn	46.7725	-3.59809	1.04156	-3.45451	0.000551286	0.00814363	down
Cyyr1	67.0605	-1.32084	0.383277	-3.44617	0.000568586	0.00836077	down
Il15ra	15.2761	-2.95637	0.85865	-3.44304	0.000575205	0.00843494	down
Gpr174	11.1022	-6.83173	1.98778	-3.43687	0.000588472	0.00856696	down
St3gal6	62.0698	-1.92833	0.563027	-3.42493	0.000614953	0.00885621	down
Crlf1	28.5549	-3.49596	1.02349	-3.41573	0.000636114	0.00908766	down
Cxcr3	11.6566	-5.91851	1.75278	-3.37665	0.000733755	0.0101053	down
Tlr11	8.35432	-6.42217	1.92436	-3.33729	0.000845985	0.0113451	down
Cd3e	14.6771	-5.33622	1.60471	-3.32535	0.000883078	0.0117393	down
Slc38a5	19.6013	-2.37975	0.717249	-3.31788	0.000907037	0.0119983	down
Dnai1	62.0852	-1.22166	0.369508	-3.30618	0.000945786	0.0124392	down
Lax1	14.6727	-6.25546	1.90187	-3.28911	0.00100503	0.0130899	down
Mzb1	29.2061	-3.54474	1.09018	-3.25152	0.00114788	0.0146071	down
Gapt	10.8638	-4.86393	1.51258	-3.21565	0.00130148	0.0163162	down
RGD1559731	28.7407	-1.53532	0.47989	-3.19932	0.00137751	0.017113	down
Cd247	7.13853	-6.19243	1.95502	-3.16745	0.00153784	0.0186396	down
Pygl	544.738	-1.22434	0.388343	-3.15273	0.0016175	0.0193138	down
Msc	19.5821	-3.66943	1.16958	-3.13738	0.00170462	0.0201298	down
Stat4	10.5407	-4.88755	1.55949	-3.13408	0.00172396	0.0203167	down
Gpr31	13.7505	-4.59563	1.47424	-3.11728	0.00182529	0.0212734	down
Mcoln2	6.18964	-5.98999	1.92602	-3.11004	0.00187062	0.0216452	down
Tnfaip8l3	20.5766	-2.26137	0.731688	-3.09062	0.00199739	0.022758	down
Ubash3a	8.4811	-4.52528	1.46836	-3.08186	0.00205713	0.0232341	down
Ms4a4c	11.817	-5.0214	1.63088	-3.07895	0.0020773	0.0233589	down
Col12a1	403.37	-1.30093	0.426366	-3.05122	0.00227917	0.0252279	down
Tnfrsf13b	15.5728	-4.87995	1.61063	-3.02984	0.00244679	0.0265709	down
Tap2	10.8126	-4.89129	1.61754	-3.02391	0.00249532	0.0269884	down
Fhl2	30.0471	-2.09002	0.695722	-3.0041	0.00266364	0.0282388	down
RT1-DOb	13.1609	-3.51333	1.17468	-2.99089	0.00278167	0.0291631	down
Dennd2d	13.061	-3.03635	1.01527	-2.99067	0.00278363	0.0291646	down
LOC100912658	23.0848	-1.85927	0.623338	-2.98276	0.00285665	0.0297551	down
Ttc24	155.332	-1.84899	0.623827	-2.96394	0.00303724	0.0312913	down
Acsbg1	23.1098	-2.09721	0.710394	-2.95218	0.00315542	0.0321954	down
Irf4	37.8676	-2.61637	0.889183	-2.94244	0.00325633	0.0329363	down
Tspan32	8.0974	-5.37998	1.83321	-2.93474	0.00333831	0.0336384	down
Dpp4	7.6303	-5.29374	1.80522	-2.93246	0.00336286	0.0337836	down
Srpx2	5.6486	-5.85397	2.00356	-2.92178	0.00348037	0.0346356	down
Bank1	21.0752	-3.30708	1.13287	-2.9192	0.00350934	0.0348161	down
Agr3	6.64532	-3.54283	1.22115	-2.90123	0.00371701	0.0363381	down
Tmem255b	44.7072	-2.355	0.819914	-2.87226	0.0040755	0.0390355	down
Gimap7	15.3805	-3.32098	1.15718	-2.86989	0.00410612	0.0392352	down
Cd28	16.9875	-2.94685	1.02925	-2.8631	0.00419516	0.0398255	down
Serpina11	9.49345	-3.28899	1.15332	-2.85177	0.00434762	0.0409017	down
Dennd1c	50.0309	-1.47395	0.517566	-2.84785	0.00440162	0.0412494	down
Cd2	6.75593	-5.11533	1.80153	-2.83943	0.00451942	0.0421164	down
Cxcr5	6.45208	-6.04925	2.1303	-2.83962	0.00451675	0.0421164	down
Cd79a	11.2057	-6.8444	2.41475	-2.83441	0.00459097	0.0426509	down
Pyroxd2	146.563	-1.01848	0.359476	-2.83323	0.00460798	0.0427595	down
LOC690862	4.53404	-5.53963	1.9599	-2.82648	0.00470628	0.0434459	down
RT1-DMa	11.6698	-6.90053	2.45806	-2.80731	0.00499573	0.0452856	down
Cilp	49.8774	-2.38873	0.851828	-2.80423	0.00504364	0.0455112	down
Atp2a3	49.3035	-2.04319	0.729662	-2.80018	0.00510736	0.0458578	down
Fcmr	17.269	-4.23415	1.5142	-2.79629	0.0051693	0.0462815	down
Pitx2	6.08966	-4.95846	1.77859	-2.78786	0.00530577	0.0469573	down
Gpr39	6.34136	-5.02561	1.81577	-2.76775	0.00564445	0.0491247	down
LOC300308	6.87491	-4.2116	1.52248	-2.76628	0.00567004	0.0492467	down
Emilin1	268.085	-1.15386	0.417574	-2.76325	0.00572293	0.0495843	down
