# Supplementary material for: Integrated bioinformatics analysis of retinal ischemia/reperfusion injury in rats with potential key genes
Source: BMC Genomics. 2024 Apr 15;25:367. doi: 10.1186/s12864-024-10288-0 (PMC11017533; doi:10.1186/s12864-024-10288-0)
Supplement: Supplementary file 41 — Supplementary Material 41. [file 12864_2024_10288_MOESM41_ESM.xlsx]

## Sheet: DElncRNA_intersection
suplementery table 41 DElncRNA_spec
geneid
TCONS_00015395
TCONS_00003663
XR_001838409.1
TCONS_00056493
XR_001839503.1
TCONS_00006489
TCONS_00003664
XR_357896.3
TCONS_00045030
TCONS_00045047
XR_001840734.1
TCONS_00045084
XR_001839442.1
TCONS_00032383
XR_001838382.1
XR_357774.1
XR_357776.1
TCONS_00045069
TCONS_00045614
XR_001837647.1
TCONS_00045088
TCONS_00032372
XR_001838383.1
XR_001837575.1
TCONS_00027403
XR_001838386.1
TCONS_00003738
TCONS_00027911
TCONS_00037219
TCONS_00012284
XR_593994.2
TCONS_00033891
TCONS_00003737
TCONS_00049204
TCONS_00027897
TCONS_00038553
XR_001840733.1
TCONS_00010390
XR_001838506.1
XR_357970.3
TCONS_00046285
XR_001840316.1
XR_356393.3
TCONS_00054450
TCONS_00052197
TCONS_00015155
TCONS_00035535
TCONS_00012336
XR_145894.3
ENSRNOT00000086040
TCONS_00040703
TCONS_00027907
TCONS_00046286
TCONS_00049207
XR_001840668.1
XR_590525.2
XR_355499.3
XR_353567.2
TCONS_00041388
TCONS_00018536
TCONS_00018535
TCONS_00010639
XR_001837072.1
ENSRNOT00000077381
TCONS_00041306
TCONS_00000068
TCONS_00041541
TCONS_00006534
TCONS_00029750
TCONS_00018543
NR_102352.1
TCONS_00011577
XR_357874.3
TCONS_00029548
XR_001840796.1
TCONS_00016615
TCONS_00007248
TCONS_00049208
XR_593567.2
XR_595708.2
TCONS_00040695
XR_001839629.1
TCONS_00006535
XR_593443.2
TCONS_00000073
TCONS_00044823
TCONS_00000064
ENSRNOT00000085939
XR_001839787.1
TCONS_00000054

## Sheet: spec_24h
geneid	baseMean	log2FoldChange	lfcSE	stat	pvalue	padj	direction
XR_001840707.1	1004.98	1.49144	0.151246	9.86106	6.13955e-23	1.45377e-20	up
XR_001836528.1	261.158	2.39594	0.244316	9.80673	1.05322e-22	2.42056e-20	up
TCONS_00052107	1841.76	1.0893	0.113271	9.61676	6.79352e-22	1.43472e-19	up
TCONS_00052090	1419.52	1.045	0.11853	8.81638	1.18218e-18	1.74293e-16	up
TCONS_00052049	1011.3	1.12269	0.13565	8.27634	1.27018e-16	1.39792e-14	up
TCONS_00006876	109.794	6.05226	0.784691	7.71292	1.22969e-14	1.1173e-12	up
XR_001837236.1	112.305	4.02412	0.529109	7.60546	2.8389e-14	2.38528e-12	up
TCONS_00004953	1262.29	1.21535	0.166745	7.28871	3.1294e-13	2.37409e-11	up
TCONS_00041627	5099.83	1.17056	0.160641	7.2868	3.17413e-13	2.38487e-11	up
TCONS_00052069	1175.81	1.11226	0.156784	7.09424	1.3006e-12	9.06586e-11	up
TCONS_00001491	493.749	1.39654	0.197501	7.07107	1.53744e-12	1.03565e-10	up
TCONS_00004948	2331.14	1.06756	0.151188	7.06113	1.65156e-12	1.10302e-10	up
XR_001837235.1	75.3828	5.55404	0.793326	7.00095	2.54229e-12	1.64177e-10	up
TCONS_00041628	716.682	1.28953	0.186145	6.92753	4.28243e-12	2.63487e-10	up
TCONS_00057093	1718.85	1.00658	0.146902	6.85208	7.27838e-12	4.27618e-10	up
TCONS_00001407	198.764	2.3755	0.350845	6.77079	1.28084e-11	7.14893e-10	up
TCONS_00006875	114.398	9.04371	1.33887	6.75475	1.43081e-11	7.8735e-10	up
TCONS_00052087	394.817	1.08008	0.160924	6.71175	1.92303e-11	1.02921e-09	up
TCONS_00008880	855.153	1.04859	0.157281	6.667	2.61085e-11	1.37846e-09	up
TCONS_00023734	341.15	1.17213	0.177647	6.59811	4.16445e-11	2.15503e-09	up
TCONS_00011396	612.178	1.20092	0.183771	6.53487	6.36633e-11	3.18888e-09	up
TCONS_00052048	1088.68	1.00803	0.154295	6.53316	6.43972e-11	3.20509e-09	up
TCONS_00004596	1280.34	1.06751	0.164271	6.49844	8.11545e-11	3.95686e-09	up
TCONS_00011372	1187.17	1.05521	0.162647	6.48777	8.71171e-11	4.20206e-09	up
TCONS_00001252	214.577	1.45539	0.226183	6.43454	1.23848e-10	5.82983e-09	up
TCONS_00033399	2138.31	1.26424	0.202197	6.25252	4.03871e-10	1.81371e-08	up
TCONS_00006877	54.6789	5.45278	0.882531	6.17858	6.46819e-10	2.76188e-08	up
XR_001838121.1	49.6867	7.83696	1.27055	6.16815	6.90933e-10	2.93421e-08	up
TCONS_00052050	388.137	1.01419	0.164782	6.15476	7.51905e-10	3.17588e-08	up
XR_352605.3	82.8097	3.92832	0.640372	6.13444	8.54604e-10	3.59025e-08	up
TCONS_00022863	279.746	1.74685	0.285741	6.11341	9.7523e-10	4.01076e-08	up
XR_001840678.1	349.178	1.65437	0.273222	6.05502	1.40399e-09	5.65503e-08	up
TCONS_00001505	697.557	1.28525	0.21519	5.97264	2.33448e-09	9.12081e-08	up
TCONS_00010347	458.088	1.13386	0.19006	5.9658	2.43432e-09	9.41673e-08	up
TCONS_00046826	116.599	2.4349	0.411669	5.9147	3.32473e-09	1.23712e-07	up
XR_001842064.1	37.7406	4.01295	0.680009	5.90133	3.60589e-09	1.32908e-07	up
XR_361360.3	65.7338	2.97235	0.503795	5.89992	3.63671e-09	1.33414e-07	up
TCONS_00005540	1188.46	1.0369	0.177849	5.83023	5.53512e-09	1.99315e-07	up
TCONS_00047386	281.808	1.29503	0.22568	5.73836	9.55986e-09	3.33485e-07	up
TCONS_00001256	224.603	1.20853	0.212436	5.68891	1.27852e-08	4.2783e-07	up
TCONS_00011392	268.12	1.28972	0.227916	5.65876	1.52472e-08	5.02709e-07	up
TCONS_00008139	134.679	1.51723	0.269551	5.62873	1.81544e-08	5.83781e-07	up
TCONS_00012014	381.635	1.14962	0.204917	5.61019	2.02104e-08	6.39369e-07	up
TCONS_00022859	289.166	2.47446	0.445076	5.55962	2.70357e-08	8.35009e-07	up
TCONS_00052110	322.288	1.07289	0.200048	5.36315	8.17815e-08	2.32379e-06	up
TCONS_00016121	82.5179	1.86081	0.354879	5.2435	1.57562e-07	4.24548e-06	up
TCONS_00035997	298.832	1.19637	0.228693	5.23134	1.68289e-07	4.51894e-06	up
TCONS_00008555	105.348	1.55916	0.298729	5.21931	1.79596e-07	4.75715e-06	up
XR_354962.3	23.3194	4.47224	0.866667	5.16028	2.46581e-07	6.27617e-06	up
TCONS_00046820	461.957	1.23469	0.240812	5.12719	2.941e-07	7.27246e-06	up
TCONS_00048772	338.482	1.01713	0.198367	5.12753	2.9357e-07	7.27246e-06	up
XR_001836335.1	25.5986	4.09255	0.805552	5.08042	3.76594e-07	9.11053e-06	up
TCONS_00004542	584.361	1.06242	0.21056	5.04566	4.51967e-07	1.08667e-05	up
TCONS_00011368	858.339	1.00071	0.198676	5.03691	4.73119e-07	1.13403e-05	up
TCONS_00018640	220.05	1.33776	0.265651	5.03576	4.75964e-07	1.13737e-05	up
TCONS_00028152	480.395	1.10151	0.219422	5.02006	5.16565e-07	1.22688e-05	up
TCONS_00042672	207.157	1.19254	0.238055	5.00953	5.45622e-07	1.26977e-05	up
TCONS_00013961	647.717	1.31224	0.262027	5.00804	5.49876e-07	1.27262e-05	up
TCONS_00042683	181.653	1.13636	0.231114	4.91689	8.79298e-07	1.91923e-05	up
TCONS_00047389	187.573	1.38011	0.281074	4.91014	9.10119e-07	1.97546e-05	up
TCONS_00011376	820.204	1.03044	0.210091	4.90472	9.35623e-07	2.0252e-05	up
TCONS_00037880	175.967	1.19703	0.246869	4.84884	1.24184e-06	2.62973e-05	up
TCONS_00002728	18.7193	7.39649	1.52581	4.84758	1.24977e-06	2.63938e-05	up
XR_001836527.1	155.59	1.40377	0.292714	4.7957	1.6211e-06	3.3335e-05	up
TCONS_00027741	17.2457	7.27864	1.51799	4.79492	1.62736e-06	3.33758e-05	up
TCONS_00036357	249.191	1.23404	0.258827	4.76781	1.86238e-06	3.77011e-05	up
TCONS_00023736	305.456	1.09268	0.229353	4.76419	1.8961e-06	3.80878e-05	up
XR_591195.2	36.2343	2.86478	0.605574	4.73069	2.23757e-06	4.41524e-05	up
TCONS_00053027	1069.7	1.1131	0.235557	4.72539	2.29675e-06	4.52061e-05	up
TCONS_00033576	394.347	1.13622	0.241547	4.70395	2.55174e-06	4.96002e-05	up
TCONS_00033578	168.091	1.25202	0.268096	4.67003	3.01159e-06	5.72569e-05	up
TCONS_00022865	951.317	1.22614	0.263892	4.64636	3.37846e-06	6.31562e-05	up
TCONS_00047802	156.756	1.37015	0.295126	4.64259	3.44077e-06	6.40147e-05	up
XR_001835504.1	23.1001	3.56817	0.772695	4.61782	3.87791e-06	7.07991e-05	up
TCONS_00051449	223.861	1.40118	0.304814	4.59683	4.2896e-06	7.72325e-05	up
TCONS_00028178	148.971	1.18506	0.257951	4.59412	4.34576e-06	7.78848e-05	up
TCONS_00016796	258.951	1.07553	0.234344	4.58954	4.44224e-06	7.92504e-05	up
XR_001838739.1	227.873	1.25023	0.273806	4.56613	4.968e-06	8.68456e-05	up
XR_001838606.1	121.031	1.37621	0.304566	4.5186	6.22493e-06	0.000106204	up
TCONS_00039098	92.0309	1.4294	0.316539	4.51572	6.31024e-06	0.000107425	up
TCONS_00042447	325.336	1.30644	0.289415	4.51408	6.35907e-06	0.000107787	up
TCONS_00004929	127.891	1.27853	0.283518	4.50951	6.49769e-06	0.000109661	up
TCONS_00008876	262.004	1.08909	0.242915	4.48344	7.34503e-06	0.000122375	up
TCONS_00011369	298.648	1.25602	0.281555	4.46101	8.15738e-06	0.000133911	up
TCONS_00004940	133.239	1.62164	0.363842	4.45698	8.31237e-06	0.000135885	up
TCONS_00022880	830.872	1.06937	0.241291	4.43187	9.34204e-06	0.000150824	up
TCONS_00019573	668.148	1.5024	0.34339	4.37519	1.21325e-05	0.000185162	up
TCONS_00011366	186.98	1.08682	0.249641	4.35351	1.33972e-05	0.00020288	up
TCONS_00046824	1273.69	1.20566	0.277141	4.35037	1.35907e-05	0.000205061	up
TCONS_00022869	1049.31	1.3137	0.302009	4.34986	1.36224e-05	0.000205097	up
TCONS_00001210	79.5436	2.26591	0.524567	4.31959	1.56321e-05	0.000231782	up
TCONS_00004566	148.773	1.42583	0.331053	4.30697	1.65509e-05	0.000244016	up
TCONS_00027321	673.548	1.10511	0.258082	4.28201	1.85216e-05	0.000269512	up
XR_593814.2	215.611	1.28574	0.300574	4.27761	1.88911e-05	0.000274377	up
TCONS_00053819	173.17	1.48997	0.348717	4.2727	1.93119e-05	0.000278934	up
TCONS_00011364	365.692	1.12209	0.262743	4.27066	1.94895e-05	0.000279389	up
TCONS_00051741	150.438	1.02758	0.241539	4.25429	2.09711e-05	0.000298158	up
TCONS_00008874	175.819	1.24362	0.295013	4.21549	2.49233e-05	0.000349642	up
TCONS_00011391	428.061	1.13537	0.269382	4.21473	2.50074e-05	0.000350194	up
TCONS_00033749	159.252	1.18609	0.281821	4.20866	2.5689e-05	0.000358453	up
TCONS_00026468	151.665	2.1472	0.510366	4.20718	2.58577e-05	0.000360164	up
TCONS_00019574	104.279	2.44016	0.58065	4.20247	2.64017e-05	0.000367087	up
XR_593329.2	27.5687	2.46463	0.589389	4.18167	2.89377e-05	0.000396006	up
TCONS_00052038	29.607	3.36495	0.805683	4.17652	2.96007e-05	0.00040437	up
TCONS_00027306	868.478	1.06634	0.255674	4.17071	3.03649e-05	0.000413689	up
TCONS_00051456	476.433	1.11155	0.268772	4.13567	3.53922e-05	0.000474365	up
TCONS_00050336	78.2852	1.42569	0.344807	4.13476	3.55327e-05	0.000475432	up
TCONS_00050632	236.183	1.1262	0.272455	4.13353	3.5723e-05	0.000477161	up
XR_001841955.1	13.5807	5.94929	1.44205	4.12557	3.69816e-05	0.00049229	up
TCONS_00009636	315.598	1.16208	0.282571	4.11253	3.91353e-05	0.000517434	up
TCONS_00037278	214.404	1.38305	0.336989	4.10413	4.05836e-05	0.000534772	up
TCONS_00017848	214.832	1.09819	0.267759	4.10139	4.10674e-05	0.000539328	up
TCONS_00052065	315.163	1.94841	0.478053	4.07573	4.5871e-05	0.000594421	up
TCONS_00023732	261.413	1.03168	0.25339	4.0715	4.67114e-05	0.000601323	up
XR_001840673.1	25.7633	3.74901	0.921195	4.06973	4.70675e-05	0.000603917	up
TCONS_00052040	679.087	1.18278	0.296249	3.99253	6.53727e-05	0.000805713	up
TCONS_00022837	481.458	1.11332	0.280427	3.97008	7.18475e-05	0.000875845	up
XR_001842059.1	8.76346	6.3016	1.59621	3.94785	7.88559e-05	0.000945062	up
TCONS_00045571	136.203	1.09899	0.279361	3.93394	8.35635e-05	0.000995374	up
XR_001841877.1	51.2282	1.61675	0.411339	3.93045	8.4787e-05	0.00100383	up
XR_001840139.1	9.67255	6.44408	1.65181	3.90122	9.57109e-05	0.00111294	up
TCONS_00009658	281.067	1.12205	0.287617	3.90121	9.5712e-05	0.00111294	up
TCONS_00044891	785.447	1.04319	0.268165	3.8901	0.000100204	0.00115687	up
XR_590069.1	15.9622	5.25766	1.36049	3.86454	0.000111297	0.00126959	up
TCONS_00018641	126.244	1.15146	0.299386	3.84608	0.000120024	0.0013612	up
XR_001836920.1	11.0425	5.64576	1.48593	3.79948	0.000144997	0.00160711	up
TCONS_00025516	145.953	1.00329	0.265788	3.77477	0.000160153	0.00174538	up
XR_001836529.1	96.0997	1.24887	0.33143	3.76813	0.000164472	0.00178129	up
TCONS_00012007	104.472	1.10642	0.295533	3.74383	0.00018124	0.00192681	up
TCONS_00021516	229.084	1.03382	0.278883	3.70701	0.000209724	0.00214782	up
TCONS_00031921	1585.92	1.00979	0.272651	3.7036	0.00021256	0.00217401	up
TCONS_00006879	50.5811	3.42725	0.933729	3.6705	0.000242077	0.00242823	up
TCONS_00003379	4271.27	6.12362	1.66853	3.67006	0.000242489	0.00242924	up
TCONS_00051451	230.217	1.21616	0.333842	3.64292	0.00026956	0.00266964	up
XR_359890.2	76.5855	1.52187	0.422491	3.60215	0.000315601	0.00303334	up
TCONS_00003371	1135.97	10.0992	2.81317	3.58998	0.000330703	0.00315136	up
TCONS_00001507	348.934	1.05739	0.294953	3.58493	0.000337164	0.00319733	up
XR_001838261.1	135.699	1.3993	0.396277	3.53111	0.000413812	0.00379968	up
XR_001842065.1	7.38236	6.05466	1.7189	3.5224	0.000427656	0.00389022	up
TCONS_00038366	159.468	1.3697	0.389434	3.51715	0.000436201	0.00396334	up
TCONS_00000621	1499.6	1.10301	0.315635	3.49456	0.000474843	0.00426485	up
TCONS_00025729	151.075	1.01959	0.293595	3.47277	0.00051511	0.00456875	up
TCONS_00001173	54.8261	1.37288	0.396924	3.4588	0.000542582	0.00479608	up
TCONS_00044832	13.1906	5.02521	1.4647	3.43087	0.000601641	0.00525276	up
TCONS_00016773	23.7877	6.7675	1.99083	3.39934	0.000675487	0.00583233	up
XR_001842057.1	121.709	1.36589	0.408516	3.34353	0.000827203	0.00695514	up
TCONS_00005441	32.8448	1.78485	0.534311	3.34048	0.000836333	0.0070044	up
XR_001841313.1	36.763	1.67197	0.502033	3.3304	0.000867224	0.00720903	up
TCONS_00028105	52.2418	2.14531	0.645113	3.32548	0.000882675	0.00731413	up
XR_001842282.1	205.282	1.03174	0.31162	3.31089	0.000930002	0.00763344	up
TCONS_00034389	75.6532	1.25695	0.381424	3.29541	0.000982766	0.00796611	up
TCONS_00045568	60.5303	1.37542	0.418469	3.2868	0.00101334	0.0081547	up
XR_001839044.1	6.83619	5.94386	1.80973	3.2844	0.00102201	0.00820761	up
TCONS_00004579	60.8511	2.24945	0.685319	3.28234	0.00102949	0.00825301	up
TCONS_00056421	38.2737	1.78466	0.547873	3.25743	0.00112427	0.00888276	up
TCONS_00016371	115.82	1.14725	0.353117	3.24893	0.0011584	0.00908807	up
XR_350782.3	26.349	1.87352	0.578339	3.23949	0.00119744	0.00931024	up
XR_001839340.1	6.57017	5.88664	1.82664	3.22267	0.00127004	0.00980638	up
TCONS_00050805	252.534	1.10468	0.343658	3.21448	0.00130679	0.0100406	up
TCONS_00016701	642.669	1.02741	0.319725	3.21342	0.00131163	0.0100679	up
XR_594930.2	32.6539	2.4323	0.762161	3.19131	0.00141628	0.0107133	up
XR_001838081.1	41.5336	3.3191	1.04079	3.18902	0.00142755	0.0107881	up
TCONS_00042381	64.3679	1.86	0.584696	3.18114	0.00146698	0.011001	up
XR_001837284.1	47.1354	1.54665	0.488355	3.16706	0.00153986	0.0115033	up
XR_001835898.1	11.2206	3.6903	1.16713	3.16185	0.0015677	0.011689	up
XR_001840141.1	71.324	1.4283	0.452442	3.15687	0.00159472	0.0118452	up
TCONS_00009592	121.122	7.71861	2.44698	3.15434	0.00160863	0.0119259	up
XR_001838374.1	5.71577	5.68496	1.80828	3.14384	0.00166745	0.0122688	up
TCONS_00028975	13.3272	6.90617	2.199	3.14059	0.00168606	0.0123708	up
TCONS_00012922	73.0057	1.10656	0.353663	3.12884	0.00175495	0.0128161	up
TCONS_00003360	3537.89	9.39312	3.02235	3.10789	0.00188428	0.0135828	up
TCONS_00016703	523.935	1.01486	0.328936	3.08528	0.00203363	0.0144609	up
XR_001841037.1	48.34	1.54754	0.502084	3.08223	0.00205456	0.0145949	up
XR_593781.2	56.6191	1.14434	0.372308	3.07364	0.00211464	0.0149672	up
TCONS_00047075	202.581	1.3131	0.427809	3.06936	0.00214515	0.0150875	up
XR_001838263.1	6.10696	5.78053	1.88359	3.06889	0.00214858	0.015098	up
TCONS_00047565	71.0869	1.16481	0.380979	3.05742	0.00223254	0.0155343	up
TCONS_00042919	103.674	1.02364	0.335644	3.04978	0.00229009	0.0158221	up
XR_001838097.1	5.2972	5.57552	1.83353	3.04086	0.002359	0.0162121	up
TCONS_00020731	68.7186	1.08636	0.357671	3.03731	0.00238701	0.0163758	up
TCONS_00003370	3810.18	9.24779	3.04588	3.03617	0.00239606	0.0164235	up
TCONS_00004949	301.768	1.6893	0.556512	3.03552	0.00240125	0.0164303	up
TCONS_00056952	6.05706	5.76917	1.90122	3.03445	0.00240974	0.016474	up
TCONS_00009600	944.59	1.42741	0.4718	3.02545	0.00248259	0.0168248	up
XR_001839045.1	26.8801	2.73473	0.905497	3.02014	0.0025266	0.0170638	up
XR_593661.2	23.0649	1.94216	0.646953	3.00201	0.00268204	0.0179277	up
TCONS_00027545	68.5512	1.14818	0.385731	2.97664	0.00291428	0.0192658	up
TCONS_00011304	23.5411	2.02002	0.679109	2.97451	0.00293455	0.0193671	up
TCONS_00016746	204.672	1.79915	0.605946	2.96915	0.0029862	0.0196713	up
TCONS_00002111	35.1338	1.82637	0.615384	2.96786	0.00299882	0.0196761	up
TCONS_00033751	133.538	1.13019	0.382362	2.9558	0.00311859	0.0203581	up
TCONS_00022889	141.169	1.04972	0.355741	2.95078	0.0031697	0.0205545	up
TCONS_00013437	55.4171	1.08874	0.36914	2.9494	0.0031839	0.0206123	up
TCONS_00033338	52.6693	1.21206	0.412436	2.93877	0.00329515	0.0212796	up
XR_001838278.1	6.53064	4.87044	1.67876	2.90121	0.00371725	0.0235768	up
TCONS_00035964	83.2987	1.17009	0.406096	2.88131	0.0039602	0.0248355	up
XR_001839366.1	20.7533	1.87539	0.651758	2.87744	0.00400918	0.0250823	up
TCONS_00052044	122.708	1.22791	0.428693	2.86432	0.0041791	0.0258965	up
TCONS_00021001	39.553	1.59913	0.559342	2.85894	0.00425058	0.0262978	up
TCONS_00012919	7.30286	6.0391	2.11313	2.85789	0.00426472	0.0263643	up
TCONS_00001516	821.017	1.02772	0.36103	2.84664	0.00441829	0.0271633	up
XR_357731.3	106.735	1.40656	0.494679	2.84337	0.00446391	0.0273913	up
XR_594560.2	14.1795	2.4263	0.85371	2.84206	0.00448225	0.0274701	up
XR_001836083.1	8.31113	4.31371	1.52185	2.83451	0.00458957	0.0280179	up
TCONS_00046422	309.647	1.01234	0.36069	2.80667	0.00500569	0.030088	up
TCONS_00045851	86.861	2.79489	1.00052	2.79344	0.00521503	0.0311546	up
ENSRNOT00000088112	14.7465	3.01853	1.08434	2.78374	0.00537369	0.0319559	up
TCONS_00011771	51.3819	3.19567	1.14837	2.7828	0.00538917	0.0320235	up
XR_356385.3	4.38707	5.30326	1.91028	2.77617	0.00550034	0.0325357	up
TCONS_00011358	30.2483	4.3933	1.58286	2.77555	0.00551084	0.0325731	up
XR_001835781.1	63.0719	1.18453	0.42752	2.77071	0.00559345	0.0329617	up
TCONS_00030684	6.94817	4.96219	1.79528	2.76403	0.0057093	0.0335684	up
XR_001838549.1	29.8746	1.63505	0.595036	2.74781	0.00599942	0.0350822	up
TCONS_00016372	139.137	1.16847	0.425715	2.74472	0.00605616	0.0352892	up
ENSRNOT00000090557	7.00323	4.03978	1.47268	2.74314	0.00608541	0.0354068	up
XR_001835896.1	39.0372	2.06665	0.753938	2.74115	0.00612252	0.0355434	up
TCONS_00040073	76.4042	1.14776	0.418692	2.7413	0.00611957	0.0355434	up
TCONS_00027978	59.3943	1.58466	0.578793	2.73788	0.00618373	0.0358454	up
XR_359279.3	42.476	1.22894	0.450845	2.72587	0.0064133	0.0367726	up
TCONS_00022898	283.727	1.01002	0.371864	2.71611	0.00660539	0.0376378	up
XR_001841311.1	76.2026	1.73632	0.644894	2.6924	0.00709389	0.039679	up
TCONS_00021418	6.85726	5.94785	2.21078	2.69038	0.00713708	0.0398636	up
XR_001838239.1	9.01033	3.85422	1.43292	2.68977	0.00715016	0.0399081	up
XR_356274.3	41.5872	1.35341	0.503292	2.68911	0.00716432	0.0399586	up
TCONS_00056095	36.9532	1.32309	0.492174	2.68826	0.00718252	0.0400315	up
XR_001836309.1	4.85014	5.44885	2.02918	2.68524	0.0072477	0.0403373	up
TCONS_00017373	18.5353	3.02727	1.12827	2.68312	0.00729393	0.0404669	up
TCONS_00007658	116.528	1.008	0.377577	2.66965	0.00759311	0.0419441	up
XR_596357.2	35.8847	1.34638	0.508268	2.64896	0.00807407	0.0441251	up
XR_594875.2	48.324	1.31498	0.498357	2.63864	0.00832403	0.0453584	up
TCONS_00001620	157.273	1.15041	0.441907	2.60328	0.00923374	0.0491203	up
XR_001837783.1	1939.52	-2.04113	0.181721	-11.2322	2.83277e-29	9.62402e-27	down
NR_132743.1	706.365	-1.94696	0.17811	-10.9313	8.1713e-28	2.52714e-25	down
TCONS_00010801	2227.33	-1.68548	0.156541	-10.767	4.92803e-27	1.32785e-24	down
TCONS_00041882	3461.9	-1.33537	0.141937	-9.40824	5.04536e-21	1.01088e-18	down
XR_596248.1	660.57	-1.49499	0.160098	-9.33797	9.82013e-21	1.74397e-18	down
XR_592380.2	365.829	-1.56457	0.172822	-9.05311	1.3895e-19	2.31012e-17	down
TCONS_00019441	51496.3	-1.00347	0.111173	-9.02623	1.77693e-19	2.8927e-17	down
TCONS_00049169	1615.54	-1.13595	0.128019	-8.87328	7.10241e-19	1.06727e-16	down
NR_110672.1	337.071	-2.09549	0.239278	-8.75753	1.99578e-18	2.83546e-16	down
TCONS_00027421	2392.09	-2.14523	0.247875	-8.65447	4.95187e-18	6.67136e-16	down
NR_002704.1	291.996	-1.95907	0.227181	-8.6234	6.49956e-18	8.46459e-16	down
TCONS_00056699	194.317	-5.58679	0.659368	-8.47296	2.39239e-17	2.83244e-15	down
TCONS_00037431	1757.4	-1.48898	0.179197	-8.30916	9.63789e-17	1.10751e-14	down
ENSRNOT00000093096	139024	-1.0642	0.129191	-8.23743	1.75953e-16	1.90958e-14	down
XR_595898.2	143.381	-2.6876	0.32698	-8.21945	2.04435e-16	2.15872e-14	down
XR_592911.2	290.312	-1.73703	0.213612	-8.13173	4.23196e-16	4.40914e-14	down
TCONS_00035208	1021.41	-1.15668	0.143122	-8.08174	6.38477e-16	6.56456e-14	down
XR_001837807.1	456.594	-1.62774	0.203559	-7.99641	1.28099e-15	1.29995e-13	down
TCONS_00042998	43345.1	-1.49793	0.188299	-7.95506	1.79047e-15	1.77098e-13	down
TCONS_00003614	707.95	-3.92242	0.49421	-7.93674	2.07557e-15	2.02732e-13	down
XR_591317.2	162.603	-2.34145	0.299497	-7.81796	5.36881e-15	4.99427e-13	down
XR_592213.1	188.571	-6.14588	0.79122	-7.7676	7.99851e-15	7.35298e-13	down
TCONS_00024278	216.581	-1.59937	0.207969	-7.69045	1.4662e-14	1.30192e-12	down
TCONS_00035940	757.54	-1.12987	0.14759	-7.65551	1.92554e-14	1.69058e-12	down
TCONS_00012283	235.929	-1.59029	0.211883	-7.50551	6.11921e-14	4.92944e-12	down
TCONS_00042999	110150	-1.37864	0.184345	-7.47859	7.51266e-14	5.9902e-12	down
TCONS_00034677	451.573	-1.49003	0.199843	-7.456	8.91857e-14	7.03936e-12	down
TCONS_00000501	73.994	-9.97522	1.34989	-7.38963	1.47243e-13	1.13916e-11	down
XR_590559.2	20012.1	-1.54704	0.210903	-7.33531	2.21204e-13	1.6946e-11	down
TCONS_00019428	879.283	-1.38981	0.193321	-7.18915	6.51968e-13	4.71711e-11	down
ENSRNOT00000083463	69.1488	-9.87791	1.3926	-7.09314	1.31103e-12	9.06586e-11	down
TCONS_00054793	39.5102	-6.19189	0.875464	-7.0727	1.51944e-12	1.03242e-10	down
TCONS_00024336	235.139	-1.47986	0.212643	-6.95936	3.4182e-12	2.17153e-10	down
TCONS_00021036	2760.48	-1.93073	0.278699	-6.92764	4.27913e-12	2.63487e-10	down
XR_355163.2	996.051	-1.32067	0.192682	-6.85412	7.17525e-12	4.2623e-10	down
TCONS_00035397	73.2657	-9.96095	1.46902	-6.78066	1.19631e-11	6.7739e-10	down
NR_130147.1	2118.1	-1.01892	0.153321	-6.64561	3.01954e-11	1.58354e-09	down
TCONS_00050124	56.9394	-5.90561	0.896573	-6.58687	4.49206e-11	2.30927e-09	down
NR_131096.1	730.427	-1.34872	0.208101	-6.48106	9.10803e-11	4.36627e-09	down
TCONS_00038573	1441.61	-1.03914	0.165024	-6.2969	3.03655e-10	1.37951e-08	down
TCONS_00038554	2445.9	-1.23723	0.197562	-6.26251	3.78829e-10	1.71108e-08	down
TCONS_00037426	384.049	-1.10753	0.177501	-6.23959	4.38718e-10	1.94781e-08	down
XR_001841275.1	86.7434	-3.93531	0.634385	-6.20335	5.52735e-10	2.41289e-08	down
TCONS_00035221	510.308	-1.02134	0.164946	-6.19196	5.94215e-10	2.57955e-08	down
XR_592129.1	62.6703	-2.77618	0.449175	-6.18062	6.38494e-10	2.75625e-08	down
TCONS_00020942	42.5138	-3.12156	0.505126	-6.17976	6.41973e-10	2.75625e-08	down
NR_110709.1	261.619	-1.96537	0.320864	-6.12526	9.05358e-10	3.76301e-08	down
TCONS_00034528	316.689	-1.35246	0.22187	-6.09575	1.08926e-09	4.43305e-08	down
TCONS_00012696	619.88	-1.26803	0.210405	-6.02663	1.67415e-09	6.60699e-08	down
TCONS_00039397	447.549	-1.43569	0.240463	-5.97052	2.36504e-09	9.19422e-08	down
XR_001841346.1	1066.91	-1.19466	0.200341	-5.96311	2.47475e-09	9.52597e-08	down
TCONS_00047702	3370.24	-1.15205	0.193424	-5.95611	2.58316e-09	9.89451e-08	down
XR_357043.2	31.6567	-8.74975	1.46992	-5.95255	2.64001e-09	1.00547e-07	down
TCONS_00034916	138.01	-3.40528	0.578224	-5.88921	3.88054e-09	1.41694e-07	down
TCONS_00011917	211.102	-1.45302	0.248285	-5.85223	4.85024e-09	1.76278e-07	down
XR_592212.2	46.1164	-6.10673	1.04619	-5.83713	5.31063e-09	1.92117e-07	down
TCONS_00001798	1824.37	-1.03189	0.177023	-5.8291	5.57283e-09	1.99753e-07	down
TCONS_00021655	390.852	-1.01104	0.174281	-5.80121	6.58398e-09	2.33851e-07	down
TCONS_00012848	381.428	-1.16757	0.201603	-5.79141	6.97966e-09	2.46783e-07	down
TCONS_00033801	213.397	-1.22905	0.215884	-5.6931	1.24751e-08	4.22652e-07	down
XR_001838984.1	119.468	-1.81324	0.318513	-5.69284	1.24946e-08	4.22652e-07	down
TCONS_00031885	433.871	-1.98203	0.349698	-5.66782	1.44622e-08	4.80883e-07	down
TCONS_00023915	255.75	-1.51008	0.268242	-5.62954	1.80687e-08	5.83423e-07	down
TCONS_00032884	70.4199	-7.4291	1.32716	-5.59773	2.1718e-08	6.84292e-07	down
XR_591441.2	248.87	-1.05622	0.189308	-5.57935	2.4142e-08	7.54582e-07	down
TCONS_00037679	143.494	-1.39339	0.249873	-5.57641	2.45538e-08	7.64398e-07	down
ENSRNOT00000084727	376.005	-1.43121	0.257548	-5.55704	2.74381e-08	8.44101e-07	down
TCONS_00019322	72.9972	-2.57326	0.464854	-5.53563	3.10107e-08	9.42871e-07	down
TCONS_00018420	420.763	-1.4849	0.269595	-5.50789	3.63157e-08	1.09143e-06	down
TCONS_00009059	416.98	-1.07604	0.195771	-5.49644	3.87528e-08	1.16021e-06	down
XR_590926.2	38.75	-9.04172	1.65039	-5.47855	4.28821e-08	1.27407e-06	down
TCONS_00019628	354.666	-1.55624	0.284371	-5.47256	4.4357e-08	1.30795e-06	down
NR_002155.1	59.3199	-1.9849	0.366655	-5.41354	6.17924e-08	1.78832e-06	down
TCONS_00035987	1486.53	-1.46244	0.274976	-5.31843	1.04664e-07	2.90015e-06	down
TCONS_00027689	366.789	-1.46268	0.277187	-5.27687	1.31407e-07	3.57776e-06	down
XR_001841087.1	37.4283	-8.02456	1.54548	-5.19228	2.07739e-07	5.33971e-06	down
TCONS_00000071	161256	-1.33443	0.257201	-5.18829	2.12238e-07	5.43747e-06	down
XR_001838008.1	237.599	-1.35234	0.261035	-5.18069	2.2107e-07	5.64524e-06	down
XR_001840337.1	270.249	-1.05765	0.205916	-5.13631	2.80187e-07	7.01724e-06	down
TCONS_00003832	678.319	-1.24787	0.243093	-5.1333	2.847e-07	7.1075e-06	down
TCONS_00035213	187.91	-1.10424	0.21537	-5.1272	2.9409e-07	7.27246e-06	down
TCONS_00020514	79.818	-2.26245	0.442198	-5.11637	3.11479e-07	7.62978e-06	down
XR_594153.2	52.0843	-4.73895	0.929302	-5.09948	3.40588e-07	8.31674e-06	down
XR_357696.3	80.3788	-2.18773	0.429648	-5.0919	3.54484e-07	8.6023e-06	down
TCONS_00016630	660.251	-1.89628	0.375253	-5.05334	4.34142e-07	1.04703e-05	down
TCONS_00032417	273.362	-1.08937	0.21654	-5.03081	4.88419e-07	1.16357e-05	down
XR_360519.3	471.047	-1.00491	0.200252	-5.01821	5.21553e-07	1.23124e-05	down
TCONS_00047678	118.565	-2.44063	0.488271	-4.99851	5.77746e-07	1.32397e-05	down
TCONS_00013850	323.999	-1.28618	0.25738	-4.99721	5.81663e-07	1.32898e-05	down
XR_593244.1	19.3494	-7.06763	1.41534	-4.9936	5.92654e-07	1.34232e-05	down
TCONS_00025248	2772.12	-1.05094	0.210572	-4.99088	6.01039e-07	1.35738e-05	down
TCONS_00051036	189.674	-1.45432	0.292493	-4.97214	6.62169e-07	1.48684e-05	down
TCONS_00032378	332.394	-1.53961	0.309961	-4.96712	6.79559e-07	1.51716e-05	down
TCONS_00056671	116236	-1.05507	0.212826	-4.95746	7.14213e-07	1.58547e-05	down
TCONS_00021342	180.254	-1.17697	0.23845	-4.9359	7.97807e-07	1.76104e-05	down
XR_597060.1	12.5777	-7.41856	1.50315	-4.93533	8.00164e-07	1.76126e-05	down
TCONS_00017883	18.7365	-7.99274	1.62659	-4.9138	8.93288e-07	1.94433e-05	down
XR_355069.3	356.504	-1.24895	0.254847	-4.90077	9.54613e-07	2.05513e-05	down
TCONS_00021761	152.567	-1.77814	0.362829	-4.90075	9.54714e-07	2.05513e-05	down
TCONS_00026938	2171.43	-1.50271	0.307313	-4.88983	1.00923e-06	2.16058e-05	down
TCONS_00031388	473.07	-1.02488	0.210832	-4.86111	1.16731e-06	2.48538e-05	down
ENSRNOT00000092826	148.905	-3.287	0.678527	-4.84431	1.27053e-06	2.67599e-05	down
XR_001835710.1	35.8481	-7.07303	1.46264	-4.8358	1.32614e-06	2.78561e-05	down
TCONS_00056700	699.028	-7.84855	1.63587	-4.79777	1.60441e-06	3.30788e-05	down
TCONS_00025245	2294.25	-1.23372	0.257636	-4.78861	1.6794e-06	3.4353e-05	down
TCONS_00000417	134.986	-1.70976	0.358426	-4.77019	1.8405e-06	3.73985e-05	down
XR_358986.3	22.2226	-7.26986	1.52504	-4.76699	1.87003e-06	3.77582e-05	down
TCONS_00037433	539.307	-1.22476	0.256988	-4.76585	1.88059e-06	3.78735e-05	down
TCONS_00039843	1174.84	-1.00651	0.212245	-4.7422	2.11406e-06	4.19271e-05	down
ENSRNOT00000083218	174.024	-1.45261	0.307714	-4.72066	2.35083e-06	4.61542e-05	down
TCONS_00003315	175.832	-1.26845	0.26887	-4.71772	2.38504e-06	4.67085e-05	down
XR_590558.2	649.04	-1.29379	0.274286	-4.71693	2.3943e-06	4.67727e-05	down
XR_597353.2	27.8387	-3.58919	0.76324	-4.70258	2.56899e-06	4.98116e-05	down
TCONS_00022468	22.7452	-8.27275	1.76117	-4.6973	2.63621e-06	5.09279e-05	down
XR_595056.2	40.7891	-2.60733	0.555391	-4.69458	2.67154e-06	5.12909e-05	down
TCONS_00054224	14.8947	-6.68906	1.43551	-4.6597	3.16672e-06	5.99146e-05	down
TCONS_00041305	1346.08	-1.24235	0.267581	-4.6429	3.43549e-06	6.40147e-05	down
XR_001841859.1	852.333	-1.65243	0.356253	-4.63835	3.51198e-06	6.50167e-05	down
TCONS_00031472	939.427	-1.02726	0.222815	-4.61036	4.01981e-06	7.3097e-05	down
TCONS_00010516	57.0224	-1.81602	0.394157	-4.60734	4.07843e-06	7.37706e-05	down
XR_001836061.1	618.607	-1.29497	0.282333	-4.58667	4.50378e-06	7.99831e-05	down
TCONS_00035734	630.629	-4.6839	1.02188	-4.58359	4.57051e-06	8.0984e-05	down
TCONS_00037429	330.32	-1.18544	0.258836	-4.57989	4.65226e-06	8.20584e-05	down
TCONS_00042168	335.29	-2.31639	0.505826	-4.57942	4.66265e-06	8.20584e-05	down
XR_001835530.1	10.5632	-7.16849	1.57251	-4.55863	5.14884e-06	8.98059e-05	down
ENSRNOT00000078959	104.192	-2.03532	0.446712	-4.55623	5.20811e-06	9.06374e-05	down
TCONS_00054063	16.0764	-7.77234	1.71913	-4.5211	6.15197e-06	0.000105189	down
TCONS_00015157	12.869	-7.45357	1.65594	-4.5011	6.76025e-06	0.000113846	down
ENSRNOT00000085839	145.408	-1.2689	0.283703	-4.47266	7.72539e-06	0.000127894	down
TCONS_00036515	3907.8	-3.5909	0.80897	-4.43885	9.04416e-06	0.000146925	down
TCONS_00020941	75.6838	-1.71321	0.386655	-4.43085	9.38604e-06	0.000151222	down
TCONS_00026077	426.684	-1.42895	0.323595	-4.41586	1.00608e-05	0.000159409	down
ENSRNOT00000093622	121.768	-2.95006	0.668969	-4.40986	1.03435e-05	0.000161972	down
TCONS_00044447	115.927	-1.21993	0.277329	-4.39885	1.08827e-05	0.000169634	down
TCONS_00035222	76.1117	-1.61592	0.368128	-4.38957	1.13576e-05	0.000174854	down
ENSRNOT00000077098	72.6742	-2.08075	0.474975	-4.38075	1.18273e-05	0.000181212	down
TCONS_00027671	214.083	-1.00626	0.232616	-4.32582	1.51967e-05	0.00022699	down
TCONS_00022320	532.84	-1.22085	0.282247	-4.32545	1.52217e-05	0.00022699	down
TCONS_00027569	74.2035	-1.73935	0.403037	-4.31561	1.59161e-05	0.000235546	down
TCONS_00051929	27.2142	-4.83648	1.12424	-4.30198	1.6928e-05	0.000249106	down
TCONS_00014363	571.511	-1.19421	0.278414	-4.28932	1.79221e-05	0.000262253	down
TCONS_00032334	228.452	-1.02811	0.239851	-4.28644	1.81556e-05	0.000265174	down
XR_358126.3	238.348	-1.16843	0.273619	-4.27029	1.95222e-05	0.000279389	down
XR_001840336.1	291.916	-1.04877	0.245911	-4.26484	2.00044e-05	0.000285245	down
TCONS_00005047	14.0584	-7.57808	1.79294	-4.22662	2.37225e-05	0.000335811	down
TCONS_00038582	179.458	-1.2709	0.301074	-4.22123	2.42975e-05	0.000342708	down
TCONS_00038588	214.154	-1.16964	0.277738	-4.2113	2.539e-05	0.000354915	down
TCONS_00028784	251.758	-1.13146	0.269631	-4.19633	2.71276e-05	0.000374701	down
NR_130115.1	51.724	-2.07687	0.495251	-4.19357	2.74595e-05	0.000378428	down
TCONS_00044886	273.221	-1.47272	0.351792	-4.18633	2.83495e-05	0.000388637	down
XR_001835525.1	40.9439	-3.00544	0.729631	-4.11912	3.80314e-05	0.000504546	down
XR_597518.1	12.5016	-7.40897	1.81155	-4.08984	4.31668e-05	0.000564056	down
TCONS_00006889	166.221	-1.38599	0.339952	-4.07701	4.56191e-05	0.000592139	down
XR_001837336.1	126.703	-1.32257	0.324578	-4.07472	4.60699e-05	0.00059601	down
XR_001838797.1	227.4	-1.13679	0.280327	-4.05522	5.00866e-05	0.000639504	down
TCONS_00040157	85.6606	-1.38336	0.341639	-4.04918	5.13966e-05	0.00065303	down
TCONS_00041310	118.638	-2.04623	0.506567	-4.0394	5.35872e-05	0.000675372	down
XR_591618.2	27.1981	-5.29035	1.31522	-4.02242	5.76039e-05	0.000721341	down
TCONS_00020865	363.032	-1.43948	0.358526	-4.01501	5.94429e-05	0.000740809	down
ENSRNOT00000088540	248.813	-1.02667	0.2568	-3.99794	6.38963e-05	0.000788761	down
XR_593247.1	18.8199	-2.96923	0.747646	-3.97144	7.14399e-05	0.000873602	down
TCONS_00020881	9.92598	-7.07998	1.78307	-3.97067	7.16722e-05	0.000875072	down
TCONS_00017812	446.125	-1.10088	0.277534	-3.96663	7.28973e-05	0.000884502	down
TCONS_00009228	112.08	-1.30429	0.329201	-3.96198	7.43307e-05	0.000897713	down
XR_597435.2	51.4059	-9.45039	2.3934	-3.94853	7.8634e-05	0.000943849	down
TCONS_00016626	900.522	-2.84423	0.720721	-3.94636	7.93467e-05	0.000949487	down
TCONS_00008764	389.253	-2.32688	0.590116	-3.9431	8.04364e-05	0.000959588	down
TCONS_00008765	389.253	-2.32688	0.590116	-3.9431	8.04364e-05	0.000959588	down
TCONS_00035795	131.806	-1.80826	0.460706	-3.92499	8.6734e-05	0.00102378	down
XR_001837589.1	66.8765	-1.77555	0.45276	-3.92161	8.79609e-05	0.00103669	down
TCONS_00034672	75.9276	-3.24595	0.831615	-3.90318	9.49365e-05	0.00110887	down
TCONS_00000123	154.425	-1.00396	0.257571	-3.89779	9.70747e-05	0.00112543	down
ENSRNOT00000080353	23.5585	-2.41354	0.620442	-3.89003	0.000100231	0.00115687	down
XR_001837805.1	61.636	-4.7414	1.22111	-3.88285	0.00010324	0.00118635	down
XR_001838809.1	10.6391	-4.24771	1.0968	-3.87283	0.000107579	0.00123078	down
TCONS_00022637	187.233	-2.13794	0.553363	-3.86354	0.000111756	0.00127298	down
TCONS_00001433	174.136	-1.43204	0.373468	-3.83443	0.000125855	0.00142114	down
TCONS_00015455	70.4488	-2.60656	0.682171	-3.82098	0.000132923	0.00149233	down
TCONS_00058449	218.159	-5.19102	1.36139	-3.81302	0.000137282	0.00153465	down
TCONS_00026265	5910.3	-4.26522	1.11904	-3.81149	0.000138131	0.00154194	down
TCONS_00047284	67.9691	-1.497	0.393109	-3.80809	0.000140044	0.00156106	down
TCONS_00050661	114.828	-1.01635	0.26699	-3.80669	0.000140839	0.00156769	down
TCONS_00029859	109.234	-1.14162	0.300893	-3.79412	0.000148169	0.0016353	down
XR_001836066.1	8.84743	-5.92772	1.56619	-3.7848	0.000153831	0.00169063	down
TCONS_00013390	400.977	-1.22251	0.323114	-3.78353	0.000154618	0.00169689	down
XR_001839415.1	30.9174	-3.72417	0.984458	-3.78297	0.00015497	0.00169837	down
ENSRNOT00000081704	50.9746	-1.89579	0.501734	-3.77846	0.000157798	0.00172453	down
TCONS_00052475	88.7696	-1.58577	0.419841	-3.77707	0.000158687	0.00173181	down
XR_590384.2	223.031	-1.62485	0.430522	-3.77413	0.000160564	0.00174742	down
TCONS_00033892	45.4366	-4.92524	1.30543	-3.77288	0.000161373	0.00175378	down
TCONS_00025040	94.2852	-10.3254	2.74217	-3.76543	0.000166266	0.00178462	down
TCONS_00025041	94.2852	-10.3254	2.74217	-3.76543	0.000166266	0.00178462	down
TCONS_00025042	94.2852	-10.3254	2.74217	-3.76543	0.000166266	0.00178462	down
TCONS_00025043	94.2852	-10.3254	2.74217	-3.76543	0.000166266	0.00178462	down
XR_001840124.1	93.6642	-2.25858	0.600281	-3.76255	0.000168192	0.00180281	down
XR_351582.3	6.72559	-6.51801	1.74686	-3.73128	0.000190511	0.00199552	down
TCONS_00000072	5980.37	-4.46601	1.19843	-3.72656	0.000194114	0.00202782	down
NR_132107.1	10.3066	-7.12989	1.91365	-3.72581	0.000194686	0.00203108	down
XR_357971.3	21.5227	-3.20105	0.862294	-3.71224	0.00020543	0.00213159	down
XR_001840498.1	8.99143	-5.95106	1.60397	-3.71021	0.000207088	0.00213481	down
TCONS_00025249	2990.62	-1.07078	0.289537	-3.69825	0.000217091	0.00221167	down
ENSRNOT00000080921	8.78668	-5.92094	1.60173	-3.69659	0.000218511	0.00222324	down
TCONS_00052390	70.6814	-1.29799	0.351637	-3.69129	0.000223121	0.00226131	down
TCONS_00022107	82.8013	-2.54787	0.691833	-3.68278	0.000230706	0.00233372	down
XR_001839029.1	6.6489	-6.49964	1.76882	-3.67456	0.000238255	0.00239604	down
XR_359388.3	45.1381	-2.44652	0.669262	-3.65555	0.000256631	0.00256434	down
TCONS_00028472	747.682	-3.69074	1.01045	-3.65257	0.00025963	0.002591	down
TCONS_00032339	122.004	-1.22669	0.335916	-3.65179	0.000260421	0.00259558	down
XR_001840867.1	106.753	-1.56461	0.429908	-3.63941	0.000273261	0.00270287	down
XR_590561.2	301.192	-1.45024	0.398534	-3.63893	0.000273775	0.00270452	down
TCONS_00000421	68.013	-1.3232	0.365084	-3.62438	0.000289659	0.00284704	down
XR_593378.2	79.3774	-2.11812	0.585019	-3.6206	0.00029392	0.00287086	down
XR_589888.2	10.8738	-5.32719	1.47165	-3.61987	0.000294752	0.0028754	down
TCONS_00002561	74.1078	-1.20876	0.334416	-3.61455	0.000300867	0.00292047	down
XR_590903.2	11.5033	-4.35431	1.20488	-3.61391	0.000301615	0.00292409	down
XR_597648.2	38.386	-1.93442	0.535428	-3.61284	0.000302856	0.00293249	down
XR_593570.2	7.60134	-5.70566	1.5852	-3.59934	0.000319029	0.00305501	down
NR_027983.1	71.547	-2.29859	0.638778	-3.59843	0.000320148	0.00306198	down
XR_597434.1	12.8423	-6.47129	1.80505	-3.58511	0.000336941	0.00319733	down
TCONS_00035457	296.394	-1.22216	0.341109	-3.5829	0.000339802	0.00320678	down
TCONS_00056666	15090	-1.22606	0.342166	-3.58324	0.000339362	0.00320678	down
XR_001841378.1	9.35007	-6.98998	1.95251	-3.57999	0.000343604	0.00323628	down
XR_350683.2	18.1444	-2.90444	0.81141	-3.5795	0.000344254	0.00323707	down
XR_590930.2	6.81932	-6.53396	1.83309	-3.56444	0.00036463	0.00341224	down
XR_001838385.1	35.8527	-4.33007	1.22001	-3.54921	0.000386383	0.00358149	down
XR_590927.2	6.37974	-6.43797	1.82063	-3.53613	0.000406036	0.00374147	down
XR_001840168.1	37.9051	-1.72444	0.487992	-3.53374	0.000409723	0.00377099	down
XR_001840713.1	11.9636	-3.81209	1.079	-3.53298	0.000410899	0.00377737	down
TCONS_00025044	2054.58	-3.97117	1.12725	-3.5229	0.000426857	0.00389022	down
XR_353973.2	67.158	-1.37306	0.392696	-3.49648	0.000471435	0.00423911	down
TCONS_00013849	221.973	-1.26101	0.361026	-3.49286	0.000477878	0.0042834	down
XR_001837574.1	30.607	-2.16804	0.622777	-3.48124	0.000499092	0.00445338	down
TCONS_00040693	39.9838	-3.55983	1.02535	-3.47183	0.000516923	0.00457963	down
NR_132626.1	111.065	-1.13492	0.330504	-3.43391	0.00059494	0.00520589	down
ENSRNOT00000076847	28.6469	-3.48066	1.01812	-3.4187	0.0006292	0.00547502	down
XR_592974.2	42.2378	-2.63141	0.775088	-3.39499	0.000686319	0.00591279	down
TCONS_00020867	13.0473	-3.49146	1.0289	-3.3934	0.000690305	0.00594058	down
ENSRNOT00000086870	7.2782	-5.64373	1.66682	-3.38593	0.000709382	0.00609079	down
XR_001838384.1	21.8555	-4.51312	1.33326	-3.38501	0.000711752	0.00609828	down
TCONS_00017082	214.907	-2.29396	0.67816	-3.38262	0.000717991	0.00613827	down
XR_595119.2	204.219	-1.04835	0.311023	-3.37066	0.000749875	0.00636905	down
ENSRNOT00000076561	23.5517	-5.45209	1.61933	-3.36687	0.000760271	0.00645033	down
XR_001839745.1	12.8648	-3.67255	1.0928	-3.3607	0.000777457	0.00658899	down
XR_593442.2	8.46492	-3.90326	1.16244	-3.35782	0.000785593	0.00663635	down
TCONS_00056777	45.1152	-2.68954	0.803615	-3.3468	0.000817494	0.00689094	down
ENSRNOT00000091301	109.34	-1.23639	0.369841	-3.34304	0.000828671	0.00695514	down
ENSRNOT00000093217	95.55	-1.1452	0.34489	-3.32047	0.00089867	0.00743091	down
TCONS_00028093	33.1465	-2.72866	0.822048	-3.31934	0.000902297	0.00745301	down
XR_001836904.1	7.58377	-5.69993	1.72063	-3.3127	0.000924003	0.00759217	down
XR_361957.2	5.22848	-6.15309	1.86006	-3.308	0.000939648	0.00768035	down
XR_592164.2	26.3293	-1.8947	0.573603	-3.30316	0.000956012	0.00778966	down
TCONS_00047512	52.3559	-1.77391	0.537734	-3.29886	0.000970784	0.00789356	down
XR_595732.2	10.368	-3.56377	1.08305	-3.2905	0.0010001	0.00808982	down
ENSRNOT00000083960	33.0224	-2.28569	0.694889	-3.28929	0.00100439	0.00811545	down
NR_132654.1	127.75	-1.5815	0.480955	-3.28825	0.00100813	0.00812116	down
TCONS_00016614	150.747	-2.06195	0.628211	-3.28226	0.00102978	0.00825301	down
ENSRNOT00000092788	6.01624	-6.3584	1.93824	-3.2805	0.00103623	0.0082962	down
TCONS_00027654	97.9806	-1.32351	0.404111	-3.2751	0.00105623	0.00841326	down
TCONS_00015363	115.462	-1.77502	0.542159	-3.27399	0.00106041	0.00843793	down
XR_001841183.1	22.3374	-2.08959	0.639545	-3.2673	0.00108578	0.00861349	down
XR_595129.2	6.78692	-5.53921	1.70272	-3.25315	0.00114134	0.00899036	down
ENSRNOT00000090485	20.9508	-4.05141	1.24769	-3.24713	0.00116574	0.00913471	down
TCONS_00010755	90.5363	-1.52595	0.470353	-3.24426	0.00117757	0.00919717	down
TCONS_00050406	90.1074	-1.45845	0.449636	-3.24364	0.00118015	0.00920327	down
TCONS_00038715	857.632	-2.38052	0.73449	-3.24105	0.00119089	0.00927776	down
XR_001836097.1	12.1869	-4.46461	1.37804	-3.23983	0.00119602	0.0093085	down
XR_001836905.1	13.8369	-2.68463	0.831642	-3.2281	0.00124613	0.00966002	down
ENSRNOT00000091905	10.6866	-4.25889	1.32124	-3.2234	0.00126677	0.00979861	down
TCONS_00003288	271.625	-1.21741	0.378156	-3.21932	0.00128496	0.00990586	down
XR_353273.2	17.2001	-2.73123	0.848417	-3.21921	0.00128545	0.00990586	down
TCONS_00000905	48.3835	-2.25431	0.7017	-3.21265	0.00131519	0.0100853	down
TCONS_00012337	12.6866	-7.43151	2.3149	-3.2103	0.00132597	0.0101437	down
XR_001840935.1	6.04013	-6.35856	1.98581	-3.202	0.00136476	0.0103738	down
ENSRNOT00000083718	40.7583	-3.86989	1.21003	-3.19818	0.00138298	0.010502	down
TCONS_00006542	60.3194	-1.20348	0.378037	-3.18349	0.00145512	0.0109646	down
TCONS_00008531	418.095	-3.36048	1.05589	-3.1826	0.0014596	0.010975	down
TCONS_00038716	10.975	-7.22142	2.26956	-3.18186	0.00146333	0.0109841	down
TCONS_00001299	47.7994	-1.36295	0.431421	-3.15922	0.0015819	0.0117836	down
TCONS_00034524	339.273	-1.21644	0.385199	-3.15795	0.00158883	0.0118239	down
TCONS_00037220	26.7909	-3.76552	1.19358	-3.1548	0.00160605	0.0119181	down
XR_357044.2	18.9358	-2.97093	0.944325	-3.14609	0.00165467	0.0122092	down
ENSRNOT00000077138	20.9137	-2.21926	0.705631	-3.14508	0.00166044	0.0122287	down
ENSRNOT00000093623	5.14955	-6.12894	1.95714	-3.13157	0.00173872	0.0127333	down
TCONS_00032340	53.7128	-3.2981	1.05396	-3.12924	0.00175261	0.0128161	down
XR_001836699.1	13.249	-5.02323	1.60545	-3.12886	0.00175487	0.0128161	down
NR_132630.1	15.3156	-2.64687	0.848446	-3.11966	0.00181057	0.013173	down
TCONS_00000063	66.5734	-2.68909	0.861981	-3.11966	0.00181058	0.013173	down
XR_358274.3	5.13137	-6.12419	1.96378	-3.11856	0.00181734	0.01321	down
XR_596493.1	9.73738	-7.04924	2.26215	-3.11617	0.00183217	0.013293	down
ENSRNOT00000093166	5.408	-6.19895	1.99443	-3.10813	0.00188272	0.0135828	down
TCONS_00022337	113.098	-1.16361	0.374809	-3.10453	0.0019058	0.0137001	down
XR_359427.1	9.42961	-7.0025	2.27507	-3.07792	0.0020845	0.0147807	down
XR_001840966.1	13.9538	-3.23311	1.05232	-3.07236	0.00212374	0.0150045	down
TCONS_00036220	50.3865	-1.18327	0.385648	-3.06827	0.002153	0.0151019	down
TCONS_00038558	62.8178	-3.09158	1.00917	-3.06348	0.00218781	0.0152775	down
TCONS_00016631	9.03435	-6.94207	2.27008	-3.05807	0.00222769	0.0155283	down
XR_001839858.1	16.546	-2.99837	0.981354	-3.05534	0.00224809	0.0156147	down
TCONS_00054801	37.6899	-1.38808	0.455066	-3.05029	0.00228623	0.0158094	down
XR_001837502.1	46.011	-1.40524	0.461611	-3.0442	0.00233299	0.0160475	down
XR_354304.3	7.40545	-4.75225	1.56889	-3.02906	0.00245319	0.0166834	down
TCONS_00031884	80.7783	-1.83537	0.606499	-3.02618	0.00247668	0.0167993	down
XR_357775.3	5.80212	-6.30125	2.08355	-3.02429	0.00249219	0.0168737	down
XR_001840315.1	29.8158	-3.62103	1.20028	-3.01682	0.00255441	0.0172219	down
XR_357277.2	27.999	-1.87398	0.622823	-3.00884	0.00262244	0.0176197	down
TCONS_00028569	198.94	-1.00569	0.334327	-3.00809	0.00262893	0.0176482	down
TCONS_00052471	162.25	-1.30256	0.433673	-3.00355	0.00266849	0.0178677	down
XR_357777.1	11.5956	-3.30112	1.10527	-2.98671	0.00282001	0.0187377	down
XR_592076.2	14.0188	-2.3903	0.8051	-2.96895	0.0029882	0.0196713	down
TCONS_00018351	101.003	-2.85927	0.966889	-2.95718	0.00310464	0.020284	down
XR_001836093.1	28.2742	-1.93175	0.654252	-2.95261	0.00315103	0.0205527	down
TCONS_00007582	82.3377	-1.09624	0.371417	-2.95151	0.00316227	0.0205545	down
TCONS_00032208	97.3301	-1.65801	0.561937	-2.95052	0.00317236	0.0205545	down
TCONS_00050637	85.6431	-1.69933	0.575679	-2.95187	0.00315856	0.0205545	down
XR_590556.2	35.0399	-2.05906	0.697638	-2.95148	0.00316259	0.0205545	down
XR_001837608.1	42.3969	-2.06846	0.701017	-2.95065	0.00317103	0.0205545	down
XR_001838936.1	9.59703	-3.76769	1.27621	-2.95225	0.00315463	0.0205545	down
TCONS_00008532	356.099	-3.44115	1.16993	-2.94134	0.00326798	0.0211216	down
ENSRNOT00000083054	4.75767	-6.0145	2.04844	-2.93613	0.0033233	0.021426	down
TCONS_00026561	51.3757	-2.05144	0.699009	-2.93478	0.00333785	0.0214666	down
XR_001842323.1	16.243	-3.66049	1.25192	-2.92389	0.00345688	0.0221956	down
XR_356227.1	4.02105	-5.77425	1.98148	-2.91411	0.00356703	0.0227905	down
TCONS_00044620	627.115	-1.02775	0.353134	-2.91036	0.00361018	0.0230285	down
XR_001837656.1	34.4034	-1.69208	0.584114	-2.89683	0.00376955	0.0238697	down
XR_362049.3	63.1734	-1.39247	0.481497	-2.89196	0.00382852	0.0241648	down
XR_001838253.1	5.28187	-5.16699	1.79309	-2.88162	0.0039564	0.0248355	down
XR_594509.2	9.47446	-7.01232	2.43356	-2.88151	0.00395777	0.0248355	down
ENSRNOT00000081689	126.554	-1.17185	0.407143	-2.87822	0.00399928	0.0250404	down
TCONS_00016565	88.9602	-1.8375	0.638964	-2.87575	0.00403071	0.0251766	down
XR_001838783.1	58.8024	-1.2122	0.422401	-2.86977	0.00410766	0.0255348	down
ENSRNOT00000083047	3.96425	-5.75524	2.01782	-2.85221	0.00434163	0.0267762	down
XR_001839834.1	62.1886	-1.03887	0.364662	-2.84885	0.00438775	0.0269967	down
TCONS_00052473	159.044	-1.20312	0.423752	-2.8392	0.00452264	0.0276525	down
XR_358766.3	17.2142	-2.35734	0.832637	-2.83117	0.00463783	0.0282243	down
XR_593377.2	30.6449	-1.68408	0.595894	-2.82614	0.00471123	0.0286486	down
TCONS_00052472	160.49	-1.2041	0.426529	-2.82302	0.00475733	0.0288392	down
XR_001836782.1	4.3408	-5.88218	2.08463	-2.8217	0.00477706	0.0289364	down
XR_359591.2	6.98567	-3.61459	1.28978	-2.80249	0.00507098	0.0304337	down
XR_001841151.1	16.7906	-2.5058	0.894257	-2.80211	0.00507698	0.0304413	down
XR_595301.2	4.17952	-5.83087	2.09006	-2.78981	0.00527394	0.0314585	down
XR_589894.2	4.1392	-5.81328	2.085	-2.78814	0.00530114	0.0315965	down
TCONS_00052441	15.0761	-1.97377	0.713739	-2.76539	0.0056854	0.0334531	down
TCONS_00038599	241.806	-7.51797	2.72497	-2.75892	0.00579936	0.0340723	down
ENSRNOT00000086366	59.5994	-2.6164	0.951351	-2.75019	0.00595599	0.0349138	down
XR_001840797.1	23.0438	-1.55433	0.56613	-2.74553	0.00604133	0.0352514	down
XR_001841992.1	13.1831	-3.01576	1.10337	-2.73323	0.00627172	0.0362845	down
XR_597359.2	21.617	-1.92176	0.705439	-2.72421	0.00644565	0.0369254	down
TCONS_00052701	108.928	-1.00091	0.367753	-2.72168	0.00649505	0.0370996	down
NR_133650.1	11.2402	-2.33668	0.860304	-2.71611	0.00660549	0.0376378	down
XR_001839367.1	62.7841	-1.06654	0.392942	-2.71424	0.00664286	0.0378057	down
XR_001838302.1	10.1643	-3.09288	1.14082	-2.71111	0.00670587	0.038081	down
TCONS_00042874	14.351	-2.74378	1.01357	-2.70704	0.00678856	0.0383648	down
XR_001840249.1	8.59887	-3.58471	1.32425	-2.70696	0.00679019	0.0383648	down
TCONS_00032129	75.7222	-1.17129	0.432742	-2.70666	0.00679637	0.038372	down
TCONS_00025895	9.0394	-6.94452	2.5732	-2.69879	0.00695921	0.0391781	down
XR_001840752.1	8.16707	-4.90034	1.8183	-2.69501	0.00703872	0.0394552	down
XR_596592.2	19.1545	-3.75274	1.39297	-2.69406	0.00705884	0.0395396	down
XR_594869.2	41.9497	-1.12227	0.416775	-2.69274	0.00708669	0.0396672	down
ENSRNOT00000090398	14.6785	-4.70485	1.75038	-2.6879	0.0071903	0.0400463	down
TCONS_00028909	503.668	-1.07227	0.399577	-2.68351	0.00728542	0.0404607	down
XR_593568.2	7.90047	-5.75935	2.14662	-2.68298	0.00729689	0.0404669	down
XR_001838924.1	26.352	-1.69826	0.633383	-2.68126	0.00733466	0.0406475	down
ENSRNOT00000086361	4.32943	-5.87898	2.20347	-2.66806	0.00762903	0.0420998	down
XR_592691.1	18.9156	-2.81373	1.05792	-2.65967	0.00782173	0.0430112	down
TCONS_00012534	11.9906	-2.71339	1.02112	-2.65728	0.00787732	0.043256	down
TCONS_00042993	7.79389	-5.745	2.16342	-2.65551	0.00791883	0.0434434	down
XR_001839049.1	7.55936	-4.17519	1.57384	-2.65286	0.00798126	0.043704	down
TCONS_00025332	212.798	-1.01209	0.381809	-2.65076	0.00803111	0.0439461	down
TCONS_00046802	87.4112	-1.59318	0.602866	-2.64267	0.0082254	0.044915	down
TCONS_00010813	93.0045	-10.3057	3.90734	-2.63753	0.00835123	0.0454433	down
XR_590417.2	10.5157	-2.79267	1.06007	-2.63441	0.00842824	0.0457032	down
XR_590595.1	5.84161	-4.37982	1.66275	-2.63408	0.00843663	0.045717	down
XR_355229.2	18.9089	-3.00508	1.14166	-2.63219	0.00848354	0.0459393	down
XR_595144.1	8.24219	-2.95924	1.12561	-2.62901	0.0085635	0.0462441	down
XR_001836804.1	4.93032	-4.14139	1.57612	-2.62758	0.00859956	0.0464068	down
TCONS_00028907	28.8139	-3.46958	1.32146	-2.62557	0.00865046	0.0466492	down
XR_350748.3	6.23489	-6.40569	2.44461	-2.62034	0.00878431	0.0472406	down
TCONS_00008021	46.256	-1.27354	0.486554	-2.61746	0.00885867	0.0475423	down
TCONS_00048042	205.611	-1.21515	0.464554	-2.61572	0.00890383	0.0477191	down
XR_355658.3	6.88705	-3.56329	1.36346	-2.61341	0.00896443	0.0479056	down
TCONS_00042524	67.0579	-1.2602	0.4834	-2.60694	0.00913545	0.0486601	down
XR_001840749.1	14.9352	-4.16178	1.60123	-2.59911	0.00934645	0.0496149	down

## Sheet: spec_72h
geneid	baseMean	log2FoldChange	lfcSE	stat	pvalue	padj	direction
ENSRNOT00000077174	835.916	1.2329	0.137651	8.95677	3.3433e-19	5.77387e-16	up
TCONS_00020745	545.313	1.0535	0.171227	6.15263	7.62064e-10	2.02474e-07	up
XR_001835620.1	2368.97	1.2965	0.221623	5.85003	4.91493e-09	9.77945e-07	up
TCONS_00027980	566.849	1.10768	0.193751	5.71703	1.084e-08	1.96608e-06	up
TCONS_00001808	107.704	2.41459	0.443792	5.44082	5.30347e-08	7.4768e-06	up
TCONS_00004581	268.255	1.13113	0.210905	5.3632	8.17608e-08	1.00858e-05	up
XR_001836069.1	331.461	1.21337	0.240303	5.04932	4.43389e-07	3.97783e-05	up
TCONS_00003666	84.0351	2.12954	0.425281	5.00736	5.51816e-07	4.59271e-05	up
XR_001837067.1	55.4107	2.71121	0.550815	4.92218	8.55858e-07	6.79571e-05	up
TCONS_00004791	703.731	1.04809	0.233746	4.48391	7.32872e-06	0.000405014	up
TCONS_00037595	144.635	1.1118	0.261499	4.25164	2.12209e-05	0.000919042	up
NR_036653.1	444.004	1.17711	0.278047	4.2335	2.30078e-05	0.000957455	up
XR_001839722.1	78.1963	1.30826	0.312058	4.19236	2.76068e-05	0.00108357	up
TCONS_00030106	219.545	1.05207	0.258403	4.07144	4.67237e-05	0.00158219	up
TCONS_00042932	242.315	1.04394	0.256797	4.06524	4.79839e-05	0.00159409	up
TCONS_00034588	632.222	1.04498	0.261216	4.00046	6.32208e-05	0.00195843	up
XR_001838058.1	79.3589	1.42153	0.361739	3.92971	8.50477e-05	0.0024378	up
TCONS_00022903	142.796	1.89765	0.485618	3.9077	9.31789e-05	0.00260599	up
TCONS_00009573	154.148	1.13398	0.295528	3.83713	0.000124479	0.00325506	up
TCONS_00051436	60.3033	3.81782	0.997998	3.82548	0.000130519	0.00337688	up
TCONS_00027480	149.714	1.07554	0.281692	3.81814	0.000134462	0.00342123	up
TCONS_00048415	172.471	1.03026	0.273444	3.7677	0.000164756	0.00406476	up
TCONS_00003662	63.7778	1.91489	0.519412	3.68665	0.000227227	0.00535728	up
XR_001841202.1	92.8418	1.66243	0.462019	3.59818	0.000320446	0.00694067	up
XR_001841505.1	18.0979	2.69401	0.759854	3.54544	0.000391965	0.00810687	up
TCONS_00041631	53.6022	2.96898	0.838797	3.53957	0.000400786	0.00821553	up
TCONS_00035541	213.747	1.22143	0.346365	3.52644	0.000421193	0.0084828	up
XR_001837637.1	87.1579	1.04369	0.297295	3.51062	0.000447068	0.00895173	up
TCONS_00032341	40.9883	4.09754	1.16939	3.504	0.000458318	0.00909788	up
TCONS_00006874	177.659	2.13655	0.615133	3.47331	0.000514072	0.00994737	up
TCONS_00002776	143.049	1.16127	0.337126	3.44462	0.000571856	0.0108826	up
TCONS_00048051	31.48	1.6149	0.473063	3.4137	0.000640868	0.0118056	up
TCONS_00008648	35.8419	1.78536	0.525199	3.3994	0.000675334	0.0123093	up
XR_001836270.1	245.546	1.01045	0.298047	3.39023	0.000698329	0.0125954	up
XR_001837338.1	170.089	1.05965	0.318991	3.32186	0.00089418	0.0152143	up
TCONS_00052845	113.137	1.26065	0.379632	3.32071	0.000897884	0.0152398	up
TCONS_00020737	73.2034	1.08795	0.330653	3.2903	0.00100079	0.0166992	up
TCONS_00004630	43.4805	2.3391	0.711541	3.28737	0.00101128	0.0168123	up
XR_001836067.1	8.99032	4.68542	1.43285	3.27001	0.00107544	0.0176047	up
TCONS_00008638	50.6824	1.84811	0.567899	3.2543	0.00113674	0.0183052	up
ENSRNOT00000092666	16.6288	2.34969	0.753865	3.11686	0.00182791	0.0264168	up
XR_001841359.1	22.9669	6.07129	1.95237	3.10971	0.00187272	0.0268398	up
ENSRNOT00000079914	14.8078	4.07133	1.32346	3.07629	0.00209596	0.0290741	up
TCONS_00052800	893.775	1.01934	0.331971	3.07056	0.00213661	0.0294605	up
XR_001838840.1	221.785	1.01648	0.331607	3.06531	0.00217446	0.0297449	up
XR_001838311.1	158.776	1.00809	0.3318	3.03825	0.00237957	0.0319186	up
TCONS_00040152	101.514	1.00047	0.329667	3.03479	0.002407	0.0321616	up
XR_001836816.1	11.2465	6.87514	2.26848	3.03073	0.00243966	0.0325351	up
TCONS_00055050	41.8779	1.2496	0.41555	3.00711	0.00263748	0.034507	up
XR_353351.3	30.3421	1.78924	0.59773	2.9934	0.00275892	0.0357573	up
TCONS_00046950	46.0744	2.62834	0.87877	2.99093	0.00278127	0.0359121	up
TCONS_00032210	39.8541	3.18522	1.07616	2.95979	0.00307844	0.0386653	up
XR_595506.2	61.7201	1.09188	0.369026	2.95882	0.00308821	0.0387175	up
XR_001840708.1	372.651	1.0845	0.367972	2.94724	0.00320621	0.0399792	up
XR_349856.3	12.0897	4.11654	1.40174	2.93674	0.00331681	0.0411356	up
XR_592204.2	62.8701	1.00859	0.34618	2.91348	0.00357423	0.0434697	up
XR_594568.2	6.2574	5.01989	1.72904	2.90328	0.00369273	0.0443642	up
XR_590092.1	16.5468	3.17636	1.09522	2.90021	0.00372911	0.0446459	up
TCONS_00020755	111.429	1.00676	0.347265	2.8991	0.00374239	0.0446501	up
ENSRNOT00000080238	8.55066	4.01408	1.39178	2.88413	0.00392491	0.0463474	up
XR_352651.3	38.9611	1.93765	0.673565	2.8767	0.00401856	0.0468923	up
XR_001840710.1	12.9421	4.62297	1.61466	2.86313	0.00419479	0.0483767	up
ENSRNOT00000076115	35.9617	1.87874	0.65832	2.85385	0.00431936	0.049565	up
XR_593335.1	11.3169	4.00987	1.4064	2.85117	0.0043559	0.0499015	up
TCONS_00017217	1106.91	-1.17985	0.130071	-9.0708	1.18145e-19	2.72048e-16	down
TCONS_00037315	36.9363	-8.75178	1.28605	-6.80515	1.00944e-11	4.98085e-09	down
TCONS_00022347	1375.06	-1.27161	0.211642	-6.0083	1.87473e-09	4.17762e-07	down
TCONS_00022346	1379.88	-1.30781	0.232019	-5.63665	1.73388e-08	2.9944e-06	down
XR_351159.3	57.4213	-2.81719	0.553398	-5.09072	3.56702e-07	3.37548e-05	down
TCONS_00022353	788.177	-1.13985	0.231115	-4.93196	8.14105e-07	6.61628e-05	down
XR_001838851.1	37.2072	-5.0587	1.19415	-4.23625	2.2728e-05	0.000951545	down
XR_593447.2	17.4962	-5.76972	1.37734	-4.18905	2.80128e-05	0.0010915	down
TCONS_00056966	32.1227	-2.35045	0.564103	-4.16671	3.09022e-05	0.00116018	down
TCONS_00018808	166.533	-1.96163	0.476404	-4.11757	3.82891e-05	0.00135242	down
TCONS_00022357	223.089	-1.15006	0.283062	-4.06293	4.84595e-05	0.00159409	down
TCONS_00041335	82.1267	-1.44693	0.356243	-4.06164	4.8729e-05	0.00159536	down
TCONS_00022351	186.068	-1.30284	0.320985	-4.05886	4.93126e-05	0.00160685	down
XR_001840960.1	9.40985	-6.77789	1.73362	-3.90967	9.24237e-05	0.00259538	down
XR_595030.2	114.726	-1.26082	0.323933	-3.89221	9.93358e-05	0.00270889	down
ENSRNOT00000084263	16.7404	-3.4675	0.891033	-3.89156	9.96029e-05	0.00270889	down
TCONS_00027000	21.6662	-5.09603	1.31485	-3.87575	0.000106297	0.00285719	down
ENSRNOT00000087028	43.4293	-3.01808	0.781186	-3.86346	0.000111794	0.00298175	down
XR_001841347.1	24.9407	-2.37775	0.616508	-3.85681	0.000114878	0.00304223	down
TCONS_00039461	41.2571	-2.9422	0.762886	-3.85667	0.000114942	0.00304223	down
TCONS_00014787	13.48	-7.29659	1.92475	-3.79092	0.000150089	0.00375657	down
TCONS_00027072	54.3962	-4.61821	1.22376	-3.77377	0.000160797	0.00399564	down
XR_597297.1	144.665	-1.14978	0.30866	-3.72507	0.000195262	0.00465128	down
TCONS_00023024	435.54	-1.07647	0.292499	-3.68026	0.000232992	0.00543753	down
XR_593332.2	112.875	-1.47847	0.406614	-3.63605	0.000276848	0.00622952	down
TCONS_00011131	61.2753	-1.42982	0.393776	-3.63106	0.000282261	0.00631023	down
XR_001838472.1	20.3921	-2.76758	0.76613	-3.61241	0.000303364	0.00667401	down
TCONS_00041070	99.8021	-1.22315	0.340095	-3.59651	0.000322518	0.00694067	down
TCONS_00025246	13724.3	-1.052	0.295723	-3.5574	0.000374551	0.00786443	down
XR_001838260.1	61.7897	-1.32802	0.376542	-3.52688	0.000420482	0.0084828	down
TCONS_00023022	160.98	-1.0444	0.298015	-3.50452	0.000457423	0.00909788	down
XR_001838012.1	117.419	-1.27944	0.36645	-3.49143	0.000480436	0.00948243	down
XR_001839915.1	88.8745	-1.20887	0.346434	-3.48945	0.000484011	0.00952577	down
XR_596568.2	23.2123	-2.80281	0.808526	-3.46657	0.000527144	0.0101435	down
ENSRNOT00000080918	130.34	-1.19382	0.345892	-3.45143	0.000557616	0.0106409	down
XR_001840305.1	49.2614	-1.56308	0.463935	-3.36917	0.000753942	0.0134064	down
TCONS_00038829	65.3819	-2.6711	0.802765	-3.32738	0.00087667	0.0150274	down
XR_001840937.1	11.1476	-7.02571	2.1267	-3.30357	0.00095462	0.0160451	down
XR_001836123.1	51.5334	-1.52124	0.460788	-3.30138	0.0009621	0.0161315	down
ENSRNOT00000080380	5.59638	-6.03214	1.84387	-3.27146	0.00106992	0.0175558	down
TCONS_00009969	55.5201	-1.2803	0.392389	-3.26282	0.00110309	0.0179297	down
XR_355253.3	15.3992	-2.59989	0.801749	-3.24277	0.00118374	0.0189288	down
TCONS_00037144	13.9908	-7.35001	2.26718	-3.24192	0.00118727	0.0189414	down
XR_001835828.1	10.8623	-6.98863	2.1598	-3.23578	0.00121311	0.0192205	down
ENSRNOT00000086314	241.319	-1.0208	0.316793	-3.22227	0.00127177	0.0199213	down
TCONS_00021522	73.3633	-2.94075	0.914358	-3.2162	0.00129902	0.0201655	down
XR_001840948.1	80.708	-1.12588	0.352845	-3.19086	0.00141852	0.0216317	down
TCONS_00039610	507.93	-1.00649	0.316199	-3.1831	0.00145705	0.0221216	down
TCONS_00022366	74.6581	-1.24906	0.395262	-3.16007	0.00157732	0.0236873	down
TCONS_00040232	26.3651	-1.84368	0.584057	-3.15668	0.00159578	0.0238091	down
XR_001838303.1	59.1008	-1.6821	0.540198	-3.11387	0.00184652	0.02663	down
ENSRNOT00000083444	41.2272	-2.01119	0.646411	-3.11131	0.00186257	0.0267498	down
XR_001836171.1	23.6856	-2.82501	0.910039	-3.10428	0.00190745	0.0271387	down
XR_001840961.1	5.39973	-5.98306	1.97786	-3.02501	0.00248624	0.0329022	down
TCONS_00038587	159.903	-1.1839	0.396524	-2.98569	0.0028294	0.0364654	down
TCONS_00003365	9906.57	-1.35305	0.460685	-2.93704	0.00331365	0.0411356	down
TCONS_00027694	178.383	-1.03334	0.353912	-2.91977	0.00350291	0.0429806	down
TCONS_00014730	254.302	-1.04011	0.358057	-2.90486	0.00367422	0.0443639	down
TCONS_00025216	240.696	-2.07494	0.715596	-2.8996	0.0037364	0.0446501	down
TCONS_00028127	9.31269	-6.76284	2.34378	-2.88544	0.00390862	0.0462342	down
TCONS_00005646	96.9536	-1.17864	0.410377	-2.8721	0.0040775	0.0471816	down
TCONS_00044822	39.3381	-1.46006	0.51009	-2.86235	0.00420509	0.0484146	down
TCONS_00050451	67.8396	-1.26881	0.444135	-2.8568	0.00427931	0.0491871	down

## Sheet: spec_7d
geneid	baseMean	log2FoldChange	lfcSE	stat	pvalue	padj	direction
ENSRNOT00000081812	38.7612	5.83881	0.894511	6.52737	6.69325e-11	2.47315e-08	up
TCONS_00001794	102.777	2.83399	0.583539	4.85655	1.19446e-06	0.000163464	up
TCONS_00050164	357.472	1.18065	0.261081	4.52218	6.12055e-06	0.00064638	up
XR_001836329.1	33.5639	2.9777	0.706272	4.21608	2.48588e-05	0.00216125	up
XR_001839851.1	27.1891	2.76736	0.674604	4.1022	4.09238e-05	0.0031178	up
TCONS_00054136	579.997	1.26146	0.323337	3.90138	9.56457e-05	0.00609329	up
XR_001835838.1	33.583	3.85557	0.997599	3.86485	0.000111157	0.00678887	up
TCONS_00021621	121.886	1.41156	0.365211	3.86506	0.000111062	0.00678887	up
XR_001838009.1	17.9365	4.72028	1.24002	3.80661	0.000140884	0.00839623	up
TCONS_00020705	13.4205	7.1999	1.89579	3.79783	0.000145966	0.00849364	up
TCONS_00014951	7.38149	6.33852	1.76367	3.59393	0.000325729	0.0160476	up
TCONS_00011829	6.12546	6.06911	1.81385	3.34598	0.00081991	0.0327521	up
TCONS_00014949	5.85739	6.00378	1.82638	3.28726	0.00101169	0.0386633	up
XR_001837568.1	13.9883	3.98578	1.21749	3.27377	0.00106124	0.0394097	up
TCONS_00037038	95.1446	1.60166	0.496664	3.22483	0.00126047	0.0452177	up
XR_001842379.1	8.52155	6.54529	2.04238	3.20473	0.00135188	0.0471803	up
TCONS_00041539	395.768	-2.29159	0.481101	-4.76322	1.90531e-06	0.000242676	down
XR_350045.2	17.1464	-7.58238	1.64559	-4.60769	4.07175e-06	0.000455912	down
XR_001836271.1	694.78	-1.12295	0.252161	-4.45331	8.45577e-06	0.000811534	down
TCONS_00032774	433.473	-1.03004	0.249127	-4.13462	3.55548e-05	0.00281238	down
XR_001840882.1	24.1231	-4.5743	1.12937	-4.05031	5.11494e-05	0.00366456	down
TCONS_00010916	110.51	-2.02543	0.532628	-3.8027	0.000143125	0.00846154	down
TCONS_00038116	675.33	-1.73878	0.457635	-3.7995	0.000144986	0.00849364	down
TCONS_00010706	318.476	-1.10285	0.296401	-3.7208	0.000198596	0.0109524	down
NR_131104.1	11.8147	-7.0451	1.91617	-3.67666	0.000236311	0.0125636	down
XR_001837725.1	14.2998	-6.34215	1.75442	-3.61496	0.000300399	0.01531	down
TCONS_00038135	218.112	-1.84765	0.514972	-3.58786	0.000333402	0.0163168	down
TCONS_00041312	5205.67	-1.22498	0.342161	-3.58012	0.000343437	0.0165883	down
XR_001837164.1	10.7354	-6.90777	1.93426	-3.57128	0.000355245	0.0169372	down
XR_362090.3	31.8579	-2.21106	0.63773	-3.46708	0.000526154	0.0231445	down
TCONS_00010911	115.977	-2.22268	0.6517	-3.41059	0.000648227	0.027531	down
TCONS_00037874	46.8581	-2.41607	0.717713	-3.36635	0.000761714	0.0309289	down
TCONS_00049902	327.113	-1.29166	0.385369	-3.35176	0.00080301	0.0324276	down
TCONS_00012564	55.2009	-1.65919	0.49767	-3.33391	0.000856334	0.0334831	down
ENSRNOT00000080531	26.9114	-3.12198	0.958328	-3.25774	0.00112303	0.0412896	down
ENSRNOT00000025795	52.1116	-1.84297	0.57069	-3.22937	0.00124062	0.0447228	down
XR_001836594.1	19.3737	-4.26205	1.3224	-3.22296	0.00126873	0.0452941	down
XR_593549.2	11.5675	-7.01483	2.19455	-3.19648	0.00139114	0.0478165	down
