# Supplementary material for: Integrated bioinformatics analysis of retinal ischemia/reperfusion injury in rats with potential key genes
Source: BMC Genomics. 2024 Apr 15;25:367. doi: 10.1186/s12864-024-10288-0 (PMC11017533; doi:10.1186/s12864-024-10288-0)
Supplement: Supplementary file 42 — Supplementary Material 42. [file 12864_2024_10288_MOESM42_ESM.xlsx]

## Sheet: DEcircRNA_intersection
suplementery table 42 DEcircRNA_spec
geneid
circRNA_10257|Chr8:33258321_33261725_-

## Sheet: spec_24h
geneid	baseMean	log2FoldChange	lfcSE	stat	pvalue	padj	direction
circRNA_04581|Chr18:15480332_15490831_+	5.89839	6.21735	1.66254	3.73966	0.000184267	0.809668	up
circRNA_00687|Chr1:194917622_194924798_-	280.331	1.01704	0.442547	2.29814	0.0215538	0.921741	up
circRNA_04377|Chr17:75295083_75392493_+	17.1966	2.16178	0.948929	2.27813	0.0227188	0.921741	up
circRNA_11696|ChrX:144328480_144330480_+	37.8353	8.89893	3.90806	2.27707	0.022782	0.921741	up
circRNA_11660|ChrX:123718252_123720910_-	81.142	1.19528	0.529726	2.25642	0.0240445	0.921741	up
circRNA_11121|Chr9:66751637_66770533_+	2.22526	4.81011	2.16356	2.22324	0.0261996	0.921741	up
circRNA_07435|Chr4:55009241_55011408_-	2.20771	4.7999	2.17543	2.20641	0.0273552	0.921741	up
circRNA_05776|Chr2:170842070_170843772_+	11.4005	2.30863	1.06221	2.17341	0.0297491	0.921741	up
circRNA_07628|Chr4:96736381_96787475_+	2.01316	4.66747	2.22924	2.09375	0.036282	0.921741	up
circRNA_03471|Chr15:28530007_28542674_+	4.52644	3.3081	1.59996	2.06762	0.0386761	0.921741	up
circRNA_06610|Chr3:22198808_22275991_-	1.98366	4.64833	2.25089	2.0651	0.0389132	0.921741	up
circRNA_01503|Chr10:67579952_67594751_+	5.02615	3.01918	1.51592	1.99164	0.0464102	0.921741	up
circRNA_09525|Chr6:133785728_133791177_+	1.86009	4.55095	2.29225	1.98536	0.0471045	0.921741	up
circRNA_02427|Chr12:47286246_47292049_-	1.84255	4.53874	2.29763	1.9754	0.0482227	0.921741	up
circRNA_10514|Chr8:70524346_70532815_+	1.84813	4.54251	2.30475	1.97093	0.0487316	0.921741	up
circRNA_09379|Chr6:111072969_111077776_+	1.83058	4.53023	2.30134	1.96851	0.0490088	0.921741	up
circRNA_00951|Chr1:247711959_247745292_+	2.11918	4.74562	2.41494	1.96511	0.0494013	0.921741	up
circRNA_09623|Chr7:10698747_10699816_-	4.16164	-5.3633	1.82961	-2.93138	0.00337457	0.921741	down
circRNA_03083|Chr14:37579854_37583161_+	3.22539	-4.99557	1.94392	-2.56985	0.0101743	0.921741	down
circRNA_09683|Chr7:30416990_30426040_+	3.19557	-4.96776	1.94842	-2.54964	0.0107834	0.921741	down
circRNA_04385|Chr17:75588946_75604406_+	3.08401	-4.92083	1.96518	-2.50401	0.0122793	0.921741	down
circRNA_05333|Chr2:27713879_27755789_+	5.3335	-3.75263	1.59418	-2.35396	0.0185747	0.921741	down
circRNA_01230|Chr10:18218676_18238682_-	2.64565	-4.70571	2.03569	-2.3116	0.0207995	0.921741	down
circRNA_11672|ChrX:128550177_128565869_+	2.61594	-4.69101	2.05365	-2.28423	0.022358	0.921741	down
circRNA_00492|Chr1:154405931_154411147_+	2.68782	-4.71445	2.08977	-2.25596	0.024073	0.921741	down
circRNA_10437|Chr8:64724416_64763815_+	2.56639	-4.65948	2.08826	-2.23127	0.0256632	0.921741	down
circRNA_09149|Chr6:73742698_73744458_+	2.54987	-4.64337	2.1022	-2.20882	0.0271874	0.921741	down
circRNA_00095|Chr1:29457380_29471715_+	2.41847	-4.56649	2.11491	-2.15919	0.0308352	0.921741	down
circRNA_05847|Chr2:185908549_185922150_+	2.3551	-4.53098	2.11282	-2.14452	0.031991	0.921741	down
circRNA_03501|Chr15:34395391_34397535_-	2.36497	-4.52952	2.15659	-2.10032	0.0357007	0.921741	down
circRNA_08242|Chr5:90813890_90827570_+	2.2719	-4.47572	2.15054	-2.08121	0.0374145	0.921741	down
circRNA_07314|Chr4:11132813_11152065_-	2.24354	-4.46744	2.16016	-2.06811	0.0386301	0.921741	down
circRNA_11100|Chr9:65361368_65366621_-	2.19004	-4.42731	2.16226	-2.04754	0.0406051	0.921741	down
circRNA_04399|Chr17:76245627_76281678_-	2.17883	-4.42035	2.1615	-2.04504	0.0408509	0.921741	down
circRNA_05018|Chr19:29642344_29671928_-	6.64746	-2.72324	1.36849	-1.98996	0.0465955	0.921741	down
circRNA_09764|Chr7:52745151_52745558_-	2.10684	-4.36779	2.20182	-1.98372	0.0472871	0.921741	down

## Sheet: spec_72h
geneid	baseMean	log2FoldChange	lfcSE	stat	pvalue	padj	direction
circRNA_05243|Chr2:11485093_11492268_-	3.36634	5.1689	1.9619	2.63464	0.00842258	0.883262	up
circRNA_06362|Chr20:37560453_37617612_-	3.06384	5.03289	2.01978	2.4918	0.0127097	0.883262	up
circRNA_01495|Chr10:66901944_66917125_+	2.93404	4.96962	2.02488	2.45428	0.0141166	0.883262	up
circRNA_03398|Chr15:4209704_4222294_+	3.01284	5.00496	2.0402	2.45316	0.0141605	0.883262	up
circRNA_11631|ChrX:113414825_113434758_-	2.32506	4.63354	2.16973	2.13554	0.032717	0.883262	up
circRNA_01557|Chr10:72359922_72371397_-	2.37095	4.65959	2.1878	2.12981	0.0331874	0.883262	up
circRNA_00629|Chr1:185263914_185267832_+	2.3091	4.62446	2.18314	2.11827	0.0341526	0.883262	up
circRNA_03905|Chr16:39846635_39885415_+	11.6046	2.16277	1.02205	2.11612	0.0343346	0.883262	up
circRNA_05531|Chr2:89498122_89498400_-	2.29115	4.61404	2.19351	2.1035	0.035422	0.883262	up
circRNA_04420|Chr17:79728108_79777211_-	2.28516	4.61053	2.20724	2.08882	0.0367243	0.883262	up
circRNA_10131|Chr7:144080542_144084759_+	2.14339	4.51763	2.23399	2.02222	0.0431536	0.883262	up
circRNA_09578|Chr6:144211592_144275272_+	21.7497	7.85912	3.90866	2.01069	0.0443579	0.883262	up
circRNA_08853|Chr6:8257474_8261060_+	4.22339	3.38983	1.72903	1.96053	0.0499334	0.883262	up
circRNA_07852|Chr4:158334034_158360021_+	15.9556	-2.39436	1.05626	-2.26683	0.0234005	0.883262	down
circRNA_04468|Chr17:86845723_86873000_-	2.33929	-4.77244	2.17337	-2.19587	0.0281009	0.883262	down
circRNA_03340|Chr14:113271542_113314869_+	153.025	-3.21491	1.54474	-2.0812	0.0374159	0.883262	down
circRNA_09264|Chr6:98454287_98485922_-	2.18515	-4.66337	2.25939	-2.06399	0.0390183	0.883262	down
circRNA_05879|Chr2:188269009_188330330_+	5.87702	-2.75117	1.3511	-2.03624	0.0417258	0.883262	down
circRNA_06175|Chr20:3149071_3169368_+	4.82482	-3.86502	1.90371	-2.03025	0.0423312	0.883262	down
circRNA_02199|Chr11:89328437_89332868_-	2.04718	-4.57755	2.27385	-2.01313	0.044101	0.883262	down
circRNA_00249|Chr1:84060848_84061187_+	2.04874	-4.58777	2.30416	-1.99108	0.0464719	0.883262	down
circRNA_10524|Chr8:70889633_70895474_+	10.6286	-2.22443	1.13055	-1.96756	0.0491187	0.883262	down

## Sheet: spec_7d
geneid	baseMean	log2FoldChange	lfcSE	stat	pvalue	padj	direction
circRNA_09686|Chr7:30708031_30735182_+	4.12699	5.51086	1.84885	2.98069	0.00287597	0.902635	up
circRNA_11517|ChrX:52581092_52679268_+	3.15673	5.12338	2.00451	2.55592	0.0105907	0.902635	up
circRNA_09425|Chr6:122848759_122863499_-	2.84055	4.97718	2.05395	2.42322	0.0153836	0.902635	up
circRNA_08133|Chr5:58792581_58794404_+	2.62894	4.86072	2.08455	2.33179	0.0197119	0.902635	up
circRNA_11592|ChrX:82845576_82846306_-	19.0464	1.88251	0.847299	2.22178	0.0262979	0.902635	up
circRNA_09793|Chr7:59566764_59587384_-	2.4224	4.74497	2.20583	2.15111	0.0314677	0.902635	up
circRNA_00258|Chr1:84542396_84642306_+	2.23457	4.62959	2.21431	2.09076	0.0365494	0.902635	up
circRNA_08577|Chr5:145277839_145278897_+	2.11406	4.5475	2.22318	2.04549	0.0408064	0.902635	up
circRNA_02589|Chr13:56114438_56183125_+	8.049	2.33658	1.17201	1.99365	0.0461901	0.902635	up
circRNA_01479|Chr10:65807775_65808260_+	2.05745	4.51151	2.27473	1.98332	0.0473315	0.902635	up
circRNA_10572|Chr8:75853306_75858778_+	9.90462	-4.91429	1.54494	-3.18089	0.00146824	0.902635	down
circRNA_04153|Chr17:5559657_5571375_+	5.21358	-3.95802	1.63856	-2.41555	0.0157115	0.902635	down
circRNA_04144|Chr17:5546407_5571375_+	39.8103	-1.6402	0.68435	-2.39673	0.016542	0.902635	down
circRNA_10491|Chr8:70339051_70352964_+	10.8517	-2.47304	1.05848	-2.3364	0.0194704	0.902635	down
circRNA_02403|Chr12:41157218_41200958_+	2.57986	-4.8522	2.10619	-2.30378	0.0212349	0.902635	down
circRNA_07928|Chr4:180858013_180867690_-	2.51913	-4.80678	2.11097	-2.27705	0.0227834	0.902635	down
circRNA_04097|Chr17:5449750_5455206_-	2.52275	-4.80984	2.11909	-2.26976	0.0232219	0.902635	down
circRNA_06911|Chr3:104889557_104984877_+	2.39324	-4.72983	2.15697	-2.19281	0.028321	0.902635	down
circRNA_05568|Chr2:111771932_111772738_-	4.5553	-3.7488	1.70975	-2.1926	0.0283365	0.902635	down
circRNA_00406|Chr1:127025462_127025957_+	24.0217	-1.68237	0.771618	-2.18032	0.0292339	0.902635	down
circRNA_08393|Chr5:121671643_121684469_+	2.30674	-4.68214	2.16532	-2.16234	0.0305923	0.902635	down
circRNA_04882|Chr18:75203861_75207308_-	2.30312	-4.6789	2.17402	-2.15219	0.0313825	0.902635	down
circRNA_04090|Chr17:5429865_5455206_-	7.57619	-2.95185	1.39915	-2.10974	0.0348807	0.902635	down
circRNA_06514|Chr3:8887351_8892631_+	2.2277	-4.62674	2.19731	-2.10564	0.0352356	0.902635	down
circRNA_00987|Chr1:255706980_255728514_-	2.1412	-4.57565	2.22441	-2.05701	0.0396848	0.902635	down
circRNA_08017|Chr5:15149423_15174154_+	2.19554	-4.59902	2.24083	-2.05237	0.0401334	0.902635	down
circRNA_11497|ChrX:51103376_51147562_-	2.19192	-4.59574	2.25112	-2.04154	0.0411974	0.902635	down
circRNA_04151|Chr17:5555491_5571375_+	95.4047	-1.15203	0.569214	-2.0239	0.0429806	0.902635	down
circRNA_06550|Chr3:12319999_12330607_-	2.09795	-4.5494	2.25304	-2.01923	0.0434634	0.902635	down
circRNA_05629|Chr2:123698202_123723116_+	2.06217	-4.51587	2.25549	-2.00217	0.0452666	0.902635	down
circRNA_04554|Chr18:6218154_6233603_+	2.01531	-4.48468	2.26231	-1.98235	0.04744	0.902635	down
