# Supplementary material for: Integrated bioinformatics analysis of retinal ischemia/reperfusion injury in rats with potential key genes
Source: BMC Genomics. 2024 Apr 15;25:367. doi: 10.1186/s12864-024-10288-0 (PMC11017533; doi:10.1186/s12864-024-10288-0)
Supplement: Supplementary file 43 — Supplementary Material 43. [file 12864_2024_10288_MOESM43_ESM.tsv]

suplementery table 43 spec_24h_EnrichKEGG
ID	Description	GeneRatio	BgRatio	pvalue	p.adjust	qvalue	geneID	Count
rno05171	Coronavirus disease - COVID-19	60/589	318/9285	8.55E-15	1.38E-12	1.15E-12	Rps23/Rpl7/Rpl3/Rpl5/Rpl4/Rps15a/Rps3/Rps14/Rps16/Rpl9/Rpl19/Rpl13a/Rpl34/Rps11/Rpl26/Rpl18a/Rpl10a/Rpl13/Rpl14/Rps7/Rpl18/Rpl23a/Rps8/Rpl24/Rps13/Rps15/Rpl36/Rpl28/Rpl11/Rpl27/Rps25/Rpl23/Il6st/Rpl22/Rpl21/Rps10/Uba52/Rps27/Rps21/Rpl38/Fau/Rpl17/Rpl36al/Rpl22l1/Oas1b/Stat2/Rpl30/Hbegf/Adam17/Ccl12/Il6/Csf3/LOC103690996/LOC102555453/Rpl7a/Rps29/Nfkbia/Rps10l1/Oas1i/Csf2	60
rno03010	Ribosome	51/589	226/9285	5.24E-16	1.69E-13	1.41E-13	Rps23/Rpl7/Rpl3/Rpl5/Rpl4/Rps15a/Rps3/Rps14/Rps16/Rpl9/Rpl19/Rpl13a/Rpl34/Rps11/Rpl26/Rpl18a/Rpl10a/Rpl13/Rpl14/Rps7/Rpl18/Rpl23a/Rps8/Rpl24/Rps13/Rps15/Rpl36/Rpl28/Rpl11/Rpl27/Rps25/Rpl23/Rpl22/Rpl21/Rps10/Uba52/Rps27/Rps21/Rpl38/Fau/Rpl17/Rpl36al/Rpl22l1/Rpl30/Mrps6/mrpl24/LOC103690996/LOC102555453/Rpl7a/Rps29/Rps10l1	51
rno04010	MAPK signaling pathway	35/589	301/9285	0.000346598	0.015320097	0.012770921	Mapt/Cacna2d2/Cacna1g/Cacna2d4/Taok3/Rasgrf2/Cacna1h/Cacna1f/Cacna1d/Rasgrp2/Egf/Cacna1s/Flt3/Dusp5/Flt1/Nras/Rap1b/Casp3/Kitlg/Gadd45a/Tp53/Rras2/Mapkapk2/Tgfa/Ngfr/Il1rap/Met/Dusp2/Mknk1/Dusp1/Ereg/Ngf/Mecom/Flt4/Gdnf	35
rno04060	Cytokine-cytokine receptor interaction	33/589	271/9285	0.000217877	0.013813989	0.011515421	Cxcl12/Bmpr1b/Il15/Ccr9/Ccr10/Il1r2/Il6st/Cxcl6/Il11/Tnfrsf21/Ccl12/Il6/Ccl3/Csf3/Ccl24/Ccl4/Cxcl11/Ngfr/Il1rap/Osm/Il23a/Il10/Il13ra2/Ngf/Inhba/Tnfrsf18/Il23r/Ccl22/Il36b/Ifnlr1/Ccl19/Ccr1l1/Csf2	33
rno04510	Focal adhesion	29/589	201/9285	2.51E-05	0.002018919	0.001682982	Col2a1/Tnr/Mylk/Lamb3/Lama3/Cav1/Col9a1/Shc2/Col9a2/Col6a5/Itga11/Vtn/Egf/Capn2/Parva/Shc4/Flt1/Rap1b/Actn1/Itga3/Rhoa/Itga7/Bcar1/Lamc2/LOC100361457/Vasp/Met/Flt4/Cav3	29
rno04062	Chemokine signaling pathway	28/589	182/9285	1.03E-05	0.001100333	0.000917244	Grk1/Gnb1/Adcy5/Cxcl12/Itk/Shc2/Rasgrp2/Ccr9/Ccr10/Shc4/Nras/Rap1b/Rhoa/Gng10/Gnai3/Jak2/Cxcl6/Stat2/Bcar1/Ccl12/Ccl3/Ccl24/Ccl4/Cxcl11/Nfkbia/Ccl22/Ccl19/Ccr1l1	28
rno04014	Ras signaling pathway	27/589	234/9285	0.001793657	0.048129798	0.040121277	Rapgef5/Ksr2/Rasgrf2/Gnb1/Pla2g5/Pld2/Shc2/Pla2g2f/Rasgrp2/Egf/Flt3/Shc4/Flt1/Nras/Rap1b/Kitlg/Rhoa/Gng10/Rras2/Gab2/Tgfa/Ngfr/Met/Pla2g2a/Rel/Ngf/Flt4	27
rno04630	JAK-STAT signaling pathway	21/589	161/9285	0.001247237	0.040161036	0.033478471	Aox1/Il15/Egf/Cish/Mcl1/Il6st/Jak2/Stat2/Il11/Stat5a/Il6/Csf3/Socs2/Osm/Socs1/Il23a/Il10/Il13ra2/Il23r/Ifnlr1/Csf2	21
rno04061	Viral protein interaction with cytokine and cytokine receptor	15/589	85/9285	0.000257404	0.013813989	0.011515421	Cxcl12/Ccr9/Ccr10/Il6st/Cxcl6/Ccl12/Il6/Ccl3/Ccl24/Ccl4/Cxcl11/Il10/Ccl22/Ccl19/Ccr1l1	15
rno04512	ECM-receptor interaction	15/589	88/9285	0.000380624	0.015320097	0.012770921	Col2a1/Tnr/Lamb3/Lama3/Frem1/Col9a1/Col9a2/Col6a5/Itga11/Vtn/Sdc4/Itga3/Itga7/Lamc2/Cd36	15
rno05410	Hypertrophic cardiomyopathy	14/589	91/9285	0.001667458	0.048129798	0.040121277	Cacna2d2/Agt/Cacna2d4/Cacna1f/Cacna1d/Ttn/Itga11/Cacna1s/Itga3/Itga7/LOC100361457/Il6/Tnnt2/Edn1	14
rno04978	Mineral absorption	11/589	57/9285	0.000773823	0.02768565	0.023078917	Atp1b2/Hephl1/Slc26a6/Atp1a2/Heph/Atp7b/Slc11a2/Slc26a9/Vdr/Mt1m/LOC100360087	11
