# Supplementary material for: Integrated bioinformatics analysis of retinal ischemia/reperfusion injury in rats with potential key genes
Source: BMC Genomics. 2024 Apr 15;25:367. doi: 10.1186/s12864-024-10288-0 (PMC11017533; doi:10.1186/s12864-024-10288-0)
Supplement: Supplementary file 44 — Supplementary Material 44. [file 12864_2024_10288_MOESM44_ESM.tsv]

suplementery table 44 spec_24h_EnrichGO
ONTOLOGY	ID	Description	GeneRatio	BgRatio	pvalue	p.adjust	qvalue	geneID	Count
CC	GO:0005840	ribosome	62/1144	289/18303	5.19E-18	1.07E-15	8.69E-16	Dmd/Ppargc1a/Mt3/Rps23/Rpl7/Npm1/Rpl3/Rpl5/Rpl4/Rps15a/Rps3/Rps14/Rps16/Rpl9/Rpl19/Rack1/Rpl13a/Rpl34/Rps11/Rpl26/Rpl37a/Rpl18a/Rpl10a/Rpl13/Rpl14/Rps7/Rpl18/Rpl23a/Rps8/Rpl24/Rps13/Rps15/Rpl36/Rpl28/Rpl11/Rpl27/Rps25/Rpl23/Btf3/Rpl22/Rpl21/Rps10/Uba52/Rps27/Rps21/Rpl38/Fau/Rpl17/Rpl36al/Rpl22l1/Rpl30/Mrpl52/Chchd1/Mrps6/Mrpl54/mrpl24/Mgat2/Mrpl50/Mrpl55/Rpl7a/Rps29/RGD1359290	62
BP	GO:0001654	eye development	58/1113	469/18048	3.17E-07	0.000165603	0.000141998	Rs1/Pax4/Lpcat1/Cabp4/Nectin1/Crb1/Gnat1/Grk1/Vsx2/Gnb1/Nrl/Cacna1f/Trpm1/Crx/Slc4a7/Rpgrip1/Cc2d2a/Ephb1/Gnat2/Vax2/Nr2e3/Vsx1/Bmpr1b/Lhx2/Myom2/Gpm6a/Fzd5/Col5a2/Igfn1/Cacna1s/Pou4f2/Mfap2/Rpl24/Dlg1/Rdh10/Impdh2/Impg2/Spred3/Flt1/Crygf/Spry2/Bax/Cryga/Bfsp1/Nos3/Rhoj/Dio3/Birc7/Dll4/Rbp4/Six5/Crygs/Cdk2/Inhba/Gdnf/Uchl3/Cryba4/Crybb1	58
BP	GO:0150063	visual system development	58/1113	472/18048	3.93E-07	0.000188076	0.000161268	Rs1/Pax4/Lpcat1/Cabp4/Nectin1/Crb1/Gnat1/Grk1/Vsx2/Gnb1/Nrl/Cacna1f/Trpm1/Crx/Slc4a7/Rpgrip1/Cc2d2a/Ephb1/Gnat2/Vax2/Nr2e3/Vsx1/Bmpr1b/Lhx2/Myom2/Gpm6a/Fzd5/Col5a2/Igfn1/Cacna1s/Pou4f2/Mfap2/Rpl24/Dlg1/Rdh10/Impdh2/Impg2/Spred3/Flt1/Crygf/Spry2/Bax/Cryga/Bfsp1/Nos3/Rhoj/Dio3/Birc7/Dll4/Rbp4/Six5/Crygs/Cdk2/Inhba/Gdnf/Uchl3/Cryba4/Crybb1	58
BP	GO:0048880	sensory system development	58/1113	477/18048	5.58E-07	0.000246657	0.000211499	Rs1/Pax4/Lpcat1/Cabp4/Nectin1/Crb1/Gnat1/Grk1/Vsx2/Gnb1/Nrl/Cacna1f/Trpm1/Crx/Slc4a7/Rpgrip1/Cc2d2a/Ephb1/Gnat2/Vax2/Nr2e3/Vsx1/Bmpr1b/Lhx2/Myom2/Gpm6a/Fzd5/Col5a2/Igfn1/Cacna1s/Pou4f2/Mfap2/Rpl24/Dlg1/Rdh10/Impdh2/Impg2/Spred3/Flt1/Crygf/Spry2/Bax/Cryga/Bfsp1/Nos3/Rhoj/Dio3/Birc7/Dll4/Rbp4/Six5/Crygs/Cdk2/Inhba/Gdnf/Uchl3/Cryba4/Crybb1	58
CC	GO:0098984	neuron to neuron synapse	58/1144	465/18303	3.73E-07	1.92E-05	1.56E-05	Rs1/Gria2/Mapt/Ptch1/Atp1b2/Tnr/Nectin1/Dmd/Unc13b/Sorcs2/Prrt2/Tmem108/Shisa9/Lrrc4c/Shank2/Prrt1/Grm5/Lrrc4b/Ptprt/Neto1/Lrfn2/Grid1/Rnf112/Shisa6/Mt3/Chrm3/Shisa8/Cnih2/Lrrc4/Dlgap2/Lzts1/Slc30a3/Lrrtm3/Gsg1l/Abi3bp/Rpl7/Rpl5/Gap43/Rpl4/Rps3/Rps14/Ptprz1/Rpl18a/Rpl10a/Rpl14/Dlg1/Rps13/Rps25/Rpl23/Flrt3/Rps27/Rpl38/Rpl30/Ngfr/Met/Adora2a/Fabp5/Slc16a3	58
BP	GO:0043010	camera-type eye development	56/1113	420/18048	4.01E-08	3.65E-05	3.13E-05	Rs1/Pax4/Lpcat1/Cabp4/Nectin1/Crb1/Gnat1/Grk1/Vsx2/Gnb1/Nrl/Cacna1f/Trpm1/Crx/Slc4a7/Rpgrip1/Cc2d2a/Ephb1/Gnat2/Vax2/Nr2e3/Vsx1/Bmpr1b/Lhx2/Myom2/Gpm6a/Fzd5/Igfn1/Cacna1s/Pou4f2/Rpl24/Dlg1/Rdh10/Impdh2/Impg2/Spred3/Flt1/Crygf/Spry2/Bax/Cryga/Bfsp1/Nos3/Rhoj/Dio3/Birc7/Dll4/Rbp4/Six5/Crygs/Cdk2/Inhba/Gdnf/Uchl3/Cryba4/Crybb1	56
CC	GO:0044391	ribosomal subunit	56/1144	227/18303	2.41E-19	7.44E-17	6.05E-17	Rps23/Rpl7/Npm1/Rpl3/Rpl5/Rpl4/Rps15a/Rps3/Rps14/Rps16/Rpl9/Rpl19/Rack1/Rpl13a/Rpl34/Rps11/Rpl26/Rpl37a/Rpl18a/Rpl10a/Rpl13/Rpl14/Rps7/Rpl18/Rpl23a/Rps8/Rpl24/Rps13/Rps15/Rpl36/Rpl28/Rpl11/Rpl27/Rps25/Rpl23/Rpl22/Rpl21/Rps10/Uba52/Rps27/Rps21/Rpl38/Fau/Rpl17/Rpl36al/Rpl30/Mrpl52/Mrps6/Mrpl54/mrpl24/Mgat2/Mrpl50/Mrpl55/Rpl7a/Rps29/RGD1359290	56
BP	GO:0007015	actin filament organization	55/1113	458/18048	1.62E-06	0.000579838	0.00049719	Espn/Fhod3/Fmn1/Sptb/Carmil3/Rnd2/Dlc1/Coro6/Aif1l/Cit/Ttn/Pdlim3/Eln/Nphs1/Serpinf2/Kiss1r/Kank4/Baiap2l2/Dlg1/Wdr1/Twf1/Rnd3/Akap2/Sdc4/Tac1/Actn1/Rhoa/Arpc2/Arpc3/Bcar1/Vasp/Msrb1/Pawr/Pls3/Rhob/Myadm/Diaph2/Tnnt2/Tmod3/Csf3/Ccl24/Triobp/Cttn/Met/Marcks/Scin/LOC691418/Marcksl1/Cdc42ep2/Rnd1/Twf2/Asap3/Arhgap18/Cav3/Lpar1	55
BP	GO:0010959	regulation of metal ion transport	55/1113	488/18048	1.09E-05	0.001950891	0.001672816	Rcvrn/Wnk2/Slmap/Atp1b2/Cabp4/Cacna1g/Dmd/Agt/Cacna1f/Cacna1d/Cabp5/Mylk/Dpp6/Cxcl12/Fxyd1/Slc30a10/Cav1/Neto1/Cabp2/Scn5a/Prkg1/Wnk4/Atp1a2/Ager/Gck/Capn3/Nkain4/Egf/Fxyd3/Dlg1/Vmp1/Stc1/Gsto1/Serpine2/Fkbp1a/Rhoa/Stom/Bax/Pawr/Iscu/Ccl3/Ccl4/Nos3/Cxcl11/Gpr35/Kcnj2/Clec4b2/Adora2a/Kcnq1/Gcg/Vdr/Ngf/Cav3/Tmc1/Ccr1l1	55
BP	GO:0042391	regulation of membrane potential	55/1113	499/18048	2.06E-05	0.002884493	0.002473344	Gria2/Slmap/Mapt/Atp1b2/Kcnj10/Cacna1g/Dmd/Syne1/Agt/Hcn2/Tbc1d24/Cntnap1/Unc13b/Cacna1h/Cacna1d/Tmem108/Kcna2/Abat/Dpp6/Myh14/Fxyd1/Grm5/Cav1/Neto1/Grid1/Rims4/Scn5a/Cnih2/Kcnk4/Kcnj11/Kcnmb4/Scn4a/Kcnk12/Stox1/Rack1/Dlg1/Wdr1/Tac1/Bax/Pawr/Il6/Ngfr/Gpr35/Met/Kcnj2/Cd36/Adora2a/Edn1/Ano1/Pycr1/Kcnq1/Wnt7a/Npy2r/Slc39a8/Cav3	55
BP	GO:0062197	cellular response to chemical stress	54/1113	421/18048	2.52E-07	0.000144799	0.00012416	Gpr37/Mapt/Pla2r1/Ppargc1a/Tbc1d24/Mylk/Trpm2/Cav1/Rnf112/Mt3/Ager/Prr5l/Efhd1/Capn3/Stox1/Prkg2/Ankrd2/Rps3/Rack1/Xbp1/Mcl1/Slc11a2/Prdx1/Casp3/Txn1/Pcna/Apex1/Arpc2/Eif2s1/Jak2/P4hb/Fcar/Ppia/Tp53/Lrrc8c/Pawr/Il6/Rhob/Ptger2/Prdx5/Vrk2/Nos3/Txnrd1/Gfer/Ngfr/Met/Cd36/Edn1/Arg1/Pycr1/Il10/Slc2a1/Bdkrb2/Gjb2	54
BP	GO:0032970	regulation of actin filament-based process	53/1113	423/18048	6.81E-07	0.000279455	0.000239622	Fhod3/Fmn1/Cacna1h/Sptb/Carmil3/Rnd2/Dlc1/Fxyd1/Trpm2/Cav1/Cit/Scn5a/Eln/Atp1a2/Nphs1/Serpinf2/Abi3bp/Kiss1r/Kank4/Baiap2l2/Dlg1/Stc1/Wdr1/Twf1/Rnd3/Sdc4/Tac1/Rhoa/Arpc2/Arpc3/Iqgap1/Bst1/Vasp/Rhob/Myadm/Tnnt2/Tmod3/Csf3/Ccl24/Cttn/Met/Kcnj2/Scin/Frmd6/LOC691418/Edn1/Cdc42ep2/Rnd1/Twf2/Asap3/Arhgap18/Cav3/Lpar1	53
BP	GO:0045785	positive regulation of cell adhesion	53/1113	496/18048	6.65E-05	0.005083913	0.004359264	Fmn1/Dmd/Rap1gap/Spock2/Pld2/Cxcl12/Cav1/Fcho1/Pcsk5/Ager/Il15/Abi3bp/Vtn/Chrd/Rps3/Xbp1/Il6st/Sdc4/Kitlg/Cd276/Itga3/Rhoa/Arpc2/Jak2/P4hb/Iqgap1/Egr3/C1qbp/Stat5a/Flot1/Pawr/Il6/Bcl10/Myadm/Elane/Sox13/Plpp3/Adam8/Triobp/Cd36/Sele/Slamf1/Socs1/Il23a/Smad7/Sirpd/Ptprj/Npy2r/Tnfrsf18/Il23r/Il36b/Plekha2/Ccl19	53
BP	GO:0010876	lipid localization	53/1113	497/18048	7.01E-05	0.005229143	0.004483792	Ptch1/Fabp12/Agt/Pla2r1/Abca8a/Slco1c1/Gramd1b/Cds1/Abca8/Pla2g5/Cav1/Hrh3/Wnk4/Atp8b5p/Pla2g2f/Atp8b3/Egf/Kiss1r/Hrh2/Apoc4/Plekha8/Vmp1/Tac1/Crot/Aqp9/Oc90/Ehd1/Stat5a/Ptges/Tp53/Ffar2/Dgat2/Il6/Apold1/Lpcat3/Nos2/Ldlr/Cd36/Ces1d/Edn1/Nfkbia/Rbp1/Fabp5/Kcnq1/Rbp4/Pla2g2a/Hilpda/Acsl4/Slc2a1/Inhba/Bdkrb2/Lbp/Cidec	53
BP	GO:0033674	positive regulation of kinase activity	52/1113	500/18048	0.000154307	0.008206867	0.007037079	Agt/Mmd2/Taok3/Mapre3/Ephb1/Grm5/Bmpr1b/Epha10/Mt3/Fzd5/Wnk4/Insrr/Clspn/Ager/Adra2b/Egf/Flt3/Stox1/Npm1/Rps3/Dlg1/Sdc4/Flt1/Kitlg/Rhoa/Jak2/Nab2/Iqgap1/Spry2/Mob1a/Hbegf/Adam17/Ppia/Mob3a/Bcl10/Adam8/Tgfa/Met/Marcks/Btc/Gprc5d/Edn1/Hmga2/Socs1/Il23a/Gcg/Cdc6/Ereg/Ngf/Flt4/Nod2/Ccl19	52
CC	GO:0014069	postsynaptic density	52/1144	430/18303	3.73E-06	0.000127987	0.000103985	Gria2/Mapt/Ptch1/Dmd/Sorcs2/Prrt2/Tmem108/Shisa9/Lrrc4c/Shank2/Prrt1/Grm5/Lrrc4b/Ptprt/Neto1/Lrfn2/Grid1/Rnf112/Shisa6/Mt3/Chrm3/Shisa8/Cnih2/Lrrc4/Dlgap2/Lzts1/Lrrtm3/Gsg1l/Abi3bp/Rpl7/Rpl5/Gap43/Rpl4/Rps3/Rps14/Ptprz1/Rpl18a/Rpl10a/Rpl14/Dlg1/Rps13/Rps25/Rpl23/Flrt3/Rps27/Rpl38/Rpl30/Ngfr/Met/Adora2a/Fabp5/Slc16a3	52
CC	GO:0032279	asymmetric synapse	52/1144	437/18303	5.95E-06	0.000175095	0.000142259	Gria2/Mapt/Ptch1/Dmd/Sorcs2/Prrt2/Tmem108/Shisa9/Lrrc4c/Shank2/Prrt1/Grm5/Lrrc4b/Ptprt/Neto1/Lrfn2/Grid1/Rnf112/Shisa6/Mt3/Chrm3/Shisa8/Cnih2/Lrrc4/Dlgap2/Lzts1/Lrrtm3/Gsg1l/Abi3bp/Rpl7/Rpl5/Gap43/Rpl4/Rps3/Rps14/Ptprz1/Rpl18a/Rpl10a/Rpl14/Dlg1/Rps13/Rps25/Rpl23/Flrt3/Rps27/Rpl38/Rpl30/Ngfr/Met/Adora2a/Fabp5/Slc16a3	52
CC	GO:0031252	cell leading edge	52/1144	443/18303	8.78E-06	0.000235829	0.000191603	Mapt/Frmd4b/Slc12a5/Dmd/Pacsin2/Apc2/Hcn2/Kcnc3/Cacna1d/Psd2/S100b/Carmil3/Mylk/Kcna2/Shisa9/Dlc1/Pld2/Aif1l/Cit/Shisa6/Shisa8/Kcnj11/Rasgrp2/Abi3bp/Rps3/Ptprz1/Twf1/Parva/Arf4/Actn1/Kitlg/Rhoa/Arpc2/Arpc3/P4hb/Iqgap1/Bcar1/Spry2/Adam17/Flot1/Vasp/Dynlt1/Myadm/Ngfr/Cttn/Adora2a/Ptprj/Sh2b2/Twf2/Asap3/Igf2bp1/Arhgap18	52
CC	GO:0099572	postsynaptic specialization	52/1144	465/18303	3.34E-05	0.000606717	0.000492938	Gria2/Mapt/Ptch1/Dmd/Sorcs2/Prrt2/Tmem108/Shisa9/Lrrc4c/Shank2/Prrt1/Grm5/Lrrc4b/Ptprt/Neto1/Lrfn2/Grid1/Rnf112/Shisa6/Mt3/Chrm3/Shisa8/Cnih2/Lrrc4/Dlgap2/Lzts1/Lrrtm3/Gsg1l/Abi3bp/Rpl7/Rpl5/Gap43/Rpl4/Rps3/Rps14/Ptprz1/Rpl18a/Rpl10a/Rpl14/Dlg1/Rps13/Rps25/Rpl23/Flrt3/Rps27/Rpl38/Rpl30/Ngfr/Met/Adora2a/Fabp5/Slc16a3	52
MF	GO:0003735	structural constituent of ribosome	52/1024	227/16737	5.40E-17	5.27E-14	4.64E-14	Rps23/Rpl7/Rpl3/Rpl5/Rpl4/Rps15a/Rps3/Rps14/Rps16/Rpl9/Rpl19/Rpl13a/Rpl34/Rps11/Rpl26/Rpl37a/Rpl18a/Rpl10a/Rpl13/Rpl14/Rps7/Rpl18/Rpl23a/Rps8/Rpl24/Rps13/Rps15/Rpl36/Rpl28/Rpl11/Rpl27/Rps25/Rpl23/Rpl22/Rpl21/Rps10/Uba52/Rps27/Rps21/Rpl38/Fau/Rpl17/Rpl36al/Rpl22l1/Rpl30/Mrps6/Mrpl54/mrpl24/Mrpl55/Rpl7a/Rps29/RGD1359290	52
MF	GO:0030546	signaling receptor activator activity	52/1024	474/16737	3.10E-05	0.005246958	0.004616756	Sema7a/Agt/Sema4g/Cxcl12/Fndc5/Il15/Enho/Egf/Ly6g6e/Rpl13a/Vgf/Stc1/Flrt3/Manf/Tac1/Kitlg/Cxcl6/Il11/Sema3g/Hbegf/Ccl12/Sectm1b/Il6/Ccl3/Csf3/Ccl24/Retnlg/Ccl4/Cxcl11/Gfer/Tgfa/Ucn2/Btc/Osm/Edn1/Nampt/Il23a/Il10/Gcg/Cdc42ep2/Wnt7a/Metrnl/Ereg/Ngf/Inhba/Gdnf/Ccl22/Il36b/Sema4d/Cklf/Ccl19/Csf2	52
BP	GO:0034329	cell junction assembly	51/1113	460/18048	3.49E-05	0.003521065	0.00301918	Mapt/Ntng2/Fmn1/Nectin1/Agt/Adgrb2/Slitrk2/Cntnap1/Ephb1/Flrt1/Cdh24/Dlc1/Lama3/Shank2/Cldn9/St8sia2/Lrrc4b/Cav1/Cdh19/Kirrel3/Cgn/Gpm6a/Fzd5/Lrrc4/Nphs1/Lrrtm3/Abi3bp/Igfn1/Cldn10/Gap43/Dlg1/Vmp1/Wdr1/Flrt3/Sdc4/Rap1b/Actn1/Zdhhc12/Rhoa/Iqgap1/Flot1/Il1rap/Cttn/Lgi2/Marveld2/Smad7/Gcg/Ptprj/Wnt7a/Sema4d/Gjb2	51
BP	GO:0006816	calcium ion transport	51/1113	473/18048	7.21E-05	0.005311741	0.004554617	Rcvrn/Cabp4/Cacna2d2/Cacna1g/Dmd/Agt/Cacna2d4/Cacna1h/Cacna1f/Trpm1/Cacna1d/Cabp5/Mylk/Ryr3/Cxcl12/Trpm2/Cav1/Cabp2/Gpm6a/Atp1a2/Gck/Capn3/Egf/Cacna1s/Vmp1/Stc1/Gsto1/Sec61a1/Fkbp1a/Rhoa/Bax/Ccl12/Pawr/Ccl3/Ccl4/Nos3/Cxcl11/Gpr35/Clec4b2/Adora2a/Edn1/Gcg/Vdr/Ngf/Cyp27b1/Mcub/Ero1a/Cav3/Tmc1/Ccl19/Ccr1l1	51
BP	GO:0007409	axonogenesis	51/1113	499/18048	0.000271009	0.011968158	0.010262244	Sema7a/Mapt/Ptch1/Ntng2/Dscaml1/Tnr/Nectin1/Slitrk2/Cntnap1/Cacna1f/Mgll/Sema4g/Ephb1/Omg/Rnd2/Lrrc4c/Tenm2/Vax2/Cxcl12/Bmpr1b/Lhx2/Epha10/Rnf165/Lhx4/Nova2/Mt3/Ccdc141/Lhx3/Fezf2/Pou3f2/Ntn3/Pou4f2/Nexn/Gap43/Rpl4/Ptprz1/Rpl24/Flrt3/Ifrd1/Sema3g/Lamc2/Flot1/Vasp/Ngfr/Cttn/Edn1/Wnt7a/Twf2/Ngf/Gdnf/Sema4d	51
CC	GO:0031012	extracellular matrix	51/1144	411/18303	2.18E-06	8.48E-05	6.89E-05	Gpld1/Col2a1/Ntng2/Tnr/Elfn2/Adamts3/Adamts12/Lamb3/Lrrc66/Lama3/Frem1/Lingo3/Svep1/Chadl/Col9a1/Adamtsl2/Adamts2/Adamts7/Tril/Sspo/Papln/Eln/Nphs1/Col9a2/Col6a5/Col5a2/Lrrtm3/Ntn3/Bmper/Abi3bp/Vtn/Timp4/Col14a1/Fibcd1/Mfap2/Ptprz1/Adamts9/Dlg1/Gsto1/Impg2/Serpine2/Mmp7/Oc90/Hapln1/Lamc2/Crispld2/Ptx3/Vcan/Mmp10/Wnt7a/Cd151	51
CC	GO:0030312	external encapsulating structure	51/1144	413/18303	2.52E-06	9.15E-05	7.44E-05	Gpld1/Col2a1/Ntng2/Tnr/Elfn2/Adamts3/Adamts12/Lamb3/Lrrc66/Lama3/Frem1/Lingo3/Svep1/Chadl/Col9a1/Adamtsl2/Adamts2/Adamts7/Tril/Sspo/Papln/Eln/Nphs1/Col9a2/Col6a5/Col5a2/Lrrtm3/Ntn3/Bmper/Abi3bp/Vtn/Timp4/Col14a1/Fibcd1/Mfap2/Ptprz1/Adamts9/Dlg1/Gsto1/Impg2/Serpine2/Mmp7/Oc90/Hapln1/Lamc2/Crispld2/Ptx3/Vcan/Mmp10/Wnt7a/Cd151	51
MF	GO:0048018	receptor ligand activity	51/1024	463/16737	3.31E-05	0.005246958	0.004616756	Sema7a/Agt/Sema4g/Cxcl12/Fndc5/Il15/Enho/Egf/Rpl13a/Vgf/Stc1/Flrt3/Manf/Tac1/Kitlg/Cxcl6/Il11/Sema3g/Hbegf/Ccl12/Sectm1b/Il6/Ccl3/Csf3/Ccl24/Retnlg/Ccl4/Cxcl11/Gfer/Tgfa/Ucn2/Btc/Osm/Edn1/Nampt/Il23a/Il10/Gcg/Cdc42ep2/Wnt7a/Metrnl/Ereg/Ngf/Inhba/Gdnf/Ccl22/Il36b/Sema4d/Cklf/Ccl19/Csf2	51
BP	GO:0019221	cytokine-mediated signaling pathway	50/1113	445/18048	2.93E-05	0.003303754	0.002832844	Padi2/Cxcl12/Cav1/Mt3/Ccdc3/Il15/Ccr9/Flt3/Ccr10/Il1r2/Cish/Eif5a/Il6st/Tnip2/Fkbp1a/Jak2/Cxcl6/Stat2/Adam17/Stat5a/Tp53/Ccl12/Il6/Ccl3/Ccl24/Vrk2/Ifitm6/Ccl4/Cxcl11/Il1rap/Samhd1/Gpr35/Osm/Edn1/Nfkbia/Birc7/Socs1/Arg1/Sh2b2/Il13ra2/Ereg/Tnfrsf18/Irak2/Il23r/Ccl22/Il36b/Ifnlr1/Ccl19/Ccr1l1/Csf2	50
BP	GO:1901653	cellular response to peptide	50/1113	480/18048	0.000197396	0.009293772	0.007969058	Gpld1/Col2a1/Car2/Agt/Mgarp/Cacna1d/Dlc1/Pnpla3/Slc30a10/Grm5/Cav1/Hdac9/Slc26a6/Insrr/Srd5a1/Ager/Gck/Pou4f2/Rpl23/Xbp1/Rap1b/Apex1/Jak2/Bcar1/Stat5a/Tp53/Il6/Rhoq/Socs2/Nos3/Gfer/Ngfr/Slc39a14/Met/Marcks/Cd36/Edn1/Nampt/Socs1/Ano1/Arg1/Vdr/Ptprj/Sh2b2/Cdc6/Cdk2/Inhba/Uchl3/Nod2/Gjb2	50
CC	GO:0031253	cell projection membrane	50/1144	352/18303	4.36E-08	3.85E-06	3.13E-06	Slc6a6/Aqp4/Mapt/Atp1b2/Prcd/Slc12a5/Dmd/Pacsin2/Apc2/Hcn2/Kcnc3/Gnb1/Cacna1d/Psd2/Kcna2/Shisa9/Ttyh1/Dlc1/Pld2/Shank2/Aif1l/Cdhr2/Slc26a6/Fzd9/Shisa6/Shisa8/Kcnj11/Rasgrp2/Gap43/Rps3/Ptprz1/Dlg1/Twf1/Mapre1/Slc11a2/Arf4/Itga3/Rhoa/Arpc2/Spry2/Ehd1/Slc28a2/Car4/Adam17/Ngfr/Cd36/Adora2a/Gna13/Ptprj/Enpep	50
CC	GO:0097060	synaptic membrane	50/1144	467/18303	0.000140335	0.001806819	0.001467982	Slc6a6/Gria2/Ntng2/Nectin1/Dmd/Syne1/Slitrk2/Kcnc3/Cntnap1/Unc13b/Cacna1h/Cacna1d/Mpp4/Prrt2/Kcna2/Shisa9/Lrrc4c/Tenm2/Unc13c/Shank2/Prrt1/Pcdh8/Grm5/Lrrc4b/Ptprt/Neto1/Lrfn2/Grid1/Rims4/Shisa6/Chrm3/Gpm6a/Shisa8/Cnih2/Lrrc4/Dlgap2/Lzts1/Syt6/Lrrtm3/Gsg1l/Cntn6/Ptprz1/Dlg1/Flrt3/Itga3/Met/Marcks/Adora2a/Marcksl1/Slc16a3	50
BP	GO:0003012	muscle system process	49/1113	460/18048	0.000133512	0.007571534	0.006492305	Slmap/Igfbp5/Cacna1g/Dmd/Agt/Ppargc1a/Cacna1h/Cacna1d/Mylk/Abat/Myh14/Ryr3/Fxyd1/Cav1/Ttn/Myom2/Chrm3/Scn5a/Prkg1/Atp1a2/Asb2/Adra2b/Scn4a/Il15/Col14a1/Cacna1s/Npm1/Dlg1/Stc1/Twf1/Flt1/Fkbp1a/Rhoa/Myl6/Pawr/Tnnt2/Tmod3/Nos3/Cttn/Met/Kcnj2/Edn1/Smad7/Kcnq1/Npy2r/Bdkrb2/Gdnf/Lmcd1/Cav3	49
MF	GO:0015267	channel activity	49/1024	479/16737	0.000285193	0.017378938	0.015291589	Aqp4/Gria2/Lrrc8b/Slc12a5/Kcnj10/Cacna2d2/Cacna1g/Cacna2d4/Hcn2/Kcnc3/Cacna1h/Cacna1f/Trpm1/Cacna1d/Kcna2/Ttyh3/Ttyh1/Ryr3/Trpm2/Grid1/Scn5a/Gpm6a/Kcnk4/Clcnkb/Kcnj11/Kcnmb4/Scn4a/Cacna1s/Kcnk12/Sec61a1/Tmem120a/Aqp9/Bax/Lrrc8c/Clca4l/Kcnn3/Slc26a9/Tmc8/Kcnj2/Clic5/Clic3/Cnga4/Ano1/Kcnq1/Kcns3/Marcksl1/Gjb2/Tmc1/Aqp3	49
MF	GO:0022803	passive transmembrane transporter activity	49/1024	479/16737	0.000285193	0.017378938	0.015291589	Aqp4/Gria2/Lrrc8b/Slc12a5/Kcnj10/Cacna2d2/Cacna1g/Cacna2d4/Hcn2/Kcnc3/Cacna1h/Cacna1f/Trpm1/Cacna1d/Kcna2/Ttyh3/Ttyh1/Ryr3/Trpm2/Grid1/Scn5a/Gpm6a/Kcnk4/Clcnkb/Kcnj11/Kcnmb4/Scn4a/Cacna1s/Kcnk12/Sec61a1/Tmem120a/Aqp9/Bax/Lrrc8c/Clca4l/Kcnn3/Slc26a9/Tmc8/Kcnj2/Clic5/Clic3/Cnga4/Ano1/Kcnq1/Kcns3/Marcksl1/Gjb2/Tmc1/Aqp3	49
BP	GO:0032535	regulation of cellular component size	48/1113	414/18048	1.88E-05	0.002842501	0.002437337	Aqp4/Sema7a/Mapt/Fhod3/Slc12a5/Tnr/Fmn1/Mgll/Sptb/Sema4g/Omg/Rnd2/Cxcl12/Cit/Cdhr2/Mt3/Eln/Nphs1/Pou4f2/Kank4/Baiap2l2/Prkg2/Npm1/Rpl4/Dlg1/Wdr1/Twf1/Rhoa/Ifrd1/Arpc2/Arpc3/Sema3g/Vasp/Myadm/Tmod3/Csf3/Ccl24/Cttn/Scin/LOC691418/Edn1/Cdc42ep2/Wnt7a/Twf2/Ngf/Arhgap18/Cav3/Sema4d	48
BP	GO:0071214	cellular response to abiotic stimulus	48/1113	430/18048	4.96E-05	0.004364215	0.00374215	Rrh/Bmf/Gpld1/Rs1/Slc38a3/Col2a1/Crb1/Agt/Gnat1/Grk1/Trpm1/Mylk/Ciita/Cav1/Insrr/Atp1a2/Kcnk4/Opn1mw/Efhd1/Capn3/Prkg2/Rgr/Npm1/Rpl13a/Rpl26/Hspa5/Eef1d/Adss/Casp3/Pcna/Mmp7/Eif2s1/Gadd45a/Bax/Tp53/Lrrc8c/Rhob/Bcl10/Ptger2/Nos3/Kcnj2/Opn3/Nampt/Hmga2/Il13ra2/Slc2a1/Sftpa1/Bdkrb2	48
BP	GO:0104004	cellular response to environmental stimulus	48/1113	430/18048	4.96E-05	0.004364215	0.00374215	Rrh/Bmf/Gpld1/Rs1/Slc38a3/Col2a1/Crb1/Agt/Gnat1/Grk1/Trpm1/Mylk/Ciita/Cav1/Insrr/Atp1a2/Kcnk4/Opn1mw/Efhd1/Capn3/Prkg2/Rgr/Npm1/Rpl13a/Rpl26/Hspa5/Eef1d/Adss/Casp3/Pcna/Mmp7/Eif2s1/Gadd45a/Bax/Tp53/Lrrc8c/Rhob/Bcl10/Ptger2/Nos3/Kcnj2/Opn3/Nampt/Hmga2/Il13ra2/Slc2a1/Sftpa1/Bdkrb2	48
BP	GO:0036293	response to decreased oxygen levels	48/1113	492/18048	0.0011172	0.033078323	0.028363413	Hk2/Mgarp/Ppargc1a/Gnb1/S100b/Abat/Pld2/Cxcl12/Cav1/Cbfa2t3/Mt3/Hif3a/Eln/Ager/Sirt4/Stox1/Npm1/Stc1/Capn2/Slc11a2/Flt1/Casp3/Rhoa/P4hb/Adam17/Tp53/Apold1/Nos3/Adam8/Nos2/Ucn2/Ldlr/Dio3/Egln3/Plk3/Edn1/Nampt/Rbpj/Hp/Hilpda/Slc2a1/Ptgis/Sftpa1/Bdkrb2/Bach1/Ero1a/Cav3/Aqp3	48
CC	GO:0022626	cytosolic ribosome	48/1144	146/18303	1.64E-22	1.01E-19	8.23E-20	Ppargc1a/Rps23/Rpl7/Rpl3/Rpl5/Rpl4/Rps15a/Rps3/Rps14/Rps16/Rpl9/Rpl19/Rpl13a/Rpl34/Rps11/Rpl26/Rpl37a/Rpl18a/Rpl10a/Rpl13/Rpl14/Rps7/Rpl18/Rpl23a/Rps8/Rpl24/Rps13/Rps15/Rpl36/Rpl28/Rpl11/Rpl27/Rps25/Rpl23/Rpl22/Rpl21/Rps10/Uba52/Rps27/Rps21/Rpl38/Fau/Rpl17/Rpl36al/Rpl30/Rpl7a/Rps29/RGD1359290	48
CC	GO:0045121	membrane raft	48/1144	412/18303	2.34E-05	0.000499173	0.000405562	Mapt/Ptch1/Tnr/Dmd/Pacsin2/Plpp2/Cacna1h/Adcy5/Ephb1/Dlc1/Pld2/Fxyd1/Cav1/Scn5a/Atp1a2/Nphs1/Dlg1/Capn2/Il6st/Sdc4/Lamp2/Casp3/Gnai3/Jak2/Efhd2/Iqgap1/Ltb4r/Stom/Adam17/Flot1/Rhoq/Bcl10/Myadm/Nos3/Plpp3/Ngfr/Ldlr/Cd36/Mall/Sele/Arid3a/Ano1/Kcnq1/Vdr/Slc2a1/Ptgis/Cav3/Mal	48
CC	GO:0098857	membrane microdomain	48/1144	413/18303	2.49E-05	0.000513806	0.000417451	Mapt/Ptch1/Tnr/Dmd/Pacsin2/Plpp2/Cacna1h/Adcy5/Ephb1/Dlc1/Pld2/Fxyd1/Cav1/Scn5a/Atp1a2/Nphs1/Dlg1/Capn2/Il6st/Sdc4/Lamp2/Casp3/Gnai3/Jak2/Efhd2/Iqgap1/Ltb4r/Stom/Adam17/Flot1/Rhoq/Bcl10/Myadm/Nos3/Plpp3/Ngfr/Ldlr/Cd36/Mall/Sele/Arid3a/Ano1/Kcnq1/Vdr/Slc2a1/Ptgis/Cav3/Mal	48
BP	GO:0015711	organic anion transport	47/1113	390/18048	8.32E-06	0.001648832	0.001413811	Slc6a6/Slc38a3/Kcnj10/Agt/Pla2r1/Slco1c1/Slc4a7/Pla2g5/Abat/Slco5a1/Hrh3/Slc26a10/Slc26a6/Prkg1/Sfxn2/Slc17a4/Pla2g2f/Slc25a18/Kiss1r/Hrh2/Slc35d3/Plekha8/Slc3a2/Crot/Aqp9/Oc90/Car4/Ptges/Tp53/Lrrc8c/Slc25a13/Slc16a14/Slc26a9/Nos2/Ugt1a3/Cd36/Adora2a/Ces1d/Edn1/Arg1/Pla2g2a/Acsl4/Slc16a3/Slc2a1/Bdkrb2/Slc7a2/Slc39a8	47
BP	GO:1904062	regulation of cation transmembrane transport	47/1113	437/18048	0.00014499	0.007931618	0.006801063	Wnk2/Slmap/Atp1b2/Cabp4/Dmd/Agt/Rasgrf2/Ppargc1a/Cacna1f/Cacna1d/Cabp5/Shisa9/Dpp6/Prrt1/Fxyd1/Cav1/Neto1/Cabp2/Shisa6/Scn5a/Prkg1/Shisa8/Wnk4/Cnih2/Atp1a2/Ager/Kcnj11/Capn3/Gsg1l/Fxyd3/Dlg1/Vmp1/Gsto1/Fkbp1a/Stom/Bax/Iscu/Cxcl11/Gpr35/Kcnj2/Clec4b2/Edn1/Arg1/Kcnq1/Ngf/Cav3/Tmc1	47
BP	GO:0043254	regulation of protein-containing complex assembly	47/1113	438/18048	0.00015299	0.008206867	0.007037079	Bmf/Mapt/Fhod3/Trim9/Fmn1/Mapre3/Unc13b/Prrt2/Sptb/Trhr/Cav1/Eln/Pcsk5/Nphs1/Kank4/Baiap2l2/Rps3/Rack1/Rpl13a/Hspa5/Dlg1/Twf1/Mapre1/Lamp2/Rap1b/Rhoa/Arpc2/Arpc3/Bax/Vasp/Tp53/Myadm/Tmod3/Csf3/Ccl24/Cttn/Met/Tmc8/Scin/Cd36/LOC691418/Cdh17/Cdc42ep2/Twf2/Arhgap18/Cav3/Csf2	47
BP	GO:0006869	lipid transport	47/1113	441/18048	0.000179448	0.008919024	0.007647727	Ptch1/Fabp12/Agt/Pla2r1/Abca8a/Slco1c1/Gramd1b/Abca8/Pla2g5/Cav1/Hrh3/Wnk4/Atp8b5p/Pla2g2f/Atp8b3/Egf/Kiss1r/Hrh2/Apoc4/Plekha8/Vmp1/Tac1/Crot/Aqp9/Oc90/Ptges/Tp53/Il6/Apold1/Lpcat3/Nos2/Ldlr/Cd36/Ces1d/Edn1/Nfkbia/Rbp1/Fabp5/Kcnq1/Rbp4/Pla2g2a/Acsl4/Slc2a1/Inhba/Bdkrb2/Lbp/Cidec	47
BP	GO:0001666	response to hypoxia	47/1113	462/18048	0.000513413	0.01870214	0.016036379	Hk2/Mgarp/Ppargc1a/Gnb1/S100b/Abat/Pld2/Cxcl12/Cav1/Cbfa2t3/Mt3/Hif3a/Eln/Ager/Sirt4/Stox1/Npm1/Stc1/Capn2/Slc11a2/Flt1/Casp3/Rhoa/P4hb/Adam17/Tp53/Apold1/Nos3/Adam8/Nos2/Ucn2/Ldlr/Dio3/Egln3/Plk3/Edn1/Rbpj/Hp/Hilpda/Slc2a1/Ptgis/Sftpa1/Bdkrb2/Bach1/Ero1a/Cav3/Aqp3	47
BP	GO:0022407	regulation of cell-cell adhesion	47/1113	486/18048	0.001499054	0.039138925	0.03356015	Celsr2/Tnr/Rap1gap/Abat/Cxcl12/Pcdh8/Cav1/Fcho1/Prkg1/Ager/Pla2g2f/Il15/Rps3/Dlg1/Xbp1/Il6st/Sdc4/Casp3/Serpine2/Kitlg/Cd276/Rhoa/Jak2/Egr3/Tnfrsf21/Stat5a/Flot1/Pawr/Il6/Bcl10/Myadm/Elane/Sox13/Plpp3/Adam8/Adora2a/Sele/Slamf1/Socs1/Il23a/Smad7/Arg1/Sirpd/Il10/Il23r/Il36b/Ccl19	47
BP	GO:0018108	peptidyl-tyrosine phosphorylation	46/1113	398/18048	3.01E-05	0.003329123	0.002854597	Agt/Ephb1/Grm5/Cav1/Epha10/Ttn/Insrr/Tnk1/Il15/Vtn/Egf/Flt3/Rack1/Ptprz1/Twf1/Il6st/Flt1/Kitlg/Jak2/Iqgap1/Il11/Hbegf/Adam17/Stat5a/Bst1/Tp53/Il6/Csf3/Plpp3/Tgfa/Met/Btc/Cd36/Osm/Socs1/Il23a/Ptprj/Ereg/Frk/Flt4/Tnfrsf18/Gdnf/Sh2d1b2/Nod2/Sema4d/Csf2	46
BP	GO:0018212	peptidyl-tyrosine modification	46/1113	400/18048	3.42E-05	0.00350282	0.003003536	Agt/Ephb1/Grm5/Cav1/Epha10/Ttn/Insrr/Tnk1/Il15/Vtn/Egf/Flt3/Rack1/Ptprz1/Twf1/Il6st/Flt1/Kitlg/Jak2/Iqgap1/Il11/Hbegf/Adam17/Stat5a/Bst1/Tp53/Il6/Csf3/Plpp3/Tgfa/Met/Btc/Cd36/Osm/Socs1/Il23a/Ptprj/Ereg/Frk/Flt4/Tnfrsf18/Gdnf/Sh2d1b2/Nod2/Sema4d/Csf2	46
BP	GO:0042063	gliogenesis	46/1113	405/18048	4.64E-05	0.004231691	0.003628515	Lgi4/Atp1b2/Kcnj10/Dmd/Crb1/Agt/Cntnap1/Dner/S100b/Dusp15/Rnf112/Sh3tc2/Bcl2l10/Mt3/Pou3f2/Ager/Eomes/Vtn/Gap43/Ptprz1/Wdr1/Il6st/Flt1/Serpine2/Rhoa/Ifrd1/Nab2/Bag1/Tnfrsf21/Tp53/Il6/Rras2/Vcan/Ccl3/Atf5/Sox13/Plpp3/Met/Ldlr/Adora2a/Hmga2/Phgdh/Ano1/Ptprj/Mal/Lpar1	46
BP	GO:0022613	ribonucleoprotein complex biogenesis	46/1113	416/18048	8.87E-05	0.006030313	0.005170765	Glul/Celf3/Ago1/Rpl7/Npm1/Rpl5/Rps14/Rps16/Rpl13a/Rpl26/Rpl10a/Rpl14/Rps7/Rpl23a/Rps8/Rpl24/Rps15/Rpl11/Rpl27/Eif6/Rps25/Ran/Rps10/Eri1/Ftsj3/Eif3m/Ddx21/Rps27/Fbl/Rps21/Rpl38/Fau/Eif3i/Eif3b/Snrpg/Snrpd2/Nip7/C1qbp/Nop10/Nsa2/Npm3/Rcl1/Pak1ip1/Gpatch4/Rpl7a/Rrp15	46
BP	GO:0070997	neuron death	46/1113	471/18048	0.00137276	0.036846425	0.031594418	Mapt/Agt/Grk1/Ppargc1a/Tbc1d24/Ephb1/Tox3/Slc30a10/St8sia2/Trpm2/Cit/Fzd9/Mt3/Ager/Npm1/Rack1/Ptprz1/Hspa5/Capn2/Mcl1/Il6st/Tac1/Casp3/Rhoa/Eif2s1/Jak2/Bag1/Tnfrsf21/Bax/Tp53/Pawr/Il6/Rras2/Ccl3/Csf3/Adam8/Gfer/Ngfr/Dio3/Egln3/Adora2a/Nampt/Il10/Rel/Ngf/Gdnf	46
BP	GO:0070371	ERK1 and ERK2 cascade	45/1113	369/18048	9.50E-06	0.001760314	0.001509403	Wnk2/Sema7a/Dmd/Agt/Ndrg2/Pla2g5/Ephb1/Cxcl12/Slc30a10/Cav1/Dusp15/Mt3/Wnk4/Ager/Serpinf2/Bmper/Egf/Dlg1/Xbp1/Akap12/Spred3/Rap1b/Atf3/Spry2/Adam17/Ccl12/Il6/Ccl3/Ccl24/Ccl4/Cd36/Edn1/Slamf1/Gcg/Pla2g2a/Dusp1/Ngf/Inhba/Flt4/Ccl22/Nod2/Ccl19/Gpr55/Ccr1l1/Csf2	45
BP	GO:1902903	regulation of supramolecular fiber organization	45/1113	398/18048	6.23E-05	0.004973212	0.004264342	Mapt/Fhod3/Fmn1/Mapre3/Apc2/Sptb/Carmil3/Dlc1/Cav1/Chadl/Cit/Eln/Nphs1/Serpinf2/Kiss1r/Kank4/Baiap2l2/Rps3/Dlg1/Wdr1/Twf1/Mapre1/Sdc4/Tac1/Rhoa/Arpc2/Arpc3/Vasp/Myadm/Tmod3/Csf3/Ccl24/Cttn/Met/Scin/Ldlr/LOC691418/Pfdn4/Edn1/Cdc42ep2/Twf2/Asap3/Arhgap18/Cav3/Lpar1	45
BP	GO:0050900	leukocyte migration	45/1113	404/18048	8.89E-05	0.006030313	0.005170765	Padi2/Cxcl12/Trpm2/Ager/Asb2/Rpl13a/Wdr1/Ppib/Flt1/Kitlg/Itga3/Rhoa/Itga7/Cxcl6/C1qbp/Ch25h/Adam17/Bst1/Ppia/Tp53/Ccl12/Pawr/Ffar2/Ccl3/Ccl24/Elane/Retnlg/Ccl4/Adam8/Cxcl11/Edn1/Nfkbia/Sele/Slamf1/Il23a/Hrh1/Dusp1/Ptprj/Tnfrsf18/Lbp/Ccl22/Nod2/Cklf/Ccl19/Ccr1l1	45
BP	GO:0045860	positive regulation of protein kinase activity	45/1113	421/18048	0.000228729	0.010510559	0.009012407	Agt/Mmd2/Taok3/Mapre3/Grm5/Bmpr1b/Mt3/Fzd5/Wnk4/Clspn/Ager/Adra2b/Egf/Stox1/Npm1/Rps3/Dlg1/Sdc4/Flt1/Kitlg/Rhoa/Jak2/Nab2/Iqgap1/Spry2/Mob1a/Hbegf/Adam17/Ppia/Mob3a/Adam8/Tgfa/Marcks/Btc/Gprc5d/Edn1/Hmga2/Socs1/Il23a/Gcg/Cdc6/Ereg/Ngf/Nod2/Ccl19	45
BP	GO:0001558	regulation of cell growth	45/1113	460/18048	0.001489214	0.039138925	0.03356015	Sema7a/Mapt/Igfbp5/Tnr/Agt/Mgll/Sema4g/Omg/Rnd2/Cpne5/Cxcl12/Cdhr2/Cpne9/Mt3/Frzb/Tnk1/Ptch2/Col14a1/Pou4f2/Npm1/Rpl4/Rack1/Xbp1/Serpine2/Rhoa/Ifrd1/Sema3g/Hbegf/Adam17/Tp53/Socs2/Cttn/Tmc8/Edn1/Smad7/Ptprj/Acsl4/Twf2/Ngf/Inhba/Cyp27b1/Flt4/Dnph1/Cav3/Sema4d	45
MF	GO:0003779	actin binding	45/1024	416/16737	0.000144	0.012017808	0.010574374	Epb41l2/Espn/Fhod3/Dmd/Syne1/Crocc/Ablim2/Sptb/Myh14/Coro6/Aif1l/Myh7b/Ttn/Myom2/Pdlim3/Klhl3/Pknox2/Misp/Abi3bp/Nexn/Wdr1/Twf1/Parva/Enc1/Rai14/Actn1/Arpc2/Arpc3/P4hb/Iqgap1/Vasp/Msrb1/Pawr/Pls3/Diaph2/Tnnt2/Nos3/Triobp/Nos2/Cttn/Marcks/Scin/Marcksl1/Twf2/Nod2	45
MF	GO:0046873	metal ion transmembrane transporter activity	45/1024	423/16737	0.000210388	0.014652051	0.012892223	Slc6a6/Gria2/Atp1b2/Slc12a5/Kcnj10/Cacna2d2/Cacna1g/Cacna2d4/Hcn2/Kcnc3/Cacna1h/Cacna1f/Trpm1/Slc4a7/Cacna1d/Kcna2/Ryr3/Slc30a10/Trpm2/Scn5a/Gpm6a/Atp1a2/Kcnk4/Slc30a3/Kcnj11/Kcnmb4/Scn4a/Cacna1s/Kcnk12/Atp7b/Slc9a8/Slc11a2/Sec61a1/Nipa2/Slc41a1/Slc28a2/Slc25a37/Kcnn3/Slc39a14/Kcnj2/Kcnq1/Kcns3/Marcksl1/Slc39a8/Tmc1	45
BP	GO:0032956	regulation of actin cytoskeleton organization	44/1113	373/18048	2.72E-05	0.003139352	0.002691876	Fhod3/Fmn1/Sptb/Carmil3/Rnd2/Dlc1/Trpm2/Cit/Eln/Nphs1/Serpinf2/Abi3bp/Kiss1r/Kank4/Baiap2l2/Dlg1/Wdr1/Twf1/Rnd3/Sdc4/Tac1/Rhoa/Arpc2/Arpc3/Iqgap1/Bst1/Vasp/Rhob/Myadm/Tmod3/Csf3/Ccl24/Cttn/Met/Scin/LOC691418/Edn1/Cdc42ep2/Rnd1/Twf2/Asap3/Arhgap18/Cav3/Lpar1	44
BP	GO:0006875	cellular metal ion homeostasis	44/1113	441/18048	0.001132267	0.03319858	0.028466529	Atp1b2/Dmd/Agt/Cacna1f/Ryr3/Hephl1/Fxyd1/Slc30a10/Grm5/Trpm2/Cav1/Myh7b/Fzd9/Mt3/Atp1a2/Slc30a3/Heph/Capn3/Stc1/Atp7b/Gsto1/Slc11a2/Fkbp1a/Slc41a1/Bax/Ccl12/Iscu/Ccl3/Cxcl11/Slc39a14/Clec4b2/Atp13a4/Edn1/Marcksl1/Sypl2/Vdr/Ngf/Mt1m/Mcub/Ero1a/Slc39a8/Cav3/Ccl19/Ccr1l1	44
BP	GO:0007264	small GTPase mediated signal transduction	44/1113	445/18048	0.00135501	0.036694514	0.031464161	Rapgef5/Mmd2/Madd/Ksr2/Rasgrf2/Rap1gap/Psd2/Rnd2/Dlc1/Tnk1/Rasgrp2/Ccdc125/Rnd3/Nras/Rap1b/Kitlg/Itga3/Rhoa/F2rl2/Spry2/Gabarap/Flot1/Tp53/Dynlt1/Rhoq/Rhob/Rras2/Ngfr/Gpr35/Met/Dok3/Rhoj/Gna13/LOC691418/Cdc42ep2/Dok2/Rnd1/Sh2b2/Cdk2/Ngf/Gpr4/Arhgap18/Lpar1/Gpr55	44
MF	GO:0005216	ion channel activity	44/1024	431/16737	0.00059622	0.02422143	0.021312244	Gria2/Lrrc8b/Slc12a5/Kcnj10/Cacna2d2/Cacna1g/Cacna2d4/Hcn2/Kcnc3/Cacna1h/Cacna1f/Trpm1/Cacna1d/Kcna2/Ttyh3/Ttyh1/Ryr3/Trpm2/Grid1/Scn5a/Gpm6a/Kcnk4/Clcnkb/Kcnj11/Kcnmb4/Scn4a/Cacna1s/Kcnk12/Sec61a1/Tmem120a/Lrrc8c/Clca4l/Kcnn3/Slc26a9/Tmc8/Kcnj2/Clic5/Clic3/Cnga4/Ano1/Kcnq1/Kcns3/Marcksl1/Tmc1	44
BP	GO:0140694	non-membrane-bounded organelle assembly	43/1113	391/18048	0.00016795	0.008820983	0.00756366	Fhod3/Mapre3/Cds1/Kifc2/Stard9/Ttn/Myom2/Asb2/Capn3/Misp/Rps23/Npm1/Rpl5/Rps3/Rps14/Rpl23a/Rpl24/Rps15/Rpl11/Wdr1/Eif6/Rps25/Mapre1/Rps10/Rps27/Rpl38/Fau/Actn1/Rhoa/Arpc2/Eif2s1/Nip7/C1qbp/Lsm3/Tnnt2/Tmod3/Edn1/Cenpn/Cdk2/Cav3/Fbxo5/Chmp4c/Csf2	43
CC	GO:1990351	transporter complex	43/1144	398/18303	0.00033017	0.00377861	0.00307	Gria2/Atp1b2/Lrrc8b/Cacna2d2/Cacna1g/Cacna2d4/Hcn2/Kcnc3/Cacna1h/Cacna1f/Cacna1d/Kcna2/Shisa9/Dpp6/Ttyh3/Ttyh1/Ryr3/Fxyd1/Shisa6/Abcb9/Scn5a/Shisa8/Cnih2/Atp1a2/Kcnk4/Clcnkb/Kcnj11/Kcnmb4/Scn4a/Cacna1s/Fkbp1a/Timm8a1/Lrrc8c/Cttn/Kcnj2/Clic5/Clic3/Ndufa10l1/Cnga4/Kcnq1/Kcns3/Uqcr10/Mcub	43
BP	GO:0034599	cellular response to oxidative stress	42/1113	349/18048	2.56E-05	0.003069169	0.002631697	Gpr37/Mapt/Pla2r1/Ppargc1a/Tbc1d24/Trpm2/Rnf112/Mt3/Ager/Prr5l/Ankrd2/Rps3/Rack1/Xbp1/Mcl1/Slc11a2/Prdx1/Txn1/Pcna/Apex1/Arpc2/Eif2s1/Jak2/P4hb/Fcar/Ppia/Tp53/Pawr/Il6/Rhob/Prdx5/Vrk2/Nos3/Gfer/Ngfr/Met/Cd36/Edn1/Arg1/Pycr1/Il10/Gjb2	42
BP	GO:0072507	divalent inorganic cation homeostasis	42/1113	380/18048	0.000178511	0.008919024	0.007647727	Dmd/Cacna1f/Ryr3/Fxyd1/Slc30a10/Grm5/Trpm2/Cav1/Myh7b/Fzd9/Mt3/Scn5a/Wnk4/Ager/Slc30a3/Capn3/Stc1/Atp7b/Gsto1/Fkbp1a/Slc41a1/Bax/Ccl12/Ccl3/Cxcl11/Slc39a14/Tmc8/Clec4b2/Atp13a4/Edn1/Marcksl1/Sypl2/Vdr/Ngf/Cyp27b1/Mt1m/Mcub/Ero1a/Slc39a8/Cav3/Ccl19/Ccr1l1	42
CC	GO:1902495	transmembrane transporter complex	42/1144	374/18303	0.00016869	0.002085009	0.001694003	Gria2/Atp1b2/Lrrc8b/Cacna2d2/Cacna1g/Cacna2d4/Hcn2/Kcnc3/Cacna1h/Cacna1f/Cacna1d/Kcna2/Shisa9/Dpp6/Ttyh3/Ttyh1/Ryr3/Fxyd1/Shisa6/Abcb9/Scn5a/Shisa8/Cnih2/Atp1a2/Kcnk4/Clcnkb/Kcnj11/Kcnmb4/Scn4a/Cacna1s/Fkbp1a/Lrrc8c/Cttn/Kcnj2/Clic5/Clic3/Ndufa10l1/Cnga4/Kcnq1/Kcns3/Uqcr10/Mcub	42
BP	GO:0046942	carboxylic acid transport	41/1113	315/18048	4.80E-06	0.001254299	0.001075514	Slc6a6/Slc38a3/Kcnj10/Agt/Pla2r1/Slco1c1/Pla2g5/Abat/Hrh3/Slc26a10/Slc26a6/Prkg1/Sfxn2/Slc17a4/Pla2g2f/Slc25a18/Kiss1r/Hrh2/Slc35d3/Slc3a2/Crot/Aqp9/Oc90/Ptges/Tp53/Lrrc8c/Slc25a13/Slc16a14/Slc26a9/Nos2/Ugt1a3/Cd36/Adora2a/Ces1d/Edn1/Arg1/Pla2g2a/Acsl4/Slc16a3/Bdkrb2/Slc7a2	41
BP	GO:0060326	cell chemotaxis	41/1113	321/18048	7.67E-06	0.001631845	0.001399245	Padi2/Ephb1/Cxcl12/Trpm2/Ccr9/Ccr10/Rpl13a/Parva/Ppib/Flt1/Cxcl6/Egr3/C1qbp/Bcar1/Ch25h/Hbegf/Adam17/Bst1/Ppia/Ccl12/Ffar2/Ccl3/Ccl24/Retnlg/Ccl4/Adam8/Cxcl11/Met/Edn1/Slamf1/Il23a/Hrh1/Dusp1/Ptprj/Lbp/Ccl22/Nod2/Cklf/Ccl19/Lpar1/Ccr1l1	41
BP	GO:0070372	regulation of ERK1 and ERK2 cascade	41/1113	343/18048	3.73E-05	0.003692505	0.003166183	Wnk2/Sema7a/Dmd/Ndrg2/Pla2g5/Ephb1/Cxcl12/Slc30a10/Cav1/Dusp15/Mt3/Ager/Serpinf2/Bmper/Egf/Dlg1/Xbp1/Akap12/Spred3/Rap1b/Atf3/Spry2/Adam17/Ccl12/Il6/Ccl3/Ccl24/Ccl4/Cd36/Slamf1/Gcg/Pla2g2a/Dusp1/Ngf/Inhba/Flt4/Ccl22/Nod2/Ccl19/Gpr55/Ccr1l1	41
BP	GO:0031589	cell-substrate adhesion	41/1113	385/18048	0.000459474	0.01747826	0.014986948	Ntng2/Atp1b2/Fmn1/Dmd/Agt/Spock2/Adamts12/Ephb1/Lamb3/Ttyh1/Dlc1/Frem1/Onecut1/Pcsk5/Itga11/Abi3bp/Vtn/Ptprz1/Adamts9/Parva/Sdc4/Actn1/Itga3/Rhoa/Itga7/Vamp3/Arpc2/Jak2/P4hb/Iqgap1/C1qbp/Bcar1/Bst1/Myadm/Triobp/Cttn/Marcks/Cd36/Ptprj/Npy2r/Plekha2	41
BP	GO:0048511	rhythmic process	41/1113	400/18048	0.000981918	0.030366594	0.026038208	Pax4/Agt/Ppargc1a/Crx/Kcna2/Bmpr1b/Trpm2/Prkg1/Srd5a1/Dpyd/Timp4/Prkg2/Rack1/Hspa5/Atp7b/Mat2a/Impdh2/Casp3/Pcna/Mmp7/Bhlhe40/Stat5a/Tp53/Ptx3/Il6/Atf5/Nos3/Ngfr/Pglyrp1/Nos2/Adora2a/Ces1d/Nampt/Nfil3/Npy2r/Ereg/Ngf/Inhba/Sftpa1/Has1/Csf2	41
BP	GO:0006936	muscle contraction	40/1113	330/18048	3.36E-05	0.00350282	0.003003536	Slmap/Cacna1g/Dmd/Agt/Cacna1h/Cacna1d/Mylk/Abat/Myh14/Ryr3/Fxyd1/Cav1/Ttn/Myom2/Chrm3/Scn5a/Prkg1/Atp1a2/Adra2b/Scn4a/Cacna1s/Dlg1/Stc1/Flt1/Fkbp1a/Rhoa/Myl6/Pawr/Tnnt2/Tmod3/Cttn/Met/Kcnj2/Edn1/Smad7/Kcnq1/Npy2r/Bdkrb2/Gdnf/Cav3	40
BP	GO:0015849	organic acid transport	40/1113	348/18048	0.000109746	0.007082959	0.00607337	Slc6a6/Slc38a3/Kcnj10/Fabp12/Agt/Pla2r1/Slco1c1/Pla2g5/Abat/Fxyd1/Hrh3/Slc26a10/Slc26a6/Prkg1/Sfxn2/Pla2g2f/Slc25a18/Kiss1r/Hrh2/Slc3a2/Crot/Aqp9/Oc90/Ptges/Tp53/Lrrc8c/Slc25a13/Slc26a9/Cd36/Adora2a/Edn1/Rbp1/Fabp5/Arg1/Pla2g2a/Acsl4/Slc16a3/Slc2a1/Bdkrb2/Slc7a2	40
BP	GO:0007517	muscle organ development	40/1113	364/18048	0.00028385	0.012174347	0.010439043	Dmd/Cntnap1/Ankrd33/Dner/S100b/Ephb1/Mylk/Myh14/Cav1/Hdac9/Heyl/Ttn/Myom2/Eln/Nphs1/Asb2/Capn3/Eomes/Cacna1s/Ky/Ankrd2/Xbp1/Serp1/Nras/Rcan1/Actn1/Fkbp1a/Rhoa/Atf3/Itga7/Myl6/Flot1/Cyp26b1/Il6/Tnnt2/Ngfr/Met/Rbpj/Smad7/Dll4	40
BP	GO:0031099	regeneration	39/1113	332/18048	8.36E-05	0.005904969	0.005063288	Ptch1/Tnr/Dmd/Omg/Cxcl12/Cav1/Fzd9/Capn3/Vtn/Flt3/Rpl7/Npm1/Gap43/Rps16/Rpl19/Rpl13/Rpl18/Rps15/Calu/Flt1/Pcna/Ifrd1/Jak2/Cxcl6/Rpl30/Ptpn12/Adam17/Il6/Vcan/Gfer/Ugt1a3/Ucn2/Nfkbia/Socs1/Il10/Hp/Wnt7a/Cdk2/Ugt1a1	39
BP	GO:0007568	aging	39/1113	378/18048	0.001141015	0.03319858	0.028466529	Igfbp5/Dmd/Agt/Hcn2/Ppargc1a/Cacna1d/Adcy5/Abat/Ciita/Rnf165/Eln/Il15/Dpyd/Gstt1/Eif5a/Flt1/Serp1/Apex1/Mmp7/Eif2s1/Bax/Tp53/Il6/Socs2/Nos3/Nos2/Ldlr/Gna13/Edn1/Nampt/Arg1/Il10/Hp/Vdr/Npy2r/Ngf/Inhba/Cyp27b1/Gjb2	39
CC	GO:0045178	basal part of cell	39/1144	320/18303	4.99E-05	0.000857167	0.000696421	Slc6a6/Aqp4/Slc38a3/Kcnj10/Car2/Slco1c1/Slc4a7/Cacna1d/Abca8/Mpp4/Cav1/Slc26a10/Slc26a6/Chrm3/Ager/Gck/Heph/Dlg1/Atp7b/Slc11a2/Slc3a2/Itga3/Slc41a1/Aqp9/Flot1/Plpp3/Tgfa/Slc39a14/Met/Marveld2/Ldlr/Edn1/Cdh17/Kcnq1/Slc16a3/Slc2a1/Slc39a8/Nod2/Aqp3	39
BP	GO:0042254	ribosome biogenesis	38/1113	287/18048	7.09E-06	0.001629673	0.001397383	Glul/Rpl7/Npm1/Rpl5/Rps14/Rps16/Rpl26/Rpl10a/Rpl14/Rps7/Rpl23a/Rps8/Rpl24/Rps15/Rpl11/Rpl27/Eif6/Rps25/Ran/Rps10/Eri1/Ftsj3/Ddx21/Rps27/Fbl/Rps21/Rpl38/Fau/Nip7/C1qbp/Nop10/Nsa2/Npm3/Rcl1/Pak1ip1/Gpatch4/Rpl7a/Rrp15	38
BP	GO:0010001	glial cell differentiation	38/1113	290/18048	9.05E-06	0.001732807	0.001485817	Lgi4/Kcnj10/Dmd/Crb1/Agt/Cntnap1/Dner/S100b/Dusp15/Rnf112/Sh3tc2/Bcl2l10/Mt3/Pou3f2/Ager/Eomes/Vtn/Gap43/Ptprz1/Wdr1/Il6st/Serpine2/Rhoa/Nab2/Bag1/Tnfrsf21/Atf5/Sox13/Plpp3/Met/Ldlr/Adora2a/Hmga2/Phgdh/Ano1/Ptprj/Mal/Lpar1	38
BP	GO:0009416	response to light stimulus	38/1113	360/18048	0.000861063	0.027943191	0.023960231	Rrh/Bmf/Rcvrn/Rs1/Reep6/Cabp4/Kcnj10/Crb1/Syne1/Cacna2d4/Gnat1/Grk1/Cacna1f/Trpm1/Rpgrip1/Gnat2/Neto1/Atp1a2/Opn1mw/Chrd/Hrh2/Rgr/Npm1/Rpl13a/Ptprz1/Rpl26/Mat2a/Casp3/Pcna/Eif2s1/Bhlhe40/Bax/Tp53/Elane/Opn3/Hrh1/Rbp4/Dusp1	38
CC	GO:0015934	large ribosomal subunit	38/1144	141/18303	6.82E-15	8.43E-13	6.85E-13	Rpl7/Npm1/Rpl3/Rpl5/Rpl4/Rpl9/Rpl19/Rpl13a/Rpl34/Rpl26/Rpl37a/Rpl18a/Rpl10a/Rpl13/Rpl14/Rpl18/Rpl23a/Rpl24/Rpl36/Rpl28/Rpl11/Rpl27/Rpl23/Rpl22/Rpl21/Uba52/Rpl38/Rpl17/Rpl36al/Rpl30/Mrpl52/Mrpl54/mrpl24/Mgat2/Mrpl50/Mrpl55/Rpl7a/RGD1359290	38
BP	GO:0032412	regulation of ion transmembrane transporter activity	37/1113	305/18048	6.43E-05	0.004989941	0.004278686	Wnk2/Slmap/Atp1b2/Cabp4/Dmd/Rasgrf2/Ppargc1a/Cacna1f/Cacna1d/Cabp5/Shisa9/Prrt1/Fxyd1/Grm5/Cav1/Neto1/Cabp2/Shisa6/Chrm3/Prkg1/Shisa8/Wnk4/Cnih2/Atp1a2/Ager/Kcnj11/Gsg1l/Fxyd3/Dlg1/Vmp1/Gsto1/Fkbp1a/Stom/Gpr35/Edn1/Kcnq1/Cav3	37
BP	GO:0030198	extracellular matrix organization	37/1113	315/18048	0.000125997	0.007571534	0.006492305	Col2a1/Ntng2/Tnr/Agt/Adamts3/Spock2/Adamts12/Lamb3/Cav1/Chadl/Col9a1/Adamtsl2/Adamts2/Adamts7/Papln/Eln/Nphs1/Col9a2/Col6a5/Col5a2/Serpinf2/Abi3bp/Vtn/Col14a1/Rxfp1/Adamts9/Impg2/Mmp7/Crispld2/Flot1/Ptx3/Il6/Mmp10/Has1/Ero1a/Slc39a8/Elf3	37
BP	GO:0022898	regulation of transmembrane transporter activity	37/1113	316/18048	0.000134453	0.007571534	0.006492305	Wnk2/Slmap/Atp1b2/Cabp4/Dmd/Rasgrf2/Ppargc1a/Cacna1f/Cacna1d/Cabp5/Shisa9/Prrt1/Fxyd1/Grm5/Cav1/Neto1/Cabp2/Shisa6/Chrm3/Prkg1/Shisa8/Wnk4/Cnih2/Atp1a2/Ager/Kcnj11/Gsg1l/Fxyd3/Dlg1/Vmp1/Gsto1/Fkbp1a/Stom/Gpr35/Edn1/Kcnq1/Cav3	37
BP	GO:0043062	extracellular structure organization	37/1113	316/18048	0.000134453	0.007571534	0.006492305	Col2a1/Ntng2/Tnr/Agt/Adamts3/Spock2/Adamts12/Lamb3/Cav1/Chadl/Col9a1/Adamtsl2/Adamts2/Adamts7/Papln/Eln/Nphs1/Col9a2/Col6a5/Col5a2/Serpinf2/Abi3bp/Vtn/Col14a1/Rxfp1/Adamts9/Impg2/Mmp7/Crispld2/Flot1/Ptx3/Il6/Mmp10/Has1/Ero1a/Slc39a8/Elf3	37
BP	GO:0045229	external encapsulating structure organization	37/1113	317/18048	0.000143416	0.00792099	0.00679195	Col2a1/Ntng2/Tnr/Agt/Adamts3/Spock2/Adamts12/Lamb3/Cav1/Chadl/Col9a1/Adamtsl2/Adamts2/Adamts7/Papln/Eln/Nphs1/Col9a2/Col6a5/Col5a2/Serpinf2/Abi3bp/Vtn/Col14a1/Rxfp1/Adamts9/Impg2/Mmp7/Crispld2/Flot1/Ptx3/Il6/Mmp10/Has1/Ero1a/Slc39a8/Elf3	37
BP	GO:0090596	sensory organ morphogenesis	37/1113	327/18048	0.000267465	0.011968158	0.010262244	Rs1/Col2a1/Cabp4/Nectin1/Crb1/Gnat1/Grk1/Vsx2/Nrl/Trpm1/Slc4a7/Rpgrip1/Ephb1/Whrn/Gnat2/Pdzd7/Vax2/Nr2e3/Vsx1/Fzd5/Frzb/Col5a2/Igfn1/Mfap2/Stox1/Impg2/Flt1/Rpl38/Spry2/Bax/Cyp26b1/Triobp/Clic5/Dio3/Edn1/Kcnq1/Rbp4	37
BP	GO:0072503	cellular divalent inorganic cation homeostasis	37/1113	337/18048	0.00048001	0.017788232	0.015252737	Dmd/Cacna1f/Ryr3/Fxyd1/Slc30a10/Grm5/Trpm2/Cav1/Myh7b/Fzd9/Mt3/Slc30a3/Capn3/Stc1/Atp7b/Gsto1/Fkbp1a/Slc41a1/Bax/Ccl12/Ccl3/Cxcl11/Slc39a14/Clec4b2/Atp13a4/Edn1/Marcksl1/Sypl2/Vdr/Ngf/Mt1m/Mcub/Ero1a/Slc39a8/Cav3/Ccl19/Ccr1l1	37
BP	GO:0032409	regulation of transporter activity	37/1113	347/18048	0.000831019	0.027276404	0.023388487	Wnk2/Slmap/Atp1b2/Cabp4/Dmd/Rasgrf2/Ppargc1a/Cacna1f/Cacna1d/Cabp5/Shisa9/Prrt1/Fxyd1/Grm5/Cav1/Neto1/Cabp2/Shisa6/Chrm3/Prkg1/Shisa8/Wnk4/Cnih2/Atp1a2/Ager/Kcnj11/Gsg1l/Fxyd3/Dlg1/Vmp1/Gsto1/Fkbp1a/Stom/Gpr35/Edn1/Kcnq1/Cav3	37
BP	GO:0043270	positive regulation of ion transport	37/1113	351/18048	0.001025183	0.030830622	0.026436094	Wnk2/Slc38a3/Atp1b2/Dmd/Agt/Pla2r1/Cacna1d/Mylk/Abat/Dpp6/Cxcl12/Fxyd1/Cav1/Hrh3/Scn5a/Prkg1/Wnk4/Ager/Kcnj11/Capn3/Dlg1/Vmp1/Stc1/Gsto1/Ptges/Bax/Ccl3/Ccl4/Cxcl11/Kcnj2/Clec4b2/Adora2a/Edn1/Kcnq1/Gcg/Npy2r/Ccr1l1	37
BP	GO:0007265	Ras protein signal transduction	37/1113	354/18048	0.001195891	0.034175106	0.029303863	Rapgef5/Mmd2/Madd/Ksr2/Rasgrf2/Psd2/Dlc1/Tnk1/Rasgrp2/Ccdc125/Nras/Rap1b/Kitlg/Itga3/Rhoa/F2rl2/Spry2/Gabarap/Flot1/Tp53/Dynlt1/Rras2/Ngfr/Gpr35/Met/Dok3/Rhoj/Gna13/LOC691418/Cdc42ep2/Dok2/Sh2b2/Cdk2/Ngf/Gpr4/Lpar1/Gpr55	37
BP	GO:0060041	retina development in camera-type eye	36/1113	218/18048	5.72E-08	3.65E-05	3.13E-05	Rs1/Pax4/Lpcat1/Cabp4/Nectin1/Crb1/Gnat1/Grk1/Vsx2/Gnb1/Nrl/Cacna1f/Trpm1/Crx/Slc4a7/Rpgrip1/Gnat2/Vax2/Nr2e3/Vsx1/Bmpr1b/Lhx2/Gpm6a/Igfn1/Pou4f2/Rpl24/Impdh2/Impg2/Bax/Nos3/Rhoj/Dio3/Dll4/Rbp4/Gdnf/Uchl3	36
BP	GO:0051258	protein polymerization	36/1113	282/18048	2.73E-05	0.003139352	0.002691876	Mapt/Fhod3/Fmn1/Mapre3/Sptb/Cav1/Eln/Tubg2/Nphs1/Vtn/Kank4/Baiap2l2/Rps3/Dlg1/Twf1/Mapre1/Rhoa/Arpc2/Arpc3/Vasp/Msrb1/Myadm/Diaph2/Tmod3/Csf3/Ccl24/Cttn/Met/Scin/LOC691418/Cdc42ep2/Twf2/Arhgap18/Cav3/Ube2c/Fbxo5	36
BP	GO:0016358	dendrite development	36/1113	326/18048	0.000510341	0.01870214	0.016036379	Celsr2/Gpr37/Slc12a5/Fmn1/Syne1/Mgarp/Tbc1d24/Cacna1f/Igsf9/Ephb1/Flrt1/Cit/Mt3/Prkg1/Fezf2/Lzts1/Prex2/Ntn3/Abi3bp/Ptprz1/Slc11a2/Arf4/Prmt3/Rhoa/Iqgap1/Lamc2/Dynlt1/Ngfr/Il1rap/Met/Marcks/Acsl4/Wnt7a/Igf2bp1/Sema4d/Lpar1	36
BP	GO:0046883	regulation of hormone secretion	36/1113	331/18048	0.000676834	0.023004356	0.019725367	Gpld1/Glul/Agt/Madd/Cacna1d/Adcy5/Abat/Trpm2/Baiap3/Sirt4/Gck/Kcnj11/Kiss1r/Gpr27/Il6st/Ptbp1/Serp1/Tac1/Jak2/Il11/Tp53/Ffar2/Il6/Nos2/Ucn2/Osm/Edn1/Hmga2/Ano1/Kcnq1/Gcg/Rbp4/Vdr/Acsl4/Inhba/Cyp27b1	36
BP	GO:0022604	regulation of cell morphogenesis	36/1113	341/18048	0.001158967	0.033285538	0.028541092	Ntng2/Tbc1d24/S100b/Rnd2/Cpne5/Dlc1/Cpne9/Dlg1/Wdr1/Parva/Rnd3/Akap2/Rhoa/Itga7/Arpc2/P4hb/C1qbp/Bcar1/Ccl12/Il6/Rhoq/Rhob/Myadm/Ccl3/Ccl24/Triobp/Met/Marcks/Rhoj/Gna13/LOC691418/Cdc42ep2/Rnd1/Arhgap18/Sema4d/Lpar1	36
CC	GO:0034702	ion channel complex	36/1144	292/18303	7.56E-05	0.001063189	0.000863807	Gria2/Lrrc8b/Cacna2d2/Cacna1g/Cacna2d4/Hcn2/Kcnc3/Cacna1h/Cacna1f/Cacna1d/Kcna2/Shisa9/Dpp6/Ttyh3/Ttyh1/Ryr3/Shisa6/Scn5a/Shisa8/Cnih2/Kcnk4/Clcnkb/Kcnj11/Kcnmb4/Scn4a/Cacna1s/Fkbp1a/Lrrc8c/Cttn/Kcnj2/Clic5/Clic3/Cnga4/Kcnq1/Kcns3/Mcub	36
CC	GO:0045211	postsynaptic membrane	36/1144	321/18303	0.000490041	0.005407957	0.004393792	Slc6a6/Gria2/Dmd/Syne1/Slitrk2/Kcnc3/Cacna1h/Prrt2/Shisa9/Lrrc4c/Tenm2/Shank2/Prrt1/Pcdh8/Grm5/Lrrc4b/Ptprt/Neto1/Lrfn2/Grid1/Shisa6/Chrm3/Shisa8/Cnih2/Lrrc4/Dlgap2/Lzts1/Lrrtm3/Gsg1l/Ptprz1/Dlg1/Flrt3/Met/Marcks/Adora2a/Slc16a3	36
BP	GO:0007204	positive regulation of cytosolic calcium ion concentration	35/1113	244/18048	2.68E-06	0.000768609	0.000659053	Cacna1g/Agt/Gnb1/Trpm1/Cacna1d/Adcy5/Trhr/Gnat2/Grm5/Cav1/Hrh3/Prkg1/Gck/Ccr9/Ccr10/Eif5a/Tac1/F2rl2/Jak2/Bax/Ptger2/Ccl3/Ptgir/Gpr35/Cd36/Gna13/Edn1/Fpr1/Npy2r/Gpr4/Bdkrb2/Cav3/Lpar1/Gpr55/Ccr1l1	35
BP	GO:0098657	import into cell	35/1113	256/18048	7.96E-06	0.001633049	0.001400278	Slc6a6/Wnk2/Atp1b2/Slc12a5/Kcnj10/Agt/Hcn2/Cacna1f/Trpm1/Cacna1d/Trpm2/Cav1/Scn5a/Wnk4/Atp1a2/Kcnj11/Cacna1s/Dlg1/Slc11a2/Slc3a2/Vps28/Flot1/Lrrc8c/Pawr/Iscu/Slc39a14/Kcnj2/Cd36/Arg1/Kcnq1/Rbp4/Slc2a1/Gdnf/Slc7a2/Slc39a8	35
BP	GO:0051924	regulation of calcium ion transport	35/1113	311/18048	0.000427921	0.016496481	0.014145109	Rcvrn/Cabp4/Cacna1g/Dmd/Agt/Cacna1f/Cacna1d/Cabp5/Mylk/Cxcl12/Cav1/Cabp2/Atp1a2/Capn3/Egf/Vmp1/Stc1/Gsto1/Fkbp1a/Rhoa/Bax/Pawr/Ccl3/Ccl4/Nos3/Cxcl11/Gpr35/Clec4b2/Adora2a/Gcg/Vdr/Ngf/Cav3/Tmc1/Ccr1l1	35
CC	GO:0099240	intrinsic component of synaptic membrane	35/1144	252/18303	7.51E-06	0.000210968	0.000171405	Slc6a6/Gria2/Ntng2/Nectin1/Slitrk2/Kcnc3/Cacna1h/Cacna1d/Prrt2/Kcna2/Shisa9/Lrrc4c/Prrt1/Pcdh8/Grm5/Lrrc4b/Ptprt/Neto1/Lrfn2/Grid1/Shisa6/Chrm3/Gpm6a/Cnih2/Lrrc4/Syt6/Lrrtm3/Gsg1l/Cntn6/Ptprz1/Flrt3/Marcks/Adora2a/Marcksl1/Slc16a3	35
CC	GO:0009925	basal plasma membrane	35/1144	295/18303	0.000201893	0.002446463	0.001987673	Slc6a6/Aqp4/Slc38a3/Kcnj10/Car2/Slco1c1/Slc4a7/Cacna1d/Abca8/Cav1/Slc26a10/Slc26a6/Chrm3/Ager/Heph/Dlg1/Atp7b/Slc3a2/Itga3/Slc41a1/Aqp9/Flot1/Plpp3/Tgfa/Slc39a14/Met/Marveld2/Ldlr/Cdh17/Kcnq1/Slc16a3/Slc2a1/Slc39a8/Nod2/Aqp3	35
MF	GO:0022836	gated channel activity	35/1024	332/16737	0.001195484	0.037599906	0.033083858	Gria2/Kcnj10/Cacna2d2/Cacna1g/Cacna2d4/Hcn2/Kcnc3/Cacna1h/Cacna1f/Cacna1d/Kcna2/Ttyh3/Ttyh1/Ryr3/Trpm2/Grid1/Scn5a/Kcnk4/Clcnkb/Kcnj11/Kcnmb4/Scn4a/Cacna1s/Kcnk12/Clca4l/Kcnn3/Tmc8/Kcnj2/Clic5/Cnga4/Ano1/Kcnq1/Kcns3/Marcksl1/Tmc1	35
BP	GO:0050953	sensory perception of light stimulus	34/1113	148/18048	1.66E-11	9.52E-08	8.16E-08	Rrh/Rcvrn/Rs1/Reep6/Col2a1/Cabp4/Kcnj10/Gpr179/Crb1/Cacna2d4/Gnat1/Grk1/Vsx2/Cacna1f/Trpm1/Slc4a7/Rpgrip1/Whrn/Gnat2/Vax2/Rlbp1/Vsx1/Cabp2/Opn1mw/Rgr/Rdh10/Impg2/Crygf/Cryga/Clic5/Rbp4/Crygs/Cryba4/Crybb1	34
BP	GO:0110053	regulation of actin filament organization	34/1113	281/18048	0.000131749	0.007571534	0.006492305	Fhod3/Fmn1/Sptb/Carmil3/Dlc1/Cit/Eln/Nphs1/Serpinf2/Kiss1r/Kank4/Baiap2l2/Dlg1/Wdr1/Twf1/Sdc4/Tac1/Rhoa/Arpc2/Arpc3/Vasp/Myadm/Tmod3/Csf3/Ccl24/Cttn/Met/Scin/LOC691418/Cdc42ep2/Twf2/Asap3/Arhgap18/Lpar1	34
BP	GO:0050730	regulation of peptidyl-tyrosine phosphorylation	34/1113	296/18048	0.000353297	0.014482991	0.012418618	Agt/Grm5/Cav1/Il15/Vtn/Egf/Rack1/Ptprz1/Il6st/Kitlg/Jak2/Iqgap1/Il11/Hbegf/Adam17/Bst1/Tp53/Il6/Csf3/Plpp3/Tgfa/Btc/Cd36/Osm/Socs1/Il23a/Ptprj/Ereg/Tnfrsf18/Gdnf/Sh2d1b2/Nod2/Sema4d/Csf2	34
CC	GO:0005938	cell cortex	34/1144	333/18303	0.003356861	0.030507942	0.024786729	Epb41l2/Dmd/Ric8b/Rimbp2/Kcnc3/Unc13b/Sptb/Rnd2/Unc13c/Dlc1/Cav1/Gck/Misp/Stox1/Wdr1/Mapre1/Rnd3/Rai14/Actn1/Rhoa/Iqgap1/Lamc2/Flot1/Rhob/Myadm/Bfsp1/Triobp/Nos2/Cttn/Clic5/Marcks/Sele/Rnd1/Slc2a1	34
BP	GO:0007601	visual perception	33/1113	144/18048	3.53E-11	1.01E-07	8.69E-08	Rrh/Rcvrn/Rs1/Reep6/Col2a1/Cabp4/Kcnj10/Gpr179/Crb1/Cacna2d4/Gnat1/Grk1/Vsx2/Cacna1f/Trpm1/Slc4a7/Rpgrip1/Gnat2/Vax2/Rlbp1/Vsx1/Cabp2/Opn1mw/Rgr/Rdh10/Impg2/Crygf/Cryga/Clic5/Rbp4/Crygs/Cryba4/Crybb1	33
BP	GO:0071453	cellular response to oxygen levels	33/1113	255/18048	4.43E-05	0.004103912	0.003518949	Mgarp/Ppargc1a/Gnb1/S100b/Cav1/Mt3/Hif3a/Eln/Sirt4/Pou4f2/Stox1/Npm1/Stc1/Slc11a2/Flt1/Txn1/P4hb/Tp53/Adam8/Txnrd1/Ucn2/Egln3/Plk3/Edn1/Nampt/Rbpj/Hilpda/Ptgis/Bdkrb2/Bach1/Ero1a/Lpar1/Aqp3	33
BP	GO:1903522	regulation of blood circulation	33/1113	286/18048	0.00039501	0.015540668	0.013325536	Cacna2d2/Cacna1g/Dmd/Agt/Cacna1h/Mgll/Cacna1d/Fxyd1/Cav1/Chrm3/Scn5a/Prkg1/Atp1a2/Ager/Adra2b/Hrh2/Dlg1/Stc1/Dusp5/Tac1/Rhoa/Jak2/Hbegf/Tnnt2/Ptger2/Nos3/Nos2/Kcnj2/Edn1/Smad7/Kcnq1/Hrh1/Cav3	33
BP	GO:0000302	response to reactive oxygen species	33/1113	289/18048	0.000476286	0.017764835	0.015232676	Gpr37/Ppargc1a/Pld2/Trpm2/Rnf112/Mt3/Ager/Rps3/Rack1/Capn2/Prdx1/Casp3/Txn1/Hbb/Pcna/Apex1/Arpc2/Tp53/Pawr/Il6/Rhob/Prdx5/Nos3/Met/Cd36/Plk3/Edn1/Arg1/Pycr1/Il10/Hp/Dusp1/Ngf	33
BP	GO:0033002	muscle cell proliferation	33/1113	305/18048	0.001211298	0.034274367	0.029388975	Igfbp5/Agt/Vipr2/Ndrg2/Ppargc1a/Ephb1/Rgs5/Cav1/Prkg1/Pcsk5/Ager/Serpinf2/Il15/Xbp1/Flt1/Rhoa/Gnai3/Jak2/Hbegf/Tp53/Il6/Elane/Nos3/Ptgir/Gna13/Edn1/Nampt/Rbpj/Il10/Rbp4/Six5/Orc1/Ereg	33
CC	GO:0030016	myofibril	33/1144	237/18303	1.28E-05	0.000305344	0.000248082	Fhod3/Dmd/Syne1/Ablim2/Cacna1d/Ryr3/Myh7b/Ttn/Myom2/Scn5a/Pdlim3/Asb2/Capn3/Timp4/Igfn1/Cacna1s/Ky/Nexn/Ankrd2/Rpl7/Rpl4/Twf1/Parva/Psma6/Sdc4/Rpl17/Actn1/Fkbp1a/Tnnt2/Tmod3/Twf2/Slc2a1/Cav3	33
CC	GO:0043292	contractile fiber	33/1144	247/18303	3.03E-05	0.000585581	0.000475766	Fhod3/Dmd/Syne1/Ablim2/Cacna1d/Ryr3/Myh7b/Ttn/Myom2/Scn5a/Pdlim3/Asb2/Capn3/Timp4/Igfn1/Cacna1s/Ky/Nexn/Ankrd2/Rpl7/Rpl4/Twf1/Parva/Psma6/Sdc4/Rpl17/Actn1/Fkbp1a/Tnnt2/Tmod3/Twf2/Slc2a1/Cav3	33
CC	GO:0016323	basolateral plasma membrane	33/1144	264/18303	0.00011363	0.001526601	0.001240314	Slc6a6/Aqp4/Slc38a3/Kcnj10/Car2/Slco1c1/Slc4a7/Cacna1d/Abca8/Cav1/Slc26a10/Slc26a6/Chrm3/Heph/Dlg1/Atp7b/Slc3a2/Itga3/Slc41a1/Aqp9/Flot1/Plpp3/Tgfa/Slc39a14/Marveld2/Ldlr/Cdh17/Kcnq1/Slc16a3/Slc2a1/Slc39a8/Nod2/Aqp3	33
MF	GO:0050839	cell adhesion molecule binding	33/1024	290/16737	0.000436938	0.020286411	0.017849852	Sema7a/Dscaml1/Tnr/Nectin1/Dmd/Igsf9/Lrrc4c/Cdh24/Tenm2/Cxcl12/Ptprt/Cdh19/Cdhr2/Kirrel3/Lgals12/Nphs1/Itga11/Vtn/Nexn/Ptprz1/Actn1/Itga3/Itga7/P4hb/Adam17/Ppia/Nos3/Plpp3/Adam8/Nos2/Cdh17/Ptprj/Cd151	33
BP	GO:0030595	leukocyte chemotaxis	32/1113	236/18048	2.27E-05	0.002919732	0.00250356	Padi2/Cxcl12/Trpm2/Rpl13a/Ppib/Flt1/Cxcl6/C1qbp/Ch25h/Adam17/Bst1/Ppia/Ccl12/Ffar2/Ccl3/Ccl24/Retnlg/Ccl4/Adam8/Cxcl11/Edn1/Slamf1/Il23a/Hrh1/Dusp1/Ptprj/Lbp/Ccl22/Nod2/Cklf/Ccl19/Ccr1l1	32
BP	GO:0006813	potassium ion transport	32/1113	269/18048	0.000279245	0.0121514	0.010419367	Wnk2/Atp1b2/Slc12a5/Kcnj10/Hcn2/Kcnc3/Cacna1d/Kcna2/Dpp6/Fxyd1/Cav1/Neto1/Prkg1/Wnk4/Atp1a2/Kcnk4/Ager/Gck/Kcnj11/Kcnmb4/Scn4a/Fxyd3/Kcnk12/Dlg1/Slc9a8/Kcnn3/Nos3/Kcnj2/Kcnq1/Kcns3/Cdk2/Cav3	32
MF	GO:0005126	cytokine receptor binding	32/1024	283/16737	0.000591345	0.02422143	0.021312244	Cxcl12/Il15/Il6st/Casp3/Kitlg/Fkbp1a/Jak2/Cxcl6/Il11/Adam17/Ccl12/Il6/Ccl3/Csf3/Socs2/Ccl24/Ccl4/Cxcl11/Ngfr/Il1rap/Trip6/Osm/Il23a/Smad7/Il10/Ngf/Il23r/Ccl22/Il36b/Cklf/Ccl19/Csf2	32
BP	GO:0009582	detection of abiotic stimulus	31/1113	138/18048	2.36E-10	4.11E-07	3.53E-07	Rrh/Rcvrn/Rs1/Reep6/Cabp4/Crb1/Cacna2d4/Gnat1/Grk1/Cacna1f/Rpgrip1/Ephb1/Whrn/Gnat2/Pdzd7/Cxcl12/Ttn/Kcnk4/Opn1mw/Rgr/Tmem120a/Tac1/Serpine2/Pawr/Ngfr/Opn3/Ano1/Kcnq1/Rbp4/Cav3/Tmc1	31
BP	GO:0009581	detection of external stimulus	31/1113	139/18048	2.86E-10	4.11E-07	3.53E-07	Rrh/Rcvrn/Rs1/Reep6/Cabp4/Crb1/Cacna2d4/Gnat1/Grk1/Cacna1f/Rpgrip1/Ephb1/Whrn/Gnat2/Pdzd7/Cxcl12/Ttn/Kcnk4/Opn1mw/Rgr/Tmem120a/Tac1/Serpine2/Pawr/Ngfr/Opn3/Ano1/Kcnq1/Rbp4/Cav3/Tmc1	31
BP	GO:0098739	import across plasma membrane	31/1113	204/18048	2.93E-06	0.000800167	0.000686113	Slc6a6/Wnk2/Atp1b2/Slc12a5/Kcnj10/Agt/Hcn2/Cacna1f/Trpm1/Cacna1d/Trpm2/Cav1/Scn5a/Wnk4/Atp1a2/Kcnj11/Cacna1s/Dlg1/Slc11a2/Slc3a2/Lrrc8c/Pawr/Iscu/Slc39a14/Kcnj2/Cd36/Arg1/Kcnq1/Slc2a1/Slc7a2/Slc39a8	31
BP	GO:0007188	adenylate cyclase-modulating G protein-coupled receptor signaling pathway	31/1113	242/18048	9.03E-05	0.006030313	0.005170765	Gpr37/Vipr2/Adgrb2/Gnat1/Cacna1d/Adcy5/Gnat2/Vipr1/Tmem116/Grm5/Pde4a/Hrh3/Chrm3/Htr1f/Adra2b/Rxfp1/Akap12/Gnai3/Ptger2/Cxcl11/Arrdc3/Ptgir/Ucn2/Adora2a/Gna13/Edn1/Gcg/Npy2r/Tcp11/Gpr4/Lpar1	31
BP	GO:0070374	positive regulation of ERK1 and ERK2 cascade	31/1113	244/18048	0.000105277	0.006871693	0.005892218	Sema7a/Pla2g5/Cxcl12/Slc30a10/Dusp15/Mt3/Ager/Serpinf2/Bmper/Egf/Akap12/Rap1b/Spry2/Adam17/Ccl12/Il6/Ccl3/Ccl24/Ccl4/Cd36/Slamf1/Gcg/Pla2g2a/Ngf/Inhba/Flt4/Ccl22/Nod2/Ccl19/Gpr55/Ccr1l1	31
BP	GO:0097529	myeloid leukocyte migration	31/1113	248/18048	0.000142136	0.00792099	0.00679195	Cxcl12/Ager/Rpl13a/Wdr1/Ppib/Flt1/Kitlg/Cxcl6/C1qbp/Bst1/Ppia/Ccl12/Pawr/Ccl3/Ccl24/Retnlg/Ccl4/Adam8/Cxcl11/Edn1/Slamf1/Il23a/Hrh1/Dusp1/Ptprj/Lbp/Ccl22/Nod2/Cklf/Ccl19/Ccr1l1	31
BP	GO:0090257	regulation of muscle system process	31/1113	276/18048	0.000916352	0.029241796	0.025073736	Igfbp5/Dmd/Agt/Ppargc1a/Cacna1h/Abat/Fxyd1/Cav1/Ttn/Chrm3/Scn5a/Prkg1/Atp1a2/Adra2b/Scn4a/Dlg1/Stc1/Twf1/Flt1/Rhoa/Pawr/Tnnt2/Nos3/Cttn/Kcnj2/Edn1/Smad7/Kcnq1/Npy2r/Lmcd1/Cav3	31
CC	GO:0022625	cytosolic large ribosomal subunit	31/1144	80/18303	2.33E-17	3.60E-15	2.93E-15	Rpl7/Rpl3/Rpl5/Rpl4/Rpl9/Rpl19/Rpl13a/Rpl34/Rpl26/Rpl37a/Rpl18a/Rpl10a/Rpl13/Rpl14/Rpl18/Rpl23a/Rpl24/Rpl36/Rpl28/Rpl11/Rpl27/Rpl23/Rpl22/Rpl21/Uba52/Rpl38/Rpl17/Rpl36al/Rpl30/Rpl7a/RGD1359290	31
CC	GO:0043197	dendritic spine	31/1144	231/18303	4.79E-05	0.000845513	0.000686952	Gria2/Espn/Syne1/Kcnc3/Prrt2/Shisa9/Tenm2/Shank2/Grm5/Shisa6/Mt3/Gpm6a/Shisa8/Cnih2/Lrrc4/Atp1a2/Dlgap2/Lzts1/Abi3bp/Cacna1s/Ptprz1/Arf4/Actn1/Rhoa/Arpc2/Ngfr/Cttn/Kcnj2/Marcks/Igf2bp1/Lpar1	31
CC	GO:0099699	integral component of synaptic membrane	31/1144	232/18303	5.20E-05	0.000869158	0.000706163	Slc6a6/Gria2/Nectin1/Slitrk2/Kcnc3/Cacna1h/Cacna1d/Prrt2/Kcna2/Shisa9/Lrrc4c/Prrt1/Pcdh8/Grm5/Lrrc4b/Ptprt/Neto1/Lrfn2/Grid1/Shisa6/Chrm3/Gpm6a/Cnih2/Lrrc4/Syt6/Lrrtm3/Gsg1l/Ptprz1/Flrt3/Adora2a/Slc16a3	31
CC	GO:0044309	neuron spine	31/1144	235/18303	6.65E-05	0.001027728	0.000834996	Gria2/Espn/Syne1/Kcnc3/Prrt2/Shisa9/Tenm2/Shank2/Grm5/Shisa6/Mt3/Gpm6a/Shisa8/Cnih2/Lrrc4/Atp1a2/Dlgap2/Lzts1/Abi3bp/Cacna1s/Ptprz1/Arf4/Actn1/Rhoa/Arpc2/Ngfr/Cttn/Kcnj2/Marcks/Igf2bp1/Lpar1	31
BP	GO:0031644	regulation of nervous system process	30/1113	203/18048	7.45E-06	0.001631845	0.001399245	Tnr/Kcnj10/Syne1/Agt/Tbc1d24/Unc13b/Mgll/S100b/Tmem108/Shisa9/Abat/Neto1/Shisa6/Cnih2/Dlgap2/Gsg1l/Tac1/Tnfrsf21/Pawr/Il6/Ccl3/Nos3/Ngfr/Gpr35/Edn1/Fabp5/Il10/Wnt7a/Npy2r/Hba-a1	30
BP	GO:0032271	regulation of protein polymerization	30/1113	212/18048	1.77E-05	0.002827702	0.002424647	Mapt/Fhod3/Fmn1/Mapre3/Sptb/Cav1/Eln/Nphs1/Kank4/Baiap2l2/Rps3/Dlg1/Twf1/Mapre1/Rhoa/Arpc2/Arpc3/Vasp/Myadm/Tmod3/Csf3/Ccl24/Cttn/Met/Scin/LOC691418/Cdc42ep2/Twf2/Arhgap18/Cav3	30
BP	GO:0050731	positive regulation of peptidyl-tyrosine phosphorylation	30/1113	216/18048	2.55E-05	0.003069169	0.002631697	Agt/Grm5/Il15/Vtn/Egf/Ptprz1/Il6st/Kitlg/Jak2/Iqgap1/Il11/Hbegf/Adam17/Tp53/Il6/Csf3/Plpp3/Tgfa/Btc/Cd36/Osm/Il23a/Ptprj/Ereg/Tnfrsf18/Gdnf/Sh2d1b2/Nod2/Sema4d/Csf2	30
BP	GO:0048659	smooth muscle cell proliferation	30/1113	230/18048	8.37E-05	0.005904969	0.005063288	Igfbp5/Agt/Vipr2/Ndrg2/Ppargc1a/Rgs5/Cav1/Prkg1/Pcsk5/Ager/Serpinf2/Il15/Xbp1/Flt1/Rhoa/Gnai3/Jak2/Hbegf/Tp53/Il6/Elane/Nos3/Ptgir/Gna13/Edn1/Nampt/Rbpj/Il10/Orc1/Ereg	30
BP	GO:0007411	axon guidance	30/1113	251/18048	0.000393895	0.015540668	0.013325536	Sema7a/Ptch1/Dscaml1/Nectin1/Sema4g/Ephb1/Tenm2/Cxcl12/Bmpr1b/Lhx2/Epha10/Rnf165/Lhx4/Nova2/Ccdc141/Lhx3/Fezf2/Ntn3/Pou4f2/Nexn/Gap43/Rpl24/Flrt3/Sema3g/Lamc2/Vasp/Ngfr/Edn1/Gdnf/Sema4d	30
BP	GO:0097485	neuron projection guidance	30/1113	252/18048	0.000421426	0.0163559	0.014024567	Sema7a/Ptch1/Dscaml1/Nectin1/Sema4g/Ephb1/Tenm2/Cxcl12/Bmpr1b/Lhx2/Epha10/Rnf165/Lhx4/Nova2/Ccdc141/Lhx3/Fezf2/Ntn3/Pou4f2/Nexn/Gap43/Rpl24/Flrt3/Sema3g/Lamc2/Vasp/Ngfr/Edn1/Gdnf/Sema4d	30
BP	GO:0006814	sodium ion transport	30/1113	261/18048	0.000756367	0.025259127	0.021658748	Slc6a6/Wnk2/Slmap/Slc38a3/Atp1b2/Cacna1g/Dmd/Hcn2/Cacna1h/Slc4a7/Fxyd1/Trpm2/Neto1/Scn5a/Wnk4/Klhl3/Atp1a2/Clcnkb/Scn4a/Nkain4/Fxyd3/Slc9a8/Serpine2/Slc20a2/Slc41a1/Stom/Nos3/Edn1/Kcnq1/Cav3	30
BP	GO:0071356	cellular response to tumor necrosis factor	30/1113	271/18048	0.001383228	0.036954693	0.031687254	Col2a1/Ppargc1a/Adamts12/Adamts7/Ccdc3/Kcnj11/Rps3/Eif5a/Slc11a2/Akap12/Jak2/Fcar/Tnfrsf21/Adam17/Camp/Tp53/Ccl12/Il6/Ccl3/Ccl24/Ccl4/Nos3/Gfer/Nos2/Edn1/Nfkbia/Birc7/Tnfrsf18/Ccl22/Ccl19	30
BP	GO:0007519	skeletal muscle tissue development	29/1113	215/18048	5.95E-05	0.00481464	0.004128372	Dmd/Cntnap1/Ankrd33/Dner/S100b/Ephb1/Myh14/Cav1/Hdac9/Heyl/Myom2/Eln/Nphs1/Asb2/Capn3/Eomes/Cacna1s/Ankrd2/Nras/Rcan1/Actn1/Rhoa/Atf3/Itga7/Myl6/Flot1/Cyp26b1/Ngfr/Met	29
BP	GO:0031334	positive regulation of protein-containing complex assembly	29/1113	215/18048	5.95E-05	0.00481464	0.004128372	Bmf/Mapt/Fmn1/Unc13b/Trhr/Cav1/Pcsk5/Nphs1/Baiap2l2/Rps3/Rack1/Dlg1/Mapre1/Rap1b/Rhoa/Arpc2/Bax/Vasp/Tp53/Csf3/Ccl24/Cttn/Met/Cd36/LOC691418/Cdh17/Cdc42ep2/Cav3/Csf2	29
BP	GO:0048660	regulation of smooth muscle cell proliferation	29/1113	219/18048	8.32E-05	0.005904969	0.005063288	Igfbp5/Agt/Vipr2/Ndrg2/Ppargc1a/Rgs5/Cav1/Prkg1/Ager/Serpinf2/Il15/Xbp1/Flt1/Rhoa/Gnai3/Jak2/Hbegf/Tp53/Il6/Elane/Nos3/Ptgir/Gna13/Edn1/Nampt/Rbpj/Il10/Orc1/Ereg	29
BP	GO:0060538	skeletal muscle organ development	29/1113	231/18048	0.000213309	0.00996137	0.008541499	Dmd/Cntnap1/Ankrd33/Dner/S100b/Ephb1/Myh14/Cav1/Hdac9/Heyl/Myom2/Eln/Nphs1/Asb2/Capn3/Eomes/Cacna1s/Ankrd2/Nras/Rcan1/Actn1/Rhoa/Atf3/Itga7/Myl6/Flot1/Cyp26b1/Ngfr/Met	29
BP	GO:0014074	response to purine-containing compound	29/1113	235/18048	0.000286131	0.012174347	0.010439043	Pax4/Igfbp5/Hcn2/Ppargc1a/Pla2g5/Trpm2/Slc26a6/Srd5a1/Kcnj11/Cacna1s/Rpl13a/Hspa5/Vgf/Stc1/Atp7b/Mat2a/Adss/Rap1b/Fkbp1a/Apex1/Aqp9/Tp53/Il6/Nos3/Adora2a/Kcnq1/Dusp1/Cdk2/Cyp27b1	29
BP	GO:0036294	cellular response to decreased oxygen levels	29/1113	235/18048	0.000286131	0.012174347	0.010439043	Mgarp/Ppargc1a/Gnb1/S100b/Cav1/Mt3/Hif3a/Eln/Sirt4/Stox1/Npm1/Stc1/Slc11a2/Flt1/P4hb/Tp53/Adam8/Ucn2/Egln3/Plk3/Edn1/Nampt/Rbpj/Hilpda/Ptgis/Bdkrb2/Bach1/Ero1a/Aqp3	29
BP	GO:0072593	reactive oxygen species metabolic process	29/1113	254/18048	0.001020995	0.030830622	0.026436094	Mapt/Agt/Hk2/Pla2r1/Slc30a10/Noxa1/Mt3/Ager/Eif6/Eif5a/Prdx1/Sh3pxd2a/Arf4/Hbb/Rhoa/Gnai3/Gadd45a/Tp53/Prdx5/Nos3/Txnrd1/Ngfr/Nos2/Met/Dhrs4/Cd36/Edn1/Hp/Hba-a1	29
BP	GO:0003018	vascular process in circulatory system	29/1113	256/18048	0.001154551	0.033285538	0.028541092	Cacna1g/Agt/Mgll/Cav1/Chrm3/Prkg1/Atp1a2/Ager/Adra2b/Serpinf2/Hrh2/Dusp5/Akap12/Manf/Flt1/Rhoa/Ccl4/Nos3/Cd36/Adora2a/Edn1/Fabp5/Hrh1/Ptprj/Slc2a1/Ptgis/Gpr4/Bdkrb2/C2cd4a	29
CC	GO:0034703	cation channel complex	29/1144	223/18303	0.000145207	0.001831389	0.001487945	Gria2/Cacna2d2/Cacna1g/Cacna2d4/Hcn2/Kcnc3/Cacna1h/Cacna1f/Cacna1d/Kcna2/Shisa9/Dpp6/Ryr3/Shisa6/Scn5a/Shisa8/Cnih2/Kcnk4/Kcnj11/Kcnmb4/Scn4a/Cacna1s/Fkbp1a/Cttn/Kcnj2/Cnga4/Kcnq1/Kcns3/Mcub	29
CC	GO:0098858	actin-based cell projection	29/1144	241/18303	0.000543007	0.005887344	0.004783279	Slc6a6/Espn/Kcnj10/Dmd/Crb1/Car2/Slc4a7/Ephb1/Whrn/Pdzd7/Ttyh1/Tenm2/Cdhr2/Fzd9/Gpm6a/Gap43/Ptprz1/Dlg1/Twf1/Kitlg/Itga3/Vasp/Pls3/Kcnn3/Triobp/Clic5/Twf2/Igf2bp1/Tmc1	29
MF	GO:0051015	actin filament binding	29/1024	213/16737	4.31E-05	0.005246958	0.004616756	Espn/Fhod3/Dmd/Syne1/Ablim2/Sptb/Myh14/Coro6/Aif1l/Myh7b/Ttn/Myom2/Pknox2/Misp/Abi3bp/Nexn/Wdr1/Twf1/Actn1/Arpc2/Arpc3/Iqgap1/Pls3/Triobp/Cttn/Marcks/Scin/Marcksl1/Twf2	29
BP	GO:0071456	cellular response to hypoxia	28/1113	209/18048	8.93E-05	0.006030313	0.005170765	Mgarp/Ppargc1a/Gnb1/S100b/Cav1/Mt3/Hif3a/Eln/Sirt4/Stox1/Npm1/Stc1/Slc11a2/Flt1/P4hb/Tp53/Adam8/Ucn2/Egln3/Plk3/Edn1/Rbpj/Hilpda/Ptgis/Bdkrb2/Bach1/Ero1a/Aqp3	28
BP	GO:0016072	rRNA metabolic process	28/1113	239/18048	0.000830312	0.027276404	0.023388487	Rpl7/Npm1/Rpl5/Rps14/Rps16/Rpl26/Rpl10a/Rpl14/Rps7/Rps8/Rps15/Rpl11/Rpl27/Eif6/Rps25/Eri1/Ftsj3/Ddx21/Rps27/Fbl/Rps21/Nop10/Nsa2/Npm3/Tp53/Rcl1/Rpl7a/Rrp15	28
CC	GO:0042383	sarcolemma	28/1144	177/18303	5.12E-06	0.00015806	0.000128418	Aqp4/Slmap/Dmd/Cacna1h/Cacna1d/Adcy5/Pld2/Ryr3/Fxyd1/Cav1/Scn5a/Prkg1/Atp1a2/Kcnj11/Capn3/Cacna1s/Dlg1/Actn1/Itga7/Car4/Flot1/Nos3/Kcnj2/Cd36/Kcnq1/Vdr/Slc2a1/Cav3	28
CC	GO:0030055	cell-substrate junction	28/1144	202/18303	6.15E-05	0.000975197	0.000792316	Dmd/Flrt1/Dlc1/Lama3/Cav1/Aif1l/Nphs1/Itga11/Misp/Nexn/Mapre1/Capn2/Parva/Flrt3/Sdc4/Actn1/Itga7/Arpc2/Jak2/Iqgap1/Bcar1/Adam17/LOC100361457/Vasp/Cttn/Trip6/Asap3/Cav3	28
CC	GO:0030017	sarcomere	28/1144	210/18303	0.000122107	0.00160558	0.001304482	Fhod3/Dmd/Syne1/Cacna1d/Ryr3/Ttn/Myom2/Scn5a/Pdlim3/Asb2/Capn3/Timp4/Igfn1/Cacna1s/Ky/Nexn/Ankrd2/Rpl7/Rpl4/Parva/Psma6/Rpl17/Actn1/Fkbp1a/Tnnt2/Tmod3/Slc2a1/Cav3	28
BP	GO:0002181	cytoplasmic translation	27/1113	117/18048	1.80E-09	2.07E-06	1.78E-06	Rps23/Rpl9/Eif4a1/Rpl19/Rpl13a/Rpl26/Rpl18a/Rpl10a/Rpl18/Rpl24/Rpl36/Rpl11/Rpl22/Eif3m/Etf1/Rps21/Rpl38/Rpl17/Eif3i/Eif3b/Rpl22l1/Rpl30/Dph5/Dph1/Rps29/RGD1359290/Igf2bp1	27
BP	GO:0006364	rRNA processing	27/1113	202/18048	0.00012311	0.007571534	0.006492305	Rpl7/Npm1/Rpl5/Rps14/Rps16/Rpl26/Rpl10a/Rpl14/Rps7/Rps8/Rps15/Rpl11/Rpl27/Eif6/Rps25/Eri1/Ftsj3/Ddx21/Rps27/Fbl/Rps21/Nop10/Nsa2/Npm3/Rcl1/Rpl7a/Rrp15	27
BP	GO:0008154	actin polymerization or depolymerization	27/1113	202/18048	0.00012311	0.007571534	0.006492305	Fhod3/Fmn1/Sptb/Cit/Eln/Nphs1/Kank4/Baiap2l2/Dlg1/Wdr1/Twf1/Rhoa/Arpc2/Arpc3/Vasp/Msrb1/Myadm/Diaph2/Tmod3/Csf3/Ccl24/Cttn/Scin/LOC691418/Cdc42ep2/Twf2/Arhgap18	27
BP	GO:0071805	potassium ion transmembrane transport	27/1113	238/18048	0.001642352	0.041927417	0.035951177	Wnk2/Atp1b2/Slc12a5/Kcnj10/Hcn2/Kcnc3/Cacna1d/Kcna2/Dpp6/Fxyd1/Cav1/Neto1/Prkg1/Wnk4/Atp1a2/Kcnk4/Ager/Kcnj11/Kcnmb4/Kcnk12/Dlg1/Slc9a8/Kcnn3/Kcnj2/Kcnq1/Kcns3/Cav3	27
BP	GO:0098742	cell-cell adhesion via plasma-membrane adhesion molecules	27/1113	239/18048	0.001745772	0.043410018	0.037222451	Celsr2/Ntng2/Dscaml1/Nectin1/Crb1/Slitrk2/Igsf9/Lrrc4c/Cdh24/Tenm2/Pcdh8/Lrrc4b/Ptprt/Cdh19/Cdhr2/Kirrel3/Lrrc4/Igfn1/Nexn/Flrt3/Myadm/Il1rap/Cd36/Sele/Cdh17/Il10/Milr1	27
CC	GO:0031256	leading edge membrane	27/1144	180/18303	2.02E-05	0.000446847	0.000363049	Mapt/Slc12a5/Pacsin2/Apc2/Hcn2/Kcnc3/Cacna1d/Psd2/Kcna2/Shisa9/Dlc1/Aif1l/Shisa6/Shisa8/Kcnj11/Rasgrp2/Rps3/Ptprz1/Twf1/Arf4/Rhoa/Arpc2/Spry2/Adam17/Ngfr/Adora2a/Ptprj	27
MF	GO:0005125	cytokine activity	27/1024	194/16737	5.32E-05	0.005759288	0.005067552	Cxcl12/Il15/Rpl13a/Kitlg/Cxcl6/Il11/Ccl12/Sectm1b/Il6/Ccl3/Csf3/Ccl24/Retnlg/Ccl4/Cxcl11/Osm/Edn1/Nampt/Il23a/Il10/Wnt7a/Inhba/Ccl22/Il36b/Cklf/Ccl19/Csf2	27
BP	GO:0010469	regulation of signaling receptor activity	26/1113	172/18048	1.98E-05	0.002842501	0.002437337	Rasgrf2/Ppargc1a/Dkk3/Shisa9/Prrt1/Neto1/Shisa6/Shisa8/Lypd1/Cnih2/Dlgap2/Ager/Adra2b/Gsg1l/Egf/Jak2/Hbegf/Adam17/Tgfa/Btc/Edn1/Il10/Ptprj/Ereg/Cav3/RGD1565410	26
BP	GO:1902905	positive regulation of supramolecular fiber organization	26/1113	188/18048	9.27E-05	0.006119394	0.005247149	Mapt/Fmn1/Cav1/Nphs1/Serpinf2/Kiss1r/Baiap2l2/Rps3/Dlg1/Wdr1/Mapre1/Sdc4/Tac1/Rhoa/Arpc2/Vasp/Csf3/Ccl24/Cttn/Met/Scin/LOC691418/Edn1/Cdc42ep2/Cav3/Lpar1	26
BP	GO:0051495	positive regulation of cytoskeleton organization	26/1113	210/18048	0.000548185	0.019803598	0.016980838	Mapt/Fmn1/Cav1/Nphs1/Serpinf2/Kiss1r/Baiap2l2/Rps3/Dlg1/Wdr1/Mapre1/Sdc4/Tac1/Rhoa/Arpc2/Vasp/Csf3/Ccl24/Cttn/Met/Scin/LOC691418/Edn1/Cdc42ep2/Cav3/Lpar1	26
BP	GO:0019722	calcium-mediated signaling	26/1113	218/18048	0.000962462	0.030366594	0.026038208	Mapt/Dmd/Adgrb2/Ksr2/Cacna1d/Tenm2/Tox3/Grm5/Trpm2/Myh7b/Chrm3/Atp1a2/Sla2/Ccr9/Kiss1r/Ccr10/Ptbp1/Rcan1/Bst1/Ccl3/Ccl4/Edn1/Ptprj/Lmcd1/Nr5a2/Ccr1l1	26
CC	GO:0005791	rough endoplasmic reticulum	26/1144	130/18303	1.08E-07	7.43E-06	6.04E-06	Glul/Mt3/Vtn/Rps23/Rpl4/Rps3/Rps16/Rpl18/Rps15/Rpl11/Rpl27/Rpl23/Rpl22/Sec61a1/Uba52/Rps21/Ssr4/Sec61g/Car4/Mgat2/Sec61b/Ngfr/Kcnj2/Rps29/Edn1/Sftpa1	26
CC	GO:0098936	intrinsic component of postsynaptic membrane	26/1144	183/18303	7.33E-05	0.001063189	0.000863807	Slc6a6/Gria2/Slitrk2/Kcnc3/Cacna1h/Shisa9/Lrrc4c/Prrt1/Pcdh8/Grm5/Lrrc4b/Ptprt/Neto1/Lrfn2/Grid1/Shisa6/Chrm3/Cnih2/Lrrc4/Lrrtm3/Gsg1l/Ptprz1/Flrt3/Marcks/Adora2a/Slc16a3	26
CC	GO:0098562	cytoplasmic side of membrane	26/1144	222/18303	0.001520808	0.014685302	0.011931339	Mapt/Gnat1/Gnb1/Gnat2/Samd12/Tnk1/Rps23/Rps3/Rps16/Dlg1/Rps15/Rpl11/Rpl27/Rpl23/Rpl22/Uba52/Fkbp1a/Rhoa/Gng10/Gnai3/Iqgap1/Mgat2/Gna13/Rps29/Frk/Chmp4c	26
CC	GO:0030427	site of polarized growth	26/1144	237/18303	0.003768768	0.032582143	0.026471951	Kif21b/Gria2/Mapt/Ptch1/Nectin1/Ndrg2/Trpm1/Whrn/Tenm2/Myh14/Shank2/Crtac1/Gpm6a/Gap43/Ptprz1/Flrt3/Itga3/Arpc2/Arpc3/Iqgap1/Dynlt1/Ngfr/Cttn/Marcks/Twf2/Igf2bp1	26
MF	GO:0005539	glycosaminoglycan binding	26/1024	218/16737	0.000852703	0.031976345	0.028135731	Ptch1/Spock2/Pla2g5/Stab2/Bsph1/Ager/Abi3bp/Vtn/Chrd/Rpl22/Impg2/Serpine2/Mmp7/C1qbp/Hapln1/Hbegf/Lamc2/Crispld2/Ppia/Vcan/Ccl3/Elane/Cxcl11/Pglyrp1/Reg3g/Nod2	26
BP	GO:0031100	animal organ regeneration	25/1113	163/18048	2.21E-05	0.002919732	0.00250356	Ptch1/Cxcl12/Cav1/Vtn/Flt3/Rpl7/Npm1/Rps16/Rpl19/Rpl13/Rpl18/Rps15/Flt1/Pcna/Cxcl6/Rpl30/Il6/Gfer/Ugt1a3/Nfkbia/Socs1/Il10/Hp/Cdk2/Ugt1a1	25
BP	GO:0008064	regulation of actin polymerization or depolymerization	25/1113	167/18048	3.36E-05	0.00350282	0.003003536	Fhod3/Fmn1/Sptb/Cit/Eln/Nphs1/Kank4/Baiap2l2/Dlg1/Wdr1/Twf1/Rhoa/Arpc2/Arpc3/Vasp/Myadm/Tmod3/Csf3/Ccl24/Cttn/Scin/LOC691418/Cdc42ep2/Twf2/Arhgap18	25
BP	GO:0030832	regulation of actin filament length	25/1113	169/18048	4.11E-05	0.004001352	0.003431008	Fhod3/Fmn1/Sptb/Cit/Eln/Nphs1/Kank4/Baiap2l2/Dlg1/Wdr1/Twf1/Rhoa/Arpc2/Arpc3/Vasp/Myadm/Tmod3/Csf3/Ccl24/Cttn/Scin/LOC691418/Cdc42ep2/Twf2/Arhgap18	25
BP	GO:0030041	actin filament polymerization	25/1113	171/18048	5.01E-05	0.004364215	0.00374215	Fhod3/Fmn1/Sptb/Eln/Nphs1/Kank4/Baiap2l2/Dlg1/Twf1/Rhoa/Arpc2/Arpc3/Vasp/Msrb1/Myadm/Diaph2/Tmod3/Csf3/Ccl24/Cttn/Scin/LOC691418/Cdc42ep2/Twf2/Arhgap18	25
BP	GO:0051592	response to calcium ion	25/1113	185/18048	0.000181672	0.008919024	0.007647727	Gpld1/Mylk/Cpne5/Trpm2/Cav1/Syt15/Ttn/Cpne9/Scn5a/Syt6/Kcnmb4/Rasgrp2/Capn3/Hspa5/Ranbp1/Iqgap1/Ptges/Pdcd6/Slc25a13/Il6/Tnnt2/Edn1/Dusp1/Vdr/Cyp27b1	25
BP	GO:0048592	eye morphogenesis	25/1113	189/18048	0.000254382	0.011505272	0.009865336	Rs1/Cabp4/Nectin1/Crb1/Gnat1/Grk1/Vsx2/Nrl/Trpm1/Slc4a7/Rpgrip1/Ephb1/Gnat2/Vax2/Nr2e3/Vsx1/Fzd5/Col5a2/Igfn1/Mfap2/Impg2/Flt1/Bax/Dio3/Rbp4	25
BP	GO:0042542	response to hydrogen peroxide	25/1113	209/18048	0.00114438	0.03319858	0.028466529	Gpr37/Pld2/Trpm2/Rnf112/Ager/Rps3/Rack1/Capn2/Casp3/Txn1/Hbb/Pcna/Apex1/Arpc2/Tp53/Pawr/Il6/Rhob/Met/Edn1/Arg1/Pycr1/Il10/Hp/Dusp1	25
BP	GO:0008016	regulation of heart contraction	25/1113	210/18048	0.001224947	0.034322416	0.029430176	Cacna2d2/Cacna1g/Dmd/Agt/Cacna1h/Cacna1d/Fxyd1/Cav1/Chrm3/Scn5a/Prkg1/Atp1a2/Dlg1/Stc1/Tac1/Jak2/Hbegf/Tnnt2/Nos3/Nos2/Kcnj2/Edn1/Smad7/Kcnq1/Cav3	25
BP	GO:2001257	regulation of cation channel activity	25/1113	210/18048	0.001224947	0.034322416	0.029430176	Slmap/Cabp4/Dmd/Rasgrf2/Ppargc1a/Cacna1f/Cabp5/Shisa9/Prrt1/Cav1/Neto1/Cabp2/Shisa6/Prkg1/Shisa8/Cnih2/Kcnj11/Gsg1l/Dlg1/Gsto1/Fkbp1a/Stom/Gpr35/Edn1/Kcnq1	25
CC	GO:0001726	ruffle	25/1144	173/18303	7.57E-05	0.001063189	0.000863807	Frmd4b/Pacsin2/Psd2/S100b/Dlc1/Aif1l/Cit/Rasgrp2/Rps3/Ptprz1/Twf1/Arf4/Actn1/Rhoa/Arpc2/Iqgap1/Bcar1/Spry2/Adam17/Myadm/Cttn/Ptprj/Sh2b2/Asap3/Arhgap18	25
CC	GO:0099055	integral component of postsynaptic membrane	25/1144	173/18303	7.57E-05	0.001063189	0.000863807	Slc6a6/Gria2/Slitrk2/Kcnc3/Cacna1h/Shisa9/Lrrc4c/Prrt1/Pcdh8/Grm5/Lrrc4b/Ptprt/Neto1/Lrfn2/Grid1/Shisa6/Chrm3/Cnih2/Lrrc4/Lrrtm3/Gsg1l/Ptprz1/Flrt3/Adora2a/Slc16a3	25
CC	GO:0005925	focal adhesion	25/1144	188/18303	0.000287245	0.003413801	0.002773604	Flrt1/Dlc1/Cav1/Aif1l/Nphs1/Itga11/Misp/Nexn/Mapre1/Capn2/Parva/Flrt3/Sdc4/Actn1/Arpc2/Jak2/Iqgap1/Bcar1/Adam17/LOC100361457/Vasp/Cttn/Trip6/Asap3/Cav3	25
CC	GO:0030426	growth cone	25/1144	230/18303	0.005003642	0.039193927	0.031843814	Kif21b/Gria2/Mapt/Ptch1/Nectin1/Ndrg2/Whrn/Tenm2/Myh14/Shank2/Crtac1/Gpm6a/Gap43/Ptprz1/Flrt3/Itga3/Arpc2/Arpc3/Iqgap1/Dynlt1/Ngfr/Cttn/Marcks/Twf2/Igf2bp1	25
MF	GO:0005244	voltage-gated ion channel activity	25/1024	196/16737	0.000393191	0.020176911	0.017753503	Kcnj10/Cacna2d2/Cacna1g/Cacna2d4/Hcn2/Kcnc3/Cacna1h/Cacna1f/Cacna1d/Kcna2/Scn5a/Kcnk4/Clcnkb/Kcnj11/Scn4a/Cacna1s/Kcnk12/Kcnn3/Kcnj2/Clic5/Ano1/Kcnq1/Kcns3/Marcksl1/Tmc1	25
MF	GO:0022832	voltage-gated channel activity	25/1024	196/16737	0.000393191	0.020176911	0.017753503	Kcnj10/Cacna2d2/Cacna1g/Cacna2d4/Hcn2/Kcnc3/Cacna1h/Cacna1f/Cacna1d/Kcna2/Scn5a/Kcnk4/Clcnkb/Kcnj11/Scn4a/Cacna1s/Kcnk12/Kcnn3/Kcnj2/Clic5/Ano1/Kcnq1/Kcns3/Marcksl1/Tmc1	25
BP	GO:0008360	regulation of cell shape	24/1113	151/18048	1.75E-05	0.002827702	0.002424647	S100b/Rnd2/Dlc1/Dlg1/Wdr1/Parva/Rnd3/Akap2/Rhoa/Itga7/Ccl12/Il6/Rhoq/Rhob/Ccl3/Ccl24/Rhoj/Gna13/LOC691418/Cdc42ep2/Rnd1/Arhgap18/Sema4d/Lpar1	24
BP	GO:0006937	regulation of muscle contraction	24/1113	175/18048	0.000193319	0.009177049	0.007868973	Dmd/Cacna1h/Abat/Fxyd1/Cav1/Chrm3/Scn5a/Prkg1/Atp1a2/Adra2b/Scn4a/Dlg1/Stc1/Flt1/Rhoa/Pawr/Tnnt2/Cttn/Kcnj2/Edn1/Smad7/Kcnq1/Npy2r/Cav3	24
BP	GO:0071674	mononuclear cell migration	24/1113	192/18048	0.000767185	0.025472318	0.021841551	Padi2/Cxcl12/Trpm2/Ager/Asb2/Flt1/Rhoa/C1qbp/Ch25h/Adam17/Ccl12/Ccl3/Ccl24/Retnlg/Ccl4/Adam8/Cxcl11/Slamf1/Dusp1/Ptprj/Ccl22/Cklf/Ccl19/Ccr1l1	24
BP	GO:0007416	synapse assembly	24/1113	200/18048	0.001360712	0.036694514	0.031464161	Mapt/Ntng2/Nectin1/Adgrb2/Slitrk2/Ephb1/Flrt1/Shank2/St8sia2/Lrrc4b/Kirrel3/Gpm6a/Fzd5/Lrrc4/Lrrtm3/Abi3bp/Igfn1/Gap43/Flrt3/Zdhhc12/Il1rap/Lgi2/Wnt7a/Sema4d	24
BP	GO:0034614	cellular response to reactive oxygen species	24/1113	203/18048	0.001668119	0.042396787	0.036353644	Gpr37/Trpm2/Rnf112/Mt3/Ager/Rps3/Rack1/Prdx1/Txn1/Pcna/Apex1/Arpc2/Tp53/Pawr/Il6/Rhob/Prdx5/Nos3/Met/Cd36/Edn1/Arg1/Pycr1/Il10	24
CC	GO:0098862	cluster of actin-based cell projections	24/1144	206/18303	0.002423856	0.022683022	0.018429231	Espn/Slc4a7/Whrn/Pdzd7/Pld2/Myh14/Shank2/Cdhr2/Slc26a6/Cgn/Slc11a2/Actn1/Myl6/Slc28a2/Car4/Pls3/Triobp/Clic5/Scin/Cd36/Gna13/Twf2/Enpep/Tmc1	24
BP	GO:0098659	inorganic cation import across plasma membrane	23/1113	125/18048	2.10E-06	0.00063633	0.000545629	Wnk2/Atp1b2/Slc12a5/Kcnj10/Hcn2/Cacna1f/Trpm1/Cacna1d/Trpm2/Cav1/Scn5a/Wnk4/Atp1a2/Kcnj11/Cacna1s/Dlg1/Slc11a2/Pawr/Iscu/Slc39a14/Kcnj2/Kcnq1/Slc39a8	23
BP	GO:0099587	inorganic ion import across plasma membrane	23/1113	125/18048	2.10E-06	0.00063633	0.000545629	Wnk2/Atp1b2/Slc12a5/Kcnj10/Hcn2/Cacna1f/Trpm1/Cacna1d/Trpm2/Cav1/Scn5a/Wnk4/Atp1a2/Kcnj11/Cacna1s/Dlg1/Slc11a2/Pawr/Iscu/Slc39a14/Kcnj2/Kcnq1/Slc39a8	23
BP	GO:0015718	monocarboxylic acid transport	23/1113	132/18048	5.50E-06	0.001317107	0.00112937	Pla2r1/Slco1c1/Pla2g5/Hrh3/Slc26a6/Pla2g2f/Kiss1r/Hrh2/Crot/Aqp9/Oc90/Ptges/Tp53/Slc16a14/Nos2/Ugt1a3/Cd36/Ces1d/Edn1/Pla2g2a/Acsl4/Slc16a3/Bdkrb2	23
BP	GO:0030833	regulation of actin filament polymerization	23/1113	147/18048	3.36E-05	0.00350282	0.003003536	Fhod3/Fmn1/Sptb/Eln/Nphs1/Kank4/Baiap2l2/Dlg1/Twf1/Rhoa/Arpc2/Arpc3/Vasp/Myadm/Tmod3/Csf3/Ccl24/Cttn/Scin/LOC691418/Cdc42ep2/Twf2/Arhgap18	23
BP	GO:0034341	response to interferon-gamma	23/1113	160/18048	0.000128165	0.007571534	0.006492305	Aqp4/Ciita/Slc26a6/Rpl13a/Sec61a1/Vamp3/Jak2/Fcar/Tp53/Ccl12/Ccl3/Ccl24/Ifitm6/Ccl4/Nos2/Edn1/Socs1/Arg1/Cdc42ep2/Cyp27b1/Il23r/Ccl22/Ccl19	23
BP	GO:0097530	granulocyte migration	23/1113	163/18048	0.00017007	0.008820983	0.00756366	Wdr1/Ppib/Cxcl6/C1qbp/Bst1/Ppia/Ccl12/Pawr/Ccl3/Ccl24/Ccl4/Adam8/Cxcl11/Edn1/Slamf1/Il23a/Hrh1/Ptprj/Lbp/Ccl22/Nod2/Cklf/Ccl19	23
BP	GO:0015698	inorganic anion transport	23/1113	174/18048	0.000445762	0.017069699	0.014636622	Lrrc8b/Slc12a5/Car2/Slc4a7/Ttyh3/Ttyh1/Fxyd1/Grm5/Slc26a10/Slc26a6/Wnk4/Clcnkb/Prkg2/Slc20a2/Lrrc8c/Clca4l/Slc26a9/Slc39a14/Clic5/Clic3/Ano1/Kcnq1/Slc39a8	23
BP	GO:0019233	sensory perception of pain	22/1113	161/18048	0.000369537	0.014948028	0.01281737	Kcnj10/Cacna1h/Mgll/Ephb1/Kcna2/Cxcl12/Aloxe3/Kcnk4/Tmem120a/Tac1/Ptges/Pawr/Ccl3/Ngfr/Edn1/Fabp5/Ano1/Il10/Npy2r/Ngf/Bdkrb2/Hba-a1	22
BP	GO:2001235	positive regulation of apoptotic signaling pathway	22/1113	162/18048	0.000403262	0.015757397	0.013511373	Bmf/Agt/Bmpr1b/Cav1/Rps3/Rack1/Rpl26/Rps7/Rpl11/Eif5a/Mcl1/Atf3/Jak2/Bax/Tp53/Bcl10/Ngfr/G0s2/Adora2a/Osm/Inhba/Mal	22
BP	GO:0002687	positive regulation of leukocyte migration	22/1113	166/18048	0.000566537	0.020231703	0.017347922	Cxcl12/Ager/Kitlg/Rhoa/C1qbp/Adam17/Tp53/Ccl12/Pawr/Ccl3/Ccl24/Ccl4/Adam8/Edn1/Sele/Slamf1/Il23a/Ptprj/Tnfrsf18/Lbp/Ccl19/Ccr1l1	22
CC	GO:0030027	lamellipodium	22/1144	197/18303	0.005947606	0.043757386	0.035551478	Dmd/Apc2/Carmil3/Mylk/Kcna2/Pld2/Abi3bp/Ptprz1/Parva/Actn1/Kitlg/Rhoa/Arpc2/Arpc3/P4hb/Bcar1/Flot1/Vasp/Dynlt1/Cttn/Twf2/Igf2bp1	22
MF	GO:0070851	growth factor receptor binding	22/1024	149/16737	0.000106101	0.010344807	0.009102313	Flrt1/Egf/Il6st/Flrt3/Arf4/Jak2/Il11/Hbegf/Adam17/Il6/Csf3/Tgfa/Il1rap/Btc/Trip6/Il10/Ptprj/Ereg/Gdnf/Il23r/Il36b/Csf2	22
BP	GO:0001508	action potential	21/1113	161/18048	0.000921956	0.029258102	0.025087718	Slmap/Cacna1g/Dmd/Cntnap1/Cacna1h/Cacna1d/Kcna2/Dpp6/Myh14/Cav1/Scn5a/Kcnmb4/Scn4a/Dlg1/Tac1/Pawr/Gpr35/Kcnj2/Cd36/Kcnq1/Cav3	21
CC	GO:0005844	polysome	21/1144	82/18303	2.02E-08	2.08E-06	1.69E-06	Msi1/Ago1/Rps23/Rpl7/Rps3/Rpl19/Rpl18a/Rpl10a/Rpl18/Rpl24/Rpl36/Rpl11/Rps25/Btf3/Psma6/Rps21/Rpl38/Rpl17/Rpl30/Rpl7a/Rps29	21
CC	GO:0044853	plasma membrane raft	21/1144	136/18303	0.000106903	0.00146814	0.001192817	Ptch1/Pacsin2/Plpp2/Cacna1h/Dlc1/Pld2/Fxyd1/Cav1/Scn5a/Atp1a2/Jak2/Flot1/Nos3/Ldlr/Cd36/Sele/Vdr/Slc2a1/Ptgis/Cav3/Mal	21
BP	GO:0071621	granulocyte chemotaxis	20/1113	129/18048	0.000121787	0.007571534	0.006492305	Ppib/Cxcl6/C1qbp/Bst1/Ppia/Ccl12/Ccl3/Ccl24/Ccl4/Cxcl11/Edn1/Slamf1/Il23a/Hrh1/Ptprj/Lbp/Ccl22/Nod2/Cklf/Ccl19	20
BP	GO:1990266	neutrophil migration	20/1113	133/18048	0.000186448	0.008999641	0.007716853	Wdr1/Ppib/Cxcl6/C1qbp/Bst1/Ppia/Ccl12/Pawr/Ccl3/Ccl24/Ccl4/Adam8/Cxcl11/Edn1/Il23a/Lbp/Ccl22/Nod2/Cklf/Ccl19	20
BP	GO:0071347	cellular response to interleukin-1	20/1113	140/18048	0.000373868	0.015007487	0.012868353	Aqp4/Adamts12/Adamts7/Il1r2/Tnip2/Akap12/Camp/Ccl12/Pawr/Il6/Ccl3/Ccl24/Vrk2/Ccl4/Nos2/Edn1/Ptgis/Irak2/Ccl22/Ccl19	20
BP	GO:0051591	response to cAMP	20/1113	154/18048	0.001273305	0.035162799	0.030150773	Pax4/Igfbp5/Hcn2/Pla2g5/Slc26a6/Srd5a1/Rpl13a/Hspa5/Vgf/Stc1/Atp7b/Mat2a/Rap1b/Apex1/Aqp9/Nos3/Kcnq1/Dusp1/Cdk2/Cyp27b1	20
CC	GO:0015935	small ribosomal subunit	20/1144	90/18303	5.37E-07	2.56E-05	2.08E-05	Rps23/Npm1/Rps15a/Rps3/Rps14/Rps16/Rack1/Rps11/Rps7/Rps8/Rps13/Rps15/Rps25/Rps10/Uba52/Rps27/Rps21/Fau/Mrps6/Rps29	20
CC	GO:0005901	caveola	20/1144	102/18303	4.28E-06	0.000139168	0.000113069	Ptch1/Pacsin2/Plpp2/Cacna1h/Dlc1/Pld2/Fxyd1/Cav1/Scn5a/Atp1a2/Jak2/Flot1/Nos3/Ldlr/Cd36/Sele/Vdr/Slc2a1/Ptgis/Cav3	20
CC	GO:0098839	postsynaptic density membrane	20/1144	110/18303	1.40E-05	0.000321199	0.000260964	Gria2/Prrt2/Shisa9/Lrrc4c/Prrt1/Grm5/Lrrc4b/Ptprt/Neto1/Lrfn2/Grid1/Shisa6/Chrm3/Cnih2/Lrrc4/Lrrtm3/Gsg1l/Ptprz1/Dlg1/Slc16a3	20
CC	GO:0099634	postsynaptic specialization membrane	20/1144	150/18303	0.001079973	0.010941364	0.008889509	Gria2/Prrt2/Shisa9/Lrrc4c/Prrt1/Grm5/Lrrc4b/Ptprt/Neto1/Lrfn2/Grid1/Shisa6/Chrm3/Cnih2/Lrrc4/Lrrtm3/Gsg1l/Ptprz1/Dlg1/Slc16a3	20
MF	GO:0022843	voltage-gated cation channel activity	20/1024	151/16737	0.000900044	0.032501598	0.028597898	Kcnj10/Cacna2d2/Cacna1g/Cacna2d4/Hcn2/Kcnc3/Cacna1h/Cacna1f/Cacna1d/Kcna2/Kcnk4/Kcnj11/Cacna1s/Kcnk12/Kcnn3/Kcnj2/Kcnq1/Kcns3/Marcksl1/Tmc1	20
BP	GO:0015908	fatty acid transport	19/1113	106/18048	2.33E-05	0.002919732	0.00250356	Fabp12/Pla2r1/Pla2g5/Hrh3/Pla2g2f/Kiss1r/Hrh2/Crot/Oc90/Ptges/Tp53/Cd36/Edn1/Rbp1/Fabp5/Pla2g2a/Acsl4/Slc2a1/Bdkrb2	19
BP	GO:0044070	regulation of anion transport	19/1113	121/18048	0.000150222	0.00814032	0.006980017	Slc38a3/Car2/Agt/Pla2r1/Abat/Fxyd1/Grm5/Hrh3/Prkg1/Hrh2/Prkg2/Stc1/Ptges/Tp53/Adora2a/Ces1d/Edn1/Arg1/Acsl4	19
BP	GO:1901890	positive regulation of cell junction assembly	19/1113	128/18048	0.000316744	0.013183884	0.011304683	Fmn1/Agt/Adgrb2/Slitrk2/Ephb1/Flrt1/St8sia2/Lrrc4b/Cav1/Lrrtm3/Flrt3/Sdc4/Iqgap1/Flot1/Il1rap/Gcg/Ptprj/Wnt7a/Sema4d	19
BP	GO:0071346	cellular response to interferon-gamma	19/1113	132/18048	0.000470803	0.017677025	0.015157382	Aqp4/Ciita/Slc26a6/Rpl13a/Vamp3/Jak2/Fcar/Tp53/Ccl12/Ccl3/Ccl24/Ccl4/Nos2/Edn1/Socs1/Arg1/Cdc42ep2/Ccl22/Ccl19	19
BP	GO:0070301	cellular response to hydrogen peroxide	19/1113	145/18048	0.001496613	0.039138925	0.03356015	Gpr37/Trpm2/Rnf112/Ager/Rps3/Rack1/Txn1/Pcna/Apex1/Arpc2/Tp53/Pawr/Il6/Rhob/Met/Edn1/Arg1/Pycr1/Il10	19
BP	GO:0033135	regulation of peptidyl-serine phosphorylation	19/1113	148/18048	0.001904827	0.046361552	0.03975328	Dmd/Agt/Cav1/Stox1/Rack1/Txn1/Gadd45a/Il11/Spry2/Bax/Il6/Ptger2/Csf3/Met/Osm/Smad7/Gcg/Ngf/Bdkrb2	19
BP	GO:0010811	positive regulation of cell-substrate adhesion	19/1113	149/18048	0.002060247	0.049103973	0.042104803	Fmn1/Dmd/Spock2/Pcsk5/Abi3bp/Vtn/Sdc4/Itga3/Arpc2/Jak2/P4hb/Iqgap1/C1qbp/Myadm/Triobp/Cd36/Ptprj/Npy2r/Plekha2	19
CC	GO:0140534	endoplasmic reticulum protein-containing complex	19/1144	126/18303	0.000305515	0.003562421	0.002894353	Abcb9/Hspa5/Sec61a1/Ppib/Pdia6/Fkbp1a/Ssr4/Sec61g/Ost4/Emc6/Ostc/Pdia4/Spcs3/P4hb/Krtcap2/Sec61b/Tmem258/Sdf2l1/Ugt1a1	19
CC	GO:0005884	actin filament	19/1144	129/18303	0.000414349	0.00465578	0.003782673	Espn/Fmn1/Apc2/Whrn/Dlc1/Aif1l/Pdlim3/Gck/Misp/Twf1/Actn1/Arpc2/Arpc3/Pawr/Pls3/Rhoq/Cttn/Sh2b2/Twf2	19
MF	GO:0019843	rRNA binding	19/1024	84/16737	5.53E-07	0.000269464	0.000237099	Rpl7/Npm1/Rpl3/Rpl5/Rpl4/Rps3/Rps14/Rpl9/Rpl19/Rps11/Rpl37a/Rpl23a/Rps13/Rpl11/Rpl23/Eri1/Ddx21/Rpl17/Mrps6	19
BP	GO:0032273	positive regulation of protein polymerization	18/1113	97/18048	2.34E-05	0.002919732	0.00250356	Mapt/Fmn1/Cav1/Nphs1/Baiap2l2/Rps3/Dlg1/Mapre1/Rhoa/Arpc2/Vasp/Csf3/Ccl24/Cttn/Met/LOC691418/Cdc42ep2/Cav3	18
BP	GO:0036473	cell death in response to oxidative stress	18/1113	113/18048	0.000184621	0.008986963	0.007705981	Gpr37/Mapt/Tbc1d24/Trpm2/Rnf112/Rack1/Mcl1/Txn1/Jak2/P4hb/Fcar/Ppia/Tp53/Pawr/Gfer/Met/Pycr1/Il10	18
BP	GO:0006939	smooth muscle contraction	18/1113	125/18048	0.000652975	0.022459221	0.019257934	Cacna1g/Agt/Mylk/Abat/Cav1/Chrm3/Prkg1/Atp1a2/Adra2b/Dlg1/Flt1/Rhoa/Pawr/Cttn/Edn1/Npy2r/Bdkrb2/Gdnf	18
BP	GO:0006970	response to osmotic stress	18/1113	125/18048	0.000652975	0.022459221	0.019257934	Aqp4/Slc12a5/Agt/Mylk/Efhd1/Capn3/Prkg2/Casp3/Aqp9/Bax/Tp53/Lrrc8c/Ptger2/Plk3/Mknk1/Slc2a1/Tsc22d4/Bdkrb2	18
CC	GO:0031674	I band	18/1144	148/18303	0.005106287	0.039446067	0.03204867	Dmd/Cacna1d/Ryr3/Ttn/Scn5a/Pdlim3/Asb2/Capn3/Igfn1/Cacna1s/Ky/Nexn/Ankrd2/Parva/Actn1/Fkbp1a/Slc2a1/Cav3	18
MF	GO:0016298	lipase activity	18/1024	112/16737	0.000148385	0.012017808	0.010574374	Gpld1/Pitpnm3/Plch2/Daglb/Plcd3/Mgll/Pla2g5/Pld2/Pnpla3/Abhd1/Abhd3/Pla2g2f/Oc90/Ces1d/Pla2g2a/Aspg/Smpdl3b/Ccr1l1	18
MF	GO:0030165	PDZ domain binding	18/1024	123/16737	0.000486747	0.021571745	0.018980807	Gpr37/Gria2/Dmd/Hcn2/Sntb1/Cacna1d/Shisa9/Grm5/Cit/Slc26a6/Shisa6/Nkd1/Dlg1/Arhgap29/Adam17/Tmem88/Plekha2/Lpar1	18
BP	GO:0042273	ribosomal large subunit biogenesis	17/1113	73/18048	1.57E-06	0.000579838	0.00049719	Rpl7/Npm1/Rpl5/Rpl26/Rpl10a/Rpl14/Rpl23a/Rpl24/Rpl11/Eif6/Ftsj3/Rpl38/Nip7/Nsa2/Pak1ip1/Rpl7a/Rrp15	17
BP	GO:1990868	response to chemokine	17/1113	87/18048	1.94E-05	0.002842501	0.002437337	Padi2/Cxcl12/Ccr9/Ccr10/Rhoa/Cxcl6/Ccl12/Ccl3/Ccl24/Ccl4/Cxcl11/Gpr35/Edn1/Dusp1/Ccl22/Ccl19/Ccr1l1	17
BP	GO:1990869	cellular response to chemokine	17/1113	87/18048	1.94E-05	0.002842501	0.002437337	Padi2/Cxcl12/Ccr9/Ccr10/Rhoa/Cxcl6/Ccl12/Ccl3/Ccl24/Ccl4/Cxcl11/Gpr35/Edn1/Dusp1/Ccl22/Ccl19/Ccr1l1	17
BP	GO:0030593	neutrophil chemotaxis	17/1113	103/18048	0.000177878	0.008919024	0.007647727	Ppib/Cxcl6/C1qbp/Bst1/Ppia/Ccl12/Ccl3/Ccl24/Ccl4/Cxcl11/Edn1/Il23a/Lbp/Ccl22/Nod2/Cklf/Ccl19	17
BP	GO:1902882	regulation of response to oxidative stress	17/1113	115/18048	0.000673262	0.023004356	0.019725367	Gpr37/Tbc1d24/Trpm2/Stox1/Rack1/Mcl1/Txn1/P4hb/Fcar/Ppia/Tp53/Pawr/Gfer/Met/Cd36/Pycr1/Il10	17
BP	GO:0071482	cellular response to light stimulus	17/1113	121/18048	0.0012053	0.034273487	0.029388221	Rrh/Bmf/Rs1/Crb1/Gnat1/Grk1/Trpm1/Opn1mw/Rgr/Npm1/Rpl13a/Rpl26/Pcna/Eif2s1/Bax/Tp53/Opn3	17
BP	GO:0030048	actin filament-based movement	17/1113	125/18048	0.001730165	0.043208993	0.037050081	Cacna1g/Cacna1h/Cacna1d/Myh14/Fxyd1/Cav1/Scn5a/Atp1a2/Dlg1/Stc1/Parva/Myl6/Tnnt2/Kcnj2/Frmd6/Kcnq1/Cav3	17
BP	GO:0014910	regulation of smooth muscle cell migration	17/1113	126/18048	0.001887894	0.046361552	0.03975328	Igfbp5/Agt/Ppargc1a/Cav1/Prkg1/Pcsk5/Ager/Vtn/Xbp1/Il6st/Rhoa/Apex1/Arpc2/Iqgap1/Gna13/Rbpj/Lpar1	17
CC	GO:0022627	cytosolic small ribosomal subunit	17/1144	62/18303	1.52E-07	9.42E-06	7.65E-06	Rps23/Rps15a/Rps3/Rps14/Rps16/Rps11/Rps7/Rps8/Rps13/Rps15/Rps25/Rps10/Uba52/Rps27/Rps21/Fau/Rps29	17
BP	GO:0009583	detection of light stimulus	16/1113	52/18048	4.94E-08	3.65E-05	3.13E-05	Rrh/Rcvrn/Rs1/Reep6/Cabp4/Crb1/Cacna2d4/Gnat1/Grk1/Cacna1f/Rpgrip1/Gnat2/Opn1mw/Rgr/Opn3/Rbp4	16
BP	GO:0097421	liver regeneration	16/1113	77/18048	1.51E-05	0.002626278	0.002251934	Ptch1/Vtn/Rpl7/Npm1/Rps16/Rpl19/Rpl13/Rpl18/Rps15/Flt1/Pcna/Rpl30/Il6/Gfer/Nfkbia/Il10	16
BP	GO:0070252	actin-mediated cell contraction	16/1113	98/18048	0.000310022	0.012998304	0.011145555	Cacna1g/Cacna1h/Cacna1d/Fxyd1/Cav1/Scn5a/Atp1a2/Dlg1/Stc1/Parva/Myl6/Tnnt2/Kcnj2/Frmd6/Kcnq1/Cav3	16
BP	GO:0002028	regulation of sodium ion transport	16/1113	104/18048	0.0006137	0.021364189	0.018318986	Wnk2/Slmap/Atp1b2/Dmd/Fxyd1/Neto1/Scn5a/Wnk4/Atp1a2/Nkain4/Fxyd3/Serpine2/Stom/Nos3/Kcnq1/Cav3	16
BP	GO:1900407	regulation of cellular response to oxidative stress	16/1113	105/18048	0.000683419	0.023091513	0.019800101	Gpr37/Tbc1d24/Trpm2/Rack1/Mcl1/Txn1/P4hb/Fcar/Ppia/Tp53/Pawr/Gfer/Met/Cd36/Pycr1/Il10	16
BP	GO:0051702	biological process involved in interaction with symbiont	16/1113	110/18048	0.001142158	0.03319858	0.028466529	Pc/Ppib/Jak2/Cxcl6/Stom/Camp/Ptx3/Ccl12/Ccl3/Elane/Ccl4/Samhd1/Hmga2/Arg1/Reg3g/Gpx2	16
CC	GO:0099061	integral component of postsynaptic density membrane	16/1144	74/18303	1.05E-05	0.000259592	0.00021091	Gria2/Shisa9/Lrrc4c/Lrrc4b/Ptprt/Neto1/Lrfn2/Grid1/Shisa6/Chrm3/Cnih2/Lrrc4/Lrrtm3/Gsg1l/Ptprz1/Slc16a3	16
CC	GO:0099146	intrinsic component of postsynaptic density membrane	16/1144	80/18303	2.95E-05	0.000585581	0.000475766	Gria2/Shisa9/Lrrc4c/Lrrc4b/Ptprt/Neto1/Lrfn2/Grid1/Shisa6/Chrm3/Cnih2/Lrrc4/Lrrtm3/Gsg1l/Ptprz1/Slc16a3	16
CC	GO:0099060	integral component of postsynaptic specialization membrane	16/1144	107/18303	0.000972993	0.010021824	0.008142412	Gria2/Shisa9/Lrrc4c/Lrrc4b/Ptprt/Neto1/Lrfn2/Grid1/Shisa6/Chrm3/Cnih2/Lrrc4/Lrrtm3/Gsg1l/Ptprz1/Slc16a3	16
CC	GO:0098948	intrinsic component of postsynaptic specialization membrane	16/1144	113/18303	0.001752396	0.016661242	0.013536727	Gria2/Shisa9/Lrrc4c/Lrrc4b/Ptprt/Neto1/Lrfn2/Grid1/Shisa6/Chrm3/Cnih2/Lrrc4/Lrrtm3/Gsg1l/Ptprz1/Slc16a3	16
CC	GO:0097733	photoreceptor cell cilium	16/1144	123/18303	0.004179874	0.034907593	0.028361305	Rrh/Fam161a/Prcd/Crb1/Gnat1/Grk1/Gnb1/Cacna1f/Rpgrip1/Whrn/Gnat2/Shank2/Opn1mw/Rgr/Vcan/Opn3	16
BP	GO:0070098	chemokine-mediated signaling pathway	15/1113	76/18048	5.24E-05	0.004491568	0.00385135	Padi2/Cxcl12/Ccr9/Ccr10/Cxcl6/Ccl12/Ccl3/Ccl24/Ccl4/Cxcl11/Gpr35/Edn1/Ccl22/Ccl19/Ccr1l1	15
BP	GO:0048168	regulation of neuronal synaptic plasticity	15/1113	82/18048	0.000129926	0.007571534	0.006492305	Kcnj10/Agt/Unc13b/S100b/Shisa9/Grm5/Neto1/Shisa6/Shisa8/Cpg1/Chrd/Vgf/Lnpep/Bhlhe40/Plk3	15
BP	GO:0048662	negative regulation of smooth muscle cell proliferation	15/1113	84/18048	0.000171997	0.008820983	0.00756366	Igfbp5/Agt/Vipr2/Ndrg2/Ppargc1a/Rgs5/Cav1/Prkg1/Il15/Rhoa/Tp53/Nos3/Ptgir/Gna13/Il10	15
BP	GO:1901796	regulation of signal transduction by p53 class mediator	15/1113	86/18048	0.000225394	0.010440836	0.008952623	Pla2r1/Ankrd2/Npm1/Rpl5/Rpl26/Rps7/Rps15/Rpl11/Rpl23/Eif5a/Smyd2/Tp53/Pak1ip1/Bdkrb2/Hic1	15
BP	GO:1903201	regulation of oxidative stress-induced cell death	15/1113	90/18048	0.000376232	0.015007487	0.012868353	Gpr37/Tbc1d24/Trpm2/Rack1/Mcl1/Txn1/P4hb/Fcar/Ppia/Tp53/Pawr/Gfer/Met/Pycr1/Il10	15
BP	GO:0032024	positive regulation of insulin secretion	15/1113	99/18048	0.001054142	0.031536429	0.027041297	Gpld1/Glul/Cacna1d/Abat/Trpm2/Baiap3/Gck/Gpr27/Ptbp1/Serp1/Jak2/Ano1/Gcg/Rbp4/Acsl4	15
BP	GO:0098869	cellular oxidant detoxification	15/1113	101/18048	0.001298498	0.035686944	0.030600207	Mt3/Gstt1/Gsto1/Prdx1/Txn1/Hbb/Ptges/Prdx5/Nos3/Txnrd1/Cd36/Srxn1/Hp/Hba-a1/Gpx2	15
CC	GO:0030867	rough endoplasmic reticulum membrane	15/1144	51/18303	2.99E-07	1.68E-05	1.37E-05	Rps23/Rps3/Rps16/Rps15/Rpl11/Rpl27/Rpl23/Rpl22/Sec61a1/Uba52/Ssr4/Sec61g/Mgat2/Sec61b/Rps29	15
CC	GO:0030175	filopodium	15/1144	111/18303	0.003795978	0.032582143	0.026471951	Dmd/Ephb1/Ttyh1/Tenm2/Fzd9/Gpm6a/Gap43/Ptprz1/Twf1/Kitlg/Itga3/Vasp/Kcnn3/Twf2/Igf2bp1	15
BP	GO:0009584	detection of visible light	14/1113	40/18048	5.42E-08	3.65E-05	3.13E-05	Rrh/Rs1/Reep6/Crb1/Cacna2d4/Gnat1/Grk1/Cacna1f/Rpgrip1/Gnat2/Opn1mw/Rgr/Opn3/Rbp4	14
BP	GO:0032309	icosanoid secretion	14/1113	52/18048	2.06E-06	0.00063633	0.000545629	Pla2r1/Pla2g5/Hrh3/Pla2g2f/Kiss1r/Hrh2/Oc90/Ptges/Tp53/Nos2/Edn1/Pla2g2a/Acsl4/Bdkrb2	14
BP	GO:0071715	icosanoid transport	14/1113	61/18048	1.55E-05	0.002626278	0.002251934	Pla2r1/Pla2g5/Hrh3/Pla2g2f/Kiss1r/Hrh2/Oc90/Ptges/Tp53/Nos2/Edn1/Pla2g2a/Acsl4/Bdkrb2	14
BP	GO:0042255	ribosome assembly	14/1113	69/18048	6.73E-05	0.005083913	0.004359264	Rpl5/Rps14/Rpl23a/Rpl24/Rps15/Rpl11/Eif6/Rps25/Rps10/Rps27/Rpl38/Fau/Nip7/C1qbp	14
BP	GO:0060191	regulation of lipase activity	14/1113	79/18048	0.000304472	0.012859447	0.01102649	Agt/Pla2r1/Pla2g5/Dlc1/Hdac9/Itk/Arf4/Flt1/Rhoa/Marcks/Gna13/Sele/Lpar1/Gpr55	14
BP	GO:0060042	retina morphogenesis in camera-type eye	14/1113	83/18048	0.000514439	0.01870214	0.016036379	Rs1/Cabp4/Crb1/Grk1/Vsx2/Nrl/Trpm1/Slc4a7/Gnat2/Vsx1/Igfn1/Impg2/Dio3/Rbp4	14
BP	GO:0032890	regulation of organic acid transport	14/1113	93/18048	0.001627836	0.041742359	0.035792497	Slc38a3/Agt/Pla2r1/Abat/Fxyd1/Hrh3/Prkg1/Hrh2/Ptges/Tp53/Adora2a/Edn1/Arg1/Acsl4	14
BP	GO:0048708	astrocyte differentiation	14/1113	95/18048	0.002001287	0.048097868	0.041242106	Agt/S100b/Mt3/Pou3f2/Ager/Eomes/Gap43/Il6st/Serpine2/Atf5/Plpp3/Ldlr/Adora2a/Hmga2	14
CC	GO:0042788	polysomal ribosome	14/1144	41/18303	9.18E-08	7.09E-06	5.76E-06	Rps23/Rpl19/Rpl18a/Rpl10a/Rpl18/Rpl24/Rpl36/Rpl11/Btf3/Rps21/Rpl38/Rpl30/Rpl7a/Rps29	14
CC	GO:0032587	ruffle membrane	14/1144	84/18303	0.000666013	0.007096485	0.005765667	Pacsin2/Psd2/Dlc1/Aif1l/Rasgrp2/Rps3/Ptprz1/Twf1/Arf4/Rhoa/Arpc2/Spry2/Adam17/Ptprj	14
CC	GO:0005788	endoplasmic reticulum lumen	14/1144	85/18303	0.000752334	0.007880381	0.006402558	Vtn/Hspa5/Calu/Ppib/Pdia6/Manf/Pdia4/P4hb/Rcn3/Ces1d/Edn1/Tor3a/Ngf/Rdh5	14
CC	GO:0005811	lipid droplet	14/1144	105/18303	0.005714911	0.042551987	0.03457213	Lpcat1/Mgll/Pnpla3/Cav1/Rdh10/Rap1b/Ehd1/Dgat2/Ces1d/Rbp1/Hilpda/Acsl4/Cidec/Sccpdh	14
MF	GO:0004620	phospholipase activity	14/1024	93/16737	0.001507061	0.045918271	0.040403121	Gpld1/Pitpnm3/Plch2/Plcd3/Pla2g5/Pld2/Pnpla3/Abhd3/Pla2g2f/Oc90/Pla2g2a/Aspg/Smpdl3b/Ccr1l1	14
BP	GO:0048247	lymphocyte chemotaxis	13/1113	55/18048	2.22E-05	0.002919732	0.00250356	Padi2/Cxcl12/Ch25h/Adam17/Ccl12/Ccl3/Ccl24/Ccl4/Adam8/Cxcl11/Ccl22/Cklf/Ccl19	13
BP	GO:0015909	long-chain fatty acid transport	13/1113	71/18048	0.000355519	0.014482991	0.012418618	Pla2r1/Pla2g5/Hrh3/Pla2g2f/Kiss1r/Hrh2/Crot/Oc90/Cd36/Fabp5/Pla2g2a/Slc2a1/Bdkrb2	13
BP	GO:1902305	regulation of sodium ion transmembrane transport	13/1113	73/18048	0.000470854	0.017677025	0.015157382	Wnk2/Slmap/Atp1b2/Dmd/Fxyd1/Neto1/Scn5a/Wnk4/Atp1a2/Fxyd3/Stom/Kcnq1/Cav3	13
BP	GO:0042274	ribosomal small subunit biogenesis	13/1113	79/18048	0.001023032	0.030830622	0.026436094	Npm1/Rps14/Rps16/Rps7/Rps8/Rps15/Rps25/Rps10/Rps27/Rps21/Rpl38/Fau/Rcl1	13
BP	GO:0007422	peripheral nervous system development	13/1113	82/18048	0.001457787	0.038587681	0.03308748	Lgi4/Dmd/Agt/Adgrb2/Cntnap1/Sh3tc2/Pou3f2/Nab2/Egr3/Bag1/Osm/Ngf/Gdnf	13
CC	GO:0001750	photoreceptor outer segment	13/1144	94/18303	0.005573421	0.04200456	0.034127364	Rrh/Prcd/Crb1/Gnat1/Grk1/Gnb1/Cacna1f/Gnat2/Shank2/Opn1mw/Rgr/Vcan/Opn3	13
MF	GO:0043022	ribosome binding	13/1024	73/16737	0.000435484	0.020286411	0.017849852	Rack1/Hspa5/Eif6/Eif5a/Sec61a1/Eri1/Rps21/Prmt3/Sec61g/Eif2s1/C1qbp/Sec61b/Lexm	13
BP	GO:0030838	positive regulation of actin filament polymerization	12/1113	56/18048	0.000126956	0.007571534	0.006492305	Fmn1/Nphs1/Baiap2l2/Dlg1/Rhoa/Arpc2/Vasp/Csf3/Ccl24/Cttn/LOC691418/Cdc42ep2	12
BP	GO:0010517	regulation of phospholipase activity	12/1113	58/18048	0.00018091	0.008919024	0.007647727	Agt/Pla2r1/Pla2g5/Dlc1/Itk/Arf4/Flt1/Marcks/Gna13/Sele/Lpar1/Gpr55	12
BP	GO:0060193	positive regulation of lipase activity	12/1113	60/18048	0.00025331	0.011505272	0.009865336	Agt/Pla2g5/Dlc1/Itk/Arf4/Flt1/Rhoa/Marcks/Gna13/Sele/Lpar1/Gpr55	12
BP	GO:0086003	cardiac muscle cell contraction	12/1113	72/18048	0.001407327	0.037424461	0.032090062	Cacna1g/Cacna1h/Cacna1d/Fxyd1/Cav1/Scn5a/Atp1a2/Dlg1/Stc1/Kcnj2/Kcnq1/Cav3	12
BP	GO:0006940	regulation of smooth muscle contraction	12/1113	74/18048	0.001795174	0.044446023	0.038110787	Abat/Cav1/Chrm3/Prkg1/Atp1a2/Adra2b/Flt1/Rhoa/Pawr/Cttn/Edn1/Npy2r	12
CC	GO:0001917	photoreceptor inner segment	12/1144	70/18303	0.001225956	0.012220011	0.009928369	Rs1/Reep6/Fam161a/Atp1b2/Crb1/Crocc/Gnat1/Gnb1/Whrn/Gnat2/Shank2/Slc2a1	12
CC	GO:0030315	T-tubule	12/1144	71/18303	0.001392999	0.013664654	0.011102095	Aqp4/Cacna1d/Fxyd1/Scn5a/Atp1a2/Kcnj11/Capn3/Cacna1s/Dlg1/Kcnj2/Vdr/Cav3	12
BP	GO:0010518	positive regulation of phospholipase activity	11/1113	46/18048	8.43E-05	0.005904969	0.005063288	Agt/Pla2g5/Dlc1/Itk/Arf4/Flt1/Marcks/Gna13/Sele/Lpar1/Gpr55	11
BP	GO:1990573	potassium ion import across plasma membrane	11/1113	50/18048	0.000188132	0.009005257	0.007721668	Wnk2/Atp1b2/Slc12a5/Kcnj10/Hcn2/Wnk4/Atp1a2/Kcnj11/Dlg1/Kcnj2/Kcnq1	11
BP	GO:0099084	postsynaptic specialization organization	11/1113	53/18048	0.00032395	0.013386811	0.011478685	Ntng2/Cntnap1/Tmem108/Shank2/Lrrc4b/Lrrc4/Abi3bp/Gap43/Dlg1/Zdhhc12/Il1rap	11
BP	GO:0001706	endoderm formation	11/1113	59/18048	0.000847683	0.027665279	0.023721932	Lamb3/Lama3/Col5a2/Eomes/Vtn/Dusp5/Itga7/Dusp2/Hmga2/Dusp1/Inhba	11
BP	GO:0140353	lipid export from cell	11/1113	64/18048	0.00169985	0.042824293	0.036720214	Agt/Wnk4/Tac1/Ptges/Tp53/Il6/Nos2/Edn1/Kcnq1/Acsl4/Inhba	11
BP	GO:2000649	regulation of sodium ion transmembrane transporter activity	11/1113	64/18048	0.00169985	0.042824293	0.036720214	Wnk2/Slmap/Dmd/Fxyd1/Neto1/Wnk4/Atp1a2/Fxyd3/Stom/Kcnq1/Cav3	11
CC	GO:0098556	cytoplasmic side of rough endoplasmic reticulum membrane	11/1144	29/18303	6.59E-07	2.91E-05	2.36E-05	Rps23/Rps3/Rps16/Rps15/Rpl11/Rpl27/Rpl23/Rpl22/Uba52/Mgat2/Rps29	11
CC	GO:0098554	cytoplasmic side of endoplasmic reticulum membrane	11/1144	37/18303	1.02E-05	0.000259592	0.00021091	Rps23/Rps3/Rps16/Rps15/Rpl11/Rpl27/Rpl23/Rpl22/Uba52/Mgat2/Rps29	11
CC	GO:0097386	glial cell projection	11/1144	44/18303	6.14E-05	0.000975197	0.000792316	Aqp4/Glul/Mapt/Atp1b2/Kcnj10/Dmd/Crb1/Grm5/Mt3/Eif2s1/Gjb2	11
CC	GO:0043198	dendritic shaft	11/1144	72/18303	0.004880876	0.039193927	0.031843814	Gria2/Slc12a5/Hcn2/Whrn/Grm5/Kirrel3/Cnih2/Lzts1/Abi3bp/Arpc2/Lpar1	11
BP	GO:0007602	phototransduction	10/1113	29/18048	5.20E-06	0.001298329	0.001113268	Rrh/Rcvrn/Rs1/Cabp4/Gnat1/Grk1/Gnat2/Opn1mw/Rgr/Opn3	10
BP	GO:1903115	regulation of actin filament-based movement	10/1113	48/18048	0.000581751	0.020500495	0.0175784	Cacna1h/Fxyd1/Cav1/Scn5a/Atp1a2/Dlg1/Stc1/Tnnt2/Kcnj2/Cav3	10
BP	GO:2000273	positive regulation of signaling receptor activity	10/1113	48/18048	0.000581751	0.020500495	0.0175784	Adra2b/Egf/Jak2/Hbegf/Adam17/Tgfa/Btc/Edn1/Il10/Ereg	10
MF	GO:0008009	chemokine activity	10/1024	36/16737	4.14E-05	0.005246958	0.004616756	Cxcl12/Cxcl6/Ccl12/Ccl3/Ccl24/Ccl4/Cxcl11/Ccl22/Cklf/Ccl19	10
BP	GO:0050482	arachidonic acid secretion	9/1113	33/18048	0.000125059	0.007571534	0.006492305	Pla2r1/Pla2g5/Hrh3/Pla2g2f/Kiss1r/Hrh2/Oc90/Pla2g2a/Bdkrb2	9
BP	GO:1903963	arachidonate transport	9/1113	33/18048	0.000125059	0.007571534	0.006492305	Pla2r1/Pla2g5/Hrh3/Pla2g2f/Kiss1r/Hrh2/Oc90/Pla2g2a/Bdkrb2	9
BP	GO:0086004	regulation of cardiac muscle cell contraction	9/1113	40/18048	0.000600414	0.02102914	0.018031694	Cacna1h/Fxyd1/Cav1/Scn5a/Atp1a2/Dlg1/Stc1/Kcnj2/Cav3	9
BP	GO:0036474	cell death in response to hydrogen peroxide	9/1113	44/18048	0.001246938	0.034768991	0.029813097	Gpr37/Rnf112/Rack1/Txn1/Tp53/Pawr/Met/Pycr1/Il10	9
BP	GO:0097106	postsynaptic density organization	9/1113	47/18048	0.002030304	0.048591947	0.04166576	Cntnap1/Tmem108/Shank2/Lrrc4b/Lrrc4/Abi3bp/Dlg1/Zdhhc12/Il1rap	9
MF	GO:0005245	voltage-gated calcium channel activity	9/1024	46/16737	0.001640021	0.048455171	0.042635319	Cacna2d2/Cacna1g/Cacna2d4/Cacna1h/Cacna1f/Cacna1d/Cacna1s/Marcksl1/Tmc1	9
BP	GO:0050908	detection of light stimulus involved in visual perception	8/1113	23/18048	4.34E-05	0.004090143	0.003507143	Reep6/Crb1/Cacna2d4/Gnat1/Cacna1f/Rpgrip1/Gnat2/Rbp4	8
BP	GO:0050962	detection of light stimulus involved in sensory perception	8/1113	23/18048	4.34E-05	0.004090143	0.003507143	Reep6/Crb1/Cacna2d4/Gnat1/Cacna1f/Rpgrip1/Gnat2/Rbp4	8
BP	GO:0000470	maturation of LSU-rRNA	8/1113	29/18048	0.000272951	0.011968158	0.010262244	Rpl7/Npm1/Rpl10a/Eif6/Ftsj3/Nsa2/Rpl7a/Rrp15	8
BP	GO:0051444	negative regulation of ubiquitin-protein transferase activity	8/1113	29/18048	0.000272951	0.011968158	0.010262244	Rpl5/Rps7/Rps15/Rpl11/Rpl23/Smad7/Usp44/Fbxo5	8
BP	GO:0055069	zinc ion homeostasis	8/1113	32/18048	0.000567079	0.020231703	0.017347922	Slc30a10/Mt3/Slc30a3/Atp7b/Slc39a14/Tmc8/Mt1m/Slc39a8	8
BP	GO:0000460	maturation of 5.8S rRNA	8/1113	34/18048	0.000877043	0.028143762	0.024132214	Npm1/Eif6/Eri1/Ftsj3/Rps21/Nsa2/Rcl1/Rrp15	8
BP	GO:1901798	positive regulation of signal transduction by p53 class mediator	8/1113	34/18048	0.000877043	0.028143762	0.024132214	Pla2r1/Rpl26/Rps7/Rps15/Rpl11/Rpl23/Eif5a/Hic1	8
BP	GO:0099560	synaptic membrane adhesion	8/1113	35/18048	0.001076232	0.032030445	0.027464897	Ntng2/Slitrk2/Lrrc4c/Pcdh8/Lrrc4b/Lrrc4/Flrt3/Il1rap	8
BP	GO:0045987	positive regulation of smooth muscle contraction	8/1113	36/18048	0.001309944	0.035830096	0.030722955	Abat/Chrm3/Adra2b/Rhoa/Pawr/Cttn/Edn1/Npy2r	8
BP	GO:0070293	renal absorption	8/1113	38/18048	0.001897536	0.046361552	0.03975328	Aqp4/Wnk4/Klhl3/Clcnkb/Hbb/Edn1/Kcnq1/Aqp3	8
BP	GO:1901186	positive regulation of ERBB signaling pathway	8/1113	38/18048	0.001897536	0.046361552	0.03975328	Agt/Egf/Hbegf/Adam17/Tgfa/Btc/Rbpj/Ereg	8
CC	GO:0097449	astrocyte projection	8/1144	22/18303	3.30E-05	0.000606717	0.000492938	Aqp4/Atp1b2/Kcnj10/Dmd/Grm5/Mt3/Eif2s1/Gjb2	8
CC	GO:0005790	smooth endoplasmic reticulum	8/1144	39/18303	0.002459163	0.022683022	0.018429231	Ttyh1/Ryr3/Hspa5/Ppib/Pdia6/Pdia4/Gabarap/Kcnj2	8
CC	GO:0005891	voltage-gated calcium channel complex	8/1144	44/18303	0.005374871	0.041008273	0.033317912	Cacna2d2/Cacna1g/Cacna2d4/Cacna1h/Cacna1f/Cacna1d/Cacna1s/Fkbp1a	8
MF	GO:0048027	mRNA 5'-UTR binding	8/1024	30/16737	0.000333407	0.01912189	0.016825199	Rpl5/Rps14/Rpl26/Cct5/Rps7/Rps13/Igf2bp1/Igf2bp3	8
MF	GO:0046915	transition metal ion transmembrane transporter activity	8/1024	35/16737	0.001021007	0.03432697	0.030204028	Slc30a10/Trpm2/Slc30a3/Atp7b/Slc11a2/Slc25a37/Slc39a14/Slc39a8	8
BP	GO:0060056	mammary gland involution	7/1113	18/18048	5.80E-05	0.00481464	0.004128372	Igfbp5/Cav1/Stat5a/Bax/Arg1/Vdr/Elf3	7
BP	GO:1904667	negative regulation of ubiquitin protein ligase activity	7/1113	18/18048	5.80E-05	0.00481464	0.004128372	Rpl5/Rps7/Rps15/Rpl11/Rpl23/Usp44/Fbxo5	7
BP	GO:0000028	ribosomal small subunit assembly	7/1113	27/18048	0.000992055	0.030366594	0.026038208	Rps14/Rps15/Rps25/Rps10/Rps27/Rpl38/Fau	7
BP	GO:0032303	regulation of icosanoid secretion	7/1113	27/18048	0.000992055	0.030366594	0.026038208	Pla2r1/Hrh3/Hrh2/Ptges/Tp53/Edn1/Acsl4	7
BP	GO:0042744	hydrogen peroxide catabolic process	7/1113	28/18048	0.001253121	0.034772605	0.029816196	Mt3/Prdx1/Hbb/Prdx5/Txnrd1/Hp/Hba-a1	7
BP	GO:0021554	optic nerve development	7/1113	29/18048	0.001564994	0.040608444	0.034820207	Kcnj10/Kcnc3/Cacna1d/Ephb1/Kcna2/Rpl24/Lpar1	7
BP	GO:0006882	cellular zinc ion homeostasis	7/1113	30/18048	0.001934088	0.046678159	0.040024759	Slc30a10/Mt3/Slc30a3/Atp7b/Slc39a14/Mt1m/Slc39a8	7
BP	GO:0010863	positive regulation of phospholipase C activity	7/1113	30/18048	0.001934088	0.046678159	0.040024759	Agt/Dlc1/Itk/Flt1/Sele/Lpar1/Gpr55	7
CC	GO:0034663	endoplasmic reticulum chaperone complex	7/1144	12/18303	2.19E-06	8.48E-05	6.89E-05	Hspa5/Ppib/Pdia6/Pdia4/P4hb/Sdf2l1/Ugt1a1	7
CC	GO:0002102	podosome	7/1144	34/18303	0.004438791	0.036575634	0.029716535	Wdr1/Sh3pxd2a/Arpc2/Ptpn12/Adam8/Cttn/Scin	7
BP	GO:0045741	positive regulation of epidermal growth factor-activated receptor activity	6/1113	13/18048	6.39E-05	0.004989941	0.004278686	Egf/Hbegf/Adam17/Tgfa/Btc/Ereg	6
BP	GO:0007171	activation of transmembrane receptor protein tyrosine kinase activity	6/1113	20/18048	0.000993893	0.030366594	0.026038208	Egf/Hbegf/Tgfa/Btc/Ereg/Ngf	6
BP	GO:0009750	response to fructose	6/1113	20/18048	0.000993893	0.030366594	0.026038208	Ppargc1a/Slc26a6/Ager/Xbp1/Nos3/Nos2	6
BP	GO:0070314	G1 to G0 transition	6/1113	20/18048	0.000993893	0.030366594	0.026038208	Rnf112/Capn3/Rpl23/Tp53/Phgdh/Cyp27b1	6
BP	GO:0007202	activation of phospholipase C activity	6/1113	21/18048	0.00131949	0.035920151	0.030800173	Agt/Dlc1/Itk/Sele/Lpar1/Gpr55	6
BP	GO:0072677	eosinophil migration	6/1113	22/18048	0.001720594	0.043157619	0.037006029	Ccl12/Ccl3/Ccl24/Ccl4/Adam8/Hrh1	6
MF	GO:1990948	ubiquitin ligase inhibitor activity	6/1024	10/16737	8.77E-06	0.002850781	0.00250838	Rpl5/Rps7/Rps15/Rpl11/Rpl23/Fbxo5	6
MF	GO:0055105	ubiquitin-protein transferase inhibitor activity	6/1024	11/16737	1.83E-05	0.004459564	0.003923935	Rpl5/Rps7/Rps15/Rpl11/Rpl23/Fbxo5	6
MF	GO:0030297	transmembrane receptor protein tyrosine kinase activator activity	6/1024	15/16737	0.000160237	0.012017808	0.010574374	Egf/Hbegf/Tgfa/Btc/Ereg/Ngf	6
MF	GO:0008307	structural constituent of muscle	6/1024	20/16737	0.000952697	0.03317426	0.029189768	Dmd/Ttn/Pdlim3/Capn3/Nexn/Myl6	6
BP	GO:0071421	manganese ion transmembrane transport	5/1113	10/18048	0.000171534	0.008820983	0.00756366	Slc30a10/Trpm2/Slc11a2/Slc39a14/Slc39a8	5
BP	GO:0070294	renal sodium ion absorption	5/1113	13/18048	0.00074944	0.025174156	0.021585889	Wnk4/Klhl3/Clcnkb/Edn1/Kcnq1	5
BP	GO:0019755	one-carbon compound transport	5/1113	15/18048	0.001576546	0.040608444	0.034820207	Aqp4/Car2/Pou3f3/Aqp9/Aqp3	5
BP	GO:0038128	ERBB2 signaling pathway	5/1113	15/18048	0.001576546	0.040608444	0.034820207	Egf/Hbegf/Tgfa/Btc/Ereg	5
CC	GO:0031527	filopodium membrane	5/1144	18/18303	0.00408348	0.034569736	0.028086807	Dmd/Ttyh1/Fzd9/Gap43/Itga3	5
MF	GO:0003906	DNA-(apurinic or apyrimidinic site) endonuclease activity	5/1024	13/16737	0.000722312	0.02817018	0.024786717	Rps3/Hmga1/Apex1/Hmga2/Nthl1	5
MF	GO:0008097	5S rRNA binding	5/1024	14/16737	0.001067274	0.034686397	0.030520284	Rpl7/Rpl3/Rpl5/Rpl4/Rpl11	5
CC	GO:0000235	astral microtubule	4/1144	11/18303	0.003512495	0.031010317	0.025194892	Fam161a/Mapre3/Misp/Mapre1	4
CC	GO:0005818	aster	4/1144	11/18303	0.003512495	0.031010317	0.025194892	Fam161a/Mapre3/Misp/Mapre1	4
CC	GO:0034709	methylosome	4/1144	12/18303	0.005010227	0.039193927	0.031843814	Snrpg/Snrpd2/Erh/Wdr77	4
CC	GO:0043256	laminin complex	4/1144	12/18303	0.005010227	0.039193927	0.031843814	Ntng2/Lamb3/Lama3/Lamc2	4
