# Supplementary material for: Integrated bioinformatics analysis of retinal ischemia/reperfusion injury in rats with potential key genes
Source: BMC Genomics. 2024 Apr 15;25:367. doi: 10.1186/s12864-024-10288-0 (PMC11017533; doi:10.1186/s12864-024-10288-0)
Supplement: Supplementary file 45 — Supplementary Material 45. [file 12864_2024_10288_MOESM45_ESM.tsv]

suplementery table 45 spec_72h_EnrichKEGG
ID	Description	GeneRatio	BgRatio	pvalue	p.adjust	qvalue	geneID	Count
rno04080	Neuroactive ligand-receptor interaction	32/221	390/9285	6.58E-10	1.78E-07	1.51E-07	Gabrb2/Chrnb3/Lynx1/Cnr1/Grin1/Gria4/Gabra3/Grin2a/Gabra2/Oprl1/Htr2c/Mlnr/Glra2/Chrna7/Gabrg3/Tac3/Grin3a/Sst/Crhr2/Drd5/Oprm1/Agtr2/Vip/Htr5a/Chrm2/Apln/Avp/Chrnb4/Lpar6/Htr2b/Npvf/Chrnb1	32
rno05033	Nicotine addiction	11/221	40/9285	1.37E-09	1.84E-07	1.57E-07	Gabrb2/Grin1/Gria4/Gabra3/Grin2a/Slc32a1/Gabra2/Chrna7/Gabrg3/Slc17a6/Grin3a	11
rno04726	Serotonergic synapse	16/221	123/9285	3.06E-08	2.76E-06	2.34E-06	Gabrb2/Cacna1c/Gng4/Gng3/Plcb1/Kcnj5/Kcnj9/Htr2c/Pla2g4e/Kcnj3/Htr5a/Htr2b/Plcb3/Maob/Tph1/Gng8	16
rno04728	Dopaminergic synapse	16/221	131/9285	7.57E-08	5.11E-06	4.34E-06	Cacna1c/Caly/Gria4/Grin2a/Gng4/Gng3/Plcb1/Ppp2r2c/Kcnj5/Kcnj9/Kcnj3/Drd5/Creb5/Plcb3/Maob/Gng8	16
rno04723	Retrograde endocannabinoid signaling	17/221	151/9285	9.88E-08	5.34E-06	4.54E-06	Gabrb2/Cacna1c/Cnr1/Gria4/Gabra3/Slc32a1/Gng4/Gng3/Plcb1/Gabra2/Kcnj5/Kcnj9/Gabrg3/Slc17a6/Kcnj3/Plcb3/Gng8	17
rno05032	Morphine addiction	13/221	92/9285	2.35E-07	1.06E-05	8.97E-06	Gabrb2/Pde3a/Gabra3/Slc32a1/Gng4/Gng3/Gabra2/Kcnj5/Kcnj9/Gabrg3/Kcnj3/Oprm1/Gng8	13
rno04724	Glutamatergic synapse	13/221	115/9285	3.17E-06	0.000110776	9.41E-05	Cacna1c/Grin1/Gria4/Grin2a/Gng4/Gng3/Plcb1/Slc17a6/Grin3a/Pla2g4e/Kcnj3/Plcb3/Gng8	13
rno04713	Circadian entrainment	12/221	98/9285	3.28E-06	0.000110776	9.41E-05	Cacna1c/Grin1/Gria4/Grin2a/Gng4/Gng3/Plcb1/Kcnj5/Kcnj9/Kcnj3/Plcb3/Gng8	12
rno04727	GABAergic synapse	11/221	91/9285	9.63E-06	0.000288877	0.000245517	Gabrb2/Cacna1c/Gad1/Gabra3/Slc32a1/Gng4/Gng3/Gabra2/Gad2/Gabrg3/Gng8	11
rno04725	Cholinergic synapse	12/221	113/9285	1.46E-05	0.000393837	0.000334723	Cacna1c/Gng4/Gng3/Plcb1/Kcnq3/Chrna7/Kcnj3/Chrm2/Creb5/Chrnb4/Plcb3/Gng8	12
rno04024	cAMP signaling pathway	17/221	220/9285	1.87E-05	0.00045977	0.00039076	Cacna1c/Grin1/Gria4/Atp1b1/Pde3a/Grin2a/Rapgef4/Kcnk2/Grin3a/Sst/Crhr2/Drd5/Vip/Chrm2/Sox9/Creb5/Abcc4	17
rno04020	Calcium signaling pathway	17/221	251/9285	9.93E-05	0.002233797	0.00189851	Cacna1c/Grin1/Grin2a/Plcb1/Htr2c/Ntrk3/Mlnr/Chrna7/Grin3a/Drd5/Htr5a/Chrm2/Egfr/Htr2b/Plcb3/Mcoln3/Tpcn2	17
rno04929	GnRH secretion	8/221	64/9285	0.000127531	0.002648714	0.002251148	Cacna1c/Trpc4/Plcb1/Kcnj5/Kcnj9/Trpc5/Kcnj3/Plcb3	8
rno04261	Adrenergic signaling in cardiomyocytes	12/221	151/9285	0.000249968	0.004820804	0.004097214	Cacna1c/Cacnb4/Atp1b1/Rapgef4/Plcb1/Ppp2r2c/Kcnk2/Cacng2/Myh7/Agtr2/Creb5/Plcb3	12
rno05031	Amphetamine addiction	7/221	67/9285	0.001017954	0.018323167	0.015572906	Cacna1c/Grin1/Gria4/Grin2a/Grin3a/Creb5/Maob	7
rno04360	Axon guidance	12/221	181/9285	0.001270655	0.02039068	0.01733009	Dcc/Trpc4/Unc5a/Plxna2/Trpc5/Efna3/Shh/Ephb3/Plxnb2/Efna1/Boc/Rhod	12
rno04934	Cushing syndrome	11/221	158/9285	0.001358979	0.02039068	0.01733009	Cacna1c/Plcb1/Kcnk2/Kcna4/Crhr2/Fzd8/Egfr/Creb5/Tcf7l1/Plcb3/Wnt9a	11
rno00770	Pantothenate and CoA biosynthesis	4/221	21/9285	0.001359379	0.02039068	0.01733009	Pank1/Aldh1b1/Enpp1/Aldh2	4
rno00430	Taurine and hypotaurine metabolism	4/221	22/9285	0.001630773	0.023174143	0.019695763	Gad1/Gad2/Ggt1/Ggt6	4
rno02010	ABC transporters	6/221	55/9285	0.001860741	0.024835891	0.021108087	Abcb1a/Abcc4/Abcg3/Abcb4/Abcg3l3/Abcg3l1	6
rno00760	Nicotinate and nicotinamide metabolism	5/221	38/9285	0.00193168	0.024835891	0.021108087	Nmnat2/Nt5c1a/Nnt/Enpp1/Naprt	5
rno05412	Arrhythmogenic right ventricular cardiomyopathy	7/221	77/9285	0.002304169	0.028278432	0.024033911	Cacna1c/Cacnb4/Cacng2/Itga8/Tcf7l1/Lama2/Ctnna3	7
rno00340	Histidine metabolism	4/221	26/9285	0.003093825	0.03583971	0.03046026	Aldh1b1/Aspa/Aldh2/Maob	4
rno05034	Alcoholism	11/221	176/9285	0.003185752	0.03583971	0.03046026	Grin1/Grin2a/Gng4/Gng3/Grin3a/Creb5/LOC100910554/Maob/LOC102549061/LOC100365043/Gng8	11
rno04921	Oxytocin signaling pathway	10/221	154/9285	0.003696244	0.039919438	0.033927631	Cacna1c/Cacnb4/Plcb1/Kcnj5/Kcnj9/Cacng2/Pla2g4e/Kcnj3/Egfr/Plcb3	10
