# Supplementary material for: Integrated bioinformatics analysis of retinal ischemia/reperfusion injury in rats with potential key genes
Source: BMC Genomics. 2024 Apr 15;25:367. doi: 10.1186/s12864-024-10288-0 (PMC11017533; doi:10.1186/s12864-024-10288-0)
Supplement: Supplementary file 46 — Supplementary Material 46. [file 12864_2024_10288_MOESM46_ESM.tsv]

suplementery table 46 spec_72h_EnrichGO
ONTOLOGY	ID	Description	GeneRatio	BgRatio	pvalue	p.adjust	qvalue	geneID	Count
BP	GO:0042391	regulation of membrane potential	36/448	499/18048	1.10E-08	4.12E-05	3.62E-05	Gabrb2/Cacna1c/Kcnip1/Cacnb4/Chrnb3/Scn2a/Scn2b/Cntnap2/Cnr1/Trpc4/Grin1/Kcnh7/Gria4/Atp1b1/Gabra3/Grin2a/Rapgef4/Kcnq3/Gabra2/Kcnj5/Kcnk2/Fgf14/Cacng2/Ntrk3/Glra2/Trpc5/Chrna7/Gabrg3/Rims3/Grin3a/Oprm1/Ptn/Nnt/Chrnb4/Chrnb1/Ctnna3	36
BP	GO:0031099	regeneration	28/448	332/18048	1.88E-08	4.12E-05	3.62E-05	Thy1/Elavl4/Ina/Nrg1/Nefm/Nefl/Htr2c/Ntrk3/RGD1307443/Nefh/Shh/Mstn/Cd81/Ptn/Notch2/Egfr/Notch1/Tgfbr1/Hsd3b7/Enpp1/Lamb2/Tm4sf4/Notch3/Prkcq/Ggt1/Folr1/Hfe/Klkb1	28
BP	GO:0060078	regulation of postsynaptic membrane potential	17/448	162/18048	6.03E-07	0.000879332	0.000773283	Gabrb2/Cacna1c/Chrnb3/Cntnap2/Grin1/Gria4/Gabra3/Grin2a/Gabra2/Fgf14/Glra2/Chrna7/Gabrg3/Grin3a/Oprm1/Chrnb4/Chrnb1	17
BP	GO:0030534	adult behavior	18/448	191/18048	1.38E-06	0.001509988	0.001327881	Cacna1c/Cacnb4/Cntnap2/Grin1/Cntn2/Sncg/Pcdh17/Htr2c/Fgf14/Chrna7/Slitrk1/Oprm1/Klhl1/Enpp1/Chrnb4/Aldh2/Cdh23/Chrnb1	18
BP	GO:0001508	action potential	16/448	161/18048	2.66E-06	0.001608189	0.001414239	Cacna1c/Kcnip1/Cacnb4/Scn2a/Scn2b/Cntnap2/Cnr1/Trpc4/Kcnh7/Grin2a/Rapgef4/Kcnj5/Ntrk3/Chrna7/Chrnb4/Ctnna3	16
BP	GO:0015844	monoamine transport	13/448	108/18048	2.76E-06	0.001608189	0.001414239	Pcp4/Cnr1/Sncg/Nat8l/Syt2/Chrna7/Slc29a4/Crhr2/Syt12/Agtr2/Vip/Syt17/Maob	13
BP	GO:0051937	catecholamine transport	12/448	92/18048	2.84E-06	0.001608189	0.001414239	Pcp4/Cnr1/Sncg/Nat8l/Syt2/Chrna7/Slc29a4/Crhr2/Syt12/Agtr2/Vip/Syt17	12
BP	GO:0007626	locomotory behavior	21/448	264/18048	2.94E-06	0.001608189	0.001414239	Cacna1c/Cacnb4/Gad1/Cntnap2/Rcan2/Grin1/Elavl4/Cntn2/Nrg1/Sncg/Oprl1/Htr2c/Fgf14/Oprm1/Klhl1/LRRTM1/Avp/Enpp1/Chrnb4/Cdh23/Mcoln3	21
BP	GO:0098926	postsynaptic signal transduction	9/448	51/18048	3.98E-06	0.001902107	0.00167271	Anks1b/Rgs8/Nrg1/Plcb1/Ly6h/Chrna7/Oprm1/Chrm2/Chrnb1	9
BP	GO:0034329	cell junction assembly	29/448	460/18048	4.63E-06	0.001902107	0.00167271	Gabrb2/Cdh8/Cntnap2/Cdh18/Lrtm2/Grin1/Thy1/Nrg1/Lrfn5/Lrrn3/Dmtn/Pcdh17/Gabra2/Cdh7/Cdh10/Lrrtm2/Ntrk3/Glra2/Slitrk1/LRRTM1/Ston1/Ephb3/Plxnb2/Rab13/Ect2/Ocln/Micall2/Rhod/Cldn2	29
BP	GO:0048678	response to axon injury	14/448	131/18048	4.78E-06	0.001902107	0.00167271	Thy1/Nrg1/Nefm/Nefl/Kcnk2/Ntrk3/RGD1307443/Nefh/Shh/Ptn/Enpp1/Lamb2/Folr1/Ltc4s	14
BP	GO:0031102	neuron projection regeneration	11/448	84/18048	7.09E-06	0.002586532	0.002274593	Thy1/Nrg1/Nefm/Nefl/Ntrk3/RGD1307443/Nefh/Ptn/Enpp1/Lamb2/Folr1	11
BP	GO:0007409	axonogenesis	30/448	499/18048	8.09E-06	0.002629707	0.00231256	Dcc/Cntnap2/Lrtm2/Grin1/Thy1/Cntn2/Nrg1/Unc5a/Plxna2/Nefm/Nefl/Ntrk3/RGD1307443/Nefh/Trpc5/Slitrk1/Efna3/Shh/Bcl11b/Nfib/Notch1/Ephb3/Plxnb2/Efna1/Lamb2/Notch3/Neurog2/Boc/Lama2/Gata3	30
BP	GO:0050433	regulation of catecholamine secretion	10/448	70/18048	8.42E-06	0.002629707	0.00231256	Pcp4/Cnr1/Sncg/Syt2/Chrna7/Crhr2/Syt12/Agtr2/Vip/Syt17	10
BP	GO:0051952	regulation of amine transport	13/448	123/18048	1.18E-05	0.003372622	0.002965879	Pcp4/Cnr1/Sncg/Nat8l/Syt2/Htr2c/Chrna7/Crhr2/Syt12/Agtr2/Vip/Avp/Syt17	13
BP	GO:0031103	axon regeneration	10/448	73/18048	1.23E-05	0.003372622	0.002965879	Nrg1/Nefm/Nefl/Ntrk3/RGD1307443/Nefh/Ptn/Enpp1/Lamb2/Folr1	10
BP	GO:0050432	catecholamine secretion	10/448	74/18048	1.39E-05	0.003535768	0.003109349	Pcp4/Cnr1/Sncg/Syt2/Chrna7/Crhr2/Syt12/Agtr2/Vip/Syt17	10
BP	GO:0070588	calcium ion transmembrane transport	24/448	364/18048	1.48E-05	0.003535768	0.003109349	Cacna1c/Cacnb4/Cnr1/Trpc4/Grin1/Jph3/Thy1/Atp1b1/Cemip/Grin2a/Oprl1/Htr2c/Fgf14/Cacng2/Trpc5/Hpca/Grin3a/Oprm1/Anxa6/Htr2b/Jph2/Mcoln3/Tpcn2/Xcr1	24
BP	GO:0099003	vesicle-mediated transport in synapse	20/448	271/18048	1.54E-05	0.003535768	0.003109349	Cacnb4/Chrnb3/Cnr1/Caly/Nrg1/Cplx1/Sncg/Slc32a1/Rapgef4/Pcdh17/Syt2/Fgf14/Chrna7/Hpca/Rims3/Slc17a6/Grin3a/Syt12/Chrm2/Ston1	20
BP	GO:0007271	synaptic transmission, cholinergic	7/448	34/18048	1.67E-05	0.003649196	0.003209097	Chrnb3/Lynx1/Htr2c/Chrna7/Chrnb4/Chrnb1/Lama2	7
BP	GO:0015837	amine transport	13/448	129/18048	1.97E-05	0.003844524	0.003380869	Pcp4/Cnr1/Sncg/Nat8l/Syt2/Htr2c/Chrna7/Crhr2/Syt12/Agtr2/Vip/Avp/Syt17	13
BP	GO:0095500	acetylcholine receptor signaling pathway	7/448	35/18048	2.04E-05	0.003844524	0.003380869	Rgs8/Plcb1/Ly6h/Chrna7/Oprm1/Chrm2/Chrnb1	7
BP	GO:0007611	learning or memory	23/448	347/18048	2.05E-05	0.003844524	0.003380869	Cacna1c/Scn2a/Cntnap2/Cnr1/Rcan2/Grin1/Jph3/Elavl4/Brinp1/Cntn2/Ndrg4/Nrg1/Sorcs3/Grin2a/Plcb1/Kcnk2/Oprl1/Chrna7/Drd5/Itga8/Vip/Ptn/Egfr	23
BP	GO:0001505	regulation of neurotransmitter levels	20/448	277/18048	2.11E-05	0.003844524	0.003380869	Cacnb4/Chrnb3/Gad1/Cnr1/Cplx1/Sncg/Nat8l/Mctp1/Gabra2/Syt2/Htr2c/Gad2/Chrna7/Rims3/Slc17a6/Grin3a/Slc29a4/Syt12/Chrm2/Maob	20
BP	GO:0006584	catecholamine metabolic process	9/448	64/18048	2.71E-05	0.004561816	0.004011654	Grin2a/Htr2c/Chrna7/Crhr2/Agtr2/Akr1b1/Aldh2/Maob/Gata3	9
BP	GO:0009712	catechol-containing compound metabolic process	9/448	64/18048	2.71E-05	0.004561816	0.004011654	Grin2a/Htr2c/Chrna7/Crhr2/Agtr2/Akr1b1/Aldh2/Maob/Gata3	9
BP	GO:1905145	cellular response to acetylcholine	7/448	37/18048	2.99E-05	0.004714524	0.004145946	Rgs8/Plcb1/Ly6h/Chrna7/Oprm1/Chrm2/Chrnb1	7
BP	GO:0006874	cellular calcium ion homeostasis	21/448	308/18048	3.09E-05	0.004714524	0.004145946	Cacna1c/Cacnb4/Trpc4/Grin1/Jph3/Thy1/Atp1b1/Cemip/Gpr12/Htr2c/Trpc5/Chrna7/Pkhd1/Gpr3/Anxa6/Htr2b/Cdh23/Jph2/Mcoln3/Tpcn2/Xcr1	21
BP	GO:0048663	neuron fate commitment	10/448	81/18048	3.13E-05	0.004714524	0.004145946	Nrg1/Ntrk3/Tfap2c/Pou4f1/Shh/Bcl11b/Sox9/Notch1/Tgfbr1/Notch3	10
BP	GO:0007416	synapse assembly	16/448	200/18048	4.13E-05	0.006019369	0.005293424	Gabrb2/Cntnap2/Lrtm2/Grin1/Nrg1/Lrfn5/Lrrn3/Pcdh17/Gabra2/Lrrtm2/Ntrk3/Glra2/Slitrk1/LRRTM1/Ephb3/Plxnb2	16
BP	GO:0048709	oligodendrocyte differentiation	13/448	139/18048	4.36E-05	0.006082649	0.005349072	Tppp/Cntnap2/Trpc4/Cntn2/Nrg1/Kcnq3/Shh/Ptn/Sox9/Notch1/Tmem98/Enpp1/Aspa	13
BP	GO:0055074	calcium ion homeostasis	22/448	340/18048	4.45E-05	0.006082649	0.005349072	Cacna1c/Cacnb4/Trpc4/Grin1/Jph3/Thy1/Atp1b1/Cemip/Gpr12/Htr2c/Trpc5/Chrna7/Pkhd1/Gpr3/Anxa6/Enpp1/Htr2b/Cdh23/Jph2/Mcoln3/Tpcn2/Xcr1	22
BP	GO:0007189	adenylate cyclase-activating G protein-coupled receptor signaling pathway	14/448	160/18048	4.68E-05	0.006178715	0.005433553	Cnr1/Rapgef4/Oprl1/Gpr12/Crhr2/Drd5/Oprm1/Vip/Htr5a/Gpr26/Gpr3/Adgrg1/Adgrg6/Adgrg3	14
BP	GO:0021537	telencephalon development	23/448	367/18048	4.92E-05	0.006178715	0.005433553	Cacna1c/Dcc/Scn2a/Cntnap2/Grin1/Cntn2/Nrg1/Grin2a/Slc32a1/Nefm/Plcb1/Nefl/Nefh/Tfap2c/Slc17a6/Htr5a/Shh/Bcl11b/Adgrg1/Nfib/Egfr/Ephb3/Enpp1	23
BP	GO:0006576	cellular biogenic amine metabolic process	11/448	103/18048	5.00E-05	0.006178715	0.005433553	Grin2a/Htr2c/Chrna7/Crhr2/Agtr2/Sat1/Akr1b1/Aldh2/Maob/Tph1/Gata3	11
BP	GO:1905144	response to acetylcholine	7/448	40/18048	5.08E-05	0.006178715	0.005433553	Rgs8/Plcb1/Ly6h/Chrna7/Oprm1/Chrm2/Chrnb1	7
BP	GO:0006816	calcium ion transport	27/448	473/18048	5.63E-05	0.006631594	0.005831814	Cacna1c/Cacnb4/Cnr1/Trpc4/Grin1/Jph3/Thy1/Atp1b1/Cemip/Grin2a/Oprl1/Htr2c/Fgf14/Cacng2/Trpc5/Chrna7/Hpca/Grin3a/Crhr2/Oprm1/Anxa6/Htr2b/Cdh23/Jph2/Mcoln3/Tpcn2/Xcr1	27
BP	GO:0021510	spinal cord development	13/448	143/18048	5.86E-05	0.006631594	0.005831814	Dcc/Grin2a/Rapgef4/Nefm/Nefl/Nefh/Glra2/Shh/Acan/Ptn/Notch1/Enpp1/Loxl3	13
BP	GO:0007411	axon guidance	18/448	251/18048	5.91E-05	0.006631594	0.005831814	Dcc/Lrtm2/Cntn2/Unc5a/Plxna2/Efna3/Shh/Bcl11b/Nfib/Ephb3/Plxnb2/Efna1/Lamb2/Notch3/Neurog2/Boc/Lama2/Gata3	18
BP	GO:0097485	neuron projection guidance	18/448	252/18048	6.22E-05	0.006807083	0.005986138	Dcc/Lrtm2/Cntn2/Unc5a/Plxna2/Efna3/Shh/Bcl11b/Nfib/Ephb3/Plxnb2/Efna1/Lamb2/Notch3/Neurog2/Boc/Lama2/Gata3	18
BP	GO:0035637	multicellular organismal signaling	14/448	165/18048	6.56E-05	0.006898974	0.006066947	Cacna1c/Cacnb4/Scn2a/Scn2b/Cntnap2/Rapgef4/Kcnj5/Cacng2/Ntrk3/Chrna7/Drd5/Avp/Chrnb4/Ctnna3	14
BP	GO:0035095	behavioral response to nicotine	4/448	10/18048	6.99E-05	0.006898974	0.006066947	Htr2c/Chrna7/Chrnb4/Chrnb1	4
BP	GO:0060052	neurofilament cytoskeleton organization	4/448	10/18048	6.99E-05	0.006898974	0.006066947	Ina/Nefm/Nefl/Nefh	4
BP	GO:0021987	cerebral cortex development	14/448	166/18048	7.00E-05	0.006898974	0.006066947	Cacna1c/Dcc/Scn2a/Cntnap2/Grin1/Grin2a/Nefm/Plcb1/Nefl/Nefh/Tfap2c/Adgrg1/Egfr/Enpp1	14
BP	GO:0050803	regulation of synapse structure or activity	19/448	278/18048	7.10E-05	0.006898974	0.006066947	Sparcl1/Cdh8/Lrtm2/Grin1/Gria4/Cntnap4/Lrfn5/Rapgef4/Lrrn3/Lrrtm2/Ntrk3/Zfp804a/Rims3/Slc17a6/Slitrk1/LRRTM1/Ptn/Ephb3/Efna1	19
BP	GO:0072507	divalent inorganic cation homeostasis	23/448	380/18048	8.34E-05	0.007932887	0.006976169	Cacna1c/Cacnb4/Trpc4/Grin1/Jph3/Thy1/Atp1b1/Cemip/Gpr12/Htr2c/Trpc5/Chrna7/Pkhd1/Gpr3/Egfr/Anxa6/Enpp1/Htr2b/Cdh23/Jph2/Mcoln3/Tpcn2/Xcr1	23
BP	GO:0006836	neurotransmitter transport	18/448	262/18048	0.000102418	0.009533569	0.008383806	Cacnb4/Chrnb3/Cnr1/Cplx1/Sncg/Nat8l/Slc32a1/Mctp1/Gabra2/Syt2/Htr2c/Chrna7/Rims3/Slc17a6/Grin3a/Slc29a4/Syt12/Chrm2	18
BP	GO:0007613	memory	14/448	173/18048	0.000109233	0.00964947	0.008485729	Scn2a/Cnr1/Rcan2/Grin1/Jph3/Brinp1/Nrg1/Sorcs3/Grin2a/Plcb1/Kcnk2/Chrna7/Itga8/Ptn	14
BP	GO:0050890	cognition	23/448	387/18048	0.000109563	0.00964947	0.008485729	Cacna1c/Scn2a/Cntnap2/Cnr1/Rcan2/Grin1/Jph3/Elavl4/Brinp1/Cntn2/Ndrg4/Nrg1/Sorcs3/Grin2a/Plcb1/Kcnk2/Oprl1/Chrna7/Drd5/Itga8/Vip/Ptn/Egfr	23
BP	GO:0015872	dopamine transport	8/448	60/18048	0.000111767	0.00964947	0.008485729	Pcp4/Cnr1/Sncg/Nat8l/Syt2/Slc29a4/Syt12/Syt17	8
BP	GO:0072503	cellular divalent inorganic cation homeostasis	21/448	337/18048	0.000112485	0.00964947	0.008485729	Cacna1c/Cacnb4/Trpc4/Grin1/Jph3/Thy1/Atp1b1/Cemip/Gpr12/Htr2c/Trpc5/Chrna7/Pkhd1/Gpr3/Anxa6/Htr2b/Cdh23/Jph2/Mcoln3/Tpcn2/Xcr1	21
BP	GO:0051588	regulation of neurotransmitter transport	13/448	153/18048	0.000117071	0.009709418	0.008538448	Cacnb4/Chrnb3/Cnr1/Cplx1/Sncg/Nat8l/Mctp1/Htr2c/Chrna7/Rims3/Grin3a/Syt12/Chrm2	13
BP	GO:0006875	cellular metal ion homeostasis	25/448	441/18048	0.000117623	0.009709418	0.008538448	Cacna1c/Cacnb4/Trpc4/Grin1/Jph3/Thy1/Atp1b1/Cemip/Gpr12/Htr2c/Tfr2/Trpc5/Chrna7/Agtr2/Pkhd1/Gpr3/Anxa6/Htr2b/Cdh23/Jph2/Hfe/Frrs1/Mcoln3/Tpcn2/Xcr1	25
BP	GO:0010001	glial cell differentiation	19/448	290/18048	0.000123882	0.009781928	0.008602213	Tppp/Cntnap2/Trpc4/Cntn2/Nrg1/Kcnq3/Ntrk3/Shh/Ptn/Sox9/Nfib/Egfr/Notch1/Adgrg6/Tmem98/Enpp1/Lamb2/Aspa/Lama2	19
BP	GO:0030199	collagen fibril organization	8/448	61/18048	0.000125885	0.009781928	0.008602213	Acan/Tgfbr1/Mmp11/Pxdn/Loxl1/Cyp1b1/Loxl3/Loxl2	8
BP	GO:0030198	extracellular matrix organization	20/448	315/18048	0.000126761	0.009781928	0.008602213	Adamts15/Thsd4/Itga8/Acan/Sox9/Notch1/Tgfbr1/Mmp11/Lamb2/Col9a3/Pxdn/Loxl1/Cyp1b1/Matn3/Ccdc80/Loxl3/Fap/Antxr1/Loxl2/Col4a4	20
BP	GO:0099504	synaptic vesicle cycle	17/448	243/18048	0.000127445	0.009781928	0.008602213	Cacnb4/Chrnb3/Cnr1/Cplx1/Sncg/Slc32a1/Rapgef4/Pcdh17/Syt2/Fgf14/Chrna7/Rims3/Slc17a6/Grin3a/Syt12/Chrm2/Ston1	17
BP	GO:0043062	extracellular structure organization	20/448	316/18048	0.000132286	0.009831583	0.00864588	Adamts15/Thsd4/Itga8/Acan/Sox9/Notch1/Tgfbr1/Mmp11/Lamb2/Col9a3/Pxdn/Loxl1/Cyp1b1/Matn3/Ccdc80/Loxl3/Fap/Antxr1/Loxl2/Col4a4	20
BP	GO:0019932	second-messenger-mediated signaling	21/448	341/18048	0.000132586	0.009831583	0.00864588	Cacna1c/Rcan2/Grin1/Atp1b1/Pde3a/Nrg1/Vsnl1/Grin2a/Dmtn/Oprl1/Htr2c/Hpca/Crhr2/Oprm1/Gpr3/Sox9/Egfr/Adgrg6/Htr2b/Tpcn2/Xcr1	21
BP	GO:0045229	external encapsulating structure organization	20/448	317/18048	0.000138022	0.01006414	0.008850389	Adamts15/Thsd4/Itga8/Acan/Sox9/Notch1/Tgfbr1/Mmp11/Lamb2/Col9a3/Pxdn/Loxl1/Cyp1b1/Matn3/Ccdc80/Loxl3/Fap/Antxr1/Loxl2/Col4a4	20
BP	GO:0044106	cellular amine metabolic process	11/448	116/18048	0.00014759	0.010388168	0.009135339	Grin2a/Htr2c/Chrna7/Crhr2/Agtr2/Sat1/Akr1b1/Aldh2/Maob/Tph1/Gata3	11
BP	GO:0046928	regulation of neurotransmitter secretion	12/448	136/18048	0.000148909	0.010388168	0.009135339	Cacnb4/Chrnb3/Cnr1/Cplx1/Sncg/Mctp1/Htr2c/Chrna7/Rims3/Grin3a/Syt12/Chrm2	12
BP	GO:0099173	postsynapse organization	16/448	223/18048	0.00014959	0.010388168	0.009135339	Cntnap2/Grin1/Ina/Grin2a/Rapgef4/Nefl/Lrrtm2/Ntrk3/Nefh/Zfp804a/Chrna7/LRRTM1/Ptn/Ephb3/Efna1/Chrnb1	16
BP	GO:0021782	glial cell development	12/448	138/18048	0.00017097	0.011687398	0.010277881	Tppp/Cntnap2/Cntn2/Nrg1/Kcnq3/Ntrk3/Shh/Egfr/Adgrg6/Enpp1/Lamb2/Aspa	12
BP	GO:0019226	transmission of nerve impulse	10/448	102/18048	0.000223179	0.014801889	0.013016759	Cacnb4/Scn2a/Cntnap2/Rapgef4/Cacng2/Ntrk3/Chrna7/Drd5/Avp/Chrnb4	10
BP	GO:0140059	dendrite arborization	4/448	13/18048	0.000224159	0.014801889	0.013016759	Cntnap2/Sult4a1/Chrna7/Ptn	4
BP	GO:0021543	pallium development	17/448	255/18048	0.00022668	0.014801889	0.013016759	Cacna1c/Dcc/Scn2a/Cntnap2/Grin1/Grin2a/Slc32a1/Nefm/Plcb1/Nefl/Nefh/Tfap2c/Slc17a6/Htr5a/Adgrg1/Egfr/Enpp1	17
BP	GO:0040037	negative regulation of fibroblast growth factor receptor signaling pathway	5/448	24/18048	0.000265144	0.017058915	0.015001584	Spry3/Apln/Shisa2/Spry1/Gata3	5
BP	GO:0006887	exocytosis	23/448	413/18048	0.000282112	0.01783288	0.015682208	Cacna1c/Cacnb4/Chrnb3/Cnr1/Vsnl1/Cplx1/Rapgef4/Dmtn/Stxbp6/Rasgrp1/Syt2/Chrna7/Syt16/Rims3/Grin3a/Rab3c/Syt12/Chrm2/Notch1/Rab13/Syt17/Tpcn2/Tph1	23
BP	GO:0009308	amine metabolic process	11/448	125/18048	0.000285326	0.01783288	0.015682208	Grin2a/Htr2c/Chrna7/Crhr2/Agtr2/Sat1/Akr1b1/Aldh2/Maob/Tph1/Gata3	11
BP	GO:0007213	G protein-coupled acetylcholine receptor signaling pathway	4/448	14/18048	0.000307689	0.018959726	0.016673154	Rgs8/Plcb1/Oprm1/Chrm2	4
BP	GO:0050770	regulation of axonogenesis	14/448	193/18048	0.000341807	0.020769511	0.018264677	Grin1/Thy1/Cntn2/Nrg1/Plxna2/Nefm/Nefl/Ntrk3/RGD1307443/Trpc5/Slitrk1/Ephb3/Plxnb2/Efna1	14
BP	GO:0045664	regulation of neuron differentiation	16/448	241/18048	0.000360117	0.021490406	0.01889863	Pcp4/Brinp1/Cntn2/Bend6/Disp3/Vwc2l/Trpc5/Efna3/Shh/Bcl11b/Timp2/Sox9/Notch1/Notch3/Neurog2/Ect2	16
BP	GO:0000281	mitotic cytokinesis	8/448	71/18048	0.000366491	0.021490406	0.01889863	Kif20a/Nusap1/Snx33/Cenpa/Ect2/Kif20b/Plk1/Racgap1	8
BP	GO:0040036	regulation of fibroblast growth factor receptor signaling pathway	6/448	39/18048	0.000368407	0.021490406	0.01889863	Spry3/Apln/Shisa2/Fam20c/Spry1/Gata3	6
BP	GO:0051283	negative regulation of sequestering of calcium ion	11/448	131/18048	0.000427595	0.024517577	0.02156072	Cacna1c/Jph3/Thy1/Cemip/Htr2c/Anxa6/Htr2b/Jph2/Mcoln3/Tpcn2/Xcr1	11
BP	GO:0048839	inner ear development	16/448	245/18048	0.000431934	0.024517577	0.02156072	Gabrb2/Insig1/Pvalb/Kcnk2/Ntrk3/Ttc39c/Hpca/Tmie/Itga8/Shh/Sox9/Notch1/Cdh23/Mcoln3/C1qtnf5/Gata3	16
BP	GO:0050807	regulation of synapse organization	17/448	270/18048	0.000440372	0.024517577	0.02156072	Sparcl1/Cdh8/Lrtm2/Grin1/Cntnap4/Lrfn5/Rapgef4/Lrrn3/Lrrtm2/Ntrk3/Zfp804a/Rims3/Slitrk1/LRRTM1/Ptn/Ephb3/Efna1	17
BP	GO:0007612	learning	14/448	198/18048	0.000442717	0.024517577	0.02156072	Cacna1c/Cntnap2/Grin1/Jph3/Elavl4/Cntn2/Ndrg4/Sorcs3/Grin2a/Plcb1/Oprl1/Chrna7/Drd5/Ptn	14
BP	GO:0042552	myelination	13/448	176/18048	0.000464193	0.025385578	0.022324039	Tppp/Scn2a/Cntnap2/Cntn2/Nrg1/Ntrk3/Ptn/Adgrg6/Tmem98/Enpp1/Mal2/Aspa/Bcas1	13
BP	GO:0051282	regulation of sequestering of calcium ion	11/448	133/18048	0.000486571	0.025666098	0.022570728	Cacna1c/Jph3/Thy1/Cemip/Htr2c/Anxa6/Htr2b/Jph2/Mcoln3/Tpcn2/Xcr1	11
BP	GO:0009309	amine biosynthetic process	6/448	41/18048	0.000486923	0.025666098	0.022570728	Chrna7/Crhr2/Agtr2/Sat1/Aldh2/Gata3	6
BP	GO:0042401	cellular biogenic amine biosynthetic process	6/448	41/18048	0.000486923	0.025666098	0.022570728	Chrna7/Crhr2/Agtr2/Sat1/Aldh2/Gata3	6
BP	GO:0007272	ensheathment of neurons	13/448	178/18048	0.000516909	0.026486731	0.023292391	Tppp/Scn2a/Cntnap2/Cntn2/Nrg1/Ntrk3/Ptn/Adgrg6/Tmem98/Enpp1/Mal2/Aspa/Bcas1	13
BP	GO:0008366	axon ensheathment	13/448	178/18048	0.000516909	0.026486731	0.023292391	Tppp/Scn2a/Cntnap2/Cntn2/Nrg1/Ntrk3/Ptn/Adgrg6/Tmem98/Enpp1/Mal2/Aspa/Bcas1	13
BP	GO:0043583	ear development	17/448	274/18048	0.000520653	0.026486731	0.023292391	Gabrb2/Insig1/Pvalb/Kcnk2/Ntrk3/Ttc39c/Hpca/Tmie/Itga8/Shh/Sox9/Notch1/Enpp1/Cdh23/Mcoln3/C1qtnf5/Gata3	17
BP	GO:0042063	gliogenesis	22/448	405/18048	0.00053253	0.026779501	0.023549853	Tppp/Cntnap2/Trpc4/Grin1/Cntn2/Nrg1/Kcnq3/Ntrk3/Shh/Efemp1/Ptn/Adgrg1/Sox9/Nfib/Egfr/Notch1/Adgrg6/Tmem98/Enpp1/Lamb2/Aspa/Lama2	22
BP	GO:0051208	sequestering of calcium ion	11/448	135/18048	0.000552201	0.027011052	0.023753479	Cacna1c/Jph3/Thy1/Cemip/Htr2c/Anxa6/Htr2b/Jph2/Mcoln3/Tpcn2/Xcr1	11
BP	GO:0014003	oligodendrocyte development	7/448	58/18048	0.000558596	0.027011052	0.023753479	Tppp/Cntnap2/Cntn2/Kcnq3/Shh/Enpp1/Aspa	7
BP	GO:0009713	catechol-containing compound biosynthetic process	5/448	28/18048	0.000564981	0.027011052	0.023753479	Chrna7/Crhr2/Agtr2/Aldh2/Gata3	5
BP	GO:0042423	catecholamine biosynthetic process	5/448	28/18048	0.000564981	0.027011052	0.023753479	Chrna7/Crhr2/Agtr2/Aldh2/Gata3	5
BP	GO:0031644	regulation of nervous system process	14/448	203/18048	0.000568004	0.027011052	0.023753479	Tppp/Cntnap2/Grin1/Nrg1/Grin2a/Rapgef4/Oprl1/Htr2c/Chrna7/Oprm1/Vip/Avp/Tmem98/Chrnb4	14
BP	GO:0015850	organic hydroxy compound transport	19/448	328/18048	0.000583435	0.027446542	0.024136448	Pcp4/Stard4/Cnr1/Nrg1/Sncg/Nat8l/Syt2/Chrna7/Slc29a4/Crhr2/Syt12/Agtr2/Vip/Shh/Abcc4/Syt17/Abcb4/Maob/Tpcn2	19
BP	GO:0014046	dopamine secretion	6/448	43/18048	0.000633178	0.029029318	0.025528339	Pcp4/Cnr1/Sncg/Syt2/Syt12/Syt17	6
BP	GO:0014059	regulation of dopamine secretion	6/448	43/18048	0.000633178	0.029029318	0.025528339	Pcp4/Cnr1/Sncg/Syt2/Syt12/Syt17	6
BP	GO:0035094	response to nicotine	8/448	77/18048	0.000636986	0.029029318	0.025528339	Chrnb3/Cnr1/Htr2c/Chrna7/Avp/Chrnb4/Aldh2/Chrnb1	8
BP	GO:0007214	gamma-aminobutyric acid signaling pathway	5/448	29/18048	0.000668903	0.030169612	0.026531111	Gabrb2/Cacnb4/Gabra3/Gabra2/Gabrg3	5
BP	GO:0043084	penile erection	4/448	17/18048	0.00068958	0.03078484	0.027072142	Cnr1/Vip/Shh/Avp	4
BP	GO:0017157	regulation of exocytosis	16/448	260/18048	0.000821585	0.03630742	0.031928691	Cacnb4/Chrnb3/Cnr1/Vsnl1/Rapgef4/Syt2/Chrna7/Rims3/Grin3a/Rab3c/Syt12/Chrm2/Notch1/Rab13/Syt17/Tpcn2	16
BP	GO:0009111	vitamin catabolic process	4/448	18/18048	0.000869335	0.038033407	0.033446521	Crabp1/Cubn/Cyp26c1/Cyp26a1	4
BP	GO:0085029	extracellular matrix assembly	6/448	46/18048	0.000913803	0.039027986	0.034321152	Thsd4/Sox9/Notch1/Lamb2/Pxdn/Antxr1	6
BP	GO:0042246	tissue regeneration	9/448	101/18048	0.000917442	0.039027986	0.034321152	Ina/Mstn/Cd81/Ptn/Notch2/Notch1/Tm4sf4/Notch3/Prkcq	9
BP	GO:1904861	excitatory synapse assembly	5/448	31/18048	0.00091883	0.039027986	0.034321152	Cntnap2/Lrrtm2/Ntrk3/LRRTM1/Plxnb2	5
BP	GO:0007422	peripheral nervous system development	8/448	82/18048	0.000968981	0.040762405	0.035846397	Nrg1/Sncg/Ntrk3/Nefh/Pou4f1/Adgrg6/Lamb2/Lama2	8
BP	GO:0045055	regulated exocytosis	17/448	291/18048	0.00101798	0.042343317	0.03723665	Cacna1c/Cacnb4/Chrnb3/Cnr1/Cplx1/Rapgef4/Dmtn/Rasgrp1/Syt2/Chrna7/Rims3/Grin3a/Syt12/Chrm2/Notch1/Syt17/Tph1	17
BP	GO:0002691	regulation of cellular extravasation	6/448	47/18048	0.001025918	0.042343317	0.03723665	Thy1/Plcb1/Fut9/Plvap/Chst2/Lyve1	6
BP	GO:0006898	receptor-mediated endocytosis	16/448	266/18048	0.001045597	0.0427522	0.03759622	Caly/Cntn2/Nrg1/Cacng2/Lrrtm2/Tfr2/Hpca/Apln/LRRTM1/Cd81/Egfr/Htr2b/Cubn/Hfe/Tpcn2/Lyve1	16
BP	GO:0042698	ovulation cycle	10/448	124/18048	0.001055602	0.042761669	0.037604547	Oprl1/Chrna7/Oprm1/Gpr149/Gdf10/Mstn/Ptn/Egfr/Kif20a/Cyp1b1	10
BP	GO:0140058	neuron projection arborization	5/448	32/18048	0.001067041	0.042828477	0.037663298	Cntnap2/Sult4a1/Chrna7/Spry3/Ptn	5
BP	GO:0007188	adenylate cyclase-modulating G protein-coupled receptor signaling pathway	15/448	242/18048	0.001100447	0.043767769	0.03848931	Cnr1/Rapgef4/Oprl1/Gpr12/Crhr2/Drd5/Oprm1/Vip/Htr5a/Chrm2/Gpr26/Gpr3/Adgrg1/Adgrg6/Adgrg3	15
BP	GO:0007187	G protein-coupled receptor signaling pathway, coupled to cyclic nucleotide second messenger	6/448	48/18048	0.0011483	0.044855454	0.039445819	Htr2c/Agtr2/Htr5a/Chrm2/Gpr3/Htr2b	6
BP	GO:0042417	dopamine metabolic process	6/448	48/18048	0.0011483	0.044855454	0.039445819	Grin2a/Htr2c/Chrna7/Agtr2/Aldh2/Maob	6
BP	GO:0051932	synaptic transmission, GABAergic	7/448	66/18048	0.001220958	0.047271606	0.041570579	Gabrb2/Cntnap2/Cnr1/Gabra3/Cntnap4/Gabra2/Gabrg3	7
BP	GO:0019935	cyclic-nucleotide-mediated signaling	9/448	106/18048	0.001294423	0.049676333	0.043685293	Pde3a/Oprl1/Htr2c/Crhr2/Oprm1/Gpr3/Sox9/Adgrg6/Htr2b	9
CC	GO:0099699	integral component of synaptic membrane	33/457	232/18303	5.27E-16	2.06E-13	1.59E-13	Gabrb2/Cacna1c/Dcc/Scn2a/Adam23/Cnr1/Grin1/Gria4/Gabra3/Cntnap4/Nrg1/Sorcs3/Lrfn5/Grin2a/Pcdh17/Gabra2/Kcnj9/Kcna4/Cdh10/Cacng2/Lrrtm2/Ntrk3/Chrna7/Gabrg3/Grin3a/Slitrk1/Kcnj3/Drd5/Oprm1/Htr5a/Chrm2/LRRTM1/Chrnb1	33
CC	GO:0099240	intrinsic component of synaptic membrane	34/457	252/18303	9.58E-16	2.06E-13	1.59E-13	Gabrb2/Cacna1c/Dcc/Scn2a/Adam23/Cnr1/Grin1/Gria4/Cntn2/Gabra3/Cntnap4/Nrg1/Sorcs3/Lrfn5/Grin2a/Pcdh17/Gabra2/Kcnj9/Kcna4/Cdh10/Cacng2/Lrrtm2/Ntrk3/Chrna7/Gabrg3/Grin3a/Slitrk1/Kcnj3/Drd5/Oprm1/Htr5a/Chrm2/LRRTM1/Chrnb1	34
CC	GO:0097060	synaptic membrane	44/457	467/18303	3.56E-14	5.10E-12	3.93E-12	Gabrb2/Cacna1c/Kctd16/Dcc/Cdh8/Chrnb3/Scn2a/Adam23/Cntnap2/Cnr1/Grin1/Gria4/Cntn2/Gabra3/Cntnap4/Nrg1/Sorcs3/Lrfn5/Grin2a/Pcdh17/Gabra2/Kcnj9/Kcna4/Cdh10/Cacng2/Lrrtm2/Gad2/Ntrk3/Glra2/Chrna7/Gabrg3/Rims3/Grin3a/Slitrk1/Kcnj3/Drd5/Oprm1/Itga8/Htr5a/Chrm2/Ddn/LRRTM1/Chrnb4/Chrnb1	44
CC	GO:0098936	intrinsic component of postsynaptic membrane	27/457	183/18303	1.03E-13	1.11E-11	8.55E-12	Gabrb2/Cacna1c/Dcc/Grin1/Gria4/Cntn2/Gabra3/Nrg1/Sorcs3/Lrfn5/Grin2a/Pcdh17/Gabra2/Kcna4/Cdh10/Cacng2/Lrrtm2/Ntrk3/Chrna7/Grin3a/Slitrk1/Drd5/Oprm1/Htr5a/Chrm2/LRRTM1/Chrnb1	27
CC	GO:0099055	integral component of postsynaptic membrane	26/457	173/18303	1.91E-13	1.64E-11	1.27E-11	Gabrb2/Cacna1c/Dcc/Grin1/Gria4/Gabra3/Nrg1/Sorcs3/Lrfn5/Grin2a/Pcdh17/Gabra2/Kcna4/Cdh10/Cacng2/Lrrtm2/Ntrk3/Chrna7/Grin3a/Slitrk1/Drd5/Oprm1/Htr5a/Chrm2/LRRTM1/Chrnb1	26
CC	GO:0099060	integral component of postsynaptic specialization membrane	20/457	107/18303	1.90E-12	1.36E-10	1.05E-10	Gabrb2/Dcc/Grin1/Gria4/Gabra3/Nrg1/Sorcs3/Lrfn5/Grin2a/Gabra2/Cdh10/Cacng2/Lrrtm2/Chrna7/Grin3a/Slitrk1/Drd5/Htr5a/LRRTM1/Chrnb1	20
CC	GO:0098948	intrinsic component of postsynaptic specialization membrane	20/457	113/18303	5.48E-12	3.29E-10	2.54E-10	Gabrb2/Dcc/Grin1/Gria4/Gabra3/Nrg1/Sorcs3/Lrfn5/Grin2a/Gabra2/Cdh10/Cacng2/Lrrtm2/Chrna7/Grin3a/Slitrk1/Drd5/Htr5a/LRRTM1/Chrnb1	20
CC	GO:0045211	postsynaptic membrane	33/457	321/18303	6.12E-12	3.29E-10	2.54E-10	Gabrb2/Cacna1c/Kctd16/Dcc/Chrnb3/Grin1/Gria4/Cntn2/Gabra3/Nrg1/Sorcs3/Lrfn5/Grin2a/Pcdh17/Gabra2/Kcna4/Cdh10/Cacng2/Lrrtm2/Ntrk3/Glra2/Chrna7/Gabrg3/Grin3a/Slitrk1/Drd5/Oprm1/Htr5a/Chrm2/Ddn/LRRTM1/Chrnb4/Chrnb1	33
CC	GO:0099634	postsynaptic specialization membrane	21/457	150/18303	1.62E-10	7.74E-09	5.97E-09	Gabrb2/Cacna1c/Dcc/Grin1/Gria4/Gabra3/Nrg1/Sorcs3/Lrfn5/Grin2a/Gabra2/Cdh10/Cacng2/Lrrtm2/Chrna7/Grin3a/Slitrk1/Drd5/Htr5a/LRRTM1/Chrnb1	21
CC	GO:0034702	ion channel complex	29/457	292/18303	2.76E-10	1.19E-08	9.16E-09	Gabrb2/Cacna1c/Kcnip1/Cacnb4/Chrnb3/Scn2a/Scn2b/Cntnap2/Trpc4/Grin1/Gria4/Gabra3/Grin2a/Kcnq3/Gabra2/Kcnj5/Vwc2l/Kcnk2/Kcna4/Cacng2/Glra2/Trpc5/Chrna7/Gabrg3/Grin3a/Kcnj3/Kcns2/Chrnb4/Chrnb1	29
CC	GO:0031012	extracellular matrix	34/457	411/18303	1.05E-09	4.12E-08	3.17E-08	Sparcl1/Spock3/Lrrn3/Adamts15/Thsd4/Shh/LRRTM1/Acan/Frem3/Fcgbp/Efemp1/Ptn/Timp2/Notch2/Notch1/Mmp11/Lrrc17/P3h2/Lamb2/Col9a3/Nid2/Pxdn/Loxl1/Matn3/Entpd2/Ccdc80/Loxl3/Fcna/Lama2/Ogn/Loxl2/Col4a4/Angptl2/Fbln7	34
CC	GO:0030312	external encapsulating structure	34/457	413/18303	1.19E-09	4.28E-08	3.30E-08	Sparcl1/Spock3/Lrrn3/Adamts15/Thsd4/Shh/LRRTM1/Acan/Frem3/Fcgbp/Efemp1/Ptn/Timp2/Notch2/Notch1/Mmp11/Lrrc17/P3h2/Lamb2/Col9a3/Nid2/Pxdn/Loxl1/Matn3/Entpd2/Ccdc80/Loxl3/Fcna/Lama2/Ogn/Loxl2/Col4a4/Angptl2/Fbln7	34
CC	GO:0032589	neuron projection membrane	14/457	79/18303	8.49E-09	2.81E-07	2.17E-07	Cntnap2/Grin1/Thy1/Gabra3/Nrg1/Unc5a/Gabra2/Lamp5/Chrna7/Hpca/Gabrg3/Oprm1/Itga8/Ddn	14
CC	GO:0098982	GABA-ergic synapse	16/457	108/18303	1.09E-08	3.34E-07	2.58E-07	Gabrb2/Cnr1/Gabra3/Cntnap4/Nrg1/Lrfn5/Slc32a1/Plcb1/Pcdh17/Gabra2/Cdh10/Lrrtm2/Gabrg3/Slitrk1/LRRTM1/Acan	16
CC	GO:0043235	receptor complex	32/457	413/18303	1.61E-08	4.60E-07	3.55E-07	Gabrb2/Kctd16/Chrnb3/Grin1/Lrp1b/Gria4/Gabra3/Grin2a/Plxna2/Gabra2/Vwc2l/Htr2c/Cacng2/Ntrk3/Tfr2/Chrna7/Gabrg3/Grin3a/Itga8/Notch2/Egfr/Notch1/Ephb3/Tgfbr1/Plxnb2/Chrnb4/Notch3/Htr2b/Cd8b/Cubn/Hfe/Chrnb1	32
CC	GO:1902495	transmembrane transporter complex	30/457	374/18303	2.10E-08	5.64E-07	4.35E-07	Gabrb2/Cacna1c/Kcnip1/Cacnb4/Chrnb3/Scn2a/Scn2b/Cntnap2/Trpc4/Grin1/Gria4/Atp1b1/Gabra3/Grin2a/Kcnq3/Gabra2/Kcnj5/Vwc2l/Kcnk2/Kcna4/Cacng2/Glra2/Trpc5/Chrna7/Gabrg3/Grin3a/Kcnj3/Kcns2/Chrnb4/Chrnb1	30
CC	GO:0005604	basement membrane	16/457	117/18303	3.50E-08	8.86E-07	6.83E-07	Acan/Frem3/Efemp1/Ptn/Timp2/P3h2/Lamb2/Col9a3/Nid2/Pxdn/Loxl1/Entpd2/Ccdc80/Lama2/Loxl2/Col4a4	16
CC	GO:0099056	integral component of presynaptic membrane	16/457	121/18303	5.68E-08	1.36E-06	1.05E-06	Cacna1c/Scn2a/Adam23/Cnr1/Grin1/Cntnap4/Nrg1/Grin2a/Pcdh17/Kcnj9/Kcna4/Cdh10/Chrna7/Kcnj3/Oprm1/Chrm2	16
CC	GO:1990351	transporter complex	30/457	398/18303	8.39E-08	1.90E-06	1.46E-06	Gabrb2/Cacna1c/Kcnip1/Cacnb4/Chrnb3/Scn2a/Scn2b/Cntnap2/Trpc4/Grin1/Gria4/Atp1b1/Gabra3/Grin2a/Kcnq3/Gabra2/Kcnj5/Vwc2l/Kcnk2/Kcna4/Cacng2/Glra2/Trpc5/Chrna7/Gabrg3/Grin3a/Kcnj3/Kcns2/Chrnb4/Chrnb1	30
CC	GO:0098889	intrinsic component of presynaptic membrane	16/457	134/18303	2.40E-07	5.16E-06	3.98E-06	Cacna1c/Scn2a/Adam23/Cnr1/Grin1/Cntnap4/Nrg1/Grin2a/Pcdh17/Kcnj9/Kcna4/Cdh10/Chrna7/Kcnj3/Oprm1/Chrm2	16
CC	GO:0099061	integral component of postsynaptic density membrane	12/457	74/18303	2.75E-07	5.62E-06	4.33E-06	Dcc/Grin1/Gria4/Nrg1/Sorcs3/Lrfn5/Grin2a/Cacng2/Lrrtm2/Grin3a/Slitrk1/Drd5	12
CC	GO:0062023	collagen-containing extracellular matrix	22/457	250/18303	3.43E-07	6.71E-06	5.18E-06	Sparcl1/Adamts15/Acan/Frem3/Efemp1/Ptn/Timp2/P3h2/Lamb2/Col9a3/Nid2/Pxdn/Loxl1/Matn3/Entpd2/Ccdc80/Loxl3/Fcna/Lama2/Loxl2/Col4a4/Angptl2	22
CC	GO:0042734	presynaptic membrane	20/457	211/18303	3.60E-07	6.73E-06	5.19E-06	Cacna1c/Kctd16/Scn2a/Adam23/Cntnap2/Cnr1/Grin1/Cntnap4/Nrg1/Grin2a/Pcdh17/Kcnj9/Kcna4/Cdh10/Gad2/Chrna7/Rims3/Kcnj3/Oprm1/Chrm2	20
CC	GO:0032590	dendrite membrane	10/457	52/18303	5.28E-07	9.46E-06	7.29E-06	Grin1/Thy1/Gabra3/Gabra2/Lamp5/Hpca/Gabrg3/Oprm1/Itga8/Ddn	10
CC	GO:0099146	intrinsic component of postsynaptic density membrane	12/457	80/18303	6.58E-07	1.13E-05	8.73E-06	Dcc/Grin1/Gria4/Nrg1/Sorcs3/Lrfn5/Grin2a/Cacng2/Lrrtm2/Grin3a/Slitrk1/Drd5	12
CC	GO:0034703	cation channel complex	20/457	223/18303	8.70E-07	1.44E-05	1.11E-05	Cacna1c/Kcnip1/Cacnb4/Scn2a/Scn2b/Cntnap2/Trpc4/Grin1/Gria4/Grin2a/Kcnq3/Kcnj5/Vwc2l/Kcnk2/Kcna4/Cacng2/Trpc5/Grin3a/Kcnj3/Kcns2	20
CC	GO:0099572	postsynaptic specialization	30/457	465/18303	2.25E-06	3.58E-05	2.76E-05	Gabrb2/Cacna1c/Anks1b/Dcc/Grin1/Gria4/Gabra3/Nrg1/Sorcs3/Lrfn5/Grin2a/Rapgef4/Gng3/Nefm/Dmtn/Gabra2/Neto2/Cdh10/Cacng2/Lrrtm2/Nefh/Chrna7/Grin3a/Slitrk1/Drd5/Itga8/Htr5a/LRRTM1/Chrnb1/Bcas1	30
CC	GO:0031256	leading edge membrane	17/457	180/18303	2.85E-06	4.38E-05	3.38E-05	Cntnap2/Grin1/Thy1/Gabra3/Nrg1/Unc5a/Gabra2/Lamp5/Chrna7/Hpca/Gabrg3/Oprm1/Itga8/Ddn/Egfr/Fap/Antxr1	17
CC	GO:0098839	postsynaptic density membrane	13/457	110/18303	3.63E-06	5.38E-05	4.15E-05	Cacna1c/Dcc/Grin1/Gria4/Nrg1/Sorcs3/Lrfn5/Grin2a/Cacng2/Lrrtm2/Grin3a/Slitrk1/Drd5	13
CC	GO:0150034	distal axon	28/457	443/18303	7.23E-06	0.000103583	7.99E-05	Dcc/Cdh8/Gad1/Pvalb/Cnr1/Rasgrf1/Grin1/Thy1/Elavl4/Nrsn1/Gria4/Cplx1/Sncg/Grin2a/Slc32a1/Rapgef4/Nefl/Kcnk2/Lamp5/Syt2/Trpc5/Zfp804a/Chrna7/Crhr2/Chrm2/LRRTM1/Timp2/Boc	28
CC	GO:0031253	cell projection membrane	24/457	352/18303	9.40E-06	0.000130353	0.000100517	Cntnap2/Grin1/Thy1/Ndrg4/Gabra3/Nrg1/Unc5a/Dmtn/Gabra2/Lamp5/Chrna7/Hpca/Gabrg3/Drd5/Oprm1/Itga8/Ddn/Egfr/Abcb1a/Entpd2/Cubn/Folr1/Fap/Antxr1	24
CC	GO:0005883	neurofilament	5/457	13/18303	1.04E-05	0.000139138	0.000107291	Pcp4/Ina/Nefm/Nefl/Nefh	5
CC	GO:0098984	neuron to neuron synapse	28/457	465/18303	1.76E-05	0.000229824	0.00017722	Cacna1c/Anks1b/Dcc/Cntnap2/Grin1/Gria4/Nrg1/Sorcs3/Lrfn5/Grin2a/Rapgef4/Gng3/Nefm/Dmtn/Neto2/Kcna4/Cacng2/Lrrtm2/Nefh/Chrna7/Grin3a/Slitrk1/Drd5/Syt12/Itga8/Chrm2/Mal2/Bcas1	28
CC	GO:0032279	asymmetric synapse	26/457	437/18303	4.30E-05	0.000543504	0.000419103	Cacna1c/Anks1b/Dcc/Cntnap2/Grin1/Gria4/Nrg1/Sorcs3/Lrfn5/Grin2a/Rapgef4/Gng3/Nefm/Dmtn/Neto2/Kcna4/Cacng2/Lrrtm2/Nefh/Chrna7/Grin3a/Slitrk1/Drd5/Itga8/Chrm2/Bcas1	26
CC	GO:0045178	basal part of cell	21/457	320/18303	5.88E-05	0.000722792	0.000557355	Cacna1c/Trpc4/Rasgrf1/Grin1/Atp1b1/Ndrg4/Nrg1/Rapgef4/Slc29a4/Ajap1/Hpgd/Cd81/Egfr/Tgfbr1/Prcp/Enpp1/Abcc4/Folr1/Hfe/Fap/Slc13a3	21
CC	GO:0060076	excitatory synapse	9/457	78/18303	0.000138231	0.001651095	0.001273182	Cntnap2/Grin1/Grin2a/Rapgef4/Kcnj9/Lrrtm2/Slc17a6/Kcnj3/LRRTM1	9
CC	GO:0031594	neuromuscular junction	10/457	99/18303	0.000182958	0.002126271	0.001639597	Nrg1/Nefm/Nefl/Syt2/Ptn/Lamb2/Prkcq/Chrnb1/Lama2/Sync	10
CC	GO:0098802	plasma membrane signaling receptor complex	14/457	183/18303	0.000210135	0.002377845	0.001833589	Chrnb3/Grin1/Gria4/Grin2a/Vwc2l/Cacng2/Tfr2/Chrna7/Grin3a/Itga8/Tgfbr1/Chrnb4/Hfe/Chrnb1	14
CC	GO:0016324	apical plasma membrane	23/457	403/18303	0.000216547	0.002387564	0.001841084	Thy1/Atp1b1/Nrg1/Rapgef4/Kcnk2/Chrna7/Slc29a4/Ajap1/Pkhd1/Cd81/Egfr/Notch1/Tgfbr1/Abcb1a/Anxa6/Abcc4/Abcb4/Cubn/Igfbp2/Ocln/Folr1/C1qtnf5/Gp2	23
CC	GO:0098686	hippocampal mossy fiber to CA3 synapse	7/457	50/18303	0.000228129	0.002417511	0.001864176	Anks1b/Grin1/Rapgef4/Cacng2/Lrrtm2/Syt12/Mal2	7
CC	GO:0030672	synaptic vesicle membrane	12/457	142/18303	0.000236129	0.002417511	0.001864176	Grin1/Slc32a1/Mctp1/Gabra2/Lamp5/Syt2/Gad2/Slc17a6/Rab3c/Syt12/Tmem163/Mal2	12
CC	GO:0099501	exocytic vesicle membrane	12/457	142/18303	0.000236129	0.002417511	0.001864176	Grin1/Slc32a1/Mctp1/Gabra2/Lamp5/Syt2/Gad2/Slc17a6/Rab3c/Syt12/Tmem163/Mal2	12
CC	GO:0044304	main axon	9/457	87/18303	0.000319121	0.003191212	0.002460788	Scn2a/Cntnap2/Thy1/Cntn2/Nrg1/Kcnq3/Kcna4/Chrna7/Crhr2	9
CC	GO:0016323	basolateral plasma membrane	17/457	264/18303	0.000364283	0.003560043	0.002745199	Cacna1c/Trpc4/Rasgrf1/Grin1/Atp1b1/Ndrg4/Rapgef4/Slc29a4/Ajap1/Hpgd/Cd81/Egfr/Tgfbr1/Enpp1/Abcc4/Folr1/Slc13a3	17
CC	GO:0034705	potassium channel complex	9/457	89/18303	0.000378513	0.003616904	0.002789044	Kcnip1/Cntnap2/Gria4/Kcnq3/Kcnj5/Kcnk2/Kcna4/Kcnj3/Kcns2	9
CC	GO:0043194	axon initial segment	5/457	26/18303	0.000404726	0.003783309	0.002917362	Scn2a/Cntnap2/Cntn2/Kcnq3/Kcna4	5
CC	GO:0014069	postsynaptic density	23/457	430/18303	0.000539893	0.004768057	0.003676715	Cacna1c/Anks1b/Dcc/Grin1/Gria4/Nrg1/Sorcs3/Lrfn5/Grin2a/Rapgef4/Gng3/Nefm/Dmtn/Neto2/Cacng2/Lrrtm2/Nefh/Chrna7/Grin3a/Slitrk1/Drd5/Itga8/Bcas1	23
CC	GO:0005892	acetylcholine-gated channel complex	4/457	16/18303	0.000549914	0.004768057	0.003676715	Chrnb3/Chrna7/Chrnb4/Chrnb1	4
CC	GO:0098981	cholinergic synapse	4/457	16/18303	0.000549914	0.004768057	0.003676715	Nefl/Chrna7/Chrm2/Chrnb4	4
CC	GO:0008076	voltage-gated potassium channel complex	8/457	75/18303	0.000554425	0.004768057	0.003676715	Kcnip1/Cntnap2/Kcnq3/Kcnj5/Kcnk2/Kcna4/Kcnj3/Kcns2	8
CC	GO:0030426	growth cone	15/457	230/18303	0.000697123	0.005877707	0.004532382	Dcc/Cnr1/Rasgrf1/Thy1/Elavl4/Nrsn1/Rapgef4/Nefl/Lamp5/Trpc5/Zfp804a/Chrna7/LRRTM1/Timp2/Boc	15
CC	GO:0044306	neuron projection terminus	16/457	255/18303	0.00071151	0.00588364	0.004536956	Cacna1c/Cdh8/Gad1/Pvalb/Grin1/Gria4/Cplx1/Sncg/Grin2a/Slc32a1/Rapgef4/Kcnk2/Syt2/Crhr2/Vip/Chrm2	16
CC	GO:0031252	cell leading edge	23/457	443/18303	0.000809653	0.006568885	0.005065358	Cntnap2/Grin1/Thy1/Gabra3/Nrg1/Unc5a/Gabra2/Lamp5/Chrna7/Hpca/Gabrg3/Oprm1/Itga8/Ddn/Egfr/Notch1/Ston1/Rab13/Ocln/Fap/Antxr1/Ctnna3/Iqgap2	23
CC	GO:0008328	ionotropic glutamate receptor complex	6/457	45/18303	0.000836719	0.006662764	0.005137749	Grin1/Gria4/Grin2a/Vwc2l/Cacng2/Grin3a	6
CC	GO:0044309	neuron spine	15/457	235/18303	0.000868648	0.006791249	0.005236826	Anks1b/Cntnap2/Grin1/Gria4/Grin2a/Rapgef4/Kcna4/Zfp804a/Chrna7/Hpca/Drd5/Oprm1/Itga8/Ddn/Lama2	15
CC	GO:0030427	site of polarized growth	15/457	237/18303	0.000946629	0.007268758	0.00560504	Dcc/Cnr1/Rasgrf1/Thy1/Elavl4/Nrsn1/Rapgef4/Nefl/Lamp5/Trpc5/Zfp804a/Chrna7/LRRTM1/Timp2/Boc	15
CC	GO:0008021	synaptic vesicle	16/457	263/18303	0.00098798	0.007453186	0.005747255	Grin1/Grin2a/Slc32a1/Mctp1/Gabra2/Lamp5/Syt2/Gad2/Slc17a6/Rab3c/Syt12/Shh/Tmem163/Ston1/Rab13/Mal2	16
CC	GO:0030285	integral component of synaptic vesicle membrane	6/457	47/18303	0.001057718	0.007708792	0.005944356	Slc32a1/Gabra2/Syt2/Slc17a6/Tmem163/Mal2	6
CC	GO:0098878	neurotransmitter receptor complex	6/457	47/18303	0.001057718	0.007708792	0.005944356	Grin1/Gria4/Grin2a/Vwc2l/Cacng2/Grin3a	6
CC	GO:1902711	GABA-A receptor complex	4/457	19/18303	0.001103636	0.007909394	0.006099043	Gabrb2/Gabra3/Gabra2/Gabrg3	4
CC	GO:0070382	exocytic vesicle	18/457	318/18303	0.001123727	0.007921356	0.006108267	Grin1/Grin2a/Slc32a1/Mctp1/Gabra2/Lamp5/Syt2/Gad2/Slc17a6/Rab3c/Syt12/Shh/Tmem163/Ston1/Rab13/Mal2/Syt17/Iqgap2	18
CC	GO:0009925	basal plasma membrane	17/457	295/18303	0.001259861	0.008737743	0.006737794	Cacna1c/Trpc4/Rasgrf1/Grin1/Atp1b1/Ndrg4/Rapgef4/Slc29a4/Ajap1/Hpgd/Cd81/Egfr/Tgfbr1/Enpp1/Abcc4/Folr1/Slc13a3	17
CC	GO:0098563	intrinsic component of synaptic vesicle membrane	7/457	67/18303	0.001381032	0.00942609	0.007268588	Slc32a1/Gabra2/Syt2/Slc17a6/Rab3c/Tmem163/Mal2	7
CC	GO:0099571	postsynaptic cytoskeleton	4/457	21/18303	0.001638159	0.010837055	0.008356603	Ina/Nefm/Nefl/Nefh	4
CC	GO:1902710	GABA receptor complex	4/457	21/18303	0.001638159	0.010837055	0.008356603	Gabrb2/Gabra3/Gabra2/Gabrg3	4
CC	GO:0042383	sarcolemma	12/457	177/18303	0.001676512	0.010922727	0.008422666	Cacna1c/Scn2a/Scn2b/Atp1b1/Kcnj5/Kcnj3/Oprm1/Anxa6/Prkcq/Plcb3/Lama2/Sync	12
CC	GO:0051233	spindle midzone	5/457	36/18303	0.00188988	0.012055639	0.00929627	Cenpe/Kif20b/Plk1/Kif18b/Racgap1	5
CC	GO:0043204	perikaryon	13/457	204/18303	0.001906473	0.012055639	0.00929627	Cacna1c/Rgs8/Elavl4/Cplx1/Nefm/Nefh/Hpca/Crhr2/Oprm1/Itga8/Vip/Htr5a/Ddn	13
CC	GO:0030673	axolemma	4/457	22/18303	0.0019631	0.012059045	0.009298897	Cntnap2/Thy1/Nrg1/Chrna7	4
CC	GO:0043083	synaptic cleft	4/457	22/18303	0.0019631	0.012059045	0.009298897	Cdh8/Grin1/Lamb2/Lama2	4
CC	GO:0043197	dendritic spine	14/457	231/18303	0.002075378	0.012394617	0.009557661	Anks1b/Grin1/Gria4/Grin2a/Rapgef4/Kcna4/Zfp804a/Chrna7/Hpca/Drd5/Oprm1/Itga8/Ddn/Lama2	14
CC	GO:0043679	axon terminus	14/457	231/18303	0.002075378	0.012394617	0.009557661	Cdh8/Gad1/Pvalb/Grin1/Gria4/Cplx1/Sncg/Grin2a/Slc32a1/Rapgef4/Kcnk2/Syt2/Crhr2/Chrm2	14
CC	GO:0099569	presynaptic cytoskeleton	3/457	12/18303	0.002875898	0.016940219	0.013062837	Nefm/Nefl/Rims3	3
CC	GO:1990023	mitotic spindle midzone	3/457	13/18303	0.003669881	0.021192822	0.016342078	Cenpe/Kif20b/Kif18b	3
CC	GO:0060077	inhibitory synapse	4/457	26/18303	0.00370843	0.021192822	0.016342078	Gad1/Slc32a1/Gabra2/Gad2	4
CC	GO:0045121	membrane raft	20/457	412/18303	0.003745708	0.021192822	0.016342078	Cacna1c/Dcc/Cntnap2/Cnr1/Trpc4/Thy1/Atp1b1/Unc5a/Kcnq3/Trpc5/Chrna7/Oprm1/Shh/Plvap/Adgrg1/Egfr/Tgfbr1/Mal2/Abcb4/Gp2	20
CC	GO:0098857	membrane microdomain	20/457	413/18303	0.003847942	0.021488508	0.016570086	Cacna1c/Dcc/Cntnap2/Cnr1/Trpc4/Thy1/Atp1b1/Unc5a/Kcnq3/Trpc5/Chrna7/Oprm1/Shh/Plvap/Adgrg1/Egfr/Tgfbr1/Mal2/Abcb4/Gp2	20
CC	GO:0072686	mitotic spindle	11/457	173/18303	0.004211052	0.023214775	0.017901234	Tppp/Hecw2/Pkhd1/Nusap1/Tpx2/Cenpe/Ect2/Kif20b/Plk1/Kif18b/Racgap1	11
CC	GO:0030658	transport vesicle membrane	12/457	199/18303	0.004382281	0.023852923	0.018393319	Grin1/Slc32a1/Mctp1/Gabra2/Lamp5/Syt2/Gad2/Slc17a6/Rab3c/Syt12/Tmem163/Mal2	12
CC	GO:0000940	outer kinetochore	3/457	14/18303	0.004584934	0.024644019	0.019003344	Cenpf/Cenpe/Plk1	3
CC	GO:0016342	catenin complex	4/457	28/18303	0.004883479	0.025924641	0.01999085	Cdh8/Cdh18/Cdh7/Cdh10	4
CC	GO:0030133	transport vesicle	20/457	431/18303	0.006123549	0.031850198	0.024560128	Grin1/Nrsn1/Grin2a/Slc32a1/Mctp1/Gabra2/Lamp5/Syt2/Gad2/Slc17a6/Rab3c/Syt12/Shh/Tmem163/Ston1/Rab13/Mal2/Syt17/C1qtnf5/Iqgap2	20
CC	GO:0034707	chloride channel complex	5/457	47/18303	0.006147829	0.031850198	0.024560128	Gabrb2/Gabra3/Gabra2/Glra2/Gabrg3	5
CC	GO:0031225	anchored component of membrane	10/457	159/18303	0.006701372	0.034304644	0.026452785	Lynx1/Thy1/Cntn2/Gad2/Rab3c/Efna3/Efna1/Folr1/Enpp6/Gp2	10
CC	GO:0019897	extrinsic component of plasma membrane	11/457	185/18303	0.006911085	0.03496196	0.026959651	Kcnip1/Cdh8/Cdh18/Rgs8/Gng4/Gng3/Cdh7/Cdh10/Fcna/Racgap1/Gng8	11
CC	GO:0030315	T-tubule	6/457	71/18303	0.008555936	0.042719504	0.0329416	Cacna1c/Scn2a/Scn2b/Atp1b1/Kcnj5/Kcnj3	6
CC	GO:0098685	Schaffer collateral - CA1 synapse	8/457	116/18303	0.008643248	0.042719504	0.0329416	Anks1b/Dcc/Ina/Cplx1/Nefl/Cacng2/Lrrtm2/Nefh	8
CC	GO:0098688	parallel fiber to Purkinje cell synapse	4/457	33/18303	0.008850524	0.043246876	0.033348265	Grin1/Grin2a/Kcnj9/Kcnj3	4
MF	GO:0022836	gated channel activity	33/419	332/16737	1.54E-11	1.02E-08	8.65E-09	Gabrb2/Cacna1c/Kcnip1/Cacnb4/Chrnb3/Scn2a/Scn2b/Tmem63c/Cnr1/Grin1/Kcnh7/Gria4/Gabra3/Grin2a/Kcnq3/Gabra2/Kcnj5/Kcnj9/Kcnk2/Kcna4/Cacng2/Glra2/Chrna7/Gabrg3/Grin3a/Kcnj3/Oprm1/Kcns2/Anxa6/Chrnb4/Mcoln3/Chrnb1/Tpcn2	33
MF	GO:0005216	ion channel activity	37/419	431/16737	6.51E-11	2.15E-08	1.83E-08	Gabrb2/Cacna1c/Kcnip1/Cacnb4/Chrnb3/Scn2a/Scn2b/Tmem63c/Cnr1/Trpc4/Grin1/Kcnh7/Gria4/Gabra3/Grin2a/Kcnq3/Gabra2/Kcnj5/Kcnj9/Kcnk2/Kcna4/Cacng2/Glra2/Trpc5/Chrna7/Gabrg3/Slc17a6/Grin3a/Kcnj3/Oprm1/Kcns2/Anxa6/Chrnb4/Mcoln3/Chrnb1/Tpcn2/Calhm2	37
MF	GO:0015276	ligand-gated ion channel activity	20/419	135/16737	1.60E-10	3.54E-08	3.01E-08	Gabrb2/Chrnb3/Grin1/Kcnh7/Gria4/Gabra3/Grin2a/Gabra2/Kcnj5/Kcnj9/Glra2/Chrna7/Gabrg3/Grin3a/Kcnj3/Anxa6/Chrnb4/Mcoln3/Chrnb1/Tpcn2	20
MF	GO:0022834	ligand-gated channel activity	20/419	138/16737	2.40E-10	3.87E-08	3.29E-08	Gabrb2/Chrnb3/Grin1/Kcnh7/Gria4/Gabra3/Grin2a/Gabra2/Kcnj5/Kcnj9/Glra2/Chrna7/Gabrg3/Grin3a/Kcnj3/Anxa6/Chrnb4/Mcoln3/Chrnb1/Tpcn2	20
MF	GO:0030594	neurotransmitter receptor activity	18/419	111/16737	2.92E-10	3.87E-08	3.29E-08	Gabrb2/Chrnb3/Grin1/Gria4/Gabra3/Grin2a/Gabra2/Htr2c/Glra2/Chrna7/Gabrg3/Grin3a/Drd5/Htr5a/Chrm2/Chrnb4/Htr2b/Chrnb1	18
MF	GO:0005261	cation channel activity	31/419	337/16737	4.54E-10	4.94E-08	4.20E-08	Cacna1c/Kcnip1/Cacnb4/Chrnb3/Scn2a/Scn2b/Tmem63c/Cnr1/Trpc4/Grin1/Kcnh7/Gria4/Grin2a/Kcnq3/Kcnj5/Kcnj9/Kcnk2/Kcna4/Cacng2/Trpc5/Chrna7/Grin3a/Kcnj3/Oprm1/Kcns2/Anxa6/Chrnb4/Mcoln3/Chrnb1/Tpcn2/Calhm2	31
MF	GO:0098960	postsynaptic neurotransmitter receptor activity	15/419	76/16737	5.22E-10	4.94E-08	4.20E-08	Gabrb2/Chrnb3/Grin1/Gria4/Gabra3/Grin2a/Gabra2/Glra2/Chrna7/Gabrg3/Grin3a/Drd5/Chrm2/Chrnb4/Chrnb1	15
MF	GO:0015267	channel activity	37/419	479/16737	1.27E-09	9.35E-08	7.95E-08	Gabrb2/Cacna1c/Kcnip1/Cacnb4/Chrnb3/Scn2a/Scn2b/Tmem63c/Cnr1/Trpc4/Grin1/Kcnh7/Gria4/Gabra3/Grin2a/Kcnq3/Gabra2/Kcnj5/Kcnj9/Kcnk2/Kcna4/Cacng2/Glra2/Trpc5/Chrna7/Gabrg3/Slc17a6/Grin3a/Kcnj3/Oprm1/Kcns2/Anxa6/Chrnb4/Mcoln3/Chrnb1/Tpcn2/Calhm2	37
MF	GO:0022803	passive transmembrane transporter activity	37/419	479/16737	1.27E-09	9.35E-08	7.95E-08	Gabrb2/Cacna1c/Kcnip1/Cacnb4/Chrnb3/Scn2a/Scn2b/Tmem63c/Cnr1/Trpc4/Grin1/Kcnh7/Gria4/Gabra3/Grin2a/Kcnq3/Gabra2/Kcnj5/Kcnj9/Kcnk2/Kcna4/Cacng2/Glra2/Trpc5/Chrna7/Gabrg3/Slc17a6/Grin3a/Kcnj3/Oprm1/Kcns2/Anxa6/Chrnb4/Mcoln3/Chrnb1/Tpcn2/Calhm2	37
MF	GO:1904315	transmitter-gated ion channel activity involved in regulation of postsynaptic membrane potential	13/419	59/16737	1.79E-09	1.19E-07	1.01E-07	Gabrb2/Chrnb3/Grin1/Gria4/Gabra3/Grin2a/Gabra2/Glra2/Chrna7/Gabrg3/Grin3a/Chrnb4/Chrnb1	13
MF	GO:0022824	transmitter-gated ion channel activity	13/419	61/16737	2.78E-09	1.53E-07	1.30E-07	Gabrb2/Chrnb3/Grin1/Gria4/Gabra3/Grin2a/Gabra2/Glra2/Chrna7/Gabrg3/Grin3a/Chrnb4/Chrnb1	13
MF	GO:0022835	transmitter-gated channel activity	13/419	61/16737	2.78E-09	1.53E-07	1.30E-07	Gabrb2/Chrnb3/Grin1/Gria4/Gabra3/Grin2a/Gabra2/Glra2/Chrna7/Gabrg3/Grin3a/Chrnb4/Chrnb1	13
MF	GO:0099529	neurotransmitter receptor activity involved in regulation of postsynaptic membrane potential	13/419	62/16737	3.44E-09	1.75E-07	1.49E-07	Gabrb2/Chrnb3/Grin1/Gria4/Gabra3/Grin2a/Gabra2/Glra2/Chrna7/Gabrg3/Grin3a/Chrnb4/Chrnb1	13
MF	GO:0005230	extracellular ligand-gated ion channel activity	13/419	70/16737	1.64E-08	7.75E-07	6.59E-07	Gabrb2/Chrnb3/Grin1/Gria4/Gabra3/Grin2a/Gabra2/Glra2/Chrna7/Gabrg3/Grin3a/Chrnb4/Chrnb1	13
MF	GO:0022843	voltage-gated cation channel activity	18/419	151/16737	4.44E-08	1.96E-06	1.67E-06	Cacna1c/Cacnb4/Scn2b/Cnr1/Grin1/Kcnh7/Grin2a/Kcnq3/Kcnj5/Kcnj9/Kcnk2/Kcna4/Cacng2/Grin3a/Kcnj3/Oprm1/Kcns2/Tpcn2	18
MF	GO:0005244	voltage-gated ion channel activity	20/419	196/16737	1.10E-07	4.29E-06	3.65E-06	Cacna1c/Kcnip1/Cacnb4/Scn2a/Scn2b/Cnr1/Grin1/Kcnh7/Grin2a/Kcnq3/Kcnj5/Kcnj9/Kcnk2/Kcna4/Cacng2/Grin3a/Kcnj3/Oprm1/Kcns2/Tpcn2	20
MF	GO:0022832	voltage-gated channel activity	20/419	196/16737	1.10E-07	4.29E-06	3.65E-06	Cacna1c/Kcnip1/Cacnb4/Scn2a/Scn2b/Cnr1/Grin1/Kcnh7/Grin2a/Kcnq3/Kcnj5/Kcnj9/Kcnk2/Kcna4/Cacng2/Grin3a/Kcnj3/Oprm1/Kcns2/Tpcn2	20
MF	GO:0099094	ligand-gated cation channel activity	14/419	104/16737	3.13E-07	1.15E-05	9.79E-06	Chrnb3/Grin1/Kcnh7/Gria4/Grin2a/Kcnj5/Kcnj9/Chrna7/Grin3a/Kcnj3/Chrnb4/Mcoln3/Chrnb1/Tpcn2	14
MF	GO:0042165	neurotransmitter binding	7/419	22/16737	7.22E-07	2.52E-05	2.14E-05	Chrnb3/Grin1/Grin2a/Chrna7/Grin3a/Chrnb4/Chrnb1	7
MF	GO:0005231	excitatory extracellular ligand-gated ion channel activity	10/419	56/16737	1.11E-06	3.66E-05	3.11E-05	Gabrb2/Chrnb3/Gabra3/Grin2a/Gabra2/Glra2/Chrna7/Gabrg3/Chrnb4/Chrnb1	10
MF	GO:0005262	calcium channel activity	13/419	116/16737	6.70E-06	0.000211142	0.000179617	Cacna1c/Cacnb4/Cnr1/Trpc4/Grin1/Grin2a/Cacng2/Trpc5/Grin3a/Oprm1/Anxa6/Mcoln3/Tpcn2	13
MF	GO:0046873	metal ion transmembrane transporter activity	27/419	423/16737	8.98E-06	0.000270136	0.000229803	Cacna1c/Kcnip1/Cacnb4/Scn2a/Scn2b/Cnr1/Trpc4/Grin1/Kcnh7/Atp1b1/Grin2a/Kcnq3/Kcnj5/Kcnj9/Kcnk2/Kcna4/Cacng2/Trpc5/Slc17a6/Grin3a/Kcnj3/Oprm1/Kcns2/Anxa6/Mcoln3/Tpcn2/Slc13a3	27
MF	GO:0015085	calcium ion transmembrane transporter activity	13/419	132/16737	2.73E-05	0.000786351	0.000668942	Cacna1c/Cacnb4/Cnr1/Trpc4/Grin1/Grin2a/Cacng2/Trpc5/Grin3a/Oprm1/Anxa6/Mcoln3/Tpcn2	13
MF	GO:0015562	efflux transmembrane transporter activity	5/419	16/16737	3.34E-05	0.00092091	0.00078341	Slc29a4/Abcb1a/Abcc4/Abcg3l3/Abcg3l1	5
MF	GO:0005237	inhibitory extracellular ligand-gated ion channel activity	5/419	17/16737	4.63E-05	0.001226773	0.001043606	Gabrb2/Gabra3/Gabra2/Glra2/Gabrg3	5
MF	GO:0015464	acetylcholine receptor activity	5/419	18/16737	6.28E-05	0.00159983	0.001360962	Chrnb3/Chrna7/Chrm2/Chrnb4/Chrnb1	5
MF	GO:0043177	organic acid binding	13/419	149/16737	9.66E-05	0.002369512	0.002015724	Hmgcs1/Gad1/Grin1/Grin2a/Gad2/Glra2/Grin3a/Crabp1/Fabp3/P3h2/Folr1/Cyp26c1/Cyp26a1	13
MF	GO:0099095	ligand-gated anion channel activity	5/419	20/16737	0.000109093	0.002579269	0.002194163	Gabrb2/Gabra3/Gabra2/Glra2/Gabrg3	5
MF	GO:0005539	glycosaminoglycan binding	16/419	218/16737	0.000125565	0.002866346	0.002438376	Lrtm2/Cemip/Spock3/Fgf14/Adamts15/Grem2/Shh/Mstn/Acan/Ptn/Adgrg1/Anxa6/Ccdc80/Lyve1/Gns/Fbln7	16
MF	GO:0042166	acetylcholine binding	4/419	12/16737	0.000163395	0.00360559	0.003067245	Chrnb3/Chrna7/Chrnb4/Chrnb1	4
MF	GO:0022851	GABA-gated chloride ion channel activity	4/419	13/16737	0.000231363	0.004940717	0.004203027	Gabrb2/Gabra3/Gabra2/Gabrg3	4
MF	GO:0030276	clathrin binding	8/419	67/16737	0.000258553	0.005348812	0.00455019	Caly/Cemip/Syt2/Trpc5/Syt12/Ston1/Syt17/Tom1l1	8
MF	GO:0038024	cargo receptor activity	9/419	85/16737	0.000271665	0.005449758	0.004636064	Lrp1b/Tfr2/Enpp1/Cubn/Timd2/Folr1/Loxl3/Lyve1/Loxl2	9
MF	GO:0016595	glutamate binding	4/419	14/16737	0.000317528	0.006182461	0.005259368	Gad1/Grin1/Grin2a/Gad2	4
MF	GO:0050839	cell adhesion molecule binding	18/419	290/16737	0.000392493	0.007423732	0.006315307	Cdh8/Trpc4/Cdh18/Thy1/Cntn2/Nrg1/Grin2a/Cdh7/Cdh10/Itga8/Cd81/Ptn/Timp2/Egfr/Lamb2/Fap/Ctnna3/Tspan8	18
MF	GO:0031406	carboxylic acid binding	13/419	174/16737	0.000447974	0.008237746	0.007007782	Gad1/Grin1/Grin2a/Gad2/Glra2/Grin3a/Crabp1/Fabp3/P3h2/Folr1/Fabp4/Cyp26c1/Cyp26a1	13
MF	GO:0022848	acetylcholine-gated cation-selective channel activity	4/419	16/16737	0.000554833	0.00992702	0.008444833	Chrnb3/Chrna7/Chrnb4/Chrnb1	4
MF	GO:0015079	potassium ion transmembrane transporter activity	12/419	160/16737	0.000710757	0.011996748	0.010205534	Kcnip1/Scn2b/Kcnh7/Atp1b1/Kcnq3/Kcnj5/Kcnj9/Kcnk2/Kcna4/Slc17a6/Kcnj3/Kcns2	12
MF	GO:0005543	phospholipid binding	24/419	466/16737	0.000716959	0.011996748	0.010205534	Thy1/Arap2/Plcb1/Cpne4/Stxbp6/Rasgrp1/Syt2/Gpr12/Syt16/Pla2g4e/Syt12/Clvs2/Wipi1/Anxa6/Syt17/Snx33/Timd2/Tom1l1/Jph2/Tpcn2/Ticam2/Vill/Iqgap2/Racgap1	24
MF	GO:0005249	voltage-gated potassium channel activity	9/419	97/16737	0.000724879	0.011996748	0.010205534	Scn2b/Kcnh7/Kcnq3/Kcnj5/Kcnj9/Kcnk2/Kcna4/Kcnj3/Kcns2	9
MF	GO:0005245	voltage-gated calcium channel activity	6/419	46/16737	0.000953195	0.015024901	0.012781559	Cacna1c/Cacnb4/Cnr1/Cacng2/Oprm1/Tpcn2	6
MF	GO:0080025	phosphatidylinositol-3,5-bisphosphate binding	5/419	31/16737	0.000953241	0.015024901	0.012781559	Pla2g4e/Clvs2/Wipi1/Jph2/Tpcn2	5
MF	GO:0004890	GABA-A receptor activity	4/419	19/16737	0.001113383	0.016488633	0.014026743	Gabrb2/Gabra3/Gabra2/Gabrg3	4
MF	GO:0004970	ionotropic glutamate receptor activity	4/419	19/16737	0.001113383	0.016488633	0.014026743	Grin1/Gria4/Grin2a/Grin3a	4
MF	GO:0005267	potassium channel activity	10/419	124/16737	0.001120829	0.016488633	0.014026743	Kcnip1/Scn2b/Kcnh7/Kcnq3/Kcnj5/Kcnj9/Kcnk2/Kcna4/Kcnj3/Kcns2	10
MF	GO:0005544	calcium-dependent phospholipid binding	6/419	52/16737	0.001826687	0.026288415	0.022363336	Cpne4/Syt2/Pla2g4e/Syt12/Anxa6/Syt17	6
MF	GO:0016641	oxidoreductase activity, acting on the CH-NH2 group of donors, oxygen as acceptor	4/419	22/16737	0.001980214	0.027310454	0.023232776	Loxl1/Loxl3/Maob/Loxl2	4
MF	GO:0016917	GABA receptor activity	4/419	22/16737	0.001980214	0.027310454	0.023232776	Gabrb2/Gabra3/Gabra2/Gabrg3	4
MF	GO:0008503	benzodiazepine receptor activity	3/419	11/16737	0.002212839	0.029895904	0.025432197	Gabra3/Gabra2/Gabrg3	3
MF	GO:0005242	inward rectifier potassium channel activity	4/419	23/16737	0.002350248	0.030507146	0.025952175	Kcnh7/Kcnj5/Kcnj9/Kcnj3	4
MF	GO:0031681	G-protein beta-subunit binding	4/419	23/16737	0.002350248	0.030507146	0.025952175	Gng4/Gng3/Oprm1/Gng8	4
MF	GO:0016628	oxidoreductase activity, acting on the CH-CH group of donors, NAD or NADP as acceptor	4/419	25/16737	0.003227701	0.039569224	0.03366121	Dhcr24/Akr1b1/Decr1/Bdh2	4
MF	GO:0016638	oxidoreductase activity, acting on the CH-NH2 group of donors	4/419	25/16737	0.003227701	0.039569224	0.03366121	Loxl1/Loxl3/Maob/Loxl2	4
MF	GO:0099604	ligand-gated calcium channel activity	4/419	25/16737	0.003227701	0.039569224	0.03366121	Grin1/Grin2a/Mcoln3/Tpcn2	4
MF	GO:0001965	G-protein alpha-subunit binding	5/419	41/16737	0.003426572	0.04124347	0.035085477	Rgs8/Drd5/Oprm1/Agtr2/Htr2b	5
MF	GO:0051378	serotonin binding	3/419	13/16737	0.003695374	0.043684597	0.037162124	Htr2c/Htr5a/Htr2b	3
MF	GO:0005096	GTPase activator activity	13/419	221/16737	0.003872474	0.044920842	0.038213787	Rasgrf1/Elmod1/Thy1/Rgs8/Arap2/Arhgap20/Plcb1/Rin2/Htr2b/Rgs18/Ect2/Iqgap2/Racgap1	13
MF	GO:0005178	integrin binding	10/419	147/16737	0.003935663	0.044920842	0.038213787	Thy1/Nrg1/Itga8/Cd81/Ptn/Timp2/Egfr/Lamb2/Fap/Tspan8	10
MF	GO:0008066	glutamate receptor activity	4/419	27/16737	0.004305149	0.04775443	0.040624297	Grin1/Gria4/Grin2a/Grin3a	4
MF	GO:0072341	modified amino acid binding	8/419	103/16737	0.004328196	0.04775443	0.040624297	Syt2/Syt12/Anxa6/Syt17/Timd2/Folr1/Jph2/Ltc4s	8
MF	GO:0016594	glycine binding	3/419	14/16737	0.004616604	0.049878235	0.042431	Grin1/Glra2/Grin3a	3
MF	GO:0005547	phosphatidylinositol-3,4,5-trisphosphate binding	5/419	44/16737	0.004671376	0.049878235	0.042431	Arap2/Pla2g4e/Jph2/Iqgap2/Racgap1	5
