# Supplementary material for: Integrated bioinformatics analysis of retinal ischemia/reperfusion injury in rats with potential key genes
Source: BMC Genomics. 2024 Apr 15;25:367. doi: 10.1186/s12864-024-10288-0 (PMC11017533; doi:10.1186/s12864-024-10288-0)
Supplement: Supplementary file 47 — Supplementary Material 47. [file 12864_2024_10288_MOESM47_ESM.tsv]

suplementery table 47 spec_7d_EnrichKEGG
ID	Description	GeneRatio	BgRatio	pvalue	p.adjust	qvalue	geneID	Count
rno04658	Th1 and Th2 cell differentiation	8/40	89/9285	3.10E-09	2.85E-07	1.99E-07	RT1-DOa/Cd3g/Zap70/Cd3e/Cd247/Stat4/RT1-DOb/RT1-DMa	8
rno04659	Th17 cell differentiation	8/40	104/9285	1.08E-08	4.96E-07	3.46E-07	RT1-DOa/Cd3g/Zap70/Cd3e/Cd247/RT1-DOb/Irf4/RT1-DMa	8
rno04672	Intestinal immune network for IgA production	6/40	43/9285	2.34E-08	7.19E-07	5.02E-07	RT1-DOa/Il15ra/Tnfrsf13b/RT1-DOb/Cd28/RT1-DMa	6
rno05340	Primary immunodeficiency	5/40	36/9285	3.92E-07	9.01E-06	6.29E-06	Zap70/Cd3e/Tnfrsf13b/Tap2/Cd79a	5
rno04640	Hematopoietic cell lineage	6/40	90/9285	2.06E-06	3.80E-05	2.65E-05	RT1-DOa/Cd3g/Cd3e/RT1-DOb/Cd2/RT1-DMa	6
rno05235	PD-L1 expression and PD-1 checkpoint pathway in cancer	5/40	89/9285	3.65E-05	0.000559626	0.000390586	Cd3g/Zap70/Cd3e/Cd247/Cd28	5
rno05169	Epstein-Barr virus infection	7/40	226/9285	4.34E-05	0.000569986	0.000397816	RT1-DOa/Cd3g/Cd3e/Cd247/Tap2/RT1-DOb/RT1-DMa	7
rno05321	Inflammatory bowel disease	4/40	61/9285	0.000129112	0.001211716	0.000845706	RT1-DOa/Stat4/RT1-DOb/RT1-DMa	4
rno05332	Graft-versus-host disease	4/40	61/9285	0.000129112	0.001211716	0.000845706	RT1-DOa/RT1-DOb/Cd28/RT1-DMa	4
rno05330	Allograft rejection	4/40	62/9285	0.000137589	0.001211716	0.000845706	RT1-DOa/RT1-DOb/Cd28/RT1-DMa	4
rno05322	Systemic lupus erythematosus	5/40	119/9285	0.000146122	0.001211716	0.000845706	C4a/RT1-DOa/RT1-DOb/Cd28/RT1-DMa	5
rno04660	T cell receptor signaling pathway	5/40	121/9285	0.00015805	0.001211716	0.000845706	Cd3g/Zap70/Cd3e/Cd247/Cd28	5
rno05310	Asthma	3/40	26/9285	0.000179807	0.00127248	0.000888115	RT1-DOa/RT1-DOb/RT1-DMa	3
rno04940	Type I diabetes mellitus	4/40	69/9285	0.000208648	0.001371115	0.000956957	RT1-DOa/RT1-DOb/Cd28/RT1-DMa	4
rno05320	Autoimmune thyroid disease	4/40	71/9285	0.000233056	0.00142941	0.000997643	RT1-DOa/RT1-DOb/Cd28/RT1-DMa	4
rno05416	Viral myocarditis	4/40	85/9285	0.000465052	0.002596888	0.001812473	RT1-DOa/RT1-DOb/Cd28/RT1-DMa	4
rno05323	Rheumatoid arthritis	4/40	86/9285	0.00048623	0.002596888	0.001812473	RT1-DOa/RT1-DOb/Cd28/RT1-DMa	4
rno04612	Antigen processing and presentation	4/40	87/9285	0.000508087	0.002596888	0.001812473	RT1-DOa/Tap2/RT1-DOb/RT1-DMa	4
rno05166	Human T-cell leukemia virus 1 infection	6/40	249/9285	0.000625255	0.003027552	0.002113051	RT1-DOa/Cd3g/Il15ra/Cd3e/RT1-DOb/RT1-DMa	6
rno05150	Staphylococcus aureus infection	4/40	100/9285	0.000859765	0.003954919	0.002760298	C4a/RT1-DOa/RT1-DOb/RT1-DMa	4
rno04514	Cell adhesion molecules	5/40	181/9285	0.001007937	0.004415725	0.003081913	RT1-DOa/RT1-DOb/Cd28/Cd2/RT1-DMa	5
rno05145	Toxoplasmosis	4/40	110/9285	0.001227267	0.00513221	0.003581977	RT1-DOa/Tlr11/RT1-DOb/RT1-DMa	4
rno05140	Leishmaniasis	3/40	71/9285	0.003456887	0.013827548	0.009650806	RT1-DOa/RT1-DOb/RT1-DMa	3
rno04145	Phagosome	4/40	185/9285	0.007967376	0.030541609	0.021316226	RT1-DOa/Tap2/RT1-DOb/RT1-DMa	4
rno05142	Chagas disease	3/40	104/9285	0.009988071	0.0367561	0.025653571	Cd3g/Cd3e/Cd247	3
