# Supplementary material for: Integrated bioinformatics analysis of retinal ischemia/reperfusion injury in rats with potential key genes
Source: BMC Genomics. 2024 Apr 15;25:367. doi: 10.1186/s12864-024-10288-0 (PMC11017533; doi:10.1186/s12864-024-10288-0)
Supplement: Supplementary file 48 — Supplementary Material 48. [file 12864_2024_10288_MOESM48_ESM.tsv]

suplementery table 48 spec_7d_EnrichGO
ONTOLOGY	ID	Description	GeneRatio	BgRatio	pvalue	p.adjust	qvalue	geneID	Count
BP	GO:0002250	adaptive immune response	14/78	409/18048	2.07E-09	2.73E-06	2.46E-06	C4a/RT1-DOa/Cd3g/Zp2/Cd3e/Lax1/Gapt/Tap2/RT1-DOb/Irf4/Dpp4/Cd28/Cd79a/RT1-DMa	14
BP	GO:0042113	B cell activation	11/78	297/18048	5.82E-08	3.27E-05	2.95E-05	Pou2af1/Ikzf3/Lax1/Mzb1/Gapt/Tnfrsf13b/Dpp4/Bank1/Cd28/Cxcr5/Cd79a	11
BP	GO:0045058	T cell selection	6/78	52/18048	9.31E-08	3.27E-05	2.95E-05	Cd3g/Zap70/Cd3e/Irf4/Cd28/RT1-DMa	6
BP	GO:0045061	thymic T cell selection	5/78	27/18048	9.92E-08	3.27E-05	2.95E-05	Cd3g/Zap70/Cd3e/Cd28/RT1-DMa	5
BP	GO:0030098	lymphocyte differentiation	12/78	426/18048	2.72E-07	7.18E-05	6.48E-05	Pou2af1/Ikzf3/RT1-DOa/Cd3g/Zap70/Il15ra/Cd3e/Irf4/Dpp4/Cd28/Cd79a/RT1-DMa	12
BP	GO:0045059	positive thymic T cell selection	4/78	16/18048	5.65E-07	0.000111917	0.000101003	Cd3g/Zap70/Cd3e/RT1-DMa	4
BP	GO:0043368	positive T cell selection	5/78	38/18048	5.94E-07	0.000111917	0.000101003	Cd3g/Zap70/Cd3e/Irf4/RT1-DMa	5
BP	GO:1903131	mononuclear cell differentiation	12/78	484/18048	1.05E-06	0.000173405	0.000156495	Pou2af1/Ikzf3/RT1-DOa/Cd3g/Zap70/Il15ra/Cd3e/Irf4/Dpp4/Cd28/Cd79a/RT1-DMa	12
BP	GO:0002449	lymphocyte mediated immunity	10/78	322/18048	1.22E-06	0.000179008	0.000161552	C4a/RT1-DOa/Zp2/Gapt/Tap2/RT1-DOb/Dpp4/Cd28/Cd2/RT1-DMa	10
BP	GO:0002460	adaptive immune response based on somatic recombination of immune receptors built from immunoglobulin superfamily domains	10/78	329/18048	1.48E-06	0.000195584	0.000176511	C4a/RT1-DOa/Zp2/Gapt/Tap2/RT1-DOb/Irf4/Dpp4/Cd28/RT1-DMa	10
BP	GO:0016064	immunoglobulin mediated immune response	7/78	152/18048	4.19E-06	0.00050219	0.000453218	C4a/RT1-DOa/Zp2/Gapt/RT1-DOb/Cd28/RT1-DMa	7
BP	GO:0019724	B cell mediated immunity	7/78	157/18048	5.19E-06	0.000543064	0.000490106	C4a/RT1-DOa/Zp2/Gapt/RT1-DOb/Cd28/RT1-DMa	7
BP	GO:0070661	leukocyte proliferation	10/78	380/18048	5.36E-06	0.000543064	0.000490106	Ikzf3/Zap70/Cd3e/Mzb1/Gapt/Stat4/Tnfrsf13b/Tspan32/Cd28/Cd79a	10
BP	GO:0050851	antigen receptor-mediated signaling pathway	7/78	173/18048	9.81E-06	0.000923887	0.000833793	Zap70/Cd3e/Lax1/Cd247/Ubash3a/Cd28/Cd79a	7
BP	GO:0002478	antigen processing and presentation of exogenous peptide antigen	4/78	32/18048	1.06E-05	0.000930294	0.000839575	RT1-DOa/Tap2/RT1-DOb/RT1-DMa	4
BP	GO:0002443	leukocyte mediated immunity	10/78	429/18048	1.54E-05	0.001152321	0.001039951	C4a/RT1-DOa/Zp2/Gapt/Tap2/RT1-DOb/Dpp4/Cd28/Cd2/RT1-DMa	10
BP	GO:0046651	lymphocyte proliferation	9/78	341/18048	1.60E-05	0.001152321	0.001039951	Ikzf3/Zap70/Cd3e/Mzb1/Gapt/Tnfrsf13b/Tspan32/Cd28/Cd79a	9
BP	GO:0002399	MHC class II protein complex assembly	3/78	12/18048	1.66E-05	0.001152321	0.001039951	RT1-DOa/RT1-DOb/RT1-DMa	3
BP	GO:0002503	peptide antigen assembly with MHC class II protein complex	3/78	12/18048	1.66E-05	0.001152321	0.001039951	RT1-DOa/RT1-DOb/RT1-DMa	3
BP	GO:0032943	mononuclear cell proliferation	9/78	347/18048	1.84E-05	0.001210791	0.001092719	Ikzf3/Zap70/Cd3e/Mzb1/Gapt/Tnfrsf13b/Tspan32/Cd28/Cd79a	9
BP	GO:0019884	antigen processing and presentation of exogenous antigen	4/78	38/18048	2.13E-05	0.001337452	0.001207028	RT1-DOa/Tap2/RT1-DOb/RT1-DMa	4
BP	GO:0050863	regulation of T cell activation	9/78	359/18048	2.40E-05	0.001406817	0.001269629	RT1-DOa/Zap70/Cd3e/Lax1/RT1-DOb/Tspan32/Dpp4/Cd28/RT1-DMa	9
BP	GO:1903037	regulation of leukocyte cell-cell adhesion	9/78	360/18048	2.45E-05	0.001406817	0.001269629	RT1-DOa/Zap70/Cd3e/Lax1/RT1-DOb/Tspan32/Dpp4/Cd28/RT1-DMa	9
BP	GO:0045060	negative thymic T cell selection	3/78	14/18048	2.73E-05	0.001499985	0.001353712	Zap70/Cd3e/Cd28	3
BP	GO:0043383	negative T cell selection	3/78	15/18048	3.40E-05	0.001794381	0.0016194	Zap70/Cd3e/Cd28	3
BP	GO:0002683	negative regulation of immune system process	10/78	476/18048	3.74E-05	0.001898315	0.001713198	RT1-DOa/Lax1/Ubash3a/Tnfrsf13b/Tap2/RT1-DOb/Tspan32/Dpp4/Bank1/Emilin1	10
BP	GO:0002396	MHC protein complex assembly	3/78	16/18048	4.18E-05	0.001965713	0.001774024	RT1-DOa/RT1-DOb/RT1-DMa	3
BP	GO:0002501	peptide antigen assembly with MHC protein complex	3/78	16/18048	4.18E-05	0.001965713	0.001774024	RT1-DOa/RT1-DOb/RT1-DMa	3
BP	GO:0002253	activation of immune response	8/78	299/18048	4.43E-05	0.002010841	0.001814752	C4a/Zap70/Cd3e/Lax1/Cd247/Ubash3a/Cd28/Cd79a	8
BP	GO:0002429	immune response-activating cell surface receptor signaling pathway	7/78	221/18048	4.74E-05	0.002010841	0.001814752	Zap70/Cd3e/Lax1/Cd247/Ubash3a/Cd28/Cd79a	7
BP	GO:0030217	T cell differentiation	8/78	302/18048	4.76E-05	0.002010841	0.001814752	Ikzf3/RT1-DOa/Cd3g/Zap70/Cd3e/Irf4/Cd28/RT1-DMa	8
BP	GO:0002757	immune response-activating signal transduction	7/78	222/18048	4.88E-05	0.002010841	0.001814752	Zap70/Cd3e/Lax1/Cd247/Ubash3a/Cd28/Cd79a	7
BP	GO:0050870	positive regulation of T cell activation	7/78	224/18048	5.17E-05	0.002063782	0.00186253	RT1-DOa/Zap70/Cd3e/RT1-DOb/Dpp4/Cd28/RT1-DMa	7
BP	GO:0002764	immune response-regulating signaling pathway	9/78	400/18048	5.57E-05	0.00209883	0.00189416	Zap70/Tlr11/Cd3e/Lax1/Cd247/Ubash3a/Irf4/Cd28/Cd79a	9
BP	GO:0007159	leukocyte cell-cell adhesion	9/78	400/18048	5.57E-05	0.00209883	0.00189416	RT1-DOa/Zap70/Cd3e/Lax1/RT1-DOb/Tspan32/Dpp4/Cd28/RT1-DMa	9
BP	GO:0051251	positive regulation of lymphocyte activation	8/78	314/18048	6.26E-05	0.002290588	0.002067219	RT1-DOa/Zap70/Il15ra/Cd3e/RT1-DOb/Dpp4/Cd28/RT1-DMa	8
BP	GO:0033077	T cell differentiation in thymus	5/78	101/18048	7.59E-05	0.00270281	0.002439242	Cd3g/Zap70/Cd3e/Cd28/RT1-DMa	5
BP	GO:0002768	immune response-regulating cell surface receptor signaling pathway	7/78	240/18048	7.98E-05	0.002766883	0.002497068	Zap70/Cd3e/Lax1/Cd247/Ubash3a/Cd28/Cd79a	7
BP	GO:0002577	regulation of antigen processing and presentation	3/78	21/18048	9.76E-05	0.003217504	0.002903745	RT1-DOa/Tap2/RT1-DOb	3
BP	GO:0019886	antigen processing and presentation of exogenous peptide antigen via MHC class II	3/78	21/18048	9.76E-05	0.003217504	0.002903745	RT1-DOa/RT1-DOb/RT1-DMa	3
BP	GO:0042100	B cell proliferation	5/78	108/18048	0.000104297	0.003352759	0.003025811	Ikzf3/Mzb1/Gapt/Tnfrsf13b/Cd79a	5
BP	GO:1903039	positive regulation of leukocyte cell-cell adhesion	7/78	252/18048	0.000108167	0.003394395	0.003063387	RT1-DOa/Zap70/Cd3e/RT1-DOb/Dpp4/Cd28/RT1-DMa	7
BP	GO:0050670	regulation of lymphocyte proliferation	7/78	265/18048	0.000147706	0.004527375	0.004085883	Ikzf3/Zap70/Cd3e/Mzb1/Tnfrsf13b/Tspan32/Cd28	7
BP	GO:0032944	regulation of mononuclear cell proliferation	7/78	269/18048	0.000161991	0.004852359	0.004379175	Ikzf3/Zap70/Cd3e/Mzb1/Tnfrsf13b/Tspan32/Cd28	7
BP	GO:0002495	antigen processing and presentation of peptide antigen via MHC class II	3/78	25/18048	0.000166776	0.004884686	0.00440835	RT1-DOa/RT1-DOb/RT1-DMa	3
BP	GO:0048002	antigen processing and presentation of peptide antigen	4/78	66/18048	0.000189854	0.005439744	0.004909281	RT1-DOa/Tap2/RT1-DOb/RT1-DMa	4
BP	GO:0002504	antigen processing and presentation of peptide or polysaccharide antigen via MHC class II	3/78	27/18048	0.00021078	0.00591082	0.005334419	RT1-DOa/RT1-DOb/RT1-DMa	3
BP	GO:0002696	positive regulation of leukocyte activation	8/78	378/18048	0.000224607	0.006167344	0.005565928	RT1-DOa/Zap70/Il15ra/Cd3e/RT1-DOb/Dpp4/Cd28/RT1-DMa	8
BP	GO:0032753	positive regulation of interleukin-4 production	3/78	28/18048	0.000235341	0.006245933	0.005636854	Cd3e/Irf4/Cd28	3
BP	GO:0050852	T cell receptor signaling pathway	5/78	129/18048	0.000239997	0.006245933	0.005636854	Zap70/Cd3e/Cd247/Ubash3a/Cd28	5
BP	GO:0022407	regulation of cell-cell adhesion	9/78	486/18048	0.000242646	0.006245933	0.005636854	RT1-DOa/Zap70/Cd3e/Lax1/RT1-DOb/Tspan32/Dpp4/Cd28/RT1-DMa	9
BP	GO:0045619	regulation of lymphocyte differentiation	6/78	203/18048	0.000246425	0.006245933	0.005636854	Ikzf3/RT1-DOa/Zap70/Il15ra/Cd28/RT1-DMa	6
BP	GO:0002377	immunoglobulin production	5/78	131/18048	0.000257767	0.006393649	0.005770165	RT1-DOa/Mzb1/Gapt/RT1-DOb/Cd28	5
BP	GO:0070663	regulation of leukocyte proliferation	7/78	291/18048	0.000261955	0.006393649	0.005770165	Ikzf3/Zap70/Cd3e/Mzb1/Tnfrsf13b/Tspan32/Cd28	7
BP	GO:0002381	immunoglobulin production involved in immunoglobulin-mediated immune response	4/78	74/18048	0.000295285	0.007076114	0.006386078	RT1-DOa/Gapt/RT1-DOb/Cd28	4
BP	GO:0050867	positive regulation of cell activation	8/78	398/18048	0.00031782	0.007480109	0.006750678	RT1-DOa/Zap70/Il15ra/Cd3e/RT1-DOb/Dpp4/Cd28/RT1-DMa	8
BP	GO:0022409	positive regulation of cell-cell adhesion	7/78	304/18048	0.000341229	0.007890166	0.007120747	RT1-DOa/Zap70/Cd3e/RT1-DOb/Dpp4/Cd28/RT1-DMa	7
BP	GO:0046641	positive regulation of alpha-beta T cell proliferation	3/78	32/18048	0.000351913	0.00799693	0.0072171	Zap70/Cd3e/Cd28	3
BP	GO:0031295	T cell costimulation	3/78	33/18048	0.000385904	0.008620702	0.007780044	Cd3e/Dpp4/Cd28	3
BP	GO:0050864	regulation of B cell activation	5/78	149/18048	0.000466326	0.010243623	0.009244704	Ikzf3/Mzb1/Tnfrsf13b/Bank1/Cd28	5
BP	GO:0031294	lymphocyte costimulation	3/78	36/18048	0.00050033	0.010810407	0.009756218	Cd3e/Dpp4/Cd28	3
BP	GO:0032633	interleukin-4 production	3/78	37/18048	0.000542789	0.011355486	0.010248143	Cd3e/Irf4/Cd28	3
BP	GO:0032673	regulation of interleukin-4 production	3/78	37/18048	0.000542789	0.011355486	0.010248143	Cd3e/Irf4/Cd28	3
BP	GO:0032743	positive regulation of interleukin-2 production	3/78	39/18048	0.000634472	0.013066156	0.011791995	Cd3e/Irf4/Cd28	3
BP	GO:1903054	negative regulation of extracellular matrix organization	2/78	11/18048	0.000988867	0.02005119	0.018095874	Dpp4/Emilin1	2
BP	GO:0033632	regulation of cell-cell adhesion mediated by integrin	2/78	12/18048	0.001183319	0.023277821	0.021007857	Cd3e/Dpp4	2
BP	GO:2000563	positive regulation of CD4-positive, alpha-beta T cell proliferation	2/78	12/18048	0.001183319	0.023277821	0.021007857	Cd3e/Cd28	2
BP	GO:0045785	positive regulation of cell adhesion	8/78	496/18048	0.001336894	0.025912151	0.023385297	RT1-DOa/Zap70/Cd3e/RT1-DOb/Dpp4/Cd28/RT1-DMa/Emilin1	8
BP	GO:0055015	ventricular cardiac muscle cell development	2/78	13/18048	0.001394553	0.02663799	0.024040355	Fhl2/Pitx2	2
BP	GO:0019882	antigen processing and presentation	4/78	114/18048	0.001503238	0.028303829	0.025543748	RT1-DOa/Tap2/RT1-DOb/RT1-DMa	4
BP	GO:0046640	regulation of alpha-beta T cell proliferation	3/78	53/18048	0.001557274	0.028908274	0.02608925	Zap70/Cd3e/Cd28	3
BP	GO:0046633	alpha-beta T cell proliferation	3/78	57/18048	0.001921166	0.035168015	0.031738565	Zap70/Cd3e/Cd28	3
BP	GO:0019722	calcium-mediated signaling	5/78	218/18048	0.002536604	0.045797872	0.041331839	Zap70/Cxcr3/Cd3e/Fhl2/Cxcr5	5
CC	GO:0042101	T cell receptor complex	4/81	12/18303	1.71E-07	1.94E-05	1.64E-05	Cd3g/Zap70/Cd3e/Cd247	4
CC	GO:0098636	protein complex involved in cell adhesion	5/81	46/18303	1.78E-06	0.000100635	8.53E-05	Tnc/Tnn/Tspan32/Cd28/Emilin1	5
CC	GO:0009897	external side of plasma membrane	11/81	468/18303	6.57E-06	0.00024731	0.000209643	Scara5/Cd3g/Crlf1/Cxcr3/Cd3e/Tnfrsf13b/Cd28/Cd2/Cxcr5/Cd79a/Fcmr	11
CC	GO:0098802	plasma membrane signaling receptor complex	7/81	183/18303	1.66E-05	0.000468893	0.000397478	Cd3g/Zap70/Cd3e/Cd247/Tspan32/Cd79a/Emilin1	7
CC	GO:0042613	MHC class II protein complex	3/81	13/18303	2.31E-05	0.000522741	0.000443124	RT1-DOa/RT1-DOb/RT1-DMa	3
CC	GO:0042611	MHC protein complex	3/81	18/18303	6.49E-05	0.001083918	0.000918831	RT1-DOa/RT1-DOb/RT1-DMa	3
CC	GO:0031012	extracellular matrix	9/81	411/18303	8.32E-05	0.001083918	0.000918831	Tnc/Tectb/Dcn/Adamts13/Zp2/Tnn/Col12a1/Cilp/Emilin1	9
CC	GO:0030312	external encapsulating structure	9/81	413/18303	8.63E-05	0.001083918	0.000918831	Tnc/Tectb/Dcn/Adamts13/Zp2/Tnn/Col12a1/Cilp/Emilin1	9
CC	GO:0043235	receptor complex	9/81	413/18303	8.63E-05	0.001083918	0.000918831	Epha6/Cd3g/Zap70/Crlf1/Cd3e/Cd247/Tspan32/Cd79a/Emilin1	9
CC	GO:0062023	collagen-containing extracellular matrix	6/81	250/18303	0.000843948	0.009536614	0.008084135	Tnc/Zp2/Tnn/Col12a1/Cilp/Emilin1	6
CC	GO:0001772	immunological synapse	3/81	45/18303	0.001036318	0.010645816	0.009024399	Zap70/Cd3e/Cd28	3
CC	GO:0005771	multivesicular body	3/81	59/18303	0.002270974	0.021385005	0.01812795	Zp2/Cd79a/RT1-DMa	3
MF	GO:0005201	extracellular matrix structural constituent	5/74	72/16737	1.64E-05	0.002974542	0.002732036	Tectb/Dcn/Zp2/Col12a1/Emilin1	5
MF	GO:0023026	MHC class II protein complex binding	3/74	14/16737	2.92E-05	0.002974542	0.002732036	RT1-DOa/RT1-DOb/RT1-DMa	3
MF	GO:0023023	MHC protein complex binding	3/74	22/16737	0.00012028	0.008179024	0.00751221	RT1-DOa/RT1-DOb/RT1-DMa	3
MF	GO:0004896	cytokine receptor activity	4/74	95/16737	0.000827139	0.042184076	0.03874492	Il15ra/Crlf1/Cxcr3/Cxcr5	4
