# Supplementary material for: Integrated bioinformatics analysis of retinal ischemia/reperfusion injury in rats with potential key genes
Source: BMC Genomics. 2024 Apr 15;25:367. doi: 10.1186/s12864-024-10288-0 (PMC11017533; doi:10.1186/s12864-024-10288-0)
Supplement: Supplementary file 49 — Supplementary Material 49. [file 12864_2024_10288_MOESM49_ESM.xlsx]

## Sheet: key_mRNA1
suplementery table 49 24h_spec PPI
#node1	node2	node1_string_id	node2_string_id	neighborhood_on_chromosome	gene_fusion	phylogenetic_cooccurrence	homology	coexpression	experimentally_determined_interaction	database_annotated	automated_textmining	combined_score
Aass	Abat	10116.ENSRNOP00000057271	10116.ENSRNOP00000003633	0.094	0	0	0	0.133	0	0.298	0.114	0.447
Aass	Odc1	10116.ENSRNOP00000057271	10116.ENSRNOP00000007259	0.109	0	0	0	0.085	0	0.498	0.321	0.684
Aass	Slc25a18	10116.ENSRNOP00000057271	10116.ENSRNOP00000015561	0	0	0	0	0.066	0	0	0.45	0.465
Aass	Hdc	10116.ENSRNOP00000057271	10116.ENSRNOP00000041885	0.091	0	0	0	0	0	0.311	0.139	0.413
Aass	Phgdh	10116.ENSRNOP00000057271	10116.ENSRNOP00000053019	0.042	0	0	0	0.082	0	0	0.506	0.527
Aass	Aldh1l2	10116.ENSRNOP00000057271	10116.ENSRNOP00000056394	0.07	0	0	0	0.061	0	0.104	0.324	0.4
Aass	Pc	10116.ENSRNOP00000057271	10116.ENSRNOP00000068757	0	0	0	0	0.163	0	0	0.322	0.409
Aass	LOC100912604	10116.ENSRNOP00000057271	10116.ENSRNOP00000067465	0.116	0.457	0	0	0	0	0	0.177	0.57
Abat	Aldh1l2	10116.ENSRNOP00000003633	10116.ENSRNOP00000056394	0.054	0	0	0	0.15	0.103	0.26	0.13	0.45
Abat	Hdc	10116.ENSRNOP00000003633	10116.ENSRNOP00000041885	0.059	0	0	0	0.093	0.084	0.304	0.157	0.457
Abat	Pc	10116.ENSRNOP00000003633	10116.ENSRNOP00000068757	0	0	0	0	0.226	0	0	0.334	0.462
Abat	Glul	10116.ENSRNOP00000003633	10116.ENSRNOP00000065890	0.065	0	0	0	0.146	0	0	0.414	0.491
Abat	Arg1	10116.ENSRNOP00000003633	10116.ENSRNOP00000017911	0.076	0	0	0	0.109	0	0.335	0.186	0.495
Abat	Dhtkd1	10116.ENSRNOP00000003633	10116.ENSRNOP00000059952	0	0	0	0	0.353	0	0	0.27	0.507
Abat	Bcat2	10116.ENSRNOP00000003633	10116.ENSRNOP00000028474	0	0	0	0	0.211	0	0	0.411	0.515
Abat	Aox1	10116.ENSRNOP00000003633	10116.ENSRNOP00000059651	0	0	0	0	0.083	0	0.9	0.052	0.905
Abca8	Slc17a4	10116.ENSRNOP00000005489	10116.ENSRNOP00000070406	0	0	0	0	0	0	0	0.542	0.542
Abca8	Abca8a	10116.ENSRNOP00000005489	10116.ENSRNOP00000005665	0	0	0.058	0.965	0.213	0.24	0.9	0.055	0.937
Abca8a	Slc17a4	10116.ENSRNOP00000005665	10116.ENSRNOP00000070406	0	0	0	0	0	0	0	0.541	0.541
Abcb9	Lamp2	10116.ENSRNOP00000051058	10116.ENSRNOP00000000177	0	0	0	0	0.056	0	0	0.565	0.571
Abcb9	Atp1b2	10116.ENSRNOP00000051058	10116.ENSRNOP00000015076	0	0	0	0	0.122	0.051	0.72	0.05	0.748
Abcb9	Fxyd1	10116.ENSRNOP00000051058	10116.ENSRNOP00000028624	0	0	0	0	0.044	0	0.72	0	0.72
Abcb9	Atp1a2	10116.ENSRNOP00000051058	10116.ENSRNOP00000054947	0	0	0	0	0.098	0.081	0.72	0.069	0.755
Abcb9	LOC103689996	10116.ENSRNOP00000051058	10116.ENSRNOP00000067594	0	0	0.087	0.886	0.55	0.419	0.36	0	0.826
Abhd1	Mgll	10116.ENSRNOP00000009339	10116.ENSRNOP00000070667	0.059	0	0	0	0.074	0.101	0.156	0.333	0.478
Abhd3	Lpcat3	10116.ENSRNOP00000047416	10116.ENSRNOP00000017090	0	0	0	0	0.121	0	0	0.349	0.404
Abi3bp	Tmem51	10116.ENSRNOP00000049004	10116.ENSRNOP00000019171	0	0	0	0	0	0	0	0.701	0.701
Ablim2	Sorcs2	10116.ENSRNOP00000068643	10116.ENSRNOP00000009960	0	0	0	0	0	0	0	0.408	0.408
Acot11	Acot9	10116.ENSRNOP00000010396	10116.ENSRNOP00000005033	0	0	0	0	0	0	0	0.6	0.6
Acot11	Slco1a2	10116.ENSRNOP00000010396	10116.ENSRNOP00000040237	0	0	0	0	0.438	0	0	0.241	0.555
Acsl4	Agpat3	10116.ENSRNOP00000026057	10116.ENSRNOP00000001602	0.043	0	0	0	0.063	0	0.176	0.456	0.544
Acsl4	Pnpla3	10116.ENSRNOP00000026057	10116.ENSRNOP00000015767	0	0	0	0	0.07	0	0.6	0.214	0.682
Acsl4	Lpcat3	10116.ENSRNOP00000026057	10116.ENSRNOP00000017090	0	0	0	0	0.043	0	0	0.856	0.857
Acsl4	Dgat2	10116.ENSRNOP00000026057	10116.ENSRNOP00000022557	0	0	0	0	0.086	0.056	0	0.462	0.496
Acsl4	Hspa5	10116.ENSRNOP00000026057	10116.ENSRNOP00000025064	0	0	0	0	0.046	0.056	0	0.443	0.454
Acsl4	Slc3a2	10116.ENSRNOP00000026057	10116.ENSRNOP00000025196	0	0	0	0	0.064	0	0	0.631	0.64
Acsl4	Smim24	10116.ENSRNOP00000026057	10116.ENSRNOP00000066395	0.051	0	0	0	0.151	0.06	0.177	0.251	0.448
Acsl4	Tp53	10116.ENSRNOP00000026057	10116.ENSRNOP00000074031	0	0	0	0	0	0.103	0	0.414	0.452
Acsl4	Ammecr1	10116.ENSRNOP00000026057	10116.ENSRNOP00000043945	0	0	0	0	0	0	0	0.478	0.478
Acsl4	Cd36	10116.ENSRNOP00000026057	10116.ENSRNOP00000070601	0	0	0	0	0.08	0	0	0.461	0.483
Acsl4	Hsbp1l1	10116.ENSRNOP00000026057	10116.ENSRNOP00000071103	0	0	0	0	0	0	0	0.484	0.484
Acsl4	Tead4	10116.ENSRNOP00000026057	10116.ENSRNOP00000047651	0	0	0	0	0	0	0	0.551	0.551
Acsl4	Slc11a2	10116.ENSRNOP00000026057	10116.ENSRNOP00000026531	0	0	0	0	0	0	0	0.617	0.617
Acsm5	Aldh1l2	10116.ENSRNOP00000043828	10116.ENSRNOP00000056394	0	0	0	0	0.239	0.051	0.178	0.11	0.4
Acsm5	Gprin2	10116.ENSRNOP00000043828	10116.ENSRNOP00000074475	0	0	0	0	0	0	0	0.437	0.437
Actg1	Scin	10116.ENSRNOP00000051859	10116.ENSRNOP00000005988	0	0	0	0	0.049	0.17	0	0.591	0.649
Actg1	Slc4a7	10116.ENSRNOP00000051859	10116.ENSRNOP00000008759	0	0	0	0	0	0	0.4	0	0.4
Actg1	Itga11	10116.ENSRNOP00000051859	10116.ENSRNOP00000008971	0	0	0	0	0.044	0	0.65	0.045	0.652
Actg1	Dpf3	10116.ENSRNOP00000051859	10116.ENSRNOP00000010926	0	0	0	0	0.051	0.1	0.8	0.047	0.815
Actg1	Arpc3	10116.ENSRNOP00000051859	10116.ENSRNOP00000011499	0	0	0	0	0.094	0.353	0.9	0.318	0.954
Actg1	Rpl4	10116.ENSRNOP00000051859	10116.ENSRNOP00000013462	0	0	0	0	0.54	0.094	0	0.187	0.632
Actg1	Tmod3	10116.ENSRNOP00000051859	10116.ENSRNOP00000013852	0	0	0	0	0	0.124	0	0.453	0.5
Actg1	Casp3	10116.ENSRNOP00000051859	10116.ENSRNOP00000014096	0	0	0	0	0.075	0.099	0.9	0.171	0.921
Actg1	Cct5	10116.ENSRNOP00000051859	10116.ENSRNOP00000015886	0	0	0	0	0.129	0.279	0	0.253	0.49
Actg1	Baiap2l2	10116.ENSRNOP00000051859	10116.ENSRNOP00000016362	0	0	0	0	0	0.076	0.4	0.044	0.423
Actg1	Pdlim3	10116.ENSRNOP00000051859	10116.ENSRNOP00000017054	0	0	0	0	0.052	0.13	0.54	0.081	0.605
Actg1	Iqgap1	10116.ENSRNOP00000051859	10116.ENSRNOP00000018021	0	0	0	0	0.051	0.213	0.9	0.219	0.933
Actg1	Manf	10116.ENSRNOP00000051859	10116.ENSRNOP00000019107	0	0	0	0	0.061	0	0.4	0	0.412
Actg1	Arpc2	10116.ENSRNOP00000051859	10116.ENSRNOP00000019265	0	0	0	0	0.144	0.286	0.9	0.287	0.95
Actg1	LOC100909441	10116.ENSRNOP00000051859	10116.ENSRNOP00000020932	0	0	0.274	0	0.108	0.168	0	0.108	0.455
Actg1	Parva	10116.ENSRNOP00000051859	10116.ENSRNOP00000021671	0	0	0	0	0.05	0.1	0.9	0.108	0.913
Actg1	Eif5a	10116.ENSRNOP00000051859	10116.ENSRNOP00000022343	0	0	0	0	0.221	0.072	0	0.256	0.415
Actg1	Wdr1	10116.ENSRNOP00000051859	10116.ENSRNOP00000024012	0	0	0	0	0.171	0.284	0.4	0.34	0.733
Actg1	Itga7	10116.ENSRNOP00000051859	10116.ENSRNOP00000028983	0	0	0	0	0.047	0	0.65	0.083	0.667
Actg1	Dmd	10116.ENSRNOP00000051859	10116.ENSRNOP00000029969	0	0	0	0	0	0.133	0	0.68	0.711
Actg1	Twf1	10116.ENSRNOP00000051859	10116.ENSRNOP00000030138	0	0	0	0	0.116	0.293	0	0.246	0.488
Actg1	Ttn	10116.ENSRNOP00000051859	10116.ENSRNOP00000033967	0	0	0	0	0.062	0.133	0	0.348	0.423
Actg1	Itga3	10116.ENSRNOP00000051859	10116.ENSRNOP00000034608	0	0	0	0	0.06	0	0.65	0.083	0.672
Actg1	Espn	10116.ENSRNOP00000051859	10116.ENSRNOP00000039445	0	0	0	0	0	0.1	0.72	0.29	0.805
Actg1	Vamp3	10116.ENSRNOP00000051859	10116.ENSRNOP00000048364	0	0	0	0	0.062	0.046	0.4	0.062	0.429
Actg1	P4hb	10116.ENSRNOP00000051859	10116.ENSRNOP00000051841	0	0	0	0	0.11	0.072	0	0.501	0.552
Actg1	Akap12	10116.ENSRNOP00000051859	10116.ENSRNOP00000057494	0	0	0	0	0.055	0	0.4	0	0.408
Actg1	Pls3	10116.ENSRNOP00000051859	10116.ENSRNOP00000056912	0	0	0	0	0.07	0.306	0	0.247	0.472
Actg1	Twf2	10116.ENSRNOP00000051859	10116.ENSRNOP00000066595	0	0	0	0	0.071	0.293	0	0.296	0.497
Actg1	Cav1	10116.ENSRNOP00000051859	10116.ENSRNOP00000073712	0	0	0	0	0.075	0.044	0.4	0.189	0.512
Actg1	Ppia	10116.ENSRNOP00000051859	10116.ENSRNOP00000071920	0	0	0	0	0.568	0.081	0	0.054	0.591
Actg1	Ppial4d	10116.ENSRNOP00000051859	10116.ENSRNOP00000071404	0	0	0	0	0.568	0.081	0	0.117	0.618
Actg1	Rpl3	10116.ENSRNOP00000051859	10116.ENSRNOP00000060662	0	0	0	0	0.587	0.09	0	0.079	0.623
Actg1	Tmsb15b2	10116.ENSRNOP00000051859	10116.ENSRNOP00000053968	0	0	0	0	0.051	0.104	0.72	0.065	0.747
Actg1	Smarcd1	10116.ENSRNOP00000051859	10116.ENSRNOP00000075525	0	0	0	0	0.091	0.28	0.8	0.174	0.877
Actg1	Myh14	10116.ENSRNOP00000051859	10116.ENSRNOP00000072636	0	0	0	0	0	0.184	0.9	0.089	0.919
Actg1	Vasp	10116.ENSRNOP00000051859	10116.ENSRNOP00000074940	0	0	0	0	0.086	0.184	0.9	0.24	0.935
Actg1	Myl6	10116.ENSRNOP00000051859	10116.ENSRNOP00000070200	0	0	0	0	0.09	0.176	0.9	0.304	0.94
Actg1	Rhoa	10116.ENSRNOP00000051859	10116.ENSRNOP00000066672	0	0	0	0	0.192	0.07	0.9	0.363	0.945
Actg1	Actn1	10116.ENSRNOP00000051859	10116.ENSRNOP00000068851	0	0	0	0	0.09	0.218	0.9	0.568	0.965
Actn1	Scin	10116.ENSRNOP00000068851	10116.ENSRNOP00000005988	0	0	0	0	0	0.056	0	0.447	0.455
Actn1	Slc4a7	10116.ENSRNOP00000068851	10116.ENSRNOP00000008759	0	0	0	0	0	0	0.4	0.064	0.414
Actn1	Itga11	10116.ENSRNOP00000068851	10116.ENSRNOP00000008971	0	0	0	0	0.044	0	0.65	0.073	0.662
Actn1	Arpc3	10116.ENSRNOP00000068851	10116.ENSRNOP00000011499	0	0	0	0	0.047	0	0	0.469	0.472
Actn1	Baiap2l2	10116.ENSRNOP00000068851	10116.ENSRNOP00000016362	0	0	0	0	0	0	0.4	0.108	0.441
Actn1	Pdlim3	10116.ENSRNOP00000068851	10116.ENSRNOP00000017054	0	0	0	0	0.101	0.193	0	0.32	0.464
Actn1	Iqgap1	10116.ENSRNOP00000068851	10116.ENSRNOP00000018021	0	0	0	0	0.065	0.122	0	0.539	0.588
Actn1	Efhd2	10116.ENSRNOP00000068851	10116.ENSRNOP00000018864	0	0	0	0	0.083	0	0.4	0	0.426
Actn1	Arpc2	10116.ENSRNOP00000068851	10116.ENSRNOP00000019265	0	0	0	0	0.068	0.098	0	0.449	0.497
Actn1	Sdc4	10116.ENSRNOP00000068851	10116.ENSRNOP00000019386	0	0	0	0	0.044	0	0.9	0.101	0.906
Actn1	Wdr1	10116.ENSRNOP00000068851	10116.ENSRNOP00000024012	0	0	0	0	0.128	0	0	0.562	0.602
Actn1	Itga7	10116.ENSRNOP00000068851	10116.ENSRNOP00000028983	0	0	0	0	0.056	0	0.65	0.179	0.705
Actn1	Ttn	10116.ENSRNOP00000068851	10116.ENSRNOP00000033967	0	0	0	0	0.08	0.283	0	0.459	0.612
Actn1	Itga3	10116.ENSRNOP00000068851	10116.ENSRNOP00000034608	0	0	0	0	0.06	0	0.65	0.11	0.681
Actn1	Vamp3	10116.ENSRNOP00000068851	10116.ENSRNOP00000048364	0	0	0	0	0	0	0.4	0	0.4
Actn1	Nphs1	10116.ENSRNOP00000068851	10116.ENSRNOP00000049922	0	0	0	0	0	0	0.5	0.112	0.537
Actn1	Cttn	10116.ENSRNOP00000068851	10116.ENSRNOP00000050255	0	0	0	0	0.051	0.062	0	0.439	0.457
Actn1	Akap12	10116.ENSRNOP00000068851	10116.ENSRNOP00000057494	0	0	0	0	0	0	0.4	0	0.4
Actn1	Mylk	10116.ENSRNOP00000068851	10116.ENSRNOP00000062274	0	0	0	0	0.08	0.212	0	0.281	0.433
Actn1	Myl6	10116.ENSRNOP00000068851	10116.ENSRNOP00000070200	0	0	0	0	0.064	0.064	0	0.442	0.468
Actn1	Cav1	10116.ENSRNOP00000068851	10116.ENSRNOP00000073712	0	0	0	0	0.123	0	0.4	0.215	0.551
Actn1	Tnnt2	10116.ENSRNOP00000068851	10116.ENSRNOP00000069434	0	0	0	0	0.371	0.047	0	0.424	0.624
Adam17	Btc	10116.ENSRNOP00000073012	10116.ENSRNOP00000003686	0	0	0	0	0	0	0	0.544	0.544
Adam17	Ereg	10116.ENSRNOP00000073012	10116.ENSRNOP00000003716	0	0	0	0	0	0	0	0.566	0.566
Adam17	Il10	10116.ENSRNOP00000073012	10116.ENSRNOP00000006246	0	0	0	0	0.057	0	0	0.497	0.505
Adam17	Ngfr	10116.ENSRNOP00000073012	10116.ENSRNOP00000007268	0	0	0	0	0	0	0.75	0.244	0.803
Adam17	Timp4	10116.ENSRNOP00000073012	10116.ENSRNOP00000010748	0	0	0	0	0	0.28	0	0.449	0.586
Adam17	Il6	10116.ENSRNOP00000073012	10116.ENSRNOP00000013732	0	0	0	0	0	0	0	0.635	0.635
Adam17	Mmp7	10116.ENSRNOP00000073012	10116.ENSRNOP00000014041	0	0	0	0	0.061	0	0	0.628	0.636
Adam17	Casp3	10116.ENSRNOP00000073012	10116.ENSRNOP00000014096	0	0	0	0	0.054	0	0	0.428	0.437
Adam17	Arg1	10116.ENSRNOP00000073012	10116.ENSRNOP00000017911	0	0	0	0	0	0	0	0.487	0.487
Adam17	Mmel1	10116.ENSRNOP00000073012	10116.ENSRNOP00000017957	0	0	0	0	0	0.06	0	0.468	0.478
Adam17	Agt	10116.ENSRNOP00000073012	10116.ENSRNOP00000024917	0	0	0	0	0	0	0	0.696	0.696
Adam17	Hbegf	10116.ENSRNOP00000073012	10116.ENSRNOP00000025157	0	0	0	0	0.047	0	0	0.672	0.674
Adam17	Rpl13a	10116.ENSRNOP00000073012	10116.ENSRNOP00000027976	0	0	0	0	0	0	0	0.481	0.481
Adam17	Sele	10116.ENSRNOP00000073012	10116.ENSRNOP00000034797	0	0	0	0	0.075	0	0	0.381	0.403
Adam17	Mapt	10116.ENSRNOP00000073012	10116.ENSRNOP00000040951	0	0	0	0	0	0	0	0.49	0.49
Adam17	Tgfa	10116.ENSRNOP00000073012	10116.ENSRNOP00000054248	0	0	0	0	0.115	0.262	0	0.699	0.786
Adam17	Rbpj	10116.ENSRNOP00000073012	10116.ENSRNOP00000065485	0	0	0	0	0.136	0	0	0.385	0.447
Adam17	Nos2	10116.ENSRNOP00000073012	10116.ENSRNOP00000067662	0	0	0	0	0	0	0	0.426	0.426
Adam17	Dlg1	10116.ENSRNOP00000073012	10116.ENSRNOP00000071898	0	0	0	0	0.102	0.142	0	0.384	0.484
Adam17	Egf	10116.ENSRNOP00000073012	10116.ENSRNOP00000073477	0	0	0	0	0.052	0	0	0.56	0.565
Adam8	Lilrb1	10116.ENSRNOP00000024369	10116.ENSRNOP00000073630	0	0	0	0	0.132	0	0.4	0.061	0.468
Adamts12	Adamts9	10116.ENSRNOP00000025693	10116.ENSRNOP00000053878	0	0	0	0.702	0.107	0	0	0.362	0.406
Adamts12	Egf	10116.ENSRNOP00000025693	10116.ENSRNOP00000073477	0	0	0	0	0	0	0	0.475	0.475
Adamts12	Adamts7	10116.ENSRNOP00000025693	10116.ENSRNOP00000060069	0	0	0.062	0.916	0.106	0.215	0	0.349	0.514
Adamts2	Col5a2	10116.ENSRNOP00000075206	10116.ENSRNOP00000005073	0	0	0	0	0.151	0.145	0.4	0.501	0.753
Adamts2	Adamtsl2	10116.ENSRNOP00000075206	10116.ENSRNOP00000030753	0	0	0	0.576	0.041	0	0	0.513	0.513
Adamts2	Col2a1	10116.ENSRNOP00000075206	10116.ENSRNOP00000071077	0	0	0	0	0.061	0.076	0.4	0.277	0.573
Adamts3	Flt4	10116.ENSRNOP00000057209	10116.ENSRNOP00000003519	0	0	0	0	0.05	0	0	0.412	0.418
Adamts3	Col5a2	10116.ENSRNOP00000057209	10116.ENSRNOP00000005073	0	0	0	0	0.061	0.076	0.4	0.157	0.502
Adamts3	Col2a1	10116.ENSRNOP00000057209	10116.ENSRNOP00000071077	0	0	0	0	0.061	0.076	0.4	0.367	0.626
Adamts7	Adamts9	10116.ENSRNOP00000060069	10116.ENSRNOP00000053878	0	0	0	0.681	0.074	0	0	0.399	0.42
Adamts7	Egf	10116.ENSRNOP00000060069	10116.ENSRNOP00000073477	0	0	0	0	0	0	0	0.409	0.408
Adarb2	Gria2	10116.ENSRNOP00000073876	10116.ENSRNOP00000069094	0	0	0	0	0.061	0	0	0.615	0.623
Adcy5	Adora2a	10116.ENSRNOP00000046488	10116.ENSRNOP00000001759	0	0	0	0	0.098	0.045	0	0.564	0.592
Adcy5	Cav3	10116.ENSRNOP00000046488	10116.ENSRNOP00000007601	0	0	0	0	0.093	0.064	0	0.647	0.674
Adcy5	Pde7b	10116.ENSRNOP00000046488	10116.ENSRNOP00000018556	0	0	0	0	0.069	0.132	0.658	0.446	0.827
Adcy5	Gng10	10116.ENSRNOP00000046488	10116.ENSRNOP00000020707	0	0	0	0	0	0.046	0.65	0.353	0.765
Adcy5	Gnai3	10116.ENSRNOP00000046488	10116.ENSRNOP00000026710	0	0	0	0	0.052	0.145	0.9	0.472	0.951
Adcy5	Kcnq1	10116.ENSRNOP00000046488	10116.ENSRNOP00000027875	0	0	0	0	0.066	0.046	0	0.396	0.415
Adcy5	Gnb1	10116.ENSRNOP00000046488	10116.ENSRNOP00000044340	0	0	0	0	0.043	0.051	0.65	0.296	0.746
Adcy5	Pde4a	10116.ENSRNOP00000046488	10116.ENSRNOP00000057815	0	0	0	0	0.078	0.132	0.658	0.239	0.764
Adgb	Papln	10116.ENSRNOP00000058667	10116.ENSRNOP00000012757	0	0	0	0	0	0	0	0.471	0.471
Adgrb2	Ranbp1	10116.ENSRNOP00000060321	10116.ENSRNOP00000002579	0	0	0	0	0.2	0.42	0	0.172	0.582
Adgrb2	Gpr37	10116.ENSRNOP00000060321	10116.ENSRNOP00000003593	0	0	0	0	0.102	0	0	0.359	0.4
Adgrb2	Ipo5	10116.ENSRNOP00000060321	10116.ENSRNOP00000014859	0	0	0	0	0.084	0.392	0	0.132	0.474
Adgrb2	Eif5a	10116.ENSRNOP00000060321	10116.ENSRNOP00000022343	0	0	0	0	0.299	0.399	0	0.06	0.569
Adora2a	Edn1	10116.ENSRNOP00000001759	10116.ENSRNOP00000019361	0	0	0	0	0.056	0.143	0	0.321	0.402
Adora2a	Hrh3	10116.ENSRNOP00000001759	10116.ENSRNOP00000069003	0	0	0	0.572	0.042	0.292	0	0.199	0.409
Adora2a	Adra2b	10116.ENSRNOP00000001759	10116.ENSRNOP00000018584	0	0	0	0.598	0	0	0	0.505	0.505
Adora2a	Gnb1	10116.ENSRNOP00000001759	10116.ENSRNOP00000044340	0	0	0	0	0	0.511	0	0	0.511
Adora2a	Il10	10116.ENSRNOP00000001759	10116.ENSRNOP00000006246	0	0	0	0	0.057	0	0	0.543	0.551
Adora2a	Tac1	10116.ENSRNOP00000001759	10116.ENSRNOP00000009888	0	0	0	0	0.212	0	0	0.525	0.609
Adora2a	Casp3	10116.ENSRNOP00000001759	10116.ENSRNOP00000014096	0	0	0	0	0.047	0	0	0.609	0.611
Adora2a	Grm5	10116.ENSRNOP00000001759	10116.ENSRNOP00000022059	0	0	0	0	0.064	0.293	0	0.536	0.666
Adora2a	Il6	10116.ENSRNOP00000001759	10116.ENSRNOP00000013732	0	0	0	0	0.043	0	0	0.694	0.694
Adora2a	Gcg	10116.ENSRNOP00000001759	10116.ENSRNOP00000007356	0	0	0	0	0	0	0.9	0.181	0.914
Adprm	Bst1	10116.ENSRNOP00000004560	10116.ENSRNOP00000004094	0	0	0	0	0.049	0	0	0.521	0.525
Adra2b	Dusp2	10116.ENSRNOP00000018584	10116.ENSRNOP00000018549	0	0	0	0	0.058	0	0	0.561	0.568
Adra2b	Gng10	10116.ENSRNOP00000018584	10116.ENSRNOP00000020707	0	0	0	0	0	0.106	0.5	0	0.533
Adra2b	Gnb1	10116.ENSRNOP00000018584	10116.ENSRNOP00000044340	0	0	0	0	0.047	0.286	0.5	0.043	0.63
Adra2b	Gna13	10116.ENSRNOP00000018584	10116.ENSRNOP00000051938	0	0	0	0	0	0.156	0.9	0	0.911
Adss	LOC100910308	10116.ENSRNOP00000005961	10116.ENSRNOP00000002890	0.094	0	0	0	0.458	0.082	0	0.273	0.628
Adss	Nt5c	10116.ENSRNOP00000005961	10116.ENSRNOP00000004853	0	0	0	0	0	0	0	0.467	0.467
Adss	Rpl23	10116.ENSRNOP00000005961	10116.ENSRNOP00000005471	0.049	0	0	0	0.419	0	0	0.124	0.474
Adss	Dpyd	10116.ENSRNOP00000005961	10116.ENSRNOP00000072507	0.058	0	0	0	0.163	0	0	0.321	0.417
Adss	Sec61a1	10116.ENSRNOP00000005961	10116.ENSRNOP00000018455	0	0	0	0	0.178	0	0	0.321	0.418
Adss	Eif5a	10116.ENSRNOP00000005961	10116.ENSRNOP00000022343	0	0	0	0	0.433	0	0	0.057	0.443
Adss	RGD1359290	10116.ENSRNOP00000005961	10116.ENSRNOP00000034767	0.043	0	0	0	0.441	0	0	0.05	0.447
Adss	Rpl17	10116.ENSRNOP00000005961	10116.ENSRNOP00000034364	0.043	0	0	0	0.441	0	0	0.05	0.447
Adss	Glul	10116.ENSRNOP00000005961	10116.ENSRNOP00000065890	0.094	0	0	0	0.116	0	0	0.377	0.457
Adss	Eef1b2	10116.ENSRNOP00000005961	10116.ENSRNOP00000036882	0	0	0	0	0.402	0	0	0.135	0.46
Adss	Eef1d	10116.ENSRNOP00000005961	10116.ENSRNOP00000034828	0	0	0	0	0.403	0	0	0.135	0.462
Adss	Rps11	10116.ENSRNOP00000005961	10116.ENSRNOP00000061250	0.043	0	0	0	0.463	0.046	0	0	0.466
Adss	Tmem116	10116.ENSRNOP00000005961	10116.ENSRNOP00000063208	0.088	0	0	0	0.297	0	0	0.242	0.471
Adss	LOC102555453	10116.ENSRNOP00000005961	10116.ENSRNOP00000041462	0.067	0	0	0	0.453	0	0	0.062	0.479
Adss	Pcna	10116.ENSRNOP00000005961	10116.ENSRNOP00000028887	0.054	0	0	0	0.094	0.051	0	0.44	0.483
Adss	Arf4	10116.ENSRNOP00000005961	10116.ENSRNOP00000017692	0	0	0	0	0.059	0	0	0.492	0.501
Adss	Eif6	10116.ENSRNOP00000005961	10116.ENSRNOP00000071658	0.053	0	0	0	0.224	0	0	0.404	0.524
Adss	Taldo1	10116.ENSRNOP00000005961	10116.ENSRNOP00000024863	0	0	0	0	0.16	0.1	0	0.454	0.551
Adss	Rps3	10116.ENSRNOP00000005961	10116.ENSRNOP00000023935	0.05	0	0	0	0.554	0.046	0	0	0.561
Adss	Rpl3	10116.ENSRNOP00000005961	10116.ENSRNOP00000060662	0.054	0	0	0	0.576	0	0	0.14	0.625
Adss	Paics	10116.ENSRNOP00000005961	10116.ENSRNOP00000061495	0.094	0	0	0	0.459	0.082	0	0.626	0.809
Adss	Ampd3	10116.ENSRNOP00000005961	10116.ENSRNOP00000024933	0.06	0	0	0	0.116	0	0.9	0.448	0.948
Adss	Impdh2	10116.ENSRNOP00000005961	10116.ENSRNOP00000040635	0.079	0	0	0	0.461	0	0.91	0.776	0.988
Aen	Serpinb10	10116.ENSRNOP00000062841	10116.ENSRNOP00000003314	0	0	0	0	0.057	0	0	0.44	0.449
Aen	Nip7	10116.ENSRNOP00000062841	10116.ENSRNOP00000027653	0	0	0	0	0.459	0.061	0	0	0.47
Aen	Pcna	10116.ENSRNOP00000062841	10116.ENSRNOP00000028887	0.081	0	0	0	0.097	0.417	0.309	0.224	0.693
Ager	Il15	10116.ENSRNOP00000000508	10116.ENSRNOP00000004590	0	0	0.359	0	0.101	0	0	0.047	0.403
Ager	Sftpa1	10116.ENSRNOP00000000508	10116.ENSRNOP00000039850	0	0	0	0	0.763	0	0	0.319	0.832
Ager	Jak2	10116.ENSRNOP00000000508	10116.ENSRNOP00000071877	0	0	0	0	0	0.059	0.9	0.061	0.903
Ager	Nras	10116.ENSRNOP00000000508	10116.ENSRNOP00000036381	0	0	0	0	0.055	0.073	0.9	0.076	0.908
Ager	S100b	10116.ENSRNOP00000000508	10116.ENSRNOP00000001743	0	0	0	0	0.052	0.84	0.5	0.761	0.979
Ago1	Rpp21	10116.ENSRNOP00000072144	10116.ENSRNOP00000001024	0	0	0	0	0.047	0	0.72	0	0.721
Ago1	Ran	10116.ENSRNOP00000072144	10116.ENSRNOP00000001247	0	0	0	0	0	0	0.5	0.22	0.593
Ago1	Csdc2	10116.ENSRNOP00000072144	10116.ENSRNOP00000007091	0	0	0	0	0	0.1	0	0.362	0.402
Ago1	Hsd17b10	10116.ENSRNOP00000072144	10116.ENSRNOP00000043608	0	0	0	0	0	0	0.72	0	0.72
Ago1	Eif4a1	10116.ENSRNOP00000072144	10116.ENSRNOP00000049419	0	0	0	0	0	0.144	0	0.541	0.59
Ago1	Eif6	10116.ENSRNOP00000072144	10116.ENSRNOP00000071658	0	0	0	0	0.06	0	0	0.44	0.451
Agpat3	Plpp2	10116.ENSRNOP00000001602	10116.ENSRNOP00000000193	0.042	0	0	0	0	0.042	0.734	0.301	0.807
Agpat3	Lpcat3	10116.ENSRNOP00000001602	10116.ENSRNOP00000017090	0	0	0	0	0.047	0	0	0.474	0.477
Agpat3	Mogat2	10116.ENSRNOP00000001602	10116.ENSRNOP00000036315	0	0	0	0	0	0.045	0	0.476	0.478
Agpat3	Dgat2	10116.ENSRNOP00000001602	10116.ENSRNOP00000022557	0	0	0	0	0.061	0.045	0	0.538	0.549
Agpat3	Pld2	10116.ENSRNOP00000001602	10116.ENSRNOP00000053831	0.051	0	0	0	0.053	0	0.65	0.191	0.712
Agpat3	Plpp3	10116.ENSRNOP00000001602	10116.ENSRNOP00000011237	0.042	0	0	0	0.059	0.042	0.734	0.273	0.803
Agpat3	Plpp5	10116.ENSRNOP00000001602	10116.ENSRNOP00000020900	0.042	0	0	0	0	0.051	0.914	0.09	0.919
Agpat3	Cds1	10116.ENSRNOP00000001602	10116.ENSRNOP00000002918	0	0	0	0	0.076	0	0.926	0.125	0.935
Agt	Flt1	10116.ENSRNOP00000024917	10116.ENSRNOP00000001248	0	0	0	0	0	0	0	0.48	0.48
Agt	S100b	10116.ENSRNOP00000024917	10116.ENSRNOP00000001743	0	0	0	0	0.114	0	0	0.488	0.527
Agt	Retnlg	10116.ENSRNOP00000024917	10116.ENSRNOP00000002673	0	0	0	0	0	0	0	0.588	0.588
Agt	Serpinf2	10116.ENSRNOP00000024917	10116.ENSRNOP00000004322	0	0	0.285	0	0.127	0	0	0.236	0.481
Agt	Dusp1	10116.ENSRNOP00000024917	10116.ENSRNOP00000005383	0	0	0	0	0.057	0	0	0.472	0.48
Agt	Ppargc1a	10116.ENSRNOP00000024917	10116.ENSRNOP00000006071	0	0	0	0	0.062	0	0	0.59	0.598
Agt	Il10	10116.ENSRNOP00000024917	10116.ENSRNOP00000006246	0	0	0	0	0	0	0	0.678	0.678
Agt	Gcg	10116.ENSRNOP00000024917	10116.ENSRNOP00000007356	0	0	0	0	0	0	0	0.641	0.641
Agt	Tac1	10116.ENSRNOP00000024917	10116.ENSRNOP00000009888	0	0	0	0	0.044	0	0	0.977	0.977
Agt	Nfkbia	10116.ENSRNOP00000024917	10116.ENSRNOP00000009894	0	0	0	0	0.065	0	0	0.571	0.582
Agt	Csf3	10116.ENSRNOP00000024917	10116.ENSRNOP00000011509	0	0	0	0	0	0	0	0.404	0.404
Agt	Noxa1	10116.ENSRNOP00000024917	10116.ENSRNOP00000012375	0	0	0	0	0	0	0	0.453	0.453
Agt	Nampt	10116.ENSRNOP00000024917	10116.ENSRNOP00000013043	0	0	0	0	0.052	0	0	0.508	0.513
Agt	Nos3	10116.ENSRNOP00000024917	10116.ENSRNOP00000013058	0	0	0	0	0	0	0	0.692	0.692
Agt	Il6	10116.ENSRNOP00000024917	10116.ENSRNOP00000013732	0	0	0	0	0.062	0	0	0.789	0.793
Agt	Mmp7	10116.ENSRNOP00000024917	10116.ENSRNOP00000014041	0	0	0	0	0.102	0.078	0	0.398	0.458
Agt	Casp3	10116.ENSRNOP00000024917	10116.ENSRNOP00000014096	0	0	0	0	0.052	0.046	0	0.692	0.697
Agt	Ccl3	10116.ENSRNOP00000024917	10116.ENSRNOP00000015139	0	0	0	0	0	0	0	0.438	0.438
Agt	Txn1	10116.ENSRNOP00000024917	10116.ENSRNOP00000016447	0	0	0	0	0	0	0	0.534	0.534
Agt	Lnpep	10116.ENSRNOP00000024917	10116.ENSRNOP00000017718	0	0	0	0	0.055	0.098	0	0.851	0.862
Agt	Arg1	10116.ENSRNOP00000024917	10116.ENSRNOP00000017911	0	0	0	0	0.087	0.046	0	0.401	0.433
Agt	Mmel1	10116.ENSRNOP00000024917	10116.ENSRNOP00000017957	0	0	0	0	0	0.098	0	0.762	0.776
Agt	Edn1	10116.ENSRNOP00000024917	10116.ENSRNOP00000019361	0	0	0	0	0	0	0	0.908	0.908
Agt	Serpine2	10116.ENSRNOP00000024917	10116.ENSRNOP00000020919	0	0	0.314	0	0.07	0	0	0.569	0.701
Agt	Grm5	10116.ENSRNOP00000024917	10116.ENSRNOP00000022059	0	0	0	0	0.061	0	0.65	0.084	0.672
Agt	Serpinb6a	10116.ENSRNOP00000024917	10116.ENSRNOP00000024161	0	0	0.304	0	0.113	0	0	0.151	0.43
Agt	Smad7	10116.ENSRNOP00000024917	10116.ENSRNOP00000024831	0	0	0	0	0	0	0	0.571	0.571
Agt	Scn5a	10116.ENSRNOP00000024917	10116.ENSRNOP00000060180	0	0	0	0	0	0	0	0.415	0.414
Agt	Cxcl12	10116.ENSRNOP00000024917	10116.ENSRNOP00000059574	0	0	0	0	0.087	0	0	0.389	0.418
Agt	Hbegf	10116.ENSRNOP00000024917	10116.ENSRNOP00000025157	0	0	0	0	0	0	0	0.427	0.426
Agt	Hspa5	10116.ENSRNOP00000024917	10116.ENSRNOP00000025064	0	0	0	0	0.049	0.063	0	0.414	0.432
Agt	Ngf	10116.ENSRNOP00000024917	10116.ENSRNOP00000072445	0	0	0	0	0	0	0	0.437	0.437
Agt	Tnnt2	10116.ENSRNOP00000024917	10116.ENSRNOP00000069434	0	0	0	0	0	0	0	0.438	0.438
Agt	Ptgis	10116.ENSRNOP00000024917	10116.ENSRNOP00000074093	0	0	0	0	0.069	0	0	0.441	0.457
Agt	Vtn	10116.ENSRNOP00000024917	10116.ENSRNOP00000075508	0	0	0	0	0.201	0.078	0	0.344	0.474
Agt	Egf	10116.ENSRNOP00000024917	10116.ENSRNOP00000073477	0	0	0	0	0.062	0	0	0.471	0.482
Agt	Ttn	10116.ENSRNOP00000024917	10116.ENSRNOP00000033967	0	0	0	0	0	0	0	0.488	0.487
Agt	Wnk4	10116.ENSRNOP00000024917	10116.ENSRNOP00000027770	0	0	0	0	0	0	0	0.505	0.505
Agt	Stat2	10116.ENSRNOP00000024917	10116.ENSRNOP00000075125	0	0	0	0	0	0.074	0	0.496	0.513
Agt	Vdr	10116.ENSRNOP00000024917	10116.ENSRNOP00000070446	0	0	0	0	0.065	0.046	0	0.498	0.513
Agt	Cd36	10116.ENSRNOP00000024917	10116.ENSRNOP00000070601	0	0	0	0	0.052	0	0	0.514	0.52
Agt	Eln	10116.ENSRNOP00000024917	10116.ENSRNOP00000045102	0	0	0	0	0	0.055	0	0.522	0.529
Agt	Lnpep-2	10116.ENSRNOP00000024917	10116.ENSRNOP00000069259	0	0	0	0	0.055	0.098	0	0.509	0.544
Agt	Cav1	10116.ENSRNOP00000024917	10116.ENSRNOP00000073712	0	0	0	0	0	0	0	0.571	0.571
Agt	Nos2	10116.ENSRNOP00000024917	10116.ENSRNOP00000067662	0	0	0	0	0	0	0	0.575	0.575
Agt	Il36b	10116.ENSRNOP00000024917	10116.ENSRNOP00000059138	0	0	0	0	0.059	0	0	0.573	0.581
Agt	Sele	10116.ENSRNOP00000024917	10116.ENSRNOP00000034797	0	0	0	0	0	0	0	0.586	0.586
Agt	Gpx2	10116.ENSRNOP00000024917	10116.ENSRNOP00000072136	0	0	0	0	0.06	0	0	0.59	0.598
Agt	Rxfp1	10116.ENSRNOP00000024917	10116.ENSRNOP00000033541	0	0	0	0	0	0	0	0.609	0.609
Agt	Aqp4	10116.ENSRNOP00000024917	10116.ENSRNOP00000072488	0	0	0	0	0.046	0	0	0.629	0.63
Agt	Jak2	10116.ENSRNOP00000024917	10116.ENSRNOP00000071877	0	0	0	0	0	0	0	0.633	0.633
Agt	Tp53	10116.ENSRNOP00000024917	10116.ENSRNOP00000074031	0	0	0	0	0	0.067	0	0.637	0.646
Agt	Nphs1	10116.ENSRNOP00000024917	10116.ENSRNOP00000049922	0	0	0	0	0.051	0	0	0.695	0.698
Agt	Rhoa	10116.ENSRNOP00000024917	10116.ENSRNOP00000066672	0	0	0	0	0	0.045	0	0.714	0.715
Agt	Lpar1	10116.ENSRNOP00000024917	10116.ENSRNOP00000043652	0	0	0	0	0	0.043	0.9	0.217	0.918
Agt	Enpep	10116.ENSRNOP00000024917	10116.ENSRNOP00000068728	0	0	0	0	0.055	0.064	0.75	0.747	0.936
Agt	Bdkrb2	10116.ENSRNOP00000024917	10116.ENSRNOP00000064990	0	0	0	0	0	0.043	0.9	0.775	0.976
Aif1l	Fkbp1a	10116.ENSRNOP00000013286	10116.ENSRNOP00000012608	0	0	0	0	0.214	0.257	0	0.108	0.433
Aifm3	Txnrd1	10116.ENSRNOP00000048427	10116.ENSRNOP00000013612	0.061	0	0	0	0.057	0.103	0.32	0.169	0.469
Aifm3	Mrps6	10116.ENSRNOP00000048427	10116.ENSRNOP00000071228	0	0	0	0	0.115	0.348	0	0.108	0.44
Aifm3	Glul	10116.ENSRNOP00000048427	10116.ENSRNOP00000065890	0.064	0	0	0	0.116	0	0.145	0.377	0.5
Akap12	Slc4a7	10116.ENSRNOP00000057494	10116.ENSRNOP00000008759	0	0	0	0	0.044	0	0.4	0	0.401
Akap12	Akap2	10116.ENSRNOP00000057494	10116.ENSRNOP00000015576	0	0	0	0	0.128	0	0	0.373	0.43
Akap12	Baiap2l2	10116.ENSRNOP00000057494	10116.ENSRNOP00000016362	0	0	0	0	0	0	0.4	0	0.4
Akap12	Efhd2	10116.ENSRNOP00000057494	10116.ENSRNOP00000018864	0	0	0	0	0	0	0.4	0	0.4
Akap12	Mapt	10116.ENSRNOP00000057494	10116.ENSRNOP00000040951	0	0	0	0	0.075	0.363	0	0.147	0.454
Akap12	Vamp3	10116.ENSRNOP00000057494	10116.ENSRNOP00000048364	0	0	0	0	0.058	0	0.4	0	0.41
Akap12	Cav1	10116.ENSRNOP00000057494	10116.ENSRNOP00000073712	0	0	0	0	0.101	0	0.4	0.105	0.475
Akap2	Fam161a	10116.ENSRNOP00000015576	10116.ENSRNOP00000013097	0	0	0	0	0	0	0	0.489	0.489
Akr1b8	Hk2	10116.ENSRNOP00000065713	10116.ENSRNOP00000008813	0	0	0	0	0.123	0	0.8	0.153	0.838
Akr1b8	Txnrd1	10116.ENSRNOP00000065713	10116.ENSRNOP00000013612	0	0	0	0	0.142	0.072	0	0.479	0.549
Akr1b8	Ptgr1	10116.ENSRNOP00000065713	10116.ENSRNOP00000020335	0	0	0	0	0.302	0.1	0	0.268	0.5
Akr1b8	Spr	10116.ENSRNOP00000065713	10116.ENSRNOP00000020749	0	0	0	0	0.122	0	0.903	0.066	0.914
Akr1b8	Taldo1	10116.ENSRNOP00000065713	10116.ENSRNOP00000024863	0	0	0	0	0.224	0.068	0	0.406	0.534
Akr1b8	Srxn1	10116.ENSRNOP00000065713	10116.ENSRNOP00000041813	0	0	0	0	0.218	0	0	0.319	0.445
Akr1b8	Gpx2	10116.ENSRNOP00000065713	10116.ENSRNOP00000072136	0	0	0	0	0.202	0	0	0.343	0.454
Akr1b8	Gk	10116.ENSRNOP00000065713	10116.ENSRNOP00000074103	0	0	0	0	0.061	0	0.9	0.111	0.909
Akr1c19	Tril	10116.ENSRNOP00000055152	10116.ENSRNOP00000037327	0	0	0	0	0.061	0	0	0.414	0.426
Aldh1l2	Taldo1	10116.ENSRNOP00000056394	10116.ENSRNOP00000024863	0.07	0	0	0	0.149	0.069	0	0.301	0.416
Aldh1l2	Mthfd1l	10116.ENSRNOP00000056394	10116.ENSRNOP00000026564	0	0	0	0	0.101	0	0.283	0.652	0.756
Aldh1l2	Bcat2	10116.ENSRNOP00000056394	10116.ENSRNOP00000028474	0	0	0	0	0.052	0.045	0.302	0.189	0.418
Aldh1l2	Phgdh	10116.ENSRNOP00000056394	10116.ENSRNOP00000053019	0.05	0	0	0	0.071	0.116	0.28	0.372	0.583
Aldh1l2	Dhtkd1	10116.ENSRNOP00000056394	10116.ENSRNOP00000059952	0	0	0	0	0.116	0	0.283	0.142	0.408
Aloxe3	Tgm1	10116.ENSRNOP00000010141	10116.ENSRNOP00000027315	0	0	0	0	0.114	0.098	0	0.654	0.7
Alpg	Gpld1	10116.ENSRNOP00000038169	10116.ENSRNOP00000024196	0	0	0	0	0	0	0.4	0.108	0.441
Als2cl	Thg1l	10116.ENSRNOP00000043561	10116.ENSRNOP00000007917	0	0	0	0	0	0	0	0.669	0.669
Als2cl	Pfkfb3	10116.ENSRNOP00000043561	10116.ENSRNOP00000062965	0	0	0	0	0	0.045	0	0.43	0.432
Ampd3	Nt5c	10116.ENSRNOP00000024933	10116.ENSRNOP00000004853	0	0	0	0	0	0	0.37	0.423	0.621
Ampd3	Pde7b	10116.ENSRNOP00000024933	10116.ENSRNOP00000018556	0	0	0	0	0	0	0.65	0.101	0.671
Ampd3	Pde4a	10116.ENSRNOP00000024933	10116.ENSRNOP00000057815	0	0	0	0	0	0	0.65	0.09	0.667
Ampd3	Impdh2	10116.ENSRNOP00000024933	10116.ENSRNOP00000040635	0.057	0	0	0	0.065	0.081	0.914	0.627	0.969
Ankdd1a	Lrrc4	10116.ENSRNOP00000063997	10116.ENSRNOP00000010673	0	0	0	0	0.068	0.099	0	0.562	0.6
Ankrd2	Smyd2	10116.ENSRNOP00000018890	10116.ENSRNOP00000004783	0	0	0	0	0.087	0.104	0	0.33	0.404
Ankrd2	Capn3	10116.ENSRNOP00000018890	10116.ENSRNOP00000011761	0	0	0	0	0.175	0.1	0	0.571	0.653
Ankrd2	Pdlim3	10116.ENSRNOP00000018890	10116.ENSRNOP00000017054	0	0	0	0	0.17	0.042	0	0.306	0.401
Ankrd2	Asb2	10116.ENSRNOP00000018890	10116.ENSRNOP00000071182	0	0	0.224	0.608	0.116	0.051	0	0.202	0.411
Ankrd2	Igfn1	10116.ENSRNOP00000018890	10116.ENSRNOP00000032079	0	0	0	0	0.147	0.1	0	0.312	0.426
Ankrd2	Tp53	10116.ENSRNOP00000018890	10116.ENSRNOP00000074031	0	0	0	0	0	0.099	0	0.48	0.512
Ankrd2	Ttn	10116.ENSRNOP00000018890	10116.ENSRNOP00000033967	0	0	0	0	0.165	0.1	0	0.872	0.895
Ankrd33b	Reep6	10116.ENSRNOP00000056322	10116.ENSRNOP00000039493	0	0	0	0	0	0	0	0.518	0.518
Ankrd33b	St6galnac4	10116.ENSRNOP00000056322	10116.ENSRNOP00000065708	0	0	0	0	0	0.056	0	0.47	0.478
Ankrd33b	Asb2	10116.ENSRNOP00000056322	10116.ENSRNOP00000071182	0	0	0.274	0	0	0.099	0	0.299	0.501
Ankrd45	Iscu	10116.ENSRNOP00000003857	10116.ENSRNOP00000000890	0.063	0	0	0	0.252	0.323	0	0.167	0.551
Ankrd45	Cct5	10116.ENSRNOP00000003857	10116.ENSRNOP00000015886	0.043	0	0	0	0.297	0.145	0	0.139	0.438
Ankrd45	Xbp1	10116.ENSRNOP00000003857	10116.ENSRNOP00000014044	0	0	0	0	0.157	0.099	0	0.325	0.442
Ankrd45	Samd13	10116.ENSRNOP00000003857	10116.ENSRNOP00000021984	0	0	0	0	0.24	0.159	0.162	0.111	0.46
Ankrd45	Eef1g	10116.ENSRNOP00000003857	10116.ENSRNOP00000027305	0	0	0	0	0.312	0.183	0	0.146	0.478
Ankrd45	LOC100909441	10116.ENSRNOP00000003857	10116.ENSRNOP00000020932	0	0	0	0	0.351	0.167	0	0.154	0.502
Ankrd45	Hspe1	10116.ENSRNOP00000003857	10116.ENSRNOP00000068700	0.055	0	0	0	0.393	0.128	0	0.159	0.523
Ankrd45	Sec61b	10116.ENSRNOP00000003857	10116.ENSRNOP00000008329	0	0	0	0	0.142	0.093	0	0.443	0.529
Ankrd45	Ero1a	10116.ENSRNOP00000003857	10116.ENSRNOP00000009404	0	0	0	0	0.301	0.098	0	0.319	0.533
Ankrd45	Sec61a1	10116.ENSRNOP00000003857	10116.ENSRNOP00000018455	0	0	0	0	0.209	0.232	0	0.321	0.551
Ankrd45	P4hb	10116.ENSRNOP00000003857	10116.ENSRNOP00000051841	0	0	0	0	0.467	0.149	0	0.212	0.611
Ankrd45	Manf	10116.ENSRNOP00000003857	10116.ENSRNOP00000019107	0	0	0	0	0.241	0.511	0	0	0.612
Ankrd45	Pdia4	10116.ENSRNOP00000003857	10116.ENSRNOP00000008728	0	0	0	0	0.467	0.149	0	0.31	0.659
Ano1	Lrrc8c	10116.ENSRNOP00000028329	10116.ENSRNOP00000002896	0	0	0	0	0	0	0	0.434	0.434
Ano1	Lrrc8b	10116.ENSRNOP00000028329	10116.ENSRNOP00000002897	0	0	0	0	0	0.055	0	0.45	0.458
Ano1	Slc26a9	10116.ENSRNOP00000028329	10116.ENSRNOP00000009742	0	0	0	0	0	0	0	0.701	0.701
Ano1	Slc26a6	10116.ENSRNOP00000028329	10116.ENSRNOP00000027762	0	0	0	0	0	0	0	0.611	0.611
Ano1	Kcnq1	10116.ENSRNOP00000028329	10116.ENSRNOP00000027875	0	0	0	0	0.113	0	0	0.396	0.441
Ano1	Kcnn3	10116.ENSRNOP00000028329	10116.ENSRNOP00000028117	0	0	0	0	0	0	0	0.466	0.466
Ano1	Ttyh1	10116.ENSRNOP00000028329	10116.ENSRNOP00000062088	0	0	0	0	0	0	0	0.403	0.403
Ano1	Clca4l	10116.ENSRNOP00000028329	10116.ENSRNOP00000052230	0	0	0	0	0	0	0	0.427	0.427
Aox1	Rdh10	10116.ENSRNOP00000059651	10116.ENSRNOP00000009096	0	0	0	0	0.044	0	0.65	0.088	0.668
Aox1	Cyp2d4	10116.ENSRNOP00000059651	10116.ENSRNOP00000011880	0	0	0	0	0.072	0	0.142	0.413	0.493
Aox1	Cyp26b1	10116.ENSRNOP00000059651	10116.ENSRNOP00000020505	0	0	0	0	0.057	0	0.906	0.103	0.913
Aox1	Dhrs4	10116.ENSRNOP00000059651	10116.ENSRNOP00000024782	0	0	0	0	0.049	0	0.9	0.355	0.933
Aox1	Ugt1a1	10116.ENSRNOP00000059651	10116.ENSRNOP00000025045	0	0	0	0	0.084	0	0.734	0.448	0.854
Aox1	Srxn1	10116.ENSRNOP00000059651	10116.ENSRNOP00000041813	0	0	0	0	0.061	0	0	0.403	0.415
Aox1	Gpx2	10116.ENSRNOP00000059651	10116.ENSRNOP00000072136	0	0	0	0	0.046	0	0	0.404	0.408
Aox1	Rdh5	10116.ENSRNOP00000059651	10116.ENSRNOP00000071951	0	0	0	0	0	0	0.9	0.099	0.906
Aox1	Dhrs9	10116.ENSRNOP00000059651	10116.ENSRNOP00000069708	0	0	0	0	0	0	0.9	0.164	0.912
Apc2	Trim9	10116.ENSRNOP00000071210	10116.ENSRNOP00000009559	0	0	0	0	0.206	0	0	0.3	0.42
Apc2	Mapre3	10116.ENSRNOP00000071210	10116.ENSRNOP00000011877	0	0	0	0	0.137	0.281	0	0.296	0.525
Apc2	Tmem88	10116.ENSRNOP00000071210	10116.ENSRNOP00000013439	0	0	0	0	0.066	0	0	0.403	0.418
Apc2	Mapre1	10116.ENSRNOP00000071210	10116.ENSRNOP00000016220	0	0	0	0	0	0.42	0	0.2	0.516
Apc2	Uckl1	10116.ENSRNOP00000071210	10116.ENSRNOP00000020695	0	0	0	0	0.091	0.506	0	0.108	0.564
Apc2	Cdh17	10116.ENSRNOP00000071210	10116.ENSRNOP00000021612	0	0	0	0	0	0	0.54	0.088	0.562
Apc2	Cdh24	10116.ENSRNOP00000071210	10116.ENSRNOP00000037678	0	0	0	0	0.077	0	0.54	0	0.557
Apc2	Cdh19	10116.ENSRNOP00000071210	10116.ENSRNOP00000047360	0	0	0	0	0	0	0.54	0	0.54
Apc2	Asap3	10116.ENSRNOP00000071210	10116.ENSRNOP00000064660	0	0	0	0	0	0.318	0	0.162	0.404
Apc2	Rgs6	10116.ENSRNOP00000071210	10116.ENSRNOP00000069089	0	0	0	0	0.166	0.286	0	0.129	0.436
Apex1	LOC100362333	10116.ENSRNOP00000068673	10116.ENSRNOP00000006416	0	0	0	0	0	0	0.5	0.091	0.526
Apex1	Gadd45a	10116.ENSRNOP00000068673	10116.ENSRNOP00000007698	0	0	0	0	0.064	0.104	0	0.626	0.659
Apex1	Txnrd1	10116.ENSRNOP00000068673	10116.ENSRNOP00000013612	0.059	0	0	0	0.115	0.114	0	0.289	0.406
Apex1	Xrcc3	10116.ENSRNOP00000068673	10116.ENSRNOP00000016208	0	0	0	0	0.154	0.046	0	0.514	0.573
Apex1	Txn1	10116.ENSRNOP00000068673	10116.ENSRNOP00000016447	0	0	0	0	0.068	0.545	0	0.69	0.857
Apex1	Nthl1	10116.ENSRNOP00000068673	10116.ENSRNOP00000016490	0.077	0.704	0	0	0.123	0.342	0.5	0.722	0.973
Apex1	Pcna	10116.ENSRNOP00000068673	10116.ENSRNOP00000028887	0	0	0	0	0.329	0.333	0.5	0.26	0.812
Apex1	Rps14	10116.ENSRNOP00000068673	10116.ENSRNOP00000056260	0	0	0	0	0.052	0	0	0.487	0.493
Apex1	Gpx2	10116.ENSRNOP00000068673	10116.ENSRNOP00000072136	0.043	0	0	0	0.056	0	0	0.404	0.415
Apex1	Tp53	10116.ENSRNOP00000068673	10116.ENSRNOP00000074031	0	0	0	0	0.059	0.146	0	0.637	0.683
Apoc4	Ldlr	10116.ENSRNOP00000024832	10116.ENSRNOP00000013496	0	0	0	0	0.044	0	0.54	0	0.541
Apoc4	LOC691143	10116.ENSRNOP00000024832	10116.ENSRNOP00000016254	0	0	0	0	0.093	0	0.54	0.131	0.605
Apoc4	Gpld1	10116.ENSRNOP00000024832	10116.ENSRNOP00000024196	0	0	0	0	0.089	0	0.54	0.152	0.613
Aqp3	Katnal1	10116.ENSRNOP00000013803	10116.ENSRNOP00000001219	0.049	0	0	0	0.31	0.042	0.177	0.109	0.454
Aqp3	Arrdc3	10116.ENSRNOP00000013803	10116.ENSRNOP00000067658	0	0	0	0	0	0	0	0.482	0.482
Aqp3	Aqp9	10116.ENSRNOP00000013803	10116.ENSRNOP00000069377	0	0	0.075	0.932	0	0	0.5	0.095	0.545
Aqp3	Bax	10116.ENSRNOP00000013803	10116.ENSRNOP00000028328	0	0	0	0	0.069	0	0.54	0.064	0.564
Aqp3	Gk	10116.ENSRNOP00000013803	10116.ENSRNOP00000074103	0.049	0	0	0	0.315	0.042	0.177	0.539	0.72
Aqp3	Aqp4	10116.ENSRNOP00000013803	10116.ENSRNOP00000072488	0	0	0.21	0.641	0	0	0.5	0.456	0.766
Aqp4	Katnal1	10116.ENSRNOP00000072488	10116.ENSRNOP00000001219	0.049	0	0	0	0.31	0.051	0.177	0.109	0.46
Aqp4	S100b	10116.ENSRNOP00000072488	10116.ENSRNOP00000001743	0	0	0	0	0.151	0	0	0.637	0.679
Aqp4	Lrrc8c	10116.ENSRNOP00000072488	10116.ENSRNOP00000002896	0	0	0	0	0	0	0	0.408	0.408
Aqp4	Lrrc8b	10116.ENSRNOP00000072488	10116.ENSRNOP00000002897	0	0	0	0	0	0	0	0.407	0.407
Aqp4	Rcvrn	10116.ENSRNOP00000072488	10116.ENSRNOP00000004880	0	0	0	0	0.069	0.146	0	0.317	0.409
Aqp4	Il10	10116.ENSRNOP00000072488	10116.ENSRNOP00000006246	0	0	0	0	0	0	0	0.465	0.465
Aqp4	Cav3	10116.ENSRNOP00000072488	10116.ENSRNOP00000007601	0	0	0	0	0	0.051	0	0.456	0.462
Aqp4	Kcnj10	10116.ENSRNOP00000072488	10116.ENSRNOP00000010146	0	0	0	0	0.141	0	0	0.991	0.992
Aqp4	Hepacam	10116.ENSRNOP00000072488	10116.ENSRNOP00000012248	0	0	0	0	0.103	0.071	0	0.361	0.421
Aqp4	Il6	10116.ENSRNOP00000072488	10116.ENSRNOP00000013732	0	0	0	0	0	0	0	0.633	0.633
Aqp4	Casp3	10116.ENSRNOP00000072488	10116.ENSRNOP00000014096	0	0	0	0	0.052	0	0	0.572	0.577
Aqp4	Grm5	10116.ENSRNOP00000072488	10116.ENSRNOP00000022059	0	0	0	0	0.129	0	0	0.66	0.691
Aqp4	Dmd	10116.ENSRNOP00000072488	10116.ENSRNOP00000029969	0	0	0	0	0.049	0.292	0	0.799	0.853
Aqp4	Mapt	10116.ENSRNOP00000072488	10116.ENSRNOP00000040951	0	0	0	0	0.16	0	0	0.345	0.426
Aqp4	Dpp6	10116.ENSRNOP00000072488	10116.ENSRNOP00000043113	0	0	0	0	0.092	0	0	0.5	0.526
Aqp4	Gdnf	10116.ENSRNOP00000072488	10116.ENSRNOP00000044012	0	0	0	0	0	0	0	0.432	0.432
Aqp4	Atp1a2	10116.ENSRNOP00000072488	10116.ENSRNOP00000054947	0	0	0	0	0.137	0.052	0	0.329	0.403
Aqp4	Glul	10116.ENSRNOP00000072488	10116.ENSRNOP00000065890	0	0	0	0	0.054	0	0	0.734	0.738
Aqp4	Aqp9	10116.ENSRNOP00000072488	10116.ENSRNOP00000069377	0	0	0.223	0.613	0	0	0.5	0.371	0.734
Aqp4	Gk	10116.ENSRNOP00000072488	10116.ENSRNOP00000074103	0.049	0	0	0	0.313	0.042	0.177	0.175	0.498
Aqp4	Dner	10116.ENSRNOP00000072488	10116.ENSRNOP00000076139	0	0	0	0	0.116	0.116	0	0.538	0.607
Aqp4	Cav1	10116.ENSRNOP00000072488	10116.ENSRNOP00000073712	0	0	0	0	0.055	0.051	0	0.925	0.927
Aqp9	Katnal1	10116.ENSRNOP00000069377	10116.ENSRNOP00000001219	0.049	0	0	0	0.31	0.042	0.177	0.109	0.454
Aqp9	Kcnj10	10116.ENSRNOP00000069377	10116.ENSRNOP00000010146	0	0	0	0	0.052	0	0	0.487	0.492
Aqp9	Gk	10116.ENSRNOP00000069377	10116.ENSRNOP00000074103	0.049	0	0	0	0.338	0.042	0.177	0.536	0.728
Arf4	Tmed2	10116.ENSRNOP00000017692	10116.ENSRNOP00000001397	0	0	0	0	0.308	0	0.5	0.09	0.657
Arf4	Kif19	10116.ENSRNOP00000017692	10116.ENSRNOP00000004141	0	0	0	0	0	0.045	0.5	0	0.502
Arf4	Kif21b	10116.ENSRNOP00000017692	10116.ENSRNOP00000011324	0	0	0	0	0	0.045	0.5	0.042	0.502
Arf4	Plekha8	10116.ENSRNOP00000017692	10116.ENSRNOP00000013528	0	0	0	0	0.06	0.075	0	0.373	0.408
Arf4	Ehd1	10116.ENSRNOP00000017692	10116.ENSRNOP00000051714	0	0	0	0	0.044	0.052	0	0.42	0.428
Arf4	Hspa5	10116.ENSRNOP00000017692	10116.ENSRNOP00000025064	0	0	0	0	0.226	0.06	0	0.28	0.431
Arf4	Cnga4	10116.ENSRNOP00000017692	10116.ENSRNOP00000023751	0	0	0	0	0.052	0	0.5	0.042	0.506
Arf4	Kifc2	10116.ENSRNOP00000017692	10116.ENSRNOP00000074479	0	0	0	0	0.053	0.285	0.5	0.091	0.651
Arg1	S100b	10116.ENSRNOP00000017911	10116.ENSRNOP00000001743	0	0	0	0	0.07	0	0	0.396	0.414
Arg1	Retnlg	10116.ENSRNOP00000017911	10116.ENSRNOP00000002673	0	0	0	0	0	0	0	0.535	0.535
Arg1	Socs1	10116.ENSRNOP00000017911	10116.ENSRNOP00000003458	0	0	0	0	0.077	0	0	0.438	0.459
Arg1	Cxcl6	10116.ENSRNOP00000017911	10116.ENSRNOP00000003823	0	0	0	0	0.081	0	0	0.392	0.417
Arg1	Fcgr2a	10116.ENSRNOP00000017911	10116.ENSRNOP00000004204	0	0	0	0	0	0	0	0.72	0.72
Arg1	Il10	10116.ENSRNOP00000017911	10116.ENSRNOP00000006246	0	0	0	0	0.085	0	0	0.89	0.895
Arg1	Odc1	10116.ENSRNOP00000017911	10116.ENSRNOP00000007259	0.079	0	0	0	0.114	0	0.933	0.743	0.984
Arg1	Csf3	10116.ENSRNOP00000017911	10116.ENSRNOP00000011509	0	0	0	0	0.081	0	0	0.561	0.579
Arg1	Nos3	10116.ENSRNOP00000017911	10116.ENSRNOP00000013058	0	0	0	0	0	0	0.9	0.577	0.955
Arg1	Il6	10116.ENSRNOP00000017911	10116.ENSRNOP00000013732	0	0	0	0	0.096	0	0	0.804	0.815
Arg1	Casp3	10116.ENSRNOP00000017911	10116.ENSRNOP00000014096	0	0	0	0	0.056	0.068	0	0.557	0.576
Arg1	Slc7a2	10116.ENSRNOP00000017911	10116.ENSRNOP00000014809	0.043	0	0	0	0.146	0	0	0.606	0.65
Arg1	Ccl3	10116.ENSRNOP00000017911	10116.ENSRNOP00000015139	0	0	0	0	0	0	0	0.575	0.575
Arg1	Ccl4	10116.ENSRNOP00000017911	10116.ENSRNOP00000015199	0	0	0	0	0	0	0	0.476	0.476
Arg1	Slc11a2	10116.ENSRNOP00000017911	10116.ENSRNOP00000026531	0.066	0	0	0	0.094	0	0	0.362	0.413
Arg1	Eif5a	10116.ENSRNOP00000017911	10116.ENSRNOP00000022343	0.094	0	0	0	0.116	0	0	0.328	0.415
Arg1	Tp53	10116.ENSRNOP00000017911	10116.ENSRNOP00000074031	0	0	0	0	0	0	0	0.432	0.432
Arg1	Mat2a	10116.ENSRNOP00000017911	10116.ENSRNOP00000018170	0.085	0	0	0	0.088	0	0	0.378	0.435
Arg1	Cd276	10116.ENSRNOP00000017911	10116.ENSRNOP00000049249	0	0	0	0	0.087	0	0	0.408	0.437
Arg1	Cxcl11	10116.ENSRNOP00000017911	10116.ENSRNOP00000035380	0	0	0	0	0.073	0	0	0.42	0.44
Arg1	Stat2	10116.ENSRNOP00000017911	10116.ENSRNOP00000075125	0	0	0	0	0.055	0	0	0.433	0.441
Arg1	Ptgr1	10116.ENSRNOP00000017911	10116.ENSRNOP00000020335	0	0	0	0	0.044	0	0	0.445	0.447
Arg1	Tmem116	10116.ENSRNOP00000017911	10116.ENSRNOP00000063208	0	0	0	0	0.047	0.046	0.317	0.217	0.448
Arg1	Ccl24	10116.ENSRNOP00000017911	10116.ENSRNOP00000056109	0	0	0	0	0	0	0	0.453	0.453
Arg1	Hp	10116.ENSRNOP00000017911	10116.ENSRNOP00000020196	0	0	0	0	0.278	0	0	0.319	0.487
Arg1	Cxcl12	10116.ENSRNOP00000017911	10116.ENSRNOP00000059574	0	0	0	0	0.083	0	0	0.5	0.523
Arg1	Cd36	10116.ENSRNOP00000017911	10116.ENSRNOP00000070601	0	0	0	0	0.061	0	0	0.541	0.551
Arg1	Pc	10116.ENSRNOP00000017911	10116.ENSRNOP00000068757	0.089	0	0	0	0.061	0	0	0.524	0.557
Arg1	Ccl22	10116.ENSRNOP00000017911	10116.ENSRNOP00000022167	0	0	0	0	0.064	0	0	0.604	0.614
Arg1	Csf2	10116.ENSRNOP00000017911	10116.ENSRNOP00000034235	0	0	0	0	0.044	0	0	0.677	0.678
Arg1	LOC100911104	10116.ENSRNOP00000017911	10116.ENSRNOP00000032503	0	0	0	0	0	0	0	0.695	0.695
Arg1	Glul	10116.ENSRNOP00000017911	10116.ENSRNOP00000065890	0.052	0	0	0	0.056	0	0.356	0.649	0.771
Arg1	LOC100912604	10116.ENSRNOP00000017911	10116.ENSRNOP00000067465	0.085	0	0	0	0.24	0	0.377	0.644	0.825
Arg1	Nos2	10116.ENSRNOP00000017911	10116.ENSRNOP00000067662	0	0	0	0	0	0	0.9	0.812	0.98
Arhgap18	Rhoa	10116.ENSRNOP00000015548	10116.ENSRNOP00000066672	0	0	0	0	0.092	0.131	0.4	0.418	0.688
Arhgap29	Rhob	10116.ENSRNOP00000017076	10116.ENSRNOP00000008008	0	0	0	0	0.048	0.229	0	0.258	0.408
Arhgap29	Coro6	10116.ENSRNOP00000017076	10116.ENSRNOP00000019759	0	0	0	0	0.106	0	0	0.396	0.437
Arhgap29	Arhgef37	10116.ENSRNOP00000017076	10116.ENSRNOP00000069658	0	0	0	0	0	0.172	0	0.451	0.526
Arhgap29	Rhoa	10116.ENSRNOP00000017076	10116.ENSRNOP00000066672	0	0	0	0	0.048	0.229	0.4	0.476	0.738
Arhgef37	Rhob	10116.ENSRNOP00000069658	10116.ENSRNOP00000008008	0	0	0	0	0	0.223	0.4	0.083	0.535
Arhgef37	Srgap3	10116.ENSRNOP00000069658	10116.ENSRNOP00000009066	0	0	0	0	0	0.08	0	0.44	0.463
Arhgef37	Snx7	10116.ENSRNOP00000069658	10116.ENSRNOP00000022947	0	0	0	0	0	0	0	0.491	0.491
Arhgef37	Mtss2	10116.ENSRNOP00000069658	10116.ENSRNOP00000023645	0	0	0	0	0.109	0.098	0	0.64	0.686
Arhgef37	Fcho1	10116.ENSRNOP00000069658	10116.ENSRNOP00000049715	0	0	0	0	0	0.069	0	0.42	0.437
Arhgef37	Gna13	10116.ENSRNOP00000069658	10116.ENSRNOP00000051938	0	0	0	0	0	0.05	0.4	0.069	0.422
Arhgef37	Pacsin2	10116.ENSRNOP00000069658	10116.ENSRNOP00000060074	0	0	0	0	0	0	0	0.55	0.55
Arhgef37	Asap3	10116.ENSRNOP00000069658	10116.ENSRNOP00000064660	0	0	0	0	0	0	0	0.483	0.483
Arhgef37	Rhoa	10116.ENSRNOP00000069658	10116.ENSRNOP00000066672	0	0	0	0	0	0.223	0.4	0.14	0.564
Arid3a	Tead4	10116.ENSRNOP00000026708	10116.ENSRNOP00000047651	0	0	0	0	0.052	0.042	0	0.455	0.462
Arntl	Nr5a2	10116.ENSRNOP00000042830	10116.ENSRNOP00000000812	0	0	0	0	0	0.266	0	0.287	0.454
Arntl	Vipr2	10116.ENSRNOP00000042830	10116.ENSRNOP00000005876	0	0	0	0	0.048	0	0	0.452	0.456
Arntl	Ppargc1a	10116.ENSRNOP00000042830	10116.ENSRNOP00000006071	0	0	0	0	0.044	0.055	0	0.643	0.649
Arntl	Gcg	10116.ENSRNOP00000042830	10116.ENSRNOP00000007356	0	0	0	0	0.044	0	0	0.473	0.474
Arntl	Bhlhe40	10116.ENSRNOP00000042830	10116.ENSRNOP00000009564	0	0	0	0	0	0.099	0	0.89	0.897
Arntl	Nampt	10116.ENSRNOP00000042830	10116.ENSRNOP00000013043	0	0	0	0	0	0	0	0.725	0.725
Arntl	Il6	10116.ENSRNOP00000042830	10116.ENSRNOP00000013732	0	0	0	0	0.055	0	0	0.437	0.445
Arntl	Nfil3	10116.ENSRNOP00000042830	10116.ENSRNOP00000015525	0	0	0	0	0.168	0.095	0	0.837	0.866
Arntl	Hif3a	10116.ENSRNOP00000042830	10116.ENSRNOP00000023490	0	0	0	0.592	0	0.317	0	0.426	0.591
Arntl	Smad7	10116.ENSRNOP00000042830	10116.ENSRNOP00000024831	0	0	0	0	0.054	0.065	0	0.59	0.606
Arntl	Tp53	10116.ENSRNOP00000042830	10116.ENSRNOP00000074031	0	0	0	0	0.049	0.051	0	0.462	0.472
Arntl	Prrt2	10116.ENSRNOP00000042830	10116.ENSRNOP00000050996	0	0	0	0	0	0.062	0	0.474	0.485
Arntl	Rack1	10116.ENSRNOP00000042830	10116.ENSRNOP00000074147	0	0	0	0	0	0	0	0.529	0.529
Arpc2	Arpc3	10116.ENSRNOP00000019265	10116.ENSRNOP00000011499	0	0	0.202	0	0.569	0.944	0.9	0.992	0.999
Arpc2	Pdlim3	10116.ENSRNOP00000019265	10116.ENSRNOP00000017054	0	0	0	0	0.043	0.047	0.54	0	0.543
Arpc2	Vasp	10116.ENSRNOP00000019265	10116.ENSRNOP00000074940	0	0	0	0	0.074	0	0	0.411	0.431
Arpc2	Wdr1	10116.ENSRNOP00000019265	10116.ENSRNOP00000024012	0	0	0	0	0.195	0	0	0.323	0.432
Arpc2	Myl6	10116.ENSRNOP00000019265	10116.ENSRNOP00000070200	0	0	0	0	0.555	0.106	0	0.047	0.587
Arpc2	Gnb1	10116.ENSRNOP00000019265	10116.ENSRNOP00000044340	0	0	0	0	0.177	0.477	0	0.147	0.6
Arpc2	Tmsb15b2	10116.ENSRNOP00000019265	10116.ENSRNOP00000053968	0	0	0	0	0.093	0	0.72	0.134	0.761
Arpc2	Cttn	10116.ENSRNOP00000019265	10116.ENSRNOP00000050255	0	0	0	0	0.136	0.143	0	0.737	0.788
Arpc2	Espn	10116.ENSRNOP00000019265	10116.ENSRNOP00000039445	0	0	0	0	0	0.064	0.9	0	0.902
Arpc3	Iqgap1	10116.ENSRNOP00000011499	10116.ENSRNOP00000018021	0	0	0	0	0.084	0.058	0	0.365	0.404
Arpc3	Wdr1	10116.ENSRNOP00000011499	10116.ENSRNOP00000024012	0	0	0	0	0.243	0.07	0	0.221	0.404
Arpc3	Bcar1	10116.ENSRNOP00000011499	10116.ENSRNOP00000039940	0	0	0	0	0.057	0.329	0	0.151	0.415
Arpc3	Pdlim3	10116.ENSRNOP00000011499	10116.ENSRNOP00000017054	0	0	0	0	0	0.046	0.54	0	0.542
Arpc3	Cttn	10116.ENSRNOP00000011499	10116.ENSRNOP00000050255	0	0	0	0	0.057	0.14	0	0.653	0.694
Arpc3	Tmsb15b2	10116.ENSRNOP00000011499	10116.ENSRNOP00000053968	0	0	0	0	0.061	0	0.72	0.145	0.755
Arpc3	Espn	10116.ENSRNOP00000011499	10116.ENSRNOP00000039445	0	0	0	0	0	0.063	0.9	0.054	0.903
Arrdc3	Txn1	10116.ENSRNOP00000067658	10116.ENSRNOP00000016447	0	0	0	0	0	0.237	0	0.25	0.403
Asap3	Snx7	10116.ENSRNOP00000064660	10116.ENSRNOP00000022947	0	0	0	0	0	0	0	0.429	0.429
Asap3	Tmem116	10116.ENSRNOP00000064660	10116.ENSRNOP00000063208	0	0	0	0	0	0	0	0.468	0.468
Asb2	Socs2	10116.ENSRNOP00000071182	10116.ENSRNOP00000011948	0	0	0	0	0	0	0.4	0.287	0.553
Asb2	Cish	10116.ENSRNOP00000071182	10116.ENSRNOP00000041734	0	0	0	0	0	0	0.4	0.493	0.683
Asb2	Elob	10116.ENSRNOP00000071182	10116.ENSRNOP00000072621	0	0	0	0	0	0.153	0.4	0.216	0.566
Aspg	Phgdh	10116.ENSRNOP00000017454	10116.ENSRNOP00000053019	0	0	0	0	0	0.1	0	0.363	0.402
Atf3	Gap43	10116.ENSRNOP00000071188	10116.ENSRNOP00000002091	0	0	0	0	0.051	0	0	0.627	0.631
Atf3	Dusp1	10116.ENSRNOP00000071188	10116.ENSRNOP00000005383	0	0	0	0	0.224	0.1	0	0.668	0.748
Atf3	Gadd45a	10116.ENSRNOP00000071188	10116.ENSRNOP00000007698	0	0	0	0	0.301	0	0	0.622	0.725
Atf3	Rhob	10116.ENSRNOP00000071188	10116.ENSRNOP00000008008	0	0	0	0	0.172	0.064	0	0.313	0.421
Atf3	Tac1	10116.ENSRNOP00000071188	10116.ENSRNOP00000009888	0	0	0	0	0.085	0	0	0.407	0.434
Atf3	Nfkbia	10116.ENSRNOP00000071188	10116.ENSRNOP00000009894	0	0	0	0	0.141	0.081	0	0.451	0.529
Atf3	Eif2s1	10116.ENSRNOP00000071188	10116.ENSRNOP00000013375	0	0	0	0	0.07	0.064	0	0.467	0.496
Atf3	Il6	10116.ENSRNOP00000071188	10116.ENSRNOP00000013732	0	0	0	0	0.138	0	0	0.726	0.754
Atf3	Xbp1	10116.ENSRNOP00000071188	10116.ENSRNOP00000014044	0	0	0	0	0.103	0.124	0	0.739	0.777
Atf3	Casp3	10116.ENSRNOP00000071188	10116.ENSRNOP00000014096	0	0	0	0	0	0	0	0.515	0.515
Atf3	Ccl3	10116.ENSRNOP00000071188	10116.ENSRNOP00000015139	0	0	0	0	0.191	0	0	0.325	0.43
Atf3	Nfil3	10116.ENSRNOP00000071188	10116.ENSRNOP00000015525	0	0	0	0	0.192	0.15	0	0.454	0.592
Atf3	Dusp5	10116.ENSRNOP00000071188	10116.ENSRNOP00000018889	0	0	0	0	0.222	0.1	0	0.336	0.495
Atf3	Cks2	10116.ENSRNOP00000071188	10116.ENSRNOP00000019234	0	0	0	0	0.052	0	0	0.427	0.433
Atf3	Ube2c	10116.ENSRNOP00000071188	10116.ENSRNOP00000020323	0	0	0	0	0	0.099	0	0.436	0.47
Atf3	Egr3	10116.ENSRNOP00000071188	10116.ENSRNOP00000024066	0	0	0	0	0.105	0.064	0	0.385	0.44
Atf3	Hspa5	10116.ENSRNOP00000071188	10116.ENSRNOP00000025064	0	0	0	0	0.057	0.103	0	0.62	0.651
Atf3	Pmaip1	10116.ENSRNOP00000071188	10116.ENSRNOP00000025361	0	0	0	0	0.09	0	0	0.428	0.458
Atf3	Atf5	10116.ENSRNOP00000071188	10116.ENSRNOP00000027260	0	0	0	0	0.043	0.124	0	0.534	0.575
Atf3	Ifrd1	10116.ENSRNOP00000071188	10116.ENSRNOP00000067730	0	0	0	0	0.266	0	0	0.308	0.47
Atf3	Ngf	10116.ENSRNOP00000071188	10116.ENSRNOP00000072445	0	0	0	0	0	0	0	0.651	0.651
Atf3	Tp53	10116.ENSRNOP00000071188	10116.ENSRNOP00000074031	0	0	0	0	0.051	0.343	0	0.856	0.902
Atf5	Eif2s1	10116.ENSRNOP00000027260	10116.ENSRNOP00000013375	0	0	0	0	0	0	0	0.491	0.491
Atf5	Xbp1	10116.ENSRNOP00000027260	10116.ENSRNOP00000014044	0	0	0	0	0.253	0.099	0	0.66	0.751
Atf5	Nfil3	10116.ENSRNOP00000027260	10116.ENSRNOP00000015525	0	0	0	0	0.072	0.305	0	0.155	0.408
Atf5	Hspa5	10116.ENSRNOP00000027260	10116.ENSRNOP00000025064	0	0	0	0	0.101	0.049	0	0.357	0.403
Atf5	Pld2	10116.ENSRNOP00000027260	10116.ENSRNOP00000053831	0	0	0	0	0	0	0	0.466	0.465
Atf5	Hspe1	10116.ENSRNOP00000027260	10116.ENSRNOP00000068700	0	0	0	0	0.072	0	0	0.464	0.481
Atp13a4	Atp1b2	10116.ENSRNOP00000002333	10116.ENSRNOP00000015076	0	0	0	0	0.073	0.227	0	0.251	0.417
Atp1a2	Prkg2	10116.ENSRNOP00000054947	10116.ENSRNOP00000003237	0	0	0	0	0.11	0	0.9	0.074	0.91
Atp1a2	Kcnj10	10116.ENSRNOP00000054947	10116.ENSRNOP00000010146	0	0	0	0	0	0	0	0.403	0.403
Atp1a2	Slco1c1	10116.ENSRNOP00000054947	10116.ENSRNOP00000013230	0	0	0	0	0.126	0	0	0.428	0.479
Atp1a2	Atp1b2	10116.ENSRNOP00000054947	10116.ENSRNOP00000015076	0	0	0	0	0.212	0.288	0.9	0.865	0.991
Atp1a2	Fxyd1	10116.ENSRNOP00000054947	10116.ENSRNOP00000028624	0	0	0	0	0.118	0.1	0.9	0.361	0.942
Atp1a2	Fxyd3	10116.ENSRNOP00000054947	10116.ENSRNOP00000028637	0	0	0	0	0.044	0.076	0.5	0.206	0.602
Atp1a2	Kcnj11	10116.ENSRNOP00000054947	10116.ENSRNOP00000028685	0	0	0	0	0.157	0	0	0.356	0.434
Atp1a2	Mapt	10116.ENSRNOP00000054947	10116.ENSRNOP00000040951	0	0	0	0	0.2	0.364	0	0.043	0.471
Atp1a2	Prrt2	10116.ENSRNOP00000054947	10116.ENSRNOP00000050996	0	0	0	0	0.108	0.047	0	0.572	0.605
Atp1a2	Cacna1s	10116.ENSRNOP00000054947	10116.ENSRNOP00000067264	0	0	0	0	0.072	0.098	0	0.348	0.406
Atp1a2	Slc2a1	10116.ENSRNOP00000054947	10116.ENSRNOP00000061340	0	0	0	0	0.053	0	0	0.513	0.519
Atp1b2	Prkg2	10116.ENSRNOP00000015076	10116.ENSRNOP00000003237	0	0	0	0	0.085	0	0.9	0	0.904
Atp1b2	Kcnj10	10116.ENSRNOP00000015076	10116.ENSRNOP00000010146	0	0	0	0	0.096	0	0	0.387	0.423
Atp1b2	Atp8b3	10116.ENSRNOP00000015076	10116.ENSRNOP00000031877	0	0	0	0	0.047	0.227	0	0.277	0.421
Atp1b2	Rs1	10116.ENSRNOP00000015076	10116.ENSRNOP00000042298	0	0	0	0	0	0.102	0	0.412	0.449
Atp1b2	Nkain4	10116.ENSRNOP00000015076	10116.ENSRNOP00000075472	0	0	0	0	0.104	0.064	0	0.446	0.496
Atp1b2	Fxyd3	10116.ENSRNOP00000015076	10116.ENSRNOP00000028637	0	0	0	0	0	0.064	0.5	0.231	0.609
Atp1b2	Fxyd1	10116.ENSRNOP00000015076	10116.ENSRNOP00000028624	0	0	0	0	0.056	0.064	0.9	0.3	0.929
Atp5mc2	Rpl10a	10116.ENSRNOP00000068783	10116.ENSRNOP00000000603	0	0	0	0	0.447	0	0	0.138	0.503
Atp5mc2	Rpl24	10116.ENSRNOP00000068783	10116.ENSRNOP00000002194	0	0	0	0	0.433	0	0	0	0.433
Atp5mc2	Rpl23	10116.ENSRNOP00000068783	10116.ENSRNOP00000005471	0.057	0	0	0	0.611	0	0	0.195	0.679
Atp5mc2	Rps29	10116.ENSRNOP00000068783	10116.ENSRNOP00000005577	0.043	0	0	0	0.586	0	0	0.157	0.637
Atp5mc2	Rpl19	10116.ENSRNOP00000068783	10116.ENSRNOP00000006359	0	0	0	0	0.426	0	0	0.043	0.427
Atp5mc2	Rpl4	10116.ENSRNOP00000068783	10116.ENSRNOP00000013462	0.043	0	0	0	0.399	0	0	0.139	0.462
Atp5mc2	Sec61a1	10116.ENSRNOP00000068783	10116.ENSRNOP00000018455	0.059	0	0	0	0.461	0	0	0.152	0.532
Atp5mc2	LOC100911417	10116.ENSRNOP00000068783	10116.ENSRNOP00000021920	0	0	0	0	0.371	0.77	0.8	0.489	0.983
Atp5mc2	Rps23	10116.ENSRNOP00000068783	10116.ENSRNOP00000022348	0.049	0	0	0	0.493	0	0	0.157	0.558
Atp5mc2	Rps3	10116.ENSRNOP00000068783	10116.ENSRNOP00000023935	0.052	0	0	0	0.448	0	0	0.256	0.577
Atp5mc2	Rps16	10116.ENSRNOP00000068783	10116.ENSRNOP00000026576	0.043	0	0	0	0.706	0	0	0.139	0.736
Atp5mc2	Uba52	10116.ENSRNOP00000068783	10116.ENSRNOP00000027073	0	0	0	0	0.465	0	0	0.076	0.484
Atp5mc2	Rpl13a	10116.ENSRNOP00000068783	10116.ENSRNOP00000027976	0	0	0	0	0.373	0	0	0.111	0.419
Atp5mc2	Rpl27	10116.ENSRNOP00000068783	10116.ENSRNOP00000028060	0	0	0	0	0.522	0	0	0.05	0.527
Atp5mc2	Rpl18	10116.ENSRNOP00000068783	10116.ENSRNOP00000028555	0	0	0	0	0.616	0	0	0.166	0.666
Atp5mc2	Rpl17	10116.ENSRNOP00000068783	10116.ENSRNOP00000034364	0.043	0	0	0	0.352	0	0	0.111	0.4
Atp5mc2	RGD1359290	10116.ENSRNOP00000068783	10116.ENSRNOP00000034767	0.043	0	0	0	0.352	0	0	0.111	0.4
Atp5mc2	Rps15	10116.ENSRNOP00000068783	10116.ENSRNOP00000035156	0.054	0	0	0	0.581	0	0	0.049	0.59
Atp5mc2	Rpl5	10116.ENSRNOP00000068783	10116.ENSRNOP00000036514	0.057	0	0	0	0.53	0	0	0.052	0.543
Atp5mc2	Rps13	10116.ENSRNOP00000068783	10116.ENSRNOP00000036690	0	0	0	0	0.438	0	0	0.157	0.506
Atp5mc2	LOC100360117	10116.ENSRNOP00000068783	10116.ENSRNOP00000046553	0.042	0	0	0	0.354	0	0	0.145	0.425
Atp5mc2	Rps14	10116.ENSRNOP00000068783	10116.ENSRNOP00000056260	0.054	0	0	0	0.418	0	0	0.142	0.486
Atp5mc2	Rpl36	10116.ENSRNOP00000068783	10116.ENSRNOP00000058934	0	0	0	0	0.463	0	0	0.096	0.494
Atp5mc2	Rpl3	10116.ENSRNOP00000068783	10116.ENSRNOP00000060662	0.044	0	0	0	0.425	0	0.135	0.162	0.548
Atp5mc2	Rps11	10116.ENSRNOP00000068783	10116.ENSRNOP00000061250	0.052	0	0	0	0.62	0	0	0.112	0.652
Atp5mc2	LOC103693430	10116.ENSRNOP00000068783	10116.ENSRNOP00000061817	0	0	0	0	0.241	0.77	0.54	0.048	0.913
Atp5mc2	Ndufa10l1	10116.ENSRNOP00000068783	10116.ENSRNOP00000076258	0	0	0	0	0.191	0	0	0.298	0.407
Atp5mc2	Rps15a	10116.ENSRNOP00000068783	10116.ENSRNOP00000075906	0.043	0	0	0	0.517	0	0	0.131	0.563
Atp5mc2	Atp6v0e1	10116.ENSRNOP00000068783	10116.ENSRNOP00000071366	0	0	0	0	0.113	0.494	0.36	0.159	0.726
Atp5mc2	Rpl11	10116.ENSRNOP00000068783	10116.ENSRNOP00000072829	0.054	0	0	0	0.72	0	0	0.075	0.734
Atp6v0e1	LOC100911417	10116.ENSRNOP00000071366	10116.ENSRNOP00000021920	0	0	0	0	0.052	0	0.36	0.108	0.411
Atp6v0e1	Ppef2	10116.ENSRNOP00000071366	10116.ENSRNOP00000075449	0	0	0	0	0	0	0	0.41	0.41
Atp7b	Slc30a3	10116.ENSRNOP00000069905	10116.ENSRNOP00000008126	0.075	0	0	0	0.206	0	0	0.296	0.438
Atp7b	Heph	10116.ENSRNOP00000069905	10116.ENSRNOP00000017312	0.077	0	0	0	0.166	0	0.297	0.322	0.584
Atp7b	Slc11a2	10116.ENSRNOP00000069905	10116.ENSRNOP00000026531	0.053	0	0	0	0.101	0.064	0	0.67	0.702
Atp7b	Slc39a8	10116.ENSRNOP00000069905	10116.ENSRNOP00000030977	0.067	0	0	0	0.072	0	0	0.482	0.513
Atp7b	Mt1m	10116.ENSRNOP00000069905	10116.ENSRNOP00000041060	0	0	0	0	0	0	0	0.733	0.733
Atp7b	Rs1	10116.ENSRNOP00000069905	10116.ENSRNOP00000042298	0.077	0	0	0	0.166	0	0.297	0.205	0.512
Atp7b	Slc30a10	10116.ENSRNOP00000069905	10116.ENSRNOP00000050013	0.075	0	0	0	0.236	0	0	0.542	0.648
Atp7b	Hephl1	10116.ENSRNOP00000069905	10116.ENSRNOP00000074695	0.077	0	0	0	0.166	0	0.297	0.205	0.512
Atp8b3	Cdhr2	10116.ENSRNOP00000031877	10116.ENSRNOP00000024151	0	0	0	0	0	0	0	0.455	0.455
Auts2	Caln1	10116.ENSRNOP00000001182	10116.ENSRNOP00000001185	0	0	0	0	0	0	0	0.532	0.532
Avpi1	Crtac1	10116.ENSRNOP00000019978	10116.ENSRNOP00000020568	0	0	0	0	0	0	0	0.407	0.407
B3galnt1	Ccdc85a	10116.ENSRNOP00000016012	10116.ENSRNOP00000053657	0	0	0	0	0	0	0	0.506	0.506
Bach1	Stc1	10116.ENSRNOP00000071976	10116.ENSRNOP00000020728	0	0	0	0	0	0	0	0.408	0.408
Bach1	Nrl	10116.ENSRNOP00000071976	10116.ENSRNOP00000024991	0	0	0	0	0.051	0.266	0	0.259	0.439
Bag1	Tp53	10116.ENSRNOP00000011455	10116.ENSRNOP00000074031	0	0	0	0	0	0.099	0	0.398	0.434
Bag1	Hspb8	10116.ENSRNOP00000011455	10116.ENSRNOP00000033432	0	0	0	0	0.064	0	0	0.43	0.443
Bag1	Hspa5	10116.ENSRNOP00000011455	10116.ENSRNOP00000025064	0	0	0	0	0.055	0.372	0.4	0.271	0.705
Baiap2l2	Slc4a7	10116.ENSRNOP00000016362	10116.ENSRNOP00000008759	0	0	0	0	0	0	0.4	0	0.4
Baiap2l2	Pdzd7	10116.ENSRNOP00000016362	10116.ENSRNOP00000045330	0	0	0	0	0	0	0	0.41	0.41
Baiap2l2	Vamp3	10116.ENSRNOP00000016362	10116.ENSRNOP00000048364	0	0	0	0	0.058	0	0.4	0	0.41
Baiap2l2	Cav1	10116.ENSRNOP00000016362	10116.ENSRNOP00000073712	0	0	0	0	0.07	0	0.4	0.077	0.439
Baiap2l2	Triobp	10116.ENSRNOP00000016362	10116.ENSRNOP00000071930	0	0.007	0	0	0	0	0	0.45	0.45
Baiap2l2	Sgip1	10116.ENSRNOP00000016362	10116.ENSRNOP00000059906	0	0	0	0	0	0	0.72	0.127	0.745
Batf3	Fcgr2a	10116.ENSRNOP00000004962	10116.ENSRNOP00000004204	0	0	0	0	0.101	0	0	0.441	0.476
Batf3	Il10	10116.ENSRNOP00000004962	10116.ENSRNOP00000006246	0	0	0	0	0.088	0.042	0	0.382	0.414
Batf3	LOC100911104	10116.ENSRNOP00000004962	10116.ENSRNOP00000032503	0	0	0	0	0	0	0	0.5	0.499
Batf3	Csf2	10116.ENSRNOP00000004962	10116.ENSRNOP00000034235	0	0	0	0	0.088	0	0	0.5	0.524
Batf3	Flt3	10116.ENSRNOP00000004962	10116.ENSRNOP00000069753	0	0	0	0	0	0	0	0.565	0.565
Batf3	Cd207	10116.ENSRNOP00000004962	10116.ENSRNOP00000017691	0	0	0	0	0	0.044	0	0.574	0.575
Batf3	Nfil3	10116.ENSRNOP00000004962	10116.ENSRNOP00000015525	0	0	0	0	0.063	0.15	0	0.536	0.598
Bax	Hk2	10116.ENSRNOP00000028328	10116.ENSRNOP00000008813	0	0	0	0	0.068	0	0	0.536	0.549
Bax	Bmf	10116.ENSRNOP00000028328	10116.ENSRNOP00000010381	0	0	0	0	0	0.284	0	0.28	0.462
Bax	Il6	10116.ENSRNOP00000028328	10116.ENSRNOP00000013732	0	0	0	0	0.092	0	0	0.383	0.416
Bax	Casp3	10116.ENSRNOP00000028328	10116.ENSRNOP00000014096	0	0	0	0	0.071	0.15	0	0.803	0.831
Bax	Hspa5	10116.ENSRNOP00000028328	10116.ENSRNOP00000025064	0	0	0	0	0.065	0.058	0	0.426	0.45
Bax	Pmaip1	10116.ENSRNOP00000028328	10116.ENSRNOP00000025361	0	0	0	0	0	0.307	0.72	0.564	0.908
Bax	Capn2	10116.ENSRNOP00000028328	10116.ENSRNOP00000046509	0	0	0	0	0.108	0.043	0.9	0.053	0.908
Bax	Tp53	10116.ENSRNOP00000028328	10116.ENSRNOP00000074031	0	0	0	0	0.118	0.145	0.9	0.607	0.966
Baz1a	Mcm6	10116.ENSRNOP00000009080	10116.ENSRNOP00000004969	0	0	0	0	0.11	0	0	0.411	0.454
Baz1a	LOC100362333	10116.ENSRNOP00000009080	10116.ENSRNOP00000006416	0	0	0	0	0	0.7	0.54	0.792	0.968
Baz1a	Zfp462	10116.ENSRNOP00000009080	10116.ENSRNOP00000048648	0	0	0	0	0	0.073	0	0.415	0.434
Bcap29	Rpl38-ps3	10116.ENSRNOP00000010631	10116.ENSRNOP00000023368	0	0	0	0	0	0	0	0.418	0.418
Bcap29	Rpl38	10116.ENSRNOP00000010631	10116.ENSRNOP00000042022	0	0	0	0	0	0	0	0.419	0.419
Bcap29	Impad1	10116.ENSRNOP00000010631	10116.ENSRNOP00000065350	0	0	0	0	0	0	0	0.477	0.477
Bcap29	Ifrd1	10116.ENSRNOP00000010631	10116.ENSRNOP00000067730	0	0	0	0	0.058	0	0	0.551	0.558
Bcap29	Sypl1	10116.ENSRNOP00000010631	10116.ENSRNOP00000075299	0	0	0	0	0.09	0	0	0.551	0.573
Bcar1	Itga11	10116.ENSRNOP00000039940	10116.ENSRNOP00000008971	0	0	0	0	0	0	0.65	0.103	0.672
Bcar1	Rap1b	10116.ENSRNOP00000039940	10116.ENSRNOP00000009511	0	0	0	0	0.082	0.074	0.5	0.175	0.603
Bcar1	Mapre3	10116.ENSRNOP00000039940	10116.ENSRNOP00000011877	0	0	0	0	0.066	0.1	0	0.496	0.54
Bcar1	Mapre1	10116.ENSRNOP00000039940	10116.ENSRNOP00000016220	0	0	0	0	0.064	0.1	0	0.514	0.555
Bcar1	Ptpn12	10116.ENSRNOP00000039940	10116.ENSRNOP00000017907	0	0	0	0	0.066	0.288	0	0.702	0.784
Bcar1	Inhba	10116.ENSRNOP00000039940	10116.ENSRNOP00000019272	0	0	0	0	0.057	0	0	0.398	0.408
Bcar1	Parva	10116.ENSRNOP00000039940	10116.ENSRNOP00000021671	0	0	0	0	0.07	0.063	0	0.641	0.66
Bcar1	Wdr1	10116.ENSRNOP00000039940	10116.ENSRNOP00000024012	0	0	0	0	0.093	0.284	0	0.157	0.405
Bcar1	Itga7	10116.ENSRNOP00000039940	10116.ENSRNOP00000028983	0	0	0	0	0	0.051	0.65	0.09	0.671
Bcar1	Itga3	10116.ENSRNOP00000039940	10116.ENSRNOP00000034608	0	0	0	0	0.046	0.051	0.65	0.294	0.746
Bcar1	Met	10116.ENSRNOP00000039940	10116.ENSRNOP00000070486	0	0	0	0	0.072	0.068	0	0.362	0.4
Bcar1	Egf	10116.ENSRNOP00000039940	10116.ENSRNOP00000073477	0	0	0	0	0.056	0	0	0.414	0.423
Bcar1	Vtn	10116.ENSRNOP00000039940	10116.ENSRNOP00000075508	0	0	0	0	0.065	0	0	0.499	0.511
Bcar1	Trip6	10116.ENSRNOP00000039940	10116.ENSRNOP00000064918	0	0	0	0	0	0.17	0	0.653	0.7
Bcar1	Rhoa	10116.ENSRNOP00000039940	10116.ENSRNOP00000066672	0	0	0	0	0.106	0.07	0	0.749	0.773
Bcar1	Cttn	10116.ENSRNOP00000039940	10116.ENSRNOP00000050255	0	0	0	0	0.055	0.1	0	0.76	0.778
Bcar1	Vasp	10116.ENSRNOP00000039940	10116.ENSRNOP00000074940	0	0	0	0	0.049	0.099	0	0.778	0.794
Bcat2	Txnrd1	10116.ENSRNOP00000028474	10116.ENSRNOP00000013612	0	0	0	0	0.051	0	0.37	0.228	0.498
Bcat2	Mat2a	10116.ENSRNOP00000028474	10116.ENSRNOP00000018170	0.054	0	0	0	0.07	0	0.498	0.142	0.57
Bcat2	Pc	10116.ENSRNOP00000028474	10116.ENSRNOP00000068757	0	0	0	0	0.081	0	0	0.389	0.414
Bcat2	Pycr1	10116.ENSRNOP00000028474	10116.ENSRNOP00000051832	0.067	0	0	0	0	0	0	0.424	0.439
Bcat2	Phgdh	10116.ENSRNOP00000028474	10116.ENSRNOP00000053019	0.089	0	0	0	0.178	0	0.131	0.355	0.524
Bcat2	Glul	10116.ENSRNOP00000028474	10116.ENSRNOP00000065890	0.082	0	0	0	0.139	0	0	0.452	0.529
Bcl10	Itk	10116.ENSRNOP00000019911	10116.ENSRNOP00000009211	0	0	0	0	0.084	0.099	0	0.578	0.621
Bcl10	Nfkbia	10116.ENSRNOP00000019911	10116.ENSRNOP00000009894	0	0	0	0	0.073	0.099	0	0.557	0.598
Bcl10	Il6	10116.ENSRNOP00000019911	10116.ENSRNOP00000013732	0	0	0	0	0.085	0	0	0.412	0.439
Bcl10	Uba52	10116.ENSRNOP00000019911	10116.ENSRNOP00000027073	0	0	0	0	0.071	0	0.5	0	0.515
Bcl10	Nod2	10116.ENSRNOP00000019911	10116.ENSRNOP00000073236	0	0	0	0	0.092	0	0	0.519	0.544
Bcl10	Rel	10116.ENSRNOP00000019911	10116.ENSRNOP00000072332	0	0	0	0	0.067	0.1	0	0.569	0.606
Bcl10	Clec4e	10116.ENSRNOP00000019911	10116.ENSRNOP00000073160	0	0	0	0	0.083	0	0	0.66	0.674
Bcl2l10	Bmf	10116.ENSRNOP00000012409	10116.ENSRNOP00000010381	0	0	0	0	0	0.284	0	0.323	0.495
Bcl2l10	Pmaip1	10116.ENSRNOP00000012409	10116.ENSRNOP00000025361	0	0	0	0	0	0.307	0	0.465	0.613
Bdkrb2	Hrh1	10116.ENSRNOP00000064990	10116.ENSRNOP00000009775	0	0	0	0	0	0	0	0.43	0.43
Bdkrb2	Tac1	10116.ENSRNOP00000064990	10116.ENSRNOP00000009888	0	0	0.2	0	0	0	0	0.346	0.454
Bdkrb2	Edn1	10116.ENSRNOP00000064990	10116.ENSRNOP00000019361	0	0	0	0	0.042	0.143	0.9	0.301	0.934
Bdkrb2	Gnai3	10116.ENSRNOP00000064990	10116.ENSRNOP00000026710	0	0	0	0	0	0.115	0.9	0.069	0.91
Bdkrb2	Rxfp1	10116.ENSRNOP00000064990	10116.ENSRNOP00000033541	0	0	0	0	0	0	0	0.475	0.475
Bdkrb2	Gnb1	10116.ENSRNOP00000064990	10116.ENSRNOP00000044340	0	0	0	0	0	0.511	0	0	0.511
Bfsp1	Capn3	10116.ENSRNOP00000007727	10116.ENSRNOP00000011761	0	0	0	0	0	0	0	0.405	0.405
Bfsp1	Dnase2b	10116.ENSRNOP00000007727	10116.ENSRNOP00000021861	0	0	0	0	0	0	0	0.592	0.592
Bfsp1	Crygf	10116.ENSRNOP00000007727	10116.ENSRNOP00000045818	0	0	0	0	0.051	0	0	0.609	0.613
Bfsp1	Cryga	10116.ENSRNOP00000007727	10116.ENSRNOP00000019963	0	0	0	0	0.064	0	0	0.695	0.703
Bfsp1	Crybb1	10116.ENSRNOP00000007727	10116.ENSRNOP00000064741	0	0	0	0	0.055	0	0	0.817	0.82
Bfsp1	Cryba4	10116.ENSRNOP00000007727	10116.ENSRNOP00000066572	0	0	0	0	0	0	0	0.827	0.827
Bfsp1	Crygs	10116.ENSRNOP00000007727	10116.ENSRNOP00000055204	0	0	0	0	0.084	0	0	0.865	0.871
Bhlhe40	Tp53	10116.ENSRNOP00000009564	10116.ENSRNOP00000074031	0	0	0	0	0	0.146	0	0.335	0.408
Bhlhe40	Nfil3	10116.ENSRNOP00000009564	10116.ENSRNOP00000015525	0	0	0	0	0.075	0.1	0	0.761	0.784
Birc7	Capn3	10116.ENSRNOP00000059533	10116.ENSRNOP00000011761	0	0	0	0	0	0.051	0	0.394	0.4
Birc7	Casp3	10116.ENSRNOP00000059533	10116.ENSRNOP00000014096	0	0	0	0	0.067	0.334	0.9	0.524	0.966
Birc7	Uba52	10116.ENSRNOP00000059533	10116.ENSRNOP00000027073	0	0	0	0	0	0.727	0	0	0.727
Birc7	Nol4	10116.ENSRNOP00000059533	10116.ENSRNOP00000038969	0	0	0	0	0.092	0	0	0.38	0.412
Birc7	Cenpu	10116.ENSRNOP00000059533	10116.ENSRNOP00000046417	0	0	0	0	0.067	0.334	0	0.113	0.4
Bmf	Tp53	10116.ENSRNOP00000010381	10116.ENSRNOP00000074031	0	0	0	0	0	0	0	0.465	0.465
Bmf	Casp3	10116.ENSRNOP00000010381	10116.ENSRNOP00000014096	0	0	0	0	0	0	0	0.522	0.522
Bmf	Glmp	10116.ENSRNOP00000010381	10116.ENSRNOP00000026152	0	0	0	0	0	0.284	0	0.477	0.609
Bmf	Pmaip1	10116.ENSRNOP00000010381	10116.ENSRNOP00000025361	0	0	0	0	0	0	0	0.826	0.826
Bmper	Chrd	10116.ENSRNOP00000038791	10116.ENSRNOP00000002394	0	0	0	0.553	0	0.134	0	0.635	0.67
Bmper	Flt4	10116.ENSRNOP00000038791	10116.ENSRNOP00000003519	0	0	0	0	0.062	0	0	0.44	0.452
Bmper	Bmpr1b	10116.ENSRNOP00000038791	10116.ENSRNOP00000021963	0	0	0	0	0.062	0.081	0	0.447	0.482
Bmper	Fau	10116.ENSRNOP00000038791	10116.ENSRNOP00000028481	0	0	0	0	0.109	0.56	0	0	0.591
Bmpr1b	Chrd	10116.ENSRNOP00000021963	10116.ENSRNOP00000002394	0	0	0	0	0	0.059	0	0.569	0.577
Bmpr1b	Fkbp1a	10116.ENSRNOP00000021963	10116.ENSRNOP00000012608	0	0	0	0	0	0.511	0	0.251	0.618
Bmpr1b	Scn4a	10116.ENSRNOP00000021963	10116.ENSRNOP00000016841	0	0	0	0	0	0	0	0.411	0.41
Bmpr1b	Inhba	10116.ENSRNOP00000021963	10116.ENSRNOP00000019272	0	0	0	0	0.073	0.258	0	0.338	0.504
Bmpr1b	Runx2	10116.ENSRNOP00000021963	10116.ENSRNOP00000057733	0	0	0	0	0.064	0.067	0	0.468	0.495
Bmpr1b	Smad7	10116.ENSRNOP00000021963	10116.ENSRNOP00000024831	0	0	0	0	0.065	0.318	0.5	0.414	0.788
Bola2	Iscu	10116.ENSRNOP00000066485	10116.ENSRNOP00000000890	0	0	0	0	0.05	0	0	0.616	0.62
Bola2	Rpl18	10116.ENSRNOP00000066485	10116.ENSRNOP00000028555	0	0	0	0	0.211	0	0	0.271	0.4
Bola2	Ctxn3	10116.ENSRNOP00000066485	10116.ENSRNOP00000036675	0	0	0	0	0	0	0	0.437	0.437
Bola2	Tomm7	10116.ENSRNOP00000066485	10116.ENSRNOP00000060340	0	0	0	0	0.511	0	0	0	0.511
Bola2	Ssr4	10116.ENSRNOP00000066485	10116.ENSRNOP00000070206	0	0	0	0	0.092	0	0	0.415	0.446
Bola2	Myadm	10116.ENSRNOP00000066485	10116.ENSRNOP00000074552	0	0	0	0	0.043	0	0	0.466	0.467
Bst1	Sirt4	10116.ENSRNOP00000004094	10116.ENSRNOP00000001523	0	0	0	0	0	0	0.9	0.344	0.931
Bst1	Trpm2	10116.ENSRNOP00000004094	10116.ENSRNOP00000001631	0	0	0.25	0	0	0	0	0.245	0.409
Bst1	Prkg2	10116.ENSRNOP00000004094	10116.ENSRNOP00000003237	0	0	0	0	0	0	0.9	0.066	0.902
Bst1	Gpld1	10116.ENSRNOP00000004094	10116.ENSRNOP00000024196	0	0	0	0	0.055	0	0.4	0.052	0.415
Bst1	Nipa2	10116.ENSRNOP00000004094	10116.ENSRNOP00000018028	0	0	0	0	0.059	0	0	0.549	0.557
Bst1	Nampt	10116.ENSRNOP00000004094	10116.ENSRNOP00000013043	0	0	0	0	0.045	0	0.9	0.661	0.964
Btbd16	Ttc34	10116.ENSRNOP00000062948	10116.ENSRNOP00000029146	0	0	0	0	0.07	0.044	0	0.546	0.561
Btbd17	Kif19	10116.ENSRNOP00000004191	10116.ENSRNOP00000004141	0	0	0	0	0.092	0	0	0.453	0.482
Btbd17	Oc90	10116.ENSRNOP00000004191	10116.ENSRNOP00000046821	0	0	0	0	0	0	0	0.54	0.54
Btc	Ptpn12	10116.ENSRNOP00000003686	10116.ENSRNOP00000017907	0	0	0	0	0	0	0.4	0	0.4
Btc	Ptx3	10116.ENSRNOP00000003686	10116.ENSRNOP00000016541	0	0	0	0	0	0	0	0.463	0.463
Btc	Spry2	10116.ENSRNOP00000003686	10116.ENSRNOP00000013342	0	0	0	0	0	0	0.5	0	0.499
Btc	Uba52	10116.ENSRNOP00000003686	10116.ENSRNOP00000027073	0	0	0	0	0	0	0.5	0	0.499
Btc	Ldlr	10116.ENSRNOP00000003686	10116.ENSRNOP00000013496	0	0	0	0	0.046	0	0.5	0	0.502
Btc	Vamp3	10116.ENSRNOP00000003686	10116.ENSRNOP00000048364	0	0	0	0	0.049	0	0.5	0	0.504
Btc	Gcg	10116.ENSRNOP00000003686	10116.ENSRNOP00000007356	0	0	0	0	0.056	0	0	0.51	0.518
Btc	Rhoa	10116.ENSRNOP00000003686	10116.ENSRNOP00000066672	0	0	0	0	0	0	0.5	0.099	0.53
Btc	Pax4	10116.ENSRNOP00000003686	10116.ENSRNOP00000010658	0	0	0	0	0.088	0	0	0.523	0.546
Btc	Nras	10116.ENSRNOP00000003686	10116.ENSRNOP00000036381	0	0	0	0	0	0	0.5	0.163	0.564
Btc	Tgfa	10116.ENSRNOP00000003686	10116.ENSRNOP00000054248	0	0	0	0.777	0.06	0	0.4	0.289	0.564
Btc	Hbegf	10116.ENSRNOP00000003686	10116.ENSRNOP00000025157	0	0	0	0.667	0	0	0.4	0.704	0.815
Btc	Ereg	10116.ENSRNOP00000003686	10116.ENSRNOP00000003716	0	0	0	0.681	0.059	0	0.4	0.758	0.851
Btc	Egf	10116.ENSRNOP00000003686	10116.ENSRNOP00000073477	0	0	0	0	0.044	0	0.4	0.887	0.929
Btf3	Rpl10a	10116.ENSRNOP00000022864	10116.ENSRNOP00000000603	0	0	0	0	0.512	0.074	0.54	0.22	0.816
Btf3	Rpl21	10116.ENSRNOP00000022864	10116.ENSRNOP00000001265	0	0	0	0	0.377	0.195	0	0	0.477
Btf3	Rpl24	10116.ENSRNOP00000022864	10116.ENSRNOP00000002194	0	0	0	0	0.489	0.398	0.54	0	0.846
Btf3	Rpl23	10116.ENSRNOP00000022864	10116.ENSRNOP00000005471	0	0	0	0	0.386	0.504	0	0	0.682
Btf3	Rps29	10116.ENSRNOP00000022864	10116.ENSRNOP00000005577	0	0	0	0	0.362	0.059	0.54	0	0.699
Btf3	Rpl19	10116.ENSRNOP00000022864	10116.ENSRNOP00000006359	0	0	0	0	0.354	0.266	0.54	0	0.763
Btf3	Rpl34	10116.ENSRNOP00000022864	10116.ENSRNOP00000009046	0	0	0	0	0.394	0.398	0	0	0.619
Btf3	Rpl7	10116.ENSRNOP00000022864	10116.ENSRNOP00000009431	0	0	0	0	0.276	0.314	0	0.05	0.486
Btf3	Rpl4	10116.ENSRNOP00000022864	10116.ENSRNOP00000013462	0	0	0	0	0.35	0.499	0	0.155	0.701
Btf3	Rpl22	10116.ENSRNOP00000022864	10116.ENSRNOP00000014905	0	0	0	0	0.272	0.487	0	0	0.61
Btf3	Rpl22l1	10116.ENSRNOP00000022864	10116.ENSRNOP00000015756	0	0	0	0	0.24	0.28	0	0	0.429
Btf3	Eif3m	10116.ENSRNOP00000022864	10116.ENSRNOP00000017409	0	0	0	0	0.628	0	0	0	0.628
Btf3	Rpl13	10116.ENSRNOP00000022864	10116.ENSRNOP00000020635	0	0	0	0	0.378	0.289	0	0	0.539
Btf3	Rps23	10116.ENSRNOP00000022864	10116.ENSRNOP00000022348	0	0	0	0	0.4	0.104	0.54	0.105	0.749
Btf3	Rps3	10116.ENSRNOP00000022864	10116.ENSRNOP00000023935	0	0	0	0	0.363	0.102	0	0.05	0.409
Btf3	Impdh2	10116.ENSRNOP00000022864	10116.ENSRNOP00000040635	0	0	0	0	0.219	0.082	0	0.245	0.411
Btf3	Rps21	10116.ENSRNOP00000022864	10116.ENSRNOP00000070217	0	0	0	0	0.402	0.06	0	0	0.414
Btf3	LOC100360449	10116.ENSRNOP00000022864	10116.ENSRNOP00000041817	0	0	0	0	0.247	0.266	0	0	0.423
Btf3	Rpl9	10116.ENSRNOP00000022864	10116.ENSRNOP00000068363	0	0	0	0	0.247	0.266	0	0	0.423
Btf3	mrpl24	10116.ENSRNOP00000022864	10116.ENSRNOP00000034042	0	0	0	0	0.249	0.263	0	0	0.423
Btf3	LOC100364457	10116.ENSRNOP00000022864	10116.ENSRNOP00000069650	0	0	0	0	0.247	0.266	0	0	0.423
Btf3	Fau	10116.ENSRNOP00000022864	10116.ENSRNOP00000028481	0	0	0	0	0.394	0.099	0	0	0.43
Btf3	Rpl26	10116.ENSRNOP00000022864	10116.ENSRNOP00000071514	0	0	0	0	0.247	0.284	0	0	0.437
Btf3	Rps11	10116.ENSRNOP00000022864	10116.ENSRNOP00000061250	0	0	0	0	0.419	0.1	0	0	0.454
Btf3	Rpl35a	10116.ENSRNOP00000022864	10116.ENSRNOP00000039099	0	0	0	0	0.286	0.283	0	0	0.466
Btf3	LOC102555453	10116.ENSRNOP00000022864	10116.ENSRNOP00000041462	0	0	0	0	0.26	0.285	0	0.104	0.484
Btf3	Rpl7a	10116.ENSRNOP00000022864	10116.ENSRNOP00000063128	0	0	0	0	0.265	0.238	0	0.162	0.49
Btf3	Rpl17	10116.ENSRNOP00000022864	10116.ENSRNOP00000034364	0	0	0	0	0.297	0.297	0	0.064	0.497
Btf3	RGD1359290	10116.ENSRNOP00000022864	10116.ENSRNOP00000034767	0	0	0	0	0.297	0.297	0	0.064	0.497
Btf3	Rpl28	10116.ENSRNOP00000022864	10116.ENSRNOP00000055726	0	0	0	0	0.32	0.305	0	0	0.507
Btf3	Rps7	10116.ENSRNOP00000022864	10116.ENSRNOP00000075995	0	0	0	0	0.431	0.139	0	0.077	0.508
Btf3	Rpl23a	10116.ENSRNOP00000022864	10116.ENSRNOP00000036391	0	0	0	0	0.324	0.286	0	0.066	0.509
Btf3	Rps15	10116.ENSRNOP00000022864	10116.ENSRNOP00000035156	0	0	0	0	0.444	0.178	0	0	0.524
Btf3	Rpl37a-ps1	10116.ENSRNOP00000022864	10116.ENSRNOP00000033369	0	0	0	0	0.343	0.314	0	0.043	0.531
Btf3	Rps8	10116.ENSRNOP00000022864	10116.ENSRNOP00000074753	0	0	0	0	0.477	0.161	0	0	0.542
Btf3	Uba52	10116.ENSRNOP00000022864	10116.ENSRNOP00000027073	0	0	0	0	0.344	0.348	0	0	0.554
Btf3	Rpl27	10116.ENSRNOP00000022864	10116.ENSRNOP00000028060	0	0	0	0	0.399	0.292	0	0.079	0.574
Btf3	Rpl14	10116.ENSRNOP00000022864	10116.ENSRNOP00000073315	0	0	0	0	0.336	0.347	0	0.148	0.598
Btf3	Rps25	10116.ENSRNOP00000022864	10116.ENSRNOP00000033144	0	0	0	0	0.486	0.098	0	0.244	0.619
Btf3	Eef1g	10116.ENSRNOP00000022864	10116.ENSRNOP00000027305	0	0	0	0	0.543	0.099	0	0.158	0.623
Btf3	Rpl13a	10116.ENSRNOP00000022864	10116.ENSRNOP00000027976	0	0	0	0	0.297	0.499	0	0	0.632
Btf3	Rps16	10116.ENSRNOP00000022864	10116.ENSRNOP00000026576	0	0	0	0	0.502	0.282	0	0.086	0.645
Btf3	Rpl5	10116.ENSRNOP00000022864	10116.ENSRNOP00000036514	0	0	0	0	0.408	0.398	0	0.156	0.673
Btf3	Rps13	10116.ENSRNOP00000022864	10116.ENSRNOP00000036690	0	0	0	0	0.542	0.178	0	0.205	0.675
Btf3	LOC103690821	10116.ENSRNOP00000022864	10116.ENSRNOP00000041329	0	0	0	0	0.24	0.263	0.54	0	0.719
Btf3	Rpl38-ps3	10116.ENSRNOP00000022864	10116.ENSRNOP00000023368	0	0	0	0	0.254	0.279	0.54	0	0.73
Btf3	Rpl38	10116.ENSRNOP00000022864	10116.ENSRNOP00000042022	0	0	0	0	0.28	0.279	0.54	0	0.74
Btf3	Rpl3	10116.ENSRNOP00000022864	10116.ENSRNOP00000060662	0	0	0	0	0.377	0.505	0	0.225	0.74
Btf3	Rpl36al	10116.ENSRNOP00000022864	10116.ENSRNOP00000048003	0	0	0	0	0.287	0.282	0.54	0	0.744
Btf3	Rpl36	10116.ENSRNOP00000022864	10116.ENSRNOP00000058934	0	0	0	0	0.385	0.241	0.54	0	0.766
Btf3	Rpl30	10116.ENSRNOP00000022864	10116.ENSRNOP00000054398	0	0	0	0	0.431	0.283	0.54	0	0.796
Btf3	Rpl18a	10116.ENSRNOP00000022864	10116.ENSRNOP00000025421	0	0	0	0	0.39	0.415	0.54	0	0.821
Btf3	Nacad	10116.ENSRNOP00000022864	10116.ENSRNOP00000074030	0	0	0	0	0.502	0.489	0.36	0.195	0.851
Btf3	Rpl11	10116.ENSRNOP00000022864	10116.ENSRNOP00000072829	0	0	0	0	0.436	0.42	0.54	0.255	0.873
Btf3	LOC100360117	10116.ENSRNOP00000022864	10116.ENSRNOP00000046553	0	0	0	0	0.462	0.322	0.54	0.399	0.885
Btf3	Rpl18	10116.ENSRNOP00000022864	10116.ENSRNOP00000028555	0	0	0	0	0.626	0.505	0.54	0.047	0.908
Btg3	Cnot11	10116.ENSRNOP00000002121	10116.ENSRNOP00000035943	0	0	0	0	0.049	0.496	0	0.109	0.535
Bzw1	Rpl21	10116.ENSRNOP00000019486	10116.ENSRNOP00000001265	0	0	0	0	0.067	0	0	0.4	0.417
Bzw1	Cct5	10116.ENSRNOP00000019486	10116.ENSRNOP00000015886	0	0	0	0	0.429	0	0	0	0.429
Bzw1	Etf1	10116.ENSRNOP00000019486	10116.ENSRNOP00000026398	0	0	0	0	0.243	0.064	0	0.297	0.459
C1qbp	Npm1	10116.ENSRNOP00000031020	10116.ENSRNOP00000006591	0	0	0	0	0.37	0.081	0	0.173	0.48
C1qbp	Iqgap1	10116.ENSRNOP00000031020	10116.ENSRNOP00000018021	0	0	0	0	0.057	0.1	0.4	0	0.446
C1qbp	Stom	10116.ENSRNOP00000031020	10116.ENSRNOP00000025904	0	0	0	0	0.161	0.163	0.4	0.083	0.561
C1qbp	Fbl	10116.ENSRNOP00000031020	10116.ENSRNOP00000026021	0	0	0	0	0.334	0.202	0	0	0.446
C1qbp	Nip7	10116.ENSRNOP00000031020	10116.ENSRNOP00000027653	0	0	0	0	0.414	0	0	0	0.414
C1qbp	Flot1	10116.ENSRNOP00000031020	10116.ENSRNOP00000071275	0	0	0	0	0.058	0	0.4	0	0.41
C1qbp	Cav1	10116.ENSRNOP00000031020	10116.ENSRNOP00000073712	0	0	0	0	0.046	0	0.4	0.066	0.418
C1qbp	Rhoa	10116.ENSRNOP00000031020	10116.ENSRNOP00000066672	0	0	0	0	0.083	0.051	0.4	0	0.432
C1qbp	Cit	10116.ENSRNOP00000031020	10116.ENSRNOP00000069808	0	0	0	0	0.049	0.099	0.4	0	0.44
C1qbp	Vamp3	10116.ENSRNOP00000031020	10116.ENSRNOP00000048364	0	0	0	0	0.188	0	0.4	0	0.492
C1qbp	Vgf	10116.ENSRNOP00000031020	10116.ENSRNOP00000050024	0	0	0	0	0.078	0	0	0.5	0.519
C1qbp	Hspe1	10116.ENSRNOP00000031020	10116.ENSRNOP00000068700	0	0	0	0	0.5	0	0	0.106	0.534
C1qbp	Phb	10116.ENSRNOP00000031020	10116.ENSRNOP00000066502	0	0	0	0	0.498	0.171	0	0.083	0.585
C1qbp	Vtn	10116.ENSRNOP00000031020	10116.ENSRNOP00000075508	0	0	0	0	0.052	0.131	0	0.735	0.762
Ca3	Ca4	10116.ENSRNOP00000014177	10116.ENSRNOP00000003908	0	0	0.156	0.77	0	0.063	0	0.4	0.484
Ca3	Slc4a7	10116.ENSRNOP00000014177	10116.ENSRNOP00000008759	0	0	0	0	0.091	0.099	0	0.36	0.43
Ca3	Car2	10116.ENSRNOP00000014177	10116.ENSRNOP00000013354	0	0	0.063	0.956	0	0	0.5	0.076	0.529
Ca4	Ca6	10116.ENSRNOP00000003908	10116.ENSRNOP00000050476	0	0	0.183	0.716	0.061	0	0	0.38	0.483
Ca4	Slc4a7	10116.ENSRNOP00000003908	10116.ENSRNOP00000008759	0	0	0	0	0.091	0.099	0	0.488	0.544
Ca6	Serpinb6a	10116.ENSRNOP00000050476	10116.ENSRNOP00000024161	0	0	0	0	0.06	0.045	0	0.397	0.411
Ca6	Slc16a3	10116.ENSRNOP00000050476	10116.ENSRNOP00000051822	0	0	0	0	0.047	0	0	0.471	0.474
Cabp2	Fkbp1a	10116.ENSRNOP00000065316	10116.ENSRNOP00000012608	0	0	0	0	0.214	0.257	0	0.108	0.433
Cabp2	Cacna1d	10116.ENSRNOP00000065316	10116.ENSRNOP00000043046	0	0	0	0	0.051	0.17	0	0.547	0.612
Cabp4	Ptrh1	10116.ENSRNOP00000001550	10116.ENSRNOP00000057009	0	0	0	0	0	0	0	0.407	0.407
Cabp4	Gnat2	10116.ENSRNOP00000001550	10116.ENSRNOP00000026237	0	0	0	0	0.117	0.099	0	0.328	0.419
Cabp4	Fkbp1a	10116.ENSRNOP00000001550	10116.ENSRNOP00000012608	0	0	0	0	0.214	0.257	0	0.108	0.433
Cabp4	Rdh5	10116.ENSRNOP00000001550	10116.ENSRNOP00000071951	0	0	0	0	0.102	0	0	0.457	0.491
Cabp4	Crx	10116.ENSRNOP00000001550	10116.ENSRNOP00000018858	0	0	0	0	0.119	0	0	0.532	0.57
Cabp4	Gpr179	10116.ENSRNOP00000001550	10116.ENSRNOP00000052295	0	0	0	0	0	0.134	0	0.555	0.598
Cabp4	Nr2e3	10116.ENSRNOP00000001550	10116.ENSRNOP00000064395	0	0	0	0	0.112	0.051	0	0.563	0.6
Cabp4	Gnat1	10116.ENSRNOP00000001550	10116.ENSRNOP00000023791	0	0	0	0	0.146	0.099	0	0.531	0.608
Cabp4	Spata7	10116.ENSRNOP00000001550	10116.ENSRNOP00000005297	0	0	0	0	0.067	0	0	0.6	0.611
Cabp4	Cacna1d	10116.ENSRNOP00000001550	10116.ENSRNOP00000043046	0	0	0	0	0.079	0.17	0	0.565	0.638
Cabp4	Grk1	10116.ENSRNOP00000001550	10116.ENSRNOP00000024999	0	0	0	0	0.157	0.126	0	0.553	0.642
Cabp4	Trpm1	10116.ENSRNOP00000001550	10116.ENSRNOP00000021262	0	0	0	0	0.055	0	0	0.64	0.645
Cabp4	Rcvrn	10116.ENSRNOP00000001550	10116.ENSRNOP00000004880	0	0	0	0	0.261	0.125	0	0.533	0.671
Cabp4	Cacna2d4	10116.ENSRNOP00000001550	10116.ENSRNOP00000010746	0	0	0	0	0	0	0	0.691	0.691
Cabp4	Cacna1f	10116.ENSRNOP00000001550	10116.ENSRNOP00000061835	0	0	0	0	0.245	0.17	0	0.846	0.895
Cabp5	Fkbp1a	10116.ENSRNOP00000020090	10116.ENSRNOP00000012608	0	0	0	0	0.214	0.257	0	0.108	0.433
Cabp5	Crx	10116.ENSRNOP00000020090	10116.ENSRNOP00000018858	0	0	0	0	0.174	0	0	0.403	0.486
Cabp5	Nrl	10116.ENSRNOP00000020090	10116.ENSRNOP00000024991	0	0	0	0	0.048	0	0	0.404	0.409
Cabp5	Grk1	10116.ENSRNOP00000020090	10116.ENSRNOP00000024999	0	0	0	0	0.145	0.126	0	0.285	0.419
Cabp5	Vsx1	10116.ENSRNOP00000020090	10116.ENSRNOP00000058189	0	0	0	0	0	0	0	0.468	0.468
Cabp5	Gnat1	10116.ENSRNOP00000020090	10116.ENSRNOP00000023791	0	0	0	0	0.129	0.099	0	0.391	0.48
Cacna1d	Whrn	10116.ENSRNOP00000043046	10116.ENSRNOP00000002309	0	0	0	0	0.049	0.074	0	0.587	0.605
Cacna1d	Prkg2	10116.ENSRNOP00000043046	10116.ENSRNOP00000003237	0	0	0	0	0	0	0.9	0.108	0.906
Cacna1d	Cav3	10116.ENSRNOP00000043046	10116.ENSRNOP00000007601	0	0	0	0	0.069	0.099	0	0.631	0.663
Cacna1d	Cacna2d4	10116.ENSRNOP00000043046	10116.ENSRNOP00000010746	0	0	0	0	0.068	0.288	0.72	0.48	0.89
Cacna1d	Fkbp1a	10116.ENSRNOP00000043046	10116.ENSRNOP00000012608	0	0	0	0	0	0	0.72	0.122	0.743
Cacna1d	Gng10	10116.ENSRNOP00000043046	10116.ENSRNOP00000020707	0	0	0	0	0	0	0.65	0.063	0.658
Cacna1d	Cacna2d2	10116.ENSRNOP00000043046	10116.ENSRNOP00000021216	0	0	0	0	0.079	0.517	0.8	0.705	0.97
Cacna1d	Gnai3	10116.ENSRNOP00000043046	10116.ENSRNOP00000026710	0	0	0	0	0	0.044	0.65	0.064	0.659
Cacna1d	Rasgrp2	10116.ENSRNOP00000043046	10116.ENSRNOP00000028646	0	0	0	0	0.059	0	0.65	0	0.656
Cacna1d	Kcnj11	10116.ENSRNOP00000043046	10116.ENSRNOP00000028685	0	0	0	0	0	0	0	0.432	0.432
Cacna1d	Ryr3	10116.ENSRNOP00000043046	10116.ENSRNOP00000040240	0	0	0	0	0.117	0.1	0	0.377	0.462
Cacna1d	Cacna1h	10116.ENSRNOP00000043046	10116.ENSRNOP00000042239	0	0	0	0.633	0.077	0.238	0.72	0.349	0.854
Cacna1d	Cav1	10116.ENSRNOP00000043046	10116.ENSRNOP00000073712	0	0	0	0	0	0.07	0	0.411	0.428
Cacna1d	Shank2	10116.ENSRNOP00000043046	10116.ENSRNOP00000065891	0	0	0	0	0.108	0.419	0	0.108	0.497
Cacna1d	Rimbp2	10116.ENSRNOP00000043046	10116.ENSRNOP00000073070	0	0	0	0	0.075	0.229	0	0.469	0.588
Cacna1d	Catsperz	10116.ENSRNOP00000043046	10116.ENSRNOP00000072512	0	0	0	0	0	0.145	0.54	0.063	0.599
Cacna1d	Gnb1	10116.ENSRNOP00000043046	10116.ENSRNOP00000044340	0	0	0	0	0	0	0.65	0	0.65
Cacna1d	Rasgrf2	10116.ENSRNOP00000043046	10116.ENSRNOP00000069761	0	0	0	0	0.059	0	0.65	0.061	0.663
Cacna1d	Kcnmb4	10116.ENSRNOP00000043046	10116.ENSRNOP00000075448	0	0	0	0	0	0	0.65	0.148	0.689
Cacna1d	Cacna1g	10116.ENSRNOP00000043046	10116.ENSRNOP00000072061	0	0	0	0.623	0.088	0.238	0.54	0.573	0.845
Cacna1d	Cacna1s	10116.ENSRNOP00000043046	10116.ENSRNOP00000067264	0	0	0.057	0.964	0.044	0	0.72	0.528	0.865
Cacna1d	Cacna1f	10116.ENSRNOP00000043046	10116.ENSRNOP00000061835	0	0	0.058	0.965	0.055	0	0.72	0.665	0.905
Cacna1f	Prkg2	10116.ENSRNOP00000061835	10116.ENSRNOP00000003237	0	0	0	0	0.064	0	0.9	0.165	0.915
Cacna1f	Rcvrn	10116.ENSRNOP00000061835	10116.ENSRNOP00000004880	0	0	0	0	0.16	0.145	0	0.239	0.406
Cacna1f	Cav3	10116.ENSRNOP00000061835	10116.ENSRNOP00000007601	0	0	0	0	0.054	0.099	0	0.54	0.573
Cacna1f	Cacna2d4	10116.ENSRNOP00000061835	10116.ENSRNOP00000010746	0	0	0	0	0.068	0.288	0.72	0.735	0.944
Cacna1f	Fkbp1a	10116.ENSRNOP00000061835	10116.ENSRNOP00000012608	0	0	0	0	0	0	0.72	0.108	0.739
Cacna1f	Crx	10116.ENSRNOP00000061835	10116.ENSRNOP00000018858	0	0	0	0	0.127	0	0	0.417	0.469
Cacna1f	Gng10	10116.ENSRNOP00000061835	10116.ENSRNOP00000020707	0	0	0	0	0	0	0.65	0.063	0.658
Cacna1f	Cacna2d2	10116.ENSRNOP00000061835	10116.ENSRNOP00000021216	0	0	0	0	0.079	0.517	0.72	0.354	0.908
Cacna1f	Trpm1	10116.ENSRNOP00000061835	10116.ENSRNOP00000021262	0	0	0	0	0.11	0	0	0.667	0.691
Cacna1f	Gnat1	10116.ENSRNOP00000061835	10116.ENSRNOP00000023791	0	0	0	0	0.078	0.044	0	0.506	0.527
Cacna1f	Gnai3	10116.ENSRNOP00000061835	10116.ENSRNOP00000026710	0	0	0	0	0	0.044	0.65	0.064	0.659
Cacna1f	Rasgrp2	10116.ENSRNOP00000061835	10116.ENSRNOP00000028646	0	0	0	0	0.059	0	0.65	0	0.656
Cacna1f	Reep6	10116.ENSRNOP00000061835	10116.ENSRNOP00000039493	0	0	0	0	0	0	0	0.486	0.486
Cacna1f	Cacna1h	10116.ENSRNOP00000061835	10116.ENSRNOP00000042239	0	0	0	0.649	0.073	0.238	0.72	0.285	0.839
Cacna1f	Rs1	10116.ENSRNOP00000061835	10116.ENSRNOP00000042298	0	0	0	0	0.118	0	0	0.412	0.46
Cacna1f	Gnb1	10116.ENSRNOP00000061835	10116.ENSRNOP00000044340	0	0	0	0	0	0	0.65	0	0.65
Cacna1f	Gpr179	10116.ENSRNOP00000061835	10116.ENSRNOP00000052295	0	0	0	0	0	0	0	0.512	0.512
Cacna1f	Slc6a6	10116.ENSRNOP00000061835	10116.ENSRNOP00000072080	0	0	0	0	0.081	0.041	0	0.376	0.402
Cacna1f	Nr2e3	10116.ENSRNOP00000061835	10116.ENSRNOP00000064395	0	0	0	0	0.054	0	0	0.445	0.452
Cacna1f	Catsperz	10116.ENSRNOP00000061835	10116.ENSRNOP00000072512	0	0	0	0	0	0.145	0.54	0.063	0.599
Cacna1f	Kcnmb4	10116.ENSRNOP00000061835	10116.ENSRNOP00000075448	0	0	0	0	0	0	0.65	0.145	0.688
Cacna1f	Cacna1g	10116.ENSRNOP00000061835	10116.ENSRNOP00000072061	0	0	0	0.643	0.073	0.238	0.54	0.162	0.691
Cacna1f	Rasgrf2	10116.ENSRNOP00000061835	10116.ENSRNOP00000069761	0	0	0	0	0.066	0	0.65	0.217	0.721
Cacna1f	Cacna1s	10116.ENSRNOP00000061835	10116.ENSRNOP00000067264	0	0	0.061	0.958	0.05	0	0.72	0.711	0.918
Cacna1g	Socs1	10116.ENSRNOP00000072061	10116.ENSRNOP00000003458	0	0	0	0	0.061	0	0	0.491	0.501
Cacna1g	Lypd1	10116.ENSRNOP00000072061	10116.ENSRNOP00000004741	0	0	0	0	0	0	0	0.612	0.612
Cacna1g	Kcnj2	10116.ENSRNOP00000072061	10116.ENSRNOP00000006254	0	0	0	0	0.048	0	0	0.433	0.437
Cacna1g	Cav3	10116.ENSRNOP00000072061	10116.ENSRNOP00000007601	0	0	0	0	0.054	0.167	0	0.408	0.493
Cacna1g	Kcnj10	10116.ENSRNOP00000072061	10116.ENSRNOP00000010146	0	0	0	0	0.05	0	0	0.58	0.584
Cacna1g	Cacna2d4	10116.ENSRNOP00000072061	10116.ENSRNOP00000010746	0	0	0	0	0.056	0	0.54	0.424	0.728
Cacna1g	Fkbp1a	10116.ENSRNOP00000072061	10116.ENSRNOP00000012608	0	0	0	0	0.042	0	0.54	0	0.54
Cacna1g	Scn4a	10116.ENSRNOP00000072061	10116.ENSRNOP00000016841	0	0	0	0.653	0.088	0.238	0.54	0.148	0.691
Cacna1g	Pdlim3	10116.ENSRNOP00000072061	10116.ENSRNOP00000017054	0	0	0	0	0.059	0	0	0.471	0.48
Cacna1g	Cacna2d2	10116.ENSRNOP00000072061	10116.ENSRNOP00000021216	0	0	0	0	0.056	0	0.54	0.711	0.863
Cacna1g	Rasgrp2	10116.ENSRNOP00000072061	10116.ENSRNOP00000028646	0	0	0	0	0	0	0.65	0	0.65
Cacna1g	Cacna1h	10116.ENSRNOP00000072061	10116.ENSRNOP00000042239	0	0	0.066	0.948	0.047	0	0.9	0.231	0.922
Cacna1g	Scn5a	10116.ENSRNOP00000072061	10116.ENSRNOP00000060180	0	0	0	0.647	0.099	0.238	0.54	0.198	0.712
Cacna1g	Cacna1s	10116.ENSRNOP00000072061	10116.ENSRNOP00000067264	0	0	0	0.646	0.073	0.238	0.54	0.364	0.765
Cacna1g	Rasgrf2	10116.ENSRNOP00000072061	10116.ENSRNOP00000069761	0	0	0	0	0	0	0.65	0	0.65
Cacna1g	Kcna2	10116.ENSRNOP00000072061	10116.ENSRNOP00000075852	0	0	0	0	0	0	0	0.48	0.48
Cacna1g	Catsperz	10116.ENSRNOP00000072061	10116.ENSRNOP00000072512	0	0	0	0	0	0.288	0.54	0.137	0.692
Cacna1h	Vmp1	10116.ENSRNOP00000042239	10116.ENSRNOP00000005658	0	0	0	0	0.044	0	0	0.547	0.548
Cacna1h	Kcnj2	10116.ENSRNOP00000042239	10116.ENSRNOP00000006254	0	0	0	0	0	0	0	0.492	0.492
Cacna1h	Cav3	10116.ENSRNOP00000042239	10116.ENSRNOP00000007601	0	0	0	0	0.054	0.497	0	0.782	0.887
Cacna1h	Cacna2d4	10116.ENSRNOP00000042239	10116.ENSRNOP00000010746	0	0	0	0	0.056	0	0.72	0.528	0.864
Cacna1h	Hcn2	10116.ENSRNOP00000042239	10116.ENSRNOP00000011837	0	0	0	0	0.102	0.078	0	0.395	0.455
Cacna1h	Fkbp1a	10116.ENSRNOP00000042239	10116.ENSRNOP00000012608	0	0	0	0	0.046	0	0.72	0	0.721
Cacna1h	Scn4a	10116.ENSRNOP00000042239	10116.ENSRNOP00000016841	0	0	0	0.65	0.073	0.238	0.54	0.148	0.686
Cacna1h	Cacna2d2	10116.ENSRNOP00000042239	10116.ENSRNOP00000021216	0	0	0	0	0.079	0	0.72	0.622	0.894
Cacna1h	Rasgrp2	10116.ENSRNOP00000042239	10116.ENSRNOP00000028646	0	0	0	0	0	0	0.65	0	0.65
Cacna1h	Ryr3	10116.ENSRNOP00000042239	10116.ENSRNOP00000040240	0	0	0	0	0.109	0	0	0.414	0.456
Cacna1h	Cav1	10116.ENSRNOP00000042239	10116.ENSRNOP00000073712	0	0	0	0	0.044	0.145	0	0.326	0.401
Cacna1h	Kcna2	10116.ENSRNOP00000042239	10116.ENSRNOP00000075852	0	0	0	0	0	0	0	0.52	0.52
Cacna1h	Rasgrf2	10116.ENSRNOP00000042239	10116.ENSRNOP00000069761	0	0	0	0	0	0	0.65	0	0.65
Cacna1h	Catsperz	10116.ENSRNOP00000042239	10116.ENSRNOP00000072512	0	0	0	0	0	0.288	0.54	0.137	0.692
Cacna1h	Scn5a	10116.ENSRNOP00000042239	10116.ENSRNOP00000060180	0	0	0	0.648	0.089	0.238	0.54	0.193	0.708
Cacna1h	Cacna1s	10116.ENSRNOP00000042239	10116.ENSRNOP00000067264	0	0	0	0.65	0.073	0.238	0.72	0.25	0.831
Cacna1s	Prkg2	10116.ENSRNOP00000067264	10116.ENSRNOP00000003237	0	0	0	0	0	0	0.9	0.195	0.916
Cacna1s	Rcvrn	10116.ENSRNOP00000067264	10116.ENSRNOP00000004880	0	0	0	0	0.063	0.145	0	0.316	0.405
Cacna1s	Kcnj2	10116.ENSRNOP00000067264	10116.ENSRNOP00000006254	0	0	0	0	0.087	0	0	0.507	0.531
Cacna1s	Cav3	10116.ENSRNOP00000067264	10116.ENSRNOP00000007601	0	0	0	0	0.181	0.099	0	0.848	0.878
Cacna1s	Cacna2d4	10116.ENSRNOP00000067264	10116.ENSRNOP00000010746	0	0	0	0	0.068	0.288	0.72	0.342	0.861
Cacna1s	Capn3	10116.ENSRNOP00000067264	10116.ENSRNOP00000011761	0	0	0	0	0.233	0	0	0.526	0.621
Cacna1s	Fkbp1a	10116.ENSRNOP00000067264	10116.ENSRNOP00000012608	0	0	0	0	0	0	0.72	0.682	0.907
Cacna1s	Gng10	10116.ENSRNOP00000067264	10116.ENSRNOP00000020707	0	0	0	0	0	0	0.65	0.063	0.658
Cacna1s	Cacna2d2	10116.ENSRNOP00000067264	10116.ENSRNOP00000021216	0	0	0	0	0.079	0.517	0.72	0.383	0.912
Cacna1s	Trpm1	10116.ENSRNOP00000067264	10116.ENSRNOP00000021262	0	0	0	0	0.049	0	0	0.465	0.47
Cacna1s	Gnai3	10116.ENSRNOP00000067264	10116.ENSRNOP00000026710	0	0	0	0	0	0.044	0.65	0.064	0.659
Cacna1s	Sypl2	10116.ENSRNOP00000067264	10116.ENSRNOP00000026883	0	0	0	0	0.21	0	0	0.686	0.741
Cacna1s	Rasgrp2	10116.ENSRNOP00000067264	10116.ENSRNOP00000028646	0	0	0	0	0.059	0	0.65	0	0.656
Cacna1s	Dmd	10116.ENSRNOP00000067264	10116.ENSRNOP00000029969	0	0	0	0	0.064	0	0	0.547	0.558
Cacna1s	Ryr3	10116.ENSRNOP00000067264	10116.ENSRNOP00000040240	0	0	0	0	0.111	0.1	0	0.625	0.673
Cacna1s	Gnb1	10116.ENSRNOP00000067264	10116.ENSRNOP00000044340	0	0	0	0	0	0	0.65	0	0.65
Cacna1s	Phb	10116.ENSRNOP00000067264	10116.ENSRNOP00000066502	0	0	0	0	0	0	0	0.405	0.405
Cacna1s	Catsperz	10116.ENSRNOP00000067264	10116.ENSRNOP00000072512	0	0	0	0	0	0.145	0.54	0.063	0.599
Cacna1s	Rasgrf2	10116.ENSRNOP00000067264	10116.ENSRNOP00000069761	0	0	0	0	0.072	0	0.65	0	0.661
Cacna1s	Kcnmb4	10116.ENSRNOP00000067264	10116.ENSRNOP00000075448	0	0	0	0	0.051	0	0.65	0.083	0.668
Cacna2d2	Cacna2d4	10116.ENSRNOP00000021216	10116.ENSRNOP00000010746	0	0	0	0.723	0	0.06	0.72	0.217	0.775
Cacna2d2	Fkbp1a	10116.ENSRNOP00000021216	10116.ENSRNOP00000012608	0	0	0	0	0	0	0.72	0.072	0.729
Cacna2d2	Catsperz	10116.ENSRNOP00000021216	10116.ENSRNOP00000072512	0	0	0	0	0	0	0.54	0	0.54
Cacna2d2	Scn5a	10116.ENSRNOP00000021216	10116.ENSRNOP00000060180	0	0	0	0	0.068	0.288	0	0.397	0.565
Cacna2d2	Rasgrp2	10116.ENSRNOP00000021216	10116.ENSRNOP00000028646	0	0	0	0	0	0	0.65	0	0.65
Cacna2d2	Rasgrf2	10116.ENSRNOP00000021216	10116.ENSRNOP00000069761	0	0	0	0	0	0	0.65	0.114	0.676
Cacna2d4	Scn5a	10116.ENSRNOP00000010746	10116.ENSRNOP00000060180	0	0	0	0	0.068	0.288	0	0.176	0.405
Cacna2d4	Gnat1	10116.ENSRNOP00000010746	10116.ENSRNOP00000023791	0	0	0	0	0.084	0	0	0.392	0.42
Cacna2d4	Catsperz	10116.ENSRNOP00000010746	10116.ENSRNOP00000072512	0	0	0	0	0	0	0.54	0	0.54
Cacna2d4	Trpm1	10116.ENSRNOP00000010746	10116.ENSRNOP00000021262	0	0	0	0	0.047	0	0	0.589	0.592
Cacna2d4	Rasgrp2	10116.ENSRNOP00000010746	10116.ENSRNOP00000028646	0	0	0	0	0	0	0.65	0.047	0.652
Cacna2d4	Rasgrf2	10116.ENSRNOP00000010746	10116.ENSRNOP00000069761	0	0	0	0	0	0	0.65	0.062	0.657
Cacna2d4	Fkbp1a	10116.ENSRNOP00000010746	10116.ENSRNOP00000012608	0	0	0	0	0	0	0.72	0.046	0.721
Caln1	Cpne9	10116.ENSRNOP00000001185	10116.ENSRNOP00000059939	0	0	0	0	0.078	0	0	0.405	0.427
Caln1	Fkbp1a	10116.ENSRNOP00000001185	10116.ENSRNOP00000012608	0	0	0	0	0.214	0.257	0	0.108	0.433
Caln1	Fmn1	10116.ENSRNOP00000001185	10116.ENSRNOP00000042712	0	0	0	0	0	0.099	0	0.607	0.631
Calu	Vgll3	10116.ENSRNOP00000008356	10116.ENSRNOP00000051348	0	0	0	0	0	0	0	0.427	0.427
Calu	P4hb	10116.ENSRNOP00000008356	10116.ENSRNOP00000051841	0	0	0	0	0.172	0.279	0	0.169	0.461
Calu	Pla2g2a	10116.ENSRNOP00000008356	10116.ENSRNOP00000022827	0	0	0	0	0.043	0	0	0.461	0.462
Calu	Hspa5	10116.ENSRNOP00000008356	10116.ENSRNOP00000025064	0	0	0	0	0.173	0.172	0	0.598	0.7
Camp	Reg3g	10116.ENSRNOP00000028130	10116.ENSRNOP00000008665	0	0	0	0	0.05	0	0	0.439	0.444
Camp	Elane	10116.ENSRNOP00000028130	10116.ENSRNOP00000014981	0	0	0	0	0.341	0	0	0.366	0.565
Camp	Pglyrp1	10116.ENSRNOP00000028130	10116.ENSRNOP00000018233	0	0	0	0	0.677	0	0	0.161	0.718
Camp	Cyp27b1	10116.ENSRNOP00000028130	10116.ENSRNOP00000064023	0	0	0	0	0	0	0	0.433	0.433
Capn2	Nfkbia	10116.ENSRNOP00000046509	10116.ENSRNOP00000009894	0	0	0	0	0.124	0.1	0	0.35	0.443
Capn2	Casp3	10116.ENSRNOP00000046509	10116.ENSRNOP00000014096	0	0	0	0	0.048	0.06	0.72	0.563	0.875
Capn2	Hspa5	10116.ENSRNOP00000046509	10116.ENSRNOP00000025064	0	0	0	0	0.069	0.129	0	0.345	0.422
Capn2	Ttn	10116.ENSRNOP00000046509	10116.ENSRNOP00000033967	0	0	0	0	0.052	0.1	0	0.365	0.411
Capn3	Cav3	10116.ENSRNOP00000011761	10116.ENSRNOP00000007601	0	0	0	0	0.171	0	0	0.717	0.755
Capn3	P4hb	10116.ENSRNOP00000011761	10116.ENSRNOP00000051841	0	0	0	0	0.054	0.077	0	0.384	0.415
Capn3	Crygs	10116.ENSRNOP00000011761	10116.ENSRNOP00000055204	0	0	0	0	0	0	0	0.509	0.509
Capn3	Dmd	10116.ENSRNOP00000011761	10116.ENSRNOP00000029969	0	0	0	0	0.042	0	0	0.587	0.587
Capn3	Cmya5	10116.ENSRNOP00000011761	10116.ENSRNOP00000064514	0	0	0	0	0.209	0	0	0.558	0.635
Capn3	Ttn	10116.ENSRNOP00000011761	10116.ENSRNOP00000033967	0	0	0	0	0.145	0.285	0	0.934	0.956
Car2	Rcvrn	10116.ENSRNOP00000013354	10116.ENSRNOP00000004880	0	0	0	0	0.051	0	0	0.454	0.46
Car2	Slc4a7	10116.ENSRNOP00000013354	10116.ENSRNOP00000008759	0	0	0	0	0.091	0.099	0	0.637	0.676
Car2	Samhd1	10116.ENSRNOP00000013354	10116.ENSRNOP00000008961	0	0	0	0	0	0	0	0.746	0.746
Car2	Slc26a9	10116.ENSRNOP00000013354	10116.ENSRNOP00000009742	0	0	0	0	0.066	0	0	0.542	0.554
Car2	Glul	10116.ENSRNOP00000013354	10116.ENSRNOP00000065890	0	0	0	0	0.092	0	0	0.369	0.403
Car2	Rpl5	10116.ENSRNOP00000013354	10116.ENSRNOP00000036514	0	0	0	0	0.086	0.312	0	0.157	0.423
Car2	Slc16a3	10116.ENSRNOP00000013354	10116.ENSRNOP00000051822	0	0	0	0	0.047	0	0	0.542	0.545
Car2	Slc26a6	10116.ENSRNOP00000013354	10116.ENSRNOP00000027762	0	0	0	0	0.088	0	0	0.558	0.58
Carmil3	Srgap3	10116.ENSRNOP00000036263	10116.ENSRNOP00000009066	0	0	0	0	0.092	0.081	0	0.67	0.701
Casc4	Pknox2	10116.ENSRNOP00000044061	10116.ENSRNOP00000068159	0	0	0	0	0	0	0	0.408	0.408
Caskin1	Whrn	10116.ENSRNOP00000039956	10116.ENSRNOP00000002309	0	0	0	0	0.077	0.102	0	0.351	0.416
Caskin1	Lrrc4b	10116.ENSRNOP00000039956	10116.ENSRNOP00000026259	0	0	0	0	0.16	0.099	0	0.348	0.464
Caskin1	Dlgap2	10116.ENSRNOP00000039956	10116.ENSRNOP00000054654	0	0	0	0	0.169	0.061	0	0.341	0.441
Casp3	Lamp2	10116.ENSRNOP00000014096	10116.ENSRNOP00000000177	0	0	0	0	0.055	0	0	0.502	0.51
Casp3	Flt1	10116.ENSRNOP00000014096	10116.ENSRNOP00000001248	0	0	0	0	0	0	0	0.506	0.506
Casp3	S100b	10116.ENSRNOP00000014096	10116.ENSRNOP00000001743	0	0	0	0	0.052	0	0	0.466	0.472
Casp3	Gap43	10116.ENSRNOP00000014096	10116.ENSRNOP00000002091	0	0	0	0	0.054	0	0	0.549	0.555
Casp3	Fcgr2a	10116.ENSRNOP00000014096	10116.ENSRNOP00000004204	0	0	0	0	0.062	0	0	0.475	0.487
Casp3	Dusp1	10116.ENSRNOP00000014096	10116.ENSRNOP00000005383	0	0	0	0	0.043	0	0	0.43	0.431
Casp3	Scin	10116.ENSRNOP00000014096	10116.ENSRNOP00000005988	0	0	0	0	0	0.064	0	0.418	0.432
Casp3	Ppargc1a	10116.ENSRNOP00000014096	10116.ENSRNOP00000006071	0	0	0	0	0.054	0	0	0.68	0.684
Casp3	Il10	10116.ENSRNOP00000014096	10116.ENSRNOP00000006246	0	0	0	0	0.044	0	0	0.766	0.767
Casp3	Npm1	10116.ENSRNOP00000014096	10116.ENSRNOP00000006591	0	0	0	0	0.096	0	0	0.377	0.412
Casp3	Ngfr	10116.ENSRNOP00000014096	10116.ENSRNOP00000007268	0	0	0	0	0	0	0.5	0.531	0.755
Casp3	Gcg	10116.ENSRNOP00000014096	10116.ENSRNOP00000007356	0	0	0	0	0.062	0	0	0.588	0.598
Casp3	Gadd45a	10116.ENSRNOP00000014096	10116.ENSRNOP00000007698	0	0	0	0	0.054	0	0	0.479	0.486
Casp3	Hk2	10116.ENSRNOP00000014096	10116.ENSRNOP00000008813	0	0	0	0	0.045	0	0	0.503	0.505
Casp3	Tac1	10116.ENSRNOP00000014096	10116.ENSRNOP00000009888	0	0	0	0	0.049	0	0	0.398	0.403
Casp3	Nfkbia	10116.ENSRNOP00000014096	10116.ENSRNOP00000009894	0	0	0	0	0.048	0.098	0	0.744	0.761
Casp3	Csf3	10116.ENSRNOP00000014096	10116.ENSRNOP00000011509	0	0	0	0	0.05	0	0	0.503	0.507
Casp3	Nos3	10116.ENSRNOP00000014096	10116.ENSRNOP00000013058	0	0	0	0	0	0	0	0.513	0.513
Casp3	Eif2s1	10116.ENSRNOP00000014096	10116.ENSRNOP00000013375	0	0	0	0	0.087	0	0	0.625	0.644
Casp3	Txnrd1	10116.ENSRNOP00000014096	10116.ENSRNOP00000013612	0	0	0	0	0.066	0	0	0.403	0.419
Casp3	Il6	10116.ENSRNOP00000014096	10116.ENSRNOP00000013732	0	0	0	0	0.101	0	0	0.941	0.944
Casp3	Mmp7	10116.ENSRNOP00000014096	10116.ENSRNOP00000014041	0	0	0	0	0.072	0	0	0.47	0.487
Casp3	Xbp1	10116.ENSRNOP00000014096	10116.ENSRNOP00000014044	0	0	0	0	0.052	0	0	0.737	0.74
Casp3	Cttn	10116.ENSRNOP00000014096	10116.ENSRNOP00000050255	0	0	0	0	0.068	0.219	0	0.241	0.4
Casp3	Tgfa	10116.ENSRNOP00000014096	10116.ENSRNOP00000054248	0	0	0	0	0.052	0	0	0.414	0.42
Casp3	Ccl4	10116.ENSRNOP00000014096	10116.ENSRNOP00000015199	0	0	0	0	0	0	0	0.422	0.422
Casp3	Nras	10116.ENSRNOP00000014096	10116.ENSRNOP00000036381	0	0	0	0	0.073	0.061	0	0.392	0.425
Casp3	Rel	10116.ENSRNOP00000014096	10116.ENSRNOP00000072332	0	0	0	0	0.068	0.081	0	0.406	0.447
Casp3	Smad7	10116.ENSRNOP00000014096	10116.ENSRNOP00000024831	0	0	0	0	0.051	0	0	0.441	0.447
Casp3	Mt1m	10116.ENSRNOP00000014096	10116.ENSRNOP00000041060	0	0	0	0	0	0	0	0.464	0.463
Casp3	Glul	10116.ENSRNOP00000014096	10116.ENSRNOP00000065890	0	0	0	0	0.067	0.089	0	0.423	0.467
Casp3	Tnfrsf21	10116.ENSRNOP00000014096	10116.ENSRNOP00000015918	0	0	0	0	0	0	0	0.478	0.478
Casp3	Nphs1	10116.ENSRNOP00000014096	10116.ENSRNOP00000049922	0	0	0	0	0	0	0	0.487	0.487
Casp3	Tnnt2	10116.ENSRNOP00000014096	10116.ENSRNOP00000069434	0	0	0	0	0	0	0	0.496	0.495
Casp3	Ccl3	10116.ENSRNOP00000014096	10116.ENSRNOP00000015139	0	0	0	0	0	0	0	0.5	0.499
Casp3	Runx2	10116.ENSRNOP00000014096	10116.ENSRNOP00000057733	0	0	0	0	0.048	0	0	0.512	0.516
Casp3	Cav1	10116.ENSRNOP00000014096	10116.ENSRNOP00000073712	0	0	0	0	0.048	0	0	0.526	0.53
Casp3	Cd36	10116.ENSRNOP00000014096	10116.ENSRNOP00000070601	0	0	0	0	0.096	0	0	0.503	0.531
Casp3	Sele	10116.ENSRNOP00000014096	10116.ENSRNOP00000034797	0	0	0	0	0.062	0.044	0	0.525	0.537
Casp3	Stat5a	10116.ENSRNOP00000014096	10116.ENSRNOP00000026662	0	0	0	0	0.069	0.064	0	0.515	0.54
Casp3	Csf2	10116.ENSRNOP00000014096	10116.ENSRNOP00000034235	0	0	0	0	0.051	0	0	0.538	0.543
Casp3	Cxcl12	10116.ENSRNOP00000014096	10116.ENSRNOP00000059574	0	0	0	0	0.086	0	0	0.522	0.545
Casp3	Met	10116.ENSRNOP00000014096	10116.ENSRNOP00000070486	0	0	0	0	0.054	0.118	0	0.513	0.558
Casp3	Gdnf	10116.ENSRNOP00000014096	10116.ENSRNOP00000044012	0	0	0	0	0	0	0	0.587	0.587
Casp3	Kcnj11	10116.ENSRNOP00000014096	10116.ENSRNOP00000028685	0	0	0	0	0	0	0	0.594	0.594
Casp3	Stat2	10116.ENSRNOP00000014096	10116.ENSRNOP00000075125	0	0	0	0	0.057	0.102	0	0.562	0.597
Casp3	Il36b	10116.ENSRNOP00000014096	10116.ENSRNOP00000059138	0	0	0	0	0.059	0.044	0	0.592	0.601
Casp3	Edn1	10116.ENSRNOP00000014096	10116.ENSRNOP00000019361	0	0	0	0	0.044	0	0	0.633	0.634
Casp3	Cenpn	10116.ENSRNOP00000014096	10116.ENSRNOP00000050945	0	0	0	0	0.288	0.506	0	0.123	0.664
Casp3	Nos2	10116.ENSRNOP00000014096	10116.ENSRNOP00000067662	0	0	0	0	0	0	0	0.674	0.674
Casp3	Rhoa	10116.ENSRNOP00000014096	10116.ENSRNOP00000066672	0	0	0	0	0.125	0.08	0	0.634	0.68
Casp3	Pmaip1	10116.ENSRNOP00000014096	10116.ENSRNOP00000025361	0	0	0	0	0.092	0	0	0.71	0.725
Casp3	Txn1	10116.ENSRNOP00000014096	10116.ENSRNOP00000016447	0	0	0	0	0.049	0.108	0	0.708	0.731
Casp3	Jak2	10116.ENSRNOP00000014096	10116.ENSRNOP00000071877	0	0	0	0	0.182	0.082	0	0.673	0.733
Casp3	Cdk2	10116.ENSRNOP00000014096	10116.ENSRNOP00000032191	0	0	0	0	0.131	0	0	0.726	0.752
Casp3	Egf	10116.ENSRNOP00000014096	10116.ENSRNOP00000073477	0	0	0	0	0	0	0	0.764	0.764
Casp3	Gpx2	10116.ENSRNOP00000014096	10116.ENSRNOP00000072136	0	0	0	0	0.053	0	0	0.782	0.784
Casp3	Hspa5	10116.ENSRNOP00000014096	10116.ENSRNOP00000025064	0	0	0	0	0.054	0.145	0	0.798	0.822
Casp3	Ngf	10116.ENSRNOP00000014096	10116.ENSRNOP00000072445	0	0	0	0	0	0	0.5	0.699	0.843
Casp3	Tp53	10116.ENSRNOP00000014096	10116.ENSRNOP00000074031	0	0	0	0	0.083	0.098	0	0.924	0.932
Casp3	Mapt	10116.ENSRNOP00000014096	10116.ENSRNOP00000040951	0	0	0	0	0	0.283	0.9	0.579	0.967
Catsperz	Polr2j	10116.ENSRNOP00000072512	10116.ENSRNOP00000001941	0	0	0	0	0	0	0	0.695	0.695
Catsperz	Fkbp1a	10116.ENSRNOP00000072512	10116.ENSRNOP00000012608	0	0	0	0	0	0	0.54	0	0.54
Catsperz	Madd	10116.ENSRNOP00000072512	10116.ENSRNOP00000075233	0	0	0	0	0	0	0	0.664	0.664
Cav1	Flt1	10116.ENSRNOP00000073712	10116.ENSRNOP00000001248	0	0	0	0	0.08	0.067	0	0.363	0.406
Cav1	Rnd3	10116.ENSRNOP00000073712	10116.ENSRNOP00000006111	0	0	0	0	0.054	0.101	0.5	0.104	0.568
Cav1	Il10	10116.ENSRNOP00000073712	10116.ENSRNOP00000006246	0	0	0	0	0.087	0	0	0.413	0.441
Cav1	Cav3	10116.ENSRNOP00000073712	10116.ENSRNOP00000007601	0	0	0.056	0.967	0.106	0	0.9	0.581	0.959
Cav1	Rhob	10116.ENSRNOP00000073712	10116.ENSRNOP00000008008	0	0	0	0	0.058	0.101	0.5	0.203	0.617
Cav1	Slc4a7	10116.ENSRNOP00000073712	10116.ENSRNOP00000008759	0	0	0	0	0	0	0.4	0.069	0.417
Cav1	Nfkbia	10116.ENSRNOP00000073712	10116.ENSRNOP00000009894	0	0	0	0	0	0.045	0	0.46	0.462
Cav1	Kcnj10	10116.ENSRNOP00000073712	10116.ENSRNOP00000010146	0	0	0	0	0.064	0.053	0	0.877	0.881
Cav1	Nos3	10116.ENSRNOP00000073712	10116.ENSRNOP00000013058	0	0	0	0	0.045	0.103	0.8	0.872	0.975
Cav1	Txnrd1	10116.ENSRNOP00000073712	10116.ENSRNOP00000013612	0	0	0	0	0	0.084	0	0.522	0.544
Cav1	Il6	10116.ENSRNOP00000073712	10116.ENSRNOP00000013732	0	0	0	0	0	0	0	0.728	0.728
Cav1	Tfpi2	10116.ENSRNOP00000073712	10116.ENSRNOP00000013989	0	0	0	0	0.132	0	0	0.445	0.498
Cav1	Iqgap1	10116.ENSRNOP00000073712	10116.ENSRNOP00000018021	0	0	0	0	0.075	0	0.4	0.22	0.529
Cav1	Efhd2	10116.ENSRNOP00000073712	10116.ENSRNOP00000018864	0	0	0	0	0	0	0.4	0	0.4
Cav1	Edn1	10116.ENSRNOP00000073712	10116.ENSRNOP00000019361	0	0	0	0	0.129	0	0	0.582	0.62
Cav1	Rhoq	10116.ENSRNOP00000073712	10116.ENSRNOP00000020822	0	0	0	0	0.097	0.101	0.5	0.208	0.635
Cav1	Stom	10116.ENSRNOP00000073712	10116.ENSRNOP00000025904	0	0	0	0	0	0.063	0.4	0.23	0.529
Cav1	Ptch1	10116.ENSRNOP00000073712	10116.ENSRNOP00000026287	0	0	0	0	0.052	0.065	0	0.476	0.494
Cav1	Rnd2	10116.ENSRNOP00000073712	10116.ENSRNOP00000028089	0	0	0	0	0.045	0.101	0.5	0	0.533
Cav1	Kcnn3	10116.ENSRNOP00000073712	10116.ENSRNOP00000028117	0	0	0	0	0.047	0.06	0	0.642	0.651
Cav1	Dmd	10116.ENSRNOP00000073712	10116.ENSRNOP00000029969	0	0	0	0	0.113	0.084	0	0.602	0.648
Cav1	Vamp3	10116.ENSRNOP00000073712	10116.ENSRNOP00000048364	0	0	0	0	0.067	0	0.4	0.209	0.519
Cav1	Nphs1	10116.ENSRNOP00000073712	10116.ENSRNOP00000049922	0	0	0	0	0.051	0	0	0.691	0.694
Cav1	Cttn	10116.ENSRNOP00000073712	10116.ENSRNOP00000050255	0	0	0	0	0.065	0	0	0.426	0.441
Cav1	Gna13	10116.ENSRNOP00000073712	10116.ENSRNOP00000051938	0	0	0	0	0	0	0	0.504	0.504
Cav1	Pld2	10116.ENSRNOP00000073712	10116.ENSRNOP00000053831	0	0	0	0	0.085	0.103	0.4	0.162	0.532
Cav1	Pacsin2	10116.ENSRNOP00000073712	10116.ENSRNOP00000060074	0	0	0	0	0.057	0	0	0.701	0.706
Cav1	Scn5a	10116.ENSRNOP00000073712	10116.ENSRNOP00000060180	0	0	0	0	0.047	0.07	0	0.693	0.704
Cav1	Rhoa	10116.ENSRNOP00000073712	10116.ENSRNOP00000066672	0	0	0	0	0.05	0.101	0.4	0.781	0.872
Cav1	Hspe1	10116.ENSRNOP00000073712	10116.ENSRNOP00000068700	0	0	0	0	0	0	0.4	0	0.4
Cav1	Cit	10116.ENSRNOP00000073712	10116.ENSRNOP00000069808	0	0	0	0	0	0	0.4	0.092	0.431
Cav1	Rnd1	10116.ENSRNOP00000073712	10116.ENSRNOP00000070395	0	0	0	0	0.049	0.101	0.5	0.119	0.573
Cav1	Fzd5	10116.ENSRNOP00000073712	10116.ENSRNOP00000070441	0	0	0	0	0	0	0.8	0.118	0.816
Cav1	Cd36	10116.ENSRNOP00000073712	10116.ENSRNOP00000070601	0	0	0	0	0.056	0.058	0	0.884	0.887
Cav1	Flot1	10116.ENSRNOP00000073712	10116.ENSRNOP00000071275	0	0	0	0	0	0.128	0.4	0.723	0.842
Cav1	Jak2	10116.ENSRNOP00000073712	10116.ENSRNOP00000071877	0	0	0	0	0.058	0.099	0	0.641	0.669
Cav1	Ngf	10116.ENSRNOP00000073712	10116.ENSRNOP00000072445	0	0	0	0	0	0	0	0.408	0.408
Cav1	Egf	10116.ENSRNOP00000073712	10116.ENSRNOP00000073477	0	0	0	0	0	0.082	0	0.439	0.462
Cav1	Taok3	10116.ENSRNOP00000073712	10116.ENSRNOP00000074994	0	0	0	0	0	0	0.4	0.061	0.412
Cav1	Vasp	10116.ENSRNOP00000073712	10116.ENSRNOP00000074940	0	0	0	0	0.049	0	0	0.509	0.513
Cav1	Dlc1	10116.ENSRNOP00000073712	10116.ENSRNOP00000075006	0	0	0	0	0.061	0.099	0	0.557	0.592
Cav1	Tp53	10116.ENSRNOP00000073712	10116.ENSRNOP00000074031	0	0	0	0	0	0	0	0.618	0.618
Cav3	Kcnj2	10116.ENSRNOP00000007601	10116.ENSRNOP00000006254	0	0	0	0	0.115	0.096	0	0.52	0.583
Cav3	Sntb1	10116.ENSRNOP00000007601	10116.ENSRNOP00000006423	0	0	0	0	0.052	0	0.54	0.157	0.6
Cav3	Pacsin2	10116.ENSRNOP00000007601	10116.ENSRNOP00000060074	0	0	0	0	0.05	0	0	0.394	0.4
Cav3	Myom2	10116.ENSRNOP00000007601	10116.ENSRNOP00000015908	0	0	0	0	0.244	0	0	0.309	0.456
Cav3	Tnnt2	10116.ENSRNOP00000007601	10116.ENSRNOP00000069434	0	0	0	0	0.178	0	0	0.387	0.475
Cav3	Kcnq1	10116.ENSRNOP00000007601	10116.ENSRNOP00000027875	0	0	0	0	0.055	0.065	0	0.521	0.54
Cav3	Ttn	10116.ENSRNOP00000007601	10116.ENSRNOP00000033967	0	0	0	0	0.252	0	0	0.471	0.587
Cav3	Scn4a	10116.ENSRNOP00000007601	10116.ENSRNOP00000016841	0	0	0	0	0.16	0.07	0	0.547	0.615
Cav3	Fxyd1	10116.ENSRNOP00000007601	10116.ENSRNOP00000028624	0	0	0	0	0.107	0	0	0.641	0.666
Cav3	Flot1	10116.ENSRNOP00000007601	10116.ENSRNOP00000071275	0	0	0	0	0	0.128	0	0.665	0.695
Cav3	Scn5a	10116.ENSRNOP00000007601	10116.ENSRNOP00000060180	0	0	0	0	0.092	0.099	0	0.824	0.843
Cav3	Dlg1	10116.ENSRNOP00000007601	10116.ENSRNOP00000071898	0	0	0	0	0	0.292	0	0.804	0.855
Cav3	Nos3	10116.ENSRNOP00000007601	10116.ENSRNOP00000013058	0	0	0	0	0.075	0.337	0.8	0.49	0.929
Cav3	Dmd	10116.ENSRNOP00000007601	10116.ENSRNOP00000029969	0	0	0	0	0.126	0.14	0.72	0.865	0.967
Cbfa2t3	Milr1	10116.ENSRNOP00000019820	10116.ENSRNOP00000072914	0	0	0	0	0	0	0	0.419	0.419
Cbfa2t3	Runx1t1	10116.ENSRNOP00000019820	10116.ENSRNOP00000071431	0	0	0.051	0.97	0.061	0.493	0	0	0.508
Cc2d2a	Septin2	10116.ENSRNOP00000074960	10116.ENSRNOP00000024261	0	0	0	0	0	0	0.4	0.316	0.572
Cc2d2a	Drc1	10116.ENSRNOP00000074960	10116.ENSRNOP00000031362	0	0	0	0	0	0	0	0.44	0.44
Cc2d2a	Glb1l2	10116.ENSRNOP00000074960	10116.ENSRNOP00000037844	0	0	0	0	0	0	0	0.415	0.415
Cc2d2a	LOC100911256	10116.ENSRNOP00000074960	10116.ENSRNOP00000044897	0	0	0	0	0	0	0	0.405	0.405
Ccdc125	Ccdc96	10116.ENSRNOP00000035653	10116.ENSRNOP00000008601	0	0	0	0	0	0	0	0.785	0.785
Ccdc125	Timm8a1	10116.ENSRNOP00000035653	10116.ENSRNOP00000015043	0	0	0	0	0	0	0	0.437	0.437
Ccdc125	Mapre1	10116.ENSRNOP00000035653	10116.ENSRNOP00000016220	0	0	0	0	0	0	0	0.418	0.418
Ccdc125	Plpp5	10116.ENSRNOP00000035653	10116.ENSRNOP00000020900	0	0	0	0	0	0	0	0.571	0.571
Ccdc136	Crx	10116.ENSRNOP00000057058	10116.ENSRNOP00000018858	0	0	0	0	0	0.046	0	0.446	0.449
Ccdc136	Nrl	10116.ENSRNOP00000057058	10116.ENSRNOP00000024991	0	0	0	0	0	0.045	0	0.463	0.465
Ccdc136	Ccdc86	10116.ENSRNOP00000057058	10116.ENSRNOP00000028405	0	0	0	0	0	0	0	0.606	0.606
Ccdc155	Dmc1	10116.ENSRNOP00000037916	10116.ENSRNOP00000018526	0	0	0	0	0	0.066	0	0.463	0.476
Ccdc155	LOC100911109	10116.ENSRNOP00000037916	10116.ENSRNOP00000026578	0	0	0	0	0	0.166	0.54	0.469	0.778
Ccdc155	Uba52	10116.ENSRNOP00000037916	10116.ENSRNOP00000027073	0	0	0	0	0	0.145	0	0.429	0.491
Ccdc155	Fbxo5	10116.ENSRNOP00000037916	10116.ENSRNOP00000034853	0	0	0	0	0	0.099	0	0.486	0.517
Ccdc3	Mcub	10116.ENSRNOP00000024110	10116.ENSRNOP00000012586	0	0	0	0	0	0	0	0.594	0.594
Ccdc3	Rasgrf2	10116.ENSRNOP00000024110	10116.ENSRNOP00000069761	0	0	0	0	0.209	0	0	0.277	0.404
Ccdc3	Plxdc1	10116.ENSRNOP00000024110	10116.ENSRNOP00000050771	0	0	0	0	0.06	0	0	0.41	0.422
Ccdc85a	Sinhcaf	10116.ENSRNOP00000053657	10116.ENSRNOP00000067114	0	0	0	0	0	0	0	0.51	0.51
Ccdc86	Ccdc96	10116.ENSRNOP00000028405	10116.ENSRNOP00000008601	0	0	0	0	0	0	0	0.634	0.634
Ccdc86	Nsa2	10116.ENSRNOP00000028405	10116.ENSRNOP00000022138	0	0	0	0	0.173	0.327	0	0	0.419
Ccdc86	Nip7	10116.ENSRNOP00000028405	10116.ENSRNOP00000027653	0	0	0	0	0.647	0	0	0	0.647
Ccdc87	Fam184b	10116.ENSRNOP00000035800	10116.ENSRNOP00000004923	0	0	0	0	0	0	0	0.547	0.547
Ccdc96	Spata20	10116.ENSRNOP00000008601	10116.ENSRNOP00000004377	0	0	0	0	0.07	0.044	0	0.59	0.604
Ccl12	Cxcl6	10116.ENSRNOP00000038407	10116.ENSRNOP00000003823	0	0	0	0	0.084	0.702	0	0.568	0.871
Ccl12	Il10	10116.ENSRNOP00000038407	10116.ENSRNOP00000006246	0	0	0	0	0.215	0	0	0.542	0.625
Ccl12	Ccr9	10116.ENSRNOP00000038407	10116.ENSRNOP00000008269	0	0	0	0	0	0.062	0.65	0.261	0.736
Ccl12	Ccr1l1	10116.ENSRNOP00000038407	10116.ENSRNOP00000008783	0	0	0	0	0.085	0.077	0.65	0.224	0.74
Ccl12	Csf3	10116.ENSRNOP00000038407	10116.ENSRNOP00000011509	0	0	0	0	0	0	0	0.45	0.45
Ccl12	Il6	10116.ENSRNOP00000038407	10116.ENSRNOP00000013732	0	0	0	0	0.132	0	0	0.687	0.717
Ccl12	Ccl3	10116.ENSRNOP00000038407	10116.ENSRNOP00000015139	0	0	0	0.831	0.196	0	0	0.315	0.426
Ccl12	Il1r2	10116.ENSRNOP00000038407	10116.ENSRNOP00000019415	0	0	0	0	0.088	0.1	0	0.359	0.429
Ccl12	Ccl19	10116.ENSRNOP00000038407	10116.ENSRNOP00000020982	0	0	0	0	0.063	0	0	0.613	0.621
Ccl12	Ccl22	10116.ENSRNOP00000038407	10116.ENSRNOP00000022167	0	0	0	0	0.099	0	0	0.639	0.661
Ccl12	Ccr10	10116.ENSRNOP00000038407	10116.ENSRNOP00000027458	0	0	0	0	0.05	0.061	0.65	0.268	0.741
Ccl12	Csf2	10116.ENSRNOP00000038407	10116.ENSRNOP00000034235	0	0	0	0	0.064	0	0	0.453	0.466
Ccl12	Cxcl11	10116.ENSRNOP00000038407	10116.ENSRNOP00000035380	0	0	0	0	0.211	0.145	0	0.622	0.723
Ccl12	Cxcl12	10116.ENSRNOP00000038407	10116.ENSRNOP00000059574	0	0	0	0	0.074	0.702	0	0.556	0.867
Ccl19	LOC103694381	10116.ENSRNOP00000020982	10116.ENSRNOP00000001108	0	0	0	0	0	0	0	0.544	0.544
Ccl19	Cxcl6	10116.ENSRNOP00000020982	10116.ENSRNOP00000003823	0	0	0	0	0.058	0.139	0	0.578	0.628
Ccl19	Fcgr2a	10116.ENSRNOP00000020982	10116.ENSRNOP00000004204	0	0	0	0	0.092	0	0	0.404	0.436
Ccl19	Il15	10116.ENSRNOP00000020982	10116.ENSRNOP00000004590	0	0	0	0	0.104	0	0	0.418	0.456
Ccl19	Il10	10116.ENSRNOP00000020982	10116.ENSRNOP00000006246	0	0	0	0	0.215	0	0	0.545	0.628
Ccl19	Ccr9	10116.ENSRNOP00000020982	10116.ENSRNOP00000008269	0	0	0	0	0	0.062	0.65	0.686	0.888
Ccl19	Ccr1l1	10116.ENSRNOP00000020982	10116.ENSRNOP00000008783	0	0	0	0	0.089	0.062	0.65	0.179	0.721
Ccl19	Il6	10116.ENSRNOP00000020982	10116.ENSRNOP00000013732	0	0	0	0	0.103	0	0	0.55	0.579
Ccl19	Ccl3	10116.ENSRNOP00000020982	10116.ENSRNOP00000015139	0	0	0	0	0.073	0	0	0.754	0.763
Ccl19	Serpinb6a	10116.ENSRNOP00000020982	10116.ENSRNOP00000024161	0	0	0	0	0	0	0	0.465	0.465
Ccl19	Sele	10116.ENSRNOP00000020982	10116.ENSRNOP00000034797	0	0	0	0	0.076	0	0	0.445	0.466
Ccl19	Ccl24	10116.ENSRNOP00000020982	10116.ENSRNOP00000056109	0	0	0	0	0	0	0	0.523	0.523
Ccl19	LOC103690022	10116.ENSRNOP00000020982	10116.ENSRNOP00000069865	0	0	0	0	0	0	0	0.531	0.531
Ccl19	Glycam1	10116.ENSRNOP00000020982	10116.ENSRNOP00000052145	0	0	0	0	0.194	0	0	0.446	0.535
Ccl19	Csf2	10116.ENSRNOP00000020982	10116.ENSRNOP00000034235	0	0	0	0	0.058	0	0	0.545	0.553
Ccl19	Ccl22	10116.ENSRNOP00000020982	10116.ENSRNOP00000022167	0	0	0	0	0.116	0	0	0.674	0.7
Ccl19	Cxcl11	10116.ENSRNOP00000020982	10116.ENSRNOP00000035380	0	0	0	0	0.229	0.145	0	0.782	0.844
Ccl19	Ccr10	10116.ENSRNOP00000020982	10116.ENSRNOP00000027458	0	0	0	0	0.054	0.061	0.65	0.742	0.909
Ccl19	Cxcl12	10116.ENSRNOP00000020982	10116.ENSRNOP00000059574	0	0	0	0	0.122	0.244	0	0.913	0.937
Ccl22	Cxcl6	10116.ENSRNOP00000022167	10116.ENSRNOP00000003823	0	0	0	0	0.067	0.139	0	0.715	0.751
Ccl22	Fcgr2a	10116.ENSRNOP00000022167	10116.ENSRNOP00000004204	0	0	0	0	0.091	0	0	0.476	0.504
Ccl22	Il15	10116.ENSRNOP00000022167	10116.ENSRNOP00000004590	0	0	0	0	0.101	0	0	0.57	0.597
Ccl22	Il10	10116.ENSRNOP00000022167	10116.ENSRNOP00000006246	0	0	0	0	0.216	0	0	0.718	0.769
Ccl22	Ccr9	10116.ENSRNOP00000022167	10116.ENSRNOP00000008269	0	0	0	0	0.078	0.062	0.65	0.428	0.803
Ccl22	Ccr1l1	10116.ENSRNOP00000022167	10116.ENSRNOP00000008783	0	0	0	0	0.075	0.079	0.65	0.237	0.742
Ccl22	Csf3	10116.ENSRNOP00000022167	10116.ENSRNOP00000011509	0	0	0	0	0.042	0	0	0.457	0.458
Ccl22	Il6	10116.ENSRNOP00000022167	10116.ENSRNOP00000013732	0	0	0	0	0.095	0	0	0.656	0.676
Ccl22	Ccl3	10116.ENSRNOP00000022167	10116.ENSRNOP00000015139	0	0	0.068	0.848	0.078	0	0	0.363	0.405
Ccl22	Ccl4	10116.ENSRNOP00000022167	10116.ENSRNOP00000015199	0	0	0	0.815	0.092	0	0	0.526	0.552
Ccl22	Cd276	10116.ENSRNOP00000022167	10116.ENSRNOP00000049249	0	0	0	0	0	0.062	0	0.399	0.412
Ccl22	Csf2	10116.ENSRNOP00000022167	10116.ENSRNOP00000034235	0	0	0	0	0.069	0	0	0.619	0.631
Ccl22	Cxcl12	10116.ENSRNOP00000022167	10116.ENSRNOP00000059574	0	0	0	0	0.106	0.244	0	0.626	0.725
Ccl22	Cxcl11	10116.ENSRNOP00000022167	10116.ENSRNOP00000035380	0	0	0	0	0.223	0.145	0	0.689	0.775
Ccl22	Ccl24	10116.ENSRNOP00000022167	10116.ENSRNOP00000056109	0	0	0	0	0	0	0	0.79	0.79
Ccl22	Ccr10	10116.ENSRNOP00000022167	10116.ENSRNOP00000027458	0	0	0	0	0.072	0.061	0.65	0.832	0.942
Ccl24	Cxcl6	10116.ENSRNOP00000056109	10116.ENSRNOP00000003823	0	0	0	0	0.117	0.139	0	0.76	0.802
Ccl24	Il10	10116.ENSRNOP00000056109	10116.ENSRNOP00000006246	0	0	0	0	0.215	0	0	0.673	0.732
Ccl24	Ccr9	10116.ENSRNOP00000056109	10116.ENSRNOP00000008269	0	0	0	0	0	0.062	0.65	0.408	0.788
Ccl24	Ccr1l1	10116.ENSRNOP00000056109	10116.ENSRNOP00000008783	0	0	0	0	0	0.062	0.65	0.276	0.741
Ccl24	Il6	10116.ENSRNOP00000056109	10116.ENSRNOP00000013732	0	0	0	0	0.068	0	0	0.52	0.534
Ccl24	Serpinb6a	10116.ENSRNOP00000056109	10116.ENSRNOP00000024161	0	0	0	0	0	0	0	0.466	0.465
Ccl24	Ccr10	10116.ENSRNOP00000056109	10116.ENSRNOP00000027458	0	0	0	0	0.103	0.061	0.65	0.272	0.756
Ccl24	Csf2	10116.ENSRNOP00000056109	10116.ENSRNOP00000034235	0	0	0	0	0.081	0	0	0.49	0.511
Ccl24	Cxcl11	10116.ENSRNOP00000056109	10116.ENSRNOP00000035380	0	0	0	0	0.211	0.145	0	0.577	0.689
Ccl24	Cxcl12	10116.ENSRNOP00000056109	10116.ENSRNOP00000059574	0	0	0	0	0.06	0.244	0	0.442	0.569
Ccl3	Retnlg	10116.ENSRNOP00000015139	10116.ENSRNOP00000002673	0	0	0	0	0.083	0	0	0.384	0.41
Ccl3	Cxcl6	10116.ENSRNOP00000015139	10116.ENSRNOP00000003823	0	0	0	0	0.193	0.139	0	0.739	0.803
Ccl3	Fcgr2a	10116.ENSRNOP00000015139	10116.ENSRNOP00000004204	0	0	0	0	0.136	0	0	0.67	0.703
Ccl3	Il15	10116.ENSRNOP00000015139	10116.ENSRNOP00000004590	0	0	0	0	0.08	0	0	0.762	0.771
Ccl3	Il10	10116.ENSRNOP00000015139	10116.ENSRNOP00000006246	0	0	0	0	0.317	0	0	0.932	0.952
Ccl3	Ccr9	10116.ENSRNOP00000015139	10116.ENSRNOP00000008269	0	0	0	0	0.081	0.062	0.65	0.717	0.903
Ccl3	Kitlg	10116.ENSRNOP00000015139	10116.ENSRNOP00000008471	0	0	0	0	0	0	0	0.444	0.444
Ccl3	Ccr1l1	10116.ENSRNOP00000015139	10116.ENSRNOP00000008783	0	0	0	0	0.072	0.098	0.9	0.702	0.971
Ccl3	Nfkbia	10116.ENSRNOP00000015139	10116.ENSRNOP00000009894	0	0	0	0	0.141	0	0	0.621	0.66
Ccl3	Csf3	10116.ENSRNOP00000015139	10116.ENSRNOP00000011509	0	0	0	0	0.078	0	0	0.876	0.88
Ccl3	Eomes	10116.ENSRNOP00000015139	10116.ENSRNOP00000013530	0	0	0	0	0.112	0	0	0.479	0.517
Ccl3	Il6	10116.ENSRNOP00000015139	10116.ENSRNOP00000013732	0	0	0	0	0.199	0	0	0.902	0.918
Ccl3	Serpinb6a	10116.ENSRNOP00000015139	10116.ENSRNOP00000024161	0	0	0	0	0.054	0	0	0.397	0.405
Ccl3	Stat2	10116.ENSRNOP00000015139	10116.ENSRNOP00000075125	0	0	0	0	0.067	0	0	0.398	0.414
Ccl3	Osm	10116.ENSRNOP00000015139	10116.ENSRNOP00000032548	0	0	0	0	0.15	0	0	0.345	0.419
Ccl3	Tp53	10116.ENSRNOP00000015139	10116.ENSRNOP00000074031	0	0	0	0	0.083	0	0	0.399	0.426
Ccl3	Cd36	10116.ENSRNOP00000015139	10116.ENSRNOP00000070601	0	0	0	0	0.07	0	0	0.41	0.428
Ccl3	Jak2	10116.ENSRNOP00000015139	10116.ENSRNOP00000071877	0	0	0	0	0.092	0	0	0.402	0.434
Ccl3	Edn1	10116.ENSRNOP00000015139	10116.ENSRNOP00000019361	0	0	0	0	0.097	0	0	0.405	0.439
Ccl3	Nod2	10116.ENSRNOP00000015139	10116.ENSRNOP00000073236	0	0	0.205	0	0.052	0	0	0.353	0.47
Ccl3	Cd276	10116.ENSRNOP00000015139	10116.ENSRNOP00000049249	0	0	0	0	0.058	0.062	0	0.464	0.485
Ccl3	Il11	10116.ENSRNOP00000015139	10116.ENSRNOP00000023489	0	0	0	0	0.078	0	0	0.472	0.492
Ccl3	Egf	10116.ENSRNOP00000015139	10116.ENSRNOP00000073477	0	0	0	0	0	0	0	0.508	0.508
Ccl3	Ngf	10116.ENSRNOP00000015139	10116.ENSRNOP00000072445	0	0	0	0	0.049	0	0	0.514	0.518
Ccl3	Nos2	10116.ENSRNOP00000015139	10116.ENSRNOP00000067662	0	0	0	0	0.066	0	0	0.509	0.521
Ccl3	Il36b	10116.ENSRNOP00000015139	10116.ENSRNOP00000059138	0	0	0	0	0.08	0	0	0.503	0.523
Ccl3	Clec4e	10116.ENSRNOP00000015139	10116.ENSRNOP00000073160	0	0	0	0	0.358	0	0	0.338	0.557
Ccl3	LOC100911104	10116.ENSRNOP00000015139	10116.ENSRNOP00000032503	0	0	0	0	0	0	0	0.571	0.571
Ccl3	Il1r2	10116.ENSRNOP00000015139	10116.ENSRNOP00000019415	0	0	0	0	0.149	0.1	0	0.513	0.594
Ccl3	Sele	10116.ENSRNOP00000015139	10116.ENSRNOP00000034797	0	0	0	0	0.088	0	0	0.576	0.597
Ccl3	Tgfa	10116.ENSRNOP00000015139	10116.ENSRNOP00000054248	0	0	0	0	0	0	0	0.602	0.602
Ccl3	Tnfrsf18	10116.ENSRNOP00000015139	10116.ENSRNOP00000035610	0	0	0	0	0.111	0	0	0.575	0.606
Ccl3	Ccr10	10116.ENSRNOP00000015139	10116.ENSRNOP00000027458	0	0	0	0	0.054	0.061	0.65	0.333	0.765
Ccl3	Cxcl12	10116.ENSRNOP00000015139	10116.ENSRNOP00000059574	0	0	0	0	0.06	0.244	0	0.793	0.84
Ccl3	Cxcl11	10116.ENSRNOP00000015139	10116.ENSRNOP00000035380	0	0	0	0	0.252	0.145	0	0.802	0.862
Ccl3	Csf2	10116.ENSRNOP00000015139	10116.ENSRNOP00000034235	0	0	0	0	0.163	0	0	0.866	0.883
Ccl3	Ccl4	10116.ENSRNOP00000015139	10116.ENSRNOP00000015199	0	0	0.061	0.954	0.676	0	0.9	0.452	0.981
Ccl4	Cxcl6	10116.ENSRNOP00000015199	10116.ENSRNOP00000003823	0	0	0	0	0.073	0.139	0	0.691	0.732
Ccl4	Fcgr2a	10116.ENSRNOP00000015199	10116.ENSRNOP00000004204	0	0	0	0	0.058	0	0	0.571	0.579
Ccl4	Il15	10116.ENSRNOP00000015199	10116.ENSRNOP00000004590	0	0	0	0	0.092	0	0	0.747	0.761
Ccl4	Il10	10116.ENSRNOP00000015199	10116.ENSRNOP00000006246	0	0	0	0	0.347	0	0	0.816	0.875
Ccl4	Ccr9	10116.ENSRNOP00000015199	10116.ENSRNOP00000008269	0	0	0	0	0	0.062	0.65	0.605	0.858
Ccl4	Ccr1l1	10116.ENSRNOP00000015199	10116.ENSRNOP00000008783	0	0	0	0	0.092	0.091	0.65	0.509	0.839
Ccl4	Nfkbia	10116.ENSRNOP00000015199	10116.ENSRNOP00000009894	0	0	0	0	0.076	0	0	0.438	0.458
Ccl4	Csf3	10116.ENSRNOP00000015199	10116.ENSRNOP00000011509	0	0	0	0	0.049	0	0	0.798	0.8
Ccl4	Il6	10116.ENSRNOP00000015199	10116.ENSRNOP00000013732	0	0	0	0	0.127	0	0	0.844	0.858
Ccl4	Cd276	10116.ENSRNOP00000015199	10116.ENSRNOP00000049249	0	0	0	0	0	0.062	0	0.398	0.411
Ccl4	Nos2	10116.ENSRNOP00000015199	10116.ENSRNOP00000067662	0	0	0	0	0.055	0	0	0.413	0.422
Ccl4	Egf	10116.ENSRNOP00000015199	10116.ENSRNOP00000073477	0	0	0	0	0	0	0	0.436	0.436
Ccl4	Il1r2	10116.ENSRNOP00000015199	10116.ENSRNOP00000019415	0	0	0	0	0.081	0.1	0	0.397	0.458
Ccl4	Tgfa	10116.ENSRNOP00000015199	10116.ENSRNOP00000054248	0	0	0	0	0	0	0	0.476	0.476
Ccl4	Sele	10116.ENSRNOP00000015199	10116.ENSRNOP00000034797	0	0	0	0	0.076	0	0	0.483	0.502
Ccl4	LOC100911104	10116.ENSRNOP00000015199	10116.ENSRNOP00000032503	0	0	0	0	0.07	0	0	0.51	0.524
Ccl4	Ccr10	10116.ENSRNOP00000015199	10116.ENSRNOP00000027458	0	0	0	0	0.065	0.061	0.65	0.364	0.778
Ccl4	Csf2	10116.ENSRNOP00000015199	10116.ENSRNOP00000034235	0	0	0	0	0.082	0	0	0.808	0.817
Ccl4	Cxcl11	10116.ENSRNOP00000015199	10116.ENSRNOP00000035380	0	0	0	0	0.308	0.145	0	0.77	0.852
Ccl4	Cxcl12	10116.ENSRNOP00000015199	10116.ENSRNOP00000059574	0	0	0	0	0.06	0.244	0	0.812	0.855
Ccn4	Runx2	10116.ENSRNOP00000009673	10116.ENSRNOP00000057733	0	0	0	0	0.091	0	0	0.387	0.419
Ccn4	Frzb	10116.ENSRNOP00000009673	10116.ENSRNOP00000010247	0	0	0	0	0.088	0	0	0.441	0.469
Ccr10	Cxcl6	10116.ENSRNOP00000027458	10116.ENSRNOP00000003823	0	0	0	0	0.085	0	0.65	0.318	0.762
Ccr10	Grk1	10116.ENSRNOP00000027458	10116.ENSRNOP00000024999	0	0	0	0	0.075	0.1	0.65	0	0.683
Ccr10	Gnai3	10116.ENSRNOP00000027458	10116.ENSRNOP00000026710	0	0	0	0	0	0.115	0.65	0	0.677
Ccr10	Sele	10116.ENSRNOP00000027458	10116.ENSRNOP00000034797	0	0	0	0	0	0.055	0	0.494	0.502
Ccr10	Jak2	10116.ENSRNOP00000027458	10116.ENSRNOP00000071877	0	0	0	0	0	0	0.65	0.091	0.668
Ccr10	Cxcl11	10116.ENSRNOP00000027458	10116.ENSRNOP00000035380	0	0	0	0	0.056	0.067	0.65	0.334	0.767
Ccr10	Cxcl12	10116.ENSRNOP00000027458	10116.ENSRNOP00000059574	0	0	0	0	0.051	0.099	0.65	0.688	0.894
Ccr1l1	Cxcl6	10116.ENSRNOP00000008783	10116.ENSRNOP00000003823	0	0	0	0	0	0	0.65	0.202	0.709
Ccr1l1	Gnb1	10116.ENSRNOP00000008783	10116.ENSRNOP00000044340	0	0	0	0	0	0.418	0	0	0.418
Ccr1l1	Jak2	10116.ENSRNOP00000008783	10116.ENSRNOP00000071877	0	0	0	0	0.084	0	0.65	0.045	0.667
Ccr1l1	Grk1	10116.ENSRNOP00000008783	10116.ENSRNOP00000024999	0	0	0	0	0	0.1	0.65	0	0.671
Ccr1l1	Cxcl11	10116.ENSRNOP00000008783	10116.ENSRNOP00000035380	0	0	0	0	0	0.067	0.65	0.181	0.709
Ccr1l1	Cxcl12	10116.ENSRNOP00000008783	10116.ENSRNOP00000059574	0	0	0	0	0	0.098	0.65	0.281	0.753
Ccr1l1	Gnai3	10116.ENSRNOP00000008783	10116.ENSRNOP00000026710	0	0	0	0	0	0.418	0.65	0	0.787
Ccr9	Cxcl6	10116.ENSRNOP00000008269	10116.ENSRNOP00000003823	0	0	0	0	0.074	0	0.65	0.345	0.769
Ccr9	Fcgr2a	10116.ENSRNOP00000008269	10116.ENSRNOP00000004204	0	0	0	0	0.076	0	0	0.442	0.462
Ccr9	Il10	10116.ENSRNOP00000008269	10116.ENSRNOP00000006246	0	0	0	0	0.082	0	0	0.569	0.587
Ccr9	Csf2	10116.ENSRNOP00000008269	10116.ENSRNOP00000034235	0	0	0	0	0	0	0	0.411	0.411
Ccr9	Il6	10116.ENSRNOP00000008269	10116.ENSRNOP00000013732	0	0	0	0	0	0	0	0.445	0.445
Ccr9	Jak2	10116.ENSRNOP00000008269	10116.ENSRNOP00000071877	0	0	0	0	0	0	0.65	0.116	0.677
Ccr9	Gnai3	10116.ENSRNOP00000008269	10116.ENSRNOP00000026710	0	0	0	0	0	0.115	0.65	0.042	0.677
Ccr9	Grk1	10116.ENSRNOP00000008269	10116.ENSRNOP00000024999	0	0	0	0	0.059	0.1	0.65	0.047	0.679
Ccr9	Cxcl11	10116.ENSRNOP00000008269	10116.ENSRNOP00000035380	0	0	0	0	0	0.067	0.65	0.402	0.787
Ccr9	Cxcl12	10116.ENSRNOP00000008269	10116.ENSRNOP00000059574	0	0	0	0	0	0.098	0.65	0.731	0.907
Cct5	Ran	10116.ENSRNOP00000015886	10116.ENSRNOP00000001247	0	0	0	0	0.712	0	0	0.207	0.761
Cct5	Sdf2l1	10116.ENSRNOP00000015886	10116.ENSRNOP00000002540	0	0	0	0	0	0	0.72	0	0.72
Cct5	Ranbp1	10116.ENSRNOP00000015886	10116.ENSRNOP00000002579	0	0	0	0	0.45	0.057	0	0.05	0.464
Cct5	Psma6	10116.ENSRNOP00000015886	10116.ENSRNOP00000009666	0	0	0	0	0.358	0.099	0	0.418	0.634
Cct5	Eif2s1	10116.ENSRNOP00000015886	10116.ENSRNOP00000013375	0	0	0	0	0.83	0.049	0	0.271	0.872
Cct5	Rpl4	10116.ENSRNOP00000015886	10116.ENSRNOP00000013462	0	0	0	0	0.4	0.045	0	0.108	0.444
Cct5	Rps15	10116.ENSRNOP00000015886	10116.ENSRNOP00000035156	0	0	0	0	0.135	0.098	0	0.303	0.409
Cct5	Mapt	10116.ENSRNOP00000015886	10116.ENSRNOP00000040951	0	0	0	0	0	0.415	0	0	0.415
Cct5	LOC100360117	10116.ENSRNOP00000015886	10116.ENSRNOP00000046553	0	0	0	0	0.282	0.046	0	0.22	0.419
Cct5	Rpl18	10116.ENSRNOP00000015886	10116.ENSRNOP00000028555	0	0	0	0	0.269	0	0	0.238	0.42
Cct5	Rps8	10116.ENSRNOP00000015886	10116.ENSRNOP00000074753	0	0	0	0	0.402	0.077	0	0.041	0.424
Cct5	Rps16	10116.ENSRNOP00000015886	10116.ENSRNOP00000026576	0	0	0	0	0.329	0.045	0	0.174	0.425
Cct5	Eef1d	10116.ENSRNOP00000015886	10116.ENSRNOP00000034828	0	0	0	0	0.178	0.044	0	0.328	0.426
Cct5	Eif3m	10116.ENSRNOP00000015886	10116.ENSRNOP00000017409	0	0	0	0	0.431	0	0	0	0.431
Cct5	Eif5a	10116.ENSRNOP00000015886	10116.ENSRNOP00000022343	0.057	0	0	0	0.324	0.06	0	0.167	0.434
Cct5	Eef1b2	10116.ENSRNOP00000015886	10116.ENSRNOP00000036882	0	0	0	0	0.316	0.044	0	0.204	0.434
Cct5	Rpl18a	10116.ENSRNOP00000015886	10116.ENSRNOP00000025421	0	0	0	0	0.281	0	0	0.251	0.438
Cct5	Rack1	10116.ENSRNOP00000015886	10116.ENSRNOP00000074147	0	0	0	0	0.379	0.084	0	0.108	0.448
Cct5	Eif4a1	10116.ENSRNOP00000015886	10116.ENSRNOP00000049419	0	0	0	0	0.373	0.096	0	0.155	0.48
Cct5	Impdh2	10116.ENSRNOP00000015886	10116.ENSRNOP00000040635	0.054	0	0	0	0.34	0.083	0	0.225	0.497
Cct5	Pcna	10116.ENSRNOP00000015886	10116.ENSRNOP00000028887	0	0	0	0	0.417	0	0	0.211	0.521
Cct5	Etf1	10116.ENSRNOP00000015886	10116.ENSRNOP00000026398	0	0	0	0	0.47	0	0	0.177	0.545
Cct5	Rps3	10116.ENSRNOP00000015886	10116.ENSRNOP00000023935	0	0.005	0	0	0.398	0.111	0	0.296	0.591
Cct5	Psma5	10116.ENSRNOP00000015886	10116.ENSRNOP00000026928	0	0	0	0	0.577	0.062	0	0.108	0.616
Cct5	Fbl	10116.ENSRNOP00000015886	10116.ENSRNOP00000026021	0	0	0	0	0.544	0	0	0.194	0.617
Cct5	Eif3b	10116.ENSRNOP00000015886	10116.ENSRNOP00000057188	0	0	0	0	0.509	0	0	0.272	0.628
Cct5	Eif3i	10116.ENSRNOP00000015886	10116.ENSRNOP00000067288	0	0	0	0	0.604	0.064	0	0.148	0.656
Cct5	Rpl3	10116.ENSRNOP00000015886	10116.ENSRNOP00000060662	0	0	0	0	0.507	0.063	0	0.319	0.658
Cct5	Hspa5	10116.ENSRNOP00000015886	10116.ENSRNOP00000025064	0.043	0	0	0	0.367	0.145	0	0.423	0.661
Cct5	Rgs6	10116.ENSRNOP00000015886	10116.ENSRNOP00000069089	0	0	0	0	0	0.702	0	0.062	0.708
Cct5	Hspe1	10116.ENSRNOP00000015886	10116.ENSRNOP00000068700	0.063	0	0	0	0.482	0.406	0	0.167	0.728
Cct5	Eef1g	10116.ENSRNOP00000015886	10116.ENSRNOP00000027305	0	0	0	0	0.461	0.206	0	0.431	0.735
Cct5	Hspb8	10116.ENSRNOP00000015886	10116.ENSRNOP00000033432	0	0	0	0	0.091	0.045	0.72	0.218	0.784
Cct5	Pfdn4	10116.ENSRNOP00000015886	10116.ENSRNOP00000064706	0	0	0	0	0	0.77	0	0.358	0.846
Cct5	Gnb1	10116.ENSRNOP00000015886	10116.ENSRNOP00000044340	0	0	0	0	0.109	0.702	0.5	0.207	0.88
Cd151	Mmp7	10116.ENSRNOP00000066223	10116.ENSRNOP00000014041	0	0	0	0	0.085	0.042	0	0.529	0.551
Cd151	Itga3	10116.ENSRNOP00000066223	10116.ENSRNOP00000034608	0	0	0	0	0	0.5	0	0.902	0.949
Cd151	Cd276	10116.ENSRNOP00000066223	10116.ENSRNOP00000049249	0	0	0	0	0	0	0	0.415	0.415
Cd207	Fcgr2a	10116.ENSRNOP00000017691	10116.ENSRNOP00000004204	0	0	0	0	0.054	0	0	0.413	0.421
Cd207	Il10	10116.ENSRNOP00000017691	10116.ENSRNOP00000006246	0	0	0	0	0.101	0	0	0.392	0.43
Cd207	Clec4f	10116.ENSRNOP00000017691	10116.ENSRNOP00000017643	0	0	0	0.807	0.22	0.06	0	0.305	0.446
Cd207	Serpinb6a	10116.ENSRNOP00000017691	10116.ENSRNOP00000024161	0	0	0	0	0	0	0	0.465	0.465
Cd207	Csf2	10116.ENSRNOP00000017691	10116.ENSRNOP00000034235	0	0	0	0	0.1	0	0	0.455	0.489
Cd276	Fcgr2a	10116.ENSRNOP00000049249	10116.ENSRNOP00000004204	0	0	0	0	0	0	0	0.64	0.64
Cd276	Il15	10116.ENSRNOP00000049249	10116.ENSRNOP00000004590	0	0	0	0	0	0	0	0.578	0.578
Cd276	Il10	10116.ENSRNOP00000049249	10116.ENSRNOP00000006246	0	0	0	0	0.081	0	0	0.721	0.733
Cd276	Il6	10116.ENSRNOP00000049249	10116.ENSRNOP00000013732	0	0	0	0	0.07	0	0	0.668	0.678
Cd276	Serpinb6a	10116.ENSRNOP00000049249	10116.ENSRNOP00000024161	0	0	0	0	0	0.043	0	0.548	0.548
Cd276	LOC100911104	10116.ENSRNOP00000049249	10116.ENSRNOP00000032503	0	0	0	0	0	0	0	0.415	0.414
Cd276	Csf2	10116.ENSRNOP00000049249	10116.ENSRNOP00000034235	0	0	0	0	0.106	0	0	0.693	0.713
Cd276	Tnfrsf18	10116.ENSRNOP00000049249	10116.ENSRNOP00000035610	0	0	0	0	0.103	0.063	0	0.605	0.639
Cd276	Cxcl12	10116.ENSRNOP00000049249	10116.ENSRNOP00000059574	0	0	0	0	0	0.098	0	0.4	0.435
Cd276	Slamf1	10116.ENSRNOP00000049249	10116.ENSRNOP00000072438	0	0	0	0	0	0	0	0.501	0.501
Cd36	Flt1	10116.ENSRNOP00000070601	10116.ENSRNOP00000001248	0	0	0	0	0.1	0.064	0	0.383	0.435
Cd36	Retnlg	10116.ENSRNOP00000070601	10116.ENSRNOP00000002673	0	0	0	0	0.068	0	0	0.5	0.514
Cd36	Fcgr2a	10116.ENSRNOP00000070601	10116.ENSRNOP00000004204	0	0	0	0	0.077	0	0	0.761	0.77
Cd36	Il15	10116.ENSRNOP00000070601	10116.ENSRNOP00000004590	0	0	0	0	0.192	0	0	0.297	0.408
Cd36	Ppargc1a	10116.ENSRNOP00000070601	10116.ENSRNOP00000006071	0	0	0	0	0.059	0	0	0.736	0.741
Cd36	Il10	10116.ENSRNOP00000070601	10116.ENSRNOP00000006246	0	0	0	0	0.048	0	0	0.662	0.664
Cd36	Gcg	10116.ENSRNOP00000070601	10116.ENSRNOP00000007356	0	0	0	0	0	0	0	0.561	0.561
Cd36	Hk2	10116.ENSRNOP00000070601	10116.ENSRNOP00000008813	0	0	0	0	0.087	0	0	0.501	0.525
Cd36	Tac1	10116.ENSRNOP00000070601	10116.ENSRNOP00000009888	0	0	0	0	0	0	0	0.451	0.451
Cd36	Nfkbia	10116.ENSRNOP00000070601	10116.ENSRNOP00000009894	0	0	0	0	0.106	0.101	0	0.401	0.477
Cd36	Nampt	10116.ENSRNOP00000070601	10116.ENSRNOP00000013043	0	0	0	0	0.065	0	0	0.514	0.526
Cd36	Il6	10116.ENSRNOP00000070601	10116.ENSRNOP00000013732	0	0	0	0	0.096	0	0	0.734	0.75
Cd36	Pnpla3	10116.ENSRNOP00000070601	10116.ENSRNOP00000015767	0	0	0	0	0.079	0	0	0.426	0.449
Cd36	Txn1	10116.ENSRNOP00000070601	10116.ENSRNOP00000016447	0	0	0	0	0.053	0	0	0.425	0.432
Cd36	Mmel1	10116.ENSRNOP00000070601	10116.ENSRNOP00000017957	0	0	0	0	0.068	0	0	0.39	0.407
Cd36	Edn1	10116.ENSRNOP00000070601	10116.ENSRNOP00000019361	0	0	0	0	0	0	0	0.439	0.439
Cd36	Hp	10116.ENSRNOP00000070601	10116.ENSRNOP00000020196	0	0	0	0	0.085	0	0	0.442	0.468
Cd36	Dgat2	10116.ENSRNOP00000070601	10116.ENSRNOP00000022557	0	0	0	0	0.056	0	0	0.709	0.714
Cd36	Ffar2	10116.ENSRNOP00000070601	10116.ENSRNOP00000028532	0	0	0	0	0	0	0	0.438	0.438
Cd36	LOC100911104	10116.ENSRNOP00000070601	10116.ENSRNOP00000032503	0	0	0	0	0.078	0	0	0.437	0.458
Cd36	Csf2	10116.ENSRNOP00000070601	10116.ENSRNOP00000034235	0	0	0	0	0.046	0	0	0.478	0.481
Cd36	Sele	10116.ENSRNOP00000070601	10116.ENSRNOP00000034797	0	0	0	0	0.076	0.042	0	0.596	0.611
Cd36	Procr	10116.ENSRNOP00000070601	10116.ENSRNOP00000052129	0	0	0	0	0.082	0	0	0.535	0.555
Cd36	Stab2	10116.ENSRNOP00000070601	10116.ENSRNOP00000056294	0	0	0	0	0.068	0	0	0.403	0.42
Cd36	Fabp5	10116.ENSRNOP00000070601	10116.ENSRNOP00000064809	0	0	0	0	0.101	0	0	0.662	0.683
Cd36	Phb	10116.ENSRNOP00000070601	10116.ENSRNOP00000066502	0	0	0	0	0.046	0	0	0.514	0.517
Cd36	Nos2	10116.ENSRNOP00000070601	10116.ENSRNOP00000067662	0	0	0	0	0	0.046	0	0.41	0.413
Cd36	Gck	10116.ENSRNOP00000070601	10116.ENSRNOP00000068656	0	0	0	0	0.051	0	0	0.421	0.427
Cd36	Gk	10116.ENSRNOP00000070601	10116.ENSRNOP00000074103	0	0	0	0	0.056	0	0	0.395	0.404
Cd36	Tp53	10116.ENSRNOP00000070601	10116.ENSRNOP00000074031	0	0	0	0	0	0.043	0	0.429	0.431
Cd36	Mgll	10116.ENSRNOP00000070601	10116.ENSRNOP00000070667	0	0	0	0	0.056	0	0	0.495	0.503
Cd36	Cidec	10116.ENSRNOP00000070601	10116.ENSRNOP00000073293	0	0	0	0	0.143	0	0	0.677	0.711
Cd3eap	Polr1d	10116.ENSRNOP00000029706	10116.ENSRNOP00000001261	0	0	0	0	0.08	0	0.72	0	0.731
Cd3eap	Rrp15	10116.ENSRNOP00000029706	10116.ENSRNOP00000003359	0	0	0	0	0.561	0	0	0.053	0.567
Cd3eap	Ftsj3	10116.ENSRNOP00000029706	10116.ENSRNOP00000013295	0	0	0	0	0.408	0	0	0	0.408
Cd3eap	Zfp593	10116.ENSRNOP00000029706	10116.ENSRNOP00000021937	0	0	0	0	0.433	0	0	0	0.433
Cd3eap	Fbl	10116.ENSRNOP00000029706	10116.ENSRNOP00000026021	0	0	0	0	0.407	0	0	0.377	0.614
Cd3eap	Uba52	10116.ENSRNOP00000029706	10116.ENSRNOP00000027073	0	0	0	0	0.079	0.348	0	0.217	0.489
Cd3eap	Nip7	10116.ENSRNOP00000029706	10116.ENSRNOP00000027653	0	0	0	0	0.443	0	0	0	0.443
Cd3eap	Hist1h2ak	10116.ENSRNOP00000029706	10116.ENSRNOP00000070475	0	0	0	0	0	0	0.4	0	0.4
Cd3eap	Hist1h2ac	10116.ENSRNOP00000029706	10116.ENSRNOP00000071032	0	0	0	0	0	0	0.4	0	0.4
Cd3eap	Nexn	10116.ENSRNOP00000029706	10116.ENSRNOP00000073825	0	0	0	0	0.444	0	0	0	0.444
Cd3eap	Mettl1	10116.ENSRNOP00000029706	10116.ENSRNOP00000064874	0	0	0	0	0.506	0	0	0	0.506
Cd3eap	Ebna1bp2	10116.ENSRNOP00000029706	10116.ENSRNOP00000065496	0	0	0	0	0.563	0	0	0	0.563
Cd3eap	Ddx21	10116.ENSRNOP00000029706	10116.ENSRNOP00000063494	0	0	0	0	0.255	0.046	0.5	0	0.614
Cd3eap	Gpatch4	10116.ENSRNOP00000029706	10116.ENSRNOP00000053762	0	0	0	0	0.533	0.321	0	0	0.669
Cdc42ep2	Tmem88	10116.ENSRNOP00000028379	10116.ENSRNOP00000013439	0	0	0	0	0.075	0	0	0.39	0.411
Cdc42ep2	Iqgap1	10116.ENSRNOP00000028379	10116.ENSRNOP00000018021	0	0	0	0	0.046	0	0.4	0.046	0.406
Cdc42ep2	Rhoq	10116.ENSRNOP00000028379	10116.ENSRNOP00000020822	0	0	0	0	0.056	0.162	0.5	0.512	0.781
Cdc42ep2	Septin2	10116.ENSRNOP00000028379	10116.ENSRNOP00000024261	0	0	0	0	0.05	0.064	0	0.57	0.585
Cdc42ep2	Septin4	10116.ENSRNOP00000028379	10116.ENSRNOP00000041380	0	0	0	0	0.099	0.064	0	0.397	0.447
Cdc6	Cdca7	10116.ENSRNOP00000071363	10116.ENSRNOP00000002066	0	0	0	0	0.198	0.1	0	0.445	0.565
Cdc6	Mcm4	10116.ENSRNOP00000071363	10116.ENSRNOP00000002510	0	0	0	0	0.831	0.948	0.5	0.852	0.999
Cdc6	Mcm6	10116.ENSRNOP00000071363	10116.ENSRNOP00000004969	0	0	0	0	0.828	0.948	0	0.823	0.998
Cdc6	Vmp1	10116.ENSRNOP00000071363	10116.ENSRNOP00000005658	0	0	0	0	0	0	0	0.433	0.433
Cdc6	LOC100362333	10116.ENSRNOP00000071363	10116.ENSRNOP00000006416	0	0	0	0	0	0	0.5	0.108	0.534
Cdc6	Psma6	10116.ENSRNOP00000071363	10116.ENSRNOP00000009666	0	0	0	0	0	0	0.4	0	0.4
Cdc6	Zwilch	10116.ENSRNOP00000071363	10116.ENSRNOP00000012404	0	0	0	0	0.4	0	0	0	0.4
Cdc6	Orc1	10116.ENSRNOP00000071363	10116.ENSRNOP00000012492	0	0	0	0.681	0.868	0.948	0.9	0.816	0.999
Cdc6	Clspn	10116.ENSRNOP00000071363	10116.ENSRNOP00000015227	0	0	0	0	0.46	0	0.5	0.404	0.825
Cdc6	Cks2	10116.ENSRNOP00000071363	10116.ENSRNOP00000019234	0	0	0	0	0.181	0.146	0	0.535	0.647
Cdc6	Ube2c	10116.ENSRNOP00000071363	10116.ENSRNOP00000020323	0	0	0	0	0.406	0.065	0.4	0.436	0.787
Cdc6	Psme2	10116.ENSRNOP00000071363	10116.ENSRNOP00000026279	0	0	0	0	0	0	0.4	0.1	0.437
Cdc6	Psma5	10116.ENSRNOP00000071363	10116.ENSRNOP00000026928	0	0	0	0	0	0	0.4	0	0.4
Cdc6	Uba52	10116.ENSRNOP00000071363	10116.ENSRNOP00000027073	0	0	0	0	0	0	0.5	0	0.499
Cdc6	Psmb4	10116.ENSRNOP00000071363	10116.ENSRNOP00000028484	0	0	0	0	0	0	0.4	0	0.4
Cdc6	Pcna	10116.ENSRNOP00000071363	10116.ENSRNOP00000028887	0	0	0	0	0.368	0.075	0	0.368	0.598
Cdc6	Cdk2	10116.ENSRNOP00000071363	10116.ENSRNOP00000032191	0	0	0	0	0.239	0.778	0.9	0.711	0.994
Cdc6	Fbxo5	10116.ENSRNOP00000071363	10116.ENSRNOP00000034853	0	0	0	0	0.289	0	0	0.39	0.548
Cdc6	Orc6	10116.ENSRNOP00000071363	10116.ENSRNOP00000035958	0	0	0	0	0.225	0.784	0.9	0.852	0.997
Cdc6	Tp53	10116.ENSRNOP00000071363	10116.ENSRNOP00000074031	0	0	0	0	0.116	0.055	0	0.517	0.561
Cdca7	Cenpu	10116.ENSRNOP00000002066	10116.ENSRNOP00000046417	0	0	0	0	0.162	0.099	0	0.277	0.406
Cdca7	Ube2t	10116.ENSRNOP00000002066	10116.ENSRNOP00000006747	0	0	0	0	0.2	0.127	0	0.252	0.432
Cdca7	Clspn	10116.ENSRNOP00000002066	10116.ENSRNOP00000015227	0	0	0	0	0.172	0.042	0	0.345	0.436
Cdca7	Ube2c	10116.ENSRNOP00000002066	10116.ENSRNOP00000020323	0	0	0	0	0.21	0.099	0	0.392	0.529
Cdca7	Mcm6	10116.ENSRNOP00000002066	10116.ENSRNOP00000004969	0	0	0	0	0.258	0	0	0.437	0.564
Cdca7	Mcm4	10116.ENSRNOP00000002066	10116.ENSRNOP00000002510	0	0	0	0	0.184	0.082	0	0.48	0.576
Cdh17	Nectin1	10116.ENSRNOP00000021612	10116.ENSRNOP00000008614	0	0	0	0	0.051	0.044	0	0.535	0.541
Cdh17	Cdh24	10116.ENSRNOP00000021612	10116.ENSRNOP00000037678	0	0	0	0.634	0	0	0.54	0	0.54
Cdh17	Cdh19	10116.ENSRNOP00000021612	10116.ENSRNOP00000047360	0	0	0	0.59	0	0	0.54	0.148	0.591
Cdh19	Sall3	10116.ENSRNOP00000047360	10116.ENSRNOP00000037246	0	0	0	0	0	0	0	0.474	0.474
Cdh19	Cdh24	10116.ENSRNOP00000047360	10116.ENSRNOP00000037678	0	0	0	0.89	0	0	0.54	0.051	0.544
Cdh24	Nectin1	10116.ENSRNOP00000037678	10116.ENSRNOP00000008614	0	0	0	0	0.051	0.044	0	0.413	0.421
Cdh24	Dscaml1	10116.ENSRNOP00000037678	10116.ENSRNOP00000022476	0	0	0	0	0.072	0.06	0	0.403	0.433
Cdhr2	Enho	10116.ENSRNOP00000024151	10116.ENSRNOP00000063277	0	0	0	0	0	0	0	0.4	0.4
Cdhr2	Igdcc4	10116.ENSRNOP00000024151	10116.ENSRNOP00000063585	0	0	0	0	0	0	0	0.468	0.468
Cdhr2	Sowaha	10116.ENSRNOP00000024151	10116.ENSRNOP00000073965	0	0	0	0	0.058	0	0	0.509	0.517
Cdk2	Mcm4	10116.ENSRNOP00000032191	10116.ENSRNOP00000002510	0	0	0	0	0.322	0.17	0.5	0.43	0.818
Cdk2	Mcm6	10116.ENSRNOP00000032191	10116.ENSRNOP00000004969	0	0	0	0	0.346	0	0	0.44	0.618
Cdk2	LOC100362333	10116.ENSRNOP00000032191	10116.ENSRNOP00000006416	0	0	0	0	0.067	0	0.5	0.045	0.515
Cdk2	Npm1	10116.ENSRNOP00000032191	10116.ENSRNOP00000006591	0	0	0	0	0.163	0.136	0	0.416	0.541
Cdk2	Nop10	10116.ENSRNOP00000032191	10116.ENSRNOP00000006887	0	0	0	0	0	0.055	0.4	0	0.408
Cdk2	Gadd45a	10116.ENSRNOP00000032191	10116.ENSRNOP00000007698	0	0	0	0	0	0.276	0	0.51	0.63
Cdk2	Samhd1	10116.ENSRNOP00000032191	10116.ENSRNOP00000008961	0	0	0	0	0	0.322	0	0.223	0.451
Cdk2	Psma6	10116.ENSRNOP00000032191	10116.ENSRNOP00000009666	0	0	0	0	0.048	0.099	0.4	0.06	0.451
Cdk2	Nfkbia	10116.ENSRNOP00000032191	10116.ENSRNOP00000009894	0	0	0	0	0.077	0.128	0	0.449	0.518
Cdk2	Orc1	10116.ENSRNOP00000032191	10116.ENSRNOP00000012492	0	0	0	0	0.184	0.298	0.5	0.381	0.799
Cdk2	Il6	10116.ENSRNOP00000032191	10116.ENSRNOP00000013732	0	0	0	0	0.104	0	0	0.503	0.536
Cdk2	Clspn	10116.ENSRNOP00000032191	10116.ENSRNOP00000015227	0	0	0	0	0.116	0	0.5	0.303	0.665
Cdk2	Cks2	10116.ENSRNOP00000032191	10116.ENSRNOP00000019234	0	0	0	0	0.27	0.532	0	0.439	0.791
Cdk2	Ube2c	10116.ENSRNOP00000032191	10116.ENSRNOP00000020323	0	0	0	0	0.358	0.115	0.5	0.214	0.747
Cdk2	Hspa5	10116.ENSRNOP00000032191	10116.ENSRNOP00000025064	0	0	0	0	0.084	0.109	0	0.327	0.403
Cdk2	Plk3	10116.ENSRNOP00000032191	10116.ENSRNOP00000025197	0	0	0.132	0.649	0.311	0.2	0	0.18	0.555
Cdk2	Psme2	10116.ENSRNOP00000032191	10116.ENSRNOP00000026279	0	0	0	0	0.082	0.052	0.4	0.081	0.455
Cdk2	Stat5a	10116.ENSRNOP00000032191	10116.ENSRNOP00000026662	0	0	0	0	0.071	0.099	0	0.353	0.412
Cdk2	Psma5	10116.ENSRNOP00000032191	10116.ENSRNOP00000026928	0	0	0	0	0.076	0.064	0.4	0	0.435
Cdk2	Uba52	10116.ENSRNOP00000032191	10116.ENSRNOP00000027073	0	0	0	0	0	0.528	0.5	0	0.753
Cdk2	Psmb4	10116.ENSRNOP00000032191	10116.ENSRNOP00000028484	0	0	0	0	0.052	0	0.4	0	0.406
Cdk2	Pcna	10116.ENSRNOP00000032191	10116.ENSRNOP00000028887	0	0	0	0	0.336	0.721	0	0.369	0.873
Cdk2	Egf	10116.ENSRNOP00000032191	10116.ENSRNOP00000073477	0	0	0	0	0	0	0	0.473	0.473
Cdk2	Rhoa	10116.ENSRNOP00000032191	10116.ENSRNOP00000066672	0	0	0	0	0.095	0.051	0	0.479	0.514
Cdk2	Orc6	10116.ENSRNOP00000032191	10116.ENSRNOP00000035958	0	0	0	0	0.146	0	0.5	0.248	0.651
Cdk2	Tp53	10116.ENSRNOP00000032191	10116.ENSRNOP00000074031	0	0	0	0	0.096	0.421	0.4	0.879	0.957
Cds1	Plpp2	10116.ENSRNOP00000002918	10116.ENSRNOP00000000193	0	0	0	0	0.059	0	0.9	0.278	0.926
Cds1	Slc6a6	10116.ENSRNOP00000002918	10116.ENSRNOP00000072080	0	0	0	0	0	0.051	0	0.496	0.501
Cds1	Opn1mw	10116.ENSRNOP00000002918	10116.ENSRNOP00000072867	0	0	0	0	0	0	0	0.538	0.538
Cds1	Plpp5	10116.ENSRNOP00000002918	10116.ENSRNOP00000020900	0	0	0	0	0	0	0.9	0.108	0.906
Cds1	Plpp3	10116.ENSRNOP00000002918	10116.ENSRNOP00000011237	0	0	0	0	0.043	0	0.9	0.22	0.918
Cds1	Pld2	10116.ENSRNOP00000002918	10116.ENSRNOP00000053831	0	0	0	0	0	0	0.935	0.223	0.947
Cds1	Pgs1	10116.ENSRNOP00000002918	10116.ENSRNOP00000004007	0	0	0	0	0.054	0	0.953	0.672	0.984
Celf3	Rbm3	10116.ENSRNOP00000028324	10116.ENSRNOP00000007367	0	0	0.324	0	0	0	0	0.325	0.524
Celf3	Tnnt2	10116.ENSRNOP00000028324	10116.ENSRNOP00000069434	0	0	0	0	0	0	0	0.429	0.429
Celsr2	Fzd9	10116.ENSRNOP00000027263	10116.ENSRNOP00000001973	0	0	0	0	0.075	0.111	0	0.469	0.525
Celsr2	Sypl2	10116.ENSRNOP00000027263	10116.ENSRNOP00000026883	0	0	0	0	0.044	0	0	0.403	0.404
Cemip2	Has1	10116.ENSRNOP00000070973	10116.ENSRNOP00000014824	0	0	0	0	0	0	0	0.457	0.457
Cenpn	Npm1	10116.ENSRNOP00000050945	10116.ENSRNOP00000006591	0	0	0	0	0.057	0	0.5	0	0.508
Cenpn	Ube2t	10116.ENSRNOP00000050945	10116.ENSRNOP00000006747	0	0	0	0	0.388	0	0	0.188	0.482
Cenpn	Zwilch	10116.ENSRNOP00000050945	10116.ENSRNOP00000012404	0	0	0	0	0.434	0	0	0.408	0.65
Cenpn	Cks2	10116.ENSRNOP00000050945	10116.ENSRNOP00000019234	0	0	0	0	0.269	0	0	0.218	0.404
Cenpn	Ube2c	10116.ENSRNOP00000050945	10116.ENSRNOP00000020323	0	0	0	0	0.491	0	0	0.316	0.637
Cenpn	Mis18a	10116.ENSRNOP00000050945	10116.ENSRNOP00000037080	0	0	0	0	0.338	0	0.5	0.171	0.701
Cenpn	Cenpu	10116.ENSRNOP00000050945	10116.ENSRNOP00000046417	0	0	0	0	0.36	0.788	0.8	0.921	0.997
Cenpu	Npm1	10116.ENSRNOP00000046417	10116.ENSRNOP00000006591	0	0	0	0	0.117	0	0.5	0.133	0.584
Cenpu	Zwilch	10116.ENSRNOP00000046417	10116.ENSRNOP00000012404	0	0	0	0	0.485	0	0	0.325	0.638
Cenpu	Clspn	10116.ENSRNOP00000046417	10116.ENSRNOP00000015227	0	0	0	0	0.284	0.078	0	0.211	0.434
Cenpu	Cks2	10116.ENSRNOP00000046417	10116.ENSRNOP00000019234	0	0	0	0	0.198	0	0	0.363	0.467
Cenpu	Ube2c	10116.ENSRNOP00000046417	10116.ENSRNOP00000020323	0	0	0	0	0.247	0.066	0	0.318	0.479
Cenpu	Mis18a	10116.ENSRNOP00000046417	10116.ENSRNOP00000037080	0	0	0	0	0.143	0	0.5	0.075	0.569
Cers6	Plpp2	10116.ENSRNOP00000055558	10116.ENSRNOP00000000193	0	0	0	0	0	0.099	0.9	0.18	0.919
Cers6	Plpp3	10116.ENSRNOP00000055558	10116.ENSRNOP00000011237	0	0	0	0	0	0.099	0.9	0.15	0.916
Cers6	Tlcd3b	10116.ENSRNOP00000055558	10116.ENSRNOP00000026955	0	0	0	0	0.06	0	0	0.56	0.568
Ces1d	Dgat2	10116.ENSRNOP00000021812	10116.ENSRNOP00000022557	0	0	0	0	0.144	0	0	0.381	0.447
Ces1d	Mgll	10116.ENSRNOP00000021812	10116.ENSRNOP00000070667	0	0	0	0	0.064	0	0	0.546	0.557
Ces1d	Ugt1a1	10116.ENSRNOP00000021812	10116.ENSRNOP00000025045	0	0	0	0	0.088	0	0.65	0.311	0.761
Cgn	Uba52	10116.ENSRNOP00000028440	10116.ENSRNOP00000027073	0	0	0	0	0	0	0.5	0	0.499
Cgn	Kirrel1	10116.ENSRNOP00000028440	10116.ENSRNOP00000033900	0	0	0	0	0	0	0	0.409	0.408
Cgn	Marveld2	10116.ENSRNOP00000028440	10116.ENSRNOP00000073691	0	0	0	0	0.101	0	0	0.533	0.562
Cgn	Rhoa	10116.ENSRNOP00000028440	10116.ENSRNOP00000066672	0	0	0	0	0	0.113	0.8	0.209	0.847
Ch25h	Cyp4x1	10116.ENSRNOP00000025856	10116.ENSRNOP00000011985	0	0	0	0	0.097	0.258	0.087	0.136	0.4
Ch25h	Cyp26b1	10116.ENSRNOP00000025856	10116.ENSRNOP00000020505	0	0	0	0	0.099	0.258	0.087	0.136	0.402
Ch25h	Cyp4f18	10116.ENSRNOP00000025856	10116.ENSRNOP00000071973	0	0	0	0	0.097	0.258	0.087	0.136	0.4
Ch25h	Fads3	10116.ENSRNOP00000025856	10116.ENSRNOP00000027693	0.075	0	0	0	0.16	0	0.342	0.195	0.533
Ch25h	Rgs22	10116.ENSRNOP00000025856	10116.ENSRNOP00000034120	0	0	0	0	0.153	0.345	0	0.24	0.541
Ch25h	Ptgis	10116.ENSRNOP00000025856	10116.ENSRNOP00000074093	0	0	0	0	0.393	0.411	0.087	0.17	0.692
Chadl	Shisa8	10116.ENSRNOP00000000205	10116.ENSRNOP00000064575	0	0	0	0	0	0	0	0.493	0.493
Chchd1	Mrpl55	10116.ENSRNOP00000012372	10116.ENSRNOP00000003931	0	0	0	0	0.435	0.769	0	0	0.863
Chchd1	Rps29	10116.ENSRNOP00000012372	10116.ENSRNOP00000005577	0	0	0	0	0.167	0.534	0	0	0.595
Chchd1	Psma5	10116.ENSRNOP00000012372	10116.ENSRNOP00000026928	0	0	0	0	0.425	0	0	0	0.425
Chchd1	LOC100362684	10116.ENSRNOP00000012372	10116.ENSRNOP00000066077	0	0	0	0	0.173	0.379	0	0	0.464
Chchd1	Rpl26	10116.ENSRNOP00000012372	10116.ENSRNOP00000071514	0	0	0	0	0.137	0.42	0	0.047	0.481
Chchd1	RGD1359290	10116.ENSRNOP00000012372	10116.ENSRNOP00000034767	0	0	0	0	0.116	0.495	0	0	0.534
Chchd1	Rpl17	10116.ENSRNOP00000012372	10116.ENSRNOP00000034364	0	0	0	0	0.116	0.495	0	0	0.534
Chchd1	Rpl3	10116.ENSRNOP00000012372	10116.ENSRNOP00000060662	0	0	0	0	0.092	0.509	0	0	0.535
Chchd1	Rpl4	10116.ENSRNOP00000012372	10116.ENSRNOP00000013462	0	0	0	0	0.101	0.495	0	0.073	0.542
Chchd1	Rps16	10116.ENSRNOP00000012372	10116.ENSRNOP00000026576	0	0	0	0	0.13	0.495	0	0.043	0.543
Chchd1	Uqcr10	10116.ENSRNOP00000012372	10116.ENSRNOP00000074700	0	0	0	0	0.376	0	0	0.316	0.554
Chchd1	Rps13	10116.ENSRNOP00000012372	10116.ENSRNOP00000036690	0	0	0	0	0.126	0.546	0	0	0.586
Chchd1	Rps23	10116.ENSRNOP00000012372	10116.ENSRNOP00000022348	0	0	0	0	0.166	0.535	0	0	0.596
Chchd1	Rps14	10116.ENSRNOP00000012372	10116.ENSRNOP00000056260	0	0	0	0	0.194	0.53	0	0	0.605
Chchd1	Rpl13a	10116.ENSRNOP00000012372	10116.ENSRNOP00000027976	0	0	0	0	0.225	0.509	0	0.05	0.607
Chchd1	mrpl24	10116.ENSRNOP00000012372	10116.ENSRNOP00000034042	0	0	0	0	0.19	0.77	0	0.092	0.816
Chchd1	Mrpl54	10116.ENSRNOP00000012372	10116.ENSRNOP00000027737	0	0	0	0	0.447	0.708	0	0	0.831
Chchd1	Mrpl52	10116.ENSRNOP00000012372	10116.ENSRNOP00000056939	0	0	0	0	0.368	0.769	0	0	0.847
Chchd1	Mrpl50	10116.ENSRNOP00000012372	10116.ENSRNOP00000071446	0	0	0	0	0.182	0.77	0	0.489	0.895
Chchd1	Mrps6	10116.ENSRNOP00000012372	10116.ENSRNOP00000071228	0	0	0	0	0.212	0.794	0.8	0	0.964
Chmp4c	Gabarap	10116.ENSRNOP00000013720	10116.ENSRNOP00000023724	0	0	0	0	0.05	0.099	0.4	0.083	0.466
Chmp4c	Uba52	10116.ENSRNOP00000013720	10116.ENSRNOP00000027073	0	0	0	0	0	0	0.5	0	0.499
Chmp4c	Vps28	10116.ENSRNOP00000013720	10116.ENSRNOP00000019707	0	0	0	0	0	0	0.54	0.665	0.839
Chrd	Runx2	10116.ENSRNOP00000002394	10116.ENSRNOP00000057733	0	0	0	0	0.073	0	0	0.383	0.403
Chrd	LOC100911492	10116.ENSRNOP00000002394	10116.ENSRNOP00000073390	0	0	0	0	0	0.052	0	0.485	0.491
Chrd	Smad7	10116.ENSRNOP00000002394	10116.ENSRNOP00000024831	0	0	0	0	0.049	0.099	0	0.537	0.568
Chrm3	Grm5	10116.ENSRNOP00000067435	10116.ENSRNOP00000022059	0	0	0	0	0.159	0	0.9	0.212	0.927
Chrm3	Grid1	10116.ENSRNOP00000067435	10116.ENSRNOP00000073010	0	0	0	0	0.067	0	0	0.519	0.533
Chrm3	Rgs6	10116.ENSRNOP00000067435	10116.ENSRNOP00000069089	0	0	0	0	0.074	0.065	0	0.573	0.598
Chst11	Papss2	10116.ENSRNOP00000012017	10116.ENSRNOP00000074860	0	0	0	0	0	0	0	0.431	0.431
Chst11	Vcan	10116.ENSRNOP00000012017	10116.ENSRNOP00000045935	0	0	0	0	0.065	0	0.4	0.182	0.501
Cidec	Plpp2	10116.ENSRNOP00000073293	10116.ENSRNOP00000000193	0	0	0	0	0.064	0	0	0.585	0.595
Cidec	Ppargc1a	10116.ENSRNOP00000073293	10116.ENSRNOP00000006071	0	0	0	0	0	0	0	0.402	0.402
Cidec	G0s2	10116.ENSRNOP00000073293	10116.ENSRNOP00000007879	0	0	0	0	0.092	0	0	0.577	0.6
Cidec	Plpp3	10116.ENSRNOP00000073293	10116.ENSRNOP00000011237	0	0	0	0	0.046	0	0	0.537	0.539
Cidec	Dgat2	10116.ENSRNOP00000073293	10116.ENSRNOP00000022557	0	0	0	0	0.164	0	0	0.576	0.631
Cidec	Ffar2	10116.ENSRNOP00000073293	10116.ENSRNOP00000028532	0	0	0	0	0	0	0	0.523	0.523
Cidec	Hilpda	10116.ENSRNOP00000073293	10116.ENSRNOP00000070117	0	0	0	0	0	0	0	0.579	0.579
Ciita	Socs1	10116.ENSRNOP00000003572	10116.ENSRNOP00000003458	0	0	0	0	0.083	0.06	0	0.363	0.404
Ciita	Nod2	10116.ENSRNOP00000003572	10116.ENSRNOP00000073236	0	0	0	0.568	0.142	0	0	0.345	0.414
Ciita	Il10	10116.ENSRNOP00000003572	10116.ENSRNOP00000006246	0	0	0	0	0.064	0	0	0.418	0.432
Cish	Socs1	10116.ENSRNOP00000041734	10116.ENSRNOP00000003458	0	0	0	0.701	0.109	0	0.54	0.535	0.792
Cish	Il15	10116.ENSRNOP00000041734	10116.ENSRNOP00000004590	0	0	0	0	0.09	0	0	0.402	0.433
Cish	Il10	10116.ENSRNOP00000041734	10116.ENSRNOP00000006246	0	0	0	0	0.091	0	0	0.602	0.623
Cish	Gadd45a	10116.ENSRNOP00000041734	10116.ENSRNOP00000007698	0	0	0	0	0.134	0	0	0.34	0.404
Cish	Nfkbia	10116.ENSRNOP00000041734	10116.ENSRNOP00000009894	0	0	0	0	0.097	0	0	0.525	0.553
Cish	Socs2	10116.ENSRNOP00000041734	10116.ENSRNOP00000011948	0	0	0	0.856	0.287	0.295	0.54	0.147	0.776
Cish	Il6	10116.ENSRNOP00000041734	10116.ENSRNOP00000013732	0	0	0	0	0.051	0	0	0.665	0.669
Cish	Stat5a	10116.ENSRNOP00000041734	10116.ENSRNOP00000026662	0	0	0	0	0.051	0.131	0.9	0.689	0.97
Cish	Sla2	10116.ENSRNOP00000041734	10116.ENSRNOP00000027581	0	0	0	0	0	0.1	0.54	0.058	0.575
Cish	Osm	10116.ENSRNOP00000041734	10116.ENSRNOP00000032548	0	0	0	0	0.06	0	0	0.397	0.408
Cish	Csf2	10116.ENSRNOP00000041734	10116.ENSRNOP00000034235	0	0	0	0	0.098	0	0	0.41	0.446
Cish	Tp53	10116.ENSRNOP00000041734	10116.ENSRNOP00000074031	0	0	0	0	0	0.103	0	0.372	0.413
Cish	Jak2	10116.ENSRNOP00000041734	10116.ENSRNOP00000071877	0	0	0	0	0.046	0.135	0	0.887	0.898
Cish	Elob	10116.ENSRNOP00000041734	10116.ENSRNOP00000072621	0	0	0	0	0	0.284	0.5	0.833	0.935
Cish	Stat2	10116.ENSRNOP00000041734	10116.ENSRNOP00000075125	0	0	0	0	0.08	0.131	0.9	0.714	0.974
Cit	Rhob	10116.ENSRNOP00000069808	10116.ENSRNOP00000008008	0	0	0	0	0	0.207	0.5	0.262	0.682
Cit	Iqgap1	10116.ENSRNOP00000069808	10116.ENSRNOP00000018021	0	0	0	0	0.074	0.099	0.4	0.061	0.467
Cit	Stom	10116.ENSRNOP00000069808	10116.ENSRNOP00000025904	0	0	0	0	0	0.064	0.4	0	0.414
Cit	Vamp3	10116.ENSRNOP00000069808	10116.ENSRNOP00000048364	0	0	0	0	0	0	0.4	0	0.4
Cit	Rhoa	10116.ENSRNOP00000069808	10116.ENSRNOP00000066672	0	0	0	0	0	0.365	0.4	0.795	0.915
Cit	Flot1	10116.ENSRNOP00000069808	10116.ENSRNOP00000071275	0	0	0	0	0	0.099	0.4	0	0.436
Ckb	Rnd3	10116.ENSRNOP00000015122	10116.ENSRNOP00000006111	0	0	0	0	0.052	0.059	0.5	0	0.515
Ckb	Myh7b	10116.ENSRNOP00000015122	10116.ENSRNOP00000025859	0	0	0	0	0.122	0.301	0	0.109	0.405
Ckb	Elob	10116.ENSRNOP00000015122	10116.ENSRNOP00000072621	0	0	0	0	0.057	0.286	0	0.238	0.442
Ckb	Mapt	10116.ENSRNOP00000015122	10116.ENSRNOP00000040951	0	0	0	0	0.105	0.366	0	0.131	0.464
Cklf	Mrps6	10116.ENSRNOP00000017127	10116.ENSRNOP00000071228	0	0	0	0	0	0	0	0.405	0.405
Cklf	Mal	10116.ENSRNOP00000017127	10116.ENSRNOP00000020870	0	0	0	0	0.044	0	0	0.464	0.465
Cklf	Nsa2	10116.ENSRNOP00000017127	10116.ENSRNOP00000022138	0	0	0	0	0.062	0	0	0.476	0.488
Cklf	Myadm	10116.ENSRNOP00000017127	10116.ENSRNOP00000074552	0	0	0	0	0	0	0	0.561	0.561
Cklf	Cmtm5	10116.ENSRNOP00000017127	10116.ENSRNOP00000022664	0	0	0	0	0	0	0	0.783	0.783
Cks2	Mcm4	10116.ENSRNOP00000019234	10116.ENSRNOP00000002510	0	0	0	0	0.23	0	0	0.346	0.474
Cks2	Mcm6	10116.ENSRNOP00000019234	10116.ENSRNOP00000004969	0	0	0	0	0.237	0	0	0.298	0.441
Cks2	Ube2t	10116.ENSRNOP00000019234	10116.ENSRNOP00000006747	0	0	0	0	0.433	0.101	0	0.044	0.47
Cks2	Tdrd9	10116.ENSRNOP00000019234	10116.ENSRNOP00000073728	0	0	0	0	0.06	0	0	0.419	0.431
Cks2	Ube2c	10116.ENSRNOP00000019234	10116.ENSRNOP00000020323	0	0	0	0	0.467	0.101	0	0.68	0.833
Clcnkb	Kcnj10	10116.ENSRNOP00000013550	10116.ENSRNOP00000010146	0	0	0	0	0.067	0	0	0.585	0.597
Clcnkb	Wnk4	10116.ENSRNOP00000013550	10116.ENSRNOP00000027770	0	0	0	0	0.077	0	0	0.55	0.567
Cldn9	Marveld2	10116.ENSRNOP00000004848	10116.ENSRNOP00000073691	0	0	0	0	0.048	0	0	0.495	0.498
Clec4e	Il10	10116.ENSRNOP00000073160	10116.ENSRNOP00000006246	0	0	0	0	0.119	0	0	0.45	0.494
Clec4e	Il6	10116.ENSRNOP00000073160	10116.ENSRNOP00000013732	0	0	0	0	0.123	0	0	0.513	0.554
Clec4e	Hcst	10116.ENSRNOP00000073160	10116.ENSRNOP00000028287	0	0	0	0	0.08	0.099	0	0.41	0.468
Clec4e	Nod2	10116.ENSRNOP00000073160	10116.ENSRNOP00000073236	0	0	0	0	0.065	0	0	0.463	0.476
Clec4f	LOC100911104	10116.ENSRNOP00000017643	10116.ENSRNOP00000032503	0	0	0	0	0	0	0	0.475	0.475
Clec4f	Stab2	10116.ENSRNOP00000017643	10116.ENSRNOP00000056294	0	0	0	0	0.169	0	0	0.513	0.578
Clic5	Sox18	10116.ENSRNOP00000072035	10116.ENSRNOP00000021790	0	0	0	0	0.624	0.046	0	0	0.626
Clic5	Stox1	10116.ENSRNOP00000072035	10116.ENSRNOP00000038557	0	0	0	0	0	0	0	0.53	0.53
Clic5	Tmc1	10116.ENSRNOP00000072035	10116.ENSRNOP00000075695	0	0	0	0	0	0	0	0.49	0.489
Clspn	Mcm4	10116.ENSRNOP00000015227	10116.ENSRNOP00000002510	0	0	0	0	0.246	0.528	0.5	0.619	0.923
Clspn	Mcm6	10116.ENSRNOP00000015227	10116.ENSRNOP00000004969	0	0	0	0	0.234	0.528	0	0.433	0.777
Clspn	Orc1	10116.ENSRNOP00000015227	10116.ENSRNOP00000012492	0	0	0	0	0.657	0	0.5	0.166	0.844
Clspn	Tp53	10116.ENSRNOP00000015227	10116.ENSRNOP00000074031	0	0	0	0	0	0	0	0.441	0.441
Clspn	Fbxo5	10116.ENSRNOP00000015227	10116.ENSRNOP00000034853	0	0	0	0	0.204	0	0	0.397	0.5
Clspn	Orc6	10116.ENSRNOP00000015227	10116.ENSRNOP00000035958	0	0	0	0	0.101	0	0.5	0.067	0.543
Clspn	Mis18a	10116.ENSRNOP00000015227	10116.ENSRNOP00000037080	0	0	0	0	0.153	0	0	0.505	0.563
Clspn	Gprin2	10116.ENSRNOP00000015227	10116.ENSRNOP00000074475	0	0	0	0	0	0	0	0.592	0.592
Clul1	Dnah7	10116.ENSRNOP00000070864	10116.ENSRNOP00000070606	0	0	0	0	0	0	0	0.405	0.405
Clul1	Vtn	10116.ENSRNOP00000070864	10116.ENSRNOP00000075508	0	0	0	0	0.051	0.056	0	0.468	0.481
Cmpk2	Uckl1	10116.ENSRNOP00000043468	10116.ENSRNOP00000020695	0.054	0	0	0	0.1	0	0.9	0.16	0.918
Cmpk2	Ndufa10l1	10116.ENSRNOP00000043468	10116.ENSRNOP00000076258	0.044	0	0	0	0.087	0	0.37	0.226	0.517
Cmpk2	Stat2	10116.ENSRNOP00000043468	10116.ENSRNOP00000075125	0	0	0	0	0.328	0	0	0.465	0.626
Cmtm5	Lgi4	10116.ENSRNOP00000022664	10116.ENSRNOP00000028632	0	0	0	0	0.296	0	0	0.216	0.425
Cmya5	Myom2	10116.ENSRNOP00000064514	10116.ENSRNOP00000015908	0	0	0	0	0.339	0.06	0	0.394	0.591
Cmya5	Polr3g	10116.ENSRNOP00000064514	10116.ENSRNOP00000021804	0	0	0	0	0	0	0	0.46	0.46
Cmya5	Ttn	10116.ENSRNOP00000064514	10116.ENSRNOP00000033967	0	0	0	0	0.39	0.058	0	0.392	0.62
Cmya5	Nkain4	10116.ENSRNOP00000064514	10116.ENSRNOP00000075472	0	0	0	0	0	0	0	0.526	0.526
Cmya5	Nacad	10116.ENSRNOP00000064514	10116.ENSRNOP00000074030	0	0	0	0	0	0	0	0.561	0.561
Cnga4	Kcnk12	10116.ENSRNOP00000023751	10116.ENSRNOP00000021570	0	0	0	0	0.048	0	0	0.438	0.442
Cnga4	Ric8b	10116.ENSRNOP00000023751	10116.ENSRNOP00000069306	0	0	0	0	0.045	0	0	0.54	0.542
Cnga4	Pde4a	10116.ENSRNOP00000023751	10116.ENSRNOP00000057815	0	0	0	0	0	0.055	0	0.543	0.549
Cnih2	Prrt1	10116.ENSRNOP00000027421	10116.ENSRNOP00000000495	0	0	0	0	0.108	0.046	0	0.556	0.589
Cnih2	Tmed2	10116.ENSRNOP00000027421	10116.ENSRNOP00000001397	0	0	0	0	0	0.085	0.5	0.208	0.606
Cnih2	Lrfn2	10116.ENSRNOP00000027421	10116.ENSRNOP00000015705	0	0	0	0	0.165	0.13	0	0.319	0.462
Cnih2	Neto1	10116.ENSRNOP00000027421	10116.ENSRNOP00000019384	0	0	0	0	0.177	0	0	0.569	0.63
Cnih2	Tinagl1	10116.ENSRNOP00000027421	10116.ENSRNOP00000071970	0	0	0	0	0	0	0	0.573	0.573
Cnih2	Fam53b	10116.ENSRNOP00000027421	10116.ENSRNOP00000070482	0	0	0	0	0.055	0	0	0.625	0.63
Cnih2	Tgfa	10116.ENSRNOP00000027421	10116.ENSRNOP00000054248	0	0	0	0	0	0	0.5	0.293	0.631
Cnih2	Shisa8	10116.ENSRNOP00000027421	10116.ENSRNOP00000064575	0	0	0	0	0.092	0	0.54	0.225	0.648
Cnih2	Shisa6	10116.ENSRNOP00000027421	10116.ENSRNOP00000054317	0	0	0	0	0.148	0	0.72	0.513	0.873
Cnih2	Gria2	10116.ENSRNOP00000027421	10116.ENSRNOP00000069094	0	0	0	0	0.059	0.971	0.9	0.67	0.998
Cnot11	Mmp7	10116.ENSRNOP00000035943	10116.ENSRNOP00000014041	0	0	0	0	0	0.54	0	0	0.54
Cnot11	Eif4a1	10116.ENSRNOP00000035943	10116.ENSRNOP00000049419	0	0	0	0	0	0	0.4	0.129	0.455
Cnpy1	LOC100911492	10116.ENSRNOP00000067520	10116.ENSRNOP00000073390	0	0	0	0	0	0	0	0.466	0.465
Cntn6	Ptprz1	10116.ENSRNOP00000047690	10116.ENSRNOP00000008719	0	0	0	0	0.174	0.337	0	0.172	0.507
Cntn6	Tenm2	10116.ENSRNOP00000047690	10116.ENSRNOP00000011922	0	0	0	0	0.157	0	0	0.57	0.622
Cntn6	Ly6g6e	10116.ENSRNOP00000047690	10116.ENSRNOP00000032019	0	0	0	0	0	0	0	0.401	0.401
Cntn6	Cntnap5c	10116.ENSRNOP00000047690	10116.ENSRNOP00000062287	0	0	0	0	0.059	0.17	0	0.309	0.413
Cntn6	Cttn	10116.ENSRNOP00000047690	10116.ENSRNOP00000050255	0	0	0	0	0	0.064	0	0.435	0.448
Cntn6	Enho	10116.ENSRNOP00000047690	10116.ENSRNOP00000063277	0	0	0	0	0.149	0	0	0.397	0.464
Cntn6	Dner	10116.ENSRNOP00000047690	10116.ENSRNOP00000076139	0	0	0	0	0.192	0.051	0	0.481	0.568
Cntnap1	Ptprz1	10116.ENSRNOP00000027505	10116.ENSRNOP00000008719	0	0	0	0	0.092	0.292	0	0.783	0.848
Cntnap1	Kirrel3	10116.ENSRNOP00000027505	10116.ENSRNOP00000013036	0	0	0	0	0.114	0.061	0	0.392	0.45
Cntnap1	Lgi4	10116.ENSRNOP00000027505	10116.ENSRNOP00000028632	0	0	0	0	0.127	0	0	0.351	0.41
Cntnap1	Lrrtm3	10116.ENSRNOP00000027505	10116.ENSRNOP00000036369	0	0	0	0	0.086	0	0	0.403	0.431
Cntnap1	Dlg1	10116.ENSRNOP00000027505	10116.ENSRNOP00000071898	0	0	0	0	0	0.086	0	0.532	0.554
Cntnap1	Kcna2	10116.ENSRNOP00000027505	10116.ENSRNOP00000075852	0	0	0	0	0.102	0.102	0	0.637	0.681
Cntnap5c	Dpp6	10116.ENSRNOP00000062287	10116.ENSRNOP00000043113	0	0	0	0	0.114	0	0	0.47	0.51
Cntnap5c	Shank2	10116.ENSRNOP00000062287	10116.ENSRNOP00000065891	0	0	0	0	0	0.063	0	0.393	0.406
Cntnap5c	Kcna2	10116.ENSRNOP00000062287	10116.ENSRNOP00000075852	0	0	0	0	0	0.069	0	0.566	0.578
Col14a1	Col5a2	10116.ENSRNOP00000063778	10116.ENSRNOP00000005073	0	0	0	0.555	0.182	0.081	0.4	0.412	0.699
Col14a1	Mfap2	10116.ENSRNOP00000063778	10116.ENSRNOP00000010993	0	0	0	0	0.146	0.064	0	0.311	0.401
Col14a1	Col15a1	10116.ENSRNOP00000063778	10116.ENSRNOP00000017217	0	0	0	0.565	0.145	0.061	0	0.418	0.492
Col14a1	Ppib	10116.ENSRNOP00000063778	10116.ENSRNOP00000022828	0	0	0	0	0.051	0	0.5	0.144	0.558
Col14a1	Col9a2	10116.ENSRNOP00000063778	10116.ENSRNOP00000049994	0	0	0	0.582	0	0	0.4	0.198	0.498
Col14a1	P4hb	10116.ENSRNOP00000063778	10116.ENSRNOP00000051841	0	0	0	0	0.074	0.061	0.5	0.043	0.528
Col14a1	Cxcl12	10116.ENSRNOP00000063778	10116.ENSRNOP00000059574	0	0	0	0	0.132	0.112	0	0.337	0.445
Col14a1	LOC103693323	10116.ENSRNOP00000063778	10116.ENSRNOP00000062298	0	0	0.113	0.641	0	0	0.4	0.127	0.495
Col14a1	Col6a5	10116.ENSRNOP00000063778	10116.ENSRNOP00000068883	0	0	0	0.567	0	0.081	0.4	0.184	0.511
Col14a1	Col2a1	10116.ENSRNOP00000063778	10116.ENSRNOP00000071077	0	0	0	0.558	0	0.081	0.4	0.2	0.52
Col15a1	Col5a2	10116.ENSRNOP00000017217	10116.ENSRNOP00000005073	0	0	0	0.568	0.138	0.058	0	0.521	0.577
Col2a1	Col5a2	10116.ENSRNOP00000071077	10116.ENSRNOP00000005073	0	0	0.057	0.959	0.055	0	0.72	0.427	0.838
Col2a1	Itga11	10116.ENSRNOP00000071077	10116.ENSRNOP00000008971	0	0	0	0	0.052	0.051	0.65	0.279	0.742
Col2a1	Il6	10116.ENSRNOP00000071077	10116.ENSRNOP00000013732	0	0	0	0	0.05	0	0	0.511	0.516
Col2a1	Col9a1	10116.ENSRNOP00000071077	10116.ENSRNOP00000018116	0	0	0.119	0.7	0.214	0.282	0	0.317	0.615
Col2a1	Sp7	10116.ENSRNOP00000071077	10116.ENSRNOP00000018828	0	0	0	0	0	0.06	0	0.595	0.603
Col2a1	Sdc4	10116.ENSRNOP00000071077	10116.ENSRNOP00000019386	0	0	0	0	0	0	0.65	0.161	0.693
Col2a1	Ppib	10116.ENSRNOP00000071077	10116.ENSRNOP00000022828	0	0	0	0	0	0	0.5	0.153	0.558
Col2a1	Itga7	10116.ENSRNOP00000071077	10116.ENSRNOP00000028983	0	0	0	0	0	0.046	0.65	0.09	0.669
Col2a1	Itga3	10116.ENSRNOP00000071077	10116.ENSRNOP00000034608	0	0	0	0	0.051	0.046	0.65	0.17	0.701
Col2a1	Hapln1	10116.ENSRNOP00000071077	10116.ENSRNOP00000040553	0	0	0	0	0.047	0.084	0	0.598	0.618
Col2a1	Col9a2	10116.ENSRNOP00000071077	10116.ENSRNOP00000049994	0	0	0.105	0.755	0.14	0.196	0.4	0.478	0.77
Col2a1	P4hb	10116.ENSRNOP00000071077	10116.ENSRNOP00000051841	0	0	0	0	0	0.059	0.5	0.043	0.51
Col2a1	Runx2	10116.ENSRNOP00000071077	10116.ENSRNOP00000057733	0	0	0	0	0	0	0	0.76	0.76
Col2a1	LOC103693323	10116.ENSRNOP00000071077	10116.ENSRNOP00000062298	0	0	0.115	0.735	0	0.081	0.4	0.079	0.49
Col2a1	Col6a5	10116.ENSRNOP00000071077	10116.ENSRNOP00000068883	0	0	0	0.566	0	0	0.4	0.38	0.612
Col5a2	Itga3	10116.ENSRNOP00000005073	10116.ENSRNOP00000034608	0	0	0	0	0.051	0.046	0	0.392	0.402
Col5a2	Col9a1	10116.ENSRNOP00000005073	10116.ENSRNOP00000018116	0	0	0.142	0.691	0	0.081	0	0.327	0.423
Col5a2	LOC103693323	10116.ENSRNOP00000005073	10116.ENSRNOP00000062298	0	0	0.124	0.734	0	0.081	0.4	0.067	0.489
Col5a2	Itga11	10116.ENSRNOP00000005073	10116.ENSRNOP00000008971	0	0	0	0	0.106	0.051	0	0.484	0.524
Col5a2	P4hb	10116.ENSRNOP00000005073	10116.ENSRNOP00000051841	0	0	0	0	0.065	0.059	0.5	0.08	0.541
Col5a2	Col6a5	10116.ENSRNOP00000005073	10116.ENSRNOP00000068883	0	0	0.111	0.565	0	0	0.4	0.329	0.611
Col5a2	Ppib	10116.ENSRNOP00000005073	10116.ENSRNOP00000022828	0	0	0	0	0.092	0	0.5	0.221	0.615
Col5a2	Col9a2	10116.ENSRNOP00000005073	10116.ENSRNOP00000049994	0	0	0.114	0.764	0	0.081	0.4	0.428	0.683
Col6a5	Itga11	10116.ENSRNOP00000068883	10116.ENSRNOP00000008971	0	0	0	0.549	0.052	0.051	0.65	0.188	0.71
Col6a5	Sdc4	10116.ENSRNOP00000068883	10116.ENSRNOP00000019386	0	0	0	0	0	0	0.65	0	0.65
Col6a5	Ppib	10116.ENSRNOP00000068883	10116.ENSRNOP00000022828	0	0	0	0	0	0	0.5	0.221	0.594
Col6a5	Itga7	10116.ENSRNOP00000068883	10116.ENSRNOP00000028983	0	0	0	0	0	0.046	0.65	0.247	0.726
Col6a5	Itga3	10116.ENSRNOP00000068883	10116.ENSRNOP00000034608	0	0	0	0	0.051	0.046	0.65	0.111	0.68
Col6a5	Jpt2	10116.ENSRNOP00000068883	10116.ENSRNOP00000035954	0	0	0	0	0	0	0	0.406	0.406
Col6a5	Col9a2	10116.ENSRNOP00000068883	10116.ENSRNOP00000049994	0	0	0	0.611	0	0.081	0.4	0.361	0.616
Col6a5	P4hb	10116.ENSRNOP00000068883	10116.ENSRNOP00000051841	0	0	0	0	0	0.059	0.5	0.17	0.575
Col6a5	LOC103693323	10116.ENSRNOP00000068883	10116.ENSRNOP00000062298	0	0	0.092	0.678	0	0.081	0.4	0.189	0.539
Col9a1	Itga11	10116.ENSRNOP00000018116	10116.ENSRNOP00000008971	0	0	0	0	0.061	0.043	0.65	0.15	0.697
Col9a1	Runx2	10116.ENSRNOP00000018116	10116.ENSRNOP00000057733	0	0	0	0	0	0	0	0.409	0.409
Col9a1	Sdc4	10116.ENSRNOP00000018116	10116.ENSRNOP00000019386	0	0	0	0	0	0	0.65	0	0.65
Col9a1	Itga7	10116.ENSRNOP00000018116	10116.ENSRNOP00000028983	0	0	0	0	0	0.046	0.65	0.09	0.669
Col9a1	Hapln1	10116.ENSRNOP00000018116	10116.ENSRNOP00000040553	0	0	0	0	0.109	0.084	0	0.645	0.685
Col9a1	Itga3	10116.ENSRNOP00000018116	10116.ENSRNOP00000034608	0	0	0	0	0	0.046	0.65	0.264	0.732
Col9a1	Col9a2	10116.ENSRNOP00000018116	10116.ENSRNOP00000049994	0	0	0.071	0.911	0.055	0.727	0.72	0.415	0.953
Col9a2	Itga11	10116.ENSRNOP00000049994	10116.ENSRNOP00000008971	0	0	0	0	0	0.043	0.65	0.097	0.671
Col9a2	Sdc4	10116.ENSRNOP00000049994	10116.ENSRNOP00000019386	0	0	0	0	0	0	0.65	0	0.65
Col9a2	Ppib	10116.ENSRNOP00000049994	10116.ENSRNOP00000022828	0	0	0	0	0.047	0	0.5	0.144	0.556
Col9a2	Itga7	10116.ENSRNOP00000049994	10116.ENSRNOP00000028983	0	0	0	0	0	0.046	0.65	0.09	0.669
Col9a2	Itga3	10116.ENSRNOP00000049994	10116.ENSRNOP00000034608	0	0	0	0	0	0.046	0.65	0.108	0.676
Col9a2	Hapln1	10116.ENSRNOP00000049994	10116.ENSRNOP00000040553	0	0	0	0	0.088	0.084	0	0.484	0.532
Col9a2	P4hb	10116.ENSRNOP00000049994	10116.ENSRNOP00000051841	0	0	0	0	0	0.061	0.5	0.043	0.511
Col9a2	LOC103693323	10116.ENSRNOP00000049994	10116.ENSRNOP00000062298	0	0	0.153	0.712	0	0	0.4	0.174	0.544
Coro6	Scin	10116.ENSRNOP00000019759	10116.ENSRNOP00000005988	0	0.004	0	0	0.084	0	0	0.5	0.522
Cped1	Susd3	10116.ENSRNOP00000030602	10116.ENSRNOP00000031097	0	0	0	0	0	0	0	0.53	0.53
Cpne5	Rnaseh2b	10116.ENSRNOP00000000629	10116.ENSRNOP00000012231	0	0	0	0	0.172	0.306	0	0.181	0.488
Cpne9	Rnaseh2b	10116.ENSRNOP00000059939	10116.ENSRNOP00000012231	0	0	0	0	0.172	0.306	0	0.181	0.488
Crb1	Frmd6	10116.ENSRNOP00000037018	10116.ENSRNOP00000009610	0	0	0	0	0	0.142	0	0.703	0.735
Crispld2	Nudt4	10116.ENSRNOP00000059225	10116.ENSRNOP00000012363	0	0	0	0	0.054	0	0	0.396	0.404
Crispld2	Mroh7	10116.ENSRNOP00000059225	10116.ENSRNOP00000072770	0	0	0	0	0.056	0	0	0.406	0.415
Crot	Uba52	10116.ENSRNOP00000073847	10116.ENSRNOP00000027073	0	0	0	0	0	0	0.5	0	0.499
Crot	Pak1ip1	10116.ENSRNOP00000073847	10116.ENSRNOP00000033583	0	0	0	0	0	0	0	0.431	0.431
Crtac1	Gpld1	10116.ENSRNOP00000020568	10116.ENSRNOP00000024196	0	0	0	0	0.064	0	0	0.419	0.432
Crx	Rcvrn	10116.ENSRNOP00000018858	10116.ENSRNOP00000004880	0	0	0	0	0.137	0	0	0.815	0.834
Crx	Spata7	10116.ENSRNOP00000018858	10116.ENSRNOP00000005297	0	0	0	0	0	0	0	0.581	0.581
Crx	Vsx2	10116.ENSRNOP00000018858	10116.ENSRNOP00000015889	0	0	0	0.669	0.154	0	0	0.438	0.504
Crx	Pou4f2	10116.ENSRNOP00000018858	10116.ENSRNOP00000016422	0	0	0	0	0.068	0	0	0.65	0.66
Crx	Samd7	10116.ENSRNOP00000018858	10116.ENSRNOP00000030145	0	0	0	0	0.061	0	0	0.406	0.418
Crx	Lhx3	10116.ENSRNOP00000018858	10116.ENSRNOP00000044069	0	0	0	0	0	0	0	0.419	0.419
Crx	Rs1	10116.ENSRNOP00000018858	10116.ENSRNOP00000042298	0	0	0	0	0.217	0	0	0.363	0.48
Crx	Lhx4	10116.ENSRNOP00000018858	10116.ENSRNOP00000060479	0	0	0	0	0.093	0	0	0.488	0.516
Crx	Rlbp1	10116.ENSRNOP00000018858	10116.ENSRNOP00000022962	0	0	0	0	0.043	0	0	0.564	0.565
Crx	Grk1	10116.ENSRNOP00000018858	10116.ENSRNOP00000024999	0	0	0	0	0.192	0	0	0.523	0.598
Crx	Gnat1	10116.ENSRNOP00000018858	10116.ENSRNOP00000023791	0	0	0	0	0.113	0	0	0.596	0.626
Crx	Gnat2	10116.ENSRNOP00000018858	10116.ENSRNOP00000026237	0	0	0	0	0.127	0	0	0.669	0.699
Crx	Opn1mw	10116.ENSRNOP00000018858	10116.ENSRNOP00000072867	0	0	0	0	0.163	0	0	0.742	0.775
Crx	Nrl	10116.ENSRNOP00000018858	10116.ENSRNOP00000024991	0	0	0	0	0	0.099	0	0.827	0.838
Crx	Nr2e3	10116.ENSRNOP00000018858	10116.ENSRNOP00000064395	0	0	0	0	0.155	0.104	0	0.883	0.904
Cryba4	Crybb1	10116.ENSRNOP00000066572	10116.ENSRNOP00000064741	0	0	0.067	0.905	0.402	0.167	0	0.124	0.539
Crygf	Impg2	10116.ENSRNOP00000045818	10116.ENSRNOP00000046981	0	0	0	0	0	0	0	0.487	0.487
Crygs	Dnase2b	10116.ENSRNOP00000055204	10116.ENSRNOP00000021861	0	0	0	0	0	0	0	0.492	0.492
Csf2	Hmga1	10116.ENSRNOP00000034235	10116.ENSRNOP00000000580	0	0	0	0	0	0	0	0.474	0.474
Csf2	Flt1	10116.ENSRNOP00000034235	10116.ENSRNOP00000001248	0	0	0	0	0.06	0	0	0.412	0.424
Csf2	Socs1	10116.ENSRNOP00000034235	10116.ENSRNOP00000003458	0	0	0	0	0.09	0	0	0.445	0.473
Csf2	Cxcl6	10116.ENSRNOP00000034235	10116.ENSRNOP00000003823	0	0	0	0	0.264	0	0	0.739	0.799
Csf2	Fcgr2a	10116.ENSRNOP00000034235	10116.ENSRNOP00000004204	0	0	0	0	0	0	0	0.785	0.785
Csf2	Il23a	10116.ENSRNOP00000034235	10116.ENSRNOP00000004363	0	0	0	0	0.245	0	0	0.563	0.656
Csf2	Il15	10116.ENSRNOP00000034235	10116.ENSRNOP00000004590	0	0	0	0	0.062	0	0	0.809	0.813
Csf2	Il10	10116.ENSRNOP00000034235	10116.ENSRNOP00000006246	0	0	0	0	0.14	0	0	0.911	0.92
Csf2	Kitlg	10116.ENSRNOP00000034235	10116.ENSRNOP00000008471	0	0	0	0	0.064	0	0	0.815	0.82
Csf2	Nfkbia	10116.ENSRNOP00000034235	10116.ENSRNOP00000009894	0	0	0	0	0.043	0	0	0.553	0.554
Csf2	Il23r	10116.ENSRNOP00000034235	10116.ENSRNOP00000010151	0	0	0	0	0	0	0.65	0.561	0.84
Csf2	Csf3	10116.ENSRNOP00000034235	10116.ENSRNOP00000011509	0	0	0	0	0.34	0	0	0.98	0.986
Csf2	Il6	10116.ENSRNOP00000034235	10116.ENSRNOP00000013732	0	0	0	0	0.177	0	0	0.917	0.929
Csf2	Elane	10116.ENSRNOP00000034235	10116.ENSRNOP00000014981	0	0	0	0	0	0	0	0.435	0.435
Csf2	Gab2	10116.ENSRNOP00000034235	10116.ENSRNOP00000016361	0	0	0	0	0.058	0	0.4	0	0.41
Csf2	Il6st	10116.ENSRNOP00000034235	10116.ENSRNOP00000018877	0	0	0	0	0	0.091	0.65	0.372	0.782
Csf2	Edn1	10116.ENSRNOP00000034235	10116.ENSRNOP00000019361	0	0	0	0	0.103	0	0	0.441	0.477
Csf2	Il11	10116.ENSRNOP00000034235	10116.ENSRNOP00000023489	0	0	0	0	0.137	0	0	0.66	0.694
Csf2	Serpinb6a	10116.ENSRNOP00000034235	10116.ENSRNOP00000024161	0	0	0	0	0	0	0	0.744	0.744
Csf2	Stat5a	10116.ENSRNOP00000034235	10116.ENSRNOP00000026662	0	0	0	0	0	0	0.5	0.662	0.824
Csf2	LOC100911104	10116.ENSRNOP00000034235	10116.ENSRNOP00000032503	0	0	0	0	0	0	0	0.696	0.696
Csf2	Osm	10116.ENSRNOP00000034235	10116.ENSRNOP00000032548	0	0	0	0	0	0	0	0.464	0.464
Csf2	Gdnf	10116.ENSRNOP00000034235	10116.ENSRNOP00000044012	0	0	0	0	0.054	0	0	0.403	0.411
Csf2	Slamf1	10116.ENSRNOP00000034235	10116.ENSRNOP00000072438	0	0	0	0	0.088	0	0	0.383	0.413
Csf2	Tnfrsf18	10116.ENSRNOP00000034235	10116.ENSRNOP00000035610	0	0	0	0	0.092	0	0	0.432	0.463
Csf2	Nod2	10116.ENSRNOP00000034235	10116.ENSRNOP00000073236	0	0	0	0	0	0	0	0.468	0.468
Csf2	Vtn	10116.ENSRNOP00000034235	10116.ENSRNOP00000075508	0	0	0	0	0.084	0	0	0.486	0.509
Csf2	Tgfa	10116.ENSRNOP00000034235	10116.ENSRNOP00000054248	0	0	0	0	0	0	0	0.549	0.549
Csf2	Nras	10116.ENSRNOP00000034235	10116.ENSRNOP00000036381	0	0	0	0	0	0	0.4	0.281	0.55
Csf2	Sele	10116.ENSRNOP00000034235	10116.ENSRNOP00000034797	0	0	0	0	0.11	0	0	0.529	0.563
Csf2	Ngf	10116.ENSRNOP00000034235	10116.ENSRNOP00000072445	0	0	0	0	0.052	0	0	0.567	0.571
Csf2	Cxcl11	10116.ENSRNOP00000034235	10116.ENSRNOP00000035380	0	0	0	0	0.088	0	0	0.555	0.577
Csf2	Nos2	10116.ENSRNOP00000034235	10116.ENSRNOP00000067662	0	0	0	0	0.153	0	0	0.551	0.604
Csf2	Ifnlr1	10116.ENSRNOP00000034235	10116.ENSRNOP00000048303	0	0	0	0	0	0	0.65	0.119	0.678
Csf2	Stat2	10116.ENSRNOP00000034235	10116.ENSRNOP00000075125	0	0	0	0	0	0	0	0.686	0.686
Csf2	Cxcl12	10116.ENSRNOP00000034235	10116.ENSRNOP00000059574	0	0	0	0	0	0	0	0.692	0.692
Csf2	Il36b	10116.ENSRNOP00000034235	10116.ENSRNOP00000059138	0	0	0	0	0.069	0	0	0.709	0.718
Csf2	Tp53	10116.ENSRNOP00000034235	10116.ENSRNOP00000074031	0	0	0	0	0.044	0	0	0.727	0.728
Csf2	Il13ra2	10116.ENSRNOP00000034235	10116.ENSRNOP00000069280	0	0	0	0	0.054	0	0.65	0.345	0.764
Csf2	Flt3	10116.ENSRNOP00000034235	10116.ENSRNOP00000069753	0	0	0	0	0.046	0	0	0.799	0.8
Csf2	Egf	10116.ENSRNOP00000034235	10116.ENSRNOP00000073477	0	0	0	0	0	0	0	0.863	0.863
Csf2	Jak2	10116.ENSRNOP00000034235	10116.ENSRNOP00000071877	0	0	0	0	0.047	0	0.72	0.748	0.927
Csf3	Katnal1	10116.ENSRNOP00000011509	10116.ENSRNOP00000001219	0	0	0	0	0.141	0.35	0	0.16	0.49
Csf3	Flt1	10116.ENSRNOP00000011509	10116.ENSRNOP00000001248	0	0	0	0	0.066	0	0	0.408	0.424
Csf3	Socs1	10116.ENSRNOP00000011509	10116.ENSRNOP00000003458	0	0	0	0	0.122	0	0.5	0.326	0.679
Csf3	Cxcl6	10116.ENSRNOP00000011509	10116.ENSRNOP00000003823	0	0	0	0	0.21	0	0	0.814	0.846
Csf3	Fcgr2a	10116.ENSRNOP00000011509	10116.ENSRNOP00000004204	0	0	0	0	0	0	0	0.613	0.613
Csf3	Il23a	10116.ENSRNOP00000011509	10116.ENSRNOP00000004363	0	0	0	0	0.145	0	0	0.417	0.48
Csf3	Il15	10116.ENSRNOP00000011509	10116.ENSRNOP00000004590	0	0	0	0	0	0	0	0.761	0.761
Csf3	Il10	10116.ENSRNOP00000011509	10116.ENSRNOP00000006246	0	0	0	0	0.063	0	0	0.859	0.863
Csf3	Kitlg	10116.ENSRNOP00000011509	10116.ENSRNOP00000008471	0	0	0	0	0	0	0	0.781	0.781
Csf3	Psma6	10116.ENSRNOP00000011509	10116.ENSRNOP00000009666	0	0	0	0	0.316	0.589	0	0.137	0.736
Csf3	Nfkbia	10116.ENSRNOP00000011509	10116.ENSRNOP00000009894	0	0	0	0	0	0.145	0	0.398	0.463
Csf3	Il23r	10116.ENSRNOP00000011509	10116.ENSRNOP00000010151	0	0	0	0	0	0	0.65	0.248	0.725
Csf3	Stat5a	10116.ENSRNOP00000011509	10116.ENSRNOP00000026662	0	0	0	0	0.05	0	0	0.429	0.434
Csf3	Gdnf	10116.ENSRNOP00000011509	10116.ENSRNOP00000044012	0	0	0	0	0.046	0	0	0.438	0.44
Csf3	Stat2	10116.ENSRNOP00000011509	10116.ENSRNOP00000075125	0	0	0	0	0	0	0	0.441	0.441
Csf3	Nos2	10116.ENSRNOP00000011509	10116.ENSRNOP00000067662	0	0	0	0	0.136	0.043	0	0.386	0.448
Csf3	Il36b	10116.ENSRNOP00000011509	10116.ENSRNOP00000059138	0	0	0	0	0	0	0	0.452	0.452
Csf3	Fau	10116.ENSRNOP00000011509	10116.ENSRNOP00000028481	0	0	0	0	0.056	0.389	0	0.133	0.456
Csf3	Hbegf	10116.ENSRNOP00000011509	10116.ENSRNOP00000025157	0	0	0	0	0	0	0	0.461	0.461
Csf3	Tp53	10116.ENSRNOP00000011509	10116.ENSRNOP00000074031	0	0	0	0	0.046	0	0	0.467	0.47
Csf3	Cxcl11	10116.ENSRNOP00000011509	10116.ENSRNOP00000035380	0	0	0	0	0.061	0	0	0.474	0.485
Csf3	Gk	10116.ENSRNOP00000011509	10116.ENSRNOP00000074103	0	0	0	0	0.141	0.35	0	0.16	0.49
Csf3	Gab2	10116.ENSRNOP00000011509	10116.ENSRNOP00000016361	0	0	0	0	0	0	0.5	0	0.499
Csf3	Elob	10116.ENSRNOP00000011509	10116.ENSRNOP00000072621	0	0	0	0	0.059	0	0.5	0	0.509
Csf3	Tgfa	10116.ENSRNOP00000011509	10116.ENSRNOP00000054248	0	0	0	0	0.059	0	0	0.514	0.524
Csf3	Osm	10116.ENSRNOP00000011509	10116.ENSRNOP00000032548	0	0	0	0	0	0	0	0.537	0.537
Csf3	Ngf	10116.ENSRNOP00000011509	10116.ENSRNOP00000072445	0	0	0	0	0	0	0	0.537	0.537
Csf3	Sele	10116.ENSRNOP00000011509	10116.ENSRNOP00000034797	0	0	0	0	0.113	0	0	0.527	0.562
Csf3	Edn1	10116.ENSRNOP00000011509	10116.ENSRNOP00000019361	0	0	0	0	0	0	0	0.57	0.57
Csf3	LOC100911104	10116.ENSRNOP00000011509	10116.ENSRNOP00000032503	0	0	0	0	0	0	0	0.571	0.571
Csf3	Elane	10116.ENSRNOP00000011509	10116.ENSRNOP00000014981	0	0	0	0	0	0.051	0	0.605	0.609
Csf3	Ifnlr1	10116.ENSRNOP00000011509	10116.ENSRNOP00000048303	0	0	0	0	0	0	0.65	0.087	0.666
Csf3	Il13ra2	10116.ENSRNOP00000011509	10116.ENSRNOP00000069280	0	0	0	0	0.043	0	0.65	0.134	0.684
Csf3	Il11	10116.ENSRNOP00000011509	10116.ENSRNOP00000023489	0	0	0	0	0.22	0	0	0.633	0.702
Csf3	Flt3	10116.ENSRNOP00000011509	10116.ENSRNOP00000069753	0	0	0	0	0.092	0	0	0.733	0.747
Csf3	Cxcl12	10116.ENSRNOP00000011509	10116.ENSRNOP00000059574	0	0	0	0	0	0	0	0.801	0.801
Csf3	Uba52	10116.ENSRNOP00000011509	10116.ENSRNOP00000027073	0	0	0	0	0	0.697	0.5	0.063	0.845
Csf3	Sem1	10116.ENSRNOP00000011509	10116.ENSRNOP00000013841	0	0	0	0	0.076	0.771	0	0.44	0.871
Csf3	Egf	10116.ENSRNOP00000011509	10116.ENSRNOP00000073477	0	0	0	0	0	0	0	0.871	0.871
Csf3	Psmb4	10116.ENSRNOP00000011509	10116.ENSRNOP00000028484	0	0	0	0	0.451	0.718	0	0.242	0.872
Csf3	Psma5	10116.ENSRNOP00000011509	10116.ENSRNOP00000026928	0	0	0	0	0.359	0.724	0	0.354	0.875
Csf3	Il6st	10116.ENSRNOP00000011509	10116.ENSRNOP00000018877	0	0	0	0	0	0.714	0.65	0.502	0.945
Csf3	Il6	10116.ENSRNOP00000011509	10116.ENSRNOP00000013732	0	0	0	0	0.328	0	0	0.922	0.945
Csf3	Jak2	10116.ENSRNOP00000011509	10116.ENSRNOP00000071877	0	0	0	0	0.044	0	0.65	0.865	0.951
Cttn	Gap43	10116.ENSRNOP00000050255	10116.ENSRNOP00000002091	0	0	0	0	0.078	0	0	0.377	0.401
Cttn	Scin	10116.ENSRNOP00000050255	10116.ENSRNOP00000005988	0	0	0	0	0	0.043	0	0.935	0.935
Cttn	Tubg2	10116.ENSRNOP00000050255	10116.ENSRNOP00000008576	0	0	0	0	0.051	0.298	0	0.179	0.405
Cttn	Mapre3	10116.ENSRNOP00000050255	10116.ENSRNOP00000011877	0	0	0	0	0.083	0.145	0	0.768	0.802
Cttn	Mapre1	10116.ENSRNOP00000050255	10116.ENSRNOP00000016220	0	0	0	0	0.182	0.145	0	0.448	0.581
Cttn	Iqgap1	10116.ENSRNOP00000050255	10116.ENSRNOP00000018021	0	0	0	0	0.097	0.055	0	0.635	0.661
Cttn	Sdc4	10116.ENSRNOP00000050255	10116.ENSRNOP00000019386	0	0	0	0	0.061	0	0	0.51	0.52
Cttn	Rhoq	10116.ENSRNOP00000050255	10116.ENSRNOP00000020822	0	0	0	0	0.063	0.101	0	0.359	0.413
Cttn	Mapt	10116.ENSRNOP00000050255	10116.ENSRNOP00000040951	0	0	0	0	0	0.363	0	0.163	0.444
Cttn	Nphs1	10116.ENSRNOP00000050255	10116.ENSRNOP00000049922	0	0	0	0	0	0	0	0.536	0.536
Cttn	Tp53	10116.ENSRNOP00000050255	10116.ENSRNOP00000074031	0	0	0	0	0.067	0.082	0	0.361	0.406
Cttn	Egf	10116.ENSRNOP00000050255	10116.ENSRNOP00000073477	0	0	0	0	0	0.06	0	0.427	0.439
Cttn	Pld2	10116.ENSRNOP00000050255	10116.ENSRNOP00000053831	0	0	0	0	0.054	0	0	0.437	0.445
Cttn	Rack1	10116.ENSRNOP00000050255	10116.ENSRNOP00000074147	0	0	0	0	0.057	0.121	0	0.396	0.455
Cttn	Gna13	10116.ENSRNOP00000050255	10116.ENSRNOP00000051938	0	0	0	0	0	0.098	0	0.42	0.455
Cttn	Mylk	10116.ENSRNOP00000050255	10116.ENSRNOP00000062274	0	0	0	0	0	0.175	0	0.559	0.62
Cttn	Kcna2	10116.ENSRNOP00000050255	10116.ENSRNOP00000075852	0	0	0	0	0	0.336	0	0.649	0.757
Cttn	Rhoa	10116.ENSRNOP00000050255	10116.ENSRNOP00000066672	0	0	0	0	0.063	0.101	0	0.772	0.792
Cttn	Shank2	10116.ENSRNOP00000050255	10116.ENSRNOP00000065891	0	0	0	0	0	0.098	0	0.789	0.802
Cttn	Sh3pxd2a	10116.ENSRNOP00000050255	10116.ENSRNOP00000070182	0	0	0	0	0	0.098	0	0.819	0.829
Cttn	Vasp	10116.ENSRNOP00000050255	10116.ENSRNOP00000074940	0	0	0	0	0.05	0.059	0	0.873	0.876
Cxcl11	Cxcl6	10116.ENSRNOP00000035380	10116.ENSRNOP00000003823	0	0	0	0	0.115	0.238	0	0.696	0.777
Cxcl11	Fcgr2a	10116.ENSRNOP00000035380	10116.ENSRNOP00000004204	0	0	0	0	0.063	0	0	0.409	0.422
Cxcl11	Il15	10116.ENSRNOP00000035380	10116.ENSRNOP00000004590	0	0	0	0	0.074	0	0	0.517	0.534
Cxcl11	Il10	10116.ENSRNOP00000035380	10116.ENSRNOP00000006246	0	0	0	0	0.187	0	0	0.671	0.721
Cxcl11	Il6	10116.ENSRNOP00000035380	10116.ENSRNOP00000013732	0	0	0	0	0.152	0	0	0.705	0.74
Cxcl11	Cxcl12	10116.ENSRNOP00000035380	10116.ENSRNOP00000059574	0	0	0	0	0.066	0.503	0	0.81	0.904
Cxcl12	Flt1	10116.ENSRNOP00000059574	10116.ENSRNOP00000001248	0	0	0	0	0.123	0	0	0.765	0.785
Cxcl12	Flt4	10116.ENSRNOP00000059574	10116.ENSRNOP00000003519	0	0	0	0	0.1	0	0	0.582	0.607
Cxcl12	Cxcl6	10116.ENSRNOP00000059574	10116.ENSRNOP00000003823	0	0	0	0	0.056	0.476	0	0.726	0.852
Cxcl12	Fcgr2a	10116.ENSRNOP00000059574	10116.ENSRNOP00000004204	0	0	0	0	0.085	0	0	0.549	0.569
Cxcl12	Il15	10116.ENSRNOP00000059574	10116.ENSRNOP00000004590	0	0	0	0	0.091	0	0	0.546	0.569
Cxcl12	Il10	10116.ENSRNOP00000059574	10116.ENSRNOP00000006246	0	0	0	0	0	0	0	0.718	0.718
Cxcl12	Kitlg	10116.ENSRNOP00000059574	10116.ENSRNOP00000008471	0	0	0	0	0.044	0	0	0.811	0.812
Cxcl12	Nampt	10116.ENSRNOP00000059574	10116.ENSRNOP00000013043	0	0	0	0	0	0	0	0.458	0.458
Cxcl12	Il6	10116.ENSRNOP00000059574	10116.ENSRNOP00000013732	0	0	0	0	0.103	0	0	0.769	0.784
Cxcl12	Fpr1	10116.ENSRNOP00000059574	10116.ENSRNOP00000014841	0	0	0	0	0.069	0.098	0	0.371	0.426
Cxcl12	Txn1	10116.ENSRNOP00000059574	10116.ENSRNOP00000016447	0	0	0	0	0	0	0	0.434	0.434
Cxcl12	Sp7	10116.ENSRNOP00000059574	10116.ENSRNOP00000018828	0	0	0	0	0.062	0	0	0.393	0.407
Cxcl12	Dll4	10116.ENSRNOP00000059574	10116.ENSRNOP00000018970	0	0	0	0	0.061	0.041	0	0.478	0.489
Cxcl12	Edn1	10116.ENSRNOP00000059574	10116.ENSRNOP00000019361	0	0	0	0	0	0	0	0.495	0.495
Cxcl12	Il11	10116.ENSRNOP00000059574	10116.ENSRNOP00000023489	0	0	0	0	0	0	0	0.484	0.484
Cxcl12	LOC100911104	10116.ENSRNOP00000059574	10116.ENSRNOP00000032503	0	0	0	0	0	0	0	0.439	0.439
Cxcl12	Sele	10116.ENSRNOP00000059574	10116.ENSRNOP00000034797	0	0	0	0	0.062	0	0	0.674	0.681
Cxcl12	Gdnf	10116.ENSRNOP00000059574	10116.ENSRNOP00000044012	0	0	0	0	0	0	0	0.51	0.51
Cxcl12	Tgfa	10116.ENSRNOP00000059574	10116.ENSRNOP00000054248	0	0	0	0	0	0	0	0.473	0.473
Cxcl12	Runx2	10116.ENSRNOP00000059574	10116.ENSRNOP00000057733	0	0	0	0	0	0	0	0.51	0.51
Cxcl12	Slamf1	10116.ENSRNOP00000059574	10116.ENSRNOP00000072438	0	0	0	0	0	0	0	0.423	0.423
Cxcl12	Flt3	10116.ENSRNOP00000059574	10116.ENSRNOP00000069753	0	0	0	0	0.085	0	0	0.412	0.439
Cxcl12	Vtn	10116.ENSRNOP00000059574	10116.ENSRNOP00000075508	0	0	0	0	0.074	0.051	0	0.421	0.447
Cxcl12	Rhoa	10116.ENSRNOP00000059574	10116.ENSRNOP00000066672	0	0	0	0	0.061	0	0	0.479	0.491
Cxcl12	Jak2	10116.ENSRNOP00000059574	10116.ENSRNOP00000071877	0	0	0	0	0.088	0	0	0.485	0.51
Cxcl12	Tp53	10116.ENSRNOP00000059574	10116.ENSRNOP00000074031	0	0	0	0	0	0	0	0.601	0.601
Cxcl12	Ngf	10116.ENSRNOP00000059574	10116.ENSRNOP00000072445	0	0	0.286	0	0	0	0	0.565	0.676
Cxcl12	Egf	10116.ENSRNOP00000059574	10116.ENSRNOP00000073477	0	0	0	0	0.062	0	0	0.718	0.724
Cxcl12	Met	10116.ENSRNOP00000059574	10116.ENSRNOP00000070486	0	0	0	0	0.06	0	0	0.865	0.867
Cxcl6	Egf	10116.ENSRNOP00000003823	10116.ENSRNOP00000073477	0	0	0	0	0	0	0	0.406	0.406
Cxcl6	LOC100911104	10116.ENSRNOP00000003823	10116.ENSRNOP00000032503	0	0	0	0	0	0	0	0.409	0.408
Cxcl6	Mmp7	10116.ENSRNOP00000003823	10116.ENSRNOP00000014041	0	0	0	0	0.108	0.062	0	0.35	0.409
Cxcl6	Elane	10116.ENSRNOP00000003823	10116.ENSRNOP00000014981	0	0	0	0	0.049	0	0	0.408	0.413
Cxcl6	Nfkbia	10116.ENSRNOP00000003823	10116.ENSRNOP00000009894	0	0	0	0	0.101	0	0	0.375	0.414
Cxcl6	Sele	10116.ENSRNOP00000003823	10116.ENSRNOP00000034797	0	0	0	0	0.106	0	0	0.375	0.418
Cxcl6	Il1r2	10116.ENSRNOP00000003823	10116.ENSRNOP00000019415	0	0	0	0	0.083	0.145	0	0.319	0.419
Cxcl6	Il15	10116.ENSRNOP00000003823	10116.ENSRNOP00000004590	0	0	0	0	0.057	0	0	0.519	0.527
Cxcl6	Il11	10116.ENSRNOP00000003823	10116.ENSRNOP00000023489	0	0	0	0	0.149	0	0	0.604	0.649
Cxcl6	Il10	10116.ENSRNOP00000003823	10116.ENSRNOP00000006246	0	0	0	0	0.124	0	0	0.835	0.85
Cxcl6	Il6	10116.ENSRNOP00000003823	10116.ENSRNOP00000013732	0	0	0	0	0.239	0	0	0.834	0.868
Cyp26b1	Rdh10	10116.ENSRNOP00000020505	10116.ENSRNOP00000009096	0	0	0	0	0.087	0	0.156	0.737	0.78
Cyp26b1	Rbp1	10116.ENSRNOP00000020505	10116.ENSRNOP00000018622	0	0	0	0	0.065	0	0	0.506	0.518
Cyp26b1	Rdh5	10116.ENSRNOP00000020505	10116.ENSRNOP00000071951	0	0	0	0	0.052	0.042	0	0.508	0.514
Cyp26b1	Dhrs9	10116.ENSRNOP00000020505	10116.ENSRNOP00000069708	0	0	0	0	0.052	0.042	0	0.634	0.639
Cyp26b1	Ugt1a1	10116.ENSRNOP00000020505	10116.ENSRNOP00000025045	0	0	0	0	0.065	0.063	0.905	0.079	0.913
Cyp27b1	Il6	10116.ENSRNOP00000064023	10116.ENSRNOP00000013732	0	0	0	0	0.058	0	0	0.399	0.409
Cyp27b1	Slc20a2	10116.ENSRNOP00000064023	10116.ENSRNOP00000026418	0	0	0	0	0	0	0	0.492	0.492
Cyp27b1	Tp53	10116.ENSRNOP00000064023	10116.ENSRNOP00000074031	0	0	0	0	0.075	0.293	0	0.233	0.455
Cyp27b1	Vdr	10116.ENSRNOP00000064023	10116.ENSRNOP00000070446	0	0	0	0	0.075	0.1	0	0.855	0.869
Cyp2d4	Gstt1	10116.ENSRNOP00000011880	10116.ENSRNOP00000001669	0	0	0	0	0.07	0	0	0.524	0.539
Cyp2d4	Hpgds	10116.ENSRNOP00000011880	10116.ENSRNOP00000008826	0	0	0	0	0.104	0	0	0.41	0.449
Cyp2d4	Cyp4f18	10116.ENSRNOP00000011880	10116.ENSRNOP00000071973	0	0	0.243	0.579	0.059	0.046	0.058	0.212	0.404
Cyp2d4	Cyp4x1	10116.ENSRNOP00000011880	10116.ENSRNOP00000011985	0	0	0.235	0.59	0.112	0.046	0.101	0.158	0.42
Cyp2d4	Dpyd	10116.ENSRNOP00000011880	10116.ENSRNOP00000072507	0	0	0	0	0.133	0	0	0.377	0.438
Cyp2d4	Ugt1a1	10116.ENSRNOP00000011880	10116.ENSRNOP00000025045	0	0	0	0	0.065	0.063	0.128	0.755	0.788
Cyp4f18	Pla2g2f	10116.ENSRNOP00000071973	10116.ENSRNOP00000022559	0	0	0	0	0	0	0.65	0	0.65
Cyp4f18	Pla2g5	10116.ENSRNOP00000071973	10116.ENSRNOP00000022715	0	0	0	0	0	0	0.65	0	0.65
Cyp4f18	Pla2g2a	10116.ENSRNOP00000071973	10116.ENSRNOP00000022827	0	0	0	0	0.075	0	0.65	0	0.662
Cyp4x1	RGD1359290	10116.ENSRNOP00000011985	10116.ENSRNOP00000034767	0	0	0	0	0	0.17	0	0.313	0.405
Daglb	Gpr55	10116.ENSRNOP00000062663	10116.ENSRNOP00000023548	0	0	0	0	0	0	0	0.427	0.427
Daglb	Mgll	10116.ENSRNOP00000062663	10116.ENSRNOP00000070667	0	0	0	0	0	0	0	0.756	0.756
Ddx21	Npm1	10116.ENSRNOP00000063494	10116.ENSRNOP00000006591	0	0	0	0	0.119	0.145	0	0.614	0.684
Ddx21	Ftsj3	10116.ENSRNOP00000063494	10116.ENSRNOP00000013295	0	0	0	0	0.532	0.209	0	0.109	0.641
Ddx21	Nsa2	10116.ENSRNOP00000063494	10116.ENSRNOP00000022138	0	0	0	0	0.361	0.257	0	0.123	0.547
Ddx21	Rps3	10116.ENSRNOP00000063494	10116.ENSRNOP00000023935	0	0	0	0	0.18	0.162	0	0.32	0.492
Ddx21	Fbl	10116.ENSRNOP00000063494	10116.ENSRNOP00000026021	0	0	0	0	0.384	0.28	0	0.622	0.818
Ddx21	Eef1g	10116.ENSRNOP00000063494	10116.ENSRNOP00000027305	0	0	0	0	0.116	0.1	0	0.31	0.404
Ddx21	Nip7	10116.ENSRNOP00000063494	10116.ENSRNOP00000027653	0	0	0	0	0.324	0.288	0	0.065	0.51
Ddx21	Eif3b	10116.ENSRNOP00000063494	10116.ENSRNOP00000057188	0	0	0	0	0.16	0.239	0	0.254	0.482
Ddx21	Rpl3	10116.ENSRNOP00000063494	10116.ENSRNOP00000060662	0	0	0	0	0.215	0.245	0	0.497	0.676
Ddx21	Rps11	10116.ENSRNOP00000063494	10116.ENSRNOP00000061250	0	0	0	0	0.106	0.142	0	0.432	0.526
Ddx21	Eif6	10116.ENSRNOP00000063494	10116.ENSRNOP00000071658	0	0	0	0	0.121	0.282	0	0.157	0.421
Ddx21	Tp53	10116.ENSRNOP00000063494	10116.ENSRNOP00000074031	0	0	0	0	0.068	0.193	0	0.296	0.425
Ddx21	Hist1h2ak	10116.ENSRNOP00000063494	10116.ENSRNOP00000070475	0	0	0	0	0	0.099	0.4	0.063	0.449
Ddx21	Hist1h2ac	10116.ENSRNOP00000063494	10116.ENSRNOP00000071032	0	0	0	0	0	0.099	0.4	0.063	0.449
Ddx21	Ebna1bp2	10116.ENSRNOP00000063494	10116.ENSRNOP00000065496	0	0	0	0	0.297	0.253	0.8	0.739	0.968
Ddx39a	Ran	10116.ENSRNOP00000068949	10116.ENSRNOP00000001247	0	0	0	0	0.391	0.082	0	0.166	0.493
Ddx39a	Eif2s1	10116.ENSRNOP00000068949	10116.ENSRNOP00000013375	0	0	0	0	0.257	0.175	0	0.144	0.429
Ddx39a	Rpl4	10116.ENSRNOP00000068949	10116.ENSRNOP00000013462	0	0	0	0	0.206	0.191	0	0.287	0.502
Ddx39a	Magoh	10116.ENSRNOP00000068949	10116.ENSRNOP00000017421	0	0	0	0	0.255	0.297	0	0.241	0.568
Ddx39a	Snrpd2	10116.ENSRNOP00000068949	10116.ENSRNOP00000021221	0	0	0	0	0.37	0.237	0	0.067	0.512
Ddx39a	Nsa2	10116.ENSRNOP00000068949	10116.ENSRNOP00000022138	0	0	0	0	0.211	0.257	0	0.123	0.441
Ddx39a	Fbl	10116.ENSRNOP00000068949	10116.ENSRNOP00000026021	0	0	0	0	0.185	0.162	0	0.244	0.439
Ddx39a	Eef1g	10116.ENSRNOP00000068949	10116.ENSRNOP00000027305	0	0	0	0	0.234	0.1	0	0.226	0.42
Ddx39a	Nip7	10116.ENSRNOP00000068949	10116.ENSRNOP00000027653	0	0	0	0	0.203	0.288	0	0.065	0.423
Ddx39a	Rpl18	10116.ENSRNOP00000068949	10116.ENSRNOP00000028555	0	0	0	0	0.249	0.281	0	0.078	0.458
Ddx39a	Pcna	10116.ENSRNOP00000068949	10116.ENSRNOP00000028887	0	0	0	0	0.369	0	0	0.241	0.501
Ddx39a	Eif3b	10116.ENSRNOP00000068949	10116.ENSRNOP00000057188	0	0	0	0	0.222	0.239	0	0.146	0.45
Ddx39a	Rpl3	10116.ENSRNOP00000068949	10116.ENSRNOP00000060662	0	0	0	0	0.242	0.245	0	0.247	0.532
Ddx39a	Eif3i	10116.ENSRNOP00000068949	10116.ENSRNOP00000067288	0	0	0	0	0.247	0.172	0	0.141	0.417
Ddx39a	Eif6	10116.ENSRNOP00000068949	10116.ENSRNOP00000071658	0	0	0	0	0.132	0.282	0	0.157	0.429
Depp1	Prrt2	10116.ENSRNOP00000018133	10116.ENSRNOP00000050996	0	0	0	0	0	0	0	0.411	0.411
Depp1	Myadm	10116.ENSRNOP00000018133	10116.ENSRNOP00000074552	0	0	0.267	0	0	0	0	0.33	0.487
Dgat2	Plpp2	10116.ENSRNOP00000022557	10116.ENSRNOP00000000193	0	0	0	0	0	0	0.924	0.539	0.963
Dgat2	Ppargc1a	10116.ENSRNOP00000022557	10116.ENSRNOP00000006071	0	0	0	0	0	0	0	0.53	0.53
Dgat2	Plpp3	10116.ENSRNOP00000022557	10116.ENSRNOP00000011237	0	0	0	0	0.085	0	0.924	0.403	0.954
Dgat2	Xbp1	10116.ENSRNOP00000022557	10116.ENSRNOP00000014044	0	0	0	0	0.046	0	0	0.423	0.426
Dgat2	Pnpla3	10116.ENSRNOP00000022557	10116.ENSRNOP00000015767	0	0	0	0	0	0	0.9	0.601	0.958
Dgat2	Plpp5	10116.ENSRNOP00000022557	10116.ENSRNOP00000020900	0	0	0	0	0	0	0.921	0.163	0.931
Dgat2	Tlcd3b	10116.ENSRNOP00000022557	10116.ENSRNOP00000026955	0	0	0	0	0.059	0	0	0.478	0.487
Dgat2	Mgll	10116.ENSRNOP00000022557	10116.ENSRNOP00000070667	0	0	0	0	0.057	0.063	0	0.473	0.494
Dgat2	Mogat2	10116.ENSRNOP00000022557	10116.ENSRNOP00000036315	0	0	0.07	0.938	0	0.098	0.9	0.074	0.911
Dhrs4	Rdh10	10116.ENSRNOP00000024782	10116.ENSRNOP00000009096	0	0	0.123	0.59	0.044	0	0	0.431	0.482
Dhrs4	Mrpl54	10116.ENSRNOP00000024782	10116.ENSRNOP00000027737	0	0	0	0	0.075	0	0	0.433	0.453
Dhrs4	Rdh5	10116.ENSRNOP00000024782	10116.ENSRNOP00000071951	0	0	0.306	0	0.054	0	0	0.292	0.494
Dhrs4	Uba52	10116.ENSRNOP00000024782	10116.ENSRNOP00000027073	0	0	0	0	0.053	0.06	0.5	0	0.516
Dhrs4	Dhrs9	10116.ENSRNOP00000024782	10116.ENSRNOP00000069708	0	0	0.228	0	0.054	0	0.9	0.372	0.948
Dhrs9	Rdh10	10116.ENSRNOP00000069708	10116.ENSRNOP00000009096	0	0	0	0.589	0.052	0	0	0.466	0.472
Dhrs9	Rbp1	10116.ENSRNOP00000069708	10116.ENSRNOP00000018622	0	0	0	0	0.052	0	0	0.602	0.606
Dhrs9	Rlbp1	10116.ENSRNOP00000069708	10116.ENSRNOP00000022962	0	0	0	0	0	0.065	0.4	0.091	0.445
Dhrs9	Susd3	10116.ENSRNOP00000069708	10116.ENSRNOP00000031097	0	0	0	0	0	0	0	0.402	0.402
Dhtkd1	Txnrd1	10116.ENSRNOP00000059952	10116.ENSRNOP00000013612	0.076	0	0	0	0.297	0.326	0.347	0.2	0.729
Dhtkd1	Sec61a1	10116.ENSRNOP00000059952	10116.ENSRNOP00000018455	0	0.171	0	0	0.114	0	0	0.273	0.42
Dhtkd1	Pc	10116.ENSRNOP00000059952	10116.ENSRNOP00000068757	0	0	0	0	0.199	0	0	0.455	0.545
Diaph2	Rhoa	10116.ENSRNOP00000068765	10116.ENSRNOP00000066672	0	0	0	0	0.074	0.286	0.9	0.319	0.948
Dio1	Txnrd1	10116.ENSRNOP00000070330	10116.ENSRNOP00000013612	0	0	0	0	0.055	0	0	0.599	0.605
Dio1	Gpx2	10116.ENSRNOP00000070330	10116.ENSRNOP00000072136	0	0	0	0	0	0	0	0.49	0.49
Dio1	Selenoh	10116.ENSRNOP00000070330	10116.ENSRNOP00000074642	0	0	0	0	0	0	0	0.581	0.581
Dio1	Msrb1	10116.ENSRNOP00000070330	10116.ENSRNOP00000074809	0	0	0	0	0	0	0	0.656	0.656
Dipk1c	Gask1a	10116.ENSRNOP00000020858	10116.ENSRNOP00000014323	0	0	0	0	0	0	0	0.477	0.477
Dkk3	Fzd9	10116.ENSRNOP00000022301	10116.ENSRNOP00000001973	0	0	0	0	0	0	0	0.511	0.511
Dkk3	Frzb	10116.ENSRNOP00000022301	10116.ENSRNOP00000010247	0	0	0	0	0.096	0	0	0.576	0.6
Dkk3	Nkd1	10116.ENSRNOP00000022301	10116.ENSRNOP00000019301	0	0	0	0	0.071	0	0	0.476	0.493
Dkk3	Fzd5	10116.ENSRNOP00000022301	10116.ENSRNOP00000070441	0	0	0	0	0	0	0	0.479	0.479
Dkk3	Wnt7a	10116.ENSRNOP00000022301	10116.ENSRNOP00000066101	0	0	0	0	0.074	0	0	0.474	0.492
Dlc1	Rnd3	10116.ENSRNOP00000075006	10116.ENSRNOP00000006111	0	0	0	0	0.087	0.275	0	0.345	0.529
Dlc1	Rhob	10116.ENSRNOP00000075006	10116.ENSRNOP00000008008	0	0	0	0	0.071	0.275	0.4	0.379	0.715
Dlc1	Rhoq	10116.ENSRNOP00000075006	10116.ENSRNOP00000020822	0	0	0	0	0.07	0.131	0.4	0.131	0.522
Dlc1	Rhoa	10116.ENSRNOP00000075006	10116.ENSRNOP00000066672	0	0	0	0	0.069	0.275	0.4	0.535	0.786
Dlc1	Rnd1	10116.ENSRNOP00000075006	10116.ENSRNOP00000070395	0	0	0	0	0.075	0.275	0	0.224	0.434
Dlg1	Kcnj2	10116.ENSRNOP00000071898	10116.ENSRNOP00000006254	0	0	0	0	0.058	0.335	0	0.135	0.411
Dlg1	Kcnj10	10116.ENSRNOP00000071898	10116.ENSRNOP00000010146	0	0	0	0	0.043	0.118	0	0.69	0.715
Dlg1	Lrfn2	10116.ENSRNOP00000071898	10116.ENSRNOP00000015705	0	0	0	0	0.049	0.346	0.5	0.696	0.893
Dlg1	Dmd	10116.ENSRNOP00000071898	10116.ENSRNOP00000029969	0	0	0	0	0.074	0	0	0.504	0.521
Dlg1	Nras	10116.ENSRNOP00000071898	10116.ENSRNOP00000036381	0	0	0	0	0.075	0.128	0.4	0.047	0.477
Dlg1	Dlgap2	10116.ENSRNOP00000071898	10116.ENSRNOP00000054654	0	0	0	0	0	0.337	0	0.267	0.493
Dlg1	Scn5a	10116.ENSRNOP00000071898	10116.ENSRNOP00000060180	0	0	0	0	0	0.292	0	0.893	0.921
Dlg1	Shank2	10116.ENSRNOP00000071898	10116.ENSRNOP00000065891	0	0	0	0	0	0.129	0	0.412	0.466
Dlg1	Gria2	10116.ENSRNOP00000071898	10116.ENSRNOP00000069094	0	0	0	0	0.069	0.171	0	0.717	0.762
Dlg1	Rasgrf2	10116.ENSRNOP00000071898	10116.ENSRNOP00000069761	0	0	0	0	0.245	0.06	0.4	0.15	0.59
Dlg1	Tinagl1	10116.ENSRNOP00000071898	10116.ENSRNOP00000071970	0	0	0	0	0	0	0	0.56	0.56
Dlgap2	Neto1	10116.ENSRNOP00000054654	10116.ENSRNOP00000019384	0	0	0	0	0.199	0	0	0.313	0.426
Dlgap2	Grm5	10116.ENSRNOP00000054654	10116.ENSRNOP00000022059	0	0	0	0	0.234	0	0	0.293	0.435
Dlgap2	Dpp6	10116.ENSRNOP00000054654	10116.ENSRNOP00000043113	0	0	0	0	0.174	0	0	0.389	0.473
Dlgap2	Gria2	10116.ENSRNOP00000054654	10116.ENSRNOP00000069094	0	0	0	0	0.122	0.081	0	0.349	0.429
Dlgap2	Shank2	10116.ENSRNOP00000054654	10116.ENSRNOP00000065891	0	0	0	0	0.106	0.197	0.5	0.73	0.89
Dll4	Flt1	10116.ENSRNOP00000018970	10116.ENSRNOP00000001248	0	0	0	0	0.134	0.045	0	0.732	0.759
Dll4	Flt4	10116.ENSRNOP00000018970	10116.ENSRNOP00000003519	0	0	0	0	0.172	0.045	0	0.68	0.725
Dll4	Kitlg	10116.ENSRNOP00000018970	10116.ENSRNOP00000008471	0	0	0	0	0.098	0	0	0.364	0.402
Dll4	Rbpjl	10116.ENSRNOP00000018970	10116.ENSRNOP00000019127	0	0	0	0	0	0.281	0	0.31	0.483
Dll4	Sox18	10116.ENSRNOP00000018970	10116.ENSRNOP00000021790	0	0	0	0	0.262	0.056	0	0.364	0.518
Dll4	Heyl	10116.ENSRNOP00000018970	10116.ENSRNOP00000020928	0	0	0	0	0.079	0.073	0	0.591	0.62
Dll4	Rbpj	10116.ENSRNOP00000018970	10116.ENSRNOP00000065485	0	0	0	0	0	0.281	0	0.781	0.835
Dmc1	Mcm4	10116.ENSRNOP00000018526	10116.ENSRNOP00000002510	0	0	0	0	0.223	0.167	0	0.207	0.441
Dmc1	Sem1	10116.ENSRNOP00000018526	10116.ENSRNOP00000013841	0	0	0	0	0	0.079	0	0.559	0.577
Dmc1	Xrcc3	10116.ENSRNOP00000018526	10116.ENSRNOP00000016208	0	0	0.131	0.6	0.081	0.77	0	0.488	0.893
Dmc1	Msh5	10116.ENSRNOP00000018526	10116.ENSRNOP00000057489	0.061	0	0	0	0.052	0.145	0	0.529	0.594
Dmc1	Pcna	10116.ENSRNOP00000018526	10116.ENSRNOP00000028887	0	0	0	0	0.343	0.294	0	0.273	0.633
Dmc1	Prdm9	10116.ENSRNOP00000018526	10116.ENSRNOP00000060531	0	0	0	0	0	0.066	0	0.645	0.654
Dmd	Ppargc1a	10116.ENSRNOP00000029969	10116.ENSRNOP00000006071	0	0	0	0	0.075	0	0	0.428	0.448
Dmd	Sntb1	10116.ENSRNOP00000029969	10116.ENSRNOP00000006423	0	0	0	0	0	0.7	0.54	0.845	0.976
Dmd	Kcnj10	10116.ENSRNOP00000029969	10116.ENSRNOP00000010146	0	0	0	0	0.045	0.292	0	0.869	0.904
Dmd	Tmod3	10116.ENSRNOP00000029969	10116.ENSRNOP00000013852	0	0	0	0	0	0	0.5	0.249	0.608
Dmd	Scn4a	10116.ENSRNOP00000029969	10116.ENSRNOP00000016841	0	0	0	0	0.065	0	0	0.46	0.474
Dmd	Itga7	10116.ENSRNOP00000029969	10116.ENSRNOP00000028983	0	0	0	0	0	0	0	0.535	0.535
Dmd	Tp53	10116.ENSRNOP00000029969	10116.ENSRNOP00000074031	0	0	0	0	0.042	0.045	0	0.415	0.418
Dmd	Tnnt2	10116.ENSRNOP00000029969	10116.ENSRNOP00000069434	0	0	0	0	0.055	0	0.5	0.412	0.698
Dmd	Scn5a	10116.ENSRNOP00000029969	10116.ENSRNOP00000060180	0	0	0	0	0.069	0	0	0.709	0.718
Dmd	Ttn	10116.ENSRNOP00000029969	10116.ENSRNOP00000033967	0	0	0	0	0.046	0.06	0	0.721	0.728
Dnah2	Rab44	10116.ENSRNOP00000070702	10116.ENSRNOP00000002553	0	0	0	0	0	0.075	0	0.468	0.487
Dnah2	Dnah9	10116.ENSRNOP00000070702	10116.ENSRNOP00000005583	0	0	0.075	0.821	0	0	0.72	0	0.73
Dnah2	Dynlt1	10116.ENSRNOP00000070702	10116.ENSRNOP00000024656	0	0	0	0	0	0.338	0	0.327	0.535
Dnah2	Drc1	10116.ENSRNOP00000070702	10116.ENSRNOP00000031362	0	0	0.206	0	0	0	0.36	0.516	0.732
Dnah2	Dnah7	10116.ENSRNOP00000070702	10116.ENSRNOP00000070606	0	0	0.073	0.876	0.102	0	0.72	0.187	0.785
Dnah7	Dnah9	10116.ENSRNOP00000070606	10116.ENSRNOP00000005583	0	0	0.078	0.819	0.099	0	0.72	0.16	0.778
Dnah7	Dynlt1	10116.ENSRNOP00000070606	10116.ENSRNOP00000024656	0	0	0	0	0	0.338	0	0.29	0.51
Dnah7	Drc1	10116.ENSRNOP00000070606	10116.ENSRNOP00000031362	0	0	0	0	0.063	0	0.36	0.157	0.45
Dnah9	Dynlt1	10116.ENSRNOP00000005583	10116.ENSRNOP00000024656	0	0	0	0	0	0.338	0	0.193	0.443
Dnah9	Drc1	10116.ENSRNOP00000005583	10116.ENSRNOP00000031362	0	0	0	0	0.103	0	0.36	0.47	0.669
Dnase2b	Sowaha	10116.ENSRNOP00000021861	10116.ENSRNOP00000073965	0	0	0	0	0	0	0	0.533	0.533
Dner	Rcvrn	10116.ENSRNOP00000076139	10116.ENSRNOP00000004880	0	0	0	0	0	0.11	0	0.651	0.676
Dner	Ptprz1	10116.ENSRNOP00000076139	10116.ENSRNOP00000008719	0	0	0	0	0.177	0.11	0	0.301	0.444
Dner	Grm5	10116.ENSRNOP00000076139	10116.ENSRNOP00000022059	0	0	0	0	0.187	0.1	0	0.439	0.553
Dner	Ttn	10116.ENSRNOP00000076139	10116.ENSRNOP00000033967	0	0	0	0	0	0.084	0	0.405	0.431
Dner	Dpp6	10116.ENSRNOP00000076139	10116.ENSRNOP00000043113	0	0	0	0	0.193	0.064	0	0.701	0.755
Dner	Hephl1	10116.ENSRNOP00000076139	10116.ENSRNOP00000074695	0	0	0	0	0	0.051	0	0.408	0.415
Dnph1	Mrps6	10116.ENSRNOP00000024815	10116.ENSRNOP00000071228	0	0	0	0	0	0	0	0.405	0.405
Dok2	Gdnf	10116.ENSRNOP00000018725	10116.ENSRNOP00000044012	0	0	0	0	0	0	0.5	0.052	0.505
Dok3	Lilrb1	10116.ENSRNOP00000018232	10116.ENSRNOP00000073630	0	0	0	0	0.085	0	0.4	0	0.427
Dpf3	Tmem44	10116.ENSRNOP00000010926	10116.ENSRNOP00000002353	0	0	0	0	0	0	0	0.449	0.449
Dpf3	Smarcd1	10116.ENSRNOP00000010926	10116.ENSRNOP00000075525	0	0	0	0	0.086	0.644	0.8	0.568	0.968
Dph1	Dph5	10116.ENSRNOP00000072126	10116.ENSRNOP00000018367	0	0	0	0	0.116	0.1	0.574	0.86	0.946
Dph1	Mettl1	10116.ENSRNOP00000072126	10116.ENSRNOP00000064874	0	0	0	0	0.333	0	0	0.158	0.414
Dph5	Nip7	10116.ENSRNOP00000018367	10116.ENSRNOP00000027653	0	0	0	0	0.531	0	0	0	0.531
Dph5	Rcl1	10116.ENSRNOP00000018367	10116.ENSRNOP00000044460	0	0	0	0	0.427	0	0	0.242	0.547
Dpp6	Rcvrn	10116.ENSRNOP00000043113	10116.ENSRNOP00000004880	0	0	0	0	0.07	0.12	0	0.654	0.692
Dpp6	Kcnj2	10116.ENSRNOP00000043113	10116.ENSRNOP00000006254	0	0	0	0	0.068	0	0	0.397	0.414
Dpp6	Lnpep	10116.ENSRNOP00000043113	10116.ENSRNOP00000017718	0	0	0	0	0.051	0.044	0	0.559	0.565
Dpp6	Grm5	10116.ENSRNOP00000043113	10116.ENSRNOP00000022059	0	0	0	0	0.184	0.051	0	0.642	0.698
Dpp6	Kcnc3	10116.ENSRNOP00000043113	10116.ENSRNOP00000027062	0	0	0	0	0.157	0.118	0	0.314	0.445
Dpp6	Galnt13	10116.ENSRNOP00000043113	10116.ENSRNOP00000042772	0	0	0	0	0.126	0	0	0.368	0.424
Dpp6	Scn5a	10116.ENSRNOP00000043113	10116.ENSRNOP00000060180	0	0	0	0	0	0	0	0.577	0.577
[truncated: 6,022 more rows]
