# Supplementary material for: Integrated bioinformatics analysis of retinal ischemia/reperfusion injury in rats with potential key genes
Source: BMC Genomics. 2024 Apr 15;25:367. doi: 10.1186/s12864-024-10288-0 (PMC11017533; doi:10.1186/s12864-024-10288-0)
Supplement: Supplementary file 50 — Supplementary Material 50. [file 12864_2024_10288_MOESM50_ESM.xlsx]

## Sheet: key_mRNA1_MCC_top10
suplementery table 50 24h_spec key
Rank	Name	Score
1	Rps14	5.74e+80
1	Rack1	5.74e+80
1	Rpl10a	5.74e+80
1	Rpl24	5.74e+80
1	Rpl19	5.74e+80
1	Rps23	5.74e+80
1	Rps16	5.74e+80
1	LOC102555453	5.74e+80
1	Rpl27	5.74e+80
1	Rpl18	5.74e+80
