# Supplementary material for: Integrated bioinformatics analysis of retinal ischemia/reperfusion injury in rats with potential key genes
Source: BMC Genomics. 2024 Apr 15;25:367. doi: 10.1186/s12864-024-10288-0 (PMC11017533; doi:10.1186/s12864-024-10288-0)
Supplement: Supplementary file 51 — Supplementary Material 51. [file 12864_2024_10288_MOESM51_ESM.xlsx]

## Sheet: Sheet1
suplementery table 51 miRNA1_lncRNA_mRNA_24h
SYMBOL	X1
Rack1	rno-miR-342-5p
Rps16	rno-miR-3596c
rno-miR-342-5p	XLOC_001661
rno-miR-342-5p	XLOC_006657
rno-miR-342-5p	XLOC_013544
rno-miR-342-5p	LOC108348469
rno-miR-342-5p	LOC108351456
rno-miR-342-5p	LOC102555043
rno-miR-342-5p	LOC108348931
rno-miR-3596c	XLOC_000151

## Sheet: Sheet2
SYMBOL
Rack1	gene
Rps16	gene
rno-miR-342-5p	miRNA
rno-miR-3596c	miRNA
XLOC_001661	lncRNA
XLOC_006657	lncRNA
XLOC_013544	lncRNA
LOC108348469	lncRNA
LOC108351456	lncRNA
LOC102555043	lncRNA
LOC108348931	lncRNA
XLOC_000151	lncRNA

## Sheet: Sheet3
SYMBOL	X1	lncRNA_symbol	REFSEQ	Transcript	X3	Total.score	Total.energy	Max.score	Max.energy	Strand	miRNA.length	Transcript.length	Position
Rack1	rno-miR-342-5p	XLOC_001661	NM_130734	TCONS_00004306	62.05	171	-30.93	171	-30.93	14346	22	2694	553
Rack1	rno-miR-342-5p	XLOC_006657	NM_130734	TCONS_00017734	62.05	163	-30.03	163	-30.03	19328	22	36062	7212
Rack1	rno-miR-342-5p	XLOC_013544	NM_130734	TCONS_00035208	62.05	174	-30.12	174	-30.12	19327	22	8388	1413
Rack1	rno-miR-342-5p	LOC108348469	NM_130734	XR_001835873.1	62.05	176	-30.19	176	-30.19	48360	22	8996	6614
Rack1	rno-miR-342-5p	LOC108351456	NM_130734	XR_001838846.1	62.05	166	-30.15	166	-30.15	49002	22	1053	195
Rack1	rno-miR-342-5p	LOC102555043	NM_130734	XR_001840966.1	62.05	177	-30.61	177	-30.61	50393	22	3900	247
Rack1	rno-miR-342-5p	LOC108348931	NM_130734	XR_001842314.1	62.05	176	-39.75	176	-39.75	50032	22	14535	400
Rps16	rno-miR-3596c	XLOC_000151	NM_001169146	TCONS_00000463	63.5628	195	-39.92	195	-39.92	237683	21	7077	335
