# Supplementary material for: Integrated bioinformatics analysis of retinal ischemia/reperfusion injury in rats with potential key genes
Source: BMC Genomics. 2024 Apr 15;25:367. doi: 10.1186/s12864-024-10288-0 (PMC11017533; doi:10.1186/s12864-024-10288-0)
Supplement: Supplementary file 52 — Supplementary Material 52. [file 12864_2024_10288_MOESM52_ESM.xlsx]

## Sheet: Sheet1
suplementery table 52 miRNA1_circRNA_mRNA_24h
SYMBOL	X1
Rack1	rno-miR-342-5p
Rps16	rno-miR-3596c
rno-miR-342-5p	circRNA_00615|Chr1:178658486_178714887_+
rno-miR-342-5p	circRNA_03105|Chr14:42931221_42940591_-
rno-miR-342-5p	circRNA_09305|Chr6:106020936_106055105_+
rno-miR-342-5p	circRNA_09306|Chr6:106040067_106055105_+
rno-miR-342-5p	circRNA_09307|Chr6:106053312_106055105_+
rno-miR-3596c	circRNA_02501|Chr13:35579757_35614855_-

## Sheet: Sheet2
Rack1	gene
Rps16	gene
rno-miR-342-5p	miRNA
rno-miR-342-5p	miRNA
rno-miR-342-5p	miRNA
rno-miR-342-5p	miRNA
rno-miR-342-5p	miRNA
rno-miR-3596c	miRNA
circRNA_00615|Chr1:178658486_178714887_+	circRNA
circRNA_03105|Chr14:42931221_42940591_-	circRNA
circRNA_09305|Chr6:106020936_106055105_+	circRNA
circRNA_09306|Chr6:106040067_106055105_+	circRNA
circRNA_09307|Chr6:106053312_106055105_+	circRNA
circRNA_02501|Chr13:35579757_35614855_-	circRNA

## Sheet: Sheet3
SYMBOL	REFSEQ	X1	X3	Transcript	Total.score	Total.energy	Max.score	Max.energy	Strand	miRNA.length	Transcript.length	Position	gene
Rack1	NM_130734	rno-miR-342-5p	62.05	circRNA_00615|Chr1:178658486_178714887_+	180	-33.07	180	-33.07	37762	22	241	152	Spon1
Rack1	NM_130734	rno-miR-342-5p	62.05	circRNA_03105|Chr14:42931221_42940591_-	179	-32.07	179	-32.07	48417	22	9371	5417	Limch1
Rack1	NM_130734	rno-miR-342-5p	62.05	circRNA_09305|Chr6:106020936_106055105_+	178	-34.55	178	-34.55	44865	22	33493	32055	Sipa1l1
Rack1	NM_130734	rno-miR-342-5p	62.05	circRNA_09306|Chr6:106040067_106055105_+	178	-34.55	178	-34.55	44866	22	14362	12924	Sipa1l1
Rack1	NM_130734	rno-miR-342-5p	62.05	circRNA_09307|Chr6:106053312_106055105_+	178	-34.55	178	-34.55	44867	22	1794	356	Sipa1l1
Rps16	NM_001169146	rno-miR-3596c	63.5628	circRNA_02501|Chr13:35579757_35614855_-	179	-31.8	179	-31.8	910375	21	35099	858	NA
