# Supplementary material for: Integrated bioinformatics analysis of retinal ischemia/reperfusion injury in rats with potential key genes
Source: BMC Genomics. 2024 Apr 15;25:367. doi: 10.1186/s12864-024-10288-0 (PMC11017533; doi:10.1186/s12864-024-10288-0)
Supplement: Supplementary file 53 — Supplementary Material 53. [file 12864_2024_10288_MOESM53_ESM.xls]

suplementery table 53 Rps16(KEGG)
ID	Description	setSize	enrichmentScore	NES	pvalue	p.adjust	qvalue	rank	leading_edge	core_enrichment
WP_CYTOPLASMIC_RIBOSOMAL_PROTEINS	WP_CYTOPLASMIC_RIBOSOMAL_PROTEINS	82	0.984241383	1.765446612	1.00E-10	1.78E-07	1.60E-07	311	tags=80%, list=2%, signal=79%	Rps29/Rplp0/Rps23/Rpl26/Rpl19/Rpsa/Rplp1/Rpl7/Rpl10/Rps2/Rps15/Rpl31/Rpl39/Rpl4/Rps17/Rps4x/Rps15a/Rps20/Rpl3/Rpl32/Rps3a/Rps24/Rps11/Rpl9/Rpl14/Rpl18a/Rps14/Rps7/Rps8/Rpl38/Rpl21/Rps12/Rps3/Rps25/Rpl23a/Rpl29/Rpl6/Rpl17/Rpl30/Rpl5/Rpl27/Rps5/Rpl24/Rpl13/Rps16/Rpl10a/Rpl13a/Rps28/Rps10/Uba52/Rps13/Rpl35/Rpl23/Rpl11/Fau/Rps27/Rpl22/Rpl12/Rpl18/Rps19/Rpl15/Rps27a/Rps21/Rpl28/Rps6ka2/Rpl36a
REACTOME_EUKARYOTIC_TRANSLATION_ELONGATION	REACTOME_EUKARYOTIC_TRANSLATION_ELONGATION	86	0.981720628	1.764833709	1.00E-10	1.78E-07	1.60E-07	229	tags=79%, list=1%, signal=78%	Eef1a1/Rps29/Rplp0/Rps23/Rpl26/Rpl19/Rpsa/Rplp1/Rpl7/Rpl10/Rps2/Rps15/Rpl31/Rpl39/Rpl4/Rps17/Rps4x/Rps15a/Rps20/Rpl3/Rpl32/Rps3a/Rps24/Rps11/Rpl9/Rpl14/Rpl18a/Eef2/Rps14/Rps7/Rps8/Rpl38/Rpl21/Rps12/Rps3/Rps25/Rpl23a/Rpl29/Rpl6/Rpl17/Rpl30/Rpl5/Rpl27/Rps5/Rpl24/Rpl13/Rps16/Rpl10a/Rpl13a/Rps28/Eef1g/Rps10/Uba52/Rps13/Rpl35/Rpl23/Rpl11/Fau/Rps27/Eef1b2/Rpl22/Rpl12/Rpl18/Rps19/Rpl15/Rps27a/Rps21/Rpl28
KEGG_RIBOSOME	KEGG_RIBOSOME	79	0.980316412	1.763026945	1.00E-10	1.78E-07	1.60E-07	229	tags=80%, list=1%, signal=79%	Rps29/Rplp0/Rps23/Rpl26/Rpl19/Rpsa/Rplp1/Rpl7/Rpl10/Rps2/Rps15/Rpl31/Rpl39/Rpl4/Rps17/Rps4x/Rps15a/Rps20/Rpl3/Rpl32/Rps3a/Rps24/Rps11/Rpl9/Rpl14/Rpl18a/Rps7/Rps8/Rpl38/Rpl21/Rps12/Rps3/Rps25/Rpl23a/Rpl29/Rpl6/Rpl17/Rpl30/Rpl5/Rpl27/Rps5/Rpl24/Rpl13/Rps16/Rpl10a/Rpl13a/Rps28/Rps10/Uba52/Rps13/Rpl35/Rpl23/Rpl11/Fau/Rps27/Rpl22/Rpl12/Rpl18/Rps19/Rpl15/Rps27a/Rps21/Rpl28
REACTOME_SELENOAMINO_ACID_METABOLISM	REACTOME_SELENOAMINO_ACID_METABOLISM	102	0.972752466	1.776352055	3.26E-10	4.35E-07	3.91E-07	229	tags=63%, list=1%, signal=62%	Rps29/Rplp0/Rps23/Rpl26/Rpl19/Rpsa/Rplp1/Rpl7/Rpl10/Rps2/Rps15/Rpl31/Rpl39/Rpl4/Rps17/Rps4x/Rps15a/Rps20/Rpl3/Rpl32/Rps3a/Rps24/Rps11/Rpl9/Rpl14/Rpl18a/Rps14/Rps7/Rps8/Rpl38/Rpl21/Rps12/Rps3/Rps25/Rpl23a/Rpl29/Rpl6/Rpl17/Rpl30/Rpl5/Rpl27/Rps5/Rpl24/Rpl13/Rps16/Rpl10a/Rpl13a/Rps28/Rps10/Uba52/Rps13/Rpl35/Rpl23/Rpl11/Fau/Rps27/Rpl22/Rpl12/Rpl18/Rps19/Rpl15/Rps27a/Rps21/Rpl28
REACTOME_NONSENSE_MEDIATED_DECAY_NMD	REACTOME_NONSENSE_MEDIATED_DECAY_NMD	108	0.96998061	1.786071789	8.57E-10	9.17E-07	8.24E-07	311	tags=62%, list=2%, signal=61%	Rps29/Rplp0/Rps23/Rpl26/Rpl19/Rpsa/Rplp1/Rpl7/Rpl10/Rps2/Rps15/Rpl31/Rpl39/Rpl4/Rps17/Rps4x/Rps15a/Rps20/Rpl3/Rpl32/Rps3a/Rps24/Rps11/Rpl9/Rpl14/Rpl18a/Rps14/Rps7/Rps8/Pabpc1/Rpl38/Rpl21/Rps12/Rps3/Rps25/Rpl23a/Rpl29/Rpl6/Rpl17/Rpl30/Rpl5/Rpl27/Rps5/Rpl24/Rpl13/Rps16/Rpl10a/Rpl13a/Rps28/Rps10/Uba52/Rps13/Rpl35/Rpl23/Rpl11/Fau/Rps27/Rpl22/Rpl12/Rpl18/Rps19/Rpl15/Rps27a/Rps21/Rpl28/Etf1/Rpl36a
REACTOME_TRANSLATION	REACTOME_TRANSLATION	270	0.91389253	1.774805415	3.40E-09	3.03E-06	2.73E-06	755	tags=38%, list=4%, signal=37%	Eef1a1/Rps29/Rplp0/Rps23/Rpl26/Rpl19/Rpsa/Rplp1/Rpl7/Rpl10/Rps2/Rps15/Rpl31/Rpl39/Rpl4/Rps17/Rps4x/Rps15a/Rps20/Rpl3/Rpl32/Rps3a/Rps24/Rps11/Rpl9/Rpl14/Rpl18a/Eef2/Rps14/Rps7/Rps8/Pabpc1/Rpl38/Rpl21/Rps12/Rps3/Rps25/Rpl23a/Rpl29/Rpl6/Rpl17/Rpl30/Rpl5/Rpl27/Rps5/Rpl24/Rpl13/Rps16/Rpl10a/Rpl13a/Rps28/Eef1g/Rps10/Uba52/Rps13/Rpl35/Rpl23/Eif4a1/Rpl11/Fau/Rps27/Eef1b2/Rpl22/Rpl12/Rpl18/Rps19/Rpl15/Rps…
REACTOME_RRNA_PROCESSING	REACTOME_RRNA_PROCESSING	189	0.938928018	1.760236972	5.33E-09	4.07E-06	3.66E-06	229	tags=34%, list=1%, signal=34%	Rps29/Rplp0/Rps23/Rpl26/Rpl19/Rpsa/Rplp1/Rpl7/Rpl10/Rps2/Rps15/Rpl31/Rpl39/Rpl4/Rps17/Rps4x/Rps15a/Rps20/Rpl3/Rpl32/Rps3a/Rps24/Rps11/Rpl9/Rpl14/Rpl18a/Rps14/Rps7/Rps8/Rpl38/Rpl21/Rps12/Rps3/Rps25/Rpl23a/Rpl29/Rpl6/Rpl17/Rpl30/Rpl5/Rpl27/Rps5/Rpl24/Rpl13/Rps16/Rpl10a/Rpl13a/Rps28/Rps10/Uba52/Rps13/Rpl35/Rpl23/Rpl11/Fau/Rps27/Rpl22/Rpl12/Rpl18/Rps19/Rpl15/Rps27a/Rps21/Rpl28
REACTOME_INFLUENZA_INFECTION	REACTOME_INFLUENZA_INFECTION	143	0.952098488	1.780864791	7.89E-09	5.27E-06	4.74E-06	400	tags=50%, list=2%, signal=49%	Rps29/Rplp0/Rps23/Rpl26/Rpl19/Rpsa/Rplp1/Rpl7/Rpl10/Rps2/Rps15/Rpl31/Rpl39/Rpl4/Rps17/Rps4x/Rps15a/Rps20/Rpl3/Rpl32/Rps3a/Rps24/Rps11/Rpl9/Rpl14/Rpl18a/Rps14/Rps7/Rps8/Rpl38/Rpl21/Rps12/Rps3/Rps25/Rpl23a/Rpl29/Rpl6/Rpl17/Rpl30/Rpl5/Rpl27/Rps5/Rpl24/Rpl13/Rps16/Rpl10a/Rpl13a/Rps28/Calr/Rps10/Uba52/Rps13/Rpl35/Rpl23/Rpl11/Fau/Rps27/Rpl22/Rpl12/Rpl18/Rps19/Rpl15/Rps27a/Rps21/Rpl28/Ipo5/Canx/Rpl36a/R…
REACTOME_SRP_DEPENDENT_COTRANSLATIONAL_PROTEIN_TARGETING_TO_MEMBRANE	REACTOME_SRP_DEPENDENT_COTRANSLATIONAL_PROTEIN_TARGETING_TO_MEMBRANE	105	0.963909576	1.769852039	2.01E-08	1.11E-05	1.00E-05	533	tags=73%, list=3%, signal=72%	Rps29/Rplp0/Rps23/Rpl26/Rpl19/Rpsa/Rplp1/Rpl7/Rpl10/Rps2/Rps15/Rpl31/Rpl39/Rpl4/Rps17/Rps4x/Rps15a/Rps20/Rpl3/Rpl32/Rps3a/Rps24/Rps11/Rpl9/Rpl14/Rpl18a/Rps14/Rps7/Rps8/Rpl38/Rpl21/Rps12/Rps3/Rps25/Rpl23a/Rpl29/Rpl6/Rpl17/Rpl30/Rpl5/Rpl27/Rps5/Rpl24/Rpl13/Rps16/Rpl10a/Rpl13a/Rps28/Rps10/Uba52/Rps13/Rpl35/Rpl23/Rpl11/Fau/Rps27/Rpl22/Rpl12/Rpl18/Rps19/Rpl15/Rps27a/Rps21/Rpl28/Sec11c/Rpl36a/Spcs1/Rpn…
REACTOME_RESPONSE_OF_EIF2AK4_GCN2_TO_AMINO_ACID_DEFICIENCY	REACTOME_RESPONSE_OF_EIF2AK4_GCN2_TO_AMINO_ACID_DEFICIENCY	93	0.968632418	1.759746794	2.08E-08	1.11E-05	1.00E-05	229	tags=69%, list=1%, signal=68%	Rps29/Rplp0/Rps23/Rpl26/Rpl19/Rpsa/Rplp1/Rpl7/Rpl10/Rps2/Rps15/Rpl31/Rpl39/Rpl4/Rps17/Rps4x/Rps15a/Rps20/Rpl3/Rpl32/Rps3a/Rps24/Rps11/Rpl9/Rpl14/Rpl18a/Rps14/Rps7/Rps8/Rpl38/Rpl21/Rps12/Rps3/Rps25/Rpl23a/Rpl29/Rpl6/Rpl17/Rpl30/Rpl5/Rpl27/Rps5/Rpl24/Rpl13/Rps16/Rpl10a/Rpl13a/Rps28/Rps10/Uba52/Rps13/Rpl35/Rpl23/Rpl11/Fau/Rps27/Rpl22/Rpl12/Rpl18/Rps19/Rpl15/Rps27a/Rps21/Rpl28
REACTOME_EUKARYOTIC_TRANSLATION_INITIATION	REACTOME_EUKARYOTIC_TRANSLATION_INITIATION	114	0.952854021	1.762734332	8.36E-08	4.06E-05	3.65E-05	733	tags=75%, list=4%, signal=72%	Rps29/Rplp0/Rps23/Rpl26/Rpl19/Rpsa/Rplp1/Rpl7/Rpl10/Rps2/Rps15/Rpl31/Rpl39/Rpl4/Rps17/Rps4x/Rps15a/Rps20/Rpl3/Rpl32/Rps3a/Rps24/Rps11/Rpl9/Rpl14/Rpl18a/Rps14/Rps7/Rps8/Pabpc1/Rpl38/Rpl21/Rps12/Rps3/Rps25/Rpl23a/Rpl29/Rpl6/Rpl17/Rpl30/Rpl5/Rpl27/Rps5/Rpl24/Rpl13/Rps16/Rpl10a/Rpl13a/Rps28/Rps10/Uba52/Rps13/Rpl35/Rpl23/Eif4a1/Rpl11/Fau/Rps27/Rpl22/Rpl12/Rpl18/Rps19/Rpl15/Rps27a/Rps21/Rpl28/Rpl36a/Ei…
REACTOME_CELLULAR_RESPONSE_TO_STARVATION	REACTOME_CELLULAR_RESPONSE_TO_STARVATION	143	0.943610297	1.764987946	1.50E-07	6.68E-05	6.00E-05	533	tags=50%, list=3%, signal=49%	Rps29/Rplp0/Rps23/Rpl26/Rpl19/Rpsa/Rplp1/Rpl7/Rpl10/Rps2/Rps15/Rpl31/Rpl39/Rpl4/Rps17/Rps4x/Rps15a/Rps20/Rpl3/Rpl32/Rps3a/Rps24/Rps11/Rpl9/Rpl14/Rpl18a/Rps14/Rps7/Rps8/Rpl38/Rpl21/Rps12/Rps3/Rps25/Rpl23a/Rpl29/Rpl6/Rpl17/Rpl30/Rpl5/Rpl27/Rps5/Rpl24/Rpl13/Rps16/Rpl10a/Rpl13a/Rps28/Rps10/Uba52/Rps13/Rpl35/Rpl23/Rpl11/Fau/Rps27/Rpl22/Rpl12/Rpl18/Rps19/Rpl15/Rps27a/Rps21/Rpl28/Atp6v0b/Rpl36a/Cebpb/At…
REACTOME_METABOLISM_OF_AMINO_ACIDS_AND_DERIVATIVES	REACTOME_METABOLISM_OF_AMINO_ACIDS_AND_DERIVATIVES	348	0.874338849	1.718310985	2.06E-07	8.46E-05	7.60E-05	799	tags=29%, list=4%, signal=28%	Rps29/Rplp0/Rps23/Rpl26/Rpl19/Rpsa/Rplp1/Rpl7/Rpl10/Rps2/Rps15/Rpl31/Rpl39/Rpl4/Rps17/Rps4x/Rps15a/Rps20/Crym/Rpl3/Rpl32/Rps3a/Rps24/Rps11/Rpl9/Rpl14/Rpl18a/Rps14/Rps7/Rps8/Rpl38/Rpl21/Rps12/Rps3/Rps25/Rpl23a/Ass1/Rpl29/Rpl6/Rpl17/Rpl30/Rpl5/Rpl27/Rps5/Rpl24/Rpl13/Rps16/Rpl10a/Rpl13a/Rps28/Rps10/Uba52/Rps13/Rpl35/Odc1/Rpl23/Rpl11/Fau/Rps27/Rpl22/Rpl12/Rpl18/Rps19/Rpl15/Slc3a2/Rps27a/Rps21/Psmb4/R…
WP_GPCRS_CLASS_A_RHODOPSINLIKE	WP_GPCRS_CLASS_A_RHODOPSINLIKE	191	-0.949354251	-1.896043367	4.42E-07	0.000168723	0.000151623	2	tags=2%, list=0%, signal=2%	Drd4/Gpr37/Opn1mw/Rho
REACTOME_SIGNALING_BY_ROBO_RECEPTORS	REACTOME_SIGNALING_BY_ROBO_RECEPTORS	205	0.911062232	1.728902691	1.89E-06	0.000672909	0.000604713	769	tags=47%, list=4%, signal=45%	Rps29/Rplp0/Rps23/Rpl26/Rpl19/Rpsa/Rplp1/Rpl7/Rpl10/Rps2/Rps15/Rpl31/Rpl39/Rpl4/Rps17/Rps4x/Rps15a/Rps20/Rpl3/Rpl32/Rps3a/Rps24/Rps11/Rpl9/Rpl14/Rpl18a/Rps14/Rps7/Rps8/Pabpc1/Rpl38/Rpl21/Rps12/Rps3/Rps25/Pfn1/Rpl23a/Rpl29/Rpl6/Rpl17/Rpl30/Rpl5/Rpl27/Rps5/Rpl24/Rpl13/Rps16/Rpl10a/Rpl13a/Rps28/Rps10/Uba52/Rps13/Ubb/Rpl35/Rpl23/Rpl11/Fau/Rps27/Rpl22/Rpl12/Rpl18/Rhoa/Rps19/Rpl15/Rps27a/Rps21/Psmb4/Rp…
HSIAO_HOUSEKEEPING_GENES	HSIAO_HOUSEKEEPING_GENES	365	0.866950748	1.701907341	2.61E-06	0.00087065	0.000782414	739	tags=54%, list=4%, signal=53%	Fth1/Actb/Eef1a1/Ftl1/Rps29/Vim/Tpt1/Serpina3n/Clu/Tmsb4x/Rplp0/Rps23/Rpl19/Rpsa/Rplp1/Rpl7/Rps2/Rps15/Rpl31/Rpl39/Rpl4/Rps17/Rps15a/Rpl3/Rpl32/Rps3a/Rps11/Rpl14/Rpl18a/Anxa2/Eef2/S100a10/Rack1/Rps14/Mt2A/Rps7/Rps8/Cd63/Ppia/Pabpc1/Rpl38/Rpl21/Hsp90ab1/Rps3/Rps25/Pfn1/Rpl23a/Rpl29/Rpl6/Rpl17/Cfl1/Rpl27/Rps5/Rpl24/H3f3b/Rpl13/Htra1/Ifitm3/Rps16/Rpl10a/Rpl13a/Rps28/Cd74/Eef1g/Rps10/Lgals3/Ldha/Nfkb…
BILANGES_SERUM_AND_RAPAMYCIN_SENSITIVE_GENES	BILANGES_SERUM_AND_RAPAMYCIN_SENSITIVE_GENES	68	0.959809964	1.723931103	4.23E-06	0.001330232	0.00119542	376	tags=66%, list=2%, signal=65%	Eef1a1/Tpt1/Rps23/Rpl26/Rpl7/Rpl10/Rpl4/Rps17/Rps4x/Rpl32/Rps3a/Rps24/Rpl14/Rpl18a/Eef2/Rack1/Rps14/Rps7/Rps8/Rpl21/Rps3/Rps25/Rpl29/Rpl6/Rpl30/Rpl5/Rps5/Rpl24/Rpl13/Rps16/Rpl13a/Eef1g/Rps10/Uba52/Rps13/Rpl23/Fau/Eef1b2/Rpl18/Rps19/Rpl15/Rps27a/Rpl28/Rpl36a/Eif3m
PID_RHODOPSIN_PATHWAY	PID_RHODOPSIN_PATHWAY	22	-0.992069022	-1.837776511	7.20E-06	0.002027192	0.001821747	94	tags=73%, list=1%, signal=72%	Guca1b/Rgs9bp/Gucy2f/Cnga1/Pde6a/Rgs9/Gnb5/Slc24a1/Guca1a/Grk1/Gngt1/Pde6b/Pde6g/Gnb1/Gnat1/Rho
REACTOME_REGULATION_OF_EXPRESSION_OF_SLITS_AND_ROBOS	REACTOME_REGULATION_OF_EXPRESSION_OF_SLITS_AND_ROBOS	161	0.92206075	1.72779652	6.98E-06	0.002027192	0.001821747	769	tags=57%, list=4%, signal=55%	Rps29/Rplp0/Rps23/Rpl26/Rpl19/Rpsa/Rplp1/Rpl7/Rpl10/Rps2/Rps15/Rpl31/Rpl39/Rpl4/Rps17/Rps4x/Rps15a/Rps20/Rpl3/Rpl32/Rps3a/Rps24/Rps11/Rpl9/Rpl14/Rpl18a/Rps14/Rps7/Rps8/Pabpc1/Rpl38/Rpl21/Rps12/Rps3/Rps25/Rpl23a/Rpl29/Rpl6/Rpl17/Rpl30/Rpl5/Rpl27/Rps5/Rpl24/Rpl13/Rps16/Rpl10a/Rpl13a/Rps28/Rps10/Uba52/Rps13/Ubb/Rpl35/Rpl23/Rpl11/Fau/Rps27/Rpl22/Rpl12/Rpl18/Rps19/Rpl15/Rps27a/Rps21/Psmb4/Rpl28/Psma6/…
TIEN_INTESTINE_PROBIOTICS_6HR_UP	TIEN_INTESTINE_PROBIOTICS_6HR_UP	45	0.968406306	1.685993178	1.15E-05	0.003085027	0.002772375	202	tags=60%, list=1%, signal=59%	Actb/Eef1a1/Ftl1/Tpt1/Rplp0/Rps23/Rps2/Rpl39/Rpl4/Rps17/Rps3a/Rps24/Rps11/Rps14/Rps7/Hspa8/Ppia/Rpl23a/Rpl5/H3f3b/Rpl13/Eef1g/Rpl23/B2m/Rps27/Eif5a/Rps19
REACTOME_ACTIVATION_OF_THE_PHOTOTRANSDUCTION_CASCADE	REACTOME_ACTIVATION_OF_THE_PHOTOTRANSDUCTION_CASCADE	11	-0.993872496	-1.646537536	1.76E-05	0.004479853	0.004025843	72	tags=91%, list=0%, signal=91%	Cngb1/Cnga1/Pde6a/Slc24a1/Gngt1/Pde6b/Pde6g/Gnb1/Gnat1/Rho
TIEN_INTESTINE_PROBIOTICS_24HR_DN	TIEN_INTESTINE_PROBIOTICS_24HR_DN	197	0.893387055	1.687448105	2.51E-05	0.006087313	0.005470395	672	tags=29%, list=4%, signal=29%	Fth1/Eef1a1/Ftl1/Tpt1/Rplp0/Rps23/Rpl10/Rps2/Rpl39/Rpl4/Rpl3/Rps3a/Rps24/Rps11/Eef2/Rack1/Rps14/Rps7/Hspa8/Pabpc1/Rps3/Rpl23a/Rpl5/Rpl13/Rpl13a/Eef1g/Calr/Hspa5/Csnk1a1/Rpl23/Actg1/P4hb/Eif1/Rps27/Rpl12/Eif5a/Pdia3/Rps19/Hsp90b1/Slc3a2/Ppib/Pdia6/Canx/Arf4/Tmed2/Sqstm1/Glrx/Btg1/Cebpb/Txnrd1/Nudt4/Nap1l1/Pdia4/Manf/Eif4b/Hspa9/Serp1/Akr1b8
PECE_MAMMARY_STEM_CELL_UP	PECE_MAMMARY_STEM_CELL_UP	115	0.925508681	1.713242855	2.86E-05	0.006643999	0.005970664	794	tags=50%, list=4%, signal=48%	Rps29/Serpina3n/Clu/Rpsa/Rplp1/Rps2/Rpl39/Rps20/Rpl18a/Rps14/Mt2A/Rps7/Ppia/Rps12/Rps3/Rps25/Rpl23a/Rpl24/Rpl13/Socs3/Rps16/Rpl10a/Rpl13a/Rps28/Rps10/Uba52/Rps13/Txn1/Actg1/Fau/Tmsb10/Cstb/Rpl22/Rps19/Rpl15/Ptma/Taldo1/Rpl28/Prdx2/Dynll1/Cebpd/Apoe/Tubb4b/Eif3k/Ubl5/Cox4i1/Cox6c/Gapdh/Rpl36al/Cox7a2/Sec61g/Mgp/Edf1/Mt1/Tubb2b/Timm8b/Ddr1
MIKKELSEN_ES_HCP_WITH_H3_UNMETHYLATED	MIKKELSEN_ES_HCP_WITH_H3_UNMETHYLATED	57	-0.982264553	-2.013983122	4.28E-05	0.009527726	0.00856214	68	tags=7%, list=0%, signal=7%	Trpm1/Syp/Rcvrn/Rho
REACTOME_VXPX_CARGO_TARGETING_TO_CILIUM	REACTOME_VXPX_CARGO_TARGETING_TO_CILIUM	21	-0.97769933	-1.807434526	5.73E-05	0.011773308	0.010580144	72	tags=10%, list=0%, signal=9%	Cngb1/Rho
KEGG_PORPHYRIN_AND_CHLOROPHYLL_METABOLISM	KEGG_PORPHYRIN_AND_CHLOROPHYLL_METABOLISM	29	0.972091547	1.638959763	5.62E-05	0.011773308	0.010580144	154	tags=10%, list=1%, signal=10%	Fth1/Cp/Hmox1
REACTOME_THE_CANONICAL_RETINOID_CYCLE_IN_RODS_TWILIGHT_VISION	REACTOME_THE_CANONICAL_RETINOID_CYCLE_IN_RODS_TWILIGHT_VISION	24	-0.981001597	-1.844282944	6.60E-05	0.013060462	0.011736852	85	tags=21%, list=0%, signal=21%	Rdh11/Rlbp1/Abca4/Rbp3/Rho
KINNEY_DNMT1_METHYLATION_TARGETS	KINNEY_DNMT1_METHYLATION_TARGETS	13	-0.989485698	-1.710526958	7.68E-05	0.014661308	0.01317546	175	tags=15%, list=1%, signal=15%	Slc1a7/Prph2
REACTOME_VISUAL_PHOTOTRANSDUCTION	REACTOME_VISUAL_PHOTOTRANSDUCTION	98	-0.954497263	-1.946791898	9.05E-05	0.016684845	0.014993922	213	tags=26%, list=1%, signal=25%	Opn1mw/Sag/Prkca/Guca1b/Rdh11/Rlbp1/Rgs9bp/Cngb1/Gucy2f/Cnga1/Pde6a/Rgs9/Gnb5/Abca4/Slc24a1/Guca1a/Grk1/Gngt1/Rbp3/Pde6b/Pde6g/Rcvrn/Gnb1/Gnat1/Rho
BIOCARTA_RHODOPSIN_PATHWAY	BIOCARTA_RHODOPSIN_PATHWAY	10	-0.994497208	-1.642418841	0.000101791	0.018139173	0.016300862	38	tags=80%, list=0%, signal=80%	Sag/Pde6a/Guca1a/Grk1/Pde6b/Pde6g/Rcvrn/Rho
CHIANG_LIVER_CANCER_SUBCLASS_POLYSOMY7_UP	CHIANG_LIVER_CANCER_SUBCLASS_POLYSOMY7_UP	69	0.941944875	1.691936554	0.000112176	0.019345005	0.017384489	1	tags=1%, list=0%, signal=1%	Cryaa
REACTOME_THE_PHOTOTRANSDUCTION_CASCADE	REACTOME_THE_PHOTOTRANSDUCTION_CASCADE	32	-0.979726106	-1.913498002	0.000130016	0.020443181	0.01837137	94	tags=62%, list=1%, signal=62%	Sag/Prkca/Guca1b/Rgs9bp/Cngb1/Gucy2f/Cnga1/Pde6a/Rgs9/Gnb5/Slc24a1/Guca1a/Grk1/Gngt1/Pde6b/Pde6g/Rcvrn/Gnb1/Gnat1/Rho
MCLACHLAN_DENTAL_CARIES_UP	MCLACHLAN_DENTAL_CARIES_UP	221	0.879839407	1.683177248	0.000127557	0.020443181	0.01837137	1062	tags=41%, list=6%, signal=39%	Serpina3n/Ctsb/Rps4x/Orm1/Gpnmb/Timp1/Lyz2/Sod2/Mt2A/Cxcl2/Ccl3/Chi3l1/Socs3/Cd74/S100a8/S100a9/Fcer1g/Il1b/Mcl1/C3/Cxcl1/Cd44/Srgn/Tyrobp/Spp1/Arpc1b/Ier3/Fcgr2b/Il1rn/RT1-Da/Cxcl3/Tnfrsf1b/Chl1/Bcl2a1/Cebpd/Tnfaip6/Cd53/G0s2/Apoe/Vamp8/Rac2/Ctsh/Slc7a11/Glrx/Lcp1/Cxcl6/Mmp9/Ssr4/Ddx3x/Nap1l1/Nampt/Plek/RT1-Db1/RT1-Ba/Trem1/Vcam1/Mgp/Lyn/Clec7a/Csf2rb/Trib1/Anpep/Lsp1/Bcl3/Arhgdib/Eif1a/Laptm5/P…
CERIBELLI_GENES_INACTIVE_AND_BOUND_BY_NFY	CERIBELLI_GENES_INACTIVE_AND_BOUND_BY_NFY	28	0.970618574	1.639685058	0.000129073	0.020443181	0.01837137	3	tags=4%, list=0%, signal=4%	Crybb2
REACTOME_ANTIMICROBIAL_PEPTIDES	REACTOME_ANTIMICROBIAL_PEPTIDES	65	0.949242751	1.704730577	0.000142079	0.02109867	0.018960429	138	tags=8%, list=1%, signal=8%	Lcn2/Clu/Lyz2/S100a8/S100a9
REACTOME_SIGNALING_BY_INTERLEUKINS	REACTOME_SIGNALING_BY_INTERLEUKINS	428	0.816828738	1.616502076	0.000139522	0.02109867	0.018960429	1389	tags=33%, list=8%, signal=32%	Lcn2/Vim/Rplp0/Timp1/Anxa2/Sod2/Hspa8/Ppia/Cxcl2/Cfl1/Ccl3/Socs3/Nfkbia/Uba52/Ubb/Hmox1/Msn/P4hb/Junb/Stat1/Il1b/Mcl1/Cxcl1/App/Hsp90b1/Rps27a/Stat3/Taldo1/Psmb4/Anxa1/Il1rn/Il33/Cxcl3/Itgb1/Tnfrsf1b/Canx/Psma6/Skp1/Psme1/Arf1/Cebpd/Rps6ka2/Sqstm1/Pim1/Ywhaz/Tcp1/Nos2/Lcp1/Il6st/Psma4/Rap1b/Psmb1/Cdc42/Mmp9/Sod1/Ccnd1/Ebi3/Psma1/Psmb6/Jun/Psmc1/Fgf2/Ccl20/Gsto1/Psmd2/Psma5/Psmb5/Il1r2/Vcam1/Cnn2/…
NATSUME_RESPONSE_TO_INTERFERON_BETA_DN	NATSUME_RESPONSE_TO_INTERFERON_BETA_DN	48	0.946192469	1.65155404	0.000148206	0.021413794	0.019243616	551	tags=44%, list=3%, signal=43%	Fth1/Ftl1/Rplp1/Rps2/Anxa2/Cd63/Nfkbia/Txn1/Tmsb10/Prdx1/Lgals1/Ywhaq/Skp1/Prdx6/Cox6a1/Cox4i1/Cox6c/Sod1/Gapdh/Gstp1/Gsto1
REACTOME_ACTIVATION_OF_THE_MRNA_UPON_BINDING_OF_THE_CAP_BINDING_COMPLEX_AND_EIFS_AND_SUBSEQUENT_BINDING_TO_43S	REACTOME_ACTIVATION_OF_THE_MRNA_UPON_BINDING_OF_THE_CAP_BINDING_COMPLEX_AND_EIFS_AND_SUBSEQUENT_BINDING_TO_43S	61	0.94415963	1.68186203	0.0001866	0.025578615	0.022986354	733	tags=75%, list=4%, signal=73%	Rps29/Rps23/Rpsa/Rps2/Rps15/Rps17/Rps4x/Rps15a/Rps20/Rps3a/Rps24/Rps11/Rps14/Rps7/Rps8/Pabpc1/Rps12/Rps3/Rps25/Rps5/Rps16/Rps28/Rps10/Rps13/Eif4a1/Fau/Rps27/Rps19/Rps27a/Rps21/Eif4a2/Eif3k/Eif3m/Eif3g/Eif3e/Eif3i/Eif3c/Eif2s1/Rps27l/Eif3l/Eif4b/Eif3f/Eif2s3/Eif1a/Eif3b/Eif2s2
OSMAN_BLADDER_CANCER_DN	OSMAN_BLADDER_CANCER_DN	348	0.820334827	1.612178559	0.000185961	0.025578615	0.022986354	917	tags=20%, list=5%, signal=19%	Rplp0/Rpl19/Rpsa/Rpl10/Rps15/Rpl4/Rps17/Rps4x/Rps20/Rpl3/Rpl32/Rps3a/Rps24/Rps11/Rpl14/Rpl18a/Rps7/Rpl38/Rps3/Rps25/Rpl23a/Rpl29/Rps5/Rpl24/H3f3b/Rpl13/Rps16/Rpl10a/Rpl13a/Eef1g/Rps10/Uba52/Rps13/Rpl35/Fau/Rps27/Eef1b2/Rpl22/Rpl12/Rpl15/Rps21/Stat3/Rpl28/Fcgr2b/Myl12a/Cd53/Rpl36a/Eif4a2/Csde1/Cxcl6/Ssr4/Serinc3/Col18a1/Ssu72/Ninj1/Eif2s3/Edf1/Fbl/Zfp36l1/Prkar1a/Leprotl1/Mtch1/Zfand2a/Serf2/Copb2…
DIAZ_CHRONIC_MYELOGENOUS_LEUKEMIA_DN	DIAZ_CHRONIC_MYELOGENOUS_LEUKEMIA_DN	107	0.902747191	1.661803775	0.000217174	0.029025283	0.02608372	979	tags=32%, list=5%, signal=30%	Crygd/Eef1a1/Rplp1/Rps15/Rpl39/Rps17/Rpl32/Rps24/Rps11/Rpl18a/Rps12/Rpl23a/Rpl30/Lilrb4/S100a8/S100a9/Actg1/Mcl1/Anxa5/Cebpd/Cd53/Prom1/Gapdh/Ninj1/Sell/Mvp/Fgfr1/Ifi30/Cdh2/Il13ra1/Vamp5/Acsl4/Myof/Tgfbi
HOLLEMAN_VINCRISTINE_RESISTANCE_ALL_DN	HOLLEMAN_VINCRISTINE_RESISTANCE_ALL_DN	20	0.981835146	1.607532483	0.00023315	0.029676616	0.026669044	194	tags=60%, list=1%, signal=59%	Vim/Rpl10/Rps2/Rpl31/Rps15a/Rps24/Rps12/Rpl23a/Nme2/Tmsb10/Rpl12/Cd44
REACTOME_NEUTROPHIL_DEGRANULATION	REACTOME_NEUTROPHIL_DEGRANULATION	440	0.806286667	1.594632484	0.000227753	0.029676616	0.026669044	1413	tags=38%, list=8%, signal=36%	Fth1/Eef1a1/Ftl1/Lcn2/Serpina3n/Ctsb/Orm1/Lyz2/Anxa2/Eef2/Cd63/Hspa8/Ppia/Serpinb1a/Fabp5/Hsp90ab1/Cxcl2/Ctsd/Chi3l1/Lgals3/S100a8/Nme2/Sdcbp/S100a9/S100a11/Fcer1g/B2m/Tubb5/Cstb/Psap/C3/Cxcl1/Cd44/Rhoa/Tyrobp/Fcgr2b/Gdi2/Cxcl3/Tnfrsf1b/Dynll1/Aprt/Rnaset2/Prdx6/Tnfaip6/Cd53/Grn/Lamp1/Vamp8/Tubb4b/Ctsh/Cap1/Cct2/Rac1/Ctsa/Actr2/Arpc5/Rap1b/Cct8/Psmb1/Mmp9/Ddx3x/Vcp/Actr10/Gstp1/Lamp2/Cd47/Npc2/Ct…
CHNG_MULTIPLE_MYELOMA_HYPERPLOID_UP	CHNG_MULTIPLE_MYELOMA_HYPERPLOID_UP	49	0.945517953	1.650150334	0.000315911	0.039275844	0.03529544	397	tags=61%, list=2%, signal=60%	Rps23/Rpsa/Rplp1/Rps15/Rpl4/Rps17/Rpl32/Rpl14/Eef2/Rps14/Rpl21/Rps3/Rpl29/Rpl24/Rps16/Rpl13a/Eef1g/Uba52/Rps13/Rpl35/Eef1b2/Npm1/Rpl18/Rps19/Rpl15/Rpl28/Eif4a2/Eif3k/Eif3g/Hnrnpa1
TARTE_PLASMA_CELL_VS_PLASMABLAST_UP	TARTE_PLASMA_CELL_VS_PLASMABLAST_UP	349	0.825536888	1.623663666	0.000335165	0.040722499	0.036595484	850	tags=19%, list=5%, signal=18%	Actb/Ftl1/Lcn2/Cryab/Tpt1/Serpina3n/Clu/Rplp0/Rpsa/Rplp1/Ctsl/Rps2/Rps15/Rpl39/Rps15a/Gpnmb/Lyz2/Rps11/Rpl18a/Rps14/Rpl23a/Rpl24/Ifitm3/Rps16/Gnb3/Nfkbia/S100a8/S100a9/Fcer1g/B2m/Psap/Cd24/Rps21/Rpl28/Ptgds/Grn/Apoe/Cd9/Plpp3/Nos2/Lgmn/Serping1/Mmp9/Oaz1/Ssr4/Fbn1/Sypl1/RT1-Ba/Jund/Dusp1/Hspb1/Fstl1/Vcam1/C1s/Phb2/Col4a1/Fgr/Cst3/C2/Lrp1/Ddr1/Cyba/Alox5ap/Fuca1/Ptprn/Aldh1a1
ENK_UV_RESPONSE_KERATINOCYTE_UP	ENK_UV_RESPONSE_KERATINOCYTE_UP	493	0.788709776	1.573428911	0.000379682	0.045106233	0.040534949	1342	tags=33%, list=7%, signal=31%	Cryab/Rpl19/Rpl10/Rps15/Rps11/Rpl14/Rpl18a/Anxa2/Rack1/Hsp90ab1/Cxcl2/Rps3/Pfn1/Rpl29/Cfl1/Rps5/Ctsd/Rpl10a/Rps10/Nme2/Ubb/S100a11/Rpl35/Odc1/Eif4a1/Gabarap/P4hb/B2m/Junb/Fau/Gnb2/Il1b/Eif1/Arhgdia/Rpl12/Rpl18/Sdc4/Cxcl1/Slc3a2/Rps21/Lgals1/Taldo1/Btf3/Psmb4/Rpl28/Ier3/Akr1b1/Hmga1/Cxcl3/Tnfrsf1b/Tagln2/Prdx2/Aprt/Skp1/Psme1/Rab1a/Grn/Atp6v0b/Apoe/Vamp8/Zfp36/Tubb4b/Ppp1ca/Mxd1/Eif3k/Btg1/Ube2d3/…
