# Supplementary material for: Integrated bioinformatics analysis of retinal ischemia/reperfusion injury in rats with potential key genes
Source: BMC Genomics. 2024 Apr 15;25:367. doi: 10.1186/s12864-024-10288-0 (PMC11017533; doi:10.1186/s12864-024-10288-0)
Supplement: Supplementary file 55 — Supplementary Material 55. [file 12864_2024_10288_MOESM55_ESM.xls]

suplementery table 55 Uba52(KEGG)
ID	Description	setSize	enrichmentScore	NES	pvalue	p.adjust	qvalue	rank	leading_edge	core_enrichment
REACTOME_NONSENSE_MEDIATED_DECAY_NMD	REACTOME_NONSENSE_MEDIATED_DECAY_NMD	108	0.969521807	1.807380693	1.00E-10	1.07E-07	9.57E-08	306	tags=62%, list=2%, signal=61%	Rps29/Rplp0/Rps23/Rpl19/Rpsa/Rpl26/Rplp1/Rpl7/Rpl31/Rpl4/Rps2/Rps15/Rps17/Rpl10/Rps15a/Rps20/Rpl39/Rpl3/Rps4x/Rpl9/Rps3a/Rps24/Rpl32/Rps11/Rpl18a/Rpl14/Rps8/Rps14/Rps7/Rpl30/Rpl38/Rpl21/Pabpc1/Rps3/Rps25/Rps12/Rpl23a/Rpl6/Rpl29/Rpl5/Rpl17/Rps5/Rpl27/Rpl13/Rpl10a/Rpl24/Rps16/Uba52/Rps28/Rpl13a/Rps10/Rps13/Rpl35/Rpl11/Rpl23/Fau/Rpl12/Rps27/Rpl22/Rpl18/Rps21/Rps27a/Rps19/Rpl15/Rpl28/Rpl36a/Etf1
REACTOME_SELENOAMINO_ACID_METABOLISM	REACTOME_SELENOAMINO_ACID_METABOLISM	102	0.972772536	1.802244825	1.00E-10	1.07E-07	9.57E-08	231	tags=63%, list=1%, signal=62%	Rps29/Rplp0/Rps23/Rpl19/Rpsa/Rpl26/Rplp1/Rpl7/Rpl31/Rpl4/Rps2/Rps15/Rps17/Rpl10/Rps15a/Rps20/Rpl39/Rpl3/Rps4x/Rpl9/Rps3a/Rps24/Rpl32/Rps11/Rpl18a/Rpl14/Rps8/Rps14/Rps7/Rpl30/Rpl38/Rpl21/Rps3/Rps25/Rps12/Rpl23a/Rpl6/Rpl29/Rpl5/Rpl17/Rps5/Rpl27/Rpl13/Rpl10a/Rpl24/Rps16/Uba52/Rps28/Rpl13a/Rps10/Rps13/Rpl35/Rpl11/Rpl23/Fau/Rpl12/Rps27/Rpl22/Rpl18/Rps21/Rps27a/Rps19/Rpl15/Rpl28
REACTOME_EUKARYOTIC_TRANSLATION_ELONGATION	REACTOME_EUKARYOTIC_TRANSLATION_ELONGATION	86	0.981831036	1.792976354	1.00E-10	1.07E-07	9.57E-08	231	tags=79%, list=1%, signal=78%	Eef1a1/Rps29/Rplp0/Rps23/Rpl19/Rpsa/Rpl26/Rplp1/Rpl7/Rpl31/Rpl4/Rps2/Rps15/Rps17/Rpl10/Rps15a/Rps20/Rpl39/Rpl3/Rps4x/Rpl9/Rps3a/Rps24/Rpl32/Rps11/Rpl18a/Rpl14/Rps8/Eef2/Rps14/Rps7/Rpl30/Rpl38/Rpl21/Rps3/Rps25/Rps12/Rpl23a/Rpl6/Rpl29/Rpl5/Rpl17/Rps5/Rpl27/Rpl13/Rpl10a/Rpl24/Rps16/Uba52/Rps28/Rpl13a/Eef1g/Rps10/Rps13/Rpl35/Rpl11/Rpl23/Fau/Rpl12/Rps27/Eef1b2/Rpl22/Rpl18/Rps21/Rps27a/Rps19/Rpl15/Rpl28
WP_CYTOPLASMIC_RIBOSOMAL_PROTEINS	WP_CYTOPLASMIC_RIBOSOMAL_PROTEINS	82	0.985288484	1.789416981	1.00E-10	1.07E-07	9.57E-08	234	tags=79%, list=1%, signal=79%	Rps29/Rplp0/Rps23/Rpl19/Rpsa/Rpl26/Rplp1/Rpl7/Rpl31/Rpl4/Rps2/Rps15/Rps17/Rpl10/Rps15a/Rps20/Rpl39/Rpl3/Rps4x/Rpl9/Rps3a/Rps24/Rpl32/Rps11/Rpl18a/Rpl14/Rps8/Rps14/Rps7/Rpl30/Rpl38/Rpl21/Rps3/Rps25/Rps12/Rpl23a/Rpl6/Rpl29/Rpl5/Rpl17/Rps5/Rpl27/Rpl13/Rpl10a/Rpl24/Rps16/Uba52/Rps28/Rpl13a/Rps10/Rps13/Rpl35/Rpl11/Rpl23/Fau/Rpl12/Rps27/Rpl22/Rpl18/Rps21/Rps27a/Rps19/Rpl15/Rpl28/Rps6ka2
KEGG_RIBOSOME	KEGG_RIBOSOME	79	0.980610358	1.775429323	1.00E-10	1.07E-07	9.57E-08	231	tags=80%, list=1%, signal=79%	Rps29/Rplp0/Rps23/Rpl19/Rpsa/Rpl26/Rplp1/Rpl7/Rpl31/Rpl4/Rps2/Rps15/Rps17/Rpl10/Rps15a/Rps20/Rpl39/Rpl3/Rps4x/Rpl9/Rps3a/Rps24/Rpl32/Rps11/Rpl18a/Rpl14/Rps8/Rps7/Rpl30/Rpl38/Rpl21/Rps3/Rps25/Rps12/Rpl23a/Rpl6/Rpl29/Rpl5/Rpl17/Rps5/Rpl27/Rpl13/Rpl10a/Rpl24/Rps16/Uba52/Rps28/Rpl13a/Rps10/Rps13/Rpl35/Rpl11/Rpl23/Fau/Rpl12/Rps27/Rpl22/Rpl18/Rps21/Rps27a/Rps19/Rpl15/Rpl28
REACTOME_INFLUENZA_INFECTION	REACTOME_INFLUENZA_INFECTION	143	0.953105956	1.802670735	5.98E-10	5.33E-07	4.77E-07	360	tags=49%, list=2%, signal=48%	Rps29/Rplp0/Rps23/Rpl19/Rpsa/Rpl26/Rplp1/Rpl7/Rpl31/Rpl4/Rps2/Rps15/Rps17/Rpl10/Rps15a/Rps20/Rpl39/Rpl3/Rps4x/Rpl9/Rps3a/Rps24/Rpl32/Rps11/Rpl18a/Rpl14/Rps8/Rps14/Rps7/Rpl30/Rpl38/Rpl21/Rps3/Rps25/Rps12/Rpl23a/Rpl6/Rpl29/Rpl5/Rpl17/Rps5/Rpl27/Rpl13/Rpl10a/Rpl24/Rps16/Uba52/Rps28/Rpl13a/Rps10/Calr/Rps13/Rpl35/Rpl11/Rpl23/Fau/Rpl12/Rps27/Rpl22/Rpl18/Rps21/Rps27a/Rps19/Rpl15/Ipo5/Rpl28/Rpl36a/Grsf1/…
REACTOME_RESPONSE_OF_EIF2AK4_GCN2_TO_AMINO_ACID_DEFICIENCY	REACTOME_RESPONSE_OF_EIF2AK4_GCN2_TO_AMINO_ACID_DEFICIENCY	93	0.970913971	1.793578901	9.48E-10	7.24E-07	6.49E-07	323	tags=71%, list=2%, signal=70%	Rps29/Rplp0/Rps23/Rpl19/Rpsa/Rpl26/Rplp1/Rpl7/Rpl31/Rpl4/Rps2/Rps15/Rps17/Rpl10/Rps15a/Rps20/Rpl39/Rpl3/Rps4x/Rpl9/Rps3a/Rps24/Rpl32/Rps11/Rpl18a/Rpl14/Rps8/Rps14/Rps7/Rpl30/Rpl38/Rpl21/Rps3/Rps25/Rps12/Rpl23a/Rpl6/Rpl29/Rpl5/Rpl17/Rps5/Rpl27/Rpl13/Rpl10a/Rpl24/Rps16/Uba52/Rps28/Rpl13a/Rps10/Rps13/Rpl35/Rpl11/Rpl23/Fau/Rpl12/Rps27/Rpl22/Rpl18/Rps21/Rps27a/Rps19/Rpl15/Rpl28/Rpl36a/Cebpb
WP_GPCRS_CLASS_A_RHODOPSINLIKE	WP_GPCRS_CLASS_A_RHODOPSINLIKE	191	-0.936247852	-2.001593248	2.43E-09	1.63E-06	1.46E-06	166	tags=3%, list=1%, signal=3%	Drd4/Rrh/Gpr37/Opn1mw/Rho
REACTOME_RRNA_PROCESSING	REACTOME_RRNA_PROCESSING	189	0.933836347	1.796305542	3.68E-09	2.18E-06	1.96E-06	231	tags=34%, list=1%, signal=34%	Rps29/Rplp0/Rps23/Rpl19/Rpsa/Rpl26/Rplp1/Rpl7/Rpl31/Rpl4/Rps2/Rps15/Rps17/Rpl10/Rps15a/Rps20/Rpl39/Rpl3/Rps4x/Rpl9/Rps3a/Rps24/Rpl32/Rps11/Rpl18a/Rpl14/Rps8/Rps14/Rps7/Rpl30/Rpl38/Rpl21/Rps3/Rps25/Rps12/Rpl23a/Rpl6/Rpl29/Rpl5/Rpl17/Rps5/Rpl27/Rpl13/Rpl10a/Rpl24/Rps16/Uba52/Rps28/Rpl13a/Rps10/Rps13/Rpl35/Rpl11/Rpl23/Fau/Rpl12/Rps27/Rpl22/Rpl18/Rps21/Rps27a/Rps19/Rpl15/Rpl28
REACTOME_TRANSLATION	REACTOME_TRANSLATION	270	0.912242459	1.769910288	4.96E-09	2.65E-06	2.38E-06	770	tags=39%, list=4%, signal=37%	Eef1a1/Rps29/Rplp0/Rps23/Rpl19/Rpsa/Rpl26/Rplp1/Rpl7/Rpl31/Rpl4/Rps2/Rps15/Rps17/Rpl10/Rps15a/Rps20/Rpl39/Rpl3/Rps4x/Rpl9/Rps3a/Rps24/Rpl32/Rps11/Rpl18a/Rpl14/Rps8/Eef2/Rps14/Rps7/Rpl30/Rpl38/Rpl21/Pabpc1/Rps3/Rps25/Rps12/Rpl23a/Rpl6/Rpl29/Rpl5/Rpl17/Rps5/Rpl27/Rpl13/Rpl10a/Rpl24/Rps16/Uba52/Rps28/Rpl13a/Eef1g/Rps10/Rps13/Eif4a1/Rpl35/Rpl11/Rpl23/Fau/Rpl12/Rps27/Eef1b2/Rpl22/Rpl18/Rps21/Rps27a/Rp…
REACTOME_SRP_DEPENDENT_COTRANSLATIONAL_PROTEIN_TARGETING_TO_MEMBRANE	REACTOME_SRP_DEPENDENT_COTRANSLATIONAL_PROTEIN_TARGETING_TO_MEMBRANE	105	0.961738391	1.786808629	1.37E-08	6.68E-06	5.98E-06	617	tags=74%, list=3%, signal=72%	Rps29/Rplp0/Rps23/Rpl19/Rpsa/Rpl26/Rplp1/Rpl7/Rpl31/Rpl4/Rps2/Rps15/Rps17/Rpl10/Rps15a/Rps20/Rpl39/Rpl3/Rps4x/Rpl9/Rps3a/Rps24/Rpl32/Rps11/Rpl18a/Rpl14/Rps8/Rps14/Rps7/Rpl30/Rpl38/Rpl21/Rps3/Rps25/Rps12/Rpl23a/Rpl6/Rpl29/Rpl5/Rpl17/Rps5/Rpl27/Rpl13/Rpl10a/Rpl24/Rps16/Uba52/Rps28/Rpl13a/Rps10/Rps13/Rpl35/Rpl11/Rpl23/Fau/Rpl12/Rps27/Rpl22/Rpl18/Rps21/Rps27a/Rps19/Rpl15/Rpl28/Sec11c/Rpl36a/Sec61g/Sp…
REACTOME_CELLULAR_RESPONSE_TO_STARVATION	REACTOME_CELLULAR_RESPONSE_TO_STARVATION	143	0.944445158	1.78629001	1.67E-08	7.43E-06	6.66E-06	323	tags=47%, list=2%, signal=46%	Rps29/Rplp0/Rps23/Rpl19/Rpsa/Rpl26/Rplp1/Rpl7/Rpl31/Rpl4/Rps2/Rps15/Rps17/Rpl10/Rps15a/Rps20/Rpl39/Rpl3/Rps4x/Rpl9/Rps3a/Rps24/Rpl32/Rps11/Rpl18a/Rpl14/Rps8/Rps14/Rps7/Rpl30/Rpl38/Rpl21/Rps3/Rps25/Rps12/Rpl23a/Rpl6/Rpl29/Rpl5/Rpl17/Rps5/Rpl27/Rpl13/Rpl10a/Rpl24/Rps16/Uba52/Rps28/Rpl13a/Rps10/Rps13/Rpl35/Rpl11/Rpl23/Fau/Rpl12/Rps27/Rpl22/Rpl18/Rps21/Rps27a/Rps19/Rpl15/Rpl28/Atp6v0b/Rpl36a/Cebpb
REACTOME_EUKARYOTIC_TRANSLATION_INITIATION	REACTOME_EUKARYOTIC_TRANSLATION_INITIATION	114	0.951770906	1.776848203	3.34E-08	1.37E-05	1.23E-05	674	tags=72%, list=4%, signal=70%	Rps29/Rplp0/Rps23/Rpl19/Rpsa/Rpl26/Rplp1/Rpl7/Rpl31/Rpl4/Rps2/Rps15/Rps17/Rpl10/Rps15a/Rps20/Rpl39/Rpl3/Rps4x/Rpl9/Rps3a/Rps24/Rpl32/Rps11/Rpl18a/Rpl14/Rps8/Rps14/Rps7/Rpl30/Rpl38/Rpl21/Pabpc1/Rps3/Rps25/Rps12/Rpl23a/Rpl6/Rpl29/Rpl5/Rpl17/Rps5/Rpl27/Rpl13/Rpl10a/Rpl24/Rps16/Uba52/Rps28/Rpl13a/Rps10/Rps13/Eif4a1/Rpl35/Rpl11/Rpl23/Fau/Rpl12/Rps27/Rpl22/Rpl18/Rps21/Rps27a/Rps19/Rpl15/Rpl28/Rpl36a/Ei…
REACTOME_SIGNALING_BY_ROBO_RECEPTORS	REACTOME_SIGNALING_BY_ROBO_RECEPTORS	205	0.912643911	1.76141812	7.11E-08	2.72E-05	2.43E-05	755	tags=47%, list=4%, signal=45%	Rps29/Rplp0/Rps23/Rpl19/Rpsa/Rpl26/Rplp1/Rpl7/Rpl31/Rpl4/Rps2/Rps15/Rps17/Rpl10/Rps15a/Rps20/Rpl39/Rpl3/Rps4x/Rpl9/Rps3a/Rps24/Rpl32/Rps11/Rpl18a/Rpl14/Rps8/Rps14/Rps7/Rpl30/Rpl38/Rpl21/Pabpc1/Rps3/Rps25/Rps12/Pfn1/Rpl23a/Rpl6/Rpl29/Rpl5/Rpl17/Rps5/Rpl27/Rpl13/Rpl10a/Rpl24/Rps16/Uba52/Rps28/Rpl13a/Rps10/Rps13/Ubb/Rpl35/Rpl11/Rpl23/Fau/Rpl12/Rps27/Rpl22/Rpl18/Rps21/Rps27a/Rps19/Rpl15/Rhoa/Psmb4/Rp…
MIKKELSEN_ES_HCP_WITH_H3_UNMETHYLATED	MIKKELSEN_ES_HCP_WITH_H3_UNMETHYLATED	57	-0.971405762	-1.970803272	6.25E-07	0.000222847	0.00019956	46	tags=11%, list=0%, signal=11%	Slitrk2/Rph3a/Trpm1/Syp/Rcvrn/Rho
REACTOME_METABOLISM_OF_AMINO_ACIDS_AND_DERIVATIVES	REACTOME_METABOLISM_OF_AMINO_ACIDS_AND_DERIVATIVES	348	0.86851961	1.706676174	8.87E-07	0.000296431	0.000265455	695	tags=27%, list=4%, signal=26%	Rps29/Rplp0/Rps23/Rpl19/Rpsa/Rpl26/Rplp1/Rpl7/Rpl31/Rpl4/Rps2/Rps15/Rps17/Rpl10/Rps15a/Rps20/Rpl39/Rpl3/Rps4x/Rpl9/Rps3a/Rps24/Rpl32/Rps11/Rpl18a/Rpl14/Rps8/Rps14/Rps7/Rpl30/Crym/Rpl38/Rpl21/Rps3/Rps25/Rps12/Rpl23a/Rpl6/Rpl29/Ass1/Rpl5/Rpl17/Rps5/Rpl27/Rpl13/Rpl10a/Rpl24/Rps16/Uba52/Rps28/Rpl13a/Odc1/Rps10/Rps13/Rpl35/Rpl11/Rpl23/Fau/Rpl12/Rps27/Rpl22/Rpl18/Rps21/Rps27a/Rps19/Rpl15/Slc3a2/Psmb4/R…
REACTOME_REGULATION_OF_EXPRESSION_OF_SLITS_AND_ROBOS	REACTOME_REGULATION_OF_EXPRESSION_OF_SLITS_AND_ROBOS	161	0.924870372	1.763751306	1.50E-06	0.000471429	0.000422167	727	tags=55%, list=4%, signal=54%	Rps29/Rplp0/Rps23/Rpl19/Rpsa/Rpl26/Rplp1/Rpl7/Rpl31/Rpl4/Rps2/Rps15/Rps17/Rpl10/Rps15a/Rps20/Rpl39/Rpl3/Rps4x/Rpl9/Rps3a/Rps24/Rpl32/Rps11/Rpl18a/Rpl14/Rps8/Rps14/Rps7/Rpl30/Rpl38/Rpl21/Pabpc1/Rps3/Rps25/Rps12/Rpl23a/Rpl6/Rpl29/Rpl5/Rpl17/Rps5/Rpl27/Rpl13/Rpl10a/Rpl24/Rps16/Uba52/Rps28/Rpl13a/Rps10/Rps13/Ubb/Rpl35/Rpl11/Rpl23/Fau/Rpl12/Rps27/Rpl22/Rpl18/Rps21/Rps27a/Rps19/Rpl15/Psmb4/Rpl28/Psma6/…
TIEN_INTESTINE_PROBIOTICS_24HR_DN	TIEN_INTESTINE_PROBIOTICS_24HR_DN	197	0.897561263	1.727580437	2.29E-06	0.00067884	0.000607904	598	tags=28%, list=3%, signal=28%	Fth1/Eef1a1/Ftl1/Tpt1/Rplp0/Rps23/Rpl4/Rps2/Rpl10/Rpl39/Rpl3/Rps3a/Rps24/Rps11/Eef2/Rps14/Rps7/Rack1/Hspa8/Pabpc1/Rps3/Rpl23a/Rpl5/Rpl13/Rpl13a/Eef1g/Csnk1a1/Calr/Hspa5/P4hb/Eif1/Rpl23/Actg1/Rpl12/Eif5a/Rps27/Rps19/Slc3a2/Ppib/Pdia3/Hsp90b1/Pdia6/Tmed2/Arf4/Cebpb/Glrx/Canx/Txnrd1/Nap1l1/Nudt4/Btg1/Eif4b/Sqstm1/Hspa9/Akr1b8/Manf
BILANGES_SERUM_AND_RAPAMYCIN_SENSITIVE_GENES	BILANGES_SERUM_AND_RAPAMYCIN_SENSITIVE_GENES	68	0.958569955	1.721441341	3.65E-06	0.001027025	0.000919706	331	tags=66%, list=2%, signal=65%	Eef1a1/Tpt1/Rps23/Rpl26/Rpl7/Rpl4/Rps17/Rpl10/Rps4x/Rps3a/Rps24/Rpl32/Rpl18a/Rpl14/Rps8/Eef2/Rps14/Rps7/Rpl30/Rack1/Rpl21/Rps3/Rps25/Rpl6/Rpl29/Rpl5/Rps5/Rpl13/Rpl24/Rps16/Uba52/Rpl13a/Eef1g/Rps10/Rps13/Rpl23/Fau/Eef1b2/Rpl18/Rps27a/Rps19/Rpl15/Rpl28/Rpl36a/Eif3m
HSIAO_HOUSEKEEPING_GENES	HSIAO_HOUSEKEEPING_GENES	365	0.854347306	1.679862951	4.24E-06	0.001133933	0.001015443	710	tags=51%, list=4%, signal=50%	Fth1/Actb/Eef1a1/Ftl1/Rps29/Vim/Serpina3n/Tpt1/Rplp0/Clu/Rps23/Tmsb4x/Rpl19/Rpsa/Rplp1/Rpl7/Rpl31/Rpl4/Rps2/Rps15/Rps17/Rps15a/Rpl39/Rpl3/Rps3a/Rpl32/Rps11/Rpl18a/Mt2A/Anxa2/Rpl14/S100a10/Rps8/Eef2/Rps14/Cd63/Rps7/Rack1/H3f3b/Rpl38/Rpl21/Pabpc1/Rps3/Ldha/Rps25/Pfn1/Rpl23a/Rpl6/Rpl29/Rpl17/Rps5/Rpl27/Rpl13/Nfkbia/Cfl1/Rpl10a/Rpl24/Ifitm3/Rps16/Uba52/Rps28/Rpl13a/Ppia/Hsp90ab1/Lgals3/Eef1g/Rps10/Ht…
TIEN_INTESTINE_PROBIOTICS_6HR_UP	TIEN_INTESTINE_PROBIOTICS_6HR_UP	45	0.968694089	1.688838615	4.81E-06	0.001224276	0.001096345	280	tags=60%, list=2%, signal=59%	Actb/Eef1a1/Ftl1/Tpt1/Rplp0/Rps23/Rpl4/Rps2/Rps17/Rpl39/Rps3a/Rps24/Rps11/Rps14/Rps7/H3f3b/Hspa8/Rpl23a/Rpl5/Rpl13/Ppia/Eef1g/Rpl23/Eif5a/Rps27/Rps19/B2m
PECE_MAMMARY_STEM_CELL_UP	PECE_MAMMARY_STEM_CELL_UP	115	0.928204112	1.734887273	9.40E-06	0.002283538	0.002044919	649	tags=45%, list=4%, signal=44%	Rps29/Serpina3n/Clu/Rpsa/Rplp1/Rps2/Rps20/Rpl39/Rpl18a/Mt2A/Rps14/Rps7/Rps3/Rps25/Rps12/Socs3/Rpl23a/Rpl13/Rpl10a/Rpl24/Rps16/Uba52/Rps28/Rpl13a/Ppia/Rps10/Apoe/Rps13/Txn1/Actg1/Fau/Cstb/Rpl22/Taldo1/Ptma/Rps19/Rpl15/Tmsb10/Rpl28/Cebpd/Dynll1/Eif3k/Tubb4b/Cox7a2/Prdx2/Cox4i1/Sec61g/Ubl5/Mt1/Rpl36al/Cox6c/Edf1
REACTOME_SIGNALING_BY_INTERLEUKINS	REACTOME_SIGNALING_BY_INTERLEUKINS	428	0.817560798	1.607727155	2.95E-05	0.006867898	0.006150235	1330	tags=33%, list=7%, signal=31%	Lcn2/Vim/Rplp0/Sod2/Timp1/Anxa2/Cxcl2/Hspa8/Socs3/Ccl3/Nfkbia/Cfl1/Uba52/Ppia/Hmox1/Il1b/P4hb/Ubb/Junb/Msn/Mcl1/Cxcl1/Stat1/Stat3/Rps27a/Taldo1/Il1rn/Psmb4/Cxcl3/Tnfrsf1b/Rps6ka2/Cebpd/Anxa1/Psma6/Hsp90b1/Itgb1/Arf1/Il33/Pim1/Psme1/Nos2/Canx/Tcp1/Mmp9/Lcp1/Il6st/Ebi3/Psmb1/Il1r2/Csf3r/Rap1b/Csf2rb/Psmb6/Psmc1/Ccl20/Tnip2/Jun/Psma4/Fn1/Ccnd1/Lyn/Itgam/Psma5/Psma7/Fgf2/Psma1/Sod1/Cdc42/Gsto1/Csf3/P…
REACTOME_ANTIMICROBIAL_PEPTIDES	REACTOME_ANTIMICROBIAL_PEPTIDES	65	0.947898364	1.697193097	3.51E-05	0.007814847	0.006998232	115	tags=8%, list=1%, signal=8%	Lcn2/Clu/Lyz2/S100a8/S100a9
REACTOME_THE_CANONICAL_RETINOID_CYCLE_IN_RODS_TWILIGHT_VISION	REACTOME_THE_CANONICAL_RETINOID_CYCLE_IN_RODS_TWILIGHT_VISION	24	-0.97247093	-1.864334787	4.04E-05	0.008649448	0.007745622	171	tags=21%, list=1%, signal=21%	Rdh11/Rlbp1/Abca4/Rbp3/Rho
KEGG_PORPHYRIN_AND_CHLOROPHYLL_METABOLISM	KEGG_PORPHYRIN_AND_CHLOROPHYLL_METABOLISM	29	0.973723256	1.680662724	7.31E-05	0.01502755	0.013457243	126	tags=10%, list=1%, signal=10%	Fth1/Cp/Hmox1
REACTOME_ACTIVATION_OF_THE_MRNA_UPON_BINDING_OF_THE_CAP_BINDING_COMPLEX_AND_EIFS_AND_SUBSEQUENT_BINDING_TO_43S	REACTOME_ACTIVATION_OF_THE_MRNA_UPON_BINDING_OF_THE_CAP_BINDING_COMPLEX_AND_EIFS_AND_SUBSEQUENT_BINDING_TO_43S	61	0.942892504	1.680279402	8.15E-05	0.016145879	0.014458711	674	tags=72%, list=4%, signal=70%	Rps29/Rps23/Rpsa/Rps2/Rps15/Rps17/Rps15a/Rps20/Rps4x/Rps3a/Rps24/Rps11/Rps8/Rps14/Rps7/Pabpc1/Rps3/Rps25/Rps12/Rps5/Rps16/Rps28/Rps10/Rps13/Eif4a1/Fau/Rps27/Rps21/Rps27a/Rps19/Eif3g/Eif3m/Eif3k/Eif3i/Eif3c/Eif3e/Eif4a2/Eif2s1/Rps27l/Eif4b/Eif3l/Eif1a/Eif3f/Eif4ebp1
WANG_TUMOR_INVASIVENESS_UP	WANG_TUMOR_INVASIVENESS_UP	360	0.816585255	1.607048738	8.72E-05	0.016649714	0.014909898	1224	tags=38%, list=7%, signal=36%	Rps29/Vim/Rplp0/Rpl19/Rpl7/Rps15a/Rps20/Rpl32/Rps11/Rpl18a/Anxa2/Rpl14/Rps8/Rps14/Cd63/Rps7/Prdx5/Rpl30/H3f3b/Rpl21/Hspa8/Pabpc1/Rps3/S100a6/Rpl6/Rps5/Rpl27/Nfkbia/Ifitm3/Rps16/Rpl13a/Ppia/Hspa5/Rpl35/Actg1/Fau/Stat1/Tubb5/Eif4g2/Akr1a1/Npm1/Cct5/Rps21/Ipo5/Tmsb10/Psmb4/Rpl28/Marcks/Ddx5/Arpc3/Ifitm2/Hsp90b1/Cct3/Cox8a/Tubb6/Ybx1/Cct2/Hspe1/Ndufb8/Tubb4b/Snrpd2/Vdac3/Ncl/Cox7a2/Nfe2l2/Ndufs2/Cox4…
OSMAN_BLADDER_CANCER_DN	OSMAN_BLADDER_CANCER_DN	348	0.82958157	1.63016135	9.57E-05	0.017642766	0.01579918	896	tags=19%, list=5%, signal=18%	Rplp0/Rpl19/Rpsa/Rpl4/Rps15/Rps17/Rpl10/Rps20/Rpl3/Rps4x/Rps3a/Rps24/Rpl32/Rps11/Rpl18a/Rpl14/Rps7/H3f3b/Rpl38/Rps3/Rps25/Rpl23a/Rpl29/Rps5/Rpl13/Rpl10a/Rpl24/Rps16/Uba52/Rpl13a/Eef1g/Rps10/Rps13/Rpl35/Fau/Rpl12/Rps27/Fcgr2b/Eef1b2/Rpl22/Rps21/Stat3/Rpl15/Rpl28/Myl12a/Cd53/Rpl36a/Csde1/Cxcl6/Ninj1/Serinc3/Ssr4/Eif4a2/Ssu72/Edf1/Col18a1/Fbl/Zfp36l1/Tardbp/Zfand2a/Tagap/Serf2/Copb2/Snrnp200/Leprotl1
JISON_SICKLE_CELL_DISEASE_DN	JISON_SICKLE_CELL_DISEASE_DN	175	0.872498427	1.674461156	9.92E-05	0.017683175	0.015835367	891	tags=30%, list=5%, signal=29%	Eef1a1/Rplp0/Rpl19/Rplp1/Rpl7/Rpl4/Rps20/Rps24/Rpl14/Eef2/Rps7/Rpl30/Rpl21/Hspa8/Rpl23a/Rpl6/Rpl5/Rpl17/Rpl13/Rpl10a/Rpl24/Rps28/Rpl13a/Eef1g/Rps13/Eif4a1/Rpl11/Eef1b2/Rpl22/Npm1/Rps27a/Ptma/Btf3/Ddx5/Tomm7/Eif3k/Txnip/Nap1l1/Eif3e/Tmed10/Eif4a2/Btg1/Eif4b/Cox6c/Impdh2/Eif3f/Fbl/Pabpc4/Eif3d/Anp32b/Snrnp200/Mmp3
CHIANG_LIVER_CANCER_SUBCLASS_POLYSOMY7_UP	CHIANG_LIVER_CANCER_SUBCLASS_POLYSOMY7_UP	69	0.934499119	1.675019834	0.000106689	0.018396291	0.016473966	258	tags=3%, list=1%, signal=3%	Cryaa/Crot
MCLACHLAN_DENTAL_CARIES_UP	MCLACHLAN_DENTAL_CARIES_UP	221	0.853948987	1.657725907	0.000110116	0.018396291	0.016473966	1352	tags=43%, list=7%, signal=41%	Serpina3n/Lyz2/Ctsb/Orm1/Gpnmb/Sod2/Timp1/Rps4x/Mt2A/Cxcl2/S100a8/Socs3/Chi3l1/Ccl3/S100a9/Fcer1g/Apoe/Il1b/Mcl1/Cxcl1/Srgn/Fcgr2b/Tyrobp/Cd44/Ier3/Arpc1b/Il1rn/Cxcl3/Tnfrsf1b/Cebpd/G0s2/Bcl2a1/Tnfaip6/Cd53/Chl1/Rac2/Ptp4a3/Spp1/Glrx/Vamp8/Slc7a11/Mmp9/Lcp1/Cxcl6/Nap1l1/Csf2rb/Clec7a/Plek/Trem1/Ssr4/Cxcl13/Nampt/Lyn/Anpep/Trib1/Ctsh/Bcl3/Cybb/Vcam1/Ddx3x/Itgb2/Lsp1/Eif1a/Hck/Alox5ap/Arhgdib/Pla2g…
JINESH_BLEBBISHIELD_TRANSFORMED_STEM_CELL_SPHERES_UP	JINESH_BLEBBISHIELD_TRANSFORMED_STEM_CELL_SPHERES_UP	153	0.883856239	1.681694026	0.00012153	0.019687924	0.01763063	845	tags=24%, list=5%, signal=23%	Fth1/Lcn2/Ftl1/Ctsb/Sod2/Mt2A/Anxa2/Thbs1/Hspa8/Ass1/S100a9/Hmox1/Odc1/Txn1/Cd44/Serpine1/Anxa1/Pim1/Spp1/Txnip/Slc7a11/Morf4l2/Txnrd1/Plpp3/Efhd2/Olr1/Mmp7/Pgd/Akr1b8/Emp1/Ptgr1/Srxn1/Gk/Slc14a1/Klf6/Plec/Ahnak
REACTOME_VXPX_CARGO_TARGETING_TO_CILIUM	REACTOME_VXPX_CARGO_TARGETING_TO_CILIUM	21	-0.971083141	-1.829836241	0.000127759	0.020088207	0.017989085	94	tags=10%, list=1%, signal=9%	Cngb1/Rho
KINNEY_DNMT1_METHYLATION_TARGETS	KINNEY_DNMT1_METHYLATION_TARGETS	13	-0.984753917	-1.687225781	0.000192984	0.029476982	0.026396777	231	tags=15%, list=1%, signal=15%	Slc1a7/Prph2
REACTOME_NEUTROPHIL_DEGRANULATION	REACTOME_NEUTROPHIL_DEGRANULATION	440	0.793703929	1.559848299	0.000210378	0.03124118	0.027976625	1135	tags=32%, list=6%, signal=31%	Fth1/Eef1a1/Lcn2/Ftl1/Serpina3n/Lyz2/Ctsb/Orm1/Anxa2/Eef2/Cd63/Fabp5/Serpinb1a/Cxcl2/Hspa8/S100a8/Chi3l1/Ctsd/S100a9/Ppia/Hsp90ab1/Lgals3/Fcer1g/Nme2/Sdcbp/S100a11/Cxcl1/Tubb5/Cstb/Fcgr2b/Tyrobp/Cd44/Rhoa/Cxcl3/Tnfrsf1b/Aprt/Dynll1/Tnfaip6/Cd53/B2m/Grn/Gdi2/Rnaset2/Lamp1/Prdx6/Vamp8/Cct2/Mmp9/Tubb4b/Psmb1/Lrg1/Arg1/Ctsa/Arpc5/Actr10/Cd47/Rap1b/Sell/Pkm/Cap1/Cct8/Ctsz/Pnp/Mcemp1/Rac1/Clec4d/Actr2/…
REACTOME_NA_CL_DEPENDENT_NEUROTRANSMITTER_TRANSPORTERS	REACTOME_NA_CL_DEPENDENT_NEUROTRANSMITTER_TRANSPORTERS	18	-0.970431577	-1.812473663	0.000242624	0.033315212	0.02983393	111	tags=28%, list=1%, signal=28%	Slc6a15/Slc6a9/Slc6a11/Slc6a1/Slc6a6
REACTOME_SCAVENGING_BY_CLASS_A_RECEPTORS	REACTOME_SCAVENGING_BY_CLASS_A_RECEPTORS	19	0.97292044	1.62076496	0.00024304	0.033315212	0.02983393	266	tags=32%, list=1%, signal=31%	Fth1/Ftl1/Rps7/Apoe/Calr/Hsp90b1
TARTE_PLASMA_CELL_VS_PLASMABLAST_UP	TARTE_PLASMA_CELL_VS_PLASMABLAST_UP	349	0.813162878	1.597978177	0.00023883	0.033315212	0.02983393	661	tags=16%, list=4%, signal=15%	Actb/Lcn2/Ftl1/Serpina3n/Cryab/Tpt1/Rplp0/Clu/Rpsa/Lyz2/Rplp1/Ctsl/Rps2/Rps15/Gpnmb/Rps15a/Rpl39/Rps11/Rpl18a/Rps14/S100a8/Rpl23a/Nfkbia/S100a9/Rpl24/Gnb3/Ifitm3/Rps16/Fcer1g/Apoe/Rps21/Cd24/Rpl28/B2m/Lgmn/Grn/Nos2/Cd9/Mmp9/Plpp3/Serping1/Dusp1/Sypl1/Ssr4/Fgr/Oaz1/Ptgds/Phb2/Hspb1/Vcam1/Psap/Cxcr2/Alox5ap/Jund/Fbn1
CHNG_MULTIPLE_MYELOMA_HYPERPLOID_UP	CHNG_MULTIPLE_MYELOMA_HYPERPLOID_UP	49	0.943399385	1.661244741	0.000254124	0.033963699	0.030414654	496	tags=61%, list=3%, signal=60%	Rps23/Rpsa/Rplp1/Rpl4/Rps15/Rps17/Rpl32/Rpl14/Eef2/Rps14/Rpl21/Rps3/Rpl29/Rpl24/Rps16/Uba52/Rpl13a/Eef1g/Rps13/Rpl35/Eef1b2/Rpl18/Npm1/Rps19/Rpl15/Rpl28/Eif3g/Eif3k/Hnrnpa1/Eif4a2
REACTOME_BINDING_AND_UPTAKE_OF_LIGANDS_BY_SCAVENGER_RECEPTORS	REACTOME_BINDING_AND_UPTAKE_OF_LIGANDS_BY_SCAVENGER_RECEPTORS	36	0.957806687	1.652290147	0.00027294	0.035588687	0.031869838	266	tags=17%, list=1%, signal=16%	Fth1/Ftl1/Rps7/Apoe/Calr/Hsp90b1
WP_INTEGRINMEDIATED_CELL_ADHESION	WP_INTEGRINMEDIATED_CELL_ADHESION	99	-0.876991086	-1.864315385	0.000292503	0.037231405	0.0333409	2	tags=4%, list=0%, signal=4%	Akt3/Cav2/Cav1/Rho
DIAZ_CHRONIC_MYELOGENOUS_LEUKEMIA_DN	DIAZ_CHRONIC_MYELOGENOUS_LEUKEMIA_DN	107	0.899020729	1.673038177	0.00033355	0.038764296	0.034713612	848	tags=29%, list=5%, signal=28%	Crygd/Eef1a1/Rplp1/Rps15/Rps17/Rpl39/Rps24/Rpl32/Rps11/Rpl18a/Rpl30/Lilrb4/Rps12/S100a8/Rpl23a/S100a9/Actg1/Mcl1/Prom1/Cebpd/Cd53/Anxa5/Sell/Ninj1/Mvp/Tgfbi/Ifi30/Il13ra1/Fgfr1/Fcgr1a/Tlr2
DAZARD_RESPONSE_TO_UV_NHEK_UP	DAZARD_RESPONSE_TO_UV_NHEK_UP	197	0.851507614	1.638938709	0.000330109	0.038764296	0.034713612	934	tags=30%, list=5%, signal=29%	Cryba4/Rps23/Rpsa/Rpl31/Rps2/Rps17/Mt2A/Anxa2/Rpl30/Rack1/Cxcl2/Rpl38/Pfn1/S100a9/Hsp90ab1/Odc1/Apoe/Txn1/Junb/Cxcl1/Rps27/Arhgdia/Ier3/Rps21/Cxcl3/Aprt/Dynll1/Xbp1/Zfp36/Rpl36a/Eif3g/Tubb4b/Cox7a2/Sec61g/Gadd45a/Dusp1/Pkm/Myl6/Ccl20/Jun/Cox7c/Btg1/Snrpe/Trib1/Atf4/Pgk1/Mvp/Jund/Ranbp1/Ptgs2/Id2/Ier2/Cyba/Stat6/Tagln/Csrp1/Psmd8/Atf3/Api5/Fos
HOUSTIS_ROS	HOUSTIS_ROS	35	0.949737506	1.63789731	0.000318328	0.038764296	0.034713612	392	tags=43%, list=2%, signal=42%	Fth1/Ftl1/Sod2/Mt2A/Cp/Hmox1/Txn1/Sdc4/Prdx1/Gpx1/Prdx6/Glrx/Txnip/Txnrd1/Prdx2
MIKKELSEN_ES_LCP_WITH_H3K27ME3	MIKKELSEN_ES_LCP_WITH_H3K27ME3	14	0.978301662	1.58054089	0.000326967	0.038764296	0.034713612	64	tags=7%, list=0%, signal=7%	Crybb1
LY_AGING_MIDDLE_UP	LY_AGING_MIDDLE_UP	13	0.985076384	1.574640287	0.00035549	0.040435076	0.036209803	146	tags=15%, list=1%, signal=15%	Crybb2/Htra1
BLANCO_MELO_MERS_COV_INFECTION_MCR5_CELLS_DN	BLANCO_MELO_MERS_COV_INFECTION_MCR5_CELLS_DN	28	0.967377851	1.666240548	0.000381816	0.040823759	0.03655787	137	tags=14%, list=1%, signal=14%	Fth1/Serpina3n/Chi3l1/Apoe
YAMASHITA_LIVER_CANCER_WITH_EPCAM_UP	YAMASHITA_LIVER_CANCER_WITH_EPCAM_UP	52	0.93734297	1.653072077	0.000380659	0.040823759	0.03655787	415	tags=40%, list=2%, signal=40%	Rplp0/Rpsa/Rpl31/Rps4x/Rpl9/Rps3a/Rps24/Rps7/Rps3/Rps12/Rpl23a/Rpl6/Rpl29/Rpl17/Rpl13a/Rps10/Rpl35/Rps27a/Rpl28/Hnrnpa1/Tomm20
WP_NETWORK_MAP_OF_SARSCOV2_SIGNALING_PATHWAY	WP_NETWORK_MAP_OF_SARSCOV2_SIGNALING_PATHWAY	203	0.846772445	1.63272771	0.000367424	0.040823759	0.03655787	1382	tags=28%, list=8%, signal=26%	Actb/Ctsb/Ctsl/Cxcl2/Hspa8/Ccl3/Ctsd/Ifitm3/Il1b/Junb/Actg1/Cxcl1/Stat1/Ahr/Serpine1/Cxcl3/Il33/Cebpb/Lrg1/Cxcl6/Il1r2/Dusp1/Ctsz/Ccl20/Rac1/Jun/Fn1/Irf9/Cxcl13/Eif4a2/Fgf2/C1r/Ccl4/Il1a/Cxcr2/Eif4ebp1/Ptgs2/C1s/C1qbp/Casp3/Itch/Egr1/Lgals3bp/Fos/Eif4e/Gsn/Jak2/Cd14/Hif1a/Ifit1/Cfh/Myd88/Rheb/Itga3/Cxcl16/Ptpn6/Pf4
HOLLEMAN_VINCRISTINE_RESISTANCE_ALL_DN	HOLLEMAN_VINCRISTINE_RESISTANCE_ALL_DN	20	0.981508692	1.646675397	0.000390084	0.040889956	0.03661715	221	tags=60%, list=1%, signal=59%	Vim/Rpl31/Rps2/Rpl10/Rps15a/Rps24/Rps12/Rpl23a/Nme2/Rpl12/Cd44/Tmsb10
WP_MICROTUBULE_CYTOSKELETON_REGULATION	WP_MICROTUBULE_CYTOSKELETON_REGULATION	46	-0.922364738	-1.875009205	0.000474752	0.047887264	0.042883273	316	tags=11%, list=2%, signal=11%	Mapt/Stmn1/Dpysl2/Prkca/Rho
GNATENKO_PLATELET_SIGNATURE	GNATENKO_PLATELET_SIGNATURE	36	0.953716195	1.645233734	0.000468784	0.047887264	0.042883273	534	tags=44%, list=3%, signal=43%	Fth1/Actb/Clu/Tmsb4x/H3f3b/Cfl1/Ptma/Gpx1/Flna/Dynll1/Myl12a/Tagln2/B2m/Pkm/Myl6/Oaz1
