# Supplementary material for: Integrated bioinformatics analysis of retinal ischemia/reperfusion injury in rats with potential key genes
Source: BMC Genomics. 2024 Apr 15;25:367. doi: 10.1186/s12864-024-10288-0 (PMC11017533; doi:10.1186/s12864-024-10288-0)
Supplement: Supplementary file 56 — Supplementary Material 56. [file 12864_2024_10288_MOESM56_ESM.xls]

suplementery table 56 Rack1(KEGG)
ID	Description	setSize	enrichmentScore	NES	pvalue	p.adjust	qvalue	rank	leading_edge	core_enrichment
REACTOME_SELENOAMINO_ACID_METABOLISM	REACTOME_SELENOAMINO_ACID_METABOLISM	102	0.972752466	1.757523819	1.00E-10	1.59E-07	1.45E-07	229	tags=63%, list=1%, signal=62%	Rps29/Rplp0/Rps23/Rpl26/Rpl19/Rpsa/Rplp1/Rpl7/Rpl10/Rps2/Rps15/Rpl31/Rpl39/Rpl4/Rps17/Rps4x/Rps15a/Rps20/Rpl3/Rpl32/Rps3a/Rps24/Rps11/Rpl9/Rpl14/Rpl18a/Rps14/Rps7/Rps8/Rpl38/Rpl21/Rps12/Rps3/Rps25/Rpl23a/Rpl29/Rpl6/Rpl17/Rpl30/Rpl5/Rpl27/Rps5/Rpl24/Rpl13/Rps16/Rpl10a/Rpl13a/Rps28/Rps10/Uba52/Rps13/Rpl35/Rpl23/Rpl11/Fau/Rps27/Rpl22/Rpl12/Rpl18/Rps19/Rpl15/Rps27a/Rps21/Rpl28
REACTOME_EUKARYOTIC_TRANSLATION_ELONGATION	REACTOME_EUKARYOTIC_TRANSLATION_ELONGATION	86	0.981720628	1.756446526	1.00E-10	1.59E-07	1.45E-07	229	tags=79%, list=1%, signal=78%	Eef1a1/Rps29/Rplp0/Rps23/Rpl26/Rpl19/Rpsa/Rplp1/Rpl7/Rpl10/Rps2/Rps15/Rpl31/Rpl39/Rpl4/Rps17/Rps4x/Rps15a/Rps20/Rpl3/Rpl32/Rps3a/Rps24/Rps11/Rpl9/Rpl14/Rpl18a/Eef2/Rps14/Rps7/Rps8/Rpl38/Rpl21/Rps12/Rps3/Rps25/Rpl23a/Rpl29/Rpl6/Rpl17/Rpl30/Rpl5/Rpl27/Rps5/Rpl24/Rpl13/Rps16/Rpl10a/Rpl13a/Rps28/Eef1g/Rps10/Uba52/Rps13/Rpl35/Rpl23/Rpl11/Fau/Rps27/Eef1b2/Rpl22/Rpl12/Rpl18/Rps19/Rpl15/Rps27a/Rps21/Rpl28
WP_CYTOPLASMIC_RIBOSOMAL_PROTEINS	WP_CYTOPLASMIC_RIBOSOMAL_PROTEINS	82	0.984241383	1.753173663	1.00E-10	1.59E-07	1.45E-07	311	tags=80%, list=2%, signal=79%	Rps29/Rplp0/Rps23/Rpl26/Rpl19/Rpsa/Rplp1/Rpl7/Rpl10/Rps2/Rps15/Rpl31/Rpl39/Rpl4/Rps17/Rps4x/Rps15a/Rps20/Rpl3/Rpl32/Rps3a/Rps24/Rps11/Rpl9/Rpl14/Rpl18a/Rps14/Rps7/Rps8/Rpl38/Rpl21/Rps12/Rps3/Rps25/Rpl23a/Rpl29/Rpl6/Rpl17/Rpl30/Rpl5/Rpl27/Rps5/Rpl24/Rpl13/Rps16/Rpl10a/Rpl13a/Rps28/Rps10/Uba52/Rps13/Rpl35/Rpl23/Rpl11/Fau/Rps27/Rpl22/Rpl12/Rpl18/Rps19/Rpl15/Rps27a/Rps21/Rpl28/Rps6ka2/Rpl36a
KEGG_RIBOSOME	KEGG_RIBOSOME	79	0.980316412	1.751356306	1.19E-10	1.59E-07	1.45E-07	229	tags=80%, list=1%, signal=79%	Rps29/Rplp0/Rps23/Rpl26/Rpl19/Rpsa/Rplp1/Rpl7/Rpl10/Rps2/Rps15/Rpl31/Rpl39/Rpl4/Rps17/Rps4x/Rps15a/Rps20/Rpl3/Rpl32/Rps3a/Rps24/Rps11/Rpl9/Rpl14/Rpl18a/Rps7/Rps8/Rpl38/Rpl21/Rps12/Rps3/Rps25/Rpl23a/Rpl29/Rpl6/Rpl17/Rpl30/Rpl5/Rpl27/Rps5/Rpl24/Rpl13/Rps16/Rpl10a/Rpl13a/Rps28/Rps10/Uba52/Rps13/Rpl35/Rpl23/Rpl11/Fau/Rps27/Rpl22/Rpl12/Rpl18/Rps19/Rpl15/Rps27a/Rps21/Rpl28
REACTOME_TRANSLATION	REACTOME_TRANSLATION	270	0.91389253	1.761148471	1.10E-09	1.16E-06	1.05E-06	755	tags=38%, list=4%, signal=37%	Eef1a1/Rps29/Rplp0/Rps23/Rpl26/Rpl19/Rpsa/Rplp1/Rpl7/Rpl10/Rps2/Rps15/Rpl31/Rpl39/Rpl4/Rps17/Rps4x/Rps15a/Rps20/Rpl3/Rpl32/Rps3a/Rps24/Rps11/Rpl9/Rpl14/Rpl18a/Eef2/Rps14/Rps7/Rps8/Pabpc1/Rpl38/Rpl21/Rps12/Rps3/Rps25/Rpl23a/Rpl29/Rpl6/Rpl17/Rpl30/Rpl5/Rpl27/Rps5/Rpl24/Rpl13/Rps16/Rpl10a/Rpl13a/Rps28/Eef1g/Rps10/Uba52/Rps13/Rpl35/Rpl23/Eif4a1/Rpl11/Fau/Rps27/Eef1b2/Rpl22/Rpl12/Rpl18/Rps19/Rpl15/Rps…
REACTOME_NONSENSE_MEDIATED_DECAY_NMD	REACTOME_NONSENSE_MEDIATED_DECAY_NMD	108	0.96998061	1.754549545	1.30E-09	1.16E-06	1.05E-06	311	tags=62%, list=2%, signal=61%	Rps29/Rplp0/Rps23/Rpl26/Rpl19/Rpsa/Rplp1/Rpl7/Rpl10/Rps2/Rps15/Rpl31/Rpl39/Rpl4/Rps17/Rps4x/Rps15a/Rps20/Rpl3/Rpl32/Rps3a/Rps24/Rps11/Rpl9/Rpl14/Rpl18a/Rps14/Rps7/Rps8/Pabpc1/Rpl38/Rpl21/Rps12/Rps3/Rps25/Rpl23a/Rpl29/Rpl6/Rpl17/Rpl30/Rpl5/Rpl27/Rps5/Rpl24/Rpl13/Rps16/Rpl10a/Rpl13a/Rps28/Rps10/Uba52/Rps13/Rpl35/Rpl23/Rpl11/Fau/Rps27/Rpl22/Rpl12/Rpl18/Rps19/Rpl15/Rps27a/Rps21/Rpl28/Etf1/Rpl36a
REACTOME_RRNA_PROCESSING	REACTOME_RRNA_PROCESSING	189	0.938928018	1.774985208	1.97E-09	1.32E-06	1.20E-06	229	tags=34%, list=1%, signal=34%	Rps29/Rplp0/Rps23/Rpl26/Rpl19/Rpsa/Rplp1/Rpl7/Rpl10/Rps2/Rps15/Rpl31/Rpl39/Rpl4/Rps17/Rps4x/Rps15a/Rps20/Rpl3/Rpl32/Rps3a/Rps24/Rps11/Rpl9/Rpl14/Rpl18a/Rps14/Rps7/Rps8/Rpl38/Rpl21/Rps12/Rps3/Rps25/Rpl23a/Rpl29/Rpl6/Rpl17/Rpl30/Rpl5/Rpl27/Rps5/Rpl24/Rpl13/Rps16/Rpl10a/Rpl13a/Rps28/Rps10/Uba52/Rps13/Rpl35/Rpl23/Rpl11/Fau/Rps27/Rpl22/Rpl12/Rpl18/Rps19/Rpl15/Rps27a/Rps21/Rpl28
REACTOME_INFLUENZA_INFECTION	REACTOME_INFLUENZA_INFECTION	143	0.952098488	1.763743746	1.98E-09	1.32E-06	1.20E-06	400	tags=50%, list=2%, signal=49%	Rps29/Rplp0/Rps23/Rpl26/Rpl19/Rpsa/Rplp1/Rpl7/Rpl10/Rps2/Rps15/Rpl31/Rpl39/Rpl4/Rps17/Rps4x/Rps15a/Rps20/Rpl3/Rpl32/Rps3a/Rps24/Rps11/Rpl9/Rpl14/Rpl18a/Rps14/Rps7/Rps8/Rpl38/Rpl21/Rps12/Rps3/Rps25/Rpl23a/Rpl29/Rpl6/Rpl17/Rpl30/Rpl5/Rpl27/Rps5/Rpl24/Rpl13/Rps16/Rpl10a/Rpl13a/Rps28/Calr/Rps10/Uba52/Rps13/Rpl35/Rpl23/Rpl11/Fau/Rps27/Rpl22/Rpl12/Rpl18/Rps19/Rpl15/Rps27a/Rps21/Rpl28/Ipo5/Canx/Rpl36a/R…
REACTOME_SRP_DEPENDENT_COTRANSLATIONAL_PROTEIN_TARGETING_TO_MEMBRANE	REACTOME_SRP_DEPENDENT_COTRANSLATIONAL_PROTEIN_TARGETING_TO_MEMBRANE	105	0.963909576	1.737315747	2.41E-09	1.43E-06	1.30E-06	533	tags=73%, list=3%, signal=72%	Rps29/Rplp0/Rps23/Rpl26/Rpl19/Rpsa/Rplp1/Rpl7/Rpl10/Rps2/Rps15/Rpl31/Rpl39/Rpl4/Rps17/Rps4x/Rps15a/Rps20/Rpl3/Rpl32/Rps3a/Rps24/Rps11/Rpl9/Rpl14/Rpl18a/Rps14/Rps7/Rps8/Rpl38/Rpl21/Rps12/Rps3/Rps25/Rpl23a/Rpl29/Rpl6/Rpl17/Rpl30/Rpl5/Rpl27/Rps5/Rpl24/Rpl13/Rps16/Rpl10a/Rpl13a/Rps28/Rps10/Uba52/Rps13/Rpl35/Rpl23/Rpl11/Fau/Rps27/Rpl22/Rpl12/Rpl18/Rps19/Rpl15/Rps27a/Rps21/Rpl28/Sec11c/Rpl36a/Spcs1/Rpn…
REACTOME_RESPONSE_OF_EIF2AK4_GCN2_TO_AMINO_ACID_DEFICIENCY	REACTOME_RESPONSE_OF_EIF2AK4_GCN2_TO_AMINO_ACID_DEFICIENCY	93	0.968632418	1.741904955	4.87E-09	2.61E-06	2.38E-06	229	tags=69%, list=1%, signal=68%	Rps29/Rplp0/Rps23/Rpl26/Rpl19/Rpsa/Rplp1/Rpl7/Rpl10/Rps2/Rps15/Rpl31/Rpl39/Rpl4/Rps17/Rps4x/Rps15a/Rps20/Rpl3/Rpl32/Rps3a/Rps24/Rps11/Rpl9/Rpl14/Rpl18a/Rps14/Rps7/Rps8/Rpl38/Rpl21/Rps12/Rps3/Rps25/Rpl23a/Rpl29/Rpl6/Rpl17/Rpl30/Rpl5/Rpl27/Rps5/Rpl24/Rpl13/Rps16/Rpl10a/Rpl13a/Rps28/Rps10/Uba52/Rps13/Rpl35/Rpl23/Rpl11/Fau/Rps27/Rpl22/Rpl12/Rpl18/Rps19/Rpl15/Rps27a/Rps21/Rpl28
WP_GPCRS_CLASS_A_RHODOPSINLIKE	WP_GPCRS_CLASS_A_RHODOPSINLIKE	191	-0.949354251	-2.05858026	6.68E-09	3.25E-06	2.96E-06	2	tags=2%, list=0%, signal=2%	Drd4/Gpr37/Opn1mw/Rho
REACTOME_CELLULAR_RESPONSE_TO_STARVATION	REACTOME_CELLULAR_RESPONSE_TO_STARVATION	143	0.943610297	1.748019539	3.74E-08	1.67E-05	1.52E-05	533	tags=50%, list=3%, signal=49%	Rps29/Rplp0/Rps23/Rpl26/Rpl19/Rpsa/Rplp1/Rpl7/Rpl10/Rps2/Rps15/Rpl31/Rpl39/Rpl4/Rps17/Rps4x/Rps15a/Rps20/Rpl3/Rpl32/Rps3a/Rps24/Rps11/Rpl9/Rpl14/Rpl18a/Rps14/Rps7/Rps8/Rpl38/Rpl21/Rps12/Rps3/Rps25/Rpl23a/Rpl29/Rpl6/Rpl17/Rpl30/Rpl5/Rpl27/Rps5/Rpl24/Rpl13/Rps16/Rpl10a/Rpl13a/Rps28/Rps10/Uba52/Rps13/Rpl35/Rpl23/Rpl11/Fau/Rps27/Rpl22/Rpl12/Rpl18/Rps19/Rpl15/Rps27a/Rps21/Rpl28/Atp6v0b/Rpl36a/Cebpb/At…
REACTOME_EUKARYOTIC_TRANSLATION_INITIATION	REACTOME_EUKARYOTIC_TRANSLATION_INITIATION	114	0.952854021	1.725237369	1.15E-07	4.74E-05	4.32E-05	733	tags=75%, list=4%, signal=72%	Rps29/Rplp0/Rps23/Rpl26/Rpl19/Rpsa/Rplp1/Rpl7/Rpl10/Rps2/Rps15/Rpl31/Rpl39/Rpl4/Rps17/Rps4x/Rps15a/Rps20/Rpl3/Rpl32/Rps3a/Rps24/Rps11/Rpl9/Rpl14/Rpl18a/Rps14/Rps7/Rps8/Pabpc1/Rpl38/Rpl21/Rps12/Rps3/Rps25/Rpl23a/Rpl29/Rpl6/Rpl17/Rpl30/Rpl5/Rpl27/Rps5/Rpl24/Rpl13/Rps16/Rpl10a/Rpl13a/Rps28/Rps10/Uba52/Rps13/Rpl35/Rpl23/Eif4a1/Rpl11/Fau/Rps27/Rpl22/Rpl12/Rpl18/Rps19/Rpl15/Rps27a/Rps21/Rpl28/Rpl36a/Ei…
REACTOME_METABOLISM_OF_AMINO_ACIDS_AND_DERIVATIVES	REACTOME_METABOLISM_OF_AMINO_ACIDS_AND_DERIVATIVES	348	0.874338849	1.704340919	2.44E-07	9.31E-05	8.49E-05	799	tags=29%, list=4%, signal=28%	Rps29/Rplp0/Rps23/Rpl26/Rpl19/Rpsa/Rplp1/Rpl7/Rpl10/Rps2/Rps15/Rpl31/Rpl39/Rpl4/Rps17/Rps4x/Rps15a/Rps20/Crym/Rpl3/Rpl32/Rps3a/Rps24/Rps11/Rpl9/Rpl14/Rpl18a/Rps14/Rps7/Rps8/Rpl38/Rpl21/Rps12/Rps3/Rps25/Rpl23a/Ass1/Rpl29/Rpl6/Rpl17/Rpl30/Rpl5/Rpl27/Rps5/Rpl24/Rpl13/Rps16/Rpl10a/Rpl13a/Rps28/Rps10/Uba52/Rps13/Rpl35/Odc1/Rpl23/Rpl11/Fau/Rps27/Rpl22/Rpl12/Rpl18/Rps19/Rpl15/Slc3a2/Rps27a/Rps21/Psmb4/R…
REACTOME_REGULATION_OF_EXPRESSION_OF_SLITS_AND_ROBOS	REACTOME_REGULATION_OF_EXPRESSION_OF_SLITS_AND_ROBOS	161	0.92206075	1.723304956	8.29E-07	0.0002771	0.000252618	769	tags=57%, list=4%, signal=55%	Rps29/Rplp0/Rps23/Rpl26/Rpl19/Rpsa/Rplp1/Rpl7/Rpl10/Rps2/Rps15/Rpl31/Rpl39/Rpl4/Rps17/Rps4x/Rps15a/Rps20/Rpl3/Rpl32/Rps3a/Rps24/Rps11/Rpl9/Rpl14/Rpl18a/Rps14/Rps7/Rps8/Pabpc1/Rpl38/Rpl21/Rps12/Rps3/Rps25/Rpl23a/Rpl29/Rpl6/Rpl17/Rpl30/Rpl5/Rpl27/Rps5/Rpl24/Rpl13/Rps16/Rpl10a/Rpl13a/Rps28/Rps10/Uba52/Rps13/Ubb/Rpl35/Rpl23/Rpl11/Fau/Rps27/Rpl22/Rpl12/Rpl18/Rps19/Rpl15/Rps27a/Rps21/Psmb4/Rpl28/Psma6/…
HSIAO_HOUSEKEEPING_GENES	HSIAO_HOUSEKEEPING_GENES	365	0.866950748	1.695763426	7.84E-07	0.0002771	0.000252618	739	tags=54%, list=4%, signal=53%	Fth1/Actb/Eef1a1/Ftl1/Rps29/Vim/Tpt1/Serpina3n/Clu/Tmsb4x/Rplp0/Rps23/Rpl19/Rpsa/Rplp1/Rpl7/Rps2/Rps15/Rpl31/Rpl39/Rpl4/Rps17/Rps15a/Rpl3/Rpl32/Rps3a/Rps11/Rpl14/Rpl18a/Anxa2/Eef2/S100a10/Rack1/Rps14/Mt2A/Rps7/Rps8/Cd63/Ppia/Pabpc1/Rpl38/Rpl21/Hsp90ab1/Rps3/Rps25/Pfn1/Rpl23a/Rpl29/Rpl6/Rpl17/Cfl1/Rpl27/Rps5/Rpl24/H3f3b/Rpl13/Htra1/Ifitm3/Rps16/Rpl10a/Rpl13a/Rps28/Cd74/Eef1g/Rps10/Lgals3/Ldha/Nfkb…
BILANGES_SERUM_AND_RAPAMYCIN_SENSITIVE_GENES	BILANGES_SERUM_AND_RAPAMYCIN_SENSITIVE_GENES	68	0.959809964	1.713971625	4.01E-06	0.001260457	0.001149097	376	tags=66%, list=2%, signal=65%	Eef1a1/Tpt1/Rps23/Rpl26/Rpl7/Rpl10/Rpl4/Rps17/Rps4x/Rpl32/Rps3a/Rps24/Rpl14/Rpl18a/Eef2/Rack1/Rps14/Rps7/Rps8/Rpl21/Rps3/Rps25/Rpl29/Rpl6/Rpl30/Rpl5/Rps5/Rpl24/Rpl13/Rps16/Rpl13a/Eef1g/Rps10/Uba52/Rps13/Rpl23/Fau/Eef1b2/Rpl18/Rps19/Rpl15/Rps27a/Rpl28/Rpl36a/Eif3m
REACTOME_SIGNALING_BY_ROBO_RECEPTORS	REACTOME_SIGNALING_BY_ROBO_RECEPTORS	205	0.911062232	1.726427116	4.26E-06	0.001264153	0.001152466	769	tags=47%, list=4%, signal=45%	Rps29/Rplp0/Rps23/Rpl26/Rpl19/Rpsa/Rplp1/Rpl7/Rpl10/Rps2/Rps15/Rpl31/Rpl39/Rpl4/Rps17/Rps4x/Rps15a/Rps20/Rpl3/Rpl32/Rps3a/Rps24/Rps11/Rpl9/Rpl14/Rpl18a/Rps14/Rps7/Rps8/Pabpc1/Rpl38/Rpl21/Rps12/Rps3/Rps25/Pfn1/Rpl23a/Rpl29/Rpl6/Rpl17/Rpl30/Rpl5/Rpl27/Rps5/Rpl24/Rpl13/Rps16/Rpl10a/Rpl13a/Rps28/Rps10/Uba52/Rps13/Ubb/Rpl35/Rpl23/Rpl11/Fau/Rps27/Rpl22/Rpl12/Rpl18/Rhoa/Rps19/Rpl15/Rps27a/Rps21/Psmb4/Rp…
REACTOME_THE_PHOTOTRANSDUCTION_CASCADE	REACTOME_THE_PHOTOTRANSDUCTION_CASCADE	32	-0.979726106	-1.859112535	6.66E-06	0.001873469	0.001707949	94	tags=62%, list=1%, signal=62%	Sag/Prkca/Guca1b/Rgs9bp/Cngb1/Gucy2f/Cnga1/Pde6a/Rgs9/Gnb5/Slc24a1/Guca1a/Grk1/Gngt1/Pde6b/Pde6g/Rcvrn/Gnb1/Gnat1/Rho
PECE_MAMMARY_STEM_CELL_UP	PECE_MAMMARY_STEM_CELL_UP	115	0.925508681	1.679353797	1.68E-05	0.004486711	0.004090313	794	tags=50%, list=4%, signal=48%	Rps29/Serpina3n/Clu/Rpsa/Rplp1/Rps2/Rpl39/Rps20/Rpl18a/Rps14/Mt2A/Rps7/Ppia/Rps12/Rps3/Rps25/Rpl23a/Rpl24/Rpl13/Socs3/Rps16/Rpl10a/Rpl13a/Rps28/Rps10/Uba52/Rps13/Txn1/Actg1/Fau/Tmsb10/Cstb/Rpl22/Rps19/Rpl15/Ptma/Taldo1/Rpl28/Prdx2/Dynll1/Cebpd/Apoe/Tubb4b/Eif3k/Ubl5/Cox4i1/Cox6c/Gapdh/Rpl36al/Cox7a2/Sec61g/Mgp/Edf1/Mt1/Tubb2b/Timm8b/Ddr1
TIEN_INTESTINE_PROBIOTICS_24HR_DN	TIEN_INTESTINE_PROBIOTICS_24HR_DN	197	0.893387055	1.698214895	2.01E-05	0.005125994	0.004673116	672	tags=29%, list=4%, signal=29%	Fth1/Eef1a1/Ftl1/Tpt1/Rplp0/Rps23/Rpl10/Rps2/Rpl39/Rpl4/Rpl3/Rps3a/Rps24/Rps11/Eef2/Rack1/Rps14/Rps7/Hspa8/Pabpc1/Rps3/Rpl23a/Rpl5/Rpl13/Rpl13a/Eef1g/Calr/Hspa5/Csnk1a1/Rpl23/Actg1/P4hb/Eif1/Rps27/Rpl12/Eif5a/Pdia3/Rps19/Hsp90b1/Slc3a2/Ppib/Pdia6/Canx/Arf4/Tmed2/Sqstm1/Glrx/Btg1/Cebpb/Txnrd1/Nudt4/Nap1l1/Pdia4/Manf/Eif4b/Hspa9/Serp1/Akr1b8
TIEN_INTESTINE_PROBIOTICS_6HR_UP	TIEN_INTESTINE_PROBIOTICS_6HR_UP	45	0.968406306	1.683191527	2.69E-05	0.006535023	0.005957658	202	tags=60%, list=1%, signal=59%	Actb/Eef1a1/Ftl1/Tpt1/Rplp0/Rps23/Rps2/Rpl39/Rpl4/Rps17/Rps3a/Rps24/Rps11/Rps14/Rps7/Hspa8/Ppia/Rpl23a/Rpl5/H3f3b/Rpl13/Eef1g/Rpl23/B2m/Rps27/Eif5a/Rps19
MCLACHLAN_DENTAL_CARIES_UP	MCLACHLAN_DENTAL_CARIES_UP	221	0.879839407	1.675221345	3.34E-05	0.007770145	0.007083657	1062	tags=41%, list=6%, signal=39%	Serpina3n/Ctsb/Rps4x/Orm1/Gpnmb/Timp1/Lyz2/Sod2/Mt2A/Cxcl2/Ccl3/Chi3l1/Socs3/Cd74/S100a8/S100a9/Fcer1g/Il1b/Mcl1/C3/Cxcl1/Cd44/Srgn/Tyrobp/Spp1/Arpc1b/Ier3/Fcgr2b/Il1rn/RT1-Da/Cxcl3/Tnfrsf1b/Chl1/Bcl2a1/Cebpd/Tnfaip6/Cd53/G0s2/Apoe/Vamp8/Rac2/Ctsh/Slc7a11/Glrx/Lcp1/Cxcl6/Mmp9/Ssr4/Ddx3x/Nap1l1/Nampt/Plek/RT1-Db1/RT1-Ba/Trem1/Vcam1/Mgp/Lyn/Clec7a/Csf2rb/Trib1/Anpep/Lsp1/Bcl3/Arhgdib/Eif1a/Laptm5/P…
REACTOME_ANTIMICROBIAL_PEPTIDES	REACTOME_ANTIMICROBIAL_PEPTIDES	65	0.949242751	1.686367918	4.65E-05	0.010358682	0.009443499	138	tags=8%, list=1%, signal=8%	Lcn2/Clu/Lyz2/S100a8/S100a9
CHIANG_LIVER_CANCER_SUBCLASS_POLYSOMY7_UP	CHIANG_LIVER_CANCER_SUBCLASS_POLYSOMY7_UP	69	0.941944875	1.680367404	5.55E-05	0.01186868	0.010820089	1	tags=1%, list=0%, signal=1%	Cryaa
MIKKELSEN_ES_HCP_WITH_H3_UNMETHYLATED	MIKKELSEN_ES_HCP_WITH_H3_UNMETHYLATED	57	-0.982264553	-1.958543842	8.61E-05	0.017709316	0.016144709	68	tags=7%, list=0%, signal=7%	Trpm1/Syp/Rcvrn/Rho
REACTOME_SIGNALING_BY_INTERLEUKINS	REACTOME_SIGNALING_BY_INTERLEUKINS	428	0.816828738	1.601238069	9.04E-05	0.017901897	0.016320276	1389	tags=33%, list=8%, signal=32%	Lcn2/Vim/Rplp0/Timp1/Anxa2/Sod2/Hspa8/Ppia/Cxcl2/Cfl1/Ccl3/Socs3/Nfkbia/Uba52/Ubb/Hmox1/Msn/P4hb/Junb/Stat1/Il1b/Mcl1/Cxcl1/App/Hsp90b1/Rps27a/Stat3/Taldo1/Psmb4/Anxa1/Il1rn/Il33/Cxcl3/Itgb1/Tnfrsf1b/Canx/Psma6/Skp1/Psme1/Arf1/Cebpd/Rps6ka2/Sqstm1/Pim1/Ywhaz/Tcp1/Nos2/Lcp1/Il6st/Psma4/Rap1b/Psmb1/Cdc42/Mmp9/Sod1/Ccnd1/Ebi3/Psma1/Psmb6/Jun/Psmc1/Fgf2/Ccl20/Gsto1/Psmd2/Psma5/Psmb5/Il1r2/Vcam1/Cnn2/…
PID_RHODOPSIN_PATHWAY	PID_RHODOPSIN_PATHWAY	22	-0.992069022	-1.800936373	0.000105121	0.020070658	0.018297427	94	tags=73%, list=1%, signal=72%	Guca1b/Rgs9bp/Gucy2f/Cnga1/Pde6a/Rgs9/Gnb5/Slc24a1/Guca1a/Grk1/Gngt1/Pde6b/Pde6g/Gnb1/Gnat1/Rho
REACTOME_ACTIVATION_OF_THE_PHOTOTRANSDUCTION_CASCADE	REACTOME_ACTIVATION_OF_THE_PHOTOTRANSDUCTION_CASCADE	11	-0.993872496	-1.677550764	0.000117774	0.021710936	0.019792788	72	tags=91%, list=0%, signal=91%	Cngb1/Cnga1/Pde6a/Slc24a1/Gngt1/Pde6b/Pde6g/Gnb1/Gnat1/Rho
BIOCARTA_RHODOPSIN_PATHWAY	BIOCARTA_RHODOPSIN_PATHWAY	10	-0.994497208	-1.619593329	0.000137822	0.024559869	0.022390019	38	tags=80%, list=0%, signal=80%	Sag/Pde6a/Guca1a/Grk1/Pde6b/Pde6g/Rcvrn/Rho
REACTOME_VISUAL_PHOTOTRANSDUCTION	REACTOME_VISUAL_PHOTOTRANSDUCTION	98	-0.954497263	-2.012514993	0.000153565	0.026482584	0.024142864	213	tags=26%, list=1%, signal=25%	Opn1mw/Sag/Prkca/Guca1b/Rdh11/Rlbp1/Rgs9bp/Cngb1/Gucy2f/Cnga1/Pde6a/Rgs9/Gnb5/Abca4/Slc24a1/Guca1a/Grk1/Gngt1/Rbp3/Pde6b/Pde6g/Rcvrn/Gnb1/Gnat1/Rho
OSMAN_BLADDER_CANCER_DN	OSMAN_BLADDER_CANCER_DN	348	0.820334827	1.599071362	0.000180562	0.03016509	0.027500023	917	tags=20%, list=5%, signal=19%	Rplp0/Rpl19/Rpsa/Rpl10/Rps15/Rpl4/Rps17/Rps4x/Rps20/Rpl3/Rpl32/Rps3a/Rps24/Rps11/Rpl14/Rpl18a/Rps7/Rpl38/Rps3/Rps25/Rpl23a/Rpl29/Rps5/Rpl24/H3f3b/Rpl13/Rps16/Rpl10a/Rpl13a/Eef1g/Rps10/Uba52/Rps13/Rpl35/Fau/Rps27/Eef1b2/Rpl22/Rpl12/Rpl15/Rps21/Stat3/Rpl28/Fcgr2b/Myl12a/Cd53/Rpl36a/Eif4a2/Csde1/Cxcl6/Ssr4/Serinc3/Col18a1/Ssu72/Ninj1/Eif2s3/Edf1/Fbl/Zfp36l1/Prkar1a/Leprotl1/Mtch1/Zfand2a/Serf2/Copb2…
REACTOME_THE_CANONICAL_RETINOID_CYCLE_IN_RODS_TWILIGHT_VISION	REACTOME_THE_CANONICAL_RETINOID_CYCLE_IN_RODS_TWILIGHT_VISION	24	-0.981001597	-1.808378866	0.000207079	0.032560087	0.029683423	85	tags=21%, list=0%, signal=21%	Rdh11/Rlbp1/Abca4/Rbp3/Rho
TARTE_PLASMA_CELL_VS_PLASMABLAST_UP	TARTE_PLASMA_CELL_VS_PLASMABLAST_UP	349	0.825536888	1.609832098	0.000201649	0.032560087	0.029683423	850	tags=19%, list=5%, signal=18%	Actb/Ftl1/Lcn2/Cryab/Tpt1/Serpina3n/Clu/Rplp0/Rpsa/Rplp1/Ctsl/Rps2/Rps15/Rpl39/Rps15a/Gpnmb/Lyz2/Rps11/Rpl18a/Rps14/Rpl23a/Rpl24/Ifitm3/Rps16/Gnb3/Nfkbia/S100a8/S100a9/Fcer1g/B2m/Psap/Cd24/Rps21/Rpl28/Ptgds/Grn/Apoe/Cd9/Plpp3/Nos2/Lgmn/Serping1/Mmp9/Oaz1/Ssr4/Fbn1/Sypl1/RT1-Ba/Jund/Dusp1/Hspb1/Fstl1/Vcam1/C1s/Phb2/Col4a1/Fgr/Cst3/C2/Lrp1/Ddr1/Cyba/Alox5ap/Fuca1/Ptprn/Aldh1a1
HOLLEMAN_VINCRISTINE_RESISTANCE_ALL_DN	HOLLEMAN_VINCRISTINE_RESISTANCE_ALL_DN	20	0.981835146	1.616532652	0.000247556	0.037812389	0.034471688	194	tags=60%, list=1%, signal=59%	Vim/Rpl10/Rps2/Rpl31/Rps15a/Rps24/Rps12/Rpl23a/Nme2/Tmsb10/Rpl12/Cd44
KINNEY_DNMT1_METHYLATION_TARGETS	KINNEY_DNMT1_METHYLATION_TARGETS	13	-0.989485698	-1.711159831	0.000280577	0.041045683	0.037419322	175	tags=15%, list=1%, signal=15%	Slc1a7/Prph2
REACTOME_ACTIVATION_OF_THE_MRNA_UPON_BINDING_OF_THE_CAP_BINDING_COMPLEX_AND_EIFS_AND_SUBSEQUENT_BINDING_TO_43S	REACTOME_ACTIVATION_OF_THE_MRNA_UPON_BINDING_OF_THE_CAP_BINDING_COMPLEX_AND_EIFS_AND_SUBSEQUENT_BINDING_TO_43S	61	0.94415963	1.661442714	0.00028408	0.041045683	0.037419322	733	tags=75%, list=4%, signal=73%	Rps29/Rps23/Rpsa/Rps2/Rps15/Rps17/Rps4x/Rps15a/Rps20/Rps3a/Rps24/Rps11/Rps14/Rps7/Rps8/Pabpc1/Rps12/Rps3/Rps25/Rps5/Rps16/Rps28/Rps10/Rps13/Eif4a1/Fau/Rps27/Rps19/Rps27a/Rps21/Eif4a2/Eif3k/Eif3m/Eif3g/Eif3e/Eif3i/Eif3c/Eif2s1/Rps27l/Eif3l/Eif4b/Eif3f/Eif2s3/Eif1a/Eif3b/Eif2s2
REACTOME_NEUTROPHIL_DEGRANULATION	REACTOME_NEUTROPHIL_DEGRANULATION	440	0.806286667	1.580424319	0.000301479	0.042413403	0.038666205	1413	tags=38%, list=8%, signal=36%	Fth1/Eef1a1/Ftl1/Lcn2/Serpina3n/Ctsb/Orm1/Lyz2/Anxa2/Eef2/Cd63/Hspa8/Ppia/Serpinb1a/Fabp5/Hsp90ab1/Cxcl2/Ctsd/Chi3l1/Lgals3/S100a8/Nme2/Sdcbp/S100a9/S100a11/Fcer1g/B2m/Tubb5/Cstb/Psap/C3/Cxcl1/Cd44/Rhoa/Tyrobp/Fcgr2b/Gdi2/Cxcl3/Tnfrsf1b/Dynll1/Aprt/Rnaset2/Prdx6/Tnfaip6/Cd53/Grn/Lamp1/Vamp8/Tubb4b/Ctsh/Cap1/Cct2/Rac1/Ctsa/Actr2/Arpc5/Rap1b/Cct8/Psmb1/Mmp9/Ddx3x/Vcp/Actr10/Gstp1/Lamp2/Cd47/Npc2/Ct…
WP_MICROTUBULE_CYTOSKELETON_REGULATION	WP_MICROTUBULE_CYTOSKELETON_REGULATION	46	-0.945605797	-1.842570816	0.000313884	0.043026236	0.039224895	2	tags=4%, list=0%, signal=4%	Prkca/Rho
KEGG_PORPHYRIN_AND_CHLOROPHYLL_METABOLISM	KEGG_PORPHYRIN_AND_CHLOROPHYLL_METABOLISM	29	0.972091547	1.638412102	0.000375694	0.047834599	0.043608442	154	tags=10%, list=1%, signal=10%	Fth1/Cp/Hmox1
JINESH_BLEBBISHIELD_VS_LIVE_CONTROL_DN	JINESH_BLEBBISHIELD_VS_LIVE_CONTROL_DN	249	0.846994994	1.622892671	0.000374291	0.047834599	0.043608442	1105	tags=26%, list=6%, signal=25%	Rps29/Lcn2/Ctsb/Timp1/Rpl14/Anxa2/Eef2/Sod2/Rps7/Serpinb1a/Cxcl2/Pdpn/Rpl23a/Ass1/Ifitm3/Rpl13a/Cd74/S100a8/S100a9/Rbm3/Tmsb10/Rpl22/C3/Cxcl1/Cd44/Rpl15/Psmb4/Ifit3/RT1-Da/Cxcl3/Ifitm2/Tagln2/MGC105649/Gbp2/Tomm20/Lgmn/Ssr2/Sypl1/Hnrnpa3/Pon2/Txnip/Ccl20/Irf9/Lyn/Eif4b/Adamts1/Tagln/Mmp7/Plp2/Itgav/Tmem158/C2/Commd3/Sat1/Ipo7/Nsa2/Glmp/Klf6/Parm1/Cald1/Rab32/Ifngr2/Wls/Pmpcb/Ctnnb1
ENK_UV_RESPONSE_KERATINOCYTE_UP	ENK_UV_RESPONSE_KERATINOCYTE_UP	493	0.788709776	1.553367944	0.000375805	0.047834599	0.043608442	1342	tags=33%, list=7%, signal=31%	Cryab/Rpl19/Rpl10/Rps15/Rps11/Rpl14/Rpl18a/Anxa2/Rack1/Hsp90ab1/Cxcl2/Rps3/Pfn1/Rpl29/Cfl1/Rps5/Ctsd/Rpl10a/Rps10/Nme2/Ubb/S100a11/Rpl35/Odc1/Eif4a1/Gabarap/P4hb/B2m/Junb/Fau/Gnb2/Il1b/Eif1/Arhgdia/Rpl12/Rpl18/Sdc4/Cxcl1/Slc3a2/Rps21/Lgals1/Taldo1/Btf3/Psmb4/Rpl28/Ier3/Akr1b1/Hmga1/Cxcl3/Tnfrsf1b/Tagln2/Prdx2/Aprt/Skp1/Psme1/Rab1a/Grn/Atp6v0b/Apoe/Vamp8/Zfp36/Tubb4b/Ppp1ca/Mxd1/Eif3k/Btg1/Ube2d3/…
DIAZ_CHRONIC_MYELOGENOUS_LEUKEMIA_DN	DIAZ_CHRONIC_MYELOGENOUS_LEUKEMIA_DN	107	0.902747191	1.631063598	0.000396269	0.049266411	0.044913754	979	tags=32%, list=5%, signal=30%	Crygd/Eef1a1/Rplp1/Rps15/Rpl39/Rps17/Rpl32/Rps24/Rps11/Rpl18a/Rps12/Rpl23a/Rpl30/Lilrb4/S100a8/S100a9/Actg1/Mcl1/Anxa5/Cebpd/Cd53/Prom1/Gapdh/Ninj1/Sell/Mvp/Fgfr1/Ifi30/Cdh2/Il13ra1/Vamp5/Acsl4/Myof/Tgfbi
