# Supplementary material for: Integrated bioinformatics analysis of retinal ischemia/reperfusion injury in rats with potential key genes
Source: BMC Genomics. 2024 Apr 15;25:367. doi: 10.1186/s12864-024-10288-0 (PMC11017533; doi:10.1186/s12864-024-10288-0)
Supplement: Supplementary file 57 — Supplementary Material 57. [file 12864_2024_10288_MOESM57_ESM.xls]

suplementery table 57 Rpl18(KEGG)
ID	Description	setSize	enrichmentScore	NES	pvalue	p.adjust	qvalue	rank	leading_edge	core_enrichment
REACTOME_EUKARYOTIC_TRANSLATION_ELONGATION	REACTOME_EUKARYOTIC_TRANSLATION_ELONGATION	86	0.981720628	1.787832403	1.00E-10	2.67E-07	2.43E-07	229	tags=79%, list=1%, signal=78%	Eef1a1/Rps29/Rplp0/Rps23/Rpl26/Rpl19/Rpsa/Rplp1/Rpl7/Rpl10/Rps2/Rps15/Rpl31/Rpl39/Rpl4/Rps17/Rps4x/Rps15a/Rps20/Rpl3/Rpl32/Rps3a/Rps24/Rps11/Rpl9/Rpl14/Rpl18a/Eef2/Rps14/Rps7/Rps8/Rpl38/Rpl21/Rps12/Rps3/Rps25/Rpl23a/Rpl29/Rpl6/Rpl17/Rpl30/Rpl5/Rpl27/Rps5/Rpl24/Rpl13/Rps16/Rpl10a/Rpl13a/Rps28/Eef1g/Rps10/Uba52/Rps13/Rpl35/Rpl23/Rpl11/Fau/Rps27/Eef1b2/Rpl22/Rpl12/Rpl18/Rps19/Rpl15/Rps27a/Rps21/Rpl28
WP_CYTOPLASMIC_RIBOSOMAL_PROTEINS	WP_CYTOPLASMIC_RIBOSOMAL_PROTEINS	82	0.984241383	1.78151263	1.00E-10	2.67E-07	2.43E-07	311	tags=80%, list=2%, signal=79%	Rps29/Rplp0/Rps23/Rpl26/Rpl19/Rpsa/Rplp1/Rpl7/Rpl10/Rps2/Rps15/Rpl31/Rpl39/Rpl4/Rps17/Rps4x/Rps15a/Rps20/Rpl3/Rpl32/Rps3a/Rps24/Rps11/Rpl9/Rpl14/Rpl18a/Rps14/Rps7/Rps8/Rpl38/Rpl21/Rps12/Rps3/Rps25/Rpl23a/Rpl29/Rpl6/Rpl17/Rpl30/Rpl5/Rpl27/Rps5/Rpl24/Rpl13/Rps16/Rpl10a/Rpl13a/Rps28/Rps10/Uba52/Rps13/Rpl35/Rpl23/Rpl11/Fau/Rps27/Rpl22/Rpl12/Rpl18/Rps19/Rpl15/Rps27a/Rps21/Rpl28/Rps6ka2/Rpl36a
REACTOME_NONSENSE_MEDIATED_DECAY_NMD	REACTOME_NONSENSE_MEDIATED_DECAY_NMD	108	0.96998061	1.787938038	1.09E-09	1.93E-06	1.76E-06	311	tags=62%, list=2%, signal=61%	Rps29/Rplp0/Rps23/Rpl26/Rpl19/Rpsa/Rplp1/Rpl7/Rpl10/Rps2/Rps15/Rpl31/Rpl39/Rpl4/Rps17/Rps4x/Rps15a/Rps20/Rpl3/Rpl32/Rps3a/Rps24/Rps11/Rpl9/Rpl14/Rpl18a/Rps14/Rps7/Rps8/Pabpc1/Rpl38/Rpl21/Rps12/Rps3/Rps25/Rpl23a/Rpl29/Rpl6/Rpl17/Rpl30/Rpl5/Rpl27/Rps5/Rpl24/Rpl13/Rps16/Rpl10a/Rpl13a/Rps28/Rps10/Uba52/Rps13/Rpl35/Rpl23/Rpl11/Fau/Rps27/Rpl22/Rpl12/Rpl18/Rps19/Rpl15/Rps27a/Rps21/Rpl28/Etf1/Rpl36a
REACTOME_SELENOAMINO_ACID_METABOLISM	REACTOME_SELENOAMINO_ACID_METABOLISM	102	0.972752466	1.789906222	2.20E-09	2.35E-06	2.14E-06	229	tags=63%, list=1%, signal=62%	Rps29/Rplp0/Rps23/Rpl26/Rpl19/Rpsa/Rplp1/Rpl7/Rpl10/Rps2/Rps15/Rpl31/Rpl39/Rpl4/Rps17/Rps4x/Rps15a/Rps20/Rpl3/Rpl32/Rps3a/Rps24/Rps11/Rpl9/Rpl14/Rpl18a/Rps14/Rps7/Rps8/Rpl38/Rpl21/Rps12/Rps3/Rps25/Rpl23a/Rpl29/Rpl6/Rpl17/Rpl30/Rpl5/Rpl27/Rps5/Rpl24/Rpl13/Rps16/Rpl10a/Rpl13a/Rps28/Rps10/Uba52/Rps13/Rpl35/Rpl23/Rpl11/Fau/Rps27/Rpl22/Rpl12/Rpl18/Rps19/Rpl15/Rps27a/Rps21/Rpl28
KEGG_RIBOSOME	KEGG_RIBOSOME	79	0.980316412	1.769415925	1.96E-09	2.35E-06	2.14E-06	229	tags=80%, list=1%, signal=79%	Rps29/Rplp0/Rps23/Rpl26/Rpl19/Rpsa/Rplp1/Rpl7/Rpl10/Rps2/Rps15/Rpl31/Rpl39/Rpl4/Rps17/Rps4x/Rps15a/Rps20/Rpl3/Rpl32/Rps3a/Rps24/Rps11/Rpl9/Rpl14/Rpl18a/Rps7/Rps8/Rpl38/Rpl21/Rps12/Rps3/Rps25/Rpl23a/Rpl29/Rpl6/Rpl17/Rpl30/Rpl5/Rpl27/Rps5/Rpl24/Rpl13/Rps16/Rpl10a/Rpl13a/Rps28/Rps10/Uba52/Rps13/Rpl35/Rpl23/Rpl11/Fau/Rps27/Rpl22/Rpl12/Rpl18/Rps19/Rpl15/Rps27a/Rps21/Rpl28
REACTOME_INFLUENZA_INFECTION	REACTOME_INFLUENZA_INFECTION	143	0.952098488	1.782381645	3.61E-09	3.21E-06	2.92E-06	400	tags=50%, list=2%, signal=49%	Rps29/Rplp0/Rps23/Rpl26/Rpl19/Rpsa/Rplp1/Rpl7/Rpl10/Rps2/Rps15/Rpl31/Rpl39/Rpl4/Rps17/Rps4x/Rps15a/Rps20/Rpl3/Rpl32/Rps3a/Rps24/Rps11/Rpl9/Rpl14/Rpl18a/Rps14/Rps7/Rps8/Rpl38/Rpl21/Rps12/Rps3/Rps25/Rpl23a/Rpl29/Rpl6/Rpl17/Rpl30/Rpl5/Rpl27/Rps5/Rpl24/Rpl13/Rps16/Rpl10a/Rpl13a/Rps28/Calr/Rps10/Uba52/Rps13/Rpl35/Rpl23/Rpl11/Fau/Rps27/Rpl22/Rpl12/Rpl18/Rps19/Rpl15/Rps27a/Rps21/Rpl28/Ipo5/Canx/Rpl36a/R…
REACTOME_RRNA_PROCESSING	REACTOME_RRNA_PROCESSING	189	0.938928018	1.78406904	9.16E-09	6.99E-06	6.36E-06	229	tags=34%, list=1%, signal=34%	Rps29/Rplp0/Rps23/Rpl26/Rpl19/Rpsa/Rplp1/Rpl7/Rpl10/Rps2/Rps15/Rpl31/Rpl39/Rpl4/Rps17/Rps4x/Rps15a/Rps20/Rpl3/Rpl32/Rps3a/Rps24/Rps11/Rpl9/Rpl14/Rpl18a/Rps14/Rps7/Rps8/Rpl38/Rpl21/Rps12/Rps3/Rps25/Rpl23a/Rpl29/Rpl6/Rpl17/Rpl30/Rpl5/Rpl27/Rps5/Rpl24/Rpl13/Rps16/Rpl10a/Rpl13a/Rps28/Rps10/Uba52/Rps13/Rpl35/Rpl23/Rpl11/Fau/Rps27/Rpl22/Rpl12/Rpl18/Rps19/Rpl15/Rps27a/Rps21/Rpl28
REACTOME_TRANSLATION	REACTOME_TRANSLATION	270	0.91389253	1.765529008	1.07E-08	7.14E-06	6.49E-06	755	tags=38%, list=4%, signal=37%	Eef1a1/Rps29/Rplp0/Rps23/Rpl26/Rpl19/Rpsa/Rplp1/Rpl7/Rpl10/Rps2/Rps15/Rpl31/Rpl39/Rpl4/Rps17/Rps4x/Rps15a/Rps20/Rpl3/Rpl32/Rps3a/Rps24/Rps11/Rpl9/Rpl14/Rpl18a/Eef2/Rps14/Rps7/Rps8/Pabpc1/Rpl38/Rpl21/Rps12/Rps3/Rps25/Rpl23a/Rpl29/Rpl6/Rpl17/Rpl30/Rpl5/Rpl27/Rps5/Rpl24/Rpl13/Rps16/Rpl10a/Rpl13a/Rps28/Eef1g/Rps10/Uba52/Rps13/Rpl35/Rpl23/Eif4a1/Rpl11/Fau/Rps27/Eef1b2/Rpl22/Rpl12/Rpl18/Rps19/Rpl15/Rps…
REACTOME_RESPONSE_OF_EIF2AK4_GCN2_TO_AMINO_ACID_DEFICIENCY	REACTOME_RESPONSE_OF_EIF2AK4_GCN2_TO_AMINO_ACID_DEFICIENCY	93	0.968632418	1.769838575	3.18E-08	1.89E-05	1.72E-05	229	tags=69%, list=1%, signal=68%	Rps29/Rplp0/Rps23/Rpl26/Rpl19/Rpsa/Rplp1/Rpl7/Rpl10/Rps2/Rps15/Rpl31/Rpl39/Rpl4/Rps17/Rps4x/Rps15a/Rps20/Rpl3/Rpl32/Rps3a/Rps24/Rps11/Rpl9/Rpl14/Rpl18a/Rps14/Rps7/Rps8/Rpl38/Rpl21/Rps12/Rps3/Rps25/Rpl23a/Rpl29/Rpl6/Rpl17/Rpl30/Rpl5/Rpl27/Rps5/Rpl24/Rpl13/Rps16/Rpl10a/Rpl13a/Rps28/Rps10/Uba52/Rps13/Rpl35/Rpl23/Rpl11/Fau/Rps27/Rpl22/Rpl12/Rpl18/Rps19/Rpl15/Rps27a/Rps21/Rpl28
REACTOME_SRP_DEPENDENT_COTRANSLATIONAL_PROTEIN_TARGETING_TO_MEMBRANE	REACTOME_SRP_DEPENDENT_COTRANSLATIONAL_PROTEIN_TARGETING_TO_MEMBRANE	105	0.963909576	1.774279697	4.00E-08	2.14E-05	1.95E-05	533	tags=73%, list=3%, signal=72%	Rps29/Rplp0/Rps23/Rpl26/Rpl19/Rpsa/Rplp1/Rpl7/Rpl10/Rps2/Rps15/Rpl31/Rpl39/Rpl4/Rps17/Rps4x/Rps15a/Rps20/Rpl3/Rpl32/Rps3a/Rps24/Rps11/Rpl9/Rpl14/Rpl18a/Rps14/Rps7/Rps8/Rpl38/Rpl21/Rps12/Rps3/Rps25/Rpl23a/Rpl29/Rpl6/Rpl17/Rpl30/Rpl5/Rpl27/Rps5/Rpl24/Rpl13/Rps16/Rpl10a/Rpl13a/Rps28/Rps10/Uba52/Rps13/Rpl35/Rpl23/Rpl11/Fau/Rps27/Rpl22/Rpl12/Rpl18/Rps19/Rpl15/Rps27a/Rps21/Rpl28/Sec11c/Rpl36a/Spcs1/Rpn…
REACTOME_CELLULAR_RESPONSE_TO_STARVATION	REACTOME_CELLULAR_RESPONSE_TO_STARVATION	143	0.943610297	1.766491277	7.91E-08	3.84E-05	3.49E-05	533	tags=50%, list=3%, signal=49%	Rps29/Rplp0/Rps23/Rpl26/Rpl19/Rpsa/Rplp1/Rpl7/Rpl10/Rps2/Rps15/Rpl31/Rpl39/Rpl4/Rps17/Rps4x/Rps15a/Rps20/Rpl3/Rpl32/Rps3a/Rps24/Rps11/Rpl9/Rpl14/Rpl18a/Rps14/Rps7/Rps8/Rpl38/Rpl21/Rps12/Rps3/Rps25/Rpl23a/Rpl29/Rpl6/Rpl17/Rpl30/Rpl5/Rpl27/Rps5/Rpl24/Rpl13/Rps16/Rpl10a/Rpl13a/Rps28/Rps10/Uba52/Rps13/Rpl35/Rpl23/Rpl11/Fau/Rps27/Rpl22/Rpl12/Rpl18/Rps19/Rpl15/Rps27a/Rps21/Rpl28/Atp6v0b/Rpl36a/Cebpb/At…
REACTOME_EUKARYOTIC_TRANSLATION_INITIATION	REACTOME_EUKARYOTIC_TRANSLATION_INITIATION	114	0.952854021	1.761912047	1.18E-07	5.26E-05	4.78E-05	733	tags=75%, list=4%, signal=72%	Rps29/Rplp0/Rps23/Rpl26/Rpl19/Rpsa/Rplp1/Rpl7/Rpl10/Rps2/Rps15/Rpl31/Rpl39/Rpl4/Rps17/Rps4x/Rps15a/Rps20/Rpl3/Rpl32/Rps3a/Rps24/Rps11/Rpl9/Rpl14/Rpl18a/Rps14/Rps7/Rps8/Pabpc1/Rpl38/Rpl21/Rps12/Rps3/Rps25/Rpl23a/Rpl29/Rpl6/Rpl17/Rpl30/Rpl5/Rpl27/Rps5/Rpl24/Rpl13/Rps16/Rpl10a/Rpl13a/Rps28/Rps10/Uba52/Rps13/Rpl35/Rpl23/Eif4a1/Rpl11/Fau/Rps27/Rpl22/Rpl12/Rpl18/Rps19/Rpl15/Rps27a/Rps21/Rpl28/Rpl36a/Ei…
WP_GPCRS_CLASS_A_RHODOPSINLIKE	WP_GPCRS_CLASS_A_RHODOPSINLIKE	191	-0.949354251	-2.036167334	3.34E-07	0.000137456	0.00012496	2	tags=2%, list=0%, signal=2%	Drd4/Gpr37/Opn1mw/Rho
REACTOME_METABOLISM_OF_AMINO_ACIDS_AND_DERIVATIVES	REACTOME_METABOLISM_OF_AMINO_ACIDS_AND_DERIVATIVES	348	0.874338849	1.712649098	7.98E-07	0.000304875	0.000277159	799	tags=29%, list=4%, signal=28%	Rps29/Rplp0/Rps23/Rpl26/Rpl19/Rpsa/Rplp1/Rpl7/Rpl10/Rps2/Rps15/Rpl31/Rpl39/Rpl4/Rps17/Rps4x/Rps15a/Rps20/Crym/Rpl3/Rpl32/Rps3a/Rps24/Rps11/Rpl9/Rpl14/Rpl18a/Rps14/Rps7/Rps8/Rpl38/Rpl21/Rps12/Rps3/Rps25/Rpl23a/Ass1/Rpl29/Rpl6/Rpl17/Rpl30/Rpl5/Rpl27/Rps5/Rpl24/Rpl13/Rps16/Rpl10a/Rpl13a/Rps28/Rps10/Uba52/Rps13/Rpl35/Odc1/Rpl23/Rpl11/Fau/Rps27/Rpl22/Rpl12/Rpl18/Rps19/Rpl15/Slc3a2/Rps27a/Rps21/Psmb4/R…
HSIAO_HOUSEKEEPING_GENES	HSIAO_HOUSEKEEPING_GENES	365	0.866950748	1.69894665	1.72E-06	0.000614014	0.000558194	739	tags=54%, list=4%, signal=53%	Fth1/Actb/Eef1a1/Ftl1/Rps29/Vim/Tpt1/Serpina3n/Clu/Tmsb4x/Rplp0/Rps23/Rpl19/Rpsa/Rplp1/Rpl7/Rps2/Rps15/Rpl31/Rpl39/Rpl4/Rps17/Rps15a/Rpl3/Rpl32/Rps3a/Rps11/Rpl14/Rpl18a/Anxa2/Eef2/S100a10/Rack1/Rps14/Mt2A/Rps7/Rps8/Cd63/Ppia/Pabpc1/Rpl38/Rpl21/Hsp90ab1/Rps3/Rps25/Pfn1/Rpl23a/Rpl29/Rpl6/Rpl17/Cfl1/Rpl27/Rps5/Rpl24/H3f3b/Rpl13/Htra1/Ifitm3/Rps16/Rpl10a/Rpl13a/Rps28/Cd74/Eef1g/Rps10/Lgals3/Ldha/Nfkb…
REACTOME_SIGNALING_BY_ROBO_RECEPTORS	REACTOME_SIGNALING_BY_ROBO_RECEPTORS	205	0.911062232	1.741571151	2.73E-06	0.000913312	0.000830283	769	tags=47%, list=4%, signal=45%	Rps29/Rplp0/Rps23/Rpl26/Rpl19/Rpsa/Rplp1/Rpl7/Rpl10/Rps2/Rps15/Rpl31/Rpl39/Rpl4/Rps17/Rps4x/Rps15a/Rps20/Rpl3/Rpl32/Rps3a/Rps24/Rps11/Rpl9/Rpl14/Rpl18a/Rps14/Rps7/Rps8/Pabpc1/Rpl38/Rpl21/Rps12/Rps3/Rps25/Pfn1/Rpl23a/Rpl29/Rpl6/Rpl17/Rpl30/Rpl5/Rpl27/Rps5/Rpl24/Rpl13/Rps16/Rpl10a/Rpl13a/Rps28/Rps10/Uba52/Rps13/Ubb/Rpl35/Rpl23/Rpl11/Fau/Rps27/Rpl22/Rpl12/Rpl18/Rhoa/Rps19/Rpl15/Rps27a/Rps21/Psmb4/Rp…
REACTOME_REGULATION_OF_EXPRESSION_OF_SLITS_AND_ROBOS	REACTOME_REGULATION_OF_EXPRESSION_OF_SLITS_AND_ROBOS	161	0.92206075	1.734147	9.75E-06	0.003064861	0.002786237	769	tags=57%, list=4%, signal=55%	Rps29/Rplp0/Rps23/Rpl26/Rpl19/Rpsa/Rplp1/Rpl7/Rpl10/Rps2/Rps15/Rpl31/Rpl39/Rpl4/Rps17/Rps4x/Rps15a/Rps20/Rpl3/Rpl32/Rps3a/Rps24/Rps11/Rpl9/Rpl14/Rpl18a/Rps14/Rps7/Rps8/Pabpc1/Rpl38/Rpl21/Rps12/Rps3/Rps25/Rpl23a/Rpl29/Rpl6/Rpl17/Rpl30/Rpl5/Rpl27/Rps5/Rpl24/Rpl13/Rps16/Rpl10a/Rpl13a/Rps28/Rps10/Uba52/Rps13/Ubb/Rpl35/Rpl23/Rpl11/Fau/Rps27/Rpl22/Rpl12/Rpl18/Rps19/Rpl15/Rps27a/Rps21/Psmb4/Rpl28/Psma6/…
REACTOME_THE_CANONICAL_RETINOID_CYCLE_IN_RODS_TWILIGHT_VISION	REACTOME_THE_CANONICAL_RETINOID_CYCLE_IN_RODS_TWILIGHT_VISION	24	-0.981001597	-1.835378299	2.62E-05	0.007792482	0.007084075	85	tags=21%, list=0%, signal=21%	Rdh11/Rlbp1/Abca4/Rbp3/Rho
REACTOME_ANTIMICROBIAL_PEPTIDES	REACTOME_ANTIMICROBIAL_PEPTIDES	65	0.949242751	1.686212303	3.47E-05	0.009766084	0.008878258	138	tags=8%, list=1%, signal=8%	Lcn2/Clu/Lyz2/S100a8/S100a9
TIEN_INTESTINE_PROBIOTICS_24HR_DN	TIEN_INTESTINE_PROBIOTICS_24HR_DN	197	0.893387055	1.696655836	3.79E-05	0.010142003	0.009220003	672	tags=29%, list=4%, signal=29%	Fth1/Eef1a1/Ftl1/Tpt1/Rplp0/Rps23/Rpl10/Rps2/Rpl39/Rpl4/Rpl3/Rps3a/Rps24/Rps11/Eef2/Rack1/Rps14/Rps7/Hspa8/Pabpc1/Rps3/Rpl23a/Rpl5/Rpl13/Rpl13a/Eef1g/Calr/Hspa5/Csnk1a1/Rpl23/Actg1/P4hb/Eif1/Rps27/Rpl12/Eif5a/Pdia3/Rps19/Hsp90b1/Slc3a2/Ppib/Pdia6/Canx/Arf4/Tmed2/Sqstm1/Glrx/Btg1/Cebpb/Txnrd1/Nudt4/Nap1l1/Pdia4/Manf/Eif4b/Hspa9/Serp1/Akr1b8
MCLACHLAN_DENTAL_CARIES_UP	MCLACHLAN_DENTAL_CARIES_UP	221	0.879839407	1.681241831	5.82E-05	0.014816221	0.013469291	1062	tags=41%, list=6%, signal=39%	Serpina3n/Ctsb/Rps4x/Orm1/Gpnmb/Timp1/Lyz2/Sod2/Mt2A/Cxcl2/Ccl3/Chi3l1/Socs3/Cd74/S100a8/S100a9/Fcer1g/Il1b/Mcl1/C3/Cxcl1/Cd44/Srgn/Tyrobp/Spp1/Arpc1b/Ier3/Fcgr2b/Il1rn/RT1-Da/Cxcl3/Tnfrsf1b/Chl1/Bcl2a1/Cebpd/Tnfaip6/Cd53/G0s2/Apoe/Vamp8/Rac2/Ctsh/Slc7a11/Glrx/Lcp1/Cxcl6/Mmp9/Ssr4/Ddx3x/Nap1l1/Nampt/Plek/RT1-Db1/RT1-Ba/Trem1/Vcam1/Mgp/Lyn/Clec7a/Csf2rb/Trib1/Anpep/Lsp1/Bcl3/Arhgdib/Eif1a/Laptm5/P…
REACTOME_ACTIVATION_OF_THE_PHOTOTRANSDUCTION_CASCADE	REACTOME_ACTIVATION_OF_THE_PHOTOTRANSDUCTION_CASCADE	11	-0.993872496	-1.717129289	0.000123601	0.027532064	0.025029149	72	tags=91%, list=0%, signal=91%	Cngb1/Cnga1/Pde6a/Slc24a1/Gngt1/Pde6b/Pde6g/Gnb1/Gnat1/Rho
BILANGES_SERUM_AND_RAPAMYCIN_SENSITIVE_GENES	BILANGES_SERUM_AND_RAPAMYCIN_SENSITIVE_GENES	68	0.959809964	1.709339689	0.000122706	0.027532064	0.025029149	376	tags=66%, list=2%, signal=65%	Eef1a1/Tpt1/Rps23/Rpl26/Rpl7/Rpl10/Rpl4/Rps17/Rps4x/Rpl32/Rps3a/Rps24/Rpl14/Rpl18a/Eef2/Rack1/Rps14/Rps7/Rps8/Rpl21/Rps3/Rps25/Rpl29/Rpl6/Rpl30/Rpl5/Rps5/Rpl24/Rpl13/Rps16/Rpl13a/Eef1g/Rps10/Uba52/Rps13/Rpl23/Fau/Eef1b2/Rpl18/Rps19/Rpl15/Rps27a/Rpl28/Rpl36a/Eif3m
REACTOME_SIGNALING_BY_INTERLEUKINS	REACTOME_SIGNALING_BY_INTERLEUKINS	428	0.816828738	1.614571769	0.000114603	0.027532064	0.025029149	1389	tags=33%, list=8%, signal=32%	Lcn2/Vim/Rplp0/Timp1/Anxa2/Sod2/Hspa8/Ppia/Cxcl2/Cfl1/Ccl3/Socs3/Nfkbia/Uba52/Ubb/Hmox1/Msn/P4hb/Junb/Stat1/Il1b/Mcl1/Cxcl1/App/Hsp90b1/Rps27a/Stat3/Taldo1/Psmb4/Anxa1/Il1rn/Il33/Cxcl3/Itgb1/Tnfrsf1b/Canx/Psma6/Skp1/Psme1/Arf1/Cebpd/Rps6ka2/Sqstm1/Pim1/Ywhaz/Tcp1/Nos2/Lcp1/Il6st/Psma4/Rap1b/Psmb1/Cdc42/Mmp9/Sod1/Ccnd1/Ebi3/Psma1/Psmb6/Jun/Psmc1/Fgf2/Ccl20/Gsto1/Psmd2/Psma5/Psmb5/Il1r2/Vcam1/Cnn2/…
PECE_MAMMARY_STEM_CELL_UP	PECE_MAMMARY_STEM_CELL_UP	115	0.925508681	1.711358054	0.000135417	0.028957536	0.026325033	794	tags=50%, list=4%, signal=48%	Rps29/Serpina3n/Clu/Rpsa/Rplp1/Rps2/Rpl39/Rps20/Rpl18a/Rps14/Mt2A/Rps7/Ppia/Rps12/Rps3/Rps25/Rpl23a/Rpl24/Rpl13/Socs3/Rps16/Rpl10a/Rpl13a/Rps28/Rps10/Uba52/Rps13/Txn1/Actg1/Fau/Tmsb10/Cstb/Rpl22/Rps19/Rpl15/Ptma/Taldo1/Rpl28/Prdx2/Dynll1/Cebpd/Apoe/Tubb4b/Eif3k/Ubl5/Cox4i1/Cox6c/Gapdh/Rpl36al/Cox7a2/Sec61g/Mgp/Edf1/Mt1/Tubb2b/Timm8b/Ddr1
TARTE_PLASMA_CELL_VS_PLASMABLAST_UP	TARTE_PLASMA_CELL_VS_PLASMABLAST_UP	349	0.825536888	1.617690194	0.000186734	0.036973398	0.03361218	850	tags=19%, list=5%, signal=18%	Actb/Ftl1/Lcn2/Cryab/Tpt1/Serpina3n/Clu/Rplp0/Rpsa/Rplp1/Ctsl/Rps2/Rps15/Rpl39/Rps15a/Gpnmb/Lyz2/Rps11/Rpl18a/Rps14/Rpl23a/Rpl24/Ifitm3/Rps16/Gnb3/Nfkbia/S100a8/S100a9/Fcer1g/B2m/Psap/Cd24/Rps21/Rpl28/Ptgds/Grn/Apoe/Cd9/Plpp3/Nos2/Lgmn/Serping1/Mmp9/Oaz1/Ssr4/Fbn1/Sypl1/RT1-Ba/Jund/Dusp1/Hspb1/Fstl1/Vcam1/C1s/Phb2/Col4a1/Fgr/Cst3/C2/Lrp1/Ddr1/Cyba/Alox5ap/Fuca1/Ptprn/Aldh1a1
WANG_TUMOR_INVASIVENESS_UP	WANG_TUMOR_INVASIVENESS_UP	360	0.817902502	1.603720688	0.000186306	0.036973398	0.03361218	1335	tags=40%, list=7%, signal=38%	Rps29/Vim/Rplp0/Rpl19/Rpl7/Rps15a/Rps20/Rpl32/Rps11/Rpl14/Rpl18a/Anxa2/Rps14/Rps7/Rps8/Cd63/Prdx5/Hspa8/Ppia/Pabpc1/Rpl21/Rps3/S100a6/Rpl6/Rpl30/Rpl27/Rps5/H3f3b/Ifitm3/Rps16/Rpl13a/Nfkbia/Hspa5/Rpl35/Actg1/Akr1a1/Tubb5/Fau/Stat1/Tmsb10/Eif4g2/Npm1/Cct5/Hsp90b1/Rps21/Psmb4/Rpl28/Ipo5/Marcks/Tkt/Ifitm2/Arpc3/Dbi/Vdac3/Cox8a/Cct3/Tubb6/Tubb4b/Hspe1/Cct2/Tomm20/Rpn1/Ncl/Nfe2l2/Ybx1/Cox4i1/Snrpd2/Eno…
MIKKELSEN_ES_HCP_WITH_H3_UNMETHYLATED	MIKKELSEN_ES_HCP_WITH_H3_UNMETHYLATED	57	-0.982264553	-2.003087068	0.000251172	0.047955826	0.043596205	68	tags=7%, list=0%, signal=7%	Trpm1/Syp/Rcvrn/Rho
