# Supplementary material for: Integrated bioinformatics analysis of retinal ischemia/reperfusion injury in rats with potential key genes
Source: BMC Genomics. 2024 Apr 15;25:367. doi: 10.1186/s12864-024-10288-0 (PMC11017533; doi:10.1186/s12864-024-10288-0)
Supplement: Supplementary file 58 — Supplementary Material 58. [file 12864_2024_10288_MOESM58_ESM.xls]

suplementery table 58 Rpl19(KEGG)
ID	Description	setSize	enrichmentScore	NES	pvalue	p.adjust	qvalue	rank	leading_edge	core_enrichment
REACTOME_SELENOAMINO_ACID_METABOLISM	REACTOME_SELENOAMINO_ACID_METABOLISM	102	0.972752466	1.76473191	1.00E-10	1.78E-07	1.61E-07	229	tags=63%, list=1%, signal=62%	Rps29/Rplp0/Rps23/Rpl26/Rpl19/Rpsa/Rplp1/Rpl7/Rpl10/Rps2/Rps15/Rpl31/Rpl39/Rpl4/Rps17/Rps4x/Rps15a/Rps20/Rpl3/Rpl32/Rps3a/Rps24/Rps11/Rpl9/Rpl14/Rpl18a/Rps14/Rps7/Rps8/Rpl38/Rpl21/Rps12/Rps3/Rps25/Rpl23a/Rpl29/Rpl6/Rpl17/Rpl30/Rpl5/Rpl27/Rps5/Rpl24/Rpl13/Rps16/Rpl10a/Rpl13a/Rps28/Rps10/Uba52/Rps13/Rpl35/Rpl23/Rpl11/Fau/Rps27/Rpl22/Rpl12/Rpl18/Rps19/Rpl15/Rps27a/Rps21/Rpl28
REACTOME_EUKARYOTIC_TRANSLATION_ELONGATION	REACTOME_EUKARYOTIC_TRANSLATION_ELONGATION	86	0.981720628	1.763556888	1.00E-10	1.78E-07	1.61E-07	229	tags=79%, list=1%, signal=78%	Eef1a1/Rps29/Rplp0/Rps23/Rpl26/Rpl19/Rpsa/Rplp1/Rpl7/Rpl10/Rps2/Rps15/Rpl31/Rpl39/Rpl4/Rps17/Rps4x/Rps15a/Rps20/Rpl3/Rpl32/Rps3a/Rps24/Rps11/Rpl9/Rpl14/Rpl18a/Eef2/Rps14/Rps7/Rps8/Rpl38/Rpl21/Rps12/Rps3/Rps25/Rpl23a/Rpl29/Rpl6/Rpl17/Rpl30/Rpl5/Rpl27/Rps5/Rpl24/Rpl13/Rps16/Rpl10a/Rpl13a/Rps28/Eef1g/Rps10/Uba52/Rps13/Rpl35/Rpl23/Rpl11/Fau/Rps27/Eef1b2/Rpl22/Rpl12/Rpl18/Rps19/Rpl15/Rps27a/Rps21/Rpl28
WP_CYTOPLASMIC_RIBOSOMAL_PROTEINS	WP_CYTOPLASMIC_RIBOSOMAL_PROTEINS	82	0.984241383	1.75717672	1.00E-10	1.78E-07	1.61E-07	311	tags=80%, list=2%, signal=79%	Rps29/Rplp0/Rps23/Rpl26/Rpl19/Rpsa/Rplp1/Rpl7/Rpl10/Rps2/Rps15/Rpl31/Rpl39/Rpl4/Rps17/Rps4x/Rps15a/Rps20/Rpl3/Rpl32/Rps3a/Rps24/Rps11/Rpl9/Rpl14/Rpl18a/Rps14/Rps7/Rps8/Rpl38/Rpl21/Rps12/Rps3/Rps25/Rpl23a/Rpl29/Rpl6/Rpl17/Rpl30/Rpl5/Rpl27/Rps5/Rpl24/Rpl13/Rps16/Rpl10a/Rpl13a/Rps28/Rps10/Uba52/Rps13/Rpl35/Rpl23/Rpl11/Fau/Rps27/Rpl22/Rpl12/Rpl18/Rps19/Rpl15/Rps27a/Rps21/Rpl28/Rps6ka2/Rpl36a
KEGG_RIBOSOME	KEGG_RIBOSOME	79	0.980316412	1.75293009	2.87E-10	3.83E-07	3.46E-07	229	tags=80%, list=1%, signal=79%	Rps29/Rplp0/Rps23/Rpl26/Rpl19/Rpsa/Rplp1/Rpl7/Rpl10/Rps2/Rps15/Rpl31/Rpl39/Rpl4/Rps17/Rps4x/Rps15a/Rps20/Rpl3/Rpl32/Rps3a/Rps24/Rps11/Rpl9/Rpl14/Rpl18a/Rps7/Rps8/Rpl38/Rpl21/Rps12/Rps3/Rps25/Rpl23a/Rpl29/Rpl6/Rpl17/Rpl30/Rpl5/Rpl27/Rps5/Rpl24/Rpl13/Rps16/Rpl10a/Rpl13a/Rps28/Rps10/Uba52/Rps13/Rpl35/Rpl23/Rpl11/Fau/Rps27/Rpl22/Rpl12/Rpl18/Rps19/Rpl15/Rps27a/Rps21/Rpl28
REACTOME_NONSENSE_MEDIATED_DECAY_NMD	REACTOME_NONSENSE_MEDIATED_DECAY_NMD	108	0.96998061	1.763521737	4.58E-10	4.90E-07	4.43E-07	311	tags=62%, list=2%, signal=61%	Rps29/Rplp0/Rps23/Rpl26/Rpl19/Rpsa/Rplp1/Rpl7/Rpl10/Rps2/Rps15/Rpl31/Rpl39/Rpl4/Rps17/Rps4x/Rps15a/Rps20/Rpl3/Rpl32/Rps3a/Rps24/Rps11/Rpl9/Rpl14/Rpl18a/Rps14/Rps7/Rps8/Pabpc1/Rpl38/Rpl21/Rps12/Rps3/Rps25/Rpl23a/Rpl29/Rpl6/Rpl17/Rpl30/Rpl5/Rpl27/Rps5/Rpl24/Rpl13/Rps16/Rpl10a/Rpl13a/Rps28/Rps10/Uba52/Rps13/Rpl35/Rpl23/Rpl11/Fau/Rps27/Rpl22/Rpl12/Rpl18/Rps19/Rpl15/Rps27a/Rps21/Rpl28/Etf1/Rpl36a
REACTOME_INFLUENZA_INFECTION	REACTOME_INFLUENZA_INFECTION	143	0.952098488	1.75313833	1.23E-09	1.10E-06	9.92E-07	400	tags=50%, list=2%, signal=49%	Rps29/Rplp0/Rps23/Rpl26/Rpl19/Rpsa/Rplp1/Rpl7/Rpl10/Rps2/Rps15/Rpl31/Rpl39/Rpl4/Rps17/Rps4x/Rps15a/Rps20/Rpl3/Rpl32/Rps3a/Rps24/Rps11/Rpl9/Rpl14/Rpl18a/Rps14/Rps7/Rps8/Rpl38/Rpl21/Rps12/Rps3/Rps25/Rpl23a/Rpl29/Rpl6/Rpl17/Rpl30/Rpl5/Rpl27/Rps5/Rpl24/Rpl13/Rps16/Rpl10a/Rpl13a/Rps28/Calr/Rps10/Uba52/Rps13/Rpl35/Rpl23/Rpl11/Fau/Rps27/Rpl22/Rpl12/Rpl18/Rps19/Rpl15/Rps27a/Rps21/Rpl28/Ipo5/Canx/Rpl36a/R…
REACTOME_RRNA_PROCESSING	REACTOME_RRNA_PROCESSING	189	0.938928018	1.751046753	1.50E-09	1.14E-06	1.03E-06	229	tags=34%, list=1%, signal=34%	Rps29/Rplp0/Rps23/Rpl26/Rpl19/Rpsa/Rplp1/Rpl7/Rpl10/Rps2/Rps15/Rpl31/Rpl39/Rpl4/Rps17/Rps4x/Rps15a/Rps20/Rpl3/Rpl32/Rps3a/Rps24/Rps11/Rpl9/Rpl14/Rpl18a/Rps14/Rps7/Rps8/Rpl38/Rpl21/Rps12/Rps3/Rps25/Rpl23a/Rpl29/Rpl6/Rpl17/Rpl30/Rpl5/Rpl27/Rps5/Rpl24/Rpl13/Rps16/Rpl10a/Rpl13a/Rps28/Rps10/Uba52/Rps13/Rpl35/Rpl23/Rpl11/Fau/Rps27/Rpl22/Rpl12/Rpl18/Rps19/Rpl15/Rps27a/Rps21/Rpl28
REACTOME_RESPONSE_OF_EIF2AK4_GCN2_TO_AMINO_ACID_DEFICIENCY	REACTOME_RESPONSE_OF_EIF2AK4_GCN2_TO_AMINO_ACID_DEFICIENCY	93	0.968632418	1.748939053	2.22E-09	1.48E-06	1.34E-06	229	tags=69%, list=1%, signal=68%	Rps29/Rplp0/Rps23/Rpl26/Rpl19/Rpsa/Rplp1/Rpl7/Rpl10/Rps2/Rps15/Rpl31/Rpl39/Rpl4/Rps17/Rps4x/Rps15a/Rps20/Rpl3/Rpl32/Rps3a/Rps24/Rps11/Rpl9/Rpl14/Rpl18a/Rps14/Rps7/Rps8/Rpl38/Rpl21/Rps12/Rps3/Rps25/Rpl23a/Rpl29/Rpl6/Rpl17/Rpl30/Rpl5/Rpl27/Rps5/Rpl24/Rpl13/Rps16/Rpl10a/Rpl13a/Rps28/Rps10/Uba52/Rps13/Rpl35/Rpl23/Rpl11/Fau/Rps27/Rpl22/Rpl12/Rpl18/Rps19/Rpl15/Rps27a/Rps21/Rpl28
REACTOME_SRP_DEPENDENT_COTRANSLATIONAL_PROTEIN_TARGETING_TO_MEMBRANE	REACTOME_SRP_DEPENDENT_COTRANSLATIONAL_PROTEIN_TARGETING_TO_MEMBRANE	105	0.963909576	1.753172098	4.39E-09	2.61E-06	2.36E-06	533	tags=73%, list=3%, signal=72%	Rps29/Rplp0/Rps23/Rpl26/Rpl19/Rpsa/Rplp1/Rpl7/Rpl10/Rps2/Rps15/Rpl31/Rpl39/Rpl4/Rps17/Rps4x/Rps15a/Rps20/Rpl3/Rpl32/Rps3a/Rps24/Rps11/Rpl9/Rpl14/Rpl18a/Rps14/Rps7/Rps8/Rpl38/Rpl21/Rps12/Rps3/Rps25/Rpl23a/Rpl29/Rpl6/Rpl17/Rpl30/Rpl5/Rpl27/Rps5/Rpl24/Rpl13/Rps16/Rpl10a/Rpl13a/Rps28/Rps10/Uba52/Rps13/Rpl35/Rpl23/Rpl11/Fau/Rps27/Rpl22/Rpl12/Rpl18/Rps19/Rpl15/Rps27a/Rps21/Rpl28/Sec11c/Rpl36a/Spcs1/Rpn…
PID_RHODOPSIN_PATHWAY	PID_RHODOPSIN_PATHWAY	22	-0.992069022	-1.876960916	8.46E-09	4.44E-06	4.01E-06	94	tags=73%, list=1%, signal=72%	Guca1b/Rgs9bp/Gucy2f/Cnga1/Pde6a/Rgs9/Gnb5/Slc24a1/Guca1a/Grk1/Gngt1/Pde6b/Pde6g/Gnb1/Gnat1/Rho
REACTOME_TRANSLATION	REACTOME_TRANSLATION	270	0.91389253	1.752214454	9.14E-09	4.44E-06	4.01E-06	755	tags=38%, list=4%, signal=37%	Eef1a1/Rps29/Rplp0/Rps23/Rpl26/Rpl19/Rpsa/Rplp1/Rpl7/Rpl10/Rps2/Rps15/Rpl31/Rpl39/Rpl4/Rps17/Rps4x/Rps15a/Rps20/Rpl3/Rpl32/Rps3a/Rps24/Rps11/Rpl9/Rpl14/Rpl18a/Eef2/Rps14/Rps7/Rps8/Pabpc1/Rpl38/Rpl21/Rps12/Rps3/Rps25/Rpl23a/Rpl29/Rpl6/Rpl17/Rpl30/Rpl5/Rpl27/Rps5/Rpl24/Rpl13/Rps16/Rpl10a/Rpl13a/Rps28/Eef1g/Rps10/Uba52/Rps13/Rpl35/Rpl23/Eif4a1/Rpl11/Fau/Rps27/Eef1b2/Rpl22/Rpl12/Rpl18/Rps19/Rpl15/Rps…
REACTOME_CELLULAR_RESPONSE_TO_STARVATION	REACTOME_CELLULAR_RESPONSE_TO_STARVATION	143	0.943610297	1.737508673	1.63E-08	7.24E-06	6.54E-06	533	tags=50%, list=3%, signal=49%	Rps29/Rplp0/Rps23/Rpl26/Rpl19/Rpsa/Rplp1/Rpl7/Rpl10/Rps2/Rps15/Rpl31/Rpl39/Rpl4/Rps17/Rps4x/Rps15a/Rps20/Rpl3/Rpl32/Rps3a/Rps24/Rps11/Rpl9/Rpl14/Rpl18a/Rps14/Rps7/Rps8/Rpl38/Rpl21/Rps12/Rps3/Rps25/Rpl23a/Rpl29/Rpl6/Rpl17/Rpl30/Rpl5/Rpl27/Rps5/Rpl24/Rpl13/Rps16/Rpl10a/Rpl13a/Rps28/Rps10/Uba52/Rps13/Rpl35/Rpl23/Rpl11/Fau/Rps27/Rpl22/Rpl12/Rpl18/Rps19/Rpl15/Rps27a/Rps21/Rpl28/Atp6v0b/Rpl36a/Cebpb/At…
REACTOME_REGULATION_OF_EXPRESSION_OF_SLITS_AND_ROBOS	REACTOME_REGULATION_OF_EXPRESSION_OF_SLITS_AND_ROBOS	161	0.92206075	1.703509293	1.14E-07	4.70E-05	4.24E-05	769	tags=57%, list=4%, signal=55%	Rps29/Rplp0/Rps23/Rpl26/Rpl19/Rpsa/Rplp1/Rpl7/Rpl10/Rps2/Rps15/Rpl31/Rpl39/Rpl4/Rps17/Rps4x/Rps15a/Rps20/Rpl3/Rpl32/Rps3a/Rps24/Rps11/Rpl9/Rpl14/Rpl18a/Rps14/Rps7/Rps8/Pabpc1/Rpl38/Rpl21/Rps12/Rps3/Rps25/Rpl23a/Rpl29/Rpl6/Rpl17/Rpl30/Rpl5/Rpl27/Rps5/Rpl24/Rpl13/Rps16/Rpl10a/Rpl13a/Rps28/Rps10/Uba52/Rps13/Ubb/Rpl35/Rpl23/Rpl11/Fau/Rps27/Rpl22/Rpl12/Rpl18/Rps19/Rpl15/Rps27a/Rps21/Psmb4/Rpl28/Psma6/…
WP_GPCRS_CLASS_A_RHODOPSINLIKE	WP_GPCRS_CLASS_A_RHODOPSINLIKE	191	-0.949354251	-2.022100587	1.36E-07	5.20E-05	4.70E-05	2	tags=2%, list=0%, signal=2%	Drd4/Gpr37/Opn1mw/Rho
REACTOME_EUKARYOTIC_TRANSLATION_INITIATION	REACTOME_EUKARYOTIC_TRANSLATION_INITIATION	114	0.952854021	1.732643682	2.22E-07	7.90E-05	7.13E-05	733	tags=75%, list=4%, signal=72%	Rps29/Rplp0/Rps23/Rpl26/Rpl19/Rpsa/Rplp1/Rpl7/Rpl10/Rps2/Rps15/Rpl31/Rpl39/Rpl4/Rps17/Rps4x/Rps15a/Rps20/Rpl3/Rpl32/Rps3a/Rps24/Rps11/Rpl9/Rpl14/Rpl18a/Rps14/Rps7/Rps8/Pabpc1/Rpl38/Rpl21/Rps12/Rps3/Rps25/Rpl23a/Rpl29/Rpl6/Rpl17/Rpl30/Rpl5/Rpl27/Rps5/Rpl24/Rpl13/Rps16/Rpl10a/Rpl13a/Rps28/Rps10/Uba52/Rps13/Rpl35/Rpl23/Eif4a1/Rpl11/Fau/Rps27/Rpl22/Rpl12/Rpl18/Rps19/Rpl15/Rps27a/Rps21/Rpl28/Rpl36a/Ei…
REACTOME_SIGNALING_BY_ROBO_RECEPTORS	REACTOME_SIGNALING_BY_ROBO_RECEPTORS	205	0.911062232	1.713980751	3.63E-07	0.000114092	0.000103046	769	tags=47%, list=4%, signal=45%	Rps29/Rplp0/Rps23/Rpl26/Rpl19/Rpsa/Rplp1/Rpl7/Rpl10/Rps2/Rps15/Rpl31/Rpl39/Rpl4/Rps17/Rps4x/Rps15a/Rps20/Rpl3/Rpl32/Rps3a/Rps24/Rps11/Rpl9/Rpl14/Rpl18a/Rps14/Rps7/Rps8/Pabpc1/Rpl38/Rpl21/Rps12/Rps3/Rps25/Pfn1/Rpl23a/Rpl29/Rpl6/Rpl17/Rpl30/Rpl5/Rpl27/Rps5/Rpl24/Rpl13/Rps16/Rpl10a/Rpl13a/Rps28/Rps10/Uba52/Rps13/Ubb/Rpl35/Rpl23/Rpl11/Fau/Rps27/Rpl22/Rpl12/Rpl18/Rhoa/Rps19/Rpl15/Rps27a/Rps21/Psmb4/Rp…
REACTOME_METABOLISM_OF_AMINO_ACIDS_AND_DERIVATIVES	REACTOME_METABOLISM_OF_AMINO_ACIDS_AND_DERIVATIVES	348	0.874338849	1.701317705	3.43E-07	0.000114092	0.000103046	799	tags=29%, list=4%, signal=28%	Rps29/Rplp0/Rps23/Rpl26/Rpl19/Rpsa/Rplp1/Rpl7/Rpl10/Rps2/Rps15/Rpl31/Rpl39/Rpl4/Rps17/Rps4x/Rps15a/Rps20/Crym/Rpl3/Rpl32/Rps3a/Rps24/Rps11/Rpl9/Rpl14/Rpl18a/Rps14/Rps7/Rps8/Rpl38/Rpl21/Rps12/Rps3/Rps25/Rpl23a/Ass1/Rpl29/Rpl6/Rpl17/Rpl30/Rpl5/Rpl27/Rps5/Rpl24/Rpl13/Rps16/Rpl10a/Rpl13a/Rps28/Rps10/Uba52/Rps13/Rpl35/Odc1/Rpl23/Rpl11/Fau/Rps27/Rpl22/Rpl12/Rpl18/Rps19/Rpl15/Slc3a2/Rps27a/Rps21/Psmb4/R…
HSIAO_HOUSEKEEPING_GENES	HSIAO_HOUSEKEEPING_GENES	365	0.866950748	1.689744995	1.06E-06	0.00031503	0.00028453	739	tags=54%, list=4%, signal=53%	Fth1/Actb/Eef1a1/Ftl1/Rps29/Vim/Tpt1/Serpina3n/Clu/Tmsb4x/Rplp0/Rps23/Rpl19/Rpsa/Rplp1/Rpl7/Rps2/Rps15/Rpl31/Rpl39/Rpl4/Rps17/Rps15a/Rpl3/Rpl32/Rps3a/Rps11/Rpl14/Rpl18a/Anxa2/Eef2/S100a10/Rack1/Rps14/Mt2A/Rps7/Rps8/Cd63/Ppia/Pabpc1/Rpl38/Rpl21/Hsp90ab1/Rps3/Rps25/Pfn1/Rpl23a/Rpl29/Rpl6/Rpl17/Cfl1/Rpl27/Rps5/Rpl24/H3f3b/Rpl13/Htra1/Ifitm3/Rps16/Rpl10a/Rpl13a/Rps28/Cd74/Eef1g/Rps10/Lgals3/Ldha/Nfkb…
REACTOME_THE_PHOTOTRANSDUCTION_CASCADE	REACTOME_THE_PHOTOTRANSDUCTION_CASCADE	32	-0.979726106	-1.913863085	1.77E-06	0.000498897	0.000450596	94	tags=62%, list=1%, signal=62%	Sag/Prkca/Guca1b/Rgs9bp/Cngb1/Gucy2f/Cnga1/Pde6a/Rgs9/Gnb5/Slc24a1/Guca1a/Grk1/Gngt1/Pde6b/Pde6g/Rcvrn/Gnb1/Gnat1/Rho
BILANGES_SERUM_AND_RAPAMYCIN_SENSITIVE_GENES	BILANGES_SERUM_AND_RAPAMYCIN_SENSITIVE_GENES	68	0.959809964	1.705757369	2.09E-06	0.000559495	0.000505327	376	tags=66%, list=2%, signal=65%	Eef1a1/Tpt1/Rps23/Rpl26/Rpl7/Rpl10/Rpl4/Rps17/Rps4x/Rpl32/Rps3a/Rps24/Rpl14/Rpl18a/Eef2/Rack1/Rps14/Rps7/Rps8/Rpl21/Rps3/Rps25/Rpl29/Rpl6/Rpl30/Rpl5/Rps5/Rpl24/Rpl13/Rps16/Rpl13a/Eef1g/Rps10/Uba52/Rps13/Rpl23/Fau/Eef1b2/Rpl18/Rps19/Rpl15/Rps27a/Rpl28/Rpl36a/Eif3m
KINNEY_DNMT1_METHYLATION_TARGETS	KINNEY_DNMT1_METHYLATION_TARGETS	13	-0.989485698	-1.695396791	4.09E-06	0.001041081	0.000940288	175	tags=15%, list=1%, signal=15%	Slc1a7/Prph2
REACTOME_ACTIVATION_OF_THE_PHOTOTRANSDUCTION_CASCADE	REACTOME_ACTIVATION_OF_THE_PHOTOTRANSDUCTION_CASCADE	11	-0.993872496	-1.678611816	8.81E-06	0.002139903	0.001932726	72	tags=91%, list=0%, signal=91%	Cngb1/Cnga1/Pde6a/Slc24a1/Gngt1/Pde6b/Pde6g/Gnb1/Gnat1/Rho
MCLACHLAN_DENTAL_CARIES_UP	MCLACHLAN_DENTAL_CARIES_UP	221	0.879839407	1.66338726	1.02E-05	0.002373511	0.002143717	1062	tags=41%, list=6%, signal=39%	Serpina3n/Ctsb/Rps4x/Orm1/Gpnmb/Timp1/Lyz2/Sod2/Mt2A/Cxcl2/Ccl3/Chi3l1/Socs3/Cd74/S100a8/S100a9/Fcer1g/Il1b/Mcl1/C3/Cxcl1/Cd44/Srgn/Tyrobp/Spp1/Arpc1b/Ier3/Fcgr2b/Il1rn/RT1-Da/Cxcl3/Tnfrsf1b/Chl1/Bcl2a1/Cebpd/Tnfaip6/Cd53/G0s2/Apoe/Vamp8/Rac2/Ctsh/Slc7a11/Glrx/Lcp1/Cxcl6/Mmp9/Ssr4/Ddx3x/Nap1l1/Nampt/Plek/RT1-Db1/RT1-Ba/Trem1/Vcam1/Mgp/Lyn/Clec7a/Csf2rb/Trib1/Anpep/Lsp1/Bcl3/Arhgdib/Eif1a/Laptm5/P…
TIEN_INTESTINE_PROBIOTICS_24HR_DN	TIEN_INTESTINE_PROBIOTICS_24HR_DN	197	0.893387055	1.670442779	1.14E-05	0.002530907	0.002285874	672	tags=29%, list=4%, signal=29%	Fth1/Eef1a1/Ftl1/Tpt1/Rplp0/Rps23/Rpl10/Rps2/Rpl39/Rpl4/Rpl3/Rps3a/Rps24/Rps11/Eef2/Rack1/Rps14/Rps7/Hspa8/Pabpc1/Rps3/Rpl23a/Rpl5/Rpl13/Rpl13a/Eef1g/Calr/Hspa5/Csnk1a1/Rpl23/Actg1/P4hb/Eif1/Rps27/Rpl12/Eif5a/Pdia3/Rps19/Hsp90b1/Slc3a2/Ppib/Pdia6/Canx/Arf4/Tmed2/Sqstm1/Glrx/Btg1/Cebpb/Txnrd1/Nudt4/Nap1l1/Pdia4/Manf/Eif4b/Hspa9/Serp1/Akr1b8
REACTOME_THE_CANONICAL_RETINOID_CYCLE_IN_RODS_TWILIGHT_VISION	REACTOME_THE_CANONICAL_RETINOID_CYCLE_IN_RODS_TWILIGHT_VISION	24	-0.981001597	-1.848321969	1.26E-05	0.002697169	0.002436039	85	tags=21%, list=0%, signal=21%	Rdh11/Rlbp1/Abca4/Rbp3/Rho
PECE_MAMMARY_STEM_CELL_UP	PECE_MAMMARY_STEM_CELL_UP	115	0.925508681	1.687297415	2.50E-05	0.00514978	0.004651198	794	tags=50%, list=4%, signal=48%	Rps29/Serpina3n/Clu/Rpsa/Rplp1/Rps2/Rpl39/Rps20/Rpl18a/Rps14/Mt2A/Rps7/Ppia/Rps12/Rps3/Rps25/Rpl23a/Rpl24/Rpl13/Socs3/Rps16/Rpl10a/Rpl13a/Rps28/Rps10/Uba52/Rps13/Txn1/Actg1/Fau/Tmsb10/Cstb/Rpl22/Rps19/Rpl15/Ptma/Taldo1/Rpl28/Prdx2/Dynll1/Cebpd/Apoe/Tubb4b/Eif3k/Ubl5/Cox4i1/Cox6c/Gapdh/Rpl36al/Cox7a2/Sec61g/Mgp/Edf1/Mt1/Tubb2b/Timm8b/Ddr1
REACTOME_ACTIVATION_OF_THE_MRNA_UPON_BINDING_OF_THE_CAP_BINDING_COMPLEX_AND_EIFS_AND_SUBSEQUENT_BINDING_TO_43S	REACTOME_ACTIVATION_OF_THE_MRNA_UPON_BINDING_OF_THE_CAP_BINDING_COMPLEX_AND_EIFS_AND_SUBSEQUENT_BINDING_TO_43S	61	0.94415963	1.66448052	3.21E-05	0.006360441	0.005744648	733	tags=75%, list=4%, signal=73%	Rps29/Rps23/Rpsa/Rps2/Rps15/Rps17/Rps4x/Rps15a/Rps20/Rps3a/Rps24/Rps11/Rps14/Rps7/Rps8/Pabpc1/Rps12/Rps3/Rps25/Rps5/Rps16/Rps28/Rps10/Rps13/Eif4a1/Fau/Rps27/Rps19/Rps27a/Rps21/Eif4a2/Eif3k/Eif3m/Eif3g/Eif3e/Eif3i/Eif3c/Eif2s1/Rps27l/Eif3l/Eif4b/Eif3f/Eif2s3/Eif1a/Eif3b/Eif2s2
REACTOME_ANTIMICROBIAL_PEPTIDES	REACTOME_ANTIMICROBIAL_PEPTIDES	65	0.949242751	1.677953726	3.56E-05	0.006804886	0.006146063	138	tags=8%, list=1%, signal=8%	Lcn2/Clu/Lyz2/S100a8/S100a9
CHIANG_LIVER_CANCER_SUBCLASS_POLYSOMY7_UP	CHIANG_LIVER_CANCER_SUBCLASS_POLYSOMY7_UP	69	0.941944875	1.671883215	5.86E-05	0.010437129	0.009426646	1	tags=1%, list=0%, signal=1%	Cryaa
REACTOME_NEUTROPHIL_DEGRANULATION	REACTOME_NEUTROPHIL_DEGRANULATION	440	0.806286667	1.592331724	5.72E-05	0.010437129	0.009426646	1413	tags=38%, list=8%, signal=36%	Fth1/Eef1a1/Ftl1/Lcn2/Serpina3n/Ctsb/Orm1/Lyz2/Anxa2/Eef2/Cd63/Hspa8/Ppia/Serpinb1a/Fabp5/Hsp90ab1/Cxcl2/Ctsd/Chi3l1/Lgals3/S100a8/Nme2/Sdcbp/S100a9/S100a11/Fcer1g/B2m/Tubb5/Cstb/Psap/C3/Cxcl1/Cd44/Rhoa/Tyrobp/Fcgr2b/Gdi2/Cxcl3/Tnfrsf1b/Dynll1/Aprt/Rnaset2/Prdx6/Tnfaip6/Cd53/Grn/Lamp1/Vamp8/Tubb4b/Ctsh/Cap1/Cct2/Rac1/Ctsa/Actr2/Arpc5/Rap1b/Cct8/Psmb1/Mmp9/Ddx3x/Vcp/Actr10/Gstp1/Lamp2/Cd47/Npc2/Ct…
MIKKELSEN_ES_HCP_WITH_H3_UNMETHYLATED	MIKKELSEN_ES_HCP_WITH_H3_UNMETHYLATED	57	-0.982264553	-1.954955876	7.99E-05	0.013542696	0.012231545	68	tags=7%, list=0%, signal=7%	Trpm1/Syp/Rcvrn/Rho
BIOCARTA_RHODOPSIN_PATHWAY	BIOCARTA_RHODOPSIN_PATHWAY	10	-0.994497208	-1.654634837	8.11E-05	0.013542696	0.012231545	38	tags=80%, list=0%, signal=80%	Sag/Pde6a/Guca1a/Grk1/Pde6b/Pde6g/Rcvrn/Rho
CHNG_MULTIPLE_MYELOMA_HYPERPLOID_UP	CHNG_MULTIPLE_MYELOMA_HYPERPLOID_UP	49	0.945517953	1.635724642	9.22E-05	0.014930509	0.013484995	397	tags=61%, list=2%, signal=60%	Rps23/Rpsa/Rplp1/Rps15/Rpl4/Rps17/Rpl32/Rpl14/Eef2/Rps14/Rpl21/Rps3/Rpl29/Rpl24/Rps16/Rpl13a/Eef1g/Uba52/Rps13/Rpl35/Eef1b2/Npm1/Rpl18/Rps19/Rpl15/Rpl28/Eif4a2/Eif3k/Eif3g/Hnrnpa1
REACTOME_SIGNALING_BY_INTERLEUKINS	REACTOME_SIGNALING_BY_INTERLEUKINS	428	0.816828738	1.612315992	9.59E-05	0.015082559	0.013622324	1389	tags=33%, list=8%, signal=32%	Lcn2/Vim/Rplp0/Timp1/Anxa2/Sod2/Hspa8/Ppia/Cxcl2/Cfl1/Ccl3/Socs3/Nfkbia/Uba52/Ubb/Hmox1/Msn/P4hb/Junb/Stat1/Il1b/Mcl1/Cxcl1/App/Hsp90b1/Rps27a/Stat3/Taldo1/Psmb4/Anxa1/Il1rn/Il33/Cxcl3/Itgb1/Tnfrsf1b/Canx/Psma6/Skp1/Psme1/Arf1/Cebpd/Rps6ka2/Sqstm1/Pim1/Ywhaz/Tcp1/Nos2/Lcp1/Il6st/Psma4/Rap1b/Psmb1/Cdc42/Mmp9/Sod1/Ccnd1/Ebi3/Psma1/Psmb6/Jun/Psmc1/Fgf2/Ccl20/Gsto1/Psmd2/Psma5/Psmb5/Il1r2/Vcam1/Cnn2/…
JINESH_BLEBBISHIELD_VS_LIVE_CONTROL_DN	JINESH_BLEBBISHIELD_VS_LIVE_CONTROL_DN	249	0.846994994	1.615015485	0.000106285	0.01623426	0.014662522	1105	tags=26%, list=6%, signal=25%	Rps29/Lcn2/Ctsb/Timp1/Rpl14/Anxa2/Eef2/Sod2/Rps7/Serpinb1a/Cxcl2/Pdpn/Rpl23a/Ass1/Ifitm3/Rpl13a/Cd74/S100a8/S100a9/Rbm3/Tmsb10/Rpl22/C3/Cxcl1/Cd44/Rpl15/Psmb4/Ifit3/RT1-Da/Cxcl3/Ifitm2/Tagln2/MGC105649/Gbp2/Tomm20/Lgmn/Ssr2/Sypl1/Hnrnpa3/Pon2/Txnip/Ccl20/Irf9/Lyn/Eif4b/Adamts1/Tagln/Mmp7/Plp2/Itgav/Tmem158/C2/Commd3/Sat1/Ipo7/Nsa2/Glmp/Klf6/Parm1/Cald1/Rab32/Ifngr2/Wls/Pmpcb/Ctnnb1
TARTE_PLASMA_CELL_VS_PLASMABLAST_UP	TARTE_PLASMA_CELL_VS_PLASMABLAST_UP	349	0.825536888	1.607970222	0.000123936	0.018404422	0.016622577	850	tags=19%, list=5%, signal=18%	Actb/Ftl1/Lcn2/Cryab/Tpt1/Serpina3n/Clu/Rplp0/Rpsa/Rplp1/Ctsl/Rps2/Rps15/Rpl39/Rps15a/Gpnmb/Lyz2/Rps11/Rpl18a/Rps14/Rpl23a/Rpl24/Ifitm3/Rps16/Gnb3/Nfkbia/S100a8/S100a9/Fcer1g/B2m/Psap/Cd24/Rps21/Rpl28/Ptgds/Grn/Apoe/Cd9/Plpp3/Nos2/Lgmn/Serping1/Mmp9/Oaz1/Ssr4/Fbn1/Sypl1/RT1-Ba/Jund/Dusp1/Hspb1/Fstl1/Vcam1/C1s/Phb2/Col4a1/Fgr/Cst3/C2/Lrp1/Ddr1/Cyba/Alox5ap/Fuca1/Ptprn/Aldh1a1
OSMAN_BLADDER_CANCER_DN	OSMAN_BLADDER_CANCER_DN	348	0.820334827	1.596234879	0.000129482	0.018708424	0.016897147	917	tags=20%, list=5%, signal=19%	Rplp0/Rpl19/Rpsa/Rpl10/Rps15/Rpl4/Rps17/Rps4x/Rps20/Rpl3/Rpl32/Rps3a/Rps24/Rps11/Rpl14/Rpl18a/Rps7/Rpl38/Rps3/Rps25/Rpl23a/Rpl29/Rps5/Rpl24/H3f3b/Rpl13/Rps16/Rpl10a/Rpl13a/Eef1g/Rps10/Uba52/Rps13/Rpl35/Fau/Rps27/Eef1b2/Rpl22/Rpl12/Rpl15/Rps21/Stat3/Rpl28/Fcgr2b/Myl12a/Cd53/Rpl36a/Eif4a2/Csde1/Cxcl6/Ssr4/Serinc3/Col18a1/Ssu72/Ninj1/Eif2s3/Edf1/Fbl/Zfp36l1/Prkar1a/Leprotl1/Mtch1/Zfand2a/Serf2/Copb2…
NATSUME_RESPONSE_TO_INTERFERON_BETA_DN	NATSUME_RESPONSE_TO_INTERFERON_BETA_DN	48	0.946192469	1.642353425	0.000168976	0.023705295	0.021410241	551	tags=44%, list=3%, signal=43%	Fth1/Ftl1/Rplp1/Rps2/Anxa2/Cd63/Nfkbia/Txn1/Tmsb10/Prdx1/Lgals1/Ywhaq/Skp1/Prdx6/Cox6a1/Cox4i1/Cox6c/Sod1/Gapdh/Gstp1/Gsto1
HOLLEMAN_VINCRISTINE_RESISTANCE_ALL_DN	HOLLEMAN_VINCRISTINE_RESISTANCE_ALL_DN	20	0.981835146	1.606569035	0.000172934	0.023705295	0.021410241	194	tags=60%, list=1%, signal=59%	Vim/Rpl10/Rps2/Rpl31/Rps15a/Rps24/Rps12/Rpl23a/Nme2/Tmsb10/Rpl12/Cd44
TIEN_INTESTINE_PROBIOTICS_6HR_UP	TIEN_INTESTINE_PROBIOTICS_6HR_UP	45	0.968406306	1.669093744	0.000205619	0.026810761	0.024215048	202	tags=60%, list=1%, signal=59%	Actb/Eef1a1/Ftl1/Tpt1/Rplp0/Rps23/Rps2/Rpl39/Rpl4/Rps17/Rps3a/Rps24/Rps11/Rps14/Rps7/Hspa8/Ppia/Rpl23a/Rpl5/H3f3b/Rpl13/Eef1g/Rpl23/B2m/Rps27/Eif5a/Rps19
REACTOME_OLFACTORY_SIGNALING_PATHWAY	REACTOME_OLFACTORY_SIGNALING_PATHWAY	13	-0.97213841	-1.665673737	0.000205155	0.026810761	0.024215048	300	tags=23%, list=2%, signal=23%	Ano2/Cngb1/Gnb1
LY_AGING_MIDDLE_UP	LY_AGING_MIDDLE_UP	13	0.98162663	1.547362149	0.000225597	0.02871532	0.025935214	112	tags=15%, list=1%, signal=15%	Crybb2/Htra1
WP_MICROTUBULE_CYTOSKELETON_REGULATION	WP_MICROTUBULE_CYTOSKELETON_REGULATION	46	-0.945605797	-1.862189336	0.000242272	0.030120631	0.027204469	2	tags=4%, list=0%, signal=4%	Prkca/Rho
WP_PURINERGIC_SIGNALING	WP_PURINERGIC_SIGNALING	31	-0.926840475	-1.800349101	0.000254661	0.030941357	0.027945735	3	tags=10%, list=0%, signal=10%	Gnao1/Gnat2/Gnat1
KEGG_PORPHYRIN_AND_CHLOROPHYLL_METABOLISM	KEGG_PORPHYRIN_AND_CHLOROPHYLL_METABOLISM	29	0.972091547	1.648123974	0.000303133	0.031931515	0.02884003	154	tags=10%, list=1%, signal=10%	Fth1/Cp/Hmox1
DIRMEIER_LMP1_RESPONSE_EARLY	DIRMEIER_LMP1_RESPONSE_EARLY	61	0.926672814	1.633652614	0.000273015	0.031931515	0.02884003	566	tags=30%, list=3%, signal=29%	Fth1/Actb/Eef1a1/Eef2/Hsp90ab1/Ccl3/Rps16/Rps10/Nfkbia/Junb/Eif1/Mcl1/Bcl2a1/Zfp36/Lcp1/Jun/Jund/Nfkbiz
ICHIBA_GRAFT_VERSUS_HOST_DISEASE_D7_UP	ICHIBA_GRAFT_VERSUS_HOST_DISEASE_D7_UP	111	0.893570432	1.624937872	0.000281903	0.031931515	0.02884003	863	tags=37%, list=5%, signal=35%	Cryaa/Serpina3n/Tmsb4x/Lyz2/Lilrb4/Cd74/Nfkbia/Stat1/Tmsb10/Clic1/Cxcl1/Tyrobp/Litaf/Ifit3/Il1rn/RT1-Da/Psme1/Bcl2a1/Cd53/Ptpn1/Gbp2/Il6st/Flot1/Nampt/RT1-Db1/RT1-Ba/Nfkbiz/Vcam1/Mpeg1/Irf1/Col4a1/Tapbp/Eif1a/Tap1/Psme2/Cyba/Hck/Psmb9/Lgals3bp/Shisa5/Msr1
WP_NETWORK_MAP_OF_SARSCOV2_SIGNALING_PATHWAY	WP_NETWORK_MAP_OF_SARSCOV2_SIGNALING_PATHWAY	203	0.853498897	1.60384524	0.000302805	0.031931515	0.02884003	1102	tags=26%, list=6%, signal=24%	Actb/Ctsb/Ctsl/Hspa8/Cxcl2/Ctsd/Ccl3/Ifitm3/Actg1/Junb/Stat1/Il1b/Cxcl1/Ahr/Serpine1/RT1-Da/Il33/Cxcl3/Eif4a2/Rac1/Cebpb/Tf/Cxcl6/Ctsz/RT1-Db1/Jun/Fgf2/Ccl20/Dusp1/Il1r2/Irf9/C1r/C1s/Ccl4/Lrg1/C1qbp/Il1a/C2/Ptgs2/Eif4ebp1/Lgals3bp/Casp3/Fos/Gsn/Fn1/Cxcr2/Hif1a/Egr1/Itch/Cxcl16/Eif4e/Itga3
JISON_SICKLE_CELL_DISEASE_DN	JISON_SICKLE_CELL_DISEASE_DN	175	0.861446271	1.598980991	0.000295655	0.031931515	0.02884003	667	tags=26%, list=4%, signal=25%	Eef1a1/Rplp0/Rpl19/Rplp1/Rpl7/Rpl4/Rps20/Rps24/Rpl14/Eef2/Rps7/Hspa8/Rpl21/Rpl23a/Rpl6/Rpl17/Rpl30/Rpl5/Rpl24/Rpl13/Rpl10a/Rpl13a/Rps28/Eef1g/Rps13/Eif4a1/Rpl11/Eef1b2/Rpl22/Npm1/Rps27a/Ptma/Btf3/Tomm7/Eif4a2/Eif3k/Btg1/Cox6c/Tmed10/Eif3e/Nap1l1/Txnip/Eif4b/Eif3f/Impdh2
WANG_TUMOR_INVASIVENESS_UP	WANG_TUMOR_INVASIVENESS_UP	360	0.817902502	1.592309029	0.00029472	0.031931515	0.02884003	1335	tags=40%, list=7%, signal=38%	Rps29/Vim/Rplp0/Rpl19/Rpl7/Rps15a/Rps20/Rpl32/Rps11/Rpl14/Rpl18a/Anxa2/Rps14/Rps7/Rps8/Cd63/Prdx5/Hspa8/Ppia/Pabpc1/Rpl21/Rps3/S100a6/Rpl6/Rpl30/Rpl27/Rps5/H3f3b/Ifitm3/Rps16/Rpl13a/Nfkbia/Hspa5/Rpl35/Actg1/Akr1a1/Tubb5/Fau/Stat1/Tmsb10/Eif4g2/Npm1/Cct5/Hsp90b1/Rps21/Psmb4/Rpl28/Ipo5/Marcks/Tkt/Ifitm2/Arpc3/Dbi/Vdac3/Cox8a/Cct3/Tubb6/Tubb4b/Hspe1/Cct2/Tomm20/Rpn1/Ncl/Nfe2l2/Ybx1/Cox4i1/Snrpd2/Eno…
ENK_UV_RESPONSE_KERATINOCYTE_UP	ENK_UV_RESPONSE_KERATINOCYTE_UP	493	0.788709776	1.559283391	0.000304622	0.031931515	0.02884003	1342	tags=33%, list=7%, signal=31%	Cryab/Rpl19/Rpl10/Rps15/Rps11/Rpl14/Rpl18a/Anxa2/Rack1/Hsp90ab1/Cxcl2/Rps3/Pfn1/Rpl29/Cfl1/Rps5/Ctsd/Rpl10a/Rps10/Nme2/Ubb/S100a11/Rpl35/Odc1/Eif4a1/Gabarap/P4hb/B2m/Junb/Fau/Gnb2/Il1b/Eif1/Arhgdia/Rpl12/Rpl18/Sdc4/Cxcl1/Slc3a2/Rps21/Lgals1/Taldo1/Btf3/Psmb4/Rpl28/Ier3/Akr1b1/Hmga1/Cxcl3/Tnfrsf1b/Tagln2/Prdx2/Aprt/Skp1/Psme1/Rab1a/Grn/Atp6v0b/Apoe/Vamp8/Zfp36/Tubb4b/Ppp1ca/Mxd1/Eif3k/Btg1/Ube2d3/…
CERIBELLI_GENES_INACTIVE_AND_BOUND_BY_NFY	CERIBELLI_GENES_INACTIVE_AND_BOUND_BY_NFY	28	0.970618574	1.642966524	0.000314415	0.032293493	0.029166962	3	tags=4%, list=0%, signal=4%	Crybb2
JINESH_BLEBBISHIELD_TRANSFORMED_STEM_CELL_SPHERES_UP	JINESH_BLEBBISHIELD_TRANSFORMED_STEM_CELL_SPHERES_UP	153	0.879183713	1.617184383	0.000320156	0.032293493	0.029166962	1048	tags=29%, list=6%, signal=27%	Fth1/Ftl1/Lcn2/Ctsb/Anxa2/Sod2/Mt2A/Hspa8/Thbs1/Ass1/S100a9/Txn1/Odc1/Hmox1/Cd44/Spp1/Serpine1/Anxa1/Morf4l2/Slc7a11/Pim1/Plpp3/Txnrd1/Efhd2/Txnip/Ptgr1/Slc14a1/Olr1/Pgd/Mmp7/Akr1b8/Emp1/Plec/Srxn1/Ahnak/Aldh1a1/Ppp1cb/Klf6/Crip2/Gk/Tgif1/Rnf145/Sptssa/Ifngr2
ANDERSEN_CHOLANGIOCARCINOMA_CLASS1	ANDERSEN_CHOLANGIOCARCINOMA_CLASS1	56	0.919597816	1.606731257	0.000435753	0.042898506	0.038745239	445	tags=9%, list=2%, signal=9%	Crybb2/Crym/Spp1/Cxcl6/Tnfrsf12a
SENGUPTA_NASOPHARYNGEAL_CARCINOMA_WITH_LMP1_DN	SENGUPTA_NASOPHARYNGEAL_CARCINOMA_WITH_LMP1_DN	138	0.861577087	1.578621676	0.000441343	0.042898506	0.038745239	753	tags=11%, list=4%, signal=11%	Lcn2/Serpina3n/Pdpn/Ass1/S100a8/S100a9/Prom1/Gda/Rdh10/Tf/Cxcl6/Anpep/Mmp7/C2/Slc26a4
REACTOME_SCAVENGING_BY_CLASS_A_RECEPTORS	REACTOME_SCAVENGING_BY_CLASS_A_RECEPTORS	19	0.965449227	1.57433372	0.000470154	0.044095518	0.039826362	312	tags=32%, list=2%, signal=31%	Fth1/Ftl1/Rps7/Calr/Hsp90b1/Apoe
WANG_THOC1_TARGETS_DN	WANG_THOC1_TARGETS_DN	19	0.965409489	1.57426892	0.000470154	0.044095518	0.039826362	33	tags=11%, list=0%, signal=11%	Clu/Ctsl
REACTOME_BINDING_AND_UPTAKE_OF_LIGANDS_BY_SCAVENGER_RECEPTORS	REACTOME_BINDING_AND_UPTAKE_OF_LIGANDS_BY_SCAVENGER_RECEPTORS	36	0.94983922	1.614449136	0.000490313	0.045193306	0.040817866	312	tags=19%, list=2%, signal=19%	Fth1/Ftl1/Rps7/Calr/Sparc/Hsp90b1/Apoe
REACTOME_IRON_UPTAKE_AND_TRANSPORT	REACTOME_IRON_UPTAKE_AND_TRANSPORT	58	0.910794507	1.595070886	0.000537911	0.048740183	0.044021348	621	tags=28%, list=3%, signal=27%	Fth1/Ftl1/Lcn2/Cp/Uba52/Ubb/Hmox1/Rps27a/Skp1/Atp6v0b/Tf/Nedd8/Atp6v1b2/Atp6v1g1/Atp6v0e1/Glrx3
