# Supplementary material for: Integrated bioinformatics analysis of retinal ischemia/reperfusion injury in rats with potential key genes
Source: BMC Genomics. 2024 Apr 15;25:367. doi: 10.1186/s12864-024-10288-0 (PMC11017533; doi:10.1186/s12864-024-10288-0)
Supplement: Supplementary file 62 — Supplementary Material 62. [file 12864_2024_10288_MOESM62_ESM.xls]

suplementery table 62 Rps14(KEGG)
ID	Description	setSize	enrichmentScore	NES	pvalue	p.adjust	qvalue	rank	leading_edge	core_enrichment
REACTOME_EUKARYOTIC_TRANSLATION_ELONGATION	REACTOME_EUKARYOTIC_TRANSLATION_ELONGATION	86	0.981720628	1.789094726	1.03E-10	2.75E-07	2.46E-07	229	tags=79%, list=1%, signal=78%	Eef1a1/Rps29/Rplp0/Rps23/Rpl26/Rpl19/Rpsa/Rplp1/Rpl7/Rpl10/Rps2/Rps15/Rpl31/Rpl39/Rpl4/Rps17/Rps4x/Rps15a/Rps20/Rpl3/Rpl32/Rps3a/Rps24/Rps11/Rpl9/Rpl14/Rpl18a/Eef2/Rps14/Rps7/Rps8/Rpl38/Rpl21/Rps12/Rps3/Rps25/Rpl23a/Rpl29/Rpl6/Rpl17/Rpl30/Rpl5/Rpl27/Rps5/Rpl24/Rpl13/Rps16/Rpl10a/Rpl13a/Rps28/Eef1g/Rps10/Uba52/Rps13/Rpl35/Rpl23/Rpl11/Fau/Rps27/Eef1b2/Rpl22/Rpl12/Rpl18/Rps19/Rpl15/Rps27a/Rps21/Rpl28
WP_CYTOPLASMIC_RIBOSOMAL_PROTEINS	WP_CYTOPLASMIC_RIBOSOMAL_PROTEINS	82	0.984241383	1.78674581	1.00E-10	2.75E-07	2.46E-07	311	tags=80%, list=2%, signal=79%	Rps29/Rplp0/Rps23/Rpl26/Rpl19/Rpsa/Rplp1/Rpl7/Rpl10/Rps2/Rps15/Rpl31/Rpl39/Rpl4/Rps17/Rps4x/Rps15a/Rps20/Rpl3/Rpl32/Rps3a/Rps24/Rps11/Rpl9/Rpl14/Rpl18a/Rps14/Rps7/Rps8/Rpl38/Rpl21/Rps12/Rps3/Rps25/Rpl23a/Rpl29/Rpl6/Rpl17/Rpl30/Rpl5/Rpl27/Rps5/Rpl24/Rpl13/Rps16/Rpl10a/Rpl13a/Rps28/Rps10/Uba52/Rps13/Rpl35/Rpl23/Rpl11/Fau/Rps27/Rpl22/Rpl12/Rpl18/Rps19/Rpl15/Rps27a/Rps21/Rpl28/Rps6ka2/Rpl36a
REACTOME_SELENOAMINO_ACID_METABOLISM	REACTOME_SELENOAMINO_ACID_METABOLISM	102	0.972752466	1.795155465	2.33E-10	4.14E-07	3.71E-07	229	tags=63%, list=1%, signal=62%	Rps29/Rplp0/Rps23/Rpl26/Rpl19/Rpsa/Rplp1/Rpl7/Rpl10/Rps2/Rps15/Rpl31/Rpl39/Rpl4/Rps17/Rps4x/Rps15a/Rps20/Rpl3/Rpl32/Rps3a/Rps24/Rps11/Rpl9/Rpl14/Rpl18a/Rps14/Rps7/Rps8/Rpl38/Rpl21/Rps12/Rps3/Rps25/Rpl23a/Rpl29/Rpl6/Rpl17/Rpl30/Rpl5/Rpl27/Rps5/Rpl24/Rpl13/Rps16/Rpl10a/Rpl13a/Rps28/Rps10/Uba52/Rps13/Rpl35/Rpl23/Rpl11/Fau/Rps27/Rpl22/Rpl12/Rpl18/Rps19/Rpl15/Rps27a/Rps21/Rpl28
REACTOME_NONSENSE_MEDIATED_DECAY_NMD	REACTOME_NONSENSE_MEDIATED_DECAY_NMD	108	0.96998061	1.793313707	5.86E-10	6.27E-07	5.61E-07	311	tags=62%, list=2%, signal=61%	Rps29/Rplp0/Rps23/Rpl26/Rpl19/Rpsa/Rplp1/Rpl7/Rpl10/Rps2/Rps15/Rpl31/Rpl39/Rpl4/Rps17/Rps4x/Rps15a/Rps20/Rpl3/Rpl32/Rps3a/Rps24/Rps11/Rpl9/Rpl14/Rpl18a/Rps14/Rps7/Rps8/Pabpc1/Rpl38/Rpl21/Rps12/Rps3/Rps25/Rpl23a/Rpl29/Rpl6/Rpl17/Rpl30/Rpl5/Rpl27/Rps5/Rpl24/Rpl13/Rps16/Rpl10a/Rpl13a/Rps28/Rps10/Uba52/Rps13/Rpl35/Rpl23/Rpl11/Fau/Rps27/Rpl22/Rpl12/Rpl18/Rps19/Rpl15/Rps27a/Rps21/Rpl28/Etf1/Rpl36a
KEGG_RIBOSOME	KEGG_RIBOSOME	79	0.980316412	1.774706779	4.90E-10	6.27E-07	5.61E-07	229	tags=80%, list=1%, signal=79%	Rps29/Rplp0/Rps23/Rpl26/Rpl19/Rpsa/Rplp1/Rpl7/Rpl10/Rps2/Rps15/Rpl31/Rpl39/Rpl4/Rps17/Rps4x/Rps15a/Rps20/Rpl3/Rpl32/Rps3a/Rps24/Rps11/Rpl9/Rpl14/Rpl18a/Rps7/Rps8/Rpl38/Rpl21/Rps12/Rps3/Rps25/Rpl23a/Rpl29/Rpl6/Rpl17/Rpl30/Rpl5/Rpl27/Rps5/Rpl24/Rpl13/Rps16/Rpl10a/Rpl13a/Rps28/Rps10/Uba52/Rps13/Rpl35/Rpl23/Rpl11/Fau/Rps27/Rpl22/Rpl12/Rpl18/Rps19/Rpl15/Rps27a/Rps21/Rpl28
REACTOME_RRNA_PROCESSING	REACTOME_RRNA_PROCESSING	189	0.938928018	1.774162857	3.31E-09	2.95E-06	2.64E-06	229	tags=34%, list=1%, signal=34%	Rps29/Rplp0/Rps23/Rpl26/Rpl19/Rpsa/Rplp1/Rpl7/Rpl10/Rps2/Rps15/Rpl31/Rpl39/Rpl4/Rps17/Rps4x/Rps15a/Rps20/Rpl3/Rpl32/Rps3a/Rps24/Rps11/Rpl9/Rpl14/Rpl18a/Rps14/Rps7/Rps8/Rpl38/Rpl21/Rps12/Rps3/Rps25/Rpl23a/Rpl29/Rpl6/Rpl17/Rpl30/Rpl5/Rpl27/Rps5/Rpl24/Rpl13/Rps16/Rpl10a/Rpl13a/Rps28/Rps10/Uba52/Rps13/Rpl35/Rpl23/Rpl11/Fau/Rps27/Rpl22/Rpl12/Rpl18/Rps19/Rpl15/Rps27a/Rps21/Rpl28
REACTOME_INFLUENZA_INFECTION	REACTOME_INFLUENZA_INFECTION	143	0.952098488	1.776383202	1.27E-08	9.18E-06	8.21E-06	400	tags=50%, list=2%, signal=49%	Rps29/Rplp0/Rps23/Rpl26/Rpl19/Rpsa/Rplp1/Rpl7/Rpl10/Rps2/Rps15/Rpl31/Rpl39/Rpl4/Rps17/Rps4x/Rps15a/Rps20/Rpl3/Rpl32/Rps3a/Rps24/Rps11/Rpl9/Rpl14/Rpl18a/Rps14/Rps7/Rps8/Rpl38/Rpl21/Rps12/Rps3/Rps25/Rpl23a/Rpl29/Rpl6/Rpl17/Rpl30/Rpl5/Rpl27/Rps5/Rpl24/Rpl13/Rps16/Rpl10a/Rpl13a/Rps28/Calr/Rps10/Uba52/Rps13/Rpl35/Rpl23/Rpl11/Fau/Rps27/Rpl22/Rpl12/Rpl18/Rps19/Rpl15/Rps27a/Rps21/Rpl28/Ipo5/Canx/Rpl36a/R…
REACTOME_TRANSLATION	REACTOME_TRANSLATION	270	0.91389253	1.751655128	1.37E-08	9.18E-06	8.21E-06	755	tags=38%, list=4%, signal=37%	Eef1a1/Rps29/Rplp0/Rps23/Rpl26/Rpl19/Rpsa/Rplp1/Rpl7/Rpl10/Rps2/Rps15/Rpl31/Rpl39/Rpl4/Rps17/Rps4x/Rps15a/Rps20/Rpl3/Rpl32/Rps3a/Rps24/Rps11/Rpl9/Rpl14/Rpl18a/Eef2/Rps14/Rps7/Rps8/Pabpc1/Rpl38/Rpl21/Rps12/Rps3/Rps25/Rpl23a/Rpl29/Rpl6/Rpl17/Rpl30/Rpl5/Rpl27/Rps5/Rpl24/Rpl13/Rps16/Rpl10a/Rpl13a/Rps28/Eef1g/Rps10/Uba52/Rps13/Rpl35/Rpl23/Eif4a1/Rpl11/Fau/Rps27/Eef1b2/Rpl22/Rpl12/Rpl18/Rps19/Rpl15/Rps…
REACTOME_RESPONSE_OF_EIF2AK4_GCN2_TO_AMINO_ACID_DEFICIENCY	REACTOME_RESPONSE_OF_EIF2AK4_GCN2_TO_AMINO_ACID_DEFICIENCY	93	0.968632418	1.774663052	3.55E-08	2.11E-05	1.88E-05	229	tags=69%, list=1%, signal=68%	Rps29/Rplp0/Rps23/Rpl26/Rpl19/Rpsa/Rplp1/Rpl7/Rpl10/Rps2/Rps15/Rpl31/Rpl39/Rpl4/Rps17/Rps4x/Rps15a/Rps20/Rpl3/Rpl32/Rps3a/Rps24/Rps11/Rpl9/Rpl14/Rpl18a/Rps14/Rps7/Rps8/Rpl38/Rpl21/Rps12/Rps3/Rps25/Rpl23a/Rpl29/Rpl6/Rpl17/Rpl30/Rpl5/Rpl27/Rps5/Rpl24/Rpl13/Rps16/Rpl10a/Rpl13a/Rps28/Rps10/Uba52/Rps13/Rpl35/Rpl23/Rpl11/Fau/Rps27/Rpl22/Rpl12/Rpl18/Rps19/Rpl15/Rps27a/Rps21/Rpl28
REACTOME_SRP_DEPENDENT_COTRANSLATIONAL_PROTEIN_TARGETING_TO_MEMBRANE	REACTOME_SRP_DEPENDENT_COTRANSLATIONAL_PROTEIN_TARGETING_TO_MEMBRANE	105	0.963909576	1.777828821	4.42E-08	2.36E-05	2.11E-05	533	tags=73%, list=3%, signal=72%	Rps29/Rplp0/Rps23/Rpl26/Rpl19/Rpsa/Rplp1/Rpl7/Rpl10/Rps2/Rps15/Rpl31/Rpl39/Rpl4/Rps17/Rps4x/Rps15a/Rps20/Rpl3/Rpl32/Rps3a/Rps24/Rps11/Rpl9/Rpl14/Rpl18a/Rps14/Rps7/Rps8/Rpl38/Rpl21/Rps12/Rps3/Rps25/Rpl23a/Rpl29/Rpl6/Rpl17/Rpl30/Rpl5/Rpl27/Rps5/Rpl24/Rpl13/Rps16/Rpl10a/Rpl13a/Rps28/Rps10/Uba52/Rps13/Rpl35/Rpl23/Rpl11/Fau/Rps27/Rpl22/Rpl12/Rpl18/Rps19/Rpl15/Rps27a/Rps21/Rpl28/Sec11c/Rpl36a/Spcs1/Rpn…
REACTOME_CELLULAR_RESPONSE_TO_STARVATION	REACTOME_CELLULAR_RESPONSE_TO_STARVATION	143	0.943610297	1.760546311	2.84E-07	0.000126627	0.000113221	533	tags=50%, list=3%, signal=49%	Rps29/Rplp0/Rps23/Rpl26/Rpl19/Rpsa/Rplp1/Rpl7/Rpl10/Rps2/Rps15/Rpl31/Rpl39/Rpl4/Rps17/Rps4x/Rps15a/Rps20/Rpl3/Rpl32/Rps3a/Rps24/Rps11/Rpl9/Rpl14/Rpl18a/Rps14/Rps7/Rps8/Rpl38/Rpl21/Rps12/Rps3/Rps25/Rpl23a/Rpl29/Rpl6/Rpl17/Rpl30/Rpl5/Rpl27/Rps5/Rpl24/Rpl13/Rps16/Rpl10a/Rpl13a/Rps28/Rps10/Uba52/Rps13/Rpl35/Rpl23/Rpl11/Fau/Rps27/Rpl22/Rpl12/Rpl18/Rps19/Rpl15/Rps27a/Rps21/Rpl28/Atp6v0b/Rpl36a/Cebpb/At…
REACTOME_EUKARYOTIC_TRANSLATION_INITIATION	REACTOME_EUKARYOTIC_TRANSLATION_INITIATION	114	0.952854021	1.758114678	2.83E-07	0.000126627	0.000113221	733	tags=75%, list=4%, signal=72%	Rps29/Rplp0/Rps23/Rpl26/Rpl19/Rpsa/Rplp1/Rpl7/Rpl10/Rps2/Rps15/Rpl31/Rpl39/Rpl4/Rps17/Rps4x/Rps15a/Rps20/Rpl3/Rpl32/Rps3a/Rps24/Rps11/Rpl9/Rpl14/Rpl18a/Rps14/Rps7/Rps8/Pabpc1/Rpl38/Rpl21/Rps12/Rps3/Rps25/Rpl23a/Rpl29/Rpl6/Rpl17/Rpl30/Rpl5/Rpl27/Rps5/Rpl24/Rpl13/Rps16/Rpl10a/Rpl13a/Rps28/Rps10/Uba52/Rps13/Rpl35/Rpl23/Eif4a1/Rpl11/Fau/Rps27/Rpl22/Rpl12/Rpl18/Rps19/Rpl15/Rps27a/Rps21/Rpl28/Rpl36a/Ei…
WP_GPCRS_CLASS_A_RHODOPSINLIKE	WP_GPCRS_CLASS_A_RHODOPSINLIKE	191	-0.949354251	-1.971198199	3.60E-07	0.000147891	0.000132233	2	tags=2%, list=0%, signal=2%	Drd4/Gpr37/Opn1mw/Rho
REACTOME_METABOLISM_OF_AMINO_ACIDS_AND_DERIVATIVES	REACTOME_METABOLISM_OF_AMINO_ACIDS_AND_DERIVATIVES	348	0.874338849	1.702700922	5.13E-07	0.000195719	0.000174997	799	tags=29%, list=4%, signal=28%	Rps29/Rplp0/Rps23/Rpl26/Rpl19/Rpsa/Rplp1/Rpl7/Rpl10/Rps2/Rps15/Rpl31/Rpl39/Rpl4/Rps17/Rps4x/Rps15a/Rps20/Crym/Rpl3/Rpl32/Rps3a/Rps24/Rps11/Rpl9/Rpl14/Rpl18a/Rps14/Rps7/Rps8/Rpl38/Rpl21/Rps12/Rps3/Rps25/Rpl23a/Ass1/Rpl29/Rpl6/Rpl17/Rpl30/Rpl5/Rpl27/Rps5/Rpl24/Rpl13/Rps16/Rpl10a/Rpl13a/Rps28/Rps10/Uba52/Rps13/Rpl35/Odc1/Rpl23/Rpl11/Fau/Rps27/Rpl22/Rpl12/Rpl18/Rps19/Rpl15/Slc3a2/Rps27a/Rps21/Psmb4/R…
HSIAO_HOUSEKEEPING_GENES	HSIAO_HOUSEKEEPING_GENES	365	0.866950748	1.685934256	5.98E-07	0.000213252	0.000190674	739	tags=54%, list=4%, signal=53%	Fth1/Actb/Eef1a1/Ftl1/Rps29/Vim/Tpt1/Serpina3n/Clu/Tmsb4x/Rplp0/Rps23/Rpl19/Rpsa/Rplp1/Rpl7/Rps2/Rps15/Rpl31/Rpl39/Rpl4/Rps17/Rps15a/Rpl3/Rpl32/Rps3a/Rps11/Rpl14/Rpl18a/Anxa2/Eef2/S100a10/Rack1/Rps14/Mt2A/Rps7/Rps8/Cd63/Ppia/Pabpc1/Rpl38/Rpl21/Hsp90ab1/Rps3/Rps25/Pfn1/Rpl23a/Rpl29/Rpl6/Rpl17/Cfl1/Rpl27/Rps5/Rpl24/H3f3b/Rpl13/Htra1/Ifitm3/Rps16/Rpl10a/Rpl13a/Rps28/Cd74/Eef1g/Rps10/Lgals3/Ldha/Nfkb…
REACTOME_SIGNALING_BY_ROBO_RECEPTORS	REACTOME_SIGNALING_BY_ROBO_RECEPTORS	205	0.911062232	1.732185986	8.50E-07	0.000284088	0.00025401	769	tags=47%, list=4%, signal=45%	Rps29/Rplp0/Rps23/Rpl26/Rpl19/Rpsa/Rplp1/Rpl7/Rpl10/Rps2/Rps15/Rpl31/Rpl39/Rpl4/Rps17/Rps4x/Rps15a/Rps20/Rpl3/Rpl32/Rps3a/Rps24/Rps11/Rpl9/Rpl14/Rpl18a/Rps14/Rps7/Rps8/Pabpc1/Rpl38/Rpl21/Rps12/Rps3/Rps25/Pfn1/Rpl23a/Rpl29/Rpl6/Rpl17/Rpl30/Rpl5/Rpl27/Rps5/Rpl24/Rpl13/Rps16/Rpl10a/Rpl13a/Rps28/Rps10/Uba52/Rps13/Ubb/Rpl35/Rpl23/Rpl11/Fau/Rps27/Rpl22/Rpl12/Rpl18/Rhoa/Rps19/Rpl15/Rps27a/Rps21/Psmb4/Rp…
REACTOME_REGULATION_OF_EXPRESSION_OF_SLITS_AND_ROBOS	REACTOME_REGULATION_OF_EXPRESSION_OF_SLITS_AND_ROBOS	161	0.92206075	1.737158679	1.04E-05	0.003285477	0.002937632	769	tags=57%, list=4%, signal=55%	Rps29/Rplp0/Rps23/Rpl26/Rpl19/Rpsa/Rplp1/Rpl7/Rpl10/Rps2/Rps15/Rpl31/Rpl39/Rpl4/Rps17/Rps4x/Rps15a/Rps20/Rpl3/Rpl32/Rps3a/Rps24/Rps11/Rpl9/Rpl14/Rpl18a/Rps14/Rps7/Rps8/Pabpc1/Rpl38/Rpl21/Rps12/Rps3/Rps25/Rpl23a/Rpl29/Rpl6/Rpl17/Rpl30/Rpl5/Rpl27/Rps5/Rpl24/Rpl13/Rps16/Rpl10a/Rpl13a/Rps28/Rps10/Uba52/Rps13/Ubb/Rpl35/Rpl23/Rpl11/Fau/Rps27/Rpl22/Rpl12/Rpl18/Rps19/Rpl15/Rps27a/Rps21/Psmb4/Rpl28/Psma6/…
BILANGES_SERUM_AND_RAPAMYCIN_SENSITIVE_GENES	BILANGES_SERUM_AND_RAPAMYCIN_SENSITIVE_GENES	68	0.959809964	1.710988213	2.01E-05	0.005969201	0.005337221	376	tags=66%, list=2%, signal=65%	Eef1a1/Tpt1/Rps23/Rpl26/Rpl7/Rpl10/Rpl4/Rps17/Rps4x/Rpl32/Rps3a/Rps24/Rpl14/Rpl18a/Eef2/Rack1/Rps14/Rps7/Rps8/Rpl21/Rps3/Rps25/Rpl29/Rpl6/Rpl30/Rpl5/Rps5/Rpl24/Rpl13/Rps16/Rpl13a/Eef1g/Rps10/Uba52/Rps13/Rpl23/Fau/Eef1b2/Rpl18/Rps19/Rpl15/Rps27a/Rpl28/Rpl36a/Eif3m
PECE_MAMMARY_STEM_CELL_UP	PECE_MAMMARY_STEM_CELL_UP	115	0.925508681	1.707351144	3.52E-05	0.009916848	0.008866916	794	tags=50%, list=4%, signal=48%	Rps29/Serpina3n/Clu/Rpsa/Rplp1/Rps2/Rpl39/Rps20/Rpl18a/Rps14/Mt2A/Rps7/Ppia/Rps12/Rps3/Rps25/Rpl23a/Rpl24/Rpl13/Socs3/Rps16/Rpl10a/Rpl13a/Rps28/Rps10/Uba52/Rps13/Txn1/Actg1/Fau/Tmsb10/Cstb/Rpl22/Rps19/Rpl15/Ptma/Taldo1/Rpl28/Prdx2/Dynll1/Cebpd/Apoe/Tubb4b/Eif3k/Ubl5/Cox4i1/Cox6c/Gapdh/Rpl36al/Cox7a2/Sec61g/Mgp/Edf1/Mt1/Tubb2b/Timm8b/Ddr1
PID_RHODOPSIN_PATHWAY	PID_RHODOPSIN_PATHWAY	22	-0.992069022	-1.848792643	4.21E-05	0.010716336	0.00958176	94	tags=73%, list=1%, signal=72%	Guca1b/Rgs9bp/Gucy2f/Cnga1/Pde6a/Rgs9/Gnb5/Slc24a1/Guca1a/Grk1/Gngt1/Pde6b/Pde6g/Gnb1/Gnat1/Rho
MCLACHLAN_DENTAL_CARIES_UP	MCLACHLAN_DENTAL_CARIES_UP	221	0.879839407	1.666745514	4.10E-05	0.010716336	0.00958176	1062	tags=41%, list=6%, signal=39%	Serpina3n/Ctsb/Rps4x/Orm1/Gpnmb/Timp1/Lyz2/Sod2/Mt2A/Cxcl2/Ccl3/Chi3l1/Socs3/Cd74/S100a8/S100a9/Fcer1g/Il1b/Mcl1/C3/Cxcl1/Cd44/Srgn/Tyrobp/Spp1/Arpc1b/Ier3/Fcgr2b/Il1rn/RT1-Da/Cxcl3/Tnfrsf1b/Chl1/Bcl2a1/Cebpd/Tnfaip6/Cd53/G0s2/Apoe/Vamp8/Rac2/Ctsh/Slc7a11/Glrx/Lcp1/Cxcl6/Mmp9/Ssr4/Ddx3x/Nap1l1/Nampt/Plek/RT1-Db1/RT1-Ba/Trem1/Vcam1/Mgp/Lyn/Clec7a/Csf2rb/Trib1/Anpep/Lsp1/Bcl3/Arhgdib/Eif1a/Laptm5/P…
MIKKELSEN_ES_HCP_WITH_H3_UNMETHYLATED	MIKKELSEN_ES_HCP_WITH_H3_UNMETHYLATED	57	-0.982264553	-2.002617799	6.19E-05	0.015048741	0.013455477	68	tags=7%, list=0%, signal=7%	Trpm1/Syp/Rcvrn/Rho
TIEN_INTESTINE_PROBIOTICS_24HR_DN	TIEN_INTESTINE_PROBIOTICS_24HR_DN	197	0.893387055	1.696377119	6.60E-05	0.015331088	0.013707931	672	tags=29%, list=4%, signal=29%	Fth1/Eef1a1/Ftl1/Tpt1/Rplp0/Rps23/Rpl10/Rps2/Rpl39/Rpl4/Rpl3/Rps3a/Rps24/Rps11/Eef2/Rack1/Rps14/Rps7/Hspa8/Pabpc1/Rps3/Rpl23a/Rpl5/Rpl13/Rpl13a/Eef1g/Calr/Hspa5/Csnk1a1/Rpl23/Actg1/P4hb/Eif1/Rps27/Rpl12/Eif5a/Pdia3/Rps19/Hsp90b1/Slc3a2/Ppib/Pdia6/Canx/Arf4/Tmed2/Sqstm1/Glrx/Btg1/Cebpb/Txnrd1/Nudt4/Nap1l1/Pdia4/Manf/Eif4b/Hspa9/Serp1/Akr1b8
TIEN_INTESTINE_PROBIOTICS_6HR_UP	TIEN_INTESTINE_PROBIOTICS_6HR_UP	45	0.968406306	1.669666715	7.11E-05	0.01583371	0.014157339	202	tags=60%, list=1%, signal=59%	Actb/Eef1a1/Ftl1/Tpt1/Rplp0/Rps23/Rps2/Rpl39/Rpl4/Rps17/Rps3a/Rps24/Rps11/Rps14/Rps7/Hspa8/Ppia/Rpl23a/Rpl5/H3f3b/Rpl13/Eef1g/Rpl23/B2m/Rps27/Eif5a/Rps19
REACTOME_THE_PHOTOTRANSDUCTION_CASCADE	REACTOME_THE_PHOTOTRANSDUCTION_CASCADE	32	-0.979726106	-1.902354068	0.000106211	0.022712155	0.020307538	94	tags=62%, list=1%, signal=62%	Sag/Prkca/Guca1b/Rgs9bp/Cngb1/Gucy2f/Cnga1/Pde6a/Rgs9/Gnb5/Slc24a1/Guca1a/Grk1/Gngt1/Pde6b/Pde6g/Rcvrn/Gnb1/Gnat1/Rho
REACTOME_SIGNALING_BY_INTERLEUKINS	REACTOME_SIGNALING_BY_INTERLEUKINS	428	0.816828738	1.593187069	0.000110743	0.022770397	0.020359614	1389	tags=33%, list=8%, signal=32%	Lcn2/Vim/Rplp0/Timp1/Anxa2/Sod2/Hspa8/Ppia/Cxcl2/Cfl1/Ccl3/Socs3/Nfkbia/Uba52/Ubb/Hmox1/Msn/P4hb/Junb/Stat1/Il1b/Mcl1/Cxcl1/App/Hsp90b1/Rps27a/Stat3/Taldo1/Psmb4/Anxa1/Il1rn/Il33/Cxcl3/Itgb1/Tnfrsf1b/Canx/Psma6/Skp1/Psme1/Arf1/Cebpd/Rps6ka2/Sqstm1/Pim1/Ywhaz/Tcp1/Nos2/Lcp1/Il6st/Psma4/Rap1b/Psmb1/Cdc42/Mmp9/Sod1/Ccnd1/Ebi3/Psma1/Psmb6/Jun/Psmc1/Fgf2/Ccl20/Gsto1/Psmd2/Psma5/Psmb5/Il1r2/Vcam1/Cnn2/…
REACTOME_ACTIVATION_OF_THE_PHOTOTRANSDUCTION_CASCADE	REACTOME_ACTIVATION_OF_THE_PHOTOTRANSDUCTION_CASCADE	11	-0.993872496	-1.682970134	0.000120041	0.023768028	0.021251623	72	tags=91%, list=0%, signal=91%	Cngb1/Cnga1/Pde6a/Slc24a1/Gngt1/Pde6b/Pde6g/Gnb1/Gnat1/Rho
REACTOME_ANTIMICROBIAL_PEPTIDES	REACTOME_ANTIMICROBIAL_PEPTIDES	65	0.949242751	1.687664161	0.00012588	0.024033997	0.021489433	138	tags=8%, list=1%, signal=8%	Lcn2/Clu/Lyz2/S100a8/S100a9
REACTOME_THE_CANONICAL_RETINOID_CYCLE_IN_RODS_TWILIGHT_VISION	REACTOME_THE_CANONICAL_RETINOID_CYCLE_IN_RODS_TWILIGHT_VISION	24	-0.981001597	-1.863898724	0.000153832	0.028358158	0.025355779	85	tags=21%, list=0%, signal=21%	Rdh11/Rlbp1/Abca4/Rbp3/Rho
BIOCARTA_RHODOPSIN_PATHWAY	BIOCARTA_RHODOPSIN_PATHWAY	10	-0.994497208	-1.668602073	0.000196174	0.034958226	0.031257074	38	tags=80%, list=0%, signal=80%	Sag/Pde6a/Guca1a/Grk1/Pde6b/Pde6g/Rcvrn/Rho
WANG_TUMOR_INVASIVENESS_UP	WANG_TUMOR_INVASIVENESS_UP	360	0.817902502	1.588555153	0.000258373	0.044556915	0.039839516	1335	tags=40%, list=7%, signal=38%	Rps29/Vim/Rplp0/Rpl19/Rpl7/Rps15a/Rps20/Rpl32/Rps11/Rpl14/Rpl18a/Anxa2/Rps14/Rps7/Rps8/Cd63/Prdx5/Hspa8/Ppia/Pabpc1/Rpl21/Rps3/S100a6/Rpl6/Rpl30/Rpl27/Rps5/H3f3b/Ifitm3/Rps16/Rpl13a/Nfkbia/Hspa5/Rpl35/Actg1/Akr1a1/Tubb5/Fau/Stat1/Tmsb10/Eif4g2/Npm1/Cct5/Hsp90b1/Rps21/Psmb4/Rpl28/Ipo5/Marcks/Tkt/Ifitm2/Arpc3/Dbi/Vdac3/Cox8a/Cct3/Tubb6/Tubb4b/Hspe1/Cct2/Tomm20/Rpn1/Ncl/Nfe2l2/Ybx1/Cox4i1/Snrpd2/Eno…
REACTOME_VXPX_CARGO_TARGETING_TO_CILIUM	REACTOME_VXPX_CARGO_TARGETING_TO_CILIUM	21	-0.97769933	-1.788527521	0.000298457	0.049860906	0.044581955	72	tags=10%, list=0%, signal=9%	Cngb1/Rho
