# Supplementary material for: Integrated bioinformatics analysis of retinal ischemia/reperfusion injury in rats with potential key genes
Source: BMC Genomics. 2024 Apr 15;25:367. doi: 10.1186/s12864-024-10288-0 (PMC11017533; doi:10.1186/s12864-024-10288-0)
Supplement: Supplementary file 63 — Supplementary Material 63. [file 12864_2024_10288_MOESM63_ESM.xlsx]

## Sheet: string_interactions_short
suplementery table 63 72h_spec PPI
#node1	node2	node1_string_id	node2_string_id	neighborhood_on_chromosome	gene_fusion	phylogenetic_cooccurrence	homology	coexpression	experimentally_determined_interaction	database_annotated	automated_textmining	combined_score
Abcb4	Abcc4	10116.ENSRNOP00000042556	10116.ENSRNOP00000033826	0	0	0	0.587	0.216	0.065	0	0.366	0.495
Abcc4	Brinp1	10116.ENSRNOP00000033826	10116.ENSRNOP00000007578	0	0	0	0	0	0	0	0.471	0.471
Abhd15	Tm4sf4	10116.ENSRNOP00000036157	10116.ENSRNOP00000022105	0	0	0	0	0.049	0	0	0.685	0.687
Abhd15	Ephx4	10116.ENSRNOP00000036157	10116.ENSRNOP00000034573	0	0	0	0	0.054	0.055	0	0.592	0.604
Acan	Sox9	10116.ENSRNOP00000042691	10116.ENSRNOP00000003511	0	0	0	0	0	0	0	0.903	0.903
Acan	Timp2	10116.ENSRNOP00000042691	10116.ENSRNOP00000004290	0	0	0	0	0.044	0.046	0	0.535	0.539
Acan	Shh	10116.ENSRNOP00000042691	10116.ENSRNOP00000008497	0	0	0	0	0.066	0	0	0.428	0.443
Acan	Thy1	10116.ENSRNOP00000042691	10116.ENSRNOP00000008685	0	0	0	0	0.132	0	0	0.626	0.661
Acan	Col9a3	10116.ENSRNOP00000042691	10116.ENSRNOP00000013105	0	0	0	0	0.081	0.046	0	0.405	0.433
Acan	Adamts15	10116.ENSRNOP00000042691	10116.ENSRNOP00000013341	0	0	0	0	0	0	0	0.556	0.556
Acan	Ogn	10116.ENSRNOP00000042691	10116.ENSRNOP00000020532	0	0	0	0	0	0.044	0.5	0.39	0.683
Acan	Fabp4	10116.ENSRNOP00000042691	10116.ENSRNOP00000073333	0	0	0	0	0	0	0	0.442	0.442
Acan	Chst2	10116.ENSRNOP00000042691	10116.ENSRNOP00000065660	0	0	0	0	0.075	0	0.4	0.132	0.476
Acan	Pxdn	10116.ENSRNOP00000042691	10116.ENSRNOP00000069815	0	0	0	0	0.048	0	0	0.595	0.598
Acan	Pvalb	10116.ENSRNOP00000042691	10116.ENSRNOP00000058825	0	0	0	0	0.071	0.06	0	0.688	0.704
Acan	Matn3	10116.ENSRNOP00000042691	10116.ENSRNOP00000070640	0	0	0	0	0.104	0.1	0.4	0.553	0.755
Adam23	Cacng2	10116.ENSRNOP00000042857	10116.ENSRNOP00000008414	0	0	0	0	0.077	0.041	0.5	0	0.518
Adam23	Cntn2	10116.ENSRNOP00000042857	10116.ENSRNOP00000012190	0	0	0	0	0.103	0	0	0.513	0.545
Adam23	Iglon5	10116.ENSRNOP00000042857	10116.ENSRNOP00000024150	0	0	0	0	0	0	0	0.49	0.49
Adgrg1	Cd81	10116.ENSRNOP00000072630	10116.ENSRNOP00000027760	0	0	0	0	0	0.063	0	0.559	0.569
Adgrg1	Gng4	10116.ENSRNOP00000072630	10116.ENSRNOP00000065598	0	0	0	0	0	0.528	0	0	0.528
Adgrg1	Gpr26	10116.ENSRNOP00000072630	10116.ENSRNOP00000067319	0	0	0	0	0.065	0	0	0.441	0.455
Adgrg3	Gng4	10116.ENSRNOP00000020062	10116.ENSRNOP00000065598	0	0	0	0	0	0.48	0	0	0.48
Adgrg6	Gpr26	10116.ENSRNOP00000029263	10116.ENSRNOP00000067319	0	0	0	0	0	0	0	0.448	0.448
Adgrg6	Nrg1	10116.ENSRNOP00000029263	10116.ENSRNOP00000072731	0	0	0	0	0	0.042	0	0.574	0.574
Agtr2	Prcp	10116.ENSRNOP00000064709	10116.ENSRNOP00000014271	0	0	0	0	0	0	0	0.532	0.532
Agtr2	Klkb1	10116.ENSRNOP00000064709	10116.ENSRNOP00000019237	0	0	0	0	0.065	0.049	0	0.41	0.429
Agtr2	Pxdn	10116.ENSRNOP00000064709	10116.ENSRNOP00000069815	0	0	0	0	0.084	0	0	0.409	0.435
Ajap1	Efs	10116.ENSRNOP00000064502	10116.ENSRNOP00000022514	0	0	0	0	0	0	0	0.484	0.484
Akr1b1	Aldh2	10116.ENSRNOP00000012879	10116.ENSRNOP00000001816	0	0	0	0	0.086	0.046	0.91	0.358	0.942
Akr1b1	Maob	10116.ENSRNOP00000012879	10116.ENSRNOP00000043466	0	0	0	0	0.052	0	0.098	0.471	0.508
Akr1b1	Amy1a	10116.ENSRNOP00000012879	10116.ENSRNOP00000022496	0	0	0	0	0.052	0	0	0.538	0.543
Akr1b1	Tph1	10116.ENSRNOP00000012879	10116.ENSRNOP00000052959	0	0	0	0	0.062	0	0.9	0.148	0.913
Akr1b1	Aldh1b1	10116.ENSRNOP00000012879	10116.ENSRNOP00000015282	0	0	0	0	0.086	0.046	0.91	0.56	0.96
Aldh18a1	Aldh2	10116.ENSRNOP00000020940	10116.ENSRNOP00000001816	0.053	0	0	0	0.056	0	0.302	0.397	0.573
Aldh18a1	Aldh1b1	10116.ENSRNOP00000020940	10116.ENSRNOP00000015282	0.053	0	0	0	0.056	0	0.302	0.664	0.762
Aldh18a1	Amy1a	10116.ENSRNOP00000020940	10116.ENSRNOP00000022496	0.067	0	0	0	0.051	0	0	0.469	0.488
Aldh18a1	Gpd1	10116.ENSRNOP00000020940	10116.ENSRNOP00000074647	0.116	0	0	0	0	0	0	0.573	0.606
Aldh18a1	Nmnat2	10116.ENSRNOP00000020940	10116.ENSRNOP00000029020	0.34	0	0	0	0.116	0	0	0.554	0.717
Aldh18a1	Gad1	10116.ENSRNOP00000020940	10116.ENSRNOP00000072778	0.116	0	0	0	0	0	0.8	0.301	0.865
Aldh18a1	Gad2	10116.ENSRNOP00000020940	10116.ENSRNOP00000024901	0.116	0	0	0	0	0	0.8	0.309	0.867
Aldh1b1	Aldh2	10116.ENSRNOP00000015282	10116.ENSRNOP00000001816	0	0	0.053	0.976	0.044	0.099	0.9	0.174	0.92
Aldh1b1	Dera	10116.ENSRNOP00000015282	10116.ENSRNOP00000009998	0.059	0	0	0	0.102	0.314	0.302	0.157	0.596
Aldh1b1	Avp	10116.ENSRNOP00000015282	10116.ENSRNOP00000028833	0	0	0	0	0	0	0	0.533	0.533
Aldh1b1	Gad2	10116.ENSRNOP00000015282	10116.ENSRNOP00000024901	0	0	0	0	0.087	0.048	0.913	0.152	0.928
Aldh1b1	Gad1	10116.ENSRNOP00000015282	10116.ENSRNOP00000072778	0	0	0	0	0.108	0.048	0.913	0.184	0.932
Aldh1b1	Maob	10116.ENSRNOP00000015282	10116.ENSRNOP00000043466	0	0.001	0	0	0.086	0	0.923	0.279	0.945
Aldh2	Pxdn	10116.ENSRNOP00000001816	10116.ENSRNOP00000069815	0	0	0	0	0.06	0.062	0.129	0.334	0.42
Aldh2	Notch1	10116.ENSRNOP00000001816	10116.ENSRNOP00000026212	0	0	0	0	0.055	0.078	0	0.422	0.452
Aldh2	Nnt	10116.ENSRNOP00000001816	10116.ENSRNOP00000029578	0	0	0	0	0.09	0	0	0.501	0.526
Aldh2	Dera	10116.ENSRNOP00000001816	10116.ENSRNOP00000009998	0.059	0	0	0	0.132	0.314	0.302	0.157	0.61
Aldh2	Avp	10116.ENSRNOP00000001816	10116.ENSRNOP00000028833	0	0	0	0	0	0	0	0.718	0.718
Aldh2	Gad2	10116.ENSRNOP00000001816	10116.ENSRNOP00000024901	0	0	0	0	0.087	0.048	0.913	0.112	0.924
Aldh2	Gad1	10116.ENSRNOP00000001816	10116.ENSRNOP00000072778	0	0	0	0	0.087	0.048	0.913	0.186	0.93
Aldh2	Maob	10116.ENSRNOP00000001816	10116.ENSRNOP00000043466	0	0.001	0	0	0.089	0	0.924	0.457	0.959
Angptl2	Igfbp2	10116.ENSRNOP00000022585	10116.ENSRNOP00000023068	0	0	0	0	0	0	0	0.428	0.428
Ankle1	Dmtn	10116.ENSRNOP00000023065	10116.ENSRNOP00000016555	0	0	0	0	0	0	0	0.515	0.515
Anks1b	Lrfn5	10116.ENSRNOP00000056036	10116.ENSRNOP00000007600	0	0	0	0	0.19	0.099	0	0.248	0.403
Antxr1	Ddn	10116.ENSRNOP00000011675	10116.ENSRNOP00000069004	0	0	0	0	0	0	0	0.417	0.417
Antxr1	Vill	10116.ENSRNOP00000011675	10116.ENSRNOP00000015888	0	0	0	0	0	0.046	0	0.467	0.47
Antxr1	Copz2	10116.ENSRNOP00000011675	10116.ENSRNOP00000052330	0	0	0	0	0	0.043	0	0.482	0.483
Apln	Avp	10116.ENSRNOP00000005331	10116.ENSRNOP00000028833	0	0	0	0	0	0	0	0.404	0.404
Arap2	Cpne4	10116.ENSRNOP00000074225	10116.ENSRNOP00000016749	0	0	0	0	0	0	0	0.4	0.4
Arrdc4	Hecw2	10116.ENSRNOP00000073183	10116.ENSRNOP00000017761	0	0	0	0	0.051	0.33	0	0.279	0.501
Arrdc4	Tmem132b	10116.ENSRNOP00000073183	10116.ENSRNOP00000072599	0	0	0	0	0	0	0	0.542	0.542
Asf1b	Nuf2	10116.ENSRNOP00000006964	10116.ENSRNOP00000003650	0	0	0	0	0.384	0	0	0.186	0.477
Asf1b	Cenpf	10116.ENSRNOP00000006964	10116.ENSRNOP00000004525	0	0	0	0	0.351	0	0	0.284	0.516
Asf1b	Cenpe	10116.ENSRNOP00000006964	10116.ENSRNOP00000032795	0	0	0	0	0.291	0	0	0.227	0.429
Asf1b	Nrsn1	10116.ENSRNOP00000006964	10116.ENSRNOP00000023519	0	0	0	0	0.215	0.253	0	0.11	0.432
Asf1b	Insig1	10116.ENSRNOP00000006964	10116.ENSRNOP00000009233	0	0	0	0	0.064	0.315	0	0.226	0.46
Asf1b	Nt5c1a	10116.ENSRNOP00000006964	10116.ENSRNOP00000020524	0	0	0	0	0.465	0	0	0.042	0.465
Asf1b	Kif20b	10116.ENSRNOP00000006964	10116.ENSRNOP00000051636	0	0	0	0	0.314	0	0	0.303	0.502
Asf1b	Plk1	10116.ENSRNOP00000006964	10116.ENSRNOP00000025629	0	0	0	0	0.431	0	0	0.163	0.503
Asf1b	Ttk	10116.ENSRNOP00000006964	10116.ENSRNOP00000072355	0	0	0	0	0.412	0	0	0.217	0.52
Asf1b	Racgap1	10116.ENSRNOP00000006964	10116.ENSRNOP00000067834	0	0	0	0	0.429	0	0	0.201	0.524
Asf1b	Kif18b	10116.ENSRNOP00000006964	10116.ENSRNOP00000034491	0	0	0	0	0.382	0	0	0.299	0.548
Asf1b	Cdca5	10116.ENSRNOP00000006964	10116.ENSRNOP00000064620	0	0	0	0	0.607	0	0	0.051	0.611
Asf1b	Rbpms2	10116.ENSRNOP00000006964	10116.ENSRNOP00000070734	0	0	0	0	0.447	0.218	0	0.181	0.614
Asf1b	Smc1b	10116.ENSRNOP00000006964	10116.ENSRNOP00000043834	0	0	0	0	0.558	0	0	0.174	0.619
Asf1b	Cenpa	10116.ENSRNOP00000006964	10116.ENSRNOP00000012512	0	0	0	0	0.373	0.331	0	0.325	0.692
Asf1b	Kif20a	10116.ENSRNOP00000006964	10116.ENSRNOP00000037441	0	0	0	0	0.641	0	0	0.243	0.716
Asf1b	Nusap1	10116.ENSRNOP00000006964	10116.ENSRNOP00000070384	0	0	0	0	0.621	0	0	0.3	0.723
Asf1b	Cdca3	10116.ENSRNOP00000006964	10116.ENSRNOP00000020803	0	0	0	0	0.69	0	0	0.146	0.724
Aspa	Gad2	10116.ENSRNOP00000072876	10116.ENSRNOP00000024901	0	0	0	0	0.051	0.045	0.8	0.118	0.818
Aspa	Sgsh	10116.ENSRNOP00000072876	10116.ENSRNOP00000065414	0	0	0	0	0	0	0	0.412	0.412
Aspa	Nat8l	10116.ENSRNOP00000072876	10116.ENSRNOP00000066413	0	0	0	0	0	0	0.9	0.839	0.983
Aspa	Gad1	10116.ENSRNOP00000072876	10116.ENSRNOP00000072778	0	0	0	0	0.051	0.045	0.8	0.124	0.819
Atp6v1c2	Egfr	10116.ENSRNOP00000066981	10116.ENSRNOP00000006087	0	0	0	0	0	0	0.65	0.044	0.651
Avp	Sst	10116.ENSRNOP00000028833	10116.ENSRNOP00000002519	0	0	0	0	0.135	0	0	0.567	0.61
Avp	Gabra2	10116.ENSRNOP00000028833	10116.ENSRNOP00000003197	0	0	0	0	0.086	0	0	0.386	0.415
Avp	Crhr2	10116.ENSRNOP00000028833	10116.ENSRNOP00000014925	0	0	0	0	0	0	0	0.428	0.428
Avp	Lpar6	10116.ENSRNOP00000028833	10116.ENSRNOP00000021430	0	0	0	0	0	0.078	0.65	0	0.663
Avp	Cyp26a1	10116.ENSRNOP00000028833	10116.ENSRNOP00000022549	0	0	0	0	0.06	0	0	0.414	0.425
Avp	Gng3	10116.ENSRNOP00000028833	10116.ENSRNOP00000026539	0	0	0	0	0.121	0	0.5	0	0.541
Avp	Oprl1	10116.ENSRNOP00000028833	10116.ENSRNOP00000047053	0	0	0	0	0.131	0.078	0	0.311	0.4
Avp	Gng4	10116.ENSRNOP00000028833	10116.ENSRNOP00000065598	0	0	0	0	0.063	0	0.5	0	0.511
Avp	Gng8	10116.ENSRNOP00000028833	10116.ENSRNOP00000072099	0	0	0	0	0.063	0	0.5	0	0.511
Avp	Chrm2	10116.ENSRNOP00000028833	10116.ENSRNOP00000065178	0	0	0	0	0.045	0	0.4	0.271	0.546
Avp	Vip	10116.ENSRNOP00000028833	10116.ENSRNOP00000075997	0	0	0	0	0.113	0	0	0.543	0.578
Bcas1	Tafa2	10116.ENSRNOP00000051984	10116.ENSRNOP00000005537	0	0	0	0	0.131	0	0	0.345	0.406
Bcas1	Enpp6	10116.ENSRNOP00000051984	10116.ENSRNOP00000013005	0	0	0	0	0.133	0	0	0.677	0.708
Bcl11b	Sst	10116.ENSRNOP00000007602	10116.ENSRNOP00000002519	0	0	0	0	0.103	0	0	0.405	0.443
Bcl11b	Slc17a6	10116.ENSRNOP00000007602	10116.ENSRNOP00000022383	0	0	0	0	0.074	0	0	0.429	0.448
Bcl11b	Ebf1	10116.ENSRNOP00000007602	10116.ENSRNOP00000068319	0	0	0	0	0	0.063	0	0.471	0.483
Bcl11b	Shh	10116.ENSRNOP00000007602	10116.ENSRNOP00000008497	0	0	0	0	0.051	0.077	0	0.469	0.494
Bcl11b	Neurog2	10116.ENSRNOP00000007602	10116.ENSRNOP00000014570	0	0	0	0	0.065	0.046	0	0.509	0.523
Bcl11b	Gad2	10116.ENSRNOP00000007602	10116.ENSRNOP00000024901	0	0	0	0	0.092	0.051	0	0.493	0.525
Bcl11b	Pvalb	10116.ENSRNOP00000007602	10116.ENSRNOP00000058825	0	0	0	0	0	0.099	0	0.571	0.596
Bcl11b	Notch1	10116.ENSRNOP00000007602	10116.ENSRNOP00000026212	0	0	0	0	0	0.099	0	0.571	0.597
Bcl11b	Gata3	10116.ENSRNOP00000007602	10116.ENSRNOP00000026187	0	0	0	0	0	0.099	0	0.571	0.597
Bcl11b	Gad1	10116.ENSRNOP00000007602	10116.ENSRNOP00000072778	0	0	0	0	0.089	0.051	0	0.587	0.612
Bdh2	Hmgcs1	10116.ENSRNOP00000019507	10116.ENSRNOP00000023554	0	0	0	0	0.067	0	0.1	0.402	0.454
Boc	Shh	10116.ENSRNOP00000002790	10116.ENSRNOP00000008497	0	0	0	0	0	0.62	0.9	0.86	0.994
Brinp1	Cpne4	10116.ENSRNOP00000007578	10116.ENSRNOP00000016749	0	0	0	0	0.159	0	0	0.348	0.428
Brinp1	Gpr26	10116.ENSRNOP00000007578	10116.ENSRNOP00000067319	0	0	0	0	0.19	0	0	0.468	0.55
C1ql2	Pdzrn4	10116.ENSRNOP00000066827	10116.ENSRNOP00000037998	0	0	0	0	0.086	0.082	0	0.359	0.415
Cacna1c	Kcna4	10116.ENSRNOP00000048790	10116.ENSRNOP00000006524	0	0	0	0	0.098	0.099	0	0.515	0.572
Cacna1c	Kcnj3	10116.ENSRNOP00000048790	10116.ENSRNOP00000007335	0	0	0	0	0.102	0	0	0.502	0.534
Cacna1c	Rasgrp1	10116.ENSRNOP00000048790	10116.ENSRNOP00000007687	0	0	0	0	0.087	0	0.65	0	0.666
Cacna1c	Jph2	10116.ENSRNOP00000048790	10116.ENSRNOP00000010938	0	0	0	0	0.093	0.371	0	0.683	0.803
Cacna1c	Scn2b	10116.ENSRNOP00000048790	10116.ENSRNOP00000021819	0	0	0	0	0.104	0.481	0	0.354	0.673
Cacna1c	Htr2b	10116.ENSRNOP00000048790	10116.ENSRNOP00000023829	0	0	0	0	0.087	0	0.9	0.169	0.917
Cacna1c	Myh7	10116.ENSRNOP00000048790	10116.ENSRNOP00000024186	0	0	0	0	0.086	0.043	0	0.439	0.466
Cacna1c	Jph3	10116.ENSRNOP00000048790	10116.ENSRNOP00000025392	0	0	0	0	0.073	0.371	0	0.585	0.737
Cacna1c	Gng3	10116.ENSRNOP00000048790	10116.ENSRNOP00000026539	0	0	0	0	0.055	0	0.65	0.114	0.682
Cacna1c	Grin1	10116.ENSRNOP00000048790	10116.ENSRNOP00000029227	0	0	0	0	0.091	0	0	0.371	0.404
Cacna1c	Grin2a	10116.ENSRNOP00000048790	10116.ENSRNOP00000042235	0	0	0	0	0.074	0	0	0.437	0.457
Cacna1c	Fgf14	10116.ENSRNOP00000048790	10116.ENSRNOP00000042838	0	0	0	0	0.086	0.27	0	0.204	0.422
Cacna1c	Kcnj5	10116.ENSRNOP00000048790	10116.ENSRNOP00000048134	0	0	0	0	0.112	0	0	0.543	0.577
Cacna1c	Zfp804a	10116.ENSRNOP00000048790	10116.ENSRNOP00000049549	0	0	0	0	0	0	0	0.583	0.583
Cacna1c	Gng8	10116.ENSRNOP00000048790	10116.ENSRNOP00000072099	0	0	0	0	0	0	0.65	0	0.65
Cacna1c	Rasgrf1	10116.ENSRNOP00000048790	10116.ENSRNOP00000070883	0	0	0	0	0.087	0	0.65	0	0.666
Cacna1c	Gng4	10116.ENSRNOP00000048790	10116.ENSRNOP00000065598	0	0	0	0	0	0	0.65	0.185	0.702
Cacna1c	Cacnb4	10116.ENSRNOP00000048790	10116.ENSRNOP00000056186	0	0	0	0	0.083	0.315	0.72	0.432	0.886
Cacna1c	Htr2c	10116.ENSRNOP00000048790	10116.ENSRNOP00000070471	0	0	0	0	0.049	0	0.9	0.179	0.915
Cacnb4	Gabrb2	10116.ENSRNOP00000056186	10116.ENSRNOP00000004970	0	0	0	0	0.166	0	0	0.344	0.43
Cacnb4	Scn2a	10116.ENSRNOP00000056186	10116.ENSRNOP00000007069	0	0	0	0	0.148	0.285	0	0.381	0.59
Cacnb4	Rasgrp1	10116.ENSRNOP00000056186	10116.ENSRNOP00000007687	0	0	0	0	0.101	0	0.65	0	0.671
Cacnb4	Cacng2	10116.ENSRNOP00000056186	10116.ENSRNOP00000008414	0	0	0	0	0.078	0	0.8	0.058	0.811
Cacnb4	Hpca	10116.ENSRNOP00000056186	10116.ENSRNOP00000009153	0	0	0	0	0.131	0	0	0.339	0.401
Cacnb4	Iqgap2	10116.ENSRNOP00000056186	10116.ENSRNOP00000029373	0	0	0	0	0	0	0	0.458	0.458
Cacnb4	Grin2a	10116.ENSRNOP00000056186	10116.ENSRNOP00000042235	0	0	0	0	0.116	0	0	0.514	0.552
Cacnb4	Tpcn2	10116.ENSRNOP00000056186	10116.ENSRNOP00000051739	0	0	0	0	0.059	0.273	0	0.239	0.434
Cacnb4	Rasgrf1	10116.ENSRNOP00000056186	10116.ENSRNOP00000070883	0	0	0	0	0.119	0	0.65	0.043	0.679
Cacng2	Rasgrp1	10116.ENSRNOP00000008414	10116.ENSRNOP00000007687	0	0	0	0	0.078	0.051	0.65	0.047	0.669
Cacng2	Grin3a	10116.ENSRNOP00000008414	10116.ENSRNOP00000007957	0	0	0	0	0.098	0	0.9	0.184	0.92
Cacng2	Caly	10116.ENSRNOP00000008414	10116.ENSRNOP00000024766	0	0	0	0	0.187	0	0	0.357	0.454
Cacng2	Rasgrf1	10116.ENSRNOP00000008414	10116.ENSRNOP00000070883	0	0	0	0	0.131	0.051	0.65	0.047	0.688
Cacng2	Vwc2l	10116.ENSRNOP00000008414	10116.ENSRNOP00000038764	0	0	0	0	0.116	0	0.72	0	0.741
Cacng2	Grin1	10116.ENSRNOP00000008414	10116.ENSRNOP00000029227	0	0	0	0	0.165	0	0.9	0.238	0.93
Cacng2	Gria4	10116.ENSRNOP00000008414	10116.ENSRNOP00000009542	0	0	0	0	0.108	0.145	0.9	0.341	0.943
Cacng2	Grin2a	10116.ENSRNOP00000008414	10116.ENSRNOP00000042235	0	0	0	0	0.124	0	0.9	0.428	0.945
Cage1	Fcgbp	10116.ENSRNOP00000030214	10116.ENSRNOP00000053950	0	0	0	0	0	0	0	0.413	0.412
Calhm2	Stxbp6	10116.ENSRNOP00000027526	10116.ENSRNOP00000005618	0	0	0	0	0	0	0	0.414	0.414
Calhm2	Shisa2	10116.ENSRNOP00000027526	10116.ENSRNOP00000016826	0	0	0	0	0	0	0	0.467	0.467
Caly	Drd5	10116.ENSRNOP00000024766	10116.ENSRNOP00000007074	0	0	0	0	0.13	0	0	0.378	0.435
Caly	Slitrk1	10116.ENSRNOP00000024766	10116.ENSRNOP00000012195	0	0	0	0	0.199	0	0	0.293	0.409
Caly	Gpr12	10116.ENSRNOP00000024766	10116.ENSRNOP00000075912	0	0	0	0	0.208	0	0	0.311	0.431
Ccdc80	Loxl2	10116.ENSRNOP00000056490	10116.ENSRNOP00000073118	0	0	0	0	0.174	0.098	0	0.321	0.45
Ccdc85a	Hecw2	10116.ENSRNOP00000053657	10116.ENSRNOP00000017761	0	0	0	0	0.092	0.099	0	0.382	0.451
Cd109	Cd81	10116.ENSRNOP00000030391	10116.ENSRNOP00000027760	0	0	0	0	0	0	0	0.574	0.574
Cd109	Cpxm2	10116.ENSRNOP00000030391	10116.ENSRNOP00000042501	0	0	0	0	0	0.046	0	0.425	0.428
Cd81	Tspan8	10116.ENSRNOP00000027760	10116.ENSRNOP00000005909	0	0	0	0.786	0	0	0	0.471	0.471
Cd81	Egfr	10116.ENSRNOP00000027760	10116.ENSRNOP00000006087	0	0	0	0	0.045	0.099	0	0.724	0.742
Cd81	Thy1	10116.ENSRNOP00000027760	10116.ENSRNOP00000008685	0	0	0	0	0.042	0	0	0.646	0.646
Cd81	Ocln	10116.ENSRNOP00000027760	10116.ENSRNOP00000024674	0	0	0	0	0	0	0	0.869	0.869
Cd81	Pxdn	10116.ENSRNOP00000027760	10116.ENSRNOP00000069815	0	0	0	0	0.055	0	0	0.548	0.555
Cd8b	Cdca3	10116.ENSRNOP00000009392	10116.ENSRNOP00000020803	0	0	0	0	0	0	0	0.444	0.444
Cd8b	RT1-M5	10116.ENSRNOP00000009392	10116.ENSRNOP00000045665	0	0	0	0	0	0.226	0.65	0	0.717
Cdca2	Nuf2	10116.ENSRNOP00000038312	10116.ENSRNOP00000003650	0	0	0	0	0.722	0	0	0.47	0.847
Cdca2	Cenpf	10116.ENSRNOP00000038312	10116.ENSRNOP00000004525	0	0	0	0	0.615	0	0	0.428	0.77
Cdca2	Parpbp	10116.ENSRNOP00000038312	10116.ENSRNOP00000006249	0	0	0	0	0.401	0.051	0	0	0.408
Cdca2	Spc25	10116.ENSRNOP00000038312	10116.ENSRNOP00000008837	0	0	0	0	0.427	0	0	0.108	0.467
Cdca2	Tpx2	10116.ENSRNOP00000038312	10116.ENSRNOP00000010851	0	0	0	0	0.399	0	0	0.431	0.643
Cdca2	Pimreg	10116.ENSRNOP00000038312	10116.ENSRNOP00000010975	0	0	0	0	0.238	0	0	0.394	0.519
Cdca2	Cenpa	10116.ENSRNOP00000038312	10116.ENSRNOP00000012512	0	0	0	0	0.531	0.044	0	0.262	0.64
Cdca2	Depdc1	10116.ENSRNOP00000038312	10116.ENSRNOP00000012667	0	0	0	0	0.39	0	0	0.11	0.434
Cdca2	Ect2	10116.ENSRNOP00000038312	10116.ENSRNOP00000018055	0	0	0	0	0.412	0	0	0.291	0.565
Cdca2	Cdca3	10116.ENSRNOP00000038312	10116.ENSRNOP00000020803	0	0	0	0	0.606	0	0	0.756	0.899
Cdca2	Plk1	10116.ENSRNOP00000038312	10116.ENSRNOP00000025629	0	0	0	0	0.537	0	0	0.127	0.578
Cdca2	Cenpe	10116.ENSRNOP00000038312	10116.ENSRNOP00000032795	0	0	0	0	0.683	0	0	0.322	0.776
Cdca2	Gas2l3	10116.ENSRNOP00000038312	10116.ENSRNOP00000033340	0	0	0	0	0.193	0	0	0.564	0.634
Cdca2	Kif18b	10116.ENSRNOP00000038312	10116.ENSRNOP00000034491	0	0	0	0	0.476	0	0	0.291	0.613
Cdca2	Kif20a	10116.ENSRNOP00000038312	10116.ENSRNOP00000037441	0	0	0	0	0.717	0	0	0.294	0.792
Cdca2	Dscc1	10116.ENSRNOP00000038312	10116.ENSRNOP00000038101	0	0	0	0	0.252	0	0	0.438	0.561
Cdca2	Nusap1	10116.ENSRNOP00000038312	10116.ENSRNOP00000070384	0	0	0	0	0.394	0	0	0.364	0.598
Cdca2	Cdca5	10116.ENSRNOP00000038312	10116.ENSRNOP00000064620	0	0	0	0	0.527	0	0	0.515	0.761
Cdca2	Kif20b	10116.ENSRNOP00000038312	10116.ENSRNOP00000051636	0	0	0	0	0.489	0	0	0.571	0.771
Cdca2	Ttk	10116.ENSRNOP00000038312	10116.ENSRNOP00000072355	0	0	0	0	0.827	0	0	0.317	0.877
Cdca3	Nuf2	10116.ENSRNOP00000020803	10116.ENSRNOP00000003650	0	0	0	0	0.687	0	0	0.519	0.843
Cdca3	Cenpf	10116.ENSRNOP00000020803	10116.ENSRNOP00000004525	0	0	0	0	0.574	0	0	0.399	0.733
Cdca3	Parpbp	10116.ENSRNOP00000020803	10116.ENSRNOP00000006249	0	0	0	0	0.421	0	0	0	0.421
Cdca3	Spc25	10116.ENSRNOP00000020803	10116.ENSRNOP00000008837	0	0	0	0	0.666	0	0	0.134	0.698
Cdca3	Tpx2	10116.ENSRNOP00000020803	10116.ENSRNOP00000010851	0	0	0	0	0.863	0	0	0.389	0.913
Cdca3	Pimreg	10116.ENSRNOP00000020803	10116.ENSRNOP00000010975	0	0	0	0	0.513	0	0	0.387	0.689
Cdca3	Cenpa	10116.ENSRNOP00000020803	10116.ENSRNOP00000012512	0	0	0	0	0.788	0	0	0.34	0.854
Cdca3	Depdc1	10116.ENSRNOP00000020803	10116.ENSRNOP00000012667	0	0	0	0	0.382	0	0	0.256	0.521
Cdca3	Ect2	10116.ENSRNOP00000020803	10116.ENSRNOP00000018055	0	0	0	0	0.427	0	0	0.312	0.589
Cdca3	Nrsn1	10116.ENSRNOP00000020803	10116.ENSRNOP00000023519	0	0	0	0	0.387	0	0	0.109	0.43
Cdca3	Racgap1	10116.ENSRNOP00000020803	10116.ENSRNOP00000067834	0	0	0	0	0.446	0	0	0.088	0.473
Cdca3	Gas2l3	10116.ENSRNOP00000020803	10116.ENSRNOP00000033340	0	0	0	0	0.093	0	0	0.495	0.522
Cdca3	Dscc1	10116.ENSRNOP00000020803	10116.ENSRNOP00000038101	0	0	0	0	0.33	0	0	0.411	0.589
Cdca3	Cenpe	10116.ENSRNOP00000020803	10116.ENSRNOP00000032795	0	0	0	0	0.52	0	0	0.355	0.677
Cdca3	Kif18b	10116.ENSRNOP00000020803	10116.ENSRNOP00000034491	0	0	0	0	0.606	0	0	0.294	0.71
Cdca3	Kif20b	10116.ENSRNOP00000020803	10116.ENSRNOP00000051636	0	0	0	0	0.56	0	0	0.524	0.781
Cdca3	Plk1	10116.ENSRNOP00000020803	10116.ENSRNOP00000025629	0	0	0	0	0.832	0	0	0.246	0.868
Cdca3	Ttk	10116.ENSRNOP00000020803	10116.ENSRNOP00000072355	0	0	0	0	0.839	0	0	0.28	0.879
Cdca3	Nusap1	10116.ENSRNOP00000020803	10116.ENSRNOP00000070384	0	0	0	0	0.791	0	0	0.519	0.895
Cdca3	Cdca5	10116.ENSRNOP00000020803	10116.ENSRNOP00000064620	0	0	0	0	0.803	0	0	0.551	0.907
Cdca3	Kif20a	10116.ENSRNOP00000020803	10116.ENSRNOP00000037441	0	0	0	0	0.87	0	0	0.365	0.914
Cdca5	Nuf2	10116.ENSRNOP00000064620	10116.ENSRNOP00000003650	0	0	0	0	0.741	0	0	0.601	0.892
Cdca5	Cenpf	10116.ENSRNOP00000064620	10116.ENSRNOP00000004525	0	0	0	0	0.234	0.045	0	0.581	0.667
Cdca5	Spc25	10116.ENSRNOP00000064620	10116.ENSRNOP00000008837	0	0	0	0	0.44	0	0	0.149	0.503
Cdca5	Pimreg	10116.ENSRNOP00000064620	10116.ENSRNOP00000010975	0	0	0	0	0.318	0	0	0.336	0.528
Cdca5	Cenpa	10116.ENSRNOP00000064620	10116.ENSRNOP00000012512	0	0	0	0	0.23	0.046	0	0.262	0.411
Cdca5	Ect2	10116.ENSRNOP00000064620	10116.ENSRNOP00000018055	0	0	0	0	0.435	0	0	0.185	0.52
Cdca5	Plk1	10116.ENSRNOP00000064620	10116.ENSRNOP00000025629	0	0	0	0	0.449	0.068	0.5	0.381	0.819
Cdca5	Cenpe	10116.ENSRNOP00000064620	10116.ENSRNOP00000032795	0	0	0	0	0.391	0	0	0.266	0.534
Cdca5	Kif18b	10116.ENSRNOP00000064620	10116.ENSRNOP00000034491	0	0	0	0	0.427	0	0	0.515	0.711
Cdca5	Kif20a	10116.ENSRNOP00000064620	10116.ENSRNOP00000037441	0	0	0	0	0.452	0	0	0.304	0.602
Cdca5	Dscc1	10116.ENSRNOP00000064620	10116.ENSRNOP00000038101	0	0	0	0	0.304	0	0	0.37	0.543
Cdca5	Smc1b	10116.ENSRNOP00000064620	10116.ENSRNOP00000043834	0	0	0	0	0.064	0.474	0	0.586	0.778
Cdca5	Kif20b	10116.ENSRNOP00000064620	10116.ENSRNOP00000051636	0	0	0	0	0.303	0	0	0.393	0.559
Cdca5	Racgap1	10116.ENSRNOP00000064620	10116.ENSRNOP00000067834	0	0	0	0	0.458	0	0	0.24	0.57
Cdca5	Ttk	10116.ENSRNOP00000064620	10116.ENSRNOP00000072355	0	0	0	0	0.59	0	0	0.192	0.655
Cdca5	Nusap1	10116.ENSRNOP00000064620	10116.ENSRNOP00000070384	0	0	0	0	0.657	0	0	0.299	0.75
Cdh10	Cdh8	10116.ENSRNOP00000013152	10116.ENSRNOP00000072182	0	0	0.048	0.957	0	0	0.54	0.096	0.569
Cdh10	Cdh18	10116.ENSRNOP00000013152	10116.ENSRNOP00000014013	0	0	0.048	0.961	0.155	0.064	0.54	0.149	0.652
Cdh10	Cdh7	10116.ENSRNOP00000013152	10116.ENSRNOP00000049491	0	0	0.05	0.964	0.127	0	0.54	0.298	0.696
Cdh18	Cdh8	10116.ENSRNOP00000014013	10116.ENSRNOP00000072182	0	0	0	0.954	0.052	0	0.54	0.096	0.571
Cdh18	Cdh7	10116.ENSRNOP00000014013	10116.ENSRNOP00000049491	0	0	0	0.964	0.159	0	0.54	0.144	0.64
Cdh23	Tmie	10116.ENSRNOP00000048338	10116.ENSRNOP00000029990	0	0	0	0	0.064	0	0	0.478	0.49
Cdh7	Cdh8	10116.ENSRNOP00000049491	10116.ENSRNOP00000072182	0	0	0.049	0.96	0.089	0	0.54	0.454	0.753
Cdh8	Ctnna3	10116.ENSRNOP00000072182	10116.ENSRNOP00000047382	0	0	0	0	0	0.265	0	0.218	0.401
Cdh8	Sorcs3	10116.ENSRNOP00000072182	10116.ENSRNOP00000059656	0	0	0	0	0.251	0.052	0	0.547	0.65
Cemip	Lrrtm2	10116.ENSRNOP00000037364	10116.ENSRNOP00000067172	0	0	0	0	0.053	0.043	0	0.476	0.483
Cenpa	Nuf2	10116.ENSRNOP00000012512	10116.ENSRNOP00000003650	0	0	0	0	0.505	0.046	0	0.647	0.819
Cenpa	Cenpf	10116.ENSRNOP00000012512	10116.ENSRNOP00000004525	0	0	0	0	0.617	0	0	0.768	0.907
Cenpa	Spc25	10116.ENSRNOP00000012512	10116.ENSRNOP00000008837	0	0	0	0	0.664	0	0	0.15	0.702
Cenpa	Tpx2	10116.ENSRNOP00000012512	10116.ENSRNOP00000010851	0	0	0	0	0.213	0	0	0.414	0.519
Cenpa	Pimreg	10116.ENSRNOP00000012512	10116.ENSRNOP00000010975	0	0	0	0	0.639	0	0	0.36	0.759
Cenpa	Kif18b	10116.ENSRNOP00000012512	10116.ENSRNOP00000034491	0	0	0	0	0.309	0.08	0	0.143	0.407
Cenpa	Dscc1	10116.ENSRNOP00000012512	10116.ENSRNOP00000038101	0	0	0	0	0.187	0.064	0	0.316	0.434
Cenpa	Kif20b	10116.ENSRNOP00000012512	10116.ENSRNOP00000051636	0	0	0	0	0.218	0.064	0	0.35	0.483
Cenpa	LOC102549061	10116.ENSRNOP00000012512	10116.ENSRNOP00000070235	0	0	0	0	0.193	0.235	0	0.283	0.519
Cenpa	Ect2	10116.ENSRNOP00000012512	10116.ENSRNOP00000018055	0	0	0	0	0.358	0.057	0	0.271	0.521
Cenpa	Racgap1	10116.ENSRNOP00000012512	10116.ENSRNOP00000067834	0	0	0	0	0.297	0.06	0	0.382	0.555
Cenpa	LOC100910554	10116.ENSRNOP00000012512	10116.ENSRNOP00000069068	0	0	0	0	0.134	0.521	0	0.083	0.586
Cenpa	Depdc1	10116.ENSRNOP00000012512	10116.ENSRNOP00000012667	0	0	0	0	0.386	0	0	0.398	0.614
Cenpa	Hist1h2ac	10116.ENSRNOP00000012512	10116.ENSRNOP00000071032	0	0	0	0	0.118	0.177	0.5	0.077	0.62
Cenpa	Hist1h2bc	10116.ENSRNOP00000012512	10116.ENSRNOP00000028779	0	0	0	0	0.193	0.235	0.5	0.286	0.75
Cenpa	Ttk	10116.ENSRNOP00000012512	10116.ENSRNOP00000072355	0	0	0	0	0.705	0	0	0.334	0.795
Cenpa	Nusap1	10116.ENSRNOP00000012512	10116.ENSRNOP00000070384	0	0	0	0	0.77	0.08	0	0.267	0.831
Cenpa	Kif20a	10116.ENSRNOP00000012512	10116.ENSRNOP00000037441	0	0	0	0	0.785	0.064	0	0.39	0.866
Cenpa	Cenpe	10116.ENSRNOP00000012512	10116.ENSRNOP00000032795	0	0	0	0	0.715	0.067	0	0.793	0.94
Cenpa	Plk1	10116.ENSRNOP00000012512	10116.ENSRNOP00000025629	0	0	0	0	0.517	0.104	0.8	0.654	0.966
Cenpe	Nuf2	10116.ENSRNOP00000032795	10116.ENSRNOP00000003650	0	0	0	0	0.826	0.145	0	0.798	0.967
Cenpe	Cenpf	10116.ENSRNOP00000032795	10116.ENSRNOP00000004525	0	0	0	0	0.929	0.075	0.72	0.903	0.998
Cenpe	Parpbp	10116.ENSRNOP00000032795	10116.ENSRNOP00000006249	0	0	0	0	0.448	0	0	0.109	0.487
Cenpe	Spc25	10116.ENSRNOP00000032795	10116.ENSRNOP00000008837	0	0	0	0	0.516	0	0	0.108	0.55
Cenpe	Tpx2	10116.ENSRNOP00000032795	10116.ENSRNOP00000010851	0	0	0	0	0.903	0	0	0.363	0.936
Cenpe	Pimreg	10116.ENSRNOP00000032795	10116.ENSRNOP00000010975	0	0	0	0	0.266	0	0	0.378	0.524
Cenpe	Depdc1	10116.ENSRNOP00000032795	10116.ENSRNOP00000012667	0	0	0	0	0.46	0	0	0.108	0.498
Cenpe	Ect2	10116.ENSRNOP00000032795	10116.ENSRNOP00000018055	0	0	0	0	0.644	0	0	0.518	0.821
Cenpe	Plk1	10116.ENSRNOP00000032795	10116.ENSRNOP00000025629	0	0	0	0	0.45	0.051	0.8	0.643	0.957
Cenpe	Gas2l3	10116.ENSRNOP00000032795	10116.ENSRNOP00000033340	0	0	0	0	0.238	0	0	0.401	0.525
Cenpe	Dscc1	10116.ENSRNOP00000032795	10116.ENSRNOP00000038101	0	0	0	0	0.202	0.071	0	0.43	0.54
Cenpe	Kif18b	10116.ENSRNOP00000032795	10116.ENSRNOP00000034491	0	0	0	0.648	0.326	0	0.4	0.2	0.648
Cenpe	Racgap1	10116.ENSRNOP00000032795	10116.ENSRNOP00000067834	0	0	0	0	0.363	0	0.4	0.366	0.736
Cenpe	Nusap1	10116.ENSRNOP00000032795	10116.ENSRNOP00000070384	0	0	0.238	0	0.844	0	0	0.499	0.935
Cenpe	Ttk	10116.ENSRNOP00000032795	10116.ENSRNOP00000072355	0	0	0	0	0.853	0	0	0.587	0.936
Cenpe	Kif20a	10116.ENSRNOP00000032795	10116.ENSRNOP00000037441	0	0	0	0.576	0.862	0.099	0.4	0.295	0.94
Cenpe	Kif20b	10116.ENSRNOP00000032795	10116.ENSRNOP00000051636	0	0	0	0.555	0.963	0.082	0.4	0.282	0.983
Cenpf	Nuf2	10116.ENSRNOP00000004525	10116.ENSRNOP00000003650	0	0	0	0	0.873	0	0	0.634	0.951
Cenpf	Pimreg	10116.ENSRNOP00000004525	10116.ENSRNOP00000010975	0	0	0	0	0.293	0	0	0.279	0.469
Cenpf	Parpbp	10116.ENSRNOP00000004525	10116.ENSRNOP00000006249	0	0	0	0	0.422	0	0	0.185	0.509
Cenpf	Gas2l3	10116.ENSRNOP00000004525	10116.ENSRNOP00000033340	0	0	0	0	0.209	0	0	0.416	0.519
Cenpf	Dscc1	10116.ENSRNOP00000004525	10116.ENSRNOP00000038101	0	0	0	0	0.278	0	0	0.377	0.531
Cenpf	Spc25	10116.ENSRNOP00000004525	10116.ENSRNOP00000008837	0	0	0	0	0.559	0	0	0.162	0.615
Cenpf	Kif18b	10116.ENSRNOP00000004525	10116.ENSRNOP00000034491	0	0	0	0	0.536	0.043	0	0.305	0.664
Cenpf	Depdc1	10116.ENSRNOP00000004525	10116.ENSRNOP00000012667	0	0	0	0	0.542	0	0	0.386	0.706
Cenpf	Ect2	10116.ENSRNOP00000004525	10116.ENSRNOP00000018055	0	0	0	0	0.603	0	0	0.4	0.751
Cenpf	Racgap1	10116.ENSRNOP00000004525	10116.ENSRNOP00000067834	0	0	0	0	0.651	0	0	0.397	0.78
Cenpf	Kif20b	10116.ENSRNOP00000004525	10116.ENSRNOP00000051636	0	0	0	0	0.571	0	0	0.558	0.802
Cenpf	Tpx2	10116.ENSRNOP00000004525	10116.ENSRNOP00000010851	0	0	0	0	0.832	0	0	0.349	0.886
Cenpf	Kif20a	10116.ENSRNOP00000004525	10116.ENSRNOP00000037441	0	0	0	0	0.872	0	0	0.514	0.935
Cenpf	Nusap1	10116.ENSRNOP00000004525	10116.ENSRNOP00000070384	0	0	0	0	0.851	0	0	0.611	0.939
Cenpf	Ttk	10116.ENSRNOP00000004525	10116.ENSRNOP00000072355	0	0	0	0	0.872	0	0	0.546	0.939
Cenpf	Plk1	10116.ENSRNOP00000004525	10116.ENSRNOP00000025629	0	0	0	0	0.522	0	0.8	0.57	0.955
Cgnl1	Ocln	10116.ENSRNOP00000070756	10116.ENSRNOP00000024674	0	0	0	0	0.06	0.065	0	0.586	0.604
Cgnl1	Racgap1	10116.ENSRNOP00000070756	10116.ENSRNOP00000067834	0	0	0	0	0	0.043	0	0.42	0.421
Chid1	Sgsh	10116.ENSRNOP00000072589	10116.ENSRNOP00000065414	0	0	0	0	0	0	0	0.415	0.414
Chrm2	Sst	10116.ENSRNOP00000065178	10116.ENSRNOP00000002519	0	0	0	0	0.07	0	0.65	0.198	0.716
Chrm2	Gabra2	10116.ENSRNOP00000065178	10116.ENSRNOP00000003197	0	0	0	0	0.076	0	0	0.807	0.814
Chrm2	Gabrb2	10116.ENSRNOP00000065178	10116.ENSRNOP00000004970	0	0	0	0	0.145	0	0	0.334	0.406
Chrm2	Grin3a	10116.ENSRNOP00000065178	10116.ENSRNOP00000007957	0	0	0	0	0.07	0	0	0.539	0.553
Chrm2	Chrnb3	10116.ENSRNOP00000065178	10116.ENSRNOP00000016656	0	0	0	0	0.044	0	0	0.538	0.54
Chrm2	Chrnb4	10116.ENSRNOP00000065178	10116.ENSRNOP00000019458	0	0	0	0	0.047	0	0	0.583	0.586
Chrm2	Lpar6	10116.ENSRNOP00000065178	10116.ENSRNOP00000021430	0	0	0	0	0	0	0.9	0.047	0.9
Chrm2	Gng3	10116.ENSRNOP00000065178	10116.ENSRNOP00000026539	0	0	0	0	0.056	0.1	0.65	0.043	0.677
Chrm2	Chrna7	10116.ENSRNOP00000065178	10116.ENSRNOP00000045255	0	0	0	0	0.103	0	0	0.385	0.424
Chrm2	Htr2c	10116.ENSRNOP00000065178	10116.ENSRNOP00000070471	0	0	0	0.612	0.078	0.099	0	0.469	0.52
Chrm2	Gabrg3	10116.ENSRNOP00000065178	10116.ENSRNOP00000076184	0	0	0	0	0.078	0	0	0.507	0.526
Chrm2	Gng8	10116.ENSRNOP00000065178	10116.ENSRNOP00000072099	0	0	0	0	0	0.1	0.65	0	0.671
Chrm2	Gng4	10116.ENSRNOP00000065178	10116.ENSRNOP00000065598	0	0	0	0	0	0.264	0.65	0.216	0.78
Chrna7	Scn2a	10116.ENSRNOP00000045255	10116.ENSRNOP00000007069	0	0	0	0	0.094	0	0	0.403	0.437
Chrna7	Chrnb3	10116.ENSRNOP00000045255	10116.ENSRNOP00000016656	0	0	0.083	0.859	0.092	0.236	0.72	0.048	0.799
Chrna7	Chrnb4	10116.ENSRNOP00000045255	10116.ENSRNOP00000019458	0	0	0.066	0.87	0.112	0.236	0.72	0.101	0.811
Chrna7	Chrnb1	10116.ENSRNOP00000045255	10116.ENSRNOP00000019947	0	0	0.079	0.805	0.123	0.236	0.72	0.127	0.821
Chrna7	Grin1	10116.ENSRNOP00000045255	10116.ENSRNOP00000029227	0	0	0	0	0.064	0	0	0.599	0.609
Chrna7	Grin2a	10116.ENSRNOP00000045255	10116.ENSRNOP00000042235	0	0	0	0	0.092	0	0	0.618	0.638
Chrna7	Lynx1	10116.ENSRNOP00000045255	10116.ENSRNOP00000068518	0	0	0	0	0	0.209	0	0.692	0.746
Chrnb1	Chrnb3	10116.ENSRNOP00000019947	10116.ENSRNOP00000016656	0	0	0.087	0.883	0	0.143	0.9	0.105	0.92
Chrnb1	Chrnb4	10116.ENSRNOP00000019947	10116.ENSRNOP00000019458	0	0	0.066	0.899	0.092	0	0.9	0.086	0.912
Chrnb1	Lamb2	10116.ENSRNOP00000019947	10116.ENSRNOP00000065052	0	0	0	0	0.058	0	0	0.393	0.403
Chrnb3	Lynx1	10116.ENSRNOP00000016656	10116.ENSRNOP00000068518	0	0	0	0	0	0.142	0	0.46	0.517
Chrnb3	Chrnb4	10116.ENSRNOP00000016656	10116.ENSRNOP00000019458	0	0	0.075	0.913	0.083	0.143	0.9	0.106	0.923
Chrnb4	Creb5	10116.ENSRNOP00000019458	10116.ENSRNOP00000036595	0	0	0	0	0.044	0	0	0.398	0.4
Chrnb4	Lynx1	10116.ENSRNOP00000019458	10116.ENSRNOP00000068518	0	0	0	0	0.047	0.17	0	0.534	0.599
Chst2	Ogn	10116.ENSRNOP00000065660	10116.ENSRNOP00000020532	0	0	0	0	0	0	0.4	0.069	0.417
Cldn2	Ocln	10116.ENSRNOP00000075499	10116.ENSRNOP00000024674	0	0	0	0	0.06	0.06	0.65	0.926	0.974
Clhc1	Tom1l1	10116.ENSRNOP00000006085	10116.ENSRNOP00000003369	0	0	0	0	0	0.417	0	0.157	0.487
Clvs2	Slc17a6	10116.ENSRNOP00000075964	10116.ENSRNOP00000022383	0	0	0	0	0.215	0	0	0.28	0.411
Clvs2	Gpr12	10116.ENSRNOP00000075964	10116.ENSRNOP00000075912	0	0	0	0	0.189	0	0	0.522	0.596
Cnr1	Sst	10116.ENSRNOP00000010850	10116.ENSRNOP00000002519	0	0	0	0	0.144	0.081	0	0.392	0.48
Cnr1	Slc32a1	10116.ENSRNOP00000010850	10116.ENSRNOP00000020720	0	0	0	0	0.207	0	0	0.308	0.428
Cnr1	Gad1	10116.ENSRNOP00000010850	10116.ENSRNOP00000072778	0	0	0	0	0.159	0.042	0	0.391	0.467
Cnr1	Nrg1	10116.ENSRNOP00000010850	10116.ENSRNOP00000072731	0	0	0	0	0.048	0	0	0.48	0.484
Cnr1	Pvalb	10116.ENSRNOP00000010850	10116.ENSRNOP00000058825	0	0	0	0	0.057	0	0	0.525	0.533
Cnr1	Htr2c	10116.ENSRNOP00000010850	10116.ENSRNOP00000070471	0	0	0	0.568	0.149	0.079	0	0.484	0.56
Cnr1	Grin1	10116.ENSRNOP00000010850	10116.ENSRNOP00000029227	0	0	0	0	0.198	0	0	0.559	0.631
Cnr1	Gng8	10116.ENSRNOP00000010850	10116.ENSRNOP00000072099	0	0	0	0	0.043	0.106	0.65	0	0.674
Cnr1	Gng3	10116.ENSRNOP00000010850	10116.ENSRNOP00000026539	0	0	0	0	0.118	0.106	0.65	0	0.7
Cnr1	Gng4	10116.ENSRNOP00000010850	10116.ENSRNOP00000065598	0	0	0	0	0.122	0.293	0.65	0	0.763
Cntn2	Kcna4	10116.ENSRNOP00000012190	10116.ENSRNOP00000006524	0	0	0	0	0.123	0.046	0	0.4	0.454
Cntn2	Grin3a	10116.ENSRNOP00000012190	10116.ENSRNOP00000007957	0	0	0	0	0.15	0	0	0.516	0.571
Cntn2	Shh	10116.ENSRNOP00000012190	10116.ENSRNOP00000008497	0	0	0	0	0.078	0	0	0.409	0.432
Cntn2	Nefm	10116.ENSRNOP00000012190	10116.ENSRNOP00000018637	0	0	0	0	0.211	0.051	0	0.263	0.4
Cntn2	Elavl3	10116.ENSRNOP00000012190	10116.ENSRNOP00000018416	0	0	0	0	0.276	0.062	0	0.212	0.418
Cntn2	Pvalb	10116.ENSRNOP00000012190	10116.ENSRNOP00000058825	0	0	0	0	0.106	0	0	0.388	0.43
Cntn2	Unc5a	10116.ENSRNOP00000012190	10116.ENSRNOP00000071115	0	0	0	0	0.104	0.053	0	0.393	0.44
Cntn2	Gad2	10116.ENSRNOP00000012190	10116.ENSRNOP00000024901	0	0	0	0	0.168	0	0	0.358	0.443
Cntn2	Cntnap4	10116.ENSRNOP00000012190	10116.ENSRNOP00000061027	0	0	0	0	0.17	0.17	0	0.281	0.462
Cntn2	Nefl	10116.ENSRNOP00000012190	10116.ENSRNOP00000018599	0	0	0	0	0.191	0.051	0	0.403	0.501
Cntn2	LOC100909856	10116.ENSRNOP00000012190	10116.ENSRNOP00000067792	0	0	0	0	0	0	0	0.532	0.532
Col4a4	Col9a3	10116.ENSRNOP00000039933	10116.ENSRNOP00000013105	0	0.082	0.345	0	0	0	0.4	0.345	0.732
Col4a4	Lama2	10116.ENSRNOP00000039933	10116.ENSRNOP00000014917	0	0	0	0	0.092	0.068	0	0.378	0.428
Col4a4	Cubn	10116.ENSRNOP00000039933	10116.ENSRNOP00000075097	0	0	0	0	0.238	0.169	0	0.178	0.434
Col4a4	P3h2	10116.ENSRNOP00000039933	10116.ENSRNOP00000074673	0	0	0	0	0	0.045	0.5	0.187	0.578
Col9a3	P3h2	10116.ENSRNOP00000013105	10116.ENSRNOP00000074673	0	0	0	0	0	0.049	0.5	0.237	0.605
Col9a3	Itga8	10116.ENSRNOP00000013105	10116.ENSRNOP00000022713	0	0	0	0	0	0.052	0.65	0.073	0.665
Col9a3	Matn3	10116.ENSRNOP00000013105	10116.ENSRNOP00000070640	0	0	0	0	0.095	0.101	0	0.742	0.772
Copz2	Timp2	10116.ENSRNOP00000052330	10116.ENSRNOP00000004290	0	0	0	0	0.062	0	0	0.401	0.414
Copz2	Folr1	10116.ENSRNOP00000052330	10116.ENSRNOP00000071311	0	0	0	0	0	0	0.5	0	0.499
Cplx1	Syt2	10116.ENSRNOP00000058432	10116.ENSRNOP00000006637	0	0	0	0	0.228	0.481	0	0.6	0.825
Cplx1	Rims3	10116.ENSRNOP00000058432	10116.ENSRNOP00000015034	0	0	0	0	0.207	0	0	0.316	0.434
Cplx1	Nefl	10116.ENSRNOP00000058432	10116.ENSRNOP00000018599	0	0	0	0	0.243	0	0	0.273	0.426
Cplx1	Slc32a1	10116.ENSRNOP00000058432	10116.ENSRNOP00000020720	0	0	0	0	0.328	0	0.5	0.227	0.717
Cplx1	Slc17a6	10116.ENSRNOP00000058432	10116.ENSRNOP00000022383	0	0	0	0	0.164	0	0	0.323	0.41
Cplx1	Gad2	10116.ENSRNOP00000058432	10116.ENSRNOP00000024901	0	0	0	0	0.193	0	0.5	0.189	0.644
Cplx1	Syt12	10116.ENSRNOP00000058432	10116.ENSRNOP00000026153	0	0	0	0	0.17	0.145	0	0.462	0.585
Cplx1	Gad1	10116.ENSRNOP00000058432	10116.ENSRNOP00000072778	0	0	0	0	0.19	0	0.5	0.162	0.63
Cpne4	Lamp5	10116.ENSRNOP00000016749	10116.ENSRNOP00000007274	0	0	0	0	0.153	0	0	0.423	0.49
Cpne4	Sorcs3	10116.ENSRNOP00000016749	10116.ENSRNOP00000059656	0	0	0	0	0.135	0	0	0.359	0.421
Cpne4	Mctp1	10116.ENSRNOP00000016749	10116.ENSRNOP00000076318	0	0	0	0	0.093	0	0	0.392	0.425
Cpne4	Gpr26	10116.ENSRNOP00000016749	10116.ENSRNOP00000067319	0	0	0	0	0.184	0	0	0.347	0.444
Cpne4	Zmat4	10116.ENSRNOP00000016749	10116.ENSRNOP00000043474	0	0	0	0	0.108	0	0	0.408	0.449
Cpne4	Ddn	10116.ENSRNOP00000016749	10116.ENSRNOP00000069004	0	0	0	0	0.114	0	0	0.47	0.511
Cpne4	Diras1	10116.ENSRNOP00000016749	10116.ENSRNOP00000047029	0	0	0	0	0.154	0	0	0.476	0.537
Crabp1	Cyp26a1	10116.ENSRNOP00000033840	10116.ENSRNOP00000022549	0	0	0	0	0.051	0	0.4	0.646	0.781
Crabp1	Cyp26c1	10116.ENSRNOP00000033840	10116.ENSRNOP00000033390	0	0	0	0	0.051	0	0.4	0.548	0.72
Creb5	Nuf2	10116.ENSRNOP00000036595	10116.ENSRNOP00000003650	0	0	0	0	0.056	0.399	0	0.128	0.462
Creb5	Spc25	10116.ENSRNOP00000036595	10116.ENSRNOP00000008837	0	0	0	0	0.047	0.406	0	0.139	0.47
Crhr2	Sst	10116.ENSRNOP00000014925	10116.ENSRNOP00000002519	0	0	0	0	0.056	0	0	0.44	0.448
Crhr2	Htr2c	10116.ENSRNOP00000014925	10116.ENSRNOP00000070471	0	0	0	0	0.044	0	0	0.449	0.451
Crhr2	Gng4	10116.ENSRNOP00000014925	10116.ENSRNOP00000065598	0	0	0	0	0	0.722	0	0	0.722
Ctnna3	Fam169b	10116.ENSRNOP00000047382	10116.ENSRNOP00000046443	0	0	0	0	0.134	0.043	0	0.354	0.418
Cxcl3	Xcr1	10116.ENSRNOP00000070985	10116.ENSRNOP00000008747	0	0	0	0	0.087	0	0.65	0	0.666
Cyp1b1	Ephx1	10116.ENSRNOP00000071724	10116.ENSRNOP00000004780	0	0	0	0	0.074	0.059	0.9	0.651	0.965
Cyp26a1	Sdr16c5	10116.ENSRNOP00000022549	10116.ENSRNOP00000011813	0	0	0	0	0.087	0	0.911	0.399	0.947
Cyp26a1	Cyp26c1	10116.ENSRNOP00000022549	10116.ENSRNOP00000033390	0	0	0.086	0.906	0.132	0.042	0.9	0.139	0.923
Cyp26c1	Sdr16c5	10116.ENSRNOP00000033390	10116.ENSRNOP00000011813	0	0	0	0	0.087	0	0.156	0.445	0.535
Cyp4f17	Sult4a1	10116.ENSRNOP00000057034	10116.ENSRNOP00000066760	0	0	0	0	0.051	0	0	0.467	0.472
Dcc	Shh	10116.ENSRNOP00000063072	10116.ENSRNOP00000008497	0	0	0	0	0.219	0	0	0.371	0.487
Dcc	Plxna2	10116.ENSRNOP00000063072	10116.ENSRNOP00000009900	0	0	0	0	0.056	0	0	0.401	0.411
Dcc	Unc5a	10116.ENSRNOP00000063072	10116.ENSRNOP00000071115	0	0	0	0	0.051	0.101	0.8	0.648	0.932
Dctd	Nt5c1a	10116.ENSRNOP00000017670	10116.ENSRNOP00000020524	0	0	0	0	0.052	0	0.9	0.326	0.93
Dennd2a	Rab13	10116.ENSRNOP00000034734	10116.ENSRNOP00000071741	0	0	0	0	0	0	0	0.538	0.538
Dennd2a	Rab9b	10116.ENSRNOP00000034734	10116.ENSRNOP00000066233	0	0	0	0	0	0	0.4	0.555	0.722
Depdc1	Nuf2	10116.ENSRNOP00000012667	10116.ENSRNOP00000003650	0	0	0	0	0.465	0	0	0.355	0.64
Depdc1	Parpbp	10116.ENSRNOP00000012667	10116.ENSRNOP00000006249	0	0	0	0	0.449	0	0	0.123	0.496
Depdc1	Pimreg	10116.ENSRNOP00000012667	10116.ENSRNOP00000010975	0	0	0	0	0.208	0	0	0.326	0.444
Depdc1	Kif18b	10116.ENSRNOP00000012667	10116.ENSRNOP00000034491	0	0	0	0	0.314	0	0	0.165	0.403
Depdc1	Racgap1	10116.ENSRNOP00000012667	10116.ENSRNOP00000067834	0	0	0	0	0.382	0	0	0.131	0.44
Depdc1	Nusap1	10116.ENSRNOP00000012667	10116.ENSRNOP00000070384	0	0	0	0	0.441	0	0	0.157	0.509
Depdc1	Kif20b	10116.ENSRNOP00000012667	10116.ENSRNOP00000051636	0	0	0	0	0.368	0	0	0.324	0.555
Depdc1	Ttk	10116.ENSRNOP00000012667	10116.ENSRNOP00000072355	0	0	0	0	0.513	0	0	0.221	0.604
Depdc1	Ect2	10116.ENSRNOP00000012667	10116.ENSRNOP00000018055	0	0	0	0	0.564	0	0	0.142	0.61
Depdc1	Kif20a	10116.ENSRNOP00000012667	10116.ENSRNOP00000037441	0	0	0	0	0.494	0	0	0.352	0.658
Dglucy	Stard4	10116.ENSRNOP00000005903	10116.ENSRNOP00000027755	0	0	0	0	0.044	0	0	0.628	0.629
Dhcr24	Insig1	10116.ENSRNOP00000009402	10116.ENSRNOP00000009233	0	0	0	0	0.177	0	0	0.755	0.79
Dhcr24	Oplah	10116.ENSRNOP00000009402	10116.ENSRNOP00000074523	0	0	0	0	0	0	0	0.41	0.41
Dhcr24	Hsd3b7	10116.ENSRNOP00000009402	10116.ENSRNOP00000025933	0	0	0	0	0.144	0	0.155	0.362	0.498
Dhcr24	Fdps	10116.ENSRNOP00000009402	10116.ENSRNOP00000031191	0	0	0	0	0.163	0.06	0	0.677	0.724
Dhcr24	Hmgcs1	10116.ENSRNOP00000009402	10116.ENSRNOP00000023554	0	0	0	0	0.292	0	0	0.829	0.874
Dhcr24	Lipa	10116.ENSRNOP00000009402	10116.ENSRNOP00000074398	0	0	0	0	0.045	0	0.9	0.11	0.907
Diras1	Vsnl1	10116.ENSRNOP00000047029	10116.ENSRNOP00000007609	0	0	0	0	0.204	0.102	0	0.277	0.438
Diras1	Rapgef4	10116.ENSRNOP00000047029	10116.ENSRNOP00000010630	0	0	0	0	0.092	0.329	0	0.226	0.487
Diras1	Zmat4	10116.ENSRNOP00000047029	10116.ENSRNOP00000043474	0	0	0	0	0.149	0	0	0.51	0.565
Diras1	Rasgrf1	10116.ENSRNOP00000047029	10116.ENSRNOP00000070883	0	0	0	0	0.213	0.234	0	0.16	0.449
Diras1	Syt16	10116.ENSRNOP00000047029	10116.ENSRNOP00000073667	0	0	0	0	0	0	0	0.499	0.499
Disp3	Shh	10116.ENSRNOP00000037381	10116.ENSRNOP00000008497	0	0	0	0	0.085	0.528	0	0.301	0.672
Disp3	Kcnh7	10116.ENSRNOP00000037381	10116.ENSRNOP00000009920	0	0	0	0	0.19	0	0	0.31	0.417
Disp3	Ptchd4	10116.ENSRNOP00000037381	10116.ENSRNOP00000016940	0	0	0	0	0.176	0	0	0.359	0.449
Dnah1	Rsph1	10116.ENSRNOP00000032434	10116.ENSRNOP00000074661	0	0	0	0	0.096	0	0	0.644	0.664
Drd5	Gabra2	10116.ENSRNOP00000007074	10116.ENSRNOP00000003197	0	0	0	0	0.148	0.059	0	0.34	0.425
Drd5	Maob	10116.ENSRNOP00000007074	10116.ENSRNOP00000043466	0	0	0	0	0.044	0	0	0.408	0.41
Drd5	Gabrg3	10116.ENSRNOP00000007074	10116.ENSRNOP00000076184	0	0	0	0	0.134	0.065	0	0.487	0.548
Drd5	Vip	10116.ENSRNOP00000007074	10116.ENSRNOP00000075997	0	0	0	0	0.143	0	0.9	0.063	0.912
Dscc1	Nuf2	10116.ENSRNOP00000038101	10116.ENSRNOP00000003650	0	0	0	0	0.592	0	0	0.487	0.781
Dscc1	Tpx2	10116.ENSRNOP00000038101	10116.ENSRNOP00000010851	0	0	0	0	0.199	0	0	0.509	0.59
Dscc1	Pimreg	10116.ENSRNOP00000038101	10116.ENSRNOP00000010975	0	0	0	0	0.21	0	0	0.4	0.506
Dscc1	Ect2	10116.ENSRNOP00000038101	10116.ENSRNOP00000018055	0	0	0	0	0.314	0	0	0.331	0.522
Dscc1	Gas2l3	10116.ENSRNOP00000038101	10116.ENSRNOP00000033340	0	0	0	0	0.119	0	0	0.653	0.681
Dscc1	Nusap1	10116.ENSRNOP00000038101	10116.ENSRNOP00000070384	0	0	0	0	0.207	0	0	0.401	0.505
Dscc1	Kif20b	10116.ENSRNOP00000038101	10116.ENSRNOP00000051636	0	0	0	0	0.318	0	0	0.495	0.641
Dscc1	Ttk	10116.ENSRNOP00000038101	10116.ENSRNOP00000072355	0	0	0	0	0.425	0	0	0.416	0.65
Ebf1	Neurog2	10116.ENSRNOP00000068319	10116.ENSRNOP00000014570	0	0	0	0	0.085	0	0	0.383	0.411
Ebf1	Vpreb3	10116.ENSRNOP00000068319	10116.ENSRNOP00000028914	0	0	0	0	0.09	0	0	0.437	0.466
Ect2	Nuf2	10116.ENSRNOP00000018055	10116.ENSRNOP00000003650	0	0	0	0	0.604	0	0	0.492	0.79
Ect2	Parpbp	10116.ENSRNOP00000018055	10116.ENSRNOP00000006249	0	0	0	0	0.401	0.047	0	0.102	0.443
Ect2	Spc25	10116.ENSRNOP00000018055	10116.ENSRNOP00000008837	0	0	0	0	0.526	0	0	0.099	0.554
Ect2	Tpx2	10116.ENSRNOP00000018055	10116.ENSRNOP00000010851	0	0	0	0	0.398	0	0	0.316	0.57
Ect2	Pimreg	10116.ENSRNOP00000018055	10116.ENSRNOP00000010975	0	0	0	0	0.217	0	0	0.407	0.516
Ect2	Kif18b	10116.ENSRNOP00000018055	10116.ENSRNOP00000034491	0	0	0	0	0.368	0	0	0.103	0.409
Ect2	Iqgap2	10116.ENSRNOP00000018055	10116.ENSRNOP00000029373	0	0	0	0	0.097	0.082	0	0.393	0.453
Ect2	Gas2l3	10116.ENSRNOP00000018055	10116.ENSRNOP00000033340	0	0	0	0	0.212	0.059	0	0.371	0.493
Ect2	Kif20b	10116.ENSRNOP00000018055	10116.ENSRNOP00000051636	0	0	0	0	0.536	0.233	0	0.541	0.822
Ect2	Nusap1	10116.ENSRNOP00000018055	10116.ENSRNOP00000070384	0	0	0	0	0.693	0	0	0.472	0.831
Ect2	Plk1	10116.ENSRNOP00000018055	10116.ENSRNOP00000025629	0	0	0	0	0.552	0.063	0	0.688	0.858
Ect2	Ttk	10116.ENSRNOP00000018055	10116.ENSRNOP00000072355	0	0	0	0	0.759	0	0	0.449	0.862
Ect2	Kif20a	10116.ENSRNOP00000018055	10116.ENSRNOP00000037441	0	0	0	0	0.745	0.233	0	0.515	0.897
Ect2	Racgap1	10116.ENSRNOP00000018055	10116.ENSRNOP00000067834	0	0	0	0	0.59	0.772	0.72	0.831	0.994
Efemp1	Sparcl1	10116.ENSRNOP00000004764	10116.ENSRNOP00000020357	0	0	0	0	0.317	0.06	0	0.368	0.558
Efemp1	Loxl1	10116.ENSRNOP00000004764	10116.ENSRNOP00000032184	0	0	0	0	0.102	0	0	0.551	0.58
Efemp1	Egfr	10116.ENSRNOP00000004764	10116.ENSRNOP00000006087	0	0	0	0	0.091	0.083	0	0.649	0.682
Efna1	Egfr	10116.ENSRNOP00000027920	10116.ENSRNOP00000006087	0	0	0	0	0.07	0.058	0.65	0.337	0.769
Efna1	Efna3	10116.ENSRNOP00000027920	10116.ENSRNOP00000069356	0	0	0.071	0.862	0	0	0.4	0.426	0.652
Efna1	Ephb3	10116.ENSRNOP00000027920	10116.ENSRNOP00000039489	0	0	0	0	0.099	0.248	0.5	0.736	0.898
Efna3	Ephx1	10116.ENSRNOP00000069356	10116.ENSRNOP00000004780	0	0	0	0	0	0	0	0.4	0.4
Efna3	Egfr	10116.ENSRNOP00000069356	10116.ENSRNOP00000006087	0	0	0	0	0	0.058	0.65	0.188	0.709
Efna3	Plxnb2	10116.ENSRNOP00000069356	10116.ENSRNOP00000010467	0	0	0	0	0.125	0	0	0.348	0.405
Efna3	Ephb3	10116.ENSRNOP00000069356	10116.ENSRNOP00000039489	0	0	0	0	0.086	0.227	0.5	0.71	0.883
Egfem1	Pear1	10116.ENSRNOP00000034595	10116.ENSRNOP00000019502	0	0.766	0	0	0	0.042	0	0	0.766
Egfr	Sox9	10116.ENSRNOP00000006087	10116.ENSRNOP00000003511	0	0	0	0	0.065	0.065	0	0.511	0.535
Egfr	Timp2	10116.ENSRNOP00000006087	10116.ENSRNOP00000004290	0	0	0	0	0.044	0	0	0.439	0.441
Egfr	Tspan8	10116.ENSRNOP00000006087	10116.ENSRNOP00000005909	0	0	0	0	0	0.044	0	0.49	0.491
Egfr	Rasgrf1	10116.ENSRNOP00000006087	10116.ENSRNOP00000070883	0	0	0	0	0	0.265	0	0.22	0.402
Egfr	Ephb3	10116.ENSRNOP00000006087	10116.ENSRNOP00000039489	0	0	0	0.596	0	0.104	0	0.366	0.407
Egfr	Lrp1b	10116.ENSRNOP00000006087	10116.ENSRNOP00000047160	0	0	0	0	0.084	0.216	0	0.274	0.433
Egfr	RGD1561161	10116.ENSRNOP00000006087	10116.ENSRNOP00000074606	0	0	0	0	0	0	0	0.464	0.463
Egfr	Tgfbr1	10116.ENSRNOP00000006087	10116.ENSRNOP00000009452	0	0	0	0	0.055	0.102	0	0.488	0.528
Egfr	Ocln	10116.ENSRNOP00000006087	10116.ENSRNOP00000024674	0	0	0	0	0.104	0.064	0	0.491	0.536
Egfr	Sfn	10116.ENSRNOP00000006087	10116.ENSRNOP00000040819	0	0	0	0	0	0.5	0	0.192	0.579
Egfr	Igfbp2	10116.ENSRNOP00000006087	10116.ENSRNOP00000023068	0	0	0	0	0	0.056	0	0.579	0.586
Egfr	Folr1	10116.ENSRNOP00000006087	10116.ENSRNOP00000071311	0	0	0	0	0	0	0	0.592	0.592
Egfr	Shh	10116.ENSRNOP00000006087	10116.ENSRNOP00000008497	0	0	0	0	0	0.06	0	0.628	0.635
Egfr	Notch2	10116.ENSRNOP00000006087	10116.ENSRNOP00000025718	0	0	0	0	0.098	0.1	0	0.614	0.659
Egfr	Plcb3	10116.ENSRNOP00000006087	10116.ENSRNOP00000028720	0	0	0	0	0	0	0.65	0.176	0.699
Egfr	Pxdn	10116.ENSRNOP00000006087	10116.ENSRNOP00000069815	0	0	0	0	0	0.051	0	0.7	0.703
Egfr	Plcb1	10116.ENSRNOP00000006087	10116.ENSRNOP00000006389	0	0	0	0	0.045	0	0.65	0.204	0.71
Egfr	Notch3	10116.ENSRNOP00000006087	10116.ENSRNOP00000037570	0	0	0	0	0.064	0.1	0.5	0.432	0.728
Egfr	Spry1	10116.ENSRNOP00000006087	10116.ENSRNOP00000055291	0	0	0	0	0	0	0.5	0.493	0.735
Egfr	Mgmt	10116.ENSRNOP00000006087	10116.ENSRNOP00000021537	0	0	0	0	0	0	0	0.755	0.755
Egfr	Notch1	10116.ENSRNOP00000006087	10116.ENSRNOP00000026212	0	0	0	0	0.046	0.083	0	0.77	0.781
Egfr	Nrg1	10116.ENSRNOP00000006087	10116.ENSRNOP00000072731	0	0	0	0	0.057	0.479	0.9	0.956	0.997
Egfr	Gab1	10116.ENSRNOP00000006087	10116.ENSRNOP00000071006	0	0	0	0	0.06	0.726	0.9	0.901	0.997
Elavl3	Neurog2	10116.ENSRNOP00000018416	10116.ENSRNOP00000014570	0	0	0	0	0.123	0	0	0.522	0.563
Elavl3	Slc32a1	10116.ENSRNOP00000018416	10116.ENSRNOP00000020720	0	0	0	0	0.227	0	0	0.267	0.409
Elavl3	Ina	10116.ENSRNOP00000018416	10116.ENSRNOP00000027417	0	0	0	0	0.341	0.06	0	0.135	0.418
Elavl3	Gad1	10116.ENSRNOP00000018416	10116.ENSRNOP00000072778	0	0	0	0	0.192	0	0	0.309	0.418
Elavl3	Nefm	10116.ENSRNOP00000018416	10116.ENSRNOP00000018637	0	0	0	0	0.203	0.06	0	0.325	0.451
Elavl3	Slc17a6	10116.ENSRNOP00000018416	10116.ENSRNOP00000022383	0	0	0	0	0.187	0	0	0.462	0.544
Elavl3	Ewsr1	10116.ENSRNOP00000018416	10116.ENSRNOP00000069920	0	0	0	0	0.089	0.116	0	0.516	0.576
Elavl3	Elavl4	10116.ENSRNOP00000018416	10116.ENSRNOP00000037614	0	0	0.051	0.979	0.249	0	0	0.458	0.58
Elavl3	Pou4f1	10116.ENSRNOP00000018416	10116.ENSRNOP00000074614	0	0	0	0	0.051	0	0	0.577	0.582
Elavl4	Gria4	10116.ENSRNOP00000037614	10116.ENSRNOP00000009542	0	0	0	0	0.242	0	0	0.273	0.425
Elavl4	Nefl	10116.ENSRNOP00000037614	10116.ENSRNOP00000018599	0	0	0	0	0.229	0.06	0	0.283	0.436
Elavl4	Nefm	10116.ENSRNOP00000037614	10116.ENSRNOP00000018637	0	0	0	0	0.234	0.06	0	0.296	0.449
Elavl4	Slc17a6	10116.ENSRNOP00000037614	10116.ENSRNOP00000022383	0	0	0	0	0.273	0	0	0.34	0.501
Elavl4	Gad2	10116.ENSRNOP00000037614	10116.ENSRNOP00000024901	0	0	0	0	0.223	0	0	0.379	0.497
Elavl4	Ina	10116.ENSRNOP00000037614	10116.ENSRNOP00000027417	0	0	0	0	0.343	0.06	0	0.135	0.419
Elavl4	Gad1	10116.ENSRNOP00000037614	10116.ENSRNOP00000072778	0	0	0	0	0.192	0	0	0.311	0.42
Elavl4	Grin2a	10116.ENSRNOP00000037614	10116.ENSRNOP00000042235	0	0	0	0	0.153	0	0	0.407	0.476
Elovl6	Insig1	10116.ENSRNOP00000014155	10116.ENSRNOP00000009233	0	0	0	0	0.15	0	0	0.557	0.607
Elovl6	Fabp4	10116.ENSRNOP00000014155	10116.ENSRNOP00000073333	0	0	0	0	0.044	0	0	0.415	0.417
Elovl6	Fdps	10116.ENSRNOP00000014155	10116.ENSRNOP00000031191	0	0	0	0	0.157	0	0	0.377	0.452
Elovl6	Hmgcs1	10116.ENSRNOP00000014155	10116.ENSRNOP00000023554	0	0	0	0	0.222	0	0	0.507	0.6
Enpp1	Naprt	10116.ENSRNOP00000019519	10116.ENSRNOP00000010637	0	0	0	0	0.064	0	0.9	0.127	0.911
Enpp1	Entpd2	10116.ENSRNOP00000019519	10116.ENSRNOP00000017829	0	0	0	0	0	0	0	0.423	0.423
Enpp1	Pank1	10116.ENSRNOP00000019519	10116.ENSRNOP00000063874	0	0	0	0	0.045	0	0.9	0	0.9
Enpp1	Nnt	10116.ENSRNOP00000019519	10116.ENSRNOP00000029578	0	0	0	0	0.049	0	0.9	0	0.9
Enpp1	Nt5c1a	10116.ENSRNOP00000019519	10116.ENSRNOP00000020524	0	0	0	0	0	0	0.9	0.091	0.905
Enpp1	Pde3a	10116.ENSRNOP00000019519	10116.ENSRNOP00000032282	0	0	0	0	0	0.045	0.9	0.09	0.905
Enpp1	LOC365985	10116.ENSRNOP00000019519	10116.ENSRNOP00000065527	0	0	0	0	0.06	0	0.9	0.098	0.907
Enpp1	Nmnat2	10116.ENSRNOP00000019519	10116.ENSRNOP00000029020	0.043	0	0	0	0	0	0.9	0.147	0.911
Enpp1	Entpd3	10116.ENSRNOP00000019519	10116.ENSRNOP00000073543	0	0	0	0	0	0	0.9	0.487	0.946
Enpp6	Pla2g4e	10116.ENSRNOP00000013005	10116.ENSRNOP00000031380	0	0	0	0	0.074	0	0.9	0.043	0.903
Entpd2	Entpd3	10116.ENSRNOP00000017829	10116.ENSRNOP00000073543	0	0	0.083	0.883	0	0	0.9	0.127	0.913
Entpd2	LOC365985	10116.ENSRNOP00000017829	10116.ENSRNOP00000065527	0	0	0	0	0.052	0	0.906	0.138	0.916
Entpd3	Nt5c1a	10116.ENSRNOP00000073543	10116.ENSRNOP00000020524	0	0	0	0	0.048	0	0.9	0.069	0.903
Entpd3	Pde3a	10116.ENSRNOP00000073543	10116.ENSRNOP00000032282	0	0	0	0	0	0	0.65	0.115	0.677
Entpd3	LOC365985	10116.ENSRNOP00000073543	10116.ENSRNOP00000065527	0	0	0	0	0.102	0	0.906	0.157	0.922
Ephb3	Plxnb2	10116.ENSRNOP00000039489	10116.ENSRNOP00000010467	0	0	0	0	0.081	0.084	0	0.513	0.554
Ephx1	Ephx4	10116.ENSRNOP00000004780	10116.ENSRNOP00000034573	0	0	0	0	0.097	0	0	0.644	0.665
Extl1	Galntl6	10116.ENSRNOP00000022522	10116.ENSRNOP00000056338	0	0	0	0	0	0	0	0.509	0.509
Fabp3	Hpgd	10116.ENSRNOP00000017325	10116.ENSRNOP00000014229	0	0	0	0	0.06	0	0	0.519	0.529
Fabp3	Fabp4	10116.ENSRNOP00000017325	10116.ENSRNOP00000073333	0	0	0.057	0.966	0.087	0	0.9	0.387	0.94
Fabp4	Thy1	10116.ENSRNOP00000073333	10116.ENSRNOP00000008685	0	0	0	0	0.046	0	0	0.437	0.439
Fabp4	Pxdn	10116.ENSRNOP00000073333	10116.ENSRNOP00000069815	0	0	0	0	0.067	0	0	0.396	0.413
Fam169b	Frmd8	10116.ENSRNOP00000046443	10116.ENSRNOP00000028331	0	0	0	0	0.048	0.084	0	0.51	0.535
Fam196b	Smc1b	10116.ENSRNOP00000049022	10116.ENSRNOP00000043834	0	0	0	0	0.076	0.065	0	0.558	0.584
Fam20c	Matn3	10116.ENSRNOP00000001783	10116.ENSRNOP00000070640	0	0	0	0	0	0.099	0.5	0.042	0.53
Fam20c	Sparcl1	10116.ENSRNOP00000001783	10116.ENSRNOP00000020357	0	0	0	0	0.051	0.099	0.5	0	0.535
Fam50a	Rpp25	10116.ENSRNOP00000071078	10116.ENSRNOP00000025408	0	0	0	0	0	0	0	0.575	0.575
Fap	Thy1	10116.ENSRNOP00000008148	10116.ENSRNOP00000008685	0	0	0	0	0.121	0.099	0	0.387	0.472
Fap	Lrrc17	10116.ENSRNOP00000008148	10116.ENSRNOP00000017103	0	0	0	0	0.333	0	0	0.447	0.615
Far2	Sdr16c5	10116.ENSRNOP00000002528	10116.ENSRNOP00000011813	0	0	0	0	0	0	0.162	0.326	0.411
Fcgbp	Gal3st4	10116.ENSRNOP00000053950	10116.ENSRNOP00000001855	0	0	0	0	0	0	0	0.562	0.562
Fdps	Insig1	10116.ENSRNOP00000031191	10116.ENSRNOP00000009233	0	0	0	0	0.254	0	0	0.693	0.761
Fdps	Hmgcs1	10116.ENSRNOP00000031191	10116.ENSRNOP00000023554	0.054	0	0	0	0.763	0.099	0	0.88	0.972
Fdps	Hsd3b7	10116.ENSRNOP00000031191	10116.ENSRNOP00000025933	0	0	0	0	0.065	0	0	0.489	0.501
Fgf14	Scn2a	10116.ENSRNOP00000042838	10116.ENSRNOP00000007069	0	0	0	0	0.199	0.297	0	0.674	0.8
Foxd2	Sox9	10116.ENSRNOP00000053990	10116.ENSRNOP00000003511	0	0	0	0	0.063	0.09	0	0.369	0.415
Frmd8	Slc25a45	10116.ENSRNOP00000028331	10116.ENSRNOP00000041281	0	0	0	0	0	0	0	0.71	0.71
Frrs1	Mctp1	10116.ENSRNOP00000021989	10116.ENSRNOP00000076318	0	0	0	0	0	0	0	0.489	0.489
Fzd8	Tcf7l1	10116.ENSRNOP00000067651	10116.ENSRNOP00000020005	0	0	0	0	0.076	0	0	0.401	0.423
Fzd8	Wnt9a	10116.ENSRNOP00000067651	10116.ENSRNOP00000055129	0	0	0	0	0	0.194	0	0.532	0.607
Gab1	Nrg1	10116.ENSRNOP00000071006	10116.ENSRNOP00000072731	0	0	0	0	0	0	0.5	0.166	0.565
Gabra2	Slc17a6	10116.ENSRNOP00000003197	10116.ENSRNOP00000022383	0	0	0	0	0.166	0	0	0.324	0.412
Gabra2	Htr2c	10116.ENSRNOP00000003197	10116.ENSRNOP00000070471	0	0	0	0	0.206	0	0	0.329	0.445
Gabra2	Grin1	10116.ENSRNOP00000003197	10116.ENSRNOP00000029227	0	0	0	0	0.233	0	0	0.334	0.468
Gabra2	Grin2a	10116.ENSRNOP00000003197	10116.ENSRNOP00000042235	0	0	0	0	0.195	0	0	0.435	0.526
Gabra2	Slc32a1	10116.ENSRNOP00000003197	10116.ENSRNOP00000020720	0	0	0	0	0.197	0	0	0.456	0.545
Gabra2	Gria4	10116.ENSRNOP00000003197	10116.ENSRNOP00000009542	0	0	0	0	0.202	0	0	0.474	0.563
Gabra2	Oprm1	10116.ENSRNOP00000003197	10116.ENSRNOP00000068988	0	0	0	0	0.086	0	0	0.544	0.566
Gabra2	Gad2	10116.ENSRNOP00000003197	10116.ENSRNOP00000024901	0	0	0	0	0.204	0	0	0.491	0.577
Gabra2	Gad1	10116.ENSRNOP00000003197	10116.ENSRNOP00000072778	0	0	0	0	0.184	0	0	0.55	0.617
Gabra2	Gabra3	10116.ENSRNOP00000003197	10116.ENSRNOP00000075419	0	0	0.053	0.972	0.16	0	0.54	0.126	0.637
Gabra2	Gabrg3	10116.ENSRNOP00000003197	10116.ENSRNOP00000076184	0	0	0	0.899	0.209	0.202	0.54	0.296	0.768
Gabra2	Gabrb2	10116.ENSRNOP00000003197	10116.ENSRNOP00000004970	0	0	0.099	0.848	0.216	0.353	0.72	0.292	0.892
Gabra3	Gabrb2	10116.ENSRNOP00000075419	10116.ENSRNOP00000004970	0	0	0.092	0.835	0.113	0.501	0.54	0.227	0.831
Gabra3	Gria4	10116.ENSRNOP00000075419	10116.ENSRNOP00000009542	0	0	0	0	0.085	0	0	0.602	0.62
Gabra3	Slitrk1	10116.ENSRNOP00000075419	10116.ENSRNOP00000012195	0	0	0	0	0.103	0	0	0.379	0.42
Gabra3	Slc32a1	10116.ENSRNOP00000075419	10116.ENSRNOP00000020720	0	0	0	0	0.073	0	0	0.411	0.431
Gabra3	Gad2	10116.ENSRNOP00000075419	10116.ENSRNOP00000024901	0	0	0	0	0.066	0	0	0.406	0.422
Gabra3	Htr2c	10116.ENSRNOP00000075419	10116.ENSRNOP00000070471	0	0	0	0	0.123	0	0	0.467	0.512
Gabra3	Gabrg3	10116.ENSRNOP00000075419	10116.ENSRNOP00000076184	0	0	0.059	0.903	0.108	0.257	0.54	0.092	0.692
Gabrb2	Trpc5	10116.ENSRNOP00000004970	10116.ENSRNOP00000071700	0	0	0.278	0	0.187	0.044	0	0.065	0.405
Gabrb2	Grin1	10116.ENSRNOP00000004970	10116.ENSRNOP00000029227	0	0	0	0	0.23	0	0	0.309	0.445
Gabrb2	Gria4	10116.ENSRNOP00000004970	10116.ENSRNOP00000009542	0	0	0	0	0.21	0	0	0.329	0.448
Gabrb2	Htr5a	10116.ENSRNOP00000004970	10116.ENSRNOP00000009317	0	0	0	0	0.25	0	0	0.321	0.47
Gabrb2	Scn2a	10116.ENSRNOP00000004970	10116.ENSRNOP00000007069	0	0	0	0	0.356	0	0	0.285	0.52
Gabrb2	Slc32a1	10116.ENSRNOP00000004970	10116.ENSRNOP00000020720	0	0	0	0	0.224	0	0	0.407	0.52
Gabrb2	Gad2	10116.ENSRNOP00000004970	10116.ENSRNOP00000024901	0	0	0	0	0.208	0.044	0	0.435	0.535
Gabrb2	Grin2a	10116.ENSRNOP00000004970	10116.ENSRNOP00000042235	0	0	0	0	0.199	0	0	0.503	0.585
Gabrb2	Gad1	10116.ENSRNOP00000004970	10116.ENSRNOP00000072778	0	0	0	0	0.206	0.044	0	0.59	0.661
Gabrb2	Gabrg3	10116.ENSRNOP00000004970	10116.ENSRNOP00000076184	0	0	0	0.841	0.204	0.506	0.54	0.282	0.852
Gabrg3	Slc32a1	10116.ENSRNOP00000076184	10116.ENSRNOP00000020720	0	0	0	0	0.213	0	0	0.321	0.443
Gabrg3	Gad2	10116.ENSRNOP00000076184	10116.ENSRNOP00000024901	0	0	0	0	0.182	0	0	0.446	0.528
Gabrg3	Grin2a	10116.ENSRNOP00000076184	10116.ENSRNOP00000042235	0	0	0	0	0.189	0	0	0.442	0.529
Gabrg3	Gad1	10116.ENSRNOP00000076184	10116.ENSRNOP00000072778	0	0	0	0	0.196	0	0	0.461	0.548
Gad1	Sst	10116.ENSRNOP00000072778	10116.ENSRNOP00000002519	0	0	0	0	0.219	0	0	0.808	0.843
Gad1	Syt2	10116.ENSRNOP00000072778	10116.ENSRNOP00000006637	0	0	0	0	0.205	0	0	0.497	0.584
Gad1	Scn2a	10116.ENSRNOP00000072778	10116.ENSRNOP00000007069	0	0	0	0	0.218	0.045	0	0.285	0.419
Gad1	Lamp5	10116.ENSRNOP00000072778	10116.ENSRNOP00000007274	0	0	0	0	0.19	0	0	0.29	0.4
Gad1	Grin3a	10116.ENSRNOP00000072778	10116.ENSRNOP00000007957	0	0	0	0	0.18	0	0	0.539	0.606
Gad1	Shh	10116.ENSRNOP00000072778	10116.ENSRNOP00000008497	0	0	0	0	0.052	0	0	0.4	0.406
Gad1	Thy1	10116.ENSRNOP00000072778	10116.ENSRNOP00000008685	0	0	0	0	0.102	0	0	0.398	0.436
Gad1	Gria4	10116.ENSRNOP00000072778	10116.ENSRNOP00000009542	0	0	0	0	0.213	0	0	0.417	0.521
Gad1	Neurog2	10116.ENSRNOP00000072778	10116.ENSRNOP00000014570	0	0	0	0	0.061	0	0	0.516	0.526
Gad1	Nefl	10116.ENSRNOP00000072778	10116.ENSRNOP00000018599	0	0	0	0	0.192	0.046	0	0.364	0.467
Gad1	Slc32a1	10116.ENSRNOP00000072778	10116.ENSRNOP00000020720	0	0	0	0	0.262	0	0.5	0.905	0.961
Gad1	Slc17a6	10116.ENSRNOP00000072778	10116.ENSRNOP00000022383	0	0	0	0	0.155	0.066	0	0.903	0.917
Gad1	Gad2	10116.ENSRNOP00000072778	10116.ENSRNOP00000024901	0	0	0.057	0.968	0.28	0.311	0.9	0.384	0.965
Gad1	Grin1	10116.ENSRNOP00000072778	10116.ENSRNOP00000029227	0	0	0	0	0.212	0	0	0.592	0.665
Gad1	Ggt6	10116.ENSRNOP00000072778	10116.ENSRNOP00000039691	0	0	0	0	0	0	0.9	0.218	0.918
Gad1	Grin2a	10116.ENSRNOP00000072778	10116.ENSRNOP00000042235	0	0	0	0	0.184	0	0	0.663	0.713
Gad1	Maob	10116.ENSRNOP00000072778	10116.ENSRNOP00000043466	0	0	0	0	0.055	0.055	0	0.413	0.43
Gad1	Tph1	10116.ENSRNOP00000072778	10116.ENSRNOP00000052959	0	0	0	0	0.059	0.045	0.16	0.337	0.432
Gad1	Pvalb	10116.ENSRNOP00000072778	10116.ENSRNOP00000058825	0	0	0	0	0.097	0.077	0	0.945	0.95
Gad1	Nat8l	10116.ENSRNOP00000072778	10116.ENSRNOP00000066413	0	0	0	0	0.184	0	0.8	0.043	0.83
Gad1	Pxdn	10116.ENSRNOP00000072778	10116.ENSRNOP00000069815	0	0	0	0	0	0	0	0.539	0.539
Gad1	Htr2c	10116.ENSRNOP00000072778	10116.ENSRNOP00000070471	0	0	0	0	0.218	0	0	0.355	0.474
Gad1	Nrg1	10116.ENSRNOP00000072778	10116.ENSRNOP00000072731	0	0	0	0	0.046	0.06	0	0.503	0.516
Gad1	Pou4f1	10116.ENSRNOP00000072778	10116.ENSRNOP00000074614	0	0	0	0	0.084	0.051	0	0.379	0.413
Gad1	Vip	10116.ENSRNOP00000072778	10116.ENSRNOP00000075997	0	0	0	0	0.144	0	0	0.399	0.463
Gad1	Oplah	10116.ENSRNOP00000072778	10116.ENSRNOP00000074523	0	0	0	0	0.069	0	0.8	0.092	0.816
Gad2	Sst	10116.ENSRNOP00000024901	10116.ENSRNOP00000002519	0	0	0	0	0.221	0	0	0.751	0.798
Gad2	Syt2	10116.ENSRNOP00000024901	10116.ENSRNOP00000006637	0	0	0	0	0.188	0	0	0.477	0.557
Gad2	Grin3a	10116.ENSRNOP00000024901	10116.ENSRNOP00000007957	0	0	0	0	0.17	0	0	0.479	0.55
Gad2	Thy1	10116.ENSRNOP00000024901	10116.ENSRNOP00000008685	0	0	0	0	0.092	0	0	0.437	0.467
Gad2	Gria4	10116.ENSRNOP00000024901	10116.ENSRNOP00000009542	0	0	0	0	0.164	0	0	0.418	0.492
Gad2	Neurog2	10116.ENSRNOP00000024901	10116.ENSRNOP00000014570	0	0	0	0	0.061	0	0	0.392	0.405
Gad2	Slc32a1	10116.ENSRNOP00000024901	10116.ENSRNOP00000020720	0	0	0	0	0.272	0	0.5	0.958	0.983
Gad2	Slc17a6	10116.ENSRNOP00000024901	10116.ENSRNOP00000022383	0	0	0	0	0.192	0.083	0	0.81	0.847
Gad2	Iglon5	10116.ENSRNOP00000024901	10116.ENSRNOP00000024150	0	0	0	0	0.091	0	0	0.545	0.569
Gad2	Scrt1	10116.ENSRNOP00000024901	10116.ENSRNOP00000030637	0	0	0	0	0.195	0	0	0.295	0.408
Gad2	Pou4f1	10116.ENSRNOP00000024901	10116.ENSRNOP00000074614	0	0	0	0	0.078	0.051	0	0.402	0.431
Gad2	Htr2c	10116.ENSRNOP00000024901	10116.ENSRNOP00000070471	0	0	0	0	0.223	0	0	0.312	0.442
Gad2	Pxdn	10116.ENSRNOP00000024901	10116.ENSRNOP00000069815	0	0	0	0	0	0	0	0.496	0.495
Gad2	Grin2a	10116.ENSRNOP00000024901	10116.ENSRNOP00000042235	0	0	0	0	0.151	0	0	0.542	0.594
Gad2	Grin1	10116.ENSRNOP00000024901	10116.ENSRNOP00000029227	0	0	0	0	0.212	0	0	0.574	0.65
Gad2	Oplah	10116.ENSRNOP00000024901	10116.ENSRNOP00000074523	0	0	0	0	0.069	0	0.8	0.092	0.816
Gad2	Nat8l	10116.ENSRNOP00000024901	10116.ENSRNOP00000066413	0	0	0	0	0.145	0	0.8	0.128	0.837
Gad2	Pvalb	10116.ENSRNOP00000024901	10116.ENSRNOP00000058825	0	0	0	0	0.069	0.077	0	0.837	0.847
Gad2	Ggt6	10116.ENSRNOP00000024901	10116.ENSRNOP00000039691	0	0	0	0	0	0	0.9	0.197	0.916
Gas2l3	Nuf2	10116.ENSRNOP00000033340	10116.ENSRNOP00000003650	0	0	0	0	0.154	0	0	0.657	0.697
Gas2l3	Tpx2	10116.ENSRNOP00000033340	10116.ENSRNOP00000010851	0	0	0	0	0.163	0	0	0.51	0.572
Gas2l3	Pimreg	10116.ENSRNOP00000033340	10116.ENSRNOP00000010975	0	0	0	0	0.138	0	0	0.616	0.655
Gas2l3	Nusap1	10116.ENSRNOP00000033340	10116.ENSRNOP00000070384	0	0	0	0	0.147	0	0	0.42	0.485
Gas2l3	Kif20b	10116.ENSRNOP00000033340	10116.ENSRNOP00000051636	0	0	0	0	0.171	0.06	0	0.501	0.578
Gas2l3	Ttk	10116.ENSRNOP00000033340	10116.ENSRNOP00000072355	0	0	0	0	0.162	0	0	0.564	0.619
Gata3	Sox9	10116.ENSRNOP00000026187	10116.ENSRNOP00000003511	0	0	0	0	0	0.064	0	0.392	0.407
Gata3	Tfap2c	10116.ENSRNOP00000026187	10116.ENSRNOP00000006991	0	0	0	0	0.103	0.07	0	0.737	0.762
Gata3	Shh	10116.ENSRNOP00000026187	10116.ENSRNOP00000008497	0	0	0	0	0.11	0	0	0.376	0.422
Gata3	Thy1	10116.ENSRNOP00000026187	10116.ENSRNOP00000008685	0	0	0	0	0.122	0	0	0.521	0.562
Gata3	Notch2	10116.ENSRNOP00000026187	10116.ENSRNOP00000025718	0	0	0	0	0.055	0.099	0	0.362	0.409
Gata3	Prkcq	10116.ENSRNOP00000026187	10116.ENSRNOP00000025902	0	0	0	0	0.085	0.045	0	0.592	0.612
Gata3	Hist1h2ac	10116.ENSRNOP00000026187	10116.ENSRNOP00000071032	0	0	0	0	0	0.042	0.5	0.043	0.501
Gata3	Hist1h2bc	10116.ENSRNOP00000026187	10116.ENSRNOP00000028779	0	0	0	0	0	0.078	0.5	0	0.519
Gata3	Notch1	10116.ENSRNOP00000026187	10116.ENSRNOP00000026212	0	0	0	0	0.043	0.099	0	0.541	0.57
Gdf10	Tgfbr1	10116.ENSRNOP00000075201	10116.ENSRNOP00000009452	0	0	0	0	0.071	0.232	0	0.321	0.473
Ggt1	Npepl1	10116.ENSRNOP00000065923	10116.ENSRNOP00000035430	0	0	0	0	0.045	0	0	0.435	0.437
Ggt1	Ggt6	10116.ENSRNOP00000065923	10116.ENSRNOP00000039691	0	0	0.155	0.565	0	0	0.5	0.335	0.695
Ggt6	Oplah	10116.ENSRNOP00000039691	10116.ENSRNOP00000074523	0.062	0	0	0	0	0	0.9	0.153	0.913
Glra2	Slc32a1	10116.ENSRNOP00000004443	10116.ENSRNOP00000020720	0	0	0	0	0.118	0	0	0.424	0.47
Glra2	Usp29	10116.ENSRNOP00000004443	10116.ENSRNOP00000052581	0	0	0	0	0.126	0	0	0.499	0.544
Gng3	Plcb1	10116.ENSRNOP00000026539	10116.ENSRNOP00000006389	0	0	0	0	0.065	0	0.65	0.066	0.667
Gng3	Kcnj3	10116.ENSRNOP00000026539	10116.ENSRNOP00000007335	0	0	0	0	0.124	0.099	0.65	0.243	0.762
Gng3	Htr5a	10116.ENSRNOP00000026539	10116.ENSRNOP00000009317	0	0	0	0	0.194	0.106	0.65	0	0.725
Gng3	Slc32a1	10116.ENSRNOP00000026539	10116.ENSRNOP00000020720	0	0	0	0	0.255	0	0	0.473	0.59
Gng3	Irgc	10116.ENSRNOP00000026539	10116.ENSRNOP00000030295	0	0	0	0	0.048	0	0	0.407	0.411
Gng3	Gng4	10116.ENSRNOP00000026539	10116.ENSRNOP00000065598	0	0	0.054	0.958	0.093	0.099	0.4	0.105	0.509
Gng3	Gng8	10116.ENSRNOP00000026539	10116.ENSRNOP00000072099	0	0	0	0.951	0.046	0	0.54	0.051	0.547
Gng3	Vpreb3	10116.ENSRNOP00000026539	10116.ENSRNOP00000028914	0	0	0	0	0.046	0.112	0	0.512	0.551
Gng3	Plcb3	10116.ENSRNOP00000026539	10116.ENSRNOP00000028720	0	0	0	0	0	0	0.65	0.066	0.659
Gng3	Oprm1	10116.ENSRNOP00000026539	10116.ENSRNOP00000068988	0	0	0	0	0.049	0.106	0.65	0	0.676
Gng3	Rasgrf1	10116.ENSRNOP00000026539	10116.ENSRNOP00000070883	0	0	0	0	0.133	0	0.65	0	0.683
Gng3	Kcnj9	10116.ENSRNOP00000026539	10116.ENSRNOP00000071010	0	0	0	0	0.175	0.099	0.65	0	0.717
Gng3	Kcnj5	10116.ENSRNOP00000026539	10116.ENSRNOP00000048134	0	0	0	0	0.082	0.099	0.65	0.177	0.729
Gng4	Sst	10116.ENSRNOP00000065598	10116.ENSRNOP00000002519	0	0	0	0	0.16	0.48	0	0.083	0.564
Gng4	Plcb1	10116.ENSRNOP00000065598	10116.ENSRNOP00000006389	0	0	0	0	0.064	0	0.65	0.195	0.713
Gng4	Kcnj3	10116.ENSRNOP00000065598	10116.ENSRNOP00000007335	0	0	0	0	0.138	0.274	0.65	0.273	0.819
Gng4	Htr5a	10116.ENSRNOP00000065598	10116.ENSRNOP00000009317	0	0	0	0	0.154	0.348	0.65	0.046	0.791
Gng4	Htr2b	10116.ENSRNOP00000065598	10116.ENSRNOP00000023829	0	0	0	0	0	0.511	0	0	0.511
Gng4	Plcb3	10116.ENSRNOP00000065598	10116.ENSRNOP00000028720	0	0	0	0	0	0	0.65	0.326	0.754
Gng4	Vstm2l	10116.ENSRNOP00000065598	10116.ENSRNOP00000039977	0	0	0	0	0.146	0	0	0.38	0.447
Gng4	Kcnj5	10116.ENSRNOP00000065598	10116.ENSRNOP00000048134	0	0	0	0	0.064	0.283	0.65	0.16	0.776
Gng4	Gng8	10116.ENSRNOP00000065598	10116.ENSRNOP00000072099	0	0	0	0.96	0	0	0.4	0.049	0.405
Gng4	Htr2c	10116.ENSRNOP00000065598	10116.ENSRNOP00000070471	0	0	0	0	0.148	0.528	0	0.093	0.603
Gng4	Rasgrf1	10116.ENSRNOP00000065598	10116.ENSRNOP00000070883	0	0	0	0	0.147	0	0.65	0.207	0.742
Gng4	Kcnj9	10116.ENSRNOP00000065598	10116.ENSRNOP00000071010	0	0	0	0	0.133	0.348	0.65	0.069	0.791
Gng4	Oprm1	10116.ENSRNOP00000065598	10116.ENSRNOP00000068988	0	0	0	0	0.072	0.48	0.65	0	0.816
Gng8	Plcb1	10116.ENSRNOP00000072099	10116.ENSRNOP00000006389	0	0	0	0	0	0	0.65	0.066	0.659
Gng8	Kcnj3	10116.ENSRNOP00000072099	10116.ENSRNOP00000007335	0	0	0	0	0	0.099	0.65	0.222	0.733
Gng8	Htr5a	10116.ENSRNOP00000072099	10116.ENSRNOP00000009317	0	0	0	0	0	0.106	0.65	0	0.673
Gng8	Plcb3	10116.ENSRNOP00000072099	10116.ENSRNOP00000028720	0	0	0	0	0	0	0.65	0.066	0.659
Gng8	Kcnj5	10116.ENSRNOP00000072099	10116.ENSRNOP00000048134	0	0	0	0	0	0.099	0.65	0.075	0.682
Gng8	Oprm1	10116.ENSRNOP00000072099	10116.ENSRNOP00000068988	0	0	0	0	0	0.106	0.65	0	0.673
Gng8	Rasgrf1	10116.ENSRNOP00000072099	10116.ENSRNOP00000070883	0	0	0	0	0	0	0.65	0.066	0.659
Gng8	Kcnj9	10116.ENSRNOP00000072099	10116.ENSRNOP00000071010	0	0	0	0	0	0.099	0.65	0.393	0.791
Gns	Sgsh	10116.ENSRNOP00000062823	10116.ENSRNOP00000065414	0	0	0.159	0.58	0	0.051	0	0.348	0.435
Gpr12	Pde3a	10116.ENSRNOP00000075912	10116.ENSRNOP00000032282	0	0	0	0	0.044	0	0	0.466	0.468
Gpr149	Paqr8	10116.ENSRNOP00000019929	10116.ENSRNOP00000038736	0	0	0	0	0.044	0.051	0	0.407	0.415
Gpr26	Sst	10116.ENSRNOP00000067319	10116.ENSRNOP00000002519	0	0	0	0	0.19	0.081	0	0.284	0.42
Gpr26	Syt17	10116.ENSRNOP00000067319	10116.ENSRNOP00000023090	0	0	0	0	0.093	0	0	0.441	0.472
Gpr26	Gpr3	10116.ENSRNOP00000067319	10116.ENSRNOP00000068107	0	0	0	0	0.112	0	0	0.396	0.441
Gpr3	Pde3a	10116.ENSRNOP00000068107	10116.ENSRNOP00000032282	0	0	0	0	0	0	0	0.665	0.665
Gpr45	LRRTM1	10116.ENSRNOP00000021999	10116.ENSRNOP00000007993	0	0	0	0	0.21	0	0	0.31	0.431
Gpr45	Lrrn3	10116.ENSRNOP00000021999	10116.ENSRNOP00000008655	0	0	0	0	0.158	0	0	0.317	0.4
Gpr45	Mfap3l	10116.ENSRNOP00000021999	10116.ENSRNOP00000015759	0	0	0	0	0.042	0	0	0.437	0.437
Gpr45	LOC365985	10116.ENSRNOP00000021999	10116.ENSRNOP00000065527	0	0	0	0	0.201	0	0	0.316	0.43
Gria4	Scn2a	10116.ENSRNOP00000009542	10116.ENSRNOP00000007069	0	0	0	0	0.218	0	0.9	0.248	0.936
Gria4	Lrfn5	10116.ENSRNOP00000009542	10116.ENSRNOP00000007600	0	0	0	0	0.303	0.145	0	0.132	0.437
Gria4	Grin3a	10116.ENSRNOP00000009542	10116.ENSRNOP00000007957	0	0	0	0.587	0.192	0.056	0.9	0.381	0.946
Gria4	Slc32a1	10116.ENSRNOP00000009542	10116.ENSRNOP00000020720	0	0	0	0	0.266	0	0	0.316	0.476
Gria4	Htr2c	10116.ENSRNOP00000009542	10116.ENSRNOP00000070471	0	0	0.203	0	0.184	0.042	0	0.324	0.522
Gria4	Pvalb	10116.ENSRNOP00000009542	10116.ENSRNOP00000058825	0	0	0	0	0.093	0	0	0.571	0.594
Gria4	Slc17a6	10116.ENSRNOP00000009542	10116.ENSRNOP00000022383	0	0	0	0	0.149	0.07	0	0.537	0.601
Gria4	Scn2b	10116.ENSRNOP00000009542	10116.ENSRNOP00000021819	0	0	0	0	0.213	0	0.72	0	0.77
Gria4	Vwc2l	10116.ENSRNOP00000009542	10116.ENSRNOP00000038764	0	0	0	0	0.18	0	0.72	0.107	0.777
Gria4	Grin1	10116.ENSRNOP00000009542	10116.ENSRNOP00000029227	0	0	0	0.637	0.213	0.078	0.9	0.372	0.948
Gria4	Grin2a	10116.ENSRNOP00000009542	10116.ENSRNOP00000042235	0	0	0	0.6	0.214	0.061	0.9	0.519	0.959
Grin1	Sst	10116.ENSRNOP00000029227	10116.ENSRNOP00000002519	0	0	0	0	0.268	0	0	0.415	0.554
Grin1	Grin3a	10116.ENSRNOP00000029227	10116.ENSRNOP00000007957	0	0	0	0.668	0.227	0.542	0.9	0.988	0.999
Grin1	Hpca	10116.ENSRNOP00000029227	10116.ENSRNOP00000009153	0	0	0	0	0.362	0.126	0	0.157	0.489
Grin1	Nefl	10116.ENSRNOP00000029227	10116.ENSRNOP00000018599	0	0	0	0	0.206	0.061	0.9	0.747	0.978
Grin1	Slc32a1	10116.ENSRNOP00000029227	10116.ENSRNOP00000020720	0	0	0	0	0.274	0	0	0.508	0.627
Grin1	Slc17a6	10116.ENSRNOP00000029227	10116.ENSRNOP00000022383	0	0	0	0	0.2	0	0	0.557	0.631
Grin1	Iglon5	10116.ENSRNOP00000029227	10116.ENSRNOP00000024150	0	0	0	0	0.145	0	0	0.582	0.628
Grin1	Notch1	10116.ENSRNOP00000029227	10116.ENSRNOP00000026212	0	0	0	0	0.048	0	0	0.416	0.421
Grin1	Ina	10116.ENSRNOP00000029227	10116.ENSRNOP00000027417	0	0	0	0	0.231	0.099	0	0.205	0.401
Grin1	Lrrtm2	10116.ENSRNOP00000029227	10116.ENSRNOP00000067172	0	0	0	0	0.209	0	0	0.274	0.401
Grin1	Htr2c	10116.ENSRNOP00000029227	10116.ENSRNOP00000070471	0	0	0	0	0.213	0	0	0.276	0.406
Grin1	Pxdn	10116.ENSRNOP00000029227	10116.ENSRNOP00000069815	0	0	0	0	0	0	0	0.469	0.469
Grin1	Nrg1	10116.ENSRNOP00000029227	10116.ENSRNOP00000072731	0	0	0	0	0	0	0.4	0.372	0.607
Grin1	Rasgrf1	10116.ENSRNOP00000029227	10116.ENSRNOP00000070883	0	0	0	0	0.237	0	0.4	0.411	0.706
Grin1	Vwc2l	10116.ENSRNOP00000029227	10116.ENSRNOP00000038764	0	0	0	0	0.187	0	0.72	0	0.762
Grin1	Pvalb	10116.ENSRNOP00000029227	10116.ENSRNOP00000058825	0	0	0	0	0.096	0.146	0	0.718	0.763
Grin1	Grin2a	10116.ENSRNOP00000029227	10116.ENSRNOP00000042235	0	0	0	0.674	0.249	0.994	0.9	0.989	0.999
Grin2a	Sst	10116.ENSRNOP00000042235	10116.ENSRNOP00000002519	0	0	0	0	0.152	0	0	0.408	0.476
Grin2a	Kcna4	10116.ENSRNOP00000042235	10116.ENSRNOP00000006524	0	0	0	0	0.145	0	0	0.553	0.601
Grin2a	Scn2a	10116.ENSRNOP00000042235	10116.ENSRNOP00000007069	0	0	0	0	0.22	0	0	0.408	0.519
Grin2a	Grin3a	10116.ENSRNOP00000042235	10116.ENSRNOP00000007957	0	0	0	0.696	0.148	0.1	0.9	0.987	0.998
Grin2a	Kcnh7	10116.ENSRNOP00000042235	10116.ENSRNOP00000009920	0	0	0	0	0.19	0	0	0.314	0.42
Grin2a	Nefl	10116.ENSRNOP00000042235	10116.ENSRNOP00000018599	0	0	0	0	0.2	0.05	0.5	0.249	0.676
Grin2a	Slc32a1	10116.ENSRNOP00000042235	10116.ENSRNOP00000020720	0	0	0	0	0.192	0	0	0.392	0.488
Grin2a	Slc17a6	10116.ENSRNOP00000042235	10116.ENSRNOP00000022383	0	0	0	0	0.147	0	0	0.554	0.603
Grin2a	Vwc2l	10116.ENSRNOP00000042235	10116.ENSRNOP00000038764	0	0	0	0	0.148	0	0.72	0	0.751
Grin2a	Kcnq3	10116.ENSRNOP00000042235	10116.ENSRNOP00000065354	0	0	0	0	0.224	0	0	0.33	0.458
Grin2a	Pxdn	10116.ENSRNOP00000042235	10116.ENSRNOP00000069815	0	0	0	0	0	0	0	0.562	0.562
Grin2a	Nrg1	10116.ENSRNOP00000042235	10116.ENSRNOP00000072731	0	0	0	0	0.046	0	0.4	0.351	0.596
Grin2a	Rasgrf1	10116.ENSRNOP00000042235	10116.ENSRNOP00000070883	0	0	0	0	0.211	0.064	0	0.518	0.613
Grin2a	Htr2c	10116.ENSRNOP00000042235	10116.ENSRNOP00000070471	0	0	0	0	0.236	0	0	0.537	0.631
Grin2a	Pvalb	10116.ENSRNOP00000042235	10116.ENSRNOP00000058825	0	0	0	0	0.07	0.053	0	0.66	0.674
Grin3a	Sst	10116.ENSRNOP00000007957	10116.ENSRNOP00000002519	0	0	0	0	0.148	0	0	0.411	0.476
Grin3a	Iglon5	10116.ENSRNOP00000007957	10116.ENSRNOP00000024150	0	0	0	0	0.084	0	0	0.398	0.425
Grin3a	Slc17a6	10116.ENSRNOP00000007957	10116.ENSRNOP00000022383	0	0	0	0	0.156	0	0	0.398	0.471
Grin3a	Pxdn	10116.ENSRNOP00000007957	10116.ENSRNOP00000069815	0	0	0	0	0	0	0	0.473	0.473
Grin3a	Maob	10116.ENSRNOP00000007957	10116.ENSRNOP00000043466	0	0	0	0	0.06	0	0	0.503	0.512
Grin3a	Htr5a	10116.ENSRNOP00000007957	10116.ENSRNOP00000009317	0	0	0	0	0.193	0	0	0.425	0.516
Grin3a	Pvalb	10116.ENSRNOP00000007957	10116.ENSRNOP00000058825	0	0	0	0	0.092	0.053	0	0.648	0.671
Grin3a	Vwc2l	10116.ENSRNOP00000007957	10116.ENSRNOP00000038764	0	0	0	0	0.187	0	0.72	0	0.762
H1f1	Hist1h2bc	10116.ENSRNOP00000023054	10116.ENSRNOP00000028779	0	0.002	0	0	0.152	0.168	0	0.235	0.413
H1f1	Hist1h2ac	10116.ENSRNOP00000023054	10116.ENSRNOP00000071032	0	0	0	0	0.06	0.182	0	0.307	0.421
H1f1	H1f5	10116.ENSRNOP00000023054	10116.ENSRNOP00000074300	0	0	0.071	0.934	0.088	0.061	0.4	0.084	0.483
Hacd4	LRRTM1	10116.ENSRNOP00000034988	10116.ENSRNOP00000007993	0	0	0	0	0	0	0	0.408	0.408
Hacd4	Lrrtm2	10116.ENSRNOP00000034988	10116.ENSRNOP00000067172	0	0	0	0	0	0	0	0.492	0.492
Hfe	Tfr2	10116.ENSRNOP00000022881	10116.ENSRNOP00000072585	0	0	0	0	0.078	0.496	0.72	0.996	0.999
Hist1h2ac	Tcf7l1	10116.ENSRNOP00000071032	10116.ENSRNOP00000020005	0	0	0	0	0	0	0.4	0	0.4
Hist1h2ac	Plk1	10116.ENSRNOP00000071032	10116.ENSRNOP00000025629	0	0	0	0	0.052	0.044	0.5	0	0.507
Hist1h2ac	Hist1h2bc	10116.ENSRNOP00000071032	10116.ENSRNOP00000028779	0	0.018	0.263	0	0.247	0.212	0.5	0.282	0.814
Hist1h2ac	LOC102549061	10116.ENSRNOP00000071032	10116.ENSRNOP00000070235	0	0.017	0.265	0	0.247	0.212	0	0.09	0.55
Hist1h2bc	Tcf7l1	10116.ENSRNOP00000028779	10116.ENSRNOP00000020005	0	0	0	0	0	0	0.4	0	0.4
Hist1h2bc	Plk1	10116.ENSRNOP00000028779	10116.ENSRNOP00000025629	0	0	0	0	0.077	0	0.5	0.33	0.664
Hist1h2bc	LOC102549061	10116.ENSRNOP00000028779	10116.ENSRNOP00000070235	0	0	0.049	0.984	0	0	0.4	0	0.405
Hist1h2bc	LOC100910554	10116.ENSRNOP00000028779	10116.ENSRNOP00000069068	0	0.017	0.263	0	0.282	0.263	0	0.09	0.597
Hmgcs1	Insig1	10116.ENSRNOP00000023554	10116.ENSRNOP00000009233	0	0	0	0	0.364	0	0	0.765	0.844
Hmgcs1	Hsd3b7	10116.ENSRNOP00000023554	10116.ENSRNOP00000025933	0	0	0	0	0.224	0	0	0.281	0.418
Hmgcs1	Notch2	10116.ENSRNOP00000023554	10116.ENSRNOP00000025718	0	0	0	0	0	0	0	0.467	0.467
Hmgcs1	Stard4	10116.ENSRNOP00000023554	10116.ENSRNOP00000027755	0	0	0	0	0.256	0	0	0.486	0.601
Hpca	Kcna4	10116.ENSRNOP00000009153	10116.ENSRNOP00000006524	0	0	0	0	0.182	0.142	0	0.315	0.477
Hpca	Nt5c1a	10116.ENSRNOP00000009153	10116.ENSRNOP00000020524	0	0	0	0	0	0.145	0	0.377	0.445
Hpca	Pvalb	10116.ENSRNOP00000009153	10116.ENSRNOP00000058825	0	0	0	0	0.117	0.125	0	0.551	0.623
Htr2b	Htr5a	10116.ENSRNOP00000023829	10116.ENSRNOP00000009317	0	0	0	0.695	0.064	0	0	0.533	0.544
Htr2b	Maob	10116.ENSRNOP00000023829	10116.ENSRNOP00000043466	0	0	0	0	0	0	0	0.602	0.602
Htr2b	Tph1	10116.ENSRNOP00000023829	10116.ENSRNOP00000052959	0	0	0	0	0	0	0	0.771	0.771
Htr2b	Htr2c	10116.ENSRNOP00000023829	10116.ENSRNOP00000070471	0	0	0	0.897	0	0.1	0.9	0.715	0.972
Htr2c	Sst	10116.ENSRNOP00000070471	10116.ENSRNOP00000002519	0	0	0	0	0.19	0.081	0	0.318	0.447
Htr2c	Htr5a	10116.ENSRNOP00000070471	10116.ENSRNOP00000009317	0	0	0	0.721	0.209	0	0	0.498	0.585
Htr2c	Slc32a1	10116.ENSRNOP00000070471	10116.ENSRNOP00000020720	0	0	0	0	0.22	0	0	0.291	0.423
Htr2c	Slc17a6	10116.ENSRNOP00000070471	10116.ENSRNOP00000022383	0	0	0	0	0.187	0	0	0.299	0.405
Htr2c	Maob	10116.ENSRNOP00000070471	10116.ENSRNOP00000043466	0	0	0	0	0.07	0	0	0.667	0.677
Htr2c	Tph1	10116.ENSRNOP00000070471	10116.ENSRNOP00000052959	0	0	0	0	0	0	0	0.662	0.662
Htr5a	Kcnj9	10116.ENSRNOP00000009317	10116.ENSRNOP00000071010	0	0	0	0	0.401	0	0	0.062	0.414
Htr5a	Tph1	10116.ENSRNOP00000009317	10116.ENSRNOP00000052959	0	0	0	0	0	0	0	0.43	0.43
Igfbp2	Timp2	10116.ENSRNOP00000023068	10116.ENSRNOP00000004290	0	0	0	0	0.076	0.062	0	0.369	0.406
Igfbp2	Shh	10116.ENSRNOP00000023068	10116.ENSRNOP00000008497	0	0	0	0	0.06	0	0	0.428	0.439
Iglon5	LOC365985	10116.ENSRNOP00000024150	10116.ENSRNOP00000065527	0	0	0	0	0.093	0	0	0.594	0.616
Ina	Nefl	10116.ENSRNOP00000027417	10116.ENSRNOP00000018599	0	0	0	0.91	0.408	0.383	0	0.963	0.985
Ina	Nefm	10116.ENSRNOP00000027417	10116.ENSRNOP00000018637	0	0	0	0.904	0.254	0.417	0	0.681	0.849
Ina	Slc17a6	10116.ENSRNOP00000027417	10116.ENSRNOP00000022383	0	0	0	0	0.177	0	0	0.311	0.409
Insig1	Stard4	10116.ENSRNOP00000009233	10116.ENSRNOP00000027755	0	0	0	0	0.218	0	0	0.449	0.551
Iqgap2	Myh7	10116.ENSRNOP00000029373	10116.ENSRNOP00000024186	0	0	0	0	0.083	0.297	0	0.155	0.407
Itga8	Lama2	10116.ENSRNOP00000022713	10116.ENSRNOP00000014917	0	0	0	0	0.086	0.237	0.65	0.487	0.858
Itga8	Lamb2	10116.ENSRNOP00000022713	10116.ENSRNOP00000065052	0	0	0	0	0.072	0.1	0.65	0.167	0.723
Jph2	Myh7	10116.ENSRNOP00000010938	10116.ENSRNOP00000024186	0	0	0	0	0.197	0	0	0.428	0.521
Jph2	Jph3	10116.ENSRNOP00000010938	10116.ENSRNOP00000025392	0	0	0.064	0.918	0	0	0.72	0.086	0.739
Jph3	Scn2a	10116.ENSRNOP00000025392	10116.ENSRNOP00000007069	0	0	0	0	0.235	0.279	0	0.056	0.434
Kcna4	Kcnk2	10116.ENSRNOP00000006524	10116.ENSRNOP00000003684	0	0	0	0	0.116	0	0	0.643	0.671
Kcna4	Kcnj5	10116.ENSRNOP00000006524	10116.ENSRNOP00000048134	0	0	0	0	0.062	0	0	0.396	0.41
Kcna4	Kcnj9	10116.ENSRNOP00000006524	10116.ENSRNOP00000071010	0	0	0	0	0.12	0	0	0.401	0.451
Kcna4	Kcnq3	10116.ENSRNOP00000006524	10116.ENSRNOP00000065354	0	0	0.156	0.564	0.164	0.061	0	0.271	0.453
Kcna4	Kcnj3	10116.ENSRNOP00000006524	10116.ENSRNOP00000007335	0	0	0	0	0.165	0	0	0.416	0.492
Kcna4	Kcnh7	10116.ENSRNOP00000006524	10116.ENSRNOP00000009920	0	0	0	0	0.148	0	0	0.429	0.493
Kcna4	Scn2a	10116.ENSRNOP00000006524	10116.ENSRNOP00000007069	0	0	0	0	0.16	0.099	0	0.661	0.721
Kcna4	Kcnip1	10116.ENSRNOP00000006524	10116.ENSRNOP00000007187	0	0	0	0	0.093	0.142	0	0.975	0.978
Kcnh7	Kcns2	10116.ENSRNOP00000009920	10116.ENSRNOP00000015707	0	0	0	0	0.19	0	0	0.409	0.501
Kcnh7	Kcnq3	10116.ENSRNOP00000009920	10116.ENSRNOP00000065354	0	0	0	0	0.207	0	0	0.396	0.501
Kcnh7	Sult4a1	10116.ENSRNOP00000009920	10116.ENSRNOP00000066760	0	0	0	0	0.165	0	0	0.464	0.533
Kcnj3	Kcnq3	10116.ENSRNOP00000007335	10116.ENSRNOP00000065354	0	0	0	0	0.158	0	0	0.327	0.41
Kcnj3	Vsnl1	10116.ENSRNOP00000007335	10116.ENSRNOP00000007609	0	0	0	0	0.138	0	0	0.41	0.47
Kcnj3	Kcnj9	10116.ENSRNOP00000007335	10116.ENSRNOP00000071010	0	0	0.054	0.951	0.111	0.261	0.4	0.973	0.988
Kcnj3	Kcnj5	10116.ENSRNOP00000007335	10116.ENSRNOP00000048134	0	0	0.056	0.95	0.097	0.419	0.4	0.972	0.99
Kcnj5	Vsnl1	10116.ENSRNOP00000048134	10116.ENSRNOP00000007609	0	0	0	0	0	0	0	0.508	0.508
Kcnj5	Scn2b	10116.ENSRNOP00000048134	10116.ENSRNOP00000021819	0	0	0	0	0.051	0	0	0.421	0.427
Kcnj5	Kcnj9	10116.ENSRNOP00000048134	10116.ENSRNOP00000071010	0	0	0.057	0.966	0	0	0.4	0.766	0.856
Kcnj9	Scn2b	10116.ENSRNOP00000071010	10116.ENSRNOP00000021819	0	0	0	0	0.208	0	0	0.303	0.425
Kcnj9	Kcnq3	10116.ENSRNOP00000071010	10116.ENSRNOP00000065354	0	0	0	0	0.183	0	0	0.476	0.553
Kcnk2	Scn2a	10116.ENSRNOP00000003684	10116.ENSRNOP00000007069	0	0	0	0	0.102	0	0	0.392	0.431
Kcnk2	Trpc4	10116.ENSRNOP00000003684	10116.ENSRNOP00000042886	0	0	0	0	0.089	0	0	0.479	0.505
Kcnk2	Trpc5	10116.ENSRNOP00000003684	10116.ENSRNOP00000071700	0	0	0	0	0.076	0	0	0.54	0.557
Kcnq3	Scn2a	10116.ENSRNOP00000065354	10116.ENSRNOP00000007069	0	0	0	0	0.209	0.064	0	0.646	0.715
Kcnq3	Kcns2	10116.ENSRNOP00000065354	10116.ENSRNOP00000015707	0	0	0.175	0.566	0.19	0.1	0	0.21	0.462
Kcns2	Scn2b	10116.ENSRNOP00000015707	10116.ENSRNOP00000021819	0	0	0	0	0.199	0	0	0.323	0.435
Kif18b	Nuf2	10116.ENSRNOP00000034491	10116.ENSRNOP00000003650	0	0	0	0	0.271	0.105	0	0.189	0.424
Kif18b	Parpbp	10116.ENSRNOP00000034491	10116.ENSRNOP00000006249	0	0	0	0	0.568	0	0	0.043	0.569
Kif18b	Tpx2	10116.ENSRNOP00000034491	10116.ENSRNOP00000010851	0	0	0	0	0.467	0	0	0	0.467
Kif18b	Plk1	10116.ENSRNOP00000034491	10116.ENSRNOP00000025629	0	0	0	0	0.49	0.051	0	0.283	0.623
Kif18b	Rbpms2	10116.ENSRNOP00000034491	10116.ENSRNOP00000070734	0	0	0	0	0.465	0	0	0.053	0.471
Kif18b	Ttk	10116.ENSRNOP00000034491	10116.ENSRNOP00000072355	0	0	0	0	0.416	0	0	0.141	0.477
Kif18b	Nusap1	10116.ENSRNOP00000034491	10116.ENSRNOP00000070384	0	0	0	0	0.401	0	0	0.349	0.594
Kif18b	Kif20b	10116.ENSRNOP00000034491	10116.ENSRNOP00000051636	0	0	0	0.595	0.366	0.052	0.54	0.221	0.756
Kif18b	Racgap1	10116.ENSRNOP00000034491	10116.ENSRNOP00000067834	0	0	0	0	0.309	0	0.4	0.495	0.772
Kif18b	Kif20a	10116.ENSRNOP00000034491	10116.ENSRNOP00000037441	0	0	0	0.577	0.631	0.052	0.54	0.228	0.859
Kif20a	Nuf2	10116.ENSRNOP00000037441	10116.ENSRNOP00000003650	0	0	0	0	0.812	0	0	0.35	0.872
Kif20a	Parpbp	10116.ENSRNOP00000037441	10116.ENSRNOP00000006249	0	0	0	0	0.397	0.045	0	0.053	0.407
Kif20a	Spc25	10116.ENSRNOP00000037441	10116.ENSRNOP00000008837	0	0	0	0	0.673	0	0	0.109	0.696
Kif20a	Tpx2	10116.ENSRNOP00000037441	10116.ENSRNOP00000010851	0	0	0	0	0.961	0	0	0.087	0.963
Kif20a	Pimreg	10116.ENSRNOP00000037441	10116.ENSRNOP00000010975	0	0	0	0	0.577	0	0	0.45	0.758
Kif20a	Plk1	10116.ENSRNOP00000037441	10116.ENSRNOP00000025629	0	0	0	0	0.85	0.166	0.75	0.515	0.982
Kif20a	Rab6b	10116.ENSRNOP00000037441	10116.ENSRNOP00000068600	0	0	0	0	0	0.539	0	0.326	0.676
Kif20a	Kif20b	10116.ENSRNOP00000037441	10116.ENSRNOP00000051636	0	0	0	0.777	0.375	0	0.54	0.174	0.742
Kif20a	Ttk	10116.ENSRNOP00000037441	10116.ENSRNOP00000072355	0	0	0	0	0.827	0	0	0.314	0.876
Kif20a	Nusap1	10116.ENSRNOP00000037441	10116.ENSRNOP00000070384	0	0	0	0	0.835	0.099	0	0.55	0.927
Kif20a	Racgap1	10116.ENSRNOP00000037441	10116.ENSRNOP00000067834	0	0	0	0	0.607	0.723	0.8	0.564	0.989
Kif20b	Nuf2	10116.ENSRNOP00000051636	10116.ENSRNOP00000003650	0	0	0	0	0.61	0	0	0.685	0.872
Kif20b	Spc25	10116.ENSRNOP00000051636	10116.ENSRNOP00000008837	0	0	0	0	0.486	0	0	0.153	0.546
Kif20b	Tpx2	10116.ENSRNOP00000051636	10116.ENSRNOP00000010851	0	0	0	0	0.404	0	0	0.463	0.666
Kif20b	Pimreg	10116.ENSRNOP00000051636	10116.ENSRNOP00000010975	0	0	0	0	0.304	0	0	0.487	0.628
Kif20b	Plk1	10116.ENSRNOP00000051636	10116.ENSRNOP00000025629	0	0	0	0	0.334	0.166	0	0.276	0.563
Kif20b	Rab6b	10116.ENSRNOP00000051636	10116.ENSRNOP00000068600	0	0	0	0	0	0.39	0	0.135	0.449
Kif20b	Nusap1	10116.ENSRNOP00000051636	10116.ENSRNOP00000070384	0	0	0	0	0.501	0.082	0	0.358	0.68
Kif20b	Ttk	10116.ENSRNOP00000051636	10116.ENSRNOP00000072355	0	0	0	0	0.605	0	0	0.439	0.769
Kif20b	Racgap1	10116.ENSRNOP00000051636	10116.ENSRNOP00000067834	0	0	0	0	0.579	0.723	0.4	0.357	0.948
Klhl1	Spock3	10116.ENSRNOP00000061127	10116.ENSRNOP00000056503	0	0	0	0	0.151	0	0	0.349	0.423
Klkb1	Prcp	10116.ENSRNOP00000019237	10116.ENSRNOP00000014271	0	0	0	0	0.06	0	0.4	0.695	0.813
LOC100909505	Sgsh	10116.ENSRNOP00000006566	10116.ENSRNOP00000065414	0	0	0.161	0.58	0	0.051	0	0.366	0.451
LOC100909505	LOC100909548	10116.ENSRNOP00000006566	10116.ENSRNOP00000020364	0	0	0	0	0	0	0.5	0	0.499
LOC100909548	RGD1307443	10116.ENSRNOP00000020364	10116.ENSRNOP00000024536	0	0	0	0	0	0	0.4	0.054	0.408
LOC100909548	Rab9b	10116.ENSRNOP00000020364	10116.ENSRNOP00000066233	0	0	0	0	0	0	0.5	0	0.499
LOC100910554	LOC102549061	10116.ENSRNOP00000069068	10116.ENSRNOP00000070235	0	0.017	0.265	0	0.282	0.263	0	0.09	0.598
LOC365985	Nuf2	10116.ENSRNOP00000065527	10116.ENSRNOP00000003650	0	0	0	0	0	0	0	0.441	0.441
LOC365985	Nt5c1a	10116.ENSRNOP00000065527	10116.ENSRNOP00000020524	0	0	0	0	0.053	0.059	0.689	0.091	0.714
LOC365985	Nrsn1	10116.ENSRNOP00000065527	10116.ENSRNOP00000023519	0	0	0	0	0.19	0	0.315	0.048	0.425
LOC365985	Pde3a	10116.ENSRNOP00000065527	10116.ENSRNOP00000032282	0	0	0	0	0	0	0.65	0.178	0.7
LRRTM1	Pcdh17	10116.ENSRNOP00000007993	10116.ENSRNOP00000046413	0	0	0	0	0.098	0	0	0.363	0.401
LRRTM1	Slitrk1	10116.ENSRNOP00000007993	10116.ENSRNOP00000012195	0	0	0	0.569	0.275	0	0	0.269	0.448
LRRTM1	Nefl	10116.ENSRNOP00000007993	10116.ENSRNOP00000018599	0	0	0	0	0.19	0.1	0	0.318	0.459
Lama2	Nid2	10116.ENSRNOP00000014917	10116.ENSRNOP00000000383	0	0	0	0	0.116	0.126	0	0.536	0.61
Lama2	Shh	10116.ENSRNOP00000014917	10116.ENSRNOP00000008497	0	0	0	0	0.047	0.043	0	0.462	0.466
Lama2	Lamb2	10116.ENSRNOP00000014917	10116.ENSRNOP00000065052	0	0	0	0.614	0.157	0.598	0	0.34	0.756
Lamb2	Nid2	10116.ENSRNOP00000065052	10116.ENSRNOP00000000383	0	0	0	0	0.112	0.105	0	0.376	0.461
Lamp5	Sst	10116.ENSRNOP00000007274	10116.ENSRNOP00000002519	0	0	0	0	0.19	0	0	0.468	0.55
Lamp5	Slc32a1	10116.ENSRNOP00000007274	10116.ENSRNOP00000020720	0	0	0	0	0.19	0.042	0	0.297	0.407
Lamp5	Pvalb	10116.ENSRNOP00000007274	10116.ENSRNOP00000058825	0	0	0	0	0.083	0	0	0.405	0.431
Lamp5	Sncg	10116.ENSRNOP00000007274	10116.ENSRNOP00000071576	0	0	0	0	0.069	0.064	0	0.484	0.511
Lipa	Pank1	10116.ENSRNOP00000074398	10116.ENSRNOP00000063874	0	0	0	0	0.08	0	0	0.41	0.434
Loxl1	Loxl3	10116.ENSRNOP00000032184	10116.ENSRNOP00000074073	0	0	0	0.72	0.083	0	0.5	0.224	0.613
Loxl1	Loxl2	10116.ENSRNOP00000032184	10116.ENSRNOP00000073118	0	0	0	0.701	0.098	0	0.5	0.353	0.683
Loxl2	Loxl3	10116.ENSRNOP00000073118	10116.ENSRNOP00000074073	0	0	0.062	0.953	0	0.215	0.5	0.067	0.61
Lrfn5	Slitrk1	10116.ENSRNOP00000007600	10116.ENSRNOP00000012195	0	0	0	0.563	0.243	0	0	0.3	0.447
Lrfn5	Sorcs3	10116.ENSRNOP00000007600	10116.ENSRNOP00000059656	0	0	0	0	0.313	0	0	0.25	0.462
Lrfn5	Slc32a1	10116.ENSRNOP00000007600	10116.ENSRNOP00000020720	0	0	0	0	0.217	0	0	0.347	0.467
Lrfn5	Ntrk3	10116.ENSRNOP00000007600	10116.ENSRNOP00000044402	0	0	0	0	0.148	0.1	0	0.439	0.532
Lrp1b	Ralyl	10116.ENSRNOP00000047160	10116.ENSRNOP00000015195	0	0	0	0	0.152	0	0	0.344	0.419
Lrrc17	Renbp	10116.ENSRNOP00000017103	10116.ENSRNOP00000069721	0	0	0	0	0	0	0	0.558	0.558
Lrrc23	Tppp3	10116.ENSRNOP00000051124	10116.ENSRNOP00000022863	0	0	0	0	0.101	0	0	0.438	0.473
Lrrc23	Tekt1	10116.ENSRNOP00000051124	10116.ENSRNOP00000062126	0	0	0	0	0.151	0	0	0.44	0.504
Lrrc23	Prr32	10116.ENSRNOP00000051124	10116.ENSRNOP00000065055	0	0	0	0	0	0	0	0.684	0.684
Ly6h	Nrsn1	10116.ENSRNOP00000068039	10116.ENSRNOP00000023519	0	0	0	0	0.19	0	0	0.347	0.448
Ly6h	Scrt1	10116.ENSRNOP00000068039	10116.ENSRNOP00000030637	0	0	0	0	0.253	0	0	0.25	0.416
Ly6h	Psca	10116.ENSRNOP00000068039	10116.ENSRNOP00000070961	0	0	0	0	0	0	0	0.669	0.669
Ly6h	Lynx1	10116.ENSRNOP00000068039	10116.ENSRNOP00000068518	0	0	0	0	0.092	0	0	0.893	0.898
Ly75	Xcr1	10116.ENSRNOP00000010683	10116.ENSRNOP00000008747	0	0	0	0	0.078	0	0	0.593	0.609
Lynx1	Pvalb	10116.ENSRNOP00000068518	10116.ENSRNOP00000058825	0	0	0	0	0.159	0	0	0.559	0.613
Lynx1	Psca	10116.ENSRNOP00000068518	10116.ENSRNOP00000070961	0	0	0	0	0	0	0	0.643	0.643
Lyve1	Plvap	10116.ENSRNOP00000036731	10116.ENSRNOP00000023927	0	0	0	0	0.252	0.099	0	0.516	0.646
Lyve1	Pxdn	10116.ENSRNOP00000036731	10116.ENSRNOP00000069815	0	0	0	0	0	0	0	0.486	0.486
Maob	Pxdn	10116.ENSRNOP00000043466	10116.ENSRNOP00000069815	0	0	0	0	0.048	0	0	0.519	0.523
Maob	Tph1	10116.ENSRNOP00000043466	10116.ENSRNOP00000052959	0	0	0	0	0	0	0	0.614	0.614
Maob	Sat1	10116.ENSRNOP00000043466	10116.ENSRNOP00000068531	0	0	0	0	0	0	0.9	0.12	0.908
Mcoln3	Tpcn2	10116.ENSRNOP00000020231	10116.ENSRNOP00000051739	0	0	0	0	0	0	0	0.554	0.554
Mctp1	Prr32	10116.ENSRNOP00000076318	10116.ENSRNOP00000065055	0	0	0	0	0	0	0	0.518	0.518
Mgat4c	Mgat5b	10116.ENSRNOP00000005523	10116.ENSRNOP00000063074	0	0	0	0	0.121	0.041	0	0.514	0.555
Mgat4d	Mgat5b	10116.ENSRNOP00000004982	10116.ENSRNOP00000063074	0	0	0	0	0	0.041	0.9	0	0.9
Mgmt	Shh	10116.ENSRNOP00000021537	10116.ENSRNOP00000008497	0	0	0	0	0	0	0	0.585	0.585
Mgmt	Rbpms2	10116.ENSRNOP00000021537	10116.ENSRNOP00000070734	0.085	0	0	0	0	0	0	0.396	0.423
Micall2	Rab13	10116.ENSRNOP00000031199	10116.ENSRNOP00000071741	0	0	0	0	0.051	0.136	0.9	0.911	0.991
Mlnr	Tac3	10116.ENSRNOP00000017317	10116.ENSRNOP00000005679	0	0	0	0	0.071	0	0	0.456	0.473
Mmp11	Timp2	10116.ENSRNOP00000035334	10116.ENSRNOP00000004290	0	0	0	0	0.052	0.381	0	0.476	0.666
Mstn	Tgfbr1	10116.ENSRNOP00000038159	10116.ENSRNOP00000009452	0	0	0	0	0.054	0.421	0.9	0.937	0.996
Mstn	Myh7	10116.ENSRNOP00000038159	10116.ENSRNOP00000024186	0	0	0	0	0.108	0.041	0	0.43	0.469
Nap1l5	Slc38a4	10116.ENSRNOP00000010263	10116.ENSRNOP00000068616	0	0	0	0	0.055	0.057	0	0.437	0.454
Nap1l5	Rasgrf1	10116.ENSRNOP00000010263	10116.ENSRNOP00000070883	0	0	0	0	0.184	0	0	0.372	0.465
Naprt	Nnt	10116.ENSRNOP00000010637	10116.ENSRNOP00000029578	0	0	0	0	0.073	0	0	0.427	0.447
Naprt	Nt5c1a	10116.ENSRNOP00000010637	10116.ENSRNOP00000020524	0	0	0	0	0.069	0.099	0.9	0.13	0.917
Naprt	Nmnat2	10116.ENSRNOP00000010637	10116.ENSRNOP00000029020	0.094	0	0	0	0.082	0	0.938	0.832	0.99
Ncam2	Pcdh17	10116.ENSRNOP00000074294	10116.ENSRNOP00000046413	0	0	0	0	0.084	0.06	0	0.404	0.442
Ndrg4	Sult4a1	10116.ENSRNOP00000044520	10116.ENSRNOP00000066760	0	0	0	0	0.188	0	0	0.367	0.464
Necab1	Zmat4	10116.ENSRNOP00000009718	10116.ENSRNOP00000043474	0	0	0	0	0.108	0	0	0.468	0.505
Nefh	Nefm	10116.ENSRNOP00000011604	10116.ENSRNOP00000018637	0	0	0	0.789	0.184	0.1	0	0.527	0.622
Nefh	Nefl	10116.ENSRNOP00000011604	10116.ENSRNOP00000018599	0	0	0	0.806	0.209	0.277	0	0.493	0.684
Nefl	Vsnl1	10116.ENSRNOP00000018599	10116.ENSRNOP00000007609	0	0	0	0	0.219	0.11	0	0.242	0.427
Nefl	Thy1	10116.ENSRNOP00000018599	10116.ENSRNOP00000008685	0	0	0	0	0.124	0	0	0.464	0.51
Nefl	Slc17a6	10116.ENSRNOP00000018599	10116.ENSRNOP00000022383	0	0	0	0	0.192	0	0	0.323	0.43
Nefl	Ntrk3	10116.ENSRNOP00000018599	10116.ENSRNOP00000044402	0	0	0	0	0.148	0.1	0	0.329	0.441
Nefl	Sncg	10116.ENSRNOP00000018599	10116.ENSRNOP00000071576	0	0	0	0	0.096	0	0	0.43	0.463
Nefl	Rasgrf1	10116.ENSRNOP00000018599	10116.ENSRNOP00000070883	0	0	0	0	0.199	0.064	0.4	0.103	0.542
Nefl	Pou4f1	10116.ENSRNOP00000018599	10116.ENSRNOP00000074614	0	0	0	0	0	0	0	0.611	0.611
Nefl	Nefm	10116.ENSRNOP00000018599	10116.ENSRNOP00000018637	0	0	0	0.874	0.949	0.617	0	0.981	0.999
Nefm	Ppp2r2c	10116.ENSRNOP00000018637	10116.ENSRNOP00000070068	0	0	0	0	0.067	0.1	0	0.373	0.428
Nefm	Slc17a6	10116.ENSRNOP00000018637	10116.ENSRNOP00000022383	0	0	0	0	0.203	0	0	0.378	0.483
Neto2	Vwc2l	10116.ENSRNOP00000021739	10116.ENSRNOP00000038764	0	0	0	0	0.092	0	0	0.464	0.492
Neurog2	Sox9	10116.ENSRNOP00000014570	10116.ENSRNOP00000003511	0	0	0	0	0.064	0.044	0	0.447	0.462
Neurog2	Shh	10116.ENSRNOP00000014570	10116.ENSRNOP00000008497	0	0	0	0	0	0	0	0.669	0.669
Neurog2	Slc17a6	10116.ENSRNOP00000014570	10116.ENSRNOP00000022383	0	0	0	0	0	0	0	0.445	0.445
Neurog2	Notch1	10116.ENSRNOP00000014570	10116.ENSRNOP00000026212	0	0	0	0	0	0	0	0.586	0.586
Neurog2	Pou4f1	10116.ENSRNOP00000014570	10116.ENSRNOP00000074614	0	0	0	0	0.057	0	0	0.647	0.653
Nfib	Sox9	10116.ENSRNOP00000060839	10116.ENSRNOP00000003511	0	0	0	0	0	0.099	0	0.412	0.448
Nmnat2	Nt5c1a	10116.ENSRNOP00000029020	10116.ENSRNOP00000020524	0	0	0	0	0	0	0.9	0	0.9
Nmnat2	Nnt	10116.ENSRNOP00000029020	10116.ENSRNOP00000029578	0	0	0	0	0.048	0	0.9	0.207	0.917
Notch1	Sox9	10116.ENSRNOP00000026212	10116.ENSRNOP00000003511	0	0	0	0	0	0.056	0	0.716	0.721
Notch1	Shh	10116.ENSRNOP00000026212	10116.ENSRNOP00000008497	0	0	0	0	0	0.061	0	0.807	0.811
Notch1	Thy1	10116.ENSRNOP00000026212	10116.ENSRNOP00000008685	0	0	0	0	0	0	0	0.561	0.561
Notch1	Tgfbr1	10116.ENSRNOP00000026212	10116.ENSRNOP00000009452	0	0	0	0	0.105	0.1	0	0.52	0.579
Notch1	Ocln	10116.ENSRNOP00000026212	10116.ENSRNOP00000024674	0	0	0	0	0.06	0.1	0	0.398	0.446
Notch1	Notch2	10116.ENSRNOP00000026212	10116.ENSRNOP00000025718	0	0	0.064	0.949	0.133	0.145	0.9	0.188	0.933
Notch1	Notch3	10116.ENSRNOP00000026212	10116.ENSRNOP00000037570	0	0	0.066	0.94	0.14	0.145	0	0.236	0.406
Notch1	Pxdn	10116.ENSRNOP00000026212	10116.ENSRNOP00000069815	0	0	0	0	0.07	0	0	0.59	0.603
Notch1	Nrg1	10116.ENSRNOP00000026212	10116.ENSRNOP00000072731	0	0	0	0	0	0.1	0	0.696	0.715
Notch2	Sox9	10116.ENSRNOP00000025718	10116.ENSRNOP00000003511	0	0	0	0	0.051	0.056	0	0.584	0.595
Notch2	Shh	10116.ENSRNOP00000025718	10116.ENSRNOP00000008497	0	0	0	0	0.052	0.061	0	0.5	0.517
Notch2	Notch3	10116.ENSRNOP00000025718	10116.ENSRNOP00000037570	0	0	0.07	0.939	0.046	0.173	0	0.457	0.549
Notch3	Sox9	10116.ENSRNOP00000037570	10116.ENSRNOP00000003511	0	0	0	0	0.051	0.056	0	0.575	0.586
Notch3	Shh	10116.ENSRNOP00000037570	10116.ENSRNOP00000008497	0	0	0	0	0.048	0.061	0	0.455	0.471
Npl	Renbp	10116.ENSRNOP00000003713	10116.ENSRNOP00000069721	0	0	0	0	0.114	0	0.9	0.395	0.941
Npvf	Tac3	10116.ENSRNOP00000014437	10116.ENSRNOP00000005679	0	0	0	0	0.085	0	0	0.772	0.782
Nrg1	Thy1	10116.ENSRNOP00000072731	10116.ENSRNOP00000008685	0	0	0	0	0.075	0	0	0.382	0.404
Nrg1	Pvalb	10116.ENSRNOP00000072731	10116.ENSRNOP00000058825	0	0	0	0	0	0.142	0	0.62	0.66
Nrsn1	Rims3	10116.ENSRNOP00000023519	10116.ENSRNOP00000015034	0	0	0	0	0.187	0	0	0.295	0.402
Nrsn1	Ttk	10116.ENSRNOP00000023519	10116.ENSRNOP00000072355	0	0	0	0	0.403	0	0	0.049	0.407
Nrsn1	Smc1b	10116.ENSRNOP00000023519	10116.ENSRNOP00000043834	0	0	0	0	0.109	0.145	0	0.301	0.421
Nrsn1	Primpol	10116.ENSRNOP00000023519	10116.ENSRNOP00000030019	0	0	0	0	0.091	0	0	0.41	0.441
Nrsn1	RGD1307443	10116.ENSRNOP00000023519	10116.ENSRNOP00000024536	0	0	0	0	0.19	0	0	0.549	0.619
Nt5c1a	Pde3a	10116.ENSRNOP00000020524	10116.ENSRNOP00000032282	0	0	0	0	0	0	0.65	0	0.65
Ntrk3	Slitrk1	10116.ENSRNOP00000044402	10116.ENSRNOP00000012195	0	0	0	0	0.231	0.1	0	0.648	0.735
Ntrk3	Pou4f1	10116.ENSRNOP00000044402	10116.ENSRNOP00000074614	0	0	0	0	0	0.056	0	0.506	0.513
Ntrk3	Pvalb	10116.ENSRNOP00000044402	10116.ENSRNOP00000058825	0	0	0	0	0.07	0.1	0	0.517	0.56
Nuf2	Parpbp	10116.ENSRNOP00000003650	10116.ENSRNOP00000006249	0	0	0	0	0.528	0.041	0	0.074	0.544
Nuf2	Pimreg	10116.ENSRNOP00000003650	10116.ENSRNOP00000010975	0	0	0	0	0.282	0	0	0.503	0.628
Nuf2	Racgap1	10116.ENSRNOP00000003650	10116.ENSRNOP00000067834	0	0	0	0	0.65	0	0	0.251	0.727
Nuf2	Plk1	10116.ENSRNOP00000003650	10116.ENSRNOP00000025629	0	0	0	0	0.481	0	0.5	0.365	0.821
Nuf2	Tpx2	10116.ENSRNOP00000003650	10116.ENSRNOP00000010851	0	0	0	0	0.839	0	0	0.434	0.905
Nuf2	Nusap1	10116.ENSRNOP00000003650	10116.ENSRNOP00000070384	0	0	0	0	0.842	0	0	0.468	0.912
Nuf2	Ttk	10116.ENSRNOP00000003650	10116.ENSRNOP00000072355	0	0	0	0	0.91	0.488	0	0.588	0.979
Nuf2	Spc25	10116.ENSRNOP00000003650	10116.ENSRNOP00000008837	0	0	0	0	0.87	0.948	0.8	0.573	0.999
Nusap1	Parpbp	10116.ENSRNOP00000070384	10116.ENSRNOP00000006249	0	0	0	0	0.429	0.105	0	0.041	0.467
Nusap1	Spc25	10116.ENSRNOP00000070384	10116.ENSRNOP00000008837	0	0	0	0	0.577	0	0	0.073	0.591
Nusap1	Tpx2	10116.ENSRNOP00000070384	10116.ENSRNOP00000010851	0	0	0	0	0.844	0	0	0.609	0.936
Nusap1	Pimreg	10116.ENSRNOP00000070384	10116.ENSRNOP00000010975	0	0	0	0	0.272	0	0	0.47	0.598
Nusap1	Plk1	10116.ENSRNOP00000070384	10116.ENSRNOP00000025629	0	0	0	0	0.425	0	0	0.561	0.737
Nusap1	Racgap1	10116.ENSRNOP00000070384	10116.ENSRNOP00000067834	0	0	0	0	0.665	0	0	0.378	0.782
Nusap1	Ttk	10116.ENSRNOP00000070384	10116.ENSRNOP00000072355	0	0	0	0	0.864	0	0	0.526	0.932
Ocln	Tspan8	10116.ENSRNOP00000024674	10116.ENSRNOP00000005909	0	0	0	0	0.167	0	0	0.558	0.617
Ocln	Tgfbr1	10116.ENSRNOP00000024674	10116.ENSRNOP00000009452	0	0	0	0	0.06	0.1	0	0.66	0.688
Ocln	Plvap	10116.ENSRNOP00000024674	10116.ENSRNOP00000023927	0	0	0	0	0.08	0.1	0	0.347	0.412
Ocln	Rab13	10116.ENSRNOP00000024674	10116.ENSRNOP00000071741	0	0	0	0	0.044	0.067	0	0.389	0.407
Ocln	Pxdn	10116.ENSRNOP00000024674	10116.ENSRNOP00000069815	0	0	0	0	0.052	0	0	0.775	0.777
Ogn	Ptn	10116.ENSRNOP00000020532	10116.ENSRNOP00000016088	0	0	0	0	0.095	0.043	0	0.417	0.451
Oprl1	Slc17a6	10116.ENSRNOP00000047053	10116.ENSRNOP00000022383	0	0	0	0	0.208	0	0	0.323	0.44
Parpbp	Ttk	10116.ENSRNOP00000006249	10116.ENSRNOP00000072355	0	0	0	0	0.532	0	0	0.066	0.544
Pcp4	Rgs8	10116.ENSRNOP00000002221	10116.ENSRNOP00000073985	0	0	0	0	0.108	0	0	0.401	0.443
Pcp4	Pvalb	10116.ENSRNOP00000002221	10116.ENSRNOP00000058825	0	0	0	0	0.065	0.059	0	0.574	0.592
Pdzrn4	Sult4a1	10116.ENSRNOP00000037998	10116.ENSRNOP00000066760	0	0	0	0	0.07	0	0	0.486	0.502
Pimreg	Tpx2	10116.ENSRNOP00000010975	10116.ENSRNOP00000010851	0	0	0	0	0.218	0	0	0.347	0.467
Pimreg	Ttk	10116.ENSRNOP00000010975	10116.ENSRNOP00000072355	0	0	0	0	0.298	0	0	0.303	0.49
Plcb1	Plcb3	10116.ENSRNOP00000006389	10116.ENSRNOP00000028720	0	0	0.049	0.952	0	0	0.65	0.24	0.725
Plk1	Spc25	10116.ENSRNOP00000025629	10116.ENSRNOP00000008837	0	0	0	0	0.412	0	0.5	0.3	0.776
Plk1	Tpx2	10116.ENSRNOP00000025629	10116.ENSRNOP00000010851	0	0	0	0	0.833	0	0	0.23	0.866
Plk1	Ttk	10116.ENSRNOP00000025629	10116.ENSRNOP00000072355	0	0	0	0.568	0.453	0.142	0	0.278	0.632
Plk1	Smc1b	10116.ENSRNOP00000025629	10116.ENSRNOP00000043834	0	0	0	0	0.113	0.536	0	0.219	0.65
Plk1	Racgap1	10116.ENSRNOP00000025629	10116.ENSRNOP00000067834	0	0	0	0	0.77	0.283	0	0.57	0.923
Plvap	Tspan12	10116.ENSRNOP00000023927	10116.ENSRNOP00000072130	0	0	0	0	0.128	0	0	0.355	0.414
Plvap	Pxdn	10116.ENSRNOP00000023927	10116.ENSRNOP00000069815	0	0	0	0	0	0	0	0.423	0.423
Plxna2	Unc5a	10116.ENSRNOP00000009900	10116.ENSRNOP00000071115	0	0	0	0	0.065	0	0	0.408	0.424
Plxna2	Plxnb2	10116.ENSRNOP00000009900	10116.ENSRNOP00000010467	0	0	0	0.81	0.049	0.051	0.54	0.14	0.595
Plxna2	Rhod	10116.ENSRNOP00000009900	10116.ENSRNOP00000026092	0	0	0	0	0.058	0.274	0.9	0.105	0.93
Plxnb2	Timd2	10116.ENSRNOP00000010467	10116.ENSRNOP00000056223	0	0	0	0	0	0.071	0	0.397	0.416
Plxnb2	Ptn	10116.ENSRNOP00000010467	10116.ENSRNOP00000016088	0	0	0	0	0	0	0	0.686	0.686
Plxnb2	Rhod	10116.ENSRNOP00000010467	10116.ENSRNOP00000026092	0	0	0	0	0.078	0.772	0	0.164	0.808
Pou4f1	Sox9	10116.ENSRNOP00000074614	10116.ENSRNOP00000003511	0	0	0	0	0.051	0.051	0	0.428	0.44
Pou4f1	Shh	10116.ENSRNOP00000074614	10116.ENSRNOP00000008497	0	0	0	0	0.048	0	0	0.432	0.436
Pou4f1	Thy1	10116.ENSRNOP00000074614	10116.ENSRNOP00000008685	0	0	0	0	0	0	0	0.608	0.608
Pou4f1	Slc17a6	10116.ENSRNOP00000074614	10116.ENSRNOP00000022383	0	0	0	0	0.085	0	0	0.477	0.501
Pou4f1	Pvalb	10116.ENSRNOP00000074614	10116.ENSRNOP00000058825	0	0	0	0	0	0	0	0.429	0.429
Pou4f1	Sncg	10116.ENSRNOP00000074614	10116.ENSRNOP00000071576	0	0	0	0	0	0.099	0	0.66	0.68
Prcp	Ptn	10116.ENSRNOP00000014271	10116.ENSRNOP00000016088	0	0	0	0	0	0	0	0.464	0.463
Ptn	Shh	10116.ENSRNOP00000016088	10116.ENSRNOP00000008497	0	0	0	0	0	0	0	0.433	0.433
Ptn	Sparcl1	10116.ENSRNOP00000016088	10116.ENSRNOP00000020357	0	0	0	0	0.235	0	0	0.634	0.708
Pvalb	Sst	10116.ENSRNOP00000058825	10116.ENSRNOP00000002519	0	0	0	0	0.042	0	0	0.948	0.948
Pvalb	Syt2	10116.ENSRNOP00000058825	10116.ENSRNOP00000006637	0	0	0	0	0.065	0	0	0.621	0.631
Pvalb	Scn2a	10116.ENSRNOP00000058825	10116.ENSRNOP00000007069	0	0	0	0	0.068	0.17	0	0.428	0.519
Pvalb	Shh	10116.ENSRNOP00000058825	10116.ENSRNOP00000008497	0	0	0	0	0.043	0	0	0.43	0.431
Pvalb	Thy1	10116.ENSRNOP00000058825	10116.ENSRNOP00000008685	0	0	0	0	0.075	0	0	0.506	0.523
Pvalb	Slc32a1	10116.ENSRNOP00000058825	10116.ENSRNOP00000020720	0	0	0	0	0.124	0	0	0.767	0.788
Pvalb	Slc17a6	10116.ENSRNOP00000058825	10116.ENSRNOP00000022383	0	0	0	0	0.042	0.063	0	0.771	0.776
Pvalb	Pxdn	10116.ENSRNOP00000058825	10116.ENSRNOP00000069815	0	0	0	0	0	0	0	0.661	0.661
Pvalb	Vip	10116.ENSRNOP00000058825	10116.ENSRNOP00000075997	0	0	0	0	0.065	0	0	0.69	0.697
Pxdn	Sst	10116.ENSRNOP00000069815	10116.ENSRNOP00000002519	0	0	0	0	0	0	0	0.621	0.621
Pxdn	Sox9	10116.ENSRNOP00000069815	10116.ENSRNOP00000003511	0	0	0	0	0.052	0	0	0.519	0.524
Pxdn	Timp2	10116.ENSRNOP00000069815	10116.ENSRNOP00000004290	0	0	0	0	0.062	0	0	0.459	0.472
Pxdn	Shh	10116.ENSRNOP00000069815	10116.ENSRNOP00000008497	0	0	0	0	0.052	0	0	0.462	0.468
Pxdn	Thy1	10116.ENSRNOP00000069815	10116.ENSRNOP00000008685	0	0	0	0	0	0	0	0.633	0.633
Pxdn	Tgfbr1	10116.ENSRNOP00000069815	10116.ENSRNOP00000009452	0	0	0	0	0.075	0	0	0.46	0.479
Pxdn	Slc17a6	10116.ENSRNOP00000069815	10116.ENSRNOP00000022383	0	0	0	0	0	0	0	0.5	0.499
RGD1310507	Tfr2	10116.ENSRNOP00000074521	10116.ENSRNOP00000072585	0	0	0	0	0.389	0.314	0	0.074	0.578
Rab3c	Syt2	10116.ENSRNOP00000015871	10116.ENSRNOP00000006637	0	0	0	0	0.3	0.1	0	0.469	0.636
Rab3c	Slc17a6	10116.ENSRNOP00000015871	10116.ENSRNOP00000022383	0	0	0	0	0.166	0.044	0	0.319	0.41
Rab3c	Syt16	10116.ENSRNOP00000015871	10116.ENSRNOP00000073667	0	0	0	0	0.101	0.1	0	0.344	0.423
Rab3c	Slc32a1	10116.ENSRNOP00000015871	10116.ENSRNOP00000020720	0	0	0	0	0.241	0	0	0.289	0.438
Rab9b	Zmat4	10116.ENSRNOP00000066233	10116.ENSRNOP00000043474	0	0	0	0	0.112	0	0	0.404	0.448
Racgap1	Spc25	10116.ENSRNOP00000067834	10116.ENSRNOP00000008837	0	0	0	0	0.456	0	0	0.096	0.487
Racgap1	Tpx2	10116.ENSRNOP00000067834	10116.ENSRNOP00000010851	0	0	0	0	0.824	0	0	0.066	0.828
Racgap1	Rhod	10116.ENSRNOP00000067834	10116.ENSRNOP00000026092	0	0	0	0	0.066	0.225	0.4	0.092	0.553
Racgap1	Ttk	10116.ENSRNOP00000067834	10116.ENSRNOP00000072355	0	0	0	0	0.52	0	0	0.364	0.682
Ralyl	Stxbp6	10116.ENSRNOP00000015195	10116.ENSRNOP00000005618	0	0	0	0	0	0.045	0	0.466	0.468
Rasgrf1	Usp29	10116.ENSRNOP00000070883	10116.ENSRNOP00000052581	0	0	0	0	0.137	0.049	0	0.35	0.42
Rbpms2	Slc35g2	10116.ENSRNOP00000070734	10116.ENSRNOP00000020610	0	0	0	0	0	0	0	0.589	0.589
Rbpms2	Smc1b	10116.ENSRNOP00000070734	10116.ENSRNOP00000043834	0	0	0	0	0.302	0.101	0	0.157	0.424
Rgs18	Rgs8	10116.ENSRNOP00000005324	10116.ENSRNOP00000073985	0	0	0.066	0.863	0	0	0.5	0.067	0.526
Rhod	Spc25	10116.ENSRNOP00000026092	10116.ENSRNOP00000008837	0	0	0	0	0.047	0	0	0.399	0.402
Rsph1	Tppp3	10116.ENSRNOP00000074661	10116.ENSRNOP00000022863	0	0	0	0	0.063	0	0	0.439	0.452
Rsph1	Smc1b	10116.ENSRNOP00000074661	10116.ENSRNOP00000043834	0	0	0	0	0	0	0	0.443	0.443
Rsph1	Tekt1	10116.ENSRNOP00000074661	10116.ENSRNOP00000062126	0	0	0	0	0.287	0	0	0.36	0.524
Scn2a	Scn2b	10116.ENSRNOP00000007069	10116.ENSRNOP00000021819	0	0	0	0	0.2	0.727	0.72	0.7	0.979
Scrt1	Sdr16c5	10116.ENSRNOP00000030637	10116.ENSRNOP00000011813	0	0	0	0	0	0	0	0.515	0.515
Scrt1	Slc17a6	10116.ENSRNOP00000030637	10116.ENSRNOP00000022383	0	0	0	0	0.213	0	0	0.269	0.401
Shh	Sst	10116.ENSRNOP00000008497	10116.ENSRNOP00000002519	0	0	0	0	0.064	0	0	0.44	0.453
Shh	Sox9	10116.ENSRNOP00000008497	10116.ENSRNOP00000003511	0	0	0	0	0	0	0	0.71	0.71
Shh	Tgfbr1	10116.ENSRNOP00000008497	10116.ENSRNOP00000009452	0	0	0	0	0.071	0	0	0.384	0.403
Shh	Thy1	10116.ENSRNOP00000008497	10116.ENSRNOP00000008685	0	0	0	0	0.084	0	0	0.406	0.433
Slc17a6	Sst	10116.ENSRNOP00000022383	10116.ENSRNOP00000002519	0	0	0	0	0.153	0	0	0.686	0.722
Slc17a6	Tac3	10116.ENSRNOP00000022383	10116.ENSRNOP00000005679	0	0	0	0	0.064	0	0	0.5	0.511
Slc17a6	Syt2	10116.ENSRNOP00000022383	10116.ENSRNOP00000006637	0	0	0	0	0.144	0	0	0.573	0.62
Slc17a6	Slc32a1	10116.ENSRNOP00000022383	10116.ENSRNOP00000020720	0	0	0	0	0.195	0	0.9	0.914	0.992
Slc32a1	Sst	10116.ENSRNOP00000020720	10116.ENSRNOP00000002519	0	0	0	0	0.199	0	0	0.669	0.723
Slc32a1	Syt2	10116.ENSRNOP00000020720	10116.ENSRNOP00000006637	0	0	0	0	0.18	0	0	0.572	0.634
Slitrk1	Vsnl1	10116.ENSRNOP00000012195	10116.ENSRNOP00000007609	0	0	0	0	0.237	0.102	0	0.238	0.433
Sncg	Thy1	10116.ENSRNOP00000071576	10116.ENSRNOP00000008685	0	0	0	0	0.055	0	0	0.495	0.503
Sncg	Sync	10116.ENSRNOP00000071576	10116.ENSRNOP00000010730	0	0	0	0	0	0	0	0.556	0.556
Sncg	Trarg1	10116.ENSRNOP00000071576	10116.ENSRNOP00000069416	0	0	0	0	0.115	0	0	0.355	0.405
Sncg	Tppp	10116.ENSRNOP00000071576	10116.ENSRNOP00000072201	0	0	0	0	0.084	0.288	0	0.233	0.456
Sox9	Sst	10116.ENSRNOP00000003511	10116.ENSRNOP00000002519	0	0	0	0	0.063	0	0	0.438	0.451
Sox9	Tgfbr1	10116.ENSRNOP00000003511	10116.ENSRNOP00000009452	0	0	0	0	0	0.064	0	0.399	0.413
Sox9	Wnt9a	10116.ENSRNOP00000003511	10116.ENSRNOP00000055129	0	0	0	0	0.079	0.075	0	0.449	0.489
Sox9	Thy1	10116.ENSRNOP00000003511	10116.ENSRNOP00000008685	0	0	0	0	0	0	0	0.623	0.623
Spc25	Ttk	10116.ENSRNOP00000008837	10116.ENSRNOP00000072355	0	0	0	0	0.675	0.132	0	0.355	0.802
Spock3	Timp2	10116.ENSRNOP00000056503	10116.ENSRNOP00000004290	0	0	0	0	0	0	0.4	0	0.4
Spock3	Vsnl1	10116.ENSRNOP00000056503	10116.ENSRNOP00000007609	0	0	0	0	0.196	0	0	0.348	0.453
Sst	Tph1	10116.ENSRNOP00000002519	10116.ENSRNOP00000052959	0	0	0	0	0	0	0	0.434	0.434
Sst	Syt2	10116.ENSRNOP00000002519	10116.ENSRNOP00000006637	0	0	0	0	0.146	0	0	0.365	0.434
Sst	Tac3	10116.ENSRNOP00000002519	10116.ENSRNOP00000005679	0	0	0	0	0.104	0	0	0.631	0.655
Sst	Vip	10116.ENSRNOP00000002519	10116.ENSRNOP00000075997	0	0	0	0	0.171	0	0	0.879	0.895
Ston1	Syt2	10116.ENSRNOP00000022370	10116.ENSRNOP00000006637	0	0	0	0	0	0	0.5	0	0.499
Stxbp6	Syt17	10116.ENSRNOP00000005618	10116.ENSRNOP00000023090	0	0	0	0	0	0	0	0.432	0.432
Sult4a1	Vstm2l	10116.ENSRNOP00000066760	10116.ENSRNOP00000039977	0	0	0	0	0.19	0	0	0.405	0.497
Syt16	Zmat4	10116.ENSRNOP00000073667	10116.ENSRNOP00000043474	0	0	0	0	0	0	0	0.433	0.433
Tfr2	Timd2	10116.ENSRNOP00000072585	10116.ENSRNOP00000056223	0	0	0	0	0.126	0.1	0	0.299	0.4
Ticam2	Trim55	10116.ENSRNOP00000056221	10116.ENSRNOP00000017125	0	0	0	0	0.045	0.044	0	0.631	0.634
Tm4sf4	Tspan8	10116.ENSRNOP00000022105	10116.ENSRNOP00000005909	0	0	0	0	0	0	0	0.418	0.418
Tmem132b	Tspan12	10116.ENSRNOP00000072599	10116.ENSRNOP00000072130	0	0	0	0	0	0	0	0.441	0.441
Tnfsf10	Tnfsf13	10116.ENSRNOP00000017758	10116.ENSRNOP00000073136	0	0	0	0	0.048	0	0	0.503	0.506
Tpx2	Ttk	10116.ENSRNOP00000010851	10116.ENSRNOP00000072355	0	0	0	0	0.42	0	0	0.395	0.634
Trpc4	Trpc5	10116.ENSRNOP00000042886	10116.ENSRNOP00000071700	0	0	0.057	0.966	0.131	0.1	0	0.933	0.944
Vstm2l	Vwc2l	10116.ENSRNOP00000039977	10116.ENSRNOP00000038764	0	0	0	0	0.164	0	0	0.395	0.472
