# Supplementary material for: Integrated bioinformatics analysis of retinal ischemia/reperfusion injury in rats with potential key genes
Source: BMC Genomics. 2024 Apr 15;25:367. doi: 10.1186/s12864-024-10288-0 (PMC11017533; doi:10.1186/s12864-024-10288-0)
Supplement: Supplementary file 64 — Supplementary Material 64. [file 12864_2024_10288_MOESM64_ESM.xlsx]

## Sheet: MCC_top10
suplementery table 64 72h_spec key
Rank	Name	Score
1	Cdca3	47500000000
2	Ttk	47500000000
3	Nuf2	47500000000
4	Cenpf	47500000000
4	Cenpe	47500000000
4	Nusap1	47500000000
7	Kif20b	47400000000
8	Cenpa	46900000000
9	Kif20a	46000000000
10	Plk1	43600000000
