# Supplementary material for: Integrated bioinformatics analysis of retinal ischemia/reperfusion injury in rats with potential key genes
Source: BMC Genomics. 2024 Apr 15;25:367. doi: 10.1186/s12864-024-10288-0 (PMC11017533; doi:10.1186/s12864-024-10288-0)
Supplement: Supplementary file 65 — Supplementary Material 65. [file 12864_2024_10288_MOESM65_ESM.xlsx]

## Sheet: Sheet1
suplementery table 65 miRNA1_lncRNA_mRNA_72h
SYMBOL	X1
Cdca3	rno-miR-1949
Ttk	rno-miR-140-5p
Ttk	rno-miR-485-3p
Cenpf	rno-miR-103-3p
Cenpf	rno-miR-107-3p
Cenpf	rno-miR-122-5p
Cenpf	rno-miR-212-5p
Cenpf	rno-miR-497-3p
Nusap1	rno-miR-128-3p
Nusap1	rno-miR-3588
Nusap1	rno-miR-3596c
Nusap1	rno-miR-363-5p
Nusap1	rno-miR-547-5p
Kif20b	rno-miR-325-3p
Kif20b	rno-miR-425-5p
Kif20b	rno-miR-667-3p
Cenpa	rno-miR-207
Cenpa	rno-miR-297
Cenpa	rno-miR-350
Cenpa	rno-miR-3557-3p
Plk1	rno-let-7c-1-3p
XLOC_016020	rno-miR-1949
LOC103691856	rno-miR-1949
XLOC_019510	rno-miR-140-5p
XLOC_001807	rno-miR-485-3p
XLOC_011128	rno-miR-485-3p
XLOC_014786	rno-miR-103-3p
LOC108349521	rno-miR-103-3p
LOC108350833	rno-miR-103-3p
AABR07065448.1	rno-miR-103-3p
LOC108350833	rno-miR-107-3p
LOC102546407	rno-miR-122-5p
LOC108353017	rno-miR-122-5p
XLOC_015962	rno-miR-212-5p
XLOC_017228	rno-miR-212-5p
LOC100910676	rno-miR-212-5p
LOC102554670	rno-miR-212-5p
LOC102556151	rno-miR-212-5p
LOC102553792	rno-miR-212-5p
LOC102551503	rno-miR-212-5p
LOC102553955	rno-miR-212-5p
LOC103693437	rno-miR-212-5p
LOC103692658	rno-miR-212-5p
LOC108352746	rno-miR-212-5p
LOC102553927	rno-miR-212-5p
AABR07065349.1	rno-miR-212-5p
AABR07038556.2	rno-miR-212-5p
AC132627.3	rno-miR-212-5p
XLOC_006511	rno-miR-497-3p
XLOC_007679	rno-miR-497-3p
XLOC_010541	rno-miR-497-3p
LOC103692152	rno-miR-497-3p
LOC108351062	rno-miR-497-3p
LOC102551419	rno-miR-497-3p
LOC108351692	rno-miR-497-3p
AABR07052441.1	rno-miR-497-3p
XLOC_004343	rno-miR-128-3p
XLOC_006135	rno-miR-128-3p
AC133613.1	rno-miR-128-3p
XLOC_004546	rno-miR-3588
XLOC_008145	rno-miR-3588
XLOC_013993	rno-miR-3588
XLOC_014015	rno-miR-3588
XLOC_014307	rno-miR-3588
LOC102548505	rno-miR-3588
LOC102554570	rno-miR-3588
LOC108350766	rno-miR-3588
LOC102554736	rno-miR-3588
LOC102552929	rno-miR-3588
LOC102551999	rno-miR-3588
LOC102553833	rno-miR-3588
LOC108351787	rno-miR-3588
LOC108352496	rno-miR-3588
LOC102555502	rno-miR-3588
LOC108349038	rno-miR-3588
AABR07003397.1	rno-miR-3588
AABR07002898.1	rno-miR-3588
XLOC_000151	rno-miR-3596c
LOC102551701	rno-miR-363-5p
XLOC_011422	rno-miR-547-5p
XLOC_010754	rno-miR-547-5p
XLOC_011128	rno-miR-547-5p
LOC102555223	rno-miR-547-5p
LOC108348951	rno-miR-547-5p
XLOC_004542	rno-miR-325-3p
XLOC_014540	rno-miR-425-5p
LOC102549247	rno-miR-425-5p
LOC108352962	rno-miR-425-5p
XLOC_000600	rno-miR-667-3p
XLOC_001033	rno-miR-667-3p
XLOC_001200	rno-miR-667-3p
XLOC_004549	rno-miR-667-3p
XLOC_006657	rno-miR-667-3p
XLOC_007725	rno-miR-667-3p
XLOC_008437	rno-miR-667-3p
NA	rno-miR-667-3p
XLOC_009520	rno-miR-667-3p
XLOC_009742	rno-miR-667-3p
XLOC_013916	rno-miR-667-3p
XLOC_014457	rno-miR-667-3p
XLOC_015297	rno-miR-667-3p
XLOC_016750	rno-miR-667-3p
XLOC_016020	rno-miR-667-3p
XLOC_017117	rno-miR-667-3p
XLOC_019510	rno-miR-667-3p
XLOC_020262	rno-miR-667-3p
XLOC_020347	rno-miR-667-3p
XLOC_021212	rno-miR-667-3p
LOC108348916	rno-miR-667-3p
LOC108350056	rno-miR-667-3p
LOC108350368	rno-miR-667-3p
LOC102550999	rno-miR-667-3p
LOC100359776	rno-miR-667-3p
LOC102548308	rno-miR-667-3p
LOC103692452	rno-miR-667-3p
LOC108351485	rno-miR-667-3p
LOC108351708	rno-miR-667-3p
LOC102547840	rno-miR-667-3p
LOC108351955	rno-miR-667-3p
LOC102550135	rno-miR-667-3p
LOC102553680	rno-miR-667-3p
Miat	rno-miR-667-3p
LOC108352689	rno-miR-667-3p
LOC103693205	rno-miR-667-3p
LOC108353221	rno-miR-667-3p
XLOC_000019	rno-miR-207
XLOC_000226	rno-miR-207
XLOC_001560	rno-miR-207
XLOC_001659	rno-miR-207
XLOC_001907	rno-miR-207
XLOC_000646	rno-miR-207
XLOC_001033	rno-miR-207
XLOC_001044	rno-miR-207
XLOC_003285	rno-miR-207
XLOC_003696	rno-miR-207
XLOC_002966	rno-miR-207
XLOC_003903	rno-miR-207
XLOC_003166	rno-miR-207
XLOC_004327	rno-miR-207
XLOC_004353	rno-miR-207
NA	rno-miR-207
XLOC_004397	rno-miR-207
XLOC_004546	rno-miR-207
XLOC_004282	rno-miR-207
XLOC_004773	rno-miR-207
XLOC_004876	rno-miR-207
XLOC_005383	rno-miR-207
XLOC_005415	rno-miR-207
XLOC_005991	rno-miR-207
XLOC_006657	rno-miR-207
XLOC_007400	rno-miR-207
XLOC_007554	rno-miR-207
XLOC_007855	rno-miR-207
XLOC_010095	rno-miR-207
XLOC_010384	rno-miR-207
XLOC_011343	rno-miR-207
XLOC_010563	rno-miR-207
XLOC_010687	rno-miR-207
XLOC_011833	rno-miR-207
XLOC_011091	rno-miR-207
XLOC_011128	rno-miR-207
XLOC_012057	rno-miR-207
XLOC_013713	rno-miR-207
XLOC_013044	rno-miR-207
XLOC_013253	rno-miR-207
XLOC_014313	rno-miR-207
XLOC_014387	rno-miR-207
XLOC_017793	rno-miR-207
XLOC_017175	rno-miR-207
XLOC_018121	rno-miR-207
XLOC_017622	rno-miR-207
XLOC_018291	rno-miR-207
XLOC_019674	rno-miR-207
XLOC_020316	rno-miR-207
XLOC_019940	rno-miR-207
XLOC_020621	rno-miR-207
XLOC_020098	rno-miR-207
XLOC_021294	rno-miR-207
XLOC_021147	rno-miR-207
LOC108348877	rno-miR-207
LOC102551987	rno-miR-207
LOC102549608	rno-miR-207
LOC108349523	rno-miR-207
LOC102552287	rno-miR-207
LOC102556513	rno-miR-207
LOC108349171	rno-miR-207
LOC108349646	rno-miR-207
LOC102552122	rno-miR-207
LOC108349700	rno-miR-207
LOC102551695	rno-miR-207
LOC108349920	rno-miR-207
LOC102546729	rno-miR-207
LOC108350006	rno-miR-207
LOC103691690	rno-miR-207
LOC103690217	rno-miR-207
LOC108350218	rno-miR-207
LOC108350419	rno-miR-207
LOC102550423	rno-miR-207
LOC102555822	rno-miR-207
LOC108350473	rno-miR-207
LOC102550673	rno-miR-207
LOC108350645	rno-miR-207
LOC102546824	rno-miR-207
LOC108350710	rno-miR-207
LOC102548361	rno-miR-207
LOC103692175	rno-miR-207
LOC108350782	rno-miR-207
LOC108350924	rno-miR-207
LOC102551474	rno-miR-207
LOC108351166	rno-miR-207
LOC102547863	rno-miR-207
LOC100911923	rno-miR-207
LOC102552179	rno-miR-207
LOC108351423	rno-miR-207
LOC108351432	rno-miR-207
LOC108351475	rno-miR-207
LOC103692950	rno-miR-207
LOC100911038	rno-miR-207
LOC102554986	rno-miR-207
LOC108351537	rno-miR-207
LOC102549755	rno-miR-207
LOC108351689	rno-miR-207
LOC102550632	rno-miR-207
LOC102552777	rno-miR-207
LOC108351774	rno-miR-207
LOC108351792	rno-miR-207
LOC108351793	rno-miR-207
LOC103690244	rno-miR-207
LOC103690570	rno-miR-207
LOC102555570	rno-miR-207
LOC102550048	rno-miR-207
LOC108352070	rno-miR-207
LOC100910970	rno-miR-207
LOC102549419	rno-miR-207
LOC102549549	rno-miR-207
LOC102548079	rno-miR-207
LOC102552752	rno-miR-207
LOC102546371	rno-miR-207
LOC108352651	rno-miR-207
LOC108352585	rno-miR-207
LOC102550527	rno-miR-207
LOC108352703	rno-miR-207
LOC102552214	rno-miR-207
LOC108352755	rno-miR-207
LOC102552822	rno-miR-207
LOC102553003	rno-miR-207
LOC103693373	rno-miR-207
LOC102552389	rno-miR-207
LOC108352962	rno-miR-207
LOC102549910	rno-miR-207
LOC102553302	rno-miR-207
LOC102553373	rno-miR-207
LOC102549141	rno-miR-207
LOC102556357	rno-miR-207
LOC102550536	rno-miR-207
LOC103694137	rno-miR-207
LOC108348595	rno-miR-207
LOC102555022	rno-miR-207
LOC103694168	rno-miR-207
LOC108348757	rno-miR-207
LOC108353168	rno-miR-207
LOC102555715	rno-miR-207
LOC102549578	rno-miR-207
LOC102553936	rno-miR-207
LOC103694344	rno-miR-207
LOC102547567	rno-miR-207
LOC108349035	rno-miR-207
LOC103690388	rno-miR-207
LOC102547322	rno-miR-207
AABR07024870.1	rno-miR-207
AABR07004364.1	rno-miR-207
AABR07001210.1	rno-miR-207
AABR07062775.1	rno-miR-207
AABR07013140.1	rno-miR-207
AABR07070801.1	rno-miR-207
AABR07034636.1	rno-miR-207
AABR07007793.1	rno-miR-207
AABR07030091.1	rno-miR-207
AABR07010332.1	rno-miR-207
AABR07066736.1	rno-miR-207
AABR07044408.2	rno-miR-207
AABR07010330.1	rno-miR-207
AABR07013073.2	rno-miR-207
AABR07044049.1	rno-miR-207
AABR07001025.1	rno-miR-207
AABR07035008.1	rno-miR-207
AABR07061333.2	rno-miR-207
AABR07047062.1	rno-miR-207
AC141521.1	rno-miR-207
AC103129.1	rno-miR-207
AABR07044375.2	rno-miR-207
AABR07002805.1	rno-miR-207
XLOC_002391	rno-miR-297
XLOC_005655	rno-miR-297
XLOC_006298	rno-miR-297
XLOC_006754	rno-miR-297
XLOC_008125	rno-miR-297
XLOC_008256	rno-miR-297
XLOC_008417	rno-miR-297
XLOC_008608	rno-miR-297
XLOC_008997	rno-miR-297
XLOC_009837	rno-miR-297
XLOC_009876	rno-miR-297
XLOC_009882	rno-miR-297
XLOC_011259	rno-miR-297
XLOC_010492	rno-miR-297
XLOC_010605	rno-miR-297
XLOC_011095	rno-miR-297
XLOC_011128	rno-miR-297
XLOC_014015	rno-miR-297
XLOC_014255	rno-miR-297
XLOC_015133	rno-miR-297
XLOC_016015	rno-miR-297
XLOC_017096	rno-miR-297
XLOC_018148	rno-miR-297
XLOC_019731	rno-miR-297
XLOC_019757	rno-miR-297
NA	rno-miR-297
XLOC_022066	rno-miR-297
LOC102556361	rno-miR-297
LOC102549255	rno-miR-297
LOC108350781	rno-miR-297
LOC102552269	rno-miR-297
LOC108352121	rno-miR-297
LOC108352155	rno-miR-297
LOC108352807	rno-miR-297
LOC108348420	rno-miR-297
LOC103694060	rno-miR-297
LOC102546355	rno-miR-297
LOC108348949	rno-miR-297
LOC102554184	rno-miR-297
AABR07035012.1	rno-miR-297
AABR07033720.1	rno-miR-297
AABR07043772.1	rno-miR-297
AABR07007987.1	rno-miR-297
LOC108353042	rno-miR-350
RGD1565989	rno-miR-350
XLOC_000577	rno-miR-3557-3p
XLOC_000600	rno-miR-3557-3p
XLOC_000701	rno-miR-3557-3p
XLOC_000912	rno-miR-3557-3p
XLOC_003705	rno-miR-3557-3p
XLOC_003903	rno-miR-3557-3p
XLOC_003155	rno-miR-3557-3p
XLOC_004362	rno-miR-3557-3p
NA	rno-miR-3557-3p
XLOC_007431	rno-miR-3557-3p
XLOC_007543	rno-miR-3557-3p
XLOC_007991	rno-miR-3557-3p
XLOC_008125	rno-miR-3557-3p
XLOC_008418	rno-miR-3557-3p
XLOC_008855	rno-miR-3557-3p
XLOC_009183	rno-miR-3557-3p
XLOC_010018	rno-miR-3557-3p
XLOC_009876	rno-miR-3557-3p
XLOC_009906	rno-miR-3557-3p
XLOC_010510	rno-miR-3557-3p
XLOC_012271	rno-miR-3557-3p
XLOC_013044	rno-miR-3557-3p
XLOC_014703	rno-miR-3557-3p
XLOC_014779	rno-miR-3557-3p
XLOC_016483	rno-miR-3557-3p
XLOC_015722	rno-miR-3557-3p
XLOC_015773	rno-miR-3557-3p
XLOC_016750	rno-miR-3557-3p
XLOC_016309	rno-miR-3557-3p
XLOC_016314	rno-miR-3557-3p
XLOC_017622	rno-miR-3557-3p
XLOC_017708	rno-miR-3557-3p
XLOC_018668	rno-miR-3557-3p
XLOC_020262	rno-miR-3557-3p
XLOC_019731	rno-miR-3557-3p
XLOC_020316	rno-miR-3557-3p
XLOC_021460	rno-miR-3557-3p
XLOC_021212	rno-miR-3557-3p
LOC108348938	rno-miR-3557-3p
LOC102549879	rno-miR-3557-3p
LOC108349234	rno-miR-3557-3p
LOC102553329	rno-miR-3557-3p
LOC102548889	rno-miR-3557-3p
LOC102548041	rno-miR-3557-3p
LOC108349652	rno-miR-3557-3p
LOC102549247	rno-miR-3557-3p
LOC102551695	rno-miR-3557-3p
LOC103691782	rno-miR-3557-3p
LOC103691847	rno-miR-3557-3p
LOC102552951	rno-miR-3557-3p
LOC108350479	rno-miR-3557-3p
LOC108350506	rno-miR-3557-3p
LOC100911299	rno-miR-3557-3p
LOC108350712	rno-miR-3557-3p
LOC102556061	rno-miR-3557-3p
LOC102554020	rno-miR-3557-3p
LOC108350982	rno-miR-3557-3p
LOC103692466	rno-miR-3557-3p
LOC108351054	rno-miR-3557-3p
LOC102555048	rno-miR-3557-3p
LOC108351224	rno-miR-3557-3p
LOC102555554	rno-miR-3557-3p
LOC102547478	rno-miR-3557-3p
LOC103693047	rno-miR-3557-3p
LOC102554599	rno-miR-3557-3p
LOC108351978	rno-miR-3557-3p
LOC102549981	rno-miR-3557-3p
LOC108352098	rno-miR-3557-3p
LOC108352106	rno-miR-3557-3p
LOC102557529	rno-miR-3557-3p
LOC108352134	rno-miR-3557-3p
LOC102547687	rno-miR-3557-3p
LOC103693476	rno-miR-3557-3p
LOC102551586	rno-miR-3557-3p
LOC102548387	rno-miR-3557-3p
LOC102552752	rno-miR-3557-3p
LOC108352415	rno-miR-3557-3p
LOC103691027	rno-miR-3557-3p
Miat	rno-miR-3557-3p
LOC108352520	rno-miR-3557-3p
LOC102548579	rno-miR-3557-3p
LOC108352556	rno-miR-3557-3p
LOC108352710	rno-miR-3557-3p
LOC102554235	rno-miR-3557-3p
LOC102550503	rno-miR-3557-3p
LOC103693916	rno-miR-3557-3p
LOC103693998	rno-miR-3557-3p
LOC102548530	rno-miR-3557-3p
LOC102551514	rno-miR-3557-3p
LOC103694317	rno-miR-3557-3p
LOC108353198	rno-miR-3557-3p
LOC103694391	rno-miR-3557-3p
LOC103690421	rno-miR-3557-3p
LOC108353285	rno-miR-3557-3p
AABR07053717.2	rno-miR-3557-3p
AABR07071385.1	rno-miR-3557-3p
AABR07042465.1	rno-miR-3557-3p
AC127084.5	rno-miR-3557-3p
LOC102550292	rno-let-7c-1-3p

## Sheet: Sheet2
SYMBOL
Cdca3	gene
Ttk	gene
Cenpf	gene
Nusap1	gene
Kif20b	gene
Cenpa	gene
Plk1	gene
XLOC_016020	lncRNA
LOC103691856	lncRNA
XLOC_019510	lncRNA
XLOC_001807	lncRNA
XLOC_011128	lncRNA
XLOC_014786	lncRNA
LOC108349521	lncRNA
LOC108350833	lncRNA
AABR07065448.1	lncRNA
LOC102546407	lncRNA
LOC108353017	lncRNA
XLOC_015962	lncRNA
XLOC_017228	lncRNA
LOC100910676	lncRNA
LOC102554670	lncRNA
LOC102556151	lncRNA
LOC102553792	lncRNA
LOC102551503	lncRNA
LOC102553955	lncRNA
LOC103693437	lncRNA
LOC103692658	lncRNA
LOC108352746	lncRNA
LOC102553927	lncRNA
AABR07065349.1	lncRNA
AABR07038556.2	lncRNA
AC132627.3	lncRNA
XLOC_006511	lncRNA
XLOC_007679	lncRNA
XLOC_010541	lncRNA
LOC103692152	lncRNA
LOC108351062	lncRNA
LOC102551419	lncRNA
LOC108351692	lncRNA
AABR07052441.1	lncRNA
XLOC_004343	lncRNA
XLOC_006135	lncRNA
AC133613.1	lncRNA
XLOC_004546	lncRNA
XLOC_008145	lncRNA
XLOC_013993	lncRNA
XLOC_014015	lncRNA
XLOC_014307	lncRNA
LOC102548505	lncRNA
LOC102554570	lncRNA
LOC108350766	lncRNA
LOC102554736	lncRNA
LOC102552929	lncRNA
LOC102551999	lncRNA
LOC102553833	lncRNA
LOC108351787	lncRNA
LOC108352496	lncRNA
LOC102555502	lncRNA
LOC108349038	lncRNA
AABR07003397.1	lncRNA
AABR07002898.1	lncRNA
XLOC_000151	lncRNA
LOC102551701	lncRNA
XLOC_011422	lncRNA
XLOC_010754	lncRNA
LOC102555223	lncRNA
LOC108348951	lncRNA
XLOC_004542	lncRNA
XLOC_014540	lncRNA
LOC102549247	lncRNA
LOC108352962	lncRNA
XLOC_000600	lncRNA
XLOC_001033	lncRNA
XLOC_001200	lncRNA
XLOC_004549	lncRNA
XLOC_006657	lncRNA
XLOC_007725	lncRNA
XLOC_008437	lncRNA
XLOC_009520	lncRNA
XLOC_009742	lncRNA
XLOC_013916	lncRNA
XLOC_014457	lncRNA
XLOC_015297	lncRNA
XLOC_016750	lncRNA
XLOC_017117	lncRNA
XLOC_020262	lncRNA
XLOC_020347	lncRNA
XLOC_021212	lncRNA
LOC108348916	lncRNA
LOC108350056	lncRNA
LOC108350368	lncRNA
LOC102550999	lncRNA
LOC100359776	lncRNA
LOC102548308	lncRNA
LOC103692452	lncRNA
LOC108351485	lncRNA
LOC108351708	lncRNA
LOC102547840	lncRNA
LOC108351955	lncRNA
LOC102550135	lncRNA
LOC102553680	lncRNA
Miat	lncRNA
LOC108352689	lncRNA
LOC103693205	lncRNA
LOC108353221	lncRNA
XLOC_000019	lncRNA
XLOC_000226	lncRNA
XLOC_001560	lncRNA
XLOC_001659	lncRNA
XLOC_001907	lncRNA
XLOC_000646	lncRNA
XLOC_001044	lncRNA
XLOC_003285	lncRNA
XLOC_003696	lncRNA
XLOC_002966	lncRNA
XLOC_003903	lncRNA
XLOC_003166	lncRNA
XLOC_004327	lncRNA
XLOC_004353	lncRNA
XLOC_004397	lncRNA
XLOC_004282	lncRNA
XLOC_004773	lncRNA
XLOC_004876	lncRNA
XLOC_005383	lncRNA
XLOC_005415	lncRNA
XLOC_005991	lncRNA
XLOC_007400	lncRNA
XLOC_007554	lncRNA
XLOC_007855	lncRNA
XLOC_010095	lncRNA
XLOC_010384	lncRNA
XLOC_011343	lncRNA
XLOC_010563	lncRNA
XLOC_010687	lncRNA
XLOC_011833	lncRNA
XLOC_011091	lncRNA
XLOC_012057	lncRNA
XLOC_013713	lncRNA
XLOC_013044	lncRNA
XLOC_013253	lncRNA
XLOC_014313	lncRNA
XLOC_014387	lncRNA
XLOC_017793	lncRNA
XLOC_017175	lncRNA
XLOC_018121	lncRNA
XLOC_017622	lncRNA
XLOC_018291	lncRNA
XLOC_019674	lncRNA
XLOC_020316	lncRNA
XLOC_019940	lncRNA
XLOC_020621	lncRNA
XLOC_020098	lncRNA
XLOC_021294	lncRNA
XLOC_021147	lncRNA
LOC108348877	lncRNA
LOC102551987	lncRNA
LOC102549608	lncRNA
LOC108349523	lncRNA
LOC102552287	lncRNA
LOC102556513	lncRNA
LOC108349171	lncRNA
LOC108349646	lncRNA
LOC102552122	lncRNA
LOC108349700	lncRNA
LOC102551695	lncRNA
LOC108349920	lncRNA
LOC102546729	lncRNA
LOC108350006	lncRNA
LOC103691690	lncRNA
LOC103690217	lncRNA
LOC108350218	lncRNA
LOC108350419	lncRNA
LOC102550423	lncRNA
LOC102555822	lncRNA
LOC108350473	lncRNA
LOC102550673	lncRNA
LOC108350645	lncRNA
LOC102546824	lncRNA
LOC108350710	lncRNA
LOC102548361	lncRNA
LOC103692175	lncRNA
LOC108350782	lncRNA
LOC108350924	lncRNA
LOC102551474	lncRNA
LOC108351166	lncRNA
LOC102547863	lncRNA
LOC100911923	lncRNA
LOC102552179	lncRNA
LOC108351423	lncRNA
LOC108351432	lncRNA
LOC108351475	lncRNA
LOC103692950	lncRNA
LOC100911038	lncRNA
LOC102554986	lncRNA
LOC108351537	lncRNA
LOC102549755	lncRNA
LOC108351689	lncRNA
LOC102550632	lncRNA
LOC102552777	lncRNA
LOC108351774	lncRNA
LOC108351792	lncRNA
LOC108351793	lncRNA
LOC103690244	lncRNA
LOC103690570	lncRNA
LOC102555570	lncRNA
LOC102550048	lncRNA
LOC108352070	lncRNA
LOC100910970	lncRNA
LOC102549419	lncRNA
LOC102549549	lncRNA
LOC102548079	lncRNA
LOC102552752	lncRNA
LOC102546371	lncRNA
LOC108352651	lncRNA
LOC108352585	lncRNA
LOC102550527	lncRNA
LOC108352703	lncRNA
LOC102552214	lncRNA
LOC108352755	lncRNA
LOC102552822	lncRNA
LOC102553003	lncRNA
LOC103693373	lncRNA
LOC102552389	lncRNA
LOC102549910	lncRNA
LOC102553302	lncRNA
LOC102553373	lncRNA
LOC102549141	lncRNA
LOC102556357	lncRNA
LOC102550536	lncRNA
LOC103694137	lncRNA
LOC108348595	lncRNA
LOC102555022	lncRNA
LOC103694168	lncRNA
LOC108348757	lncRNA
LOC108353168	lncRNA
LOC102555715	lncRNA
LOC102549578	lncRNA
LOC102553936	lncRNA
LOC103694344	lncRNA
LOC102547567	lncRNA
LOC108349035	lncRNA
LOC103690388	lncRNA
LOC102547322	lncRNA
AABR07024870.1	lncRNA
AABR07004364.1	lncRNA
AABR07001210.1	lncRNA
AABR07062775.1	lncRNA
AABR07013140.1	lncRNA
AABR07070801.1	lncRNA
AABR07034636.1	lncRNA
AABR07007793.1	lncRNA
AABR07030091.1	lncRNA
AABR07010332.1	lncRNA
AABR07066736.1	lncRNA
AABR07044408.2	lncRNA
AABR07010330.1	lncRNA
AABR07013073.2	lncRNA
AABR07044049.1	lncRNA
AABR07001025.1	lncRNA
AABR07035008.1	lncRNA
AABR07061333.2	lncRNA
AABR07047062.1	lncRNA
AC141521.1	lncRNA
AC103129.1	lncRNA
AABR07044375.2	lncRNA
AABR07002805.1	lncRNA
XLOC_002391	lncRNA
XLOC_005655	lncRNA
XLOC_006298	lncRNA
XLOC_006754	lncRNA
XLOC_008125	lncRNA
XLOC_008256	lncRNA
XLOC_008417	lncRNA
XLOC_008608	lncRNA
XLOC_008997	lncRNA
XLOC_009837	lncRNA
XLOC_009876	lncRNA
XLOC_009882	lncRNA
XLOC_011259	lncRNA
XLOC_010492	lncRNA
XLOC_010605	lncRNA
XLOC_011095	lncRNA
XLOC_014255	lncRNA
XLOC_015133	lncRNA
XLOC_016015	lncRNA
XLOC_017096	lncRNA
XLOC_018148	lncRNA
XLOC_019731	lncRNA
XLOC_019757	lncRNA
XLOC_022066	lncRNA
LOC102556361	lncRNA
LOC102549255	lncRNA
LOC108350781	lncRNA
LOC102552269	lncRNA
LOC108352121	lncRNA
LOC108352155	lncRNA
LOC108352807	lncRNA
LOC108348420	lncRNA
LOC103694060	lncRNA
LOC102546355	lncRNA
LOC108348949	lncRNA
LOC102554184	lncRNA
AABR07035012.1	lncRNA
AABR07033720.1	lncRNA
AABR07043772.1	lncRNA
AABR07007987.1	lncRNA
LOC108353042	lncRNA
RGD1565989	lncRNA
XLOC_000577	lncRNA
XLOC_000701	lncRNA
XLOC_000912	lncRNA
XLOC_003705	lncRNA
XLOC_003155	lncRNA
XLOC_004362	lncRNA
XLOC_007431	lncRNA
XLOC_007543	lncRNA
XLOC_007991	lncRNA
XLOC_008418	lncRNA
XLOC_008855	lncRNA
XLOC_009183	lncRNA
XLOC_010018	lncRNA
XLOC_009906	lncRNA
XLOC_010510	lncRNA
XLOC_012271	lncRNA
XLOC_014703	lncRNA
XLOC_014779	lncRNA
XLOC_016483	lncRNA
XLOC_015722	lncRNA
XLOC_015773	lncRNA
XLOC_016309	lncRNA
XLOC_016314	lncRNA
XLOC_017708	lncRNA
XLOC_018668	lncRNA
XLOC_021460	lncRNA
LOC108348938	lncRNA
LOC102549879	lncRNA
LOC108349234	lncRNA
LOC102553329	lncRNA
LOC102548889	lncRNA
LOC102548041	lncRNA
LOC108349652	lncRNA
LOC103691782	lncRNA
LOC103691847	lncRNA
LOC102552951	lncRNA
LOC108350479	lncRNA
LOC108350506	lncRNA
LOC100911299	lncRNA
LOC108350712	lncRNA
LOC102556061	lncRNA
LOC102554020	lncRNA
LOC108350982	lncRNA
LOC103692466	lncRNA
LOC108351054	lncRNA
LOC102555048	lncRNA
LOC108351224	lncRNA
LOC102555554	lncRNA
LOC102547478	lncRNA
LOC103693047	lncRNA
LOC102554599	lncRNA
LOC108351978	lncRNA
LOC102549981	lncRNA
LOC108352098	lncRNA
LOC108352106	lncRNA
LOC102557529	lncRNA
LOC108352134	lncRNA
LOC102547687	lncRNA
LOC103693476	lncRNA
LOC102551586	lncRNA
LOC102548387	lncRNA
LOC108352415	lncRNA
LOC103691027	lncRNA
LOC108352520	lncRNA
LOC102548579	lncRNA
LOC108352556	lncRNA
LOC108352710	lncRNA
LOC102554235	lncRNA
LOC102550503	lncRNA
LOC103693916	lncRNA
LOC103693998	lncRNA
LOC102548530	lncRNA
LOC102551514	lncRNA
LOC103694317	lncRNA
LOC108353198	lncRNA
LOC103694391	lncRNA
LOC103690421	lncRNA
LOC108353285	lncRNA
AABR07053717.2	lncRNA
AABR07071385.1	lncRNA
AABR07042465.1	lncRNA
AC127084.5	lncRNA
LOC102550292	lncRNA
rno-miR-1949	miRNA
rno-miR-140-5p	miRNA
rno-miR-485-3p	miRNA
rno-miR-103-3p	miRNA
rno-miR-107-3p	miRNA
rno-miR-122-5p	miRNA
rno-miR-212-5p	miRNA
rno-miR-497-3p	miRNA
rno-miR-128-3p	miRNA
rno-miR-3588	miRNA
rno-miR-3596c	miRNA
rno-miR-363-5p	miRNA
rno-miR-547-5p	miRNA
rno-miR-325-3p	miRNA
rno-miR-425-5p	miRNA
rno-miR-667-3p	miRNA
rno-miR-207	miRNA
rno-miR-297	miRNA
rno-miR-350	miRNA
rno-miR-3557-3p	miRNA
rno-let-7c-1-3p	miRNA

## Sheet: Sheet3
SYMBOL	X1	lncRNA_symbol	REFSEQ	Transcript	X3	Total.score	Total.energy	Max.score	Max.energy	Strand	miRNA.length	Transcript.length	Position
Cdca3	rno-miR-1949	XLOC_016020	NM_001007648	TCONS_00041531	66.0156	166	-30.79	166	-30.79	317103	23	30254	12983
Cdca3	rno-miR-1949	XLOC_016020	NM_001007648	TCONS_00041537	66.0156	166	-30.79	166	-30.79	317104	23	29527	12310
Cdca3	rno-miR-1949	XLOC_016020	NM_001007648	TCONS_00041541	66.0156	166	-30.79	166	-30.79	317106	23	29446	12369
Cdca3	rno-miR-1949	LOC103691856	NM_001007648	XR_591596.2	66.0156	162	-30.15	162	-30.15	778694	23	1127	95
Ttk	rno-miR-140-5p	XLOC_019510	NM_001108172	TCONS_00050744	60.5044	178	-30.66	178	-30.66	9527	22	6516	748
Ttk	rno-miR-485-3p	XLOC_001807	NM_001108172	TCONS_00004664	52.9842	188	-43.22	188	-43.22	144357	22	11419	3895
Ttk	rno-miR-485-3p	XLOC_011128	NM_001108172	TCONS_00029088	52.9842	174	-34.1	174	-34.1	193946	22	28315	20458
Cenpf	rno-miR-103-3p	XLOC_014786	NM_001100827	TCONS_00038379	62.7814	178	-30.79	178	-30.79	87187	23	1103	847
Cenpf	rno-miR-103-3p	LOC108349521	NM_001100827	XR_001835607.1	62.7814	162	-30.44	162	-30.44	210717	23	9301	3021
Cenpf	rno-miR-103-3p	LOC108350833	NM_001100827	XR_001837783.1	62.7814	171	-30.57	171	-30.57	210714	23	13675	1058
Cenpf	rno-miR-103-3p	AABR07065448.1	NM_001100827	ENSRNOT00000084305	62.7814	167	-30.69	167	-30.69	573146	23	4742	3595
Cenpf	rno-miR-103-3p	AABR07065448.1	NM_001100827	ENSRNOT00000091301	62.7814	167	-30.69	167	-30.69	573147	23	3725	2578
Cenpf	rno-miR-107-3p	LOC108350833	NM_001100827	XR_001837783.1	62.7814	171	-34.03	171	-34.03	216824	23	13675	1058
Cenpf	rno-miR-122-5p	LOC102546407	NM_001100827	XR_001840231.1	84.4541	171	-30.71	171	-30.71	203852	22	7327	6957
Cenpf	rno-miR-122-5p	LOC108353017	NM_001100827	XR_001841499.1	84.4541	168	-31.85	168	-31.85	227988	22	1299	921
Cenpf	rno-miR-212-5p	XLOC_015962	NM_001100827	TCONS_00041358	81.0288	162	-30.04	162	-30.04	145542	24	1603	171
Cenpf	rno-miR-212-5p	XLOC_015962	NM_001100827	TCONS_00041359	81.0288	162	-30.04	162	-30.04	145543	24	1610	171
Cenpf	rno-miR-212-5p	XLOC_017228	NM_001100827	TCONS_00044705	81.0288	172	-32.28	172	-32.28	145697	24	1161	510
Cenpf	rno-miR-212-5p	LOC100910676	NM_001100827	XR_001837198.1	81.0288	181	-33.59	181	-33.59	357662	24	11761	6145
Cenpf	rno-miR-212-5p	LOC100910676	NM_001100827	XR_001837199.1	81.0288	181	-33.59	181	-33.59	357663	24	11756	6145
Cenpf	rno-miR-212-5p	LOC102554670	NM_001100827	XR_353637.3	81.0288	338	-61.84	171	-31.27	351607	24	8218	7718 2610
Cenpf	rno-miR-212-5p	LOC102556151	NM_001100827	XR_353722.3	81.0288	173	-30.79	173	-30.79	351678	24	2929	1393
Cenpf	rno-miR-212-5p	LOC102553792	NM_001100827	XR_592356.2	81.0288	173	-30.79	173	-30.79	351710	24	4114	2351
Cenpf	rno-miR-212-5p	LOC102551503	NM_001100827	XR_592809.2	81.0288	173	-30.94	173	-30.94	324051	24	1116	973
Cenpf	rno-miR-212-5p	LOC102553955	NM_001100827	XR_592906.2	81.0288	165	-30.91	165	-30.91	324194	24	6364	3145
Cenpf	rno-miR-212-5p	LOC102553955	NM_001100827	XR_592907.1	81.0288	165	-30.91	165	-30.91	324195	24	5155	1936
Cenpf	rno-miR-212-5p	LOC102553955	NM_001100827	XR_354604.2	81.0288	165	-30.91	165	-30.91	324196	24	6468	3249
Cenpf	rno-miR-212-5p	LOC103693437	NM_001100827	XR_594896.2	81.0288	169	-30.96	169	-30.96	328482	24	1527	344
Cenpf	rno-miR-212-5p	LOC103692658	NM_001100827	XR_595741.2	81.0288	174	-30.32	174	-30.32	366474	24	1863	80
Cenpf	rno-miR-212-5p	LOC108352746	NM_001100827	XR_001841126.1	81.0288	171	-30.69	171	-30.69	366546	24	738	311
Cenpf	rno-miR-212-5p	LOC108352746	NM_001100827	XR_001841125.1	81.0288	171	-30.69	171	-30.69	366547	24	822	395
Cenpf	rno-miR-212-5p	LOC102553927	NM_001100827	XR_596250.2	81.0288	172	-32.5	172	-32.5	289473	24	2057	622
Cenpf	rno-miR-212-5p	AABR07065349.1	NM_001100827	ENSRNOT00000083679	81.0288	163	-30.56	163	-30.56	957884	24	665	420
Cenpf	rno-miR-212-5p	AABR07038556.2	NM_001100827	ENSRNOT00000091796	81.0288	178	-31.44	178	-31.44	958152	24	158	132
Cenpf	rno-miR-212-5p	AC132627.3	NM_001100827	ENSRNOT00000081464	81.0288	155	-31.29	155	-31.29	958192	24	398	228
Cenpf	rno-miR-497-3p	XLOC_006511	NM_001100827	TCONS_00017337	51.0241	181	-30.34	181	-30.34	203079	23	11743	4559
Cenpf	rno-miR-497-3p	XLOC_006511	NM_001100827	TCONS_00017343	51.0241	181	-30.34	181	-30.34	203084	23	11808	4795
Cenpf	rno-miR-497-3p	XLOC_006511	NM_001100827	TCONS_00017345	51.0241	181	-30.34	181	-30.34	203085	23	6355	4566
Cenpf	rno-miR-497-3p	XLOC_007679	NM_001100827	TCONS_00020324	51.0241	167	-31.39	167	-31.39	143190	23	8911	5999
Cenpf	rno-miR-497-3p	XLOC_010541	NM_001100827	TCONS_00027662	51.0241	173	-30.38	173	-30.38	170319	23	14177	13563
Cenpf	rno-miR-497-3p	LOC103692152	NM_001100827	XR_001837602.1	51.0241	167	-31.29	167	-31.29	511448	23	10351	8843
Cenpf	rno-miR-497-3p	LOC103692152	NM_001100827	XR_001837603.1	51.0241	167	-31.29	167	-31.29	511449	23	9935	8427
Cenpf	rno-miR-497-3p	LOC108351062	NM_001100827	XR_001838119.1	51.0241	168	-30.2	168	-30.2	471794	23	2458	462
Cenpf	rno-miR-497-3p	LOC102551419	NM_001100827	XR_593542.2	51.0241	165	-30.29	165	-30.29	524431	23	2679	1917
Cenpf	rno-miR-497-3p	LOC108351692	NM_001100827	XR_001839350.1	51.0241	162	-31.81	162	-31.81	524863	23	2580	1101
Cenpf	rno-miR-497-3p	LOC108351692	NM_001100827	XR_001839354.1	51.0241	162	-31.81	162	-31.81	524864	23	2657	1101
Cenpf	rno-miR-497-3p	LOC108351692	NM_001100827	XR_001839352.1	51.0241	162	-31.81	162	-31.81	524865	23	2772	1101
Cenpf	rno-miR-497-3p	LOC108351692	NM_001100827	XR_001839351.1	51.0241	162	-31.81	162	-31.81	524866	23	2519	1101
Cenpf	rno-miR-497-3p	LOC108351692	NM_001100827	XR_001839353.1	51.0241	162	-31.81	162	-31.81	524867	23	2597	1101
Cenpf	rno-miR-497-3p	AABR07052441.1	NM_001100827	ENSRNOT00000092009	51.0241	172	-30.27	172	-30.27	1394445	23	2607	1848
Nusap1	rno-miR-128-3p	XLOC_004343	NM_001107762	TCONS_00011404	87.3203	165	-30.45	165	-30.45	65394	21	19134	5191
Nusap1	rno-miR-128-3p	XLOC_004343	NM_001107762	TCONS_00011410	87.3203	165	-30.45	165	-30.45	65396	21	9532	5067
Nusap1	rno-miR-128-3p	XLOC_004343	NM_001107762	TCONS_00011411	87.3203	165	-30.45	165	-30.45	65397	21	8160	3794
Nusap1	rno-miR-128-3p	XLOC_006135	NM_001107762	TCONS_00016256	87.3203	170	-31.74	170	-31.74	93490	21	11976	6394
Nusap1	rno-miR-128-3p	AC133613.1	NM_001107762	ENSRNOT00000080373	87.3203	179	-33.03	179	-33.03	639901	21	1464	1312
Nusap1	rno-miR-3588	XLOC_004546	NM_001107762	TCONS_00012122	55.3088	183	-31.83	183	-31.83	320682	22	26452	25746
Nusap1	rno-miR-3588	XLOC_008145	NM_001107762	TCONS_00021464	55.3088	169	-32.49	169	-32.49	226336	22	1307	144
Nusap1	rno-miR-3588	XLOC_013993	NM_001107762	TCONS_00036421	55.3088	158	-30.08	158	-30.08	324895	22	714	242
Nusap1	rno-miR-3588	XLOC_014015	NM_001107762	TCONS_00036457	55.3088	164	-31.55	164	-31.55	324899	22	1804	94
Nusap1	rno-miR-3588	XLOC_014307	NM_001107762	TCONS_00037261	55.3088	171	-34.83	171	-34.83	325024	22	1658	827
Nusap1	rno-miR-3588	LOC102548505	NM_001107762	XR_590552.2	55.3088	174	-35.05	174	-35.05	810026	22	7663	1715
Nusap1	rno-miR-3588	LOC102554570	NM_001107762	XR_001837805.1	55.3088	174	-30.74	174	-30.74	808484	22	9816	5060
Nusap1	rno-miR-3588	LOC102554570	NM_001107762	XR_592213.1	55.3088	174	-30.74	174	-30.74	808485	22	9765	5060
Nusap1	rno-miR-3588	LOC108350766	NM_001107762	XR_001837712.1	55.3088	179	-31.12	179	-31.12	808623	22	5857	5466
Nusap1	rno-miR-3588	LOC108350766	NM_001107762	XR_001837714.1	55.3088	179	-31.12	179	-31.12	808624	22	5671	5280
Nusap1	rno-miR-3588	LOC108350766	NM_001107762	XR_001837715.1	55.3088	179	-31.12	179	-31.12	808625	22	5581	5190
Nusap1	rno-miR-3588	LOC102554736	NM_001107762	XR_592296.2	55.3088	186	-34.02	186	-34.02	808641	22	3995	3069
Nusap1	rno-miR-3588	LOC102552929	NM_001107762	XR_001837972.1	55.3088	154	-31.35	154	-31.35	745619	22	6810	1758
Nusap1	rno-miR-3588	LOC102552929	NM_001107762	XR_001837973.1	55.3088	154	-31.35	154	-31.35	745620	22	6632	1758
Nusap1	rno-miR-3588	LOC102552929	NM_001107762	XR_354066.3	55.3088	154	-31.35	154	-31.35	745621	22	6728	1543
Nusap1	rno-miR-3588	LOC102551999	NM_001107762	XR_355704.3	55.3088	154	-31.26	154	-31.26	829166	22	3874	2075
Nusap1	rno-miR-3588	LOC102553833	NM_001107762	XR_356107.3	55.3088	178	-33.83	178	-33.83	829469	22	5937	2951
Nusap1	rno-miR-3588	LOC108351787	NM_001107762	XR_001839548.1	55.3088	175	-31.71	175	-31.71	829942	22	1574	1017
Nusap1	rno-miR-3588	LOC108352496	NM_001107762	XR_001840753.1	55.3088	188	-36.85	188	-36.85	842281	22	1683	1065
Nusap1	rno-miR-3588	LOC102555502	NM_001107762	XR_360315.3	55.3088	165	-30.92	165	-30.92	666666	22	1024	164
Nusap1	rno-miR-3588	LOC108349038	NM_001107762	XR_001842569.1	55.3088	154	-33.18	154	-33.18	837023	22	3347	1012
Nusap1	rno-miR-3588	AABR07003397.1	NM_001107762	ENSRNOT00000084945	55.3088	172	-30.43	172	-30.43	2203396	22	4952	2042
Nusap1	rno-miR-3588	AABR07002898.1	NM_001107762	ENSRNOT00000084059	55.3088	167	-30.24	167	-30.24	2204179	22	1503	993
Nusap1	rno-miR-3596c	XLOC_000151	NM_001107762	TCONS_00000463	68.4804	195	-39.92	195	-39.92	237683	21	7077	335
Nusap1	rno-miR-363-5p	LOC102551701	NM_001107762	XR_362193.3	54.5215	173	-32.44	173	-32.44	509479	22	2089	640
Nusap1	rno-miR-547-5p	XLOC_011422	NM_001107762	TCONS_00029750	66.7695	176	-31.17	176	-31.17	226489	22	4468	375
Nusap1	rno-miR-547-5p	XLOC_010754	NM_001107762	TCONS_00028126	66.7695	175	-33.58	175	-33.58	226578	22	7939	4367
Nusap1	rno-miR-547-5p	XLOC_011128	NM_001107762	TCONS_00029088	66.7695	181	-30.01	181	-30.01	272997	22	28315	20999
Nusap1	rno-miR-547-5p	LOC102555223	NM_001107762	XR_359118.3	66.7695	167	-30.87	167	-30.87	708936	22	4449	1715
Nusap1	rno-miR-547-5p	LOC108348951	NM_001107762	XR_001842331.1	66.7695	170	-33.98	170	-33.98	704076	22	4048	479
Kif20b	rno-miR-325-3p	XLOC_004542	NM_001107609	TCONS_00012104	99.3632	187	-32.33	187	-32.33	4460	22	12421	1211
Kif20b	rno-miR-425-5p	XLOC_014540	NM_001107609	TCONS_00037749	51.0624	181	-31.25	181	-31.25	236364	23	6978	2107
Kif20b	rno-miR-425-5p	LOC102549247	NM_001107609	XR_351045.3	51.0624	166	-32.63	166	-32.63	572723	23	8932	7258
Kif20b	rno-miR-425-5p	LOC108352962	NM_001107609	XR_001841419.1	51.0624	183	-30.18	183	-30.18	470949	23	3073	1357
Kif20b	rno-miR-425-5p	LOC108352962	NM_001107609	XR_001841417.1	51.0624	183	-30.18	183	-30.18	470950	23	2537	1357
Kif20b	rno-miR-425-5p	LOC108352962	NM_001107609	XR_001841420.1	51.0624	183	-30.18	183	-30.18	470952	23	2534	1357
Kif20b	rno-miR-425-5p	LOC108352962	NM_001107609	XR_001841423.1	51.0624	183	-30.18	183	-30.18	470955	23	2448	1357
Kif20b	rno-miR-667-3p	XLOC_000600	NM_001107609	TCONS_00001498	52.4741	171	-32.52	171	-32.52	204255	22	32312	16272
Kif20b	rno-miR-667-3p	XLOC_000600	NM_001107609	TCONS_00001504	52.4741	171	-32.52	171	-32.52	204257	22	17303	14856
Kif20b	rno-miR-667-3p	XLOC_000600	NM_001107609	TCONS_00001507	52.4741	171	-32.52	171	-32.52	204260	22	14690	12728
Kif20b	rno-miR-667-3p	XLOC_000600	NM_001107609	TCONS_00001513	52.4741	171	-32.52	171	-32.52	204263	22	25741	23344
Kif20b	rno-miR-667-3p	XLOC_001033	NM_001107609	TCONS_00002680	52.4741	159	-32.36	159	-32.36	204393	22	12312	941
Kif20b	rno-miR-667-3p	XLOC_001200	NM_001107609	TCONS_00003220	52.4741	158	-30.1	158	-30.1	189545	22	11218	3225
Kif20b	rno-miR-667-3p	XLOC_004549	NM_001107609	TCONS_00012129	52.4741	169	-35.71	169	-35.71	271213	22	2949	1360
Kif20b	rno-miR-667-3p	XLOC_006657	NM_001107609	TCONS_00017734	52.4741	170	-32.11	170	-32.11	271528	22	36062	30004
Kif20b	rno-miR-667-3p	XLOC_007725	NM_001107609	TCONS_00020416	52.4741	168	-30.5	168	-30.5	191425	22	5961	241
Kif20b	rno-miR-667-3p	XLOC_008437	NM_001107609	TCONS_00022381	52.4741	167	-30.89	167	-30.89	232644	22	5829	3343
Kif20b	rno-miR-667-3p	NA	NM_001107609	TCONS_00023880	52.4741	162	-30.52	162	-30.52	232766	22	21674	15663
Kif20b	rno-miR-667-3p	XLOC_009520	NM_001107609	TCONS_00025288	52.4741	167	-35.75	167	-35.75	232876	22	8032	5864
Kif20b	rno-miR-667-3p	XLOC_009742	NM_001107609	TCONS_00025811	52.4741	171	-30.61	171	-30.61	232949	22	4130	3914
Kif20b	rno-miR-667-3p	XLOC_013916	NM_001107609	TCONS_00036236	52.4741	164	-30.08	164	-30.08	274774	22	1799	1624
Kif20b	rno-miR-667-3p	XLOC_014457	NM_001107609	TCONS_00037583	52.4741	160	-31.6	160	-31.6	282897	22	3358	385
Kif20b	rno-miR-667-3p	XLOC_015297	NM_001107609	TCONS_00039728	52.4741	170	-32.6	170	-32.6	282935	22	9408	8262
Kif20b	rno-miR-667-3p	XLOC_016750	NM_001107609	TCONS_00043345	52.4741	166	-31.16	166	-31.16	283178	22	26086	4052
Kif20b	rno-miR-667-3p	XLOC_016020	NM_001107609	TCONS_00041627	52.4741	173	-30.71	173	-30.71	283206	22	17008	9201
Kif20b	rno-miR-667-3p	XLOC_017117	NM_001107609	TCONS_00044432	52.4741	165	-31.04	165	-31.04	283294	22	22971	14406
Kif20b	rno-miR-667-3p	XLOC_019510	NM_001107609	TCONS_00050744	52.4741	159	-31.79	159	-31.79	223927	22	6516	6243
Kif20b	rno-miR-667-3p	XLOC_020262	NM_001107609	TCONS_00052916	52.4741	165	-31.45	165	-31.45	223979	22	14351	1350
Kif20b	rno-miR-667-3p	XLOC_020347	NM_001107609	TCONS_00053277	52.4741	158	-31.85	158	-31.85	223071	22	8322	231
Kif20b	rno-miR-667-3p	XLOC_021212	NM_001107609	TCONS_00055554	52.4741	169	-31.22	169	-31.22	223342	22	14851	2321
Kif20b	rno-miR-667-3p	LOC108348916	NM_001107609	XR_001835879.1	52.4741	170	-32.48	170	-32.48	684858	22	3450	1854
Kif20b	rno-miR-667-3p	LOC108350056	NM_001107609	XR_001836803.1	52.4741	171	-30.31	171	-30.31	694827	22	1998	1478
Kif20b	rno-miR-667-3p	LOC108350368	NM_001107609	XR_001837098.1	52.4741	173	-33.47	173	-33.47	695281	22	5075	3470
Kif20b	rno-miR-667-3p	LOC102550999	NM_001107609	XR_591817.2	52.4741	154	-34.51	154	-34.51	683332	22	2153	1566
Kif20b	rno-miR-667-3p	LOC100359776	NM_001107609	XR_353040.3	52.4741	154	-31.62	154	-31.62	683504	22	1310	284
Kif20b	rno-miR-667-3p	LOC102548308	NM_001107609	XR_001838019.1	52.4741	165	-30.28	165	-30.28	630664	22	8578	2096
Kif20b	rno-miR-667-3p	LOC102548308	NM_001107609	XR_592662.2	52.4741	165	-30.28	165	-30.28	630665	22	8781	2299
Kif20b	rno-miR-667-3p	LOC102548308	NM_001107609	XR_592663.2	52.4741	165	-30.28	165	-30.28	630666	22	13407	6925
Kif20b	rno-miR-667-3p	LOC103692452	NM_001107609	XR_592691.1	52.4741	157	-32.83	157	-32.83	630696	22	5245	2754
Kif20b	rno-miR-667-3p	LOC108351485	NM_001107609	XR_001838915.1	52.4741	163	-30.91	163	-30.91	701201	22	20305	12772
Kif20b	rno-miR-667-3p	LOC108351485	NM_001107609	XR_001838916.1	52.4741	163	-30.91	163	-30.91	701202	22	20041	12772
Kif20b	rno-miR-667-3p	LOC108351708	NM_001107609	XR_001839387.1	52.4741	154	-30.2	154	-30.2	701745	22	8393	2853
Kif20b	rno-miR-667-3p	LOC102547840	NM_001107609	XR_001839739.1	52.4741	162	-31.74	162	-31.74	702169	22	3031	1648
Kif20b	rno-miR-667-3p	LOC102547840	NM_001107609	XR_001839740.1	52.4741	162	-31.74	162	-31.74	702170	22	2713	1330
Kif20b	rno-miR-667-3p	LOC102547840	NM_001107609	XR_594294.2	52.4741	162	-31.74	162	-31.74	702171	22	2857	1474
Kif20b	rno-miR-667-3p	LOC108351955	NM_001107609	XR_001839856.1	52.4741	167	-30.92	167	-30.92	638504	22	5546	5398
Kif20b	rno-miR-667-3p	LOC102550135	NM_001107609	XR_358198.3	52.4741	163	-31.44	163	-31.44	639328	22	2874	2683
Kif20b	rno-miR-667-3p	LOC102553680	NM_001107609	XR_001840529.1	52.4741	166	-31.07	166	-31.07	639451	22	1380	774
Kif20b	rno-miR-667-3p	LOC102553680	NM_001107609	XR_001840531.1	52.4741	166	-31.07	166	-31.07	639453	22	1210	604
Kif20b	rno-miR-667-3p	Miat	NM_001107609	NR_111959.1	52.4741	171	-32.43	171	-32.43	712484	22	8474	2728
Kif20b	rno-miR-667-3p	LOC108352689	NM_001107609	XR_001841040.1	52.4741	161	-30.19	161	-30.19	712916	22	3716	1067
Kif20b	rno-miR-667-3p	LOC103693205	NM_001107609	XR_001841208.1	52.4741	164	-31.98	164	-31.98	713235	22	1591	218
Kif20b	rno-miR-667-3p	LOC108353221	NM_001107609	XR_001842397.1	52.4741	172	-37.25	172	-37.25	707769	22	3756	613
Cenpa	rno-miR-207	XLOC_000019	NM_001106711	TCONS_00000040	73.4338	170	-32.24	170	-32.24	126298	23	3427	3339
Cenpa	rno-miR-207	XLOC_000226	NM_001106711	TCONS_00000619	73.4338	342	-62.72	171	-31.36	126365	23	23464	1506 4299
Cenpa	rno-miR-207	XLOC_000226	NM_001106711	TCONS_00000621	73.4338	342	-62.72	171	-31.36	126366	23	24838	659 3491
Cenpa	rno-miR-207	XLOC_001560	NM_001106711	TCONS_00004029	73.4338	160	-33.79	160	-33.79	126379	23	2319	1372
Cenpa	rno-miR-207	XLOC_001659	NM_001106711	TCONS_00004304	73.4338	163	-32.96	163	-32.96	126400	23	4230	598
Cenpa	rno-miR-207	XLOC_001907	NM_001106711	TCONS_00004948	73.4338	166	-34.81	166	-34.81	126536	23	16814	9535
Cenpa	rno-miR-207	XLOC_001907	NM_001106711	TCONS_00004949	73.4338	166	-34.81	166	-34.81	126537	23	19813	12534
Cenpa	rno-miR-207	XLOC_000646	NM_001106711	TCONS_00001640	73.4338	327	-62.76	165	-32.09	126556	23	6890	6600 716
Cenpa	rno-miR-207	XLOC_001033	NM_001106711	TCONS_00002687	73.4338	346	-67.56	178	-35.03	126651	23	28950	5739 17087
Cenpa	rno-miR-207	XLOC_001044	NM_001106711	TCONS_00002729	73.4338	189	-37.44	189	-37.44	117295	23	13992	3769
Cenpa	rno-miR-207	XLOC_003285	NM_001106711	TCONS_00008565	73.4338	168	-30.74	168	-30.74	117359	23	6092	2313
Cenpa	rno-miR-207	XLOC_003696	NM_001106711	TCONS_00009597	73.4338	185	-35.33	185	-35.33	117460	23	42435	22388
Cenpa	rno-miR-207	XLOC_003696	NM_001106711	TCONS_00009600	73.4338	185	-35.33	185	-35.33	117462	23	41427	22398
Cenpa	rno-miR-207	XLOC_002966	NM_001106711	TCONS_00007730	73.4338	163	-31.33	163	-31.33	117484	23	8981	8958
Cenpa	rno-miR-207	XLOC_003903	NM_001106711	TCONS_00010346	73.4338	348	-69.23	175	-37.1	117534	23	29224	12500 29147
Cenpa	rno-miR-207	XLOC_003166	NM_001106711	TCONS_00008247	73.4338	171	-31.87	171	-31.87	117540	23	3407	5
Cenpa	rno-miR-207	XLOC_004327	NM_001106711	TCONS_00011311	73.4338	161	-30.69	161	-30.69	117569	23	19084	13573
Cenpa	rno-miR-207	XLOC_004353	NM_001106711	TCONS_00011376	73.4338	177	-33.5	177	-33.5	117591	23	13001	3156
Cenpa	rno-miR-207	NA	NM_001106711	TCONS_00011583	73.4338	182	-31.36	182	-31.36	117624	23	10029	1314
Cenpa	rno-miR-207	NA	NM_001106711	TCONS_00011589	73.4338	174	-32.96	174	-32.96	117626	23	57176	23478
Cenpa	rno-miR-207	NA	NM_001106711	TCONS_00010708	73.4338	188	-44.14	188	-44.14	167834	23	16222	4310
Cenpa	rno-miR-207	XLOC_004397	NM_001106711	TCONS_00011766	73.4338	166	-31.98	166	-31.98	167856	23	23585	1614
Cenpa	rno-miR-207	XLOC_004397	NM_001106711	TCONS_00011774	73.4338	166	-31.98	166	-31.98	167862	23	8100	1661
Cenpa	rno-miR-207	XLOC_004397	NM_001106711	TCONS_00011776	73.4338	166	-31.98	166	-31.98	167864	23	7957	1606
Cenpa	rno-miR-207	XLOC_004546	NM_001106711	TCONS_00012115	73.4338	169	-30.64	169	-30.64	167906	23	20407	19577
Cenpa	rno-miR-207	XLOC_004282	NM_001106711	TCONS_00011192	73.4338	164	-30.75	164	-30.75	167927	23	7961	6867
Cenpa	rno-miR-207	XLOC_004773	NM_001106711	TCONS_00012656	73.4338	176	-30.31	176	-30.31	167961	23	4613	1757
Cenpa	rno-miR-207	XLOC_004876	NM_001106711	TCONS_00012897	73.4338	180	-31.94	180	-31.94	167989	23	25200	6320
Cenpa	rno-miR-207	XLOC_005383	NM_001106711	TCONS_00014251	73.4338	173	-30.64	173	-30.64	168044	23	7438	4527
Cenpa	rno-miR-207	XLOC_005415	NM_001106711	TCONS_00014314	73.4338	163	-34.89	163	-34.89	168052	23	3616	3157
Cenpa	rno-miR-207	XLOC_005991	NM_001106711	TCONS_00015904	73.4338	179	-33.3	179	-33.3	168109	23	1192	423
Cenpa	rno-miR-207	XLOC_006657	NM_001106711	TCONS_00017734	73.4338	161	-32.93	161	-32.93	168223	23	36062	20246
Cenpa	rno-miR-207	XLOC_007400	NM_001106711	TCONS_00019571	73.4338	172	-32.68	172	-32.68	118456	23	1799	1155
Cenpa	rno-miR-207	XLOC_007554	NM_001106711	TCONS_00019943	73.4338	168	-31.25	168	-31.25	118494	23	9186	6795
Cenpa	rno-miR-207	XLOC_007855	NM_001106711	TCONS_00020747	73.4338	163	-30.28	163	-30.28	118645	23	6034	2763
Cenpa	rno-miR-207	XLOC_010095	NM_001106711	TCONS_00026579	73.4338	172	-31.38	172	-31.38	144350	23	5202	876
Cenpa	rno-miR-207	XLOC_010095	NM_001106711	TCONS_00026580	73.4338	172	-31.59	172	-31.59	144351	23	10341	2174
Cenpa	rno-miR-207	XLOC_010384	NM_001106711	TCONS_00027205	73.4338	351	-67.65	179	-34.78	140930	23	10495	5522 8533
Cenpa	rno-miR-207	XLOC_011343	NM_001106711	TCONS_00029621	73.4338	184	-36.66	184	-36.66	140985	23	6693	5047
Cenpa	rno-miR-207	XLOC_010563	NM_001106711	TCONS_00027704	73.4338	171	-35.21	171	-35.21	141029	23	968	47
Cenpa	rno-miR-207	XLOC_010687	NM_001106711	TCONS_00027980	73.4338	179	-34.58	179	-34.58	141081	23	11139	25
Cenpa	rno-miR-207	XLOC_011833	NM_001106711	TCONS_00030675	73.4338	163	-32.56	163	-32.56	141153	23	5035	793
Cenpa	rno-miR-207	XLOC_011091	NM_001106711	TCONS_00028975	73.4338	163	-30.94	163	-30.94	141200	23	10828	2350
Cenpa	rno-miR-207	XLOC_011091	NM_001106711	TCONS_00028984	73.4338	163	-30.94	163	-30.94	141202	23	33602	15730
Cenpa	rno-miR-207	XLOC_011128	NM_001106711	TCONS_00029096	73.4338	164	-32.09	164	-32.09	169892	23	24150	585
Cenpa	rno-miR-207	XLOC_012057	NM_001106711	TCONS_00031256	73.4338	171	-34.67	171	-34.67	169945	23	474	179
Cenpa	rno-miR-207	XLOC_012057	NM_001106711	TCONS_00031270	73.4338	171	-34.67	171	-34.67	169948	23	635	340
Cenpa	rno-miR-207	XLOC_012057	NM_001106711	TCONS_00031274	73.4338	171	-34.67	171	-34.67	169953	23	770	465
Cenpa	rno-miR-207	XLOC_012057	NM_001106711	TCONS_00031275	73.4338	171	-34.67	171	-34.67	169954	23	735	440
Cenpa	rno-miR-207	XLOC_013713	NM_001106711	TCONS_00035678	73.4338	181	-32.61	181	-32.61	170110	23	8753	8229
Cenpa	rno-miR-207	XLOC_013044	NM_001106711	TCONS_00033912	73.4338	175	-30.55	175	-30.55	170153	23	14768	13759
Cenpa	rno-miR-207	XLOC_013044	NM_001106711	TCONS_00033939	73.4338	175	-30.55	175	-30.55	170159	23	12722	5212
Cenpa	rno-miR-207	XLOC_013044	NM_001106711	TCONS_00033940	73.4338	175	-30.55	175	-30.55	170160	23	9783	5199
Cenpa	rno-miR-207	XLOC_013253	NM_001106711	TCONS_00034383	73.4338	164	-30.21	164	-30.21	170231	23	5026	1440
Cenpa	rno-miR-207	XLOC_014313	NM_001106711	TCONS_00037278	73.4338	164	-33.59	164	-33.59	170362	23	7525	5116
Cenpa	rno-miR-207	XLOC_014387	NM_001106711	TCONS_00037433	73.4338	167	-30.21	167	-30.21	175083	23	1250	300
Cenpa	rno-miR-207	XLOC_017793	NM_001106711	TCONS_00046379	73.4338	159	-35.02	159	-35.02	175525	23	4222	1808
Cenpa	rno-miR-207	XLOC_017175	NM_001106711	TCONS_00044597	73.4338	159	-30.45	159	-30.45	175539	23	9550	3560
Cenpa	rno-miR-207	XLOC_018121	NM_001106711	TCONS_00047313	73.4338	177	-30.6	177	-30.6	138483	23	7660	7325
Cenpa	rno-miR-207	XLOC_017622	NM_001106711	TCONS_00045846	73.4338	174	-34.07	174	-34.07	138532	23	76710	31712
Cenpa	rno-miR-207	XLOC_017622	NM_001106711	TCONS_00045851	73.4338	174	-34.07	174	-34.07	138537	23	38510	30689
Cenpa	rno-miR-207	XLOC_017622	NM_001106711	TCONS_00045876	73.4338	168	-32.62	168	-32.62	138544	23	32662	19162
Cenpa	rno-miR-207	XLOC_017622	NM_001106711	TCONS_00045887	73.4338	168	-32.62	168	-32.62	138549	23	6721	2634
Cenpa	rno-miR-207	XLOC_018291	NM_001106711	TCONS_00047757	73.4338	154	-33.4	154	-33.4	138588	23	2960	204
Cenpa	rno-miR-207	XLOC_019674	NM_001106711	TCONS_00051200	73.4338	175	-30.36	175	-30.36	138776	23	3128	2960
Cenpa	rno-miR-207	XLOC_020316	NM_001106711	TCONS_00053140	73.4338	170	-31.53	170	-31.53	138062	23	6307	4411
Cenpa	rno-miR-207	XLOC_020316	NM_001106711	TCONS_00053141	73.4338	170	-31.53	170	-31.53	138063	23	9125	7229
Cenpa	rno-miR-207	XLOC_019940	NM_001106711	TCONS_00052047	73.4338	166	-30.32	166	-30.32	138130	23	11896	7458
Cenpa	rno-miR-207	XLOC_019940	NM_001106711	TCONS_00052049	73.4338	166	-30.32	166	-30.32	138132	23	10596	6173
Cenpa	rno-miR-207	XLOC_019940	NM_001106711	TCONS_00052076	73.4338	175	-32.29	175	-32.29	138145	23	2812	1797
Cenpa	rno-miR-207	NA	NM_001106711	TCONS_00052108	73.4338	161	-31.96	161	-31.96	138154	23	8199	6327
Cenpa	rno-miR-207	NA	NM_001106711	TCONS_00053823	73.4338	166	-30.32	166	-30.32	138172	23	8445	4091
Cenpa	rno-miR-207	XLOC_020621	NM_001106711	TCONS_00054056	73.4338	180	-34.96	180	-34.96	138187	23	3698	189
Cenpa	rno-miR-207	XLOC_020098	NM_001106711	TCONS_00052471	73.4338	168	-34.76	168	-34.76	138212	23	6672	1765
Cenpa	rno-miR-207	XLOC_020098	NM_001106711	TCONS_00052472	73.4338	168	-34.76	168	-34.76	138213	23	6661	1758
Cenpa	rno-miR-207	XLOC_020098	NM_001106711	TCONS_00052473	73.4338	168	-34.76	168	-34.76	138214	23	6672	1758
Cenpa	rno-miR-207	XLOC_020098	NM_001106711	TCONS_00052474	73.4338	168	-34.76	168	-34.76	138215	23	6695	1751
Cenpa	rno-miR-207	XLOC_021294	NM_001106711	TCONS_00055715	73.4338	181	-31.06	181	-31.06	138249	23	24119	2189
Cenpa	rno-miR-207	XLOC_021294	NM_001106711	TCONS_00055716	73.4338	181	-31.06	181	-31.06	138250	23	23917	2153
Cenpa	rno-miR-207	XLOC_021147	NM_001106711	TCONS_00055366	73.4338	172	-31.17	172	-31.17	138331	23	31758	2484
Cenpa	rno-miR-207	LOC108348877	NM_001106711	XR_001835580.1	73.4338	336	-63.93	168	-32.21	423648	23	5143	231 946
Cenpa	rno-miR-207	LOC102551987	NM_001106711	XR_589933.2	73.4338	340	-62.68	179	-32.34	423698	23	1672	270 1512
Cenpa	rno-miR-207	LOC102551987	NM_001106711	XR_349996.3	73.4338	161	-30.34	161	-30.34	423699	23	1035	876
Cenpa	rno-miR-207	LOC102549608	NM_001106711	XR_001835614.1	73.4338	177	-31.07	177	-31.07	423714	23	4400	2734
Cenpa	rno-miR-207	LOC108349523	NM_001106711	XR_001835615.1	73.4338	167	-31.23	167	-31.23	423716	23	1838	96
Cenpa	rno-miR-207	LOC102552287	NM_001106711	XR_001835769.1	73.4338	167	-32.82	167	-32.82	423946	23	3738	445
Cenpa	rno-miR-207	LOC102552287	NM_001106711	XR_001835770.1	73.4338	167	-32.82	167	-32.82	423947	23	6186	2893
Cenpa	rno-miR-207	LOC102556513	NM_001106711	XR_001836343.1	73.4338	191	-37.29	191	-37.29	424175	23	2389	989
Cenpa	rno-miR-207	LOC108349171	NM_001106711	XR_001835892.1	73.4338	168	-31.6	168	-31.6	424185	23	7053	3387
Cenpa	rno-miR-207	LOC108349646	NM_001106711	XR_001836004.1	73.4338	159	-30.69	159	-30.69	424366	23	3339	965
Cenpa	rno-miR-207	LOC102552122	NM_001106711	XR_001836162.1	73.4338	167	-33.79	167	-33.79	424674	23	11412	6426
Cenpa	rno-miR-207	LOC108349700	NM_001106711	XR_001836180.1	73.4338	164	-30.11	164	-30.11	424719	23	2409	254
Cenpa	rno-miR-207	LOC102551695	NM_001106711	XR_351197.3	73.4338	164	-33.34	164	-33.34	424725	23	2312	997
Cenpa	rno-miR-207	LOC102551695	NM_001106711	XR_590751.2	73.4338	164	-33.34	164	-33.34	424726	23	3846	2531
Cenpa	rno-miR-207	LOC108349920	NM_001106711	XR_001836534.1	73.4338	161	-30.74	161	-30.74	429808	23	3756	1565
Cenpa	rno-miR-207	LOC102546729	NM_001106711	XR_351533.3	73.4338	163	-33.99	163	-33.99	430005	23	2472	1181
Cenpa	rno-miR-207	LOC108350006	NM_001106711	XR_001836706.1	73.4338	171	-31.08	171	-31.08	430144	23	7604	2320
Cenpa	rno-miR-207	LOC103691690	NM_001106711	XR_591319.2	73.4338	171	-30.13	171	-30.13	430467	23	1225	806
Cenpa	rno-miR-207	LOC103690217	NM_001106711	XR_001836911.1	73.4338	172	-32.36	172	-32.36	430515	23	12487	11292
Cenpa	rno-miR-207	LOC103690217	NM_001106711	XR_001836912.1	73.4338	172	-32.36	172	-32.36	430516	23	12490	11295
Cenpa	rno-miR-207	LOC103690217	NM_001106711	XR_001836914.1	73.4338	172	-32.36	172	-32.36	430518	23	11772	10577
Cenpa	rno-miR-207	LOC103690217	NM_001106711	XR_591356.2	73.4338	172	-32.36	172	-32.36	430519	23	11672	11292
Cenpa	rno-miR-207	LOC108350218	NM_001106711	XR_001836991.1	73.4338	162	-30.5	162	-30.5	430623	23	3766	614
Cenpa	rno-miR-207	LOC108350419	NM_001106711	XR_001837182.1	73.4338	177	-33.58	177	-33.58	430901	23	2021	1130
Cenpa	rno-miR-207	LOC102550423	NM_001106711	XR_352462.3	73.4338	160	-30.24	160	-30.24	430905	23	817	289
Cenpa	rno-miR-207	LOC102555822	NM_001106711	XR_591657.2	73.4338	170	-33.72	170	-33.72	422842	23	5079	2957
Cenpa	rno-miR-207	LOC102555822	NM_001106711	XR_591659.2	73.4338	170	-33.72	170	-33.72	422844	23	5036	2914
Cenpa	rno-miR-207	LOC108350473	NM_001106711	XR_001837258.1	73.4338	174	-34.84	174	-34.84	422896	23	7441	1953
Cenpa	rno-miR-207	LOC102550673	NM_001106711	XR_001837410.1	73.4338	170	-32.6	170	-32.6	423162	23	3957	76
Cenpa	rno-miR-207	LOC108350645	NM_001106711	XR_001837502.1	73.4338	165	-32.06	165	-32.06	423217	23	5359	4136
Cenpa	rno-miR-207	LOC102546824	NM_001106711	XR_353305.3	73.4338	164	-33.34	164	-33.34	423414	23	21931	6357
Cenpa	rno-miR-207	LOC108350710	NM_001106711	XR_001837587.1	73.4338	172	-31.03	172	-31.03	423431	23	5311	1985
Cenpa	rno-miR-207	LOC102548361	NM_001106711	XR_001837621.1	73.4338	165	-32	165	-32	423509	23	9381	1185
Cenpa	rno-miR-207	LOC102548361	NM_001106711	XR_001837620.1	73.4338	165	-32	165	-32	423510	23	9451	1255
Cenpa	rno-miR-207	LOC103692175	NM_001106711	XR_592168.2	73.4338	179	-30.98	179	-30.98	423512	23	1587	2
Cenpa	rno-miR-207	LOC108350782	NM_001106711	XR_001837747.1	73.4338	174	-31.8	174	-31.8	423764	23	3343	2921
Cenpa	rno-miR-207	LOC108350924	NM_001106711	XR_001837875.1	73.4338	182	-33.41	182	-33.41	423861	23	2784	2682
Cenpa	rno-miR-207	LOC102551474	NM_001106711	XR_592517.1	73.4338	169	-30.55	169	-30.55	424008	23	12072	10941
Cenpa	rno-miR-207	LOC108351166	NM_001106711	XR_001838253.1	73.4338	165	-31.97	165	-31.97	390671	23	1559	848
Cenpa	rno-miR-207	LOC102547863	NM_001106711	XR_001838252.1	73.4338	169	-32.34	169	-32.34	390672	23	3041	1784
Cenpa	rno-miR-207	LOC102547863	NM_001106711	XR_354527.3	73.4338	169	-32.34	169	-32.34	390673	23	2621	1780
Cenpa	rno-miR-207	LOC100911923	NM_001106711	XR_001838432.1	73.4338	175	-32.32	175	-32.32	390963	23	2084	496
Cenpa	rno-miR-207	LOC102552179	NM_001106711	XR_593064.2	73.4338	169	-30.54	169	-30.54	391019	23	4030	1009
Cenpa	rno-miR-207	LOC102552179	NM_001106711	XR_593065.2	73.4338	169	-30.54	169	-30.54	391020	23	3941	920
Cenpa	rno-miR-207	LOC108351423	NM_001106711	XR_001838779.1	73.4338	168	-34.52	168	-34.52	391372	23	7454	3012
Cenpa	rno-miR-207	LOC108351432	NM_001106711	XR_001838806.1	73.4338	165	-32.17	165	-32.17	433904	23	1606	1257
Cenpa	rno-miR-207	LOC108351475	NM_001106711	XR_001838888.1	73.4338	183	-32.58	183	-32.58	434058	23	1724	548
Cenpa	rno-miR-207	LOC103692950	NM_001106711	XR_593660.2	73.4338	165	-33.58	165	-33.58	434268	23	3528	1103
Cenpa	rno-miR-207	LOC100911038	NM_001106711	XR_001838986.1	73.4338	172	-33.4	172	-33.4	434273	23	1461	230
Cenpa	rno-miR-207	LOC102554986	NM_001106711	XR_001838987.1	73.4338	173	-31.01	173	-31.01	434277	23	5220	1451
Cenpa	rno-miR-207	LOC108351537	NM_001106711	XR_001839018.1	73.4338	171	-30.61	171	-30.61	434327	23	880	64
Cenpa	rno-miR-207	LOC102549755	NM_001106711	XR_356224.2	73.4338	172	-32.15	172	-32.15	434554	23	1368	2
Cenpa	rno-miR-207	LOC108351689	NM_001106711	XR_001839347.1	73.4338	151	-32.4	151	-32.4	434564	23	7161	4044
Cenpa	rno-miR-207	LOC108351689	NM_001106711	XR_001839348.1	73.4338	151	-32.4	151	-32.4	434565	23	7114	3997
Cenpa	rno-miR-207	LOC102550632	NM_001106711	XR_593865.2	73.4338	169	-34.42	169	-34.42	434599	23	12860	3949
Cenpa	rno-miR-207	LOC102552777	NM_001106711	XR_001839608.1	73.4338	179	-36.7	179	-36.7	434841	23	4102	2538
Cenpa	rno-miR-207	LOC102552777	NM_001106711	XR_001839607.1	73.4338	179	-36.7	179	-36.7	434842	23	3712	2538
Cenpa	rno-miR-207	LOC102552777	NM_001106711	XR_001839609.1	73.4338	179	-36.7	179	-36.7	434843	23	3797	2538
Cenpa	rno-miR-207	LOC108351774	NM_001106711	XR_001839519.1	73.4338	171	-30.66	171	-30.66	434885	23	5409	2556
Cenpa	rno-miR-207	LOC108351792	NM_001106711	XR_001839561.1	73.4338	168	-31.81	168	-31.81	434962	23	409	1
Cenpa	rno-miR-207	LOC108351793	NM_001106711	XR_001839562.1	73.4338	168	-31.81	168	-31.81	434963	23	409	1
Cenpa	rno-miR-207	LOC103690244	NM_001106711	XR_594418.1	73.4338	159	-30.98	159	-30.98	395205	23	1774	1102
Cenpa	rno-miR-207	LOC103690570	NM_001106711	XR_594488.1	73.4338	169	-31.19	169	-31.19	395309	23	805	145
Cenpa	rno-miR-207	LOC102555570	NM_001106711	XR_001839949.1	73.4338	181	-32.72	181	-32.72	395397	23	6849	374
Cenpa	rno-miR-207	LOC102550048	NM_001106711	XR_594629.1	73.4338	164	-31.03	164	-31.03	395496	23	3815	1709
Cenpa	rno-miR-207	LOC108352070	NM_001106711	XR_001840134.1	73.4338	155	-32.63	155	-32.63	395517	23	5736	825
Cenpa	rno-miR-207	LOC108352070	NM_001106711	XR_001840137.1	73.4338	155	-32.63	155	-32.63	395518	23	5013	825
Cenpa	rno-miR-207	LOC108352070	NM_001106711	XR_001840133.1	73.4338	155	-32.63	155	-32.63	395519	23	5856	825
Cenpa	rno-miR-207	LOC108352070	NM_001106711	XR_001840136.1	73.4338	155	-32.63	155	-32.63	395520	23	3943	825
Cenpa	rno-miR-207	LOC100910970	NM_001106711	XR_001840159.1	73.4338	161	-30.04	161	-30.04	395577	23	3315	3180
Cenpa	rno-miR-207	LOC100910970	NM_001106711	XR_001840158.1	73.4338	161	-30.04	161	-30.04	395578	23	1496	1078
Cenpa	rno-miR-207	LOC100910970	NM_001106711	XR_001840161.1	73.4338	161	-30.04	161	-30.04	395579	23	1990	1078
Cenpa	rno-miR-207	LOC100910970	NM_001106711	XR_001840160.1	73.4338	346	-66.66	185	-36.62	395580	23	2140	1906 1078
Cenpa	rno-miR-207	LOC102549419	NM_001106711	XR_001840239.1	73.4338	179	-37.18	179	-37.18	395718	23	3181	2432
Cenpa	rno-miR-207	LOC102549549	NM_001106711	XR_594966.2	73.4338	172	-33.48	172	-33.48	395974	23	3380	1410
Cenpa	rno-miR-207	LOC102548079	NM_001106711	XR_001840461.1	73.4338	171	-35.27	171	-35.27	396045	23	4541	1423
Cenpa	rno-miR-207	LOC102548079	NM_001106711	XR_001840462.1	73.4338	171	-35.27	171	-35.27	396046	23	4520	1305
Cenpa	rno-miR-207	LOC102548079	NM_001106711	XR_595007.2	73.4338	171	-35.27	171	-35.27	396047	23	4554	1423
Cenpa	rno-miR-207	LOC102548079	NM_001106711	XR_595008.2	73.4338	171	-35.27	171	-35.27	396048	23	4360	1145
Cenpa	rno-miR-207	LOC102552752	NM_001106711	XR_001840557.1	73.4338	170	-31.74	170	-31.74	396274	23	8475	2510
Cenpa	rno-miR-207	LOC102552752	NM_001106711	XR_001840558.1	73.4338	170	-31.74	170	-31.74	440805	23	11059	2510
Cenpa	rno-miR-207	LOC102552752	NM_001106711	XR_001840559.1	73.4338	170	-31.74	170	-31.74	440806	23	11208	2510
Cenpa	rno-miR-207	LOC102552752	NM_001106711	XR_001840560.1	73.4338	170	-31.74	170	-31.74	440807	23	11205	2510
Cenpa	rno-miR-207	LOC102552752	NM_001106711	XR_595146.2	73.4338	170	-31.74	170	-31.74	440808	23	12301	2510
Cenpa	rno-miR-207	LOC102552752	NM_001106711	XR_595147.2	73.4338	170	-31.74	170	-31.74	440809	23	12284	2510
Cenpa	rno-miR-207	LOC102546371	NM_001106711	XR_595533.2	73.4338	166	-30.39	166	-30.39	441352	23	6638	3676
Cenpa	rno-miR-207	LOC108352651	NM_001106711	XR_001840995.1	73.4338	166	-35.16	166	-35.16	441425	23	1469	1369
Cenpa	rno-miR-207	LOC108352585	NM_001106711	XR_001840932.1	73.4338	177	-33.44	177	-33.44	441447	23	3581	1863
Cenpa	rno-miR-207	LOC102550527	NM_001106711	XR_359266.3	73.4338	174	-33.44	174	-33.44	441536	23	13150	34
Cenpa	rno-miR-207	LOC108352703	NM_001106711	XR_001841062.1	73.4338	169	-30.69	169	-30.69	441588	23	500	35
Cenpa	rno-miR-207	LOC102552214	NM_001106711	XR_001841132.1	73.4338	164	-31.47	164	-31.47	441734	23	1390	279
Cenpa	rno-miR-207	LOC108352755	NM_001106711	XR_001841134.1	73.4338	164	-30.45	164	-30.45	441736	23	5742	5698
Cenpa	rno-miR-207	LOC108352755	NM_001106711	XR_001841135.1	73.4338	164	-30.45	164	-30.45	441737	23	5050	5006
Cenpa	rno-miR-207	LOC108352755	NM_001106711	XR_001841136.1	73.4338	164	-30.45	164	-30.45	441738	23	5053	5009
Cenpa	rno-miR-207	LOC108352755	NM_001106711	XR_001841137.1	73.4338	164	-30.45	164	-30.45	441739	23	5131	5087
Cenpa	rno-miR-207	LOC108352755	NM_001106711	XR_001841138.1	73.4338	164	-30.45	164	-30.45	441740	23	4791	4747
Cenpa	rno-miR-207	LOC108352755	NM_001106711	XR_001841139.1	73.4338	164	-30.45	164	-30.45	441741	23	4573	4529
Cenpa	rno-miR-207	LOC108352755	NM_001106711	XR_001841140.1	73.4338	164	-30.45	164	-30.45	441742	23	5216	5172
Cenpa	rno-miR-207	LOC102552822	NM_001106711	XR_359560.3	73.4338	169	-30.13	169	-30.13	441744	23	2776	397
Cenpa	rno-miR-207	LOC102553003	NM_001106711	XR_595922.2	73.4338	170	-32.03	170	-32.03	441855	23	8747	4085
Cenpa	rno-miR-207	LOC102553003	NM_001106711	XR_595921.2	73.4338	170	-32.03	170	-32.03	441856	23	8590	3928
Cenpa	rno-miR-207	LOC103693373	NM_001106711	XR_596086.2	73.4338	171	-30.96	171	-30.96	442022	23	3416	591
Cenpa	rno-miR-207	LOC102552389	NM_001106711	XR_360060.3	73.4338	178	-30.8	178	-30.8	348889	23	1292	387
Cenpa	rno-miR-207	LOC102552389	NM_001106711	XR_360061.3	73.4338	178	-30.8	178	-30.8	348890	23	1288	383
Cenpa	rno-miR-207	LOC102552389	NM_001106711	XR_001841379.1	73.4338	178	-30.8	178	-30.8	348891	23	2074	1169
Cenpa	rno-miR-207	LOC102552389	NM_001106711	XR_360062.3	73.4338	178	-30.8	178	-30.8	348892	23	2030	1125
Cenpa	rno-miR-207	LOC108352962	NM_001106711	XR_001841419.1	73.4338	165	-30.19	165	-30.19	348981	23	3073	2458
Cenpa	rno-miR-207	LOC102549910	NM_001106711	XR_001841623.1	73.4338	159	-30.64	159	-30.64	349259	23	4999	2268
Cenpa	rno-miR-207	LOC102553302	NM_001106711	XR_596471.1	73.4338	173	-31.64	173	-31.64	349280	23	3913	1098
Cenpa	rno-miR-207	LOC102553373	NM_001106711	XR_001841749.1	73.4338	152	-30.05	152	-30.05	349469	23	1967	338
Cenpa	rno-miR-207	LOC102549141	NM_001106711	XR_596595.2	73.4338	163	-32.68	163	-32.68	349483	23	808	168
Cenpa	rno-miR-207	LOC102549141	NM_001106711	XR_596596.2	73.4338	163	-32.68	163	-32.68	349484	23	804	168
Cenpa	rno-miR-207	LOC102549141	NM_001106711	XR_360724.3	73.4338	163	-32.68	163	-32.68	349485	23	1045	171
Cenpa	rno-miR-207	LOC102556357	NM_001106711	XR_360890.1	73.4338	342	-66.69	171	-34.93	349590	23	447	8 40
Cenpa	rno-miR-207	LOC102550536	NM_001106711	XR_361158.2	73.4338	164	-30.43	164	-30.43	437793	23	4710	1986
Cenpa	rno-miR-207	LOC103694137	NM_001106711	XR_596868.2	73.4338	173	-30.26	173	-30.26	437794	23	3460	980
Cenpa	rno-miR-207	LOC108348595	NM_001106711	XR_001841973.1	73.4338	173	-36.32	173	-36.32	437797	23	2259	2082
Cenpa	rno-miR-207	LOC102555022	NM_001106711	XR_361208.2	73.4338	166	-30.51	166	-30.51	437840	23	4103	2321
Cenpa	rno-miR-207	LOC102555022	NM_001106711	XR_596903.2	73.4338	166	-30.51	166	-30.51	437842	23	3815	2321
Cenpa	rno-miR-207	LOC103694168	NM_001106711	XR_596908.2	73.4338	175	-30.25	175	-30.25	437858	23	5321	2610
Cenpa	rno-miR-207	LOC108348757	NM_001106711	XR_001842057.1	73.4338	173	-30.3	173	-30.3	437888	23	9438	6359
Cenpa	rno-miR-207	LOC108353168	NM_001106711	XR_001842094.1	73.4338	172	-31.06	172	-31.06	437955	23	1319	563
Cenpa	rno-miR-207	LOC102555715	NM_001106711	XR_361411.3	73.4338	172	-32.2	172	-32.2	438021	23	1034	983
Cenpa	rno-miR-207	LOC102555715	NM_001106711	XR_597027.2	73.4338	172	-32.2	172	-32.2	438022	23	1363	1312
Cenpa	rno-miR-207	LOC102549578	NM_001106711	XR_361499.3	73.4338	164	-33.24	164	-33.24	438079	23	1993	531
Cenpa	rno-miR-207	LOC102553936	NM_001106711	XR_597130.2	73.4338	169	-30.9	169	-30.9	438206	23	5241	920
Cenpa	rno-miR-207	LOC103694344	NM_001106711	XR_597272.1	73.4338	178	-35.68	178	-35.68	438412	23	1513	247
Cenpa	rno-miR-207	LOC102547567	NM_001106711	XR_001842365.1	73.4338	169	-30.81	169	-30.81	438473	23	2552	207
Cenpa	rno-miR-207	LOC102547567	NM_001106711	XR_597300.1	73.4338	169	-30.81	169	-30.81	438474	23	3226	207
Cenpa	rno-miR-207	LOC102547567	NM_001106711	XR_361957.2	73.4338	169	-30.81	169	-30.81	438475	23	5360	2341
Cenpa	rno-miR-207	LOC108349035	NM_001106711	XR_001842535.1	73.4338	165	-32.87	165	-32.87	438526	23	1365	1
Cenpa	rno-miR-207	LOC103690388	NM_001106711	XR_597363.2	73.4338	164	-33.1	164	-33.1	438581	23	3883	35
Cenpa	rno-miR-207	LOC102547322	NM_001106711	XR_362499.3	73.4338	171	-35.29	171	-35.29	438884	23	7471	1246
Cenpa	rno-miR-207	AABR07024870.1	NM_001106711	ENSRNOT00000091624	73.4338	171	-30.89	171	-30.89	1152317	23	1149	697
Cenpa	rno-miR-207	AABR07004364.1	NM_001106711	ENSRNOT00000086092	73.4338	172	-35.5	172	-35.5	1152545	23	1009	55
Cenpa	rno-miR-207	AABR07001210.1	NM_001106711	ENSRNOT00000086246	73.4338	348	-67.07	175	-34.06	1152550	23	1185	678 645
Cenpa	rno-miR-207	AABR07062775.1	NM_001106711	ENSRNOT00000084160	73.4338	166	-34.36	166	-34.36	1152563	23	1071	1045
Cenpa	rno-miR-207	AABR07013140.1	NM_001106711	ENSRNOT00000091134	73.4338	179	-36.51	179	-36.51	1152634	23	539	420
Cenpa	rno-miR-207	AABR07070801.1	NM_001106711	ENSRNOT00000085513	73.4338	173	-33.18	173	-33.18	1152662	23	301	121
Cenpa	rno-miR-207	AABR07034636.1	NM_001106711	ENSRNOT00000083950	73.4338	172	-33.54	172	-33.54	1152893	23	2750	90
Cenpa	rno-miR-207	AABR07007793.1	NM_001106711	ENSRNOT00000083741	73.4338	161	-30.32	161	-30.32	1153415	23	1172	309
Cenpa	rno-miR-207	AABR07030091.1	NM_001106711	ENSRNOT00000088428	73.4338	164	-32.32	164	-32.32	1153432	23	3700	3063
Cenpa	rno-miR-207	AABR07030091.1	NM_001106711	ENSRNOT00000079528	73.4338	164	-32.32	164	-32.32	1153433	23	2903	2266
Cenpa	rno-miR-207	AABR07010332.1	NM_001106711	ENSRNOT00000090972	73.4338	172	-31.59	172	-31.59	1153459	23	1513	1105
Cenpa	rno-miR-207	AABR07066736.1	NM_001106711	ENSRNOT00000077449	73.4338	170	-33.16	170	-33.16	1153903	23	539	238
Cenpa	rno-miR-207	AABR07044408.2	NM_001106711	ENSRNOT00000089121	73.4338	168	-30.97	168	-30.97	1154069	23	806	510
Cenpa	rno-miR-207	AABR07010330.1	NM_001106711	ENSRNOT00000083936	73.4338	172	-31.59	172	-31.59	1154138	23	4089	1447
Cenpa	rno-miR-207	AABR07013073.2	NM_001106711	ENSRNOT00000084403	73.4338	181	-30.53	181	-30.53	1154237	23	389	226
Cenpa	rno-miR-207	AABR07044049.1	NM_001106711	ENSRNOT00000090624	73.4338	174	-30.96	174	-30.96	1154279	23	6099	5959
Cenpa	rno-miR-207	AABR07001025.1	NM_001106711	ENSRNOT00000091983	73.4338	167	-30.39	167	-30.39	1154298	23	922	540
Cenpa	rno-miR-207	AABR07035008.1	NM_001106711	ENSRNOT00000081463	73.4338	171	-35.15	171	-35.15	1154332	23	1179	2
Cenpa	rno-miR-207	AABR07035008.1	NM_001106711	ENSRNOT00000085147	73.4338	171	-35.15	171	-35.15	1154333	23	1112	2
Cenpa	rno-miR-207	AABR07061333.2	NM_001106711	ENSRNOT00000082483	73.4338	158	-31.19	158	-31.19	1154348	23	1135	84
Cenpa	rno-miR-207	AABR07047062.1	NM_001106711	ENSRNOT00000089701	73.4338	182	-33.41	182	-33.41	1154498	23	3687	2910
Cenpa	rno-miR-207	AC141521.1	NM_001106711	ENSRNOT00000091051	73.4338	348	-63.42	181	-31.95	1154635	23	2461	1068 275
Cenpa	rno-miR-207	AC103129.1	NM_001106711	ENSRNOT00000081126	73.4338	167	-30.86	167	-30.86	1154933	23	1475	1299
Cenpa	rno-miR-207	AABR07044375.2	NM_001106711	ENSRNOT00000084263	73.4338	169	-32.45	169	-32.45	1155094	23	805	172
Cenpa	rno-miR-207	AABR07002805.1	NM_001106711	ENSRNOT00000078361	73.4338	156	-32.67	156	-32.67	1155257	23	1129	195
Cenpa	rno-miR-297	XLOC_002391	NM_001106711	TCONS_00006189	64.1142	193	-32.19	193	-32.19	106804	23	4490	443
Cenpa	rno-miR-297	XLOC_002391	NM_001106711	TCONS_00006190	64.1142	193	-32.19	193	-32.19	106805	23	15525	11514
Cenpa	rno-miR-297	XLOC_005655	NM_001106711	TCONS_00014967	64.1142	587	-107.65	201	-38.24	153102	23	19053	10070 10106 10086
Cenpa	rno-miR-297	XLOC_005655	NM_001106711	TCONS_00014968	64.1142	201	-38.24	201	-38.24	153103	23	15991	7094
Cenpa	rno-miR-297	XLOC_006298	NM_001106711	TCONS_00016733	64.1142	192	-31.03	192	-31.03	107734	23	39566	23125
Cenpa	rno-miR-297	XLOC_006298	NM_001106711	TCONS_00016734	64.1142	192	-31.03	192	-31.03	107735	23	81767	74054
Cenpa	rno-miR-297	XLOC_006754	NM_001106711	TCONS_00017929	64.1142	188	-33.3	188	-33.3	107768	23	957	633
Cenpa	rno-miR-297	XLOC_008125	NM_001106711	TCONS_00021380	64.1142	197	-34.14	197	-34.14	107992	23	88575	32706
Cenpa	rno-miR-297	XLOC_008256	NM_001106711	TCONS_00021725	64.1142	189	-31.68	189	-31.68	108056	23	2818	2286
Cenpa	rno-miR-297	XLOC_008417	NM_001106711	TCONS_00022258	64.1142	188	-34.02	188	-34.02	131107	23	8290	8027
Cenpa	rno-miR-297	XLOC_008608	NM_001106711	TCONS_00022870	64.1142	197	-34.18	197	-34.18	131221	23	8318	8252
Cenpa	rno-miR-297	XLOC_008997	NM_001106711	TCONS_00023863	64.1142	196	-33.76	196	-33.76	131255	23	11612	7873
Cenpa	rno-miR-297	XLOC_009837	NM_001106711	TCONS_00026005	64.1142	183	-32.01	183	-32.01	128223	23	3190	1833
Cenpa	rno-miR-297	XLOC_009876	NM_001106711	TCONS_00026109	64.1142	189	-30.53	189	-30.53	128232	23	40838	11175
Cenpa	rno-miR-297	XLOC_009882	NM_001106711	TCONS_00026113	64.1142	553	-92.31	185	-31.88	128233	23	7042	5342 5217 5268
Cenpa	rno-miR-297	XLOC_011259	NM_001106711	TCONS_00029436	64.1142	188	-30.05	188	-30.05	128307	23	3051	2812
Cenpa	rno-miR-297	XLOC_010492	NM_001106711	TCONS_00027521	64.1142	197	-37.73	197	-37.73	128375	23	10527	2990
Cenpa	rno-miR-297	XLOC_010605	NM_001106711	TCONS_00027784	64.1142	182	-30.58	182	-30.58	128440	23	22285	11601
Cenpa	rno-miR-297	XLOC_011095	NM_001106711	TCONS_00028989	64.1142	193	-32.19	193	-32.19	128588	23	45444	19963
Cenpa	rno-miR-297	XLOC_011128	NM_001106711	TCONS_00029073	64.1142	184	-30.58	184	-30.58	128611	23	19114	9284
Cenpa	rno-miR-297	XLOC_011128	NM_001106711	TCONS_00029080	64.1142	381	-63.26	197	-32.68	128612	23	53170	45145 11024
Cenpa	rno-miR-297	XLOC_011128	NM_001106711	TCONS_00029093	64.1142	178	-30.16	178	-30.16	154668	23	47726	35847
Cenpa	rno-miR-297	XLOC_011128	NM_001106711	TCONS_00029095	64.1142	178	-30.16	178	-30.16	154670	23	21694	9749
Cenpa	rno-miR-297	XLOC_011128	NM_001106711	TCONS_00029096	64.1142	178	-30.16	178	-30.16	154671	23	24150	4315
Cenpa	rno-miR-297	XLOC_014015	NM_001106711	TCONS_00036457	64.1142	184	-31.09	184	-31.09	155013	23	1804	914
Cenpa	rno-miR-297	XLOC_014255	NM_001106711	TCONS_00037132	64.1142	191	-31.61	191	-31.61	155112	23	16471	14827
Cenpa	rno-miR-297	XLOC_015133	NM_001106711	TCONS_00039326	64.1142	178	-31.54	178	-31.54	159406	23	7061	2219
Cenpa	rno-miR-297	XLOC_016015	NM_001106711	TCONS_00041497	64.1142	197	-33.71	197	-33.71	159734	23	5034	297
Cenpa	rno-miR-297	XLOC_017096	NM_001106711	TCONS_00044368	64.1142	379	-65.44	197	-34	159828	23	892	550 202
Cenpa	rno-miR-297	XLOC_018148	NM_001106711	TCONS_00047385	64.1142	193	-32.16	193	-32.16	126093	23	2989	1551
Cenpa	rno-miR-297	XLOC_019731	NM_001106711	TCONS_00051375	64.1142	193	-32.81	193	-32.81	126394	23	4711	2844
Cenpa	rno-miR-297	XLOC_019757	NM_001106711	TCONS_00051456	64.1142	176	-32.25	176	-32.25	125711	23	13946	464
Cenpa	rno-miR-297	NA	NM_001106711	TCONS_00052087	64.1142	185	-30.62	185	-30.62	125780	23	4838	1133
Cenpa	rno-miR-297	NA	NM_001106711	TCONS_00052107	64.1142	197	-37.88	197	-37.88	125784	23	20713	8505
Cenpa	rno-miR-297	XLOC_022066	NM_001106711	TCONS_00057424	64.1142	193	-33.95	193	-33.95	126073	23	1250	371
Cenpa	rno-miR-297	XLOC_022066	NM_001106711	TCONS_00057425	64.1142	193	-33.95	193	-33.95	126074	23	1235	356
Cenpa	rno-miR-297	LOC102556361	NM_001106711	XR_001836566.1	64.1142	188	-30.98	188	-30.98	391365	23	1153	526
Cenpa	rno-miR-297	LOC102549255	NM_001106711	XR_352099.2	64.1142	193	-30.38	193	-30.38	392069	23	1825	1333
Cenpa	rno-miR-297	LOC108350781	NM_001106711	XR_001837740.1	64.1142	189	-31.84	189	-31.84	385856	23	5040	2581
Cenpa	rno-miR-297	LOC102552269	NM_001106711	XR_594551.2	64.1142	181	-30.75	181	-30.75	360022	23	3077	1413
Cenpa	rno-miR-297	LOC108352121	NM_001106711	XR_001840264.1	64.1142	196	-32.96	196	-32.96	360389	23	6590	45
Cenpa	rno-miR-297	LOC108352155	NM_001106711	XR_001840314.1	64.1142	171	-30.3	171	-30.3	360501	23	4877	1442
Cenpa	rno-miR-297	LOC108352807	NM_001106711	XR_001841209.1	64.1142	191	-31.55	191	-31.55	402381	23	1978	1634
Cenpa	rno-miR-297	LOC108348420	NM_001106711	XR_001841668.1	64.1142	193	-31.55	193	-31.55	318120	23	1939	1618
Cenpa	rno-miR-297	LOC103694060	NM_001106711	XR_001841872.1	64.1142	191	-31.18	191	-31.18	318400	23	10350	8360
Cenpa	rno-miR-297	LOC103694060	NM_001106711	XR_001841873.1	64.1142	191	-31.18	191	-31.18	318401	23	10224	8234
Cenpa	rno-miR-297	LOC102546355	NM_001106711	XR_597152.2	64.1142	197	-37.73	197	-37.73	399015	23	6461	6374
Cenpa	rno-miR-297	LOC102546355	NM_001106711	XR_597153.2	64.1142	197	-37.73	197	-37.73	399016	23	6223	6136
Cenpa	rno-miR-297	LOC102546355	NM_001106711	XR_597154.2	64.1142	197	-37.73	197	-37.73	399017	23	6385	6298
Cenpa	rno-miR-297	LOC108348949	NM_001106711	XR_001842330.1	64.1142	196	-35.26	196	-35.26	399207	23	1342	14
Cenpa	rno-miR-297	LOC102554184	NM_001106711	XR_362021.3	64.1142	193	-32.19	193	-32.19	399310	23	1949	1076
Cenpa	rno-miR-297	AABR07035012.1	NM_001106711	ENSRNOT00000088456	64.1142	188	-32.17	188	-32.17	1049244	23	4881	2429
Cenpa	rno-miR-297	AABR07033720.1	NM_001106711	ENSRNOT00000088309	64.1142	176	-32.96	176	-32.96	1049894	23	1494	1357
Cenpa	rno-miR-297	AABR07043772.1	NM_001106711	ENSRNOT00000077876	64.1142	189	-31.83	189	-31.83	1050321	23	1350	764
Cenpa	rno-miR-297	AABR07043772.1	NM_001106711	ENSRNOT00000090255	64.1142	189	-31.83	189	-31.83	1050322	23	1296	710
Cenpa	rno-miR-297	AABR07007987.1	NM_001106711	ENSRNOT00000089696	64.1142	188	-30.98	188	-30.98	1051659	23	594	561
Cenpa	rno-miR-350	LOC108353042	NM_001106711	XR_001841527.1	53.1403	176	-32.28	176	-32.28	53590	24	319	292
Cenpa	rno-miR-350	RGD1565989	NM_001106711	ENSRNOT00000090861	53.1403	185	-31.34	185	-31.34	179601	24	1620	1316
Cenpa	rno-miR-3557-3p	XLOC_000577	NM_001106711	TCONS_00001407	50.5136	167	-30.17	167	-30.17	217379	22	5539	3957
Cenpa	rno-miR-3557-3p	XLOC_000600	NM_001106711	TCONS_00001479	50.5136	154	-33.05	154	-33.05	217391	22	67174	47216
Cenpa	rno-miR-3557-3p	XLOC_000600	NM_001106711	TCONS_00001492	50.5136	154	-33.05	154	-33.05	217394	22	15897	7751
Cenpa	rno-miR-3557-3p	XLOC_000701	NM_001106711	TCONS_00001792	50.5136	154	-30.04	154	-30.04	217450	22	44135	24767
Cenpa	rno-miR-3557-3p	XLOC_000701	NM_001106711	TCONS_00001793	50.5136	154	-30.04	154	-30.04	217451	22	33734	24767
Cenpa	rno-miR-3557-3p	XLOC_000701	NM_001106711	TCONS_00001794	50.5136	154	-30.04	154	-30.04	217452	22	33318	24787
Cenpa	rno-miR-3557-3p	XLOC_000701	NM_001106711	TCONS_00001797	50.5136	154	-30.04	154	-30.04	217454	22	31437	24776
Cenpa	rno-miR-3557-3p	XLOC_000701	NM_001106711	TCONS_00001798	50.5136	154	-30.04	154	-30.04	217455	22	33197	24757
Cenpa	rno-miR-3557-3p	XLOC_000701	NM_001106711	TCONS_00001800	50.5136	154	-30.04	154	-30.04	217456	22	33241	24757
Cenpa	rno-miR-3557-3p	XLOC_000701	NM_001106711	TCONS_00001805	50.5136	154	-30.04	154	-30.04	217457	22	27111	22763
Cenpa	rno-miR-3557-3p	XLOC_000701	NM_001106711	TCONS_00001808	50.5136	154	-30.04	154	-30.04	217458	22	29225	22748
Cenpa	rno-miR-3557-3p	XLOC_000701	NM_001106711	TCONS_00001809	50.5136	154	-30.04	154	-30.04	217459	22	29285	22731
Cenpa	rno-miR-3557-3p	XLOC_000701	NM_001106711	TCONS_00001811	50.5136	154	-30.04	154	-30.04	217460	22	29388	22730
Cenpa	rno-miR-3557-3p	XLOC_000701	NM_001106711	TCONS_00001812	50.5136	154	-30.04	154	-30.04	217461	22	31178	22730
Cenpa	rno-miR-3557-3p	XLOC_000701	NM_001106711	TCONS_00001814	50.5136	154	-30.04	154	-30.04	217462	22	29625	22706
Cenpa	rno-miR-3557-3p	XLOC_000912	NM_001106711	TCONS_00002404	50.5136	174	-32.24	174	-32.24	217523	22	7375	4396
Cenpa	rno-miR-3557-3p	XLOC_003705	NM_001106711	TCONS_00009621	50.5136	167	-32.92	167	-32.92	201879	22	2273	1558
Cenpa	rno-miR-3557-3p	XLOC_003903	NM_001106711	TCONS_00010354	50.5136	164	-30.33	164	-30.33	201947	22	30102	15274
Cenpa	rno-miR-3557-3p	XLOC_003155	NM_001106711	TCONS_00008230	50.5136	161	-30.44	161	-30.44	201949	22	10411	9687
Cenpa	rno-miR-3557-3p	XLOC_004362	NM_001106711	TCONS_00011419	50.5136	182	-35.78	182	-35.78	202015	22	21128	12601
Cenpa	rno-miR-3557-3p	XLOC_004362	NM_001106711	TCONS_00011420	50.5136	182	-35.78	182	-35.78	202016	22	32901	24374
Cenpa	rno-miR-3557-3p	XLOC_004362	NM_001106711	TCONS_00011421	50.5136	182	-35.78	182	-35.78	202017	22	11436	2909
Cenpa	rno-miR-3557-3p	XLOC_004362	NM_001106711	TCONS_00011427	50.5136	182	-35.78	182	-35.78	202019	22	5724	5147
Cenpa	rno-miR-3557-3p	NA	NM_001106711	TCONS_00011488	50.5136	175	-34.58	175	-34.58	202024	22	9801	7256
Cenpa	rno-miR-3557-3p	NA	NM_001106711	TCONS_00011489	50.5136	175	-34.58	175	-34.58	202025	22	9759	7214
Cenpa	rno-miR-3557-3p	XLOC_007431	NM_001106711	TCONS_00019684	50.5136	171	-30.7	171	-30.7	203626	22	5248	4405
Cenpa	rno-miR-3557-3p	XLOC_007543	NM_001106711	TCONS_00019951	50.5136	162	-33.05	162	-33.05	203654	22	1278	151
Cenpa	rno-miR-3557-3p	XLOC_007991	NM_001106711	TCONS_00021020	50.5136	176	-30.74	176	-30.74	203691	22	1325	623
Cenpa	rno-miR-3557-3p	XLOC_008125	NM_001106711	TCONS_00021416	50.5136	167	-30.62	167	-30.62	203755	22	61794	11059
Cenpa	rno-miR-3557-3p	XLOC_008418	NM_001106711	TCONS_00022208	50.5136	165	-30.87	165	-30.87	247583	22	9132	6904
Cenpa	rno-miR-3557-3p	XLOC_008855	NM_001106711	TCONS_00023545	50.5136	166	-32.24	166	-32.24	247643	22	12457	7070
Cenpa	rno-miR-3557-3p	XLOC_009183	NM_001106711	TCONS_00024462	50.5136	179	-31.61	179	-31.61	247836	22	4424	3891
Cenpa	rno-miR-3557-3p	XLOC_010018	NM_001106711	TCONS_00026373	50.5136	171	-32.76	171	-32.76	247909	22	11469	2458
Cenpa	rno-miR-3557-3p	XLOC_009876	NM_001106711	TCONS_00026109	50.5136	153	-30.26	153	-30.26	242192	22	40838	36706
Cenpa	rno-miR-3557-3p	XLOC_009906	NM_001106711	TCONS_00026158	50.5136	175	-31.55	175	-31.55	242202	22	10089	5163
Cenpa	rno-miR-3557-3p	XLOC_010510	NM_001106711	TCONS_00027557	50.5136	165	-30.26	165	-30.26	242344	22	8368	2901
Cenpa	rno-miR-3557-3p	XLOC_012271	NM_001106711	TCONS_00032119	50.5136	154	-30.07	154	-30.07	292290	22	4705	2020
Cenpa	rno-miR-3557-3p	XLOC_012271	NM_001106711	TCONS_00032120	50.5136	154	-30.07	154	-30.07	292291	22	4750	2020
Cenpa	rno-miR-3557-3p	XLOC_013044	NM_001106711	TCONS_00033944	50.5136	166	-31.43	166	-31.43	292420	22	4821	3113
Cenpa	rno-miR-3557-3p	XLOC_014703	NM_001106711	TCONS_00038146	50.5136	154	-30.35	154	-30.35	301188	22	17851	15923
Cenpa	rno-miR-3557-3p	XLOC_014779	NM_001106711	TCONS_00038275	50.5136	162	-31.17	162	-31.17	301211	22	2984	1847
Cenpa	rno-miR-3557-3p	XLOC_016483	NM_001106711	TCONS_00042767	50.5136	161	-30.58	161	-30.58	301310	22	15937	7638
Cenpa	rno-miR-3557-3p	XLOC_016483	NM_001106711	TCONS_00042768	50.5136	161	-30.58	161	-30.58	301311	22	9520	9083
Cenpa	rno-miR-3557-3p	XLOC_015722	NM_001106711	TCONS_00040728	50.5136	161	-30.81	161	-30.81	301313	22	8484	1351
Cenpa	rno-miR-3557-3p	XLOC_015773	NM_001106711	TCONS_00040819	50.5136	163	-34.93	163	-34.93	301323	22	2670	1611
Cenpa	rno-miR-3557-3p	XLOC_016750	NM_001106711	TCONS_00043355	50.5136	170	-36.16	170	-36.16	301396	22	11305	2051
Cenpa	rno-miR-3557-3p	XLOC_016309	NM_001106711	TCONS_00042381	50.5136	157	-32.85	157	-32.85	301493	22	2988	530
Cenpa	rno-miR-3557-3p	XLOC_016314	NM_001106711	TCONS_00042396	50.5136	170	-30.84	170	-30.84	301494	22	7071	6352
Cenpa	rno-miR-3557-3p	NA	NM_001106711	TCONS_00045520	50.5136	154	-33.02	154	-33.02	238091	22	6229	3904
Cenpa	rno-miR-3557-3p	XLOC_017622	NM_001106711	TCONS_00045725	50.5136	170	-30.24	170	-30.24	238114	22	26169	21839
Cenpa	rno-miR-3557-3p	XLOC_017622	NM_001106711	TCONS_00045756	50.5136	155	-30.29	155	-30.29	238117	22	15508	11365
Cenpa	rno-miR-3557-3p	XLOC_017622	NM_001106711	TCONS_00045854	50.5136	174	-34.57	174	-34.57	238138	22	17274	16954
Cenpa	rno-miR-3557-3p	XLOC_017708	NM_001106711	TCONS_00046061	50.5136	169	-33.11	169	-33.11	238172	22	8330	295
Cenpa	rno-miR-3557-3p	XLOC_018668	NM_001106711	TCONS_00048588	50.5136	166	-35.46	166	-35.46	238266	22	4801	3742
Cenpa	rno-miR-3557-3p	XLOC_020262	NM_001106711	TCONS_00052916	50.5136	167	-33.95	167	-33.95	238379	22	14351	7195
Cenpa	rno-miR-3557-3p	XLOC_019731	NM_001106711	TCONS_00051375	50.5136	171	-33.57	171	-33.57	238394	22	4711	2553
Cenpa	rno-miR-3557-3p	XLOC_020316	NM_001106711	TCONS_00053185	50.5136	174	-30.13	174	-30.13	237416	22	28933	13389
Cenpa	rno-miR-3557-3p	XLOC_020316	NM_001106711	TCONS_00053189	50.5136	174	-30.13	174	-30.13	237417	22	18407	6455
Cenpa	rno-miR-3557-3p	XLOC_021460	NM_001106711	TCONS_00056110	50.5136	167	-30.47	167	-30.47	237652	22	6686	694
Cenpa	rno-miR-3557-3p	XLOC_021460	NM_001106711	TCONS_00056111	50.5136	167	-30.47	167	-30.47	237653	22	6654	714
Cenpa	rno-miR-3557-3p	XLOC_021212	NM_001106711	TCONS_00055554	50.5136	180	-35.96	180	-35.96	237706	22	14851	4256
Cenpa	rno-miR-3557-3p	XLOC_021212	NM_001106711	TCONS_00055557	50.5136	180	-35.96	180	-35.96	237707	22	6366	1598
Cenpa	rno-miR-3557-3p	LOC108348938	NM_001106711	XR_001835686.1	50.5136	177	-35.36	177	-35.36	728619	22	1014	110
Cenpa	rno-miR-3557-3p	LOC102549879	NM_001106711	XR_350201.2	50.5136	179	-34.68	179	-34.68	728638	22	3418	1924
Cenpa	rno-miR-3557-3p	LOC102549879	NM_001106711	XR_350200.2	50.5136	179	-34.68	179	-34.68	728639	22	2640	1146
Cenpa	rno-miR-3557-3p	LOC108349234	NM_001106711	XR_001835847.1	50.5136	166	-30.22	166	-30.22	728870	22	2670	2222
Cenpa	rno-miR-3557-3p	LOC108349234	NM_001106711	XR_001835848.1	50.5136	166	-30.22	166	-30.22	728871	22	3284	2836
Cenpa	rno-miR-3557-3p	LOC102553329	NM_001106711	XR_001835859.1	50.5136	158	-31.36	158	-31.36	728882	22	16171	9141
Cenpa	rno-miR-3557-3p	LOC102553329	NM_001106711	XR_001835858.1	50.5136	158	-31.36	158	-31.36	728883	22	14456	9140
Cenpa	rno-miR-3557-3p	LOC102548889	NM_001106711	XR_590356.2	50.5136	170	-30.84	170	-30.84	728932	22	1172	1006
Cenpa	rno-miR-3557-3p	LOC102548041	NM_001106711	XR_350714.3	50.5136	169	-34.58	169	-34.58	729124	22	10025	9144
Cenpa	rno-miR-3557-3p	LOC108349652	NM_001106711	XR_001836020.1	50.5136	169	-31.16	169	-31.16	729166	22	4539	1576
Cenpa	rno-miR-3557-3p	LOC108349652	NM_001106711	XR_001836021.1	50.5136	169	-31.16	169	-31.16	729167	22	4535	1572
Cenpa	rno-miR-3557-3p	LOC102549247	NM_001106711	XR_351045.3	50.5136	165	-30.62	165	-30.62	729395	22	8932	6777
Cenpa	rno-miR-3557-3p	LOC102551695	NM_001106711	XR_590751.2	50.5136	170	-30.27	170	-30.27	729502	22	3846	1888
Cenpa	rno-miR-3557-3p	LOC103691782	NM_001106711	XR_591493.1	50.5136	174	-30.8	174	-30.8	740006	22	2409	1362
Cenpa	rno-miR-3557-3p	LOC103691847	NM_001106711	XR_001837176.1	50.5136	163	-30.81	163	-30.81	740150	22	4769	2108
Cenpa	rno-miR-3557-3p	LOC103691847	NM_001106711	XR_591581.2	50.5136	163	-30.81	163	-30.81	740151	22	4833	2108
Cenpa	rno-miR-3557-3p	LOC102552951	NM_001106711	XR_591677.2	50.5136	179	-31.32	179	-31.32	727160	22	2533	1608
Cenpa	rno-miR-3557-3p	LOC108350479	NM_001106711	XR_001837275.1	50.5136	163	-30.74	163	-30.74	727204	22	4880	3612
Cenpa	rno-miR-3557-3p	LOC108350506	NM_001106711	XR_001837329.1	50.5136	176	-35.11	176	-35.11	727286	22	721	501
Cenpa	rno-miR-3557-3p	LOC108350506	NM_001106711	XR_001837330.1	50.5136	176	-35.11	176	-35.11	727287	22	1060	501
Cenpa	rno-miR-3557-3p	LOC100911299	NM_001106711	XR_352777.3	50.5136	169	-32.46	169	-32.46	727300	22	9693	8359
Cenpa	rno-miR-3557-3p	LOC108350712	NM_001106711	XR_001837589.1	50.5136	172	-32.06	172	-32.06	727710	22	3574	2668
Cenpa	rno-miR-3557-3p	LOC102556061	NM_001106711	XR_353494.3	50.5136	154	-31.84	154	-31.84	727838	22	9086	8537
Cenpa	rno-miR-3557-3p	LOC102556061	NM_001106711	XR_592217.2	50.5136	154	-31.84	154	-31.84	727839	22	8968	8419
Cenpa	rno-miR-3557-3p	LOC102556061	NM_001106711	XR_592216.2	50.5136	154	-31.84	154	-31.84	727840	22	9674	9125
Cenpa	rno-miR-3557-3p	LOC102556061	NM_001106711	XR_592218.2	50.5136	154	-31.84	154	-31.84	727841	22	10319	9770
Cenpa	rno-miR-3557-3p	LOC102554020	NM_001106711	XR_001837770.1	50.5136	163	-30.09	163	-30.09	728088	22	4986	3203
Cenpa	rno-miR-3557-3p	LOC102554020	NM_001106711	XR_001837771.1	50.5136	163	-30.09	163	-30.09	728089	22	4989	3338
Cenpa	rno-miR-3557-3p	LOC102554020	NM_001106711	XR_001837772.1	50.5136	163	-30.09	163	-30.09	728090	22	4888	3105
Cenpa	rno-miR-3557-3p	LOC102554020	NM_001106711	XR_001837773.1	50.5136	163	-30.09	163	-30.09	728091	22	4483	3338
Cenpa	rno-miR-3557-3p	LOC102554020	NM_001106711	XR_592358.2	50.5136	163	-30.09	163	-30.09	728092	22	5121	3338
Cenpa	rno-miR-3557-3p	LOC108350982	NM_001106711	XR_001837969.1	50.5136	165	-32.18	165	-32.18	671168	22	3590	77
Cenpa	rno-miR-3557-3p	LOC103692466	NM_001106711	XR_592710.2	50.5136	172	-32.2	172	-32.2	671331	22	1569	72
Cenpa	rno-miR-3557-3p	LOC108351054	NM_001106711	XR_001838102.1	50.5136	172	-30.45	172	-30.45	671414	22	2716	1486
Cenpa	rno-miR-3557-3p	LOC102555048	NM_001106711	XR_001838363.1	50.5136	167	-30.57	167	-30.57	671736	22	2248	1777
Cenpa	rno-miR-3557-3p	LOC102555048	NM_001106711	XR_001838359.1	50.5136	167	-30.57	167	-30.57	671737	22	7087	6616
Cenpa	rno-miR-3557-3p	LOC102555048	NM_001106711	XR_001838361.1	50.5136	167	-30.57	167	-30.57	671738	22	6824	6353
Cenpa	rno-miR-3557-3p	LOC102555048	NM_001106711	XR_001838362.1	50.5136	167	-30.57	167	-30.57	671739	22	7084	6613
Cenpa	rno-miR-3557-3p	LOC102555048	NM_001106711	XR_001838364.1	50.5136	167	-30.57	167	-30.57	671740	22	4620	4149
Cenpa	rno-miR-3557-3p	LOC102555048	NM_001106711	XR_001838365.1	50.5136	167	-30.57	167	-30.57	671741	22	6916	6445
Cenpa	rno-miR-3557-3p	LOC108351224	NM_001106711	XR_001838379.1	50.5136	160	-30.13	160	-30.13	671761	22	1163	679
Cenpa	rno-miR-3557-3p	LOC102555554	NM_001106711	XR_001838504.1	50.5136	165	-30.2	165	-30.2	671978	22	2214	1044
Cenpa	rno-miR-3557-3p	LOC102555554	NM_001106711	XR_355003.3	50.5136	165	-30.2	165	-30.2	671979	22	2327	1157
Cenpa	rno-miR-3557-3p	LOC102555554	NM_001106711	XR_355004.2	50.5136	165	-30.2	165	-30.2	671980	22	2229	1059
Cenpa	rno-miR-3557-3p	LOC102555554	NM_001106711	XR_001838503.1	50.5136	165	-30.2	165	-30.2	671981	22	2615	1445
Cenpa	rno-miR-3557-3p	LOC102555554	NM_001106711	XR_001838505.1	50.5136	165	-30.2	165	-30.2	671982	22	2625	1455
Cenpa	rno-miR-3557-3p	LOC102547478	NM_001106711	XR_593736.1	50.5136	170	-31.3	170	-31.3	746648	22	3188	1621
Cenpa	rno-miR-3557-3p	LOC102547478	NM_001106711	XR_593735.2	50.5136	170	-31.3	170	-31.3	746649	22	3157	1590
Cenpa	rno-miR-3557-3p	LOC103693047	NM_001106711	XR_593835.1	50.5136	166	-31.71	166	-31.71	746778	22	254	62
Cenpa	rno-miR-3557-3p	LOC102554599	NM_001106711	XR_001839842.1	50.5136	176	-32.77	176	-32.77	679579	22	7459	2037
Cenpa	rno-miR-3557-3p	LOC102554599	NM_001106711	XR_594435.1	50.5136	176	-32.77	176	-32.77	679580	22	8377	2955
Cenpa	rno-miR-3557-3p	LOC102554599	NM_001106711	XR_594437.1	50.5136	176	-32.77	176	-32.77	679581	22	8372	2950
Cenpa	rno-miR-3557-3p	LOC102554599	NM_001106711	XR_594438.1	50.5136	176	-32.77	176	-32.77	679582	22	8265	2843
Cenpa	rno-miR-3557-3p	LOC102554599	NM_001106711	XR_594440.1	50.5136	176	-32.77	176	-32.77	679583	22	6550	2955
Cenpa	rno-miR-3557-3p	LOC108351978	NM_001106711	XR_001839915.1	50.5136	173	-31.17	173	-31.17	679700	22	9396	1488
Cenpa	rno-miR-3557-3p	LOC102549981	NM_001106711	XR_001839965.1	50.5136	159	-32.19	159	-32.19	679728	22	12744	6189
Cenpa	rno-miR-3557-3p	LOC102549981	NM_001106711	XR_001839966.1	50.5136	159	-32.19	159	-32.19	679729	22	12649	6094
Cenpa	rno-miR-3557-3p	LOC102549981	NM_001106711	XR_001839967.1	50.5136	159	-32.19	159	-32.19	679730	22	12588	6189
Cenpa	rno-miR-3557-3p	LOC102549981	NM_001106711	XR_001839968.1	50.5136	159	-32.19	159	-32.19	679731	22	12143	5588
Cenpa	rno-miR-3557-3p	LOC102549981	NM_001106711	XR_001839970.1	50.5136	159	-32.19	159	-32.19	679732	22	12405	6189
Cenpa	rno-miR-3557-3p	LOC102549981	NM_001106711	XR_001839971.1	50.5136	159	-32.19	159	-32.19	679733	22	9444	6189
Cenpa	rno-miR-3557-3p	LOC102549981	NM_001106711	XR_001839972.1	50.5136	159	-32.19	159	-32.19	679734	22	12080	5525
Cenpa	rno-miR-3557-3p	LOC102549981	NM_001106711	XR_001839973.1	50.5136	159	-32.19	159	-32.19	679735	22	11150	4595
Cenpa	rno-miR-3557-3p	LOC102549981	NM_001106711	XR_001839974.1	50.5136	159	-32.19	159	-32.19	679736	22	9090	6189
Cenpa	rno-miR-3557-3p	LOC102549981	NM_001106711	XR_001839975.1	50.5136	159	-32.19	159	-32.19	679737	22	11919	5364
Cenpa	rno-miR-3557-3p	LOC102549981	NM_001106711	XR_001839976.1	50.5136	159	-32.19	159	-32.19	679738	22	11786	5231
Cenpa	rno-miR-3557-3p	LOC102549981	NM_001106711	XR_001839977.1	50.5136	159	-32.19	159	-32.19	679739	22	11691	5136
Cenpa	rno-miR-3557-3p	LOC102549981	NM_001106711	XR_001839978.1	50.5136	159	-32.19	159	-32.19	679740	22	8907	6189
Cenpa	rno-miR-3557-3p	LOC102549981	NM_001106711	XR_001839979.1	50.5136	159	-32.19	159	-32.19	679741	22	10987	4432
Cenpa	rno-miR-3557-3p	LOC102549981	NM_001106711	XR_001839982.1	50.5136	159	-32.19	159	-32.19	679743	22	10990	4435
Cenpa	rno-miR-3557-3p	LOC102549981	NM_001106711	XR_001839969.1	50.5136	159	-32.19	159	-32.19	679744	22	11822	6189
Cenpa	rno-miR-3557-3p	LOC102549981	NM_001106711	XR_001839980.1	50.5136	159	-32.19	159	-32.19	679745	22	8109	6189
Cenpa	rno-miR-3557-3p	LOC108352098	NM_001106711	XR_001840202.1	50.5136	157	-30.7	157	-30.7	680030	22	2894	732
Cenpa	rno-miR-3557-3p	LOC108352106	NM_001106711	XR_001840224.1	50.5136	166	-32.33	166	-32.33	680062	22	2029	1695
Cenpa	rno-miR-3557-3p	LOC102557529	NM_001106711	XR_001840254.1	50.5136	162	-30.83	162	-30.83	680131	22	8826	2053
Cenpa	rno-miR-3557-3p	LOC108352134	NM_001106711	XR_001840288.1	50.5136	173	-33.71	173	-33.71	680203	22	2914	860
Cenpa	rno-miR-3557-3p	LOC102547687	NM_001106711	XR_001840325.1	50.5136	175	-34.17	175	-34.17	680270	22	11696	10171
Cenpa	rno-miR-3557-3p	LOC103693476	NM_001106711	XR_001840329.1	50.5136	162	-30.43	162	-30.43	680277	22	427	44
Cenpa	rno-miR-3557-3p	LOC103693476	NM_001106711	XR_001840327.1	50.5136	162	-30.43	162	-30.43	680278	22	631	50
Cenpa	rno-miR-3557-3p	LOC102551586	NM_001106711	XR_358089.3	50.5136	161	-34.87	161	-34.87	680340	22	4531	1105
Cenpa	rno-miR-3557-3p	LOC102548387	NM_001106711	XR_358167.3	50.5136	159	-31.85	159	-31.85	680407	22	5662	1468
Cenpa	rno-miR-3557-3p	LOC102552752	NM_001106711	XR_001840557.1	50.5136	159	-30.37	159	-30.37	680632	22	8475	752
Cenpa	rno-miR-3557-3p	LOC102552752	NM_001106711	XR_001840558.1	50.5136	159	-30.37	159	-30.37	758031	22	11059	752
Cenpa	rno-miR-3557-3p	LOC102552752	NM_001106711	XR_001840559.1	50.5136	159	-30.37	159	-30.37	758032	22	11208	752
Cenpa	rno-miR-3557-3p	LOC102552752	NM_001106711	XR_001840560.1	50.5136	159	-30.37	159	-30.37	758033	22	11205	752
Cenpa	rno-miR-3557-3p	LOC102552752	NM_001106711	XR_595146.2	50.5136	159	-30.37	159	-30.37	758034	22	12301	752
Cenpa	rno-miR-3557-3p	LOC102552752	NM_001106711	XR_595147.2	50.5136	159	-30.37	159	-30.37	758035	22	12284	752
Cenpa	rno-miR-3557-3p	LOC108352415	NM_001106711	XR_001840625.1	50.5136	156	-31.1	156	-31.1	758135	22	1071	897
Cenpa	rno-miR-3557-3p	LOC103691027	NM_001106711	XR_595261.1	50.5136	159	-30.35	159	-30.35	758163	22	2041	1580
Cenpa	rno-miR-3557-3p	Miat	NM_001106711	NR_111959.1	50.5136	169	-32.79	169	-32.79	758348	22	8474	604
Cenpa	rno-miR-3557-3p	LOC108352520	NM_001106711	XR_001840807.1	50.5136	172	-30.91	172	-30.91	758403	22	1498	399
Cenpa	rno-miR-3557-3p	LOC108352520	NM_001106711	XR_001840806.1	50.5136	172	-30.91	172	-30.91	758404	22	1756	399
Cenpa	rno-miR-3557-3p	LOC102548579	NM_001106711	XR_595482.2	50.5136	169	-31.52	169	-31.52	758477	22	1918	1172
Cenpa	rno-miR-3557-3p	LOC108352556	NM_001106711	XR_001840863.1	50.5136	169	-30.23	169	-30.23	758523	22	1370	171
Cenpa	rno-miR-3557-3p	LOC108352710	NM_001106711	XR_001841070.1	50.5136	167	-30.58	167	-30.58	758828	22	2764	2314
Cenpa	rno-miR-3557-3p	LOC102554235	NM_001106711	XR_595772.2	50.5136	166	-32.5	166	-32.5	758918	22	3706	2320
Cenpa	rno-miR-3557-3p	LOC102550503	NM_001106711	XR_360324.3	50.5136	166	-30.44	166	-30.44	600152	22	1877	816
Cenpa	rno-miR-3557-3p	LOC103693916	NM_001106711	XR_596412.2	50.5136	172	-31.34	172	-31.34	600210	22	2658	2064
Cenpa	rno-miR-3557-3p	LOC103693998	NM_001106711	XR_596540.2	50.5136	184	-36.19	184	-36.19	600391	22	3346	2421
Cenpa	rno-miR-3557-3p	LOC102548530	NM_001106711	XR_360624.3	50.5136	182	-37.39	182	-37.39	600395	22	3995	1589
Cenpa	rno-miR-3557-3p	LOC102551514	NM_001106711	XR_361313.2	50.5136	173	-30.33	173	-30.33	752917	22	3848	770
Cenpa	rno-miR-3557-3p	LOC103694317	NM_001106711	XR_597234.2	50.5136	178	-34.34	178	-34.34	753334	22	9922	9364
Cenpa	rno-miR-3557-3p	LOC108353198	NM_001106711	XR_001842361.1	50.5136	171	-31.87	171	-31.87	753454	22	2937	1023
Cenpa	rno-miR-3557-3p	LOC103694391	NM_001106711	XR_597348.2	50.5136	180	-37.49	180	-37.49	753536	22	3810	2925
Cenpa	rno-miR-3557-3p	LOC103690421	NM_001106711	XR_001842499.1	50.5136	171	-30.83	171	-30.83	753695	22	2931	1988
Cenpa	rno-miR-3557-3p	LOC103690421	NM_001106711	XR_001842500.1	50.5136	171	-30.83	171	-30.83	753696	22	2886	1943
Cenpa	rno-miR-3557-3p	LOC103690421	NM_001106711	XR_001842501.1	50.5136	171	-30.83	171	-30.83	753697	22	2891	1948
Cenpa	rno-miR-3557-3p	LOC108353285	NM_001106711	XR_001842667.1	50.5136	490	-94.32	165	-32.54	753766	22	5055	2897 3108 4996
Cenpa	rno-miR-3557-3p	LOC108353285	NM_001106711	XR_001842668.1	50.5136	490	-94.32	165	-32.54	753767	22	4985	3148 3359 4926
Cenpa	rno-miR-3557-3p	LOC108353285	NM_001106711	XR_001842669.1	50.5136	490	-94.32	165	-32.54	753768	22	5213	3055 3266 5154
Cenpa	rno-miR-3557-3p	AABR07053717.2	NM_001106711	ENSRNOT00000087780	50.5136	158	-31.99	158	-31.99	1982612	22	1041	66
Cenpa	rno-miR-3557-3p	AABR07071385.1	NM_001106711	ENSRNOT00000077851	50.5136	174	-33.59	174	-33.59	1983307	22	424	264
Cenpa	rno-miR-3557-3p	AABR07042465.1	NM_001106711	ENSRNOT00000082615	50.5136	170	-30.04	170	-30.04	1983715	22	1147	526
Cenpa	rno-miR-3557-3p	AC127084.5	NM_001106711	ENSRNOT00000076715	50.5136	172	-31.31	172	-31.31	1984142	22	2051	266
Cenpa	rno-miR-3557-3p	AC127084.5	NM_001106711	ENSRNOT00000089351	50.5136	172	-31.31	172	-31.31	1984143	22	4245	2486
Plk1	rno-let-7c-1-3p	LOC102550292	NM_017100	XR_356262.3	98.1966	174	-35.25	174	-35.25	89736	22	9440	1198
Plk1	rno-let-7c-1-3p	LOC102550292	NM_017100	XR_356264.3	98.1966	174	-35.25	174	-35.25	89737	22	9529	1342
Plk1	rno-let-7c-1-3p	LOC102550292	NM_017100	XR_356260.3	98.1966	174	-35.25	174	-35.25	89738	22	9582	1340
Plk1	rno-let-7c-1-3p	LOC102550292	NM_017100	XR_356261.3	98.1966	174	-35.25	174	-35.25	89740	22	9534	1339
Plk1	rno-let-7c-1-3p	LOC102550292	NM_017100	XR_356263.3	98.1966	174	-35.25	174	-35.25	89741	22	7916	1339
