# Supplementary material for: Integrated bioinformatics analysis of retinal ischemia/reperfusion injury in rats with potential key genes
Source: BMC Genomics. 2024 Apr 15;25:367. doi: 10.1186/s12864-024-10288-0 (PMC11017533; doi:10.1186/s12864-024-10288-0)
Supplement: Supplementary file 66 — Supplementary Material 66. [file 12864_2024_10288_MOESM66_ESM.xlsx]

## Sheet: Sheet1
suplementery table 66 miRNA1_circRNA_mRNA_72h
SYMBOL	X1
Cdca3	rno-miR-186-5p
Cdca3	rno-miR-1949
Cenpf	rno-miR-103-3p
Cenpf	rno-miR-107-3p
Cenpf	rno-miR-122-5p
Cenpf	rno-miR-212-5p
Nusap1	rno-miR-128-3p
Nusap1	rno-miR-3068-5p
Nusap1	rno-miR-3588
Nusap1	rno-miR-3596c
Nusap1	rno-miR-363-5p
Nusap1	rno-miR-547-5p
Kif20b	rno-miR-425-5p
Kif20b	rno-miR-667-3p
Cenpa	rno-miR-207
Cenpa	rno-miR-297
Cenpa	rno-miR-350
Cenpa	rno-miR-3557-3p
rno-miR-186-5p	circRNA_04303|Chr17:49714293_49721594_+
rno-miR-186-5p	circRNA_04304|Chr17:49714293_49727597_+
rno-miR-1949	circRNA_00705|Chr1:195805819_195840151_-
rno-miR-1949	circRNA_00706|Chr1:195805819_195852244_-
rno-miR-1949	circRNA_00707|Chr1:195805819_195866944_-
rno-miR-1949	circRNA_00708|Chr1:195805819_195870113_-
rno-miR-103-3p	circRNA_00255|Chr1:84536190_84615182_+
rno-miR-103-3p	circRNA_00257|Chr1:84542396_84615182_+
rno-miR-103-3p	circRNA_00258|Chr1:84542396_84642306_+
rno-miR-103-3p	circRNA_04933|Chr19:9701505_9720833_+
rno-miR-103-3p	circRNA_05270|Chr2:21544085_21562823_-
rno-miR-103-3p	circRNA_05271|Chr2:21552451_21562823_-
rno-miR-103-3p	circRNA_09882|Chr7:78134700_78189124_+
rno-miR-103-3p	circRNA_10015|Chr7:117666610_117667264_-
rno-miR-107-3p	circRNA_04933|Chr19:9701505_9720833_+
rno-miR-107-3p	circRNA_05270|Chr2:21544085_21562823_-
rno-miR-107-3p	circRNA_05271|Chr2:21552451_21562823_-
rno-miR-107-3p	circRNA_09882|Chr7:78134700_78189124_+
rno-miR-107-3p	circRNA_10015|Chr7:117666610_117667264_-
rno-miR-122-5p	circRNA_00391|Chr1:124246428_124300117_-
rno-miR-212-5p	circRNA_00460|Chr1:142192435_142194379_-
rno-miR-212-5p	circRNA_01865|Chr10:110043769_110090416_-
rno-miR-212-5p	circRNA_03355|Chr14:113951426_113964875_+
rno-miR-212-5p	circRNA_05119|Chr19:43055209_43066842_+
rno-miR-212-5p	circRNA_07272|Chr4:7862383_7878989_-
rno-miR-212-5p	circRNA_07369|Chr4:27661315_27692297_-
rno-miR-212-5p	circRNA_07589|Chr4:86355003_86445598_-
rno-miR-212-5p	circRNA_07590|Chr4:86360362_86445598_-
rno-miR-212-5p	circRNA_07591|Chr4:86413264_86445598_-
rno-miR-212-5p	circRNA_07592|Chr4:86413264_86466789_-
rno-miR-212-5p	circRNA_07593|Chr4:86427496_86433508_-
rno-miR-212-5p	circRNA_07594|Chr4:86427496_86443117_-
rno-miR-212-5p	circRNA_07595|Chr4:86427496_86445598_-
rno-miR-212-5p	circRNA_07596|Chr4:86427496_86466789_-
rno-miR-212-5p	circRNA_08325|Chr5:103089622_103172127_+
rno-miR-212-5p	circRNA_08407|Chr5:122528767_122593611_-
rno-miR-212-5p	circRNA_08408|Chr5:122532111_122560581_-
rno-miR-212-5p	circRNA_09316|Chr6:107534506_107582064_+
rno-miR-212-5p	circRNA_09317|Chr6:107534533_107582064_+
rno-miR-128-3p	circRNA_04209|Chr17:12322146_12384765_+
rno-miR-128-3p	circRNA_04646|Chr18:27607425_27629896_+
rno-miR-128-3p	circRNA_08855|Chr6:9353460_9379602_-
rno-miR-128-3p	circRNA_09385|Chr6:112258869_112307957_+
rno-miR-3068-5p	circRNA_01184|Chr10:9233537_9248214_-
rno-miR-3068-5p	circRNA_09349|Chr6:109742370_109800905_+
rno-miR-3068-5p	circRNA_09350|Chr6:109761456_109818074_+
rno-miR-3068-5p	circRNA_09352|Chr6:109764831_109790563_+
rno-miR-3068-5p	circRNA_09353|Chr6:109764831_109800905_+
rno-miR-3068-5p	circRNA_09354|Chr6:109764831_109818074_+
rno-miR-3068-5p	circRNA_09355|Chr6:109764831_109850713_+
rno-miR-3068-5p	circRNA_09356|Chr6:109765229_109787603_+
rno-miR-3068-5p	circRNA_09357|Chr6:109765229_109800905_+
rno-miR-3068-5p	circRNA_09358|Chr6:109765229_109818074_+
rno-miR-3068-5p	circRNA_09359|Chr6:109772086_109800905_+
rno-miR-3068-5p	circRNA_09360|Chr6:109772086_109818074_+
rno-miR-3068-5p	circRNA_09361|Chr6:109778697_109800905_+
rno-miR-3588	circRNA_03787|Chr16:7107281_7149750_+
rno-miR-3588	circRNA_07075|Chr3:140555175_140622850_-
rno-miR-3588	circRNA_09981|Chr7:113714338_113725357_-
rno-miR-3596c	circRNA_02501|Chr13:35579757_35614855_-
rno-miR-363-5p	circRNA_04236|Chr17:19518590_19520591_+
rno-miR-547-5p	circRNA_00151|Chr1:54418421_54455843_-
rno-miR-547-5p	circRNA_01364|Chr10:48670421_48720202_-
rno-miR-547-5p	circRNA_05101|Chr19:39365764_39377891_+
rno-miR-547-5p	circRNA_09487|Chr6:129496989_129499822_-
rno-miR-425-5p	circRNA_09731|Chr7:41322521_41345284_+
rno-miR-425-5p	circRNA_09732|Chr7:41322521_41357925_+
rno-miR-425-5p	circRNA_09733|Chr7:41322521_41368291_+
rno-miR-425-5p	circRNA_09734|Chr7:41344935_41357925_+
rno-miR-425-5p	circRNA_09735|Chr7:41344935_41368291_+
rno-miR-667-3p	circRNA_00244|Chr1:82289143_82302389_+
rno-miR-667-3p	circRNA_00769|Chr1:205040507_205096406_-
rno-miR-667-3p	circRNA_01258|Chr10:31308009_31378974_-
rno-miR-667-3p	circRNA_01259|Chr10:31308009_31406107_-
rno-miR-667-3p	circRNA_01840|Chr10:104956981_104999940_+
rno-miR-667-3p	circRNA_02372|Chr12:38305355_38317018_+
rno-miR-667-3p	circRNA_02798|Chr13:100837694_100867323_+
rno-miR-667-3p	circRNA_03189|Chr14:81238722_81270738_-
rno-miR-667-3p	circRNA_03572|Chr15:47749702_47800947_-
rno-miR-667-3p	circRNA_04260|Chr17:27146706_27223196_-
rno-miR-667-3p	circRNA_04261|Chr17:27182799_27223196_-
rno-miR-667-3p	circRNA_04495|Chr17:90434388_90524607_-
rno-miR-667-3p	circRNA_04563|Chr18:13183203_13276816_-
rno-miR-667-3p	circRNA_04693|Chr18:36531043_36553282_-
rno-miR-667-3p	circRNA_04824|Chr18:61819298_61850028_+
rno-miR-667-3p	circRNA_06069|Chr2:230838249_230903087_+
rno-miR-667-3p	circRNA_06970|Chr3:113206660_113213009_-
rno-miR-667-3p	circRNA_07460|Chr4:58420810_58485447_-
rno-miR-667-3p	circRNA_07940|Chr4:183483025_183487172_-
rno-miR-667-3p	circRNA_07941|Chr4:183483025_183578110_-
rno-miR-667-3p	circRNA_07942|Chr4:183486985_183491414_-
rno-miR-667-3p	circRNA_08641|Chr5:151046084_151064330_-
rno-miR-667-3p	circRNA_09830|Chr7:66747534_66765565_+
rno-miR-667-3p	circRNA_10222|Chr8:24289478_24332878_+
rno-miR-667-3p	circRNA_10223|Chr8:24292277_24332878_+
rno-miR-667-3p	circRNA_10295|Chr8:48583631_48597919_-
rno-miR-667-3p	circRNA_11608|ChrX:106270526_106281746_+
rno-miR-667-3p	circRNA_11678|ChrX:135380716_135436054_-
rno-miR-667-3p	circRNA_11681|ChrX:135406401_135436054_-
rno-miR-207	circRNA_00038|Chr1:15700343_15716638_+
rno-miR-207	circRNA_00039|Chr1:15700343_15720844_+
rno-miR-207	circRNA_00040|Chr1:15715367_15731805_+
rno-miR-207	circRNA_00089|Chr1:28253104_28262294_-
rno-miR-207	circRNA_00090|Chr1:28362167_28369904_+
rno-miR-207	circRNA_00146|Chr1:53327671_53332902_-
rno-miR-207	circRNA_00189|Chr1:63714184_63760774_+
rno-miR-207	circRNA_00190|Chr1:63736954_63760774_+
rno-miR-207	circRNA_00193|Chr1:63842808_63920657_+
rno-miR-207	circRNA_00303|Chr1:97498532_97510650_-
rno-miR-207	circRNA_00391|Chr1:124246428_124300117_-
rno-miR-207	circRNA_00572|Chr1:173654339_173661832_-
rno-miR-207	circRNA_00728|Chr1:199004952_199005121_-
rno-miR-207	circRNA_01010|Chr1:256843157_256874982_+
rno-miR-207	circRNA_01076|Chr1:267378101_267409237_+
rno-miR-207	circRNA_01088|Chr1:275797264_275831913_-
rno-miR-207	circRNA_01107|Chr1:278580846_278661960_+
rno-miR-207	circRNA_01384|Chr10:55971256_55983610_+
rno-miR-207	circRNA_01385|Chr10:55971256_55986625_+
rno-miR-207	circRNA_01623|Chr10:77710296_77726171_+
rno-miR-207	circRNA_01628|Chr10:80968085_81045614_+
rno-miR-207	circRNA_01630|Chr10:81004829_81015503_+
rno-miR-207	circRNA_01832|Chr10:103586432_103677527_-
rno-miR-207	circRNA_01933|Chr11:31125778_31161288_-
rno-miR-207	circRNA_02082|Chr11:66774702_66782597_-
rno-miR-207	circRNA_02085|Chr11:66862146_66875553_-
rno-miR-207	circRNA_02183|Chr11:88742053_88747676_+
rno-miR-207	circRNA_02224|Chr12:2891842_2951955_+
rno-miR-207	circRNA_02286|Chr12:16429462_16437555_+
rno-miR-207	circRNA_02349|Chr12:36980980_36984273_+
rno-miR-207	circRNA_02350|Chr12:36980983_36984273_+
rno-miR-207	circRNA_02403|Chr12:41157218_41200958_+
rno-miR-207	circRNA_02654|Chr13:74485162_74549794_-
rno-miR-207	circRNA_02657|Chr13:74512346_74549794_-
rno-miR-207	circRNA_02725|Chr13:89336922_89427438_-
rno-miR-207	circRNA_02793|Chr13:100300002_100353039_-
rno-miR-207	circRNA_02822|Chr13:106721025_106756096_+
rno-miR-207	circRNA_02920|Chr13:111757226_111828861_-
rno-miR-207	circRNA_02923|Chr13:113735261_113769318_+
rno-miR-207	circRNA_02969|Chr14:5870915_5943886_+
rno-miR-207	circRNA_02970|Chr14:5871986_5944415_+
rno-miR-207	circRNA_03189|Chr14:81238722_81270738_-
rno-miR-207	circRNA_03270|Chr14:88724076_88775039_-
rno-miR-207	circRNA_03456|Chr15:25537445_25581597_+
rno-miR-207	circRNA_03457|Chr15:25537445_25586904_+
rno-miR-207	circRNA_03458|Chr15:25537445_25619542_+
rno-miR-207	circRNA_03459|Chr15:25563660_25581597_+
rno-miR-207	circRNA_03460|Chr15:25563660_25619542_+
rno-miR-207	circRNA_03476|Chr15:28540535_28559281_+
rno-miR-207	circRNA_03477|Chr15:28540535_28560212_+
rno-miR-207	circRNA_03478|Chr15:28553977_28559281_+
rno-miR-207	circRNA_03479|Chr15:28556321_28559281_+
rno-miR-207	circRNA_03480|Chr15:28556321_28560212_+
rno-miR-207	circRNA_03481|Chr15:28556326_28560212_+
rno-miR-207	circRNA_03482|Chr15:28556374_28560212_+
rno-miR-207	circRNA_03483|Chr15:28558419_28559281_+
rno-miR-207	circRNA_03484|Chr15:28558419_28560212_+
rno-miR-207	circRNA_03485|Chr15:28558419_28562264_+
rno-miR-207	circRNA_03486|Chr15:28558419_28564407_+
rno-miR-207	circRNA_03487|Chr15:28558419_28571944_+
rno-miR-207	circRNA_03769|Chr16:4269443_4351455_+
rno-miR-207	circRNA_03770|Chr16:4283562_4351455_+
rno-miR-207	circRNA_03781|Chr16:7047885_7057289_+
rno-miR-207	circRNA_03974|Chr16:54952437_54967717_-
rno-miR-207	circRNA_03975|Chr16:54957335_54967717_-
rno-miR-207	circRNA_04023|Chr16:71828773_71874158_+
rno-miR-207	circRNA_04259|Chr17:27146706_27182945_-
rno-miR-207	circRNA_04260|Chr17:27146706_27223196_-
rno-miR-207	circRNA_04261|Chr17:27182799_27223196_-
rno-miR-207	circRNA_04289|Chr17:43199061_43254168_+
rno-miR-207	circRNA_04297|Chr17:46358416_46378312_-
rno-miR-207	circRNA_04375|Chr17:72356839_72367926_+
rno-miR-207	circRNA_04377|Chr17:75295083_75392493_+
rno-miR-207	circRNA_04563|Chr18:13183203_13276816_-
rno-miR-207	circRNA_04609|Chr18:18244690_18278235_-
rno-miR-207	circRNA_04762|Chr18:52570824_52631018_+
rno-miR-207	circRNA_04763|Chr18:52593628_52631018_+
rno-miR-207	circRNA_04769|Chr18:56558432_56593219_+
rno-miR-207	circRNA_04950|Chr19:11832264_11881114_+
rno-miR-207	circRNA_05077|Chr19:34922183_34958728_+
rno-miR-207	circRNA_05144|Chr19:46543414_46559348_+
rno-miR-207	circRNA_05197|Chr2:3643243_3662823_+
rno-miR-207	circRNA_05266|Chr2:21492051_21552590_-
rno-miR-207	circRNA_05270|Chr2:21544085_21562823_-
rno-miR-207	circRNA_05275|Chr2:21562716_21611712_-
rno-miR-207	circRNA_05335|Chr2:27713879_27770394_+
rno-miR-207	circRNA_05358|Chr2:30329678_30336126_-
rno-miR-207	circRNA_05376|Chr2:33950934_33964824_-
rno-miR-207	circRNA_05527|Chr2:86867542_86965474_-
rno-miR-207	circRNA_05528|Chr2:86868285_86951891_+
rno-miR-207	circRNA_05529|Chr2:86868285_86964272_+
rno-miR-207	circRNA_05607|Chr2:123286419_123310795_-
rno-miR-207	circRNA_05608|Chr2:123289012_123318834_-
rno-miR-207	circRNA_05609|Chr2:123301204_123318834_-
rno-miR-207	circRNA_05777|Chr2:170842070_170905590_+
rno-miR-207	circRNA_05779|Chr2:170893267_170952014_+
rno-miR-207	circRNA_05780|Chr2:170905532_170952014_+
rno-miR-207	circRNA_05869|Chr2:188194307_188206067_+
rno-miR-207	circRNA_05998|Chr2:210725271_210781694_-
rno-miR-207	circRNA_06069|Chr2:230838249_230903087_+
rno-miR-207	circRNA_06098|Chr2:237790501_237851960_+
rno-miR-207	circRNA_06231|Chr20:14319170_14375435_-
rno-miR-207	circRNA_06233|Chr20:14335985_14375435_-
rno-miR-207	circRNA_06234|Chr20:14342249_14361700_-
rno-miR-207	circRNA_06235|Chr20:14358035_14375435_-
rno-miR-207	circRNA_06253|Chr20:16298227_16376635_+
rno-miR-207	circRNA_06351|Chr20:34957570_34991399_-
rno-miR-207	circRNA_06453|Chr20:50699652_50771244_+
rno-miR-207	circRNA_06563|Chr3:13510410_13554106_+
rno-miR-207	circRNA_06661|Chr3:46304888_46308203_+
rno-miR-207	circRNA_06784|Chr3:64069861_64095111_-
rno-miR-207	circRNA_06832|Chr3:81121255_81159096_+
rno-miR-207	circRNA_06836|Chr3:81127393_81159096_+
rno-miR-207	circRNA_06838|Chr3:81134588_81159096_+
rno-miR-207	circRNA_07056|Chr3:135183781_135249329_+
rno-miR-207	circRNA_07139|Chr3:152973390_153065992_-
rno-miR-207	circRNA_07140|Chr3:152973431_153065992_-
rno-miR-207	circRNA_07144|Chr3:153005794_153065992_-
rno-miR-207	circRNA_07145|Chr3:153005835_153065992_-
rno-miR-207	circRNA_07147|Chr3:153019047_153065992_-
rno-miR-207	circRNA_07317|Chr4:11610398_11680983_-
rno-miR-207	circRNA_07386|Chr4:28912066_28936700_+
rno-miR-207	circRNA_07565|Chr4:68899447_68923312_+
rno-miR-207	circRNA_07860|Chr4:158447754_158539474_+
rno-miR-207	circRNA_07931|Chr4:181153728_181214993_+
rno-miR-207	circRNA_08235|Chr5:81963969_81964353_-
rno-miR-207	circRNA_08325|Chr5:103089622_103172127_+
rno-miR-207	circRNA_08326|Chr5:103104514_103201011_+
rno-miR-207	circRNA_08327|Chr5:103106261_103172127_+
rno-miR-207	circRNA_08328|Chr5:103106261_103201011_+
rno-miR-207	circRNA_08732|Chr5:166015849_166067876_-
rno-miR-207	circRNA_08775|Chr5:168944838_168991261_-
rno-miR-207	circRNA_08926|Chr6:23105881_23122220_-
rno-miR-207	circRNA_09001|Chr6:30134917_30176075_-
rno-miR-207	circRNA_09002|Chr6:30134917_30178003_-
rno-miR-207	circRNA_09003|Chr6:30134917_30187339_-
rno-miR-207	circRNA_09004|Chr6:30139565_30176397_-
rno-miR-207	circRNA_09005|Chr6:30141416_30178003_-
rno-miR-207	circRNA_09006|Chr6:30151289_30176397_-
rno-miR-207	circRNA_09007|Chr6:30155084_30175288_-
rno-miR-207	circRNA_09008|Chr6:30164755_30175288_-
rno-miR-207	circRNA_09009|Chr6:30164755_30176397_-
rno-miR-207	circRNA_09010|Chr6:30167932_30178003_-
rno-miR-207	circRNA_09020|Chr6:38515315_38578509_+
rno-miR-207	circRNA_09096|Chr6:55036118_55103084_+
rno-miR-207	circRNA_09300|Chr6:105395367_105420292_+
rno-miR-207	circRNA_09595|Chr7:1131840_1156480_-
rno-miR-207	circRNA_09596|Chr7:1131840_1167534_-
rno-miR-207	circRNA_09681|Chr7:30301715_30333415_-
rno-miR-207	circRNA_09736|Chr7:43571076_43626702_+
rno-miR-207	circRNA_09857|Chr7:73808151_73872045_-
rno-miR-207	circRNA_09903|Chr7:78349080_78380240_+
rno-miR-207	circRNA_09943|Chr7:94710940_94750464_-
rno-miR-207	circRNA_09955|Chr7:97702398_97734870_-
rno-miR-207	circRNA_10010|Chr7:116072198_116158807_-
rno-miR-207	circRNA_10012|Chr7:116808040_116829508_-
rno-miR-207	circRNA_10186|Chr8:21643844_21652864_-
rno-miR-207	circRNA_10763|Chr8:112085976_112095732_-
rno-miR-207	circRNA_10936|Chr9:13472011_13474074_+
rno-miR-207	circRNA_11044|Chr9:50929639_50970555_+
rno-miR-207	circRNA_11170|Chr9:71954951_71960153_+
rno-miR-207	circRNA_11171|Chr9:71954951_71982423_+
rno-miR-207	circRNA_11172|Chr9:71957021_71960153_+
rno-miR-207	circRNA_11273|Chr9:94940125_94964426_+
rno-miR-207	circRNA_11277|Chr9:94948511_94961888_+
rno-miR-207	circRNA_11292|Chr9:98633986_98649391_+
rno-miR-207	circRNA_11310|Chr9:105596336_105633676_-
rno-miR-207	circRNA_11311|Chr9:105612243_105633676_-
rno-miR-207	circRNA_11312|Chr9:105612243_105655467_-
rno-miR-207	circRNA_11355|Chr9:113662079_113666754_+
rno-miR-207	circRNA_11423|ChrX:10248111_10307877_-
rno-miR-207	circRNA_11452|ChrX:20772141_20794134_-
rno-miR-207	circRNA_11464|ChrX:21577777_21588393_+
rno-miR-207	circRNA_11587|ChrX:79925629_80009757_+
rno-miR-297	circRNA_00303|Chr1:97498532_97510650_-
rno-miR-297	circRNA_00381|Chr1:122554066_122613766_-
rno-miR-297	circRNA_00388|Chr1:122757906_122799811_-
rno-miR-297	circRNA_00435|Chr1:134783878_134848903_-
rno-miR-297	circRNA_00436|Chr1:134794264_134848903_-
rno-miR-297	circRNA_00630|Chr1:185263914_185283520_+
rno-miR-297	circRNA_01040|Chr1:264001511_264066989_+
rno-miR-297	circRNA_01184|Chr10:9233537_9248214_-
rno-miR-297	circRNA_01212|Chr10:15577563_15589574_-
rno-miR-297	circRNA_01213|Chr10:15577563_15603016_-
rno-miR-297	circRNA_01258|Chr10:31308009_31378974_-
rno-miR-297	circRNA_01259|Chr10:31308009_31406107_-
rno-miR-297	circRNA_01440|Chr10:62623758_62664462_-
rno-miR-297	circRNA_02725|Chr13:89336922_89427438_-
rno-miR-297	circRNA_03038|Chr14:20892712_20923016_-
rno-miR-297	circRNA_03198|Chr14:81516505_81598570_-
rno-miR-297	circRNA_03769|Chr16:4269443_4351455_+
rno-miR-297	circRNA_03770|Chr16:4283562_4351455_+
rno-miR-297	circRNA_04486|Chr17:90393751_90424571_-
rno-miR-297	circRNA_04563|Chr18:13183203_13276816_-
rno-miR-297	circRNA_04564|Chr18:13352206_13417002_+
rno-miR-297	circRNA_04565|Chr18:13352206_13428569_+
rno-miR-297	circRNA_04915|Chr18:85694201_85731039_-
rno-miR-297	circRNA_05158|Chr19:53965478_53968767_+
rno-miR-297	circRNA_05212|Chr2:4299055_4367933_+
rno-miR-297	circRNA_05213|Chr2:4299055_4382126_+
rno-miR-297	circRNA_05414|Chr2:50126276_50155731_+
rno-miR-297	circRNA_05726|Chr2:148003674_148025257_+
rno-miR-297	circRNA_05804|Chr2:182670139_182717256_-
rno-miR-297	circRNA_05838|Chr2:185622722_185698412_+
rno-miR-297	circRNA_06126|Chr2:243709985_243717414_-
rno-miR-297	circRNA_07139|Chr3:152973390_153065992_-
rno-miR-297	circRNA_07140|Chr3:152973431_153065992_-
rno-miR-297	circRNA_07144|Chr3:153005794_153065992_-
rno-miR-297	circRNA_07145|Chr3:153005835_153065992_-
rno-miR-297	circRNA_07147|Chr3:153019047_153065992_-
rno-miR-297	circRNA_07229|Chr3:177390074_177433646_+
rno-miR-297	circRNA_08325|Chr5:103089622_103172127_+
rno-miR-297	circRNA_08335|Chr5:105138261_105187360_+
rno-miR-297	circRNA_08656|Chr5:154991539_155004867_+
rno-miR-297	circRNA_08777|Chr5:168985430_169005490_-
rno-miR-297	circRNA_09491|Chr6:129621583_129657575_+
rno-miR-297	circRNA_10032|Chr7:122523144_122549030_-
rno-miR-297	circRNA_11036|Chr9:48602298_48643926_+
rno-miR-350	circRNA_05654|Chr2:127855809_127916336_+
rno-miR-3557-3p	circRNA_00155|Chr1:55656057_55731336_+
rno-miR-3557-3p	circRNA_00156|Chr1:55657362_55731336_+
rno-miR-3557-3p	circRNA_00213|Chr1:73812642_73867801_+
rno-miR-3557-3p	circRNA_00214|Chr1:73860063_73867801_+
rno-miR-3557-3p	circRNA_00383|Chr1:122605870_122678378_-
rno-miR-3557-3p	circRNA_00384|Chr1:122613645_122680102_-
rno-miR-3557-3p	circRNA_00421|Chr1:128606527_128610574_-
rno-miR-3557-3p	circRNA_00427|Chr1:131552706_131577776_+
rno-miR-3557-3p	circRNA_00428|Chr1:131552706_131639910_+
rno-miR-3557-3p	circRNA_00507|Chr1:161320030_161321934_+
rno-miR-3557-3p	circRNA_00769|Chr1:205040507_205096406_-
rno-miR-3557-3p	circRNA_01107|Chr1:278580846_278661960_+
rno-miR-3557-3p	circRNA_01382|Chr10:55614589_55615550_+
rno-miR-3557-3p	circRNA_01456|Chr10:63955495_64003821_+
rno-miR-3557-3p	circRNA_01457|Chr10:63957265_64003821_+
rno-miR-3557-3p	circRNA_01458|Chr10:63970641_64003821_+
rno-miR-3557-3p	circRNA_01459|Chr10:63970641_64005703_+
rno-miR-3557-3p	circRNA_01541|Chr10:71567498_71663880_+
rno-miR-3557-3p	circRNA_01933|Chr11:31125778_31161288_-
rno-miR-3557-3p	circRNA_02152|Chr11:84619089_84638229_-
rno-miR-3557-3p	circRNA_02155|Chr11:84623876_84638229_-
rno-miR-3557-3p	circRNA_02157|Chr11:84632585_84638229_-
rno-miR-3557-3p	circRNA_02224|Chr12:2891842_2951955_+
rno-miR-3557-3p	circRNA_02462|Chr13:20615875_20684603_+
rno-miR-3557-3p	circRNA_02500|Chr13:35579757_35608096_-
rno-miR-3557-3p	circRNA_02501|Chr13:35579757_35614855_-
rno-miR-3557-3p	circRNA_02502|Chr13:35585251_35608096_-
rno-miR-3557-3p	circRNA_02503|Chr13:35597462_35608096_-
rno-miR-3557-3p	circRNA_02646|Chr13:74445640_74450825_-
rno-miR-3557-3p	circRNA_02647|Chr13:74445640_74520636_-
rno-miR-3557-3p	circRNA_02648|Chr13:74447840_74450825_-
rno-miR-3557-3p	circRNA_02969|Chr14:5870915_5943886_+
rno-miR-3557-3p	circRNA_02970|Chr14:5871986_5944415_+
rno-miR-3557-3p	circRNA_03198|Chr14:81516505_81598570_-
rno-miR-3557-3p	circRNA_03420|Chr15:12440027_12442724_-
rno-miR-3557-3p	circRNA_04209|Chr17:12322146_12384765_+
rno-miR-3557-3p	circRNA_04289|Chr17:43199061_43254168_+
rno-miR-3557-3p	circRNA_04534|Chr18:3194520_3212327_+
rno-miR-3557-3p	circRNA_04580|Chr18:15478954_15490831_+
rno-miR-3557-3p	circRNA_04581|Chr18:15480332_15490831_+
rno-miR-3557-3p	circRNA_04660|Chr18:29249383_29265273_-
rno-miR-3557-3p	circRNA_04915|Chr18:85694201_85731039_-
rno-miR-3557-3p	circRNA_04919|Chr18:86129052_86195782_+
rno-miR-3557-3p	circRNA_04955|Chr19:12890799_12906793_-
rno-miR-3557-3p	circRNA_05153|Chr19:52115791_52120085_-
rno-miR-3557-3p	circRNA_06635|Chr3:33465220_33503687_+
rno-miR-3557-3p	circRNA_07568|Chr4:77219610_77235733_+
rno-miR-3557-3p	circRNA_07920|Chr4:179275043_179278388_-
rno-miR-3557-3p	circRNA_07966|Chr5:5479465_5553126_+
rno-miR-3557-3p	circRNA_07967|Chr5:5479754_5553126_+
rno-miR-3557-3p	circRNA_07990|Chr5:9915637_9946589_+
rno-miR-3557-3p	circRNA_08146|Chr5:60780064_60783305_+
rno-miR-3557-3p	circRNA_08777|Chr5:168985430_169005490_-
rno-miR-3557-3p	circRNA_08806|Chr6:1352465_1391644_-
rno-miR-3557-3p	circRNA_08822|Chr6:3283013_3309406_-
rno-miR-3557-3p	circRNA_08896|Chr6:21953284_21995729_-
rno-miR-3557-3p	circRNA_09020|Chr6:38515315_38578509_+
rno-miR-3557-3p	circRNA_09064|Chr6:49135693_49150850_-
rno-miR-3557-3p	circRNA_09085|Chr6:54522274_54561990_+
rno-miR-3557-3p	circRNA_09087|Chr6:54526174_54583376_+
rno-miR-3557-3p	circRNA_09215|Chr6:86842054_86866746_+
rno-miR-3557-3p	circRNA_09305|Chr6:106020936_106055105_+
rno-miR-3557-3p	circRNA_09681|Chr7:30301715_30333415_-
rno-miR-3557-3p	circRNA_09844|Chr7:71038280_71060740_+
rno-miR-3557-3p	circRNA_09886|Chr7:78188914_78253910_+
rno-miR-3557-3p	circRNA_10010|Chr7:116072198_116158807_-
rno-miR-3557-3p	circRNA_10564|Chr8:73720946_73729461_+
rno-miR-3557-3p	circRNA_10565|Chr8:73720946_73737419_+
rno-miR-3557-3p	circRNA_10736|Chr8:109040642_109052504_+

## Sheet: Sheet2
SYMBOL
Cdca3	gene
Cenpf	gene
Nusap1	gene
Kif20b	gene
Cenpa	gene
rno-miR-186-5p	miRNA
rno-miR-1949	miRNA
rno-miR-103-3p	miRNA
rno-miR-107-3p	miRNA
rno-miR-122-5p	miRNA
rno-miR-212-5p	miRNA
rno-miR-128-3p	miRNA
rno-miR-3068-5p	miRNA
rno-miR-3588	miRNA
rno-miR-3596c	miRNA
rno-miR-363-5p	miRNA
rno-miR-547-5p	miRNA
rno-miR-425-5p	miRNA
rno-miR-667-3p	miRNA
rno-miR-207	miRNA
rno-miR-297	miRNA
rno-miR-350	miRNA
rno-miR-3557-3p	miRNA
circRNA_04303|Chr17:49714293_49721594_+	circRNA
circRNA_04304|Chr17:49714293_49727597_+	circRNA
circRNA_00705|Chr1:195805819_195840151_-	circRNA
circRNA_00706|Chr1:195805819_195852244_-	circRNA
circRNA_00707|Chr1:195805819_195866944_-	circRNA
circRNA_00708|Chr1:195805819_195870113_-	circRNA
circRNA_00255|Chr1:84536190_84615182_+	circRNA
circRNA_00257|Chr1:84542396_84615182_+	circRNA
circRNA_00258|Chr1:84542396_84642306_+	circRNA
circRNA_04933|Chr19:9701505_9720833_+	circRNA
circRNA_05270|Chr2:21544085_21562823_-	circRNA
circRNA_05271|Chr2:21552451_21562823_-	circRNA
circRNA_09882|Chr7:78134700_78189124_+	circRNA
circRNA_10015|Chr7:117666610_117667264_-	circRNA
circRNA_00391|Chr1:124246428_124300117_-	circRNA
circRNA_00460|Chr1:142192435_142194379_-	circRNA
circRNA_01865|Chr10:110043769_110090416_-	circRNA
circRNA_03355|Chr14:113951426_113964875_+	circRNA
circRNA_05119|Chr19:43055209_43066842_+	circRNA
circRNA_07272|Chr4:7862383_7878989_-	circRNA
circRNA_07369|Chr4:27661315_27692297_-	circRNA
circRNA_07589|Chr4:86355003_86445598_-	circRNA
circRNA_07590|Chr4:86360362_86445598_-	circRNA
circRNA_07591|Chr4:86413264_86445598_-	circRNA
circRNA_07592|Chr4:86413264_86466789_-	circRNA
circRNA_07593|Chr4:86427496_86433508_-	circRNA
circRNA_07594|Chr4:86427496_86443117_-	circRNA
circRNA_07595|Chr4:86427496_86445598_-	circRNA
circRNA_07596|Chr4:86427496_86466789_-	circRNA
circRNA_08325|Chr5:103089622_103172127_+	circRNA
circRNA_08407|Chr5:122528767_122593611_-	circRNA
circRNA_08408|Chr5:122532111_122560581_-	circRNA
circRNA_09316|Chr6:107534506_107582064_+	circRNA
circRNA_09317|Chr6:107534533_107582064_+	circRNA
circRNA_04209|Chr17:12322146_12384765_+	circRNA
circRNA_04646|Chr18:27607425_27629896_+	circRNA
circRNA_08855|Chr6:9353460_9379602_-	circRNA
circRNA_09385|Chr6:112258869_112307957_+	circRNA
circRNA_01184|Chr10:9233537_9248214_-	circRNA
circRNA_09349|Chr6:109742370_109800905_+	circRNA
circRNA_09350|Chr6:109761456_109818074_+	circRNA
circRNA_09352|Chr6:109764831_109790563_+	circRNA
circRNA_09353|Chr6:109764831_109800905_+	circRNA
circRNA_09354|Chr6:109764831_109818074_+	circRNA
circRNA_09355|Chr6:109764831_109850713_+	circRNA
circRNA_09356|Chr6:109765229_109787603_+	circRNA
circRNA_09357|Chr6:109765229_109800905_+	circRNA
circRNA_09358|Chr6:109765229_109818074_+	circRNA
circRNA_09359|Chr6:109772086_109800905_+	circRNA
circRNA_09360|Chr6:109772086_109818074_+	circRNA
circRNA_09361|Chr6:109778697_109800905_+	circRNA
circRNA_03787|Chr16:7107281_7149750_+	circRNA
circRNA_07075|Chr3:140555175_140622850_-	circRNA
circRNA_09981|Chr7:113714338_113725357_-	circRNA
circRNA_02501|Chr13:35579757_35614855_-	circRNA
circRNA_04236|Chr17:19518590_19520591_+	circRNA
circRNA_00151|Chr1:54418421_54455843_-	circRNA
circRNA_01364|Chr10:48670421_48720202_-	circRNA
circRNA_05101|Chr19:39365764_39377891_+	circRNA
circRNA_09487|Chr6:129496989_129499822_-	circRNA
circRNA_09731|Chr7:41322521_41345284_+	circRNA
circRNA_09732|Chr7:41322521_41357925_+	circRNA
circRNA_09733|Chr7:41322521_41368291_+	circRNA
circRNA_09734|Chr7:41344935_41357925_+	circRNA
circRNA_09735|Chr7:41344935_41368291_+	circRNA
circRNA_00244|Chr1:82289143_82302389_+	circRNA
circRNA_00769|Chr1:205040507_205096406_-	circRNA
circRNA_01258|Chr10:31308009_31378974_-	circRNA
circRNA_01259|Chr10:31308009_31406107_-	circRNA
circRNA_01840|Chr10:104956981_104999940_+	circRNA
circRNA_02372|Chr12:38305355_38317018_+	circRNA
circRNA_02798|Chr13:100837694_100867323_+	circRNA
circRNA_03189|Chr14:81238722_81270738_-	circRNA
circRNA_03572|Chr15:47749702_47800947_-	circRNA
circRNA_04260|Chr17:27146706_27223196_-	circRNA
circRNA_04261|Chr17:27182799_27223196_-	circRNA
circRNA_04495|Chr17:90434388_90524607_-	circRNA
circRNA_04563|Chr18:13183203_13276816_-	circRNA
circRNA_04693|Chr18:36531043_36553282_-	circRNA
circRNA_04824|Chr18:61819298_61850028_+	circRNA
circRNA_06069|Chr2:230838249_230903087_+	circRNA
circRNA_06970|Chr3:113206660_113213009_-	circRNA
circRNA_07460|Chr4:58420810_58485447_-	circRNA
circRNA_07940|Chr4:183483025_183487172_-	circRNA
circRNA_07941|Chr4:183483025_183578110_-	circRNA
circRNA_07942|Chr4:183486985_183491414_-	circRNA
circRNA_08641|Chr5:151046084_151064330_-	circRNA
circRNA_09830|Chr7:66747534_66765565_+	circRNA
circRNA_10222|Chr8:24289478_24332878_+	circRNA
circRNA_10223|Chr8:24292277_24332878_+	circRNA
circRNA_10295|Chr8:48583631_48597919_-	circRNA
circRNA_11608|ChrX:106270526_106281746_+	circRNA
circRNA_11678|ChrX:135380716_135436054_-	circRNA
circRNA_11681|ChrX:135406401_135436054_-	circRNA
circRNA_00038|Chr1:15700343_15716638_+	circRNA
circRNA_00039|Chr1:15700343_15720844_+	circRNA
circRNA_00040|Chr1:15715367_15731805_+	circRNA
circRNA_00089|Chr1:28253104_28262294_-	circRNA
circRNA_00090|Chr1:28362167_28369904_+	circRNA
circRNA_00146|Chr1:53327671_53332902_-	circRNA
circRNA_00189|Chr1:63714184_63760774_+	circRNA
circRNA_00190|Chr1:63736954_63760774_+	circRNA
circRNA_00193|Chr1:63842808_63920657_+	circRNA
circRNA_00303|Chr1:97498532_97510650_-	circRNA
circRNA_00572|Chr1:173654339_173661832_-	circRNA
circRNA_00728|Chr1:199004952_199005121_-	circRNA
circRNA_01010|Chr1:256843157_256874982_+	circRNA
circRNA_01076|Chr1:267378101_267409237_+	circRNA
circRNA_01088|Chr1:275797264_275831913_-	circRNA
circRNA_01107|Chr1:278580846_278661960_+	circRNA
circRNA_01384|Chr10:55971256_55983610_+	circRNA
circRNA_01385|Chr10:55971256_55986625_+	circRNA
circRNA_01623|Chr10:77710296_77726171_+	circRNA
circRNA_01628|Chr10:80968085_81045614_+	circRNA
circRNA_01630|Chr10:81004829_81015503_+	circRNA
circRNA_01832|Chr10:103586432_103677527_-	circRNA
circRNA_01933|Chr11:31125778_31161288_-	circRNA
circRNA_02082|Chr11:66774702_66782597_-	circRNA
circRNA_02085|Chr11:66862146_66875553_-	circRNA
circRNA_02183|Chr11:88742053_88747676_+	circRNA
circRNA_02224|Chr12:2891842_2951955_+	circRNA
circRNA_02286|Chr12:16429462_16437555_+	circRNA
circRNA_02349|Chr12:36980980_36984273_+	circRNA
circRNA_02350|Chr12:36980983_36984273_+	circRNA
circRNA_02403|Chr12:41157218_41200958_+	circRNA
circRNA_02654|Chr13:74485162_74549794_-	circRNA
circRNA_02657|Chr13:74512346_74549794_-	circRNA
circRNA_02725|Chr13:89336922_89427438_-	circRNA
circRNA_02793|Chr13:100300002_100353039_-	circRNA
circRNA_02822|Chr13:106721025_106756096_+	circRNA
circRNA_02920|Chr13:111757226_111828861_-	circRNA
circRNA_02923|Chr13:113735261_113769318_+	circRNA
circRNA_02969|Chr14:5870915_5943886_+	circRNA
circRNA_02970|Chr14:5871986_5944415_+	circRNA
circRNA_03270|Chr14:88724076_88775039_-	circRNA
circRNA_03456|Chr15:25537445_25581597_+	circRNA
circRNA_03457|Chr15:25537445_25586904_+	circRNA
circRNA_03458|Chr15:25537445_25619542_+	circRNA
circRNA_03459|Chr15:25563660_25581597_+	circRNA
circRNA_03460|Chr15:25563660_25619542_+	circRNA
circRNA_03476|Chr15:28540535_28559281_+	circRNA
circRNA_03477|Chr15:28540535_28560212_+	circRNA
circRNA_03478|Chr15:28553977_28559281_+	circRNA
circRNA_03479|Chr15:28556321_28559281_+	circRNA
circRNA_03480|Chr15:28556321_28560212_+	circRNA
circRNA_03481|Chr15:28556326_28560212_+	circRNA
circRNA_03482|Chr15:28556374_28560212_+	circRNA
circRNA_03483|Chr15:28558419_28559281_+	circRNA
circRNA_03484|Chr15:28558419_28560212_+	circRNA
circRNA_03485|Chr15:28558419_28562264_+	circRNA
circRNA_03486|Chr15:28558419_28564407_+	circRNA
circRNA_03487|Chr15:28558419_28571944_+	circRNA
circRNA_03769|Chr16:4269443_4351455_+	circRNA
circRNA_03770|Chr16:4283562_4351455_+	circRNA
circRNA_03781|Chr16:7047885_7057289_+	circRNA
circRNA_03974|Chr16:54952437_54967717_-	circRNA
circRNA_03975|Chr16:54957335_54967717_-	circRNA
circRNA_04023|Chr16:71828773_71874158_+	circRNA
circRNA_04259|Chr17:27146706_27182945_-	circRNA
circRNA_04289|Chr17:43199061_43254168_+	circRNA
circRNA_04297|Chr17:46358416_46378312_-	circRNA
circRNA_04375|Chr17:72356839_72367926_+	circRNA
circRNA_04377|Chr17:75295083_75392493_+	circRNA
circRNA_04609|Chr18:18244690_18278235_-	circRNA
circRNA_04762|Chr18:52570824_52631018_+	circRNA
circRNA_04763|Chr18:52593628_52631018_+	circRNA
circRNA_04769|Chr18:56558432_56593219_+	circRNA
circRNA_04950|Chr19:11832264_11881114_+	circRNA
circRNA_05077|Chr19:34922183_34958728_+	circRNA
circRNA_05144|Chr19:46543414_46559348_+	circRNA
circRNA_05197|Chr2:3643243_3662823_+	circRNA
circRNA_05266|Chr2:21492051_21552590_-	circRNA
circRNA_05275|Chr2:21562716_21611712_-	circRNA
circRNA_05335|Chr2:27713879_27770394_+	circRNA
circRNA_05358|Chr2:30329678_30336126_-	circRNA
circRNA_05376|Chr2:33950934_33964824_-	circRNA
circRNA_05527|Chr2:86867542_86965474_-	circRNA
circRNA_05528|Chr2:86868285_86951891_+	circRNA
circRNA_05529|Chr2:86868285_86964272_+	circRNA
circRNA_05607|Chr2:123286419_123310795_-	circRNA
circRNA_05608|Chr2:123289012_123318834_-	circRNA
circRNA_05609|Chr2:123301204_123318834_-	circRNA
circRNA_05777|Chr2:170842070_170905590_+	circRNA
circRNA_05779|Chr2:170893267_170952014_+	circRNA
circRNA_05780|Chr2:170905532_170952014_+	circRNA
circRNA_05869|Chr2:188194307_188206067_+	circRNA
circRNA_05998|Chr2:210725271_210781694_-	circRNA
circRNA_06098|Chr2:237790501_237851960_+	circRNA
circRNA_06231|Chr20:14319170_14375435_-	circRNA
circRNA_06233|Chr20:14335985_14375435_-	circRNA
circRNA_06234|Chr20:14342249_14361700_-	circRNA
circRNA_06235|Chr20:14358035_14375435_-	circRNA
circRNA_06253|Chr20:16298227_16376635_+	circRNA
circRNA_06351|Chr20:34957570_34991399_-	circRNA
circRNA_06453|Chr20:50699652_50771244_+	circRNA
circRNA_06563|Chr3:13510410_13554106_+	circRNA
circRNA_06661|Chr3:46304888_46308203_+	circRNA
circRNA_06784|Chr3:64069861_64095111_-	circRNA
circRNA_06832|Chr3:81121255_81159096_+	circRNA
circRNA_06836|Chr3:81127393_81159096_+	circRNA
circRNA_06838|Chr3:81134588_81159096_+	circRNA
circRNA_07056|Chr3:135183781_135249329_+	circRNA
circRNA_07139|Chr3:152973390_153065992_-	circRNA
circRNA_07140|Chr3:152973431_153065992_-	circRNA
circRNA_07144|Chr3:153005794_153065992_-	circRNA
circRNA_07145|Chr3:153005835_153065992_-	circRNA
circRNA_07147|Chr3:153019047_153065992_-	circRNA
circRNA_07317|Chr4:11610398_11680983_-	circRNA
circRNA_07386|Chr4:28912066_28936700_+	circRNA
circRNA_07565|Chr4:68899447_68923312_+	circRNA
circRNA_07860|Chr4:158447754_158539474_+	circRNA
circRNA_07931|Chr4:181153728_181214993_+	circRNA
circRNA_08235|Chr5:81963969_81964353_-	circRNA
circRNA_08326|Chr5:103104514_103201011_+	circRNA
circRNA_08327|Chr5:103106261_103172127_+	circRNA
circRNA_08328|Chr5:103106261_103201011_+	circRNA
circRNA_08732|Chr5:166015849_166067876_-	circRNA
circRNA_08775|Chr5:168944838_168991261_-	circRNA
circRNA_08926|Chr6:23105881_23122220_-	circRNA
circRNA_09001|Chr6:30134917_30176075_-	circRNA
circRNA_09002|Chr6:30134917_30178003_-	circRNA
circRNA_09003|Chr6:30134917_30187339_-	circRNA
circRNA_09004|Chr6:30139565_30176397_-	circRNA
circRNA_09005|Chr6:30141416_30178003_-	circRNA
circRNA_09006|Chr6:30151289_30176397_-	circRNA
circRNA_09007|Chr6:30155084_30175288_-	circRNA
circRNA_09008|Chr6:30164755_30175288_-	circRNA
circRNA_09009|Chr6:30164755_30176397_-	circRNA
circRNA_09010|Chr6:30167932_30178003_-	circRNA
circRNA_09020|Chr6:38515315_38578509_+	circRNA
circRNA_09096|Chr6:55036118_55103084_+	circRNA
circRNA_09300|Chr6:105395367_105420292_+	circRNA
circRNA_09595|Chr7:1131840_1156480_-	circRNA
circRNA_09596|Chr7:1131840_1167534_-	circRNA
circRNA_09681|Chr7:30301715_30333415_-	circRNA
circRNA_09736|Chr7:43571076_43626702_+	circRNA
circRNA_09857|Chr7:73808151_73872045_-	circRNA
circRNA_09903|Chr7:78349080_78380240_+	circRNA
circRNA_09943|Chr7:94710940_94750464_-	circRNA
circRNA_09955|Chr7:97702398_97734870_-	circRNA
circRNA_10010|Chr7:116072198_116158807_-	circRNA
circRNA_10012|Chr7:116808040_116829508_-	circRNA
circRNA_10186|Chr8:21643844_21652864_-	circRNA
circRNA_10763|Chr8:112085976_112095732_-	circRNA
circRNA_10936|Chr9:13472011_13474074_+	circRNA
circRNA_11044|Chr9:50929639_50970555_+	circRNA
circRNA_11170|Chr9:71954951_71960153_+	circRNA
circRNA_11171|Chr9:71954951_71982423_+	circRNA
circRNA_11172|Chr9:71957021_71960153_+	circRNA
circRNA_11273|Chr9:94940125_94964426_+	circRNA
circRNA_11277|Chr9:94948511_94961888_+	circRNA
circRNA_11292|Chr9:98633986_98649391_+	circRNA
circRNA_11310|Chr9:105596336_105633676_-	circRNA
circRNA_11311|Chr9:105612243_105633676_-	circRNA
circRNA_11312|Chr9:105612243_105655467_-	circRNA
circRNA_11355|Chr9:113662079_113666754_+	circRNA
circRNA_11423|ChrX:10248111_10307877_-	circRNA
circRNA_11452|ChrX:20772141_20794134_-	circRNA
circRNA_11464|ChrX:21577777_21588393_+	circRNA
circRNA_11587|ChrX:79925629_80009757_+	circRNA
circRNA_00381|Chr1:122554066_122613766_-	circRNA
circRNA_00388|Chr1:122757906_122799811_-	circRNA
circRNA_00435|Chr1:134783878_134848903_-	circRNA
circRNA_00436|Chr1:134794264_134848903_-	circRNA
circRNA_00630|Chr1:185263914_185283520_+	circRNA
circRNA_01040|Chr1:264001511_264066989_+	circRNA
circRNA_01212|Chr10:15577563_15589574_-	circRNA
circRNA_01213|Chr10:15577563_15603016_-	circRNA
circRNA_01440|Chr10:62623758_62664462_-	circRNA
circRNA_03038|Chr14:20892712_20923016_-	circRNA
circRNA_03198|Chr14:81516505_81598570_-	circRNA
circRNA_04486|Chr17:90393751_90424571_-	circRNA
circRNA_04564|Chr18:13352206_13417002_+	circRNA
circRNA_04565|Chr18:13352206_13428569_+	circRNA
circRNA_04915|Chr18:85694201_85731039_-	circRNA
circRNA_05158|Chr19:53965478_53968767_+	circRNA
circRNA_05212|Chr2:4299055_4367933_+	circRNA
circRNA_05213|Chr2:4299055_4382126_+	circRNA
circRNA_05414|Chr2:50126276_50155731_+	circRNA
circRNA_05726|Chr2:148003674_148025257_+	circRNA
circRNA_05804|Chr2:182670139_182717256_-	circRNA
circRNA_05838|Chr2:185622722_185698412_+	circRNA
circRNA_06126|Chr2:243709985_243717414_-	circRNA
circRNA_07229|Chr3:177390074_177433646_+	circRNA
circRNA_08335|Chr5:105138261_105187360_+	circRNA
circRNA_08656|Chr5:154991539_155004867_+	circRNA
circRNA_08777|Chr5:168985430_169005490_-	circRNA
circRNA_09491|Chr6:129621583_129657575_+	circRNA
circRNA_10032|Chr7:122523144_122549030_-	circRNA
circRNA_11036|Chr9:48602298_48643926_+	circRNA
circRNA_05654|Chr2:127855809_127916336_+	circRNA
circRNA_00155|Chr1:55656057_55731336_+	circRNA
circRNA_00156|Chr1:55657362_55731336_+	circRNA
circRNA_00213|Chr1:73812642_73867801_+	circRNA
circRNA_00214|Chr1:73860063_73867801_+	circRNA
circRNA_00383|Chr1:122605870_122678378_-	circRNA
circRNA_00384|Chr1:122613645_122680102_-	circRNA
circRNA_00421|Chr1:128606527_128610574_-	circRNA
circRNA_00427|Chr1:131552706_131577776_+	circRNA
circRNA_00428|Chr1:131552706_131639910_+	circRNA
circRNA_00507|Chr1:161320030_161321934_+	circRNA
circRNA_01382|Chr10:55614589_55615550_+	circRNA
circRNA_01456|Chr10:63955495_64003821_+	circRNA
circRNA_01457|Chr10:63957265_64003821_+	circRNA
circRNA_01458|Chr10:63970641_64003821_+	circRNA
circRNA_01459|Chr10:63970641_64005703_+	circRNA
circRNA_01541|Chr10:71567498_71663880_+	circRNA
circRNA_02152|Chr11:84619089_84638229_-	circRNA
circRNA_02155|Chr11:84623876_84638229_-	circRNA
circRNA_02157|Chr11:84632585_84638229_-	circRNA
circRNA_02462|Chr13:20615875_20684603_+	circRNA
circRNA_02500|Chr13:35579757_35608096_-	circRNA
circRNA_02502|Chr13:35585251_35608096_-	circRNA
circRNA_02503|Chr13:35597462_35608096_-	circRNA
circRNA_02646|Chr13:74445640_74450825_-	circRNA
circRNA_02647|Chr13:74445640_74520636_-	circRNA
circRNA_02648|Chr13:74447840_74450825_-	circRNA
circRNA_03420|Chr15:12440027_12442724_-	circRNA
circRNA_04534|Chr18:3194520_3212327_+	circRNA
circRNA_04580|Chr18:15478954_15490831_+	circRNA
circRNA_04581|Chr18:15480332_15490831_+	circRNA
circRNA_04660|Chr18:29249383_29265273_-	circRNA
circRNA_04919|Chr18:86129052_86195782_+	circRNA
circRNA_04955|Chr19:12890799_12906793_-	circRNA
circRNA_05153|Chr19:52115791_52120085_-	circRNA
circRNA_06635|Chr3:33465220_33503687_+	circRNA
circRNA_07568|Chr4:77219610_77235733_+	circRNA
circRNA_07920|Chr4:179275043_179278388_-	circRNA
circRNA_07966|Chr5:5479465_5553126_+	circRNA
circRNA_07967|Chr5:5479754_5553126_+	circRNA
circRNA_07990|Chr5:9915637_9946589_+	circRNA
circRNA_08146|Chr5:60780064_60783305_+	circRNA
circRNA_08806|Chr6:1352465_1391644_-	circRNA
circRNA_08822|Chr6:3283013_3309406_-	circRNA
circRNA_08896|Chr6:21953284_21995729_-	circRNA
circRNA_09064|Chr6:49135693_49150850_-	circRNA
circRNA_09085|Chr6:54522274_54561990_+	circRNA
circRNA_09087|Chr6:54526174_54583376_+	circRNA
circRNA_09215|Chr6:86842054_86866746_+	circRNA
circRNA_09305|Chr6:106020936_106055105_+	circRNA
circRNA_09844|Chr7:71038280_71060740_+	circRNA
circRNA_09886|Chr7:78188914_78253910_+	circRNA
circRNA_10564|Chr8:73720946_73729461_+	circRNA
circRNA_10565|Chr8:73720946_73737419_+	circRNA
circRNA_10736|Chr8:109040642_109052504_+	circRNA

## Sheet: Sheet3
SYMBOL	REFSEQ	X1	X3	Transcript	Total.score	Total.energy	Max.score	Max.energy	Strand	miRNA.length	Transcript.length	Position	gene
Cdca3	NM_001007648	rno-miR-186-5p	52.5332	circRNA_04303|Chr17:49714293_49721594_+	175	-30.21	175	-30.21	327455	22	531	47	Rala
Cdca3	NM_001007648	rno-miR-186-5p	52.5332	circRNA_04304|Chr17:49714293_49727597_+	175	-30.21	175	-30.21	327456	22	907	47	Rala
Cdca3	NM_001007648	rno-miR-1949	66.0156	circRNA_00705|Chr1:195805819_195840151_-	166	-31.42	166	-31.42	606068	23	34333	8327	NA
Cdca3	NM_001007648	rno-miR-1949	66.0156	circRNA_00706|Chr1:195805819_195852244_-	166	-31.42	166	-31.42	606069	23	46426	20420	NA
Cdca3	NM_001007648	rno-miR-1949	66.0156	circRNA_00707|Chr1:195805819_195866944_-	166	-31.42	166	-31.42	606070	23	61126	35120	NA
Cdca3	NM_001007648	rno-miR-1949	66.0156	circRNA_00708|Chr1:195805819_195870113_-	166	-31.42	166	-31.42	606071	23	64295	38289	NA
Cenpf	NM_001100827	rno-miR-103-3p	62.7814	circRNA_00255|Chr1:84536190_84615182_+	152	-30.27	152	-30.27	104315	23	70614	66869	LOC100910046
Cenpf	NM_001100827	rno-miR-103-3p	62.7814	circRNA_00257|Chr1:84542396_84615182_+	152	-30.27	152	-30.27	104317	23	64408	60663	LOC100910046
Cenpf	NM_001100827	rno-miR-103-3p	62.7814	circRNA_00258|Chr1:84542396_84642306_+	152	-30.27	152	-30.27	104318	23	91532	60663	LOC100910046
Cenpf	NM_001100827	rno-miR-103-3p	62.7814	circRNA_04933|Chr19:9701505_9720833_+	175	-32.45	175	-32.45	227765	23	2031	1267	Cnot1
Cenpf	NM_001100827	rno-miR-103-3p	62.7814	circRNA_05270|Chr2:21544085_21562823_-	155	-34.86	155	-34.86	228102	23	15483	4627	Rasgrf2
Cenpf	NM_001100827	rno-miR-103-3p	62.7814	circRNA_05271|Chr2:21552451_21562823_-	155	-34.86	155	-34.86	228103	23	7117	4627	Rasgrf2
Cenpf	NM_001100827	rno-miR-103-3p	62.7814	circRNA_09882|Chr7:78134700_78189124_+	174	-30.45	174	-30.45	197727	23	35960	25593	Rims2
Cenpf	NM_001100827	rno-miR-103-3p	62.7814	circRNA_10015|Chr7:117666610_117667264_-	174	-30.78	174	-30.78	197860	23	357	21	Cpsf1
Cenpf	NM_001100827	rno-miR-107-3p	62.7814	circRNA_04933|Chr19:9701505_9720833_+	175	-34.26	175	-34.26	234365	23	2031	1267	Cnot1
Cenpf	NM_001100827	rno-miR-107-3p	62.7814	circRNA_05270|Chr2:21544085_21562823_-	155	-38.32	155	-38.32	234702	23	15483	4627	Rasgrf2
Cenpf	NM_001100827	rno-miR-107-3p	62.7814	circRNA_05271|Chr2:21552451_21562823_-	155	-38.32	155	-38.32	234703	23	7117	4627	Rasgrf2
Cenpf	NM_001100827	rno-miR-107-3p	62.7814	circRNA_09882|Chr7:78134700_78189124_+	174	-30.6	174	-30.6	203452	23	35960	25593	Rims2
Cenpf	NM_001100827	rno-miR-107-3p	62.7814	circRNA_10015|Chr7:117666610_117667264_-	174	-30.47	174	-30.47	203585	23	357	21	Cpsf1
Cenpf	NM_001100827	rno-miR-122-5p	84.4541	circRNA_00391|Chr1:124246428_124300117_-	176	-30.04	176	-30.04	108081	22	53690	51602	NA
Cenpf	NM_001100827	rno-miR-212-5p	81.0288	circRNA_00460|Chr1:142192435_142194379_-	168	-33.05	168	-33.05	174095	24	735	76	Furin
Cenpf	NM_001100827	rno-miR-212-5p	81.0288	circRNA_01865|Chr10:110043769_110090416_-	156	-31.71	156	-31.71	401231	24	4442	408	Ccdc57
Cenpf	NM_001100827	rno-miR-212-5p	81.0288	circRNA_03355|Chr14:113951426_113964875_+	173	-30.35	173	-30.35	355691	24	1792	1075	Mtif2
Cenpf	NM_001100827	rno-miR-212-5p	81.0288	circRNA_05119|Chr19:43055209_43066842_+	176	-33.64	176	-33.64	379751	24	915	191	Glg1
Cenpf	NM_001100827	rno-miR-212-5p	81.0288	circRNA_07272|Chr4:7862383_7878989_-	170	-30.69	170	-30.69	323883	24	1286	29	Rint1
Cenpf	NM_001100827	rno-miR-212-5p	81.0288	circRNA_07369|Chr4:27661315_27692297_-	181	-30.87	181	-30.87	323980	24	16465	13376	Pex1
Cenpf	NM_001100827	rno-miR-212-5p	81.0288	circRNA_07589|Chr4:86355003_86445598_-	170	-31.87	170	-31.87	324200	24	6792	801	Pde1c
Cenpf	NM_001100827	rno-miR-212-5p	81.0288	circRNA_07590|Chr4:86360362_86445598_-	170	-31.87	170	-31.87	324201	24	1373	801	Pde1c
Cenpf	NM_001100827	rno-miR-212-5p	81.0288	circRNA_07591|Chr4:86413264_86445598_-	170	-31.87	170	-31.87	324202	24	1138	801	Pde1c
Cenpf	NM_001100827	rno-miR-212-5p	81.0288	circRNA_07592|Chr4:86413264_86466789_-	170	-31.87	170	-31.87	324203	24	1760	1423	Pde1c
Cenpf	NM_001100827	rno-miR-212-5p	81.0288	circRNA_07593|Chr4:86427496_86433508_-	170	-31.87	170	-31.87	324204	24	379	348	Pde1c
Cenpf	NM_001100827	rno-miR-212-5p	81.0288	circRNA_07594|Chr4:86427496_86443117_-	170	-31.87	170	-31.87	324205	24	731	700	Pde1c
Cenpf	NM_001100827	rno-miR-212-5p	81.0288	circRNA_07595|Chr4:86427496_86445598_-	170	-31.87	170	-31.87	324206	24	832	801	Pde1c
Cenpf	NM_001100827	rno-miR-212-5p	81.0288	circRNA_07596|Chr4:86427496_86466789_-	170	-31.87	170	-31.87	324207	24	1454	1423	Pde1c
Cenpf	NM_001100827	rno-miR-212-5p	81.0288	circRNA_08325|Chr5:103089622_103172127_+	185	-33.59	185	-33.59	324670	24	82506	11231	NA
Cenpf	NM_001100827	rno-miR-212-5p	81.0288	circRNA_08407|Chr5:122528767_122593611_-	179	-32.37	179	-32.37	324752	24	25279	18936	Wdr78
Cenpf	NM_001100827	rno-miR-212-5p	81.0288	circRNA_08408|Chr5:122532111_122560581_-	179	-32.37	179	-32.37	324753	24	20997	17998	Wdr78
Cenpf	NM_001100827	rno-miR-212-5p	81.0288	circRNA_09316|Chr6:107534506_107582064_+	163	-31.04	163	-31.04	328836	24	46081	42648	Acot3
Cenpf	NM_001100827	rno-miR-212-5p	81.0288	circRNA_09317|Chr6:107534533_107582064_+	163	-31.04	163	-31.04	328837	24	46054	42621	Acot3
Nusap1	NM_001107762	rno-miR-128-3p	87.3203	circRNA_04209|Chr17:12322146_12384765_+	162	-30.52	162	-30.52	253441	21	32282	26527	Auh
Nusap1	NM_001107762	rno-miR-128-3p	87.3203	circRNA_04646|Chr18:27607425_27629896_+	164	-30.06	164	-30.06	253878	21	15095	10255	Kdm3b
Nusap1	NM_001107762	rno-miR-128-3p	87.3203	circRNA_08855|Chr6:9353460_9379602_-	158	-31.11	158	-31.11	217850	21	18418	4399	Srbd1
Nusap1	NM_001107762	rno-miR-128-3p	87.3203	circRNA_09385|Chr6:112258869_112307957_+	162	-30.13	162	-30.13	220130	21	46392	45118	Nrxn3
Nusap1	NM_001107762	rno-miR-3068-5p	62.0605	circRNA_01184|Chr10:9233537_9248214_-	181	-31.52	181	-31.52	661723	25	14678	7213	Rbfox1
Nusap1	NM_001107762	rno-miR-3068-5p	62.0605	circRNA_09349|Chr6:109742370_109800905_+	168	-30.31	168	-30.31	782289	25	2476	878	Ttll5
Nusap1	NM_001107762	rno-miR-3068-5p	62.0605	circRNA_09350|Chr6:109761456_109818074_+	168	-30.31	168	-30.31	782290	25	5465	3712	Ttll5
Nusap1	NM_001107762	rno-miR-3068-5p	62.0605	circRNA_09352|Chr6:109764831_109790563_+	168	-30.31	168	-30.31	782292	25	1273	337	Ttll5
Nusap1	NM_001107762	rno-miR-3068-5p	62.0605	circRNA_09353|Chr6:109764831_109800905_+	168	-30.31	168	-30.31	782293	25	1935	337	Ttll5
Nusap1	NM_001107762	rno-miR-3068-5p	62.0605	circRNA_09354|Chr6:109764831_109818074_+	168	-30.31	168	-30.31	782294	25	2090	337	Ttll5
Nusap1	NM_001107762	rno-miR-3068-5p	62.0605	circRNA_09355|Chr6:109764831_109850713_+	168	-30.31	168	-30.31	782295	25	2286	337	Ttll5
Nusap1	NM_001107762	rno-miR-3068-5p	62.0605	circRNA_09356|Chr6:109765229_109787603_+	168	-30.31	168	-30.31	782296	25	1031	223	Ttll5
Nusap1	NM_001107762	rno-miR-3068-5p	62.0605	circRNA_09357|Chr6:109765229_109800905_+	168	-30.31	168	-30.31	782297	25	1821	223	Ttll5
Nusap1	NM_001107762	rno-miR-3068-5p	62.0605	circRNA_09358|Chr6:109765229_109818074_+	168	-30.31	168	-30.31	782298	25	1976	223	Ttll5
Nusap1	NM_001107762	rno-miR-3068-5p	62.0605	circRNA_09359|Chr6:109772086_109800905_+	168	-30.31	168	-30.31	782299	25	1729	131	Ttll5
Nusap1	NM_001107762	rno-miR-3068-5p	62.0605	circRNA_09360|Chr6:109772086_109818074_+	168	-30.31	168	-30.31	782300	25	1884	131	Ttll5
Nusap1	NM_001107762	rno-miR-3068-5p	62.0605	circRNA_09361|Chr6:109778697_109800905_+	168	-30.31	168	-30.31	782301	25	1627	29	Ttll5
Nusap1	NM_001107762	rno-miR-3588	55.3088	circRNA_03787|Chr16:7107281_7149750_+	178	-32.01	178	-32.01	819135	22	24480	18418	Pbrm1
Nusap1	NM_001107762	rno-miR-3588	55.3088	circRNA_07075|Chr3:140555175_140622850_-	158	-30.08	158	-30.08	745184	22	44521	1714	Ralgapa2
Nusap1	NM_001107762	rno-miR-3588	55.3088	circRNA_09981|Chr7:113714338_113725357_-	167	-32.74	167	-32.74	757731	22	11020	2294	NA
Nusap1	NM_001107762	rno-miR-3596c	68.4804	circRNA_02501|Chr13:35579757_35614855_-	179	-31.8	179	-31.8	910375	21	35099	858	NA
Nusap1	NM_001107762	rno-miR-363-5p	54.5215	circRNA_04236|Chr17:19518590_19520591_+	160	-30.67	160	-30.67	530668	22	2002	1159	Atxn1
Nusap1	NM_001107762	rno-miR-547-5p	66.7695	circRNA_00151|Chr1:54418421_54455843_-	160	-30.23	160	-30.23	336531	22	37423	34846	NA
Nusap1	NM_001107762	rno-miR-547-5p	66.7695	circRNA_01364|Chr10:48670421_48720202_-	166	-34.4	166	-34.4	538967	22	34662	16658	Ncor1
Nusap1	NM_001107762	rno-miR-547-5p	66.7695	circRNA_05101|Chr19:39365764_39377891_+	174	-30.11	174	-30.11	734813	22	11677	3929	Cyb5b
Nusap1	NM_001107762	rno-miR-547-5p	66.7695	circRNA_09487|Chr6:129496989_129499822_-	166	-32.5	166	-32.5	637012	22	2834	1492	NA
Kif20b	NM_001107609	rno-miR-425-5p	51.0624	circRNA_09731|Chr7:41322521_41345284_+	188	-38.41	188	-38.41	535351	23	576	361	Poc1b
Kif20b	NM_001107609	rno-miR-425-5p	51.0624	circRNA_09732|Chr7:41322521_41357925_+	188	-38.41	188	-38.41	535352	23	932	361	Poc1b
Kif20b	NM_001107609	rno-miR-425-5p	51.0624	circRNA_09733|Chr7:41322521_41368291_+	188	-38.41	188	-38.41	535353	23	1013	361	Poc1b
Kif20b	NM_001107609	rno-miR-425-5p	51.0624	circRNA_09734|Chr7:41344935_41357925_+	188	-38.41	188	-38.41	535354	23	580	9	Poc1b
Kif20b	NM_001107609	rno-miR-425-5p	51.0624	circRNA_09735|Chr7:41344935_41368291_+	188	-38.41	188	-38.41	535355	23	661	9	Poc1b
Kif20b	NM_001107609	rno-miR-667-3p	52.4741	circRNA_00244|Chr1:82289143_82302389_+	165	-33.64	165	-33.64	338439	22	13247	10523	NA
Kif20b	NM_001107609	rno-miR-667-3p	52.4741	circRNA_00769|Chr1:205040507_205096406_-	341	-67.37	171	-33.92	541276	22	55900	45283 21310	NA
Kif20b	NM_001107609	rno-miR-667-3p	52.4741	circRNA_01258|Chr10:31308009_31378974_-	175	-32.08	175	-32.08	541765	22	42081	17132	Cyfip2
Kif20b	NM_001107609	rno-miR-667-3p	52.4741	circRNA_01259|Chr10:31308009_31406107_-	175	-32.08	175	-32.08	541766	22	69214	44265	Cyfip2
Kif20b	NM_001107609	rno-miR-667-3p	52.4741	circRNA_01840|Chr10:104956981_104999940_+	176	-37.73	176	-37.73	781190	22	40801	23311	RGD1561778
Kif20b	NM_001107609	rno-miR-667-3p	52.4741	circRNA_02372|Chr12:38305355_38317018_+	168	-31.08	168	-31.08	781722	22	521	364	Zcchc8
Kif20b	NM_001107609	rno-miR-667-3p	52.4741	circRNA_02798|Chr13:100837694_100867323_+	163	-31.54	163	-31.54	782148	22	17899	1234	Tp53bp2
Kif20b	NM_001107609	rno-miR-667-3p	52.4741	circRNA_03189|Chr14:81238722_81270738_-	157	-35.06	157	-35.06	692261	22	27605	16312	Grk4
Kif20b	NM_001107609	rno-miR-667-3p	52.4741	circRNA_03572|Chr15:47749702_47800947_-	331	-64.15	171	-33.95	692644	22	51246	25030 10941	Msra
Kif20b	NM_001107609	rno-miR-667-3p	52.4741	circRNA_04260|Chr17:27146706_27223196_-	171	-32.68	171	-32.68	737932	22	76491	7621	NA
Kif20b	NM_001107609	rno-miR-667-3p	52.4741	circRNA_04261|Chr17:27182799_27223196_-	171	-32.68	171	-32.68	737933	22	40398	7621	NA
Kif20b	NM_001107609	rno-miR-667-3p	52.4741	circRNA_04495|Chr17:90434388_90524607_-	166	-32.46	166	-32.46	738167	22	49715	7221	Lyst
Kif20b	NM_001107609	rno-miR-667-3p	52.4741	circRNA_04563|Chr18:13183203_13276816_-	167	-37.02	167	-37.02	738235	22	77194	75519	Ccdc178
Kif20b	NM_001107609	rno-miR-667-3p	52.4741	circRNA_04693|Chr18:36531043_36553282_-	178	-33.6	178	-33.6	738365	22	14326	13309	Lars
Kif20b	NM_001107609	rno-miR-667-3p	52.4741	circRNA_04824|Chr18:61819298_61850028_+	178	-36.56	178	-36.56	738496	22	30731	15366	Ccbe1
Kif20b	NM_001107609	rno-miR-667-3p	52.4741	circRNA_06069|Chr2:230838249_230903087_+	161	-30.99	161	-30.99	732831	22	63259	35006	Camk2d
Kif20b	NM_001107609	rno-miR-667-3p	52.4741	circRNA_06970|Chr3:113206660_113213009_-	165	-32.25	165	-32.25	630125	22	516	214	Tp53bp1
Kif20b	NM_001107609	rno-miR-667-3p	52.4741	circRNA_07460|Chr4:58420810_58485447_-	169	-34.06	169	-34.06	630615	22	51473	36727	LOC103692111
Kif20b	NM_001107609	rno-miR-667-3p	52.4741	circRNA_07940|Chr4:183483025_183487172_-	165	-32.14	165	-32.14	631095	22	271	15	Dennd5b
Kif20b	NM_001107609	rno-miR-667-3p	52.4741	circRNA_07941|Chr4:183483025_183578110_-	165	-32.14	165	-32.14	631096	22	3221	2965	Dennd5b
Kif20b	NM_001107609	rno-miR-667-3p	52.4741	circRNA_07942|Chr4:183486985_183491414_-	165	-32.14	165	-32.14	631097	22	453	280	Dennd5b
Kif20b	NM_001107609	rno-miR-667-3p	52.4741	circRNA_08641|Chr5:151046084_151064330_-	172	-36.22	172	-36.22	632346	22	3734	969	Stx12
Kif20b	NM_001107609	rno-miR-667-3p	52.4741	circRNA_09830|Chr7:66747534_66765565_+	169	-32.94	169	-32.94	640790	22	1958	508	Mon2
Kif20b	NM_001107609	rno-miR-667-3p	52.4741	circRNA_10222|Chr8:24289478_24332878_+	168	-32.07	168	-32.07	641182	22	43401	32786	NA
Kif20b	NM_001107609	rno-miR-667-3p	52.4741	circRNA_10223|Chr8:24292277_24332878_+	168	-32.07	168	-32.07	641183	22	40602	29987	NA
Kif20b	NM_001107609	rno-miR-667-3p	52.4741	circRNA_10295|Chr8:48583631_48597919_-	167	-33.84	167	-33.84	830729	22	3192	1045	Nlrx1
Kif20b	NM_001107609	rno-miR-667-3p	52.4741	circRNA_11608|ChrX:106270526_106281746_+	169	-31.79	169	-31.79	832042	22	11221	8514	NA
Kif20b	NM_001107609	rno-miR-667-3p	52.4741	circRNA_11678|ChrX:135380716_135436054_-	175	-30.07	175	-30.07	832112	22	8889	5215	Zfp280c
Kif20b	NM_001107609	rno-miR-667-3p	52.4741	circRNA_11681|ChrX:135406401_135436054_-	175	-30.07	175	-30.07	832115	22	7855	5215	Zfp280c
Cenpa	NM_001106711	rno-miR-207	73.4338	circRNA_00038|Chr1:15700343_15716638_+	159	-37.12	159	-37.12	209368	23	459	284	Map7
Cenpa	NM_001106711	rno-miR-207	73.4338	circRNA_00039|Chr1:15700343_15720844_+	159	-37.12	159	-37.12	209369	23	570	284	Map7
Cenpa	NM_001106711	rno-miR-207	73.4338	circRNA_00040|Chr1:15715367_15731805_+	159	-37.12	159	-37.12	209370	23	632	107	Map7
Cenpa	NM_001106711	rno-miR-207	73.4338	circRNA_00089|Chr1:28253104_28262294_-	172	-30.24	172	-30.24	209419	23	9191	4567	NA
Cenpa	NM_001106711	rno-miR-207	73.4338	circRNA_00090|Chr1:28362167_28369904_+	165	-31.15	165	-31.15	209420	23	7738	3508	Rnf217
Cenpa	NM_001106711	rno-miR-207	73.4338	circRNA_00146|Chr1:53327671_53332902_-	172	-35.84	172	-35.84	209476	23	5232	4793	Rps6ka2
Cenpa	NM_001106711	rno-miR-207	73.4338	circRNA_00189|Chr1:63714184_63760774_+	175	-31.68	175	-31.68	209519	23	43533	24116	RGD1562625
Cenpa	NM_001106711	rno-miR-207	73.4338	circRNA_00190|Chr1:63736954_63760774_+	175	-31.68	175	-31.68	209520	23	20634	1217	Pirb
Cenpa	NM_001106711	rno-miR-207	73.4338	circRNA_00193|Chr1:63842808_63920657_+	346	-65.3	173	-32.65	209523	23	73780	26843 63666	Lilrb3l
Cenpa	NM_001106711	rno-miR-207	73.4338	circRNA_00303|Chr1:97498532_97510650_-	175	-33.73	175	-33.73	209633	23	12119	11104	NA
Cenpa	NM_001106711	rno-miR-207	73.4338	circRNA_00391|Chr1:124246428_124300117_-	173	-32.65	173	-32.65	209721	23	53690	44697	NA
Cenpa	NM_001106711	rno-miR-207	73.4338	circRNA_00572|Chr1:173654339_173661832_-	167	-32.46	167	-32.46	209902	23	5699	4308	Ric3
Cenpa	NM_001106711	rno-miR-207	73.4338	circRNA_00728|Chr1:199004952_199005121_-	167	-32.8	167	-32.8	335051	23	170	124	Srcap
Cenpa	NM_001106711	rno-miR-207	73.4338	circRNA_01010|Chr1:256843157_256874982_+	176	-34.32	176	-34.32	335333	23	12040	5488	Pde6c
Cenpa	NM_001106711	rno-miR-207	73.4338	circRNA_01076|Chr1:267378101_267409237_+	171	-30.58	171	-30.58	335399	23	3408	2565	Slk
Cenpa	NM_001106711	rno-miR-207	73.4338	circRNA_01088|Chr1:275797264_275831913_-	183	-31.6	183	-31.6	335411	23	34650	30722	NA
Cenpa	NM_001106711	rno-miR-207	73.4338	circRNA_01107|Chr1:278580846_278661960_+	167	-31.23	167	-31.23	335430	23	50435	9533	Atrnl1
Cenpa	NM_001106711	rno-miR-207	73.4338	circRNA_01384|Chr10:55971256_55983610_+	164	-31.66	164	-31.66	335707	23	12355	9751	NA
Cenpa	NM_001106711	rno-miR-207	73.4338	circRNA_01385|Chr10:55971256_55986625_+	164	-31.66	164	-31.66	335708	23	15370	9751	NA
Cenpa	NM_001106711	rno-miR-207	73.4338	circRNA_01623|Chr10:77710296_77726171_+	168	-32.02	168	-32.02	483412	23	15876	8199	Mmd
Cenpa	NM_001106711	rno-miR-207	73.4338	circRNA_01628|Chr10:80968085_81045614_+	162	-35.3	162	-35.3	483417	23	41355	10773	Car10
Cenpa	NM_001106711	rno-miR-207	73.4338	circRNA_01630|Chr10:81004829_81015503_+	162	-35.3	162	-35.3	483419	23	10675	10204	Car10
Cenpa	NM_001106711	rno-miR-207	73.4338	circRNA_01832|Chr10:103586432_103677527_-	175	-34.53	175	-34.53	483621	23	84719	9902	Cd300lf
Cenpa	NM_001106711	rno-miR-207	73.4338	circRNA_01933|Chr11:31125778_31161288_-	158	-31.94	158	-31.94	483722	23	18099	14311	Synj1
Cenpa	NM_001106711	rno-miR-207	73.4338	circRNA_02082|Chr11:66774702_66782597_-	173	-31.06	173	-31.06	483871	23	7011	3368	Golgb1
Cenpa	NM_001106711	rno-miR-207	73.4338	circRNA_02085|Chr11:66862146_66875553_-	184	-37.07	184	-37.07	483874	23	599	285	Iqcb1
Cenpa	NM_001106711	rno-miR-207	73.4338	circRNA_02183|Chr11:88742053_88747676_+	162	-30.69	162	-30.69	483972	23	5624	2975	Fgd4
Cenpa	NM_001106711	rno-miR-207	73.4338	circRNA_02224|Chr12:2891842_2951955_+	151	-30.32	151	-30.32	484013	23	42010	704	LOC100911529
Cenpa	NM_001106711	rno-miR-207	73.4338	circRNA_02286|Chr12:16429462_16437555_+	163	-30.83	163	-30.83	484075	23	515	389	Mad1l1
Cenpa	NM_001106711	rno-miR-207	73.4338	circRNA_02349|Chr12:36980980_36984273_+	171	-30.5	171	-30.5	484138	23	394	65	Ncor2
Cenpa	NM_001106711	rno-miR-207	73.4338	circRNA_02350|Chr12:36980983_36984273_+	171	-30.5	171	-30.5	484139	23	391	62	Ncor2
Cenpa	NM_001106711	rno-miR-207	73.4338	circRNA_02403|Chr12:41157218_41200958_+	171	-32.3	171	-32.3	484192	23	34891	3243	Oas1i
Cenpa	NM_001106711	rno-miR-207	73.4338	circRNA_02654|Chr13:74485162_74549794_-	185	-36.38	185	-36.38	484443	23	29851	15699	Ralgps2
Cenpa	NM_001106711	rno-miR-207	73.4338	circRNA_02657|Chr13:74512346_74549794_-	185	-36.38	185	-36.38	484446	23	29457	15699	Ralgps2
Cenpa	NM_001106711	rno-miR-207	73.4338	circRNA_02725|Chr13:89336922_89427438_-	513	-104.99	176	-37.22	484514	23	83984	75194 57165 44376	Fcgr2b
Cenpa	NM_001106711	rno-miR-207	73.4338	circRNA_02793|Chr13:100300002_100353039_-	177	-37.58	177	-37.58	484582	23	15887	8990	Enah
Cenpa	NM_001106711	rno-miR-207	73.4338	circRNA_02822|Chr13:106721025_106756096_+	172	-38.72	172	-38.72	484611	23	30615	9889	Ush2a
Cenpa	NM_001106711	rno-miR-207	73.4338	circRNA_02920|Chr13:111757226_111828861_-	174	-31.34	174	-31.34	484709	23	63126	54277	Syt14
Cenpa	NM_001106711	rno-miR-207	73.4338	circRNA_02923|Chr13:113735261_113769318_+	174	-33.44	174	-33.44	484712	23	34058	27245	NA
Cenpa	NM_001106711	rno-miR-207	73.4338	circRNA_02969|Chr14:5870915_5943886_+	344	-66.07	176	-33.79	484758	23	72972	61229 61274	Abcg3l3
Cenpa	NM_001106711	rno-miR-207	73.4338	circRNA_02970|Chr14:5871986_5944415_+	344	-66.07	176	-33.79	484759	23	72430	60158 60203	Abcg3l3
Cenpa	NM_001106711	rno-miR-207	73.4338	circRNA_03189|Chr14:81238722_81270738_-	516	-97.16	175	-33.91	428567	23	27605	20410 20855 20294	Grk4
Cenpa	NM_001106711	rno-miR-207	73.4338	circRNA_03270|Chr14:88724076_88775039_-	160	-31.85	160	-31.85	428648	23	2168	768	Tns3
Cenpa	NM_001106711	rno-miR-207	73.4338	circRNA_03456|Chr15:25537445_25581597_+	341	-62.28	175	-31.85	428834	23	44153	34492 33869	NA
Cenpa	NM_001106711	rno-miR-207	73.4338	circRNA_03457|Chr15:25537445_25586904_+	341	-62.28	175	-31.85	428835	23	49460	34492 33869	NA
Cenpa	NM_001106711	rno-miR-207	73.4338	circRNA_03458|Chr15:25537445_25619542_+	341	-62.28	175	-31.85	428836	23	82098	34492 33869	NA
Cenpa	NM_001106711	rno-miR-207	73.4338	circRNA_03459|Chr15:25563660_25581597_+	341	-62.28	175	-31.85	428837	23	17938	8277 7654	NA
Cenpa	NM_001106711	rno-miR-207	73.4338	circRNA_03460|Chr15:25563660_25619542_+	341	-62.28	175	-31.85	428838	23	55883	8277 7654	NA
Cenpa	NM_001106711	rno-miR-207	73.4338	circRNA_03476|Chr15:28540535_28559281_+	169	-32.42	169	-32.42	428854	23	2406	2108	Rpgrip1
Cenpa	NM_001106711	rno-miR-207	73.4338	circRNA_03477|Chr15:28540535_28560212_+	169	-32.42	169	-32.42	428855	23	2542	2108	Rpgrip1
Cenpa	NM_001106711	rno-miR-207	73.4338	circRNA_03478|Chr15:28553977_28559281_+	169	-32.42	169	-32.42	428856	23	1598	1300	Rpgrip1
Cenpa	NM_001106711	rno-miR-207	73.4338	circRNA_03479|Chr15:28556321_28559281_+	169	-32.42	169	-32.42	428857	23	993	695	Rpgrip1
Cenpa	NM_001106711	rno-miR-207	73.4338	circRNA_03480|Chr15:28556321_28560212_+	169	-32.42	169	-32.42	428858	23	1129	695	Rpgrip1
Cenpa	NM_001106711	rno-miR-207	73.4338	circRNA_03481|Chr15:28556326_28560212_+	169	-32.42	169	-32.42	428859	23	1124	690	Rpgrip1
Cenpa	NM_001106711	rno-miR-207	73.4338	circRNA_03482|Chr15:28556374_28560212_+	169	-32.42	169	-32.42	428860	23	1076	642	Rpgrip1
Cenpa	NM_001106711	rno-miR-207	73.4338	circRNA_03483|Chr15:28558419_28559281_+	169	-32.42	169	-32.42	428861	23	650	352	Rpgrip1
Cenpa	NM_001106711	rno-miR-207	73.4338	circRNA_03484|Chr15:28558419_28560212_+	169	-32.42	169	-32.42	428862	23	786	352	Rpgrip1
Cenpa	NM_001106711	rno-miR-207	73.4338	circRNA_03485|Chr15:28558419_28562264_+	169	-32.42	169	-32.42	428863	23	2838	352	Rpgrip1
Cenpa	NM_001106711	rno-miR-207	73.4338	circRNA_03486|Chr15:28558419_28564407_+	169	-32.42	169	-32.42	428864	23	902	352	Rpgrip1
Cenpa	NM_001106711	rno-miR-207	73.4338	circRNA_03487|Chr15:28558419_28571944_+	169	-32.42	169	-32.42	428865	23	1180	352	Rpgrip1
Cenpa	NM_001106711	rno-miR-207	73.4338	circRNA_03769|Chr16:4269443_4351455_+	168	-30.25	168	-30.25	429147	23	68029	51060	Erc2
Cenpa	NM_001106711	rno-miR-207	73.4338	circRNA_03770|Chr16:4283562_4351455_+	168	-30.25	168	-30.25	429148	23	67894	50925	Erc2
Cenpa	NM_001106711	rno-miR-207	73.4338	circRNA_03781|Chr16:7047885_7057289_+	2404	-445.8	172	-31.89	429159	23	9405	2255 2297 7374 7395 7416 7437 7458 7479 7500 7521 7542 7563 7584 2212	Nek4
Cenpa	NM_001106711	rno-miR-207	73.4338	circRNA_03974|Chr16:54952437_54967717_-	169	-34.36	169	-34.36	429352	23	698	29	Zdhhc2
Cenpa	NM_001106711	rno-miR-207	73.4338	circRNA_03975|Chr16:54957335_54967717_-	169	-34.36	169	-34.36	429353	23	478	29	Zdhhc2
Cenpa	NM_001106711	rno-miR-207	73.4338	circRNA_04023|Chr16:71828773_71874158_+	177	-31.26	177	-31.26	429401	23	25627	1668	Adam9
Cenpa	NM_001106711	rno-miR-207	73.4338	circRNA_04259|Chr17:27146706_27182945_-	173	-31.86	173	-31.86	456771	23	36240	34093	NA
Cenpa	NM_001106711	rno-miR-207	73.4338	circRNA_04260|Chr17:27146706_27223196_-	343	-63.65	173	-31.86	456772	23	76491	74344 2684	NA
Cenpa	NM_001106711	rno-miR-207	73.4338	circRNA_04261|Chr17:27182799_27223196_-	170	-31.79	170	-31.79	456773	23	40398	2684	NA
Cenpa	NM_001106711	rno-miR-207	73.4338	circRNA_04289|Chr17:43199061_43254168_+	334	-62.79	167	-32.4	456801	23	44248	13868 16101	Carmil1
Cenpa	NM_001106711	rno-miR-207	73.4338	circRNA_04297|Chr17:46358416_46378312_-	166	-30.47	166	-30.47	456809	23	269	55	Elmo1
Cenpa	NM_001106711	rno-miR-207	73.4338	circRNA_04375|Chr17:72356839_72367926_+	162	-30.22	162	-30.22	456887	23	1909	1267	Taf3
Cenpa	NM_001106711	rno-miR-207	73.4338	circRNA_04377|Chr17:75295083_75392493_+	180	-34.64	180	-34.64	456889	23	97411	91178	Celf2
Cenpa	NM_001106711	rno-miR-207	73.4338	circRNA_04563|Chr18:13183203_13276816_-	168	-31.73	168	-31.73	457075	23	77194	50462	Ccdc178
Cenpa	NM_001106711	rno-miR-207	73.4338	circRNA_04609|Chr18:18244690_18278235_-	167	-32.08	167	-32.08	457121	23	33546	5638	NA
Cenpa	NM_001106711	rno-miR-207	73.4338	circRNA_04762|Chr18:52570824_52631018_+	167	-32.29	167	-32.29	457274	23	60195	41514	NA
Cenpa	NM_001106711	rno-miR-207	73.4338	circRNA_04763|Chr18:52593628_52631018_+	167	-32.29	167	-32.29	457275	23	37391	18710	NA
Cenpa	NM_001106711	rno-miR-207	73.4338	circRNA_04769|Chr18:56558432_56593219_+	515	-93.46	173	-32.46	457281	23	23929	8148 8166 8130	Pde6a
Cenpa	NM_001106711	rno-miR-207	73.4338	circRNA_04950|Chr19:11832264_11881114_+	169	-30.9	169	-30.9	457462	23	48851	32076	NA
Cenpa	NM_001106711	rno-miR-207	73.4338	circRNA_05077|Chr19:34922183_34958728_+	160	-31.71	160	-31.71	457589	23	36546	9520	NA
Cenpa	NM_001106711	rno-miR-207	73.4338	circRNA_05144|Chr19:46543414_46559348_+	173	-37.94	173	-37.94	457656	23	9848	9412	Vat1l
Cenpa	NM_001106711	rno-miR-207	73.4338	circRNA_05197|Chr2:3643243_3662823_+	167	-38.06	167	-38.06	457709	23	19581	6671	Mctp1
Cenpa	NM_001106711	rno-miR-207	73.4338	circRNA_05266|Chr2:21492051_21552590_-	176	-31.01	176	-31.01	457778	23	37759	4413	Rasgrf2
Cenpa	NM_001106711	rno-miR-207	73.4338	circRNA_05270|Chr2:21544085_21562823_-	176	-31.01	176	-31.01	457782	23	15483	11390	Rasgrf2
Cenpa	NM_001106711	rno-miR-207	73.4338	circRNA_05275|Chr2:21562716_21611712_-	173	-32.13	173	-32.13	457787	23	31119	5726	Rasgrf2
Cenpa	NM_001106711	rno-miR-207	73.4338	circRNA_05335|Chr2:27713879_27770394_+	176	-33.64	176	-33.64	457847	23	40806	28672	Ankrd31
Cenpa	NM_001106711	rno-miR-207	73.4338	circRNA_05358|Chr2:30329678_30336126_-	164	-31.21	164	-31.21	457870	23	582	257	Bdp1
Cenpa	NM_001106711	rno-miR-207	73.4338	circRNA_05376|Chr2:33950934_33964824_-	186	-37.84	186	-37.84	457888	23	12334	3700	Erbin
Cenpa	NM_001106711	rno-miR-207	73.4338	circRNA_05527|Chr2:86867542_86965474_-	341	-67.38	181	-33.94	458039	23	85775	74875 70515	LOC108349973
Cenpa	NM_001106711	rno-miR-207	73.4338	circRNA_05528|Chr2:86868285_86951891_+	338	-62.99	177	-32.73	458040	23	83607	35547 35578	LOC108349973
Cenpa	NM_001106711	rno-miR-207	73.4338	circRNA_05529|Chr2:86868285_86964272_+	338	-62.99	177	-32.73	453261	23	83830	35547 35578	LOC108349973
Cenpa	NM_001106711	rno-miR-207	73.4338	circRNA_05607|Chr2:123286419_123310795_-	177	-31.91	177	-31.91	453339	23	1296	251	Bbs7
Cenpa	NM_001106711	rno-miR-207	73.4338	circRNA_05608|Chr2:123289012_123318834_-	177	-31.91	177	-31.91	453340	23	1574	867	Bbs7
Cenpa	NM_001106711	rno-miR-207	73.4338	circRNA_05609|Chr2:123301204_123318834_-	177	-31.91	177	-31.91	453341	23	1269	867	Bbs7
Cenpa	NM_001106711	rno-miR-207	73.4338	circRNA_05777|Chr2:170842070_170905590_+	173	-30.5	173	-30.5	453509	23	63521	5169	NA
Cenpa	NM_001106711	rno-miR-207	73.4338	circRNA_05779|Chr2:170893267_170952014_+	159	-30.11	159	-30.11	453511	23	58748	19928	NA
Cenpa	NM_001106711	rno-miR-207	73.4338	circRNA_05780|Chr2:170905532_170952014_+	159	-30.11	159	-30.11	453512	23	46483	7663	NA
Cenpa	NM_001106711	rno-miR-207	73.4338	circRNA_05869|Chr2:188194307_188206067_+	156	-31.77	156	-31.77	453601	23	3058	2059	Gon4l
Cenpa	NM_001106711	rno-miR-207	73.4338	circRNA_05998|Chr2:210725271_210781694_-	176	-30.01	176	-30.01	453730	23	53597	51625	Gstm2
Cenpa	NM_001106711	rno-miR-207	73.4338	circRNA_06069|Chr2:230838249_230903087_+	163	-31.35	163	-31.35	453801	23	63259	2910	Camk2d
Cenpa	NM_001106711	rno-miR-207	73.4338	circRNA_06098|Chr2:237790501_237851960_+	167	-32.68	167	-32.68	453830	23	15170	13624	Tbck
Cenpa	NM_001106711	rno-miR-207	73.4338	circRNA_06231|Chr20:14319170_14375435_-	162	-30.13	162	-30.13	453963	23	3127	698	Specc1l
Cenpa	NM_001106711	rno-miR-207	73.4338	circRNA_06233|Chr20:14335985_14375435_-	162	-30.13	162	-30.13	453965	23	2783	698	Specc1l
Cenpa	NM_001106711	rno-miR-207	73.4338	circRNA_06234|Chr20:14342249_14361700_-	162	-30.13	162	-30.13	453966	23	2256	354	Specc1l
Cenpa	NM_001106711	rno-miR-207	73.4338	circRNA_06235|Chr20:14358035_14375435_-	162	-30.13	162	-30.13	453967	23	2186	698	Specc1l
Cenpa	NM_001106711	rno-miR-207	73.4338	circRNA_06253|Chr20:16298227_16376635_+	163	-30.98	163	-30.98	453985	23	78409	48176	NEWGENE_1590969
Cenpa	NM_001106711	rno-miR-207	73.4338	circRNA_06351|Chr20:34957570_34991399_-	166	-31.06	166	-31.06	454083	23	1165	980	Fam184a
Cenpa	NM_001106711	rno-miR-207	73.4338	circRNA_06453|Chr20:50699652_50771244_+	342	-68.08	171	-34.04	454185	23	52169	23881 44644	Hace1
Cenpa	NM_001106711	rno-miR-207	73.4338	circRNA_06563|Chr3:13510410_13554106_+	169	-32.46	169	-32.46	454295	23	32144	18111	Mapkap1
Cenpa	NM_001106711	rno-miR-207	73.4338	circRNA_06661|Chr3:46304888_46308203_+	159	-32.75	159	-32.75	454393	23	529	436	2023-03-07
Cenpa	NM_001106711	rno-miR-207	73.4338	circRNA_06784|Chr3:64069861_64095111_-	163	-30.7	163	-30.7	454516	23	864	570	Sestd1
Cenpa	NM_001106711	rno-miR-207	73.4338	circRNA_06832|Chr3:81121255_81159096_+	165	-31.08	165	-31.08	454564	23	16361	6302	Phf21a
Cenpa	NM_001106711	rno-miR-207	73.4338	circRNA_06836|Chr3:81127393_81159096_+	165	-31.08	165	-31.08	454568	23	16273	6214	Phf21a
Cenpa	NM_001106711	rno-miR-207	73.4338	circRNA_06838|Chr3:81134588_81159096_+	165	-31.08	165	-31.08	454570	23	16120	6061	Phf21a
Cenpa	NM_001106711	rno-miR-207	73.4338	circRNA_07056|Chr3:135183781_135249329_+	165	-30.39	165	-30.39	390160	23	65549	20348	NA
Cenpa	NM_001106711	rno-miR-207	73.4338	circRNA_07139|Chr3:152973390_153065992_-	176	-32.72	176	-32.72	390243	23	78631	6898	Ndrg3
Cenpa	NM_001106711	rno-miR-207	73.4338	circRNA_07140|Chr3:152973431_153065992_-	176	-32.72	176	-32.72	390244	23	78590	6898	Ndrg3
Cenpa	NM_001106711	rno-miR-207	73.4338	circRNA_07144|Chr3:153005794_153065992_-	176	-32.72	176	-32.72	390248	23	17596	6898	Ndrg3
Cenpa	NM_001106711	rno-miR-207	73.4338	circRNA_07145|Chr3:153005835_153065992_-	176	-32.72	176	-32.72	390249	23	17555	6898	Ndrg3
Cenpa	NM_001106711	rno-miR-207	73.4338	circRNA_07147|Chr3:153019047_153065992_-	176	-32.72	176	-32.72	390251	23	16486	6898	Ndrg3
Cenpa	NM_001106711	rno-miR-207	73.4338	circRNA_07317|Chr4:11610398_11680983_-	168	-32.08	168	-32.08	390421	23	70586	166	Magi2
Cenpa	NM_001106711	rno-miR-207	73.4338	circRNA_07386|Chr4:28912066_28936700_+	159	-36.38	159	-36.38	390490	23	24635	11246	NA
Cenpa	NM_001106711	rno-miR-207	73.4338	circRNA_07565|Chr4:68899447_68923312_+	180	-40.2	180	-40.2	390669	23	10622	2199	LOC103690059
Cenpa	NM_001106711	rno-miR-207	73.4338	circRNA_07860|Chr4:158447754_158539474_+	167	-35.26	167	-35.26	390964	23	50342	29669	Ano2
Cenpa	NM_001106711	rno-miR-207	73.4338	circRNA_07931|Chr4:181153728_181214993_+	180	-33.72	180	-33.72	391035	23	52997	51356	LOC102555341
Cenpa	NM_001106711	rno-miR-207	73.4338	circRNA_08235|Chr5:81963969_81964353_-	169	-30.39	169	-30.39	391250	23	385	339	Astn2
Cenpa	NM_001106711	rno-miR-207	73.4338	circRNA_08325|Chr5:103089622_103172127_+	167	-30.39	167	-30.39	391340	23	82506	21424	NA
Cenpa	NM_001106711	rno-miR-207	73.4338	circRNA_08326|Chr5:103104514_103201011_+	167	-30.39	167	-30.39	391341	23	96498	6532	NA
Cenpa	NM_001106711	rno-miR-207	73.4338	circRNA_08327|Chr5:103106261_103172127_+	167	-30.39	167	-30.39	391342	23	65867	4785	NA
Cenpa	NM_001106711	rno-miR-207	73.4338	circRNA_08328|Chr5:103106261_103201011_+	167	-30.39	167	-30.39	391343	23	94751	4785	NA
Cenpa	NM_001106711	rno-miR-207	73.4338	circRNA_08732|Chr5:166015849_166067876_-	169	-34.02	169	-34.02	391747	23	22246	3035	Kif1b
Cenpa	NM_001106711	rno-miR-207	73.4338	circRNA_08775|Chr5:168944838_168991261_-	176	-35.49	176	-35.49	391790	23	40781	9813	Camta1
Cenpa	NM_001106711	rno-miR-207	73.4338	circRNA_08926|Chr6:23105881_23122220_-	168	-33.16	168	-33.16	391941	23	16143	6648	Alk
Cenpa	NM_001106711	rno-miR-207	73.4338	circRNA_09001|Chr6:30134917_30176075_-	175	-31.03	175	-31.03	392016	23	30116	748	Itsn2
Cenpa	NM_001106711	rno-miR-207	73.4338	circRNA_09002|Chr6:30134917_30178003_-	175	-31.03	175	-31.03	392017	23	31615	1119	Itsn2
Cenpa	NM_001106711	rno-miR-207	73.4338	circRNA_09003|Chr6:30134917_30187339_-	175	-31.03	175	-31.03	392018	23	3663	1336	Itsn2
Cenpa	NM_001106711	rno-miR-207	73.4338	circRNA_09004|Chr6:30139565_30176397_-	175	-31.03	175	-31.03	392019	23	2825	955	Itsn2
Cenpa	NM_001106711	rno-miR-207	73.4338	circRNA_09005|Chr6:30141416_30178003_-	175	-31.03	175	-31.03	392020	23	2822	1119	Itsn2
Cenpa	NM_001106711	rno-miR-207	73.4338	circRNA_09006|Chr6:30151289_30176397_-	175	-31.03	175	-31.03	392021	23	1968	955	Itsn2
Cenpa	NM_001106711	rno-miR-207	73.4338	circRNA_09007|Chr6:30155084_30175288_-	175	-31.03	175	-31.03	392022	23	1527	651	Itsn2
Cenpa	NM_001106711	rno-miR-207	73.4338	circRNA_09008|Chr6:30164755_30175288_-	175	-31.03	175	-31.03	392023	23	1309	651	Itsn2
Cenpa	NM_001106711	rno-miR-207	73.4338	circRNA_09009|Chr6:30164755_30176397_-	175	-31.03	175	-31.03	392024	23	1613	955	Itsn2
Cenpa	NM_001106711	rno-miR-207	73.4338	circRNA_09010|Chr6:30167932_30178003_-	175	-31.03	175	-31.03	392025	23	1637	1119	Itsn2
Cenpa	NM_001106711	rno-miR-207	73.4338	circRNA_09020|Chr6:38515315_38578509_+	168	-31.32	168	-31.32	392035	23	32193	16695	Nbas
Cenpa	NM_001106711	rno-miR-207	73.4338	circRNA_09096|Chr6:55036118_55103084_+	1012	-193.11	174	-34.62	396171	23	66967	24592 24437 24483 24418 24543 40859	NA
Cenpa	NM_001106711	rno-miR-207	73.4338	circRNA_09300|Chr6:105395367_105420292_+	176	-35.72	176	-35.72	396375	23	22421	18885	Ttc9
Cenpa	NM_001106711	rno-miR-207	73.4338	circRNA_09595|Chr7:1131840_1156480_-	165	-31.9	165	-31.9	396670	23	1008	269	Arl13b
Cenpa	NM_001106711	rno-miR-207	73.4338	circRNA_09596|Chr7:1131840_1167534_-	165	-31.9	165	-31.9	396671	23	1079	340	Arl13b
Cenpa	NM_001106711	rno-miR-207	73.4338	circRNA_09681|Chr7:30301715_30333415_-	165	-31.63	165	-31.63	396756	23	14532	8755	Scyl2
Cenpa	NM_001106711	rno-miR-207	73.4338	circRNA_09736|Chr7:43571076_43626702_+	165	-32.22	165	-32.22	396811	23	55627	30863	Mgat4c
Cenpa	NM_001106711	rno-miR-207	73.4338	circRNA_09857|Chr7:73808151_73872045_-	175	-31.22	175	-31.22	396932	23	23832	4617	Stk3
Cenpa	NM_001106711	rno-miR-207	73.4338	circRNA_09903|Chr7:78349080_78380240_+	165	-32.51	165	-32.51	396978	23	5694	4882	Rims2
Cenpa	NM_001106711	rno-miR-207	73.4338	circRNA_09943|Chr7:94710940_94750464_-	171	-34.46	171	-34.46	397018	23	24640	4415	Taf2
Cenpa	NM_001106711	rno-miR-207	73.4338	circRNA_09955|Chr7:97702398_97734870_-	163	-36.91	163	-36.91	397030	23	32473	4989	Zhx2
Cenpa	NM_001106711	rno-miR-207	73.4338	circRNA_10010|Chr7:116072198_116158807_-	168	-31	168	-31	397085	23	84722	50912	Cyp11b3
Cenpa	NM_001106711	rno-miR-207	73.4338	circRNA_10012|Chr7:116808040_116829508_-	171	-33	171	-33	397087	23	13155	10169	Zc3h3
Cenpa	NM_001106711	rno-miR-207	73.4338	circRNA_10186|Chr8:21643844_21652864_-	164	-32.53	164	-32.53	397261	23	9021	3904	NA
Cenpa	NM_001106711	rno-miR-207	73.4338	circRNA_10763|Chr8:112085976_112095732_-	169	-31.19	169	-31.19	514679	23	9757	1814	Tmem108
Cenpa	NM_001106711	rno-miR-207	73.4338	circRNA_10936|Chr9:13472011_13474074_+	168	-34.25	168	-34.25	514852	23	2064	89	Daam2
Cenpa	NM_001106711	rno-miR-207	73.4338	circRNA_11044|Chr9:50929639_50970555_+	178	-36.11	178	-36.11	514960	23	6769	3348	Ercc5
Cenpa	NM_001106711	rno-miR-207	73.4338	circRNA_11170|Chr9:71954951_71960153_+	180	-34.92	180	-34.92	515086	23	554	148	Pikfyve
Cenpa	NM_001106711	rno-miR-207	73.4338	circRNA_11171|Chr9:71954951_71982423_+	180	-34.92	180	-34.92	515087	23	3292	148	Pikfyve
Cenpa	NM_001106711	rno-miR-207	73.4338	circRNA_11172|Chr9:71957021_71960153_+	180	-34.92	180	-34.92	515088	23	494	88	Pikfyve
Cenpa	NM_001106711	rno-miR-207	73.4338	circRNA_11273|Chr9:94940125_94964426_+	164	-30.14	164	-30.14	515189	23	7136	4226	Sag
Cenpa	NM_001106711	rno-miR-207	73.4338	circRNA_11277|Chr9:94948511_94961888_+	164	-30.14	164	-30.14	515193	23	4240	3868	Sag
Cenpa	NM_001106711	rno-miR-207	73.4338	circRNA_11292|Chr9:98633986_98649391_+	160	-31.93	160	-31.93	515208	23	765	659	Traf3ip1
Cenpa	NM_001106711	rno-miR-207	73.4338	circRNA_11310|Chr9:105596336_105633676_-	175	-30.73	175	-30.73	515226	23	37341	21152	NA
Cenpa	NM_001106711	rno-miR-207	73.4338	circRNA_11311|Chr9:105612243_105633676_-	175	-30.73	175	-30.73	515227	23	21434	21152	NA
Cenpa	NM_001106711	rno-miR-207	73.4338	circRNA_11312|Chr9:105612243_105655467_-	175	-30.73	175	-30.73	515228	23	43225	42943	NA
Cenpa	NM_001106711	rno-miR-207	73.4338	circRNA_11355|Chr9:113662079_113666754_+	167	-31.65	167	-31.65	515271	23	4676	1885	Ankrd12
Cenpa	NM_001106711	rno-miR-207	73.4338	circRNA_11423|ChrX:10248111_10307877_-	164	-31.27	164	-31.27	515339	23	59767	410	NA
Cenpa	NM_001106711	rno-miR-207	73.4338	circRNA_11452|ChrX:20772141_20794134_-	171	-31.48	171	-31.48	515368	23	21994	12603	FAM120C
Cenpa	NM_001106711	rno-miR-207	73.4338	circRNA_11464|ChrX:21577777_21588393_+	166	-30.67	166	-30.67	515380	23	10617	466	NA
Cenpa	NM_001106711	rno-miR-207	73.4338	circRNA_11587|ChrX:79925629_80009757_+	175	-39.7	175	-39.7	515503	23	84129	66570	NA
Cenpa	NM_001106711	rno-miR-297	64.1142	circRNA_00303|Chr1:97498532_97510650_-	193	-32.2	193	-32.2	190878	23	12119	2298	NA
Cenpa	NM_001106711	rno-miR-297	64.1142	circRNA_00381|Chr1:122554066_122613766_-	184	-30.11	184	-30.11	190956	23	59701	58362	NA
Cenpa	NM_001106711	rno-miR-297	64.1142	circRNA_00388|Chr1:122757906_122799811_-	193	-34	193	-34	190963	23	41906	20470	NA
Cenpa	NM_001106711	rno-miR-297	64.1142	circRNA_00435|Chr1:134783878_134848903_-	193	-31.96	193	-31.96	191010	23	35512	10661	Chd2
Cenpa	NM_001106711	rno-miR-297	64.1142	circRNA_00436|Chr1:134794264_134848903_-	193	-31.96	193	-31.96	191011	23	30459	15994	Chd2
Cenpa	NM_001106711	rno-miR-297	64.1142	circRNA_00630|Chr1:185263914_185283520_+	201	-36.9	201	-36.9	304945	23	16065	2695	Pik3c2a
Cenpa	NM_001106711	rno-miR-297	64.1142	circRNA_01040|Chr1:264001511_264066989_+	201	-38.24	201	-38.24	305355	23	59084	34924	Scd2
Cenpa	NM_001106711	rno-miR-297	64.1142	circRNA_01184|Chr10:9233537_9248214_-	193	-34.32	193	-34.32	305499	23	14678	12307	Rbfox1
Cenpa	NM_001106711	rno-miR-297	64.1142	circRNA_01212|Chr10:15577563_15589574_-	193	-31.55	193	-31.55	305527	23	11897	1172	Hba-a1
Cenpa	NM_001106711	rno-miR-297	64.1142	circRNA_01213|Chr10:15577563_15603016_-	193	-31.55	193	-31.55	305528	23	25339	14614	Hba-a1
Cenpa	NM_001106711	rno-miR-297	64.1142	circRNA_01258|Chr10:31308009_31378974_-	386	-69.55	201	-38.24	305573	23	42081	29597 29625	Cyfip2
Cenpa	NM_001106711	rno-miR-297	64.1142	circRNA_01259|Chr10:31308009_31406107_-	386	-69.55	201	-38.24	305574	23	69214	56730 56758	Cyfip2
Cenpa	NM_001106711	rno-miR-297	64.1142	circRNA_01440|Chr10:62623758_62664462_-	381	-61.22	193	-31.17	305755	23	36747	19591 19450	Git1
Cenpa	NM_001106711	rno-miR-297	64.1142	circRNA_02725|Chr13:89336922_89427438_-	189	-31.68	189	-31.68	441207	23	83984	38989	Fcgr2b
Cenpa	NM_001106711	rno-miR-297	64.1142	circRNA_03038|Chr14:20892712_20923016_-	193	-31.18	193	-31.18	390038	23	30305	14670	NA
Cenpa	NM_001106711	rno-miR-297	64.1142	circRNA_03198|Chr14:81516505_81598570_-	193	-32.31	193	-32.31	390198	23	45862	44203	Fam193a
Cenpa	NM_001106711	rno-miR-297	64.1142	circRNA_03769|Chr16:4269443_4351455_+	193	-30.07	193	-30.07	390769	23	68029	35714	Erc2
Cenpa	NM_001106711	rno-miR-297	64.1142	circRNA_03770|Chr16:4283562_4351455_+	193	-30.07	193	-30.07	390770	23	67894	35579	Erc2
Cenpa	NM_001106711	rno-miR-297	64.1142	circRNA_04486|Chr17:90393751_90424571_-	187	-30.65	187	-30.65	416078	23	24354	20503	Lyst
Cenpa	NM_001106711	rno-miR-297	64.1142	circRNA_04563|Chr18:13183203_13276816_-	197	-37.73	197	-37.73	416155	23	77194	30863	Ccdc178
Cenpa	NM_001106711	rno-miR-297	64.1142	circRNA_04564|Chr18:13352206_13417002_+	574	-95.93	193	-32.56	416156	23	64797	45473 47147 45414	NA
Cenpa	NM_001106711	rno-miR-297	64.1142	circRNA_04565|Chr18:13352206_13428569_+	574	-95.93	193	-32.56	416157	23	76364	45473 47147 45414	NA
Cenpa	NM_001106711	rno-miR-297	64.1142	circRNA_04915|Chr18:85694201_85731039_-	193	-31.03	193	-31.03	416507	23	36839	30212	NA
Cenpa	NM_001106711	rno-miR-297	64.1142	circRNA_05158|Chr19:53965478_53968767_+	197	-33.02	197	-33.02	416750	23	3290	2004	Gse1
Cenpa	NM_001106711	rno-miR-297	64.1142	circRNA_05212|Chr2:4299055_4367933_+	197	-37.74	197	-37.74	416804	23	15347	7932	RGD1560883
Cenpa	NM_001106711	rno-miR-297	64.1142	circRNA_05213|Chr2:4299055_4382126_+	197	-37.74	197	-37.74	416805	23	15487	7932	RGD1560883
Cenpa	NM_001106711	rno-miR-297	64.1142	circRNA_05414|Chr2:50126276_50155731_+	193	-32.2	193	-32.2	417006	23	29456	16184	Hcn1
Cenpa	NM_001106711	rno-miR-297	64.1142	circRNA_05726|Chr2:148003674_148025257_+	197	-37.73	197	-37.73	412848	23	21584	6446	NA
Cenpa	NM_001106711	rno-miR-297	64.1142	circRNA_05804|Chr2:182670139_182717256_-	193	-32.19	193	-32.19	412926	23	47118	40930	LOC108350198
Cenpa	NM_001106711	rno-miR-297	64.1142	circRNA_05838|Chr2:185622722_185698412_+	191	-31.55	191	-31.55	412960	23	29897	17142	Lrba
Cenpa	NM_001106711	rno-miR-297	64.1142	circRNA_06126|Chr2:243709985_243717414_-	183	-30.91	183	-30.91	413248	23	7430	5136	Adh4
Cenpa	NM_001106711	rno-miR-297	64.1142	circRNA_07139|Chr3:152973390_153065992_-	193	-30.85	193	-30.85	355306	23	78631	772	Ndrg3
Cenpa	NM_001106711	rno-miR-297	64.1142	circRNA_07140|Chr3:152973431_153065992_-	193	-30.85	193	-30.85	355307	23	78590	772	Ndrg3
Cenpa	NM_001106711	rno-miR-297	64.1142	circRNA_07144|Chr3:153005794_153065992_-	193	-30.85	193	-30.85	355311	23	17596	772	Ndrg3
Cenpa	NM_001106711	rno-miR-297	64.1142	circRNA_07145|Chr3:153005835_153065992_-	193	-30.85	193	-30.85	355312	23	17555	772	Ndrg3
Cenpa	NM_001106711	rno-miR-297	64.1142	circRNA_07147|Chr3:153019047_153065992_-	193	-30.85	193	-30.85	355314	23	16486	772	Ndrg3
Cenpa	NM_001106711	rno-miR-297	64.1142	circRNA_07229|Chr3:177390074_177433646_+	394	-68.62	201	-38.24	355396	23	37955	30359 30339	LOC102547956
Cenpa	NM_001106711	rno-miR-297	64.1142	circRNA_08325|Chr5:103089622_103172127_+	178	-30.08	178	-30.08	356310	23	82506	6482	NA
Cenpa	NM_001106711	rno-miR-297	64.1142	circRNA_08335|Chr5:105138261_105187360_+	197	-34.14	197	-34.14	356320	23	25188	10815	Dennd4c
Cenpa	NM_001106711	rno-miR-297	64.1142	circRNA_08656|Chr5:154991539_155004867_+	571	-94.47	193	-33.92	356641	23	13329	938 1148 1084	NA
Cenpa	NM_001106711	rno-miR-297	64.1142	circRNA_08777|Chr5:168985430_169005490_-	197	-32.33	197	-32.33	356762	23	14418	2744	Camta1
Cenpa	NM_001106711	rno-miR-297	64.1142	circRNA_09491|Chr6:129621583_129657575_+	188	-31.34	188	-31.34	361071	23	15909	596	Papola
Cenpa	NM_001106711	rno-miR-297	64.1142	circRNA_10032|Chr7:122523144_122549030_-	193	-33.67	193	-33.67	361612	23	17445	12318	Slc25a17
Cenpa	NM_001106711	rno-miR-297	64.1142	circRNA_11036|Chr9:48602298_48643926_+	193	-31.53	193	-31.53	468886	23	41629	4415	NA
Cenpa	NM_001106711	rno-miR-350	53.1403	circRNA_05654|Chr2:127855809_127916336_+	185	-31.34	185	-31.34	69556	24	42803	42541	Larp1b
Cenpa	NM_001106711	rno-miR-3557-3p	50.5136	circRNA_00155|Chr1:55656057_55731336_+	167	-33.3	167	-33.3	360130	22	75028	31010	RGD1561185
Cenpa	NM_001106711	rno-miR-3557-3p	50.5136	circRNA_00156|Chr1:55657362_55731336_+	167	-33.3	167	-33.3	360131	22	73723	29705	RGD1561185
Cenpa	NM_001106711	rno-miR-3557-3p	50.5136	circRNA_00213|Chr1:73812642_73867801_+	173	-33.38	173	-33.38	360188	22	1056	506	Lair1
Cenpa	NM_001106711	rno-miR-3557-3p	50.5136	circRNA_00214|Chr1:73860063_73867801_+	173	-33.38	173	-33.38	360189	22	575	25	Lair1
Cenpa	NM_001106711	rno-miR-3557-3p	50.5136	circRNA_00383|Chr1:122605870_122678378_-	170	-34.33	170	-34.33	360358	22	72509	63240	NA
Cenpa	NM_001106711	rno-miR-3557-3p	50.5136	circRNA_00384|Chr1:122613645_122680102_-	170	-34.33	170	-34.33	360359	22	66458	64964	NA
Cenpa	NM_001106711	rno-miR-3557-3p	50.5136	circRNA_00421|Chr1:128606527_128610574_-	166	-30.22	166	-30.22	360396	22	4048	2	Ttc23
Cenpa	NM_001106711	rno-miR-3557-3p	50.5136	circRNA_00427|Chr1:131552706_131577776_+	158	-31.36	158	-31.36	360402	22	25071	17958	NA
Cenpa	NM_001106711	rno-miR-3557-3p	50.5136	circRNA_00428|Chr1:131552706_131639910_+	158	-31.36	158	-31.36	360403	22	87205	17958	NA
Cenpa	NM_001106711	rno-miR-3557-3p	50.5136	circRNA_00507|Chr1:161320030_161321934_+	158	-32.16	158	-32.16	360482	22	1905	1715	Tenm4
Cenpa	NM_001106711	rno-miR-3557-3p	50.5136	circRNA_00769|Chr1:205040507_205096406_-	161	-30.06	161	-30.06	576124	22	55900	37112	NA
Cenpa	NM_001106711	rno-miR-3557-3p	50.5136	circRNA_01107|Chr1:278580846_278661960_+	167	-32.14	167	-32.14	576462	22	50435	48312	Atrnl1
Cenpa	NM_001106711	rno-miR-3557-3p	50.5136	circRNA_01382|Chr10:55614589_55615550_+	175	-30.94	175	-30.94	576737	22	288	167	Ctc1
Cenpa	NM_001106711	rno-miR-3557-3p	50.5136	circRNA_01456|Chr10:63955495_64003821_+	183	-32.76	183	-32.76	576811	22	45454	24852	Rph3al
Cenpa	NM_001106711	rno-miR-3557-3p	50.5136	circRNA_01457|Chr10:63957265_64003821_+	183	-32.76	183	-32.76	576812	22	43684	23082	Rph3al
Cenpa	NM_001106711	rno-miR-3557-3p	50.5136	circRNA_01458|Chr10:63970641_64003821_+	183	-32.76	183	-32.76	576813	22	30308	9706	Rph3al
Cenpa	NM_001106711	rno-miR-3557-3p	50.5136	circRNA_01459|Chr10:63970641_64005703_+	183	-32.76	183	-32.76	576814	22	32190	9706	Rph3al
Cenpa	NM_001106711	rno-miR-3557-3p	50.5136	circRNA_01541|Chr10:71567498_71663880_+	163	-30.76	163	-30.76	576896	22	60244	38697	Acaca
Cenpa	NM_001106711	rno-miR-3557-3p	50.5136	circRNA_01933|Chr11:31125778_31161288_-	165	-30.77	165	-30.77	831575	22	18099	10169	Synj1
Cenpa	NM_001106711	rno-miR-3557-3p	50.5136	circRNA_02152|Chr11:84619089_84638229_-	162	-30.85	162	-30.85	831794	22	6327	3463	Klhl24
Cenpa	NM_001106711	rno-miR-3557-3p	50.5136	circRNA_02155|Chr11:84623876_84638229_-	162	-30.85	162	-30.85	831797	22	5830	3463	Klhl24
Cenpa	NM_001106711	rno-miR-3557-3p	50.5136	circRNA_02157|Chr11:84632585_84638229_-	162	-30.85	162	-30.85	831799	22	5645	3463	Klhl24
Cenpa	NM_001106711	rno-miR-3557-3p	50.5136	circRNA_02224|Chr12:2891842_2951955_+	162	-31.63	162	-31.63	831866	22	42010	27888	LOC100911529
Cenpa	NM_001106711	rno-miR-3557-3p	50.5136	circRNA_02462|Chr13:20615875_20684603_+	166	-35.46	166	-35.46	832104	22	68729	10348	NA
Cenpa	NM_001106711	rno-miR-3557-3p	50.5136	circRNA_02500|Chr13:35579757_35608096_-	171	-30.85	171	-30.85	832142	22	28340	8651	NA
Cenpa	NM_001106711	rno-miR-3557-3p	50.5136	circRNA_02501|Chr13:35579757_35614855_-	171	-30.85	171	-30.85	832143	22	35099	15410	NA
Cenpa	NM_001106711	rno-miR-3557-3p	50.5136	circRNA_02502|Chr13:35585251_35608096_-	171	-30.85	171	-30.85	832144	22	22846	8651	NA
Cenpa	NM_001106711	rno-miR-3557-3p	50.5136	circRNA_02503|Chr13:35597462_35608096_-	171	-30.85	171	-30.85	832145	22	10635	8651	NA
Cenpa	NM_001106711	rno-miR-3557-3p	50.5136	circRNA_02646|Chr13:74445640_74450825_-	170	-30.99	170	-30.99	832288	22	1148	109	Ralgps2
Cenpa	NM_001106711	rno-miR-3557-3p	50.5136	circRNA_02647|Chr13:74445640_74520636_-	170	-30.99	170	-30.99	832289	22	1841	802	Ralgps2
Cenpa	NM_001106711	rno-miR-3557-3p	50.5136	circRNA_02648|Chr13:74447840_74450825_-	170	-30.99	170	-30.99	832290	22	297	109	Ralgps2
Cenpa	NM_001106711	rno-miR-3557-3p	50.5136	circRNA_02969|Chr14:5870915_5943886_+	169	-30.54	169	-30.54	832611	22	72972	66113	Abcg3l3
Cenpa	NM_001106711	rno-miR-3557-3p	50.5136	circRNA_02970|Chr14:5871986_5944415_+	169	-30.54	169	-30.54	832612	22	72430	65042	Abcg3l3
Cenpa	NM_001106711	rno-miR-3557-3p	50.5136	circRNA_03198|Chr14:81516505_81598570_-	162	-31.46	162	-31.46	736838	22	45862	28765	Fam193a
Cenpa	NM_001106711	rno-miR-3557-3p	50.5136	circRNA_03420|Chr15:12440027_12442724_-	155	-31.43	155	-31.43	737060	22	596	118	Atxn7
Cenpa	NM_001106711	rno-miR-3557-3p	50.5136	circRNA_04209|Chr17:12322146_12384765_+	166	-33.37	166	-33.37	785401	22	32282	12512	Auh
Cenpa	NM_001106711	rno-miR-3557-3p	50.5136	circRNA_04289|Chr17:43199061_43254168_+	157	-30.39	157	-30.39	785481	22	44248	42210	Carmil1
Cenpa	NM_001106711	rno-miR-3557-3p	50.5136	circRNA_04534|Chr18:3194520_3212327_+	170	-30.14	170	-30.14	785726	22	1773	442	Rbbp8
Cenpa	NM_001106711	rno-miR-3557-3p	50.5136	circRNA_04580|Chr18:15478954_15490831_+	175	-32.95	175	-32.95	785772	22	11878	6441	B4galt6
Cenpa	NM_001106711	rno-miR-3557-3p	50.5136	circRNA_04581|Chr18:15480332_15490831_+	175	-32.95	175	-32.95	785773	22	10500	5063	B4galt6
Cenpa	NM_001106711	rno-miR-3557-3p	50.5136	circRNA_04660|Chr18:29249383_29265273_-	170	-32.56	170	-32.56	785852	22	15891	9241	Pfdn1
Cenpa	NM_001106711	rno-miR-3557-3p	50.5136	circRNA_04915|Chr18:85694201_85731039_-	166	-30.81	166	-30.81	786107	22	36839	25446	NA
Cenpa	NM_001106711	rno-miR-3557-3p	50.5136	circRNA_04919|Chr18:86129052_86195782_+	166	-33.15	166	-33.15	786111	22	30426	16371	Rttn
Cenpa	NM_001106711	rno-miR-3557-3p	50.5136	circRNA_04955|Chr19:12890799_12906793_-	171	-32.76	171	-32.76	786147	22	15995	3874	Large1
Cenpa	NM_001106711	rno-miR-3557-3p	50.5136	circRNA_05153|Chr19:52115791_52120085_-	162	-31	162	-31	786345	22	4295	2410	Slc38a8
Cenpa	NM_001106711	rno-miR-3557-3p	50.5136	circRNA_06635|Chr3:33465220_33503687_+	167	-30.07	167	-30.07	780557	22	38468	19500	NA
Cenpa	NM_001106711	rno-miR-3557-3p	50.5136	circRNA_07568|Chr4:77219610_77235733_+	170	-31.28	170	-31.28	671295	22	16124	8187	Cul1
Cenpa	NM_001106711	rno-miR-3557-3p	50.5136	circRNA_07920|Chr4:179275043_179278388_-	179	-31.38	179	-31.38	671647	22	307	210	Bcat1
Cenpa	NM_001106711	rno-miR-3557-3p	50.5136	circRNA_07966|Chr5:5479465_5553126_+	156	-30.48	156	-30.48	672351	22	73662	65109	Ncoa2
Cenpa	NM_001106711	rno-miR-3557-3p	50.5136	circRNA_07967|Chr5:5479754_5553126_+	156	-30.48	156	-30.48	672352	22	73373	64820	Ncoa2
Cenpa	NM_001106711	rno-miR-3557-3p	50.5136	circRNA_07990|Chr5:9915637_9946589_+	154	-30.69	154	-30.69	672375	22	30953	20240	NA
Cenpa	NM_001106711	rno-miR-3557-3p	50.5136	circRNA_08146|Chr5:60780064_60783305_+	164	-31.52	164	-31.52	672531	22	3242	1395	Frmpd1
Cenpa	NM_001106711	rno-miR-3557-3p	50.5136	circRNA_08777|Chr5:168985430_169005490_-	155	-31.07	155	-31.07	673162	22	14418	10364	Camta1
Cenpa	NM_001106711	rno-miR-3557-3p	50.5136	circRNA_08806|Chr6:1352465_1391644_-	174	-32.57	174	-32.57	673191	22	28497	27543	Heatr5b
Cenpa	NM_001106711	rno-miR-3557-3p	50.5136	circRNA_08822|Chr6:3283013_3309406_-	168	-30.2	168	-30.2	673207	22	17780	7881	Map4k3
Cenpa	NM_001106711	rno-miR-3557-3p	50.5136	circRNA_08896|Chr6:21953284_21995729_-	179	-33.86	179	-33.86	673281	22	36974	6965	Birc6
Cenpa	NM_001106711	rno-miR-3557-3p	50.5136	circRNA_09020|Chr6:38515315_38578509_+	170	-30.25	170	-30.25	673405	22	32193	27375	Nbas
Cenpa	NM_001106711	rno-miR-3557-3p	50.5136	circRNA_09064|Chr6:49135693_49150850_-	164	-30.53	164	-30.53	673449	22	8966	5618	Sntg2
Cenpa	NM_001106711	rno-miR-3557-3p	50.5136	circRNA_09085|Chr6:54522274_54561990_+	174	-33.89	174	-33.89	673470	22	28508	9248	Snx13
Cenpa	NM_001106711	rno-miR-3557-3p	50.5136	circRNA_09087|Chr6:54526174_54583376_+	174	-33.89	174	-33.89	673472	22	30917	5348	Snx13
Cenpa	NM_001106711	rno-miR-3557-3p	50.5136	circRNA_09215|Chr6:86842054_86866746_+	357	-76.23	179	-38.16	681395	22	24693	4580 8219	NA
Cenpa	NM_001106711	rno-miR-3557-3p	50.5136	circRNA_09305|Chr6:106020936_106055105_+	346	-67.04	180	-35.49	681485	22	33493	10385 11529	Sipa1l1
Cenpa	NM_001106711	rno-miR-3557-3p	50.5136	circRNA_09681|Chr7:30301715_30333415_-	166	-30.42	166	-30.42	681861	22	14532	1257	Scyl2
Cenpa	NM_001106711	rno-miR-3557-3p	50.5136	circRNA_09844|Chr7:71038280_71060740_+	161	-31.4	161	-31.4	682024	22	22461	15820	Zbtb39
Cenpa	NM_001106711	rno-miR-3557-3p	50.5136	circRNA_09886|Chr7:78188914_78253910_+	162	-32.76	162	-32.76	682066	22	7247	5063	Rims2
Cenpa	NM_001106711	rno-miR-3557-3p	50.5136	circRNA_10010|Chr7:116072198_116158807_-	331	-65.12	170	-33.81	682190	22	84722	70585 21053	Cyp11b3
Cenpa	NM_001106711	rno-miR-3557-3p	50.5136	circRNA_10564|Chr8:73720946_73729461_+	169	-30.55	169	-30.55	884494	22	8516	4581	NA
Cenpa	NM_001106711	rno-miR-3557-3p	50.5136	circRNA_10565|Chr8:73720946_73737419_+	169	-30.55	169	-30.55	884495	22	16474	4581	NA
Cenpa	NM_001106711	rno-miR-3557-3p	50.5136	circRNA_10736|Chr8:109040642_109052504_+	170	-31.85	170	-31.85	884666	22	4109	3167	Stag1
