# Supplementary material for: Integrated bioinformatics analysis of retinal ischemia/reperfusion injury in rats with potential key genes
Source: BMC Genomics. 2024 Apr 15;25:367. doi: 10.1186/s12864-024-10288-0 (PMC11017533; doi:10.1186/s12864-024-10288-0)
Supplement: Supplementary file 71 — Supplementary Material 71. [file 12864_2024_10288_MOESM71_ESM.xls]

suplementery table 71 Kif20b(KEGG)
ID	Description	setSize	enrichmentScore	NES	pvalue	p.adjust	qvalue	rank	leading_edge	core_enrichment
KEGG_RIBOSOME	KEGG_RIBOSOME	79	0.869245225	2.083922945	1.00E-10	6.03E-09	4.11E-09	1939	tags=87%, list=11%, signal=78%	Rps20/Rps27l/Rps27a/Rps5/Rps4x/Rps29/Rps12/Rpl39/Rps2/Rplp1/Rpsa/Rplp0/Rpl32/Rpl36a/Rps28/Rpl10/Rps17/Rpl31/Rps24/Rpl29/Rps3a/Rpl38/Rpl6/Rps23/Rpl35/Rpl7/Rpl15/Rpl14/Rpl27/Rps11/Rps19/Rpl36al/Rps15/Rpl18a/Rpl5/Rps16/Rps13/Rpl22/Rpl11/Bco2/Rpl18/Rpl12/Rps15a/Rpl26/Rps25/Rpl3/Rpl4/Rpl19/Rpl23a/Rpl23/Rpl9/Rpl28/Rps3/Rps10/Rpl24/Rps21/Rpl10a/Rpl17/Rpl13/Rpl13a/Rps8/Rps7/Rps27/Rpl7a/Rpl21/Uba52/Fau/LO…
KEGG_COMPLEMENT_AND_COAGULATION_CASCADES	KEGG_COMPLEMENT_AND_COAGULATION_CASCADES	68	0.793755284	1.892007162	1.00E-10	6.03E-09	4.11E-09	1186	tags=35%, list=6%, signal=33%	C1qb/C1qc/C3/C1qa/C1s/Plau/A2m/C1r/Serpine1/C2/C5ar1/F5/Serping1/F2r/Cfh/Thbd/Cfd/Plat/C3ar1/Plaur/Vwf/Pros1/F13a1/Fgg
KEGG_CYTOKINE_CYTOKINE_RECEPTOR_INTERACTION	KEGG_CYTOKINE_CYTOKINE_RECEPTOR_INTERACTION	226	0.646425607	1.607876246	1.00E-10	6.03E-09	4.11E-09	3532	tags=42%, list=19%, signal=34%	Tnfrsf12a/Csf2rb/Clcf1/Tnfrsf1a/Tgfb1/Csf1r/Csf3r/Osmr/Il4r/Il17rb/Il17ra/Il1b/Cxcl16/Ccl20/Cntf/Il18/Cx3cr1/Tgfbr2/Tnfrsf1b/Fas/Il10rb/Csf1/Cxcr4/Cxcr2/Il1r2/Ccr5/Il6r/Ltbr/Pf4/Il10ra/Cxcl13/Il1r1/Pdgfa/Il13ra1/Ifngr2/Bmp2/Lif/Cxcl1/Il20rb/Ccl3/Il2rg/Ngfr/Tgfbr1/Ifngr1/Met/Tnfrsf11a/Csf2ra/Il18rap/Lepr/Ifnar2/Tnfrsf10b/Tnfsf13/Il21r/Tnfsf10/Ccl17/Tgfb2/Ccl7/Eda2r/Inhbb/Egfr/Ccl24/Tnfrsf21/Bmp7/P…
KEGG_LEUKOCYTE_TRANSENDOTHELIAL_MIGRATION	KEGG_LEUKOCYTE_TRANSENDOTHELIAL_MIGRATION	113	0.694871453	1.694436468	7.71E-09	3.49E-07	2.37E-07	2406	tags=42%, list=13%, signal=36%	Cybb/Rac2/Itgb2/Cldn1/Ncf1/Msn/Cldn2/Vav1/Itgal/Itgam/Mmp9/Cyba/Vcam1/Myl12a/Itgb1/Pik3cg/Ncf4/Ezr/Icam1/Cldn19/F11r/Cxcr4/Mmp2/Pik3r5/Actb/Pik3cd/Gnai2/Myl9/Actn1/Jam3/Pik3r1/Ncf2/Plcg2/Rap1b/Rhoa/Sipa1/Ocln/Gnai3/Pecam1/Cldn4/Ctnna1/Ptk2b/Itga4/Rac1/Vasp/Cdh5/Rock2
KEGG_JAK_STAT_SIGNALING_PATHWAY	KEGG_JAK_STAT_SIGNALING_PATHWAY	135	0.672645041	1.647126636	1.30E-08	4.71E-07	3.20E-07	2383	tags=32%, list=13%, signal=28%	Socs3/Ccnd1/Csf2rb/Clcf1/Csf3r/Osmr/Stat1/Ptpn6/Jak3/Il4r/Pik3cg/Cntf/Pim1/Myc/Il10rb/Stat6/Il6r/Ccnd2/Stat3/Il10ra/Irf9/Pik3r5/Pik3cd/Il13ra1/Ifngr2/Lif/Il20rb/Il2rg/Ifngr1/Csf2ra/Spry1/Lepr/Pik3r1/Ifnar2/Il21r/Cish/Ccnd3/Stat5a/Spry2/Ifnlr1/Stat2/Ctf1/Tslp
KEGG_CELL_ADHESION_MOLECULES_CAMS	KEGG_CELL_ADHESION_MOLECULES_CAMS	120	0.684796047	1.667886547	1.60E-08	4.73E-07	3.22E-07	2957	tags=47%, list=16%, signal=39%	RT1-Da/Cdh1/Ptprc/RT1-Ba/Itgb2/RT1-Db1/Cldn1/Sell/Cldn2/RT1-Bb/Vcan/Itgal/Itgam/Alcam/Vcam1/Cdh3/Sdc1/Itgb1/Icam1/Cldn19/F11r/Selplg/Itga6/Cd8a/Itgb8/Sdc2/Cd274/Nectin3/Jam3/Cd86/Cd276/Sdc4/Cd8b/Cd34/Ocln/Icoslg/Itgb7/Siglec1/Pecam1/Cldn4/Itga4/Cd4/Cdh2/Mpzl1/Cd22/Cdh5/RT1-M3-1/Itga9/Spn/Cd80/RT1-DMb/Itgav/Nlgn1/Cd2/Cd6/RT1-DOb
KEGG_PATHWAYS_IN_CANCER	KEGG_PATHWAYS_IN_CANCER	314	0.588217164	1.471885593	1.83E-08	4.73E-07	3.22E-07	2720	tags=32%, list=15%, signal=28%	Cdh1/Wnt7b/Col4a1/Rac2/Col4a6/Ccnd1/Fgf2/Tgfb1/Csf1r/Csf3r/Spi1/Stat1/Mmp9/Lama5/Col4a2/Fn1/Birc5/Itgb1/Pik3cg/Fgfr1/Tgfbr2/Myc/Cdk6/Fas/Fos/Fgfr2/Cebpa/Mmp2/Stat3/Fgfr3/Runx1/Lama1/Itga6/Pgf/Lamc1/Bmp4/Fzd6/Cks1b/Pik3r5/Mecom/Lamb2/Nfkb2/Pik3cd/Pld1/Pdgfa/Col4a4/Bmp2/Erbb2/Jun/E2f1/Fzd1/Rad51/Tgfbr1/Casp8/Birc3/Casp3/Met/Csf2ra/Pik3r1/Ets1/Bid/Fzd2/Itga3/Plcg2/Tcf7l1/Rhoa/Tgfb2/Smo/Nras/Wnt9a/Ba…
KEGG_REGULATION_OF_ACTIN_CYTOSKELETON	KEGG_REGULATION_OF_ACTIN_CYTOSKELETON	206	0.620555096	1.540632671	3.63E-08	8.20E-07	5.58E-07	3076	tags=39%, list=17%, signal=33%	Arpc1b/Rac2/Itgb2/Fgf2/Msn/Vav1/Itgal/Itgam/F2r/Tmsb4x/Myh9/Iqgap2/Fn1/Myl12a/Itgb1/Gsn/Pik3cg/Fgfr1/Was/Ezr/Nckap1l/Rras/Fgfr2/Itgax/Cd14/Fgfr3/Itga6/Pfn1/Gna12/Pik3r5/Actb/Pik3cd/Itga5/Pdgfa/Itgb8/Gng12/Itga7/Fgd3/Arpc5/Myl9/Actn1/Arpc4/Iqgap3/Rras2/Arpc3/Pik3r1/Itga3/Rhoa/Nras/Itgb7/Egfr/Iqgap1/Itga1/Fgf18/Pip5k1b/Arpc2/Mapk3/Itga4/Itgb5/Ppp1ca/Pdgfra/Rac1/Arhgef6/Chrm4/Rock2/Itgb4/Itga9/Dock1…
KEGG_HEMATOPOIETIC_CELL_LINEAGE	KEGG_HEMATOPOIETIC_CELL_LINEAGE	75	0.720950989	1.726209209	1.43E-07	2.59E-06	1.76E-06	2525	tags=45%, list=14%, signal=39%	RT1-Da/Fcgr1a/RT1-Db1/Csf1r/Csf3r/Anpep/Itgam/Cd33/Il4r/Il1b/Cd44/Cd9/Cd38/Csf1/Il1r2/Cd14/Il6r/Mme/Itga6/Il1r1/Cd8a/Itga5/Cd37/Csf2ra/Cd8b/Cd1d1/Itga3/Cd34/Itga1/Itga4/Cd4/Cd22/Kitlg/Cd3g
KEGG_FOCAL_ADHESION	KEGG_FOCAL_ADHESION	191	0.621258934	1.539112603	1.32E-07	2.59E-06	1.76E-06	2813	tags=41%, list=15%, signal=35%	Spp1/Col4a1/Rac2/Thbs1/Col4a6/Ccnd1/Vav1/Lama5/Col4a2/Fn1/Flnc/Col3a1/Myl12a/Itgb1/Parvg/Pik3cg/Flna/Col6a2/Ccnd2/Lama1/Itga6/Pgf/Lamc1/Pik3r5/Actb/Lamb2/Pik3cd/Parva/Itga5/Pdgfa/Col4a4/Vwf/Itgb8/Itga7/Col5a1/Erbb2/Jun/Capn2/Myl9/Actn1/Zyx/Birc3/Met/Tln1/Shc1/Pik3r1/Thbs2/Col1a1/Itga3/Cav3/Rap1b/Rhoa/Col6a1/Shc4/Itgb7/Egfr/Itga1/Mapk3/Itga4/Ccnd3/Itgb5/Ppp1ca/Col6a3/Thbs3/Pdgfra/Rac1/Vasp/Rock2/I…
KEGG_LEISHMANIA_INFECTION	KEGG_LEISHMANIA_INFECTION	65	0.743850862	1.76290663	2.15E-07	3.54E-06	2.41E-06	1984	tags=46%, list=11%, signal=41%	RT1-Da/C3/Fcgr1a/RT1-Ba/Itgb2/RT1-Db1/Ncf1/Fcgr3a/Fcgr2b/Tgfb1/RT1-Bb/Itgam/Stat1/Cyba/Ptpn6/Tlr2/Il1b/Itgb1/Ncf4/Fos/Myd88/Irak4/Ifngr2/Tlr4/Jun/Ifngr1/Ncf2/Tgfb2/Mapk3/Itga4
KEGG_NATURAL_KILLER_CELL_MEDIATED_CYTOTOXICITY	KEGG_NATURAL_KILLER_CELL_MEDIATED_CYTOTOXICITY	98	0.687748107	1.666618276	5.82E-07	8.77E-06	5.97E-06	2513	tags=38%, list=14%, signal=33%	Tyrobp/Rac2/Itgb2/Fcer1g/Fcgr3a/Vav1/Itgal/Ptpn6/Pik3cg/Cd48/Icam1/Syk/Fas/Lcp2/Pik3r5/Pik3cd/Nfatc1/Ifngr2/Klrk1/Casp3/Ifngr1/Shc1/Pik3r1/Ifnar2/Tnfrsf10b/Bid/Tnfsf10/Plcg2/Nras/Shc4/Micb/Nfatc4/Mapk3/Ptk2b/Rac1/RT1-M3-1/Nfatc2
KEGG_SYSTEMIC_LUPUS_ERYTHEMATOSUS	KEGG_SYSTEMIC_LUPUS_ERYTHEMATOSUS	53	0.748945196	1.750256681	1.30E-06	1.80E-05	1.23E-05	1392	tags=34%, list=8%, signal=31%	RT1-Da/C1qb/C1qc/C3/Fcgr1a/C1qa/RT1-Ba/C1s/RT1-Db1/C1r/Fcgr3a/C2/Fcgr2b/RT1-Bb/Trim21/Actn1/Cd86/Elane
KEGG_LYSOSOME	KEGG_LYSOSOME	115	0.652948226	1.591638311	1.48E-06	1.92E-05	1.31E-05	3845	tags=46%, list=21%, signal=37%	Laptm5/Ctsz/Cd68/Ctsc/Cd63/Ctsl/Napsa/Ctsh/Slc11a1/Gm2a/Lipa/Npc2/Dnase2/Cd164/Ap1s3/Ctsb/Ctss/Laptm4a/Acp5/Fuca1/Ctsd/Glb1/Lamp2/Ctsa/Hexb/Ctse/Galns/Sumf1/Arsb/Ap1s2/Lgmn/Manba/Psap/Ctsw/Aga/Hexa/Asah1/Ppt1/Scarb2/Ap1s1/Lamp1/Gusb/Galc/Tcirg1/Ap1b1/Naglu/Igf2r/Pla2g15/Ap3b1/Slc11a2/Ap3m1/Cln5/Gga2
KEGG_B_CELL_RECEPTOR_SIGNALING_PATHWAY	KEGG_B_CELL_RECEPTOR_SIGNALING_PATHWAY	74	0.708748346	1.696349694	2.02E-06	2.28E-05	1.55E-05	2877	tags=49%, list=16%, signal=41%	Ifitm3/Rac2/Fcgr2b/Lyn/Vav1/Ptpn6/Pik3cg/Syk/Btk/Fos/Blnk/Pik3ap1/Inpp5d/Pik3r5/Pik3cd/Nfkbie/Nfatc1/Card11/Jun/Dapp1/Cd81/Pik3r1/Plcg2/Nras/Nfatc4/Mapk3/Rac1/Cd22/Rela/Bcl10/Cd72/Cd79b/Nfatc2/Lilrb3a/Akt1/Cd79a
KEGG_ECM_RECEPTOR_INTERACTION	KEGG_ECM_RECEPTOR_INTERACTION	81	0.688170198	1.655680751	1.94E-06	2.28E-05	1.55E-05	2581	tags=49%, list=14%, signal=43%	Spp1/Col4a1/Thbs1/Col4a6/Hspg2/Lama5/Col4a2/Fn1/Sdc1/Col3a1/Itgb1/Cd44/Col6a2/Lama1/Itga6/Lamc1/Lamb2/Itga5/Col4a4/Vwf/Itgb8/Itga7/Col5a1/Sdc2/Thbs2/Sdc4/Col1a1/Cd47/Itga3/Col6a1/Itgb7/Itga1/Itga4/Itgb5/Col6a3/Thbs3/Gp6/Itgb4/Itga9/Itgav
KEGG_FC_GAMMA_R_MEDIATED_PHAGOCYTOSIS	KEGG_FC_GAMMA_R_MEDIATED_PHAGOCYTOSIS	93	0.6781874	1.637241519	2.21E-06	2.35E-05	1.60E-05	3049	tags=46%, list=17%, signal=39%	Arpc1b/Rac2/Fcgr1a/Ptprc/Ncf1/Fcgr3a/Fcgr2b/Lyn/Vav1/Hck/Gsn/Pik3cg/Sphk1/Was/Dock2/Syk/Inpp5d/Pik3r5/Pik3cd/Prkcd/Pld1/Arpc5/Plpp1/Arpc4/Arpc3/Pik3r1/Pla2g4a/Plcg2/Marcks/Plpp3/Pip5k1b/Arpc2/Mapk3/Rac1/Asap3/Vasp/Cfl1/Arf6/Akt1/Marcksl1/Gab2/Arpc1a/Cdc42
KEGG_TOLL_LIKE_RECEPTOR_SIGNALING_PATHWAY	KEGG_TOLL_LIKE_RECEPTOR_SIGNALING_PATHWAY	88	0.669881636	1.612276204	9.92E-06	9.98E-05	6.79E-05	3271	tags=48%, list=18%, signal=39%	Spp1/Stat1/Ikbke/Tlr2/Il1b/Pik3cg/Tlr8/Fos/Cd14/Myd88/Tlr7/Tlr1/Pik3r5/Pik3cd/Irak4/Irf7/Map3k8/Tlr3/Tlr4/Jun/Ccl3/Casp8/Cd86/Irf5/Pik3r1/Ifnar2/Tlr9/Mapk3/Tlr6/Rac1/Ly96/Ccl5/Rela/Cxcl10/Ticam2/Cd80/Irak1/Akt1/Ripk1/Cxcl11/Map2k4/Cd40
KEGG_ANTIGEN_PROCESSING_AND_PRESENTATION	KEGG_ANTIGEN_PROCESSING_AND_PRESENTATION	51	0.735749908	1.71509198	1.94E-05	0.000184847	0.000125775	3101	tags=53%, list=17%, signal=44%	RT1-Da/Cd74/RT1-Ba/RT1-Db1/Tap1/RT1-Bb/Ctsl/B2m/Ifi30/Psme1/Hspa2/Cd8a/Ctsb/Ctss/Psme2/Cd8b/Pdia3/Hspa5/Lgmn/Cd4/Hsp90ab1/RT1-M3-1/Calr/RT1-DMb/RT1-DOb/Tap2/Hspa8
KEGG_P53_SIGNALING_PATHWAY	KEGG_P53_SIGNALING_PATHWAY	63	0.699598867	1.656746359	2.71E-05	0.000244856	0.000166608	2298	tags=43%, list=12%, signal=38%	Thbs1/Ccnd1/Serpine1/Cdk1/Rrm2/Cd82/Shisa5/Cdk6/Gadd45g/Fas/Ccnd2/Ccnb1/Gtse1/Ccnb2/Casp8/Casp3/Bid/Perp/Bax/Cdkn1a/Chek2/Ccnd3/Cdk4/Pmaip1/Cycs/Tp53/Gadd45a
KEGG_CELL_CYCLE	KEGG_CELL_CYCLE	122	0.612706051	1.492480863	5.71E-05	0.000492484	0.000335101	3683	tags=40%, list=20%, signal=32%	Ccnd1/Tgfb1/Cdk1/Myc/Cdk6/Gadd45g/Cdc20/Mcm3/Bub1/Mcm5/Ccnd2/Ccnb1/Pttg1/Bub1b/Ccnb2/Mcm6/E2f1/Cdc25c/Plk1/Ttk/Tgfb2/Ccna2/Cdkn1a/Cdc45/Chek2/Ccnd3/E2f2/Cdk4/Espl1/Tp53/Mcm4/Ywhaq/Orc6/Gadd45a/Pkmyt1/Pcna/Smad3/Cdc6/Cdkn1b/Cdkn2c/Chek1/Cdk2/Mad2l1/Smc1b/Mcm2/Skp1/Ywhae/Cdkn2b/Sfn
KEGG_PATHOGENIC_ESCHERICHIA_COLI_INFECTION	KEGG_PATHOGENIC_ESCHERICHIA_COLI_INFECTION	52	0.706767193	1.649272564	7.96E-05	0.000655265	0.000445862	3091	tags=56%, list=17%, signal=47%	Cdh1/Arpc1b/Tubb6/Cldn1/Hcls1/Itgb1/Was/Ezr/Tubb2b/Cd14/Actb/Tlr4/Arpc5/Arpc4/Cttn/Arpc3/Rhoa/Krt18/Ocln/Arpc2/Ywhaq/Tubb4b/Ly96/Rock2/Tubb5/Actg1/Arpc1a/Cdc42/Nck1
KEGG_PANCREATIC_CANCER	KEGG_PANCREATIC_CANCER	67	0.670402233	1.59958657	9.78E-05	0.000769352	0.000523491	3082	tags=48%, list=17%, signal=40%	Rac2/Ccnd1/Tgfb1/Stat1/Pik3cg/Tgfbr2/Cdk6/Stat3/Pgf/Pik3r5/Pik3cd/Pld1/Erbb2/E2f1/Rad51/Tgfbr1/Pik3r1/Tgfb2/Egfr/Mapk3/Tgfa/E2f2/Cdk4/Tp53/Rac1/Arhgef6/Rela/Smad3/Ralb/Akt1/Cdc42/Brca2
KEGG_COLORECTAL_CANCER	KEGG_COLORECTAL_CANCER	59	0.678300599	1.594978423	0.000156561	0.001180729	0.000803404	2720	tags=41%, list=15%, signal=35%	Rac2/Ccnd1/Tgfb1/Birc5/Pik3cg/Tgfbr2/Myc/Fos/Pik3r5/Pik3cd/Jun/Tgfbr1/Casp3/Pik3r1/Tcf7l1/Rhoa/Tgfb2/Bax/Mapk3/Cycs/Tp53/Rac1/Smad3/Akt1
KEGG_ASTHMA	KEGG_ASTHMA	25	0.777428932	1.688552831	0.000170536	0.001234683	0.000840116	184	tags=20%, list=1%, signal=20%	RT1-Da/RT1-Ba/Fcer1g/RT1-Db1/RT1-Bb
KEGG_BLADDER_CANCER	KEGG_BLADDER_CANCER	38	0.733129932	1.665796365	0.000198038	0.001378647	0.000938073	2132	tags=45%, list=12%, signal=40%	Cdh1/Thbs1/Ccnd1/Mmp9/Myc/Mmp2/Fgfr3/Pgf/Erbb2/E2f1/Nras/Egfr/Mapk3/Cdkn1a/E2f2/Cdk4/Tp53
KEGG_METABOLISM_OF_XENOBIOTICS_BY_CYTOCHROME_P450	KEGG_METABOLISM_OF_XENOBIOTICS_BY_CYTOCHROME_P450	46	0.708157963	1.641477513	0.000211425	0.001417331	0.000964395	3329	tags=28%, list=18%, signal=23%	Aldh1a3/Aldh3a1/Mgst1/Mgst2/Ephx1/Aldh3b1/Gsto1/Gstp1/Cyp1b1/Gstk1/Gstz1/Adh5/Mgst3
KEGG_CHEMOKINE_SIGNALING_PATHWAY	KEGG_CHEMOKINE_SIGNALING_PATHWAY	170	0.579035609	1.427422017	0.000293923	0.001900003	0.00129282	3385	tags=40%, list=18%, signal=33%	Rac2/Ncf1/Fgr/Lyn/Vav1/Stat1/Hck/Jak3/Cxcl16/Pik3cg/Ccl20/Gnb2/Was/Dock2/Cx3cr1/Gng5/Cxcr4/Cxcr2/Ccr5/Pf4/Stat3/Cxcl13/Gnb3/Pik3r5/Pik3cd/Prkcd/Gnai2/Gng12/Cxcl1/Ccl3/Gng10/Shc1/Pik3r1/Adcy4/Ccl17/Prex1/Rap1b/Rhoa/Ccl7/Nras/Shc4/Adcy7/Gnai3/Ccl24/Gnb4/Mapk3/Gng8/Ptk2b/Rac1/Stat2/Plcb3/Cxcr3/Ccl5/Rela/Rock2/Cxcl10/Akt1/Bcar1/Plcb2/Ccr7/Cdc42/Csk/Cxcl11/Cxcl2/Prkx/Ccl12/Jak2/Arrb2
KEGG_SMALL_CELL_LUNG_CANCER	KEGG_SMALL_CELL_LUNG_CANCER	82	0.629930904	1.517335367	0.000394744	0.002463746	0.001676408	2720	tags=39%, list=15%, signal=33%	Col4a1/Col4a6/Ccnd1/Lama5/Col4a2/Fn1/Itgb1/Pik3cg/Myc/Cdk6/Lama1/Itga6/Lamc1/Cks1b/Pik3r5/Lamb2/Pik3cd/Col4a4/E2f1/Birc3/Pik3r1/Itga3/E2f2/Cdk4/Cycs/Tp53/Rarb/Traf1/Rela/Cdkn1b/Itgav/Akt1
KEGG_AUTOIMMUNE_THYROID_DISEASE	KEGG_AUTOIMMUNE_THYROID_DISEASE	31	0.733385313	1.635177235	0.00051715	0.003019487	0.002054551	3271	tags=39%, list=18%, signal=32%	RT1-Da/RT1-Ba/RT1-Db1/RT1-Bb/Fas/Tshr/Cd86/RT1-M3-1/Cd80/RT1-DMb/RT1-DOb/Cd40
KEGG_DRUG_METABOLISM_CYTOCHROME_P450	KEGG_DRUG_METABOLISM_CYTOCHROME_P450	46	0.692825716	1.605938072	0.000516309	0.003019487	0.002054551	3329	tags=30%, list=18%, signal=25%	Aldh1a3/Aldh3a1/Mgst1/Mgst2/Fmo5/Aldh3b1/Gsto1/Gstp1/Maoa/Maob/Gstk1/Gstz1/Adh5/Mgst3
KEGG_VIRAL_MYOCARDITIS	KEGG_VIRAL_MYOCARDITIS	60	0.652928568	1.538309331	0.000602662	0.003305512	0.002249171	3338	tags=45%, list=18%, signal=37%	RT1-Da/Rac2/RT1-Ba/Itgb2/RT1-Db1/Ccnd1/RT1-Bb/Itgal/Myh9/Icam1/Actb/Casp8/Cd86/Casp3/Bid/Cycs/Rac1/RT1-M3-1/Cd80/RT1-DMb/Sgcb/Actg1/Dag1/RT1-DOb/Eif4g2/Cd40/Sgca
KEGG_CHRONIC_MYELOID_LEUKEMIA	KEGG_CHRONIC_MYELOID_LEUKEMIA	71	0.635010102	1.516219482	0.000586493	0.003305512	0.002249171	2846	tags=39%, list=15%, signal=33%	Ccnd1/Tgfb1/Pik3cg/Tgfbr2/Myc/Cdk6/Runx1/Pik3r5/Mecom/Pik3cd/E2f1/Tgfbr1/Shc1/Pik3r1/Tgfb2/Nras/Shc4/Mapk3/Cdkn1a/E2f2/Cdk4/Tp53/Stat5a/Rela/Smad3/Cdkn1b/Akt1/Gab2
KEGG_APOPTOSIS	KEGG_APOPTOSIS	81	0.609398384	1.466162263	0.000961478	0.005118455	0.003482752	2823	tags=37%, list=15%, signal=32%	Csf2rb/Tnfrsf1a/Il1b/Pik3cg/Fas/Myd88/Il1r1/Pik3r5/Pik3cd/Irak4/Irak3/Capn2/Casp8/Birc3/Casp3/Tradd/Pik3r1/Tnfrsf10b/Bid/Tnfsf10/Cflar/Bax/Capn1/Cycs/Tp53/Endod1/Rela/Irak1/Akt1/Ripk1
KEGG_GRAFT_VERSUS_HOST_DISEASE	KEGG_GRAFT_VERSUS_HOST_DISEASE	27	0.732237677	1.606836729	0.001506515	0.007790833	0.005301119	2957	tags=41%, list=16%, signal=34%	RT1-Da/RT1-Ba/RT1-Db1/RT1-Bb/Il1b/Fas/Cd86/RT1-M3-1/Cd80/RT1-DMb/RT1-DOb
KEGG_GLUTATHIONE_METABOLISM	KEGG_GLUTATHIONE_METABOLISM	44	0.668290733	1.54375357	0.002096718	0.010541831	0.007172982	3632	tags=48%, list=20%, signal=38%	Gpx1/Anpep/Mgst1/Rrm2/Mgst2/Gpx7/Lap3/Gpx3/Gsto1/Odc1/Gstp1/Oplah/Ggt5/Ggt1/Gstk1/Gstz1/Idh2/Gclm/Mgst3/Rrm1/Gclc
KEGG_NOD_LIKE_RECEPTOR_SIGNALING_PATHWAY	KEGG_NOD_LIKE_RECEPTOR_SIGNALING_PATHWAY	57	0.636031589	1.493544196	0.002524258	0.012348399	0.008402226	2369	tags=42%, list=13%, signal=37%	Il1b/Pycard/Il18/Casp4/Casp1/Pstpip1/Cxcl1/Naip6/Card6/Nod1/Mefv/Casp8/Birc3/Nlrp1a/Nlrp3/Trip6/Erbin/Ccl7/Nlrc4/Mapk3/Card9/Hsp90ab1/Ccl5/Rela
KEGG_ALLOGRAFT_REJECTION	KEGG_ALLOGRAFT_REJECTION	28	0.708467389	1.555305125	0.00351834	0.016758407	0.011402929	3271	tags=39%, list=18%, signal=32%	RT1-Da/RT1-Ba/RT1-Db1/RT1-Bb/Fas/Cd86/RT1-M3-1/Cd80/RT1-DMb/RT1-DOb/Cd40
KEGG_PRIMARY_IMMUNODEFICIENCY	KEGG_PRIMARY_IMMUNODEFICIENCY	34	0.689027634	1.546256345	0.004233945	0.019649845	0.013370351	3724	tags=53%, list=20%, signal=42%	Ptprc/Tap1/Jak3/Btk/Blnk/Cd8a/Il2rg/Cd8b/Ada/Ung/Cd4/Cd79a/Dclre1c/Tap2/Cd40/Cd3e/Cd19/Lck
KEGG_HISTIDINE_METABOLISM	KEGG_HISTIDINE_METABOLISM	26	0.714535338	1.559890031	0.004819937	0.021810214	0.014840332	2657	tags=38%, list=14%, signal=33%	Aldh1a3/Aldh3a1/Aldh2/Cndp1/Aldh3b1/Aldh7a1/Maoa/Aspa/Aldh9a1/Maob
KEGG_PROTEASOME	KEGG_PROTEASOME	43	0.652174181	1.501052293	0.005249223	0.0231734	0.015767885	5104	tags=72%, list=28%, signal=52%	Psmb9/Psmb8/Psme1/Psme2/Psmb4/Psma1/Psma5/Psma6/Psmd14/Psma4/Psmb5/Psmb6/Psmd12/Psma2/Psmb2/Psmc3/Psmd8/Psmc1/Psmb3/Psmd2/Psmd1/Psmc2/Psmd3/Psmb1/Psma3/Psmd6/Psmf1/Psmc6/Psmd4/Psmc4/Psmb7
KEGG_INTESTINAL_IMMUNE_NETWORK_FOR_IGA_PRODUCTION	KEGG_INTESTINAL_IMMUNE_NETWORK_FOR_IGA_PRODUCTION	43	0.647514176	1.490326768	0.006512173	0.027411704	0.018651756	2557	tags=33%, list=14%, signal=28%	RT1-Da/RT1-Ba/RT1-Db1/Tgfb1/RT1-Bb/Cxcr4/Ltbr/Cd86/Tnfsf13/Icoslg/Itgb7/Itga4/Cd80/RT1-DMb
KEGG_TGF_BETA_SIGNALING_PATHWAY	KEGG_TGF_BETA_SIGNALING_PATHWAY	83	0.586513556	1.413438701	0.006441584	0.027411704	0.018651756	4497	tags=40%, list=24%, signal=30%	Thbs1/Tgfb1/Ltbp1/Tgfbr2/Myc/Bmp4/Id1/Bmp2/Smad6/Tgfbr1/Thbs2/Rhoa/Tgfb2/Inhbb/Mapk3/Bmp7/Thbs3/Rock2/Smad3/Bmp6/Inhba/Bmpr1b/Ppp2r1b/Acvr1/Skp1/Acvrl1/Fst/Cdkn2b/Ppp2cb/Smad7/Smurf1/Tgfb3/Zfyve16
KEGG_ACUTE_MYELOID_LEUKEMIA	KEGG_ACUTE_MYELOID_LEUKEMIA	56	0.610181472	1.430931193	0.010239622	0.04212208	0.028661142	2369	tags=30%, list=13%, signal=27%	Ccnd1/Spi1/Pik3cg/Pim1/Myc/Cebpa/Stat3/Runx1/Eif4ebp1/Pik3r5/Pik3cd/Pik3r1/Tcf7l1/Nras/Mapk3/Stat5a/Rela
KEGG_OLFACTORY_TRANSDUCTION	KEGG_OLFACTORY_TRANSDUCTION	43	-0.463185967	-1.558953944	0.011110423	0.042797921	0.029121005	3183	tags=30%, list=17%, signal=25%	Prkg2/Camk2g/Guca1b/Gnal/Camk2b/Adcy3/Grk3/Camk2d/Cnga3/Guca1a/Pdc/Cngb1/Camk2a
KEGG_MELANOMA	KEGG_MELANOMA	69	0.594054666	1.419377174	0.011113272	0.042797921	0.029121005	2899	tags=35%, list=16%, signal=29%	Cdh1/Ccnd1/Fgf2/Pik3cg/Fgfr1/Cdk6/Pik3r5/Pik3cd/Pdgfa/E2f1/Met/Pik3r1/Nras/Egfr/Fgf18/Mapk3/Cdkn1a/E2f2/Cdk4/Tp53/Pdgfra/Pdgfrb/Akt1/Pdgfb
KEGG_PROSTATE_CANCER	KEGG_PROSTATE_CANCER	86	0.57230773	1.376240393	0.01101173	0.042797921	0.029121005	4324	tags=45%, list=23%, signal=35%	Ccnd1/Pik3cg/Fgfr1/Creb3l2/Fgfr2/Pik3r5/Pik3cd/Pdgfa/Erbb2/E2f1/Pik3r1/Tcf7l1/Nras/Egfr/Gstp1/Mapk3/Cdkn1a/Tgfa/E2f2/Tp53/Hsp90ab1/Pdgfra/Rela/Cdkn1b/Creb3l1/Pdgfrb/Akt1/Pdgfb/Creb5/Creb3/Pdgfc/Tcf7/Cdk2/Bad/Foxo1/Ctnnb1/Mdm2/Hsp90b1/Grb2
KEGG_ENDOMETRIAL_CANCER	KEGG_ENDOMETRIAL_CANCER	50	0.610296346	1.420296094	0.013067169	0.049274116	0.033527604	2132	tags=28%, list=12%, signal=25%	Cdh1/Ccnd1/Pik3cg/Myc/Pik3r5/Pik3cd/Erbb2/Pik3r1/Tcf7l1/Nras/Egfr/Ctnna1/Mapk3/Tp53
