# Supplementary material for: Integrated bioinformatics analysis of retinal ischemia/reperfusion injury in rats with potential key genes
Source: BMC Genomics. 2024 Apr 15;25:367. doi: 10.1186/s12864-024-10288-0 (PMC11017533; doi:10.1186/s12864-024-10288-0)
Supplement: Supplementary file 72 — Supplementary Material 72. [file 12864_2024_10288_MOESM72_ESM.xls]

suplementery table 72 Kif20a(KEGG)
ID	Description	setSize	enrichmentScore	NES	pvalue	p.adjust	qvalue	rank	leading_edge	core_enrichment
KEGG_COMPLEMENT_AND_COAGULATION_CASCADES	KEGG_COMPLEMENT_AND_COAGULATION_CASCADES	68	0.812635072	1.828464284	1.00E-10	6.07E-09	4.18E-09	1580	tags=41%, list=9%, signal=38%	C1qb/C1qa/C1qc/C3/C2/Serping1/Plau/Cfh/A2m/Cfd/C1s/C1r/C5ar1/F13a1/C3ar1/F2r/Serpine1/Vwf/Plat/C4b/Plaur/C7/Pros1/Thbd/F10/F5/Klkb1/Kng1
KEGG_RIBOSOME	KEGG_RIBOSOME	79	0.808118068	1.825354363	1.00E-10	6.07E-09	4.18E-09	2976	tags=86%, list=16%, signal=72%	Bco2/Rps27l/Rps29/Rps27a/Rplp0/Rps4x/Rpl39/Rps2/Rpsa/Rps12/Rps5/Rpl31/Rpl29/Rps20/Rpl32/Rplp1/Rpl10/Rps28/Rps11/Rps24/Rps19/Rpl15/Rps3a/Rpl35/Rpl36a/Rps17/Rpl6/Rps16/Rpl11/Rpl22/Rps15/Rpl27/Rpl18a/Rpl5/Rpl23/Rps23/Rpl12/Rpl26/Rpl7/Rpl18/Rpl3/Rpl14/Rpl7a/Uba52/Rps13/Rpl23a/Rpl13/Rps10/Rpl19/Rps15a/Rps21/Rpl13a/Rpl36al/Rpl10a/Rpl28/Rpl24/Rps7/Rps3/Rpl4/Rpl9/Rps25/Rpl10l/Rps8/Rps27/Fau/Rpl17/LOC1025…
KEGG_CYTOKINE_CYTOKINE_RECEPTOR_INTERACTION	KEGG_CYTOKINE_CYTOKINE_RECEPTOR_INTERACTION	226	0.675009798	1.558505832	1.00E-10	6.07E-09	4.18E-09	2994	tags=39%, list=16%, signal=33%	Cxcl13/Csf1r/Cx3cr1/Tgfb1/Csf2rb/Il18/Pf4/Tnfrsf12a/Csf3r/Cxcr4/Tgfbr2/Tnfrsf1a/Il17ra/Il4r/Tnfrsf1b/Il1b/Il10ra/Ccr5/Il17rb/Cxcl16/Osmr/Cntf/Fas/Il21r/Il10rb/Clcf1/Csf1/Il6r/Pdgfa/Csf2ra/Il2rg/Ltbr/Ifngr1/Ifngr2/Lif/Il1r1/Pdgfra/Tnfrsf14/Ccl20/Bmpr1b/Il18rap/Cxcr2/Cxcl1/Tnfsf13/Ccl7/Bmp2/Ifnar2/Il20rb/Cxcl10/Tgfbr1/Tgfb2/Il1r2/Egfr/Eda2r/Tnfrsf10b/Cd40/Inhbb/Pdgfb/Kdr/Ccr7/Il13ra1/Tnfrsf11a/Ifnl…
KEGG_CELL_ADHESION_MOLECULES_CAMS	KEGG_CELL_ADHESION_MOLECULES_CAMS	120	0.739108393	1.684971511	2.00E-10	9.09E-09	6.25E-09	2340	tags=48%, list=13%, signal=42%	RT1-Da/RT1-Db1/RT1-Ba/Cdh1/RT1-Bb/Ptprc/Itgb2/Itgal/Itgam/Sdc1/Cd4/Sell/Selplg/Icam1/Cd34/Siglec1/Alcam/Itgb1/Itga6/Cd8a/Cd86/Cdh3/Vcam1/Cd22/Cd8b/RT1-DMa/Cldn19/Itgb8/Cldn1/Icoslg/Itga4/Itgb7/Cldn5/F11r/Sdc2/Pecam1/Cldn2/Cd274/Cd80/Cd40/RT1-DOa/Cd6/Jam3/Vcan/Spn/RT1-M3-1/Icos/RT1-DOb/Cd276/Itga9/Ocln/Cldn9/Cdh5/Cdh2/Cd2/Icam2/Sdc4/Ctla4
KEGG_FOCAL_ADHESION	KEGG_FOCAL_ADHESION	191	0.6807937	1.570586559	3.01E-10	1.10E-08	7.55E-09	2494	tags=41%, list=14%, signal=36%	Col1a1/Col3a1/Rac2/Spp1/Vav1/Col4a1/Fn1/Pik3cg/Thbs1/Col4a6/Parvg/Pgf/Lama5/Col4a2/Flnc/Pik3cd/Itga5/Col5a1/Pik3r5/Vwf/Col4a4/Lama1/Myl12a/Itgb1/Itga6/Flna/Pdgfa/Myl9/Ccnd1/Col6a2/Col6a3/Lamb2/Col5a2/Ccnd2/Pdgfra/Birc3/Zyx/Actb/Lamc1/Tln1/Itgb8/Shc1/Thbs2/Itga4/Itgb5/Itgb7/Col6a1/Egfr/Pik3r1/Actn1/Itga1/Thbs3/Itgb4/Pdgfb/Erbb2/Kdr/Lamb1/Jun/Itga7/Tnc/Itga9/Ccnd3/Itga3/Parva/Itgb3/Capn2/Vasp/Rhoa/…
KEGG_ECM_RECEPTOR_INTERACTION	KEGG_ECM_RECEPTOR_INTERACTION	81	0.770457391	1.742430983	9.41E-10	2.85E-08	1.96E-08	2260	tags=56%, list=12%, signal=49%	Col1a1/Col3a1/Spp1/Hspg2/Col4a1/Fn1/Thbs1/Col4a6/Sdc1/Lama5/Col4a2/Itga5/Col5a1/Vwf/Col4a4/Lama1/Itgb1/Itga6/Col6a2/Col6a3/Lamb2/Col5a2/Lamc1/Cd44/Itgb8/Thbs2/Itga4/Itgb5/Itgb7/Col6a1/Sdc2/Itga1/Cd47/Thbs3/Itgb4/Gp6/Lamb1/Itga7/Tnc/Itga9/Itga3/Itgb3/Tnn/Dag1/Sdc4
KEGG_LEUKOCYTE_TRANSENDOTHELIAL_MIGRATION	KEGG_LEUKOCYTE_TRANSENDOTHELIAL_MIGRATION	113	0.727136237	1.656132433	3.03E-09	7.89E-08	5.43E-08	1973	tags=40%, list=11%, signal=36%	Cybb/Rac2/Ncf1/Vav1/Itgb2/Itgal/Pik3cg/Itgam/Cxcr4/Cyba/Ncf4/Icam1/Pik3cd/Msn/Pik3r5/Mmp9/Myl12a/Itgb1/Mmp2/Myl9/Vcam1/Gnai2/Ezr/Sipa1/Ncf2/Actb/Plcg2/Cldn19/Cldn1/Ptk2b/Itga4/Cldn5/Pik3r1/Actn1/F11r/Pecam1/Cldn2/Jam3/Ctnna1/Ocln/Cldn9/Cdh5/Vasp/Rhoa/Rap1b
KEGG_SYSTEMIC_LUPUS_ERYTHEMATOSUS	KEGG_SYSTEMIC_LUPUS_ERYTHEMATOSUS	53	0.823805452	1.820697986	4.88E-09	1.06E-07	7.30E-08	1685	tags=47%, list=9%, signal=43%	RT1-Da/C1qb/C1qa/C1qc/RT1-Db1/RT1-Ba/C3/RT1-Bb/Fcgr3a/C2/Fcgr1a/C1s/Fcgr2b/C1r/Cd86/Trim21/C4b/RT1-DMa/C7/Actn1/Cd80/Cd40/RT1-DOa/Elane/RT1-DOb
KEGG_HEMATOPOIETIC_CELL_LINEAGE	KEGG_HEMATOPOIETIC_CELL_LINEAGE	75	0.77465522	1.749051805	5.25E-09	1.06E-07	7.30E-08	2299	tags=52%, list=12%, signal=46%	RT1-Da/RT1-Db1/Csf1r/Fcgr1a/Itgam/Cd33/Cd38/Csf3r/Anpep/Cd4/Il4r/Cd37/Il1b/Cd34/Itga5/Cd9/Cd14/Itga6/Cd8a/Csf1/Il6r/Csf2ra/Cd3g/Cd22/Cd1d1/Il1r1/Cd8b/Cd44/Mme/Itga4/Il1r2/Itga1/Cd3e/Ms4a1/Itga3/Itgb3/Cd3d/Cd2/Cd19
KEGG_REGULATION_OF_ACTIN_CYTOSKELETON	KEGG_REGULATION_OF_ACTIN_CYTOSKELETON	206	0.656459467	1.515267787	8.07E-09	1.47E-07	1.01E-07	3488	tags=44%, list=19%, signal=36%	Arpc1b/Rac2/Vav1/Itgb2/Fn1/Itgal/Pik3cg/Itgam/Fgf2/Nckap1l/Tmsb4x/Gsn/Was/Myh9/Pik3cd/Msn/Itga5/Itgax/Pik3r5/F2r/Myl12a/Itgb1/Cd14/Itga6/Rras/Pdgfa/Fgd3/Myl9/Fgfr2/Ezr/Fgfr3/Gna12/Fgfr1/Pdgfra/Actb/Itgb8/Iqgap3/Pfn1/Iqgap2/Itga4/Arpc5/Itgb5/Gng12/Itgb7/Egfr/Pik3r1/Arpc4/Actn1/Arhgef6/Itga1/Itgb4/Pdgfb/Itga7/Itga9/Iqgap1/Arpc3/Itga3/Rras2/Itgb3/Rhoa/Nras/Chrm4/Mapk3/Wasf2/Pip5k1b/Ssh3/Pdgfrb/Pdgfc…
KEGG_PATHWAYS_IN_CANCER	KEGG_PATHWAYS_IN_CANCER	314	0.621066188	1.441157312	1.41E-08	2.34E-07	1.61E-07	3002	tags=35%, list=16%, signal=30%	Csf1r/Cdh1/Wnt7b/Rac2/Col4a1/Tgfb1/Fn1/Pik3cg/Fgf2/Col4a6/Csf3r/Spi1/Tgfbr2/Pgf/Cebpa/Lama5/Col4a2/Pik3cd/Pik3r5/Birc5/Pld1/Mmp9/Col4a4/Lama1/Runx1/Fas/Itgb1/Mmp2/Itga6/Pdgfa/Fzd1/Ccnd1/Csf2ra/Cdk6/Fgfr2/Casp8/Stat1/Fgfr3/Lamb2/Nfkb2/Fgfr1/Pdgfra/Birc3/Fzd6/Stat3/Plcg2/Ets1/Lamc1/Bmp2/Cks1b/Fos/Egln3/Tgfbr1/Tgfb2/Egfr/Pik3r1/Fzd5/Cdkn2b/Cdkn1a/E2f1/Wnt9a/Myc/Tcf7l1/Bid/Pdgfb/Erbb2/Lamb1/Jun/E2f2/…
KEGG_ANTIGEN_PROCESSING_AND_PRESENTATION	KEGG_ANTIGEN_PROCESSING_AND_PRESENTATION	51	0.817956733	1.80172314	1.55E-08	2.35E-07	1.62E-07	1703	tags=43%, list=9%, signal=39%	Cd74/RT1-Da/RT1-Db1/RT1-Ba/RT1-Bb/Ctss/Ifi30/Hspa2/B2m/Cd4/Tap1/Ctsl/Cd8a/Ctsb/Psme1/Cd8b/RT1-DMa/Lgmn/RT1-DOa/RT1-M3-1/RT1-DOb/Psme2
KEGG_LEISHMANIA_INFECTION	KEGG_LEISHMANIA_INFECTION	65	0.78569975	1.768823458	2.58E-08	3.35E-07	2.31E-07	1685	tags=49%, list=9%, signal=45%	RT1-Da/RT1-Db1/RT1-Ba/C3/RT1-Bb/Fcgr3a/Ncf1/Fcgr1a/Itgb2/Tgfb1/Fcgr2b/Itgam/Ptpn6/Cyba/Ncf4/Tlr2/Il1b/Itgb1/Irak4/Myd88/Stat1/Ifngr1/Ncf2/Ifngr2/Tlr4/RT1-DMa/Fos/Itga4/Tgfb2/RT1-DOa/Jun/RT1-DOb
KEGG_B_CELL_RECEPTOR_SIGNALING_PATHWAY	KEGG_B_CELL_RECEPTOR_SIGNALING_PATHWAY	74	0.759824885	1.71412553	2.43E-08	3.35E-07	2.31E-07	2681	tags=53%, list=15%, signal=45%	Rac2/Vav1/Fcgr2b/Pik3cg/Ifitm3/Ptpn6/Lyn/Syk/Blnk/Btk/Pik3cd/Pik3ap1/Inpp5d/Pik3r5/Card11/Nfatc1/Dapp1/Nfkbie/Cd81/Cd22/Cd72/Plcg2/Fos/Pik3r1/Lilrb3a/Jun/Cd79b/Nfatc4/Nras/Nfatc2/Mapk3/Cd19/Cd79a/Akt1/Rac1/Rasgrp3/Vav2/Rela/Nfkb1
KEGG_LYSOSOME	KEGG_LYSOSOME	115	0.710517632	1.618872686	3.01E-08	3.65E-07	2.52E-07	3078	tags=45%, list=17%, signal=38%	Cd68/Ctsz/Laptm5/Ctss/Ctsh/Slc11a1/Napsa/Npc2/Ctsc/Acp5/Gm2a/Ctsl/Lipa/Dnase2/Fuca1/Glb1/Cd63/Ctsb/Ctse/Manba/Lgmn/Ctsd/Psap/Tcirg1/Galns/Ctsa/Ctsw/Cd164/Laptm4a/Lamp2/Ap1s2/Sumf1/Hexb/Hexa/Pla2g15/Arsb/Aga/Hyal1/Scarb2/Galc/Ap1s3/Asah1/Gusb/Ap3b1/Igf2r/Idua/Cln5/Ppt1/Lamp1/Gga2/Naglu/Man2b1
KEGG_NATURAL_KILLER_CELL_MEDIATED_CYTOTOXICITY	KEGG_NATURAL_KILLER_CELL_MEDIATED_CYTOTOXICITY	98	0.725721689	1.641333726	7.77E-08	8.84E-07	6.08E-07	2629	tags=43%, list=14%, signal=37%	Fcgr3a/Rac2/Tyrobp/Fcer1g/Vav1/Itgb2/Itgal/Pik3cg/Ptpn6/Lcp2/Syk/Icam1/Pik3cd/Cd48/Pik3r5/Nfatc1/Fas/Ifngr1/Ifngr2/Plcg2/Klrk1/Shc1/Ptk2b/Hcst/Ifnar2/Pik3r1/Tnfrsf10b/Lck/Bid/Micb/RT1-M3-1/Nfatc4/Nras/Nfatc2/Mapk3/Tnfsf10/Icam2/Casp3/Rac1/Cd247/Vav2/Zap70
KEGG_FC_GAMMA_R_MEDIATED_PHAGOCYTOSIS	KEGG_FC_GAMMA_R_MEDIATED_PHAGOCYTOSIS	93	0.730849748	1.650599861	1.54E-07	1.65E-06	1.14E-06	2494	tags=43%, list=14%, signal=37%	Arpc1b/Fcgr3a/Rac2/Ptprc/Ncf1/Fcgr1a/Vav1/Fcgr2b/Pik3cg/Lyn/Hck/Dock2/Syk/Gsn/Was/Pik3cd/Sphk1/Inpp5d/Pik3r5/Pld1/Prkcd/Plcg2/Plpp1/Pla2g4a/Arpc5/Pik3r1/Arpc4/Marcks/Arpc3/Asap3/Vasp/Mapk3/Wasf2/Pip5k1b/Plpp3/Arpc2/Akt1/Rac1/Asap2/Vav2
KEGG_INTESTINAL_IMMUNE_NETWORK_FOR_IGA_PRODUCTION	KEGG_INTESTINAL_IMMUNE_NETWORK_FOR_IGA_PRODUCTION	43	0.793917718	1.722133728	1.51E-06	1.53E-05	1.05E-05	2094	tags=47%, list=11%, signal=41%	RT1-Da/RT1-Db1/RT1-Ba/RT1-Bb/Tgfb1/Cxcr4/Cd86/Ltbr/RT1-DMa/Tnfsf13/Icoslg/Itga4/Itgb7/Cd80/Cd40/RT1-DOa/Icos/RT1-DOb/Il15ra/Tnfsf13b
KEGG_AUTOIMMUNE_THYROID_DISEASE	KEGG_AUTOIMMUNE_THYROID_DISEASE	31	0.836827837	1.753070896	1.92E-06	1.84E-05	1.27E-05	1685	tags=42%, list=9%, signal=38%	RT1-Da/RT1-Db1/RT1-Ba/RT1-Bb/Fas/Cd86/Tshr/RT1-DMa/Cd80/Cd40/RT1-DOa/RT1-M3-1/RT1-DOb
KEGG_JAK_STAT_SIGNALING_PATHWAY	KEGG_JAK_STAT_SIGNALING_PATHWAY	135	0.659606524	1.511694288	4.74E-06	4.32E-05	2.97E-05	2989	tags=34%, list=16%, signal=29%	Socs3/Csf2rb/Pik3cg/Ptpn6/Csf3r/Il4r/Pim1/Pik3cd/Il10ra/Jak3/Pik3r5/Stat6/Osmr/Cntf/Il21r/Il10rb/Clcf1/Il6r/Ccnd1/Csf2ra/Il2rg/Stat1/Ifngr1/Ifngr2/Ccnd2/Lif/Stat3/Ifnar2/Il20rb/Pik3r1/Spry1/Myc/Il13ra1/Irf9/Ccnd3/Ifnlr1/Il15ra/Lepr/Akt1/Stat2/Il2rb/Tslp/Stat5a/Il2ra/Ctf1/Ifnar1
KEGG_CHEMOKINE_SIGNALING_PATHWAY	KEGG_CHEMOKINE_SIGNALING_PATHWAY	170	0.640492197	1.474901655	5.50E-06	4.76E-05	3.28E-05	2737	tags=36%, list=15%, signal=31%	Cxcl13/Cx3cr1/Rac2/Ncf1/Vav1/Pik3cg/Lyn/Pf4/Fgr/Hck/Cxcr4/Dock2/Was/Pik3cd/Ccr5/Jak3/Pik3r5/Cxcl16/Prkcd/Gnb2/Gnb3/Gnai2/Stat1/Prex1/Ccl20/Stat3/Cxcr2/Cxcl1/Gng5/Adcy7/Shc1/Ccl7/Adcy4/Ptk2b/Plcb2/Cxcl10/Gng12/Pik3r1/Gng8/Plcb3/Ccr7/Gng10/Rhoa/Gnb4/Rap1b/Nras/Cxcr3/Mapk3/Cxcr6/Ccl17/Arrb2/Ccl5/Akt1/Csk/Gnai3/Rac1/Vav2/Rela/Nfkb1/Stat2/Ccr6
KEGG_ALLOGRAFT_REJECTION	KEGG_ALLOGRAFT_REJECTION	28	0.827376455	1.71554982	1.16E-05	9.62E-05	6.62E-05	1685	tags=43%, list=9%, signal=39%	RT1-Da/RT1-Db1/RT1-Ba/RT1-Bb/Fas/Cd86/RT1-DMa/Cd80/Cd40/RT1-DOa/RT1-M3-1/RT1-DOb
KEGG_PRIMARY_IMMUNODEFICIENCY	KEGG_PRIMARY_IMMUNODEFICIENCY	34	0.804762796	1.704566197	1.46E-05	0.000115254	7.93E-05	2943	tags=65%, list=16%, signal=54%	Ptprc/Blnk/Cd4/Btk/Jak3/Tap1/Cd8a/Il2rg/Cd8b/Lck/Cd40/Ada/Cd3e/Icos/Cd3d/Cd19/Cd79a/Dclre1c/Ung/Zap70/Tap2/Tnfrsf13b
KEGG_VIRAL_MYOCARDITIS	KEGG_VIRAL_MYOCARDITIS	60	0.726614986	1.623179716	2.22E-05	0.000168495	0.000115968	2453	tags=42%, list=13%, signal=36%	RT1-Da/RT1-Db1/RT1-Ba/RT1-Bb/Rac2/Itgb2/Itgal/Icam1/Myh9/Cd86/Ccnd1/Casp8/Actb/RT1-DMa/Cd80/Cd40/RT1-DOa/Bid/RT1-M3-1/RT1-DOb/Dag1/Casp3/Myh14/Cav1/Rac1
KEGG_ASTHMA	KEGG_ASTHMA	25	0.83384394	1.710241594	2.90E-05	0.000211026	0.000145241	1685	tags=36%, list=9%, signal=33%	RT1-Da/RT1-Db1/RT1-Ba/RT1-Bb/Fcer1g/RT1-DMa/Cd40/RT1-DOa/RT1-DOb
KEGG_SMALL_CELL_LUNG_CANCER	KEGG_SMALL_CELL_LUNG_CANCER	82	0.686130814	1.549681562	7.01E-05	0.000490534	0.000337615	2742	tags=40%, list=15%, signal=34%	Col4a1/Fn1/Pik3cg/Col4a6/Lama5/Col4a2/Pik3cd/Pik3r5/Col4a4/Lama1/Itgb1/Itga6/Ccnd1/Cdk6/Lamb2/Birc3/Lamc1/Cks1b/Pik3r1/Cdkn2b/E2f1/Myc/Lamb1/E2f2/Itga3/Traf1/Rarb/Akt1/Rela/Cdk2/Nfkb1/Itgav/Tp53
KEGG_CELL_CYCLE	KEGG_CELL_CYCLE	122	0.632496979	1.4435055	7.65E-05	0.00051533	0.00035468	3874	tags=39%, list=21%, signal=31%	Tgfb1/Cdk1/Pttg1/Bub1/Ccnd1/Bub1b/Ccnb1/Cdk6/Cdc20/Plk1/Mcm5/Mcm3/Gadd45g/Ccnd2/Cdc25c/Ccnb2/Ttk/Ccna2/Tgfb2/Mcm6/Cdkn2b/Cdkn1a/Chek2/E2f1/Myc/Sfn/E2f2/Cdkn2c/Ccnd3/Espl1/Tgfb3/Smad3/Cdc6/Pkmyt1/Cdc45/Cdk2/Tp53/Gadd45a/E2f3/Cdkn1b/Ywhaq/Orc6/Smc1b/Cdk4/Mcm2/Cdc25b/Mcm4
KEGG_TOLL_LIKE_RECEPTOR_SIGNALING_PATHWAY	KEGG_TOLL_LIKE_RECEPTOR_SIGNALING_PATHWAY	88	0.669419338	1.510786428	8.59E-05	0.00055862	0.000384476	3080	tags=45%, list=17%, signal=38%	Spp1/Pik3cg/Tlr8/Ikbke/Irf7/Tlr2/Pik3cd/Il1b/Pik3r5/Tlr1/Tlr9/Tlr7/Cd14/Irf5/Cd86/Irak4/Myd88/Map3k8/Casp8/Stat1/Tlr4/Tlr3/Ticam2/Fos/Ifnar2/Cxcl10/Pik3r1/Cd80/Cd40/Jun/Tlr6/Mapk3/Ccl5/Akt1/Rac1/Rela/Nfkb1/Tlr5/Ifnar1/Ccl3
KEGG_PANCREATIC_CANCER	KEGG_PANCREATIC_CANCER	67	0.694339774	1.558955704	0.00013534	0.000849376	0.000584591	2838	tags=48%, list=15%, signal=41%	Rac2/Tgfb1/Pik3cg/Tgfbr2/Pgf/Pik3cd/Pik3r5/Pld1/Ccnd1/Cdk6/Stat1/Stat3/Tgfbr1/Tgfb2/Egfr/Pik3r1/Arhgef6/E2f1/Erbb2/E2f2/Mapk3/Tgfb3/Tgfa/Smad3/Ralb/Akt1/Rac1/Rela/Nfkb1/Rad51/Tp53/Brca2
KEGG_GRAFT_VERSUS_HOST_DISEASE	KEGG_GRAFT_VERSUS_HOST_DISEASE	27	0.801291048	1.657834113	0.000265499	0.001594078	0.001097139	1685	tags=44%, list=9%, signal=40%	RT1-Da/RT1-Db1/RT1-Ba/RT1-Bb/Il1b/Fas/Cd86/RT1-DMa/Cd80/RT1-DOa/RT1-M3-1/RT1-DOb
KEGG_PATHOGENIC_ESCHERICHIA_COLI_INFECTION	KEGG_PATHOGENIC_ESCHERICHIA_COLI_INFECTION	52	0.710226662	1.564273864	0.000271519	0.001594078	0.001097139	3774	tags=62%, list=20%, signal=49%	Arpc1b/Cdh1/Tubb6/Hcls1/Was/Itgb1/Cd14/Ezr/Tubb2b/Tlr4/Actb/Cldn1/Arpc5/Arpc4/Arpc3/Ocln/Rhoa/Cttn/Arpc2/Krt18/Tuba1a/Tlr5/Tuba4a/Actg1/Nck1/Arpc1a/Ywhaq/Tubb5/Ly96/Rock2/Tubb4b/Ctnnb1
KEGG_T_CELL_RECEPTOR_SIGNALING_PATHWAY	KEGG_T_CELL_RECEPTOR_SIGNALING_PATHWAY	106	0.634095259	1.439495439	0.000309448	0.001759988	0.001211328	3610	tags=42%, list=20%, signal=34%	Ptprc/Vav1/Pik3cg/Ptpn6/Lcp2/Cd4/Pik3cd/Pik3r5/Card11/Nfatc1/Nfkbie/Cd8a/Map3k8/Cd3g/Cd8b/Fos/Prkcq/Pik3r1/Lck/Cd3e/Icos/Jun/Rhoa/Nfatc4/Nras/Nfatc2/Mapk3/Cd3d/Tec/Dlg1/Ctla4/Akt1/Cd247/Vav2/Rela/Zap70/Nfkb1/Cd28/Bcl10/Grb2/Nck1/Malt1/Map3k14/Mapk13/Cdk4
KEGG_P53_SIGNALING_PATHWAY	KEGG_P53_SIGNALING_PATHWAY	63	0.687407425	1.545913923	0.000610893	0.003369166	0.00231886	2908	tags=48%, list=16%, signal=40%	Thbs1/Cdk1/Rrm2/Shisa5/Serpine1/Fas/Ccnd1/Gtse1/Ccnb1/Cdk6/Casp8/Cd82/Gadd45g/Ccnd2/Ccnb2/Cdkn1a/Chek2/Bid/Sfn/Ccnd3/Pmaip1/Ddb2/Perp/Sesn3/Bbc3/Bax/Casp3/Cdk2/Tp53/Gadd45a
KEGG_CHRONIC_MYELOID_LEUKEMIA	KEGG_CHRONIC_MYELOID_LEUKEMIA	71	0.66421803	1.497603169	0.000859211	0.004599305	0.003165513	3266	tags=42%, list=18%, signal=35%	Tgfb1/Pik3cg/Tgfbr2/Pik3cd/Pik3r5/Runx1/Ccnd1/Cdk6/Shc1/Tgfbr1/Tgfb2/Pik3r1/Cdkn1a/E2f1/Myc/E2f2/Nras/Mapk3/Tgfb3/Smad3/Akt1/Mecom/Rela/Nfkb1/Tp53/Stat5a/Gab2/E2f3/Grb2/Cdkn1b
KEGG_METABOLISM_OF_XENOBIOTICS_BY_CYTOCHROME_P450	KEGG_METABOLISM_OF_XENOBIOTICS_BY_CYTOCHROME_P450	46	0.703196477	1.533459023	0.001067519	0.0055511	0.003820595	1925	tags=22%, list=10%, signal=20%	Aldh1a3/Aldh3a1/Mgst1/Mgst2/Ephx1/Aldh3b1/Gstk1/Cyp1b1/Mgst3/Gstz1
KEGG_ACUTE_MYELOID_LEUKEMIA	KEGG_ACUTE_MYELOID_LEUKEMIA	56	0.685427114	1.522923314	0.001165886	0.0058942	0.004056737	3349	tags=43%, list=18%, signal=35%	Pik3cg/Spi1/Cebpa/Pim1/Pik3cd/Pik3r5/Runx1/Ccnd1/Eif4ebp1/Stat3/Pik3r1/Myc/Tcf7l1/Nras/Mapk3/Jup/Akt1/Rela/Tcf7/Nfkb1/Stat5a/Pml/Grb2/Tcf7l2
KEGG_DRUG_METABOLISM_CYTOCHROME_P450	KEGG_DRUG_METABOLISM_CYTOCHROME_P450	46	0.699990514	1.526467785	0.00125986	0.00619715	0.004265245	4544	tags=39%, list=25%, signal=30%	Aldh1a3/Aldh3a1/Mgst1/Mgst2/Aldh3b1/Maob/Fmo5/Gstk1/Mgst3/Gstz1/Aox1/Gstp1/Maoa/Gstt2/Gsto1/Gstm6/Fmo4/Adh5
KEGG_COLORECTAL_CANCER	KEGG_COLORECTAL_CANCER	59	0.682275428	1.524523451	0.001370185	0.006562465	0.004516676	2742	tags=42%, list=15%, signal=36%	Rac2/Tgfb1/Pik3cg/Tgfbr2/Pik3cd/Pik3r5/Birc5/Ccnd1/Fos/Tgfbr1/Tgfb2/Pik3r1/Myc/Tcf7l1/Jun/Rhoa/Mapk3/Tgfb3/Smad3/Bax/Akt1/Casp3/Rac1/Tcf7/Tp53
KEGG_APOPTOSIS	KEGG_APOPTOSIS	81	0.625468291	1.414530305	0.002113638	0.009863644	0.006788743	2742	tags=36%, list=15%, signal=31%	Csf2rb/Pik3cg/Tnfrsf1a/Pik3cd/Il1b/Pik3r5/Fas/Irak3/Irak4/Myd88/Casp8/Il1r1/Birc3/Pik3r1/Capn1/Tnfrsf10b/Tradd/Bid/Cflar/Ngf/Capn2/Endod1/Tnfsf10/Bax/Akt1/Casp3/Rela/Nfkb1/Tp53
KEGG_TGF_BETA_SIGNALING_PATHWAY	KEGG_TGF_BETA_SIGNALING_PATHWAY	83	0.62570889	1.414350163	0.002706708	0.012315523	0.008476271	3150	tags=33%, list=17%, signal=27%	Tgfb1/Thbs1/Tgfbr2/Dcn/Ltbp1/Bmpr1b/Thbs2/Bmp2/Tgfbr1/Tgfb2/Cdkn2b/Myc/Thbs3/Inhbb/Smad6/Id1/Rhoa/Mapk3/Tgfb3/Smad3/Bmp6/Bmp4/Fst/Acvrl1/Acvr1/Smad7/Thbs4
KEGG_OLFACTORY_TRANSDUCTION	KEGG_OLFACTORY_TRANSDUCTION	43	-0.495054784	-1.7363812	0.00328097	0.014564307	0.010024017	3271	tags=35%, list=18%, signal=29%	Calm3/Camk2d/Camk2b/Grk3/Calm1/Prkg2/Guca1b/Adcy3/Camk2g/Cngb1/Gnal/Guca1a/Cnga3/Pdc/Camk2a
KEGG_FC_EPSILON_RI_SIGNALING_PATHWAY	KEGG_FC_EPSILON_RI_SIGNALING_PATHWAY	76	0.63429426	1.433201301	0.00365478	0.01583738	0.010900221	2625	tags=29%, list=14%, signal=25%	Rac2/Fcer1g/Vav1/Pik3cg/Lyn/Lcp2/Syk/Btk/Pik3cd/Inpp5d/Pik3r5/Prkcd/Pla2g2d/Plcg2/Pla2g4a/Pik3r1/Nras/Mapk3/Akt1/Rac1/Vav2/Pla2g2c
KEGG_PROSTATE_CANCER	KEGG_PROSTATE_CANCER	86	0.610309775	1.377641083	0.004614761	0.019532245	0.013443245	3349	tags=42%, list=18%, signal=34%	Pik3cg/Pik3cd/Pik3r5/Creb3l2/Pdgfa/Ccnd1/Fgfr2/Fgfr1/Pdgfra/Creb3l1/Egfr/Pik3r1/Cdkn1a/E2f1/Tcf7l1/Pdgfb/Erbb2/E2f2/Nras/Mapk3/Tgfa/Pdgfrb/Pdgfc/Foxo1/Akt1/Rela/Tcf7/Cdk2/Nfkb1/Tp53/Creb5/Gstp1/E2f3/Grb2/Cdkn1b/Tcf7l2
KEGG_ADHERENS_JUNCTION	KEGG_ADHERENS_JUNCTION	73	0.622128138	1.402160964	0.006516923	0.026956363	0.018552962	3890	tags=47%, list=21%, signal=37%	Cdh1/Rac2/Ptpn6/Tgfbr2/Was/Fgfr1/Actb/Tgfbr1/Egfr/Actn1/Tcf7l1/Ptpn1/Erbb2/Ctnna1/Iqgap1/Rhoa/Mapk3/Wasf2/Smad3/Rac1/Tcf7/Nectin3/Ptprj/Met/Nectin2/Actg1/Vcl/Ctnnd1/Ptprb/Tcf7l2/Actn4/Snai1/Ctnnb1/Lmo7
KEGG_NOD_LIKE_RECEPTOR_SIGNALING_PATHWAY	KEGG_NOD_LIKE_RECEPTOR_SIGNALING_PATHWAY	57	0.653497895	1.455369191	0.006839862	0.027663442	0.019039616	2690	tags=42%, list=15%, signal=36%	Il18/Pycard/Il1b/Pstpip1/Casp1/Naip6/Casp4/Card6/Nlrp1a/Casp8/Nod1/Birc3/Mefv/Nlrc4/Nlrp3/Cxcl1/Ccl7/Erbin/Card9/Mapk3/Ccl5/Rela/Nfkb1/Trip6
KEGG_BLADDER_CANCER	KEGG_BLADDER_CANCER	38	0.691765549	1.483324836	0.007332621	0.029011676	0.01996755	2048	tags=39%, list=11%, signal=35%	Cdh1/Thbs1/Pgf/Mmp9/Mmp2/Ccnd1/Fgfr3/Egfr/Cdkn1a/E2f1/Myc/Erbb2/E2f2/Nras/Mapk3
KEGG_RENAL_CELL_CARCINOMA	KEGG_RENAL_CELL_CARCINOMA	65	0.630183829	1.418714896	0.007693737	0.029792767	0.020505143	2453	tags=31%, list=13%, signal=27%	Tgfb1/Pik3cg/Pgf/Pik3cd/Pik3r5/Ets1/Gab1/Egln3/Tgfb2/Pik3r1/Pdgfb/Jun/Slc2a1/Rap1b/Nras/Mapk3/Tgfb3/Tgfa/Akt1/Rac1
KEGG_TYPE_I_DIABETES_MELLITUS	KEGG_TYPE_I_DIABETES_MELLITUS	34	0.700239349	1.483175328	0.008436582	0.031988705	0.022016518	1902	tags=38%, list=10%, signal=34%	RT1-Da/RT1-Db1/RT1-Ba/RT1-Bb/Il1b/Fas/Cd86/RT1-DMa/Cd80/RT1-DOa/RT1-M3-1/RT1-DOb/Ptprn2
KEGG_GLUTATHIONE_METABOLISM	KEGG_GLUTATHIONE_METABOLISM	44	0.672573718	1.460792264	0.011333912	0.042097388	0.02897391	1925	tags=32%, list=10%, signal=29%	Anpep/Gpx1/Rrm2/Mgst1/Mgst2/Gpx3/Gpx7/Lap3/Oplah/Ggt5/Ggt1/Gstk1/Mgst3/Gstz1
KEGG_CYTOSOLIC_DNA_SENSING_PATHWAY	KEGG_CYTOSOLIC_DNA_SENSING_PATHWAY	39	0.672397377	1.446197369	0.013535899	0.049270673	0.033910989	3451	tags=44%, list=19%, signal=36%	Il18/Pycard/Ikbke/Irf7/Il1b/Ripk3/Casp1/Il33/Cxcl10/Zbp1/Trex1/Ccl5/Rela/Nfkb1/Polr3c/Ripk1/Aim2
KEGG_GLYCOSAMINOGLYCAN_DEGRADATION	KEGG_GLYCOSAMINOGLYCAN_DEGRADATION	18	0.757854863	1.496175611	0.013959849	0.049817501	0.034287349	3052	tags=61%, list=17%, signal=51%	Glb1/Galns/Hs3st3a1/Hexb/Hexa/Arsb/Hyal1/Gusb/Hyal2/Idua/Naglu
