# Supplementary material for: Integrated bioinformatics analysis of retinal ischemia/reperfusion injury in rats with potential key genes
Source: BMC Genomics. 2024 Apr 15;25:367. doi: 10.1186/s12864-024-10288-0 (PMC11017533; doi:10.1186/s12864-024-10288-0)
Supplement: Supplementary file 77 — Supplementary Material 77. [file 12864_2024_10288_MOESM77_ESM.xlsx]

## Sheet: string_interactions_short
suplementery table 77 7d_spec PPI
#node1	node2	node1_string_id	node2_string_id	neighborhood_on_chromosome	gene_fusion	phylogenetic_cooccurrence	homology	coexpression	experimentally_determined_interaction	database_annotated	automated_textmining	combined_score
Agr3	Tectb	10116.ENSRNOP00000073372	10116.ENSRNOP00000021041	0	0	0	0	0	0	0	0.469	0.469
Bank1	Cd79a	10116.ENSRNOP00000066483	10116.ENSRNOP00000027254	0	0	0	0	0.213	0	0	0.352	0.468
Cars	LOC103690033	10116.ENSRNOP00000050342	10116.ENSRNOP00000071046	0	0	0	0	0.152	0	0	0.544	0.596
Cd2	Ubash3a	10116.ENSRNOP00000021268	10116.ENSRNOP00000001541	0	0	0	0	0.362	0	0	0.128	0.42
Cd2	Cd247	10116.ENSRNOP00000021268	10116.ENSRNOP00000004403	0	0	0	0	0.704	0	0	0.467	0.836
Cd2	Traf3ip3	10116.ENSRNOP00000021268	10116.ENSRNOP00000007649	0	0	0	0	0.384	0.107	0	0.108	0.466
Cd2	Cd28	10116.ENSRNOP00000021268	10116.ENSRNOP00000013701	0	0	0	0	0.2	0	0	0.842	0.868
Cd2	Cd79a	10116.ENSRNOP00000021268	10116.ENSRNOP00000027254	0	0	0	0	0.186	0	0	0.298	0.404
Cd2	Zap70	10116.ENSRNOP00000021268	10116.ENSRNOP00000023036	0	0	0	0	0.404	0.062	0	0.426	0.651
Cd2	Cd3g	10116.ENSRNOP00000021268	10116.ENSRNOP00000021390	0	0	0	0	0.743	0	0	0.326	0.819
Cd2	Cd3e	10116.ENSRNOP00000021268	10116.ENSRNOP00000047591	0	0	0	0	0.829	0	0	0.428	0.898
Cd247	Ubash3a	10116.ENSRNOP00000004403	10116.ENSRNOP00000001541	0	0	0	0	0.227	0.099	0	0.229	0.416
Cd247	Grap	10116.ENSRNOP00000004403	10116.ENSRNOP00000003515	0	0	0	0	0.203	0	0	0.369	0.476
Cd247	Cd28	10116.ENSRNOP00000004403	10116.ENSRNOP00000013701	0	0	0	0	0.161	0	0	0.744	0.776
Cd247	Zap70	10116.ENSRNOP00000004403	10116.ENSRNOP00000023036	0	0	0	0	0.568	0.721	0.72	0.954	0.998
Cd247	Cd3e	10116.ENSRNOP00000004403	10116.ENSRNOP00000047591	0	0	0	0	0.767	0.781	0.72	0.911	0.998
Cd247	Cd3g	10116.ENSRNOP00000004403	10116.ENSRNOP00000021390	0	0	0	0	0.871	0.727	0.9	0.799	0.999
Cd28	Cxcr3	10116.ENSRNOP00000013701	10116.ENSRNOP00000004406	0	0	0	0	0.127	0	0	0.44	0.49
Cd28	Cxcr5	10116.ENSRNOP00000013701	10116.ENSRNOP00000016580	0	0	0	0	0.07	0	0	0.383	0.402
Cd28	Cd3g	10116.ENSRNOP00000013701	10116.ENSRNOP00000021390	0	0	0	0	0.286	0	0	0.198	0.403
Cd28	Stat1	10116.ENSRNOP00000013701	10116.ENSRNOP00000070183	0	0	0	0	0.072	0.081	0	0.396	0.44
Cd28	Irf4	10116.ENSRNOP00000013701	10116.ENSRNOP00000074106	0	0	0	0	0.215	0	0	0.321	0.444
Cd28	Cd3e	10116.ENSRNOP00000013701	10116.ENSRNOP00000047591	0	0	0	0	0.197	0	0	0.545	0.619
Cd28	Zap70	10116.ENSRNOP00000013701	10116.ENSRNOP00000023036	0	0	0	0	0.133	0.065	0	0.623	0.668
Cd3e	Ubash3a	10116.ENSRNOP00000047591	10116.ENSRNOP00000001541	0	0	0	0	0.375	0.099	0	0.077	0.435
Cd3e	Cxcr3	10116.ENSRNOP00000047591	10116.ENSRNOP00000004406	0	0	0	0	0.205	0	0	0.453	0.547
Cd3e	Cxcr5	10116.ENSRNOP00000047591	10116.ENSRNOP00000016580	0	0	0	0	0.129	0	0	0.539	0.582
Cd3e	Cd3g	10116.ENSRNOP00000047591	10116.ENSRNOP00000021390	0	0	0.349	0	0.936	0.775	0.9	0.929	0.999
Cd3e	Zap70	10116.ENSRNOP00000047591	10116.ENSRNOP00000023036	0	0	0	0	0.555	0.537	0.9	0.701	0.993
Cd3e	Cd79a	10116.ENSRNOP00000047591	10116.ENSRNOP00000027254	0	0	0	0	0.159	0	0	0.542	0.598
Cd3e	Pou2af1	10116.ENSRNOP00000047591	10116.ENSRNOP00000061720	0	0	0	0	0.123	0	0	0.394	0.445
Cd3g	Pou2af1	10116.ENSRNOP00000021390	10116.ENSRNOP00000061720	0	0	0	0	0.255	0	0	0.239	0.409
Cd3g	Gimap7	10116.ENSRNOP00000021390	10116.ENSRNOP00000055940	0	0	0	0	0.325	0	0	0.18	0.423
Cd3g	Mzb1	10116.ENSRNOP00000021390	10116.ENSRNOP00000030810	0	0	0	0	0.258	0	0	0.376	0.518
Cd3g	Cd79a	10116.ENSRNOP00000021390	10116.ENSRNOP00000027254	0	0	0	0	0.13	0	0	0.544	0.586
Cd3g	Zap70	10116.ENSRNOP00000021390	10116.ENSRNOP00000023036	0	0	0	0	0.378	0.322	0.9	0.414	0.972
Cd79a	Cxcr5	10116.ENSRNOP00000027254	10116.ENSRNOP00000016580	0	0	0	0	0.304	0	0	0.27	0.47
Cd79a	Zap70	10116.ENSRNOP00000027254	10116.ENSRNOP00000023036	0	0	0	0	0.121	0.081	0	0.422	0.492
Cd79a	Fcmr	10116.ENSRNOP00000027254	10116.ENSRNOP00000036615	0	0	0	0	0.373	0	0	0.197	0.475
Cd79a	Mzb1	10116.ENSRNOP00000027254	10116.ENSRNOP00000030810	0	0	0	0	0.424	0	0	0.498	0.699
Cd79a	Pou2af1	10116.ENSRNOP00000027254	10116.ENSRNOP00000061720	0	0	0	0	0.567	0	0	0.393	0.726
Cilp	Dcn	10116.ENSRNOP00000048194	10116.ENSRNOP00000006070	0	0	0	0	0.164	0	0	0.37	0.45
Clec9a	Irf4	10116.ENSRNOP00000071858	10116.ENSRNOP00000074106	0	0	0	0	0	0.06	0	0.496	0.505
Col12a1	Dcn	10116.ENSRNOP00000075422	10116.ENSRNOP00000006070	0	0	0	0	0.128	0.084	0	0.374	0.457
Cxcr3	Dpp4	10116.ENSRNOP00000004406	10116.ENSRNOP00000072092	0	0	0	0	0.133	0	0	0.365	0.427
Cxcr3	Cxcr5	10116.ENSRNOP00000004406	10116.ENSRNOP00000016580	0	0	0	0.863	0.092	0	0	0.451	0.48
Cxcr3	Zap70	10116.ENSRNOP00000004406	10116.ENSRNOP00000023036	0	0	0	0	0.155	0	0	0.424	0.492
Cxcr3	Irf4	10116.ENSRNOP00000004406	10116.ENSRNOP00000074106	0	0	0	0	0.091	0	0	0.487	0.513
Cxcr3	Stat1	10116.ENSRNOP00000004406	10116.ENSRNOP00000070183	0	0	0	0	0.108	0	0	0.568	0.598
Cxcr5	Tnfrsf13b	10116.ENSRNOP00000016580	10116.ENSRNOP00000003139	0	0	0	0	0.14	0	0	0.423	0.483
Cxcr5	Ikzf3	10116.ENSRNOP00000016580	10116.ENSRNOP00000009454	0	0	0	0	0.248	0	0	0.26	0.419
Cxcr5	Fcmr	10116.ENSRNOP00000016580	10116.ENSRNOP00000036615	0	0	0	0	0.388	0	0	0.096	0.423
Cxcr5	Stat1	10116.ENSRNOP00000016580	10116.ENSRNOP00000070183	0	0	0	0	0.049	0	0	0.439	0.443
Cxcr5	Pou2af1	10116.ENSRNOP00000016580	10116.ENSRNOP00000061720	0	0	0	0	0.35	0	0	0.339	0.552
Cxcr5	Irf4	10116.ENSRNOP00000016580	10116.ENSRNOP00000074106	0	0	0	0	0.073	0	0	0.635	0.647
Dcn	Emilin1	10116.ENSRNOP00000006070	10116.ENSRNOP00000010932	0	0	0	0	0.127	0.084	0	0.378	0.46
Emilin1	Tnn	10116.ENSRNOP00000010932	10116.ENSRNOP00000003452	0	0	0	0	0.057	0	0.72	0	0.724
Emilin1	Tspan32	10116.ENSRNOP00000010932	10116.ENSRNOP00000051746	0	0	0	0	0	0	0.72	0	0.72
Emilin1	Tnc	10116.ENSRNOP00000010932	10116.ENSRNOP00000071884	0	0	0	0	0.058	0	0.72	0.091	0.739
Fcmr	Mzb1	10116.ENSRNOP00000036615	10116.ENSRNOP00000030810	0	0	0	0	0.4	0	0	0.419	0.637
Fcmr	Pou2af1	10116.ENSRNOP00000036615	10116.ENSRNOP00000061720	0	0	0	0	0.405	0	0	0.09	0.435
Fhl2	Limd2	10116.ENSRNOP00000023014	10116.ENSRNOP00000033334	0	0	0	0	0	0.046	0	0.399	0.403
Gimap7	Ikzf3	10116.ENSRNOP00000055940	10116.ENSRNOP00000009454	0	0	0	0	0.249	0.099	0	0.233	0.435
Gpr174	Pou2af1	10116.ENSRNOP00000044021	10116.ENSRNOP00000061720	0	0	0	0	0.209	0	0	0.36	0.473
Gpr31	Gpr39	10116.ENSRNOP00000056869	10116.ENSRNOP00000036196	0	0	0	0	0	0	0	0.438	0.438
Grap	Ubash3a	10116.ENSRNOP00000003515	10116.ENSRNOP00000001541	0	0	0	0	0.139	0.122	0	0.712	0.763
Grap	Zap70	10116.ENSRNOP00000003515	10116.ENSRNOP00000023036	0	0	0	0	0.238	0.121	0	0.455	0.603
Ikzf3	Irf4	10116.ENSRNOP00000009454	10116.ENSRNOP00000074106	0	0	0	0	0.111	0.1	0	0.428	0.502
Ikzf3	Pou2af1	10116.ENSRNOP00000009454	10116.ENSRNOP00000061720	0	0	0	0	0.272	0	0	0.39	0.537
Irf4	Pou2af1	10116.ENSRNOP00000074106	10116.ENSRNOP00000061720	0	0	0	0	0.162	0	0	0.407	0.481
Irf4	Stat1	10116.ENSRNOP00000074106	10116.ENSRNOP00000070183	0	0	0	0	0.07	0.088	0	0.601	0.632
Lax1	Mzb1	10116.ENSRNOP00000032707	10116.ENSRNOP00000030810	0	0	0	0	0.284	0	0	0.228	0.424
Msc	Pitx2	10116.ENSRNOP00000009908	10116.ENSRNOP00000046259	0	0	0	0	0	0	0	0.434	0.434
Mzb1	Tnfrsf13b	10116.ENSRNOP00000030810	10116.ENSRNOP00000003139	0	0	0	0	0.213	0	0	0.28	0.41
Mzb1	Pou2af1	10116.ENSRNOP00000030810	10116.ENSRNOP00000061720	0	0	0	0	0.769	0	0	0.393	0.854
Pou2af1	Ubash3a	10116.ENSRNOP00000061720	10116.ENSRNOP00000001541	0	0	0	0	0.108	0	0	0.398	0.44
Pou2af1	Tnfrsf13b	10116.ENSRNOP00000061720	10116.ENSRNOP00000003139	0	0	0	0	0.224	0	0	0.325	0.454
RT1-DMa	RT1-DOb	10116.ENSRNOP00000066343	10116.ENSRNOP00000000526	0	0	0	0	0.215	0.499	0.72	0.53	0.941
RT1-DMa	RT1-DOa	10116.ENSRNOP00000066343	10116.ENSRNOP00000034452	0	0	0.093	0.748	0.547	0.637	0.72	0.34	0.967
RT1-DOa	RT1-DOb	10116.ENSRNOP00000034452	10116.ENSRNOP00000000526	0	0	0	0.654	0.511	0.727	0.9	0.316	0.989
Stat1	Zap70	10116.ENSRNOP00000070183	10116.ENSRNOP00000023036	0	0	0	0	0.077	0.178	0	0.529	0.612
Tnc	Tnn	10116.ENSRNOP00000071884	10116.ENSRNOP00000003452	0	0	0	0.809	0.063	0	0.9	0.122	0.91
Ubash3a	Zap70	10116.ENSRNOP00000001541	10116.ENSRNOP00000023036	0	0	0	0	0.337	0.118	0	0.6	0.746
