# Supplementary material for: Integrated bioinformatics analysis of retinal ischemia/reperfusion injury in rats with potential key genes
Source: BMC Genomics. 2024 Apr 15;25:367. doi: 10.1186/s12864-024-10288-0 (PMC11017533; doi:10.1186/s12864-024-10288-0)
Supplement: Supplementary file 78 — Supplementary Material 78. [file 12864_2024_10288_MOESM78_ESM.xlsx]

## Sheet: MCC_top10
suplementery table 78 7d_spec key
Rank	Name	Score
1	Cd3e	194
2	Zap70	186
3	Cd2	169
4	Cd28	162
5	Cd3g	157
6	Cd247	150
7	Cd79a	55
8	Cxcr5	50
9	Cxcr3	43
9	Pou2af1	43
