# Supplementary material for: Integrated bioinformatics analysis of retinal ischemia/reperfusion injury in rats with potential key genes
Source: BMC Genomics. 2024 Apr 15;25:367. doi: 10.1186/s12864-024-10288-0 (PMC11017533; doi:10.1186/s12864-024-10288-0)
Supplement: Supplementary file 79 — Supplementary Material 79. [file 12864_2024_10288_MOESM79_ESM.xlsx]

## Sheet: Sheet1
suplementery table 79 miRNA_lncRNA_mRNA_7d
SYMBOL	X1
Cd3e	rno-miR-433-3p
Cd3e	rno-miR-485-5p
Zap70	rno-miR-532-3p
Cd28	rno-miR-125b-2-3p
Cd28	rno-miR-28-5p
Cd28	rno-miR-336-3p
Cd28	rno-miR-708-5p
Cd247	rno-miR-214-3p
Cd247	rno-miR-300-3p
Cd247	rno-miR-330-3p
Cd247	rno-miR-3588
Cd247	rno-miR-362-5p
Cd247	rno-miR-500-5p
Cd247	rno-miR-6329
Cd247	rno-miR-761
Cxcr3	rno-miR-122-5p
Cxcr3	rno-miR-152-3p
Cxcr3	rno-miR-24-3p
Cxcr3	rno-miR-325-3p
Cxcr3	rno-miR-342-3p
Cxcr3	rno-miR-344i
Cxcr3	rno-miR-883-5p
Pou2af1	rno-miR-140-3p
Pou2af1	rno-miR-181a-2-3p
Pou2af1	rno-miR-181a-5p
Pou2af1	rno-miR-185-5p
Pou2af1	rno-miR-193a-5p
Pou2af1	rno-miR-224-3p
Pou2af1	rno-miR-291a-5p
Pou2af1	rno-miR-320-3p
Pou2af1	rno-miR-325-3p
Pou2af1	rno-miR-329-5p
Pou2af1	rno-miR-34a-5p
Pou2af1	rno-miR-34b-3p
Pou2af1	rno-miR-34c-3p
Pou2af1	rno-miR-449a-5p
Pou2af1	rno-miR-466d
Pou2af1	rno-miR-6316
rno-miR-433-3p	LOC100362826
rno-miR-433-3p	LOC108352952
rno-miR-433-3p	LOC102553008
rno-miR-433-3p	AABR07027381.1
rno-miR-485-5p	XLOC_002397
rno-miR-485-5p	XLOC_005558
rno-miR-485-5p	XLOC_007634
rno-miR-485-5p	XLOC_008997
rno-miR-485-5p	XLOC_016020
rno-miR-485-5p	LOC102547649
rno-miR-485-5p	LOC103692191
rno-miR-485-5p	LOC108352475
rno-miR-485-5p	LOC103690246
rno-miR-485-5p	AABR07021946.2
rno-miR-532-3p	XLOC_001269
rno-miR-532-3p	XLOC_000032
rno-miR-532-3p	XLOC_000160
rno-miR-532-3p	XLOC_001508
rno-miR-532-3p	XLOC_000701
rno-miR-532-3p	XLOC_000912
rno-miR-532-3p	XLOC_002997
rno-miR-532-3p	XLOC_004973
rno-miR-532-3p	XLOC_005560
rno-miR-532-3p	XLOC_005977
rno-miR-532-3p	XLOC_006258
rno-miR-532-3p	XLOC_006298
rno-miR-532-3p	XLOC_006386
rno-miR-532-3p	XLOC_007227
rno-miR-532-3p	XLOC_008314
rno-miR-532-3p	XLOC_008704
rno-miR-532-3p	XLOC_008428
rno-miR-532-3p	XLOC_009004
rno-miR-532-3p	XLOC_010028
rno-miR-532-3p	XLOC_010414
rno-miR-532-3p	XLOC_010563
rno-miR-532-3p	XLOC_010621
rno-miR-532-3p	XLOC_011866
rno-miR-532-3p	XLOC_011095
rno-miR-532-3p	XLOC_012101
rno-miR-532-3p	XLOC_012602
rno-miR-532-3p	XLOC_013518
rno-miR-532-3p	XLOC_013850
rno-miR-532-3p	XLOC_013860
rno-miR-532-3p	XLOC_014828
rno-miR-532-3p	XLOC_014909
rno-miR-532-3p	XLOC_015944
rno-miR-532-3p	XLOC_016338
rno-miR-532-3p	XLOC_017117
rno-miR-532-3p	XLOC_017273
rno-miR-532-3p	XLOC_017622
rno-miR-532-3p	XLOC_018231
rno-miR-532-3p	XLOC_019722
rno-miR-532-3p	XLOC_020316
rno-miR-532-3p	XLOC_020347
rno-miR-532-3p	XLOC_020632
rno-miR-532-3p	XLOC_020649
rno-miR-532-3p	XLOC_020098
rno-miR-532-3p	XLOC_021375
rno-miR-532-3p	XLOC_021817
rno-miR-532-3p	LOC102547319
rno-miR-532-3p	LOC108348916
rno-miR-532-3p	LOC108349680
rno-miR-532-3p	LOC108349705
rno-miR-532-3p	LOC108348158
rno-miR-532-3p	LOC102554967
rno-miR-532-3p	LOC102547575
rno-miR-532-3p	LOC102548822
rno-miR-532-3p	LOC102548639
rno-miR-532-3p	LOC108350117
rno-miR-532-3p	LOC102547949
rno-miR-532-3p	LOC108350144
rno-miR-532-3p	LOC103691757
rno-miR-532-3p	LOC108350359
rno-miR-532-3p	LOC102554503
rno-miR-532-3p	LOC108350453
rno-miR-532-3p	LOC102550673
rno-miR-532-3p	LOC103692023
rno-miR-532-3p	LOC108350676
rno-miR-532-3p	LOC108350702
rno-miR-532-3p	LOC102553636
rno-miR-532-3p	LOC102548836
rno-miR-532-3p	LOC108350787
rno-miR-532-3p	LOC502923
rno-miR-532-3p	LOC102549805
rno-miR-532-3p	LOC103692418
rno-miR-532-3p	LOC102548220
rno-miR-532-3p	LOC103692514
rno-miR-532-3p	LOC108351599
rno-miR-532-3p	LOC102549311
rno-miR-532-3p	LOC103692938
rno-miR-532-3p	LOC102547102
rno-miR-532-3p	LOC103692969
rno-miR-532-3p	LOC108351775
rno-miR-532-3p	LOC102554279
rno-miR-532-3p	LOC103690472
rno-miR-532-3p	LOC103690474
rno-miR-532-3p	LOC102554789
rno-miR-532-3p	LOC108352203
rno-miR-532-3p	LOC108352092
rno-miR-532-3p	LOC108352118
rno-miR-532-3p	LOC102550169
rno-miR-532-3p	LOC102547955
rno-miR-532-3p	Khps1a
rno-miR-532-3p	LOC103693523
rno-miR-532-3p	LOC108352385
rno-miR-532-3p	LOC102547088
rno-miR-532-3p	LOC102556466
rno-miR-532-3p	LOC108353018
rno-miR-532-3p	LOC108352898
rno-miR-532-3p	LOC108352900
rno-miR-532-3p	LOC102547440
rno-miR-532-3p	LOC103693895
rno-miR-532-3p	LOC103694020
rno-miR-532-3p	LOC108348491
rno-miR-532-3p	LOC103694043
rno-miR-532-3p	LOC102552189
rno-miR-532-3p	LOC103694127
rno-miR-532-3p	LOC103694135
rno-miR-532-3p	LOC108348757
rno-miR-532-3p	LOC103694223
rno-miR-532-3p	LOC102548467
rno-miR-532-3p	LOC108353195
rno-miR-532-3p	LOC108348952
rno-miR-532-3p	LOC108353245
rno-miR-532-3p	AABR07060519.1
rno-miR-532-3p	AABR07026704.1
rno-miR-532-3p	AABR07065895.1
rno-miR-532-3p	AC129395.2
rno-miR-532-3p	AABR07050487.1
rno-miR-532-3p	AABR07062800.1
rno-miR-532-3p	AABR07071333.1
rno-miR-125b-2-3p	XLOC_001307
rno-miR-125b-2-3p	XLOC_006523
rno-miR-125b-2-3p	XLOC_010541
rno-miR-125b-2-3p	XLOC_019206
rno-miR-125b-2-3p	LOC103692174
rno-miR-125b-2-3p	LOC102552813
rno-miR-125b-2-3p	LOC108352496
rno-miR-125b-2-3p	LOC108352597
rno-miR-125b-2-3p	LOC102546511
rno-miR-125b-2-3p	LOC103690870
rno-miR-28-5p	LOC108350426
rno-miR-336-3p	XLOC_000251
rno-miR-336-3p	XLOC_010629
rno-miR-336-3p	LOC102553173
rno-miR-336-3p	LOC102548505
rno-miR-336-3p	LOC102557119
rno-miR-336-3p	LOC102554661
rno-miR-336-3p	AABR07005779.6
rno-miR-708-5p	XLOC_000628
rno-miR-708-5p	XLOC_000753
rno-miR-708-5p	XLOC_010034
rno-miR-708-5p	XLOC_011031
rno-miR-708-5p	XLOC_014397
rno-miR-708-5p	XLOC_019674
rno-miR-708-5p	XLOC_020987
rno-miR-708-5p	LOC102546397
rno-miR-214-3p	XLOC_000105
rno-miR-214-3p	XLOC_002997
rno-miR-214-3p	XLOC_005110
rno-miR-214-3p	XLOC_005607
rno-miR-214-3p	XLOC_006002
rno-miR-214-3p	XLOC_007003
rno-miR-214-3p	XLOC_010043
rno-miR-214-3p	XLOC_014307
rno-miR-214-3p	XLOC_014377
rno-miR-214-3p	XLOC_015656
rno-miR-214-3p	XLOC_015961
rno-miR-214-3p	XLOC_019817
rno-miR-214-3p	LOC100911827
rno-miR-214-3p	LOC102550673
rno-miR-214-3p	LOC102555246
rno-miR-214-3p	LOC108352157
rno-miR-214-3p	LOC102550239
rno-miR-214-3p	LOC108352569
rno-miR-214-3p	LOC108352770
rno-miR-214-3p	LOC108352964
rno-miR-214-3p	LOC108348757
rno-miR-214-3p	LOC102555756
rno-miR-214-3p	AABR07024786.1
rno-miR-214-3p	AABR07050487.1
rno-miR-214-3p	AABR07070714.1
rno-miR-214-3p	AABR07057171.1
rno-miR-300-3p	XLOC_019940
rno-miR-300-3p	LOC102552078
rno-miR-330-3p	XLOC_001268
rno-miR-330-3p	XLOC_000032
rno-miR-330-3p	XLOC_003422
rno-miR-330-3p	XLOC_004546
rno-miR-330-3p	XLOC_005110
rno-miR-330-3p	XLOC_004876
rno-miR-330-3p	XLOC_006258
rno-miR-330-3p	XLOC_008125
rno-miR-330-3p	XLOC_008579
rno-miR-330-3p	XLOC_012159
rno-miR-330-3p	XLOC_013494
rno-miR-330-3p	XLOC_019451
rno-miR-330-3p	XLOC_021820
rno-miR-330-3p	LOC102548859
rno-miR-330-3p	LOC108350474
rno-miR-330-3p	LOC108350769
rno-miR-330-3p	LOC102550429
rno-miR-330-3p	LOC108351266
rno-miR-330-3p	LOC108351928
rno-miR-330-3p	LOC102555823
rno-miR-330-3p	LOC108352227
rno-miR-330-3p	LOC102550239
rno-miR-330-3p	LOC103692374
rno-miR-330-3p	LOC102550923
rno-miR-330-3p	AABR07072264.3
rno-miR-330-3p	AABR07005950.1
rno-miR-3588	XLOC_004546
rno-miR-3588	XLOC_008145
rno-miR-3588	XLOC_013993
rno-miR-3588	XLOC_014015
rno-miR-3588	XLOC_014307
rno-miR-3588	LOC102548505
rno-miR-3588	LOC102554570
rno-miR-3588	LOC108350766
rno-miR-3588	LOC102554736
rno-miR-3588	LOC102552929
rno-miR-3588	LOC102551999
rno-miR-3588	LOC102553833
rno-miR-3588	LOC108351787
rno-miR-3588	LOC108352496
rno-miR-3588	LOC102555502
rno-miR-3588	LOC108349038
rno-miR-3588	AABR07003397.1
rno-miR-3588	AABR07002898.1
rno-miR-362-5p	LOC108351503
rno-miR-500-5p	XLOC_003696
rno-miR-500-5p	XLOC_006071
rno-miR-500-5p	XLOC_011128
rno-miR-500-5p	XLOC_020098
rno-miR-500-5p	LOC102553423
rno-miR-6329	XLOC_009885
rno-miR-761	XLOC_006513
rno-miR-761	XLOC_008314
rno-miR-761	XLOC_018104
rno-miR-761	XLOC_021641
rno-miR-761	LOC108348877
rno-miR-761	LOC108350276
rno-miR-761	LOC102548611
rno-miR-761	LOC108352531
rno-miR-761	AABR07062775.1
rno-miR-122-5p	LOC102546407
rno-miR-122-5p	LOC108353017
rno-miR-152-3p	LOC103692576
rno-miR-152-3p	LOC102553301
rno-miR-152-3p	AABR07036074.1
rno-miR-24-3p	XLOC_005977
rno-miR-24-3p	XLOC_007970
rno-miR-24-3p	XLOC_008417
rno-miR-24-3p	XLOC_009004
rno-miR-24-3p	LOC102548601
rno-miR-24-3p	LOC102546680
rno-miR-24-3p	LOC102547159
rno-miR-24-3p	LOC102555003
rno-miR-24-3p	LOC103692686
rno-miR-24-3p	LOC108351947
rno-miR-24-3p	LOC102546363
rno-miR-24-3p	LOC102547234
rno-miR-24-3p	LOC100911719
rno-miR-24-3p	LOC103693719
rno-miR-24-3p	LOC102553936
rno-miR-24-3p	LOC108348906
rno-miR-24-3p	LOC102552984
rno-miR-24-3p	LOC102550604
rno-miR-325-3p	XLOC_004542
rno-miR-342-3p	XLOC_004878
rno-miR-342-3p	XLOC_006135
rno-miR-342-3p	XLOC_009004
rno-miR-342-3p	XLOC_011128
rno-miR-342-3p	XLOC_015961
rno-miR-342-3p	XLOC_021312
rno-miR-342-3p	XLOC_021147
rno-miR-342-3p	LOC108349530
rno-miR-342-3p	LOC102551439
rno-miR-342-3p	LOC103690707
rno-miR-342-3p	LOC102554235
rno-miR-344i	XLOC_003696
rno-miR-344i	XLOC_003871
rno-miR-344i	XLOC_007296
rno-miR-344i	XLOC_019455
rno-miR-344i	XLOC_019817
rno-miR-344i	XLOC_021833
rno-miR-344i	LOC108349492
rno-miR-344i	LOC102553651
rno-miR-344i	LOC103691458
rno-miR-344i	LOC102550049
rno-miR-344i	LOC102554068
rno-miR-344i	LOC102556460
rno-miR-344i	LOC108351599
rno-miR-344i	LOC103691302
rno-miR-344i	LOC102556249
rno-miR-344i	LOC108352850
rno-miR-344i	LOC102555751
rno-miR-883-5p	XLOC_007620
rno-miR-883-5p	XLOC_008608
rno-miR-883-5p	XLOC_016020
rno-miR-883-5p	LOC108350581
rno-miR-883-5p	LOC108352206
rno-miR-883-5p	LOC108348622
rno-miR-883-5p	AABR07049962.1
rno-miR-140-3p	XLOC_000105
rno-miR-140-3p	XLOC_001200
rno-miR-140-3p	XLOC_008253
rno-miR-140-3p	XLOC_011052
rno-miR-140-3p	XLOC_017889
rno-miR-140-3p	LOC102547720
rno-miR-140-3p	LOC102553678
rno-miR-140-3p	LOC102554318
rno-miR-140-3p	LOC108350745
rno-miR-140-3p	LOC108352161
rno-miR-140-3p	LOC108352382
rno-miR-140-3p	LOC108348815
rno-miR-140-3p	LOC103694319
rno-miR-140-3p	AC120807.1
rno-miR-181a-2-3p	XLOC_008125
rno-miR-181a-2-3p	LOC102546680
rno-miR-181a-5p	LOC103691383
rno-miR-185-5p	XLOC_003749
rno-miR-185-5p	XLOC_005977
rno-miR-185-5p	XLOC_007693
rno-miR-185-5p	XLOC_010118
rno-miR-185-5p	XLOC_015233
rno-miR-185-5p	XLOC_019940
rno-miR-185-5p	XLOC_021625
rno-miR-185-5p	LOC108349106
rno-miR-185-5p	LOC108350030
rno-miR-185-5p	LOC102554907
rno-miR-185-5p	LOC102555004
rno-miR-185-5p	LOC102551170
rno-miR-185-5p	LOC102551042
rno-miR-185-5p	LOC108351012
rno-miR-185-5p	LOC108351485
rno-miR-185-5p	LOC103690472
rno-miR-185-5p	LOC102555877
rno-miR-185-5p	LOC108352094
rno-miR-185-5p	LOC102547400
rno-miR-185-5p	AABR07035955.1
rno-miR-193a-5p	XLOC_008999
rno-miR-193a-5p	LOC108350412
rno-miR-193a-5p	LOC102547969
rno-miR-193a-5p	LOC102546787
rno-miR-224-3p	LOC108352710
rno-miR-291a-5p	LOC108349107
rno-miR-291a-5p	LOC108349703
rno-miR-291a-5p	LOC108351303
rno-miR-291a-5p	LOC108351304
rno-miR-291a-5p	LOC103692964
rno-miR-291a-5p	LOC102546511
rno-miR-320-3p	XLOC_004876
rno-miR-320-3p	LOC108349522
rno-miR-320-3p	LOC108350640
rno-miR-320-3p	LOC100911553
rno-miR-320-3p	AABR07013085.1
rno-miR-329-5p	XLOC_000612
rno-miR-329-5p	XLOC_004095
rno-miR-329-5p	XLOC_009004
rno-miR-329-5p	XLOC_013850
rno-miR-329-5p	XLOC_020098
rno-miR-329-5p	LOC103694229
rno-miR-329-5p	AABR07028908.2
rno-miR-34a-5p	XLOC_005069
rno-miR-34a-5p	XLOC_016821
rno-miR-34a-5p	LOC108349688
rno-miR-34a-5p	LOC103691354
rno-miR-34a-5p	LOC108351118
rno-miR-34a-5p	LOC108350938
rno-miR-34a-5p	LOC108350968
rno-miR-34a-5p	LOC102550979
rno-miR-34a-5p	LOC102551951
rno-miR-34a-5p	LOC103692852
rno-miR-34a-5p	LOC102556412
rno-miR-34a-5p	LOC102555796
rno-miR-34a-5p	LOC102547698
rno-miR-34a-5p	LOC108352729
rno-miR-34a-5p	LOC108352980
rno-miR-34a-5p	LOC102551514
rno-miR-34a-5p	LOC102549352
rno-miR-34a-5p	LOC100910284
rno-miR-34b-3p	LOC102555480
rno-miR-34c-3p	LOC108353024
rno-miR-449a-5p	XLOC_000528
rno-miR-449a-5p	XLOC_005069
rno-miR-449a-5p	LOC102552031
rno-miR-449a-5p	LOC108351689
rno-miR-449a-5p	AABR07024468.1
rno-miR-466d	XLOC_016483
rno-miR-466d	XLOC_018963
rno-miR-466d	LOC102552031
rno-miR-6316	XLOC_001807
rno-miR-6316	XLOC_005272
rno-miR-6316	XLOC_012410
rno-miR-6316	XLOC_013544
rno-miR-6316	XLOC_013246
rno-miR-6316	XLOC_019940
rno-miR-6316	LOC102551987
rno-miR-6316	LOC102549462
rno-miR-6316	LOC108349616
rno-miR-6316	LOC102553702
rno-miR-6316	RGD1561251
rno-miR-6316	LOC108350347
rno-miR-6316	LOC102557269
rno-miR-6316	LOC108351185
rno-miR-6316	LOC108351240
rno-miR-6316	LOC102550434
rno-miR-6316	LOC102553568
rno-miR-6316	LOC108351767
rno-miR-6316	LOC108352146
rno-miR-6316	LOC102554514
rno-miR-6316	LOC108348958
rno-miR-6316	AC115420.3
rno-miR-6316	AABR07044366.1
rno-miR-6316	AABR07030235.1

## Sheet: Sheet2
SYMBOL
Cd3e	gene
Zap70	gene
Cd28	gene
Cd247	gene
Cxcr3	gene
Pou2af1	gene
rno-miR-433-3p	miRNA
rno-miR-485-5p	miRNA
rno-miR-532-3p	miRNA
rno-miR-125b-2-3p	miRNA
rno-miR-28-5p	miRNA
rno-miR-336-3p	miRNA
rno-miR-708-5p	miRNA
rno-miR-214-3p	miRNA
rno-miR-300-3p	miRNA
rno-miR-330-3p	miRNA
rno-miR-3588	miRNA
rno-miR-362-5p	miRNA
rno-miR-500-5p	miRNA
rno-miR-6329	miRNA
rno-miR-761	miRNA
rno-miR-122-5p	miRNA
rno-miR-152-3p	miRNA
rno-miR-24-3p	miRNA
rno-miR-325-3p	miRNA
rno-miR-342-3p	miRNA
rno-miR-344i	miRNA
rno-miR-883-5p	miRNA
rno-miR-140-3p	miRNA
rno-miR-181a-2-3p	miRNA
rno-miR-181a-5p	miRNA
rno-miR-185-5p	miRNA
rno-miR-193a-5p	miRNA
rno-miR-224-3p	miRNA
rno-miR-291a-5p	miRNA
rno-miR-320-3p	miRNA
rno-miR-329-5p	miRNA
rno-miR-34a-5p	miRNA
rno-miR-34b-3p	miRNA
rno-miR-34c-3p	miRNA
rno-miR-449a-5p	miRNA
rno-miR-466d	miRNA
rno-miR-6316	miRNA
LOC100362826	lncRNA
LOC108352952	lncRNA
LOC102553008	lncRNA
AABR07027381.1	lncRNA
XLOC_002397	lncRNA
XLOC_005558	lncRNA
XLOC_007634	lncRNA
XLOC_008997	lncRNA
XLOC_016020	lncRNA
LOC102547649	lncRNA
LOC103692191	lncRNA
LOC108352475	lncRNA
LOC103690246	lncRNA
AABR07021946.2	lncRNA
XLOC_001269	lncRNA
XLOC_000032	lncRNA
XLOC_000160	lncRNA
XLOC_001508	lncRNA
XLOC_000701	lncRNA
XLOC_000912	lncRNA
XLOC_002997	lncRNA
XLOC_004973	lncRNA
XLOC_005560	lncRNA
XLOC_005977	lncRNA
XLOC_006258	lncRNA
XLOC_006298	lncRNA
XLOC_006386	lncRNA
XLOC_007227	lncRNA
XLOC_008314	lncRNA
XLOC_008704	lncRNA
XLOC_008428	lncRNA
XLOC_009004	lncRNA
XLOC_010028	lncRNA
XLOC_010414	lncRNA
XLOC_010563	lncRNA
XLOC_010621	lncRNA
XLOC_011866	lncRNA
XLOC_011095	lncRNA
XLOC_012101	lncRNA
XLOC_012602	lncRNA
XLOC_013518	lncRNA
XLOC_013850	lncRNA
XLOC_013860	lncRNA
XLOC_014828	lncRNA
XLOC_014909	lncRNA
XLOC_015944	lncRNA
XLOC_016338	lncRNA
XLOC_017117	lncRNA
XLOC_017273	lncRNA
XLOC_017622	lncRNA
XLOC_018231	lncRNA
XLOC_019722	lncRNA
XLOC_020316	lncRNA
XLOC_020347	lncRNA
XLOC_020632	lncRNA
XLOC_020649	lncRNA
XLOC_020098	lncRNA
XLOC_021375	lncRNA
XLOC_021817	lncRNA
LOC102547319	lncRNA
LOC108348916	lncRNA
LOC108349680	lncRNA
LOC108349705	lncRNA
LOC108348158	lncRNA
LOC102554967	lncRNA
LOC102547575	lncRNA
LOC102548822	lncRNA
LOC102548639	lncRNA
LOC108350117	lncRNA
LOC102547949	lncRNA
LOC108350144	lncRNA
LOC103691757	lncRNA
LOC108350359	lncRNA
LOC102554503	lncRNA
LOC108350453	lncRNA
LOC102550673	lncRNA
LOC103692023	lncRNA
LOC108350676	lncRNA
LOC108350702	lncRNA
LOC102553636	lncRNA
LOC102548836	lncRNA
LOC108350787	lncRNA
LOC502923	lncRNA
LOC102549805	lncRNA
LOC103692418	lncRNA
LOC102548220	lncRNA
LOC103692514	lncRNA
LOC108351599	lncRNA
LOC102549311	lncRNA
LOC103692938	lncRNA
LOC102547102	lncRNA
LOC103692969	lncRNA
LOC108351775	lncRNA
LOC102554279	lncRNA
LOC103690472	lncRNA
LOC103690474	lncRNA
LOC102554789	lncRNA
LOC108352203	lncRNA
LOC108352092	lncRNA
LOC108352118	lncRNA
LOC102550169	lncRNA
LOC102547955	lncRNA
Khps1a	lncRNA
LOC103693523	lncRNA
LOC108352385	lncRNA
LOC102547088	lncRNA
LOC102556466	lncRNA
LOC108353018	lncRNA
LOC108352898	lncRNA
LOC108352900	lncRNA
LOC102547440	lncRNA
LOC103693895	lncRNA
LOC103694020	lncRNA
LOC108348491	lncRNA
LOC103694043	lncRNA
LOC102552189	lncRNA
LOC103694127	lncRNA
LOC103694135	lncRNA
LOC108348757	lncRNA
LOC103694223	lncRNA
LOC102548467	lncRNA
LOC108353195	lncRNA
LOC108348952	lncRNA
LOC108353245	lncRNA
AABR07060519.1	lncRNA
AABR07026704.1	lncRNA
AABR07065895.1	lncRNA
AC129395.2	lncRNA
AABR07050487.1	lncRNA
AABR07062800.1	lncRNA
AABR07071333.1	lncRNA
XLOC_001307	lncRNA
XLOC_006523	lncRNA
XLOC_010541	lncRNA
XLOC_019206	lncRNA
LOC103692174	lncRNA
LOC102552813	lncRNA
LOC108352496	lncRNA
LOC108352597	lncRNA
LOC102546511	lncRNA
LOC103690870	lncRNA
LOC108350426	lncRNA
XLOC_000251	lncRNA
XLOC_010629	lncRNA
LOC102553173	lncRNA
LOC102548505	lncRNA
LOC102557119	lncRNA
LOC102554661	lncRNA
AABR07005779.6	lncRNA
XLOC_000628	lncRNA
XLOC_000753	lncRNA
XLOC_010034	lncRNA
XLOC_011031	lncRNA
XLOC_014397	lncRNA
XLOC_019674	lncRNA
XLOC_020987	lncRNA
LOC102546397	lncRNA
XLOC_000105	lncRNA
XLOC_005110	lncRNA
XLOC_005607	lncRNA
XLOC_006002	lncRNA
XLOC_007003	lncRNA
XLOC_010043	lncRNA
XLOC_014307	lncRNA
XLOC_014377	lncRNA
XLOC_015656	lncRNA
XLOC_015961	lncRNA
XLOC_019817	lncRNA
LOC100911827	lncRNA
LOC102555246	lncRNA
LOC108352157	lncRNA
LOC102550239	lncRNA
LOC108352569	lncRNA
LOC108352770	lncRNA
LOC108352964	lncRNA
LOC102555756	lncRNA
AABR07024786.1	lncRNA
AABR07070714.1	lncRNA
AABR07057171.1	lncRNA
XLOC_019940	lncRNA
LOC102552078	lncRNA
XLOC_001268	lncRNA
XLOC_003422	lncRNA
XLOC_004546	lncRNA
XLOC_004876	lncRNA
XLOC_008125	lncRNA
XLOC_008579	lncRNA
XLOC_012159	lncRNA
XLOC_013494	lncRNA
XLOC_019451	lncRNA
XLOC_021820	lncRNA
LOC102548859	lncRNA
LOC108350474	lncRNA
LOC108350769	lncRNA
LOC102550429	lncRNA
LOC108351266	lncRNA
LOC108351928	lncRNA
LOC102555823	lncRNA
LOC108352227	lncRNA
LOC103692374	lncRNA
LOC102550923	lncRNA
AABR07072264.3	lncRNA
AABR07005950.1	lncRNA
XLOC_008145	lncRNA
XLOC_013993	lncRNA
XLOC_014015	lncRNA
LOC102554570	lncRNA
LOC108350766	lncRNA
LOC102554736	lncRNA
LOC102552929	lncRNA
LOC102551999	lncRNA
LOC102553833	lncRNA
LOC108351787	lncRNA
LOC102555502	lncRNA
LOC108349038	lncRNA
AABR07003397.1	lncRNA
AABR07002898.1	lncRNA
LOC108351503	lncRNA
XLOC_003696	lncRNA
XLOC_006071	lncRNA
XLOC_011128	lncRNA
LOC102553423	lncRNA
XLOC_009885	lncRNA
XLOC_006513	lncRNA
XLOC_018104	lncRNA
XLOC_021641	lncRNA
LOC108348877	lncRNA
LOC108350276	lncRNA
LOC102548611	lncRNA
LOC108352531	lncRNA
AABR07062775.1	lncRNA
LOC102546407	lncRNA
LOC108353017	lncRNA
LOC103692576	lncRNA
LOC102553301	lncRNA
AABR07036074.1	lncRNA
XLOC_007970	lncRNA
XLOC_008417	lncRNA
LOC102548601	lncRNA
LOC102546680	lncRNA
LOC102547159	lncRNA
LOC102555003	lncRNA
LOC103692686	lncRNA
LOC108351947	lncRNA
LOC102546363	lncRNA
LOC102547234	lncRNA
LOC100911719	lncRNA
LOC103693719	lncRNA
LOC102553936	lncRNA
LOC108348906	lncRNA
LOC102552984	lncRNA
LOC102550604	lncRNA
XLOC_004542	lncRNA
XLOC_004878	lncRNA
XLOC_006135	lncRNA
XLOC_021312	lncRNA
XLOC_021147	lncRNA
LOC108349530	lncRNA
LOC102551439	lncRNA
LOC103690707	lncRNA
LOC102554235	lncRNA
XLOC_003871	lncRNA
XLOC_007296	lncRNA
XLOC_019455	lncRNA
XLOC_021833	lncRNA
LOC108349492	lncRNA
LOC102553651	lncRNA
LOC103691458	lncRNA
LOC102550049	lncRNA
LOC102554068	lncRNA
LOC102556460	lncRNA
LOC103691302	lncRNA
LOC102556249	lncRNA
LOC108352850	lncRNA
LOC102555751	lncRNA
XLOC_007620	lncRNA
XLOC_008608	lncRNA
LOC108350581	lncRNA
LOC108352206	lncRNA
LOC108348622	lncRNA
AABR07049962.1	lncRNA
XLOC_001200	lncRNA
XLOC_008253	lncRNA
XLOC_011052	lncRNA
XLOC_017889	lncRNA
LOC102547720	lncRNA
LOC102553678	lncRNA
LOC102554318	lncRNA
LOC108350745	lncRNA
LOC108352161	lncRNA
LOC108352382	lncRNA
LOC108348815	lncRNA
LOC103694319	lncRNA
AC120807.1	lncRNA
LOC103691383	lncRNA
XLOC_003749	lncRNA
XLOC_007693	lncRNA
XLOC_010118	lncRNA
XLOC_015233	lncRNA
XLOC_021625	lncRNA
LOC108349106	lncRNA
LOC108350030	lncRNA
LOC102554907	lncRNA
LOC102555004	lncRNA
LOC102551170	lncRNA
LOC102551042	lncRNA
LOC108351012	lncRNA
LOC108351485	lncRNA
LOC102555877	lncRNA
LOC108352094	lncRNA
LOC102547400	lncRNA
AABR07035955.1	lncRNA
XLOC_008999	lncRNA
LOC108350412	lncRNA
LOC102547969	lncRNA
LOC102546787	lncRNA
LOC108352710	lncRNA
LOC108349107	lncRNA
LOC108349703	lncRNA
LOC108351303	lncRNA
LOC108351304	lncRNA
LOC103692964	lncRNA
LOC108349522	lncRNA
LOC108350640	lncRNA
LOC100911553	lncRNA
AABR07013085.1	lncRNA
XLOC_000612	lncRNA
XLOC_004095	lncRNA
LOC103694229	lncRNA
AABR07028908.2	lncRNA
XLOC_005069	lncRNA
XLOC_016821	lncRNA
LOC108349688	lncRNA
LOC103691354	lncRNA
LOC108351118	lncRNA
LOC108350938	lncRNA
LOC108350968	lncRNA
LOC102550979	lncRNA
LOC102551951	lncRNA
LOC103692852	lncRNA
LOC102556412	lncRNA
LOC102555796	lncRNA
LOC102547698	lncRNA
LOC108352729	lncRNA
LOC108352980	lncRNA
LOC102551514	lncRNA
LOC102549352	lncRNA
LOC100910284	lncRNA
LOC102555480	lncRNA
LOC108353024	lncRNA
XLOC_000528	lncRNA
LOC102552031	lncRNA
LOC108351689	lncRNA
AABR07024468.1	lncRNA
XLOC_016483	lncRNA
XLOC_018963	lncRNA
XLOC_001807	lncRNA
XLOC_005272	lncRNA
XLOC_012410	lncRNA
XLOC_013544	lncRNA
XLOC_013246	lncRNA
LOC102551987	lncRNA
LOC102549462	lncRNA
LOC108349616	lncRNA
LOC102553702	lncRNA
RGD1561251	lncRNA
LOC108350347	lncRNA
LOC102557269	lncRNA
LOC108351185	lncRNA
LOC108351240	lncRNA
LOC102550434	lncRNA
LOC102553568	lncRNA
LOC108351767	lncRNA
LOC108352146	lncRNA
LOC102554514	lncRNA
LOC108348958	lncRNA
AC115420.3	lncRNA
AABR07044366.1	lncRNA
AABR07030235.1	lncRNA

## Sheet: Sheet3
SYMBOL	X1	lncRNA_symbol	REFSEQ	Transcript	X3	Total.score	Total.energy	Max.score	Max.energy	Strand	miRNA.length	Transcript.length	Position
Cd3e	rno-miR-433-3p	NA	NM_001108140	TCONS_00034321	57.8569	171	-31.19	171	-31.19	166785	22	19919	10395
Cd3e	rno-miR-433-3p	LOC100362826	NM_001108140	XR_590599.2	57.8569	174	-31.05	174	-31.05	415951	22	834	67
Cd3e	rno-miR-433-3p	LOC108352952	NM_001108140	XR_001841407.1	57.8569	188	-37.81	188	-37.81	341892	22	6270	2186
Cd3e	rno-miR-433-3p	LOC102553008	NM_001108140	XR_360479.3	57.8569	180	-31.41	180	-31.41	342225	22	3472	2620
Cd3e	rno-miR-433-3p	AABR07027381.1	NM_001108140	ENSRNOT00000089081	57.8569	166	-30.32	166	-30.32	1131697	22	349	292
Cd3e	rno-miR-485-5p	XLOC_002397	NM_001108140	TCONS_00006223	61.3256	170	-30.07	170	-30.07	133589	22	11041	10989
Cd3e	rno-miR-485-5p	XLOC_005558	NM_001108140	TCONS_00014736	61.3256	179	-31.87	179	-31.87	191369	22	7852	195
Cd3e	rno-miR-485-5p	XLOC_005558	NM_001108140	TCONS_00014737	61.3256	179	-31.87	179	-31.87	191370	22	5069	195
Cd3e	rno-miR-485-5p	XLOC_007634	NM_001108140	TCONS_00020184	61.3256	171	-31.3	171	-31.3	134960	22	11284	9051
Cd3e	rno-miR-485-5p	XLOC_008997	NM_001108140	TCONS_00023863	61.3256	166	-30.63	166	-30.63	164119	22	11612	6623
Cd3e	rno-miR-485-5p	XLOC_016020	NM_001108140	TCONS_00041627	61.3256	167	-31.6	167	-31.6	199716	22	17008	6778
Cd3e	rno-miR-485-5p	LOC102547649	NM_001108140	XR_591398.2	61.3256	181	-33.11	181	-33.11	490214	22	6159	476
Cd3e	rno-miR-485-5p	LOC103692191	NM_001108140	XR_592221.2	61.3256	171	-31.08	171	-31.08	482223	22	5723	3127
Cd3e	rno-miR-485-5p	LOC108352475	NM_001108140	XR_001840735.1	61.3256	172	-33.6	172	-33.6	502292	22	3428	2937
Cd3e	rno-miR-485-5p	LOC103690246	NM_001108140	XR_001841814.1	61.3256	173	-31.58	173	-31.58	397958	22	8158	4568
Cd3e	rno-miR-485-5p	AABR07021946.2	NM_001108140	ENSRNOT00000083200	61.3256	175	-30.5	175	-30.5	1314401	22	1206	549
Cd3e	rno-miR-485-5p	AABR07021946.2	NM_001108140	ENSRNOT00000081827	61.3256	175	-30.5	175	-30.5	1314402	22	1120	549
Zap70	rno-miR-532-3p	XLOC_001269	NM_001012002	TCONS_00003374	57.0837	155	-32.4	155	-32.4	175948	22	1161	721
Zap70	rno-miR-532-3p	XLOC_001269	NM_001012002	TCONS_00003380	57.0837	155	-32.4	155	-32.4	175954	22	857	429
Zap70	rno-miR-532-3p	XLOC_000032	NM_001012002	TCONS_00000056	57.0837	155	-32.4	155	-32.4	175955	22	817	371
Zap70	rno-miR-532-3p	XLOC_000032	NM_001012002	TCONS_00000058	57.0837	155	-32.4	155	-32.4	175956	22	1088	728
Zap70	rno-miR-532-3p	XLOC_000032	NM_001012002	TCONS_00000060	57.0837	155	-32.4	155	-32.4	175960	22	2344	651
Zap70	rno-miR-532-3p	XLOC_000160	NM_001012002	TCONS_00000481	57.0837	165	-33.04	165	-33.04	175999	22	2965	1519
Zap70	rno-miR-532-3p	XLOC_001508	NM_001012002	TCONS_00003933	57.0837	158	-31.36	158	-31.36	176008	22	3498	2893
Zap70	rno-miR-532-3p	XLOC_000701	NM_001012002	TCONS_00001792	57.0837	159	-35.07	159	-35.07	176205	22	44135	36787
Zap70	rno-miR-532-3p	XLOC_000912	NM_001012002	TCONS_00002401	57.0837	154	-31.13	154	-31.13	176276	22	13046	11451
Zap70	rno-miR-532-3p	XLOC_002997	NM_001012002	TCONS_00007865	57.0837	156	-32.39	156	-32.39	163609	22	5969	3792
Zap70	rno-miR-532-3p	XLOC_004973	NM_001012002	TCONS_00013184	57.0837	178	-33.92	178	-33.92	233988	22	1884	511
Zap70	rno-miR-532-3p	XLOC_005560	NM_001012002	TCONS_00014735	57.0837	163	-33.69	163	-33.69	234048	22	2359	2190
Zap70	rno-miR-532-3p	XLOC_005977	NM_001012002	TCONS_00015843	57.0837	164	-33.82	164	-33.82	234061	22	23087	15297
Zap70	rno-miR-532-3p	XLOC_006258	NM_001012002	TCONS_00016629	57.0837	155	-32.4	155	-32.4	234223	22	1100	417
Zap70	rno-miR-532-3p	XLOC_006258	NM_001012002	TCONS_00016633	57.0837	155	-32.4	155	-32.4	234227	22	826	396
Zap70	rno-miR-532-3p	XLOC_006258	NM_001012002	TCONS_00016634	57.0837	155	-32.4	155	-32.4	234228	22	1138	396
Zap70	rno-miR-532-3p	XLOC_006298	NM_001012002	TCONS_00016734	57.0837	152	-31.56	152	-31.56	164849	22	81767	42320
Zap70	rno-miR-532-3p	XLOC_006386	NM_001012002	TCONS_00016962	57.0837	155	-30.05	155	-30.05	164889	22	5622	2343
Zap70	rno-miR-532-3p	XLOC_007227	NM_001012002	TCONS_00019085	57.0837	153	-32.25	153	-32.25	165028	22	6786	3051
Zap70	rno-miR-532-3p	XLOC_008314	NM_001012002	TCONS_00021892	57.0837	152	-32.92	152	-32.92	200527	22	17739	2865
Zap70	rno-miR-532-3p	XLOC_008704	NM_001012002	TCONS_00023225	57.0837	156	-32.53	156	-32.53	200556	22	1798	51
Zap70	rno-miR-532-3p	XLOC_008428	NM_001012002	TCONS_00022315	57.0837	164	-35.41	164	-35.41	200597	22	4757	293
Zap70	rno-miR-532-3p	XLOC_008428	NM_001012002	TCONS_00022316	57.0837	164	-35.41	164	-35.41	200598	22	4805	293
Zap70	rno-miR-532-3p	XLOC_008428	NM_001012002	TCONS_00022320	57.0837	164	-35.41	164	-35.41	200599	22	4753	291
Zap70	rno-miR-532-3p	XLOC_008428	NM_001012002	TCONS_00022321	57.0837	164	-35.41	164	-35.41	200600	22	4673	291
Zap70	rno-miR-532-3p	XLOC_008428	NM_001012002	TCONS_00022332	57.0837	164	-35.41	164	-35.41	200601	22	4732	276
Zap70	rno-miR-532-3p	XLOC_009004	NM_001012002	TCONS_00023893	57.0837	163	-30.24	163	-30.24	200740	22	10501	1608
Zap70	rno-miR-532-3p	XLOC_010028	NM_001012002	TCONS_00026402	57.0837	172	-33.98	172	-33.98	200905	22	5795	2878
Zap70	rno-miR-532-3p	XLOC_010028	NM_001012002	TCONS_00026403	57.0837	172	-33.98	172	-33.98	200906	22	5795	2878
Zap70	rno-miR-532-3p	XLOC_010414	NM_001012002	TCONS_00027313	57.0837	152	-30.77	152	-30.77	196308	22	8516	6522
Zap70	rno-miR-532-3p	XLOC_010563	NM_001012002	TCONS_00027701	57.0837	172	-30.04	172	-30.04	196380	22	10008	52
Zap70	rno-miR-532-3p	XLOC_010621	NM_001012002	TCONS_00027843	57.0837	167	-30.73	167	-30.73	196415	22	3911	1927
Zap70	rno-miR-532-3p	XLOC_011866	NM_001012002	TCONS_00030771	57.0837	157	-32.79	157	-32.79	196511	22	5254	4257
Zap70	rno-miR-532-3p	XLOC_011095	NM_001012002	TCONS_00028989	57.0837	163	-32.21	163	-32.21	196557	22	45444	17583
Zap70	rno-miR-532-3p	XLOC_012101	NM_001012002	TCONS_00031455	57.0837	320	-61.57	165	-31.36	236741	22	13367	11811 6647
Zap70	rno-miR-532-3p	XLOC_012602	NM_001012002	TCONS_00032952	57.0837	157	-30.91	157	-30.91	236823	22	8924	7689
Zap70	rno-miR-532-3p	XLOC_013518	NM_001012002	TCONS_00035121	57.0837	150	-30.19	150	-30.19	236836	22	2177	1110
Zap70	rno-miR-532-3p	XLOC_013850	NM_001012002	TCONS_00036008	57.0837	162	-30.89	162	-30.89	236947	22	3024	2662
Zap70	rno-miR-532-3p	XLOC_013860	NM_001012002	TCONS_00036024	57.0837	156	-32.72	156	-32.72	236951	22	6954	1100
Zap70	rno-miR-532-3p	NA	NM_001012002	TCONS_00034312	57.0837	162	-33.52	162	-33.52	236995	22	1883	1403
Zap70	rno-miR-532-3p	NA	NM_001012002	TCONS_00034313	57.0837	162	-33.52	162	-33.52	236996	22	2216	1671
Zap70	rno-miR-532-3p	XLOC_014828	NM_001012002	TCONS_00038527	57.0837	164	-34.62	164	-34.62	244058	22	25666	7146
Zap70	rno-miR-532-3p	XLOC_014828	NM_001012002	TCONS_00038529	57.0837	164	-34.62	164	-34.62	244060	22	7757	3322
Zap70	rno-miR-532-3p	XLOC_014828	NM_001012002	TCONS_00038530	57.0837	164	-34.62	164	-34.62	244061	22	23494	3311
Zap70	rno-miR-532-3p	XLOC_014909	NM_001012002	TCONS_00038715	57.0837	167	-36.39	167	-36.39	244101	22	9650	1216
Zap70	rno-miR-532-3p	XLOC_015944	NM_001012002	TCONS_00041306	57.0837	155	-32.4	155	-32.4	244193	22	820	418
Zap70	rno-miR-532-3p	XLOC_015944	NM_001012002	TCONS_00041307	57.0837	155	-32.4	155	-32.4	244194	22	1416	401
Zap70	rno-miR-532-3p	XLOC_015944	NM_001012002	TCONS_00041308	57.0837	155	-32.4	155	-32.4	244195	22	826	416
Zap70	rno-miR-532-3p	XLOC_015944	NM_001012002	TCONS_00041309	57.0837	155	-32.4	155	-32.4	244196	22	862	416
Zap70	rno-miR-532-3p	XLOC_015944	NM_001012002	TCONS_00041310	57.0837	155	-32.4	155	-32.4	244197	22	1215	788
Zap70	rno-miR-532-3p	XLOC_015944	NM_001012002	TCONS_00041311	57.0837	155	-32.4	155	-32.4	244198	22	836	395
Zap70	rno-miR-532-3p	XLOC_015944	NM_001012002	TCONS_00041312	57.0837	155	-32.4	155	-32.4	244199	22	841	395
Zap70	rno-miR-532-3p	XLOC_015944	NM_001012002	TCONS_00041313	57.0837	155	-32.4	155	-32.4	244200	22	824	394
Zap70	rno-miR-532-3p	XLOC_015944	NM_001012002	TCONS_00041314	57.0837	155	-32.4	155	-32.4	244201	22	817	394
Zap70	rno-miR-532-3p	XLOC_015944	NM_001012002	TCONS_00041315	57.0837	155	-32.4	155	-32.4	244202	22	1201	394
Zap70	rno-miR-532-3p	XLOC_016338	NM_001012002	TCONS_00042447	57.0837	162	-30.45	162	-30.45	244321	22	4851	2260
Zap70	rno-miR-532-3p	XLOC_016338	NM_001012002	TCONS_00042449	57.0837	162	-30.45	162	-30.45	244322	22	10005	7050
Zap70	rno-miR-532-3p	XLOC_017117	NM_001012002	TCONS_00044432	57.0837	167	-30.64	167	-30.64	244332	22	22971	14030
Zap70	rno-miR-532-3p	XLOC_017273	NM_001012002	TCONS_00044824	57.0837	155	-32.4	155	-32.4	244381	22	2329	1896
Zap70	rno-miR-532-3p	XLOC_017273	NM_001012002	TCONS_00044826	57.0837	155	-32.4	155	-32.4	244383	22	881	426
Zap70	rno-miR-532-3p	XLOC_017622	NM_001012002	TCONS_00045756	57.0837	160	-33.16	160	-33.16	192917	22	15508	11791
Zap70	rno-miR-532-3p	XLOC_018231	NM_001012002	TCONS_00047613	57.0837	162	-35.57	162	-35.57	192966	22	1309	13
Zap70	rno-miR-532-3p	XLOC_019722	NM_001012002	TCONS_00051359	57.0837	154	-30.39	154	-30.39	193193	22	24387	8695
Zap70	rno-miR-532-3p	XLOC_020316	NM_001012002	TCONS_00053057	57.0837	171	-31.83	171	-31.83	193198	22	29061	29037
Zap70	rno-miR-532-3p	XLOC_020316	NM_001012002	TCONS_00053058	57.0837	171	-31.83	171	-31.83	193199	22	29960	29936
Zap70	rno-miR-532-3p	XLOC_020347	NM_001012002	TCONS_00053277	57.0837	155	-30.69	155	-30.69	192348	22	8322	543
Zap70	rno-miR-532-3p	XLOC_020632	NM_001012002	TCONS_00054078	57.0837	164	-32.61	164	-32.61	192455	22	4997	758
Zap70	rno-miR-532-3p	XLOC_020649	NM_001012002	TCONS_00054117	57.0837	174	-34.09	174	-34.09	192461	22	30310	2835
Zap70	rno-miR-532-3p	XLOC_020649	NM_001012002	TCONS_00054121	57.0837	174	-34.09	174	-34.09	192463	22	44361	27579
Zap70	rno-miR-532-3p	XLOC_020098	NM_001012002	TCONS_00052471	57.0837	169	-32.86	169	-32.86	192476	22	6672	3876
Zap70	rno-miR-532-3p	XLOC_020098	NM_001012002	TCONS_00052472	57.0837	169	-32.86	169	-32.86	192477	22	6661	3869
Zap70	rno-miR-532-3p	XLOC_020098	NM_001012002	TCONS_00052473	57.0837	169	-32.86	169	-32.86	192478	22	6672	3869
Zap70	rno-miR-532-3p	XLOC_020098	NM_001012002	TCONS_00052474	57.0837	169	-32.86	169	-32.86	192479	22	6695	3862
Zap70	rno-miR-532-3p	XLOC_021375	NM_001012002	TCONS_00055867	57.0837	152	-30.82	152	-30.82	192542	22	4548	3376
Zap70	rno-miR-532-3p	NA	NM_001012002	TCONS_00056494	57.0837	169	-32.72	169	-32.72	192605	22	3834	631
Zap70	rno-miR-532-3p	XLOC_021817	NM_001012002	TCONS_00056986	57.0837	163	-32.53	163	-32.53	192659	22	26523	7573
Zap70	rno-miR-532-3p	LOC102547319	NM_001012002	XR_001835629.1	57.0837	157	-30.54	157	-30.54	590251	22	5125	540
Zap70	rno-miR-532-3p	LOC108348916	NM_001012002	XR_001835879.1	57.0837	175	-31.13	175	-31.13	590610	22	3450	1432
Zap70	rno-miR-532-3p	LOC108349680	NM_001012002	XR_001836067.1	57.0837	174	-31.44	174	-31.44	590948	22	1182	123
Zap70	rno-miR-532-3p	LOC108349680	NM_001012002	XR_001836068.1	57.0837	174	-31.44	174	-31.44	590949	22	1105	123
Zap70	rno-miR-532-3p	LOC108349705	NM_001012002	XR_001836151.1	57.0837	167	-30.01	167	-30.01	591116	22	1723	940
Zap70	rno-miR-532-3p	LOC108348158	NM_001012002	XR_001836174.1	57.0837	161	-32.18	161	-32.18	591165	22	14264	3274
Zap70	rno-miR-532-3p	LOC102554967	NM_001012002	XR_591132.2	57.0837	158	-31.69	158	-31.69	599126	22	4016	420
Zap70	rno-miR-532-3p	LOC102547575	NM_001012002	XR_591255.1	57.0837	163	-31.17	163	-31.17	599282	22	2343	2135
Zap70	rno-miR-532-3p	LOC102547575	NM_001012002	XR_351917.1	57.0837	163	-31.17	163	-31.17	599283	22	2556	2348
Zap70	rno-miR-532-3p	LOC102548822	NM_001012002	XR_591268.2	57.0837	161	-31.27	161	-31.27	599304	22	2598	349
Zap70	rno-miR-532-3p	LOC102548639	NM_001012002	XR_591291.2	57.0837	155	-31.14	155	-31.14	599341	22	5496	2667
Zap70	rno-miR-532-3p	LOC108350117	NM_001012002	XR_001836916.1	57.0837	179	-31.2	179	-31.2	599436	22	2524	1085
Zap70	rno-miR-532-3p	LOC102547949	NM_001012002	XR_591400.1	57.0837	156	-30.87	156	-30.87	599516	22	3179	3015
Zap70	rno-miR-532-3p	LOC108350144	NM_001012002	XR_001836963.1	57.0837	173	-35.11	173	-35.11	599528	22	699	36
Zap70	rno-miR-532-3p	LOC103691757	NM_001012002	XR_591446.2	57.0837	154	-32.21	154	-32.21	599592	22	482	50
Zap70	rno-miR-532-3p	LOC108350359	NM_001012002	XR_001837089.1	57.0837	153	-33.18	153	-33.18	599632	22	2948	2607
Zap70	rno-miR-532-3p	LOC102554503	NM_001012002	XR_001837096.1	57.0837	150	-31.2	150	-31.2	599640	22	6091	3991
Zap70	rno-miR-532-3p	LOC108350453	NM_001012002	XR_001837223.1	57.0837	156	-30.55	156	-30.55	589011	22	1914	4
Zap70	rno-miR-532-3p	LOC102550673	NM_001012002	XR_001837416.1	57.0837	171	-31.38	171	-31.38	589350	22	3849	3251
Zap70	rno-miR-532-3p	LOC102550673	NM_001012002	XR_001837409.1	57.0837	171	-31.38	171	-31.38	589351	22	3970	3372
Zap70	rno-miR-532-3p	LOC102550673	NM_001012002	XR_001837412.1	57.0837	171	-31.38	171	-31.38	589352	22	3575	2977
Zap70	rno-miR-532-3p	LOC102550673	NM_001012002	XR_001837414.1	57.0837	171	-31.38	171	-31.38	589353	22	3601	3003
Zap70	rno-miR-532-3p	LOC102550673	NM_001012002	XR_001837410.1	57.0837	171	-31.38	171	-31.38	589354	22	3957	3359
Zap70	rno-miR-532-3p	LOC102550673	NM_001012002	XR_001837411.1	57.0837	171	-31.38	171	-31.38	589355	22	3733	3135
Zap70	rno-miR-532-3p	LOC102550673	NM_001012002	XR_001837413.1	57.0837	171	-31.38	171	-31.38	589356	22	3594	2996
Zap70	rno-miR-532-3p	LOC103692023	NM_001012002	XR_591972.2	57.0837	171	-31.76	171	-31.76	589415	22	856	233
Zap70	rno-miR-532-3p	LOC108350676	NM_001012002	XR_001837547.1	57.0837	151	-30.1	151	-30.1	589519	22	4312	2546
Zap70	rno-miR-532-3p	LOC108350676	NM_001012002	XR_001837546.1	57.0837	151	-30.1	151	-30.1	589520	22	4026	2546
Zap70	rno-miR-532-3p	LOC108350702	NM_001012002	XR_001837580.1	57.0837	166	-33.19	166	-33.19	589594	22	2471	803
Zap70	rno-miR-532-3p	LOC102553636	NM_001012002	XR_353602.3	57.0837	166	-31.29	166	-31.29	589838	22	933	249
Zap70	rno-miR-532-3p	LOC102548836	NM_001012002	XR_353658.3	57.0837	159	-31.33	159	-31.33	589864	22	14428	491
Zap70	rno-miR-532-3p	LOC108350787	NM_001012002	XR_001837760.1	57.0837	150	-31.47	150	-31.47	589980	22	5903	2211
Zap70	rno-miR-532-3p	LOC502923	NM_001012002	XR_001837767.1	57.0837	157	-32.77	157	-32.77	589986	22	1865	666
Zap70	rno-miR-532-3p	LOC102549805	NM_001012002	XR_353837.3	57.0837	161	-31.01	161	-31.01	590046	22	2104	131
Zap70	rno-miR-532-3p	LOC103692418	NM_001012002	XR_001838013.1	57.0837	161	-30.38	161	-30.38	543788	22	4936	2779
Zap70	rno-miR-532-3p	LOC102548220	NM_001012002	XR_001838116.1	57.0837	157	-31	157	-31	543981	22	1945	1710
Zap70	rno-miR-532-3p	LOC103692514	NM_001012002	XR_592791.2	57.0837	162	-30.58	162	-30.58	543987	22	5928	3987
Zap70	rno-miR-532-3p	LOC103692514	NM_001012002	XR_592789.2	57.0837	162	-30.58	162	-30.58	543988	22	3424	1483
Zap70	rno-miR-532-3p	LOC108351599	NM_001012002	XR_001839099.1	57.0837	162	-31.1	162	-31.1	604497	22	5403	3729
Zap70	rno-miR-532-3p	LOC102549311	NM_001012002	XR_001838900.1	57.0837	161	-31.1	161	-31.1	604620	22	7804	7052
Zap70	rno-miR-532-3p	LOC102549311	NM_001012002	XR_001838898.1	57.0837	161	-31.1	161	-31.1	604621	22	9103	8351
Zap70	rno-miR-532-3p	LOC102549311	NM_001012002	XR_001838899.1	57.0837	161	-31.1	161	-31.1	604622	22	9106	8354
Zap70	rno-miR-532-3p	LOC102549311	NM_001012002	XR_001838901.1	57.0837	161	-31.1	161	-31.1	604623	22	8417	7665
Zap70	rno-miR-532-3p	LOC102549311	NM_001012002	XR_593495.2	57.0837	161	-31.1	161	-31.1	604624	22	8701	7949
Zap70	rno-miR-532-3p	LOC103692938	NM_001012002	XR_593600.2	57.0837	161	-31.71	161	-31.71	604771	22	6272	3758
Zap70	rno-miR-532-3p	LOC103692938	NM_001012002	XR_001838972.1	57.0837	161	-31.71	161	-31.71	604772	22	4171	1657
Zap70	rno-miR-532-3p	LOC102547102	NM_001012002	XR_593644.1	57.0837	165	-31.42	165	-31.42	604796	22	2403	1822
Zap70	rno-miR-532-3p	LOC103692969	NM_001012002	XR_001839029.1	57.0837	160	-30.53	160	-30.53	604888	22	1379	66
Zap70	rno-miR-532-3p	LOC108351775	NM_001012002	XR_001839520.1	57.0837	177	-31.84	177	-31.84	605431	22	5648	2461
Zap70	rno-miR-532-3p	LOC102554279	NM_001012002	XR_594151.2	57.0837	177	-34.13	177	-34.13	605472	22	1084	840
Zap70	rno-miR-532-3p	LOC102554279	NM_001012002	XR_594152.2	57.0837	177	-34.13	177	-34.13	605473	22	1660	1416
Zap70	rno-miR-532-3p	LOC103690472	NM_001012002	XR_594209.2	57.0837	174	-32.69	174	-32.69	605523	22	2346	339
Zap70	rno-miR-532-3p	LOC103690474	NM_001012002	XR_594224.2	57.0837	174	-38.53	174	-38.53	605536	22	1901	1171
Zap70	rno-miR-532-3p	LOC102554789	NM_001012002	XR_594486.2	57.0837	167	-30.91	167	-30.91	550614	22	1672	1122
Zap70	rno-miR-532-3p	LOC108352203	NM_001012002	XR_001840370.1	57.0837	151	-32.5	151	-32.5	550836	22	5144	502
Zap70	rno-miR-532-3p	LOC108352203	NM_001012002	XR_001840371.1	57.0837	151	-32.5	151	-32.5	550837	22	4818	502
Zap70	rno-miR-532-3p	LOC108352092	NM_001012002	XR_001840190.1	57.0837	154	-36.47	154	-36.47	550948	22	5189	1482
Zap70	rno-miR-532-3p	LOC108352118	NM_001012002	XR_001840258.1	57.0837	159	-32.46	159	-32.46	551095	22	3178	3014
Zap70	rno-miR-532-3p	LOC102550169	NM_001012002	XR_357848.2	57.0837	162	-34.12	162	-34.12	551123	22	847	334
Zap70	rno-miR-532-3p	LOC102547955	NM_001012002	XR_357862.3	57.0837	170	-31.32	170	-31.32	551128	22	6995	943
Zap70	rno-miR-532-3p	LOC102547955	NM_001012002	XR_594879.2	57.0837	170	-31.32	170	-31.32	551129	22	6830	943
Zap70	rno-miR-532-3p	LOC102547955	NM_001012002	XR_594880.2	57.0837	170	-31.32	170	-31.32	551130	22	6697	943
Zap70	rno-miR-532-3p	Khps1a	NM_001012002	NR_133650.1	57.0837	151	-30.46	151	-30.46	551245	22	1290	559
Zap70	rno-miR-532-3p	LOC103693523	NM_001012002	XR_595020.2	57.0837	162	-30.77	162	-30.77	551396	22	4105	182
Zap70	rno-miR-532-3p	LOC103693523	NM_001012002	XR_595022.2	57.0837	162	-30.77	162	-30.77	551397	22	2586	182
Zap70	rno-miR-532-3p	LOC108352385	NM_001012002	XR_001840583.1	57.0837	154	-31.24	154	-31.24	614085	22	6844	2750
Zap70	rno-miR-532-3p	LOC102547088	NM_001012002	XR_358764.1	57.0837	164	-32.9	164	-32.9	614364	22	817	480
Zap70	rno-miR-532-3p	LOC102556466	NM_001012002	XR_359828.3	57.0837	159	-30.7	159	-30.7	615239	22	403	224
Zap70	rno-miR-532-3p	LOC108353018	NM_001012002	XR_001841500.1	57.0837	150	-30.86	150	-30.86	615274	22	1746	643
Zap70	rno-miR-532-3p	LOC108352898	NM_001012002	XR_001841299.1	57.0837	153	-31.75	153	-31.75	615294	22	3569	2754
Zap70	rno-miR-532-3p	LOC108352900	NM_001012002	XR_001841302.1	57.0837	153	-31.75	153	-31.75	615299	22	3569	2754
Zap70	rno-miR-532-3p	LOC102547440	NM_001012002	XR_001841448.1	57.0837	165	-31.49	165	-31.49	486115	22	9674	488
Zap70	rno-miR-532-3p	LOC102547440	NM_001012002	XR_001841446.1	57.0837	165	-31.49	165	-31.49	486116	22	9902	490
Zap70	rno-miR-532-3p	LOC102547440	NM_001012002	XR_001841449.1	57.0837	165	-31.49	165	-31.49	486117	22	9828	490
Zap70	rno-miR-532-3p	LOC102547440	NM_001012002	XR_001841450.1	57.0837	165	-31.49	165	-31.49	486118	22	9938	492
Zap70	rno-miR-532-3p	LOC102547440	NM_001012002	XR_001841447.1	57.0837	165	-31.49	165	-31.49	486119	22	10086	493
Zap70	rno-miR-532-3p	LOC102547440	NM_001012002	XR_001841451.1	57.0837	165	-31.49	165	-31.49	486120	22	10035	493
Zap70	rno-miR-532-3p	LOC103693895	NM_001012002	XR_001841565.1	57.0837	168	-33.16	168	-33.16	486239	22	5277	1514
Zap70	rno-miR-532-3p	LOC103694020	NM_001012002	XR_596577.2	57.0837	160	-30.66	160	-30.66	486541	22	1737	694
Zap70	rno-miR-532-3p	LOC108348491	NM_001012002	XR_001841744.1	57.0837	158	-30.78	158	-30.78	486544	22	8282	3387
Zap70	rno-miR-532-3p	LOC108348491	NM_001012002	XR_001841745.1	57.0837	158	-30.78	158	-30.78	486545	22	6255	1360
Zap70	rno-miR-532-3p	LOC103694043	NM_001012002	XR_596642.2	57.0837	162	-30.19	162	-30.19	486637	22	1315	95
Zap70	rno-miR-532-3p	LOC102552189	NM_001012002	XR_596780.2	57.0837	169	-33.63	169	-33.63	486845	22	3123	2371
Zap70	rno-miR-532-3p	LOC103694127	NM_001012002	XR_596855.2	57.0837	170	-39.18	170	-39.18	609805	22	2620	2404
Zap70	rno-miR-532-3p	LOC103694135	NM_001012002	XR_596864.2	57.0837	158	-30.26	158	-30.26	609824	22	2659	878
Zap70	rno-miR-532-3p	LOC108348757	NM_001012002	XR_001842057.1	57.0837	318	-62.22	168	-32.06	609928	22	9438	4999 7573
Zap70	rno-miR-532-3p	LOC103694223	NM_001012002	XR_597012.2	57.0837	154	-30.44	154	-30.44	610037	22	5542	2551
Zap70	rno-miR-532-3p	LOC102548467	NM_001012002	XR_361538.3	57.0837	161	-31.14	161	-31.14	610159	22	2882	88
Zap70	rno-miR-532-3p	LOC108353195	NM_001012002	XR_001842315.1	57.0837	159	-30.96	159	-30.96	610428	22	5743	145
Zap70	rno-miR-532-3p	LOC108348952	NM_001012002	XR_001842332.1	57.0837	163	-33.27	163	-33.27	610467	22	1666	389
Zap70	rno-miR-532-3p	LOC108353245	NM_001012002	XR_001842528.1	57.0837	165	-32.57	165	-32.57	610556	22	2615	1687
Zap70	rno-miR-532-3p	AABR07060519.1	NM_001012002	ENSRNOT00000086066	57.0837	166	-33.19	166	-33.19	1605158	22	2240	441
Zap70	rno-miR-532-3p	AABR07026704.1	NM_001012002	ENSRNOT00000083978	57.0837	156	-30.09	156	-30.09	1606008	22	111	5
Zap70	rno-miR-532-3p	AABR07065895.1	NM_001012002	ENSRNOT00000085086	57.0837	161	-30.07	161	-30.07	1606052	22	463	210
Zap70	rno-miR-532-3p	AC129395.2	NM_001012002	ENSRNOT00000085015	57.0837	158	-33.85	158	-33.85	1606896	22	684	412
Zap70	rno-miR-532-3p	AABR07050487.1	NM_001012002	ENSRNOT00000087028	57.0837	162	-30.58	162	-30.58	1607285	22	3852	918
Zap70	rno-miR-532-3p	AABR07062800.1	NM_001012002	ENSRNOT00000079649	57.0837	313	-65.03	160	-33.29	1607606	22	3106	1210 1237
Zap70	rno-miR-532-3p	AABR07071333.1	NM_001012002	ENSRNOT00000077590	57.0837	168	-33.03	168	-33.03	1608140	22	2074	1245
Cd28	rno-miR-125b-2-3p	XLOC_001307	NM_013121	TCONS_00003498	93.1589	179	-32.81	179	-32.81	67938	22	7056	920
Cd28	rno-miR-125b-2-3p	XLOC_006523	NM_013121	TCONS_00017402	93.1589	167	-31.93	167	-31.93	90576	22	6211	1304
Cd28	rno-miR-125b-2-3p	XLOC_010541	NM_013121	TCONS_00027666	93.1589	178	-30.43	178	-30.43	75898	22	4188	1864
Cd28	rno-miR-125b-2-3p	XLOC_019206	NM_013121	TCONS_00049972	93.1589	175	-31.33	175	-31.33	74647	22	4961	278
Cd28	rno-miR-125b-2-3p	LOC103692174	NM_013121	XR_592166.1	93.1589	159	-33.48	159	-33.48	227988	22	544	442
Cd28	rno-miR-125b-2-3p	LOC102552813	NM_013121	XR_001840443.1	93.1589	174	-30.32	174	-30.32	213296	22	2000	44
Cd28	rno-miR-125b-2-3p	LOC108352496	NM_013121	XR_001840753.1	93.1589	192	-40.87	192	-40.87	237131	22	1683	1063
Cd28	rno-miR-125b-2-3p	LOC108352597	NM_013121	XR_001840972.1	93.1589	178	-30.61	178	-30.61	237676	22	7075	5532
Cd28	rno-miR-125b-2-3p	LOC102546511	NM_013121	XR_596943.2	93.1589	170	-30.65	170	-30.65	235521	22	1468	358
Cd28	rno-miR-125b-2-3p	LOC103690870	NM_013121	XR_001842727.1	93.1589	163	-31.18	163	-31.18	236485	22	6677	2875
Cd28	rno-miR-28-5p	LOC108350426	NM_013121	XR_001837188.1	78.4946	159	-30.78	159	-30.78	152713	22	1150	535
Cd28	rno-miR-336-3p	XLOC_000251	NM_013121	TCONS_00000700	62.6864	174	-30.61	174	-30.61	9938	24	2726	2054
Cd28	rno-miR-336-3p	XLOC_010629	NM_013121	TCONS_00027859	62.6864	173	-31.52	173	-31.52	11232	24	6058	1450
Cd28	rno-miR-336-3p	LOC102553173	NM_013121	XR_001835857.1	62.6864	182	-32.01	182	-32.01	33649	24	10625	3894
Cd28	rno-miR-336-3p	LOC102548505	NM_013121	XR_590552.2	62.6864	178	-30.45	178	-30.45	34010	24	7663	1823
Cd28	rno-miR-336-3p	LOC102557119	NM_013121	XR_595979.2	62.6864	172	-31.92	172	-31.92	35503	24	3111	338
Cd28	rno-miR-336-3p	LOC102557119	NM_013121	XR_595980.2	62.6864	172	-31.92	172	-31.92	35504	24	3099	338
Cd28	rno-miR-336-3p	LOC102554661	NM_013121	XR_001842716.1	62.6864	178	-33.13	178	-33.13	35325	24	15313	13592
Cd28	rno-miR-336-3p	AABR07005779.6	NM_013121	ENSRNOT00000086620	62.6864	169	-32.63	169	-32.63	92674	24	1427	5
Cd28	rno-miR-708-5p	XLOC_000628	NM_013121	TCONS_00001616	78.4946	178	-31.15	178	-31.15	179840	23	10004	7570
Cd28	rno-miR-708-5p	XLOC_000628	NM_013121	TCONS_00001619	78.4946	178	-31.15	178	-31.15	179841	23	17680	6515
Cd28	rno-miR-708-5p	XLOC_000753	NM_013121	TCONS_00002000	78.4946	183	-30.99	183	-30.99	179887	23	16867	14929
Cd28	rno-miR-708-5p	XLOC_010034	NM_013121	TCONS_00026418	78.4946	176	-30.55	176	-30.55	205067	23	1830	177
Cd28	rno-miR-708-5p	XLOC_010034	NM_013121	TCONS_00026419	78.4946	176	-30.55	176	-30.55	205068	23	1797	177
Cd28	rno-miR-708-5p	XLOC_011031	NM_013121	TCONS_00028760	78.4946	174	-31.04	174	-31.04	200584	23	11536	7327
Cd28	rno-miR-708-5p	XLOC_014397	NM_013121	TCONS_00037453	78.4946	165	-31.28	165	-31.28	248969	23	262	97
Cd28	rno-miR-708-5p	XLOC_019674	NM_013121	TCONS_00051209	78.4946	174	-30.01	174	-30.01	197177	23	10417	7056
Cd28	rno-miR-708-5p	XLOC_020987	NM_013121	TCONS_00054941	78.4946	176	-31.37	176	-31.37	196557	23	7127	4121
Cd28	rno-miR-708-5p	LOC102546397	NM_013121	XR_362172.3	78.4946	167	-30.71	167	-30.71	623313	23	1614	1209
Cd247	rno-miR-214-3p	XLOC_000105	NM_001205304	TCONS_00000339	77.9741	161	-30.1	161	-30.1	106267	21	41173	35375
Cd247	rno-miR-214-3p	XLOC_002997	NM_001205304	TCONS_00007862	77.9741	165	-30.17	165	-30.17	98857	21	9373	6499
Cd247	rno-miR-214-3p	XLOC_005110	NM_001205304	TCONS_00013605	77.9741	161	-30.61	161	-30.61	141291	21	6650	2404
Cd247	rno-miR-214-3p	XLOC_005607	NM_001205304	TCONS_00014813	77.9741	176	-34.95	176	-34.95	141440	21	18322	16004
Cd247	rno-miR-214-3p	XLOC_006002	NM_001205304	TCONS_00015942	77.9741	172	-31.63	172	-31.63	141441	21	10178	7872
Cd247	rno-miR-214-3p	XLOC_007003	NM_001205304	TCONS_00018576	77.9741	175	-30.77	175	-30.77	99632	21	2343	1948
Cd247	rno-miR-214-3p	XLOC_010043	NM_001205304	TCONS_00026468	77.9741	178	-32.85	178	-32.85	121456	21	8917	4632
Cd247	rno-miR-214-3p	XLOC_014307	NM_001205304	TCONS_00037261	77.9741	175	-33.88	175	-33.88	143354	21	1658	403
Cd247	rno-miR-214-3p	XLOC_014377	NM_001205304	TCONS_00037385	77.9741	179	-33.27	179	-33.27	143369	21	2630	1066
Cd247	rno-miR-214-3p	XLOC_015656	NM_001205304	TCONS_00040582	77.9741	170	-31.54	170	-31.54	147463	21	11097	7648
Cd247	rno-miR-214-3p	XLOC_015961	NM_001205304	TCONS_00041345	77.9741	175	-30.19	175	-30.19	147565	21	23168	17791
Cd247	rno-miR-214-3p	XLOC_019817	NM_001205304	TCONS_00051610	77.9741	157	-30.42	157	-30.42	116146	21	5495	4732
Cd247	rno-miR-214-3p	LOC100911827	NM_001205304	NR_110710.1	77.9741	173	-33.55	173	-33.55	357344	21	1452	426
Cd247	rno-miR-214-3p	LOC102550673	NM_001205304	XR_001837415.1	77.9741	170	-33.15	170	-33.15	355947	21	3833	2065
Cd247	rno-miR-214-3p	LOC102550673	NM_001205304	XR_001837416.1	77.9741	170	-33.15	170	-33.15	355948	21	3849	1943
Cd247	rno-miR-214-3p	LOC102550673	NM_001205304	XR_001837409.1	77.9741	170	-33.15	170	-33.15	355949	21	3970	2064
Cd247	rno-miR-214-3p	LOC102550673	NM_001205304	XR_001837412.1	77.9741	170	-33.15	170	-33.15	355950	21	3575	2064
Cd247	rno-miR-214-3p	LOC102550673	NM_001205304	XR_001837410.1	77.9741	170	-33.15	170	-33.15	355952	21	3957	2051
Cd247	rno-miR-214-3p	LOC102550673	NM_001205304	XR_001837411.1	77.9741	170	-33.15	170	-33.15	355953	21	3733	1827
Cd247	rno-miR-214-3p	LOC102550673	NM_001205304	XR_001837413.1	77.9741	170	-33.15	170	-33.15	355954	21	3594	1688
Cd247	rno-miR-214-3p	LOC102555246	NM_001205304	XR_001837656.1	77.9741	170	-30.26	170	-30.26	356382	21	2315	1420
Cd247	rno-miR-214-3p	LOC102555246	NM_001205304	XR_001837654.1	77.9741	170	-30.26	170	-30.26	356383	21	2975	2080
Cd247	rno-miR-214-3p	LOC102555246	NM_001205304	XR_353510.3	77.9741	170	-30.26	170	-30.26	356385	21	2979	2084
Cd247	rno-miR-214-3p	LOC108352157	NM_001205304	XR_001840323.1	77.9741	170	-32.15	170	-32.15	333099	21	2606	1628
Cd247	rno-miR-214-3p	LOC102550239	NM_001205304	XR_595017.2	77.9741	169	-30.13	169	-30.13	333268	21	4107	1553
Cd247	rno-miR-214-3p	LOC108352569	NM_001205304	XR_001840896.1	77.9741	175	-30.03	175	-30.03	371289	21	867	671
Cd247	rno-miR-214-3p	LOC108352770	NM_001205304	XR_001841164.1	77.9741	169	-30.71	169	-30.71	371719	21	6972	3807
Cd247	rno-miR-214-3p	LOC108352964	NM_001205304	XR_001841435.1	77.9741	157	-31.42	157	-31.42	293562	21	1855	1167
Cd247	rno-miR-214-3p	LOC108348757	NM_001205304	XR_001842057.1	77.9741	165	-31.24	165	-31.24	368313	21	9438	5957
Cd247	rno-miR-214-3p	LOC102555756	NM_001205304	XR_362527.2	77.9741	168	-31.32	168	-31.32	369338	21	1699	633
Cd247	rno-miR-214-3p	AABR07024786.1	NM_001205304	ENSRNOT00000084434	77.9741	175	-31.35	175	-31.35	969966	21	1303	865
Cd247	rno-miR-214-3p	AABR07050487.1	NM_001205304	ENSRNOT00000087028	77.9741	170	-36.27	170	-36.27	971255	21	3852	17
Cd247	rno-miR-214-3p	AABR07070714.1	NM_001205304	ENSRNOT00000083205	77.9741	166	-33.32	166	-33.32	971637	21	180	44
Cd247	rno-miR-214-3p	AABR07057171.1	NM_001205304	ENSRNOT00000078560	77.9741	177	-32.79	177	-32.79	971733	21	466	219
Cd247	rno-miR-300-3p	XLOC_019940	NM_001205304	TCONS_00052068	57.3438	173	-30.64	173	-30.64	128168	22	25731	14668
Cd247	rno-miR-300-3p	LOC102552078	NM_001205304	XR_594830.2	57.3438	167	-32.85	167	-32.85	367191	22	3272	1429
Cd247	rno-miR-330-3p	XLOC_001268	NM_001205304	TCONS_00003365	54.5541	166	-30.23	166	-30.23	7311	23	2816	2086
Cd247	rno-miR-330-3p	XLOC_001268	NM_001205304	TCONS_00003367	54.5541	166	-30.23	166	-30.23	7312	23	2634	1903
Cd247	rno-miR-330-3p	XLOC_001268	NM_001205304	TCONS_00003386	54.5541	166	-30.23	166	-30.23	7329	23	4042	2669
Cd247	rno-miR-330-3p	XLOC_000032	NM_001205304	TCONS_00000061	54.5541	166	-30.23	166	-30.23	7331	23	1959	666
Cd247	rno-miR-330-3p	XLOC_000032	NM_001205304	TCONS_00000063	54.5541	166	-30.23	166	-30.23	7332	23	2286	1527
Cd247	rno-miR-330-3p	XLOC_000032	NM_001205304	TCONS_00000068	54.5541	166	-30.23	166	-30.23	7336	23	3093	2318
Cd247	rno-miR-330-3p	XLOC_000032	NM_001205304	TCONS_00000071	54.5541	166	-30.23	166	-30.23	7338	23	3696	2769
Cd247	rno-miR-330-3p	XLOC_000032	NM_001205304	TCONS_00000072	54.5541	166	-30.23	166	-30.23	7339	23	1228	504
Cd247	rno-miR-330-3p	XLOC_003422	NM_001205304	TCONS_00008875	54.5541	175	-32.19	175	-32.19	6868	23	8380	4584
Cd247	rno-miR-330-3p	XLOC_003422	NM_001205304	TCONS_00008880	54.5541	175	-32.19	175	-32.19	6870	23	20124	4592
Cd247	rno-miR-330-3p	XLOC_004546	NM_001205304	TCONS_00012122	54.5541	173	-31.26	173	-31.26	9797	23	26452	7531
Cd247	rno-miR-330-3p	XLOC_005110	NM_001205304	TCONS_00013605	54.5541	157	-32.85	157	-32.85	9856	23	6650	3890
Cd247	rno-miR-330-3p	XLOC_004876	NM_001205304	TCONS_00012897	54.5541	171	-31.93	171	-31.93	9879	23	25200	3754
Cd247	rno-miR-330-3p	XLOC_006258	NM_001205304	TCONS_00016607	54.5541	166	-30.23	166	-30.23	10133	23	1898	636
Cd247	rno-miR-330-3p	XLOC_006258	NM_001205304	TCONS_00016608	54.5541	332	-60.46	166	-30.23	10134	23	3189	484 2372
Cd247	rno-miR-330-3p	XLOC_006258	NM_001205304	TCONS_00016609	54.5541	166	-30.23	166	-30.23	10135	23	1334	484
Cd247	rno-miR-330-3p	XLOC_006258	NM_001205304	TCONS_00016610	54.5541	332	-60.46	166	-30.23	10136	23	3187	484 2370
Cd247	rno-miR-330-3p	XLOC_006258	NM_001205304	TCONS_00016611	54.5541	166	-30.23	166	-30.23	10137	23	1304	484
Cd247	rno-miR-330-3p	XLOC_006258	NM_001205304	TCONS_00016618	54.5541	166	-30.23	166	-30.23	10143	23	2980	2163
Cd247	rno-miR-330-3p	XLOC_006258	NM_001205304	TCONS_00016624	54.5541	166	-30.23	166	-30.23	10148	23	3210	2399
Cd247	rno-miR-330-3p	XLOC_006258	NM_001205304	TCONS_00016626	54.5541	166	-30.23	166	-30.23	10150	23	3073	2305
Cd247	rno-miR-330-3p	XLOC_008125	NM_001205304	TCONS_00021380	54.5541	166	-31.55	166	-31.55	7102	23	88575	29661
Cd247	rno-miR-330-3p	XLOC_008579	NM_001205304	TCONS_00022704	54.5541	166	-30.52	166	-30.52	8481	23	23942	8260
Cd247	rno-miR-330-3p	XLOC_012159	NM_001205304	TCONS_00031767	54.5541	175	-31.1	175	-31.1	9923	23	15701	12445
Cd247	rno-miR-330-3p	XLOC_012159	NM_001205304	TCONS_00031782	54.5541	167	-30.64	167	-30.64	9926	23	9724	2076
Cd247	rno-miR-330-3p	XLOC_013494	NM_001205304	TCONS_00035071	54.5541	169	-30.79	169	-30.79	9990	23	4228	1666
Cd247	rno-miR-330-3p	XLOC_019451	NM_001205304	TCONS_00050595	54.5541	170	-31.71	170	-31.71	8310	23	2633	1817
Cd247	rno-miR-330-3p	XLOC_021820	NM_001205304	TCONS_00056993	54.5541	163	-31.66	163	-31.66	8325	23	1626	1299
Cd247	rno-miR-330-3p	LOC102548859	NM_001205304	XR_351098.3	54.5541	189	-38.57	189	-38.57	25633	23	507	358
Cd247	rno-miR-330-3p	LOC102548859	NM_001205304	XR_590703.2	54.5541	189	-38.57	189	-38.57	25634	23	1693	358
Cd247	rno-miR-330-3p	LOC108350474	NM_001205304	XR_001837259.1	54.5541	171	-35.29	171	-35.29	24525	23	3996	394
Cd247	rno-miR-330-3p	LOC108350769	NM_001205304	XR_001837719.1	54.5541	163	-31.17	163	-31.17	25332	23	6268	2941
Cd247	rno-miR-330-3p	LOC102550429	NM_001205304	XR_354466.2	54.5541	155	-30.64	155	-30.64	22872	23	1935	1777
Cd247	rno-miR-330-3p	LOC102550429	NM_001205304	XR_592806.1	54.5541	155	-30.64	155	-30.64	22873	23	2811	2653
Cd247	rno-miR-330-3p	LOC102550429	NM_001205304	XR_592807.1	54.5541	155	-30.64	155	-30.64	22874	23	2705	2547
Cd247	rno-miR-330-3p	LOC108351266	NM_001205304	XR_001838480.1	54.5541	161	-33.26	161	-33.26	23339	23	3154	1180
Cd247	rno-miR-330-3p	LOC108351928	NM_001205304	XR_001839813.1	54.5541	188	-33.23	188	-33.23	22878	23	3040	331
Cd247	rno-miR-330-3p	LOC102555823	NM_001205304	XR_001840267.1	54.5541	184	-33.74	184	-33.74	23506	23	3096	2314
Cd247	rno-miR-330-3p	LOC108352227	NM_001205304	XR_001840403.1	54.5541	177	-30.18	177	-30.18	23591	23	1389	907
Cd247	rno-miR-330-3p	LOC102550239	NM_001205304	XR_595018.2	54.5541	179	-31.97	179	-31.97	23785	23	3195	2731
Cd247	rno-miR-330-3p	LOC102550239	NM_001205304	XR_595017.2	54.5541	179	-31.97	179	-31.97	23786	23	4107	3643
Cd247	rno-miR-330-3p	LOC103692374	NM_001205304	XR_595608.1	54.5541	175	-30.17	175	-30.17	26142	23	1538	1280
Cd247	rno-miR-330-3p	LOC102550923	NM_001205304	XR_001841854.1	54.5541	174	-31.42	174	-31.42	21014	23	6283	316
Cd247	rno-miR-330-3p	LOC102550923	NM_001205304	XR_001841855.1	54.5541	174	-31.42	174	-31.42	21015	23	5891	316
Cd247	rno-miR-330-3p	LOC102550923	NM_001205304	XR_001841856.1	54.5541	174	-31.42	174	-31.42	21016	23	5659	316
Cd247	rno-miR-330-3p	LOC102550923	NM_001205304	XR_001841858.1	54.5541	174	-31.42	174	-31.42	21017	23	6243	316
Cd247	rno-miR-330-3p	LOC102550923	NM_001205304	XR_596674.1	54.5541	174	-31.42	174	-31.42	21018	23	6051	316
Cd247	rno-miR-330-3p	LOC102550923	NM_001205304	XR_001841857.1	54.5541	174	-31.42	174	-31.42	21019	23	4778	316
Cd247	rno-miR-330-3p	AABR07072264.3	NM_001205304	ENSRNOT00000089244	54.5541	167	-30.09	167	-30.09	68107	23	985	941
Cd247	rno-miR-330-3p	AABR07005950.1	NM_001205304	ENSRNOT00000086515	54.5541	162	-31.57	162	-31.57	68429	23	610	20
Cd247	rno-miR-3588	XLOC_004546	NM_001205304	TCONS_00012122	65.1328	183	-31.83	183	-31.83	320682	22	26452	25746
Cd247	rno-miR-3588	XLOC_008145	NM_001205304	TCONS_00021464	65.1328	169	-32.49	169	-32.49	226336	22	1307	144
Cd247	rno-miR-3588	XLOC_013993	NM_001205304	TCONS_00036421	65.1328	158	-30.08	158	-30.08	324895	22	714	242
Cd247	rno-miR-3588	XLOC_014015	NM_001205304	TCONS_00036457	65.1328	164	-31.55	164	-31.55	324899	22	1804	94
Cd247	rno-miR-3588	XLOC_014307	NM_001205304	TCONS_00037261	65.1328	171	-34.83	171	-34.83	325024	22	1658	827
Cd247	rno-miR-3588	LOC102548505	NM_001205304	XR_590552.2	65.1328	174	-35.05	174	-35.05	810026	22	7663	1715
Cd247	rno-miR-3588	LOC102554570	NM_001205304	XR_001837805.1	65.1328	174	-30.74	174	-30.74	808484	22	9816	5060
Cd247	rno-miR-3588	LOC102554570	NM_001205304	XR_592213.1	65.1328	174	-30.74	174	-30.74	808485	22	9765	5060
Cd247	rno-miR-3588	LOC108350766	NM_001205304	XR_001837712.1	65.1328	179	-31.12	179	-31.12	808623	22	5857	5466
Cd247	rno-miR-3588	LOC108350766	NM_001205304	XR_001837714.1	65.1328	179	-31.12	179	-31.12	808624	22	5671	5280
Cd247	rno-miR-3588	LOC108350766	NM_001205304	XR_001837715.1	65.1328	179	-31.12	179	-31.12	808625	22	5581	5190
Cd247	rno-miR-3588	LOC102554736	NM_001205304	XR_592296.2	65.1328	186	-34.02	186	-34.02	808641	22	3995	3069
Cd247	rno-miR-3588	LOC102552929	NM_001205304	XR_001837972.1	65.1328	154	-31.35	154	-31.35	745619	22	6810	1758
Cd247	rno-miR-3588	LOC102552929	NM_001205304	XR_001837973.1	65.1328	154	-31.35	154	-31.35	745620	22	6632	1758
Cd247	rno-miR-3588	LOC102552929	NM_001205304	XR_354066.3	65.1328	154	-31.35	154	-31.35	745621	22	6728	1543
Cd247	rno-miR-3588	LOC102551999	NM_001205304	XR_355704.3	65.1328	154	-31.26	154	-31.26	829166	22	3874	2075
Cd247	rno-miR-3588	LOC102553833	NM_001205304	XR_356107.3	65.1328	178	-33.83	178	-33.83	829469	22	5937	2951
Cd247	rno-miR-3588	LOC108351787	NM_001205304	XR_001839548.1	65.1328	175	-31.71	175	-31.71	829942	22	1574	1017
Cd247	rno-miR-3588	LOC108352496	NM_001205304	XR_001840753.1	65.1328	188	-36.85	188	-36.85	842281	22	1683	1065
Cd247	rno-miR-3588	LOC102555502	NM_001205304	XR_360315.3	65.1328	165	-30.92	165	-30.92	666666	22	1024	164
Cd247	rno-miR-3588	LOC108349038	NM_001205304	XR_001842569.1	65.1328	154	-33.18	154	-33.18	837023	22	3347	1012
Cd247	rno-miR-3588	AABR07003397.1	NM_001205304	ENSRNOT00000084945	65.1328	172	-30.43	172	-30.43	2203396	22	4952	2042
Cd247	rno-miR-3588	AABR07002898.1	NM_001205304	ENSRNOT00000084059	65.1328	167	-30.24	167	-30.24	2204179	22	1503	993
Cd247	rno-miR-362-5p	LOC108351503	NM_001205304	XR_001838948.1	93.4158	185	-31.28	185	-31.28	654887	24	5023	4001
Cd247	rno-miR-500-5p	XLOC_003696	NM_001205304	TCONS_00009604	93.4158	188	-32.44	188	-32.44	162551	24	4264	1461
Cd247	rno-miR-500-5p	XLOC_003696	NM_001205304	TCONS_00009606	93.4158	188	-32.44	188	-32.44	162552	24	5887	1545
Cd247	rno-miR-500-5p	XLOC_006071	NM_001205304	TCONS_00016085	93.4158	169	-31.53	169	-31.53	232655	24	10831	9627
Cd247	rno-miR-500-5p	XLOC_011128	NM_001205304	TCONS_00029093	93.4158	177	-30.48	177	-30.48	235192	24	47726	40358
Cd247	rno-miR-500-5p	XLOC_011128	NM_001205304	TCONS_00029095	93.4158	177	-30.48	177	-30.48	235194	24	21694	14260
Cd247	rno-miR-500-5p	XLOC_020098	NM_001205304	TCONS_00052471	93.4158	186	-31	186	-31	191279	24	6672	1814
Cd247	rno-miR-500-5p	XLOC_020098	NM_001205304	TCONS_00052472	93.4158	186	-31	186	-31	191280	24	6661	1807
Cd247	rno-miR-500-5p	XLOC_020098	NM_001205304	TCONS_00052473	93.4158	186	-31	186	-31	191281	24	6672	1807
Cd247	rno-miR-500-5p	XLOC_020098	NM_001205304	TCONS_00052474	93.4158	186	-31	186	-31	191282	24	6695	1800
Cd247	rno-miR-500-5p	LOC102553423	NM_001205304	XR_001838045.1	93.4158	169	-30.07	169	-30.07	540471	24	4416	4052
Cd247	rno-miR-500-5p	LOC102553423	NM_001205304	XR_592704.2	93.4158	169	-30.07	169	-30.07	540472	24	4510	4052
Cd247	rno-miR-6329	XLOC_009885	NM_001205304	TCONS_00026126	73.4772	182	-30.91	182	-30.91	291444	23	7870	1106
Cd247	rno-miR-761	XLOC_006513	NM_001205304	TCONS_00017371	77.9741	171	-30.03	171	-30.03	271957	22	10519	3439
Cd247	rno-miR-761	XLOC_006513	NM_001205304	TCONS_00017372	77.9741	171	-30.03	171	-30.03	271958	22	4014	3319
Cd247	rno-miR-761	XLOC_006513	NM_001205304	TCONS_00017373	77.9741	171	-30.03	171	-30.03	271959	22	3894	3249
Cd247	rno-miR-761	XLOC_006513	NM_001205304	TCONS_00017374	77.9741	171	-30.03	171	-30.03	271960	22	4076	3437
Cd247	rno-miR-761	XLOC_006513	NM_001205304	TCONS_00017375	77.9741	171	-30.03	171	-30.03	271961	22	4074	3435
Cd247	rno-miR-761	XLOC_008314	NM_001205304	TCONS_00021892	77.9741	165	-31.31	165	-31.31	232975	22	17739	6067
Cd247	rno-miR-761	XLOC_018104	NM_001205304	TCONS_00047232	77.9741	181	-31.71	181	-31.71	224072	22	7031	5775
Cd247	rno-miR-761	XLOC_021641	NM_001205304	TCONS_00056594	77.9741	173	-31.58	173	-31.58	223738	22	6209	4800
Cd247	rno-miR-761	XLOC_021641	NM_001205304	TCONS_00056595	77.9741	173	-31.58	173	-31.58	223739	22	6184	4799
Cd247	rno-miR-761	LOC108348877	NM_001205304	XR_001835580.1	77.9741	179	-30.1	179	-30.1	685584	22	5143	1205
Cd247	rno-miR-761	LOC108350276	NM_001205304	XR_001837015.1	77.9741	168	-31.26	168	-31.26	696088	22	744	650
Cd247	rno-miR-761	LOC102548611	NM_001205304	XR_592071.2	77.9741	174	-30.64	174	-30.64	684857	22	3495	3000
Cd247	rno-miR-761	LOC108352531	NM_001205304	XR_001840816.1	77.9741	174	-31.69	174	-31.69	713847	22	6421	5134
Cd247	rno-miR-761	AABR07062775.1	NM_001205304	ENSRNOT00000084160	77.9741	159	-30.05	159	-30.05	1865183	22	1071	807
Cd247	rno-miR-214-3p	XLOC_000105	NM_170789	TCONS_00000339	77.9741	161	-30.1	161	-30.1	106267	21	41173	35375
Cd247	rno-miR-214-3p	XLOC_002997	NM_170789	TCONS_00007862	77.9741	165	-30.17	165	-30.17	98857	21	9373	6499
Cd247	rno-miR-214-3p	XLOC_005110	NM_170789	TCONS_00013605	77.9741	161	-30.61	161	-30.61	141291	21	6650	2404
Cd247	rno-miR-214-3p	XLOC_005607	NM_170789	TCONS_00014813	77.9741	176	-34.95	176	-34.95	141440	21	18322	16004
Cd247	rno-miR-214-3p	XLOC_006002	NM_170789	TCONS_00015942	77.9741	172	-31.63	172	-31.63	141441	21	10178	7872
Cd247	rno-miR-214-3p	XLOC_007003	NM_170789	TCONS_00018576	77.9741	175	-30.77	175	-30.77	99632	21	2343	1948
Cd247	rno-miR-214-3p	XLOC_010043	NM_170789	TCONS_00026468	77.9741	178	-32.85	178	-32.85	121456	21	8917	4632
Cd247	rno-miR-214-3p	XLOC_014307	NM_170789	TCONS_00037261	77.9741	175	-33.88	175	-33.88	143354	21	1658	403
Cd247	rno-miR-214-3p	XLOC_014377	NM_170789	TCONS_00037385	77.9741	179	-33.27	179	-33.27	143369	21	2630	1066
Cd247	rno-miR-214-3p	XLOC_015656	NM_170789	TCONS_00040582	77.9741	170	-31.54	170	-31.54	147463	21	11097	7648
Cd247	rno-miR-214-3p	XLOC_015961	NM_170789	TCONS_00041345	77.9741	175	-30.19	175	-30.19	147565	21	23168	17791
Cd247	rno-miR-214-3p	XLOC_019817	NM_170789	TCONS_00051610	77.9741	157	-30.42	157	-30.42	116146	21	5495	4732
Cd247	rno-miR-214-3p	LOC100911827	NM_170789	NR_110710.1	77.9741	173	-33.55	173	-33.55	357344	21	1452	426
Cd247	rno-miR-214-3p	LOC102550673	NM_170789	XR_001837415.1	77.9741	170	-33.15	170	-33.15	355947	21	3833	2065
Cd247	rno-miR-214-3p	LOC102550673	NM_170789	XR_001837416.1	77.9741	170	-33.15	170	-33.15	355948	21	3849	1943
Cd247	rno-miR-214-3p	LOC102550673	NM_170789	XR_001837409.1	77.9741	170	-33.15	170	-33.15	355949	21	3970	2064
Cd247	rno-miR-214-3p	LOC102550673	NM_170789	XR_001837412.1	77.9741	170	-33.15	170	-33.15	355950	21	3575	2064
Cd247	rno-miR-214-3p	LOC102550673	NM_170789	XR_001837410.1	77.9741	170	-33.15	170	-33.15	355952	21	3957	2051
Cd247	rno-miR-214-3p	LOC102550673	NM_170789	XR_001837411.1	77.9741	170	-33.15	170	-33.15	355953	21	3733	1827
Cd247	rno-miR-214-3p	LOC102550673	NM_170789	XR_001837413.1	77.9741	170	-33.15	170	-33.15	355954	21	3594	1688
Cd247	rno-miR-214-3p	LOC102555246	NM_170789	XR_001837656.1	77.9741	170	-30.26	170	-30.26	356382	21	2315	1420
Cd247	rno-miR-214-3p	LOC102555246	NM_170789	XR_001837654.1	77.9741	170	-30.26	170	-30.26	356383	21	2975	2080
Cd247	rno-miR-214-3p	LOC102555246	NM_170789	XR_353510.3	77.9741	170	-30.26	170	-30.26	356385	21	2979	2084
Cd247	rno-miR-214-3p	LOC108352157	NM_170789	XR_001840323.1	77.9741	170	-32.15	170	-32.15	333099	21	2606	1628
Cd247	rno-miR-214-3p	LOC102550239	NM_170789	XR_595017.2	77.9741	169	-30.13	169	-30.13	333268	21	4107	1553
Cd247	rno-miR-214-3p	LOC108352569	NM_170789	XR_001840896.1	77.9741	175	-30.03	175	-30.03	371289	21	867	671
Cd247	rno-miR-214-3p	LOC108352770	NM_170789	XR_001841164.1	77.9741	169	-30.71	169	-30.71	371719	21	6972	3807
Cd247	rno-miR-214-3p	LOC108352964	NM_170789	XR_001841435.1	77.9741	157	-31.42	157	-31.42	293562	21	1855	1167
Cd247	rno-miR-214-3p	LOC108348757	NM_170789	XR_001842057.1	77.9741	165	-31.24	165	-31.24	368313	21	9438	5957
Cd247	rno-miR-214-3p	LOC102555756	NM_170789	XR_362527.2	77.9741	168	-31.32	168	-31.32	369338	21	1699	633
Cd247	rno-miR-214-3p	AABR07024786.1	NM_170789	ENSRNOT00000084434	77.9741	175	-31.35	175	-31.35	969966	21	1303	865
Cd247	rno-miR-214-3p	AABR07050487.1	NM_170789	ENSRNOT00000087028	77.9741	170	-36.27	170	-36.27	971255	21	3852	17
Cd247	rno-miR-214-3p	AABR07070714.1	NM_170789	ENSRNOT00000083205	77.9741	166	-33.32	166	-33.32	971637	21	180	44
Cd247	rno-miR-214-3p	AABR07057171.1	NM_170789	ENSRNOT00000078560	77.9741	177	-32.79	177	-32.79	971733	21	466	219
Cd247	rno-miR-300-3p	XLOC_019940	NM_170789	TCONS_00052068	57.3438	173	-30.64	173	-30.64	128168	22	25731	14668
Cd247	rno-miR-300-3p	LOC102552078	NM_170789	XR_594830.2	57.3438	167	-32.85	167	-32.85	367191	22	3272	1429
Cd247	rno-miR-330-3p	XLOC_001268	NM_170789	TCONS_00003365	54.5541	166	-30.23	166	-30.23	7311	23	2816	2086
Cd247	rno-miR-330-3p	XLOC_001268	NM_170789	TCONS_00003367	54.5541	166	-30.23	166	-30.23	7312	23	2634	1903
Cd247	rno-miR-330-3p	XLOC_001268	NM_170789	TCONS_00003386	54.5541	166	-30.23	166	-30.23	7329	23	4042	2669
Cd247	rno-miR-330-3p	XLOC_000032	NM_170789	TCONS_00000061	54.5541	166	-30.23	166	-30.23	7331	23	1959	666
Cd247	rno-miR-330-3p	XLOC_000032	NM_170789	TCONS_00000063	54.5541	166	-30.23	166	-30.23	7332	23	2286	1527
Cd247	rno-miR-330-3p	XLOC_000032	NM_170789	TCONS_00000068	54.5541	166	-30.23	166	-30.23	7336	23	3093	2318
Cd247	rno-miR-330-3p	XLOC_000032	NM_170789	TCONS_00000071	54.5541	166	-30.23	166	-30.23	7338	23	3696	2769
Cd247	rno-miR-330-3p	XLOC_000032	NM_170789	TCONS_00000072	54.5541	166	-30.23	166	-30.23	7339	23	1228	504
Cd247	rno-miR-330-3p	XLOC_003422	NM_170789	TCONS_00008875	54.5541	175	-32.19	175	-32.19	6868	23	8380	4584
Cd247	rno-miR-330-3p	XLOC_003422	NM_170789	TCONS_00008880	54.5541	175	-32.19	175	-32.19	6870	23	20124	4592
Cd247	rno-miR-330-3p	XLOC_004546	NM_170789	TCONS_00012122	54.5541	173	-31.26	173	-31.26	9797	23	26452	7531
Cd247	rno-miR-330-3p	XLOC_005110	NM_170789	TCONS_00013605	54.5541	157	-32.85	157	-32.85	9856	23	6650	3890
Cd247	rno-miR-330-3p	XLOC_004876	NM_170789	TCONS_00012897	54.5541	171	-31.93	171	-31.93	9879	23	25200	3754
Cd247	rno-miR-330-3p	XLOC_006258	NM_170789	TCONS_00016607	54.5541	166	-30.23	166	-30.23	10133	23	1898	636
Cd247	rno-miR-330-3p	XLOC_006258	NM_170789	TCONS_00016608	54.5541	332	-60.46	166	-30.23	10134	23	3189	484 2372
Cd247	rno-miR-330-3p	XLOC_006258	NM_170789	TCONS_00016609	54.5541	166	-30.23	166	-30.23	10135	23	1334	484
Cd247	rno-miR-330-3p	XLOC_006258	NM_170789	TCONS_00016610	54.5541	332	-60.46	166	-30.23	10136	23	3187	484 2370
Cd247	rno-miR-330-3p	XLOC_006258	NM_170789	TCONS_00016611	54.5541	166	-30.23	166	-30.23	10137	23	1304	484
Cd247	rno-miR-330-3p	XLOC_006258	NM_170789	TCONS_00016618	54.5541	166	-30.23	166	-30.23	10143	23	2980	2163
Cd247	rno-miR-330-3p	XLOC_006258	NM_170789	TCONS_00016624	54.5541	166	-30.23	166	-30.23	10148	23	3210	2399
Cd247	rno-miR-330-3p	XLOC_006258	NM_170789	TCONS_00016626	54.5541	166	-30.23	166	-30.23	10150	23	3073	2305
Cd247	rno-miR-330-3p	XLOC_008125	NM_170789	TCONS_00021380	54.5541	166	-31.55	166	-31.55	7102	23	88575	29661
Cd247	rno-miR-330-3p	XLOC_008579	NM_170789	TCONS_00022704	54.5541	166	-30.52	166	-30.52	8481	23	23942	8260
Cd247	rno-miR-330-3p	XLOC_012159	NM_170789	TCONS_00031767	54.5541	175	-31.1	175	-31.1	9923	23	15701	12445
Cd247	rno-miR-330-3p	XLOC_012159	NM_170789	TCONS_00031782	54.5541	167	-30.64	167	-30.64	9926	23	9724	2076
Cd247	rno-miR-330-3p	XLOC_013494	NM_170789	TCONS_00035071	54.5541	169	-30.79	169	-30.79	9990	23	4228	1666
Cd247	rno-miR-330-3p	XLOC_019451	NM_170789	TCONS_00050595	54.5541	170	-31.71	170	-31.71	8310	23	2633	1817
Cd247	rno-miR-330-3p	XLOC_021820	NM_170789	TCONS_00056993	54.5541	163	-31.66	163	-31.66	8325	23	1626	1299
Cd247	rno-miR-330-3p	LOC102548859	NM_170789	XR_351098.3	54.5541	189	-38.57	189	-38.57	25633	23	507	358
Cd247	rno-miR-330-3p	LOC102548859	NM_170789	XR_590703.2	54.5541	189	-38.57	189	-38.57	25634	23	1693	358
Cd247	rno-miR-330-3p	LOC108350474	NM_170789	XR_001837259.1	54.5541	171	-35.29	171	-35.29	24525	23	3996	394
Cd247	rno-miR-330-3p	LOC108350769	NM_170789	XR_001837719.1	54.5541	163	-31.17	163	-31.17	25332	23	6268	2941
Cd247	rno-miR-330-3p	LOC102550429	NM_170789	XR_354466.2	54.5541	155	-30.64	155	-30.64	22872	23	1935	1777
Cd247	rno-miR-330-3p	LOC102550429	NM_170789	XR_592806.1	54.5541	155	-30.64	155	-30.64	22873	23	2811	2653
Cd247	rno-miR-330-3p	LOC102550429	NM_170789	XR_592807.1	54.5541	155	-30.64	155	-30.64	22874	23	2705	2547
Cd247	rno-miR-330-3p	LOC108351266	NM_170789	XR_001838480.1	54.5541	161	-33.26	161	-33.26	23339	23	3154	1180
Cd247	rno-miR-330-3p	LOC108351928	NM_170789	XR_001839813.1	54.5541	188	-33.23	188	-33.23	22878	23	3040	331
Cd247	rno-miR-330-3p	LOC102555823	NM_170789	XR_001840267.1	54.5541	184	-33.74	184	-33.74	23506	23	3096	2314
Cd247	rno-miR-330-3p	LOC108352227	NM_170789	XR_001840403.1	54.5541	177	-30.18	177	-30.18	23591	23	1389	907
Cd247	rno-miR-330-3p	LOC102550239	NM_170789	XR_595018.2	54.5541	179	-31.97	179	-31.97	23785	23	3195	2731
Cd247	rno-miR-330-3p	LOC102550239	NM_170789	XR_595017.2	54.5541	179	-31.97	179	-31.97	23786	23	4107	3643
Cd247	rno-miR-330-3p	LOC103692374	NM_170789	XR_595608.1	54.5541	175	-30.17	175	-30.17	26142	23	1538	1280
Cd247	rno-miR-330-3p	LOC102550923	NM_170789	XR_001841854.1	54.5541	174	-31.42	174	-31.42	21014	23	6283	316
Cd247	rno-miR-330-3p	LOC102550923	NM_170789	XR_001841855.1	54.5541	174	-31.42	174	-31.42	21015	23	5891	316
Cd247	rno-miR-330-3p	LOC102550923	NM_170789	XR_001841856.1	54.5541	174	-31.42	174	-31.42	21016	23	5659	316
Cd247	rno-miR-330-3p	LOC102550923	NM_170789	XR_001841858.1	54.5541	174	-31.42	174	-31.42	21017	23	6243	316
Cd247	rno-miR-330-3p	LOC102550923	NM_170789	XR_596674.1	54.5541	174	-31.42	174	-31.42	21018	23	6051	316
Cd247	rno-miR-330-3p	LOC102550923	NM_170789	XR_001841857.1	54.5541	174	-31.42	174	-31.42	21019	23	4778	316
Cd247	rno-miR-330-3p	AABR07072264.3	NM_170789	ENSRNOT00000089244	54.5541	167	-30.09	167	-30.09	68107	23	985	941
Cd247	rno-miR-330-3p	AABR07005950.1	NM_170789	ENSRNOT00000086515	54.5541	162	-31.57	162	-31.57	68429	23	610	20
Cd247	rno-miR-3588	XLOC_004546	NM_170789	TCONS_00012122	65.1328	183	-31.83	183	-31.83	320682	22	26452	25746
Cd247	rno-miR-3588	XLOC_008145	NM_170789	TCONS_00021464	65.1328	169	-32.49	169	-32.49	226336	22	1307	144
Cd247	rno-miR-3588	XLOC_013993	NM_170789	TCONS_00036421	65.1328	158	-30.08	158	-30.08	324895	22	714	242
Cd247	rno-miR-3588	XLOC_014015	NM_170789	TCONS_00036457	65.1328	164	-31.55	164	-31.55	324899	22	1804	94
Cd247	rno-miR-3588	XLOC_014307	NM_170789	TCONS_00037261	65.1328	171	-34.83	171	-34.83	325024	22	1658	827
Cd247	rno-miR-3588	LOC102548505	NM_170789	XR_590552.2	65.1328	174	-35.05	174	-35.05	810026	22	7663	1715
Cd247	rno-miR-3588	LOC102554570	NM_170789	XR_001837805.1	65.1328	174	-30.74	174	-30.74	808484	22	9816	5060
Cd247	rno-miR-3588	LOC102554570	NM_170789	XR_592213.1	65.1328	174	-30.74	174	-30.74	808485	22	9765	5060
Cd247	rno-miR-3588	LOC108350766	NM_170789	XR_001837712.1	65.1328	179	-31.12	179	-31.12	808623	22	5857	5466
Cd247	rno-miR-3588	LOC108350766	NM_170789	XR_001837714.1	65.1328	179	-31.12	179	-31.12	808624	22	5671	5280
Cd247	rno-miR-3588	LOC108350766	NM_170789	XR_001837715.1	65.1328	179	-31.12	179	-31.12	808625	22	5581	5190
Cd247	rno-miR-3588	LOC102554736	NM_170789	XR_592296.2	65.1328	186	-34.02	186	-34.02	808641	22	3995	3069
Cd247	rno-miR-3588	LOC102552929	NM_170789	XR_001837972.1	65.1328	154	-31.35	154	-31.35	745619	22	6810	1758
Cd247	rno-miR-3588	LOC102552929	NM_170789	XR_001837973.1	65.1328	154	-31.35	154	-31.35	745620	22	6632	1758
Cd247	rno-miR-3588	LOC102552929	NM_170789	XR_354066.3	65.1328	154	-31.35	154	-31.35	745621	22	6728	1543
Cd247	rno-miR-3588	LOC102551999	NM_170789	XR_355704.3	65.1328	154	-31.26	154	-31.26	829166	22	3874	2075
Cd247	rno-miR-3588	LOC102553833	NM_170789	XR_356107.3	65.1328	178	-33.83	178	-33.83	829469	22	5937	2951
Cd247	rno-miR-3588	LOC108351787	NM_170789	XR_001839548.1	65.1328	175	-31.71	175	-31.71	829942	22	1574	1017
Cd247	rno-miR-3588	LOC108352496	NM_170789	XR_001840753.1	65.1328	188	-36.85	188	-36.85	842281	22	1683	1065
Cd247	rno-miR-3588	LOC102555502	NM_170789	XR_360315.3	65.1328	165	-30.92	165	-30.92	666666	22	1024	164
Cd247	rno-miR-3588	LOC108349038	NM_170789	XR_001842569.1	65.1328	154	-33.18	154	-33.18	837023	22	3347	1012
Cd247	rno-miR-3588	AABR07003397.1	NM_170789	ENSRNOT00000084945	65.1328	172	-30.43	172	-30.43	2203396	22	4952	2042
Cd247	rno-miR-3588	AABR07002898.1	NM_170789	ENSRNOT00000084059	65.1328	167	-30.24	167	-30.24	2204179	22	1503	993
Cd247	rno-miR-362-5p	LOC108351503	NM_170789	XR_001838948.1	93.4158	185	-31.28	185	-31.28	654887	24	5023	4001
Cd247	rno-miR-500-5p	XLOC_003696	NM_170789	TCONS_00009604	93.4158	188	-32.44	188	-32.44	162551	24	4264	1461
Cd247	rno-miR-500-5p	XLOC_003696	NM_170789	TCONS_00009606	93.4158	188	-32.44	188	-32.44	162552	24	5887	1545
Cd247	rno-miR-500-5p	XLOC_006071	NM_170789	TCONS_00016085	93.4158	169	-31.53	169	-31.53	232655	24	10831	9627
Cd247	rno-miR-500-5p	XLOC_011128	NM_170789	TCONS_00029093	93.4158	177	-30.48	177	-30.48	235192	24	47726	40358
Cd247	rno-miR-500-5p	XLOC_011128	NM_170789	TCONS_00029095	93.4158	177	-30.48	177	-30.48	235194	24	21694	14260
Cd247	rno-miR-500-5p	XLOC_020098	NM_170789	TCONS_00052471	93.4158	186	-31	186	-31	191279	24	6672	1814
Cd247	rno-miR-500-5p	XLOC_020098	NM_170789	TCONS_00052472	93.4158	186	-31	186	-31	191280	24	6661	1807
Cd247	rno-miR-500-5p	XLOC_020098	NM_170789	TCONS_00052473	93.4158	186	-31	186	-31	191281	24	6672	1807
Cd247	rno-miR-500-5p	XLOC_020098	NM_170789	TCONS_00052474	93.4158	186	-31	186	-31	191282	24	6695	1800
Cd247	rno-miR-500-5p	LOC102553423	NM_170789	XR_001838045.1	93.4158	169	-30.07	169	-30.07	540471	24	4416	4052
Cd247	rno-miR-500-5p	LOC102553423	NM_170789	XR_592704.2	93.4158	169	-30.07	169	-30.07	540472	24	4510	4052
Cd247	rno-miR-6329	XLOC_009885	NM_170789	TCONS_00026126	73.4772	182	-30.91	182	-30.91	291444	23	7870	1106
Cd247	rno-miR-761	XLOC_006513	NM_170789	TCONS_00017371	77.9741	171	-30.03	171	-30.03	271957	22	10519	3439
Cd247	rno-miR-761	XLOC_006513	NM_170789	TCONS_00017372	77.9741	171	-30.03	171	-30.03	271958	22	4014	3319
Cd247	rno-miR-761	XLOC_006513	NM_170789	TCONS_00017373	77.9741	171	-30.03	171	-30.03	271959	22	3894	3249
Cd247	rno-miR-761	XLOC_006513	NM_170789	TCONS_00017374	77.9741	171	-30.03	171	-30.03	271960	22	4076	3437
Cd247	rno-miR-761	XLOC_006513	NM_170789	TCONS_00017375	77.9741	171	-30.03	171	-30.03	271961	22	4074	3435
Cd247	rno-miR-761	XLOC_008314	NM_170789	TCONS_00021892	77.9741	165	-31.31	165	-31.31	232975	22	17739	6067
Cd247	rno-miR-761	XLOC_018104	NM_170789	TCONS_00047232	77.9741	181	-31.71	181	-31.71	224072	22	7031	5775
Cd247	rno-miR-761	XLOC_021641	NM_170789	TCONS_00056594	77.9741	173	-31.58	173	-31.58	223738	22	6209	4800
Cd247	rno-miR-761	XLOC_021641	NM_170789	TCONS_00056595	77.9741	173	-31.58	173	-31.58	223739	22	6184	4799
Cd247	rno-miR-761	LOC108348877	NM_170789	XR_001835580.1	77.9741	179	-30.1	179	-30.1	685584	22	5143	1205
Cd247	rno-miR-761	LOC108350276	NM_170789	XR_001837015.1	77.9741	168	-31.26	168	-31.26	696088	22	744	650
Cd247	rno-miR-761	LOC102548611	NM_170789	XR_592071.2	77.9741	174	-30.64	174	-30.64	684857	22	3495	3000
Cd247	rno-miR-761	LOC108352531	NM_170789	XR_001840816.1	77.9741	174	-31.69	174	-31.69	713847	22	6421	5134
Cd247	rno-miR-761	AABR07062775.1	NM_170789	ENSRNOT00000084160	77.9741	159	-30.05	159	-30.05	1865183	22	1071	807
Cxcr3	rno-miR-122-5p	LOC102546407	NM_053415	XR_001840231.1	51.8145	171	-30.71	171	-30.71	203852	22	7327	6957
Cxcr3	rno-miR-122-5p	LOC108353017	NM_053415	XR_001841499.1	51.8145	168	-31.85	168	-31.85	227988	22	1299	921
Cxcr3	rno-miR-152-3p	LOC103692576	NM_053415	XR_592917.1	54.237	177	-30.03	177	-30.03	261038	21	8116	1495
Cxcr3	rno-miR-152-3p	LOC102553301	NM_053415	XR_355256.3	54.237	177	-33.09	177	-33.09	261601	21	2330	141
Cxcr3	rno-miR-152-3p	AABR07036074.1	NM_053415	ENSRNOT00000087767	54.237	170	-31.56	170	-31.56	769851	21	814	707
Cxcr3	rno-miR-24-3p	XLOC_005977	NM_053415	TCONS_00015828	90.0124	182	-33.16	182	-33.16	53640	22	22370	20196
Cxcr3	rno-miR-24-3p	XLOC_007970	NM_053415	TCONS_00020987	90.0124	175	-32.7	175	-32.7	45762	22	11683	8106
Cxcr3	rno-miR-24-3p	XLOC_008417	NM_053415	TCONS_00022229	90.0124	163	-31.9	163	-31.9	45825	22	2657	1336
Cxcr3	rno-miR-24-3p	XLOC_009004	NM_053415	TCONS_00023893	90.0124	162	-30.55	162	-30.55	45988	22	10501	7710
Cxcr3	rno-miR-24-3p	NA	NM_053415	TCONS_00048415	90.0124	176	-30.75	176	-30.75	44250	22	5270	2840
Cxcr3	rno-miR-24-3p	LOC102548601	NM_053415	XR_590310.2	90.0124	162	-30.13	162	-30.13	135210	22	2410	2319
Cxcr3	rno-miR-24-3p	LOC102546680	NM_053415	XR_590316.1	90.0124	179	-32.11	179	-32.11	135212	22	11315	10605
Cxcr3	rno-miR-24-3p	LOC102547159	NM_053415	XR_001837391.1	90.0124	169	-34.34	169	-34.34	134735	22	1321	607
Cxcr3	rno-miR-24-3p	LOC102547159	NM_053415	XR_001837390.1	90.0124	169	-34.34	169	-34.34	134736	22	1675	961
Cxcr3	rno-miR-24-3p	LOC102555003	NM_053415	XR_352999.3	90.0124	158	-30.33	158	-30.33	134782	22	1729	608
Cxcr3	rno-miR-24-3p	LOC103692686	NM_053415	XR_593134.1	90.0124	174	-30.56	174	-30.56	124932	22	414	148
Cxcr3	rno-miR-24-3p	LOC103692686	NM_053415	XR_001838529.1	90.0124	174	-30.56	174	-30.56	124933	22	681	148
Cxcr3	rno-miR-24-3p	LOC108351947	NM_053415	XR_001839843.1	90.0124	155	-30.68	155	-30.68	125716	22	1564	677
Cxcr3	rno-miR-24-3p	LOC102546363	NM_053415	XR_001840178.1	90.0124	176	-30.8	176	-30.8	126107	22	6005	1897
Cxcr3	rno-miR-24-3p	LOC102547234	NM_053415	XR_595266.2	90.0124	169	-30.53	169	-30.53	140279	22	3196	182
Cxcr3	rno-miR-24-3p	LOC100911719	NM_053415	XR_001840942.1	90.0124	171	-31.26	171	-31.26	140801	22	2465	44
Cxcr3	rno-miR-24-3p	LOC103693719	NM_053415	XR_596215.2	90.0124	174	-32.45	174	-32.45	111015	22	2695	1369
Cxcr3	rno-miR-24-3p	LOC103693719	NM_053415	XR_001841385.1	90.0124	174	-32.45	174	-32.45	111016	22	2917	1591
Cxcr3	rno-miR-24-3p	LOC103693719	NM_053415	XR_001841386.1	90.0124	174	-32.45	174	-32.45	111017	22	2729	1591
Cxcr3	rno-miR-24-3p	LOC103693719	NM_053415	XR_001841387.1	90.0124	174	-32.45	174	-32.45	111018	22	2752	1591
Cxcr3	rno-miR-24-3p	LOC103693719	NM_053415	XR_001841388.1	90.0124	174	-32.45	174	-32.45	111019	22	2564	1591
Cxcr3	rno-miR-24-3p	LOC102553936	NM_053415	XR_597130.2	90.0124	162	-30.43	162	-30.43	139666	22	5241	5005
Cxcr3	rno-miR-24-3p	LOC108348906	NM_053415	XR_001842253.1	90.0124	176	-31.06	176	-31.06	139705	22	1542	57
Cxcr3	rno-miR-24-3p	LOC102552984	NM_053415	XR_001842585.1	90.0124	169	-31.24	169	-31.24	140040	22	941	555
Cxcr3	rno-miR-24-3p	LOC102550604	NM_053415	XR_001842739.1	90.0124	158	-30.15	158	-30.15	140362	22	3384	1611
Cxcr3	rno-miR-325-3p	XLOC_004542	NM_053415	TCONS_00012104	96.0457	187	-32.33	187	-32.33	4460	22	12421	1211
Cxcr3	rno-miR-342-3p	XLOC_004878	NM_053415	TCONS_00012899	80.4109	163	-30.54	163	-30.54	19581	23	4115	1149
Cxcr3	rno-miR-342-3p	XLOC_006135	NM_053415	TCONS_00016256	80.4109	178	-30.14	178	-30.14	19770	23	11976	8492
Cxcr3	rno-miR-342-3p	XLOC_009004	NM_053415	TCONS_00023893	80.4109	167	-31.34	167	-31.34	16868	23	10501	6885
Cxcr3	rno-miR-342-3p	XLOC_011128	NM_053415	TCONS_00029088	80.4109	171	-31.94	171	-31.94	19641	23	28315	11839
Cxcr3	rno-miR-342-3p	XLOC_015961	NM_053415	TCONS_00041345	80.4109	164	-32.83	164	-32.83	20559	23	23168	5700
Cxcr3	rno-miR-342-3p	XLOC_021312	NM_053415	TCONS_00055774	80.4109	171	-32.72	171	-32.72	16171	23	1248	77
Cxcr3	rno-miR-342-3p	XLOC_021147	NM_053415	TCONS_00055366	80.4109	163	-30.74	163	-30.74	16237	23	31758	979
Cxcr3	rno-miR-342-3p	LOC108349530	NM_053415	XR_001836163.1	80.4109	175	-36.84	175	-36.84	50129	23	4289	2228
Cxcr3	rno-miR-342-3p	LOC102551439	NM_053415	XR_354114.3	80.4109	168	-30.74	168	-30.74	45180	23	2088	471
Cxcr3	rno-miR-342-3p	LOC103690707	NM_053415	XR_595175.2	80.4109	181	-30.89	181	-30.89	50988	23	1607	1142
Cxcr3	rno-miR-342-3p	LOC102554235	NM_053415	XR_595772.2	80.4109	168	-30.14	168	-30.14	51848	23	3706	2738
Cxcr3	rno-miR-344i	XLOC_003696	NM_053415	TCONS_00009614	94.5089	163	-30.5	163	-30.5	236455	22	6391	3264
Cxcr3	rno-miR-344i	XLOC_003696	NM_053415	TCONS_00009619	94.5089	167	-34.1	167	-34.1	236456	22	5267	3108
Cxcr3	rno-miR-344i	XLOC_003871	NM_053415	TCONS_00010189	94.5089	165	-30.95	165	-30.95	236514	22	8099	1866
Cxcr3	rno-miR-344i	XLOC_007296	NM_053415	TCONS_00019261	94.5089	177	-30.97	177	-30.97	238456	22	30333	25831
Cxcr3	rno-miR-344i	XLOC_007296	NM_053415	TCONS_00019270	94.5089	177	-30.97	177	-30.97	238457	22	26272	25831
Cxcr3	rno-miR-344i	XLOC_019455	NM_053415	TCONS_00050599	94.5089	162	-30.72	162	-30.72	279112	22	8962	6830
Cxcr3	rno-miR-344i	XLOC_019817	NM_053415	TCONS_00051610	94.5089	154	-33.7	154	-33.7	278140	22	5495	3385
Cxcr3	rno-miR-344i	NA	NM_053415	TCONS_00052105	94.5089	178	-37.52	178	-37.52	278201	22	11611	5326
Cxcr3	rno-miR-344i	XLOC_021833	NM_053415	TCONS_00057093	94.5089	165	-31.96	165	-31.96	278467	22	23451	6747
Cxcr3	rno-miR-344i	LOC108349492	NM_053415	XR_001835530.1	94.5089	176	-30.16	176	-30.16	853188	22	5427	2837
Cxcr3	rno-miR-344i	LOC102553651	NM_053415	XR_350828.3	94.5089	159	-31.49	159	-31.49	854071	22	2489	835
Cxcr3	rno-miR-344i	LOC103691458	NM_053415	XR_590905.2	94.5089	171	-31.24	171	-31.24	865845	22	12059	11928
Cxcr3	rno-miR-344i	LOC102550049	NM_053415	XR_591672.2	94.5089	161	-33.03	161	-33.03	851796	22	721	199
Cxcr3	rno-miR-344i	LOC102554068	NM_053415	XR_353459.3	94.5089	166	-31.4	166	-31.4	852460	22	2324	25
Cxcr3	rno-miR-344i	LOC102556460	NM_053415	XR_353943.2	94.5089	160	-30.72	160	-30.72	852874	22	2372	15
Cxcr3	rno-miR-344i	LOC108351599	NM_053415	XR_001839099.1	94.5089	162	-32.07	162	-32.07	874107	22	5403	3871
Cxcr3	rno-miR-344i	LOC103691302	NM_053415	XR_595307.2	94.5089	164	-30.42	164	-30.42	888172	22	1603	454
Cxcr3	rno-miR-344i	LOC102556249	NM_053415	XR_359281.3	94.5089	155	-30.11	155	-30.11	888714	22	5147	757
Cxcr3	rno-miR-344i	LOC102556249	NM_053415	XR_001841031.1	94.5089	155	-30.11	155	-30.11	888715	22	5426	758
Cxcr3	rno-miR-344i	LOC102556249	NM_053415	XR_001841032.1	94.5089	155	-30.11	155	-30.11	888716	22	5653	759
Cxcr3	rno-miR-344i	LOC102556249	NM_053415	XR_001841030.1	94.5089	155	-30.11	155	-30.11	888717	22	4906	760
Cxcr3	rno-miR-344i	LOC102556249	NM_053415	XR_001841033.1	94.5089	155	-30.11	155	-30.11	888718	22	5561	760
Cxcr3	rno-miR-344i	LOC102556249	NM_053415	XR_001841034.1	94.5089	155	-30.11	155	-30.11	888719	22	5558	760
Cxcr3	rno-miR-344i	LOC102556249	NM_053415	XR_001841035.1	94.5089	155	-30.11	155	-30.11	888720	22	5226	760
Cxcr3	rno-miR-344i	LOC102556249	NM_053415	XR_001841036.1	94.5089	155	-30.11	155	-30.11	888721	22	5627	760
Cxcr3	rno-miR-344i	LOC102556249	NM_053415	XR_595677.2	94.5089	155	-30.11	155	-30.11	888723	22	5820	760
Cxcr3	rno-miR-344i	LOC102556249	NM_053415	XR_001841037.1	94.5089	155	-30.11	155	-30.11	888724	22	5047	764
Cxcr3	rno-miR-344i	LOC102556249	NM_053415	XR_001841039.1	94.5089	155	-30.11	155	-30.11	888725	22	4956	764
Cxcr3	rno-miR-344i	LOC108352850	NM_053415	XR_001841245.1	94.5089	170	-32.67	170	-32.67	888838	22	607	449
Cxcr3	rno-miR-344i	LOC102555751	NM_053415	XR_001842489.1	94.5089	163	-31.52	163	-31.52	882703	22	3745	1557
Cxcr3	rno-miR-344i	LOC102555751	NM_053415	XR_597436.2	94.5089	163	-31.52	163	-31.52	882704	22	3435	1557
Cxcr3	rno-miR-344i	LOC102555751	NM_053415	XR_597432.1	94.5089	163	-31.52	163	-31.52	882705	22	2602	1557
Cxcr3	rno-miR-344i	LOC102555751	NM_053415	XR_597433.1	94.5089	163	-31.52	163	-31.52	882706	22	1744	699
Cxcr3	rno-miR-344i	LOC102555751	NM_053415	XR_597434.1	94.5089	163	-31.52	163	-31.52	882707	22	2207	1557
Cxcr3	rno-miR-344i	LOC102555751	NM_053415	XR_597435.2	94.5089	163	-31.52	163	-31.52	882708	22	1672	627
Cxcr3	rno-miR-883-5p	XLOC_007620	NM_053415	TCONS_00020141	64.8872	172	-32.09	172	-32.09	150680	23	2562	324
Cxcr3	rno-miR-883-5p	XLOC_008608	NM_053415	TCONS_00022880	64.8872	171	-30.14	171	-30.14	183224	23	6981	967
Cxcr3	rno-miR-883-5p	XLOC_016020	NM_053415	TCONS_00041531	64.8872	179	-31.21	179	-31.21	222987	23	30254	6754
Cxcr3	rno-miR-883-5p	XLOC_016020	NM_053415	TCONS_00041537	64.8872	179	-31.21	179	-31.21	222988	23	29527	6081
Cxcr3	rno-miR-883-5p	XLOC_016020	NM_053415	TCONS_00041539	64.8872	179	-31.21	179	-31.21	222989	23	25766	6140
Cxcr3	rno-miR-883-5p	XLOC_016020	NM_053415	TCONS_00041541	64.8872	179	-31.21	179	-31.21	222990	23	29446	6140
Cxcr3	rno-miR-883-5p	LOC108350581	NM_053415	XR_001837447.1	64.8872	181	-34.29	181	-34.29	547536	23	4975	1114
Cxcr3	rno-miR-883-5p	LOC108352206	NM_053415	XR_001840374.1	64.8872	183	-33.3	183	-33.3	502907	23	6366	301
Cxcr3	rno-miR-883-5p	LOC108348622	NM_053415	XR_001842000.1	64.8872	177	-31.57	177	-31.57	556639	23	8519	2986
Cxcr3	rno-miR-883-5p	AABR07049962.1	NM_053415	ENSRNOT00000079472	64.8872	176	-30.43	176	-30.43	1466355	23	403	15
Pou2af1	rno-miR-140-3p	XLOC_000105	NM_001109599	TCONS_00000339	51.2596	175	-32.79	175	-32.79	8812	21	41173	5389
Pou2af1	rno-miR-140-3p	XLOC_001200	NM_001109599	TCONS_00003220	51.2596	182	-32.79	182	-32.79	8180	21	11218	4968
Pou2af1	rno-miR-140-3p	XLOC_008253	NM_001109599	TCONS_00021714	51.2596	169	-30.94	169	-30.94	8533	21	2926	1732
Pou2af1	rno-miR-140-3p	XLOC_011052	NM_001109599	TCONS_00028806	51.2596	167	-30.72	167	-30.72	10117	21	2067	1175
Pou2af1	rno-miR-140-3p	NA	NM_001109599	TCONS_00032884	51.2596	180	-32.06	180	-32.06	11925	21	5013	3318
Pou2af1	rno-miR-140-3p	XLOC_017889	NM_001109599	TCONS_00046676	51.2596	163	-30.18	163	-30.18	12627	21	16787	13594
Pou2af1	rno-miR-140-3p	LOC102547720	NM_001109599	XR_001836953.1	51.2596	176	-31.67	176	-31.67	30672	21	7875	2265
Pou2af1	rno-miR-140-3p	LOC102547720	NM_001109599	XR_001836954.1	51.2596	176	-31.67	176	-31.67	30673	21	11092	2265
Pou2af1	rno-miR-140-3p	LOC102553678	NM_001109599	XR_001837591.1	51.2596	161	-30.94	161	-30.94	29954	21	2416	22
Pou2af1	rno-miR-140-3p	LOC102554318	NM_001109599	XR_353436.3	51.2596	160	-30.04	160	-30.04	30041	21	2022	45
Pou2af1	rno-miR-140-3p	LOC108350745	NM_001109599	XR_001837672.1	51.2596	171	-32.92	171	-32.92	30137	21	10732	1300
Pou2af1	rno-miR-140-3p	LOC108352161	NM_001109599	XR_001840337.1	51.2596	173	-33.38	173	-33.38	28211	21	335	74
Pou2af1	rno-miR-140-3p	LOC108352382	NM_001109599	XR_001840580.1	51.2596	178	-31.88	178	-31.88	28440	21	9739	8871
Pou2af1	rno-miR-140-3p	LOC108348815	NM_001109599	XR_001842134.1	51.2596	170	-32.18	170	-32.18	30733	21	4621	2959
Pou2af1	rno-miR-140-3p	LOC103694319	NM_001109599	XR_597236.2	51.2596	157	-30.26	157	-30.26	31023	21	2705	2593
Pou2af1	rno-miR-140-3p	AC120807.1	NM_001109599	ENSRNOT00000082025	51.2596	167	-31.95	167	-31.95	80699	21	3305	745
Pou2af1	rno-miR-181a-2-3p	XLOC_008125	NM_001109599	TCONS_00021378	85.782	165	-30.74	165	-30.74	81999	19	47188	9600
Pou2af1	rno-miR-181a-2-3p	XLOC_008125	NM_001109599	TCONS_00021380	85.782	165	-30.74	165	-30.74	82000	19	88575	50987
Pou2af1	rno-miR-181a-2-3p	XLOC_008125	NM_001109599	TCONS_00021381	85.782	165	-30.74	165	-30.74	82001	19	32000	2368
Pou2af1	rno-miR-181a-2-3p	XLOC_008125	NM_001109599	TCONS_00021382	85.782	165	-30.74	165	-30.74	82002	19	39100	9778
Pou2af1	rno-miR-181a-2-3p	LOC102546680	NM_001109599	XR_590316.1	85.782	169	-30.18	169	-30.18	293108	19	11315	1659
Pou2af1	rno-miR-181a-5p	LOC103691383	NM_001109599	XR_590749.1	52.0293	180	-31.66	180	-31.66	292524	23	4377	2613
Pou2af1	rno-miR-185-5p	XLOC_003749	NM_001109599	TCONS_00009850	62.9395	163	-31.04	163	-31.04	83595	22	3596	3499
Pou2af1	rno-miR-185-5p	XLOC_005977	NM_001109599	TCONS_00015828	62.9395	178	-31.36	178	-31.36	119600	22	22370	3936
Pou2af1	rno-miR-185-5p	XLOC_007693	NM_001109599	TCONS_00020343	62.9395	162	-30.58	162	-30.58	84376	22	6100	3044
Pou2af1	rno-miR-185-5p	XLOC_010118	NM_001109599	TCONS_00026618	62.9395	168	-30.2	168	-30.2	100132	22	7952	6532
Pou2af1	rno-miR-185-5p	XLOC_015233	NM_001109599	TCONS_00039583	62.9395	173	-30.42	173	-30.42	124532	22	11604	2802
Pou2af1	rno-miR-185-5p	XLOC_019940	NM_001109599	TCONS_00052090	62.9395	172	-32.6	172	-32.6	98251	22	16510	2182
Pou2af1	rno-miR-185-5p	XLOC_021625	NM_001109599	TCONS_00056519	62.9395	171	-32.01	171	-32.01	98442	22	2285	174
Pou2af1	rno-miR-185-5p	LOC108349106	NM_001109599	XR_001835611.1	62.9395	165	-31.28	165	-31.28	301304	22	1660	239
Pou2af1	rno-miR-185-5p	LOC108350030	NM_001109599	XR_001836756.1	62.9395	158	-30.32	158	-30.32	306012	22	3441	2548
Pou2af1	rno-miR-185-5p	LOC102554907	NM_001109599	XR_352997.3	62.9395	169	-34.3	169	-34.3	300977	22	2024	383
Pou2af1	rno-miR-185-5p	LOC102555004	NM_001109599	XR_591975.2	62.9395	177	-34.8	177	-34.8	301030	22	723	243
Pou2af1	rno-miR-185-5p	LOC102551170	NM_001109599	XR_592135.1	62.9395	175	-30.88	175	-30.88	301254	22	3530	3103
Pou2af1	rno-miR-185-5p	LOC102551042	NM_001109599	XR_001838029.1	62.9395	159	-31.26	159	-31.26	277621	22	5745	328
Pou2af1	rno-miR-185-5p	LOC102551042	NM_001109599	XR_592676.1	62.9395	159	-31.26	159	-31.26	277622	22	5876	328
Pou2af1	rno-miR-185-5p	LOC102551042	NM_001109599	XR_592678.1	62.9395	159	-31.26	159	-31.26	277623	22	5746	328
Pou2af1	rno-miR-185-5p	LOC102551042	NM_001109599	XR_592679.1	62.9395	159	-31.26	159	-31.26	277624	22	5723	328
Pou2af1	rno-miR-185-5p	LOC108351012	NM_001109599	XR_001838030.1	62.9395	165	-30.25	165	-30.25	277626	22	4042	198
Pou2af1	rno-miR-185-5p	LOC108351485	NM_001109599	XR_001838915.1	62.9395	165	-30.99	165	-30.99	308699	22	20305	4421
Pou2af1	rno-miR-185-5p	LOC108351485	NM_001109599	XR_001838916.1	62.9395	165	-30.99	165	-30.99	308700	22	20041	4421
Pou2af1	rno-miR-185-5p	LOC103690472	NM_001109599	XR_594209.2	62.9395	158	-30.06	158	-30.06	309579	22	2346	1612
Pou2af1	rno-miR-185-5p	LOC102555877	NM_001109599	XR_357488.3	62.9395	161	-32.84	161	-32.84	281308	22	1361	1086
Pou2af1	rno-miR-185-5p	LOC108352094	NM_001109599	XR_001840192.1	62.9395	160	-30.05	160	-30.05	281441	22	1184	683
Pou2af1	rno-miR-185-5p	LOC108352094	NM_001109599	XR_001840193.1	62.9395	160	-30.05	160	-30.05	281442	22	969	468
Pou2af1	rno-miR-185-5p	LOC102547400	NM_001109599	XR_001840632.1	62.9395	178	-33.5	178	-33.5	313516	22	886	532
Pou2af1	rno-miR-185-5p	LOC102547400	NM_001109599	XR_001840630.1	62.9395	178	-33.5	178	-33.5	313517	22	1146	792
Pou2af1	rno-miR-185-5p	LOC102547400	NM_001109599	XR_001840631.1	62.9395	178	-33.5	178	-33.5	313518	22	1106	752
Pou2af1	rno-miR-185-5p	AABR07035955.1	NM_001109599	ENSRNOT00000092959	62.9395	170	-31.02	170	-31.02	820795	22	1152	819
Pou2af1	rno-miR-185-5p	AABR07035955.1	NM_001109599	ENSRNOT00000092799	62.9395	170	-31.02	170	-31.02	820796	22	1001	668
Pou2af1	rno-miR-193a-5p	XLOC_008999	NM_001109599	TCONS_00023866	69.8437	171	-30.5	171	-30.5	107545	22	4783	1506
Pou2af1	rno-miR-193a-5p	LOC108350412	NM_001109599	XR_001837171.1	69.8437	180	-31.5	180	-31.5	321580	22	1664	1541
Pou2af1	rno-miR-193a-5p	LOC102547969	NM_001109599	XR_001839057.1	69.8437	163	-31.31	163	-31.31	324056	22	4080	784
Pou2af1	rno-miR-193a-5p	LOC102547969	NM_001109599	XR_001839058.1	69.8437	163	-31.31	163	-31.31	324057	22	4087	784
Pou2af1	rno-miR-193a-5p	LOC102547969	NM_001109599	XR_593740.1	69.8437	163	-31.31	163	-31.31	324058	22	4242	784
Pou2af1	rno-miR-193a-5p	LOC102546787	NM_001109599	XR_595379.2	69.8437	183	-30.88	183	-30.88	328981	22	7828	5204
Pou2af1	rno-miR-193a-5p	LOC102546787	NM_001109599	XR_001840710.1	69.8437	183	-30.88	183	-30.88	328983	22	6174	3507
Pou2af1	rno-miR-193a-5p	LOC102546787	NM_001109599	XR_001840712.1	69.8437	183	-30.88	183	-30.88	328984	22	6613	3946
Pou2af1	rno-miR-193a-5p	LOC102546787	NM_001109599	XR_595378.2	69.8437	183	-30.88	183	-30.88	328985	22	7871	5204
Pou2af1	rno-miR-193a-5p	LOC102546787	NM_001109599	XR_001840711.1	69.8437	183	-30.88	183	-30.88	328986	22	7338	4671
Pou2af1	rno-miR-193a-5p	LOC102546787	NM_001109599	XR_595381.2	69.8437	183	-30.88	183	-30.88	328987	22	7483	4816
Pou2af1	rno-miR-224-3p	LOC108352710	NM_001109599	XR_001841070.1	55.7021	183	-30.3	183	-30.3	450520	22	2764	952
Pou2af1	rno-miR-291a-5p	LOC108349107	NM_001109599	XR_001835908.1	62.3244	182	-34.38	182	-34.38	378934	22	1712	54
Pou2af1	rno-miR-291a-5p	LOC108349703	NM_001109599	XR_001836145.1	62.3244	183	-35.5	183	-35.5	379345	22	3470	2203
Pou2af1	rno-miR-291a-5p	LOC108351303	NM_001109599	XR_001838587.1	62.3244	179	-30.98	179	-30.98	349510	22	592	360
Pou2af1	rno-miR-291a-5p	LOC108351304	NM_001109599	XR_001838589.1	62.3244	179	-30.98	179	-30.98	349511	22	592	360
Pou2af1	rno-miR-291a-5p	LOC103692964	NM_001109599	XR_593689.2	62.3244	158	-33.11	158	-33.11	387920	22	1057	743
Pou2af1	rno-miR-291a-5p	LOC102546511	NM_001109599	XR_596943.2	62.3244	170	-30.47	170	-30.47	391116	22	1468	1215
Pou2af1	rno-miR-320-3p	NA	NM_001109599	TCONS_00001090	50.8352	173	-30.87	173	-30.87	118017	22	8965	1731
Pou2af1	rno-miR-320-3p	XLOC_004876	NM_001109599	TCONS_00012897	50.8352	171	-30.75	171	-30.75	156834	22	25200	18699
Pou2af1	rno-miR-320-3p	LOC108349522	NM_001109599	XR_001835613.1	50.8352	183	-31.24	183	-31.24	395560	22	322	22
Pou2af1	rno-miR-320-3p	LOC108350640	NM_001109599	XR_001837494.1	50.8352	173	-30.18	173	-30.18	395096	22	4685	4074
Pou2af1	rno-miR-320-3p	LOC100911553	NM_001109599	XR_359388.3	50.8352	172	-30.78	172	-30.78	412303	22	3376	3083
Pou2af1	rno-miR-320-3p	LOC100911553	NM_001109599	XR_595725.2	50.8352	172	-30.78	172	-30.78	412304	22	4448	4155
Pou2af1	rno-miR-320-3p	AABR07013085.1	NM_001109599	ENSRNOT00000082210	50.8352	179	-30.05	179	-30.05	1078728	22	453	404
Pou2af1	rno-miR-325-3p	XLOC_004542	NM_001109599	TCONS_00012104	86.0538	187	-32.33	187	-32.33	4460	22	12421	1211
Pou2af1	rno-miR-329-5p	XLOC_000612	NM_001109599	TCONS_00001553	61.2238	184	-30.25	184	-30.25	6447	24	9701	3146
Pou2af1	rno-miR-329-5p	XLOC_004095	NM_001109599	TCONS_00010801	61.2238	169	-31.07	169	-31.07	8302	24	8274	5321
Pou2af1	rno-miR-329-5p	XLOC_009004	NM_001109599	TCONS_00023893	61.2238	194	-39.2	194	-39.2	7300	24	10501	3055
Pou2af1	rno-miR-329-5p	XLOC_013850	NM_001109599	TCONS_00036003	61.2238	164	-31.52	164	-31.52	8629	24	2844	2480
Pou2af1	rno-miR-329-5p	XLOC_020098	NM_001109599	TCONS_00052471	61.2238	154	-30.3	154	-30.3	6941	24	6672	4625
Pou2af1	rno-miR-329-5p	XLOC_020098	NM_001109599	TCONS_00052472	61.2238	154	-30.3	154	-30.3	6942	24	6661	4618
Pou2af1	rno-miR-329-5p	XLOC_020098	NM_001109599	TCONS_00052473	61.2238	154	-30.3	154	-30.3	6943	24	6672	4618
Pou2af1	rno-miR-329-5p	XLOC_020098	NM_001109599	TCONS_00052474	61.2238	154	-30.3	154	-30.3	6944	24	6695	4611
Pou2af1	rno-miR-329-5p	LOC103694229	NM_001109599	XR_597026.2	61.2238	170	-31.76	170	-31.76	21835	24	4509	1815
Pou2af1	rno-miR-329-5p	AABR07028908.2	NM_001109599	ENSRNOT00000078959	61.2238	175	-33.49	175	-33.49	58216	24	6183	1514
Pou2af1	rno-miR-329-5p	AABR07028908.2	NM_001109599	ENSRNOT00000081689	61.2238	175	-33.49	175	-33.49	58217	24	6316	1647
Pou2af1	rno-miR-34a-5p	XLOC_005069	NM_001109599	TCONS_00013461	52.8225	162	-30.15	162	-30.15	73864	22	1917	1634
Pou2af1	rno-miR-34a-5p	XLOC_005069	NM_001109599	TCONS_00013462	52.8225	162	-30.15	162	-30.15	73865	22	1960	1685
Pou2af1	rno-miR-34a-5p	XLOC_016821	NM_001109599	TCONS_00043521	52.8225	167	-31.44	167	-31.44	77276	22	6878	2226
Pou2af1	rno-miR-34a-5p	XLOC_016821	NM_001109599	TCONS_00043522	52.8225	167	-31.44	167	-31.44	77277	22	7469	2934
Pou2af1	rno-miR-34a-5p	LOC108349688	NM_001109599	XR_001836076.1	52.8225	171	-31.32	171	-31.32	187047	22	2992	1870
Pou2af1	rno-miR-34a-5p	LOC103691354	NM_001109599	XR_590678.2	52.8225	168	-30.71	168	-30.71	187176	22	568	242
Pou2af1	rno-miR-34a-5p	LOC108351118	NM_001109599	XR_001838146.1	52.8225	163	-31.23	163	-31.23	186783	22	591	218
Pou2af1	rno-miR-34a-5p	LOC108350938	NM_001109599	XR_001837909.1	52.8225	166	-31.05	166	-31.05	186850	22	8537	1048
Pou2af1	rno-miR-34a-5p	LOC108350968	NM_001109599	XR_001837946.1	52.8225	166	-30.39	166	-30.39	186921	22	2286	1671
Pou2af1	rno-miR-34a-5p	LOC108350968	NM_001109599	XR_001837947.1	52.8225	166	-30.39	166	-30.39	186922	22	2094	1479
Pou2af1	rno-miR-34a-5p	LOC102550979	NM_001109599	XR_592693.2	52.8225	174	-31.54	174	-31.54	171601	22	6384	4727
Pou2af1	rno-miR-34a-5p	LOC102551951	NM_001109599	XR_354416.3	52.8225	182	-34.39	182	-34.39	171735	22	646	533
Pou2af1	rno-miR-34a-5p	LOC103692852	NM_001109599	XR_001838836.1	52.8225	179	-31.87	179	-31.87	190686	22	718	366
Pou2af1	rno-miR-34a-5p	LOC102556412	NM_001109599	XR_356014.2	52.8225	163	-30.69	163	-30.69	191113	22	2895	358
Pou2af1	rno-miR-34a-5p	LOC102555796	NM_001109599	XR_358892.3	52.8225	178	-30.18	178	-30.18	194051	22	2058	235
Pou2af1	rno-miR-34a-5p	LOC102555796	NM_001109599	XR_595461.2	52.8225	178	-30.18	178	-30.18	194052	22	2234	235
Pou2af1	rno-miR-34a-5p	LOC102547698	NM_001109599	XR_358939.3	52.8225	171	-30.22	171	-30.22	194082	22	1635	1358
Pou2af1	rno-miR-34a-5p	LOC108352729	NM_001109599	XR_001841097.1	52.8225	169	-30.57	169	-30.57	194496	22	1219	1064
Pou2af1	rno-miR-34a-5p	LOC108352729	NM_001109599	XR_001841098.1	52.8225	169	-30.57	169	-30.57	194497	22	1245	1090
Pou2af1	rno-miR-34a-5p	LOC108352980	NM_001109599	XR_001841469.1	52.8225	176	-34.62	176	-34.62	153536	22	1687	972
Pou2af1	rno-miR-34a-5p	LOC102551514	NM_001109599	XR_361313.2	52.8225	172	-30.65	172	-30.65	192522	22	3848	1035
Pou2af1	rno-miR-34a-5p	LOC102549352	NM_001109599	XR_597296.2	52.8225	167	-30.17	167	-30.17	193047	22	3848	169
Pou2af1	rno-miR-34a-5p	LOC100910284	NM_001109599	ENSRNOT00000080610	52.8225	151	-30.73	151	-30.73	508316	22	1349	1087
Pou2af1	rno-miR-34b-3p	LOC102555480	NM_001109599	XR_597025.2	83.7172	177	-31.47	177	-31.47	188813	22	6875	4187
Pou2af1	rno-miR-34c-3p	LOC108353024	NM_001109599	XR_001841504.1	83.7172	158	-30.59	158	-30.59	152215	22	4188	3054
Pou2af1	rno-miR-449a-5p	XLOC_000528	NM_001109599	TCONS_00001335	52.8225	192	-32.24	192	-32.24	121008	22	3321	2236
Pou2af1	rno-miR-449a-5p	XLOC_005069	NM_001109599	TCONS_00013461	52.8225	171	-31.28	171	-31.28	160679	22	1917	1637
Pou2af1	rno-miR-449a-5p	XLOC_005069	NM_001109599	TCONS_00013462	52.8225	171	-31.28	171	-31.28	160680	22	1960	1688
Pou2af1	rno-miR-449a-5p	LOC102552031	NM_001109599	XR_350782.3	52.8225	158	-32.11	158	-32.11	406045	22	10217	953
Pou2af1	rno-miR-449a-5p	LOC108351689	NM_001109599	XR_001839347.1	52.8225	181	-30.06	181	-30.06	415754	22	7161	3360
Pou2af1	rno-miR-449a-5p	LOC108351689	NM_001109599	XR_001839348.1	52.8225	181	-30.06	181	-30.06	415755	22	7114	3313
Pou2af1	rno-miR-449a-5p	AABR07024468.1	NM_001109599	ENSRNOT00000089982	52.8225	174	-30.32	174	-30.32	1104403	22	1522	1232
Pou2af1	rno-miR-466d	XLOC_016483	NM_001109599	TCONS_00042767	87.161	184	-30.62	184	-30.62	303334	22	15937	6847
Pou2af1	rno-miR-466d	XLOC_016483	NM_001109599	TCONS_00042768	87.161	184	-30.62	184	-30.62	303335	22	9520	8310
Pou2af1	rno-miR-466d	XLOC_018963	NM_001109599	TCONS_00049383	87.161	188	-31.61	188	-31.61	239967	22	11318	5246
Pou2af1	rno-miR-466d	XLOC_018963	NM_001109599	TCONS_00049384	87.161	188	-31.61	188	-31.61	239968	22	8668	2823
Pou2af1	rno-miR-466d	LOC102552031	NM_001109599	XR_350782.3	87.161	184	-30.09	184	-30.09	734077	22	10217	6717
Pou2af1	rno-miR-6316	XLOC_001807	NM_001109599	TCONS_00004699	65.1294	169	-31.07	169	-31.07	256050	23	10501	2076
Pou2af1	rno-miR-6316	XLOC_005272	NM_001109599	TCONS_00014002	65.1294	178	-33.07	178	-33.07	340190	23	10881	9241
Pou2af1	rno-miR-6316	XLOC_005272	NM_001109599	TCONS_00014004	65.1294	178	-33.07	178	-33.07	340191	23	12386	10755
Pou2af1	rno-miR-6316	XLOC_012410	NM_001109599	TCONS_00032548	65.1294	183	-38.79	183	-38.79	344274	23	2387	2346
Pou2af1	rno-miR-6316	XLOC_013544	NM_001109599	TCONS_00035222	65.1294	172	-30.76	172	-30.76	344372	23	1672	441
Pou2af1	rno-miR-6316	XLOC_013246	NM_001109599	TCONS_00034368	65.1294	176	-31.01	176	-31.01	344533	23	18987	10042
Pou2af1	rno-miR-6316	XLOC_019940	NM_001109599	TCONS_00052047	65.1294	175	-35.04	175	-35.04	279775	23	11896	1145
Pou2af1	rno-miR-6316	XLOC_019940	NM_001109599	TCONS_00052048	65.1294	175	-35.04	175	-35.04	279776	23	8103	1172
Pou2af1	rno-miR-6316	LOC102551987	NM_001109599	XR_589933.2	65.1294	183	-36.36	183	-36.36	858218	23	1672	1132
Pou2af1	rno-miR-6316	LOC102551987	NM_001109599	XR_349996.3	65.1294	183	-36.36	183	-36.36	858219	23	1035	496
Pou2af1	rno-miR-6316	LOC102549462	NM_001109599	XR_350010.3	65.1294	169	-31.29	169	-31.29	858231	23	1870	71
Pou2af1	rno-miR-6316	LOC108349616	NM_001109599	XR_001835934.1	65.1294	169	-30.29	169	-30.29	858781	23	1871	1302
Pou2af1	rno-miR-6316	LOC102553702	NM_001109599	XR_351037.3	65.1294	172	-30.52	172	-30.52	859132	23	4301	3616
Pou2af1	rno-miR-6316	LOC102553702	NM_001109599	XR_351038.3	65.1294	172	-30.52	172	-30.52	859133	23	4745	4060
Pou2af1	rno-miR-6316	LOC102553702	NM_001109599	XR_351039.3	65.1294	172	-30.52	172	-30.52	859134	23	4047	3362
Pou2af1	rno-miR-6316	LOC102553702	NM_001109599	XR_351041.3	65.1294	172	-30.52	172	-30.52	859135	23	4167	3616
Pou2af1	rno-miR-6316	LOC102553702	NM_001109599	XR_590666.2	65.1294	172	-30.52	172	-30.52	859136	23	4030	3345
Pou2af1	rno-miR-6316	LOC102553702	NM_001109599	XR_590667.2	65.1294	172	-30.52	172	-30.52	859137	23	4114	3429
Pou2af1	rno-miR-6316	RGD1561251	NM_001109599	XR_001836142.1	65.1294	173	-31.24	173	-31.24	859146	23	5470	37
Pou2af1	rno-miR-6316	RGD1561251	NM_001109599	XR_351051.3	65.1294	173	-31.24	173	-31.24	859147	23	6983	37
Pou2af1	rno-miR-6316	RGD1561251	NM_001109599	XR_001836139.1	65.1294	173	-31.24	173	-31.24	859148	23	8016	1698
Pou2af1	rno-miR-6316	RGD1561251	NM_001109599	XR_001836140.1	65.1294	173	-31.24	173	-31.24	859149	23	7620	677
Pou2af1	rno-miR-6316	RGD1561251	NM_001109599	XR_351052.3	65.1294	173	-31.24	173	-31.24	859150	23	7879	1698
Pou2af1	rno-miR-6316	LOC108350347	NM_001109599	XR_001837071.1	65.1294	160	-31.01	160	-31.01	871598	23	1682	1118
Pou2af1	rno-miR-6316	LOC102557269	NM_001109599	XR_592471.2	65.1294	172	-34.06	172	-34.06	857771	23	3159	1094
Pou2af1	rno-miR-6316	LOC108351185	NM_001109599	XR_001838292.1	65.1294	176	-31.99	176	-31.99	791180	23	8794	8210
Pou2af1	rno-miR-6316	LOC108351240	NM_001109599	XR_001838434.1	65.1294	177	-30.08	177	-30.08	791418	23	11410	740
Pou2af1	rno-miR-6316	LOC102550434	NM_001109599	XR_001838533.1	65.1294	179	-30.13	179	-30.13	791591	23	13876	12407
Pou2af1	rno-miR-6316	LOC102550434	NM_001109599	XR_001838534.1	65.1294	179	-30.13	179	-30.13	791592	23	13784	12315
Pou2af1	rno-miR-6316	LOC102550434	NM_001109599	XR_001838535.1	65.1294	179	-30.13	179	-30.13	791593	23	13731	12262
Pou2af1	rno-miR-6316	LOC102550434	NM_001109599	XR_001838536.1	65.1294	179	-30.13	179	-30.13	791594	23	13755	12286
Pou2af1	rno-miR-6316	LOC102550434	NM_001109599	XR_001838537.1	65.1294	179	-30.13	179	-30.13	791595	23	13634	12165
Pou2af1	rno-miR-6316	LOC102550434	NM_001109599	XR_001838538.1	65.1294	179	-30.13	179	-30.13	791596	23	13513	12044
Pou2af1	rno-miR-6316	LOC102550434	NM_001109599	XR_001838539.1	65.1294	179	-30.13	179	-30.13	791597	23	12953	11484
Pou2af1	rno-miR-6316	LOC102550434	NM_001109599	XR_001838540.1	65.1294	179	-30.13	179	-30.13	791598	23	9814	8345
Pou2af1	rno-miR-6316	LOC102550434	NM_001109599	XR_001838542.1	65.1294	179	-30.13	179	-30.13	791600	23	4769	3300
Pou2af1	rno-miR-6316	LOC102550434	NM_001109599	XR_001838543.1	65.1294	179	-30.13	179	-30.13	791601	23	4346	2877
Pou2af1	rno-miR-6316	LOC102550434	NM_001109599	XR_593145.2	65.1294	179	-30.13	179	-30.13	791602	23	13447	11978
Pou2af1	rno-miR-6316	LOC102550434	NM_001109599	XR_001838545.1	65.1294	179	-30.13	179	-30.13	791603	23	14600	12407
Pou2af1	rno-miR-6316	LOC102550434	NM_001109599	XR_001838544.1	65.1294	179	-30.13	179	-30.13	791604	23	11953	10484
Pou2af1	rno-miR-6316	LOC102553568	NM_001109599	XR_001838934.1	65.1294	166	-30.93	166	-30.93	879304	23	1969	1136
Pou2af1	rno-miR-6316	LOC102553568	NM_001109599	XR_593532.2	65.1294	166	-30.93	166	-30.93	879305	23	2972	1136
Pou2af1	rno-miR-6316	LOC108351767	NM_001109599	XR_001839500.1	65.1294	178	-30.14	178	-30.14	880005	23	1479	919
Pou2af1	rno-miR-6316	LOC108352146	NM_001109599	XR_001840302.1	65.1294	155	-31.84	155	-31.84	801286	23	1784	1278
Pou2af1	rno-miR-6316	LOC102554514	NM_001109599	XR_359501.3	65.1294	155	-33.6	155	-33.6	893968	23	4446	542
Pou2af1	rno-miR-6316	LOC108348958	NM_001109599	XR_001842338.1	65.1294	183	-33.76	183	-33.76	887510	23	6766	872
Pou2af1	rno-miR-6316	AC115420.3	NM_001109599	ENSRNOT00000074731	65.1294	168	-30.54	168	-30.54	2336770	23	384	70
Pou2af1	rno-miR-6316	AABR07044366.1	NM_001109599	ENSRNOT00000090050	65.1294	159	-33.75	159	-33.75	2336864	23	528	181
Pou2af1	rno-miR-6316	AABR07030235.1	NM_001109599	ENSRNOT00000087117	65.1294	163	-30.57	163	-30.57	2336871	23	1047	39
