# Supplementary material for: Integrated bioinformatics analysis of retinal ischemia/reperfusion injury in rats with potential key genes
Source: BMC Genomics. 2024 Apr 15;25:367. doi: 10.1186/s12864-024-10288-0 (PMC11017533; doi:10.1186/s12864-024-10288-0)
Supplement: Supplementary file 80 — Supplementary Material 80. [file 12864_2024_10288_MOESM80_ESM.xlsx]

## Sheet: Sheet1
suplementery table 80 miRNA_circRNA_mRNA_7d
SYMBOL	X1
Cd3e	rno-miR-433-3p
Cd3e	rno-miR-485-5p
Zap70	rno-miR-3068-5p
Zap70	rno-miR-532-3p
Cd28	rno-miR-125b-2-3p
Cd28	rno-miR-28-5p
Cd28	rno-miR-336-3p
Cd28	rno-miR-708-5p
Cd247	rno-miR-214-3p
Cd247	rno-miR-300-3p
Cd247	rno-miR-330-3p
Cd247	rno-miR-3588
Cd247	rno-miR-362-5p
Cd247	rno-miR-500-5p
Cd247	rno-miR-543-3p
Cd247	rno-miR-761
Cxcr3	rno-miR-122-5p
Cxcr3	rno-miR-148b-3p
Cxcr3	rno-miR-152-3p
Cxcr3	rno-miR-24-3p
Cxcr3	rno-miR-342-3p
Cxcr3	rno-miR-344i
Cxcr3	rno-miR-883-5p
Pou2af1	rno-miR-140-3p
Pou2af1	rno-miR-181a-2-3p
Pou2af1	rno-miR-181a-5p
Pou2af1	rno-miR-181b-5p
Pou2af1	rno-miR-181d-5p
Pou2af1	rno-miR-185-5p
Pou2af1	rno-miR-193a-5p
Pou2af1	rno-miR-320-3p
Pou2af1	rno-miR-329-5p
Pou2af1	rno-miR-34a-5p
Pou2af1	rno-miR-34b-3p
Pou2af1	rno-miR-449a-5p
Pou2af1	rno-miR-466d
Pou2af1	rno-miR-6316
rno-miR-433-3p	circRNA_00391|Chr1:124246428_124300117_-
rno-miR-433-3p	circRNA_05154|Chr19:52148908_52163525_-
rno-miR-433-3p	circRNA_07056|Chr3:135183781_135249329_+
rno-miR-433-3p	circRNA_11310|Chr9:105596336_105633676_-
rno-miR-433-3p	circRNA_11311|Chr9:105612243_105633676_-
rno-miR-433-3p	circRNA_11312|Chr9:105612243_105655467_-
rno-miR-485-5p	circRNA_00132|Chr1:44117529_44148015_+
rno-miR-485-5p	circRNA_02380|Chr12:39423519_39432256_+
rno-miR-485-5p	circRNA_02381|Chr12:39423519_39518315_+
rno-miR-485-5p	circRNA_02969|Chr14:5870915_5943886_+
rno-miR-485-5p	circRNA_02970|Chr14:5871986_5944415_+
rno-miR-485-5p	circRNA_03226|Chr14:83342184_83378845_-
rno-miR-485-5p	circRNA_03894|Chr16:35878809_35886427_-
rno-miR-485-5p	circRNA_03989|Chr16:63915078_63933482_+
rno-miR-485-5p	circRNA_05106|Chr19:41737399_41773014_-
rno-miR-485-5p	circRNA_05531|Chr2:89498122_89498400_-
rno-miR-485-5p	circRNA_06212|Chr20:9195640_9213292_-
rno-miR-485-5p	circRNA_06872|Chr3:94563329_94578088_-
rno-miR-485-5p	circRNA_07366|Chr4:27509136_27585352_+
rno-miR-3068-5p	circRNA_01184|Chr10:9233537_9248214_-
rno-miR-3068-5p	circRNA_09349|Chr6:109742370_109800905_+
rno-miR-3068-5p	circRNA_09350|Chr6:109761456_109818074_+
rno-miR-3068-5p	circRNA_09352|Chr6:109764831_109790563_+
rno-miR-3068-5p	circRNA_09353|Chr6:109764831_109800905_+
rno-miR-3068-5p	circRNA_09354|Chr6:109764831_109818074_+
rno-miR-3068-5p	circRNA_09355|Chr6:109764831_109850713_+
rno-miR-3068-5p	circRNA_09356|Chr6:109765229_109787603_+
rno-miR-3068-5p	circRNA_09357|Chr6:109765229_109800905_+
rno-miR-3068-5p	circRNA_09358|Chr6:109765229_109818074_+
rno-miR-3068-5p	circRNA_09359|Chr6:109772086_109800905_+
rno-miR-3068-5p	circRNA_09360|Chr6:109772086_109818074_+
rno-miR-3068-5p	circRNA_09361|Chr6:109778697_109800905_+
rno-miR-532-3p	circRNA_00155|Chr1:55656057_55731336_+
rno-miR-532-3p	circRNA_00156|Chr1:55657362_55731336_+
rno-miR-532-3p	circRNA_00191|Chr1:63760064_63842629_+
rno-miR-532-3p	circRNA_00192|Chr1:63778610_63845033_+
rno-miR-532-3p	circRNA_00368|Chr1:119172338_119211597_-
rno-miR-532-3p	circRNA_00575|Chr1:174512949_174556451_-
rno-miR-532-3p	circRNA_01040|Chr1:264001511_264066989_+
rno-miR-532-3p	circRNA_01258|Chr10:31308009_31378974_-
rno-miR-532-3p	circRNA_01259|Chr10:31308009_31406107_-
rno-miR-532-3p	circRNA_01326|Chr10:46506937_46536511_+
rno-miR-532-3p	circRNA_01791|Chr10:95841063_95893306_+
rno-miR-532-3p	circRNA_01832|Chr10:103586432_103677527_-
rno-miR-532-3p	circRNA_02091|Chr11:70254290_70300006_-
rno-miR-532-3p	circRNA_02092|Chr11:70286566_70300006_-
rno-miR-532-3p	circRNA_02262|Chr12:12421591_12450318_-
rno-miR-532-3p	circRNA_02381|Chr12:39423519_39518315_+
rno-miR-532-3p	circRNA_02403|Chr12:41157218_41200958_+
rno-miR-532-3p	circRNA_02498|Chr13:34515329_34578720_+
rno-miR-532-3p	circRNA_02507|Chr13:35658619_35719842_-
rno-miR-532-3p	circRNA_02659|Chr13:75111920_75126834_+
rno-miR-532-3p	circRNA_02660|Chr13:75118723_75126834_+
rno-miR-532-3p	circRNA_02713|Chr13:85401003_85401929_+
rno-miR-532-3p	circRNA_03298|Chr14:106492370_106527850_+
rno-miR-532-3p	circRNA_03376|Chr15:949727_1011558_+
rno-miR-532-3p	circRNA_03581|Chr15:48434067_48448185_-
rno-miR-532-3p	circRNA_03990|Chr16:64400294_64415446_-
rno-miR-532-3p	circRNA_04259|Chr17:27146706_27182945_-
rno-miR-532-3p	circRNA_04260|Chr17:27146706_27223196_-
rno-miR-532-3p	circRNA_04261|Chr17:27182799_27223196_-
rno-miR-532-3p	circRNA_04563|Chr18:13183203_13276816_-
rno-miR-532-3p	circRNA_04919|Chr18:86129052_86195782_+
rno-miR-532-3p	circRNA_05227|Chr2:5636554_5697831_+
rno-miR-532-3p	circRNA_05359|Chr2:30384653_30433774_-
rno-miR-532-3p	circRNA_05360|Chr2:30410157_30454166_-
rno-miR-532-3p	circRNA_05802|Chr2:179963832_180046454_+
rno-miR-532-3p	circRNA_06236|Chr20:14618775_14619985_-
rno-miR-532-3p	circRNA_06565|Chr3:13553161_13602354_+
rno-miR-532-3p	circRNA_06703|Chr3:53722659_53770478_+
rno-miR-532-3p	circRNA_07137|Chr3:152686727_152697843_-
rno-miR-532-3p	circRNA_07138|Chr3:152966158_153005922_-
rno-miR-532-3p	circRNA_07139|Chr3:152973390_153065992_-
rno-miR-532-3p	circRNA_07140|Chr3:152973431_153065992_-
rno-miR-532-3p	circRNA_07141|Chr3:152975714_153050014_-
rno-miR-532-3p	circRNA_07142|Chr3:152980276_153010841_-
rno-miR-532-3p	circRNA_07657|Chr4:109008629_109014714_-
rno-miR-532-3p	circRNA_07860|Chr4:158447754_158539474_+
rno-miR-532-3p	circRNA_07956|Chr5:2257913_2264148_+
rno-miR-532-3p	circRNA_08146|Chr5:60780064_60783305_+
rno-miR-532-3p	circRNA_08777|Chr5:168985430_169005490_-
rno-miR-532-3p	circRNA_09140|Chr6:72928856_72996712_+
rno-miR-532-3p	circRNA_09184|Chr6:76591791_76599536_-
rno-miR-532-3p	circRNA_09185|Chr6:76591791_76626199_-
rno-miR-532-3p	circRNA_09305|Chr6:106020936_106055105_+
rno-miR-532-3p	circRNA_09385|Chr6:112258869_112307957_+
rno-miR-532-3p	circRNA_09399|Chr6:115092099_115141072_-
rno-miR-532-3p	circRNA_09400|Chr6:115116539_115144846_-
rno-miR-532-3p	circRNA_09421|Chr6:122821510_122865239_-
rno-miR-532-3p	circRNA_09422|Chr6:122821510_122870610_-
rno-miR-532-3p	circRNA_10119|Chr7:142032569_142050596_-
rno-miR-532-3p	circRNA_10120|Chr7:142034893_142050596_-
rno-miR-532-3p	circRNA_10222|Chr8:24289478_24332878_+
rno-miR-532-3p	circRNA_10223|Chr8:24292277_24332878_+
rno-miR-532-3p	circRNA_10257|Chr8:33258321_33261725_-
rno-miR-532-3p	circRNA_10433|Chr8:64677170_64734479_+
rno-miR-532-3p	circRNA_10500|Chr8:70364652_70390893_+
rno-miR-532-3p	circRNA_10560|Chr8:73257071_73356940_-
rno-miR-532-3p	circRNA_10561|Chr8:73354468_73356940_-
rno-miR-532-3p	circRNA_10562|Chr8:73354468_73397125_-
rno-miR-532-3p	circRNA_10563|Chr8:73354468_73430528_-
rno-miR-532-3p	circRNA_10736|Chr8:109040642_109052504_+
rno-miR-532-3p	circRNA_11361|Chr9:114235403_114322498_-
rno-miR-125b-2-3p	circRNA_01628|Chr10:80968085_81045614_+
rno-miR-125b-2-3p	circRNA_01840|Chr10:104956981_104999940_+
rno-miR-125b-2-3p	circRNA_03458|Chr15:25537445_25619542_+
rno-miR-125b-2-3p	circRNA_03460|Chr15:25563660_25619542_+
rno-miR-125b-2-3p	circRNA_07578|Chr4:84350150_84376531_+
rno-miR-125b-2-3p	circRNA_09955|Chr7:97702398_97734870_-
rno-miR-28-5p	circRNA_01975|Chr11:34631080_34668255_+
rno-miR-336-3p	circRNA_00191|Chr1:63760064_63842629_+
rno-miR-336-3p	circRNA_05526|Chr2:86459515_86473700_-
rno-miR-336-3p	circRNA_07139|Chr3:152973390_153065992_-
rno-miR-336-3p	circRNA_07140|Chr3:152973431_153065992_-
rno-miR-708-5p	circRNA_04971|Chr19:17402015_17428783_-
rno-miR-214-3p	circRNA_00155|Chr1:55656057_55731336_+
rno-miR-214-3p	circRNA_00156|Chr1:55657362_55731336_+
rno-miR-214-3p	circRNA_00213|Chr1:73812642_73867801_+
rno-miR-214-3p	circRNA_00293|Chr1:92039556_92043956_-
rno-miR-214-3p	circRNA_00575|Chr1:174512949_174556451_-
rno-miR-214-3p	circRNA_00605|Chr1:177516657_177569872_+
rno-miR-214-3p	circRNA_00606|Chr1:177521072_177569872_+
rno-miR-214-3p	circRNA_00705|Chr1:195805819_195840151_-
rno-miR-214-3p	circRNA_00706|Chr1:195805819_195852244_-
rno-miR-214-3p	circRNA_00707|Chr1:195805819_195866944_-
rno-miR-214-3p	circRNA_00708|Chr1:195805819_195870113_-
rno-miR-214-3p	circRNA_00711|Chr1:195833189_195866944_-
rno-miR-214-3p	circRNA_00759|Chr1:204959173_204975227_+
rno-miR-214-3p	circRNA_00763|Chr1:204960841_204975227_+
rno-miR-214-3p	circRNA_01090|Chr1:275821636_275876427_-
rno-miR-214-3p	circRNA_06430|Chr20:47520846_47547367_+
rno-miR-214-3p	circRNA_06453|Chr20:50699652_50771244_+
rno-miR-214-3p	circRNA_08325|Chr5:103089622_103172127_+
rno-miR-214-3p	circRNA_08326|Chr5:103104514_103201011_+
rno-miR-214-3p	circRNA_08327|Chr5:103106261_103172127_+
rno-miR-214-3p	circRNA_08328|Chr5:103106261_103201011_+
rno-miR-214-3p	circRNA_08613|Chr5:150095017_150167083_-
rno-miR-214-3p	circRNA_08614|Chr5:150104296_150167083_-
rno-miR-214-3p	circRNA_08774|Chr5:168944838_168947498_-
rno-miR-214-3p	circRNA_08775|Chr5:168944838_168991261_-
rno-miR-214-3p	circRNA_08988|Chr6:29030934_29074704_+
rno-miR-214-3p	circRNA_08991|Chr6:29032002_29074704_+
rno-miR-214-3p	circRNA_08992|Chr6:29032002_29106327_+
rno-miR-214-3p	circRNA_09487|Chr6:129496989_129499822_-
rno-miR-214-3p	circRNA_10119|Chr7:142032569_142050596_-
rno-miR-214-3p	circRNA_11380|Chr9:119717013_119776965_-
rno-miR-214-3p	circRNA_11381|Chr9:119724799_119776965_-
rno-miR-300-3p	circRNA_00362|Chr1:116721462_116755128_-
rno-miR-300-3p	circRNA_00365|Chr1:116751337_116754636_-
rno-miR-330-3p	circRNA_00376|Chr1:121290678_121361328_-
rno-miR-330-3p	circRNA_00613|Chr1:178430965_178453589_+
rno-miR-330-3p	circRNA_02207|Chr12:53627_108383_-
rno-miR-330-3p	circRNA_02920|Chr13:111757226_111828861_-
rno-miR-330-3p	circRNA_06494|Chr3:3749646_3755389_-
rno-miR-330-3p	circRNA_07164|Chr3:156995929_157049668_-
rno-miR-330-3p	circRNA_08407|Chr5:122528767_122593611_-
rno-miR-330-3p	circRNA_08409|Chr5:122558676_122580165_-
rno-miR-330-3p	circRNA_08410|Chr5:122568364_122593611_-
rno-miR-330-3p	circRNA_08411|Chr5:122568560_122593611_-
rno-miR-330-3p	circRNA_08412|Chr5:122569106_122593611_-
rno-miR-330-3p	circRNA_08896|Chr6:21953284_21995729_-
rno-miR-330-3p	circRNA_09484|Chr6:128059387_128075907_+
rno-miR-330-3p	circRNA_11256|Chr9:94463647_94479273_+
rno-miR-3588	circRNA_03787|Chr16:7107281_7149750_+
rno-miR-3588	circRNA_07075|Chr3:140555175_140622850_-
rno-miR-3588	circRNA_09981|Chr7:113714338_113725357_-
rno-miR-362-5p	circRNA_04080|Chr17:2231834_2280560_-
rno-miR-500-5p	circRNA_09017|Chr6:34100998_34148442_+
rno-miR-543-3p	circRNA_09957|Chr7:98666108_98682856_-
rno-miR-761	circRNA_01541|Chr10:71567498_71663880_+
rno-miR-761	circRNA_02631|Chr13:72960660_72969502_-
rno-miR-761	circRNA_02632|Chr13:72960660_72984036_-
rno-miR-761	circRNA_03455|Chr15:25537445_25563770_+
rno-miR-761	circRNA_03456|Chr15:25537445_25581597_+
rno-miR-761	circRNA_03457|Chr15:25537445_25586904_+
rno-miR-761	circRNA_03458|Chr15:25537445_25619542_+
rno-miR-761	circRNA_03943|Chr16:49676737_49693580_-
rno-miR-761	circRNA_03944|Chr16:49679637_49693580_-
rno-miR-761	circRNA_06180|Chr20:4095936_4118506_+
rno-miR-761	circRNA_06294|Chr20:26793336_26829531_+
rno-miR-761	circRNA_06885|Chr3:97727432_97804865_+
rno-miR-761	circRNA_08397|Chr5:121756402_121809850_+
rno-miR-761	circRNA_08806|Chr6:1352465_1391644_-
rno-miR-761	circRNA_09061|Chr6:44257376_44259292_+
rno-miR-761	circRNA_09479|Chr6:126984940_127011873_+
rno-miR-761	circRNA_10333|Chr8:55312082_55402713_-
rno-miR-761	circRNA_10334|Chr8:55345176_55402713_-
rno-miR-761	circRNA_10886|Chr8:132008558_132057738_+
rno-miR-761	circRNA_11011|Chr9:41309609_41311450_-
rno-miR-761	circRNA_11012|Chr9:41309609_41321601_-
rno-miR-122-5p	circRNA_00391|Chr1:124246428_124300117_-
rno-miR-148b-3p	circRNA_08110|Chr5:52268886_52313634_-
rno-miR-152-3p	circRNA_00037|Chr1:15513973_15567557_+
rno-miR-152-3p	circRNA_05227|Chr2:5636554_5697831_+
rno-miR-24-3p	circRNA_01326|Chr10:46506937_46536511_+
rno-miR-24-3p	circRNA_01590|Chr10:74277341_74279469_-
rno-miR-24-3p	circRNA_02324|Chr12:27441155_27485172_+
rno-miR-24-3p	circRNA_03357|Chr14:114139416_114142680_+
rno-miR-24-3p	circRNA_04106|Chr17:5511386_5591590_+
rno-miR-24-3p	circRNA_04107|Chr17:5511386_5604275_+
rno-miR-24-3p	circRNA_04114|Chr17:5513194_5606503_+
rno-miR-24-3p	circRNA_04123|Chr17:5514017_5582943_+
rno-miR-24-3p	circRNA_04131|Chr17:5524117_5571375_+
rno-miR-24-3p	circRNA_04135|Chr17:5532157_5606503_+
rno-miR-24-3p	circRNA_04149|Chr17:5546407_5606503_+
rno-miR-24-3p	circRNA_05247|Chr2:11787460_11808152_-
rno-miR-24-3p	circRNA_05626|Chr2:123689229_123723116_+
rno-miR-24-3p	circRNA_07369|Chr4:27661315_27692297_-
rno-miR-24-3p	circRNA_08584|Chr5:147335014_147368505_-
rno-miR-24-3p	circRNA_08613|Chr5:150095017_150167083_-
rno-miR-24-3p	circRNA_08614|Chr5:150104296_150167083_-
rno-miR-24-3p	circRNA_08663|Chr5:155947549_155971111_+
rno-miR-24-3p	circRNA_08994|Chr6:29106141_29119784_+
rno-miR-24-3p	circRNA_08995|Chr6:29106141_29133199_+
rno-miR-24-3p	circRNA_11587|ChrX:79925629_80009757_+
rno-miR-342-3p	circRNA_00082|Chr1:22707360_22707595_-
rno-miR-342-3p	circRNA_02324|Chr12:27441155_27485172_+
rno-miR-342-3p	circRNA_03701|Chr15:104273208_104349745_-
rno-miR-342-3p	circRNA_05359|Chr2:30384653_30433774_-
rno-miR-342-3p	circRNA_06832|Chr3:81121255_81159096_+
rno-miR-342-3p	circRNA_06836|Chr3:81127393_81159096_+
rno-miR-342-3p	circRNA_06838|Chr3:81134588_81159096_+
rno-miR-342-3p	circRNA_10097|Chr7:137226465_137281978_+
rno-miR-344i	circRNA_01040|Chr1:264001511_264066989_+
rno-miR-344i	circRNA_01675|Chr10:86175962_86227004_+
rno-miR-344i	circRNA_01840|Chr10:104956981_104999940_+
rno-miR-344i	circRNA_01960|Chr11:34600704_34621503_+
rno-miR-344i	circRNA_01961|Chr11:34600704_34624408_+
rno-miR-344i	circRNA_03226|Chr14:83342184_83378845_-
rno-miR-344i	circRNA_05087|Chr19:38447289_38456078_-
rno-miR-344i	circRNA_06527|Chr3:10700581_10766163_+
rno-miR-344i	circRNA_07205|Chr3:171899509_171911012_-
rno-miR-344i	circRNA_08775|Chr5:168944838_168991261_-
rno-miR-883-5p	circRNA_02768|Chr13:95193009_95280483_-
rno-miR-883-5p	circRNA_02769|Chr13:95276313_95348984_-
rno-miR-883-5p	circRNA_04693|Chr18:36531043_36553282_-
rno-miR-883-5p	circRNA_04824|Chr18:61819298_61850028_+
rno-miR-140-3p	circRNA_01927|Chr11:30385457_30407277_-
rno-miR-140-3p	circRNA_02638|Chr13:73519626_73562462_-
rno-miR-140-3p	circRNA_03046|Chr14:23630512_23648867_+
rno-miR-140-3p	circRNA_03047|Chr14:23630512_23654497_+
rno-miR-140-3p	circRNA_06069|Chr2:230838249_230903087_+
rno-miR-140-3p	circRNA_06885|Chr3:97727432_97804865_+
rno-miR-181a-2-3p	circRNA_01031|Chr1:261347528_261350203_+
rno-miR-181a-2-3p	circRNA_07665|Chr4:115349900_115374919_-
rno-miR-181a-5p	circRNA_03469|Chr15:28481200_28484413_+
rno-miR-181b-5p	circRNA_03565|Chr15:44460064_44527410_-
rno-miR-181b-5p	circRNA_05106|Chr19:41737399_41773014_-
rno-miR-181b-5p	circRNA_05107|Chr19:41745234_41758837_-
rno-miR-181b-5p	circRNA_05108|Chr19:41745234_41761459_-
rno-miR-181b-5p	circRNA_05109|Chr19:41745234_41790468_-
rno-miR-181b-5p	circRNA_05777|Chr2:170842070_170905590_+
rno-miR-181b-5p	circRNA_06118|Chr2:242041489_242076672_+
rno-miR-181d-5p	circRNA_05106|Chr19:41737399_41773014_-
rno-miR-181d-5p	circRNA_05107|Chr19:41745234_41758837_-
rno-miR-181d-5p	circRNA_05108|Chr19:41745234_41761459_-
rno-miR-181d-5p	circRNA_05109|Chr19:41745234_41790468_-
rno-miR-185-5p	circRNA_00258|Chr1:84542396_84642306_+
rno-miR-185-5p	circRNA_01440|Chr10:62623758_62664462_-
rno-miR-185-5p	circRNA_01687|Chr10:89036545_89074755_+
rno-miR-185-5p	circRNA_02969|Chr14:5870915_5943886_+
rno-miR-185-5p	circRNA_02970|Chr14:5871986_5944415_+
rno-miR-185-5p	circRNA_02974|Chr14:6267551_6341836_+
rno-miR-185-5p	circRNA_03186|Chr14:81125069_81156686_-
rno-miR-185-5p	circRNA_05078|Chr19:37135068_37156867_+
rno-miR-185-5p	circRNA_05079|Chr19:37135068_37156898_+
rno-miR-185-5p	circRNA_05528|Chr2:86868285_86951891_+
rno-miR-185-5p	circRNA_05529|Chr2:86868285_86964272_+
rno-miR-185-5p	circRNA_07238|Chr4:2146459_2156447_-
rno-miR-185-5p	circRNA_07239|Chr4:2146459_2176632_-
rno-miR-185-5p	circRNA_07768|Chr4:140901076_140905153_+
rno-miR-185-5p	circRNA_08808|Chr6:1613963_1614878_-
rno-miR-185-5p	circRNA_09421|Chr6:122821510_122865239_-
rno-miR-185-5p	circRNA_09422|Chr6:122821510_122870610_-
rno-miR-185-5p	circRNA_10115|Chr7:140929988_140933488_+
rno-miR-185-5p	circRNA_10333|Chr8:55312082_55402713_-
rno-miR-185-5p	circRNA_10334|Chr8:55345176_55402713_-
rno-miR-185-5p	circRNA_10526|Chr8:71266628_71337745_-
rno-miR-185-5p	circRNA_10527|Chr8:71336875_71337745_-
rno-miR-185-5p	circRNA_11225|Chr9:89070697_89074459_-
rno-miR-185-5p	circRNA_11380|Chr9:119717013_119776965_-
rno-miR-185-5p	circRNA_11381|Chr9:119724799_119776965_-
rno-miR-193a-5p	circRNA_03943|Chr16:49676737_49693580_-
rno-miR-193a-5p	circRNA_03944|Chr16:49679637_49693580_-
rno-miR-193a-5p	circRNA_04746|Chr18:48676376_48707443_-
rno-miR-193a-5p	circRNA_04747|Chr18:48693215_48700303_-
rno-miR-193a-5p	circRNA_05864|Chr2:187672773_187692981_+
rno-miR-193a-5p	circRNA_11655|ChrX:123183515_123234187_-
rno-miR-320-3p	circRNA_01383|Chr10:55971256_55974078_+
rno-miR-320-3p	circRNA_01384|Chr10:55971256_55983610_+
rno-miR-320-3p	circRNA_01385|Chr10:55971256_55986625_+
rno-miR-320-3p	circRNA_01840|Chr10:104956981_104999940_+
rno-miR-320-3p	circRNA_02158|Chr11:84886204_84927647_+
rno-miR-320-3p	circRNA_03191|Chr14:81267948_81290253_-
rno-miR-320-3p	circRNA_05335|Chr2:27713879_27770394_+
rno-miR-320-3p	circRNA_05777|Chr2:170842070_170905590_+
rno-miR-320-3p	circRNA_05778|Chr2:170893267_170905590_+
rno-miR-320-3p	circRNA_05779|Chr2:170893267_170952014_+
rno-miR-320-3p	circRNA_06177|Chr20:3196267_3282058_+
rno-miR-320-3p	circRNA_10178|Chr8:14877356_14956156_-
rno-miR-329-5p	circRNA_00718|Chr1:198801175_198801693_+
rno-miR-329-5p	circRNA_00935|Chr1:245316784_245386796_-
rno-miR-329-5p	circRNA_01010|Chr1:256843157_256874982_+
rno-miR-329-5p	circRNA_04410|Chr17:76876545_76899266_+
rno-miR-329-5p	circRNA_10846|Chr8:122655363_122659754_-
rno-miR-329-5p	circRNA_11312|Chr9:105612243_105655467_-
rno-miR-329-5p	circRNA_11315|Chr9:105629383_105655467_-
rno-miR-329-5p	circRNA_11317|Chr9:105647597_105655467_-
rno-miR-34a-5p	circRNA_00261|Chr1:85299420_85301576_-
rno-miR-34a-5p	circRNA_02250|Chr12:9292180_9313769_-
rno-miR-34a-5p	circRNA_02491|Chr13:31092209_31163102_+
rno-miR-34a-5p	circRNA_02953|Chr14:3131823_3175769_-
rno-miR-34a-5p	circRNA_02954|Chr14:3159459_3175769_-
rno-miR-34a-5p	circRNA_06112|Chr2:240789819_240867796_-
rno-miR-34a-5p	circRNA_07772|Chr4:144584805_144605764_-
rno-miR-34a-5p	circRNA_07979|Chr5:8682505_8718081_+
rno-miR-34a-5p	circRNA_08558|Chr5:144891842_144942704_-
rno-miR-34a-5p	circRNA_08848|Chr6:8025259_8032630_-
rno-miR-34a-5p	circRNA_08911|Chr6:22340247_22376735_+
rno-miR-34a-5p	circRNA_09453|Chr6:124651885_124727824_-
rno-miR-34b-3p	circRNA_09397|Chr6:114770788_114783602_-
rno-miR-449a-5p	circRNA_02250|Chr12:9292180_9313769_-
rno-miR-449a-5p	circRNA_02491|Chr13:31092209_31163102_+
rno-miR-449a-5p	circRNA_09875|Chr7:76834077_76865675_-
rno-miR-449a-5p	circRNA_09876|Chr7:76835240_76865315_-
rno-miR-466d	circRNA_05266|Chr2:21492051_21552590_-
rno-miR-6316	circRNA_00157|Chr1:56848551_56892860_-
rno-miR-6316	circRNA_00158|Chr1:56848551_56903889_-
rno-miR-6316	circRNA_00159|Chr1:56848551_56909980_-
rno-miR-6316	circRNA_00160|Chr1:56848551_56915732_-
rno-miR-6316	circRNA_00161|Chr1:56848551_56939897_-
rno-miR-6316	circRNA_00355|Chr1:114614487_114618383_+
rno-miR-6316	circRNA_01849|Chr10:106673704_106699402_+
rno-miR-6316	circRNA_02224|Chr12:2891842_2951955_+
rno-miR-6316	circRNA_02499|Chr13:35579757_35581696_-
rno-miR-6316	circRNA_02500|Chr13:35579757_35608096_-
rno-miR-6316	circRNA_02501|Chr13:35579757_35614855_-
rno-miR-6316	circRNA_02768|Chr13:95193009_95280483_-
rno-miR-6316	circRNA_02769|Chr13:95276313_95348984_-
rno-miR-6316	circRNA_02770|Chr13:95314757_95348984_-
rno-miR-6316	circRNA_03969|Chr16:54862524_54875336_-
rno-miR-6316	circRNA_03970|Chr16:54867981_54868394_-
rno-miR-6316	circRNA_03971|Chr16:54868126_54868394_-
rno-miR-6316	circRNA_06565|Chr3:13553161_13602354_+
rno-miR-6316	circRNA_09092|Chr6:54736783_54753808_+
rno-miR-6316	circRNA_09385|Chr6:112258869_112307957_+
rno-miR-6316	circRNA_09635|Chr7:14351790_14357858_-
rno-miR-6316	circRNA_09636|Chr7:14351790_14363859_-
rno-miR-6316	circRNA_10903|Chr9:2205172_2210996_+
rno-miR-6316	circRNA_10904|Chr9:2205172_2246426_+
rno-miR-6316	circRNA_11072|Chr9:54647924_54672875_+

## Sheet: Sheet2
SYMBOL
Cd3e	gene
Zap70	gene
Cd28	gene
Cd247	gene
Cxcr3	gene
Pou2af1	gene
rno-miR-433-3p	miRNA
rno-miR-485-5p	miRNA
rno-miR-3068-5p	miRNA
rno-miR-532-3p	miRNA
rno-miR-125b-2-3p	miRNA
rno-miR-28-5p	miRNA
rno-miR-336-3p	miRNA
rno-miR-708-5p	miRNA
rno-miR-214-3p	miRNA
rno-miR-300-3p	miRNA
rno-miR-330-3p	miRNA
rno-miR-3588	miRNA
rno-miR-362-5p	miRNA
rno-miR-500-5p	miRNA
rno-miR-543-3p	miRNA
rno-miR-761	miRNA
rno-miR-122-5p	miRNA
rno-miR-148b-3p	miRNA
rno-miR-152-3p	miRNA
rno-miR-24-3p	miRNA
rno-miR-342-3p	miRNA
rno-miR-344i	miRNA
rno-miR-883-5p	miRNA
rno-miR-140-3p	miRNA
rno-miR-181a-2-3p	miRNA
rno-miR-181a-5p	miRNA
rno-miR-181b-5p	miRNA
rno-miR-181d-5p	miRNA
rno-miR-185-5p	miRNA
rno-miR-193a-5p	miRNA
rno-miR-320-3p	miRNA
rno-miR-329-5p	miRNA
rno-miR-34a-5p	miRNA
rno-miR-34b-3p	miRNA
rno-miR-449a-5p	miRNA
rno-miR-466d	miRNA
rno-miR-6316	miRNA
circRNA_00391|Chr1:124246428_124300117_-	circRNA
circRNA_05154|Chr19:52148908_52163525_-	circRNA
circRNA_07056|Chr3:135183781_135249329_+	circRNA
circRNA_11310|Chr9:105596336_105633676_-	circRNA
circRNA_11311|Chr9:105612243_105633676_-	circRNA
circRNA_11312|Chr9:105612243_105655467_-	circRNA
circRNA_00132|Chr1:44117529_44148015_+	circRNA
circRNA_02380|Chr12:39423519_39432256_+	circRNA
circRNA_02381|Chr12:39423519_39518315_+	circRNA
circRNA_02969|Chr14:5870915_5943886_+	circRNA
circRNA_02970|Chr14:5871986_5944415_+	circRNA
circRNA_03226|Chr14:83342184_83378845_-	circRNA
circRNA_03894|Chr16:35878809_35886427_-	circRNA
circRNA_03989|Chr16:63915078_63933482_+	circRNA
circRNA_05106|Chr19:41737399_41773014_-	circRNA
circRNA_05531|Chr2:89498122_89498400_-	circRNA
circRNA_06212|Chr20:9195640_9213292_-	circRNA
circRNA_06872|Chr3:94563329_94578088_-	circRNA
circRNA_07366|Chr4:27509136_27585352_+	circRNA
circRNA_01184|Chr10:9233537_9248214_-	circRNA
circRNA_09349|Chr6:109742370_109800905_+	circRNA
circRNA_09350|Chr6:109761456_109818074_+	circRNA
circRNA_09352|Chr6:109764831_109790563_+	circRNA
circRNA_09353|Chr6:109764831_109800905_+	circRNA
circRNA_09354|Chr6:109764831_109818074_+	circRNA
circRNA_09355|Chr6:109764831_109850713_+	circRNA
circRNA_09356|Chr6:109765229_109787603_+	circRNA
circRNA_09357|Chr6:109765229_109800905_+	circRNA
circRNA_09358|Chr6:109765229_109818074_+	circRNA
circRNA_09359|Chr6:109772086_109800905_+	circRNA
circRNA_09360|Chr6:109772086_109818074_+	circRNA
circRNA_09361|Chr6:109778697_109800905_+	circRNA
circRNA_00155|Chr1:55656057_55731336_+	circRNA
circRNA_00156|Chr1:55657362_55731336_+	circRNA
circRNA_00191|Chr1:63760064_63842629_+	circRNA
circRNA_00192|Chr1:63778610_63845033_+	circRNA
circRNA_00368|Chr1:119172338_119211597_-	circRNA
circRNA_00575|Chr1:174512949_174556451_-	circRNA
circRNA_01040|Chr1:264001511_264066989_+	circRNA
circRNA_01258|Chr10:31308009_31378974_-	circRNA
circRNA_01259|Chr10:31308009_31406107_-	circRNA
circRNA_01326|Chr10:46506937_46536511_+	circRNA
circRNA_01791|Chr10:95841063_95893306_+	circRNA
circRNA_01832|Chr10:103586432_103677527_-	circRNA
circRNA_02091|Chr11:70254290_70300006_-	circRNA
circRNA_02092|Chr11:70286566_70300006_-	circRNA
circRNA_02262|Chr12:12421591_12450318_-	circRNA
circRNA_02403|Chr12:41157218_41200958_+	circRNA
circRNA_02498|Chr13:34515329_34578720_+	circRNA
circRNA_02507|Chr13:35658619_35719842_-	circRNA
circRNA_02659|Chr13:75111920_75126834_+	circRNA
circRNA_02660|Chr13:75118723_75126834_+	circRNA
circRNA_02713|Chr13:85401003_85401929_+	circRNA
circRNA_03298|Chr14:106492370_106527850_+	circRNA
circRNA_03376|Chr15:949727_1011558_+	circRNA
circRNA_03581|Chr15:48434067_48448185_-	circRNA
circRNA_03990|Chr16:64400294_64415446_-	circRNA
circRNA_04259|Chr17:27146706_27182945_-	circRNA
circRNA_04260|Chr17:27146706_27223196_-	circRNA
circRNA_04261|Chr17:27182799_27223196_-	circRNA
circRNA_04563|Chr18:13183203_13276816_-	circRNA
circRNA_04919|Chr18:86129052_86195782_+	circRNA
circRNA_05227|Chr2:5636554_5697831_+	circRNA
circRNA_05359|Chr2:30384653_30433774_-	circRNA
circRNA_05360|Chr2:30410157_30454166_-	circRNA
circRNA_05802|Chr2:179963832_180046454_+	circRNA
circRNA_06236|Chr20:14618775_14619985_-	circRNA
circRNA_06565|Chr3:13553161_13602354_+	circRNA
circRNA_06703|Chr3:53722659_53770478_+	circRNA
circRNA_07137|Chr3:152686727_152697843_-	circRNA
circRNA_07138|Chr3:152966158_153005922_-	circRNA
circRNA_07139|Chr3:152973390_153065992_-	circRNA
circRNA_07140|Chr3:152973431_153065992_-	circRNA
circRNA_07141|Chr3:152975714_153050014_-	circRNA
circRNA_07142|Chr3:152980276_153010841_-	circRNA
circRNA_07657|Chr4:109008629_109014714_-	circRNA
circRNA_07860|Chr4:158447754_158539474_+	circRNA
circRNA_07956|Chr5:2257913_2264148_+	circRNA
circRNA_08146|Chr5:60780064_60783305_+	circRNA
circRNA_08777|Chr5:168985430_169005490_-	circRNA
circRNA_09140|Chr6:72928856_72996712_+	circRNA
circRNA_09184|Chr6:76591791_76599536_-	circRNA
circRNA_09185|Chr6:76591791_76626199_-	circRNA
circRNA_09305|Chr6:106020936_106055105_+	circRNA
circRNA_09385|Chr6:112258869_112307957_+	circRNA
circRNA_09399|Chr6:115092099_115141072_-	circRNA
circRNA_09400|Chr6:115116539_115144846_-	circRNA
circRNA_09421|Chr6:122821510_122865239_-	circRNA
circRNA_09422|Chr6:122821510_122870610_-	circRNA
circRNA_10119|Chr7:142032569_142050596_-	circRNA
circRNA_10120|Chr7:142034893_142050596_-	circRNA
circRNA_10222|Chr8:24289478_24332878_+	circRNA
circRNA_10223|Chr8:24292277_24332878_+	circRNA
circRNA_10257|Chr8:33258321_33261725_-	circRNA
circRNA_10433|Chr8:64677170_64734479_+	circRNA
circRNA_10500|Chr8:70364652_70390893_+	circRNA
circRNA_10560|Chr8:73257071_73356940_-	circRNA
circRNA_10561|Chr8:73354468_73356940_-	circRNA
circRNA_10562|Chr8:73354468_73397125_-	circRNA
circRNA_10563|Chr8:73354468_73430528_-	circRNA
circRNA_10736|Chr8:109040642_109052504_+	circRNA
circRNA_11361|Chr9:114235403_114322498_-	circRNA
circRNA_01628|Chr10:80968085_81045614_+	circRNA
circRNA_01840|Chr10:104956981_104999940_+	circRNA
circRNA_03458|Chr15:25537445_25619542_+	circRNA
circRNA_03460|Chr15:25563660_25619542_+	circRNA
circRNA_07578|Chr4:84350150_84376531_+	circRNA
circRNA_09955|Chr7:97702398_97734870_-	circRNA
circRNA_01975|Chr11:34631080_34668255_+	circRNA
circRNA_05526|Chr2:86459515_86473700_-	circRNA
circRNA_04971|Chr19:17402015_17428783_-	circRNA
circRNA_00213|Chr1:73812642_73867801_+	circRNA
circRNA_00293|Chr1:92039556_92043956_-	circRNA
circRNA_00605|Chr1:177516657_177569872_+	circRNA
circRNA_00606|Chr1:177521072_177569872_+	circRNA
circRNA_00705|Chr1:195805819_195840151_-	circRNA
circRNA_00706|Chr1:195805819_195852244_-	circRNA
circRNA_00707|Chr1:195805819_195866944_-	circRNA
circRNA_00708|Chr1:195805819_195870113_-	circRNA
circRNA_00711|Chr1:195833189_195866944_-	circRNA
circRNA_00759|Chr1:204959173_204975227_+	circRNA
circRNA_00763|Chr1:204960841_204975227_+	circRNA
circRNA_01090|Chr1:275821636_275876427_-	circRNA
circRNA_06430|Chr20:47520846_47547367_+	circRNA
circRNA_06453|Chr20:50699652_50771244_+	circRNA
circRNA_08325|Chr5:103089622_103172127_+	circRNA
circRNA_08326|Chr5:103104514_103201011_+	circRNA
circRNA_08327|Chr5:103106261_103172127_+	circRNA
circRNA_08328|Chr5:103106261_103201011_+	circRNA
circRNA_08613|Chr5:150095017_150167083_-	circRNA
circRNA_08614|Chr5:150104296_150167083_-	circRNA
circRNA_08774|Chr5:168944838_168947498_-	circRNA
circRNA_08775|Chr5:168944838_168991261_-	circRNA
circRNA_08988|Chr6:29030934_29074704_+	circRNA
circRNA_08991|Chr6:29032002_29074704_+	circRNA
circRNA_08992|Chr6:29032002_29106327_+	circRNA
circRNA_09487|Chr6:129496989_129499822_-	circRNA
circRNA_11380|Chr9:119717013_119776965_-	circRNA
circRNA_11381|Chr9:119724799_119776965_-	circRNA
circRNA_00362|Chr1:116721462_116755128_-	circRNA
circRNA_00365|Chr1:116751337_116754636_-	circRNA
circRNA_00376|Chr1:121290678_121361328_-	circRNA
circRNA_00613|Chr1:178430965_178453589_+	circRNA
circRNA_02207|Chr12:53627_108383_-	circRNA
circRNA_02920|Chr13:111757226_111828861_-	circRNA
circRNA_06494|Chr3:3749646_3755389_-	circRNA
circRNA_07164|Chr3:156995929_157049668_-	circRNA
circRNA_08407|Chr5:122528767_122593611_-	circRNA
circRNA_08409|Chr5:122558676_122580165_-	circRNA
circRNA_08410|Chr5:122568364_122593611_-	circRNA
circRNA_08411|Chr5:122568560_122593611_-	circRNA
circRNA_08412|Chr5:122569106_122593611_-	circRNA
circRNA_08896|Chr6:21953284_21995729_-	circRNA
circRNA_09484|Chr6:128059387_128075907_+	circRNA
circRNA_11256|Chr9:94463647_94479273_+	circRNA
circRNA_03787|Chr16:7107281_7149750_+	circRNA
circRNA_07075|Chr3:140555175_140622850_-	circRNA
circRNA_09981|Chr7:113714338_113725357_-	circRNA
circRNA_04080|Chr17:2231834_2280560_-	circRNA
circRNA_09017|Chr6:34100998_34148442_+	circRNA
circRNA_09957|Chr7:98666108_98682856_-	circRNA
circRNA_01541|Chr10:71567498_71663880_+	circRNA
circRNA_02631|Chr13:72960660_72969502_-	circRNA
circRNA_02632|Chr13:72960660_72984036_-	circRNA
circRNA_03455|Chr15:25537445_25563770_+	circRNA
circRNA_03456|Chr15:25537445_25581597_+	circRNA
circRNA_03457|Chr15:25537445_25586904_+	circRNA
circRNA_03943|Chr16:49676737_49693580_-	circRNA
circRNA_03944|Chr16:49679637_49693580_-	circRNA
circRNA_06180|Chr20:4095936_4118506_+	circRNA
circRNA_06294|Chr20:26793336_26829531_+	circRNA
circRNA_06885|Chr3:97727432_97804865_+	circRNA
circRNA_08397|Chr5:121756402_121809850_+	circRNA
circRNA_08806|Chr6:1352465_1391644_-	circRNA
circRNA_09061|Chr6:44257376_44259292_+	circRNA
circRNA_09479|Chr6:126984940_127011873_+	circRNA
circRNA_10333|Chr8:55312082_55402713_-	circRNA
circRNA_10334|Chr8:55345176_55402713_-	circRNA
circRNA_10886|Chr8:132008558_132057738_+	circRNA
circRNA_11011|Chr9:41309609_41311450_-	circRNA
circRNA_11012|Chr9:41309609_41321601_-	circRNA
circRNA_08110|Chr5:52268886_52313634_-	circRNA
circRNA_00037|Chr1:15513973_15567557_+	circRNA
circRNA_01590|Chr10:74277341_74279469_-	circRNA
circRNA_02324|Chr12:27441155_27485172_+	circRNA
circRNA_03357|Chr14:114139416_114142680_+	circRNA
circRNA_04106|Chr17:5511386_5591590_+	circRNA
circRNA_04107|Chr17:5511386_5604275_+	circRNA
circRNA_04114|Chr17:5513194_5606503_+	circRNA
circRNA_04123|Chr17:5514017_5582943_+	circRNA
circRNA_04131|Chr17:5524117_5571375_+	circRNA
circRNA_04135|Chr17:5532157_5606503_+	circRNA
circRNA_04149|Chr17:5546407_5606503_+	circRNA
circRNA_05247|Chr2:11787460_11808152_-	circRNA
circRNA_05626|Chr2:123689229_123723116_+	circRNA
circRNA_07369|Chr4:27661315_27692297_-	circRNA
circRNA_08584|Chr5:147335014_147368505_-	circRNA
circRNA_08663|Chr5:155947549_155971111_+	circRNA
circRNA_08994|Chr6:29106141_29119784_+	circRNA
circRNA_08995|Chr6:29106141_29133199_+	circRNA
circRNA_11587|ChrX:79925629_80009757_+	circRNA
circRNA_00082|Chr1:22707360_22707595_-	circRNA
circRNA_03701|Chr15:104273208_104349745_-	circRNA
circRNA_06832|Chr3:81121255_81159096_+	circRNA
circRNA_06836|Chr3:81127393_81159096_+	circRNA
circRNA_06838|Chr3:81134588_81159096_+	circRNA
circRNA_10097|Chr7:137226465_137281978_+	circRNA
circRNA_01675|Chr10:86175962_86227004_+	circRNA
circRNA_01960|Chr11:34600704_34621503_+	circRNA
circRNA_01961|Chr11:34600704_34624408_+	circRNA
circRNA_05087|Chr19:38447289_38456078_-	circRNA
circRNA_06527|Chr3:10700581_10766163_+	circRNA
circRNA_07205|Chr3:171899509_171911012_-	circRNA
circRNA_02768|Chr13:95193009_95280483_-	circRNA
circRNA_02769|Chr13:95276313_95348984_-	circRNA
circRNA_04693|Chr18:36531043_36553282_-	circRNA
circRNA_04824|Chr18:61819298_61850028_+	circRNA
circRNA_01927|Chr11:30385457_30407277_-	circRNA
circRNA_02638|Chr13:73519626_73562462_-	circRNA
circRNA_03046|Chr14:23630512_23648867_+	circRNA
circRNA_03047|Chr14:23630512_23654497_+	circRNA
circRNA_06069|Chr2:230838249_230903087_+	circRNA
circRNA_01031|Chr1:261347528_261350203_+	circRNA
circRNA_07665|Chr4:115349900_115374919_-	circRNA
circRNA_03469|Chr15:28481200_28484413_+	circRNA
circRNA_03565|Chr15:44460064_44527410_-	circRNA
circRNA_05107|Chr19:41745234_41758837_-	circRNA
circRNA_05108|Chr19:41745234_41761459_-	circRNA
circRNA_05109|Chr19:41745234_41790468_-	circRNA
circRNA_05777|Chr2:170842070_170905590_+	circRNA
circRNA_06118|Chr2:242041489_242076672_+	circRNA
circRNA_00258|Chr1:84542396_84642306_+	circRNA
circRNA_01440|Chr10:62623758_62664462_-	circRNA
circRNA_01687|Chr10:89036545_89074755_+	circRNA
circRNA_02974|Chr14:6267551_6341836_+	circRNA
circRNA_03186|Chr14:81125069_81156686_-	circRNA
circRNA_05078|Chr19:37135068_37156867_+	circRNA
circRNA_05079|Chr19:37135068_37156898_+	circRNA
circRNA_05528|Chr2:86868285_86951891_+	circRNA
circRNA_05529|Chr2:86868285_86964272_+	circRNA
circRNA_07238|Chr4:2146459_2156447_-	circRNA
circRNA_07239|Chr4:2146459_2176632_-	circRNA
circRNA_07768|Chr4:140901076_140905153_+	circRNA
circRNA_08808|Chr6:1613963_1614878_-	circRNA
circRNA_10115|Chr7:140929988_140933488_+	circRNA
circRNA_10526|Chr8:71266628_71337745_-	circRNA
circRNA_10527|Chr8:71336875_71337745_-	circRNA
circRNA_11225|Chr9:89070697_89074459_-	circRNA
circRNA_04746|Chr18:48676376_48707443_-	circRNA
circRNA_04747|Chr18:48693215_48700303_-	circRNA
circRNA_05864|Chr2:187672773_187692981_+	circRNA
circRNA_11655|ChrX:123183515_123234187_-	circRNA
circRNA_01383|Chr10:55971256_55974078_+	circRNA
circRNA_01384|Chr10:55971256_55983610_+	circRNA
circRNA_01385|Chr10:55971256_55986625_+	circRNA
circRNA_02158|Chr11:84886204_84927647_+	circRNA
circRNA_03191|Chr14:81267948_81290253_-	circRNA
circRNA_05335|Chr2:27713879_27770394_+	circRNA
circRNA_05778|Chr2:170893267_170905590_+	circRNA
circRNA_05779|Chr2:170893267_170952014_+	circRNA
circRNA_06177|Chr20:3196267_3282058_+	circRNA
circRNA_10178|Chr8:14877356_14956156_-	circRNA
circRNA_00718|Chr1:198801175_198801693_+	circRNA
circRNA_00935|Chr1:245316784_245386796_-	circRNA
circRNA_01010|Chr1:256843157_256874982_+	circRNA
circRNA_04410|Chr17:76876545_76899266_+	circRNA
circRNA_10846|Chr8:122655363_122659754_-	circRNA
circRNA_11315|Chr9:105629383_105655467_-	circRNA
circRNA_11317|Chr9:105647597_105655467_-	circRNA
circRNA_00261|Chr1:85299420_85301576_-	circRNA
circRNA_02250|Chr12:9292180_9313769_-	circRNA
circRNA_02491|Chr13:31092209_31163102_+	circRNA
circRNA_02953|Chr14:3131823_3175769_-	circRNA
circRNA_02954|Chr14:3159459_3175769_-	circRNA
circRNA_06112|Chr2:240789819_240867796_-	circRNA
circRNA_07772|Chr4:144584805_144605764_-	circRNA
circRNA_07979|Chr5:8682505_8718081_+	circRNA
circRNA_08558|Chr5:144891842_144942704_-	circRNA
circRNA_08848|Chr6:8025259_8032630_-	circRNA
circRNA_08911|Chr6:22340247_22376735_+	circRNA
circRNA_09453|Chr6:124651885_124727824_-	circRNA
circRNA_09397|Chr6:114770788_114783602_-	circRNA
circRNA_09875|Chr7:76834077_76865675_-	circRNA
circRNA_09876|Chr7:76835240_76865315_-	circRNA
circRNA_05266|Chr2:21492051_21552590_-	circRNA
circRNA_00157|Chr1:56848551_56892860_-	circRNA
circRNA_00158|Chr1:56848551_56903889_-	circRNA
circRNA_00159|Chr1:56848551_56909980_-	circRNA
circRNA_00160|Chr1:56848551_56915732_-	circRNA
circRNA_00161|Chr1:56848551_56939897_-	circRNA
circRNA_00355|Chr1:114614487_114618383_+	circRNA
circRNA_01849|Chr10:106673704_106699402_+	circRNA
circRNA_02224|Chr12:2891842_2951955_+	circRNA
circRNA_02499|Chr13:35579757_35581696_-	circRNA
circRNA_02500|Chr13:35579757_35608096_-	circRNA
circRNA_02501|Chr13:35579757_35614855_-	circRNA
circRNA_02770|Chr13:95314757_95348984_-	circRNA
circRNA_03969|Chr16:54862524_54875336_-	circRNA
circRNA_03970|Chr16:54867981_54868394_-	circRNA
circRNA_03971|Chr16:54868126_54868394_-	circRNA
circRNA_09092|Chr6:54736783_54753808_+	circRNA
circRNA_09635|Chr7:14351790_14357858_-	circRNA
circRNA_09636|Chr7:14351790_14363859_-	circRNA
circRNA_10903|Chr9:2205172_2210996_+	circRNA
circRNA_10904|Chr9:2205172_2246426_+	circRNA
circRNA_11072|Chr9:54647924_54672875_+	circRNA

## Sheet: Sheet3
SYMBOL	REFSEQ	X1	X3	Transcript	Total.score	Total.energy	Max.score	Max.energy	Strand	miRNA.length	Transcript.length	Position	transcript_position
Cd3e	NM_001108140	rno-miR-433-3p	57.8569	circRNA_00391|Chr1:124246428_124300117_-	170	-31.48	170	-31.48	205486	22	53690	33717	NA
Cd3e	NM_001108140	rno-miR-433-3p	57.8569	circRNA_05154|Chr19:52148908_52163525_-	162	-30.26	162	-30.26	448426	22	1369	137	Chr19:52146507_52187408_-
Cd3e	NM_001108140	rno-miR-433-3p	57.8569	circRNA_07056|Chr3:135183781_135249329_+	171	-31.19	171	-31.19	382271	22	65549	62878	NA
Cd3e	NM_001108140	rno-miR-433-3p	57.8569	circRNA_11310|Chr9:105596336_105633676_-	175	-30.86	175	-30.86	504824	22	37341	12726	NA
Cd3e	NM_001108140	rno-miR-433-3p	57.8569	circRNA_11311|Chr9:105612243_105633676_-	175	-30.86	175	-30.86	504825	22	21434	12726	NA
Cd3e	NM_001108140	rno-miR-433-3p	57.8569	circRNA_11312|Chr9:105612243_105655467_-	175	-30.86	175	-30.86	504826	22	43225	34517	NA
Cd3e	NM_001108140	rno-miR-485-5p	61.3256	circRNA_00132|Chr1:44117529_44148015_+	171	-31.26	171	-31.26	238502	22	29713	26608	Chr1:44019059_44120616_+
Cd3e	NM_001108140	rno-miR-485-5p	61.3256	circRNA_02380|Chr12:39423519_39432256_+	184	-31.74	184	-31.74	551225	22	773	93	Chr12:39420161_39507412_+
Cd3e	NM_001108140	rno-miR-485-5p	61.3256	circRNA_02381|Chr12:39423519_39518315_+	184	-31.74	184	-31.74	551226	22	31698	93	Chr12:39420161_39507412_+
Cd3e	NM_001108140	rno-miR-485-5p	61.3256	circRNA_02969|Chr14:5870915_5943886_+	168	-32.32	168	-32.32	551814	22	72972	60482	Chr14:5733361_6104164_+
Cd3e	NM_001108140	rno-miR-485-5p	61.3256	circRNA_02970|Chr14:5871986_5944415_+	168	-32.32	168	-32.32	551815	22	72430	59411	Chr14:5733361_6104164_+
Cd3e	NM_001108140	rno-miR-485-5p	61.3256	circRNA_03226|Chr14:83342184_83378845_-	164	-30.19	164	-30.19	488028	22	16760	8678	Chr14:83341900_83379642_-
Cd3e	NM_001108140	rno-miR-485-5p	61.3256	circRNA_03894|Chr16:35878809_35886427_-	176	-34.6	176	-34.6	488696	22	7619	816	NA
Cd3e	NM_001108140	rno-miR-485-5p	61.3256	circRNA_03989|Chr16:63915078_63933482_+	166	-33.7	166	-33.7	488791	22	402	300	Chr16:62969573_64055880_+
Cd3e	NM_001108140	rno-miR-485-5p	61.3256	circRNA_05106|Chr19:41737399_41773014_-	171	-30.57	171	-30.57	520978	22	16175	2241	Chr19:41731845_41798451_-
Cd3e	NM_001108140	rno-miR-485-5p	61.3256	circRNA_05531|Chr2:89498122_89498400_-	177	-37.17	177	-37.17	516143	22	279	255	Chr2:89039990_89643295_-
Cd3e	NM_001108140	rno-miR-485-5p	61.3256	circRNA_06212|Chr20:9195640_9213292_-	171	-30.3	171	-30.3	516824	22	1181	460	Chr20:8899286_9253936_-
Cd3e	NM_001108140	rno-miR-485-5p	61.3256	circRNA_06872|Chr3:94563329_94578088_-	163	-30.33	163	-30.33	444072	22	14760	9234	Chr3:94530586_94603378_+
Cd3e	NM_001108140	rno-miR-485-5p	61.3256	circRNA_07366|Chr4:27509136_27585352_+	171	-32.37	171	-32.37	444566	22	55561	10155	Chr4:27473477_27597206_+
Zap70	NM_001012002	rno-miR-3068-5p	52.5262	circRNA_01184|Chr10:9233537_9248214_-	181	-31.52	181	-31.52	661723	25	14678	7213	Chr10:8312961_10437774_-
Zap70	NM_001012002	rno-miR-3068-5p	52.5262	circRNA_09349|Chr6:109742370_109800905_+	168	-30.31	168	-30.31	782289	25	2476	878	Chr6:109693915_109910479_+
Zap70	NM_001012002	rno-miR-3068-5p	52.5262	circRNA_09350|Chr6:109761456_109818074_+	168	-30.31	168	-30.31	782290	25	5465	3712	Chr6:109693915_109910479_+
Zap70	NM_001012002	rno-miR-3068-5p	52.5262	circRNA_09352|Chr6:109764831_109790563_+	168	-30.31	168	-30.31	782292	25	1273	337	Chr6:109693915_109910479_+
Zap70	NM_001012002	rno-miR-3068-5p	52.5262	circRNA_09353|Chr6:109764831_109800905_+	168	-30.31	168	-30.31	782293	25	1935	337	Chr6:109693915_109910479_+
Zap70	NM_001012002	rno-miR-3068-5p	52.5262	circRNA_09354|Chr6:109764831_109818074_+	168	-30.31	168	-30.31	782294	25	2090	337	Chr6:109693915_109910479_+
Zap70	NM_001012002	rno-miR-3068-5p	52.5262	circRNA_09355|Chr6:109764831_109850713_+	168	-30.31	168	-30.31	782295	25	2286	337	Chr6:109693915_109910479_+
Zap70	NM_001012002	rno-miR-3068-5p	52.5262	circRNA_09356|Chr6:109765229_109787603_+	168	-30.31	168	-30.31	782296	25	1031	223	Chr6:109693915_109910479_+
Zap70	NM_001012002	rno-miR-3068-5p	52.5262	circRNA_09357|Chr6:109765229_109800905_+	168	-30.31	168	-30.31	782297	25	1821	223	Chr6:109693915_109910479_+
Zap70	NM_001012002	rno-miR-3068-5p	52.5262	circRNA_09358|Chr6:109765229_109818074_+	168	-30.31	168	-30.31	782298	25	1976	223	Chr6:109693915_109910479_+
Zap70	NM_001012002	rno-miR-3068-5p	52.5262	circRNA_09359|Chr6:109772086_109800905_+	168	-30.31	168	-30.31	782299	25	1729	131	Chr6:109693915_109910479_+
Zap70	NM_001012002	rno-miR-3068-5p	52.5262	circRNA_09360|Chr6:109772086_109818074_+	168	-30.31	168	-30.31	782300	25	1884	131	Chr6:109693915_109910479_+
Zap70	NM_001012002	rno-miR-3068-5p	52.5262	circRNA_09361|Chr6:109778697_109800905_+	168	-30.31	168	-30.31	782301	25	1627	29	Chr6:109693915_109910479_+
Zap70	NM_001012002	rno-miR-532-3p	57.0837	circRNA_00155|Chr1:55656057_55731336_+	161	-32.57	161	-32.57	291765	22	75028	2107	Chr1:55662372_55663497_-
Zap70	NM_001012002	rno-miR-532-3p	57.0837	circRNA_00156|Chr1:55657362_55731336_+	161	-32.57	161	-32.57	291766	22	73723	802	Chr1:55662372_55663497_-
Zap70	NM_001012002	rno-miR-532-3p	57.0837	circRNA_00191|Chr1:63760064_63842629_+	317	-61.7	160	-31.69	291801	22	82566	74245 51479	Chr1:63759638_63849063_+
Zap70	NM_001012002	rno-miR-532-3p	57.0837	circRNA_00192|Chr1:63778610_63845033_+	317	-61.7	160	-31.69	291802	22	65050	55699 32933	Chr1:63759638_63849063_+
Zap70	NM_001012002	rno-miR-532-3p	57.0837	circRNA_00368|Chr1:119172338_119211597_-	152	-30.99	152	-30.99	291978	22	39260	17433	NA
Zap70	NM_001012002	rno-miR-532-3p	57.0837	circRNA_00575|Chr1:174512949_174556451_-	167	-34.39	167	-34.39	292185	22	14837	6557	Chr1:174524047_174588529_-
Zap70	NM_001012002	rno-miR-532-3p	57.0837	circRNA_01040|Chr1:264001511_264066989_+	320	-62.08	169	-31.4	467011	22	59084	50972 46926	Chr1:264059374_264072433_+
Zap70	NM_001012002	rno-miR-532-3p	57.0837	circRNA_01258|Chr10:31308009_31378974_-	157	-30.71	157	-30.71	467229	22	42081	8780	Chr10:31278746_31419235_-
Zap70	NM_001012002	rno-miR-532-3p	57.0837	circRNA_01259|Chr10:31308009_31406107_-	157	-30.71	157	-30.71	467230	22	69214	35913	Chr10:31278746_31419235_-
Zap70	NM_001012002	rno-miR-532-3p	57.0837	circRNA_01326|Chr10:46506937_46536511_+	165	-33.31	165	-33.31	467297	22	29575	26256	Chr10:46511271_46571591_+
Zap70	NM_001012002	rno-miR-532-3p	57.0837	circRNA_01791|Chr10:95841063_95893306_+	162	-31.83	162	-31.83	673572	22	30949	16270	Chr10:95767754_95906992_+
Zap70	NM_001012002	rno-miR-532-3p	57.0837	circRNA_01832|Chr10:103586432_103677527_-	315	-63.42	158	-32.77	673613	22	84719	22593 15570	Chr10:103669781_103685879_-
Zap70	NM_001012002	rno-miR-532-3p	57.0837	circRNA_02091|Chr11:70254290_70300006_-	151	-31	151	-31	673872	22	3588	1156	Chr11:70234248_70322965_-
Zap70	NM_001012002	rno-miR-532-3p	57.0837	circRNA_02092|Chr11:70286566_70300006_-	151	-31	151	-31	673873	22	1263	1156	Chr11:70234248_70322965_-
Zap70	NM_001012002	rno-miR-532-3p	57.0837	circRNA_02262|Chr12:12421591_12450318_-	162	-30.32	162	-30.32	674043	22	3818	887	Chr12:12409876_12546111_-
Zap70	NM_001012002	rno-miR-532-3p	57.0837	circRNA_02381|Chr12:39423519_39518315_+	162	-31.88	162	-31.88	674162	22	31698	1538	Chr12:39420161_39507412_+
Zap70	NM_001012002	rno-miR-532-3p	57.0837	circRNA_02403|Chr12:41157218_41200958_+	155	-34.96	155	-34.96	674184	22	34891	19191	Chr12:41155489_41167501_+
Zap70	NM_001012002	rno-miR-532-3p	57.0837	circRNA_02498|Chr13:34515329_34578720_+	173	-35.25	173	-35.25	674279	22	2234	1706	Chr13:34365038_34584651_+
Zap70	NM_001012002	rno-miR-532-3p	57.0837	circRNA_02507|Chr13:35658619_35719842_-	318	-64.21	159	-33.55	674288	22	28369	14491 27370	Chr13:35678240_35858390_-
Zap70	NM_001012002	rno-miR-532-3p	57.0837	circRNA_02659|Chr13:75111920_75126834_+	159	-30.43	159	-30.43	674440	22	934	700	Chr13:75101759_75145967_+
Zap70	NM_001012002	rno-miR-532-3p	57.0837	circRNA_02660|Chr13:75118723_75126834_+	159	-30.43	159	-30.43	674441	22	603	369	Chr13:75101759_75145967_+
Zap70	NM_001012002	rno-miR-532-3p	57.0837	circRNA_02713|Chr13:85401003_85401929_+	157	-33.39	157	-33.39	674494	22	927	474	Chr13:85376716_85443976_-
Zap70	NM_001012002	rno-miR-532-3p	57.0837	circRNA_03298|Chr14:106492370_106527850_+	152	-30.2	152	-30.2	597044	22	27962	18505	Chr14:106393959_106759511_+
Zap70	NM_001012002	rno-miR-532-3p	57.0837	circRNA_03376|Chr15:949727_1011558_+	160	-30.16	160	-30.16	597122	22	5294	2865	Chr15:344204_1048849_+
Zap70	NM_001012002	rno-miR-532-3p	57.0837	circRNA_03581|Chr15:48434067_48448185_-	179	-32.24	179	-32.24	597327	22	2821	1900	Chr15:48420419_48465169_-
Zap70	NM_001012002	rno-miR-532-3p	57.0837	circRNA_03990|Chr16:64400294_64415446_-	163	-33.49	163	-33.49	597736	22	15153	592	NA
Zap70	NM_001012002	rno-miR-532-3p	57.0837	circRNA_04259|Chr17:27146706_27182945_-	165	-33.08	165	-33.08	636291	22	36240	12445	NA
Zap70	NM_001012002	rno-miR-532-3p	57.0837	circRNA_04260|Chr17:27146706_27223196_-	326	-65.1	165	-33.08	636292	22	76491	52696 25434	NA
Zap70	NM_001012002	rno-miR-532-3p	57.0837	circRNA_04261|Chr17:27182799_27223196_-	161	-32.02	161	-32.02	636293	22	40398	25434	NA
Zap70	NM_001012002	rno-miR-532-3p	57.0837	circRNA_04563|Chr18:13183203_13276816_-	156	-31.34	156	-31.34	636595	22	77194	8017	Chr18:12796156_13199923_-
Zap70	NM_001012002	rno-miR-532-3p	57.0837	circRNA_04919|Chr18:86129052_86195782_+	166	-30.22	166	-30.22	636951	22	30426	26444	Chr18:86071884_86247486_+
Zap70	NM_001012002	rno-miR-532-3p	57.0837	circRNA_05227|Chr2:5636554_5697831_+	156	-32.82	156	-32.82	637259	22	61278	43727	NA
Zap70	NM_001012002	rno-miR-532-3p	57.0837	circRNA_05359|Chr2:30384653_30433774_-	155	-30.97	155	-30.97	637391	22	37929	7185	Chr2:30377505_30418578_-
Zap70	NM_001012002	rno-miR-532-3p	57.0837	circRNA_05360|Chr2:30410157_30454166_-	155	-30.97	155	-30.97	637392	22	22796	6363	Chr2:30427827_30478893_-
Zap70	NM_001012002	rno-miR-532-3p	57.0837	circRNA_05802|Chr2:179963832_180046454_+	156	-30.87	156	-30.87	631694	22	82623	40896	Chr2:179952227_180126897_+
Zap70	NM_001012002	rno-miR-532-3p	57.0837	circRNA_06236|Chr20:14618775_14619985_-	163	-30.18	163	-30.18	632128	22	1211	1077	Chr20:14593072_14621721_-
Zap70	NM_001012002	rno-miR-532-3p	57.0837	circRNA_06565|Chr3:13553161_13602354_+	163	-34.18	163	-34.18	632457	22	18952	17318	Chr3:13484952_13701772_+
Zap70	NM_001012002	rno-miR-532-3p	57.0837	circRNA_06703|Chr3:53722659_53770478_+	162	-32.64	162	-32.64	632595	22	47820	17709	Chr3:53699409_54269612_+
Zap70	NM_001012002	rno-miR-532-3p	57.0837	circRNA_07137|Chr3:152686727_152697843_-	162	-31.81	162	-31.81	543513	22	11117	4697	NA
Zap70	NM_001012002	rno-miR-532-3p	57.0837	circRNA_07138|Chr3:152966158_153005922_-	159	-30.79	159	-30.79	543514	22	35417	19699	Chr3:152942838_153004043_-
Zap70	NM_001012002	rno-miR-532-3p	57.0837	circRNA_07139|Chr3:152973390_153065992_-	159	-30.79	159	-30.79	543515	22	78631	70145	Chr3:152972055_153099089_-
Zap70	NM_001012002	rno-miR-532-3p	57.0837	circRNA_07140|Chr3:152973431_153065992_-	159	-30.79	159	-30.79	543516	22	78590	70145	Chr3:152972055_153099089_-
Zap70	NM_001012002	rno-miR-532-3p	57.0837	circRNA_07141|Chr3:152975714_153050014_-	159	-30.79	159	-30.79	543517	22	31700	25538	Chr3:152972055_153099089_-
Zap70	NM_001012002	rno-miR-532-3p	57.0837	circRNA_07142|Chr3:152980276_153010841_-	159	-30.79	159	-30.79	543518	22	26406	24806	Chr3:152972055_153099089_-
Zap70	NM_001012002	rno-miR-532-3p	57.0837	circRNA_07657|Chr4:109008629_109014714_-	152	-30.82	152	-30.82	544033	22	6086	5721	Chr4:107880611_109042663_-
Zap70	NM_001012002	rno-miR-532-3p	57.0837	circRNA_07860|Chr4:158447754_158539474_+	163	-35.07	163	-35.07	544236	22	50342	14230	Chr4:158222650_158577595_+
Zap70	NM_001012002	rno-miR-532-3p	57.0837	circRNA_07956|Chr5:2257913_2264148_+	178	-42.56	178	-42.56	544332	22	6236	5728	Chr5:2257910_2497429_+
Zap70	NM_001012002	rno-miR-532-3p	57.0837	circRNA_08146|Chr5:60780064_60783305_+	158	-32.45	158	-32.45	544841	22	3242	140	Chr5:60735413_60837773_+
Zap70	NM_001012002	rno-miR-532-3p	57.0837	circRNA_08777|Chr5:168985430_169005490_-	153	-32.25	153	-32.25	545472	22	14418	5484	Chr5:168138207_169017295_-
Zap70	NM_001012002	rno-miR-532-3p	57.0837	circRNA_09140|Chr6:72928856_72996712_+	158	-33.52	158	-33.52	551935	22	14184	13465	Chr6:72891758_73147836_+
Zap70	NM_001012002	rno-miR-532-3p	57.0837	circRNA_09184|Chr6:76591791_76599536_-	150	-30.61	150	-30.61	551979	22	1944	1213	Chr6:76386971_76661530_-
Zap70	NM_001012002	rno-miR-532-3p	57.0837	circRNA_09185|Chr6:76591791_76626199_-	150	-30.61	150	-30.61	551980	22	2651	1920	Chr6:76386971_76661530_-
Zap70	NM_001012002	rno-miR-532-3p	57.0837	circRNA_09305|Chr6:106020936_106055105_+	163	-30.66	163	-30.66	552100	22	33493	13126	Chr6:106052212_106163249_+
Zap70	NM_001012002	rno-miR-532-3p	57.0837	circRNA_09385|Chr6:112258869_112307957_+	163	-31.16	163	-31.16	552180	22	46392	46014	Chr6:112133204_114067564_+
Zap70	NM_001012002	rno-miR-532-3p	57.0837	circRNA_09399|Chr6:115092099_115141072_-	159	-32.96	159	-32.96	552194	22	48974	20252	NA
Zap70	NM_001012002	rno-miR-532-3p	57.0837	circRNA_09400|Chr6:115116539_115144846_-	159	-32.96	159	-32.96	552195	22	28308	24026	NA
Zap70	NM_001012002	rno-miR-532-3p	57.0837	circRNA_09421|Chr6:122821510_122865239_-	171	-36.78	171	-36.78	552216	22	29170	26316	Chr6:122768939_122898045_-
Zap70	NM_001012002	rno-miR-532-3p	57.0837	circRNA_09422|Chr6:122821510_122870610_-	171	-36.78	171	-36.78	552217	22	29935	27081	Chr6:122768939_122898045_-
Zap70	NM_001012002	rno-miR-532-3p	57.0837	circRNA_10119|Chr7:142032569_142050596_-	158	-30.06	158	-30.06	552914	22	10046	799	Chr7:142025812_142062892_-
Zap70	NM_001012002	rno-miR-532-3p	57.0837	circRNA_10120|Chr7:142034893_142050596_-	158	-30.06	158	-30.06	552915	22	1613	799	Chr7:142025812_142061596_-
Zap70	NM_001012002	rno-miR-532-3p	57.0837	circRNA_10222|Chr8:24289478_24332878_+	163	-30.2	163	-30.2	553017	22	43401	28863	NA
Zap70	NM_001012002	rno-miR-532-3p	57.0837	circRNA_10223|Chr8:24292277_24332878_+	163	-30.2	163	-30.2	553018	22	40602	26064	NA
Zap70	NM_001012002	rno-miR-532-3p	57.0837	circRNA_10257|Chr8:33258321_33261725_-	166	-31.28	166	-31.28	716269	22	3405	3180	Chr8:33131874_33389025_+
Zap70	NM_001012002	rno-miR-532-3p	57.0837	circRNA_10433|Chr8:64677170_64734479_+	153	-32.3	153	-32.3	716445	22	28420	7928	Chr8:64573248_64777607_+
Zap70	NM_001012002	rno-miR-532-3p	57.0837	circRNA_10500|Chr8:70364652_70390893_+	162	-30.05	162	-30.05	716512	22	19689	17328	Chr8:70293355_70404085_+
Zap70	NM_001012002	rno-miR-532-3p	57.0837	circRNA_10560|Chr8:73257071_73356940_-	158	-31.8	158	-31.8	716572	22	2547	72	Chr8:73009980_73441535_-
Zap70	NM_001012002	rno-miR-532-3p	57.0837	circRNA_10561|Chr8:73354468_73356940_-	158	-31.8	158	-31.8	716573	22	2473	72	Chr8:73009980_73441535_-
Zap70	NM_001012002	rno-miR-532-3p	57.0837	circRNA_10562|Chr8:73354468_73397125_-	158	-31.8	158	-31.8	716574	22	42658	40257	Chr8:73009980_73441535_-
Zap70	NM_001012002	rno-miR-532-3p	57.0837	circRNA_10563|Chr8:73354468_73430528_-	158	-31.8	158	-31.8	716575	22	76061	73660	Chr8:73009980_73441535_-
Zap70	NM_001012002	rno-miR-532-3p	57.0837	circRNA_10736|Chr8:109040642_109052504_+	160	-31.32	160	-31.32	716748	22	4109	2645	Chr8:108958099_109342731_+
Zap70	NM_001012002	rno-miR-532-3p	57.0837	circRNA_11361|Chr9:114235403_114322498_-	176	-37.42	176	-37.42	717373	22	54927	35295	Chr9:114273588_114313612_-
Cd28	NM_013121	rno-miR-125b-2-3p	93.1589	circRNA_01628|Chr10:80968085_81045614_+	171	-30.2	171	-30.2	259897	22	41355	28520	Chr10:80967368_81297621_+
Cd28	NM_013121	rno-miR-125b-2-3p	93.1589	circRNA_01840|Chr10:104956981_104999940_+	340	-60.94	170	-30.47	260109	22	40801	19568 40389	Chr10:104997205_104999942_+
Cd28	NM_013121	rno-miR-125b-2-3p	93.1589	circRNA_03458|Chr15:25537445_25619542_+	183	-34.4	183	-34.4	230756	22	82098	55218	NA
Cd28	NM_013121	rno-miR-125b-2-3p	93.1589	circRNA_03460|Chr15:25563660_25619542_+	183	-34.4	183	-34.4	230758	22	55883	29003	NA
Cd28	NM_013121	rno-miR-125b-2-3p	93.1589	circRNA_07578|Chr4:84350150_84376531_+	171	-31.33	171	-31.33	210362	22	26382	3955	NA
Cd28	NM_013121	rno-miR-125b-2-3p	93.1589	circRNA_09955|Chr7:97702398_97734870_-	175	-33.27	175	-33.27	213830	22	32473	26079	Chr7:97559653_97707872_+
Cd28	NM_013121	rno-miR-28-5p	78.4946	circRNA_01975|Chr11:34631080_34668255_+	176	-30.98	176	-30.98	170836	22	23350	5918	Chr11:34598324_34739984_+
Cd28	NM_013121	rno-miR-336-3p	62.6864	circRNA_00191|Chr1:63760064_63842629_+	175	-30.13	175	-30.13	16526	24	82566	4712	Chr1:63759638_63849063_+
Cd28	NM_013121	rno-miR-336-3p	62.6864	circRNA_05526|Chr2:86459515_86473700_-	177	-30.3	177	-30.3	36958	24	12092	6763	Chr2:86468726_86477409_-
Cd28	NM_013121	rno-miR-336-3p	62.6864	circRNA_07139|Chr3:152973390_153065992_-	169	-30.36	169	-30.36	30730	24	78631	21255	Chr3:152972055_153099089_-
Cd28	NM_013121	rno-miR-336-3p	62.6864	circRNA_07140|Chr3:152973431_153065992_-	169	-30.36	169	-30.36	30731	24	78590	21255	Chr3:152972055_153099089_-
Cd28	NM_013121	rno-miR-708-5p	78.4946	circRNA_04971|Chr19:17402015_17428783_-	176	-30.55	176	-30.55	650203	23	10383	8883	Chr19:17364969_17517757_-
Cd247	NM_001205304	rno-miR-214-3p	77.9741	circRNA_00155|Chr1:55656057_55731336_+	173	-34.57	173	-34.57	176210	21	75028	5290	Chr1:55662372_55663497_-
Cd247	NM_001205304	rno-miR-214-3p	77.9741	circRNA_00156|Chr1:55657362_55731336_+	173	-34.57	173	-34.57	176211	21	73723	3985	Chr1:55662372_55663497_-
Cd247	NM_001205304	rno-miR-214-3p	77.9741	circRNA_00213|Chr1:73812642_73867801_+	169	-31.09	169	-31.09	176268	21	1056	340	Chr1:73752192_73870421_+
Cd247	NM_001205304	rno-miR-214-3p	77.9741	circRNA_00293|Chr1:92039556_92043956_-	165	-30.01	165	-30.01	176348	21	359	311	Chr1:92002927_92069160_-
Cd247	NM_001205304	rno-miR-214-3p	77.9741	circRNA_00575|Chr1:174512949_174556451_-	162	-30.71	162	-30.71	176630	21	14837	11038	Chr1:174524047_174588529_-
Cd247	NM_001205304	rno-miR-214-3p	77.9741	circRNA_00605|Chr1:177516657_177569872_+	165	-30.66	165	-30.66	176660	21	53216	27817	Chr1:177495500_177714795_+
Cd247	NM_001205304	rno-miR-214-3p	77.9741	circRNA_00606|Chr1:177521072_177569872_+	165	-30.66	165	-30.66	281689	21	48801	23402	Chr1:177495500_177714795_+
Cd247	NM_001205304	rno-miR-214-3p	77.9741	circRNA_00705|Chr1:195805819_195840151_-	164	-30.59	164	-30.59	281788	21	34333	29343	NA
Cd247	NM_001205304	rno-miR-214-3p	77.9741	circRNA_00706|Chr1:195805819_195852244_-	164	-30.59	164	-30.59	281789	21	46426	41436	NA
Cd247	NM_001205304	rno-miR-214-3p	77.9741	circRNA_00707|Chr1:195805819_195866944_-	328	-61.18	164	-30.59	281790	21	61126	13556 56136	NA
Cd247	NM_001205304	rno-miR-214-3p	77.9741	circRNA_00708|Chr1:195805819_195870113_-	328	-61.18	164	-30.59	281791	21	64295	16725 59305	NA
Cd247	NM_001205304	rno-miR-214-3p	77.9741	circRNA_00711|Chr1:195833189_195866944_-	164	-30.59	164	-30.59	281794	21	33756	13556	NA
Cd247	NM_001205304	rno-miR-214-3p	77.9741	circRNA_00759|Chr1:204959173_204975227_+	165	-31.46	165	-31.46	281842	21	14552	14430	Chr1:204938444_205000163_+
Cd247	NM_001205304	rno-miR-214-3p	77.9741	circRNA_00763|Chr1:204960841_204975227_+	165	-31.46	165	-31.46	281846	21	14387	14265	Chr1:204938444_205000163_+
Cd247	NM_001205304	rno-miR-214-3p	77.9741	circRNA_01090|Chr1:275821636_275876427_-	174	-32.57	174	-32.57	282173	21	39623	10039	Chr1:275843823_275878536_-
Cd247	NM_001205304	rno-miR-214-3p	77.9741	circRNA_06430|Chr20:47520846_47547367_+	174	-34.56	174	-34.56	382112	21	16383	3866	Chr20:47494270_47563222_+
Cd247	NM_001205304	rno-miR-214-3p	77.9741	circRNA_06453|Chr20:50699652_50771244_+	174	-34.09	174	-34.09	382135	21	52169	44958	Chr20:50652489_50783932_+
Cd247	NM_001205304	rno-miR-214-3p	77.9741	circRNA_08325|Chr5:103089622_103172127_+	168	-30.2	168	-30.2	329190	21	82506	75821	NA
Cd247	NM_001205304	rno-miR-214-3p	77.9741	circRNA_08326|Chr5:103104514_103201011_+	168	-30.2	168	-30.2	329191	21	96498	60929	NA
Cd247	NM_001205304	rno-miR-214-3p	77.9741	circRNA_08327|Chr5:103106261_103172127_+	168	-30.2	168	-30.2	329192	21	65867	59182	NA
Cd247	NM_001205304	rno-miR-214-3p	77.9741	circRNA_08328|Chr5:103106261_103201011_+	168	-30.2	168	-30.2	329193	21	94751	59182	NA
Cd247	NM_001205304	rno-miR-214-3p	77.9741	circRNA_08613|Chr5:150095017_150167083_-	171	-30.42	171	-30.42	329478	21	40067	25458	Chr5:150081727_150167083_-
Cd247	NM_001205304	rno-miR-214-3p	77.9741	circRNA_08614|Chr5:150104296_150167083_-	171	-30.42	171	-30.42	329479	21	33685	28355	Chr5:150081727_150167083_-
Cd247	NM_001205304	rno-miR-214-3p	77.9741	circRNA_08774|Chr5:168944838_168947498_-	160	-31.27	160	-31.27	329639	21	2661	1149	Chr5:168138207_169017295_-
Cd247	NM_001205304	rno-miR-214-3p	77.9741	circRNA_08775|Chr5:168944838_168991261_-	160	-31.27	160	-31.27	329640	21	40781	39269	Chr5:168138207_169017295_-
Cd247	NM_001205304	rno-miR-214-3p	77.9741	circRNA_08988|Chr6:29030934_29074704_+	165	-30.52	165	-30.52	329853	21	28256	5863	Chr6:28998080_29066850_+
Cd247	NM_001205304	rno-miR-214-3p	77.9741	circRNA_08991|Chr6:29032002_29074704_+	165	-30.52	165	-30.52	329856	21	27188	4795	Chr6:28998080_29066850_+
Cd247	NM_001205304	rno-miR-214-3p	77.9741	circRNA_08992|Chr6:29032002_29106327_+	165	-30.52	165	-30.52	329857	21	58811	4795	Chr6:28998080_29066850_+
Cd247	NM_001205304	rno-miR-214-3p	77.9741	circRNA_09487|Chr6:129496989_129499822_-	157	-31.37	157	-31.37	333587	21	2834	1334	NA
Cd247	NM_001205304	rno-miR-214-3p	77.9741	circRNA_10119|Chr7:142032569_142050596_-	170	-30.73	170	-30.73	334219	21	10046	7211	Chr7:142025812_142062892_-
Cd247	NM_001205304	rno-miR-214-3p	77.9741	circRNA_11380|Chr9:119717013_119776965_-	173	-31.88	173	-31.88	433566	21	34713	15759	Chr9:119675750_119818620_-
Cd247	NM_001205304	rno-miR-214-3p	77.9741	circRNA_11381|Chr9:119724799_119776965_-	173	-31.88	173	-31.88	433567	21	36583	25415	Chr9:119675750_119818620_-
Cd247	NM_001205304	rno-miR-300-3p	57.3438	circRNA_00362|Chr1:116721462_116755128_-	183	-31.78	183	-31.78	194567	22	14276	1879	Chr1:116719416_116746469_-
Cd247	NM_001205304	rno-miR-300-3p	57.3438	circRNA_00365|Chr1:116751337_116754636_-	183	-31.78	183	-31.78	194570	22	1630	90	Chr1:116750678_116776982_-
Cd247	NM_001205304	rno-miR-330-3p	54.5541	circRNA_00376|Chr1:121290678_121361328_-	173	-30.32	173	-30.32	12476	23	70651	29405	NA
Cd247	NM_001205304	rno-miR-330-3p	54.5541	circRNA_00613|Chr1:178430965_178453589_+	162	-31.27	162	-31.27	19368	23	22625	6260	NA
Cd247	NM_001205304	rno-miR-330-3p	54.5541	circRNA_02207|Chr12:53627_108383_-	159	-31.92	159	-31.92	28574	23	54043	48247	Chr12:39108_55290_-
Cd247	NM_001205304	rno-miR-330-3p	54.5541	circRNA_02920|Chr13:111757226_111828861_-	169	-30.23	169	-30.23	29287	23	63126	47431	Chr13:111630005_111765838_-
Cd247	NM_001205304	rno-miR-330-3p	54.5541	circRNA_06494|Chr3:3749646_3755389_-	167	-34.44	167	-34.44	27166	23	5744	5308	NA
Cd247	NM_001205304	rno-miR-330-3p	54.5541	circRNA_07164|Chr3:156995929_157049668_-	175	-35.95	175	-35.95	22866	23	18958	6130	Chr3:156937746_157050230_-
Cd247	NM_001205304	rno-miR-330-3p	54.5541	circRNA_08407|Chr5:122528767_122593611_-	156	-31.99	156	-31.99	23042	23	25279	897	Chr5:122551370_122642124_-
Cd247	NM_001205304	rno-miR-330-3p	54.5541	circRNA_08409|Chr5:122558676_122580165_-	156	-31.99	156	-31.99	23044	23	915	391	Chr5:122551370_122642124_-
Cd247	NM_001205304	rno-miR-330-3p	54.5541	circRNA_08410|Chr5:122568364_122593611_-	156	-31.99	156	-31.99	23045	23	1680	897	Chr5:122551370_122642124_-
Cd247	NM_001205304	rno-miR-330-3p	54.5541	circRNA_08411|Chr5:122568560_122593611_-	156	-31.99	156	-31.99	23046	23	1484	897	Chr5:122551370_122642124_-
Cd247	NM_001205304	rno-miR-330-3p	54.5541	circRNA_08412|Chr5:122569106_122593611_-	156	-31.99	156	-31.99	23047	23	938	897	Chr5:122551370_122642124_-
Cd247	NM_001205304	rno-miR-330-3p	54.5541	circRNA_08896|Chr6:21953284_21995729_-	177	-32.16	177	-32.16	23531	23	36974	2808	Chr6:21900763_22092484_-
Cd247	NM_001205304	rno-miR-330-3p	54.5541	circRNA_09484|Chr6:128059387_128075907_+	180	-32.01	180	-32.01	23289	23	14589	4567	Chr6:128046780_128062241_+
Cd247	NM_001205304	rno-miR-330-3p	54.5541	circRNA_11256|Chr9:94463647_94479273_+	174	-31.38	174	-31.38	30736	23	4805	496	Chr9:94425191_94550431_+
Cd247	NM_001205304	rno-miR-3588	65.1328	circRNA_03787|Chr16:7107281_7149750_+	178	-32.01	178	-32.01	819135	22	24480	18418	Chr16:7105889_7202899_+
Cd247	NM_001205304	rno-miR-3588	65.1328	circRNA_07075|Chr3:140555175_140622850_-	158	-30.08	158	-30.08	745184	22	44521	1714	Chr3:140451850_140728305_-
Cd247	NM_001205304	rno-miR-3588	65.1328	circRNA_09981|Chr7:113714338_113725357_-	167	-32.74	167	-32.74	757731	22	11020	2294	NA
Cd247	NM_001205304	rno-miR-362-5p	93.4158	circRNA_04080|Chr17:2231834_2280560_-	179	-30.32	179	-30.32	647346	24	48727	34342	NA
Cd247	NM_001205304	rno-miR-500-5p	93.4158	circRNA_09017|Chr6:34100998_34148442_+	174	-30.05	174	-30.05	542322	24	31235	30045	Chr6:34094291_34152048_+
Cd247	NM_001205304	rno-miR-543-3p	64.243	circRNA_09957|Chr7:98666108_98682856_-	179	-30.96	179	-30.96	423367	21	4766	4582	Chr7:98668589_98709613_-
Cd247	NM_001205304	rno-miR-761	77.9741	circRNA_01541|Chr10:71567498_71663880_+	157	-32.09	157	-32.09	543016	22	60244	33352	Chr10:71519392_71719910_+
Cd247	NM_001205304	rno-miR-761	77.9741	circRNA_02631|Chr13:72960660_72969502_-	178	-30.36	178	-30.36	783378	22	540	192	Chr13:72918552_73056785_-
Cd247	NM_001205304	rno-miR-761	77.9741	circRNA_02632|Chr13:72960660_72984036_-	178	-30.36	178	-30.36	783379	22	642	294	Chr13:72918552_73056785_-
Cd247	NM_001205304	rno-miR-761	77.9741	circRNA_03455|Chr15:25537445_25563770_+	176	-34.36	176	-34.36	693765	22	26326	11653	NA
Cd247	NM_001205304	rno-miR-761	77.9741	circRNA_03456|Chr15:25537445_25581597_+	176	-34.36	176	-34.36	693766	22	44153	11653	NA
Cd247	NM_001205304	rno-miR-761	77.9741	circRNA_03457|Chr15:25537445_25586904_+	176	-34.36	176	-34.36	693767	22	49460	11653	NA
Cd247	NM_001205304	rno-miR-761	77.9741	circRNA_03458|Chr15:25537445_25619542_+	176	-34.36	176	-34.36	693768	22	82098	11653	NA
Cd247	NM_001205304	rno-miR-761	77.9741	circRNA_03943|Chr16:49676737_49693580_-	171	-33.44	171	-33.44	694253	22	714	445	Chr16:49626205_49820223_-
Cd247	NM_001205304	rno-miR-761	77.9741	circRNA_03944|Chr16:49679637_49693580_-	171	-33.44	171	-33.44	694254	22	599	445	Chr16:49626205_49820223_-
Cd247	NM_001205304	rno-miR-761	77.9741	circRNA_06180|Chr20:4095936_4118506_+	169	-30.51	169	-30.51	734252	22	21878	15124	Chr20:4087621_4097190_+
Cd247	NM_001205304	rno-miR-761	77.9741	circRNA_06294|Chr20:26793336_26829531_+	170	-30.07	170	-30.07	734366	22	23360	20027	Chr20:26755948_26830954_+
Cd247	NM_001205304	rno-miR-761	77.9741	circRNA_06885|Chr3:97727432_97804865_+	171	-33.73	171	-33.73	631167	22	30550	25519	Chr3:97720308_97896451_+
Cd247	NM_001205304	rno-miR-761	77.9741	circRNA_08397|Chr5:121756402_121809850_+	175	-31.03	175	-31.03	633232	22	53449	31559	Chr5:121759236_122136814_+
Cd247	NM_001205304	rno-miR-761	77.9741	circRNA_08806|Chr6:1352465_1391644_-	170	-30.41	170	-30.41	633641	22	28497	3416	Chr6:1330314_1410339_-
Cd247	NM_001205304	rno-miR-761	77.9741	circRNA_09061|Chr6:44257376_44259292_+	162	-30.24	162	-30.24	633896	22	511	223	Chr6:44225142_44322938_+
Cd247	NM_001205304	rno-miR-761	77.9741	circRNA_09479|Chr6:126984940_127011873_+	168	-30.24	168	-30.24	641584	22	2201	148	Chr6:126818580_127069026_+
Cd247	NM_001205304	rno-miR-761	77.9741	circRNA_10333|Chr8:55312082_55402713_-	164	-32.61	164	-32.61	832253	22	90632	51650	NA
Cd247	NM_001205304	rno-miR-761	77.9741	circRNA_10334|Chr8:55345176_55402713_-	164	-32.61	164	-32.61	832254	22	57538	51650	NA
Cd247	NM_001205304	rno-miR-761	77.9741	circRNA_10886|Chr8:132008558_132057738_+	175	-32.18	175	-32.18	832806	22	25224	24673	Chr8:132033117_132103528_+
Cd247	NM_001205304	rno-miR-761	77.9741	circRNA_11011|Chr9:41309609_41311450_-	163	-30.25	163	-30.25	832931	22	451	311	Chr9:41305570_41337498_-
Cd247	NM_001205304	rno-miR-761	77.9741	circRNA_11012|Chr9:41309609_41321601_-	163	-30.25	163	-30.25	832932	22	589	449	Chr9:41307495_41332343_-
Cd247	NM_170789	rno-miR-214-3p	77.9741	circRNA_00155|Chr1:55656057_55731336_+	173	-34.57	173	-34.57	176210	21	75028	5290	Chr1:55662372_55663497_-
Cd247	NM_170789	rno-miR-214-3p	77.9741	circRNA_00156|Chr1:55657362_55731336_+	173	-34.57	173	-34.57	176211	21	73723	3985	Chr1:55662372_55663497_-
Cd247	NM_170789	rno-miR-214-3p	77.9741	circRNA_00213|Chr1:73812642_73867801_+	169	-31.09	169	-31.09	176268	21	1056	340	Chr1:73752192_73870421_+
Cd247	NM_170789	rno-miR-214-3p	77.9741	circRNA_00293|Chr1:92039556_92043956_-	165	-30.01	165	-30.01	176348	21	359	311	Chr1:92002927_92069160_-
Cd247	NM_170789	rno-miR-214-3p	77.9741	circRNA_00575|Chr1:174512949_174556451_-	162	-30.71	162	-30.71	176630	21	14837	11038	Chr1:174524047_174588529_-
Cd247	NM_170789	rno-miR-214-3p	77.9741	circRNA_00605|Chr1:177516657_177569872_+	165	-30.66	165	-30.66	176660	21	53216	27817	Chr1:177495500_177714795_+
Cd247	NM_170789	rno-miR-214-3p	77.9741	circRNA_00606|Chr1:177521072_177569872_+	165	-30.66	165	-30.66	281689	21	48801	23402	Chr1:177495500_177714795_+
Cd247	NM_170789	rno-miR-214-3p	77.9741	circRNA_00705|Chr1:195805819_195840151_-	164	-30.59	164	-30.59	281788	21	34333	29343	NA
Cd247	NM_170789	rno-miR-214-3p	77.9741	circRNA_00706|Chr1:195805819_195852244_-	164	-30.59	164	-30.59	281789	21	46426	41436	NA
Cd247	NM_170789	rno-miR-214-3p	77.9741	circRNA_00707|Chr1:195805819_195866944_-	328	-61.18	164	-30.59	281790	21	61126	13556 56136	NA
Cd247	NM_170789	rno-miR-214-3p	77.9741	circRNA_00708|Chr1:195805819_195870113_-	328	-61.18	164	-30.59	281791	21	64295	16725 59305	NA
Cd247	NM_170789	rno-miR-214-3p	77.9741	circRNA_00711|Chr1:195833189_195866944_-	164	-30.59	164	-30.59	281794	21	33756	13556	NA
Cd247	NM_170789	rno-miR-214-3p	77.9741	circRNA_00759|Chr1:204959173_204975227_+	165	-31.46	165	-31.46	281842	21	14552	14430	Chr1:204938444_205000163_+
Cd247	NM_170789	rno-miR-214-3p	77.9741	circRNA_00763|Chr1:204960841_204975227_+	165	-31.46	165	-31.46	281846	21	14387	14265	Chr1:204938444_205000163_+
Cd247	NM_170789	rno-miR-214-3p	77.9741	circRNA_01090|Chr1:275821636_275876427_-	174	-32.57	174	-32.57	282173	21	39623	10039	Chr1:275843823_275878536_-
Cd247	NM_170789	rno-miR-214-3p	77.9741	circRNA_06430|Chr20:47520846_47547367_+	174	-34.56	174	-34.56	382112	21	16383	3866	Chr20:47494270_47563222_+
Cd247	NM_170789	rno-miR-214-3p	77.9741	circRNA_06453|Chr20:50699652_50771244_+	174	-34.09	174	-34.09	382135	21	52169	44958	Chr20:50652489_50783932_+
Cd247	NM_170789	rno-miR-214-3p	77.9741	circRNA_08325|Chr5:103089622_103172127_+	168	-30.2	168	-30.2	329190	21	82506	75821	NA
Cd247	NM_170789	rno-miR-214-3p	77.9741	circRNA_08326|Chr5:103104514_103201011_+	168	-30.2	168	-30.2	329191	21	96498	60929	NA
Cd247	NM_170789	rno-miR-214-3p	77.9741	circRNA_08327|Chr5:103106261_103172127_+	168	-30.2	168	-30.2	329192	21	65867	59182	NA
Cd247	NM_170789	rno-miR-214-3p	77.9741	circRNA_08328|Chr5:103106261_103201011_+	168	-30.2	168	-30.2	329193	21	94751	59182	NA
Cd247	NM_170789	rno-miR-214-3p	77.9741	circRNA_08613|Chr5:150095017_150167083_-	171	-30.42	171	-30.42	329478	21	40067	25458	Chr5:150081727_150167083_-
Cd247	NM_170789	rno-miR-214-3p	77.9741	circRNA_08614|Chr5:150104296_150167083_-	171	-30.42	171	-30.42	329479	21	33685	28355	Chr5:150081727_150167083_-
Cd247	NM_170789	rno-miR-214-3p	77.9741	circRNA_08774|Chr5:168944838_168947498_-	160	-31.27	160	-31.27	329639	21	2661	1149	Chr5:168138207_169017295_-
Cd247	NM_170789	rno-miR-214-3p	77.9741	circRNA_08775|Chr5:168944838_168991261_-	160	-31.27	160	-31.27	329640	21	40781	39269	Chr5:168138207_169017295_-
Cd247	NM_170789	rno-miR-214-3p	77.9741	circRNA_08988|Chr6:29030934_29074704_+	165	-30.52	165	-30.52	329853	21	28256	5863	Chr6:28998080_29066850_+
Cd247	NM_170789	rno-miR-214-3p	77.9741	circRNA_08991|Chr6:29032002_29074704_+	165	-30.52	165	-30.52	329856	21	27188	4795	Chr6:28998080_29066850_+
Cd247	NM_170789	rno-miR-214-3p	77.9741	circRNA_08992|Chr6:29032002_29106327_+	165	-30.52	165	-30.52	329857	21	58811	4795	Chr6:28998080_29066850_+
Cd247	NM_170789	rno-miR-214-3p	77.9741	circRNA_09487|Chr6:129496989_129499822_-	157	-31.37	157	-31.37	333587	21	2834	1334	NA
Cd247	NM_170789	rno-miR-214-3p	77.9741	circRNA_10119|Chr7:142032569_142050596_-	170	-30.73	170	-30.73	334219	21	10046	7211	Chr7:142025812_142062892_-
Cd247	NM_170789	rno-miR-214-3p	77.9741	circRNA_11380|Chr9:119717013_119776965_-	173	-31.88	173	-31.88	433566	21	34713	15759	Chr9:119675750_119818620_-
Cd247	NM_170789	rno-miR-214-3p	77.9741	circRNA_11381|Chr9:119724799_119776965_-	173	-31.88	173	-31.88	433567	21	36583	25415	Chr9:119675750_119818620_-
Cd247	NM_170789	rno-miR-300-3p	57.3438	circRNA_00362|Chr1:116721462_116755128_-	183	-31.78	183	-31.78	194567	22	14276	1879	Chr1:116719416_116746469_-
Cd247	NM_170789	rno-miR-300-3p	57.3438	circRNA_00365|Chr1:116751337_116754636_-	183	-31.78	183	-31.78	194570	22	1630	90	Chr1:116750678_116776982_-
Cd247	NM_170789	rno-miR-330-3p	54.5541	circRNA_00376|Chr1:121290678_121361328_-	173	-30.32	173	-30.32	12476	23	70651	29405	NA
Cd247	NM_170789	rno-miR-330-3p	54.5541	circRNA_00613|Chr1:178430965_178453589_+	162	-31.27	162	-31.27	19368	23	22625	6260	NA
Cd247	NM_170789	rno-miR-330-3p	54.5541	circRNA_02207|Chr12:53627_108383_-	159	-31.92	159	-31.92	28574	23	54043	48247	Chr12:39108_55290_-
Cd247	NM_170789	rno-miR-330-3p	54.5541	circRNA_02920|Chr13:111757226_111828861_-	169	-30.23	169	-30.23	29287	23	63126	47431	Chr13:111630005_111765838_-
Cd247	NM_170789	rno-miR-330-3p	54.5541	circRNA_06494|Chr3:3749646_3755389_-	167	-34.44	167	-34.44	27166	23	5744	5308	NA
Cd247	NM_170789	rno-miR-330-3p	54.5541	circRNA_07164|Chr3:156995929_157049668_-	175	-35.95	175	-35.95	22866	23	18958	6130	Chr3:156937746_157050230_-
Cd247	NM_170789	rno-miR-330-3p	54.5541	circRNA_08407|Chr5:122528767_122593611_-	156	-31.99	156	-31.99	23042	23	25279	897	Chr5:122551370_122642124_-
Cd247	NM_170789	rno-miR-330-3p	54.5541	circRNA_08409|Chr5:122558676_122580165_-	156	-31.99	156	-31.99	23044	23	915	391	Chr5:122551370_122642124_-
Cd247	NM_170789	rno-miR-330-3p	54.5541	circRNA_08410|Chr5:122568364_122593611_-	156	-31.99	156	-31.99	23045	23	1680	897	Chr5:122551370_122642124_-
Cd247	NM_170789	rno-miR-330-3p	54.5541	circRNA_08411|Chr5:122568560_122593611_-	156	-31.99	156	-31.99	23046	23	1484	897	Chr5:122551370_122642124_-
Cd247	NM_170789	rno-miR-330-3p	54.5541	circRNA_08412|Chr5:122569106_122593611_-	156	-31.99	156	-31.99	23047	23	938	897	Chr5:122551370_122642124_-
Cd247	NM_170789	rno-miR-330-3p	54.5541	circRNA_08896|Chr6:21953284_21995729_-	177	-32.16	177	-32.16	23531	23	36974	2808	Chr6:21900763_22092484_-
Cd247	NM_170789	rno-miR-330-3p	54.5541	circRNA_09484|Chr6:128059387_128075907_+	180	-32.01	180	-32.01	23289	23	14589	4567	Chr6:128046780_128062241_+
Cd247	NM_170789	rno-miR-330-3p	54.5541	circRNA_11256|Chr9:94463647_94479273_+	174	-31.38	174	-31.38	30736	23	4805	496	Chr9:94425191_94550431_+
Cd247	NM_170789	rno-miR-3588	65.1328	circRNA_03787|Chr16:7107281_7149750_+	178	-32.01	178	-32.01	819135	22	24480	18418	Chr16:7105889_7202899_+
Cd247	NM_170789	rno-miR-3588	65.1328	circRNA_07075|Chr3:140555175_140622850_-	158	-30.08	158	-30.08	745184	22	44521	1714	Chr3:140451850_140728305_-
Cd247	NM_170789	rno-miR-3588	65.1328	circRNA_09981|Chr7:113714338_113725357_-	167	-32.74	167	-32.74	757731	22	11020	2294	NA
Cd247	NM_170789	rno-miR-362-5p	93.4158	circRNA_04080|Chr17:2231834_2280560_-	179	-30.32	179	-30.32	647346	24	48727	34342	NA
Cd247	NM_170789	rno-miR-500-5p	93.4158	circRNA_09017|Chr6:34100998_34148442_+	174	-30.05	174	-30.05	542322	24	31235	30045	Chr6:34094291_34152048_+
Cd247	NM_170789	rno-miR-543-3p	64.243	circRNA_09957|Chr7:98666108_98682856_-	179	-30.96	179	-30.96	423367	21	4766	4582	Chr7:98668589_98709613_-
Cd247	NM_170789	rno-miR-761	77.9741	circRNA_01541|Chr10:71567498_71663880_+	157	-32.09	157	-32.09	543016	22	60244	33352	Chr10:71519392_71719910_+
Cd247	NM_170789	rno-miR-761	77.9741	circRNA_02631|Chr13:72960660_72969502_-	178	-30.36	178	-30.36	783378	22	540	192	Chr13:72918552_73056785_-
Cd247	NM_170789	rno-miR-761	77.9741	circRNA_02632|Chr13:72960660_72984036_-	178	-30.36	178	-30.36	783379	22	642	294	Chr13:72918552_73056785_-
Cd247	NM_170789	rno-miR-761	77.9741	circRNA_03455|Chr15:25537445_25563770_+	176	-34.36	176	-34.36	693765	22	26326	11653	NA
Cd247	NM_170789	rno-miR-761	77.9741	circRNA_03456|Chr15:25537445_25581597_+	176	-34.36	176	-34.36	693766	22	44153	11653	NA
Cd247	NM_170789	rno-miR-761	77.9741	circRNA_03457|Chr15:25537445_25586904_+	176	-34.36	176	-34.36	693767	22	49460	11653	NA
Cd247	NM_170789	rno-miR-761	77.9741	circRNA_03458|Chr15:25537445_25619542_+	176	-34.36	176	-34.36	693768	22	82098	11653	NA
Cd247	NM_170789	rno-miR-761	77.9741	circRNA_03943|Chr16:49676737_49693580_-	171	-33.44	171	-33.44	694253	22	714	445	Chr16:49626205_49820223_-
Cd247	NM_170789	rno-miR-761	77.9741	circRNA_03944|Chr16:49679637_49693580_-	171	-33.44	171	-33.44	694254	22	599	445	Chr16:49626205_49820223_-
Cd247	NM_170789	rno-miR-761	77.9741	circRNA_06180|Chr20:4095936_4118506_+	169	-30.51	169	-30.51	734252	22	21878	15124	Chr20:4087621_4097190_+
Cd247	NM_170789	rno-miR-761	77.9741	circRNA_06294|Chr20:26793336_26829531_+	170	-30.07	170	-30.07	734366	22	23360	20027	Chr20:26755948_26830954_+
Cd247	NM_170789	rno-miR-761	77.9741	circRNA_06885|Chr3:97727432_97804865_+	171	-33.73	171	-33.73	631167	22	30550	25519	Chr3:97720308_97896451_+
Cd247	NM_170789	rno-miR-761	77.9741	circRNA_08397|Chr5:121756402_121809850_+	175	-31.03	175	-31.03	633232	22	53449	31559	Chr5:121759236_122136814_+
Cd247	NM_170789	rno-miR-761	77.9741	circRNA_08806|Chr6:1352465_1391644_-	170	-30.41	170	-30.41	633641	22	28497	3416	Chr6:1330314_1410339_-
Cd247	NM_170789	rno-miR-761	77.9741	circRNA_09061|Chr6:44257376_44259292_+	162	-30.24	162	-30.24	633896	22	511	223	Chr6:44225142_44322938_+
Cd247	NM_170789	rno-miR-761	77.9741	circRNA_09479|Chr6:126984940_127011873_+	168	-30.24	168	-30.24	641584	22	2201	148	Chr6:126818580_127069026_+
Cd247	NM_170789	rno-miR-761	77.9741	circRNA_10333|Chr8:55312082_55402713_-	164	-32.61	164	-32.61	832253	22	90632	51650	NA
Cd247	NM_170789	rno-miR-761	77.9741	circRNA_10334|Chr8:55345176_55402713_-	164	-32.61	164	-32.61	832254	22	57538	51650	NA
Cd247	NM_170789	rno-miR-761	77.9741	circRNA_10886|Chr8:132008558_132057738_+	175	-32.18	175	-32.18	832806	22	25224	24673	Chr8:132033117_132103528_+
Cd247	NM_170789	rno-miR-761	77.9741	circRNA_11011|Chr9:41309609_41311450_-	163	-30.25	163	-30.25	832931	22	451	311	Chr9:41305570_41337498_-
Cd247	NM_170789	rno-miR-761	77.9741	circRNA_11012|Chr9:41309609_41321601_-	163	-30.25	163	-30.25	832932	22	589	449	Chr9:41307495_41332343_-
Cxcr3	NM_053415	rno-miR-122-5p	51.8145	circRNA_00391|Chr1:124246428_124300117_-	176	-30.04	176	-30.04	108081	22	53690	51602	NA
Cxcr3	NM_053415	rno-miR-148b-3p	54.237	circRNA_08110|Chr5:52268886_52313634_-	180	-30.43	180	-30.43	35175	22	44749	10859	NA
Cxcr3	NM_053415	rno-miR-152-3p	54.237	circRNA_00037|Chr1:15513973_15567557_+	182	-30.48	182	-30.48	139792	21	34160	1342	Chr1:15412603_15613752_+
Cxcr3	NM_053415	rno-miR-152-3p	54.237	circRNA_05227|Chr2:5636554_5697831_+	162	-30.13	162	-30.13	305939	21	61278	28007	NA
Cxcr3	NM_053415	rno-miR-24-3p	90.0124	circRNA_01326|Chr10:46506937_46536511_+	167	-30.88	167	-30.88	107201	22	29575	5425	Chr10:46511271_46571591_+
Cxcr3	NM_053415	rno-miR-24-3p	90.0124	circRNA_01590|Chr10:74277341_74279469_-	163	-30.6	163	-30.6	153687	22	2129	586	Chr10:74241032_74298584_-
Cxcr3	NM_053415	rno-miR-24-3p	90.0124	circRNA_02324|Chr12:27441155_27485172_+	174	-30.63	174	-30.63	154421	22	44018	26855	Chr12:27155362_28252752_+
Cxcr3	NM_053415	rno-miR-24-3p	90.0124	circRNA_03357|Chr14:114139416_114142680_+	178	-30.57	178	-30.57	136567	22	2409	16	Chr14:114126931_114172512_+
Cxcr3	NM_053415	rno-miR-24-3p	90.0124	circRNA_04106|Chr17:5511386_5591590_+	161	-30.96	161	-30.96	137316	22	38739	33566	Chr17:5510009_5614416_+
Cxcr3	NM_053415	rno-miR-24-3p	90.0124	circRNA_04107|Chr17:5511386_5604275_+	161	-30.96	161	-30.96	137317	22	46339	33566	Chr17:5510009_5614416_+
Cxcr3	NM_053415	rno-miR-24-3p	90.0124	circRNA_04114|Chr17:5513194_5606503_+	161	-30.96	161	-30.96	137324	22	48760	31758	Chr17:5510009_5614416_+
Cxcr3	NM_053415	rno-miR-24-3p	90.0124	circRNA_04123|Chr17:5514017_5582943_+	161	-30.96	161	-30.96	137333	22	34092	30935	Chr17:5510009_5614416_+
Cxcr3	NM_053415	rno-miR-24-3p	90.0124	circRNA_04131|Chr17:5524117_5571375_+	161	-30.96	161	-30.96	137341	22	23904	20835	Chr17:5510009_5614416_+
Cxcr3	NM_053415	rno-miR-24-3p	90.0124	circRNA_04135|Chr17:5532157_5606503_+	161	-30.96	161	-30.96	137345	22	40306	12795	Chr17:5510009_5614416_+
Cxcr3	NM_053415	rno-miR-24-3p	90.0124	circRNA_04149|Chr17:5546407_5606503_+	168	-31.91	168	-31.91	137359	22	37617	33709	Chr17:5510009_5614416_+
Cxcr3	NM_053415	rno-miR-24-3p	90.0124	circRNA_05247|Chr2:11787460_11808152_-	173	-30.28	173	-30.28	146239	22	18503	4416	Chr2:11658534_11822788_+
Cxcr3	NM_053415	rno-miR-24-3p	90.0124	circRNA_05626|Chr2:123689229_123723116_+	161	-30.95	161	-30.95	144198	22	22299	4283	Chr2:123555742_123766673_+
Cxcr3	NM_053415	rno-miR-24-3p	90.0124	circRNA_07369|Chr4:27661315_27692297_-	172	-30.88	172	-30.88	124501	22	16465	13568	Chr4:27659376_27697996_-
Cxcr3	NM_053415	rno-miR-24-3p	90.0124	circRNA_08584|Chr5:147335014_147368505_-	161	-30.13	161	-30.13	124919	22	2936	1740	Chr5:147333890_147375142_-
Cxcr3	NM_053415	rno-miR-24-3p	90.0124	circRNA_08613|Chr5:150095017_150167083_-	177	-31.95	177	-31.95	124948	22	40067	18521	Chr5:150081727_150167083_-
Cxcr3	NM_053415	rno-miR-24-3p	90.0124	circRNA_08614|Chr5:150104296_150167083_-	177	-31.95	177	-31.95	124949	22	33685	21418	Chr5:150081727_150167083_-
Cxcr3	NM_053415	rno-miR-24-3p	90.0124	circRNA_08663|Chr5:155947549_155971111_+	178	-32.44	178	-32.44	124998	22	1554	1020	Chr5:155935103_156002722_+
Cxcr3	NM_053415	rno-miR-24-3p	90.0124	circRNA_08994|Chr6:29106141_29119784_+	168	-33.01	168	-33.01	125329	22	13644	3094	NA
Cxcr3	NM_053415	rno-miR-24-3p	90.0124	circRNA_08995|Chr6:29106141_29133199_+	168	-33.01	168	-33.01	125330	22	27059	3094	NA
Cxcr3	NM_053415	rno-miR-24-3p	90.0124	circRNA_11587|ChrX:79925629_80009757_+	169	-31.73	169	-31.73	164807	22	84129	50422	NA
Cxcr3	NM_053415	rno-miR-342-3p	80.4109	circRNA_00082|Chr1:22707360_22707595_-	191	-38.76	191	-38.76	24282	23	144	20	Chr1:22705980_22748567_-
Cxcr3	NM_053415	rno-miR-342-3p	80.4109	circRNA_02324|Chr12:27441155_27485172_+	163	-30.54	163	-30.54	56631	23	44018	26208	Chr12:27155362_28252752_+
Cxcr3	NM_053415	rno-miR-342-3p	80.4109	circRNA_03701|Chr15:104273208_104349745_-	167	-30.74	167	-30.74	50251	23	47101	40522	Chr15:104235678_104405308_-
Cxcr3	NM_053415	rno-miR-342-3p	80.4109	circRNA_05359|Chr2:30384653_30433774_-	171	-30.9	171	-30.9	53951	23	37929	314	Chr2:30377505_30418578_-
Cxcr3	NM_053415	rno-miR-342-3p	80.4109	circRNA_06832|Chr3:81121255_81159096_+	172	-30.94	172	-30.94	53704	23	16361	5581	Chr3:81099765_81271841_+
Cxcr3	NM_053415	rno-miR-342-3p	80.4109	circRNA_06836|Chr3:81127393_81159096_+	172	-30.94	172	-30.94	53708	23	16273	5493	Chr3:81099765_81271841_+
Cxcr3	NM_053415	rno-miR-342-3p	80.4109	circRNA_06838|Chr3:81134588_81159096_+	172	-30.94	172	-30.94	53710	23	16120	5340	Chr3:81099765_81271841_+
Cxcr3	NM_053415	rno-miR-342-3p	80.4109	circRNA_10097|Chr7:137226465_137281978_+	169	-30.07	169	-30.07	46802	23	30326	833	Chr7:137142063_137335207_+
Cxcr3	NM_053415	rno-miR-344i	94.5089	circRNA_01040|Chr1:264001511_264066989_+	171	-30.13	171	-30.13	675131	22	59084	41378	Chr1:264059374_264072433_+
Cxcr3	NM_053415	rno-miR-344i	94.5089	circRNA_01675|Chr10:86175962_86227004_+	175	-31.5	175	-31.5	973811	22	19863	11875	Chr10:86157186_86210657_+
Cxcr3	NM_053415	rno-miR-344i	94.5089	circRNA_01840|Chr10:104956981_104999940_+	350	-61.7	175	-30.85	973976	22	40801	18499 39691	Chr10:104997205_104999942_+
Cxcr3	NM_053415	rno-miR-344i	94.5089	circRNA_01960|Chr11:34600704_34621503_+	174	-33.05	174	-33.05	974096	22	12779	7494	Chr11:34598324_34739984_+
Cxcr3	NM_053415	rno-miR-344i	94.5089	circRNA_01961|Chr11:34600704_34624408_+	174	-33.05	174	-33.05	974097	22	15684	7494	Chr11:34598324_34739984_+
Cxcr3	NM_053415	rno-miR-344i	94.5089	circRNA_03226|Chr14:83342184_83378845_-	167	-31.59	167	-31.59	863142	22	16760	10015	Chr14:83341900_83379642_-
Cxcr3	NM_053415	rno-miR-344i	94.5089	circRNA_05087|Chr19:38447289_38456078_-	172	-30.06	172	-30.06	920919	22	7272	7060	Chr19:38446059_38533735_-
Cxcr3	NM_053415	rno-miR-344i	94.5089	circRNA_06527|Chr3:10700581_10766163_+	162	-30.65	162	-30.65	914069	22	5529	4891	Chr3:10705366_10791182_+
Cxcr3	NM_053415	rno-miR-344i	94.5089	circRNA_07205|Chr3:171899509_171911012_-	176	-30.38	176	-30.38	785886	22	11504	10136	Chr3:171879728_171958155_-
Cxcr3	NM_053415	rno-miR-344i	94.5089	circRNA_08775|Chr5:168944838_168991261_-	171	-34.97	171	-34.97	788420	22	40781	9856	Chr5:168138207_169017295_-
Cxcr3	NM_053415	rno-miR-883-5p	64.8872	circRNA_02768|Chr13:95193009_95280483_-	181	-33.24	181	-33.24	615875	23	50226	283	Chr13:95076308_95348913_-
Cxcr3	NM_053415	rno-miR-883-5p	64.8872	circRNA_02769|Chr13:95276313_95348984_-	181	-33.24	181	-33.24	615876	23	72672	68784	Chr13:95076308_95348913_-
Cxcr3	NM_053415	rno-miR-883-5p	64.8872	circRNA_04693|Chr18:36531043_36553282_-	174	-31.55	174	-31.55	581285	23	14326	7169	Chr18:36524013_36579363_-
Cxcr3	NM_053415	rno-miR-883-5p	64.8872	circRNA_04824|Chr18:61819298_61850028_+	175	-30.66	175	-30.66	581416	23	30731	6604	Chr18:61758754_62013194_-
Pou2af1	NM_001109599	rno-miR-140-3p	51.2596	circRNA_01927|Chr11:30385457_30407277_-	156	-32.55	156	-32.55	33882	21	9574	3722	Chr11:30371713_30428073_-
Pou2af1	NM_001109599	rno-miR-140-3p	51.2596	circRNA_02638|Chr13:73519626_73562462_-	178	-31.52	178	-31.52	34593	21	31152	7544	Chr13:73499715_73637707_-
Pou2af1	NM_001109599	rno-miR-140-3p	51.2596	circRNA_03046|Chr14:23630512_23648867_+	165	-30.65	165	-30.65	29788	21	1920	299	Chr14:23611909_23670314_+
Pou2af1	NM_001109599	rno-miR-140-3p	51.2596	circRNA_03047|Chr14:23630512_23654497_+	165	-30.65	165	-30.65	29789	21	1977	299	Chr14:23611909_23670314_+
Pou2af1	NM_001109599	rno-miR-140-3p	51.2596	circRNA_06069|Chr2:230838249_230903087_+	167	-30.72	167	-30.72	31981	21	63259	20891	Chr2:230900907_231083144_+
Pou2af1	NM_001109599	rno-miR-140-3p	51.2596	circRNA_06885|Chr3:97727432_97804865_+	177	-31.12	177	-31.12	27095	21	30550	9235	Chr3:97720308_97896451_+
Pou2af1	NM_001109599	rno-miR-181a-2-3p	85.782	circRNA_01031|Chr1:261347528_261350203_+	164	-30.58	164	-30.58	231778	19	487	441	Chr1:261337594_261362509_+
Pou2af1	NM_001109599	rno-miR-181a-2-3p	85.782	circRNA_07665|Chr4:115349900_115374919_-	169	-30.08	169	-30.08	270180	19	20973	16189	Chr4:115348476_115355030_-
Pou2af1	NM_001109599	rno-miR-181a-5p	52.0293	circRNA_03469|Chr15:28481200_28484413_+	170	-30.02	170	-30.02	295143	23	3214	2734	NA
Pou2af1	NM_001109599	rno-miR-181b-5p	52.0293	circRNA_03565|Chr15:44460064_44527410_-	171	-30.49	171	-30.49	297715	23	51042	38238	Chr15:44449108_44627774_-
Pou2af1	NM_001109599	rno-miR-181b-5p	52.0293	circRNA_05106|Chr19:41737399_41773014_-	183	-32.53	183	-32.53	317698	23	16175	1185	Chr19:41731845_41798451_-
Pou2af1	NM_001109599	rno-miR-181b-5p	52.0293	circRNA_05107|Chr19:41745234_41758837_-	183	-32.53	183	-32.53	317699	23	1095	579	Chr19:41731845_41798451_-
Pou2af1	NM_001109599	rno-miR-181b-5p	52.0293	circRNA_05108|Chr19:41745234_41761459_-	183	-32.53	183	-32.53	317700	23	1250	734	Chr19:41731845_41798451_-
Pou2af1	NM_001109599	rno-miR-181b-5p	52.0293	circRNA_05109|Chr19:41745234_41790468_-	183	-32.53	183	-32.53	317701	23	2000	1484	Chr19:41731845_41798451_-
Pou2af1	NM_001109599	rno-miR-181b-5p	52.0293	circRNA_05777|Chr2:170842070_170905590_+	175	-31.06	175	-31.06	314649	23	63521	5598	NA
Pou2af1	NM_001109599	rno-miR-181b-5p	52.0293	circRNA_06118|Chr2:242041489_242076672_+	167	-31.45	167	-31.45	314990	23	35184	18865	Chr2:241909332_242186858_+
Pou2af1	NM_001109599	rno-miR-181d-5p	52.0293	circRNA_05106|Chr19:41737399_41773014_-	179	-30.37	179	-30.37	586978	23	16175	1185	Chr19:41731845_41798451_-
Pou2af1	NM_001109599	rno-miR-181d-5p	52.0293	circRNA_05107|Chr19:41745234_41758837_-	179	-30.37	179	-30.37	586979	23	1095	579	Chr19:41731845_41798451_-
Pou2af1	NM_001109599	rno-miR-181d-5p	52.0293	circRNA_05108|Chr19:41745234_41761459_-	179	-30.37	179	-30.37	586980	23	1250	734	Chr19:41731845_41798451_-
Pou2af1	NM_001109599	rno-miR-181d-5p	52.0293	circRNA_05109|Chr19:41745234_41790468_-	179	-30.37	179	-30.37	586981	23	2000	1484	Chr19:41731845_41798451_-
Pou2af1	NM_001109599	rno-miR-185-5p	62.9395	circRNA_00258|Chr1:84542396_84642306_+	166	-32.54	166	-32.54	149088	22	91532	71575	Chr1:84576110_84656464_+
Pou2af1	NM_001109599	rno-miR-185-5p	62.9395	circRNA_01440|Chr10:62623758_62664462_-	177	-30.75	177	-30.75	238963	22	36747	4174	Chr10:62656000_62664467_-
Pou2af1	NM_001109599	rno-miR-185-5p	62.9395	circRNA_01687|Chr10:89036545_89074755_+	169	-30.32	169	-30.32	343776	22	33782	19974	Chr10:89069256_89075585_+
Pou2af1	NM_001109599	rno-miR-185-5p	62.9395	circRNA_02969|Chr14:5870915_5943886_+	171	-30.21	171	-30.21	345058	22	72972	49392	Chr14:5733361_6104164_+
Pou2af1	NM_001109599	rno-miR-185-5p	62.9395	circRNA_02970|Chr14:5871986_5944415_+	171	-30.21	171	-30.21	345059	22	72430	48321	Chr14:5733361_6104164_+
Pou2af1	NM_001109599	rno-miR-185-5p	62.9395	circRNA_02974|Chr14:6267551_6341836_+	162	-30.32	162	-30.32	304552	22	72706	46857	Chr14:6280767_6284145_-
Pou2af1	NM_001109599	rno-miR-185-5p	62.9395	circRNA_03186|Chr14:81125069_81156686_-	176	-32.43	176	-32.43	304764	22	14291	476	Chr14:81105139_81254637_-
Pou2af1	NM_001109599	rno-miR-185-5p	62.9395	circRNA_05078|Chr19:37135068_37156867_+	163	-30.08	163	-30.08	325590	22	330	13	Chr19:37127508_37171073_+
Pou2af1	NM_001109599	rno-miR-185-5p	62.9395	circRNA_05079|Chr19:37135068_37156898_+	163	-30.08	163	-30.08	325591	22	361	13	Chr19:37127508_37171073_+
Pou2af1	NM_001109599	rno-miR-185-5p	62.9395	circRNA_05528|Chr2:86868285_86951891_+	348	-61.44	174	-30.72	326040	22	83607	26776 27088	Chr2:86951789_86968928_+
Pou2af1	NM_001109599	rno-miR-185-5p	62.9395	circRNA_05529|Chr2:86868285_86964272_+	348	-61.44	174	-30.72	322261	22	83830	26776 27088	Chr2:86951789_86968928_+
Pou2af1	NM_001109599	rno-miR-185-5p	62.9395	circRNA_07238|Chr4:2146459_2156447_-	176	-30.99	176	-30.99	277642	22	468	246	Chr4:2116094_2274111_-
Pou2af1	NM_001109599	rno-miR-185-5p	62.9395	circRNA_07239|Chr4:2146459_2176632_-	176	-30.99	176	-30.99	277643	22	541	319	Chr4:2116094_2274111_-
Pou2af1	NM_001109599	rno-miR-185-5p	62.9395	circRNA_07768|Chr4:140901076_140905153_+	161	-30.27	161	-30.27	278172	22	531	224	Chr4:140886644_140918654_+
Pou2af1	NM_001109599	rno-miR-185-5p	62.9395	circRNA_08808|Chr6:1613963_1614878_-	173	-34.23	173	-34.23	278823	22	916	859	Chr6:1547742_1621022_-
Pou2af1	NM_001109599	rno-miR-185-5p	62.9395	circRNA_09421|Chr6:122821510_122865239_-	167	-33.06	167	-33.06	281996	22	29170	28460	Chr6:122768939_122898045_-
Pou2af1	NM_001109599	rno-miR-185-5p	62.9395	circRNA_09422|Chr6:122821510_122870610_-	167	-33.06	167	-33.06	281997	22	29935	29225	Chr6:122768939_122898045_-
Pou2af1	NM_001109599	rno-miR-185-5p	62.9395	circRNA_10115|Chr7:140929988_140933488_+	179	-30.88	179	-30.88	282690	22	3501	3199	NA
Pou2af1	NM_001109599	rno-miR-185-5p	62.9395	circRNA_10333|Chr8:55312082_55402713_-	167	-33.48	167	-33.48	365649	22	90632	14900	NA
Pou2af1	NM_001109599	rno-miR-185-5p	62.9395	circRNA_10334|Chr8:55345176_55402713_-	167	-33.48	167	-33.48	365650	22	57538	14900	NA
Pou2af1	NM_001109599	rno-miR-185-5p	62.9395	circRNA_10526|Chr8:71266628_71337745_-	175	-33	175	-33	365842	22	1097	434	Chr8:71230830_71337746_-
Pou2af1	NM_001109599	rno-miR-185-5p	62.9395	circRNA_10527|Chr8:71336875_71337745_-	175	-33	175	-33	365843	22	871	434	Chr8:71230830_71337746_-
Pou2af1	NM_001109599	rno-miR-185-5p	62.9395	circRNA_11225|Chr9:89070697_89074459_-	174	-32.93	174	-32.93	366541	22	3706	325	Chr9:89051986_89195273_-
Pou2af1	NM_001109599	rno-miR-185-5p	62.9395	circRNA_11380|Chr9:119717013_119776965_-	166	-30.44	166	-30.44	366696	22	34713	8547	Chr9:119675750_119818620_-
Pou2af1	NM_001109599	rno-miR-185-5p	62.9395	circRNA_11381|Chr9:119724799_119776965_-	166	-30.44	166	-30.44	366697	22	36583	18203	Chr9:119675750_119818620_-
Pou2af1	NM_001109599	rno-miR-193a-5p	69.8437	circRNA_03943|Chr16:49676737_49693580_-	174	-31.56	174	-31.56	320377	22	714	456	Chr16:49626205_49820223_-
Pou2af1	NM_001109599	rno-miR-193a-5p	69.8437	circRNA_03944|Chr16:49679637_49693580_-	174	-31.56	174	-31.56	320378	22	599	456	Chr16:49626205_49820223_-
Pou2af1	NM_001109599	rno-miR-193a-5p	69.8437	circRNA_04746|Chr18:48676376_48707443_-	167	-30.16	167	-30.16	341098	22	2126	1204	Chr18:48658495_48720472_-
Pou2af1	NM_001109599	rno-miR-193a-5p	69.8437	circRNA_04747|Chr18:48693215_48700303_-	167	-30.16	167	-30.16	341099	22	767	412	Chr18:48658495_48720472_-
Pou2af1	NM_001109599	rno-miR-193a-5p	69.8437	circRNA_05864|Chr2:187672773_187692981_+	171	-30.44	171	-30.44	338316	22	1389	941	Chr2:187669051_187693610_+
Pou2af1	NM_001109599	rno-miR-193a-5p	69.8437	circRNA_11655|ChrX:123183515_123234187_-	175	-30.4	175	-30.4	384803	22	38673	12336	ChrX:123217410_123234565_-
Pou2af1	NM_001109599	rno-miR-320-3p	50.8352	circRNA_01383|Chr10:55971256_55974078_+	171	-31.77	171	-31.77	313442	22	2823	413	NA
Pou2af1	NM_001109599	rno-miR-320-3p	50.8352	circRNA_01384|Chr10:55971256_55983610_+	171	-31.77	171	-31.77	313443	22	12355	413	NA
Pou2af1	NM_001109599	rno-miR-320-3p	50.8352	circRNA_01385|Chr10:55971256_55986625_+	171	-31.77	171	-31.77	313444	22	15370	413	NA
Pou2af1	NM_001109599	rno-miR-320-3p	50.8352	circRNA_01840|Chr10:104956981_104999940_+	356	-61.94	178	-30.97	451498	22	40801	16356 37545	Chr10:104997205_104999942_+
Pou2af1	NM_001109599	rno-miR-320-3p	50.8352	circRNA_02158|Chr11:84886204_84927647_+	175	-30.59	175	-30.59	451816	22	37896	5527	Chr11:84919055_84931160_-
Pou2af1	NM_001109599	rno-miR-320-3p	50.8352	circRNA_03191|Chr14:81267948_81290253_-	178	-31.15	178	-31.15	400095	22	10881	6518	Chr14:81261708_81339359_-
Pou2af1	NM_001109599	rno-miR-320-3p	50.8352	circRNA_05335|Chr2:27713879_27770394_+	175	-32.17	175	-32.17	427487	22	40806	32167	Chr2:27571129_27743668_+
Pou2af1	NM_001109599	rno-miR-320-3p	50.8352	circRNA_05777|Chr2:170842070_170905590_+	170	-31.68	170	-31.68	423379	22	63521	57153	NA
Pou2af1	NM_001109599	rno-miR-320-3p	50.8352	circRNA_05778|Chr2:170893267_170905590_+	170	-31.68	170	-31.68	423380	22	12324	5956	NA
Pou2af1	NM_001109599	rno-miR-320-3p	50.8352	circRNA_05779|Chr2:170893267_170952014_+	170	-31.68	170	-31.68	423381	22	58748	5956	NA
Pou2af1	NM_001109599	rno-miR-320-3p	50.8352	circRNA_06177|Chr20:3196267_3282058_+	498	-94.65	166	-31.55	423779	22	85274	3457 7453 58001	Chr20:3189457_3197457_+
Pou2af1	NM_001109599	rno-miR-320-3p	50.8352	circRNA_10178|Chr8:14877356_14956156_-	170	-30.1	170	-30.1	370918	22	78801	10196	Chr8:14417043_15011596_-
Pou2af1	NM_001109599	rno-miR-329-5p	61.2238	circRNA_00718|Chr1:198801175_198801693_+	168	-32.31	168	-32.31	16569	24	517	72	Chr1:198794840_198802215_+
Pou2af1	NM_001109599	rno-miR-329-5p	61.2238	circRNA_00935|Chr1:245316784_245386796_-	187	-32.61	187	-32.61	16786	24	70013	45411	NA
Pou2af1	NM_001109599	rno-miR-329-5p	61.2238	circRNA_01010|Chr1:256843157_256874982_+	173	-30.53	173	-30.53	16861	24	12040	4634	Chr1:256822099_256878013_+
Pou2af1	NM_001109599	rno-miR-329-5p	61.2238	circRNA_04410|Chr17:76876545_76899266_+	172	-33.55	172	-33.55	22642	24	342	123	Chr17:76532611_76938956_+
Pou2af1	NM_001109599	rno-miR-329-5p	61.2238	circRNA_10846|Chr8:122655363_122659754_-	180	-30.1	180	-30.1	25868	24	380	357	Chr8:122634681_122696466_-
Pou2af1	NM_001109599	rno-miR-329-5p	61.2238	circRNA_11312|Chr9:105612243_105655467_-	165	-30.18	165	-30.18	26334	24	43225	6179	NA
Pou2af1	NM_001109599	rno-miR-329-5p	61.2238	circRNA_11315|Chr9:105629383_105655467_-	165	-30.18	165	-30.18	26337	24	26085	6179	NA
Pou2af1	NM_001109599	rno-miR-329-5p	61.2238	circRNA_11317|Chr9:105647597_105655467_-	165	-30.18	165	-30.18	26339	24	7871	6179	NA
Pou2af1	NM_001109599	rno-miR-34a-5p	52.8225	circRNA_00261|Chr1:85299420_85301576_-	167	-30.66	167	-30.66	92221	22	1495	601	Chr1:85290887_85306746_-
Pou2af1	NM_001109599	rno-miR-34a-5p	52.8225	circRNA_02250|Chr12:9292180_9313769_-	162	-30.15	162	-30.15	213021	22	5933	5450	Chr12:9214116_9331896_-
Pou2af1	NM_001109599	rno-miR-34a-5p	52.8225	circRNA_02491|Chr13:31092209_31163102_+	178	-31.25	178	-31.25	213262	22	1177	86	Chr13:31081064_31228884_+
Pou2af1	NM_001109599	rno-miR-34a-5p	52.8225	circRNA_02953|Chr14:3131823_3175769_-	170	-30.05	170	-30.05	213724	22	1311	785	Chr14:3125595_3204375_-
Pou2af1	NM_001109599	rno-miR-34a-5p	52.8225	circRNA_02954|Chr14:3159459_3175769_-	170	-30.05	170	-30.05	213725	22	1164	785	Chr14:3125595_3204375_-
Pou2af1	NM_001109599	rno-miR-34a-5p	52.8225	circRNA_06112|Chr2:240789819_240867796_-	169	-31.57	169	-31.57	199704	22	18443	8621	Chr2:240773520_240890048_-
Pou2af1	NM_001109599	rno-miR-34a-5p	52.8225	circRNA_07772|Chr4:144584805_144605764_-	180	-30.77	180	-30.77	172238	22	896	862	Chr4:144537329_144620606_-
Pou2af1	NM_001109599	rno-miR-34a-5p	52.8225	circRNA_07979|Chr5:8682505_8718081_+	170	-31.07	170	-31.07	171774	22	26868	429	Chr5:8666046_8759039_+
Pou2af1	NM_001109599	rno-miR-34a-5p	52.8225	circRNA_08558|Chr5:144891842_144942704_-	156	-30.21	156	-30.21	172353	22	28486	21886	Chr5:144878212_144996431_-
Pou2af1	NM_001109599	rno-miR-34a-5p	52.8225	circRNA_08848|Chr6:8025259_8032630_-	153	-30.53	153	-30.53	172643	22	855	574	Chr6:7984043_8066874_-
Pou2af1	NM_001109599	rno-miR-34a-5p	52.8225	circRNA_08911|Chr6:22340247_22376735_+	170	-31.77	170	-31.77	172706	22	22617	7549	Chr6:22362483_22409583_+
Pou2af1	NM_001109599	rno-miR-34a-5p	52.8225	circRNA_09453|Chr6:124651885_124727824_-	175	-32.63	175	-32.63	174398	22	50606	35029	Chr6:124557892_124735473_-
Pou2af1	NM_001109599	rno-miR-34b-3p	83.7172	circRNA_09397|Chr6:114770788_114783602_-	186	-32.04	186	-32.04	170907	22	12815	4494	NA
Pou2af1	NM_001109599	rno-miR-449a-5p	52.8225	circRNA_02250|Chr12:9292180_9313769_-	171	-31.28	171	-31.28	463084	22	5933	5453	Chr12:9214116_9331896_-
Pou2af1	NM_001109599	rno-miR-449a-5p	52.8225	circRNA_02491|Chr13:31092209_31163102_+	164	-31.14	164	-31.14	463325	22	1177	89	Chr13:31081064_31228884_+
Pou2af1	NM_001109599	rno-miR-449a-5p	52.8225	circRNA_09875|Chr7:76834077_76865675_-	175	-31.73	175	-31.73	379775	22	6889	5430	Chr7:76839661_76907441_-
Pou2af1	NM_001109599	rno-miR-449a-5p	52.8225	circRNA_09876|Chr7:76835240_76865315_-	175	-31.73	175	-31.73	379776	22	5536	5240	Chr7:76839661_76907441_-
Pou2af1	NM_001109599	rno-miR-466d	87.161	circRNA_05266|Chr2:21492051_21552590_-	187	-30.62	187	-30.62	791738	22	37759	34957	Chr2:21460041_21698937_-
Pou2af1	NM_001109599	rno-miR-6316	65.1294	circRNA_00157|Chr1:56848551_56892860_-	180	-31.08	180	-31.08	424262	23	300	179	Chr1:56806051_56949586_-
Pou2af1	NM_001109599	rno-miR-6316	65.1294	circRNA_00158|Chr1:56848551_56903889_-	180	-31.08	180	-31.08	424263	23	520	399	Chr1:56806051_56949586_-
Pou2af1	NM_001109599	rno-miR-6316	65.1294	circRNA_00159|Chr1:56848551_56909980_-	180	-31.08	180	-31.08	424264	23	776	655	Chr1:56806051_56949586_-
Pou2af1	NM_001109599	rno-miR-6316	65.1294	circRNA_00160|Chr1:56848551_56915732_-	180	-31.08	180	-31.08	424265	23	866	745	Chr1:56806051_56949586_-
Pou2af1	NM_001109599	rno-miR-6316	65.1294	circRNA_00161|Chr1:56848551_56939897_-	180	-31.08	180	-31.08	424266	23	76948	34745	Chr1:56806051_56949586_-
Pou2af1	NM_001109599	rno-miR-6316	65.1294	circRNA_00355|Chr1:114614487_114618383_+	168	-30.26	168	-30.26	424460	23	346	181	Chr1:114453033_114653787_+
Pou2af1	NM_001109599	rno-miR-6316	65.1294	circRNA_01849|Chr10:106673704_106699402_+	173	-30.88	173	-30.88	979573	23	24691	6575	Chr10:106698359_106761845_+
Pou2af1	NM_001109599	rno-miR-6316	65.1294	circRNA_02224|Chr12:2891842_2951955_+	174	-30.77	174	-30.77	979948	23	42010	12095	Chr12:2891555_2911211_+
Pou2af1	NM_001109599	rno-miR-6316	65.1294	circRNA_02499|Chr13:35579757_35581696_-	185	-31.49	185	-31.49	980223	23	1940	505	NA
Pou2af1	NM_001109599	rno-miR-6316	65.1294	circRNA_02500|Chr13:35579757_35608096_-	185	-31.49	185	-31.49	980224	23	28340	26905	NA
Pou2af1	NM_001109599	rno-miR-6316	65.1294	circRNA_02501|Chr13:35579757_35614855_-	185	-31.49	185	-31.49	980225	23	35099	33664	NA
Pou2af1	NM_001109599	rno-miR-6316	65.1294	circRNA_02768|Chr13:95193009_95280483_-	163	-30.11	163	-30.11	980492	23	50226	47525	Chr13:95076308_95348913_-
Pou2af1	NM_001109599	rno-miR-6316	65.1294	circRNA_02769|Chr13:95276313_95348984_-	181	-33.28	181	-33.28	980493	23	72672	31983	Chr13:95076308_95348913_-
Pou2af1	NM_001109599	rno-miR-6316	65.1294	circRNA_02770|Chr13:95314757_95348984_-	181	-33.28	181	-33.28	980494	23	34228	31983	Chr13:95076308_95348913_-
Pou2af1	NM_001109599	rno-miR-6316	65.1294	circRNA_03969|Chr16:54862524_54875336_-	176	-36.06	176	-36.06	868837	23	882	400	Chr16:54860866_54899347_-
Pou2af1	NM_001109599	rno-miR-6316	65.1294	circRNA_03970|Chr16:54867981_54868394_-	176	-31.74	176	-31.74	868838	23	256	1	Chr16:54860866_54899347_-
Pou2af1	NM_001109599	rno-miR-6316	65.1294	circRNA_03971|Chr16:54868126_54868394_-	176	-31.74	176	-31.74	868839	23	187	1	Chr16:54860811_54899410_-
Pou2af1	NM_001109599	rno-miR-6316	65.1294	circRNA_06565|Chr3:13553161_13602354_+	160	-31.64	160	-31.64	919347	23	18952	3947	Chr3:13484952_13701772_+
Pou2af1	NM_001109599	rno-miR-6316	65.1294	circRNA_09092|Chr6:54736783_54753808_+	170	-30.53	170	-30.53	793257	23	17026	6586	NA
Pou2af1	NM_001109599	rno-miR-6316	65.1294	circRNA_09385|Chr6:112258869_112307957_+	172	-31.12	172	-31.12	802935	23	46392	28123	Chr6:112133204_114067564_+
Pou2af1	NM_001109599	rno-miR-6316	65.1294	circRNA_09635|Chr7:14351790_14357858_-	175	-34.38	175	-34.38	803185	23	1349	110	Chr7:14340168_14369835_-
Pou2af1	NM_001109599	rno-miR-6316	65.1294	circRNA_09636|Chr7:14351790_14363859_-	175	-34.38	175	-34.38	803186	23	1424	185	Chr7:14340168_14369835_-
Pou2af1	NM_001109599	rno-miR-6316	65.1294	circRNA_10903|Chr9:2205172_2210996_+	184	-34.95	184	-34.95	1042349	23	673	479	Chr9:2181135_2277949_+
Pou2af1	NM_001109599	rno-miR-6316	65.1294	circRNA_10904|Chr9:2205172_2246426_+	184	-34.95	184	-34.95	1042350	23	1609	479	Chr9:2181135_2277949_+
Pou2af1	NM_001109599	rno-miR-6316	65.1294	circRNA_11072|Chr9:54647924_54672875_+	161	-30.44	161	-30.44	1042518	23	24952	17252	NA
