# Supplementary material for: Integrated bioinformatics analysis of retinal ischemia/reperfusion injury in rats with potential key genes
Source: BMC Genomics. 2024 Apr 15;25:367. doi: 10.1186/s12864-024-10288-0 (PMC11017533; doi:10.1186/s12864-024-10288-0)
Supplement: Supplementary file 81 — Supplementary Material 81. [file 12864_2024_10288_MOESM81_ESM.xls]

suplementery table 81 Zap70(KEGG)
ID	Description	setSize	enrichmentScore	NES	pvalue	p.adjust	qvalue	rank	leading_edge	core_enrichment
KEGG_RIBOSOME	KEGG_RIBOSOME	79	0.865243727	1.986765502	1.00E-10	4.58E-09	3.03E-09	2157	tags=89%, list=12%, signal=79%	Rps27l/Rps20/Rps12/Rps5/Rpsa/Rps2/Rplp0/Rps29/Rpl36a/Rps28/Rpl39/Rpl32/Rpl10/Rpl31/Rps4x/Rps17/Rplp1/Rps24/Rpl38/Rps11/Rps19/Rpl29/Rps27a/Rpl6/Rpl14/Rpl15/Rps15/Rps3a/Rps23/Rpl18a/Rps21/Rps13/Rpl18/Rpl35/Rpl27/Rps16/Rpl11/Rpl3/Rpl7/LOC102555453/Rpl23/Rpl22/Rpl13/Rps3/Rpl4/Rps15a/Rps25/Rpl5/Rpl28/Rps10/Rpl23a/Rpl10a/Rpl24/Rpl19/Rpl9/Uba52/Rpl30/Rps7/Rps8/Rpl13a/Rpl26/Rpl12/Rpl7a/Rps27/Fau/Rpl17/Rp…
KEGG_HEMATOPOIETIC_CELL_LINEAGE	KEGG_HEMATOPOIETIC_CELL_LINEAGE	75	0.829972605	1.900031466	1.00E-10	4.58E-09	3.03E-09	2195	tags=60%, list=12%, signal=53%	RT1-Da/Il1b/Anpep/Itgam/RT1-Db1/Csf3r/Cd38/Il1r2/Cd33/Fcgr1a/Csf3/Cd14/Itga5/Csf1r/Il1r1/Csf1/Csf2ra/Il1a/Cd44/Il4r/Cd37/Il6r/Itgb3/Cd3g/Itga6/Il2ra/Cd9/Cd4/Cd55/Il6/Cd8a/Itga4/Kitlg/Cd34/Cd3e/Csf2/Cd8b/Cd22/Itga1/Itga3/Cd2/Ms4a1/Il11/Cd1d1/Cd3d
KEGG_CYTOKINE_CYTOKINE_RECEPTOR_INTERACTION	KEGG_CYTOKINE_CYTOKINE_RECEPTOR_INTERACTION	226	0.744961651	1.764723001	1.00E-10	4.58E-09	3.03E-09	3135	tags=49%, list=17%, signal=41%	Il1b/Ccl3/Tnfrsf1b/Cxcl1/Cxcl13/Csf2rb/Cxcl2/Ccl20/Csf3r/Cxcl3/Il1r2/Ccl7/Cxcl6/Tnfrsf12a/Csf3/Pf4/Cxcr4/Cxcr2/Tgfb1/Tnfrsf1a/Fas/Clcf1/Osmr/Ccl4/Il2rg/Csf1r/Il10ra/Il17ra/Ccr5/Il1r1/Il10rb/Cxcl16/Lif/Csf1/Tgfbr2/Csf2ra/Il1a/Il18rap/Il4r/Ifnar2/Pdgfa/Tnfrsf14/Il18/Ifngr2/Il6r/Il10/Osm/Ltbr/Ccl12/Ifngr1/Tnfrsf10b/Il13ra1/Il21r/Cx3cr1/Il2ra/Il17rb/Cxcl10/Il6/Pdgfb/Bmp2/Ccr7/Kitlg/Csf2/Cd40/Tnfrsf21…
KEGG_JAK_STAT_SIGNALING_PATHWAY	KEGG_JAK_STAT_SIGNALING_PATHWAY	135	0.74086742	1.741582949	1.00E-10	4.58E-09	3.03E-09	2147	tags=39%, list=12%, signal=34%	Socs3/Csf2rb/Csf3r/Pim1/Csf3/Ptpn6/Clcf1/Osmr/Il2rg/Il10ra/Stat6/Ccnd1/Pik3cg/Il10rb/Lif/Pik3r5/Csf2ra/Myc/Il4r/Ifnar2/Stat1/Jak3/Ifngr2/Il6r/Il10/Osm/Ifngr1/Pik3cd/Il13ra1/Il21r/Il2ra/Stat3/Ccnd2/Il6/Stat5a/Irf9/Spry2/Csf2/Jak2/Socs1/Cntf/Cish/Bcl2l1/Ifnar1/Il20rb/Socs2/Ifnlr1/Stat2/Il15ra/Il11/Pik3r1/Spry1
KEGG_LEISHMANIA_INFECTION	KEGG_LEISHMANIA_INFECTION	65	0.819121416	1.86193883	2.37E-10	8.68E-09	5.74E-09	2299	tags=68%, list=12%, signal=59%	RT1-Da/Fcgr2b/Il1b/C3/Nos2/Itgam/RT1-Db1/Itgb2/RT1-Ba/Tlr2/Fcgr1a/Ncf1/RT1-Bb/Ptpn6/Ncf4/Tgfb1/Fcgr3a/Cyba/Ncf2/Il1a/Ptgs2/Itgb1/Myd88/Stat1/Nfkbia/Ifngr2/Tlr4/Il10/Ifngr1/Fos/RT1-DMa/Irak4/Jun/Itga4/RT1-DOb/Nfkb1/Mapk13/Jak2/RT1-DOa/Marcksl1/Rela/Tgfb2/Mapk3/Tgfb3
KEGG_CELL_ADHESION_MOLECULES_CAMS	KEGG_CELL_ADHESION_MOLECULES_CAMS	120	0.734165337	1.720665036	1.27E-09	3.43E-08	2.27E-08	2408	tags=49%, list=13%, signal=43%	RT1-Da/Itgam/RT1-Db1/Ptprc/Itgb2/Sdc1/RT1-Ba/Sell/Cd274/Cdh1/Itgal/Icam1/RT1-Bb/Selplg/Vcam1/Cldn1/Vcan/Itgb1/Itgb8/Itgb7/Cldn4/Selp/Itga6/RT1-DMa/Cdh3/Cd4/Cd8a/Icoslg/Cdh5/Itga4/Icos/Cd80/Cd34/Sdc4/Cd40/Cd8b/RT1-DOb/Cd86/Cd22/Cd276/Alcam/Spn/Cd2/Pdcd1lg2/F11r/Pecam1/Itgav/Siglec1/RT1-DOa/Jam3/Cldn23/Cd6/RT1-M3-1/Sdc2/Cldn19/Ctla4/Icam2/Sele/Ocln
KEGG_PATHWAYS_IN_CANCER	KEGG_PATHWAYS_IN_CANCER	314	0.634063291	1.508303752	1.31E-09	3.43E-08	2.27E-08	2815	tags=35%, list=15%, signal=30%	Rac2/Nos2/Csf3r/Mmp9/Fn1/Birc3/Cdh1/Spi1/Tgfb1/Col4a1/Fas/Wnt7b/Csf1r/Runx1/Egln3/Ccnd1/Pik3cg/Nfkb2/Pgf/Cdkn1a/Fgf2/Traf1/Tgfbr2/Pik3r5/Csf2ra/Myc/Ptgs2/Itgb1/Lama5/Cebpa/Pdgfa/Stat1/Col4a2/Nfkbia/Fgfr1/Ets1/Slc2a1/Cdk6/Plcg2/Pld1/Col4a6/Lamc1/Pik3cd/Fos/Itga6/Bid/Stat3/Mmp2/Casp8/Fgfr2/Cks1b/Il6/Pdgfb/Jun/Stat5a/Birc5/Fgfr3/Bmp2/Ralgds/Kitlg/Tgfa/Ralb/Fzd6/Nfkb1/Rad51/Rhoa/Bax/Tpm3/Tp53/Itga3/N…
KEGG_CHEMOKINE_SIGNALING_PATHWAY	KEGG_CHEMOKINE_SIGNALING_PATHWAY	170	0.693569057	1.637150158	1.65E-09	3.77E-08	2.49E-08	2210	tags=38%, list=12%, signal=34%	Ccl3/Rac2/Cxcl1/Cxcl13/Cxcl2/Fgr/Lyn/Ccl20/Hck/Cxcl3/Ccl7/Cxcl6/Ncf1/Vav1/Pf4/Cxcr4/Cxcr2/Ccl4/Dock2/Ccr5/Pik3cg/Cxcl16/Ptk2b/Prkcd/Was/Pik3r5/Stat1/Nfkbia/Jak3/Gng12/Gng5/Ccl12/Gnb2/Pik3cd/Shc4/Gng10/Cx3cr1/Stat3/Prex1/Shc1/Gnai2/Cxcl10/Adcy4/Plcb2/Rap1b/Gnb3/Ccr7/Adcy7/Plcb3/Gnai3/Nfkb1/Rhoa/Cxcr6/Ccl17/Jak2/Cxcr3/Nras/Gng8/Stat2/Pik3r1/Rela/Ccr1l1/Rac1/Mapk3/Ccl19
KEGG_LEUKOCYTE_TRANSENDOTHELIAL_MIGRATION	KEGG_LEUKOCYTE_TRANSENDOTHELIAL_MIGRATION	113	0.726820959	1.700361368	9.81E-09	1.99E-07	1.32E-07	2178	tags=42%, list=12%, signal=37%	Rac2/Cybb/Itgam/Itgb2/Mmp9/Ncf1/Vav1/Itgal/Cxcr4/Icam1/Msn/Ncf4/Cyba/Ncf2/Pik3cg/Vcam1/Ptk2b/Cldn1/Pik3r5/Myl12a/Itgb1/Ezr/Actb/Plcg2/Cldn4/Pik3cd/Vasp/Mmp2/Gnai2/Actn1/Rap1b/Sipa1/Cdh5/Itga4/Gnai3/Rhoa/Mapk13/Ctnna1/Actg1/F11r/Pecam1/Rhoh/Myl9/Pik3r1/Jam3/Cldn23/Rac1
KEGG_NATURAL_KILLER_CELL_MEDIATED_CYTOTOXICITY	KEGG_NATURAL_KILLER_CELL_MEDIATED_CYTOTOXICITY	98	0.74522298	1.734541474	1.45E-08	2.66E-07	1.76E-07	2624	tags=47%, list=14%, signal=40%	Rac2/Fcer1g/Tyrobp/Itgb2/Lcp2/Vav1/Itgal/Icam1/Ptpn6/Fcgr3a/Fas/Pik3cg/Syk/Ptk2b/Cd48/Pik3r5/Nfatc1/Ifnar2/Ncr1/Ifngr2/Hcst/Plcg2/Ifngr1/Pik3cd/Tnfrsf10b/Shc4/Bid/Shc1/Lck/Csf2/Cd244/Sh3bp2/Nras/Klrk1/Ifnar1/Micb/Pik3r1/Rac1/Mapk3/Nfatc4/Cd247/RT1-M3-1/Icam2/Grb2/Zap70/Casp3
KEGG_COMPLEMENT_AND_COAGULATION_CASCADES	KEGG_COMPLEMENT_AND_COAGULATION_CASCADES	68	0.787658341	1.791067308	2.56E-08	4.26E-07	2.82E-07	2142	tags=43%, list=12%, signal=38%	C3/Serpine1/C1qc/C5ar1/Plaur/C1s/C1qa/C1qb/Serping1/C1r/Plau/Cfd/C2/Cfh/A2m/F13a1/C3ar1/Thbd/Plat/F2r/Cd55/Pros1/C4b/F3/C7/Masp1/Tfpi/Vwf/F10
KEGG_SYSTEMIC_LUPUS_ERYTHEMATOSUS	KEGG_SYSTEMIC_LUPUS_ERYTHEMATOSUS	53	0.810049249	1.818669226	3.41E-08	5.20E-07	3.44E-07	1586	tags=45%, list=9%, signal=42%	RT1-Da/Fcgr2b/C3/RT1-Db1/RT1-Ba/Fcgr1a/C1qc/C1s/C1qa/C1qb/RT1-Bb/C1r/C2/Fcgr3a/Il10/Trim21/Elane/RT1-DMa/Actn1/Cd80/Cd40/RT1-DOb/Cd86/C4b
KEGG_FOCAL_ADHESION	KEGG_FOCAL_ADHESION	191	0.662356775	1.566028421	5.40E-08	7.60E-07	5.03E-07	2791	tags=42%, list=15%, signal=36%	Thbs1/Rac2/Spp1/Fn1/Col1a1/Birc3/Vav1/Col3a1/Flnc/Parvg/Itga5/Col4a1/Ccnd1/Pik3cg/Pgf/Pik3r5/Myl12a/Thbs2/Itgb1/Lama5/Itgb8/Flna/Pdgfa/Col4a2/Zyx/Actb/Col6a2/Itgb7/Col4a6/Lamc1/Itgb3/Pik3cd/Vasp/Shc4/Col6a3/Tln1/Col5a1/Itga6/Col6a1/Ccnd2/Shc1/Actn1/Tnc/Pdgfb/Jun/Rap1b/Capn2/Itga4/Rhoa/Itga1/Itga3/Thbs3/Parva/Itga7/Met/Lamb2/Actg1/Col5a2/Itgav/Lamc2/Myl9/Vwf/Col4a4/Pik3r1/Cav3/Egfr/Rac1/Mapk3/Tnn/…
KEGG_REGULATION_OF_ACTIN_CYTOSKELETON	KEGG_REGULATION_OF_ACTIN_CYTOSKELETON	206	0.650766504	1.540238665	6.66E-08	8.70E-07	5.76E-07	3162	tags=40%, list=17%, signal=33%	Rac2/Arpc1b/Itgam/Itgb2/Fn1/Vav1/Itgal/Itgax/Cd14/Msn/Itga5/Nckap1l/Pik3cg/Fgf2/Was/Pik3r5/Tmsb4x/Myl12a/Itgb1/Fgd3/Itgb8/Myh9/Pdgfa/Gsn/Ezr/Fgfr1/Pfn1/Rras/F2r/Actb/Itgb7/Gng12/Itgb3/Pik3cd/Itga6/Fgfr2/Arpc5/Arpc3/Actn1/Iqgap1/Pdgfb/Gna13/Fgfr3/Gna12/Itga4/Arpc2/Arpc4/Iqgap2/Rras2/Rhoa/Itga1/Scin/Itga3/Nras/Itga7/Actg1/Itgav/Diaph2/Myl9/Pip4k2a/Pik3r1/Egfr/Wasf2/Iqgap3/Rac1/Mapk3/Arhgef6/Cfl1/Di…
KEGG_FC_GAMMA_R_MEDIATED_PHAGOCYTOSIS	KEGG_FC_GAMMA_R_MEDIATED_PHAGOCYTOSIS	93	0.731389724	1.697226663	7.98E-08	9.74E-07	6.44E-07	2196	tags=43%, list=12%, signal=38%	Fcgr2b/Rac2/Arpc1b/Lyn/Ptprc/Hck/Fcgr1a/Ncf1/Vav1/Fcgr3a/Dock2/Pik3cg/Inpp5d/Syk/Prkcd/Was/Pik3r5/Gsn/Marcks/Plpp3/Plcg2/Pld1/Pik3cd/Plpp1/Vasp/Arpc5/Arpc3/Pla2g4a/Sphk1/Asap3/Gab2/Arpc2/Arpc4/Scin/Marcksl1/Pik3r1/Arf6/Wasf2/Rac1/Mapk3
KEGG_B_CELL_RECEPTOR_SIGNALING_PATHWAY	KEGG_B_CELL_RECEPTOR_SIGNALING_PATHWAY	74	0.757352219	1.73135194	1.23E-07	1.41E-06	9.33E-07	2421	tags=50%, list=13%, signal=44%	Fcgr2b/Rac2/Lyn/Pik3ap1/Ifitm3/Vav1/Ptpn6/Pik3cg/Inpp5d/Syk/Lilrb3a/Pik3r5/Nfatc1/Btk/Nfkbie/Nfkbia/Plcg2/Card11/Pik3cd/Fos/Jun/Blnk/Cd72/Dapp1/Cd22/Nfkb1/Bcl10/Cd81/Nras/Cd79b/Pik3r1/Rela/Rac1/Mapk3/Nfatc4/Cd79a/Grb2
KEGG_TOLL_LIKE_RECEPTOR_SIGNALING_PATHWAY	KEGG_TOLL_LIKE_RECEPTOR_SIGNALING_PATHWAY	88	0.736843141	1.700708555	1.46E-07	1.57E-06	1.04E-06	2894	tags=58%, list=16%, signal=49%	Il1b/Ccl3/Spp1/Tlr2/Cd14/Map3k8/Ikbke/Ccl4/Pik3cg/Tlr8/Pik3r5/Tlr1/Myd88/Ifnar2/Stat1/Nfkbia/Tlr4/Irf7/Pik3cd/Tlr9/Fos/Tlr7/Casp8/Tlr6/Irak4/Cxcl10/Il6/Irf5/Tlr5/Jun/Cd80/Cd40/Cd86/Nfkb1/Mapk13/Ifnar1/Lbp/Ticam2/Pik3r1/Rela/Tlr3/Rac1/Mapk3/Fadd/Ccl5/Cxcl11/Ripk1/Irak1/Map2k1/Ly96/Cxcl9
KEGG_NOD_LIKE_RECEPTOR_SIGNALING_PATHWAY	KEGG_NOD_LIKE_RECEPTOR_SIGNALING_PATHWAY	57	0.764434981	1.723281868	7.40E-07	7.52E-06	4.98E-06	2196	tags=51%, list=12%, signal=45%	Il1b/Cxcl1/Cxcl2/Cxcl3/Ccl7/Pstpip1/Birc3/Nlrp3/Pycard/Nlrc4/Casp4/Mefv/Casp1/Nfkbia/Il18/Nlrp1a/Ccl12/Card6/Casp8/Nod1/Il6/Nod2/Naip6/Nfkb1/Mapk13/Erbin/Rela/Trip6/Mapk3
KEGG_ECM_RECEPTOR_INTERACTION	KEGG_ECM_RECEPTOR_INTERACTION	81	0.725788979	1.667235953	9.11E-07	8.78E-06	5.81E-06	2357	tags=53%, list=13%, signal=47%	Thbs1/Sdc1/Spp1/Fn1/Col1a1/Col3a1/Itga5/Col4a1/Hspg2/Cd44/Thbs2/Itgb1/Lama5/Itgb8/Col4a2/Gp6/Col6a2/Itgb7/Col4a6/Lamc1/Itgb3/Col6a3/Col5a1/Itga6/Col6a1/Tnc/Itga4/Sdc4/Itga1/Itga3/Thbs3/Itga7/Lamb2/Cd47/Col5a2/Itgav/Lamc2/Vwf/Col4a4/Tnn/Lama1/Sdc2/Lamb1
KEGG_INTESTINAL_IMMUNE_NETWORK_FOR_IGA_PRODUCTION	KEGG_INTESTINAL_IMMUNE_NETWORK_FOR_IGA_PRODUCTION	43	0.802094665	1.773963808	1.68E-06	1.47E-05	9.69E-06	2041	tags=49%, list=11%, signal=44%	RT1-Da/RT1-Db1/RT1-Ba/Cxcr4/RT1-Bb/Tgfb1/Itgb7/Il10/Ltbr/RT1-DMa/Il6/Icoslg/Itga4/Icos/Cd80/Cd40/RT1-DOb/Cd86/Tnfsf13/Il15ra/RT1-DOa
KEGG_ANTIGEN_PROCESSING_AND_PRESENTATION	KEGG_ANTIGEN_PROCESSING_AND_PRESENTATION	51	0.786242382	1.759502536	1.60E-06	1.47E-05	9.69E-06	2792	tags=57%, list=15%, signal=48%	Cd74/RT1-Da/RT1-Db1/RT1-Ba/RT1-Bb/Tap1/B2m/Ctsl/Ctsb/Ifi30/Ctss/Psme1/RT1-DMa/Cd4/Cd8a/Psme2/Hspa2/Hspa5/Cd8b/RT1-DOb/Lgmn/Pdia3/RT1-DOa/RT1-M3-1/Tapbp/Calr/Tap2/Hspa8/Hsp90ab1
KEGG_P53_SIGNALING_PATHWAY	KEGG_P53_SIGNALING_PATHWAY	63	0.749104397	1.703829178	2.60E-06	2.16E-05	1.43E-05	2825	tags=52%, list=15%, signal=45%	Thbs1/Serpine1/Fas/Ccnd1/Cdkn1a/Pmaip1/Cd82/Cdk1/Rrm2/Igfbp3/Shisa5/Cdk6/Gadd45g/Gtse1/Bid/Casp8/Ccnd2/Gadd45a/Ccnb1/Bax/Tp53/Cdk2/Gadd45b/Perp/Chek2/Sfn/Ccnd3/Ddb2/Cdk4/Casp3/Bbc3/Chek1/Ccnb2
KEGG_APOPTOSIS	KEGG_APOPTOSIS	81	0.716327161	1.64550087	3.09E-06	2.46E-05	1.62E-05	2731	tags=42%, list=15%, signal=36%	Il1b/Csf2rb/Birc3/Tnfrsf1a/Fas/Pik3cg/Il1r1/Irak3/Pik3r5/Il1a/Irak2/Myd88/Nfkbia/Cflar/Pik3cd/Tnfrsf10b/Bid/Casp8/Irak4/Ngf/Capn2/Nfkb1/Bax/Tp53/Bcl2l1/Il1rap/Capn1/Pik3r1/Rela/Fadd/Tradd/Casp3/Ripk1/Irak1
KEGG_SMALL_CELL_LUNG_CANCER	KEGG_SMALL_CELL_LUNG_CANCER	82	0.706268074	1.623847412	1.25E-05	9.50E-05	6.28E-05	2621	tags=46%, list=14%, signal=40%	Nos2/Fn1/Birc3/Col4a1/Ccnd1/Pik3cg/Traf1/Pik3r5/Myc/Ptgs2/Itgb1/Lama5/Col4a2/Nfkbia/Cdk6/Col4a6/Lamc1/Pik3cd/Itga6/Cks1b/Nfkb1/Tp53/Itga3/Cdk2/Lamb2/Bcl2l1/Cdkn2b/E2f2/Itgav/Lamc2/Col4a4/Pik3r1/Rela/Lama1/E2f1/Lamb1/Rarb/Cdk4
KEGG_AUTOIMMUNE_THYROID_DISEASE	KEGG_AUTOIMMUNE_THYROID_DISEASE	31	0.815788339	1.757369508	1.39E-05	9.94E-05	6.57E-05	2573	tags=52%, list=14%, signal=44%	RT1-Da/RT1-Db1/RT1-Ba/RT1-Bb/Fas/Il10/RT1-DMa/Cd80/Cd40/RT1-DOb/Cd86/Tshr/RT1-DOa/RT1-M3-1/Ctla4/Cd28
KEGG_PRIMARY_IMMUNODEFICIENCY	KEGG_PRIMARY_IMMUNODEFICIENCY	34	0.808336594	1.75344458	1.41E-05	9.94E-05	6.57E-05	2970	tags=62%, list=16%, signal=52%	Ptprc/Tap1/Il2rg/Btk/Jak3/Ada/Cd4/Cd8a/Lck/Blnk/Icos/Cd3e/Cd40/Cd8b/Ung/Cd3d/Cd79a/Zap70/Tap2/Tnfrsf13b/Cd19
KEGG_T_CELL_RECEPTOR_SIGNALING_PATHWAY	KEGG_T_CELL_RECEPTOR_SIGNALING_PATHWAY	106	0.671892136	1.568495571	2.09E-05	0.000141857	9.38E-05	2621	tags=40%, list=14%, signal=34%	Ptprc/Lcp2/Vav1/Ptpn6/Map3k8/Pik3cg/Pik3r5/Nfatc1/Nfkbie/Nfkbia/Il10/Card11/Cd3g/Pik3cd/Fos/Cd4/Cd8a/Jun/Lck/Icos/Cd3e/Csf2/Cd8b/Nfkb1/Rhoa/Bcl10/Mapk13/Nras/Tec/Prkcq/Pik3r1/Rela/Dlg1/Cd3d/Mapk3/Nfatc4/Cd247/Ctla4/Grb2/Zap70/Cd28/Cdk4
KEGG_LYSOSOME	KEGG_LYSOSOME	115	0.655385657	1.529729813	3.08E-05	0.000201328	0.000133177	3030	tags=36%, list=16%, signal=30%	Laptm5/Cd68/Slc11a1/Napsa/Ctsz/Ctsc/Ctsh/Cd63/Ctsl/Acp5/Ctsb/Npc2/Ctss/Gm2a/Tcirg1/Dnase2/Ctsd/Lipa/Fuca1/Cd164/Ctse/Galns/Lamp2/Laptm4a/Glb1/Lgmn/Ctsa/Ctsw/Ap1s3/Psap/Manba/Pla2g15/Ap1s2/Lamp1/Igf2r/Cln5/Atp6v0b/Slc11a2/Sumf1/Naglu/Asah1
KEGG_VIRAL_MYOCARDITIS	KEGG_VIRAL_MYOCARDITIS	60	0.711541124	1.614339934	9.72E-05	0.000613388	0.00040575	2232	tags=38%, list=12%, signal=34%	RT1-Da/Rac2/RT1-Db1/Itgb2/RT1-Ba/Itgal/Icam1/RT1-Bb/Ccnd1/Myh9/Actb/Bid/Casp8/RT1-DMa/Cd55/Cd80/Cd40/RT1-DOb/Cd86/Actg1/RT1-DOa/Rac1/RT1-M3-1
KEGG_PANCREATIC_CANCER	KEGG_PANCREATIC_CANCER	67	0.703982436	1.601770081	0.000103974	0.00063424	0.000419544	2790	tags=52%, list=15%, signal=44%	Rac2/Tgfb1/Ccnd1/Pik3cg/Pgf/Tgfbr2/Pik3r5/Stat1/Cdk6/Pld1/Pik3cd/Stat3/Ralgds/Tgfa/Ralb/Nfkb1/Rad51/Tp53/Bcl2l1/E2f2/Smad3/Tgfbr1/Pik3r1/Rela/Egfr/Rac1/Tgfb2/Mapk3/E2f1/Tgfb3/Arhgef6/Erbb2/Cdk4/Vegfc/Map2k1
KEGG_ASTHMA	KEGG_ASTHMA	25	0.819664179	1.714036488	0.000107757	0.000636115	0.000420783	1488	tags=36%, list=8%, signal=33%	RT1-Da/Fcer1g/RT1-Db1/RT1-Ba/RT1-Bb/Il10/RT1-DMa/Cd40/RT1-DOb
KEGG_CHRONIC_MYELOID_LEUKEMIA	KEGG_CHRONIC_MYELOID_LEUKEMIA	71	0.683697314	1.556703828	0.000117672	0.000672938	0.000445142	2790	tags=44%, list=15%, signal=37%	Tgfb1/Runx1/Ccnd1/Pik3cg/Cdkn1a/Tgfbr2/Pik3r5/Myc/Nfkbia/Cdk6/Pik3cd/Shc4/Shc1/Stat5a/Gab2/Nfkb1/Tp53/Nras/Bcl2l1/E2f2/Smad3/Tgfbr1/Pik3r1/Rela/Tgfb2/Mapk3/E2f1/Tgfb3/Grb2/Cdk4/Map2k1
KEGG_CELL_CYCLE	KEGG_CELL_CYCLE	122	0.638282772	1.496375643	0.00016976	0.000941395	0.000622723	3350	tags=38%, list=18%, signal=31%	Tgfb1/Ccnd1/Cdkn1a/Myc/Cdk1/Cdk6/Gadd45g/Mcm5/Ccnd2/Mcm3/Gadd45a/Pttg1/Ccnb1/Bub1/Mcm6/Bub1b/Cdc20/Tp53/Cdk2/Gadd45b/Cdkn2b/E2f2/Smad3/Plk1/Cdc25c/Chek2/Sfn/Tgfb2/Cdc6/Pcna/E2f1/Tgfb3/Cdkn2c/Ccnd3/Ccna2/Ttk/Cdk4/Espl1/Chek1/Ccnb2/Mcm4/Ywhaq/Ccne2/Mcm2/Cdc45/Mdm2
KEGG_PATHOGENIC_ESCHERICHIA_COLI_INFECTION	KEGG_PATHOGENIC_ESCHERICHIA_COLI_INFECTION	52	0.721918427	1.616952492	0.000193278	0.001040291	0.000688142	1758	tags=40%, list=10%, signal=37%	Arpc1b/Tubb6/Cdh1/Hcls1/Cd14/Cldn1/Was/Itgb1/Ezr/Actb/Tlr4/Tuba1c/Arpc5/Arpc3/Tlr5/Tubb2b/Arpc2/Arpc4/Rhoa/Cttn/Actg1
KEGG_OLFACTORY_TRANSDUCTION	KEGG_OLFACTORY_TRANSDUCTION	43	-0.565870796	-1.994109993	0.000249582	0.001268708	0.000839237	2243	tags=33%, list=12%, signal=29%	Guca1b/Prkg2/Pde1c/Prkg1/Grk3/Cnga3/Camk2b/Adcy3/Camk2g/Gnal/Cngb1/Pdc/Camk2a/Guca1a
KEGG_GRAFT_VERSUS_HOST_DISEASE	KEGG_GRAFT_VERSUS_HOST_DISEASE	27	0.805715678	1.693280832	0.000249158	0.001268708	0.000839237	1491	tags=44%, list=8%, signal=41%	RT1-Da/Il1b/RT1-Db1/RT1-Ba/RT1-Bb/Fas/Il1a/RT1-DMa/Il6/Cd80/RT1-DOb/Cd86
KEGG_BLADDER_CANCER	KEGG_BLADDER_CANCER	38	0.74736155	1.635897974	0.000263829	0.001304883	0.000863167	2790	tags=50%, list=15%, signal=43%	Thbs1/Mmp9/Cdh1/Ccnd1/Pgf/Cdkn1a/Myc/Mmp2/Fgfr3/Tp53/Nras/E2f2/Egfr/Mapk3/E2f1/Erbb2/Cdk4/Vegfc/Map2k1
KEGG_ALLOGRAFT_REJECTION	KEGG_ALLOGRAFT_REJECTION	28	0.791942513	1.678559128	0.000310779	0.001496644	0.000990015	2573	tags=50%, list=14%, signal=43%	RT1-Da/RT1-Db1/RT1-Ba/RT1-Bb/Fas/Il10/RT1-DMa/Cd80/Cd40/RT1-DOb/Cd86/RT1-DOa/RT1-M3-1/Cd28
KEGG_CYTOSOLIC_DNA_SENSING_PATHWAY	KEGG_CYTOSOLIC_DNA_SENSING_PATHWAY	39	0.743870268	1.631842382	0.000337797	0.00158505	0.001048494	2627	tags=46%, list=14%, signal=40%	Il1b/Ikbke/Ccl4/Pycard/Ripk3/Casp1/Nfkbia/Il18/Irf7/Il33/Cxcl10/Il6/Nfkb1/Rela/Trex1/Polr3g/Ccl5/Ripk1
KEGG_TGF_BETA_SIGNALING_PATHWAY	KEGG_TGF_BETA_SIGNALING_PATHWAY	83	0.647449452	1.489399798	0.001034058	0.004730816	0.003129386	3024	tags=33%, list=16%, signal=27%	Thbs1/Tgfb1/Dcn/Id1/Tgfbr2/Myc/Thbs2/Fst/Ltbp1/Id2/Bmp2/Rhoa/Smad7/Thbs3/Id3/Cdkn2b/Smad3/Tgfbr1/Smad6/Tgfb2/Mapk3/Tgfb3/Acvrl1/Inhbb/Thbs4/Bmp6/Inhba
KEGG_PRION_DISEASES	KEGG_PRION_DISEASES	34	0.739575326	1.604287566	0.001264179	0.005642556	0.003732493	2790	tags=44%, list=15%, signal=38%	Il1b/C1qc/C1qa/C1qb/Il1a/Egr1/Lamc1/Il6/Hspa5/Bax/C7/Mapk3/Notch1/Ccl5/Map2k1
KEGG_RENAL_CELL_CARCINOMA	KEGG_RENAL_CELL_CARCINOMA	65	0.652929904	1.484170133	0.001905215	0.008301293	0.00549122	3434	tags=42%, list=19%, signal=34%	Tgfb1/Egln3/Pik3cg/Pgf/Pik3r5/Ets1/Slc2a1/Pik3cd/Pdgfb/Jun/Rap1b/Tgfa/Gab1/Nras/Met/Pik3r1/Rac1/Tgfb2/Mapk3/Tgfb3/Grb2/Vegfc/Map2k1/Vhl/Pak2/Akt1/Cdc42
KEGG_EPITHELIAL_CELL_SIGNALING_IN_HELICOBACTER_PYLORI_INFECTION	KEGG_EPITHELIAL_CELL_SIGNALING_IN_HELICOBACTER_PYLORI_INFECTION	69	0.651956927	1.481373593	0.001964294	0.00835967	0.005529836	2624	tags=35%, list=14%, signal=30%	Cxcl1/Cxcl2/Lyn/Cxcl3/Cxcr2/Nfkbia/Plcg2/Nod1/Tcirg1/Jun/Atp6v0e1/Adam17/Nfkb1/Mapk13/Met/F11r/Rela/Jam3/Egfr/Rac1/Atp6v1c2/Ccl5/Atp6v0b/Casp3
KEGG_GLUTATHIONE_METABOLISM	KEGG_GLUTATHIONE_METABOLISM	44	0.701032433	1.556848662	0.00235932	0.009812627	0.006490953	3155	tags=45%, list=17%, signal=38%	Anpep/Gpx1/Mgst2/Mgst1/Rrm2/Ggt5/Gpx7/Lap3/Gpx3/Ggt1/Pgd/Gsto1/Odc1/Gsr/Gstp1/Oplah/Gclm/Gpx2/G6pd/Txndc12
KEGG_ACUTE_MYELOID_LEUKEMIA	KEGG_ACUTE_MYELOID_LEUKEMIA	56	0.666533831	1.501162827	0.002565466	0.010432893	0.006901252	2949	tags=39%, list=16%, signal=33%	Pim1/Spi1/Runx1/Ccnd1/Pik3cg/Eif4ebp1/Pik3r5/Myc/Cebpa/Pik3cd/Stat3/Stat5a/Nfkb1/Nras/Pik3r1/Rela/Mapk3/Grb2/Tcf7l1/Map2k1/Rara/Tcf7
KEGG_TYPE_I_DIABETES_MELLITUS	KEGG_TYPE_I_DIABETES_MELLITUS	34	0.719425826	1.560579251	0.002744107	0.010707242	0.007082731	1491	tags=32%, list=8%, signal=30%	RT1-Da/Il1b/RT1-Db1/RT1-Ba/RT1-Bb/Fas/Il1a/RT1-DMa/Cd80/RT1-DOb/Cd86
KEGG_DRUG_METABOLISM_CYTOCHROME_P450	KEGG_DRUG_METABOLISM_CYTOCHROME_P450	46	0.690969064	1.533822291	0.002749947	0.010707242	0.007082731	2505	tags=22%, list=14%, signal=19%	Fmo5/Mgst2/Aldh1a3/Mgst1/Aldh3a1/Aldh3b1/Gsto1/Maob/Gstp1/Maoa
KEGG_PROSTATE_CANCER	KEGG_PROSTATE_CANCER	86	0.614232774	1.415497708	0.003385535	0.012907351	0.008538081	3350	tags=41%, list=18%, signal=33%	Ccnd1/Pik3cg/Cdkn1a/Pik3r5/Pdgfa/Nfkbia/Creb3l1/Fgfr1/Pik3cd/Fgfr2/Pdgfb/Creb3l2/Tgfa/Nfkb1/Tp53/Nras/Cdk2/E2f2/Pik3r1/Rela/Egfr/Gstp1/Mapk3/E2f1/Erbb2/Grb2/Tcf7l1/Map2k1/Pdgfra/Hsp90ab1/Tcf7/Pdgfc/Ccne2/Akt1/Mdm2
KEGG_FC_EPSILON_RI_SIGNALING_PATHWAY	KEGG_FC_EPSILON_RI_SIGNALING_PATHWAY	76	0.644216369	1.473056329	0.00356397	0.013310336	0.008804652	2196	tags=30%, list=12%, signal=27%	Rac2/Fcer1g/Lyn/Lcp2/Vav1/Pik3cg/Inpp5d/Syk/Prkcd/Pik3r5/Btk/Plcg2/Pik3cd/Pla2g4a/Pla2g2a/Csf2/Gab2/Mapk13/Nras/Pla2g2d/Pik3r1/Rac1/Mapk3
KEGG_COLORECTAL_CANCER	KEGG_COLORECTAL_CANCER	59	0.658025067	1.488887621	0.004037119	0.014775854	0.009774077	2949	tags=44%, list=16%, signal=37%	Rac2/Tgfb1/Ccnd1/Pik3cg/Tgfbr2/Pik3r5/Myc/Pik3cd/Fos/Jun/Birc5/Ralgds/Rhoa/Bax/Tp53/Smad3/Tgfbr1/Pik3r1/Rac1/Tgfb2/Mapk3/Tgfb3/Casp3/Tcf7l1/Map2k1/Tcf7
KEGG_PORPHYRIN_AND_CHLOROPHYLL_METABOLISM	KEGG_PORPHYRIN_AND_CHLOROPHYLL_METABOLISM	29	0.716725303	1.519196916	0.00534696	0.019186151	0.012691443	3100	tags=24%, list=17%, signal=20%	Hmox1/Fth1/Cp/Blvrb/Alas2/Hmbs/Alas1
KEGG_ARACHIDONIC_ACID_METABOLISM	KEGG_ARACHIDONIC_ACID_METABOLISM	54	0.653640559	1.468506176	0.007024464	0.024720709	0.016352497	3330	tags=35%, list=18%, signal=29%	Cyp4f18/Gpx1/Ptgs2/Ggt5/Tbxas1/Ptges/Gpx7/Pla2g4a/Pla2g2a/Hpgds/Gpx3/Ptgs1/Ggt1/Pla2g2d/Alox5/Gpx2/Lta4h/Ptgds/Ptgis
KEGG_NICOTINATE_AND_NICOTINAMIDE_METABOLISM	KEGG_NICOTINATE_AND_NICOTINAMIDE_METABOLISM	24	0.724384735	1.508583252	0.012825966	0.04299535	0.028440985	1628	tags=33%, list=9%, signal=30%	Cd38/Enpp3/Nadk/Pnp/Bst1/Nampt/Enpp1/Nnt
KEGG_METABOLISM_OF_XENOBIOTICS_BY_CYTOCHROME_P450	KEGG_METABOLISM_OF_XENOBIOTICS_BY_CYTOCHROME_P450	46	0.649978382	1.442830632	0.012866877	0.04299535	0.028440985	4855	tags=33%, list=26%, signal=24%	Mgst2/Aldh1a3/Mgst1/Aldh3a1/Aldh3b1/Gsto1/Gstp1/Ephx1/Cyp1b1/Adh5/Cyp2s1/Gstz1/Gstm6/Mgst3/Akr1c14
KEGG_PROTEASOME	KEGG_PROTEASOME	43	0.64493963	1.426389693	0.0129221	0.04299535	0.028440985	5888	tags=79%, list=32%, signal=54%	Psmb9/Psmb8/Psme1/Psme2/Psmb3/Psmb4/Psma6/Psma5/Psmb5/Psmd8/Psma1/Psma2/Psmb6/Psmb2/Psmb1/Psma4/Psmd13/Psmd2/Psmc3/Psmd12/Psmd3/Psmc1/Psmd14/Psmd4/Psmc4/Psmc6/Psma7/Psmb7/Psmd1/Ifng/Pomp/Psma3/Psmc2/Psmd6
KEGG_MAPK_SIGNALING_PATHWAY	KEGG_MAPK_SIGNALING_PATHWAY	260	0.526993872	1.249237881	0.014572121	0.04761961	0.031499886	2824	tags=29%, list=15%, signal=25%	Il1b/Rac2/Il1r2/Cd14/Tgfb1/Flnc/Map3k8/Tnfrsf1a/Dusp6/Fas/Il1r1/Nfkb2/Hspb1/Rasgrp4/Fgf2/Tgfbr2/Dusp2/Il1a/Myc/Flna/Pdgfa/Mapkapk3/Fgfr1/Relb/Rras/Gng12/Gadd45g/Map4k1/Map4k4/Fos/Ptpn7/Dusp16/Fgfr2/Ngf/Gadd45a/Pla2g4a/Pdgfb/Mknk1/Jun/Pla2g2a/Rap1b/Fgfr3/Hspa2/Mapkapk2/Gna12/Dusp1/Rps6ka1/Rras2/Map3k6/Nfkb1/Mapk13/Tp53/Nras/Gadd45b/Pla2g2d/Dusp5/Jund/Rps6ka2/Tgfbr1/Rela/Egfr/Mknk2/Rac1/Tgfb2/Mapk3…
