# Supplementary material for: Integrated bioinformatics analysis of retinal ischemia/reperfusion injury in rats with potential key genes
Source: BMC Genomics. 2024 Apr 15;25:367. doi: 10.1186/s12864-024-10288-0 (PMC11017533; doi:10.1186/s12864-024-10288-0)
Supplement: Supplementary file 83 — Supplementary Material 83. [file 12864_2024_10288_MOESM83_ESM.xls]

suplementery table 83 Cxcr5(KEGG)
ID	Description	setSize	enrichmentScore	NES	pvalue	p.adjust	qvalue	rank	leading_edge	core_enrichment
KEGG_RIBOSOME	KEGG_RIBOSOME	79	0.855518637	1.979471199	1.00E-10	6.07E-09	4.28E-09	1974	tags=85%, list=11%, signal=76%	Rps27l/Rps27a/Rps20/Rps5/Rpl39/Rps12/Rpl32/Rps29/Rpsa/Rplp0/Rpl31/Rps2/Rpl36a/Bco2/Rps4x/Rps17/Rps24/Rps11/Rpl10/Rps28/Rplp1/Rpl14/Rps3a/Rps19/Rpl29/Rpl35/Rpl38/Rpl6/Rps23/Rpl12/Rps15/Rpl5/Rpl18a/Rpl13/Rpl11/Rps13/Rpl15/Rpl18/Rps16/Rpl27/Rpl7/Rpl23/Rpl3/Rpl17/Rpl22/Rps21/Rps15a/Rps25/Rpl19/Rpl4/Rps8/Rpl36al/Rpl28/Rpl23a/Rpl26/Rpl10a/Rps3/Rps27/Rpl9/Rpl24/Uba52/Rps10/Rps7/Rpl13a/Rpl21/Rpl7a/Fau
KEGG_HEMATOPOIETIC_CELL_LINEAGE	KEGG_HEMATOPOIETIC_CELL_LINEAGE	75	0.807526882	1.86670635	1.00E-10	6.07E-09	4.28E-09	2539	tags=55%, list=14%, signal=47%	RT1-Da/Il1b/Csf3r/Fcgr1a/RT1-Db1/Il1r2/Itgam/Anpep/Il4r/Csf1r/Cd38/Cd33/Cd14/Itga5/Cd44/Csf1/Cd37/Il1r1/Il6r/Csf2ra/Itga6/Cd9/Cd8a/Cd3g/Cd4/Cd1d1/Cd22/Itga3/Itgb3/Cd8b/Itga4/Cd34/Cd3e/Mme/Ms4a1/Itga1/Cd2/Cd19/Kitlg/Cd5/Cd3d
KEGG_CYTOKINE_CYTOKINE_RECEPTOR_INTERACTION	KEGG_CYTOKINE_CYTOKINE_RECEPTOR_INTERACTION	226	0.693133287	1.658752263	1.00E-10	6.07E-09	4.28E-09	3429	tags=45%, list=19%, signal=37%	Cxcl13/Il1b/Csf3r/Csf2rb/Tnfrsf12a/Il1r2/Cxcr2/Pf4/Tgfb1/Il4r/Tnfrsf1a/Csf1r/Ccl7/Tnfrsf1b/Il17ra/Clcf1/Ccl20/Cxcl1/Osmr/Il18/Cxcl16/Cxcr4/Tgfbr2/Ccl3/Cx3cr1/Il18rap/Il10ra/Csf1/Pdgfa/Lif/Il1r1/Ccr5/Il6r/Il10rb/Il2rg/Fas/Ltbr/Il17rb/Csf2ra/Cxcl2/Ifngr2/Il21r/Ccl12/Il13ra1/Cntf/Pdgfb/Ifnar2/Ifngr1/Tnfrsf14/Tnfrsf10b/Il20rb/Cxcl6/Ccl5/Bmp2/Cxcl3/Cxcl10/Tgfbr1/Tnfsf13/Ifnlr1/Tnfrsf11a/Inhbb/Pdgfra/C…
KEGG_CELL_ADHESION_MOLECULES_CAMS	KEGG_CELL_ADHESION_MOLECULES_CAMS	120	0.717852864	1.701466705	4.57E-10	2.08E-08	1.47E-08	3151	tags=54%, list=17%, signal=45%	RT1-Da/Sell/Cdh1/RT1-Db1/Ptprc/Itgb2/Itgam/RT1-Ba/Sdc1/Itgal/RT1-Bb/Icam1/Selplg/Itgb1/Vcan/Itgb8/Vcam1/Cd274/Cldn1/Itga6/Cdh3/Itgb7/Cd8a/Siglec1/Cd4/Pecam1/F11r/Alcam/Cd22/RT1-DMa/Cd276/Cd86/Cd8b/Sdc4/Itga4/Icoslg/Cd34/Cdh5/Icos/Cd80/Selp/Cldn2/Cd6/Spn/RT1-DOa/RT1-M3-1/Jam3/Cd2/Sdc2/Cldn19/Cd40/Icam2/RT1-DOb/Nectin3/Cldn4/Itga9/Ctla4/RT1-DMb/Pdcd1lg2/Ocln/Nectin2/Cldn5/Cd28/Cdh2/Mpzl1
KEGG_COMPLEMENT_AND_COAGULATION_CASCADES	KEGG_COMPLEMENT_AND_COAGULATION_CASCADES	68	0.789713605	1.819686937	4.04E-09	1.47E-07	1.04E-07	2068	tags=43%, list=11%, signal=38%	C1qb/C1qc/C3/C1qa/Plau/Serpine1/C5ar1/C2/Serping1/C1s/Cfd/C1r/A2m/Cfh/F2r/Plat/C3ar1/F13a1/Vwf/Thbd/Plaur/Kng1/Pros1/C4b/F5/F10/C7/Fgg/Masp1
KEGG_REGULATION_OF_ACTIN_CYTOSKELETON	KEGG_REGULATION_OF_ACTIN_CYTOSKELETON	206	0.65033436	1.554491845	4.92E-09	1.49E-07	1.05E-07	3090	tags=39%, list=17%, signal=33%	Arpc1b/Fn1/Rac2/Itgb2/Itgam/Fgf2/Vav1/Msn/Itgal/Pik3cg/Was/Itgax/Gsn/Tmsb4x/Nckap1l/Cd14/Myl12a/Itga5/F2r/Itgb1/Pik3r5/Fgfr1/Pdgfa/Itgb8/Pik3cd/Rras/Ezr/Myh9/Fgd3/Pfn1/Itga6/Actb/Itgb7/Fgfr2/Gng12/Actn1/Pdgfb/Gna12/Arpc5/Fgfr3/Iqgap3/Arpc4/Itga7/Myl9/Arpc3/Itga3/Pik3r1/Itgb3/Iqgap1/Itga4/Nras/Iqgap2/Arpc2/Rhoa/Rras2/Itga1/Arhgef6/Pdgfra/Egfr/Bcar1/Ppp1ca/Pip4k2a/Actg1/Rac1/Cfl1/Diaph2/Itgb4/Csk/M…
KEGG_LEISHMANIA_INFECTION	KEGG_LEISHMANIA_INFECTION	65	0.783859293	1.802455424	8.25E-09	1.92E-07	1.36E-07	2713	tags=62%, list=15%, signal=53%	RT1-Da/Il1b/Fcgr1a/RT1-Db1/Fcgr2b/C3/Itgb2/Fcgr3a/Itgam/Ncf4/Ncf1/Ptpn6/Tgfb1/RT1-Ba/Tlr2/Cyba/Stat1/RT1-Bb/Itgb1/Myd88/Ncf2/Fos/Irak4/Ifngr2/Tlr4/Jun/Ifngr1/Nos2/RT1-DMa/Mapk13/Itga4/RT1-DOa/Rela/RT1-DOb/Mapk3/Tgfb3/Jak2/RT1-DMb/Nfkb1/Irak1
KEGG_PATHWAYS_IN_CANCER	KEGG_PATHWAYS_IN_CANCER	314	0.608527922	1.46761897	8.46E-09	1.92E-07	1.36E-07	2715	tags=33%, list=15%, signal=28%	Cdh1/Fn1/Csf3r/Rac2/Wnt7b/Mmp9/Fgf2/Tgfb1/Csf1r/Spi1/Col4a1/Stat1/Ccnd1/Pik3cg/Pgf/Runx1/Col4a6/Itgb1/Pik3r5/Birc3/Tgfbr2/Lama5/Fgfr1/Myc/Pdgfa/Nfkb2/Pik3cd/Cebpa/Stat3/Cdk6/Fas/Birc5/Col4a2/Fos/Lama1/Csf2ra/Lamc1/Ets1/Itga6/Casp8/Fgfr2/Egln3/Jun/Pdgfb/Cks1b/Fgfr3/Pld1/Plcg2/Mmp2/Fzd6/Nos2/Fzd1/Bid/Wnt10a/Itga3/Casp3/Bmp2/Col4a4/Pik3r1/Cdkn2b/E2f2/Lamb2/Erbb2/Nras/E2f1/Rhoa/Bax/Traf1/Tgfbr1/Slc2a…
KEGG_JAK_STAT_SIGNALING_PATHWAY	KEGG_JAK_STAT_SIGNALING_PATHWAY	135	0.695560706	1.656253032	1.57E-08	3.18E-07	2.25E-07	1804	tags=29%, list=10%, signal=26%	Socs3/Csf3r/Csf2rb/Pim1/Ptpn6/Il4r/Stat1/Clcf1/Osmr/Ccnd1/Pik3cg/Jak3/Pik3r5/Il10ra/Myc/Stat6/Irf9/Lif/Pik3cd/Stat3/Il6r/Il10rb/Il2rg/Csf2ra/Ifngr2/Il21r/Ccnd2/Il13ra1/Cntf/Ifnar2/Ifngr1/Il20rb/Pik3r1/Stat2/Cish/Spry1/Spry2/Stat5a/Ifnlr1
KEGG_FOCAL_ADHESION	KEGG_FOCAL_ADHESION	191	0.65031225	1.552538167	2.69E-08	4.89E-07	3.45E-07	3005	tags=44%, list=16%, signal=37%	Thbs1/Fn1/Spp1/Rac2/Col1a1/Vav1/Col3a1/Col4a1/Parvg/Ccnd1/Pik3cg/Pgf/Myl12a/Itga5/Col4a6/Itgb1/Pik3r5/Flna/Birc3/Lama5/Flnc/Pdgfa/Itgb8/Pik3cd/Vwf/Col6a2/Col4a2/Lama1/Lamc1/Itga6/Actb/Col5a1/Itgb7/Ccnd2/Zyx/Col6a3/Jun/Actn1/Tnc/Pdgfb/Col6a1/Thbs2/Tln1/Capn2/Itga7/Myl9/Parva/Vasp/Itga3/Shc1/Col4a4/Pik3r1/Itgb3/Lamb2/Itga4/Erbb2/Col5a2/Rap1b/Rhoa/Itga1/Pdgfra/Met/Thbs3/Cav3/Egfr/Bcar1/Ppp1ca/Actg1/…
KEGG_LEUKOCYTE_TRANSENDOTHELIAL_MIGRATION	KEGG_LEUKOCYTE_TRANSENDOTHELIAL_MIGRATION	113	0.711515066	1.680773135	4.33E-08	7.16E-07	5.05E-07	2338	tags=42%, list=13%, signal=37%	Cybb/Rac2/Itgb2/Mmp9/Itgam/Ncf4/Ncf1/Vav1/Msn/Itgal/Cyba/Pik3cg/Icam1/Myl12a/Itgb1/Pik3r5/Cxcr4/Vcam1/Pik3cd/Ezr/Ncf2/Cldn1/Actb/Ptk2b/Actn1/Pecam1/F11r/Gnai2/Plcg2/Sipa1/Mmp2/Myl9/Vasp/Mapk13/Pik3r1/Itga4/Rap1b/Cdh5/Rhoa/Gnai3/Cldn2/Ctnna1/Jam3/Cldn19/Bcar1/Actg1/Rac1/Cldn4
KEGG_CHEMOKINE_SIGNALING_PATHWAY	KEGG_CHEMOKINE_SIGNALING_PATHWAY	170	0.652309832	1.555125529	6.66E-08	1.01E-06	7.13E-07	2700	tags=41%, list=15%, signal=35%	Cxcl13/Rac2/Fgr/Lyn/Hck/Cxcr2/Ncf1/Pf4/Vav1/Ccl7/Stat1/Ccl20/Cxcl1/Pik3cg/Was/Jak3/Cxcl16/Dock2/Pik3r5/Cxcr4/Gnb2/Ccl3/Cx3cr1/Gnb3/Pik3cd/Stat3/Ccr5/Gng5/Cxcl2/Ccl12/Prex1/Adcy4/Prkcd/Ptk2b/Gng12/Gnai2/Cxcl6/Shc1/Gng10/Ccl5/Gnb4/Pik3r1/Rap1b/Plcb2/Stat2/Nras/Adcy7/Cxcl3/Cxcl10/Rhoa/Gnai3/Rela/Ccl24/Ccl19/Plcb3/Ccr7/Bcar1/Cxcr6/Arrb2/Rac1/Csk/Shc4/Mapk3/Cxcr3/Jak2/Gng8/Cxcl9/Akt1/Nfkb1/Rock2
KEGG_TOLL_LIKE_RECEPTOR_SIGNALING_PATHWAY	KEGG_TOLL_LIKE_RECEPTOR_SIGNALING_PATHWAY	88	0.727402866	1.694683796	1.03E-07	1.44E-06	1.01E-06	2713	tags=51%, list=15%, signal=44%	Il1b/Spp1/Tlr2/Stat1/Ikbke/Pik3cg/Irf7/Cd14/Pik3r5/Tlr8/Tlr1/Myd88/Ccl3/Map3k8/Pik3cd/Fos/Tlr7/Irak4/Tlr4/Casp8/Tlr9/Irf5/Jun/Ifnar2/Mapk13/Cd86/Tlr6/Ccl5/Pik3r1/Tlr3/Cxcl10/Cd80/Ticam2/Rela/Cd40/Tlr5/Ly96/Ripk1/Rac1/Mapk3/Lbp/Cxcl9/Akt1/Nfkb1/Irak1
KEGG_NATURAL_KILLER_CELL_MEDIATED_CYTOTOXICITY	KEGG_NATURAL_KILLER_CELL_MEDIATED_CYTOTOXICITY	98	0.709781144	1.66364579	1.52E-07	1.98E-06	1.40E-06	2468	tags=40%, list=13%, signal=35%	Rac2/Itgb2/Tyrobp/Fcer1g/Fcgr3a/Ptpn6/Vav1/Itgal/Syk/Pik3cg/Icam1/Lcp2/Pik3r5/Cd48/Pik3cd/Fas/Nfatc1/Ifngr2/Ptk2b/Ifnar2/Ifngr1/Tnfrsf10b/Plcg2/Bid/Klrk1/Shc1/Casp3/Pik3r1/Hcst/Nras/Lck/Ncr1/RT1-M3-1/Nfatc4/Icam2/Rac1/Shc4/Mapk3/Tnfsf10
KEGG_B_CELL_RECEPTOR_SIGNALING_PATHWAY	KEGG_B_CELL_RECEPTOR_SIGNALING_PATHWAY	74	0.735264207	1.699648994	4.03E-07	4.89E-06	3.45E-06	2699	tags=50%, list=15%, signal=43%	Rac2/Ifitm3/Fcgr2b/Lyn/Ptpn6/Vav1/Syk/Pik3cg/Pik3ap1/Btk/Pik3r5/Pik3cd/Lilrb3a/Nfatc1/Inpp5d/Nfkbie/Fos/Card11/Blnk/Dapp1/Jun/Plcg2/Cd72/Cd22/Pik3r1/Cd81/Nras/Rela/Cd79b/Nfatc4/Bcl10/Cd19/Rac1/Mapk3/Cd79a/Akt1/Nfkb1
KEGG_FC_GAMMA_R_MEDIATED_PHAGOCYTOSIS	KEGG_FC_GAMMA_R_MEDIATED_PHAGOCYTOSIS	93	0.705864386	1.65355203	4.33E-07	4.93E-06	3.48E-06	2760	tags=44%, list=15%, signal=38%	Arpc1b/Rac2/Fcgr1a/Fcgr2b/Ptprc/Fcgr3a/Lyn/Hck/Ncf1/Vav1/Syk/Pik3cg/Was/Gsn/Dock2/Pik3r5/Sphk1/Pik3cd/Inpp5d/Prkcd/Plpp1/Arpc5/Pld1/Plcg2/Arpc4/Vasp/Arpc3/Pik3r1/Plpp3/Pla2g4a/Arpc2/Marcks/Gab2/Rac1/Cfl1/Asap3/Mapk3/Asap2/Wasf2/Akt1/Arf6
KEGG_ANTIGEN_PROCESSING_AND_PRESENTATION	KEGG_ANTIGEN_PROCESSING_AND_PRESENTATION	51	0.77291174	1.750145571	6.74E-07	7.21E-06	5.09E-06	2433	tags=51%, list=13%, signal=44%	RT1-Da/Cd74/RT1-Db1/Tap1/RT1-Ba/RT1-Bb/Ctsl/B2m/Ifi30/Ctss/Psme1/Hspa2/Cd8a/Cd4/Ctsb/Psme2/RT1-DMa/Cd8b/Hspa5/Lgmn/RT1-DOa/RT1-M3-1/Pdia3/RT1-DOb/Hsp90ab1/Calr
KEGG_ECM_RECEPTOR_INTERACTION	KEGG_ECM_RECEPTOR_INTERACTION	81	0.719802133	1.665316949	9.15E-07	9.25E-06	6.53E-06	2499	tags=53%, list=14%, signal=46%	Thbs1/Fn1/Spp1/Col1a1/Col3a1/Sdc1/Col4a1/Hspg2/Itga5/Col4a6/Itgb1/Lama5/Cd44/Itgb8/Vwf/Col6a2/Col4a2/Lama1/Lamc1/Itga6/Col5a1/Itgb7/Col6a3/Tnc/Gp6/Col6a1/Thbs2/Itga7/Cd47/Itga3/Col4a4/Itgb3/Lamb2/Sdc4/Itga4/Col5a2/Itga1/Thbs3/Sdc2/Lamb1/Tnn/Itgb4/Itga9
KEGG_LYSOSOME	KEGG_LYSOSOME	115	0.674188443	1.594279462	1.33E-06	1.28E-05	9.01E-06	3968	tags=46%, list=22%, signal=36%	Cd68/Napsa/Ctsz/Laptm5/Ctsc/Slc11a1/Cd63/Ctsl/Ctsh/Ctss/Gm2a/Acp5/Npc2/Dnase2/Ctsb/Glb1/Lipa/Fuca1/Ctsd/Cd164/Galns/Ctse/Laptm4a/Ctsa/Ap1s3/Lamp2/Lgmn/Tcirg1/Ctsw/Psap/Manba/Pla2g15/Ap1b1/Slc11a2/Sumf1/Asah1/Ap1s2/Scarb2/Lamp1/Gusb/Arsb/Galc/Igf2r/Hexa/Ap1s1/Ap3m1/Naglu/Hexb/Cln5/Acp2/Aga/Gga2/Ap3b1
KEGG_SYSTEMIC_LUPUS_ERYTHEMATOSUS	KEGG_SYSTEMIC_LUPUS_ERYTHEMATOSUS	53	0.762440269	1.731703663	1.91E-06	1.74E-05	1.23E-05	2261	tags=47%, list=12%, signal=42%	RT1-Da/Fcgr1a/RT1-Db1/C1qb/C1qc/Fcgr2b/C3/C1qa/Fcgr3a/C2/C1s/RT1-Ba/C1r/RT1-Bb/Trim21/Elane/Actn1/RT1-DMa/Cd86/C4b/Cd80/RT1-DOa/C7/Cd40/RT1-DOb
KEGG_AUTOIMMUNE_THYROID_DISEASE	KEGG_AUTOIMMUNE_THYROID_DISEASE	31	0.803896707	1.736941349	1.04E-05	8.98E-05	6.34E-05	2996	tags=52%, list=16%, signal=43%	RT1-Da/RT1-Db1/RT1-Ba/RT1-Bb/Fas/RT1-DMa/Cd86/Tshr/Cd80/RT1-DOa/RT1-M3-1/Cd40/RT1-DOb/Ctla4/RT1-DMb/Cd28
KEGG_INTESTINAL_IMMUNE_NETWORK_FOR_IGA_PRODUCTION	KEGG_INTESTINAL_IMMUNE_NETWORK_FOR_IGA_PRODUCTION	43	0.747740367	1.668266942	3.40E-05	0.00028146	0.000198601	2343	tags=47%, list=13%, signal=41%	RT1-Da/RT1-Db1/Tgfb1/RT1-Ba/RT1-Bb/Cxcr4/Ltbr/Itgb7/RT1-DMa/Cd86/Itga4/Icoslg/Icos/Cd80/Tnfsf13/RT1-DOa/Cd40/RT1-DOb/Il15ra/Tnfsf13b
KEGG_PRIMARY_IMMUNODEFICIENCY	KEGG_PRIMARY_IMMUNODEFICIENCY	34	0.772803179	1.68374122	3.98E-05	0.000306209	0.000216064	3560	tags=65%, list=19%, signal=52%	Ptprc/Tap1/Jak3/Btk/Il2rg/Cd8a/Blnk/Cd4/Ada/Cd8b/Lck/Icos/Cd3e/Ung/Cd19/Cd40/Cd3d/Cd79a/Dclre1c/Zap70/Tap2/Tnfrsf13b
KEGG_NOD_LIKE_RECEPTOR_SIGNALING_PATHWAY	KEGG_NOD_LIKE_RECEPTOR_SIGNALING_PATHWAY	57	0.723308909	1.651438788	4.04E-05	0.000306209	0.000216064	2450	tags=49%, list=13%, signal=43%	Il1b/Ccl7/Pycard/Pstpip1/Cxcl1/Il18/Birc3/Casp1/Mefv/Card6/Cxcl2/Nod1/Casp4/Casp8/Ccl12/Naip6/Nlrp3/Nlrc4/Nlrp1a/Mapk13/Ccl5/Cxcl3/Card9/Rela/Trip6/Erbin/Hsp90ab1/Mapk3
KEGG_PANCREATIC_CANCER	KEGG_PANCREATIC_CANCER	67	0.697490505	1.602590422	4.40E-05	0.000320584	0.000226207	2715	tags=48%, list=15%, signal=41%	Rac2/Tgfb1/Stat1/Ccnd1/Pik3cg/Pgf/Pik3r5/Tgfbr2/Pik3cd/Stat3/Cdk6/Pld1/Pik3r1/E2f2/Erbb2/E2f1/Tgfbr1/Rad51/Rela/Arhgef6/Egfr/Ralb/Tp53/Cdk4/Tgfa/Rac1/Smad3/Mapk3/Tgfb3/Akt1/Nfkb1/Brca2
KEGG_CELL_CYCLE	KEGG_CELL_CYCLE	122	0.633316112	1.501724592	4.81E-05	0.000336924	0.000237737	3000	tags=35%, list=16%, signal=30%	Tgfb1/Ccnd1/Gadd45g/Cdk1/Myc/Cdk6/Mcm5/Mcm3/Pttg1/Ccnd2/Bub1/Bub1b/Ccnb1/Mcm6/Cdc25c/Cdc20/Cdkn2b/E2f2/Plk1/E2f1/Gadd45a/Cdkn1a/Cdc6/Ccnb2/Orc6/Mcm4/Ccna2/Cdc45/Ttk/Tp53/Espl1/Pcna/Cdk4/Chek2/Pkmyt1/Ywhaq/Smad3/Tgfb3/Ccnd3/Cdkn2c/Cdk2/Tgfb2/Cdkn1b
KEGG_SMALL_CELL_LUNG_CANCER	KEGG_SMALL_CELL_LUNG_CANCER	82	0.661990138	1.530018279	0.000106256	0.000716247	0.000505391	2788	tags=41%, list=15%, signal=35%	Fn1/Col4a1/Ccnd1/Pik3cg/Col4a6/Itgb1/Pik3r5/Birc3/Lama5/Myc/Pik3cd/Cdk6/Col4a2/Lama1/Lamc1/Itga6/Cks1b/Nos2/Itga3/Col4a4/Pik3r1/Cdkn2b/E2f2/Lamb2/E2f1/Traf1/Rarb/Rela/Tp53/Lamb1/Cdk4/Akt1/Nfkb1/Cdk2
KEGG_ALLOGRAFT_REJECTION	KEGG_ALLOGRAFT_REJECTION	28	0.780890529	1.664228683	0.000111907	0.000727399	0.00051326	2996	tags=50%, list=16%, signal=42%	RT1-Da/RT1-Db1/RT1-Ba/RT1-Bb/Fas/RT1-DMa/Cd86/Cd80/RT1-DOa/RT1-M3-1/Cd40/RT1-DOb/RT1-DMb/Cd28
KEGG_P53_SIGNALING_PATHWAY	KEGG_P53_SIGNALING_PATHWAY	63	0.70029841	1.605460527	0.000119634	0.000750805	0.000529776	2307	tags=41%, list=13%, signal=36%	Thbs1/Serpine1/Ccnd1/Rrm2/Gadd45g/Shisa5/Cdk1/Cd82/Cdk6/Fas/Ccnd2/Casp8/Igfbp3/Gtse1/Ccnb1/Bid/Casp3/Pmaip1/Bax/Gadd45a/Cdkn1a/Ccnb2/Tp53/Perp/Cdk4/Chek2
KEGG_GRAFT_VERSUS_HOST_DISEASE	KEGG_GRAFT_VERSUS_HOST_DISEASE	27	0.79207938	1.678682728	0.000126811	0.000769319	0.000542839	2996	tags=52%, list=16%, signal=43%	RT1-Da/Il1b/RT1-Db1/RT1-Ba/RT1-Bb/Fas/RT1-DMa/Cd86/Cd80/RT1-DOa/RT1-M3-1/RT1-DOb/RT1-DMb/Cd28
KEGG_VIRAL_MYOCARDITIS	KEGG_VIRAL_MYOCARDITIS	60	0.686881938	1.576033585	0.000133708	0.000784996	0.000553901	2322	tags=38%, list=13%, signal=34%	RT1-Da/Rac2/RT1-Db1/Itgb2/RT1-Ba/Itgal/Ccnd1/RT1-Bb/Icam1/Myh9/Actb/Casp8/Bid/RT1-DMa/Cd86/Casp3/Cd80/RT1-DOa/RT1-M3-1/Cd40/RT1-DOb/Actg1/Rac1
KEGG_DRUG_METABOLISM_CYTOCHROME_P450	KEGG_DRUG_METABOLISM_CYTOCHROME_P450	46	0.723348271	1.622107457	0.000153315	0.000871979	0.000615277	2773	tags=26%, list=15%, signal=22%	Aldh1a3/Aldh3a1/Mgst1/Mgst2/Fmo5/Aldh3b1/Gsto1/Gstp1/Maoa/Mgst3/Gstk1/Maob
KEGG_APOPTOSIS	KEGG_APOPTOSIS	81	0.65519547	1.515844522	0.000345708	0.001906633	0.00134534	3273	tags=42%, list=18%, signal=35%	Il1b/Csf2rb/Tnfrsf1a/Pik3cg/Pik3r5/Birc3/Myd88/Il1r1/Pik3cd/Fas/Irak4/Irak3/Casp8/Tnfrsf10b/Capn2/Tradd/Bid/Cflar/Casp3/Pik3r1/Capn1/Bax/Rela/Ngf/Tp53/Ripk1/Tnfsf10/Akt1/Nfkb1/Irak1/Endod1/Prkx/Nfkbia/Casp7
KEGG_BLADDER_CANCER	KEGG_BLADDER_CANCER	38	0.734773228	1.623758155	0.000391618	0.002096308	0.001479177	2450	tags=45%, list=13%, signal=39%	Thbs1/Cdh1/Mmp9/Ccnd1/Pgf/Myc/Fgfr3/Mmp2/E2f2/Erbb2/Nras/E2f1/Cdkn1a/Egfr/Tp53/Cdk4/Mapk3
KEGG_ASTHMA	KEGG_ASTHMA	25	0.782726685	1.647771728	0.00044319	0.002304586	0.001626139	2693	tags=40%, list=15%, signal=34%	RT1-Da/RT1-Db1/Fcer1g/RT1-Ba/RT1-Bb/RT1-DMa/RT1-DOa/Cd40/RT1-DOb/RT1-DMb
KEGG_PATHOGENIC_ESCHERICHIA_COLI_INFECTION	KEGG_PATHOGENIC_ESCHERICHIA_COLI_INFECTION	52	0.699556549	1.582825867	0.000514144	0.002599283	0.001834081	2772	tags=48%, list=15%, signal=41%	Arpc1b/Cdh1/Tubb6/Hcls1/Was/Cd14/Itgb1/Ezr/Cldn1/Actb/Tlr4/Tubb2b/Arpc5/Arpc4/Arpc3/Arpc2/Cttn/Rhoa/Tlr5/Ly96/Actg1/Ywhaq/Rock2/Ocln/Tubb4b
KEGG_T_CELL_RECEPTOR_SIGNALING_PATHWAY	KEGG_T_CELL_RECEPTOR_SIGNALING_PATHWAY	106	0.620101744	1.460261404	0.000677918	0.003334625	0.002352945	3953	tags=46%, list=21%, signal=37%	Ptprc/Ptpn6/Vav1/Pik3cg/Lcp2/Pik3r5/Map3k8/Pik3cd/Nfatc1/Nfkbie/Fos/Cd8a/Card11/Cd3g/Cd4/Jun/Dlg1/Mapk13/Pik3r1/Cd8b/Nras/Prkcq/Lck/Rhoa/Icos/Cd3e/Rela/Nfatc4/Tec/Bcl10/Cdk4/Mapk3/Ctla4/Cd3d/Akt1/Nfkb1/Cd247/Nfatc2/Cd28/Pak2/Nfkbia/Zap70/Grb2/Vav2/Nck1/Malt1/Cdc42/Map3k14/Nck2
KEGG_COLORECTAL_CANCER	KEGG_COLORECTAL_CANCER	59	0.672031961	1.540806325	0.000738144	0.003535321	0.002494558	2695	tags=41%, list=15%, signal=35%	Rac2/Tgfb1/Ccnd1/Pik3cg/Pik3r5/Tgfbr2/Myc/Pik3cd/Birc5/Fos/Jun/Casp3/Pik3r1/Rhoa/Bax/Tgfbr1/Tcf7l1/Tp53/Rac1/Tcf7/Smad3/Mapk3/Tgfb3/Akt1
KEGG_METABOLISM_OF_XENOBIOTICS_BY_CYTOCHROME_P450	KEGG_METABOLISM_OF_XENOBIOTICS_BY_CYTOCHROME_P450	46	0.698056255	1.565390147	0.000775381	0.003618445	0.002553211	4404	tags=33%, list=24%, signal=25%	Aldh1a3/Aldh3a1/Mgst1/Mgst2/Aldh3b1/Gsto1/Ephx1/Gstp1/Mgst3/Gstk1/Akr1c14/Cyp1b1/Gsto2/Gstz1/Cyp2s1
KEGG_ACUTE_MYELOID_LEUKEMIA	KEGG_ACUTE_MYELOID_LEUKEMIA	56	0.671910882	1.530417685	0.001061977	0.004831993	0.003409504	2699	tags=38%, list=15%, signal=32%	Pim1/Spi1/Ccnd1/Pik3cg/Runx1/Pik3r5/Eif4ebp1/Myc/Pik3cd/Cebpa/Stat3/Pik3r1/Nras/Stat5a/Rela/Tcf7l1/Pml/Tcf7/Mapk3/Akt1/Nfkb1
KEGG_PRION_DISEASES	KEGG_PRION_DISEASES	34	0.717503442	1.563257184	0.001103579	0.004898815	0.003456654	1906	tags=32%, list=10%, signal=29%	Il1b/C1qb/C1qc/C1qa/Lamc1/Egr1/Ccl5/Hspa5/Bax/Notch1/C7
KEGG_CYTOSOLIC_DNA_SENSING_PATHWAY	KEGG_CYTOSOLIC_DNA_SENSING_PATHWAY	39	0.709908823	1.57227917	0.001157854	0.005017368	0.003540306	2826	tags=44%, list=15%, signal=37%	Il1b/Pycard/Ikbke/Ripk3/Irf7/Il18/Casp1/Il33/Ccl5/Cxcl10/Rela/Trex1/Polr3g/Zbp1/Ripk1/Nfkb1/Polr3c
KEGG_OLFACTORY_TRANSDUCTION	KEGG_OLFACTORY_TRANSDUCTION	43	-0.52746605	-1.813643055	0.001202837	0.005091076	0.003592315	2879	tags=35%, list=16%, signal=30%	Calm3/Calml3/Guca1b/Camk2d/Prkg2/Grk3/Camk2b/Adcy3/Camk2g/Gnal/Cnga3/Pdc/Guca1a/Cngb1/Camk2a
KEGG_CHRONIC_MYELOID_LEUKEMIA	KEGG_CHRONIC_MYELOID_LEUKEMIA	71	0.644856133	1.486812207	0.0012893	0.005333015	0.00376303	3350	tags=45%, list=18%, signal=37%	Tgfb1/Ccnd1/Pik3cg/Runx1/Pik3r5/Tgfbr2/Myc/Pik3cd/Cdk6/Shc1/Pik3r1/E2f2/Nras/E2f1/Tgfbr1/Stat5a/Cdkn1a/Rela/Mecom/Tp53/Gab2/Cdk4/Shc4/Smad3/Mapk3/Tgfb3/Akt1/Nfkb1/Tgfb2/Cdkn1b/Nfkbia/Grb2
KEGG_FC_EPSILON_RI_SIGNALING_PATHWAY	KEGG_FC_EPSILON_RI_SIGNALING_PATHWAY	76	0.611655606	1.414746502	0.002279389	0.009218863	0.006504923	1532	tags=24%, list=8%, signal=22%	Rac2/Fcer1g/Lyn/Vav1/Syk/Pik3cg/Lcp2/Btk/Pik3r5/Pik3cd/Pla2g2d/Inpp5d/Prkcd/Plcg2/Mapk13/Pik3r1/Nras/Pla2g4a
KEGG_GLUTATHIONE_METABOLISM	KEGG_GLUTATHIONE_METABOLISM	44	0.67670131	1.511761707	0.002634061	0.010421719	0.007353671	4421	tags=57%, list=24%, signal=43%	Anpep/Gpx1/Rrm2/Mgst1/Mgst2/Ggt5/Gpx7/Lap3/Gsto1/Odc1/Gpx3/Oplah/Gstp1/Ggt1/Mgst3/Gstk1/Gss/Idh2/Idh1/Gsr/Gclm/Gsto2/Gclc/Gstz1/Rrm1
KEGG_TYPE_I_DIABETES_MELLITUS	KEGG_TYPE_I_DIABETES_MELLITUS	34	0.695706161	1.515766462	0.003357584	0.013001708	0.009174138	1842	tags=35%, list=10%, signal=32%	RT1-Da/Il1b/RT1-Db1/RT1-Ba/RT1-Bb/Fas/RT1-DMa/Cd86/Ptprn2/Cd80/RT1-DOa/RT1-M3-1
KEGG_PROSTATE_CANCER	KEGG_PROSTATE_CANCER	86	0.592789309	1.376116205	0.00593825	0.022515866	0.015887424	3453	tags=41%, list=19%, signal=33%	Ccnd1/Pik3cg/Pik3r5/Fgfr1/Pdgfa/Pik3cd/Creb3l2/Fgfr2/Pdgfb/Pik3r1/E2f2/Erbb2/Nras/E2f1/Cdkn1a/Rela/Gstp1/Pdgfra/Creb3l1/Egfr/Tcf7l1/Tp53/Hsp90ab1/Tgfa/Tcf7/Mapk3/Akt1/Nfkb1/Cdk2/Pdgfrb/Cdkn1b/Nfkbia/Grb2/Pdgfc/Creb3
KEGG_EPITHELIAL_CELL_SIGNALING_IN_HELICOBACTER_PYLORI_INFECTION	KEGG_EPITHELIAL_CELL_SIGNALING_IN_HELICOBACTER_PYLORI_INFECTION	69	0.610399733	1.408032798	0.007101803	0.026378124	0.018612673	2849	tags=35%, list=15%, signal=30%	Lyn/Cxcr2/Cxcl1/Cxcl2/Nod1/Jun/F11r/Plcg2/Mapk13/Casp3/Ccl5/Cxcl3/Adam17/Tcirg1/Atp6v0e1/Rela/Jam3/Met/Egfr/Rac1/Csk/Atp6v1c2/Nfkb1/Hbegf
KEGG_ADHERENS_JUNCTION	KEGG_ADHERENS_JUNCTION	73	0.606026935	1.400677406	0.007458742	0.02714982	0.01915719	3175	tags=40%, list=17%, signal=33%	Cdh1/Rac2/Ptpn6/Was/Tgfbr2/Fgfr1/Ptpn1/Actb/Actn1/Iqgap1/Erbb2/Rhoa/Tgfbr1/Ctnna1/Met/Ptprj/Egfr/Tcf7l1/Actg1/Rac1/Nectin3/Tcf7/Smad3/Mapk3/Wasf2/Ptprb/Nectin2/Snai1/Vcl
KEGG_TGF_BETA_SIGNALING_PATHWAY	KEGG_TGF_BETA_SIGNALING_PATHWAY	83	0.608106701	1.406504855	0.008142484	0.029057492	0.020503262	3602	tags=35%, list=20%, signal=28%	Thbs1/Tgfb1/Tgfbr2/Myc/Id1/Ltbp1/Dcn/Thbs2/Bmp2/Cdkn2b/Smad6/Rhoa/Fst/Tgfbr1/Inhbb/Thbs3/Smad3/Mapk3/Tgfb3/Rock2/Acvrl1/Smad7/Tgfb2/Ppp2r1b/Id3/Bmp4/Thbs4/Inhba/Acvr1
KEGG_HISTIDINE_METABOLISM	KEGG_HISTIDINE_METABOLISM	26	0.713322174	1.507165951	0.008378256	0.029323897	0.02069124	3335	tags=38%, list=18%, signal=32%	Aldh1a3/Aldh3a1/Aldh2/Aldh3b1/Cndp1/Aldh7a1/Maoa/Maob/Aspa/Aldh9a1
KEGG_MATURITY_ONSET_DIABETES_OF_THE_YOUNG	KEGG_MATURITY_ONSET_DIABETES_OF_THE_YOUNG	25	-0.535445289	-1.547633396	0.011554391	0.039677341	0.027996736	2280	tags=16%, list=12%, signal=14%	Bhlha15/Onecut1/Gck/Pax4
