# Supplementary material for: Integrated bioinformatics analysis of retinal ischemia/reperfusion injury in rats with potential key genes
Source: BMC Genomics. 2024 Apr 15;25:367. doi: 10.1186/s12864-024-10288-0 (PMC11017533; doi:10.1186/s12864-024-10288-0)
Supplement: Supplementary file 85 — Supplementary Material 85. [file 12864_2024_10288_MOESM85_ESM.xls]

suplementery table 85 Pou2af1(KEGG)
ID	Description	setSize	enrichmentScore	NES	pvalue	p.adjust	qvalue	rank	leading_edge	core_enrichment
KEGG_RIBOSOME	KEGG_RIBOSOME	79	0.861244708	2.007359326	1.00E-10	4.55E-09	2.95E-09	2086	tags=87%, list=11%, signal=78%	Rps27l/Rps20/Rpl39/Rps5/Rps19/Rpsa/Rpl31/Rps12/Rpl32/Rplp0/Rps2/Rps29/Rpl36a/Rpl10/Rpl6/Rps24/Rps11/Rps17/Rps4x/Rpl14/Rpl29/Rplp1/Rps28/Rps3a/Rps15/Rpl38/Rpl11/Rpl13/Rps27a/Rpl35/Rps23/Rpl15/Rps13/Rpl23/Rpl18a/Bco2/Rpl18/Rps16/Rpl22/Rpl27/Rpl17/Rpl3/Rpl12/Rps10/Rpl7/Rps25/Rpl5/Rpl4/Rpl28/Rpl23a/Rps8/Rps21/Rps15a/Rps27/Rpl10a/Rps3/Rpl19/Uba52/Rpl24/Rpl26/Rpl30/Rpl9/LOC102555453/Rpl13a/Rps7/Rpl21/R…
KEGG_HEMATOPOIETIC_CELL_LINEAGE	KEGG_HEMATOPOIETIC_CELL_LINEAGE	75	0.850348084	1.970635298	1.00E-10	4.55E-09	2.95E-09	2016	tags=60%, list=11%, signal=54%	Il1b/RT1-Da/Anpep/Csf3r/Itgam/Fcgr1a/RT1-Db1/Cd38/Cd33/Il1r2/Il4r/Cd14/Csf3/Itga5/Csf1r/Il1r1/Csf1/Csf2ra/Cd44/Il1a/Cd37/Il6r/Itga6/Itgb3/Cd8a/Cd3g/Cd55/Cd9/Il2ra/Cd8b/Cd4/Il6/Itga3/Itga4/Cd22/Kitlg/Itga1/Cd1d1/Csf2/Cd3e/Cd34/Cd2/Cd3d/Il11/Ms4a1
KEGG_JAK_STAT_SIGNALING_PATHWAY	KEGG_JAK_STAT_SIGNALING_PATHWAY	135	0.74516084	1.770219109	1.00E-10	4.55E-09	2.95E-09	2136	tags=39%, list=12%, signal=34%	Socs3/Csf2rb/Csf3r/Pim1/Il4r/Ptpn6/Csf3/Osmr/Ccnd1/Il10ra/Clcf1/Pik3cg/Stat6/Stat1/Il10rb/Lif/Pik3r5/Il2rg/Jak3/Csf2ra/Myc/Ifnar2/Ifngr2/Il6r/Irf9/Stat3/Pik3cd/Il10/Il21r/Ifngr1/Il13ra1/Ccnd2/Osm/Stat5a/Spry2/Il2ra/Stat2/Cish/Il6/Spry1/Il20rb/Csf2/Socs1/Ifnlr1/Pik3r1/Il11/Cntf/Jak2/Socs2/Il15ra/Ifnar1/Bcl2l1
KEGG_CYTOKINE_CYTOKINE_RECEPTOR_INTERACTION	KEGG_CYTOKINE_CYTOKINE_RECEPTOR_INTERACTION	226	0.720657264	1.730817008	1.00E-10	4.55E-09	2.95E-09	2360	tags=38%, list=13%, signal=33%	Il1b/Csf2rb/Tnfrsf1b/Cxcl13/Cxcl1/Ccl3/Csf3r/Cxcl2/Ccl20/Ccl7/Cxcl3/Pf4/Tnfrsf12a/Il1r2/Cxcr2/Il4r/Cxcl6/Tgfb1/Tnfrsf1a/Cxcr4/Csf3/Osmr/Il10ra/Il17ra/Clcf1/Csf1r/Fas/Il10rb/Il1r1/Lif/Csf1/Cxcl16/Ccl4/Il2rg/Pdgfa/Tgfbr2/Ccr5/Il18/Csf2ra/Il18rap/Ifnar2/Il1a/Ifngr2/Tnfrsf14/Il6r/Ltbr/Pdgfb/Tnfrsf10b/Il10/Cx3cr1/Il21r/Ifngr1/Il17rb/Il13ra1/Osm/Ccl12/Cxcl10/Il2ra/Bmp2/Il6/Tnfrsf21/Kitlg/Plekho2/Il20rb…
KEGG_LEISHMANIA_INFECTION	KEGG_LEISHMANIA_INFECTION	65	0.813303108	1.872005654	1.70E-10	6.20E-09	4.02E-09	1462	tags=55%, list=8%, signal=51%	Il1b/Fcgr2b/RT1-Da/C3/Itgb2/Itgam/Fcgr1a/Nos2/RT1-Db1/Tlr2/Fcgr3a/Ncf1/Ncf4/Ptpn6/Tgfb1/RT1-Ba/Cyba/Ncf2/Stat1/RT1-Bb/Myd88/Itgb1/Il1a/Ptgs2/Ifngr2/Tlr4/Nfkbia/Fos/Jun/Il10/Irak4/Ifngr1/RT1-DMa/Mapk13/Itga4/Nfkb1
KEGG_COMPLEMENT_AND_COAGULATION_CASCADES	KEGG_COMPLEMENT_AND_COAGULATION_CASCADES	68	0.788189498	1.815267451	2.82E-09	7.33E-08	4.75E-08	2333	tags=46%, list=13%, signal=40%	Serpine1/C3/C1qc/C5ar1/Serping1/Plau/Plaur/C1s/C1qb/C1qa/C1r/C2/Cfd/C3ar1/A2m/F13a1/Cfh/F2r/Plat/Thbd/Cd55/Vwf/Pros1/C4b/F10/C7/Masp1/F3/Kng1/Fgg/F5
KEGG_PATHWAYS_IN_CANCER	KEGG_PATHWAYS_IN_CANCER	314	0.622516317	1.503320794	2.77E-09	7.33E-08	4.75E-08	2503	tags=33%, list=14%, signal=29%	Rac2/Csf3r/Mmp9/Nos2/Cdh1/Fn1/Birc3/Spi1/Wnt7b/Tgfb1/Runx1/Ccnd1/Pik3cg/Pgf/Egln3/Csf1r/Nfkb2/Stat1/Fgf2/Fas/Pik3r5/Col4a1/Pdgfa/Tgfbr2/Lama5/Itgb1/Csf2ra/Myc/Traf1/Cebpa/Cdkn1a/Ptgs2/Ets1/Fgfr1/Cdk6/Birc5/Lamc1/Stat3/Pdgfb/Col4a6/Fgfr2/Pik3cd/Casp8/Nfkbia/Fos/Jun/Col4a2/Itga6/Plcg2/Pld1/Slc2a1/Bid/Mmp2/Stat5a/Cks1b/Bmp2/Il6/Itga3/Cdkn2b/Fzd6/Nfkb1/Nras/Rad51/Rhoa/Fzd1/Kitlg/Fgfr3/Ralgds/Ralb/E2f…
KEGG_NATURAL_KILLER_CELL_MEDIATED_CYTOTOXICITY	KEGG_NATURAL_KILLER_CELL_MEDIATED_CYTOTOXICITY	98	0.731245548	1.726163536	1.72E-08	3.38E-07	2.19E-07	2466	tags=44%, list=13%, signal=38%	Rac2/Fcer1g/Tyrobp/Itgb2/Fcgr3a/Lcp2/Itgal/Ptpn6/Vav1/Icam1/Pik3cg/Syk/Cd48/Fas/Ptk2b/Pik3r5/Nfatc1/Ifnar2/Ifngr2/Ncr1/Hcst/Pik3cd/Plcg2/Tnfrsf10b/Ifngr1/Bid/Shc4/Shc1/Lck/Cd244/Nras/Klrk1/RT1-M3-1/Csf2/Nfatc4/Casp3/Icam2/Pik3r1/Ifnar1/Rac1/Mapk3/Sh3bp2/Cd247
KEGG_CELL_ADHESION_MOLECULES_CAMS	KEGG_CELL_ADHESION_MOLECULES_CAMS	120	0.709790467	1.681314867	1.60E-08	3.38E-07	2.19E-07	2931	tags=52%, list=16%, signal=44%	RT1-Da/Itgb2/Ptprc/Sell/Itgam/Sdc1/RT1-Db1/Cdh1/Cd274/Itgal/Icam1/RT1-Ba/Selplg/Itgb8/RT1-Bb/Vcam1/Itgb1/Cldn1/Vcan/Itgb7/Itga6/Cldn4/Cdh3/Cd8a/Selp/Siglec1/Cd8b/Cd4/Cd86/RT1-DMa/Icoslg/Sdc4/Cdh5/F11r/Itga4/Cd22/Icos/Cd80/RT1-M3-1/Pecam1/Cd40/Cd276/Pdcd1lg2/Cd34/Cd2/Spn/Icam2/Jam3/Itgav/RT1-DOa/Alcam/Cldn19/Cd6/Ctla4/Sdc2/RT1-DOb/Sele/Nectin2/Nectin3/Ocln/Cldn2/Ptprf
KEGG_REGULATION_OF_ACTIN_CYTOSKELETON	KEGG_REGULATION_OF_ACTIN_CYTOSKELETON	206	0.650298968	1.556680817	1.86E-08	3.38E-07	2.19E-07	3117	tags=40%, list=17%, signal=34%	Rac2/Arpc1b/Itgb2/Itgam/Fn1/Itgax/Itgal/Msn/Cd14/Vav1/Nckap1l/Itga5/Pik3cg/Fgf2/Itgb8/Myl12a/Pik3r5/Was/Pdgfa/Gsn/Tmsb4x/Itgb1/Fgd3/F2r/Ezr/Rras/Itgb7/Pfn1/Myh9/Fgfr1/Actb/Gng12/Pdgfb/Fgfr2/Pik3cd/Actn1/Itga6/Arpc5/Itgb3/Arpc3/Iqgap1/Arpc4/Arpc2/Itga3/Gna12/Itga4/Nras/Gna13/Rhoa/Fgfr3/Itga7/Iqgap3/Rras2/Itga1/Iqgap2/Scin/Actg1/Pip4k2a/Myl9/Pik3r1/Diaph2/Wasf2/Egfr/Itgav/Ppp1ca/Cfl1/Rac1/Diaph1/Ma…
KEGG_CHEMOKINE_SIGNALING_PATHWAY	KEGG_CHEMOKINE_SIGNALING_PATHWAY	170	0.675831503	1.61463065	2.40E-08	3.98E-07	2.58E-07	2015	tags=36%, list=11%, signal=33%	Rac2/Cxcl13/Cxcl1/Fgr/Ccl3/Lyn/Hck/Cxcl2/Ccl20/Ccl7/Cxcl3/Pf4/Ncf1/Cxcr2/Vav1/Cxcl6/Cxcr4/Pik3cg/Dock2/Stat1/Ptk2b/Cxcl16/Pik3r5/Ccl4/Was/Ccr5/Jak3/Prkcd/Gnb2/Gng5/Gnb3/Gng12/Stat3/Adcy4/Pik3cd/Nfkbia/Prex1/Cx3cr1/Gnai2/Ccl12/Shc4/Gng10/Shc1/Cxcl10/Stat2/Rap1b/Plcb2/Gnai3/Plcb3/Adcy7/Nfkb1/Nras/Rhoa/Cxcr6/Gnb4/Ccl5/Ccr7/Gng8/Rela/Pik3r1/Ccl19/Jak2
KEGG_TOLL_LIKE_RECEPTOR_SIGNALING_PATHWAY	KEGG_TOLL_LIKE_RECEPTOR_SIGNALING_PATHWAY	88	0.743434001	1.737811305	4.06E-08	6.06E-07	3.93E-07	2441	tags=52%, list=13%, signal=46%	Il1b/Ccl3/Spp1/Tlr2/Cd14/Map3k8/Pik3cg/Ikbke/Stat1/Irf7/Tlr1/Pik3r5/Ccl4/Tlr8/Myd88/Ifnar2/Tlr4/Tlr9/Pik3cd/Casp8/Nfkbia/Fos/Tlr7/Jun/Irak4/Irf5/Tlr6/Cxcl10/Tlr5/Cd86/Il6/Mapk13/Nfkb1/Cd80/Cd40/Ccl5/Lbp/Rela/Pik3r1/Ifnar1/Tlr3/Ticam2/Ly96/Rac1/Mapk3/Ripk1
KEGG_LEUKOCYTE_TRANSENDOTHELIAL_MIGRATION	KEGG_LEUKOCYTE_TRANSENDOTHELIAL_MIGRATION	113	0.712919025	1.683320066	4.33E-08	6.06E-07	3.93E-07	2437	tags=42%, list=13%, signal=37%	Rac2/Cybb/Itgb2/Mmp9/Itgam/Ncf1/Itgal/Ncf4/Msn/Vav1/Icam1/Cxcr4/Cyba/Pik3cg/Ncf2/Ptk2b/Myl12a/Pik3r5/Vcam1/Itgb1/Cldn1/Ezr/Actb/Vasp/Pik3cd/Actn1/Cldn4/Plcg2/Gnai2/Mmp2/Rap1b/Gnai3/Sipa1/Cdh5/Mapk13/F11r/Itga4/Rhoa/Pecam1/Actg1/Ctnna1/Myl9/Pik3r1/Jam3/Rac1/Rhoh/Cldn19/Bcar1
KEGG_FOCAL_ADHESION	KEGG_FOCAL_ADHESION	191	0.653233621	1.560602724	5.61E-08	7.29E-07	4.72E-07	3117	tags=46%, list=17%, signal=39%	Thbs1/Rac2/Spp1/Fn1/Col1a1/Birc3/Vav1/Parvg/Col3a1/Ccnd1/Itga5/Flnc/Pik3cg/Pgf/Itgb8/Myl12a/Pik3r5/Col4a1/Pdgfa/Lama5/Flna/Itgb1/Thbs2/Itgb7/Zyx/Actb/Lamc1/Col6a2/Pdgfb/Col4a6/Vasp/Pik3cd/Jun/Col4a2/Actn1/Itga6/Tln1/Col6a3/Itgb3/Col5a1/Ccnd2/Tnc/Shc4/Shc1/Capn2/Col6a1/Rap1b/Vwf/Itga3/Col5a2/Itga4/Rhoa/Parva/Itga7/Thbs3/Itga1/Lama1/Lamb2/Actg1/Met/Col4a4/Myl9/Pik3r1/Erbb2/Egfr/Itgav/Lamb1/Ppp1ca/R…
KEGG_FC_GAMMA_R_MEDIATED_PHAGOCYTOSIS	KEGG_FC_GAMMA_R_MEDIATED_PHAGOCYTOSIS	93	0.718093777	1.68360457	2.48E-07	3.00E-06	1.95E-06	2399	tags=44%, list=13%, signal=39%	Rac2/Fcgr2b/Arpc1b/Lyn/Hck/Ptprc/Fcgr1a/Fcgr3a/Ncf1/Vav1/Pik3cg/Dock2/Inpp5d/Syk/Pik3r5/Was/Gsn/Prkcd/Plpp1/Plpp3/Sphk1/Vasp/Pik3cd/Plcg2/Marcks/Arpc5/Arpc3/Pld1/Arpc4/Pla2g4a/Arpc2/Asap3/Gab2/Scin/Pik3r1/Marcksl1/Wasf2/Arf6/Cfl1/Rac1/Mapk3
KEGG_ANTIGEN_PROCESSING_AND_PRESENTATION	KEGG_ANTIGEN_PROCESSING_AND_PRESENTATION	51	0.781540203	1.772937886	5.26E-07	5.98E-06	3.88E-06	2475	tags=53%, list=13%, signal=46%	Cd74/RT1-Da/RT1-Db1/Tap1/RT1-Ba/B2m/Ctsl/RT1-Bb/Ifi30/Ctsb/Ctss/Psme1/Cd8a/Hspa2/Psme2/Cd8b/Cd4/RT1-DMa/Hspa5/RT1-M3-1/Lgmn/Pdia3/RT1-DOa/Tapbp/Calr/Hsp90ab1/RT1-DOb
KEGG_SYSTEMIC_LUPUS_ERYTHEMATOSUS	KEGG_SYSTEMIC_LUPUS_ERYTHEMATOSUS	53	0.780172017	1.777947045	6.17E-07	6.61E-06	4.28E-06	2095	tags=47%, list=11%, signal=42%	Fcgr2b/RT1-Da/C3/Fcgr1a/RT1-Db1/C1qc/Fcgr3a/C1s/C1qb/C1qa/C1r/C2/RT1-Ba/RT1-Bb/Trim21/Elane/Actn1/Il10/Cd86/RT1-DMa/Cd80/C4b/Cd40/C7/RT1-DOa
KEGG_B_CELL_RECEPTOR_SIGNALING_PATHWAY	KEGG_B_CELL_RECEPTOR_SIGNALING_PATHWAY	74	0.734935823	1.702451549	8.85E-07	8.95E-06	5.80E-06	2399	tags=47%, list=13%, signal=41%	Rac2/Fcgr2b/Lyn/Ifitm3/Pik3ap1/Ptpn6/Vav1/Pik3cg/Inpp5d/Syk/Pik3r5/Btk/Lilrb3a/Nfatc1/Nfkbie/Pik3cd/Nfkbia/Fos/Card11/Jun/Plcg2/Cd72/Blnk/Dapp1/Nfkb1/Cd22/Nras/Cd81/Bcl10/Nfatc4/Rela/Pik3r1/Cd79b/Rac1/Mapk3
KEGG_NOD_LIKE_RECEPTOR_SIGNALING_PATHWAY	KEGG_NOD_LIKE_RECEPTOR_SIGNALING_PATHWAY	57	0.762598028	1.738775763	2.37E-06	2.27E-05	1.47E-05	2561	tags=56%, list=14%, signal=48%	Il1b/Cxcl1/Cxcl2/Ccl7/Cxcl3/Pstpip1/Birc3/Pycard/Nlrp3/Nlrc4/Il18/Casp4/Casp1/Mefv/Card6/Casp8/Nlrp1a/Nfkbia/Nod1/Ccl12/Naip6/Nod2/Il6/Mapk13/Nfkb1/Ccl5/Rela/Erbin/Trip6/Mapk3/Hsp90ab1/Card9
KEGG_P53_SIGNALING_PATHWAY	KEGG_P53_SIGNALING_PATHWAY	63	0.739027082	1.696324072	3.96E-06	3.60E-05	2.33E-05	2846	tags=51%, list=15%, signal=43%	Thbs1/Serpine1/Ccnd1/Rrm2/Cdk1/Fas/Cd82/Gadd45g/Shisa5/Pmaip1/Igfbp3/Cdkn1a/Cdk6/Casp8/Ccnd2/Gtse1/Bid/Gadd45a/Ccnb1/Perp/Bax/Tp53/Cdk2/Casp3/Gadd45b/Ccnb2/Chek2/Sfn/Cdk4/Ccnd3/Steap3/Bbc3
KEGG_AUTOIMMUNE_THYROID_DISEASE	KEGG_AUTOIMMUNE_THYROID_DISEASE	31	0.816150658	1.745896095	1.02E-05	8.80E-05	5.70E-05	2475	tags=48%, list=13%, signal=42%	RT1-Da/RT1-Db1/RT1-Ba/Fas/RT1-Bb/Il10/Cd86/RT1-DMa/Cd80/RT1-M3-1/Tshr/Cd40/RT1-DOa/Ctla4/RT1-DOb
KEGG_ECM_RECEPTOR_INTERACTION	KEGG_ECM_RECEPTOR_INTERACTION	81	0.704956938	1.645471337	1.46E-05	0.000120662	7.82E-05	2180	tags=49%, list=12%, signal=44%	Thbs1/Spp1/Sdc1/Fn1/Col1a1/Col3a1/Itga5/Itgb8/Hspg2/Col4a1/Lama5/Itgb1/Cd44/Thbs2/Gp6/Itgb7/Lamc1/Col6a2/Col4a6/Col4a2/Itga6/Col6a3/Itgb3/Col5a1/Tnc/Col6a1/Cd47/Vwf/Sdc4/Itga3/Col5a2/Itga4/Itga7/Thbs3/Itga1/Lama1/Lamb2/Col4a4/Itgav/Lamb1
KEGG_OLFACTORY_TRANSDUCTION	KEGG_OLFACTORY_TRANSDUCTION	43	-0.631984768	-2.075906736	2.26E-05	0.000171233	0.00011092	3102	tags=37%, list=17%, signal=31%	Pde1c/Calm3/Camk2d/Guca1b/Prkg2/Grk3/Prkg1/Adcy3/Camk2g/Camk2b/Cnga3/Cngb1/Pdc/Gnal/Guca1a/Camk2a
KEGG_SMALL_CELL_LUNG_CANCER	KEGG_SMALL_CELL_LUNG_CANCER	82	0.694930269	1.623496085	2.22E-05	0.000171233	0.00011092	2387	tags=45%, list=13%, signal=39%	Nos2/Fn1/Birc3/Ccnd1/Pik3cg/Pik3r5/Col4a1/Lama5/Itgb1/Myc/Traf1/Ptgs2/Cdk6/Lamc1/Col4a6/Pik3cd/Nfkbia/Col4a2/Itga6/Cks1b/Itga3/Cdkn2b/Nfkb1/E2f2/Lama1/Lamb2/Tp53/Cdk2/Col4a4/E2f1/Rela/Pik3r1/Itgav/Bcl2l1/Lamb1/Rarb/Cdk4
KEGG_APOPTOSIS	KEGG_APOPTOSIS	81	0.696118738	1.6248417	2.93E-05	0.000213415	0.000138244	2441	tags=40%, list=13%, signal=34%	Il1b/Csf2rb/Birc3/Tnfrsf1a/Pik3cg/Fas/Il1r1/Pik3r5/Irak3/Myd88/Il1a/Cflar/Irak2/Pik3cd/Casp8/Nfkbia/Ngf/Tnfrsf10b/Irak4/Bid/Capn2/Nfkb1/Capn1/Tradd/Bax/Tp53/Casp3/Rela/Pik3r1/Bcl2l1/Il1rap/Ripk1
KEGG_INTESTINAL_IMMUNE_NETWORK_FOR_IGA_PRODUCTION	KEGG_INTESTINAL_IMMUNE_NETWORK_FOR_IGA_PRODUCTION	43	0.765713433	1.708402054	3.37E-05	0.000235967	0.000152853	2095	tags=47%, list=11%, signal=41%	RT1-Da/RT1-Db1/Tgfb1/Cxcr4/RT1-Ba/RT1-Bb/Itgb7/Ltbr/Il10/Cd86/RT1-DMa/Icoslg/Il6/Itga4/Icos/Cd80/Cd40/Tnfsf13/Il15ra/RT1-DOa
KEGG_CELL_CYCLE	KEGG_CELL_CYCLE	122	0.650192155	1.540332149	4.64E-05	0.000313061	0.000202793	3079	tags=38%, list=17%, signal=32%	Tgfb1/Ccnd1/Cdk1/Gadd45g/Myc/Cdkn1a/Mcm5/Cdk6/Mcm3/Pttg1/Bub1/Ccnd2/Gadd45a/Mcm6/Bub1b/Ccnb1/Cdkn2b/Cdc25c/Cdc20/Plk1/E2f2/Tp53/Cdc6/Cdk2/Gadd45b/E2f1/Ccna2/Smad3/Tgfb3/Ttk/Ccnb2/Pcna/Chek2/Mcm4/Sfn/Cdk4/Espl1/Mcm2/Cdkn2c/Ywhaq/Ccnd3/Pkmyt1/Orc6/Chek1/Cdc45/Tgfb2
KEGG_PRIMARY_IMMUNODEFICIENCY	KEGG_PRIMARY_IMMUNODEFICIENCY	34	0.779662569	1.692809605	5.96E-05	0.00037396	0.000242241	1951	tags=47%, list=11%, signal=42%	Ptprc/Tap1/Il2rg/Jak3/Btk/Ada/Cd8a/Blnk/Cd8b/Cd4/Lck/Icos/Cd40/Cd3e/Ung/Cd3d
KEGG_CYTOSOLIC_DNA_SENSING_PATHWAY	KEGG_CYTOSOLIC_DNA_SENSING_PATHWAY	39	0.757905807	1.678588547	5.84E-05	0.00037396	0.000242241	2533	tags=49%, list=14%, signal=42%	Il1b/Ripk3/Pycard/Ikbke/Irf7/Ccl4/Il18/Casp1/Nfkbia/Il33/Cxcl10/Il6/Nfkb1/Ccl5/Rela/Trex1/Zbp1/Ripk1/Polr3g
KEGG_PANCREATIC_CANCER	KEGG_PANCREATIC_CANCER	67	0.695791714	1.604277002	6.78E-05	0.000411028	0.000266253	2523	tags=48%, list=14%, signal=41%	Rac2/Tgfb1/Ccnd1/Pik3cg/Pgf/Stat1/Pik3r5/Tgfbr2/Cdk6/Stat3/Pik3cd/Pld1/Nfkb1/Rad51/Ralgds/Ralb/E2f2/Tgfa/Tp53/E2f1/Rela/Pik3r1/Tgfbr1/Erbb2/Egfr/Bcl2l1/Smad3/Tgfb3/Rac1/Cdk4/Mapk3/Arhgef6
KEGG_LYSOSOME	KEGG_LYSOSOME	115	0.644937871	1.52337667	8.23E-05	0.000483051	0.000312908	3458	tags=39%, list=19%, signal=32%	Slc11a1/Cd68/Laptm5/Napsa/Ctsz/Ctsc/Cd63/Ctsh/Ctsl/Ctsb/Npc2/Ctss/Acp5/Gm2a/Dnase2/Ctsd/Tcirg1/Lipa/Fuca1/Galns/Cd164/Glb1/Lamp2/Ctse/Laptm4a/Ctsa/Lgmn/Ctsw/Lamp1/Ap1s3/Psap/Pla2g15/Igf2r/Slc11a2/Cln5/Manba/Ap1s1/Asah1/Sumf1/Naglu/Ap1b1/Ap3m1/Scarb2/Ap1s2/Atp6v0b
KEGG_GRAFT_VERSUS_HOST_DISEASE	KEGG_GRAFT_VERSUS_HOST_DISEASE	27	0.812573879	1.707077446	8.63E-05	0.000490853	0.000317961	2095	tags=48%, list=11%, signal=43%	Il1b/RT1-Da/RT1-Db1/RT1-Ba/Fas/RT1-Bb/Il1a/Cd86/RT1-DMa/Il6/Cd80/RT1-M3-1/RT1-DOa
KEGG_T_CELL_RECEPTOR_SIGNALING_PATHWAY	KEGG_T_CELL_RECEPTOR_SIGNALING_PATHWAY	106	0.644642938	1.521370048	9.18E-05	0.000506391	0.000328027	3710	tags=48%, list=20%, signal=39%	Ptprc/Lcp2/Ptpn6/Vav1/Map3k8/Pik3cg/Pik3r5/Nfatc1/Nfkbie/Pik3cd/Nfkbia/Fos/Card11/Jun/Il10/Cd8a/Cd3g/Cd8b/Cd4/Lck/Mapk13/Nfkb1/Nras/Rhoa/Dlg1/Icos/Tec/Csf2/Cd3e/Bcl10/Nfatc4/Rela/Cd3d/Pik3r1/Prkcq/Cdk4/Mapk3/Pak2/Ctla4/Cd247/Grb2/Map2k1/Akt1/Nfkbib/Zap70/Cd28/Cdc42/Nck1/Vav2/Nfatc2/Nck2
KEGG_ALLOGRAFT_REJECTION	KEGG_ALLOGRAFT_REJECTION	28	0.794043372	1.685695903	0.000107573	0.000575833	0.000373009	2475	tags=46%, list=13%, signal=40%	RT1-Da/RT1-Db1/RT1-Ba/Fas/RT1-Bb/Il10/Cd86/RT1-DMa/Cd80/RT1-M3-1/Cd40/RT1-DOa/RT1-DOb
KEGG_PATHOGENIC_ESCHERICHIA_COLI_INFECTION	KEGG_PATHOGENIC_ESCHERICHIA_COLI_INFECTION	52	0.71591207	1.629376191	0.00024096	0.00125299	0.000811653	3470	tags=60%, list=19%, signal=49%	Arpc1b/Tubb6/Cdh1/Hcls1/Cd14/Was/Itgb1/Cldn1/Ezr/Actb/Tlr4/Arpc5/Tuba1c/Arpc3/Tubb2b/Tlr5/Arpc4/Arpc2/Rhoa/Actg1/Ly96/Tubb4b/Ywhaq/Krt18/Ocln/Tubb5/Rock2/Cttn/Arpc1a/Cdc42/Nck1
KEGG_CHRONIC_MYELOID_LEUKEMIA	KEGG_CHRONIC_MYELOID_LEUKEMIA	71	0.670543725	1.549008618	0.000335197	0.001694608	0.001097722	3079	tags=46%, list=17%, signal=39%	Tgfb1/Runx1/Ccnd1/Pik3cg/Pik3r5/Tgfbr2/Myc/Cdkn1a/Cdk6/Pik3cd/Nfkbia/Stat5a/Shc4/Shc1/Nfkb1/Nras/Gab2/E2f2/Tp53/E2f1/Rela/Pik3r1/Tgfbr1/Bcl2l1/Smad3/Tgfb3/Cdk4/Mapk3/Grb2/Mecom/Map2k1/Akt1/Tgfb2
KEGG_BLADDER_CANCER	KEGG_BLADDER_CANCER	38	0.74249481	1.637686311	0.000366415	0.001802366	0.001167524	2399	tags=45%, list=13%, signal=39%	Thbs1/Mmp9/Cdh1/Ccnd1/Pgf/Myc/Cdkn1a/Mmp2/Nras/Fgfr3/E2f2/Tp53/E2f1/Erbb2/Egfr/Cdk4/Mapk3
KEGG_ASTHMA	KEGG_ASTHMA	25	0.796795	1.654755169	0.0003949	0.001891361	0.001225173	2475	tags=40%, list=13%, signal=35%	RT1-Da/Fcer1g/RT1-Db1/RT1-Ba/RT1-Bb/Il10/RT1-DMa/Cd40/RT1-DOa/RT1-DOb
KEGG_VIRAL_MYOCARDITIS	KEGG_VIRAL_MYOCARDITIS	60	0.700239506	1.601345987	0.000408033	0.001904156	0.001233461	2475	tags=40%, list=13%, signal=35%	Rac2/RT1-Da/Itgb2/RT1-Db1/Itgal/Icam1/RT1-Ba/Ccnd1/RT1-Bb/Myh9/Actb/Casp8/Bid/Cd55/Cd86/RT1-DMa/Cd80/RT1-M3-1/Cd40/Actg1/Casp3/RT1-DOa/Rac1/RT1-DOb
KEGG_PRION_DISEASES	KEGG_PRION_DISEASES	34	0.731147797	1.587473943	0.001013523	0.004611528	0.002987224	3246	tags=50%, list=18%, signal=41%	Il1b/C1qc/C1qb/C1qa/Il1a/Egr1/Lamc1/Il6/Hspa5/Bax/Ccl5/C7/Notch1/Mapk3/Prkx/Map2k1/C6
KEGG_TGF_BETA_SIGNALING_PATHWAY	KEGG_TGF_BETA_SIGNALING_PATHWAY	83	0.628770133	1.465253649	0.001906519	0.008463084	0.00548216	3922	tags=37%, list=21%, signal=30%	Thbs1/Tgfb1/Dcn/Tgfbr2/Id1/Myc/Thbs2/Fst/Ltbp1/Id2/Bmp2/Cdkn2b/Rhoa/Smad7/Thbs3/Tgfbr1/Smad6/Smad3/Tgfb3/Id3/Mapk3/Inhbb/Thbs4/Rock2/Tgfb2/Inhba/Acvrl1/Acvr1/Smad1/Pitx2/Ppp2r1b
KEGG_DRUG_METABOLISM_CYTOCHROME_P450	KEGG_DRUG_METABOLISM_CYTOCHROME_P450	46	0.681892945	1.531040757	0.002200714	0.009314651	0.006033782	2599	tags=22%, list=14%, signal=19%	Aldh1a3/Fmo5/Mgst1/Mgst2/Aldh3a1/Aldh3b1/Gsto1/Maoa/Gstp1/Maob
KEGG_RENAL_CELL_CARCINOMA	KEGG_RENAL_CELL_CARCINOMA	65	0.642873299	1.479721938	0.002188629	0.009314651	0.006033782	3079	tags=37%, list=17%, signal=31%	Tgfb1/Pik3cg/Pgf/Egln3/Pik3r5/Ets1/Pdgfb/Pik3cd/Jun/Slc2a1/Rap1b/Nras/Gab1/Tgfa/Met/Pik3r1/Tgfb3/Rac1/Mapk3/Pak2/Grb2/Map2k1/Akt1/Tgfb2
KEGG_TYPE_I_DIABETES_MELLITUS	KEGG_TYPE_I_DIABETES_MELLITUS	34	0.711877783	1.545634735	0.002556312	0.010573836	0.006849449	2095	tags=38%, list=11%, signal=34%	Il1b/RT1-Da/RT1-Db1/RT1-Ba/Fas/RT1-Bb/Il1a/Cd86/RT1-DMa/Cd80/RT1-M3-1/Ptprn2/RT1-DOa
KEGG_COLORECTAL_CANCER	KEGG_COLORECTAL_CANCER	59	0.654710851	1.497910862	0.002623491	0.010610565	0.00687324	3079	tags=46%, list=17%, signal=38%	Rac2/Tgfb1/Ccnd1/Pik3cg/Pik3r5/Tgfbr2/Myc/Birc5/Pik3cd/Fos/Jun/Rhoa/Ralgds/Bax/Tp53/Casp3/Pik3r1/Tgfbr1/Smad3/Tgfb3/Rac1/Mapk3/Tcf7l1/Map2k1/Akt1/Tcf7/Tgfb2
KEGG_ACUTE_MYELOID_LEUKEMIA	KEGG_ACUTE_MYELOID_LEUKEMIA	56	0.665468922	1.51546367	0.002785326	0.011020204	0.007138594	3063	tags=41%, list=17%, signal=34%	Pim1/Spi1/Runx1/Ccnd1/Eif4ebp1/Pik3cg/Pik3r5/Myc/Cebpa/Stat3/Pik3cd/Stat5a/Nfkb1/Nras/Rela/Pik3r1/Pml/Mapk3/Tcf7l1/Grb2/Map2k1/Akt1/Tcf7
KEGG_EPITHELIAL_CELL_SIGNALING_IN_HELICOBACTER_PYLORI_INFECTION	KEGG_EPITHELIAL_CELL_SIGNALING_IN_HELICOBACTER_PYLORI_INFECTION	69	0.637999786	1.470437375	0.003073538	0.011901786	0.007709659	2472	tags=33%, list=13%, signal=29%	Cxcl1/Lyn/Cxcl2/Cxcl3/Cxcr2/Nfkbia/Jun/Nod1/Plcg2/Tcirg1/Adam17/Mapk13/F11r/Nfkb1/Atp6v0e1/Ccl5/Met/Casp3/Rela/Jam3/Egfr/Rac1/Csk
KEGG_FC_EPSILON_RI_SIGNALING_PATHWAY	KEGG_FC_EPSILON_RI_SIGNALING_PATHWAY	76	0.626905661	1.454830635	0.003658022	0.013870002	0.008984617	1978	tags=28%, list=11%, signal=25%	Rac2/Fcer1g/Lyn/Lcp2/Vav1/Pik3cg/Inpp5d/Syk/Pik3r5/Btk/Prkcd/Pla2g2d/Pik3cd/Plcg2/Pla2g4a/Mapk13/Nras/Gab2/Csf2/Pla2g2a/Pik3r1
KEGG_PROSTATE_CANCER	KEGG_PROSTATE_CANCER	86	0.604268676	1.411394863	0.00449642	0.016700988	0.010818454	3893	tags=45%, list=21%, signal=36%	Ccnd1/Pik3cg/Pik3r5/Pdgfa/Cdkn1a/Fgfr1/Creb3l1/Pdgfb/Fgfr2/Pik3cd/Nfkbia/Creb3l2/Nfkb1/Nras/E2f2/Tgfa/Tp53/Cdk2/E2f1/Rela/Pik3r1/Erbb2/Egfr/Mapk3/Tcf7l1/Hsp90ab1/Gstp1/Grb2/Pdgfra/Map2k1/Akt1/Tcf7/Pdgfc/Ccne2/Tcf7l2/Mdm2/Cdkn1b/Ar/Creb3
KEGG_ADHERENS_JUNCTION	KEGG_ADHERENS_JUNCTION	73	0.625633386	1.447037515	0.005769952	0.021002624	0.013604939	3453	tags=45%, list=19%, signal=37%	Rac2/Cdh1/Ptpn6/Was/Tgfbr2/Ptpn1/Fgfr1/Actb/Actn1/Iqgap1/Ptprj/Rhoa/Actg1/Met/Ctnna1/Tgfbr1/Erbb2/Wasf2/Egfr/Smad3/Rac1/Mapk3/Tcf7l1/Vcl/Nectin2/Nectin3/Ptprf/Tcf7/Snai1/Actn4/Ptprb/Tcf7l2/Cdc42
KEGG_GLUTATHIONE_METABOLISM	KEGG_GLUTATHIONE_METABOLISM	44	0.672626029	1.505437535	0.007010931	0.025019401	0.0162069	3970	tags=50%, list=22%, signal=39%	Anpep/Gpx1/Rrm2/Mgst1/Mgst2/Ggt5/Gpx7/Lap3/Ggt1/Gsto1/Odc1/Pgd/Gpx3/Gsr/Oplah/Gstp1/G6pd/Mgst3/Gclm/Txndc12/Gss/Gpx2
KEGG_PORPHYRIN_AND_CHLOROPHYLL_METABOLISM	KEGG_PORPHYRIN_AND_CHLOROPHYLL_METABOLISM	29	0.713274943	1.523466022	0.007725299	0.027038547	0.017514848	3072	tags=24%, list=17%, signal=20%	Hmox1/Cp/Fth1/Blvrb/Alas2/Hmbs/Alas1
KEGG_CARDIAC_MUSCLE_CONTRACTION	KEGG_CARDIAC_MUSCLE_CONTRACTION	70	-0.395611664	-1.467289933	0.011403736	0.039159999	0.025366801	1641	tags=33%, list=9%, signal=30%	Atp1b2/Myh7/Cacng8/Atp1a2/Cacng4/Cacna1c/Cacng2/Cacna1d/Cacnb4/Slc8a1/Cacna2d3/Cacng7/Cacng3/Cacna2d4/Cacna1f/Cacna2d2/Atp1a3/Cox4i2/Cacnb2/Cacng5/Atp1b1/Ryr2/Myh6
KEGG_MAPK_SIGNALING_PATHWAY	KEGG_MAPK_SIGNALING_PATHWAY	260	0.509684139	1.228678011	0.013974296	0.047098552	0.030509184	2656	tags=28%, list=14%, signal=24%	Il1b/Rac2/Il1r2/Cd14/Tgfb1/Tnfrsf1a/Map3k8/Hspb1/Dusp6/Flnc/Nfkb2/Fgf2/Fas/Il1r1/Pdgfa/Tgfbr2/Rasgrp4/Flna/Gadd45g/Myc/Il1a/Rras/Dusp2/Pla2g2d/Relb/Mapkapk3/Fgfr1/Gng12/Pdgfb/Fgfr2/Fos/Jun/Ngf/Map4k4/Map4k1/Map3k6/Ptpn7/Gadd45a/Hspa2/Dusp5/Dusp16/Mknk1/Rap1b/Pla2g4a/Rps6ka2/Gna12/Mapk13/Mapkapk2/Nfkb1/Nras/Rps6ka1/Fgfr3/Rras2/Pla2g2a/Tp53/Jund/Nfatc4/Casp3/Gadd45b/Rela/Mknk2/Tgfbr1/Egfr/Tgfb3/Rac…
KEGG_ARACHIDONIC_ACID_METABOLISM	KEGG_ARACHIDONIC_ACID_METABOLISM	54	0.629195188	1.434057787	0.014571115	0.048217143	0.031233777	2348	tags=28%, list=13%, signal=24%	Cyp4f18/Gpx1/Ggt5/Ptgs2/Pla2g2d/Tbxas1/Gpx7/Ptges/Pla2g4a/Ptgs1/Ggt1/Pla2g2a/Hpgds/Ptgis/Gpx3
