# Supplementary material for: Integrated bioinformatics analysis of retinal ischemia/reperfusion injury in rats with potential key genes
Source: BMC Genomics. 2024 Apr 15;25:367. doi: 10.1186/s12864-024-10288-0 (PMC11017533; doi:10.1186/s12864-024-10288-0)
Supplement: Supplementary file 87 — Supplementary Material 87. [file 12864_2024_10288_MOESM87_ESM.xls]

suplementery table 87 Cd28(KEGG)
ID	Description	setSize	enrichmentScore	NES	pvalue	p.adjust	qvalue	rank	leading_edge	core_enrichment
KEGG_RIBOSOME	KEGG_RIBOSOME	79	0.897537226	2.203066085	1.00E-10	4.53E-09	3.21E-09	1402	tags=87%, list=8%, signal=81%	Rps27a/Rps20/Rps5/LOC102555453/Rps12/Rpl36a/Rps27l/Rps2/Rpsa/Rpl32/Rps29/Rps17/Rpl14/Rpl10/Rpl30/Rplp0/Rps23/Rps28/Rpl39/Rpl31/Rplp1/Rps13/Rpl38/Rps24/Rpl6/Rps4x/Rpl3/Rps11/Rpl4/Rps21/Rpl7/Rps3a/Rpl18a/Rpl29/Rps3/Rpl18/Rps15a/Rpl27/Rps19/Rps15/Rps25/Rpl11/Rpl35/Rpl5/Rpl10a/Rpl28/Rps16/Rpl9/Rpl23a/Rpl13/Rpl15/Rpl23/Rpl24/Rpl19/Rpl22/Rps8/Rpl26/Rps7/Rps27/Rpl13a/Rpl7a/Rps10/Uba52/Rpl10l/Fau/Rpl36al…
KEGG_HEMATOPOIETIC_CELL_LINEAGE	KEGG_HEMATOPOIETIC_CELL_LINEAGE	75	0.807740749	1.974172257	1.00E-10	4.53E-09	3.21E-09	2138	tags=53%, list=12%, signal=47%	Il1b/Il1r2/RT1-Da/Csf3r/Itgam/Csf3/Fcgr1a/Cd44/Itga5/Cd14/Il1r1/Cd33/Il1a/RT1-Db1/Anpep/Cd38/Csf1/Il6/Il4r/Kitlg/Il11/Il6r/Cd55/Itgb3/Csf2ra/Cd3g/Itga6/Il2ra/Cd3e/Cd37/Cd9/Itga3/Csf1r/Ms4a1/Itga4/Csf2/Cd2/Itga2/Cd3d/Cd19
KEGG_CYTOKINE_CYTOKINE_RECEPTOR_INTERACTION	KEGG_CYTOKINE_CYTOKINE_RECEPTOR_INTERACTION	226	0.739778123	1.900451365	1.00E-10	4.53E-09	3.21E-09	2543	tags=40%, list=14%, signal=35%	Il1b/Il1r2/Cxcl1/Ccl3/Cxcl2/Ccl20/Tnfrsf1b/Csf2rb/Csf3r/Tnfrsf12a/Cxcl6/Cxcr2/Ccl7/Cxcl3/Cxcl13/Csf3/Ccl4/Clcf1/Osmr/Il1r1/Tnfrsf1a/Ccl12/Il1a/Cxcl16/Tgfb1/Il18rap/Il17ra/Ccr5/Csf1/Il2rg/Pf4/Lif/Fas/Il10ra/Il10rb/Il6/Tnfrsf14/Pdgfa/Il4r/Osm/Il13ra1/Kitlg/Ifnar2/Ltbr/Ifngr2/Il11/Tgfbr2/Il6r/Cxcl11/Cxcr4/Csf2ra/Cxcl10/Il10/Tnfrsf10b/Il2ra/Pdgfb/Il17rb/Ccl24/Il1rap/Tnfrsf21/Ccl5/Csf1r/Il18/Cxcl9/Cxc…
KEGG_JAK_STAT_SIGNALING_PATHWAY	KEGG_JAK_STAT_SIGNALING_PATHWAY	135	0.726933956	1.845951699	1.00E-10	4.53E-09	3.21E-09	2543	tags=39%, list=14%, signal=34%	Socs3/Csf2rb/Csf3r/Pim1/Csf3/Clcf1/Osmr/Myc/Ccnd1/Stat1/Ptpn6/Il2rg/Lif/Cish/Il10ra/Il10rb/Il6/Il4r/Stat6/Jak3/Irf9/Osm/Pik3r5/Il13ra1/Stat3/Ifnar2/Pik3cg/Ifngr2/Il11/Il6r/Csf2ra/Il10/Spry2/Ccnd2/Stat5a/Il2ra/Socs2/Socs1/Jak2/Stat2/Ifngr1/Il6st/Pik3cd/Csf2/Bcl2l1/Ifnlr1/Il21r/Il2rb/Tslp/Il23r/Pik3r1/Il23a/Ifnar1
KEGG_LEISHMANIA_INFECTION	KEGG_LEISHMANIA_INFECTION	65	0.809694149	1.958801295	1.93E-10	6.99E-09	4.96E-09	1937	tags=60%, list=11%, signal=54%	Il1b/RT1-Da/Fcgr2b/C3/Itgam/Tlr2/Itgb2/Fcgr1a/Nos2/RT1-Ba/Stat1/Il1a/RT1-Db1/Ncf4/Ncf1/Itgb1/Tgfb1/Ptpn6/RT1-Bb/Cyba/Myd88/Ptgs2/Fcgr3a/Ncf2/Fos/Ifngr2/Nfkbia/Tlr4/Il10/Jun/Jak2/Irak4/Mapk13/Ifngr1/Marcksl1/RT1-DOb/Itga4/Rela/Nfkb1
KEGG_CHEMOKINE_SIGNALING_PATHWAY	KEGG_CHEMOKINE_SIGNALING_PATHWAY	170	0.683388888	1.747806085	6.31E-10	1.90E-08	1.35E-08	2002	tags=37%, list=11%, signal=33%	Cxcl1/Ccl3/Cxcl2/Rac2/Ccl20/Fgr/Cxcl6/Cxcr2/Ccl7/Cxcl3/Lyn/Cxcl13/Ccl4/Hck/Stat1/Ccl12/Cxcl16/Shc4/Ncf1/Ccr5/Pf4/Vav1/Ptk2b/Dock2/Jak3/Was/Gng5/Pik3r5/Stat3/Pik3cg/Gng12/Gng10/Nfkbia/Prkcd/Cxcl11/Cxcr4/Cxcl10/Gnb2/Rap1b/Adcy4/Ccl24/Gnai3/Jak2/Ccl5/Nras/Shc1/Plcb2/Stat2/Gnb3/Cxcl9/Gnai2/Cxcr6/Cxcr3/Ccl19/Bcar1/Pik3cd/Rhoa/Prex1/Ccr7/Rela/Nfkb1/Ccl22/Adcy7
KEGG_COMPLEMENT_AND_COAGULATION_CASCADES	KEGG_COMPLEMENT_AND_COAGULATION_CASCADES	68	0.788748008	1.915325441	4.59E-09	1.19E-07	8.43E-08	2100	tags=43%, list=11%, signal=38%	Serpine1/C3/Plaur/C5ar1/C1r/C1s/C1qc/Serping1/Plat/Plau/C1qb/C2/Thbd/C1qa/Cfd/F2r/C3ar1/Cd55/Kng1/F13a1/Pros1/A2m/Cfh/C4b/F5/Tfpi/F3/Masp1/Fgg
KEGG_PATHWAYS_IN_CANCER	KEGG_PATHWAYS_IN_CANCER	314	0.599294104	1.552257746	1.07E-08	2.41E-07	1.71E-07	2919	tags=35%, list=16%, signal=30%	Rac2/Csf3r/Mmp9/Fn1/Cdh1/Nos2/Birc3/Myc/Ccnd1/Stat1/Col4a1/Spi1/Fgfr1/Runx1/Itgb1/Tgfb1/Fgf2/Nfkb2/Wnt7b/Pgf/Fas/Ptgs2/Egln3/Il6/Col4a2/Pdgfa/Lama5/Traf1/Ets1/Fos/Pik3r5/Stat3/Kitlg/Pik3cg/Cdk6/Slc2a1/Cks1b/Fgfr2/Nfkbia/Tgfbr2/Lamc1/Fgfr3/Cdkn1a/Csf2ra/Bid/Itga6/Stat5a/Pdgfb/Jun/Col4a6/Mmp2/Casp8/Lamc2/Gstp1/Plcg2/Itga3/Nras/Csf1r/Tgfa/Tp53/Fzd6/Tpm3/Bmp2/Pik3cd/Rhoa/Cdkn2b/Rad51/Cebpa/Wnt4/Bax/T…
KEGG_NATURAL_KILLER_CELL_MEDIATED_CYTOTOXICITY	KEGG_NATURAL_KILLER_CELL_MEDIATED_CYTOTOXICITY	98	0.714299671	1.790274609	1.24E-07	2.49E-06	1.77E-06	2755	tags=44%, list=15%, signal=38%	Rac2/Tyrobp/Fcer1g/Itgb2/Icam1/Itgal/Shc4/Ptpn6/Lcp2/Vav1/Fas/Cd48/Ptk2b/Fcgr3a/Syk/Pik3r5/Ifnar2/Pik3cg/Ifngr2/Ncr1/Nfatc1/Hcst/Tnfrsf10b/Bid/Lck/Cd244/Plcg2/Nras/Shc1/Ifngr1/Micb/Pik3cd/Nfatc4/Casp3/Csf2/Klrk1/Rac1/Cd247/Pik3r1/Ifnar1/Sh3bp2/Zap70/Map2k1
KEGG_TOLL_LIKE_RECEPTOR_SIGNALING_PATHWAY	KEGG_TOLL_LIKE_RECEPTOR_SIGNALING_PATHWAY	88	0.723120035	1.799304328	1.40E-07	2.53E-06	1.80E-06	2543	tags=51%, list=14%, signal=44%	Il1b/Ccl3/Tlr2/Ccl4/Spp1/Cd14/Stat1/Map3k8/Ikbke/Myd88/Il6/Tlr1/Fos/Pik3r5/Ifnar2/Pik3cg/Nfkbia/Cxcl11/Tlr4/Cxcl10/Tlr5/Tlr6/Irf7/Lbp/Jun/Casp8/Ccl5/Irak4/Tlr8/Cxcl9/Mapk13/Tlr7/Pik3cd/Fadd/Rela/Ripk1/Irf5/Nfkb1/Cd80/Cd40/Rac1/Irak1/Tlr9/Pik3r1/Ifnar1
KEGG_REGULATION_OF_ACTIN_CYTOSKELETON	KEGG_REGULATION_OF_ACTIN_CYTOSKELETON	206	0.625266231	1.602225615	1.66E-07	2.73E-06	1.94E-06	1810	tags=28%, list=10%, signal=25%	Arpc1b/Rac2/Itgam/Fn1/Itgb2/Msn/Itga5/Cd14/Itgax/Fgfr1/Itgal/Itgb1/Fgf2/Myl12a/Vav1/Nckap1l/Tmsb4x/Pdgfa/Pfn1/Gsn/Was/Ezr/Pik3r5/Itgb8/Actb/Itgb7/Pik3cg/F2r/Fgd3/Gng12/Fgfr2/Myh9/Actn1/Rras/Itgb3/Fgfr3/Arpc3/Arpc5/Itga6/Iqgap2/Rras2/Pdgfb/Itga7/Arpc2/Itga3/Iqgap1/Nras/Scin/Actg1/Gna13/Bcar1/Pik3cd/Rhoa/Gna12/Arpc4/Itga4/Cfl1
KEGG_APOPTOSIS	KEGG_APOPTOSIS	81	0.722410732	1.77771237	9.86E-07	1.49E-05	1.06E-05	2109	tags=38%, list=11%, signal=34%	Il1b/Csf2rb/Birc3/Il1r1/Tnfrsf1a/Il1a/Fas/Myd88/Pik3r5/Cflar/Pik3cg/Nfkbia/Irak3/Capn2/Tnfrsf10b/Bid/Irak2/Ngf/Casp8/Il1rap/Irak4/Tp53/Pik3cd/Bax/Casp3/Fadd/Rela/Ripk1/Nfkb1/Bcl2l1/Cycs
KEGG_NOD_LIKE_RECEPTOR_SIGNALING_PATHWAY	KEGG_NOD_LIKE_RECEPTOR_SIGNALING_PATHWAY	57	0.758172616	1.80784897	2.35E-06	3.27E-05	2.32E-05	1937	tags=49%, list=11%, signal=44%	Il1b/Cxcl1/Cxcl2/Ccl7/Cxcl3/Pstpip1/Birc3/Ccl12/Nlrp3/Mefv/Il6/Pycard/Nlrc4/Casp4/Casp1/Nfkbia/Nod1/Card6/Casp8/Ccl5/Nod2/Il18/Mapk13/Nlrp1a/Trip6/Rela/Hsp90ab1/Nfkb1
KEGG_LEUKOCYTE_TRANSENDOTHELIAL_MIGRATION	KEGG_LEUKOCYTE_TRANSENDOTHELIAL_MIGRATION	113	0.673410853	1.697012262	2.88E-06	3.73E-05	2.65E-05	1952	tags=37%, list=11%, signal=33%	Rac2/Mmp9/Itgam/Itgb2/Msn/Cybb/Cldn1/Ncf4/Vcam1/Icam1/Itgal/Ncf1/Itgb1/Myl12a/Vav1/Cyba/Ptk2b/Cldn4/Ncf2/Ezr/Pik3r5/Actb/Pik3cg/Actn1/Cxcr4/Vasp/Rap1b/Mmp2/Gnai3/Cdh5/Plcg2/F11r/Gnai2/Mapk13/Actg1/Pecam1/Bcar1/Pik3cd/Rhoa/Itga4/Ctnna1/Ocln
KEGG_FC_GAMMA_R_MEDIATED_PHAGOCYTOSIS	KEGG_FC_GAMMA_R_MEDIATED_PHAGOCYTOSIS	93	0.687274435	1.713787723	3.23E-06	3.90E-05	2.77E-05	2578	tags=43%, list=14%, signal=37%	Arpc1b/Fcgr2b/Rac2/Ptprc/Lyn/Hck/Fcgr1a/Ncf1/Vav1/Fcgr3a/Inpp5d/Dock2/Gsn/Was/Syk/Pik3r5/Pik3cg/Plpp3/Prkcd/Marcks/Vasp/Arpc3/Arpc5/Sphk1/Plpp1/Arpc2/Plcg2/Scin/Marcksl1/Pik3cd/Asap3/Arpc4/Cfl1/Pld1/Pla2g4a/Rac1/Gab2/Arf6/Pik3r1/Arpc1a
KEGG_B_CELL_RECEPTOR_SIGNALING_PATHWAY	KEGG_B_CELL_RECEPTOR_SIGNALING_PATHWAY	74	0.720878801	1.759761448	4.10E-06	4.64E-05	3.29E-05	2551	tags=46%, list=14%, signal=40%	Ifitm3/Fcgr2b/Rac2/Lyn/Pik3ap1/Lilrb3a/Ptpn6/Vav1/Inpp5d/Syk/Fos/Pik3r5/Pik3cg/Nfkbie/Nfatc1/Nfkbia/Btk/Jun/Plcg2/Nras/Cd79b/Bcl10/Pik3cd/Nfatc4/Card11/Cd72/Rela/Cd79a/Nfkb1/Cd19/Rac1/Dapp1/Pik3r1/Cd22
KEGG_FOCAL_ADHESION	KEGG_FOCAL_ADHESION	191	0.606725444	1.552585821	5.03E-06	5.36E-05	3.80E-05	3014	tags=41%, list=16%, signal=35%	Thbs1/Rac2/Fn1/Spp1/Col1a1/Birc3/Itga5/Ccnd1/Col4a1/Thbs2/Shc4/Itgb1/Myl12a/Flnc/Flna/Vav1/Pgf/Parvg/Col4a2/Pdgfa/Lama5/Pik3r5/Itgb8/Actb/Itgb7/Pik3cg/Col6a2/Zyx/Col3a1/Lamc1/Actn1/Tnc/Itgb3/Col6a3/Vasp/Col6a1/Capn2/Ccnd2/Itga6/Rap1b/Pdgfb/Tln1/Itga7/Parva/Jun/Col4a6/Col5a1/Lamc2/Itga3/Shc1/Actg1/Flt1/Bcar1/Pik3cd/Rhoa/Itga4/Met/Cav3/Tnn/Itga2/Thbs3/Rac1/Col4a4/Ppp1ca/Lama1/Flt4/Pik3r1/Vegfc/Itga…
KEGG_SYSTEMIC_LUPUS_ERYTHEMATOSUS	KEGG_SYSTEMIC_LUPUS_ERYTHEMATOSUS	53	0.756250804	1.799593785	6.40E-06	6.43E-05	4.56E-05	2384	tags=49%, list=13%, signal=43%	RT1-Da/Fcgr2b/C3/Fcgr1a/RT1-Ba/C1r/RT1-Db1/C1s/C1qc/C1qb/RT1-Bb/C2/Fcgr3a/C1qa/Trim21/Actn1/Il10/Elane/C4b/RT1-DOb/Snrpd1/Cd28/Cd80/Cd40/RT1-DOa/Snrpb
KEGG_P53_SIGNALING_PATHWAY	KEGG_P53_SIGNALING_PATHWAY	63	0.72110693	1.73744397	9.76E-06	9.30E-05	6.60E-05	2109	tags=40%, list=11%, signal=35%	Thbs1/Serpine1/Igfbp3/Ccnd1/Cd82/Fas/Gadd45g/Cdk6/Shisa5/Gadd45a/Rrm2/Cdkn1a/Pmaip1/Bid/Ccnd2/Cdk1/Casp8/Perp/Tp53/Bax/Casp3/Cdk4/Cdk2/Ccnb1/Cycs
KEGG_CELL_ADHESION_MOLECULES_CAMS	KEGG_CELL_ADHESION_MOLECULES_CAMS	120	0.635491357	1.609070886	2.22E-05	0.000201201	0.000142754	2682	tags=40%, list=15%, signal=34%	Sell/RT1-Da/Itgam/Ptprc/Itgb2/Cdh1/RT1-Ba/Vcan/Sdc1/RT1-Db1/Cldn1/Vcam1/Icam1/Itgal/Itgb1/Selplg/RT1-Bb/Cd274/Cldn4/Itgb8/Itgb7/Cdh3/Selp/Itga6/Sdc4/Cd276/Cdh5/F11r/Icos/Pecam1/Icoslg/Sele/RT1-DOb/Itga4/Nectin3/Spn/Cd2/Ocln/Cd28/Cd80/Cd40/RT1-DOa/Sdc2/Cd6/Cldn19/Cd22/Cldn23/Ctla4
KEGG_ANTIGEN_PROCESSING_AND_PRESENTATION	KEGG_ANTIGEN_PROCESSING_AND_PRESENTATION	51	0.727769652	1.725247329	5.80E-05	0.00046907	0.000332809	2375	tags=43%, list=13%, signal=38%	Cd74/RT1-Da/Tap1/RT1-Ba/RT1-Db1/Ctsl/RT1-Bb/B2m/Psme1/Ctsb/Psme2/Hspa5/Ifi30/Tapbp/Pdia3/RT1-DOb/Hsp90ab1/Tap2/Calr/Hspa8/Ctss/RT1-DOa
KEGG_PATHOGENIC_ESCHERICHIA_COLI_INFECTION	KEGG_PATHOGENIC_ESCHERICHIA_COLI_INFECTION	52	0.723056367	1.71486411	5.96E-05	0.00046907	0.000332809	1952	tags=44%, list=11%, signal=40%	Tubb6/Arpc1b/Cdh1/Hcls1/Cd14/Cldn1/Itgb1/Tuba1c/Was/Ezr/Actb/Tlr4/Arpc3/Arpc5/Tlr5/Tubb2b/Arpc2/Cttn/Actg1/Rhoa/Arpc4/Krt18/Ocln
KEGG_SMALL_CELL_LUNG_CANCER	KEGG_SMALL_CELL_LUNG_CANCER	82	0.668998368	1.649149603	5.90E-05	0.00046907	0.000332809	2599	tags=44%, list=14%, signal=38%	Fn1/Nos2/Birc3/Myc/Ccnd1/Col4a1/Itgb1/Ptgs2/Col4a2/Lama5/Traf1/Pik3r5/Pik3cg/Cdk6/Cks1b/Nfkbia/Lamc1/Itga6/Col4a6/Lamc2/Itga3/Tp53/Pik3cd/Cdkn2b/Cdk4/Cdk2/Rela/Nfkb1/Bcl2l1/Itga2/Cycs/E2f2/Col4a4/Lama1/Pik3r1/Rarb
KEGG_CYTOSOLIC_DNA_SENSING_PATHWAY	KEGG_CYTOSOLIC_DNA_SENSING_PATHWAY	39	0.760102656	1.741863152	9.11E-05	0.00068724	0.000487602	2145	tags=46%, list=12%, signal=41%	Il1b/Ccl4/Ripk3/Ikbke/Il6/Pycard/Il33/Casp1/Nfkbia/Cxcl10/Irf7/Ccl5/Il18/Polr3g/Rela/Ripk1/Nfkb1/Trex1
KEGG_PROTEASOME	KEGG_PROTEASOME	43	0.753261744	1.744717762	9.79E-05	0.000708714	0.000502838	3585	tags=77%, list=19%, signal=62%	Psmb9/Psme1/Psmb8/Psme2/Psmb4/Psmb3/Psma6/Psma5/Psmb5/Psma2/Psmb6/Psma1/Psma7/Psmd12/Psmd8/Psmc4/Psma4/Psmb2/Psmd4/Psmc6/Psmc1/Pomp/Psmb1/Psmd1/Psmd2/Psmd14/Psmd13/Psmd6/Psmc3/Psmb7/Psma3/Psmc2/Psmd3
KEGG_T_CELL_RECEPTOR_SIGNALING_PATHWAY	KEGG_T_CELL_RECEPTOR_SIGNALING_PATHWAY	106	0.629299195	1.581727978	0.000126473	0.000880447	0.000624685	3257	tags=42%, list=18%, signal=34%	Ptprc/Map3k8/Ptpn6/Lcp2/Vav1/Fos/Pik3r5/Pik3cg/Nfkbie/Nfatc1/Nfkbia/Il10/Cd3g/Lck/Cd3e/Jun/Nras/Icos/Mapk13/Prkcq/Dlg1/Bcl10/Pik3cd/Rhoa/Nfatc4/Card11/Cdk4/Rela/Csf2/Nfkb1/Cd28/Cd3d/Cd247/Tec/Pik3r1/Zap70/Ctla4/Pak2/Map2k1/Cd4/Grb2/Mapk14/Mapk3/Cdc42
KEGG_ECM_RECEPTOR_INTERACTION	KEGG_ECM_RECEPTOR_INTERACTION	81	0.666289394	1.639608667	0.000168332	0.001128448	0.000800644	2521	tags=48%, list=14%, signal=42%	Thbs1/Fn1/Spp1/Col1a1/Sdc1/Cd44/Itga5/Col4a1/Thbs2/Itgb1/Hspg2/Col4a2/Lama5/Itgb8/Itgb7/Col6a2/Col3a1/Gp6/Lamc1/Tnc/Itgb3/Col6a3/Col6a1/Itga6/Sdc4/Itga7/Col4a6/Col5a1/Lamc2/Itga3/Itga4/Tnn/Itga2/Thbs3/Cd47/Col4a4/Lama1/Sdc2/Itga1
KEGG_PRIMARY_IMMUNODEFICIENCY	KEGG_PRIMARY_IMMUNODEFICIENCY	34	0.761730613	1.726324214	0.000205733	0.001329919	0.000943589	2903	tags=53%, list=16%, signal=45%	Ptprc/Tap1/Il2rg/Jak3/Btk/Ada/Lck/Cd3e/Icos/Ung/Cd79a/Tap2/Cd40/Cd3d/Cd19/Tnfrsf13b/Zap70/Cd4
KEGG_GRAFT_VERSUS_HOST_DISEASE	KEGG_GRAFT_VERSUS_HOST_DISEASE	27	0.788063495	1.71083403	0.00026355	0.001644914	0.001167081	474	tags=30%, list=3%, signal=29%	Il1b/RT1-Da/RT1-Ba/Il1a/RT1-Db1/RT1-Bb/Fas/Il6
KEGG_AUTOIMMUNE_THYROID_DISEASE	KEGG_AUTOIMMUNE_THYROID_DISEASE	31	0.768209031	1.714503831	0.000320897	0.001936078	0.001373664	3321	tags=48%, list=18%, signal=40%	RT1-Da/RT1-Ba/RT1-Db1/RT1-Bb/Fas/Il10/RT1-DOb/Cd28/Cd80/Cd40/RT1-DOa/Ctla4/Prf1/Cd86/RT1-M3-1
KEGG_INTESTINAL_IMMUNE_NETWORK_FOR_IGA_PRODUCTION	KEGG_INTESTINAL_IMMUNE_NETWORK_FOR_IGA_PRODUCTION	43	0.728299591	1.686899995	0.000512783	0.002993994	0.002124264	2603	tags=44%, list=14%, signal=38%	RT1-Da/RT1-Ba/RT1-Db1/Tgfb1/RT1-Bb/Il6/Itgb7/Ltbr/Cxcr4/Il10/Icos/Icoslg/RT1-DOb/Itga4/Cd28/Cd80/Cd40/RT1-DOa/Tnfrsf13b
KEGG_OLFACTORY_TRANSDUCTION	KEGG_OLFACTORY_TRANSDUCTION	43	-0.556684482	-1.86593075	0.000663926	0.003647808	0.002588151	3747	tags=37%, list=20%, signal=30%	Calm3/Camk2d/Olr1877/Adcy3/Gnal/Pde1c/Cnga3/Prkg2/Pdc/Camk2b/Guca1a/Grk3/Prkg1/Cngb1/Camk2a/Camk2g
KEGG_ALLOGRAFT_REJECTION	KEGG_ALLOGRAFT_REJECTION	28	0.767744717	1.670259176	0.00066507	0.003647808	0.002588151	3724	tags=57%, list=20%, signal=46%	RT1-Da/RT1-Ba/RT1-Db1/RT1-Bb/Fas/Il10/RT1-DOb/Cd28/Cd80/Cd40/RT1-DOa/Prf1/Cd86/RT1-M3-1/Il12b/RT1-DMa
KEGG_VIRAL_MYOCARDITIS	KEGG_VIRAL_MYOCARDITIS	60	0.663746207	1.593079263	0.000904095	0.004812976	0.003414848	3321	tags=48%, list=18%, signal=40%	RT1-Da/Rac2/Itgb2/RT1-Ba/Ccnd1/RT1-Db1/Icam1/Itgal/RT1-Bb/Actb/Myh9/Cd55/Bid/Casp8/Actg1/RT1-DOb/Casp3/Cd28/Cd80/Cd40/Cycs/Rac1/RT1-DOa/Eif4g2/Eif4g1/Cxadr/Prf1/Cd86/RT1-M3-1
KEGG_MATURITY_ONSET_DIABETES_OF_THE_YOUNG	KEGG_MATURITY_ONSET_DIABETES_OF_THE_YOUNG	25	-0.659807863	-1.895959152	0.000975391	0.005044167	0.00357888	2912	tags=28%, list=16%, signal=24%	Neurod1/Mafa/Gck/Hes1/Pax6/Onecut1/Pax4
KEGG_TGF_BETA_SIGNALING_PATHWAY	KEGG_TGF_BETA_SIGNALING_PATHWAY	83	0.621870529	1.532991546	0.001040681	0.005232313	0.003712371	3429	tags=36%, list=19%, signal=30%	Thbs1/Id1/Myc/Thbs2/Tgfb1/Dcn/Fst/Id3/Ltbp1/Tgfbr2/Id2/Smad7/Smad6/Bmp2/Inhba/Rhoa/Cdkn2b/Thbs3/Acvrl1/Tgfb3/Thbs4/Smad3/Ppp2r1b/Rock2/Id4/Inhbb/Mapk3/Ppp2cb/Bmp6/Pitx2
KEGG_PRION_DISEASES	KEGG_PRION_DISEASES	34	0.730559008	1.655679427	0.001082074	0.005293387	0.003755704	1723	tags=32%, list=9%, signal=29%	Il1b/Il1a/C1qc/C1qb/C1qa/Egr1/Il6/Lamc1/Hspa5/Ccl5/Bax
KEGG_TYPE_I_DIABETES_MELLITUS	KEGG_TYPE_I_DIABETES_MELLITUS	34	0.719243937	1.630035872	0.00164936	0.007352153	0.005216415	3794	tags=53%, list=21%, signal=42%	Il1b/RT1-Da/RT1-Ba/Il1a/RT1-Db1/RT1-Bb/Fas/RT1-DOb/Cd28/Hspd1/Cd80/RT1-DOa/Prf1/Cd86/RT1-M3-1/Il12b/RT1-DMa/Ptprn2
KEGG_BLADDER_CANCER	KEGG_BLADDER_CANCER	38	0.701343875	1.606834432	0.00159461	0.007352153	0.005216415	2755	tags=42%, list=15%, signal=36%	Thbs1/Mmp9/Cdh1/Myc/Ccnd1/Pgf/Fgfr3/Cdkn1a/Mmp2/Nras/Tp53/Cdk4/E2f2/Vegfc/Erbb2/Map2k1
KEGG_GLUTATHIONE_METABOLISM	KEGG_GLUTATHIONE_METABOLISM	44	0.681274252	1.58844448	0.001583217	0.007352153	0.005216415	2992	tags=41%, list=16%, signal=34%	Anpep/Gpx1/Mgst1/Mgst2/Odc1/Rrm2/Ggt5/Gpx3/Gsto1/Gpx7/Gstp1/Lap3/Gpx2/Pgd/Gclm/Gclc/Txndc12/Gsr
KEGG_EPITHELIAL_CELL_SIGNALING_IN_HELICOBACTER_PYLORI_INFECTION	KEGG_EPITHELIAL_CELL_SIGNALING_IN_HELICOBACTER_PYLORI_INFECTION	69	0.635019751	1.543664493	0.001665405	0.007352153	0.005216415	2146	tags=30%, list=12%, signal=27%	Cxcl1/Cxcl2/Cxcr2/Cxcl3/Lyn/Nfkbia/Nod1/Jun/Plcg2/Atp6v0e1/Ccl5/F11r/Mapk13/Ptprz1/Adam17/Hbegf/Casp3/Met/Rela/Nfkb1/Rac1
KEGG_PANCREATIC_CANCER	KEGG_PANCREATIC_CANCER	67	0.644622475	1.562035184	0.00175072	0.00754477	0.005353079	3276	tags=48%, list=18%, signal=39%	Rac2/Ccnd1/Stat1/Tgfb1/Pgf/Pik3r5/Stat3/Pik3cg/Cdk6/Tgfbr2/Tgfa/Tp53/Pik3cd/Rad51/Cdk4/Rela/Nfkb1/Bcl2l1/Pld1/Rac1/E2f2/Ralb/Tgfb3/Ralgds/Pik3r1/Vegfc/Erbb2/Map2k1/Smad3/Mapk3/Cdc42/E2f1
KEGG_MAPK_SIGNALING_PATHWAY	KEGG_MAPK_SIGNALING_PATHWAY	260	0.521915309	1.341378191	0.001905424	0.008020506	0.005690618	2146	tags=24%, list=12%, signal=22%	Il1b/Il1r2/Rac2/Dusp6/Hspb1/Cd14/Myc/Il1r1/Tnfrsf1a/Il1a/Fgfr1/Map3k8/Tgfb1/Fgf2/Nfkb2/Flnc/Flna/Fas/Rasgrp4/Pdgfa/Mapkapk3/Dusp2/Gadd45g/Fos/Dusp1/Relb/Gng12/Fgfr2/Gadd45a/Tgfbr2/Rras/Fgfr3/Dusp5/Map3k6/Map4k4/Rap1b/Rras2/Map4k1/Ngf/Pdgfb/Pla2g2a/Jun/Mapkapk2/Nras/Dusp16/Rps6ka2/Mapk13/Tp53/Nr4a1/Mknk1/Ptpn7/Gna12/Pla2g2d/Nfatc4/Casp3/Rela/Jund/Nfkb1/Hspa8/Pla2g4a/Dusp7/Rps6ka1/Rac1
KEGG_ASTHMA	KEGG_ASTHMA	25	0.763148102	1.638582417	0.002068516	0.008509125	0.006037297	2375	tags=36%, list=13%, signal=31%	RT1-Da/Fcer1g/RT1-Ba/RT1-Db1/RT1-Bb/Il10/RT1-DOb/Cd40/RT1-DOa
KEGG_CHRONIC_MYELOID_LEUKEMIA	KEGG_CHRONIC_MYELOID_LEUKEMIA	71	0.627221219	1.530252021	0.002517152	0.010124547	0.007183453	3276	tags=42%, list=18%, signal=35%	Myc/Ccnd1/Runx1/Shc4/Tgfb1/Pik3r5/Pik3cg/Cdk6/Nfkbia/Tgfbr2/Cdkn1a/Stat5a/Nras/Shc1/Tp53/Pik3cd/Cdk4/Rela/Nfkb1/Bcl2l1/E2f2/Gab2/Tgfb3/Mecom/Pik3r1/Map2k1/Grb2/Smad3/Mapk3/E2f1
KEGG_PORPHYRIN_AND_CHLOROPHYLL_METABOLISM	KEGG_PORPHYRIN_AND_CHLOROPHYLL_METABOLISM	29	0.7220977	1.586555141	0.002976049	0.011710107	0.008308422	336	tags=10%, list=2%, signal=10%	Hmox1/Fth1/Cp
KEGG_COLORECTAL_CANCER	KEGG_COLORECTAL_CANCER	59	0.633202969	1.515373127	0.004507684	0.017359379	0.012316628	2919	tags=39%, list=16%, signal=33%	Rac2/Myc/Ccnd1/Tgfb1/Fos/Pik3r5/Pik3cg/Tgfbr2/Jun/Tp53/Pik3cd/Rhoa/Bax/Tcf7/Casp3/Cycs/Rac1/Birc5/Tgfb3/Ralgds/Pik3r1/Map2k1/Smad3
KEGG_METABOLISM_OF_XENOBIOTICS_BY_CYTOCHROME_P450	KEGG_METABOLISM_OF_XENOBIOTICS_BY_CYTOCHROME_P450	46	0.659386327	1.540355561	0.00509215	0.01920165	0.013623735	1690	tags=15%, list=9%, signal=14%	Aldh3a1/Aldh1a3/Mgst1/Mgst2/Gsto1/Gstp1/Aldh3b1
KEGG_CELL_CYCLE	KEGG_CELL_CYCLE	122	0.557816302	1.413131168	0.005977448	0.022079961	0.015665921	4207	tags=39%, list=23%, signal=31%	Myc/Ccnd1/Tgfb1/Gadd45g/Cdk6/Gadd45a/Cdkn1a/Mcm5/Ccnd2/Cdk1/Mcm3/Mcm6/Tp53/Pcna/Cdkn2b/Cdk4/Cdk2/Ccnb1/Mcm4/E2f2/Ywhaq/Tgfb3/Pttg1/Anapc13/Cdc45/Cdc20/Orc6/Bub1/Mcm2/Bub3/Smad3/Cdc6/Cdkn2c/Bub1b/E2f1/Cdc25c/Ccnd3/Sfn/Chek2/Ccnh/Ccne2/Chek1/Skp1/Espl1/Rbx1/Wee1/Ywhaz/E2f5
KEGG_LYSOSOME	KEGG_LYSOSOME	115	0.554036121	1.395819554	0.008885365	0.03216502	0.022821357	2315	tags=23%, list=13%, signal=20%	Napsa/Laptm5/Slc11a1/Cd63/Ctsc/Ctsl/Cd68/Ctsz/Ctsh/Acp5/Ctsb/Ap1s3/Cd164/Gm2a/Lamp2/Npc2/Slc11a2/Laptm4a/Ctsd/Fuca1/Ctse/Galns/Ctsw/Ap1s2/Ctss/Dnase2
KEGG_DRUG_METABOLISM_CYTOCHROME_P450	KEGG_DRUG_METABOLISM_CYTOCHROME_P450	46	0.636194527	1.486178493	0.011233068	0.039866378	0.028285537	1911	tags=20%, list=10%, signal=18%	Fmo5/Aldh3a1/Aldh1a3/Mgst1/Mgst2/Gsto1/Gstp1/Aldh3b1/Maoa
KEGG_PROSTATE_CANCER	KEGG_PROSTATE_CANCER	86	0.572091698	1.41722407	0.011502337	0.04003698	0.028406581	3956	tags=40%, list=21%, signal=31%	Ccnd1/Fgfr1/Pdgfa/Pik3r5/Pik3cg/Creb3l1/Fgfr2/Nfkbia/Cdkn1a/Pdgfb/Creb3l2/Gstp1/Nras/Tgfa/Tp53/Pik3cd/Tcf7/Cdk2/Rela/Hsp90ab1/Nfkb1/Hsp90b1/E2f2/Pik3r1/Erbb2/Map2k1/Grb2/Mapk3/E2f1/Srd5a2/Creb3/Tcf7l1/Ccne2/Bad
