# Supplementary material for: Integrated bioinformatics analysis of retinal ischemia/reperfusion injury in rats with potential key genes
Source: BMC Genomics. 2024 Apr 15;25:367. doi: 10.1186/s12864-024-10288-0 (PMC11017533; doi:10.1186/s12864-024-10288-0)
Supplement: Supplementary file 89 — Supplementary Material 89. [file 12864_2024_10288_MOESM89_ESM.xls]

suplementery table 89 Cd2(KEGG)
ID	Description	setSize	enrichmentScore	NES	pvalue	p.adjust	qvalue	rank	leading_edge	core_enrichment
KEGG_RIBOSOME	KEGG_RIBOSOME	79	0.881353951	2.117058693	1.00E-10	3.66E-09	2.51E-09	1618	tags=86%, list=9%, signal=79%	Rps27l/Rps20/Rpl38/Rps5/Rps12/Rpl36a/Rpsa/Rpl32/Rps27a/Rpl39/Rpl14/Rps2/Rps17/Rpl31/Rplp0/Rps28/Rps29/Rpl10/Rps23/Rps24/Rps13/Rplp1/Rps11/Rpl6/Rps19/Rpl18/Rps21/Rpl13/Rps3a/Rps15/Rpl18a/Rps4x/Rpl3/Rpl7/Rps25/Rpl35/Rpl29/Rpl4/Rpl11/Rpl27/Rps15a/Rps3/Rps16/Rpl23/Rpl5/Rpl28/Rpl15/Rps8/Rpl12/Rpl10a/Rpl23a/Rpl19/Rpl9/Rpl22/Rpl17/Rpl24/Rps10/Rps27/LOC102555453/Uba52/Rps7/Rpl26/Rpl36al/Rpl30/Rpl13a/Rpl2…
KEGG_HEMATOPOIETIC_CELL_LINEAGE	KEGG_HEMATOPOIETIC_CELL_LINEAGE	75	0.82918113	1.989045261	1.00E-10	3.66E-09	2.51E-09	2289	tags=56%, list=12%, signal=49%	Il1b/Il1r2/Csf3r/Anpep/Itgam/RT1-Da/Fcgr1a/Csf3/Cd14/Cd38/Cd33/RT1-Db1/Il1a/Itga5/Il1r1/Cd44/Csf1/Il4r/Csf2ra/Il6r/Il6/Itgb3/Il11/Cd37/Kitlg/Cd3g/Cd55/Il2ra/Csf1r/Itga6/Cd8a/Itga3/Cd9/Cd3e/Csf2/Itga4/Cd2/Ms4a1/Cd8b/Itga1/Cd22/Cd1d1
KEGG_LEISHMANIA_INFECTION	KEGG_LEISHMANIA_INFECTION	65	0.826719453	1.955022132	1.00E-10	3.66E-09	2.51E-09	1773	tags=60%, list=10%, signal=54%	Il1b/Fcgr2b/Nos2/Itgam/RT1-Da/Itgb2/C3/Fcgr1a/Tlr2/Ncf4/RT1-Db1/Stat1/Ptpn6/Il1a/Ncf1/Ncf2/Cyba/Tgfb1/Itgb1/Myd88/Fcgr3a/RT1-Ba/Ptgs2/Nfkbia/Ifngr2/Fos/Tlr4/RT1-Bb/Jun/Mapk13/Il10/Irak4/Ifngr1/RT1-DMa/Jak2/Itga4/Nfkb1/Marcksl1/Rela
KEGG_CYTOKINE_CYTOKINE_RECEPTOR_INTERACTION	KEGG_CYTOKINE_CYTOKINE_RECEPTOR_INTERACTION	226	0.728731522	1.810096404	1.00E-10	3.66E-09	2.51E-09	2167	tags=36%, list=12%, signal=32%	Il1b/Cxcl2/Ccl3/Cxcl1/Il1r2/Csf3r/Tnfrsf1b/Csf2rb/Ccl20/Ccl7/Cxcr2/Cxcl6/Cxcl13/Cxcl3/Tnfrsf12a/Csf3/Clcf1/Ccl4/Pf4/Osmr/Tnfrsf1a/Il1a/Il1r1/Ccl12/Il17ra/Lif/Il2rg/Cxcl16/Il18rap/Tgfb1/Csf1/Fas/Il4r/Cxcr4/Il10ra/Il10rb/Pdgfa/Ccr5/Csf2ra/Ifnar2/Ifngr2/Osm/Il13ra1/Il6r/Tgfbr2/Tnfrsf14/Ltbr/Il6/Tnfrsf10b/Il11/Pdgfb/Il10/Kitlg/Ccl19/Il18/Cxcl11/Il2ra/Csf1r/Ifngr1/Il21r/Cxcl10/Met/Tnfrsf21/Flt1/Il1rap…
KEGG_JAK_STAT_SIGNALING_PATHWAY	KEGG_JAK_STAT_SIGNALING_PATHWAY	135	0.738248244	1.804455631	1.00E-10	3.66E-09	2.51E-09	2421	tags=39%, list=13%, signal=34%	Socs3/Csf3r/Csf2rb/Pim1/Csf3/Clcf1/Ccnd1/Osmr/Myc/Stat1/Ptpn6/Lif/Il2rg/Il4r/Stat6/Il10ra/Il10rb/Pik3r5/Csf2ra/Jak3/Irf9/Ifnar2/Pik3cg/Ifngr2/Osm/Il13ra1/Stat3/Cish/Il6r/Il6/Spry2/Il11/Il10/Stat5a/Ccnd2/Il2ra/Ifngr1/Socs2/Pik3cd/Il21r/Stat2/Jak2/Csf2/Socs1/Il6st/Il20rb/Bcl2l1/Ifnlr1/Ifnar1/Pik3r1/Il15ra/Il23a/Spry1
KEGG_CHEMOKINE_SIGNALING_PATHWAY	KEGG_CHEMOKINE_SIGNALING_PATHWAY	170	0.692074876	1.700686067	1.80E-10	5.50E-09	3.76E-09	1903	tags=36%, list=10%, signal=33%	Cxcl2/Ccl3/Cxcl1/Rac2/Fgr/Ccl20/Ccl7/Cxcr2/Cxcl6/Cxcl13/Cxcl3/Hck/Lyn/Ccl4/Pf4/Stat1/Ncf1/Vav1/Ccl12/Cxcl16/Cxcr4/Ptk2b/Was/Pik3r5/Shc4/Dock2/Ccr5/Nfkbia/Jak3/Gng5/Pik3cg/Stat3/Gnb2/Gng12/Prkcd/Gng10/Adcy4/Ccl19/Gnb3/Prex1/Cxcl11/Rap1b/Gnai3/Pik3cd/Shc1/Stat2/Gnai2/Plcb2/Cxcl10/Nras/Jak2/Rhoa/Bcar1/Nfkb1/Ccr7/Plcb3/Ccl5/Ccl24/Rela/Cxcr6/Adcy7/Gnb4
KEGG_NATURAL_KILLER_CELL_MEDIATED_CYTOTOXICITY	KEGG_NATURAL_KILLER_CELL_MEDIATED_CYTOTOXICITY	98	0.734117536	1.778461157	9.19E-09	2.40E-07	1.64E-07	2784	tags=46%, list=15%, signal=39%	Rac2/Fcer1g/Tyrobp/Itgb2/Icam1/Lcp2/Ptpn6/Vav1/Itgal/Fas/Ptk2b/Syk/Fcgr3a/Pik3r5/Cd48/Shc4/Ncr1/Ifnar2/Pik3cg/Ifngr2/Nfatc1/Tnfrsf10b/Hcst/Bid/Plcg2/Ifngr1/Pik3cd/Cd244/Shc1/Lck/Nras/Csf2/Casp3/Klrk1/Ifnar1/Rac1/Pik3r1/Nfatc4/Icam2/Grb2/Map2k1/RT1-M3-1/Sh3bp2/Cd247/Mapk3
KEGG_REGULATION_OF_ACTIN_CYTOSKELETON	KEGG_REGULATION_OF_ACTIN_CYTOSKELETON	206	0.647703296	1.602223517	1.12E-08	2.56E-07	1.75E-07	2460	tags=33%, list=13%, signal=29%	Rac2/Arpc1b/Fn1/Itgam/Itgb2/Msn/Cd14/Itgax/Itga5/Vav1/Itgal/Itgb8/Fgf2/Myl12a/Itgb1/Was/Pik3r5/Fgfr1/Nckap1l/Pdgfa/Fgd3/Pfn1/Tmsb4x/Ezr/Pik3cg/Itgb7/Gsn/F2r/Actb/Gng12/Rras/Itgb3/Pdgfb/Actn1/Myh9/Arpc5/Arpc3/Iqgap1/Fgfr2/Itga6/Arpc2/Pik3cd/Arpc4/Gna12/Itga3/Itga7/Nras/Rhoa/Gna13/Actg1/Fgfr3/Bcar1/Diaph2/Rras2/Itga4/Cfl1/Scin/Pip4k2a/Iqgap2/Ppp1ca/Iqgap3/Rac1/Itga1/Diaph1/Pik3r1/Itgav/Brk1
KEGG_PATHWAYS_IN_CANCER	KEGG_PATHWAYS_IN_CANCER	314	0.607062598	1.515835714	1.34E-08	2.72E-07	1.86E-07	2352	tags=30%, list=13%, signal=27%	Csf3r/Rac2/Mmp9/Nos2/Fn1/Birc3/Cdh1/Ccnd1/Spi1/Myc/Stat1/Runx1/Nfkb2/Egln3/Tgfb1/Wnt7b/Fgf2/Fas/Itgb1/Pgf/Pik3r5/Fgfr1/Traf1/Ptgs2/Pdgfa/Col4a1/Nfkbia/Csf2ra/Cdkn1a/Pik3cg/Ets1/Fos/Stat3/Lama5/Tgfbr2/Cdk6/Lamc1/Il6/Jun/Slc2a1/Pdgfb/Bid/Stat5a/Kitlg/Cks1b/Plcg2/Cebpa/Col4a2/Casp8/Fgfr2/Csf1r/Itga6/Lamc2/Pik3cd/Rad51/Bax/Itga3/Met/Nras/Wnt10a/Birc5/Col4a6/Rhoa/Tp53/Fgfr3/Ralb/Bmp2/Tpm3/Gstp1/Casp3/…
KEGG_TOLL_LIKE_RECEPTOR_SIGNALING_PATHWAY	KEGG_TOLL_LIKE_RECEPTOR_SIGNALING_PATHWAY	88	0.741593663	1.78487894	4.09E-08	7.49E-07	5.13E-07	2310	tags=51%, list=13%, signal=45%	Il1b/Ccl3/Spp1/Tlr2/Cd14/Ccl4/Map3k8/Stat1/Ikbke/Myd88/Pik3r5/Tlr1/Nfkbia/Ifnar2/Pik3cg/Fos/Tlr4/Il6/Tlr8/Jun/Irf7/Mapk13/Tlr6/Tlr5/Irak4/Cxcl11/Casp8/Tlr7/Pik3cd/Cxcl10/Irf5/Lbp/Tlr9/Cd80/Nfkb1/Ccl5/Rela/Ripk1/Ly96/Ifnar1/Cxcl9/Cd40/Rac1/Pik3r1/Fadd
KEGG_APOPTOSIS	KEGG_APOPTOSIS	81	0.738870118	1.780498382	8.57E-08	1.43E-06	9.75E-07	2482	tags=43%, list=13%, signal=38%	Il1b/Csf2rb/Birc3/Tnfrsf1a/Il1a/Il1r1/Fas/Myd88/Pik3r5/Irak3/Nfkbia/Pik3cg/Cflar/Irak2/Tnfrsf10b/Bid/Capn2/Irak4/Casp8/Ngf/Pik3cd/Bax/Tp53/Il1rap/Casp3/Nfkb1/Rela/Bcl2l1/Ripk1/Tradd/Cycs/Pik3r1/Fadd/Capn1/Irak1
KEGG_COMPLEMENT_AND_COAGULATION_CASCADES	KEGG_COMPLEMENT_AND_COAGULATION_CASCADES	68	0.764819985	1.816570247	9.66E-08	1.47E-06	1.01E-06	2344	tags=41%, list=13%, signal=36%	Serpine1/C3/C5ar1/Plaur/C1s/C1r/Plau/Cfd/Serping1/C1qc/Plat/Thbd/C2/C1qb/F13a1/C3ar1/F2r/C1qa/A2m/Cd55/Cfh/Kng1/Pros1/Masp1/Vwf/C4b/F3/Fgg
KEGG_LEUKOCYTE_TRANSENDOTHELIAL_MIGRATION	KEGG_LEUKOCYTE_TRANSENDOTHELIAL_MIGRATION	113	0.69824109	1.696697821	1.19E-07	1.67E-06	1.14E-06	1756	tags=36%, list=10%, signal=33%	Rac2/Mmp9/Itgam/Itgb2/Cybb/Ncf4/Msn/Icam1/Ncf1/Vav1/Ncf2/Itgal/Cldn1/Cyba/Vcam1/Cxcr4/Myl12a/Ptk2b/Itgb1/Pik3r5/Ezr/Pik3cg/Cldn4/Actb/Vasp/Actn1/Mapk13/Plcg2/Rap1b/Gnai3/Pik3cd/Cdh5/Pecam1/Gnai2/F11r/Rhoa/Actg1/Bcar1/Itga4/Sipa1/Mmp2
KEGG_NOD_LIKE_RECEPTOR_SIGNALING_PATHWAY	KEGG_NOD_LIKE_RECEPTOR_SIGNALING_PATHWAY	57	0.787760507	1.847110372	1.48E-07	1.94E-06	1.33E-06	1795	tags=51%, list=10%, signal=46%	Il1b/Cxcl2/Cxcl1/Ccl7/Cxcl3/Birc3/Pstpip1/Ccl12/Nlrp3/Pycard/Nlrc4/Mefv/Nfkbia/Casp4/Casp1/Il6/Mapk13/Card6/Nod1/Il18/Casp8/Nod2/Nlrp1a/Naip6/Nfkb1/Ccl5/Hsp90ab1/Rela/Trip6
KEGG_P53_SIGNALING_PATHWAY	KEGG_P53_SIGNALING_PATHWAY	63	0.748097719	1.768781202	1.67E-06	2.03E-05	1.39E-05	2175	tags=43%, list=12%, signal=38%	Thbs1/Serpine1/Ccnd1/Igfbp3/Cd82/Fas/Gadd45g/Pmaip1/Cdkn1a/Rrm2/Shisa5/Cdk6/Cdk1/Gadd45a/Bid/Ccnd2/Casp8/Gtse1/Bax/Tp53/Casp3/Ccnb1/Gadd45b/Cdk2/Cdk4/Perp/Cycs
KEGG_B_CELL_RECEPTOR_SIGNALING_PATHWAY	KEGG_B_CELL_RECEPTOR_SIGNALING_PATHWAY	74	0.73240147	1.754353478	1.95E-06	2.24E-05	1.53E-05	2968	tags=51%, list=16%, signal=43%	Fcgr2b/Rac2/Ifitm3/Lyn/Pik3ap1/Ptpn6/Lilrb3a/Vav1/Syk/Pik3r5/Nfkbia/Inpp5d/Btk/Pik3cg/Nfatc1/Fos/Nfkbie/Jun/Plcg2/Pik3cd/Bcl10/Card11/Nras/Cd72/Nfkb1/Rela/Cd79b/Rac1/Cd22/Dapp1/Pik3r1/Nfatc4/Grb2/Map2k1/Cd79a/Mapk3/Nfkbib/Cd19
KEGG_FOCAL_ADHESION	KEGG_FOCAL_ADHESION	191	0.62048792	1.527689927	2.12E-06	2.29E-05	1.56E-05	2784	tags=39%, list=15%, signal=34%	Thbs1/Rac2/Fn1/Spp1/Birc3/Ccnd1/Col1a1/Itga5/Vav1/Parvg/Itgb8/Flnc/Myl12a/Itgb1/Pgf/Flna/Pik3r5/Col3a1/Shc4/Pdgfa/Col4a1/Thbs2/Pik3cg/Itgb7/Lama5/Col6a2/Actb/Zyx/Lamc1/Vasp/Tnc/Jun/Itgb3/Pdgfb/Actn1/Col6a1/Ccnd2/Capn2/Col4a2/Col6a3/Tln1/Rap1b/Itga6/Lamc2/Pik3cd/Shc1/Parva/Itga3/Itga7/Met/Col4a6/Rhoa/Flt1/Actg1/Bcar1/Col5a1/Itga4/Ppp1ca/Cav3/Vwf/Rac1/Itga1/Diaph1/Erbb2/Pik3r1/Thbs3/Itgav/Tnn/Lama4…
KEGG_FC_GAMMA_R_MEDIATED_PHAGOCYTOSIS	KEGG_FC_GAMMA_R_MEDIATED_PHAGOCYTOSIS	93	0.705565577	1.704688882	2.89E-06	2.93E-05	2.01E-05	1837	tags=39%, list=10%, signal=35%	Fcgr2b/Rac2/Arpc1b/Hck/Lyn/Ptprc/Fcgr1a/Ncf1/Vav1/Syk/Fcgr3a/Was/Pik3r5/Dock2/Inpp5d/Pik3cg/Gsn/Plpp3/Prkcd/Vasp/Plpp1/Marcks/Arpc5/Arpc3/Plcg2/Sphk1/Arpc2/Pik3cd/Gab2/Arpc4/Pla2g4a/Cfl1/Marcksl1/Scin/Pld1/Asap3
KEGG_CELL_ADHESION_MOLECULES_CAMS	KEGG_CELL_ADHESION_MOLECULES_CAMS	120	0.656560099	1.598637323	7.94E-06	7.64E-05	5.23E-05	2718	tags=42%, list=15%, signal=36%	Sell/Itgam/RT1-Da/Sdc1/Itgb2/Ptprc/Cd274/Cdh1/Icam1/Vcan/RT1-Db1/Itgal/Cldn1/Vcam1/Itgb8/Selplg/Itgb1/RT1-Ba/Selp/Itgb7/Cldn4/RT1-Bb/Sdc4/Itga6/Cdh3/RT1-DMa/Cdh5/Pecam1/Cd276/Cd8a/F11r/Icos/Icoslg/Cd80/Itga4/Cd2/Sele/Pdcd1lg2/Spn/RT1-DOb/Cd40/Cd8b/Cd22/Itgav/Icam2/Nectin3/RT1-DOa/Cd6/RT1-M3-1/Ctla4
KEGG_SYSTEMIC_LUPUS_ERYTHEMATOSUS	KEGG_SYSTEMIC_LUPUS_ERYTHEMATOSUS	53	0.738970543	1.722577627	1.82E-05	0.000166103	0.000113697	2913	tags=53%, list=16%, signal=45%	Fcgr2b/RT1-Da/C3/Fcgr1a/RT1-Db1/C1s/C1r/C1qc/Fcgr3a/RT1-Ba/C2/Trim21/C1qb/Elane/C1qa/RT1-Bb/Actn1/Il10/RT1-DMa/Cd80/RT1-DOb/Cd40/C4b/Hist1h2af/RT1-DOa/Snrpd1/Snrpb/Cd28
KEGG_ANTIGEN_PROCESSING_AND_PRESENTATION	KEGG_ANTIGEN_PROCESSING_AND_PRESENTATION	51	0.739753331	1.719265166	2.82E-05	0.000246168	0.000168502	3344	tags=59%, list=18%, signal=48%	Cd74/RT1-Da/Tap1/RT1-Db1/Ctsl/B2m/RT1-Ba/Psme1/Ctsb/RT1-Bb/Ifi30/Hspa5/Psme2/RT1-DMa/Cd8a/Hsp90ab1/Pdia3/Ctss/Calr/Tapbp/RT1-DOb/Hspa8/Cd8b/RT1-DOa/RT1-M3-1/Lgmn/Hspa2/Cd4/Canx/Tap2
KEGG_T_CELL_RECEPTOR_SIGNALING_PATHWAY	KEGG_T_CELL_RECEPTOR_SIGNALING_PATHWAY	106	0.647400894	1.570948103	7.55E-05	0.000627788	0.00042972	3159	tags=42%, list=17%, signal=35%	Ptprc/Map3k8/Lcp2/Ptpn6/Vav1/Pik3r5/Nfkbia/Pik3cg/Nfatc1/Fos/Nfkbie/Jun/Mapk13/Il10/Cd3g/Pik3cd/Lck/Dlg1/Bcl10/Cd8a/Card11/Icos/Nras/Rhoa/Cd3e/Csf2/Nfkb1/Tec/Rela/Cdk4/Cd8b/Prkcq/Pik3r1/Nfatc4/Grb2/Pak2/Map2k1/Ctla4/Cd247/Mapk3/Cd3d/Cd28/Nfkbib/Cdc42/Cd4
KEGG_ECM_RECEPTOR_INTERACTION	KEGG_ECM_RECEPTOR_INTERACTION	81	0.672936408	1.62161408	8.16E-05	0.000649085	0.000444298	1643	tags=40%, list=9%, signal=36%	Thbs1/Fn1/Spp1/Sdc1/Col1a1/Itga5/Cd44/Itgb8/Itgb1/Col3a1/Col4a1/Gp6/Thbs2/Itgb7/Lama5/Col6a2/Hspg2/Lamc1/Tnc/Itgb3/Col6a1/Col4a2/Col6a3/Sdc4/Itga6/Lamc2/Itga3/Itga7/Col4a6/Cd47/Col5a1/Itga4
KEGG_CYTOSOLIC_DNA_SENSING_PATHWAY	KEGG_CYTOSOLIC_DNA_SENSING_PATHWAY	39	0.755590265	1.704621027	0.000112292	0.000821976	0.000562641	2223	tags=46%, list=12%, signal=41%	Il1b/Ccl4/Ripk3/Ikbke/Pycard/Nfkbia/Casp1/Il6/Irf7/Il33/Il18/Cxcl10/Polr3g/Nfkb1/Ccl5/Rela/Ripk1/Trex1
KEGG_SMALL_CELL_LUNG_CANCER	KEGG_SMALL_CELL_LUNG_CANCER	82	0.6697239	1.615410051	0.000111749	0.000821976	0.000562641	2557	tags=43%, list=14%, signal=37%	Nos2/Fn1/Birc3/Ccnd1/Myc/Itgb1/Pik3r5/Traf1/Ptgs2/Col4a1/Nfkbia/Pik3cg/Lama5/Cdk6/Lamc1/Cks1b/Col4a2/Itga6/Lamc2/Pik3cd/Itga3/Col4a6/Tp53/E2f2/Nfkb1/Rela/Cdkn2b/Cdk2/Cdk4/Bcl2l1/Cycs/Rarb/Pik3r1/Itgav/Lama4
KEGG_AUTOIMMUNE_THYROID_DISEASE	KEGG_AUTOIMMUNE_THYROID_DISEASE	31	0.779726885	1.718828162	0.000155933	0.00109753	0.000751257	3415	tags=52%, list=19%, signal=42%	RT1-Da/RT1-Db1/Fas/RT1-Ba/RT1-Bb/Il10/RT1-DMa/Cd80/RT1-DOb/Cd40/RT1-DOa/RT1-M3-1/Ctla4/Cd28/Tshr/Cd86
KEGG_PATHOGENIC_ESCHERICHIA_COLI_INFECTION	KEGG_PATHOGENIC_ESCHERICHIA_COLI_INFECTION	52	0.717048473	1.669831953	0.000241108	0.001634174	0.001118589	1529	tags=40%, list=8%, signal=37%	Arpc1b/Tubb6/Cd14/Hcls1/Cdh1/Cldn1/Itgb1/Was/Tuba1c/Ezr/Actb/Tlr4/Arpc5/Arpc3/Tlr5/Tubb2b/Arpc2/Arpc4/Cttn/Rhoa/Actg1
KEGG_ASTHMA	KEGG_ASTHMA	25	0.795015083	1.687508406	0.000415933	0.00271842	0.001860753	2572	tags=40%, list=14%, signal=34%	Fcer1g/RT1-Da/RT1-Db1/RT1-Ba/RT1-Bb/Il10/RT1-DMa/RT1-DOb/Cd40/RT1-DOa
KEGG_GRAFT_VERSUS_HOST_DISEASE	KEGG_GRAFT_VERSUS_HOST_DISEASE	27	0.786507941	1.698318281	0.000502354	0.003041484	0.00208189	2913	tags=52%, list=16%, signal=44%	Il1b/RT1-Da/RT1-Db1/Il1a/Fas/RT1-Ba/RT1-Bb/Il6/RT1-DMa/Cd80/RT1-DOb/RT1-DOa/RT1-M3-1/Cd28
KEGG_VIRAL_MYOCARDITIS	KEGG_VIRAL_MYOCARDITIS	60	0.676088678	1.593874409	0.000507727	0.003041484	0.00208189	2913	tags=45%, list=16%, signal=38%	Rac2/RT1-Da/Itgb2/Ccnd1/Icam1/RT1-Db1/Itgal/RT1-Ba/Actb/RT1-Bb/Myh9/Bid/Cd55/Casp8/RT1-DMa/Actg1/Cd80/Casp3/RT1-DOb/Cd40/Cycs/Rac1/RT1-DOa/RT1-M3-1/Eif4g2/Eif4g1/Cd28
KEGG_PANCREATIC_CANCER	KEGG_PANCREATIC_CANCER	67	0.669013994	1.587857323	0.000515224	0.003041484	0.00208189	3032	tags=48%, list=16%, signal=40%	Rac2/Ccnd1/Stat1/Tgfb1/Pgf/Pik3r5/Pik3cg/Stat3/Tgfbr2/Cdk6/Pik3cd/Rad51/Tp53/Ralb/E2f2/Nfkb1/Tgfa/Ralgds/Rela/Pld1/Cdk4/Bcl2l1/Rac1/Erbb2/Pik3r1/Smad3/Map2k1/E2f1/Mapk3/Tgfb3/Tgfbr1/Cdc42
KEGG_INTESTINAL_IMMUNE_NETWORK_FOR_IGA_PRODUCTION	KEGG_INTESTINAL_IMMUNE_NETWORK_FOR_IGA_PRODUCTION	43	0.721637786	1.640573224	0.000563653	0.003223389	0.002206404	2572	tags=44%, list=14%, signal=38%	RT1-Da/RT1-Db1/Tgfb1/Cxcr4/RT1-Ba/Itgb7/Ltbr/RT1-Bb/Il6/Il10/RT1-DMa/Icos/Icoslg/Cd80/Itga4/RT1-DOb/Cd40/Il15ra/RT1-DOa
KEGG_EPITHELIAL_CELL_SIGNALING_IN_HELICOBACTER_PYLORI_INFECTION	KEGG_EPITHELIAL_CELL_SIGNALING_IN_HELICOBACTER_PYLORI_INFECTION	69	0.662918767	1.579107286	0.000840002	0.00465819	0.003188522	3032	tags=39%, list=16%, signal=33%	Cxcl2/Cxcl1/Cxcr2/Cxcl3/Lyn/Nfkbia/Jun/Mapk13/Plcg2/Nod1/Adam17/Met/F11r/Tcirg1/Atp6v0e1/Casp3/Nfkb1/Ccl5/Hbegf/Rela/Ptprz1/Rac1/Atp6v0b/Map2k4/Jam3/Atp6v1g1/Cdc42
KEGG_PRIMARY_IMMUNODEFICIENCY	KEGG_PRIMARY_IMMUNODEFICIENCY	34	0.749600501	1.669605984	0.000901174	0.004850439	0.003320116	3526	tags=59%, list=19%, signal=48%	Ptprc/Tap1/Il2rg/Jak3/Btk/Ada/Lck/Cd8a/Icos/Ung/Cd3e/Cd40/Cd8b/Cd79a/Cd3d/Cd19/Cd4/Tap2/Zap70/Tnfrsf13b
KEGG_GLUTATHIONE_METABOLISM	KEGG_GLUTATHIONE_METABOLISM	44	0.706549743	1.605585902	0.000947896	0.004883946	0.003343052	3829	tags=52%, list=21%, signal=42%	Anpep/Gpx1/Ggt5/Mgst2/Rrm2/Mgst1/Odc1/Gsto1/Gpx7/Lap3/Gstp1/Pgd/Gsr/Ggt1/Gclm/Gpx3/Gpx2/Gclc/G6pd/Txndc12/Gss/Idh1/Gsto2
KEGG_CHRONIC_MYELOID_LEUKEMIA	KEGG_CHRONIC_MYELOID_LEUKEMIA	71	0.651842019	1.55829065	0.000960776	0.004883946	0.003343052	3016	tags=42%, list=16%, signal=35%	Ccnd1/Myc/Runx1/Tgfb1/Pik3r5/Shc4/Nfkbia/Cdkn1a/Pik3cg/Tgfbr2/Cdk6/Stat5a/Pik3cd/Gab2/Shc1/Nras/Tp53/E2f2/Nfkb1/Rela/Cdk4/Bcl2l1/Pik3r1/Smad3/Grb2/Map2k1/E2f1/Mapk3/Tgfb3/Tgfbr1
KEGG_ALLOGRAFT_REJECTION	KEGG_ALLOGRAFT_REJECTION	28	0.761794137	1.651240311	0.001059916	0.005104333	0.003493907	2913	tags=46%, list=16%, signal=39%	RT1-Da/RT1-Db1/Fas/RT1-Ba/RT1-Bb/Il10/RT1-DMa/Cd80/RT1-DOb/Cd40/RT1-DOa/RT1-M3-1/Cd28
KEGG_LYSOSOME	KEGG_LYSOSOME	115	0.608328757	1.481416327	0.001052689	0.005104333	0.003493907	3074	tags=32%, list=17%, signal=27%	Napsa/Slc11a1/Laptm5/Ctsc/Cd68/Cd63/Ctsz/Ctsl/Ctsh/Ctsb/Gm2a/Acp5/Ctsd/Slc11a2/Npc2/Cd164/Dnase2/Lamp2/Ap1s3/Galns/Laptm4a/Tcirg1/Ctss/Fuca1/Ctse/Ctsa/Lipa/Atp6v0b/Lamp1/Glb1/Ap1b1/Ap1s1/Ctsw/Pla2g15/Lgmn/Igf2r/Ap3m1
KEGG_BLADDER_CANCER	KEGG_BLADDER_CANCER	38	0.721825507	1.628191281	0.001156788	0.005428008	0.003715461	2784	tags=45%, list=15%, signal=38%	Thbs1/Mmp9/Cdh1/Ccnd1/Myc/Pgf/Cdkn1a/Nras/Tp53/Fgfr3/E2f2/Mmp2/Cdk4/Erbb2/Map2k1/E2f1/Mapk3
KEGG_MATURITY_ONSET_DIABETES_OF_THE_YOUNG	KEGG_MATURITY_ONSET_DIABETES_OF_THE_YOUNG	25	-0.642749441	-1.895219296	0.001232591	0.005556195	0.003803205	3951	tags=32%, list=21%, signal=25%	Bhlha15/Mafa/Neurod1/Pax6/Hes1/Gck/Onecut1/Pax4
KEGG_OLFACTORY_TRANSDUCTION	KEGG_OLFACTORY_TRANSDUCTION	43	-0.543552547	-1.728064145	0.00124483	0.005556195	0.003803205	3881	tags=37%, list=21%, signal=29%	Calm3/Guca1b/Pde1c/Camk2d/Prkg2/Cnga3/Grk3/Camk2g/Adcy3/Camk2b/Gnal/Pdc/Prkg1/Camk2a/Cngb1/Guca1a
KEGG_METABOLISM_OF_XENOBIOTICS_BY_CYTOCHROME_P450	KEGG_METABOLISM_OF_XENOBIOTICS_BY_CYTOCHROME_P450	46	0.697211897	1.598306697	0.002064209	0.008895003	0.006088613	1612	tags=15%, list=9%, signal=14%	Aldh1a3/Aldh3a1/Mgst2/Mgst1/Gsto1/Aldh3b1/Gstp1
KEGG_COLORECTAL_CANCER	KEGG_COLORECTAL_CANCER	59	0.66079231	1.556860979	0.002090083	0.008895003	0.006088613	3016	tags=42%, list=16%, signal=36%	Rac2/Ccnd1/Myc/Tgfb1/Pik3r5/Pik3cg/Fos/Tgfbr2/Jun/Pik3cd/Bax/Birc5/Rhoa/Tp53/Casp3/Ralgds/Cycs/Rac1/Pik3r1/Smad3/Map2k1/Mapk3/Tgfb3/Tcf7/Tgfbr1
KEGG_TYPE_I_DIABETES_MELLITUS	KEGG_TYPE_I_DIABETES_MELLITUS	34	0.728188411	1.621914241	0.002672435	0.011114902	0.007608129	2913	tags=44%, list=16%, signal=37%	Il1b/RT1-Da/RT1-Db1/Il1a/Fas/RT1-Ba/RT1-Bb/RT1-DMa/Cd80/RT1-DOb/Hspd1/Ptprn2/RT1-DOa/RT1-M3-1/Cd28
KEGG_PRION_DISEASES	KEGG_PRION_DISEASES	34	0.723184242	1.610768318	0.003387877	0.013777368	0.009430582	2784	tags=44%, list=15%, signal=38%	Il1b/Il1a/C1qc/Egr1/C1qb/C1qa/Lamc1/Il6/Hspa5/Bax/Ccl5/Sod1/Map2k1/Prkx/Mapk3
KEGG_MAPK_SIGNALING_PATHWAY	KEGG_MAPK_SIGNALING_PATHWAY	260	0.523874385	1.302325574	0.004131235	0.016435129	0.011249815	1890	tags=23%, list=10%, signal=21%	Il1b/Il1r2/Rac2/Dusp6/Cd14/Hspb1/Map3k8/Tnfrsf1a/Myc/Il1a/Il1r1/Nfkb2/Rasgrp4/Tgfb1/Flnc/Fgf2/Fas/Gadd45g/Flna/Dusp2/Fgfr1/Pdgfa/Mapkapk3/Relb/Fos/Tgfbr2/Gng12/Rras/Map4k4/Dusp5/Jun/Gadd45a/Pdgfb/Mapk13/Dusp1/Map3k6/Map4k1/Fgfr2/Rap1b/Ngf/Pla2g2a/Ptpn7/Rps6ka2/Dusp16/Mapkapk2/Gna12/Nras/Mknk1/Tp53/Pla2g4a/Fgfr3/Rras2/Casp3/Nfkb1/Jund/Rps6ka1/Rela/Gadd45b/Pla2g2d
KEGG_PROTEASOME	KEGG_PROTEASOME	43	0.678385326	1.542242968	0.004981331	0.019395395	0.013276111	3853	tags=74%, list=21%, signal=59%	Psmb9/Psmb8/Psme1/Psme2/Psmb4/Psma6/Psmb3/Psma5/Psma2/Psmb5/Psmb6/Psma1/Psmb2/Psmd8/Psma4/Psmd12/Psmc3/Psmd4/Psmd2/Psmd13/Psmc4/Psmd14/Psma7/Psmd1/Psmc1/Psmb1/Psmd3/Psmd6/Psmc6/Psmc2/Psmd7/Psmb7
KEGG_ACUTE_MYELOID_LEUKEMIA	KEGG_ACUTE_MYELOID_LEUKEMIA	56	0.643217973	1.505009479	0.005401364	0.0205927	0.014095664	3240	tags=39%, list=18%, signal=32%	Pim1/Ccnd1/Eif4ebp1/Spi1/Myc/Runx1/Pik3r5/Pik3cg/Stat3/Stat5a/Cebpa/Pik3cd/Nras/Nfkb1/Rela/Pik3r1/Grb2/Map2k1/Mapk3/Tcf7/Ppard/Pml
KEGG_CELL_CYCLE	KEGG_CELL_CYCLE	122	0.564830136	1.376220051	0.00739853	0.027631245	0.018913535	4779	tags=45%, list=26%, signal=34%	Ccnd1/Myc/Tgfb1/Gadd45g/Cdkn1a/Cdk6/Mcm5/Cdk1/Gadd45a/Mcm3/Ccnd2/Mcm6/Pcna/Tp53/Bub1/E2f2/Ccnb1/Mcm4/Pttg1/Gadd45b/Cdkn2b/Cdk2/Cdk4/Cdc6/Bub1b/Smad3/Cdc25c/Ywhaq/Orc6/Cdc20/Bub3/E2f1/Cdc45/Tgfb3/Chek1/Mcm2/Espl1/Mdm2/Chek2/Anapc13/Wee1/Pkmyt1/Ccne2/Cdkn2c/Anapc5/Ccnd3/Plk1/Ywhaz/Rbx1/Cdkn1b/Skp1/Ccnh/Anapc11/Mcm7/Orc1
KEGG_DRUG_METABOLISM_CYTOCHROME_P450	KEGG_DRUG_METABOLISM_CYTOCHROME_P450	46	0.670744448	1.537632029	0.007935004	0.029042113	0.019879272	1894	tags=20%, list=10%, signal=18%	Fmo5/Aldh1a3/Aldh3a1/Mgst2/Mgst1/Gsto1/Aldh3b1/Gstp1/Maoa
KEGG_FC_EPSILON_RI_SIGNALING_PATHWAY	KEGG_FC_EPSILON_RI_SIGNALING_PATHWAY	76	0.602525116	1.445094328	0.008173213	0.029099319	0.019918429	2784	tags=34%, list=15%, signal=29%	Rac2/Fcer1g/Lyn/Lcp2/Vav1/Syk/Pik3r5/Inpp5d/Btk/Pik3cg/Prkcd/Mapk13/Plcg2/Pla2g2a/Pik3cd/Gab2/Nras/Pla2g4a/Csf2/Pla2g2d/Rac1/Pik3r1/Map2k4/Grb2/Map2k1/Mapk3
KEGG_PROSTATE_CANCER	KEGG_PROSTATE_CANCER	86	0.593991992	1.432841132	0.008268659	0.029099319	0.019918429	2976	tags=34%, list=16%, signal=28%	Ccnd1/Pik3r5/Fgfr1/Pdgfa/Nfkbia/Cdkn1a/Pik3cg/Pdgfb/Creb3l1/Fgfr2/Pik3cd/Creb3l2/Nras/Tp53/Gstp1/E2f2/Nfkb1/Tgfa/Hsp90ab1/Rela/Cdk2/Erbb2/Pik3r1/Hsp90b1/Grb2/Map2k1/E2f1/Mapk3/Tcf7
KEGG_TGF_BETA_SIGNALING_PATHWAY	KEGG_TGF_BETA_SIGNALING_PATHWAY	83	0.596522423	1.435843826	0.008786772	0.030339233	0.020767148	3036	tags=30%, list=16%, signal=25%	Thbs1/Id1/Myc/Tgfb1/Dcn/Thbs2/Tgfbr2/Fst/Ltbp1/Id2/Id3/Rhoa/Bmp2/Smad7/Cdkn2b/Smad6/Thbs3/Smad3/Mapk3/Acvrl1/Inhba/Tgfb3/Rock2/Tgfbr1/Ppp2r1b
KEGG_PORPHYRIN_AND_CHLOROPHYLL_METABOLISM	KEGG_PORPHYRIN_AND_CHLOROPHYLL_METABOLISM	29	0.705929307	1.535636274	0.014152053	0.047959734	0.032828348	273	tags=10%, list=1%, signal=10%	Hmox1/Fth1/Cp
