# Supplementary material for: Integrated bioinformatics analysis of retinal ischemia/reperfusion injury in rats with potential key genes
Source: BMC Genomics. 2024 Apr 15;25:367. doi: 10.1186/s12864-024-10288-0 (PMC11017533; doi:10.1186/s12864-024-10288-0)
Supplement: Supplementary file 90 — Supplementary Material 90. [file 12864_2024_10288_MOESM90_ESM.xls]

suplementery table 90 Cd79a(KEGG)
ID	Description	setSize	enrichmentScore	NES	pvalue	p.adjust	qvalue	rank	leading_edge	core_enrichment
KEGG_ECM_RECEPTOR_INTERACTION	KEGG_ECM_RECEPTOR_INTERACTION	81	0.798341882	1.934162408	1.34E-10	8.19E-09	6.41E-09	1558	tags=47%, list=8%, signal=43%	Col1a1/Fn1/Col3a1/Col4a1/Hspg2/Spp1/Col6a3/Col4a2/Thbs1/Lama1/Col6a1/Vwf/Col5a1/Col4a6/Col5a2/Tnc/Col4a4/Col6a2/Itga5/Itgb1/Lama5/Tnn/Itga6/Cd44/Itga4/Col1a2/Lamb2/Itgb5/Thbs4/Itga7/Itgb4/Itga9/Sdc2/Lamb1/Itga3/Thbs2/Lamc1/Thbs3
KEGG_CELL_ADHESION_MOLECULES_CAMS	KEGG_CELL_ADHESION_MOLECULES_CAMS	120	0.752750922	1.854139458	1.00E-10	8.19E-09	6.41E-09	1334	tags=37%, list=7%, signal=34%	RT1-Da/RT1-Ba/RT1-Db1/RT1-Bb/Cdh1/Cd4/Ptprc/Itgb2/Cd34/Itgam/Itgal/RT1-DOb/Itgb1/Cd22/Cldn5/Selplg/Sell/Cd6/RT1-DOa/Itga6/Icam1/Pecam1/Alcam/Spn/Icoslg/Siglec1/Itga4/RT1-DMa/Icos/Cdh3/Cd2/Cd276/Cd28/Cd86/Vcam1/Cd40/Cldn23/Cldn16/Cldn9/Ctla4/Ocln/Itga9/Sdc2/Cd80
KEGG_FOCAL_ADHESION	KEGG_FOCAL_ADHESION	191	0.693289022	1.741900689	1.00E-10	8.19E-09	6.41E-09	2402	tags=39%, list=13%, signal=34%	Col1a1/Fn1/Col3a1/Col4a1/Spp1/Pgf/Col6a3/Col4a2/Thbs1/Lama1/Col6a1/Vwf/Col5a1/Col4a6/Col5a2/Tnc/Col4a4/Pik3cd/Vav1/Pik3cg/Col6a2/Itga5/Rac2/Itgb1/Lama5/Pdgfra/Flna/Tnn/Itga6/Ccnd2/Flnc/Myl12a/Pdgfrb/Pik3r5/Itga4/Col1a2/Pik3r1/Ccnd1/Myl9/Lamb2/Vegfc/Pak2/Zyx/Actb/Pdgfa/Itgb5/Thbs4/Pdgfb/Itga7/Itgb4/Itga9/Shc1/Lamb1/Itga3/Thbs2/Lamc1/Erbb2/Parva/Thbs3/Flt4/Tln1/Actn1/Dock1/Parvg/Lama2/Kdr/Flt1/Cav3…
KEGG_COMPLEMENT_AND_COAGULATION_CASCADES	KEGG_COMPLEMENT_AND_COAGULATION_CASCADES	68	0.813529231	1.941090017	3.59E-10	1.64E-08	1.28E-08	1238	tags=43%, list=7%, signal=40%	C1qb/C1qa/C1qc/C3/C2/Kng1/Serping1/Cfh/C1s/Plau/Plat/A2m/C4b/Vwf/C5ar1/C1r/F13a1/Cfd/F2r/C7/C8g/Thbd/Pros1/C3ar1/F10/Cr2/F5/Masp1/Serpina1
KEGG_ANTIGEN_PROCESSING_AND_PRESENTATION	KEGG_ANTIGEN_PROCESSING_AND_PRESENTATION	51	0.832783035	1.938912215	4.35E-09	1.59E-07	1.25E-07	801	tags=33%, list=4%, signal=32%	RT1-Da/Cd74/RT1-Ba/RT1-Db1/RT1-Bb/Cd4/Ctss/Tap1/Ifi30/RT1-DOb/B2m/Hspa2/RT1-DOa/Psme1/Ctsl/Tap2/RT1-DMa
KEGG_SYSTEMIC_LUPUS_ERYTHEMATOSUS	KEGG_SYSTEMIC_LUPUS_ERYTHEMATOSUS	53	0.820887913	1.911616067	2.46E-08	7.51E-07	5.87E-07	1040	tags=45%, list=6%, signal=43%	RT1-Da/RT1-Ba/RT1-Db1/RT1-Bb/C1qb/C1qa/C1qc/C3/C2/C1s/C4b/Fcgr3a/Fcgr1a/C1r/RT1-DOb/RT1-DOa/C7/C8g/RT1-DMa/Fcgr2b/Cd28/Cd86/Cd40/Trim21
KEGG_PRIMARY_IMMUNODEFICIENCY	KEGG_PRIMARY_IMMUNODEFICIENCY	34	0.862884859	1.929393405	8.95E-08	2.34E-06	1.83E-06	1610	tags=62%, list=9%, signal=56%	Cd4/Ptprc/Blnk/Tap1/Cd19/Lck/Jak3/Cd79a/Cd3e/Il2rg/Btk/Tap2/Tnfrsf13b/Icos/Zap70/Cd40/Dclre1c/Ung/Ciita/Tnfrsf13c/Cd3d
KEGG_INTESTINAL_IMMUNE_NETWORK_FOR_IGA_PRODUCTION	KEGG_INTESTINAL_IMMUNE_NETWORK_FOR_IGA_PRODUCTION	43	0.819430999	1.869275163	1.43E-07	3.26E-06	2.55E-06	1672	tags=51%, list=9%, signal=47%	RT1-Da/RT1-Ba/RT1-Db1/RT1-Bb/Tgfb1/RT1-DOb/RT1-DOa/Ltbr/Icoslg/Itga4/RT1-DMa/Tnfrsf13b/Icos/Tnfsf13b/Cd28/Cd86/Cd40/Cxcr4/Cd80/Ccr10/Tnfrsf13c/Il15ra
KEGG_REGULATION_OF_ACTIN_CYTOSKELETON	KEGG_REGULATION_OF_ACTIN_CYTOSKELETON	206	0.631509841	1.589291999	5.42E-07	1.10E-05	8.63E-06	3445	tags=40%, list=19%, signal=33%	Fn1/Fgf2/Arpc1b/Itgb2/Fgfr3/Fgfr1/Itgam/Itgal/Gsn/Tmsb4x/Pik3cd/Vav1/Was/Pik3cg/Itga5/Rac2/Itgb1/Nckap1l/Pdgfra/F2r/Itga6/Fgfr2/Msn/Myl12a/Pdgfrb/Pik3r5/Itga4/Pik3r1/Ezr/Myl9/Gna12/Pak2/Arhgef6/Actb/Rras/Pdgfa/Ssh3/Myh9/Itgb5/Pfn2/Rras2/Pdgfb/Itga7/Cd14/Itgb4/Itga9/Iqgap2/Itga3/Pfn1/Fgf18/Actn1/Dock1/Fgd3/Arpc4/Arhgef4/Arpc5/Vav2/Ins2/Itgax/Nras/Mylk/Myl7/Insrr/Bcar1/Gng12/Itgad/Ssh2/Itgae/Pip5k1…
KEGG_CYTOKINE_CYTOKINE_RECEPTOR_INTERACTION	KEGG_CYTOKINE_CYTOKINE_RECEPTOR_INTERACTION	226	0.604848639	1.52512446	1.16E-06	2.12E-05	1.66E-05	2499	tags=40%, list=14%, signal=35%	Cxcl13/Csf1r/Tnfrsf12a/Cx3cr1/Tgfb1/Cxcl16/Ccl12/Ccr5/Il18/Tnfrsf1a/Tnfrsf14/Tgfbr2/Csf2rb/Pdgfra/Ccl5/Il21r/Cntf/Il17rb/Cxcr3/Il17ra/Il2rg/Cxcl10/Cxcl9/Ltbr/Clcf1/Osmr/Csf1/Pdgfrb/Pf4/Ccr7/Csf3r/Tnfrsf11b/Il2rb/Tnfrsf13b/Tslp/Il6r/Ccl7/Tnfsf13b/Vegfc/Il4r/Acvrl1/Ngfr/Ifngr1/Cd40/Pdgfa/Il10ra/Tgfb3/Fas/Cxcr4/Pdgfb/Cxcr6/Ccl24/Ccl22/Il1r2/Lif/Ccr6/Ifnlr1/Tgfb2/Inhbb/Ccr10/Tnfrsf13c/Bmpr1b/Tnfsf10/…
KEGG_LEUKOCYTE_TRANSENDOTHELIAL_MIGRATION	KEGG_LEUKOCYTE_TRANSENDOTHELIAL_MIGRATION	113	0.6884728	1.692286892	1.30E-06	2.16E-05	1.69E-05	2402	tags=40%, list=13%, signal=35%	Cybb/Itgb2/Ncf1/Itgam/Itgal/Pik3cd/Vav1/Pik3cg/Rac2/Itgb1/Cldn5/Cyba/Icam1/Pecam1/Msn/Myl12a/Pik3r5/Itga4/Sipa1/Pik3r1/Ezr/Mmp2/Myl9/Gnai2/Plcg2/Vcam1/Actb/Cldn23/Cldn16/Ncf4/Cxcr4/Cldn9/Ocln/Itk/Actn1/Cdh5/Ctnna1/Rhoh/Mapk13/Ctnna3/Vav2/F11r/Rapgef3/Txk/Myl7
KEGG_B_CELL_RECEPTOR_SIGNALING_PATHWAY	KEGG_B_CELL_RECEPTOR_SIGNALING_PATHWAY	74	0.729516246	1.752819621	1.52E-06	2.31E-05	1.81E-05	2313	tags=46%, list=13%, signal=40%	Ptpn6/Blnk/Ifitm3/Pik3cd/Vav1/Pik3cg/Cd19/Rac2/Cd79b/Cd22/Dapp1/Cd79a/Nfatc1/Syk/Card11/Inpp5d/Btk/Pik3r5/Nfkbie/Fos/Lyn/Pik3r1/Fcgr2b/Plcg2/Cd81/Cr2/Rasgrp3/Nfatc4/Cd72/Malt1/Rela/Vav2/Nfatc2/Nras
KEGG_HEMATOPOIETIC_CELL_LINEAGE	KEGG_HEMATOPOIETIC_CELL_LINEAGE	75	0.722726308	1.737953479	2.02E-06	2.84E-05	2.22E-05	2256	tags=53%, list=12%, signal=47%	RT1-Da/RT1-Db1/Csf1r/Cd4/Fcgr1a/Cd3g/Cd34/Itgam/Cd19/Itga5/Cd22/Cd1d1/Ms4a1/Cd37/Cd3e/Itga6/Cd44/Csf1/Cd7/Itga4/Csf3r/Cd33/Il6r/Cd2/Cd9/Il4r/Cd5/Cr2/Cd14/Il1r2/Itga3/Mme/Cd38/Cd3d/Il1r1/Csf2ra/Cd8a/Il2ra/Il3ra/Il1b
KEGG_FC_GAMMA_R_MEDIATED_PHAGOCYTOSIS	KEGG_FC_GAMMA_R_MEDIATED_PHAGOCYTOSIS	93	0.698886408	1.700525824	3.03E-06	3.96E-05	3.10E-05	3153	tags=42%, list=17%, signal=35%	Arpc1b/Ptprc/Fcgr3a/Ncf1/Fcgr1a/Gsn/Pik3cd/Vav1/Was/Pik3cg/Sphk1/Rac2/Dock2/Syk/Inpp5d/Pik3r5/Pld1/Lyn/Pik3r1/Fcgr2b/Plcg2/Hck/Pla2g4a/Asap2/Lat/Arpc4/Arpc5/Vav2/Plpp1/Pla2g4b/Prkcd/Pld2/Pip5k1b/Vasp/Akt1/Rac1/Asap3/Wasf2/Prkce
KEGG_VIRAL_MYOCARDITIS	KEGG_VIRAL_MYOCARDITIS	60	0.746230914	1.7655334	4.24E-06	5.17E-05	4.05E-05	1334	tags=32%, list=7%, signal=29%	RT1-Da/RT1-Ba/RT1-Db1/RT1-Bb/Itgb2/Itgal/RT1-DOb/Rac2/RT1-DOa/Icam1/RT1-DMa/Ccnd1/Cd28/Cd86/Actb/Cd40/Casp8/Myh9/Cd80
KEGG_AUTOIMMUNE_THYROID_DISEASE	KEGG_AUTOIMMUNE_THYROID_DISEASE	31	0.822947661	1.813493495	6.23E-06	6.71E-05	5.25E-05	1334	tags=42%, list=7%, signal=39%	RT1-Da/RT1-Ba/RT1-Db1/RT1-Bb/RT1-DOb/RT1-DOa/RT1-DMa/Cd28/Cd86/Cd40/Fas/Ctla4/Cd80
KEGG_NATURAL_KILLER_CELL_MEDIATED_CYTOTOXICITY	KEGG_NATURAL_KILLER_CELL_MEDIATED_CYTOTOXICITY	98	0.680922131	1.659844747	5.87E-06	6.71E-05	5.25E-05	2394	tags=39%, list=13%, signal=34%	Ptpn6/Itgb2/Fcgr3a/Itgal/Tyrobp/Pik3cd/Vav1/Pik3cg/Rac2/Lck/Cd48/Nfatc1/Syk/Icam1/Fcer1g/Klrk1/Pik3r5/Pik3r1/Micb/Cd247/Zap70/Plcg2/Ifngr1/Fas/Shc1/Lcp2/Nfatc4/Lat/Tnfsf10/Hcst/Ifngr2/Prf1/Vav2/Tnfrsf10b/RT1-M3-1/Nfatc2/Nras/Klrd1
KEGG_RIBOSOME	KEGG_RIBOSOME	79	0.694428679	1.679900634	1.22E-05	0.000124504	9.74E-05	3687	tags=78%, list=20%, signal=63%	Rps27a/Rpl10l/LOC102555453/Rps12/Rplp0/Rps20/Rps5/Rps2/Rps28/Rpl32/Rps4x/Rpl10/Rpl36a/Rpsa/Rps23/Rps11/Rpl5/Rpl3/Rpl31/Rps17/Rpl18a/Rps21/Rps3a/Rps16/Rpl35/Rpl39/Rps24/Rps3/Rplp1/Rpl7/Rpl29/Rpl27/Rps15a/Rpl6/Rpl7a/Rpl13a/Rpl10a/Rpl15/Rpl14/Rpl4/Rpl26/Rps13/Rpl36al/Rpl18/Bco2/Rpl12/Rps15/Rps27l/Rpl28/Rpl11/Rps7/Rpl23a/Rpl9/Rpl22/Rpl23/Rpl30/Rpl19/Rpl24/Fau/Rpl13/Uba52/Rps27
KEGG_PATHWAYS_IN_CANCER	KEGG_PATHWAYS_IN_CANCER	314	0.56240464	1.426333616	2.25E-05	0.000216515	0.000169376	3483	tags=35%, list=19%, signal=29%	Fn1/Cdh1/Fgf2/Col4a1/Csf1r/Wnt7b/Tgfb1/Pgf/Col4a2/Lama1/Fgfr3/Col4a6/Fgfr1/Col4a4/Pik3cd/Pik3cg/Rac2/Itgb1/Tgfbr2/Spi1/Tcf7/Lama5/Pdgfra/Ets1/Cdkn2b/Itga6/Fzd2/Stat3/Fgfr2/Stat1/Runx1/Fzd1/Pdgfrb/Myc/Pik3r5/Csf3r/Cdk6/Pld1/Fos/Pik3r1/Ccnd1/Mmp2/Lamb2/Vegfc/Plcg2/Pdgfa/Tgfb3/Cks1b/Casp8/Fzd6/Fas/Cebpa/Pdgfb/Wnt5a/Gstp1/Slc2a1/Tgfb2/Lamb1/Itga3/Tcf7l1/Nfkb2/Lamc1/Erbb2/Fgf18/Hhip/Fzd4/Rarb/Ctnna1/L…
KEGG_ALLOGRAFT_REJECTION	KEGG_ALLOGRAFT_REJECTION	28	0.824197555	1.79060552	3.58E-05	0.000323506	0.000253073	1334	tags=43%, list=7%, signal=40%	RT1-Da/RT1-Ba/RT1-Db1/RT1-Bb/RT1-DOb/RT1-DOa/RT1-DMa/Cd28/Cd86/Cd40/Fas/Cd80
KEGG_LEISHMANIA_INFECTION	KEGG_LEISHMANIA_INFECTION	65	0.716542833	1.708531734	3.71E-05	0.000323506	0.000253073	1127	tags=42%, list=6%, signal=39%	RT1-Da/RT1-Ba/RT1-Db1/RT1-Bb/C3/Tgfb1/Ptpn6/Itgb2/Fcgr3a/Ncf1/Fcgr1a/Itgam/RT1-DOb/Itgb1/Cyba/RT1-DOa/Stat1/Tlr2/Itga4/Fos/RT1-DMa/Fcgr2b/Ifngr1/Tgfb3/Ncf4/Myd88/Irak4
KEGG_ASTHMA	KEGG_ASTHMA	25	0.824985736	1.765031478	8.40E-05	0.000698777	0.000546642	1029	tags=36%, list=6%, signal=34%	RT1-Da/RT1-Ba/RT1-Db1/RT1-Bb/RT1-DOb/RT1-DOa/Fcer1g/RT1-DMa/Cd40
KEGG_LYSOSOME	KEGG_LYSOSOME	115	0.626161108	1.542472262	0.000167217	0.001330467	0.001040802	3797	tags=44%, list=21%, signal=35%	Laptm5/Cd68/Ctss/Ctsz/Napsa/Acp5/Ctsc/Gm2a/Npc2/Ctse/Ctsh/Ctsl/Ctsw/Cd63/Ap1s2/Fuca1/Glb1/Lamp3/Manba/Galc/Psap/Gusb/Ctsk/Ctsa/Arsg/Arsb/Ap1s3/Laptm4a/Hexa/Galns/Lipa/Man2b1/Ctsf/Gaa/Cd164/Naga/Ppt1/Lamp2/Neu1/Ap3b1/Atp6v0d2/Abca2/Sort1/Sumf1/Lgmn/Ap1b1/Idua/Aga/Dnase2/Acp2/Ap4m1
KEGG_TYPE_I_DIABETES_MELLITUS	KEGG_TYPE_I_DIABETES_MELLITUS	34	0.768731053	1.718867364	0.000226447	0.001726661	0.001350739	2281	tags=47%, list=12%, signal=41%	RT1-Da/RT1-Ba/RT1-Db1/RT1-Bb/RT1-DOb/RT1-DOa/RT1-DMa/Cd28/Cd86/Fas/Cd80/Ptprn2/Prf1/Ins2/Il1b/RT1-M3-1
KEGG_GRAFT_VERSUS_HOST_DISEASE	KEGG_GRAFT_VERSUS_HOST_DISEASE	27	0.782623989	1.696980272	0.000422456	0.003092377	0.002419116	1334	tags=41%, list=7%, signal=38%	RT1-Da/RT1-Ba/RT1-Db1/RT1-Bb/RT1-DOb/RT1-DOa/RT1-DMa/Cd28/Cd86/Fas/Cd80
KEGG_T_CELL_RECEPTOR_SIGNALING_PATHWAY	KEGG_T_CELL_RECEPTOR_SIGNALING_PATHWAY	106	0.618509224	1.511787327	0.000810873	0.005707297	0.004464724	2313	tags=33%, list=13%, signal=29%	Cd4/Ptprc/Ptpn6/Cd3g/Pik3cd/Vav1/Pik3cg/Prkcq/Lck/Nfatc1/Cd3e/Card11/Pik3r5/Nfkbie/Fos/Icos/Pik3r1/Cd247/Cd28/Zap70/Pak2/Ctla4/Lcp2/Nfatc4/Itk/Lat/Cd3d/Malt1/Mapk13/Cd8a/Rela/Vav2/Dlg1/Nfatc2/Nras
KEGG_PATHOGENIC_ESCHERICHIA_COLI_INFECTION	KEGG_PATHOGENIC_ESCHERICHIA_COLI_INFECTION	52	0.675451345	1.574474814	0.002020476	0.013330633	0.010428336	1940	tags=29%, list=11%, signal=26%	Cdh1/Arpc1b/Tubb6/Was/Itgb1/Hcls1/Ezr/Actb/Cd14/Ocln/Krt18/Tlr4/Arpc4/Arpc5/Tubb2b
KEGG_TGF_BETA_SIGNALING_PATHWAY	KEGG_TGF_BETA_SIGNALING_PATHWAY	83	0.628779044	1.526671252	0.002112505	0.013330633	0.010428336	2130	tags=29%, list=12%, signal=26%	Dcn/Tgfb1/Thbs1/Tgfbr2/Cdkn2b/Id3/Myc/Ltbp1/Bmp6/Id1/Smad6/Acvrl1/Tgfb3/Thbs4/Tgfb2/Inhbb/Thbs2/Smad7/Bmpr1b/Thbs3/Inhba/Tgfbr1/Bmp2/Pitx2
KEGG_PANCREATIC_CANCER	KEGG_PANCREATIC_CANCER	67	0.639005663	1.52441727	0.002098163	0.013330633	0.010428336	3031	tags=42%, list=16%, signal=35%	Tgfb1/Pgf/Pik3cd/Pik3cg/Rac2/Tgfbr2/Stat3/Stat1/Pik3r5/Cdk6/Pld1/Pik3r1/Ccnd1/Vegfc/Arhgef6/Tgfb3/Tgfb2/Erbb2/Tgfbr1/Rela/Brca2/Tgfa/E2f3/Akt1/Casp9/Rac1/Tp53/E2f2
KEGG_TOLL_LIKE_RECEPTOR_SIGNALING_PATHWAY	KEGG_TOLL_LIKE_RECEPTOR_SIGNALING_PATHWAY	88	0.615209743	1.495933025	0.003092589	0.018864792	0.014757617	2408	tags=40%, list=13%, signal=35%	Spp1/Pik3cd/Pik3cg/Ccl5/Tlr7/Ikbke/Irf5/Cxcl10/Tlr9/Cxcl9/Stat1/Lbp/Tlr2/Pik3r5/Fos/Pik3r1/Tlr8/Cd86/Ticam2/Cd40/Casp8/Myd88/Irak4/Tlr3/Tlr1/Cd14/Cd80/Tlr4/Ctsk/Irak1/Cxcl11/Mapk13/Rela/Il1b/Ripk1
KEGG_SMALL_CELL_LUNG_CANCER	KEGG_SMALL_CELL_LUNG_CANCER	82	0.61843245	1.4999476	0.00387133	0.022853338	0.017877791	2083	tags=33%, list=11%, signal=29%	Fn1/Col4a1/Col4a2/Lama1/Col4a6/Col4a4/Pik3cd/Pik3cg/Itgb1/Lama5/Cdkn2b/Itga6/Myc/Pik3r5/Cdk6/Pik3r1/Ccnd1/Lamb2/Cks1b/Lamb1/Itga3/Lamc1/Rarb/Lama2/Fhit/Rela/Rxrg
KEGG_CHEMOKINE_SIGNALING_PATHWAY	KEGG_CHEMOKINE_SIGNALING_PATHWAY	170	0.553197523	1.380982714	0.004385235	0.025078065	0.019618158	2980	tags=38%, list=16%, signal=32%	Cxcl13/Cx3cr1/Ncf1/Cxcl16/Ccl12/Pik3cd/Vav1/Ccr5/Was/Pik3cg/Rac2/Dock2/Ccl5/Jak3/Cxcr3/Cxcl10/Cxcl9/Fgr/Stat3/Stat1/Pf4/Plcb2/Ccr7/Gnb3/Pik3r5/Lyn/Pik3r1/Ccl7/Gnai2/Cxcr4/Adcy7/Prex1/Cxcr6/Ccl24/Ccl22/Shc1/Ccr6/Hck/Itk/Ccr10/Adcy4/Ccl11/Cxcr2/Cxcl11/Cxcr5/Rela/Vav2/Gng10/Xcl1/Ccl19/Nras/Gng5/Gnb4/Prkcd/Xcr1/Ccr4/Arrb2/Bcar1/Gng12/Grk2/Gnb2/Gngt2/Akt1/Rac1
KEGG_BASAL_CELL_CARCINOMA	KEGG_BASAL_CELL_CARCINOMA	54	0.655803486	1.532804529	0.00514302	0.028520382	0.022311026	4139	tags=52%, list=22%, signal=40%	Wnt7b/Tcf7/Fzd2/Fzd1/Fzd6/Wnt5a/Tcf7l1/Hhip/Fzd4/Lef1/Wnt4/Bmp2/Wnt16/Wnt10a/Fzd5/Smo/Tp53/Gli1/Fzd7/Gli2/Axin2/Sufu/Wnt11/Bmp4/Ptch2/Apc2/Wnt5b/Wnt6
KEGG_STEROID_BIOSYNTHESIS	KEGG_STEROID_BIOSYNTHESIS	17	-0.717035817	-1.908792644	0.006158387	0.033146611	0.02593005	674	tags=59%, list=4%, signal=57%	Cel/Ebp/Nsdhl/Lss/Msmo1/Dhcr24/Cyp51/Sc5d/Sqle/Fdft1
KEGG_JAK_STAT_SIGNALING_PATHWAY	KEGG_JAK_STAT_SIGNALING_PATHWAY	135	0.557110051	1.380907818	0.008680605	0.045387163	0.035505632	3215	tags=33%, list=17%, signal=28%	Socs3/Ptpn6/Pik3cd/Pik3cg/Csf2rb/Jak3/Il21r/Cntf/Il2rg/Ccnd2/Stat3/Clcf1/Stat1/Osmr/Myc/Pik3r5/Csf3r/Il2rb/Tslp/Il6r/Pik3r1/Ccnd1/Il4r/Ifngr1/Il10ra/Irf9/Pim1/Lif/Ifnlr1/Il15ra/Ifngr2/Il13ra1/Csf2ra/Il2ra/Il3ra/Il6st/Il12rb1/Ifng/Lepr/Socs1/Akt1/Crlf2/Jak2/Il10rb/Ctf1
