# Supplementary material for: Integrated bioinformatics analysis of retinal ischemia/reperfusion injury in rats with potential key genes
Source: BMC Genomics. 2024 Apr 15;25:367. doi: 10.1186/s12864-024-10288-0 (PMC11017533; doi:10.1186/s12864-024-10288-0)
Supplement: Supplementary file 93 — Supplementary Material 93. [file 12864_2024_10288_MOESM93_ESM.zip]

Archive with 13 entries (12 files):
- supplementary file 1 raw_data/
- supplementary file 1 raw_data/circ_RPM_anno.csv
- supplementary file 1 raw_data/circ_RPM_exp.csv
- supplementary file 1 raw_data/circ_counts_exp.csv
- supplementary file 1 raw_data/circle_counts_junction_reads.csv
- supplementary file 1 raw_data/lnc_FPKM_anno.csv
- supplementary file 1 raw_data/lnc_FPKM_exp.csv
- supplementary file 1 raw_data/lnc_counts_anno.csv
- supplementary file 1 raw_data/lnc_counts_exp.csv
- supplementary file 1 raw_data/mRNA_FPKM_anno.csv
- supplementary file 1 raw_data/mRNA_FPKM_exp.csv
- supplementary file 1 raw_data/mRNA_counts_anno.csv
- supplementary file 1 raw_data/mRNA_counts_exp.csv
