# Supplementary material for: Integrated bioinformatics analysis of retinal ischemia/reperfusion injury in rats with potential key genes
Source: BMC Genomics. 2024 Apr 15;25:367. doi: 10.1186/s12864-024-10288-0 (PMC11017533; doi:10.1186/s12864-024-10288-0)
Supplement: Supplementary file 93 — Supplementary Material 93. [file 12864_2024_10288_MOESM93_ESM.zip › supplementary file 1 raw_data/circ_RPM_anno.csv]

circRNA_id	sample102	sample103	sample104	sample202	sample203	sample204	sample302	sample303	sample304	sample402	sample403	sample404	genomic_length	circRNA_length	type	best.transcript	transcript_position	gene	Dbxref	product	GO_id	GO_term	pathway	pathway_description	circAtlas_id	circAtlas_data	CIRCpedia_id	transcript_CIRCpedia	genesymbol_CIRCpedia
circRNA_00001|Chr1:1709227_1723417_+	0.020862443	0.02035246	0	0	0	0.024354284	0	0	0	0	0	0	14191	699	sense-overlapping	NM_001106217.1	Chr1:1702696_1731210_+	Lrp11	GeneID:292462,Genbank:NM_001106217.1,RGD:1308602	LDL receptor related protein 11	GO:0009612,GO:0016021,GO:0033555,GO:0035902,GO:0042594,GO:0051219,GO:0009408,GO:0009409,GO:0009414	response to mechanical stimulus|integral component of membrane|multicellular organismal response to stress|response to immobilization stress|response to starvation|phosphoprotein binding|response to heat|response to cold|response to water deprivation
circRNA_00002|Chr1:1742558_1750895_-	0	0	0	0	0	0	0.040746554	0	0	0	0	0	8338	449	sense-overlapping	NM_013073.3	Chr1:1734863_1767759_-	Pcmt1	GeneID:25604,Genbank:NM_013073.3,RGD:3268	protein-L-isoaspartate (D-aspartate) O-methyltransferase 1	GO:0071456,GO:0010667,GO:0004719,GO:0016323,GO:0005515,GO:0031526,GO:0005615,GO:0005737,GO:0005829,GO:0043005,GO:0043204,GO:0006479,GO:0045296,GO:0045471,GO:0046498,GO:0007568,GO:0046500,GO:0008757	cellular response to hypoxia|negative regulation of cardiac muscle cell apoptotic process|protein-L-isoaspartate (D-aspartate) O-methyltransferase activity|basolateral plasma membrane|protein binding|brush border membrane|extracellular space|cytoplasm|cytosol|neuron projection|perikaryon|protein methylation|cadherin binding|response to ethanol|S-adenosylhomocysteine metabolic process|aging|S-aden…			rno-Pcmt1_0003	http://159.226.67.237:8080/new/circ_detail.php?ID=rno-Pcmt1_0003	RNO_CIRCpedia_1574	NM_013073	Pcmt1
circRNA_00003|Chr1:1795668_1807003_+	0	0	0	0	0	0	0	0.030484372	0	0	0	0	11336	2719	sense-overlapping	NM_001134543.2	Chr1:1784078_1817310_+	Lats1	GeneID:308265,Genbank:NM_001134543.2,RGD:1564085	large tumor suppressor kinase 1	GO:0043254,GO:0030331,GO:0000819,GO:0045736,GO:0030833,GO:0000922,GO:0046620,GO:0033138,GO:0051220,GO:0001827,GO:0001828,GO:0004674,GO:0033146,GO:0005524,GO:0060644,GO:0034613,GO:0006468,GO:0090090,GO:0035329,GO:0009755,GO:2000058,GO:0018105,GO:0000082,GO:0035556,GO:0019901,GO:0000086,GO:0043065,GO:0030216,GO:0000287	regulation of protein complex assembly|estrogen receptor binding|sister chromatid segregation|negative regulation of cyclin-dependent protein serine/threonine kinase activity|regulation of actin filament polymerization|spindle pole|regulation of organ growth|positive regulation of peptidyl-serine phosphorylation|cytoplasmic sequestering of protein|inner cell mass cell fate commitment|inner cell m…	rno04390,rno04392	Hippo signaling pathway|Hippo signaling pathway - multiple species			RNO_CIRCpedia_1576	NM_001134543	Lats1
circRNA_00004|Chr1:1802693_1807003_+	0	0.02035246	0	0	0	0	0	0.04064583	0	0	0	0.060043957	4311	2097	sense-overlapping	NM_001134543.2	Chr1:1784078_1817310_+	Lats1	GeneID:308265,Genbank:NM_001134543.2,RGD:1564085	large tumor suppressor kinase 1	GO:0043254,GO:0030331,GO:0000819,GO:0045736,GO:0030833,GO:0000922,GO:0046620,GO:0033138,GO:0051220,GO:0001827,GO:0001828,GO:0004674,GO:0033146,GO:0005524,GO:0060644,GO:0034613,GO:0006468,GO:0090090,GO:0035329,GO:0009755,GO:2000058,GO:0018105,GO:0000082,GO:0035556,GO:0019901,GO:0000086,GO:0043065,GO:0030216,GO:0000287	regulation of protein complex assembly|estrogen receptor binding|sister chromatid segregation|negative regulation of cyclin-dependent protein serine/threonine kinase activity|regulation of actin filament polymerization|spindle pole|regulation of organ growth|positive regulation of peptidyl-serine phosphorylation|cytoplasmic sequestering of protein|inner cell mass cell fate commitment|inner cell m…	rno04390,rno04392	Hippo signaling pathway|Hippo signaling pathway - multiple species	rno-Lats1_0001	http://159.226.67.237:8080/new/circ_detail.php?ID=rno-Lats1_0001	RNO_CIRCpedia_1577	NM_001134543	Lats1
circRNA_00005|Chr1:1806421_1812176_+	0	0	0	0	0.039110632	0	0	0	0	0	0	0	5756	873	sense-overlapping	NM_001134543.2	Chr1:1784078_1817310_+	Lats1	GeneID:308265,Genbank:NM_001134543.2,RGD:1564085	large tumor suppressor kinase 1	GO:0043254,GO:0030331,GO:0000819,GO:0045736,GO:0030833,GO:0000922,GO:0046620,GO:0033138,GO:0051220,GO:0001827,GO:0001828,GO:0004674,GO:0033146,GO:0005524,GO:0060644,GO:0034613,GO:0006468,GO:0090090,GO:0035329,GO:0009755,GO:2000058,GO:0018105,GO:0000082,GO:0035556,GO:0019901,GO:0000086,GO:0043065,GO:0030216,GO:0000287	regulation of protein complex assembly|estrogen receptor binding|sister chromatid segregation|negative regulation of cyclin-dependent protein serine/threonine kinase activity|regulation of actin filament polymerization|spindle pole|regulation of organ growth|positive regulation of peptidyl-serine phosphorylation|cytoplasmic sequestering of protein|inner cell mass cell fate commitment|inner cell m…	rno04390,rno04392	Hippo signaling pathway|Hippo signaling pathway - multiple species
circRNA_00006|Chr1:1841452_1846589_+	0	0	0	0	0	0	0.030559916	0.04064583	0	0	0	0	5138	514	sense-overlapping	NM_001004217.4	Chr1:1826170_1867786_+	Katna1	GeneID:292464,Genbank:NM_001004217.4,RGD:1303062	katanin catalytic subunit A1	GO:0005634,GO:0005737,GO:0005811,GO:0005813,GO:0016887,GO:0005819,GO:0030424,GO:0005874,GO:0030426,GO:0030496,GO:0097431,GO:0031122,GO:0000278,GO:0000922,GO:0001578,GO:0001764,GO:0005524,GO:0005886,GO:0008017,GO:0008104,GO:0008568,GO:0031463,GO:0043025,GO:0010977,GO:0046982,GO:0051013,GO:0051301,GO:0070840	nucleus|cytoplasm|lipid droplet|centrosome|ATPase activity|spindle|axon|microtubule|growth cone|midbody|mitotic spindle pole|cytoplasmic microtubule organization|mitotic cell cycle|spindle pole|microtubule bundle formation|neuron migration|ATP binding|plasma membrane|microtubule binding|protein localization|microtubule-severing ATPase activity|Cul3-RING ubiquitin ligase complex|neuronal cell body…			rno-Katna1_0001	http://159.226.67.237:8080/new/circ_detail.php?ID=rno-Katna1_0001	RNO_CIRCpedia_5052	ENSRNOT00000020417.6	Katna1
circRNA_00007|Chr1:1901431_1906299_+	0	0	0	0	0.052147509	0	0	0	0	0.030588251	0	0	4869	608	sense-overlapping	XM_006227621.3	Chr1:1897316_1929738_+	Ppil4	GeneID:361449,Genbank:XM_006227621.3,RGD:1311051	peptidylprolyl isomerase like 4, transcript variant X1	GO:0005634,GO:0005654,GO:0005829,GO:1901407,GO:0000413,GO:0003755	nucleus|nucleoplasm|cytosol|regulation of phosphorylation of RNA polymerase II C-terminal domain|protein peptidyl-prolyl isomerization|peptidyl-prolyl cis-trans isomerase activity			rno-Ppil4_0002	http://159.226.67.237:8080/new/circ_detail.php?ID=rno-Ppil4_0002
circRNA_00008|Chr1:1901431_1909369_+	0	0	0	0.024899175	0	0	0	0	0	0	0	0	7939	733	sense-overlapping	XM_006227621.3	Chr1:1897316_1929738_+	Ppil4	GeneID:361449,Genbank:XM_006227621.3,RGD:1311051	peptidylprolyl isomerase like 4, transcript variant X1	GO:0005634,GO:0005654,GO:0005829,GO:1901407,GO:0000413,GO:0003755	nucleus|nucleoplasm|cytosol|regulation of phosphorylation of RNA polymerase II C-terminal domain|protein peptidyl-prolyl isomerization|peptidyl-prolyl cis-trans isomerase activity			rno-Ppil4_0003	http://159.226.67.237:8080/new/circ_detail.php?ID=rno-Ppil4_0003	RNO_CIRCpedia_7535	ENSRNOT00000021437.7	Ppil4
circRNA_00009|Chr1:2012644_2017574_-	0	0	0	0	0	0	0	0.030484372	0.038048226	0	0	0	4931	1689	sense-overlapping	NM_001012062.1	Chr1:1999574_2017574_-	Tab2	GeneID:308267,Genbank:NM_001012062.1,RGD:1309527	TGF-beta activated kinase 1/MAP3K7 binding protein 2	GO:0005829,GO:0007507,GO:0008150,GO:0043123,GO:0045860,GO:0046872,GO:0070530,GO:0005515,GO:0005634	cytosol|heart development|biological_process|positive regulation of I-kappaB kinase/NF-kappaB signaling|positive regulation of protein kinase activity|metal ion binding|K63-linked polyubiquitin modification-dependent protein binding|protein binding|nucleus	rno04010,rno04064,rno04668,rno04620,rno04621,rno04657,rno04380,rno05162,rno05168,rno05169,rno05145,rno05140	MAPK signaling pathway|NF-kappa B signaling pathway|TNF signaling pathway|Toll-like receptor signaling pathway|NOD-like receptor signaling pathway|IL-17 signaling pathway|Osteoclast differentiation|Measles|Herpes simplex infection|Epstein-Barr virus infection|Toxoplasmosis|Leishmaniasis	rno-Tab2_0001	http://159.226.67.237:8080/new/circ_detail.php?ID=rno-Tab2_0001	RNO_CIRCpedia_5053	NM_001012062	Tab2
circRNA_00010|Chr1:2378175_2384915_+	0	0	0	0	0	0	0	0	0	0	0	0.020014652	6741	6741	antisense	XM_017589330.1	Chr1:2330631_2627654_-	Ust	GeneID:361450,Genbank:XM_017589330.1,RGD:1304743	uronyl-2-sulfotransferase, transcript variant X1	GO:0030010,GO:0050770,GO:0008146,GO:0016021	establishment of cell polarity|regulation of axonogenesis|sulfotransferase activity|integral component of membrane	rno00532	Glycosaminoglycan biosynthesis - chondroitin sulfate / dermatan sulfate
circRNA_00011|Chr1:2425879_2452054_-	0	0.050881151	0	0.037348762	0.052147509	0.036531426	0	0	0	0	0	0.030021978	26176	390	sense-overlapping	XM_017589330.1	Chr1:2330631_2627654_-	Ust	GeneID:361450,Genbank:XM_017589330.1,RGD:1304743	uronyl-2-sulfotransferase, transcript variant X1	GO:0030010,GO:0050770,GO:0008146,GO:0016021	establishment of cell polarity|regulation of axonogenesis|sulfotransferase activity|integral component of membrane	rno00532	Glycosaminoglycan biosynthesis - chondroitin sulfate / dermatan sulfate	rno-Ust_0001	http://159.226.67.237:8080/new/circ_detail.php?ID=rno-Ust_0001
circRNA_00012|Chr1:3886395_3915600_-	0	0	0	0	0	0	0.020373277	0	0	0	0	0	29206	1145	sense-overlapping	XM_006227623.3	Chr1:3858917_4011684_-	Stxbp5	GeneID:81022,Genbank:XM_006227623.3,RGD:708517	syntaxin binding protein 5, transcript variant X1	GO:0030054,GO:0005829,GO:0030141,GO:0005886,GO:0030659,GO:0005892,GO:0006887,GO:0008021,GO:0015031,GO:0017075,GO:0043547,GO:0045921,GO:0017137,GO:0017157,GO:0050708,GO:0005096,GO:0019905,GO:0005737	cell junction|cytosol|secretory granule|plasma membrane|cytoplasmic vesicle membrane|acetylcholine-gated channel complex|exocytosis|synaptic vesicle|protein transport|syntaxin-1 binding|positive regulation of GTPase activity|positive regulation of exocytosis|Rab GTPase binding|regulation of exocytosis|regulation of protein secretion|GTPase activator activity|syntaxin binding|cytoplasm
circRNA_00013|Chr1:3914894_3920698_-	0	0	0	0	0.026073754	0	0.040746554	0	0	0	0	0	5805	485	sense-overlapping	XM_006227623.3	Chr1:3858917_4011684_-	Stxbp5	GeneID:81022,Genbank:XM_006227623.3,RGD:708517	syntaxin binding protein 5, transcript variant X1	GO:0030054,GO:0005829,GO:0030141,GO:0005886,GO:0030659,GO:0005892,GO:0006887,GO:0008021,GO:0015031,GO:0017075,GO:0043547,GO:0045921,GO:0017137,GO:0017157,GO:0050708,GO:0005096,GO:0019905,GO:0005737	cell junction|cytosol|secretory granule|plasma membrane|cytoplasmic vesicle membrane|acetylcholine-gated channel complex|exocytosis|synaptic vesicle|protein transport|syntaxin-1 binding|positive regulation of GTPase activity|positive regulation of exocytosis|Rab GTPase binding|regulation of exocytosis|regulation of protein secretion|GTPase activator activity|syntaxin binding|cytoplasm			rno-Stxbp5_0012	http://159.226.67.237:8080/new/circ_detail.php?ID=rno-Stxbp5_0012
circRNA_00014|Chr1:3914894_3965539_-	0	0	0	0	0	0	0	0.020322915	0	0	0	0	50646	1154	sense-overlapping	XM_006227623.3	Chr1:3858917_4011684_-	Stxbp5	GeneID:81022,Genbank:XM_006227623.3,RGD:708517	syntaxin binding protein 5, transcript variant X1	GO:0030054,GO:0005829,GO:0030141,GO:0005886,GO:0030659,GO:0005892,GO:0006887,GO:0008021,GO:0015031,GO:0017075,GO:0043547,GO:0045921,GO:0017137,GO:0017157,GO:0050708,GO:0005096,GO:0019905,GO:0005737	cell junction|cytosol|secretory granule|plasma membrane|cytoplasmic vesicle membrane|acetylcholine-gated channel complex|exocytosis|synaptic vesicle|protein transport|syntaxin-1 binding|positive regulation of GTPase activity|positive regulation of exocytosis|Rab GTPase binding|regulation of exocytosis|regulation of protein secretion|GTPase activator activity|syntaxin binding|cytoplasm
circRNA_00015|Chr1:3919308_3949063_-	0	0	0	0	0	0	0	0	0	0.040784334	0	0	29756	714	sense-overlapping	XM_006227623.3	Chr1:3858917_4011684_-	Stxbp5	GeneID:81022,Genbank:XM_006227623.3,RGD:708517	syntaxin binding protein 5, transcript variant X1	GO:0030054,GO:0005829,GO:0030141,GO:0005886,GO:0030659,GO:0005892,GO:0006887,GO:0008021,GO:0015031,GO:0017075,GO:0043547,GO:0045921,GO:0017137,GO:0017157,GO:0050708,GO:0005096,GO:0019905,GO:0005737	cell junction|cytosol|secretory granule|plasma membrane|cytoplasmic vesicle membrane|acetylcholine-gated channel complex|exocytosis|synaptic vesicle|protein transport|syntaxin-1 binding|positive regulation of GTPase activity|positive regulation of exocytosis|Rab GTPase binding|regulation of exocytosis|regulation of protein secretion|GTPase activator activity|syntaxin binding|cytoplasm
circRNA_00016|Chr1:3941650_3949063_-	0.020862443	0.02035246	0.043064518	0.024899175	0	0	0	0.081291659	0	0.050980418	0.021652883	0.050036631	7414	407	sense-overlapping	XM_006227623.3	Chr1:3858917_4011684_-	Stxbp5	GeneID:81022,Genbank:XM_006227623.3,RGD:708517	syntaxin binding protein 5, transcript variant X1	GO:0030054,GO:0005829,GO:0030141,GO:0005886,GO:0030659,GO:0005892,GO:0006887,GO:0008021,GO:0015031,GO:0017075,GO:0043547,GO:0045921,GO:0017137,GO:0017157,GO:0050708,GO:0005096,GO:0019905,GO:0005737	cell junction|cytosol|secretory granule|plasma membrane|cytoplasmic vesicle membrane|acetylcholine-gated channel complex|exocytosis|synaptic vesicle|protein transport|syntaxin-1 binding|positive regulation of GTPase activity|positive regulation of exocytosis|Rab GTPase binding|regulation of exocytosis|regulation of protein secretion|GTPase activator activity|syntaxin binding|cytoplasm			rno-Stxbp5_0001	http://159.226.67.237:8080/new/circ_detail.php?ID=rno-Stxbp5_0001
circRNA_00017|Chr1:3941650_3964233_-	0	0	0	0.049798349	0	0	0	0	0	0.020392167	0	0	22584	508	sense-overlapping	XM_006227623.3	Chr1:3858917_4011684_-	Stxbp5	GeneID:81022,Genbank:XM_006227623.3,RGD:708517	syntaxin binding protein 5, transcript variant X1	GO:0030054,GO:0005829,GO:0030141,GO:0005886,GO:0030659,GO:0005892,GO:0006887,GO:0008021,GO:0015031,GO:0017075,GO:0043547,GO:0045921,GO:0017137,GO:0017157,GO:0050708,GO:0005096,GO:0019905,GO:0005737	cell junction|cytosol|secretory granule|plasma membrane|cytoplasmic vesicle membrane|acetylcholine-gated channel complex|exocytosis|synaptic vesicle|protein transport|syntaxin-1 binding|positive regulation of GTPase activity|positive regulation of exocytosis|Rab GTPase binding|regulation of exocytosis|regulation of protein secretion|GTPase activator activity|syntaxin binding|cytoplasm			rno-Stxbp5_0007	http://159.226.67.237:8080/new/circ_detail.php?ID=rno-Stxbp5_0007	RNO_CIRCpedia_1581	ENSRNOT00000049699.6	Stxbp5
circRNA_00018|Chr1:4810349_4815974_-	0	0	0	0	0	0	0	0.020322915	0	0	0	0	5626	416	sense-overlapping	XM_017588777.1	Chr1:4753141_5165809_-	Grm1	GeneID:24414,Genbank:XM_017588777.1,RGD:2742	glutamate receptor, metabotropic 1, transcript variant X1	GO:0005515,GO:0005518,GO:0005634,GO:0005737,GO:0005887,GO:0007268,GO:0007626,GO:0006469,GO:0008066,GO:0030424,GO:0030425,GO:0014048,GO:0014069,GO:0031012,GO:0038037,GO:0038038,GO:0000186,GO:0051482,GO:0038042,GO:0000187,GO:0051899,GO:0001639,GO:0051930,GO:0001968,GO:0004860,GO:0051932,GO:0004930,GO:0099583,GO:0051966,GO:1903077,GO:0060078,GO:0007186,GO:0007196,GO:0007206,GO:0007216,GO:0016021,GO:…	protein binding|collagen binding|nucleus|cytoplasm|integral component of plasma membrane|chemical synaptic transmission|locomotory behavior|negative regulation of protein kinase activity|glutamate receptor activity|axon|dendrite|regulation of glutamate secretion|postsynaptic density|extracellular matrix|G-protein coupled receptor dimeric complex|G-protein coupled receptor homodimeric complex|acti…	rno04068,rno04020,rno04072,rno04080,rno04540,rno04915,rno04724,rno04720,rno04730,rno04723,rno04742	FoxO signaling pathway|Calcium signaling pathway|Phospholipase D signaling pathway|Neuroactive ligand-receptor interaction|Gap junction|Estrogen signaling pathway|Glutamatergic synapse|Long-term potentiation|Long-term depression|Retrograde endocannabinoid signaling|Taste transduction
circRNA_00019|Chr1:5269856_5289623_+	0	0	0	0	0	0.024354284	0	0	0	0.061176501	0	0	19768	1403	sense-overlapping	XM_006227639.2	Chr1:5240139_5313064_+	Shprh	GeneID:308282,Genbank:XM_006227639.2,RGD:1310342	SNF2 histone linker PHD RING helicase, transcript variant X1	GO:0004386,GO:0004842,GO:0005524,GO:0005634,GO:0006334,GO:0006974,GO:0031625,GO:0046872,GO:0061630,GO:0000209,GO:0000786,GO:0003677	helicase activity|ubiquitin-protein transferase activity|ATP binding|nucleus|nucleosome assembly|cellular response to DNA damage stimulus|ubiquitin protein ligase binding|metal ion binding|ubiquitin protein ligase activity|protein polyubiquitination|nucleosome|DNA binding			rno-Shprh_0003	http://159.226.67.237:8080/new/circ_detail.php?ID=rno-Shprh_0003
circRNA_00020|Chr1:5505154_5510101_+	0	0.050881151	0	0.037348762	0	0	0	0	0	0	0	0	4948	4948	sense-overlapping	NM_001276762.1	Chr1:5448958_5571512_+	Epm2a	GeneID:114005,Genbank:NM_001276762.1,RGD:71047	epilepsy, progressive myoclonus type 2A	GO:0005829,GO:0005844,GO:0005886,GO:0005977,GO:0006470,GO:0006914,GO:0035305,GO:0007399,GO:0035335,GO:0008138,GO:0042803,GO:0010923,GO:0046838,GO:0046959,GO:0046983,GO:0098556,GO:2001069,GO:0004722,GO:0004725,GO:0005634,GO:0005654,GO:0005737,GO:0016239,GO:0016311,GO:0016791,GO:0019203,GO:0030246,GO:2001070,GO:0032007	cytosol|polysome|plasma membrane|glycogen metabolic process|protein dephosphorylation|autophagy|negative regulation of dephosphorylation|nervous system development|peptidyl-tyrosine dephosphorylation|protein tyrosine/serine/threonine phosphatase activity|protein homodimerization activity|negative regulation of phosphatase activity|phosphorylated carbohydrate dephosphorylation|habituation|protein …			rno-Epm2a_0003	http://159.226.67.237:8080/new/circ_detail.php?ID=rno-Epm2a_0003
circRNA_00021|Chr1:6534185_6546490_-	0	0	0	0.037348762	0	0	0	0	0	0	0	0	12306	556	sense-overlapping	XM_008758599.2	Chr1:6451809_6626093_-	Utrn	GeneID:25600,Genbank:XM_008758599.2,RGD:3947	utrophin, transcript variant X8	GO:0030864,GO:0005654,GO:0031527,GO:0031594,GO:0005737,GO:0005886,GO:0007528,GO:0008270,GO:0014894,GO:0016010,GO:0042383,GO:0017166,GO:0045202,GO:0019901,GO:0045211,GO:0030054,GO:0001954,GO:0051015,GO:0030175,GO:0003779,GO:0070938,GO:0030426,GO:0005178	cortical actin cytoskeleton|nucleoplasm|filopodium membrane|neuromuscular junction|cytoplasm|plasma membrane|neuromuscular junction development|zinc ion binding|response to denervation involved in regulation of muscle adaptation|dystrophin-associated glycoprotein complex|sarcolemma|vinculin binding|synapse|protein kinase binding|postsynaptic membrane|cell junction|positive regulation of cell-matr…			rno-Utrn_0006	http://159.226.67.237:8080/new/circ_detail.php?ID=rno-Utrn_0006
circRNA_00022|Chr1:6575079_6613874_-	0	0	0	0	0	0.024354284	0	0	0	0	0	0	38796	460	sense-overlapping	XM_008758599.2	Chr1:6451809_6626093_-	Utrn	GeneID:25600,Genbank:XM_008758599.2,RGD:3947	utrophin, transcript variant X8	GO:0030864,GO:0005654,GO:0031527,GO:0031594,GO:0005737,GO:0005886,GO:0007528,GO:0008270,GO:0014894,GO:0016010,GO:0042383,GO:0017166,GO:0045202,GO:0019901,GO:0045211,GO:0030054,GO:0001954,GO:0051015,GO:0030175,GO:0003779,GO:0070938,GO:0030426,GO:0005178	cortical actin cytoskeleton|nucleoplasm|filopodium membrane|neuromuscular junction|cytoplasm|plasma membrane|neuromuscular junction development|zinc ion binding|response to denervation involved in regulation of muscle adaptation|dystrophin-associated glycoprotein complex|sarcolemma|vinculin binding|synapse|protein kinase binding|postsynaptic membrane|cell junction|positive regulation of cell-matr…			rno-Utrn_0001	http://159.226.67.237:8080/new/circ_detail.php?ID=rno-Utrn_0001	RNO_CIRCpedia_1583	ENSRNOT00000086574.1	Utrn
circRNA_00023|Chr1:6601452_6613874_-	0	0	0	0.037348762	0	0	0	0	0	0	0	0	12423	330	sense-overlapping	XM_008758599.2	Chr1:6451809_6626093_-	Utrn	GeneID:25600,Genbank:XM_008758599.2,RGD:3947	utrophin, transcript variant X8	GO:0030864,GO:0005654,GO:0031527,GO:0031594,GO:0005737,GO:0005886,GO:0007528,GO:0008270,GO:0014894,GO:0016010,GO:0042383,GO:0017166,GO:0045202,GO:0019901,GO:0045211,GO:0030054,GO:0001954,GO:0051015,GO:0030175,GO:0003779,GO:0070938,GO:0030426,GO:0005178	cortical actin cytoskeleton|nucleoplasm|filopodium membrane|neuromuscular junction|cytoplasm|plasma membrane|neuromuscular junction development|zinc ion binding|response to denervation involved in regulation of muscle adaptation|dystrophin-associated glycoprotein complex|sarcolemma|vinculin binding|synapse|protein kinase binding|postsynaptic membrane|cell junction|positive regulation of cell-matr…			rno-Utrn_0002	http://159.226.67.237:8080/new/circ_detail.php?ID=rno-Utrn_0002
circRNA_00024|Chr1:7961776_7973865_-	0.031293665	0	0	0	0	0	0	0	0	0	0	0	12090	225	sense-overlapping	XM_008758604.2	Chr1:7957154_8038801_-	Aig1	GeneID:292486,Genbank:XM_008758604.2,RGD:1562920	androgen-induced 1, transcript variant X1	GO:0016787,GO:0042758,GO:0012505,GO:0016020,GO:0016021	hydrolase activity|long-chain fatty acid catabolic process|endomembrane system|membrane|integral component of membrane			rno-Aig1_0003	http://159.226.67.237:8080/new/circ_detail.php?ID=rno-Aig1_0003
circRNA_00025|Chr1:7973764_7976859_-	0	0.03052869	0.021532259	0	0	0	0	0	0	0	0	0	3096	3096	sense-overlapping	NM_001134425.1	Chr1:7816841_8038609_-	Aig1	GeneID:292486,Genbank:NM_001134425.1,RGD:1562920	androgen-induced 1	GO:0016787,GO:0042758,GO:0012505,GO:0016020,GO:0016021	hydrolase activity|long-chain fatty acid catabolic process|endomembrane system|membrane|integral component of membrane			rno-Aig1_0004	http://159.226.67.237:8080/new/circ_detail.php?ID=rno-Aig1_0004
circRNA_00026|Chr1:8846801_8860029_-	0	0	0.032298388	0.037348762	0.026073754	0.036531426	0.020373277	0.04064583	0	0.050980418	0	0.020014652	13229	408	sense-overlapping	XM_006227646.2	Chr1:8830405_8878191_-	Vta1	GeneID:292640,Genbank:XM_006227646.2,RGD:1305031	vesicle trafficking 1, transcript variant X1	GO:0005829,GO:0008022,GO:0043231,GO:0046755,GO:0071985,GO:0005654,GO:0005737	cytosol|protein C-terminus binding|intracellular membrane-bounded organelle|viral budding|multivesicular body sorting pathway|nucleoplasm|cytoplasm	rno04144	Endocytosis	rno-Vta1_0001	http://159.226.67.237:8080/new/circ_detail.php?ID=rno-Vta1_0001	RNO_CIRCpedia_1587	ENSRNOT00000075850.2	Vta1
circRNA_00027|Chr1:12057747_12077227_-	0	0	0	0	0	0.024354284	0	0	0	0	0	0	19481	19481	antisense	NM_001170534.2	Chr1:12006663_12128849_+	Mcc	GeneID:307449,Genbank:NM_001170534.2,RGD:1561988	mutated in colorectal cancers	GO:0005737,GO:0005829,GO:0005886,GO:0010633,GO:0045184,GO:0050680,GO:0090090,GO:0005509,GO:0005634,GO:0005654	cytoplasm|cytosol|plasma membrane|negative regulation of epithelial cell migration|establishment of protein localization|negative regulation of epithelial cell proliferation|negative regulation of canonical Wnt signaling pathway|calcium ion binding|nucleus|nucleoplasm			rno-AABR07000411_0005	http://159.226.67.237:8080/new/circ_detail.php?ID=rno-AABR07000411_0005
circRNA_00028|Chr1:12086530_12134025_+	0	0	0	0	0	0	0	0.030484372	0	0	0	0.060043957	47496	5633	sense-overlapping	NM_001170534.2	Chr1:12006663_12128849_+	Mcc	GeneID:307449,Genbank:NM_001170534.2,RGD:1561988	mutated in colorectal cancers	GO:0005737,GO:0005829,GO:0005886,GO:0010633,GO:0045184,GO:0050680,GO:0090090,GO:0005509,GO:0005634,GO:0005654	cytoplasm|cytosol|plasma membrane|negative regulation of epithelial cell migration|establishment of protein localization|negative regulation of epithelial cell proliferation|negative regulation of canonical Wnt signaling pathway|calcium ion binding|nucleus|nucleoplasm			rno-AABR07000411_0002	http://159.226.67.237:8080/new/circ_detail.php?ID=rno-AABR07000411_0002
circRNA_00029|Chr1:12128638_12134025_+	0.020862443	0.02035246	0	0	0	0	0.020373277	0	0	0.020392167	0	0.020014652	5388	5388	sense-overlapping	NM_001170534.2	Chr1:12006663_12128849_+	Mcc	GeneID:307449,Genbank:NM_001170534.2,RGD:1561988	mutated in colorectal cancers	GO:0005737,GO:0005829,GO:0005886,GO:0010633,GO:0045184,GO:0050680,GO:0090090,GO:0005509,GO:0005634,GO:0005654	cytoplasm|cytosol|plasma membrane|negative regulation of epithelial cell migration|establishment of protein localization|negative regulation of epithelial cell proliferation|negative regulation of canonical Wnt signaling pathway|calcium ion binding|nucleus|nucleoplasm			rno-AABR07000411_0001	http://159.226.67.237:8080/new/circ_detail.php?ID=rno-AABR07000411_0001
circRNA_00030|Chr1:12128638_12158667_+	0.031293665	0	0	0	0	0	0	0	0	0	0	0	30030	30030	sense-overlapping	NM_001170534.2	Chr1:12006663_12128849_+	Mcc	GeneID:307449,Genbank:NM_001170534.2,RGD:1561988	mutated in colorectal cancers	GO:0005737,GO:0005829,GO:0005886,GO:0010633,GO:0045184,GO:0050680,GO:0090090,GO:0005509,GO:0005634,GO:0005654	cytoplasm|cytosol|plasma membrane|negative regulation of epithelial cell migration|establishment of protein localization|negative regulation of epithelial cell proliferation|negative regulation of canonical Wnt signaling pathway|calcium ion binding|nucleus|nucleoplasm			rno-Mcc_0002	http://159.226.67.237:8080/new/circ_detail.php?ID=rno-Mcc_0002
circRNA_00031|Chr1:12452484_12454601_-	0	0	0	0	0	0	0.020373277	0	0	0	0	0	2118	2118	intergenic										rno-intergenic_000459	http://159.226.67.237:8080/new/circ_detail.php?ID=rno-intergenic_000459
circRNA_00032|Chr1:13262070_13268495_+	0	0.02035246	0.053830647	0.049798349	0.065184386	0.036531426	0.050933193	0.071130202	0.025365484	0	0.021652883	0.050036631	6426	982	sense-overlapping	NM_001106264.1	Chr1:13262049_13298347_+	Reps1	GeneID:292944,Genbank:NM_001106264.1,RGD:1307131	RALBP1 associated Eps domain containing 1	GO:0005886,GO:0005905,GO:0017124	plasma membrane|clathrin-coated pit|SH3 domain binding			rno-Reps1_0001	http://159.226.67.237:8080/new/circ_detail.php?ID=rno-Reps1_0001	RNO_CIRCpedia_1588	ENSRNOT00000089607.1	Reps1
circRNA_00033|Chr1:13265271_13268495_+	0	0	0	0	0	0.024354284	0	0	0	0	0	0	3225	858	sense-overlapping	NM_001106264.1	Chr1:13262049_13298347_+	Reps1	GeneID:292944,Genbank:NM_001106264.1,RGD:1307131	RALBP1 associated Eps domain containing 1	GO:0005886,GO:0005905,GO:0017124	plasma membrane|clathrin-coated pit|SH3 domain binding
circRNA_00034|Chr1:14404777_14404982_+	0	0	0	0	0	0	0	0	0	0.020392167	0	0	206	206	antisense	XM_003748656.3	Chr1:14401103_14412822_-	Tnfaip3	GeneID:683206,Genbank:XM_003748656.3,RGD:1589275	TNF alpha induced protein 3, transcript variant X5	GO:0005634,GO:0005737,GO:0006955,GO:0008270,GO:0016579,GO:0042802,GO:0019900,GO:0043124,GO:0031397,GO:0032088,GO:0043130,GO:0043231,GO:0043621,GO:0045088,GO:0070536,GO:0045732,GO:0045736,GO:0070936,GO:0045824,GO:0071108,GO:0071222,GO:0071947,GO:0001922,GO:0072573,GO:0002020,GO:0072666,GO:0002237,GO:1902042,GO:0002634,GO:0002677,GO:0003677,GO:0004842,GO:0004843,GO:0032495,GO:0032691,GO:0032703,GO:…	nucleus|cytoplasm|immune response|zinc ion binding|protein deubiquitination|identical protein binding|kinase binding|negative regulation of I-kappaB kinase/NF-kappaB signaling|negative regulation of protein ubiquitination|negative regulation of NF-kappaB transcription factor activity|ubiquitin binding|intracellular membrane-bounded organelle|protein self-association|regulation of innate immune re…	rno04064,rno04668,rno04217,rno04621,rno04657,rno05162,rno05169	NF-kappa B signaling pathway|TNF signaling pathway|Necroptosis|NOD-like receptor signaling pathway|IL-17 signaling pathway|Measles|Epstein-Barr virus infection
circRNA_00035|Chr1:15474913_15494771_+	0	0	0	0.024899175	0	0	0	0	0	0	0	0	19859	805	sense-overlapping	NM_001277694.1	Chr1:15412603_15613752_+	Map3k5	GeneID:365057,Genbank:NM_001277694.1,RGD:1306565	mitogen-activated protein kinase kinase kinase 5	GO:0004709,GO:0005515,GO:0005524,GO:0005622,GO:0005737,GO:0034198,GO:0005829,GO:0034976,GO:0006468,GO:0007254,GO:0038066,GO:0042060,GO:0042802,GO:0042803,GO:1900745,GO:0043065,GO:1901216,GO:0043280,GO:1902170,GO:0043507,GO:1902911,GO:1904707,GO:1990604,GO:0000165,GO:0000186,GO:0000187,GO:0000287,GO:0001934,GO:0002931,GO:0004672,GO:0008631,GO:0009897,GO:0010666,GO:0010941,GO:0019901,GO:0019903,GO:…	MAP kinase kinase kinase activity|protein binding|ATP binding|intracellular|cytoplasm|cellular response to amino acid starvation|cytosol|response to endoplasmic reticulum stress|protein phosphorylation|JNK cascade|p38MAPK cascade|wound healing|identical protein binding|protein homodimerization activity|positive regulation of p38MAPK cascade|positive regulation of apoptotic process|positive regula…	rno04141,rno04010,rno04668,rno04071,rno04210,rno04530,rno04722,rno04714,rno05014,rno05418,rno04932,rno01524	Protein processing in endoplasmic reticulum|MAPK signaling pathway|TNF signaling pathway|Sphingolipid signaling pathway|Apoptosis|Tight junction|Neurotrophin signaling pathway|Thermogenesis|Amyotrophic lateral sclerosis (ALS)|Fluid shear stress and atherosclerosis|Non-alcoholic fatty liver disease (NAFLD)|Platinum drug resistance	rno-Map3k5_0003	http://159.226.67.237:8080/new/circ_detail.php?ID=rno-Map3k5_0003	RNO_CIRCpedia_5058	ENSRNOT00000051496.6	Map3k5
circRNA_00036|Chr1:15488392_15494771_+	0	0	0	0.049798349	0.143405649	0	0.07130647	0	0	0.020392167	0	0	6380	641	sense-overlapping	NM_001277694.1	Chr1:15412603_15613752_+	Map3k5	GeneID:365057,Genbank:NM_001277694.1,RGD:1306565	mitogen-activated protein kinase kinase kinase 5	GO:0004709,GO:0005515,GO:0005524,GO:0005622,GO:0005737,GO:0034198,GO:0005829,GO:0034976,GO:0006468,GO:0007254,GO:0038066,GO:0042060,GO:0042802,GO:0042803,GO:1900745,GO:0043065,GO:1901216,GO:0043280,GO:1902170,GO:0043507,GO:1902911,GO:1904707,GO:1990604,GO:0000165,GO:0000186,GO:0000187,GO:0000287,GO:0001934,GO:0002931,GO:0004672,GO:0008631,GO:0009897,GO:0010666,GO:0010941,GO:0019901,GO:0019903,GO:…	MAP kinase kinase kinase activity|protein binding|ATP binding|intracellular|cytoplasm|cellular response to amino acid starvation|cytosol|response to endoplasmic reticulum stress|protein phosphorylation|JNK cascade|p38MAPK cascade|wound healing|identical protein binding|protein homodimerization activity|positive regulation of p38MAPK cascade|positive regulation of apoptotic process|positive regula…	rno04141,rno04010,rno04668,rno04071,rno04210,rno04530,rno04722,rno04714,rno05014,rno05418,rno04932,rno01524	Protein processing in endoplasmic reticulum|MAPK signaling pathway|TNF signaling pathway|Sphingolipid signaling pathway|Apoptosis|Tight junction|Neurotrophin signaling pathway|Thermogenesis|Amyotrophic lateral sclerosis (ALS)|Fluid shear stress and atherosclerosis|Non-alcoholic fatty liver disease (NAFLD)|Platinum drug resistance	rno-Map3k5_0002	http://159.226.67.237:8080/new/circ_detail.php?ID=rno-Map3k5_0002	RNO_CIRCpedia_1591	ENSRNOT00000051496.6	Map3k5
circRNA_00037|Chr1:15513973_15567557_+	0	0	0	0	0	0	0	0.020322915	0	0	0	0	53585	34160	sense-overlapping	NM_001277694.1	Chr1:15412603_15613752_+	Map3k5	GeneID:365057,Genbank:NM_001277694.1,RGD:1306565	mitogen-activated protein kinase kinase kinase 5	GO:0004709,GO:0005515,GO:0005524,GO:0005622,GO:0005737,GO:0034198,GO:0005829,GO:0034976,GO:0006468,GO:0007254,GO:0038066,GO:0042060,GO:0042802,GO:0042803,GO:1900745,GO:0043065,GO:1901216,GO:0043280,GO:1902170,GO:0043507,GO:1902911,GO:1904707,GO:1990604,GO:0000165,GO:0000186,GO:0000187,GO:0000287,GO:0001934,GO:0002931,GO:0004672,GO:0008631,GO:0009897,GO:0010666,GO:0010941,GO:0019901,GO:0019903,GO:…	MAP kinase kinase kinase activity|protein binding|ATP binding|intracellular|cytoplasm|cellular response to amino acid starvation|cytosol|response to endoplasmic reticulum stress|protein phosphorylation|JNK cascade|p38MAPK cascade|wound healing|identical protein binding|protein homodimerization activity|positive regulation of p38MAPK cascade|positive regulation of apoptotic process|positive regula…	rno04141,rno04010,rno04668,rno04071,rno04210,rno04530,rno04722,rno04714,rno05014,rno05418,rno04932,rno01524	Protein processing in endoplasmic reticulum|MAPK signaling pathway|TNF signaling pathway|Sphingolipid signaling pathway|Apoptosis|Tight junction|Neurotrophin signaling pathway|Thermogenesis|Amyotrophic lateral sclerosis (ALS)|Fluid shear stress and atherosclerosis|Non-alcoholic fatty liver disease (NAFLD)|Platinum drug resistance	rno-Map3k5_0033	http://159.226.67.237:8080/new/circ_detail.php?ID=rno-Map3k5_0033
circRNA_00038|Chr1:15700343_15716638_+	0	0	0	0	0	0	0	0	0	0.020392167	0	0	16296	459	sense-overlapping	NM_001198638.1	Chr1:15620665_15748196_+	Map7	GeneID:293016,Genbank:NM_001198638.1,RGD:1308866	microtubule-associated protein 7, transcript variant 2	GO:0015630,GO:0005102,GO:0005198,GO:0032526,GO:0005829,GO:0005886,GO:0006687,GO:0006970,GO:0033327,GO:0006997,GO:0035265,GO:0007281,GO:0048872,GO:0007283,GO:0060009,GO:0008283,GO:0000226,GO:0072659,GO:0009566,GO:0000902,GO:0001578	microtubule cytoskeleton|signaling receptor binding|structural molecule activity|response to retinoic acid|cytosol|plasma membrane|glycosphingolipid metabolic process|response to osmotic stress|Leydig cell differentiation|nucleus organization|organ growth|germ cell development|homeostasis of number of cells|spermatogenesis|Sertoli cell development|cell proliferation|microtubule cytoskeleton organ…			rno-Map7_0003	http://159.226.67.237:8080/new/circ_detail.php?ID=rno-Map7_0003
circRNA_00039|Chr1:15700343_15720844_+	0	0.04070492	0	0	0	0	0	0	0	0	0	0	20502	570	sense-overlapping	NM_001106270.2	Chr1:15642153_15748203_+	Map7	GeneID:293016,Genbank:NM_001106270.2,RGD:1308866	microtubule-associated protein 7, transcript variant 1	GO:0015630,GO:0005102,GO:0005198,GO:0032526,GO:0005829,GO:0005886,GO:0006687,GO:0006970,GO:0033327,GO:0006997,GO:0035265,GO:0007281,GO:0048872,GO:0007283,GO:0060009,GO:0008283,GO:0000226,GO:0072659,GO:0009566,GO:0000902,GO:0001578	microtubule cytoskeleton|signaling receptor binding|structural molecule activity|response to retinoic acid|cytosol|plasma membrane|glycosphingolipid metabolic process|response to osmotic stress|Leydig cell differentiation|nucleus organization|organ growth|germ cell development|homeostasis of number of cells|spermatogenesis|Sertoli cell development|cell proliferation|microtubule cytoskeleton organ…			rno-Map7_0002	http://159.226.67.237:8080/new/circ_detail.php?ID=rno-Map7_0002
circRNA_00040|Chr1:15715367_15731805_+	0	0	0	0	0	0	0	0	0	0.020392167	0	0	16439	632	sense-overlapping	NM_001106270.2	Chr1:15642153_15748203_+	Map7	GeneID:293016,Genbank:NM_001106270.2,RGD:1308866	microtubule-associated protein 7, transcript variant 1	GO:0015630,GO:0005102,GO:0005198,GO:0032526,GO:0005829,GO:0005886,GO:0006687,GO:0006970,GO:0033327,GO:0006997,GO:0035265,GO:0007281,GO:0048872,GO:0007283,GO:0060009,GO:0008283,GO:0000226,GO:0072659,GO:0009566,GO:0000902,GO:0001578	microtubule cytoskeleton|signaling receptor binding|structural molecule activity|response to retinoic acid|cytosol|plasma membrane|glycosphingolipid metabolic process|response to osmotic stress|Leydig cell differentiation|nucleus organization|organ growth|germ cell development|homeostasis of number of cells|spermatogenesis|Sertoli cell development|cell proliferation|microtubule cytoskeleton organ…
circRNA_00041|Chr1:15740864_15745017_+	0	0	0	0	0	0	0	0.020322915	0	0.030588251	0	0	4154	379	sense-overlapping	NM_001198638.1	Chr1:15620665_15748196_+	Map7	GeneID:293016,Genbank:NM_001198638.1,RGD:1308866	microtubule-associated protein 7, transcript variant 2	GO:0015630,GO:0005102,GO:0005198,GO:0032526,GO:0005829,GO:0005886,GO:0006687,GO:0006970,GO:0033327,GO:0006997,GO:0035265,GO:0007281,GO:0048872,GO:0007283,GO:0060009,GO:0008283,GO:0000226,GO:0072659,GO:0009566,GO:0000902,GO:0001578	microtubule cytoskeleton|signaling receptor binding|structural molecule activity|response to retinoic acid|cytosol|plasma membrane|glycosphingolipid metabolic process|response to osmotic stress|Leydig cell differentiation|nucleus organization|organ growth|germ cell development|homeostasis of number of cells|spermatogenesis|Sertoli cell development|cell proliferation|microtubule cytoskeleton organ…
circRNA_00042|Chr1:16477969_16530121_+	0	0	0	0	0	0	0	0	0.025365484	0	0	0	52153	16160	sense-overlapping	NM_001002277.1	Chr1:16478127_16601769_+	Ahi1	GeneID:308923,Genbank:NM_001002277.1,RGD:1303040	Abelson helper integration site 1	GO:0005813,GO:0005814,GO:0005911,GO:0010842,GO:0010976,GO:0005912,GO:0016192,GO:0021510,GO:0030862,GO:0036064,GO:0030902,GO:0032094,GO:0039008,GO:0039023,GO:0042462,GO:0001738,GO:0060041,GO:0042802,GO:0060271,GO:0001750,GO:0043066,GO:0001947,GO:0065001,GO:0002092,GO:0070121,GO:0005515,GO:0070986,GO:0005737,GO:0071599,GO:0005929,GO:0006903,GO:0007169,GO:0007417,GO:0033365,GO:0034613,GO:0010628,GO:…	centrosome|centriole|cell-cell junction|retina layer formation|positive regulation of neuron projection development|adherens junction|vesicle-mediated transport|spinal cord development|positive regulation of polarized epithelial cell differentiation|ciliary basal body|hindbrain development|response to food|pronephric nephron tubule morphogenesis|pronephric duct morphogenesis|eye photoreceptor cel…			rno-Ahi1_0017	http://159.226.67.237:8080/new/circ_detail.php?ID=rno-Ahi1_0017
circRNA_00043|Chr1:16477969_16561994_+	0	0	0	0	0	0	0	0	0	0	0.021652883	0	84026	2879	sense-overlapping	NM_001002277.1	Chr1:16478127_16601769_+	Ahi1	GeneID:308923,Genbank:NM_001002277.1,RGD:1303040	Abelson helper integration site 1	GO:0005813,GO:0005814,GO:0005911,GO:0010842,GO:0010976,GO:0005912,GO:0016192,GO:0021510,GO:0030862,GO:0036064,GO:0030902,GO:0032094,GO:0039008,GO:0039023,GO:0042462,GO:0001738,GO:0060041,GO:0042802,GO:0060271,GO:0001750,GO:0043066,GO:0001947,GO:0065001,GO:0002092,GO:0070121,GO:0005515,GO:0070986,GO:0005737,GO:0071599,GO:0005929,GO:0006903,GO:0007169,GO:0007417,GO:0033365,GO:0034613,GO:0010628,GO:…	centrosome|centriole|cell-cell junction|retina layer formation|positive regulation of neuron projection development|adherens junction|vesicle-mediated transport|spinal cord development|positive regulation of polarized epithelial cell differentiation|ciliary basal body|hindbrain development|response to food|pronephric nephron tubule morphogenesis|pronephric duct morphogenesis|eye photoreceptor cel…			rno-Ahi1_0021	http://159.226.67.237:8080/new/circ_detail.php?ID=rno-Ahi1_0021
circRNA_00044|Chr1:16488582_16488734_+	0	0	0	0	0	0	0	0	0	0	0.021652883	0	153	153	exonic	NM_001002277.1	Chr1:16478127_16601769_+	Ahi1	GeneID:308923,Genbank:NM_001002277.1,RGD:1303040	Abelson helper integration site 1	GO:0005813,GO:0005814,GO:0005911,GO:0010842,GO:0010976,GO:0005912,GO:0016192,GO:0021510,GO:0030862,GO:0036064,GO:0030902,GO:0032094,GO:0039008,GO:0039023,GO:0042462,GO:0001738,GO:0060041,GO:0042802,GO:0060271,GO:0001750,GO:0043066,GO:0001947,GO:0065001,GO:0002092,GO:0070121,GO:0005515,GO:0070986,GO:0005737,GO:0071599,GO:0005929,GO:0006903,GO:0007169,GO:0007417,GO:0033365,GO:0034613,GO:0010628,GO:…	centrosome|centriole|cell-cell junction|retina layer formation|positive regulation of neuron projection development|adherens junction|vesicle-mediated transport|spinal cord development|positive regulation of polarized epithelial cell differentiation|ciliary basal body|hindbrain development|response to food|pronephric nephron tubule morphogenesis|pronephric duct morphogenesis|eye photoreceptor cel…
circRNA_00045|Chr1:16492929_16503517_+	0	0	0.032298388	0	0	0	0	0	0	0.020392167	0	0.050036631	10589	852	sense-overlapping	NM_001002277.1	Chr1:16478127_16601769_+	Ahi1	GeneID:308923,Genbank:NM_001002277.1,RGD:1303040	Abelson helper integration site 1	GO:0005813,GO:0005814,GO:0005911,GO:0010842,GO:0010976,GO:0005912,GO:0016192,GO:0021510,GO:0030862,GO:0036064,GO:0030902,GO:0032094,GO:0039008,GO:0039023,GO:0042462,GO:0001738,GO:0060041,GO:0042802,GO:0060271,GO:0001750,GO:0043066,GO:0001947,GO:0065001,GO:0002092,GO:0070121,GO:0005515,GO:0070986,GO:0005737,GO:0071599,GO:0005929,GO:0006903,GO:0007169,GO:0007417,GO:0033365,GO:0034613,GO:0010628,GO:…	centrosome|centriole|cell-cell junction|retina layer formation|positive regulation of neuron projection development|adherens junction|vesicle-mediated transport|spinal cord development|positive regulation of polarized epithelial cell differentiation|ciliary basal body|hindbrain development|response to food|pronephric nephron tubule morphogenesis|pronephric duct morphogenesis|eye photoreceptor cel…			rno-Ahi1_0013	http://159.226.67.237:8080/new/circ_detail.php?ID=rno-Ahi1_0013	RNO_CIRCpedia_1593	NM_001002277	Ahi1
circRNA_00046|Chr1:16492929_16520127_+	0	0	0	0	0	0	0	0	0	0.030588251	0	0	27199	1079	sense-overlapping	NM_001002277.1	Chr1:16478127_16601769_+	Ahi1	GeneID:308923,Genbank:NM_001002277.1,RGD:1303040	Abelson helper integration site 1	GO:0005813,GO:0005814,GO:0005911,GO:0010842,GO:0010976,GO:0005912,GO:0016192,GO:0021510,GO:0030862,GO:0036064,GO:0030902,GO:0032094,GO:0039008,GO:0039023,GO:0042462,GO:0001738,GO:0060041,GO:0042802,GO:0060271,GO:0001750,GO:0043066,GO:0001947,GO:0065001,GO:0002092,GO:0070121,GO:0005515,GO:0070986,GO:0005737,GO:0071599,GO:0005929,GO:0006903,GO:0007169,GO:0007417,GO:0033365,GO:0034613,GO:0010628,GO:…	centrosome|centriole|cell-cell junction|retina layer formation|positive regulation of neuron projection development|adherens junction|vesicle-mediated transport|spinal cord development|positive regulation of polarized epithelial cell differentiation|ciliary basal body|hindbrain development|response to food|pronephric nephron tubule morphogenesis|pronephric duct morphogenesis|eye photoreceptor cel…			rno-Ahi1_0002	http://159.226.67.237:8080/new/circ_detail.php?ID=rno-Ahi1_0002
circRNA_00047|Chr1:16492929_16530121_+	0	0	0	0	0	0	0	0	0	0	0.021652883	0	37193	1200	sense-overlapping	NM_001002277.1	Chr1:16478127_16601769_+	Ahi1	GeneID:308923,Genbank:NM_001002277.1,RGD:1303040	Abelson helper integration site 1	GO:0005813,GO:0005814,GO:0005911,GO:0010842,GO:0010976,GO:0005912,GO:0016192,GO:0021510,GO:0030862,GO:0036064,GO:0030902,GO:0032094,GO:0039008,GO:0039023,GO:0042462,GO:0001738,GO:0060041,GO:0042802,GO:0060271,GO:0001750,GO:0043066,GO:0001947,GO:0065001,GO:0002092,GO:0070121,GO:0005515,GO:0070986,GO:0005737,GO:0071599,GO:0005929,GO:0006903,GO:0007169,GO:0007417,GO:0033365,GO:0034613,GO:0010628,GO:…	centrosome|centriole|cell-cell junction|retina layer formation|positive regulation of neuron projection development|adherens junction|vesicle-mediated transport|spinal cord development|positive regulation of polarized epithelial cell differentiation|ciliary basal body|hindbrain development|response to food|pronephric nephron tubule morphogenesis|pronephric duct morphogenesis|eye photoreceptor cel…			rno-Ahi1_0001	http://159.226.67.237:8080/new/circ_detail.php?ID=rno-Ahi1_0001	RNO_CIRCpedia_1594	NM_001002277	Ahi1
circRNA_00048|Chr1:16514097_16530121_+	0	0	0	0	0	0.024354284	0	0	0	0	0	0	16025	348	sense-overlapping	NM_001002277.1	Chr1:16478127_16601769_+	Ahi1	GeneID:308923,Genbank:NM_001002277.1,RGD:1303040	Abelson helper integration site 1	GO:0005813,GO:0005814,GO:0005911,GO:0010842,GO:0010976,GO:0005912,GO:0016192,GO:0021510,GO:0030862,GO:0036064,GO:0030902,GO:0032094,GO:0039008,GO:0039023,GO:0042462,GO:0001738,GO:0060041,GO:0042802,GO:0060271,GO:0001750,GO:0043066,GO:0001947,GO:0065001,GO:0002092,GO:0070121,GO:0005515,GO:0070986,GO:0005737,GO:0071599,GO:0005929,GO:0006903,GO:0007169,GO:0007417,GO:0033365,GO:0034613,GO:0010628,GO:…	centrosome|centriole|cell-cell junction|retina layer formation|positive regulation of neuron projection development|adherens junction|vesicle-mediated transport|spinal cord development|positive regulation of polarized epithelial cell differentiation|ciliary basal body|hindbrain development|response to food|pronephric nephron tubule morphogenesis|pronephric duct morphogenesis|eye photoreceptor cel…			rno-Ahi1_0004	http://159.226.67.237:8080/new/circ_detail.php?ID=rno-Ahi1_0004	RNO_CIRCpedia_6496	NM_001002277	Ahi1
circRNA_00049|Chr1:16514097_16561994_+	0	0	0	0	0	0	0	0.020322915	0	0	0	0	47898	404	sense-overlapping	NM_001002277.1	Chr1:16478127_16601769_+	Ahi1	GeneID:308923,Genbank:NM_001002277.1,RGD:1303040	Abelson helper integration site 1	GO:0005813,GO:0005814,GO:0005911,GO:0010842,GO:0010976,GO:0005912,GO:0016192,GO:0021510,GO:0030862,GO:0036064,GO:0030902,GO:0032094,GO:0039008,GO:0039023,GO:0042462,GO:0001738,GO:0060041,GO:0042802,GO:0060271,GO:0001750,GO:0043066,GO:0001947,GO:0065001,GO:0002092,GO:0070121,GO:0005515,GO:0070986,GO:0005737,GO:0071599,GO:0005929,GO:0006903,GO:0007169,GO:0007417,GO:0033365,GO:0034613,GO:0010628,GO:…	centrosome|centriole|cell-cell junction|retina layer formation|positive regulation of neuron projection development|adherens junction|vesicle-mediated transport|spinal cord development|positive regulation of polarized epithelial cell differentiation|ciliary basal body|hindbrain development|response to food|pronephric nephron tubule morphogenesis|pronephric duct morphogenesis|eye photoreceptor cel…			rno-Ahi1_0008	http://159.226.67.237:8080/new/circ_detail.php?ID=rno-Ahi1_0008
circRNA_00050|Chr1:16530001_16582189_+	0	0.02035246	0	0	0	0	0	0.04064583	0	0	0	0	52189	438	sense-overlapping	NM_001002277.1	Chr1:16478127_16601769_+	Ahi1	GeneID:308923,Genbank:NM_001002277.1,RGD:1303040	Abelson helper integration site 1	GO:0005813,GO:0005814,GO:0005911,GO:0010842,GO:0010976,GO:0005912,GO:0016192,GO:0021510,GO:0030862,GO:0036064,GO:0030902,GO:0032094,GO:0039008,GO:0039023,GO:0042462,GO:0001738,GO:0060041,GO:0042802,GO:0060271,GO:0001750,GO:0043066,GO:0001947,GO:0065001,GO:0002092,GO:0070121,GO:0005515,GO:0070986,GO:0005737,GO:0071599,GO:0005929,GO:0006903,GO:0007169,GO:0007417,GO:0033365,GO:0034613,GO:0010628,GO:…	centrosome|centriole|cell-cell junction|retina layer formation|positive regulation of neuron projection development|adherens junction|vesicle-mediated transport|spinal cord development|positive regulation of polarized epithelial cell differentiation|ciliary basal body|hindbrain development|response to food|pronephric nephron tubule morphogenesis|pronephric duct morphogenesis|eye photoreceptor cel…			rno-Ahi1_0006	http://159.226.67.237:8080/new/circ_detail.php?ID=rno-Ahi1_0006	RNO_CIRCpedia_9383	NM_001002277	Ahi1
circRNA_00051|Chr1:16530001_16601769_+	0	0.050881151	0.032298388	0.074697524	0	0	0	0.020322915	0.050730969	0	0.043305766	0.020014652	71769	597	sense-overlapping	NM_001002277.1	Chr1:16478127_16601769_+	Ahi1	GeneID:308923,Genbank:NM_001002277.1,RGD:1303040	Abelson helper integration site 1	GO:0005813,GO:0005814,GO:0005911,GO:0010842,GO:0010976,GO:0005912,GO:0016192,GO:0021510,GO:0030862,GO:0036064,GO:0030902,GO:0032094,GO:0039008,GO:0039023,GO:0042462,GO:0001738,GO:0060041,GO:0042802,GO:0060271,GO:0001750,GO:0043066,GO:0001947,GO:0065001,GO:0002092,GO:0070121,GO:0005515,GO:0070986,GO:0005737,GO:0071599,GO:0005929,GO:0006903,GO:0007169,GO:0007417,GO:0033365,GO:0034613,GO:0010628,GO:…	centrosome|centriole|cell-cell junction|retina layer formation|positive regulation of neuron projection development|adherens junction|vesicle-mediated transport|spinal cord development|positive regulation of polarized epithelial cell differentiation|ciliary basal body|hindbrain development|response to food|pronephric nephron tubule morphogenesis|pronephric duct morphogenesis|eye photoreceptor cel…			rno-Ahi1_0003	http://159.226.67.237:8080/new/circ_detail.php?ID=rno-Ahi1_0003	RNO_CIRCpedia_6497	NM_001002277	Ahi1
circRNA_00052|Chr1:16830660_16831852_+	0	0	0	0	0	0	0	0	0	0	0	0.020014652	1193	1193	intronic	NM_001011934.1	Chr1:16819170_16896221_+	Hbs1l	GeneID:293408,Genbank:NM_001011934.1,RGD:1308509	HBS1-like translational GTPase	GO:0003924,GO:0005525,GO:0005575,GO:0005622,GO:0006412,GO:0006414,GO:0008150,GO:0003674,GO:0003746	GTPase activity|GTP binding|cellular_component|intracellular|translation|translational elongation|biological_process|molecular_function|translation elongation factor activity	rno03015,rno05134	mRNA surveillance pathway|Legionellosis	rno-Hbs1l_0013	http://159.226.67.237:8080/new/circ_detail.php?ID=rno-Hbs1l_0013
circRNA_00053|Chr1:16859047_16875754_+	0	0	0	0	0	0	0	0.030484372	0	0	0	0	16708	1173	sense-overlapping	NM_001011934.1	Chr1:16819170_16896221_+	Hbs1l	GeneID:293408,Genbank:NM_001011934.1,RGD:1308509	HBS1-like translational GTPase	GO:0003924,GO:0005525,GO:0005575,GO:0005622,GO:0006412,GO:0006414,GO:0008150,GO:0003674,GO:0003746	GTPase activity|GTP binding|cellular_component|intracellular|translation|translational elongation|biological_process|molecular_function|translation elongation factor activity	rno03015,rno05134	mRNA surveillance pathway|Legionellosis	rno-Hbs1l_0004	http://159.226.67.237:8080/new/circ_detail.php?ID=rno-Hbs1l_0004
circRNA_00054|Chr1:16859047_16879498_+	0.093880995	0.04070492	0.043064518	0.087147111	0.039110632	0.073062852	0.040746554	0.020322915	0	0.050980418	0.021652883	0.050036631	20452	1373	sense-overlapping	NM_001011934.1	Chr1:16819170_16896221_+	Hbs1l	GeneID:293408,Genbank:NM_001011934.1,RGD:1308509	HBS1-like translational GTPase	GO:0003924,GO:0005525,GO:0005575,GO:0005622,GO:0006412,GO:0006414,GO:0008150,GO:0003674,GO:0003746	GTPase activity|GTP binding|cellular_component|intracellular|translation|translational elongation|biological_process|molecular_function|translation elongation factor activity	rno03015,rno05134	mRNA surveillance pathway|Legionellosis	rno-Hbs1l_0001	http://159.226.67.237:8080/new/circ_detail.php?ID=rno-Hbs1l_0001
circRNA_00055|Chr1:16859047_16895763_+	0	0.02035246	0	0	0	0	0	0	0	0	0	0	36717	1744	sense-overlapping	NM_001011934.1	Chr1:16819170_16896221_+	Hbs1l	GeneID:293408,Genbank:NM_001011934.1,RGD:1308509	HBS1-like translational GTPase	GO:0003924,GO:0005525,GO:0005575,GO:0005622,GO:0006412,GO:0006414,GO:0008150,GO:0003674,GO:0003746	GTPase activity|GTP binding|cellular_component|intracellular|translation|translational elongation|biological_process|molecular_function|translation elongation factor activity	rno03015,rno05134	mRNA surveillance pathway|Legionellosis	rno-Hbs1l_0020	http://159.226.67.237:8080/new/circ_detail.php?ID=rno-Hbs1l_0020
circRNA_00056|Chr1:16875650_16879498_+	0	0	0	0	0.026073754	0	0	0.04064583	0.050730969	0	0.043305766	0	3849	305	sense-overlapping	NM_001011934.1	Chr1:16819170_16896221_+	Hbs1l	GeneID:293408,Genbank:NM_001011934.1,RGD:1308509	HBS1-like translational GTPase	GO:0003924,GO:0005525,GO:0005575,GO:0005622,GO:0006412,GO:0006414,GO:0008150,GO:0003674,GO:0003746	GTPase activity|GTP binding|cellular_component|intracellular|translation|translational elongation|biological_process|molecular_function|translation elongation factor activity	rno03015,rno05134	mRNA surveillance pathway|Legionellosis	rno-Hbs1l_0012	http://159.226.67.237:8080/new/circ_detail.php?ID=rno-Hbs1l_0012	RNO_CIRCpedia_7538	ENSRNOT00000019734.7	Hbs1l
circRNA_00057|Chr1:17536371_17554677_-	0	0	0	0.049798349	0	0	0	0	0	0.030588251	0	0	18307	729	sense-overlapping	XM_008758616.1	Chr1:17445052_18058252_-	Ptprk	GeneID:360302,Genbank:XM_008758616.1,RGD:619706	protein tyrosine phosphatase, receptor type, K, transcript variant X11	GO:0034644,GO:0019901,GO:0005886,GO:0035335,GO:0030054,GO:0005911,GO:0043025,GO:0030336,GO:0006470,GO:0043231,GO:0007155,GO:0007165,GO:0007179,GO:0030424,GO:0008013,GO:0030425,GO:0008285,GO:0045295,GO:0031175,GO:0009986,GO:0045786,GO:0031256,GO:0010839,GO:0001750,GO:0045892,GO:0034394,GO:0016021,GO:0004725,GO:0048041,GO:0034614,GO:0016477	cellular response to UV|protein kinase binding|plasma membrane|peptidyl-tyrosine dephosphorylation|cell junction|cell-cell junction|neuronal cell body|negative regulation of cell migration|protein dephosphorylation|intracellular membrane-bounded organelle|cell adhesion|signal transduction|transforming growth factor beta receptor signaling pathway|axon|beta-catenin binding|dendrite|negative regula…			rno-Ptprk_0004	http://159.226.67.237:8080/new/circ_detail.php?ID=rno-Ptprk_0004
circRNA_00058|Chr1:20022792_20047889_+	0	0	0	0.049798349	0	0	0	0.04064583	0	0	0	0.030021978	25098	1256	sense-overlapping	XM_006227696.3	Chr1:19998776_20097298_+	L3mbtl3	GeneID:309550,Genbank:XM_006227696.3,RGD:1305474	l(3)mbt-like 3 (Drosophila), transcript variant X3	GO:0005730,GO:0006355,GO:0008270,GO:0030099,GO:0030225,GO:0030851,GO:0043249,GO:0003700,GO:0005634	nucleolus|regulation of transcription, DNA-templated|zinc ion binding|myeloid cell differentiation|macrophage differentiation|granulocyte differentiation|erythrocyte maturation|DNA binding transcription factor activity|nucleus			rno-L3mbtl3_0001	http://159.226.67.237:8080/new/circ_detail.php?ID=rno-L3mbtl3_0001
circRNA_00059|Chr1:20022792_20072803_+	0	0.02035246	0	0	0	0	0	0	0	0	0	0	50012	21674	sense-overlapping	XM_006227696.3	Chr1:19998776_20097298_+	L3mbtl3	GeneID:309550,Genbank:XM_006227696.3,RGD:1305474	l(3)mbt-like 3 (Drosophila), transcript variant X3	GO:0005730,GO:0006355,GO:0008270,GO:0030099,GO:0030225,GO:0030851,GO:0043249,GO:0003700,GO:0005634	nucleolus|regulation of transcription, DNA-templated|zinc ion binding|myeloid cell differentiation|macrophage differentiation|granulocyte differentiation|erythrocyte maturation|DNA binding transcription factor activity|nucleus			rno-L3mbtl3_0007	http://159.226.67.237:8080/new/circ_detail.php?ID=rno-L3mbtl3_0007
circRNA_00060|Chr1:20022792_20081200_+	0	0	0	0.024899175	0	0	0	0	0	0	0	0	58409	1898	sense-overlapping	XM_006227696.3	Chr1:19998776_20097298_+	L3mbtl3	GeneID:309550,Genbank:XM_006227696.3,RGD:1305474	l(3)mbt-like 3 (Drosophila), transcript variant X3	GO:0005730,GO:0006355,GO:0008270,GO:0030099,GO:0030225,GO:0030851,GO:0043249,GO:0003700,GO:0005634	nucleolus|regulation of transcription, DNA-templated|zinc ion binding|myeloid cell differentiation|macrophage differentiation|granulocyte differentiation|erythrocyte maturation|DNA binding transcription factor activity|nucleus			rno-L3mbtl3_0006	http://159.226.67.237:8080/new/circ_detail.php?ID=rno-L3mbtl3_0006
circRNA_00061|Chr1:20893994_20903369_-	0.041724887	0	0.043064518	0	0.039110632	0	0	0	0	0.040784334	0.032479325	0	9376	973	sense-overlapping	XM_017589845.1	Chr1:20881820_20966788_-	Epb41l2	GeneID:309557,Genbank:XM_017589845.1,RGD:1563977	erythrocyte membrane protein band 4.1-like 2, transcript variant X6	GO:0099738,GO:0005634,GO:1904778,GO:0005654,GO:0005856,GO:0005886,GO:0008180,GO:0030054,GO:0030507,GO:0030866,GO:0003779,GO:0031032,GO:0005198,GO:0042731,GO:0005200	cell cortex region|nucleus|positive regulation of protein localization to cell cortex|nucleoplasm|cytoskeleton|plasma membrane|COP9 signalosome|cell junction|spectrin binding|cortical actin cytoskeleton organization|actin binding|actomyosin structure organization|structural molecule activity|PH domain binding|structural constituent of cytoskeleton			rno-Epb41l2_0001	http://159.226.67.237:8080/new/circ_detail.php?ID=rno-Epb41l2_0001
circRNA_00062|Chr1:20893994_20945538_-	0	0	0.043064518	0	0	0	0	0	0	0	0	0	51545	2617	sense-overlapping	XM_017589845.1	Chr1:20881820_20966788_-	Epb41l2	GeneID:309557,Genbank:XM_017589845.1,RGD:1563977	erythrocyte membrane protein band 4.1-like 2, transcript variant X6	GO:0099738,GO:0005634,GO:1904778,GO:0005654,GO:0005856,GO:0005886,GO:0008180,GO:0030054,GO:0030507,GO:0030866,GO:0003779,GO:0031032,GO:0005198,GO:0042731,GO:0005200	cell cortex region|nucleus|positive regulation of protein localization to cell cortex|nucleoplasm|cytoskeleton|plasma membrane|COP9 signalosome|cell junction|spectrin binding|cortical actin cytoskeleton organization|actin binding|actomyosin structure organization|structural molecule activity|PH domain binding|structural constituent of cytoskeleton
circRNA_00063|Chr1:20893994_20962540_-	0	0	0	0	0	0	0	0	0.025365484	0	0	0	68547	3321	sense-overlapping	XM_017589845.1	Chr1:20881820_20966788_-	Epb41l2	GeneID:309557,Genbank:XM_017589845.1,RGD:1563977	erythrocyte membrane protein band 4.1-like 2, transcript variant X6	GO:0099738,GO:0005634,GO:1904778,GO:0005654,GO:0005856,GO:0005886,GO:0008180,GO:0030054,GO:0030507,GO:0030866,GO:0003779,GO:0031032,GO:0005198,GO:0042731,GO:0005200	cell cortex region|nucleus|positive regulation of protein localization to cell cortex|nucleoplasm|cytoskeleton|plasma membrane|COP9 signalosome|cell junction|spectrin binding|cortical actin cytoskeleton organization|actin binding|actomyosin structure organization|structural molecule activity|PH domain binding|structural constituent of cytoskeleton
circRNA_00064|Chr1:20920882_20932313_-	0	0	0	0	0	0	0	0	0	0	0.032479325	0	11432	731	sense-overlapping	XM_017589845.1	Chr1:20881820_20966788_-	Epb41l2	GeneID:309557,Genbank:XM_017589845.1,RGD:1563977	erythrocyte membrane protein band 4.1-like 2, transcript variant X6	GO:0099738,GO:0005634,GO:1904778,GO:0005654,GO:0005856,GO:0005886,GO:0008180,GO:0030054,GO:0030507,GO:0030866,GO:0003779,GO:0031032,GO:0005198,GO:0042731,GO:0005200	cell cortex region|nucleus|positive regulation of protein localization to cell cortex|nucleoplasm|cytoskeleton|plasma membrane|COP9 signalosome|cell junction|spectrin binding|cortical actin cytoskeleton organization|actin binding|actomyosin structure organization|structural molecule activity|PH domain binding|structural constituent of cytoskeleton
circRNA_00065|Chr1:20925644_20932313_-	0	0	0	0	0	0	0	0	0	0	0.032479325	0	6670	558	sense-overlapping	XM_017589845.1	Chr1:20881820_20966788_-	Epb41l2	GeneID:309557,Genbank:XM_017589845.1,RGD:1563977	erythrocyte membrane protein band 4.1-like 2, transcript variant X6	GO:0099738,GO:0005634,GO:1904778,GO:0005654,GO:0005856,GO:0005886,GO:0008180,GO:0030054,GO:0030507,GO:0030866,GO:0003779,GO:0031032,GO:0005198,GO:0042731,GO:0005200	cell cortex region|nucleus|positive regulation of protein localization to cell cortex|nucleoplasm|cytoskeleton|plasma membrane|COP9 signalosome|cell junction|spectrin binding|cortical actin cytoskeleton organization|actin binding|actomyosin structure organization|structural molecule activity|PH domain binding|structural constituent of cytoskeleton
circRNA_00066|Chr1:20930678_20962540_-	0	0	0	0	0	0.024354284	0	0	0	0	0	0	31863	1235	sense-overlapping	XM_017589845.1	Chr1:20881820_20966788_-	Epb41l2	GeneID:309557,Genbank:XM_017589845.1,RGD:1563977	erythrocyte membrane protein band 4.1-like 2, transcript variant X6	GO:0099738,GO:0005634,GO:1904778,GO:0005654,GO:0005856,GO:0005886,GO:0008180,GO:0030054,GO:0030507,GO:0030866,GO:0003779,GO:0031032,GO:0005198,GO:0042731,GO:0005200	cell cortex region|nucleus|positive regulation of protein localization to cell cortex|nucleoplasm|cytoskeleton|plasma membrane|COP9 signalosome|cell junction|spectrin binding|cortical actin cytoskeleton organization|actin binding|actomyosin structure organization|structural molecule activity|PH domain binding|structural constituent of cytoskeleton
circRNA_00067|Chr1:20936450_20962540_-	0	0.04070492	0	0	0	0	0	0	0	0	0	0	26091	928	sense-overlapping	XM_017589845.1	Chr1:20881820_20966788_-	Epb41l2	GeneID:309557,Genbank:XM_017589845.1,RGD:1563977	erythrocyte membrane protein band 4.1-like 2, transcript variant X6	GO:0099738,GO:0005634,GO:1904778,GO:0005654,GO:0005856,GO:0005886,GO:0008180,GO:0030054,GO:0030507,GO:0030866,GO:0003779,GO:0031032,GO:0005198,GO:0042731,GO:0005200	cell cortex region|nucleus|positive regulation of protein localization to cell cortex|nucleoplasm|cytoskeleton|plasma membrane|COP9 signalosome|cell junction|spectrin binding|cortical actin cytoskeleton organization|actin binding|actomyosin structure organization|structural molecule activity|PH domain binding|structural constituent of cytoskeleton
circRNA_00068|Chr1:20945434_20962540_-	0.135605882	0.142467222	0.096895165	0.361038031	0.338958807	0.340959975	0.193546133	0.233713521	0.126827421	0.183529504	0.216528832	0.020014652	17107	809	sense-overlapping	XM_017589845.1	Chr1:20881820_20966788_-	Epb41l2	GeneID:309557,Genbank:XM_017589845.1,RGD:1563977	erythrocyte membrane protein band 4.1-like 2, transcript variant X6	GO:0099738,GO:0005634,GO:1904778,GO:0005654,GO:0005856,GO:0005886,GO:0008180,GO:0030054,GO:0030507,GO:0030866,GO:0003779,GO:0031032,GO:0005198,GO:0042731,GO:0005200	cell cortex region|nucleus|positive regulation of protein localization to cell cortex|nucleoplasm|cytoskeleton|plasma membrane|COP9 signalosome|cell junction|spectrin binding|cortical actin cytoskeleton organization|actin binding|actomyosin structure organization|structural molecule activity|PH domain binding|structural constituent of cytoskeleton			rno-Epb41l2_0006	http://159.226.67.237:8080/new/circ_detail.php?ID=rno-Epb41l2_0006
circRNA_00069|Chr1:20945434_20984384_-	0	0	0	0	0.026073754	0	0	0	0	0	0	0	38951	978	sense-overlapping	XM_017589843.1	Chr1:20881820_20998359_-	Epb41l2	GeneID:309557,Genbank:XM_017589843.1,RGD:1563977	erythrocyte membrane protein band 4.1-like 2, transcript variant X4	GO:0099738,GO:0005634,GO:1904778,GO:0005654,GO:0005856,GO:0005886,GO:0008180,GO:0030054,GO:0030507,GO:0030866,GO:0003779,GO:0031032,GO:0005198,GO:0042731,GO:0005200	cell cortex region|nucleus|positive regulation of protein localization to cell cortex|nucleoplasm|cytoskeleton|plasma membrane|COP9 signalosome|cell junction|spectrin binding|cortical actin cytoskeleton organization|actin binding|actomyosin structure organization|structural molecule activity|PH domain binding|structural constituent of cytoskeleton			rno-Epb41l2_0013	http://159.226.67.237:8080/new/circ_detail.php?ID=rno-Epb41l2_0013
circRNA_00070|Chr1:20961258_20962540_-	0.260780542	0.132290992	0.150725812	0.236542158	0.182516281	0.170479987	0.122239663	0.101614574	0.114144679	0.163137337	0.162396624	0.070051283	1283	704	sense-overlapping	XM_017589845.1	Chr1:20881820_20966788_-	Epb41l2	GeneID:309557,Genbank:XM_017589845.1,RGD:1563977	erythrocyte membrane protein band 4.1-like 2, transcript variant X6	GO:0099738,GO:0005634,GO:1904778,GO:0005654,GO:0005856,GO:0005886,GO:0008180,GO:0030054,GO:0030507,GO:0030866,GO:0003779,GO:0031032,GO:0005198,GO:0042731,GO:0005200	cell cortex region|nucleus|positive regulation of protein localization to cell cortex|nucleoplasm|cytoskeleton|plasma membrane|COP9 signalosome|cell junction|spectrin binding|cortical actin cytoskeleton organization|actin binding|actomyosin structure organization|structural molecule activity|PH domain binding|structural constituent of cytoskeleton			rno-Epb41l2_0005	http://159.226.67.237:8080/new/circ_detail.php?ID=rno-Epb41l2_0005
circRNA_00071|Chr1:20961258_20984384_-	0.031293665	0.04070492	0.021532259	0	0	0.024354284	0.07130647	0	0	0	0.032479325	0	23127	873	sense-overlapping	XM_017589843.1	Chr1:20881820_20998359_-	Epb41l2	GeneID:309557,Genbank:XM_017589843.1,RGD:1563977	erythrocyte membrane protein band 4.1-like 2, transcript variant X4	GO:0099738,GO:0005634,GO:1904778,GO:0005654,GO:0005856,GO:0005886,GO:0008180,GO:0030054,GO:0030507,GO:0030866,GO:0003779,GO:0031032,GO:0005198,GO:0042731,GO:0005200	cell cortex region|nucleus|positive regulation of protein localization to cell cortex|nucleoplasm|cytoskeleton|plasma membrane|COP9 signalosome|cell junction|spectrin binding|cortical actin cytoskeleton organization|actin binding|actomyosin structure organization|structural molecule activity|PH domain binding|structural constituent of cytoskeleton
circRNA_00072|Chr1:20961401_20962097_-	0	0	0	0	0	0	0	0	0	0.030588251	0	0	697	118	sense-overlapping	XM_017589845.1	Chr1:20881820_20966788_-	Epb41l2	GeneID:309557,Genbank:XM_017589845.1,RGD:1563977	erythrocyte membrane protein band 4.1-like 2, transcript variant X6	GO:0099738,GO:0005634,GO:1904778,GO:0005654,GO:0005856,GO:0005886,GO:0008180,GO:0030054,GO:0030507,GO:0030866,GO:0003779,GO:0031032,GO:0005198,GO:0042731,GO:0005200	cell cortex region|nucleus|positive regulation of protein localization to cell cortex|nucleoplasm|cytoskeleton|plasma membrane|COP9 signalosome|cell junction|spectrin binding|cortical actin cytoskeleton organization|actin binding|actomyosin structure organization|structural molecule activity|PH domain binding|structural constituent of cytoskeleton
circRNA_00073|Chr1:21142145_21149467_+	0	0	0	0	0	0	0	0	0	0.030588251	0	0	7323	287	sense-overlapping	NM_001001801.3	Chr1:21129213_21263850_+	Akap7	GeneID:361458,Genbank:NM_001001801.3,RGD:1303071	A-kinase anchoring protein 7	GO:0071320,GO:0032991,GO:0016328,GO:0005737,GO:1901381,GO:0034237,GO:0016529,GO:0005829,GO:1902261,GO:0019901,GO:0008022,GO:0008104,GO:0010738,GO:0019904,GO:0051018,GO:0030315,GO:0016020,GO:0032947,GO:0016208,GO:0005515,GO:0060306,GO:0016324,GO:0005634,GO:0070382	cellular response to cAMP|protein-containing complex|lateral plasma membrane|cytoplasm|positive regulation of potassium ion transmembrane transport|protein kinase A regulatory subunit binding|sarcoplasmic reticulum|cytosol|positive regulation of delayed rectifier potassium channel activity|protein kinase binding|protein C-terminus binding|protein localization|regulation of protein kinase A signal…			rno-Akap7_0001	http://159.226.67.237:8080/new/circ_detail.php?ID=rno-Akap7_0001	RNO_CIRCpedia_1602	ENSRNOT00000017617.7	Akap7
circRNA_00074|Chr1:21142145_21164430_+	0.041724887	0.03052869	0.064596776	0.049798349	0.065184386	0.036531426	0	0.091453117	0.050730969	0	0.043305766	0.030021978	22286	585	sense-overlapping	NM_001001801.3	Chr1:21129213_21263850_+	Akap7	GeneID:361458,Genbank:NM_001001801.3,RGD:1303071	A-kinase anchoring protein 7	GO:0071320,GO:0032991,GO:0016328,GO:0005737,GO:1901381,GO:0034237,GO:0016529,GO:0005829,GO:1902261,GO:0019901,GO:0008022,GO:0008104,GO:0010738,GO:0019904,GO:0051018,GO:0030315,GO:0016020,GO:0032947,GO:0016208,GO:0005515,GO:0060306,GO:0016324,GO:0005634,GO:0070382	cellular response to cAMP|protein-containing complex|lateral plasma membrane|cytoplasm|positive regulation of potassium ion transmembrane transport|protein kinase A regulatory subunit binding|sarcoplasmic reticulum|cytosol|positive regulation of delayed rectifier potassium channel activity|protein kinase binding|protein C-terminus binding|protein localization|regulation of protein kinase A signal…			rno-Akap7_0002	http://159.226.67.237:8080/new/circ_detail.php?ID=rno-Akap7_0002	RNO_CIRCpedia_1603	ENSRNOT00000017617.7	Akap7
circRNA_00075|Chr1:21142145_21211619_+	0	0.02035246	0	0	0	0	0.050933193	0	0	0	0	0	69475	846	sense-overlapping	NM_001001801.3	Chr1:21129213_21263850_+	Akap7	GeneID:361458,Genbank:NM_001001801.3,RGD:1303071	A-kinase anchoring protein 7	GO:0071320,GO:0032991,GO:0016328,GO:0005737,GO:1901381,GO:0034237,GO:0016529,GO:0005829,GO:1902261,GO:0019901,GO:0008022,GO:0008104,GO:0010738,GO:0019904,GO:0051018,GO:0030315,GO:0016020,GO:0032947,GO:0016208,GO:0005515,GO:0060306,GO:0016324,GO:0005634,GO:0070382	cellular response to cAMP|protein-containing complex|lateral plasma membrane|cytoplasm|positive regulation of potassium ion transmembrane transport|protein kinase A regulatory subunit binding|sarcoplasmic reticulum|cytosol|positive regulation of delayed rectifier potassium channel activity|protein kinase binding|protein C-terminus binding|protein localization|regulation of protein kinase A signal…			rno-Akap7_0008	http://159.226.67.237:8080/new/circ_detail.php?ID=rno-Akap7_0008	RNO_CIRCpedia_1604	ENSRNOT00000017617.7	Akap7
circRNA_00076|Chr1:21149313_21164430_+	0	0	0	0	0	0	0.040746554	0	0	0	0	0	15118	453	sense-overlapping	NM_001001801.3	Chr1:21129213_21263850_+	Akap7	GeneID:361458,Genbank:NM_001001801.3,RGD:1303071	A-kinase anchoring protein 7	GO:0071320,GO:0032991,GO:0016328,GO:0005737,GO:1901381,GO:0034237,GO:0016529,GO:0005829,GO:1902261,GO:0019901,GO:0008022,GO:0008104,GO:0010738,GO:0019904,GO:0051018,GO:0030315,GO:0016020,GO:0032947,GO:0016208,GO:0005515,GO:0060306,GO:0016324,GO:0005634,GO:0070382	cellular response to cAMP|protein-containing complex|lateral plasma membrane|cytoplasm|positive regulation of potassium ion transmembrane transport|protein kinase A regulatory subunit binding|sarcoplasmic reticulum|cytosol|positive regulation of delayed rectifier potassium channel activity|protein kinase binding|protein C-terminus binding|protein localization|regulation of protein kinase A signal…			rno-Akap7_0003	http://159.226.67.237:8080/new/circ_detail.php?ID=rno-Akap7_0003	RNO_CIRCpedia_1605	ENSRNOT00000017617.7	Akap7
circRNA_00077|Chr1:21149313_21211619_+	0	0	0	0	0.026073754	0	0.040746554	0.020322915	0	0	0	0.020014652	62307	714	sense-overlapping	NM_001001801.3	Chr1:21129213_21263850_+	Akap7	GeneID:361458,Genbank:NM_001001801.3,RGD:1303071	A-kinase anchoring protein 7	GO:0071320,GO:0032991,GO:0016328,GO:0005737,GO:1901381,GO:0034237,GO:0016529,GO:0005829,GO:1902261,GO:0019901,GO:0008022,GO:0008104,GO:0010738,GO:0019904,GO:0051018,GO:0030315,GO:0016020,GO:0032947,GO:0016208,GO:0005515,GO:0060306,GO:0016324,GO:0005634,GO:0070382	cellular response to cAMP|protein-containing complex|lateral plasma membrane|cytoplasm|positive regulation of potassium ion transmembrane transport|protein kinase A regulatory subunit binding|sarcoplasmic reticulum|cytosol|positive regulation of delayed rectifier potassium channel activity|protein kinase binding|protein C-terminus binding|protein localization|regulation of protein kinase A signal…			rno-Akap7_0005	http://159.226.67.237:8080/new/circ_detail.php?ID=rno-Akap7_0005	RNO_CIRCpedia_6499	ENSRNOT00000017617.7	Akap7
circRNA_00078|Chr1:21160905_21164430_+	0	0	0.043064518	0	0	0.036531426	0	0.020322915	0.025365484	0	0	0.030021978	3526	298	sense-overlapping	NM_001001801.3	Chr1:21129213_21263850_+	Akap7	GeneID:361458,Genbank:NM_001001801.3,RGD:1303071	A-kinase anchoring protein 7	GO:0071320,GO:0032991,GO:0016328,GO:0005737,GO:1901381,GO:0034237,GO:0016529,GO:0005829,GO:1902261,GO:0019901,GO:0008022,GO:0008104,GO:0010738,GO:0019904,GO:0051018,GO:0030315,GO:0016020,GO:0032947,GO:0016208,GO:0005515,GO:0060306,GO:0016324,GO:0005634,GO:0070382	cellular response to cAMP|protein-containing complex|lateral plasma membrane|cytoplasm|positive regulation of potassium ion transmembrane transport|protein kinase A regulatory subunit binding|sarcoplasmic reticulum|cytosol|positive regulation of delayed rectifier potassium channel activity|protein kinase binding|protein C-terminus binding|protein localization|regulation of protein kinase A signal…			rno-Akap7_0007	http://159.226.67.237:8080/new/circ_detail.php?ID=rno-Akap7_0007
circRNA_00079|Chr1:21160905_21211619_+	0	0.050881151	0	0.037348762	0	0.06088571	0.030559916	0	0	0	0.032479325	0	50715	559	sense-overlapping	NM_001001801.3	Chr1:21129213_21263850_+	Akap7	GeneID:361458,Genbank:NM_001001801.3,RGD:1303071	A-kinase anchoring protein 7	GO:0071320,GO:0032991,GO:0016328,GO:0005737,GO:1901381,GO:0034237,GO:0016529,GO:0005829,GO:1902261,GO:0019901,GO:0008022,GO:0008104,GO:0010738,GO:0019904,GO:0051018,GO:0030315,GO:0016020,GO:0032947,GO:0016208,GO:0005515,GO:0060306,GO:0016324,GO:0005634,GO:0070382	cellular response to cAMP|protein-containing complex|lateral plasma membrane|cytoplasm|positive regulation of potassium ion transmembrane transport|protein kinase A regulatory subunit binding|sarcoplasmic reticulum|cytosol|positive regulation of delayed rectifier potassium channel activity|protein kinase binding|protein C-terminus binding|protein localization|regulation of protein kinase A signal…			rno-Akap7_0004	http://159.226.67.237:8080/new/circ_detail.php?ID=rno-Akap7_0004	RNO_CIRCpedia_6500	ENSRNOT00000017617.7	Akap7
circRNA_00080|Chr1:21189975_21211619_+	0	0.02035246	0	0.087147111	0	0	0	0.020322915	0	0	0.043305766	0	21645	261	sense-overlapping	NM_001001801.3	Chr1:21129213_21263850_+	Akap7	GeneID:361458,Genbank:NM_001001801.3,RGD:1303071	A-kinase anchoring protein 7	GO:0071320,GO:0032991,GO:0016328,GO:0005737,GO:1901381,GO:0034237,GO:0016529,GO:0005829,GO:1902261,GO:0019901,GO:0008022,GO:0008104,GO:0010738,GO:0019904,GO:0051018,GO:0030315,GO:0016020,GO:0032947,GO:0016208,GO:0005515,GO:0060306,GO:0016324,GO:0005634,GO:0070382	cellular response to cAMP|protein-containing complex|lateral plasma membrane|cytoplasm|positive regulation of potassium ion transmembrane transport|protein kinase A regulatory subunit binding|sarcoplasmic reticulum|cytosol|positive regulation of delayed rectifier potassium channel activity|protein kinase binding|protein C-terminus binding|protein localization|regulation of protein kinase A signal…			rno-Akap7_0006	http://159.226.67.237:8080/new/circ_detail.php?ID=rno-Akap7_0006	RNO_CIRCpedia_1606	ENSRNOT00000017617.7	Akap7
circRNA_00081|Chr1:21557662_21561185_-	0	0	0	0	0	0	0	0	0	0	0.021652883	0	3524	675	sense-overlapping	NM_001277054.1	Chr1:21539765_21586910_-	Med23	GeneID:309565,Genbank:NM_001277054.1,RGD:1307671	mediator complex subunit 23	GO:0006351,GO:0006355,GO:0010628,GO:0016567,GO:0016592,GO:0061630,GO:2000409,GO:0000151,GO:0005667	transcription, DNA-templated|regulation of transcription, DNA-templated|positive regulation of gene expression|protein ubiquitination|mediator complex|ubiquitin protein ligase activity|positive regulation of T cell extravasation|ubiquitin ligase complex|transcription factor complex
circRNA_00082|Chr1:22707360_22707595_-	0	0	0.021532259	0	0	0	0	0	0	0	0	0	236	144	sense-overlapping	XM_006227717.3	Chr1:22705980_22748567_-	Slc18b1	GeneID:309570,Genbank:XM_006227717.3,RGD:1306962	solute carrier family 18 member B1, transcript variant X2	GO:0005887,GO:0022857,GO:0055085	integral component of plasma membrane|transmembrane transporter activity|transmembrane transport			rno-Slc18b1_0002	http://159.226.67.237:8080/new/circ_detail.php?ID=rno-Slc18b1_0002	RNO_CIRCpedia_9385	ENSRNOT00000021944.7	Slc18b1
circRNA_00083|Chr1:22716588_22718464_-	0	0.04070492	0	0	0	0	0	0	0	0	0	0	1877	239	sense-overlapping	XM_006227717.3	Chr1:22705980_22748567_-	Slc18b1	GeneID:309570,Genbank:XM_006227717.3,RGD:1306962	solute carrier family 18 member B1, transcript variant X2	GO:0005887,GO:0022857,GO:0055085	integral component of plasma membrane|transmembrane transporter activity|transmembrane transport			rno-Slc18b1_0008	http://159.226.67.237:8080/new/circ_detail.php?ID=rno-Slc18b1_0008
circRNA_00084|Chr1:22716588_22735761_-	0	0.050881151	0.075362906	0.186743809	0.065184386	0.267897123	0.081493109	0.091453117	0	0.112156919	0.043305766	0.020014652	19174	544	sense-overlapping	XM_006227717.3	Chr1:22705980_22748567_-	Slc18b1	GeneID:309570,Genbank:XM_006227717.3,RGD:1306962	solute carrier family 18 member B1, transcript variant X2	GO:0005887,GO:0022857,GO:0055085	integral component of plasma membrane|transmembrane transporter activity|transmembrane transport			rno-Slc18b1_0005	http://159.226.67.237:8080/new/circ_detail.php?ID=rno-Slc18b1_0005	RNO_CIRCpedia_1607	ENSRNOT00000021944.7	Slc18b1
circRNA_00085|Chr1:22719902_22724802_-	0	0	0	0	0	0	0	0	0	0	0.032479325	0	4901	4901	intronic	XM_006227717.3	Chr1:22705980_22748567_-	Slc18b1	GeneID:309570,Genbank:XM_006227717.3,RGD:1306962	solute carrier family 18 member B1, transcript variant X2	GO:0005887,GO:0022857,GO:0055085	integral component of plasma membrane|transmembrane transporter activity|transmembrane transport
circRNA_00086|Chr1:22735614_22738713_-	0.083449774	0	0.043064518	0.174294222	0.026073754	0.036531426	0.040746554	0	0.025365484	0.050980418	0.021652883	0.060043957	3100	318	sense-overlapping	XM_006227717.3	Chr1:22705980_22748567_-	Slc18b1	GeneID:309570,Genbank:XM_006227717.3,RGD:1306962	solute carrier family 18 member B1, transcript variant X2	GO:0005887,GO:0022857,GO:0055085	integral component of plasma membrane|transmembrane transporter activity|transmembrane transport			rno-Slc18b1_0001	http://159.226.67.237:8080/new/circ_detail.php?ID=rno-Slc18b1_0001	RNO_CIRCpedia_1608	ENSRNOT00000021944.7	Slc18b1
circRNA_00087|Chr1:22784202_22809085_+	0	0	0	0	0	0.048708568	0	0	0	0	0	0	24884	24884	intergenic										rno-intergenic_003505	http://159.226.67.237:8080/new/circ_detail.php?ID=rno-intergenic_003505
circRNA_00088|Chr1:23995884_24002194_+	0	0.02035246	0	0	0	0	0	0	0	0	0.021652883	0	6311	828	sense-overlapping	XM_006227722.3	Chr1:23977154_24002512_+	Tbpl1	GeneID:689030,Genbank:XM_006227722.3,RGD:1597456	TATA-box binding protein like 1, transcript variant X2	GO:0005634,GO:0005672,GO:0005737,GO:0006235,GO:0006352,GO:0006366,GO:0007283,GO:0007289,GO:0045944,GO:0000978,GO:0001077,GO:0001675	nucleus|transcription factor TFIIA complex|cytoplasm|dTTP biosynthetic process|DNA-templated transcription, initiation|transcription by RNA polymerase II|spermatogenesis|spermatid nucleus differentiation|positive regulation of transcription by RNA polymerase II|RNA polymerase II proximal promoter sequence-specific DNA binding|transcriptional activator activity, RNA polymerase II proximal promoter…	rno03022,rno05203,rno05016,rno05166,rno05168,rno05169,rno05165	Basal transcription factors|Viral carcinogenesis|Huntington's disease|HTLV-I infection|Herpes simplex infection|Epstein-Barr virus infection|Human papillomavirus infection	rno-Tbpl1_0002	http://159.226.67.237:8080/new/circ_detail.php?ID=rno-Tbpl1_0002
circRNA_00089|Chr1:28253104_28262294_-	0	0	0	0	0	0	0	0	0	0	0.021652883	0	9191	9191	intergenic										rno-intergenic_000826	http://159.226.67.237:8080/new/circ_detail.php?ID=rno-intergenic_000826
circRNA_00090|Chr1:28362167_28369904_+	0	0	0	0	0	0	0	0.020322915	0	0.050980418	0	0	7738	7738	sense-overlapping	NM_001106204.1	Chr1:28301960_28391582_+	Rnf217	GeneID:292188,Genbank:NM_001106204.1,RGD:1306836	ring finger protein 217	GO:0005737,GO:0031624,GO:0032436,GO:0061630,GO:0000151,GO:0000209,GO:0004842	cytoplasm|ubiquitin conjugating enzyme binding|positive regulation of proteasomal ubiquitin-dependent protein catabolic process|ubiquitin protein ligase activity|ubiquitin ligase complex|protein polyubiquitination|ubiquitin-protein transferase activity
circRNA_00091|Chr1:28362167_28375861_+	0	0	0	0.112046285	0.039110632	0.024354284	0.020373277	0	0	0	0.032479325	0	13695	399	sense-overlapping	NM_001106204.1	Chr1:28301960_28391582_+	Rnf217	GeneID:292188,Genbank:NM_001106204.1,RGD:1306836	ring finger protein 217	GO:0005737,GO:0031624,GO:0032436,GO:0061630,GO:0000151,GO:0000209,GO:0004842	cytoplasm|ubiquitin conjugating enzyme binding|positive regulation of proteasomal ubiquitin-dependent protein catabolic process|ubiquitin protein ligase activity|ubiquitin ligase complex|protein polyubiquitination|ubiquitin-protein transferase activity			rno-Rnf217_0001	http://159.226.67.237:8080/new/circ_detail.php?ID=rno-Rnf217_0001	RNO_CIRCpedia_1611	ENSRNOT00000017831.5	Rnf217
circRNA_00092|Chr1:28362167_28391305_+	0	0	0	0	0	0.036531426	0	0	0	0	0	0.040029305	29139	1231	sense-overlapping	NM_001106204.1	Chr1:28301960_28391582_+	Rnf217	GeneID:292188,Genbank:NM_001106204.1,RGD:1306836	ring finger protein 217	GO:0005737,GO:0031624,GO:0032436,GO:0061630,GO:0000151,GO:0000209,GO:0004842	cytoplasm|ubiquitin conjugating enzyme binding|positive regulation of proteasomal ubiquitin-dependent protein catabolic process|ubiquitin protein ligase activity|ubiquitin ligase complex|protein polyubiquitination|ubiquitin-protein transferase activity			rno-Rnf217_0004	http://159.226.67.237:8080/new/circ_detail.php?ID=rno-Rnf217_0004
circRNA_00093|Chr1:28362363_28386843_-	0	0	0	0	0	0	0	0	0	0	0	0.020014652	24481	268	antisense	NM_001106204.1	Chr1:28301960_28391582_+	Rnf217	GeneID:292188,Genbank:NM_001106204.1,RGD:1306836	ring finger protein 217	GO:0005737,GO:0031624,GO:0032436,GO:0061630,GO:0000151,GO:0000209,GO:0004842	cytoplasm|ubiquitin conjugating enzyme binding|positive regulation of proteasomal ubiquitin-dependent protein catabolic process|ubiquitin protein ligase activity|ubiquitin ligase complex|protein polyubiquitination|ubiquitin-protein transferase activity
circRNA_00094|Chr1:29457380_29462756_+	0.020862443	0.04070492	0	0.024899175	0.039110632	0.036531426	0.020373277	0.04064583	0	0.112156919	0.021652883	0	5377	451	sense-overlapping	XM_006227751.3	Chr1:29432109_29480829_+	Trmt11	GeneID:378794,Genbank:XM_006227751.3,RGD:727798	tRNA methyltransferase 11 homolog, transcript variant X4	GO:0008168,GO:0030488,GO:0032259,GO:0000049,GO:0003676,GO:0004809	methyltransferase activity|tRNA methylation|methylation|tRNA binding|nucleic acid binding|tRNA (guanine-N2-)-methyltransferase activity			rno-Trmt11_0009	http://159.226.67.237:8080/new/circ_detail.php?ID=rno-Trmt11_0009
circRNA_00095|Chr1:29457380_29471715_+	0	0	0	0.037348762	0.09125814	0.073062852	0	0	0	0.050980418	0	0	14336	572	sense-overlapping	XM_006227751.3	Chr1:29432109_29480829_+	Trmt11	GeneID:378794,Genbank:XM_006227751.3,RGD:727798	tRNA methyltransferase 11 homolog, transcript variant X4	GO:0008168,GO:0030488,GO:0032259,GO:0000049,GO:0003676,GO:0004809	methyltransferase activity|tRNA methylation|methylation|tRNA binding|nucleic acid binding|tRNA (guanine-N2-)-methyltransferase activity			rno-Trmt11_0001	http://159.226.67.237:8080/new/circ_detail.php?ID=rno-Trmt11_0001	RNO_CIRCpedia_1613	NM_198051	Trmt11
circRNA_00096|Chr1:29460721_29471715_+	0	0	0	0.049798349	0	0	0	0	0	0	0	0	10995	491	sense-overlapping	XM_006227751.3	Chr1:29432109_29480829_+	Trmt11	GeneID:378794,Genbank:XM_006227751.3,RGD:727798	tRNA methyltransferase 11 homolog, transcript variant X4	GO:0008168,GO:0030488,GO:0032259,GO:0000049,GO:0003676,GO:0004809	methyltransferase activity|tRNA methylation|methylation|tRNA binding|nucleic acid binding|tRNA (guanine-N2-)-methyltransferase activity
circRNA_00097|Chr1:31550091_31568025_+	0	0	0.021532259	0	0	0	0	0	0	0	0	0	17935	1707	sense-overlapping	NM_130428.1	Chr1:31545631_31570601_+	Sdha	GeneID:157074,Genbank:NM_130428.1,RGD:621557	succinate dehydrogenase complex flavoprotein subunit A	GO:0022904,GO:0007399,GO:0005730,GO:0008177,GO:0043209,GO:0005739,GO:0045282,GO:0005743,GO:0005749,GO:0006099,GO:0050660,GO:0009055,GO:0006105,GO:0055114,GO:0009061,GO:0000104,GO:0016491,GO:0006121	respiratory electron transport chain|nervous system development|nucleolus|succinate dehydrogenase (ubiquinone) activity|myelin sheath|mitochondrion|plasma membrane succinate dehydrogenase complex|mitochondrial inner membrane|mitochondrial respiratory chain complex II, succinate dehydrogenase complex (ubiquinone)|tricarboxylic acid cycle|flavin adenine dinucleotide binding|electron transfer activi…	rno00020,rno00190,rno04714,rno05010,rno05012,rno05016,rno04932	Citrate cycle (TCA cycle)|Oxidative phosphorylation|Thermogenesis|Alzheimer's disease|Parkinson's disease|Huntington's disease|Non-alcoholic fatty liver disease (NAFLD)
circRNA_00098|Chr1:31947095_31956591_-	0	0	0.021532259	0	0	0	0	0.020322915	0	0	0	0	9497	559	sense-overlapping	NM_001107453.1	Chr1:31939612_31967859_-	Brd9	GeneID:308067,Genbank:NM_001107453.1,RGD:1307359	bromodomain containing 9	GO:0070577,GO:0003674,GO:0005575,GO:0008150	lysine-acetylated histone binding|molecular_function|cellular_component|biological_process			rno-Brd9_0005	http://159.226.67.237:8080/new/circ_detail.php?ID=rno-Brd9_0005	RNO_CIRCpedia_9390	ENSRNOT00000021000.7	Brd9
circRNA_00099|Chr1:31950617_31962268_-	0	0	0	0	0.026073754	0	0	0	0	0	0	0	11652	777	sense-overlapping	NM_001107453.1	Chr1:31939612_31967859_-	Brd9	GeneID:308067,Genbank:NM_001107453.1,RGD:1307359	bromodomain containing 9	GO:0070577,GO:0003674,GO:0005575,GO:0008150	lysine-acetylated histone binding|molecular_function|cellular_component|biological_process			rno-Brd9_0004	http://159.226.67.237:8080/new/circ_detail.php?ID=rno-Brd9_0004
circRNA_00100|Chr1:32405940_32412337_-	0	0	0	0.037348762	0	0	0	0	0	0	0	0	6398	358	sense-overlapping	NM_001100735.1	Chr1:32379431_32429917_-	Lpcat1	GeneID:361467,Genbank:NM_001100735.1,RGD:1311599	lysophosphatidylcholine acyltransferase 1	GO:0047184,GO:0005783,GO:0047191,GO:0005789,GO:0047192,GO:0005794,GO:0005811,GO:0008654,GO:0060041,GO:0016021,GO:2001246,GO:0036151,GO:0043129,GO:0045732,GO:0000139,GO:0047159,GO:0005509	1-acylglycerophosphocholine O-acyltransferase activity|endoplasmic reticulum|1-alkylglycerophosphocholine O-acyltransferase activity|endoplasmic reticulum membrane|1-alkylglycerophosphocholine O-acetyltransferase activity|Golgi apparatus|lipid droplet|phospholipid biosynthetic process|retina development in camera-type eye|integral component of membrane|negative regulation of phosphatidylcholine b…	rno00564,rno00565	Glycerophospholipid metabolism|Ether lipid metabolism	rno-Lpcat1_0003	http://159.226.67.237:8080/new/circ_detail.php?ID=rno-Lpcat1_0003
circRNA_00101|Chr1:35312570_35316189_+	0	0	0	0	0	0	0	0	0.038048226	0	0	0	3620	397	sense-overlapping	XM_225143.7	Chr1:35280481_35322769_+	Ice1	GeneID:306665,Genbank:XM_225143.7,RGD:1309747	interactor of little elongation complex ELL subunit 1	GO:0008023,GO:0008150,GO:0015030,GO:0016604,GO:0031334,GO:0035327,GO:0035363,GO:0042795,GO:0042796,GO:0045945,GO:0090316,GO:0003674,GO:0005575,GO:0005654	transcription elongation factor complex|biological_process|Cajal body|nuclear body|positive regulation of protein complex assembly|transcriptionally active chromatin|histone locus body|snRNA transcription by RNA polymerase II|snRNA transcription by RNA polymerase III|positive regulation of transcription by RNA polymerase III|positive regulation of intracellular protein transport|molecular_functio…			rno-Ice1_0004	http://159.226.67.237:8080/new/circ_detail.php?ID=rno-Ice1_0004
circRNA_00102|Chr1:36417425_36419485_+	0	0	0	0	0	0	0	0	0.050730969	0	0	0	2061	292	sense-overlapping	XM_006227782.3	Chr1:36400056_36431254_+	Papd7	GeneID:306672,Genbank:XM_006227782.3,RGD:1307356	PAP associated domain containing 7, transcript variant X2	GO:0005794,GO:0016779,GO:0031965,GO:0042493,GO:0005634,GO:0005654	Golgi apparatus|nucleotidyltransferase activity|nuclear membrane|response to drug|nucleus|nucleoplasm	rno03018	RNA degradation	rno-Papd7_0001	http://159.226.67.237:8080/new/circ_detail.php?ID=rno-Papd7_0001	RNO_CIRCpedia_1616	NM_001107333	Papd7
circRNA_00103|Chr1:36765832_36779147_+	0	0.02035246	0	0	0	0	0	0	0	0	0.021652883	0	13316	13316	intergenic
circRNA_00104|Chr1:37607345_37621662_+	0.052156108	0	0	0	0	0	0	0	0	0	0	0	14318	499	sense-overlapping	NM_031007.1	Chr1:37043071_37698390_+	Adcy2	GeneID:81636,Genbank:NM_031007.1,RGD:619965	adenylate cyclase 2	GO:0005737,GO:0005886,GO:0005887,GO:0019933,GO:0006171,GO:0030145,GO:0030425,GO:0006182,GO:0031683,GO:0032991,GO:0035556,GO:0045121,GO:0046982,GO:0000166,GO:0000287,GO:0004016,GO:0004383,GO:0005515,GO:0005524,GO:0005622,GO:0007165,GO:0007188,GO:0007189,GO:0008074,GO:0008179,GO:0009190,GO:1904322,GO:0016020,GO:0016021	cytoplasm|plasma membrane|integral component of plasma membrane|cAMP-mediated signaling|cAMP biosynthetic process|manganese ion binding|dendrite|cGMP biosynthetic process|G-protein beta/gamma-subunit complex binding|protein-containing complex|intracellular signal transduction|membrane raft|protein heterodimerization activity|nucleotide binding|magnesium ion binding|adenylate cyclase activity|guan…	rno00230,rno04015,rno04371,rno04020,rno04072,rno04024,rno04022,rno04114,rno04540,rno04611,rno04062,rno04911,rno04922,rno04923,rno04912,rno04913,rno04915,rno04914,rno04921,rno04926,rno04918,rno04916,rno04925,rno04927,rno04261,rno04270,rno04970,rno04971,rno04972,rno04976,rno04724,rno04727,rno04725,rno04723,rno04750,rno04211,rno04213,rno04713,rno04714,rno05200,rno05032,rno05414,rno04934,rno05166,rno…	Purine metabolism|Rap1 signaling pathway|Apelin signaling pathway|Calcium signaling pathway|Phospholipase D signaling pathway|cAMP signaling pathway|cGMP - PKG signaling pathway|Oocyte meiosis|Gap junction|Platelet activation|Chemokine signaling pathway|Insulin secretion|Glucagon signaling pathway|Regulation of lipolysis in adipocyte|GnRH signaling pathway|Ovarian Steroidogenesis|Estrogen signali…	rno-Adcy2_0001	http://159.226.67.237:8080/new/circ_detail.php?ID=rno-Adcy2_0001	RNO_CIRCpedia_9394	NM_031007	Adcy2
circRNA_00105|Chr1:37612983_37621662_+	0	0	0	0	0	0	0	0	0	0.020392167	0	0	8680	397	sense-overlapping	NM_031007.1	Chr1:37043071_37698390_+	Adcy2	GeneID:81636,Genbank:NM_031007.1,RGD:619965	adenylate cyclase 2	GO:0005737,GO:0005886,GO:0005887,GO:0019933,GO:0006171,GO:0030145,GO:0030425,GO:0006182,GO:0031683,GO:0032991,GO:0035556,GO:0045121,GO:0046982,GO:0000166,GO:0000287,GO:0004016,GO:0004383,GO:0005515,GO:0005524,GO:0005622,GO:0007165,GO:0007188,GO:0007189,GO:0008074,GO:0008179,GO:0009190,GO:1904322,GO:0016020,GO:0016021	cytoplasm|plasma membrane|integral component of plasma membrane|cAMP-mediated signaling|cAMP biosynthetic process|manganese ion binding|dendrite|cGMP biosynthetic process|G-protein beta/gamma-subunit complex binding|protein-containing complex|intracellular signal transduction|membrane raft|protein heterodimerization activity|nucleotide binding|magnesium ion binding|adenylate cyclase activity|guan…	rno00230,rno04015,rno04371,rno04020,rno04072,rno04024,rno04022,rno04114,rno04540,rno04611,rno04062,rno04911,rno04922,rno04923,rno04912,rno04913,rno04915,rno04914,rno04921,rno04926,rno04918,rno04916,rno04925,rno04927,rno04261,rno04270,rno04970,rno04971,rno04972,rno04976,rno04724,rno04727,rno04725,rno04723,rno04750,rno04211,rno04213,rno04713,rno04714,rno05200,rno05032,rno05414,rno04934,rno05166,rno…	Purine metabolism|Rap1 signaling pathway|Apelin signaling pathway|Calcium signaling pathway|Phospholipase D signaling pathway|cAMP signaling pathway|cGMP - PKG signaling pathway|Oocyte meiosis|Gap junction|Platelet activation|Chemokine signaling pathway|Insulin secretion|Glucagon signaling pathway|Regulation of lipolysis in adipocyte|GnRH signaling pathway|Ovarian Steroidogenesis|Estrogen signali…	rno-Adcy2_0006	http://159.226.67.237:8080/new/circ_detail.php?ID=rno-Adcy2_0006
circRNA_00106|Chr1:37749906_37757381_+	0	0	0	0.049798349	0	0	0	0	0	0	0	0	7476	972	sense-overlapping	XM_006227813.3	Chr1:37743089_37774485_+	Mtrr	GeneID:290947,Genbank:XM_006227813.3,RGD:1308671	5-methyltetrahydrofolate-homocysteine methyltransferase reductase, transcript variant X1	GO:0050660,GO:0016723,GO:0005575,GO:0030586,GO:0005737,GO:0050667,GO:0005829,GO:0006306,GO:0008150,GO:0009086,GO:0033353,GO:0055114,GO:0043418,GO:0010181,GO:0070402,GO:0046655,GO:0071949,GO:0016491,GO:0003674,GO:1904042,GO:0050444,GO:0016709,GO:0003958	flavin adenine dinucleotide binding|oxidoreductase activity, oxidizing metal ions, NAD or NADP as acceptor|cellular_component|[methionine synthase] reductase activity|cytoplasm|homocysteine metabolic process|cytosol|DNA methylation|biological_process|methionine biosynthetic process|S-adenosylmethionine cycle|oxidation-reduction process|homocysteine catabolic process|FMN binding|NADPH binding|foli…			rno-Mtrr_0001	http://159.226.67.237:8080/new/circ_detail.php?ID=rno-Mtrr_0001
circRNA_00107|Chr1:37811063_37811741_-	0	0	0	0	0.052147509	0	0	0	0	0	0	0	679	223	sense-overlapping	NM_001139491.1	Chr1:37802591_37818879_-	LOC680200	GeneID:680200,Genbank:NM_001139491.1,RGD:1594231	similar to zinc finger protein 455	GO:0005634,GO:0006355,GO:0046872,GO:0003676,GO:0003700,GO:0005622	nucleus|regulation of transcription, DNA-templated|metal ion binding|nucleic acid binding|DNA binding transcription factor activity|intracellular			rno-LOC680200_0001	http://159.226.67.237:8080/new/circ_detail.php?ID=rno-LOC680200_0001	RNO_CIRCpedia_1620	NM_001139491	LOC680200
circRNA_00108|Chr1:37888832_37932081_-	0.052156108	0	0	0	0	0	0	0	0	0	0	0	43250	40887	sense-overlapping	XM_006227818.3	Chr1:37927069_37937920_-	LOC102547287	GeneID:102547287,Genbank:XM_006227818.3,RGD:7718701	zinc finger protein 728-like, transcript variant X1	GO:0046872,GO:0003676,GO:0005622,GO:0006355	metal ion binding|nucleic acid binding|intracellular|regulation of transcription, DNA-templated			rno-LOC102547287_0002	http://159.226.67.237:8080/new/circ_detail.php?ID=rno-LOC102547287_0002
circRNA_00109|Chr1:37988341_37990001_-	0	0	0	0	0	0.036531426	0	0	0	0	0	0	1661	223	sense-overlapping	XM_017590418.1	Chr1:37977333_38009465_-	Zfp748	GeneID:680258,Genbank:XM_017590418.1,RGD:1594173	zinc finger protein 748, transcript variant X1					rno-AABR07001100_0001	http://159.226.67.237:8080/new/circ_detail.php?ID=rno-AABR07001100_0001
circRNA_00110|Chr1:38538296_38538960_-	0	0	0	0.024899175	0	0	0	0	0	0	0	0	665	223	sense-overlapping	XM_006227824.3	Chr1:38525850_38543402_-	LOC102551340	GeneID:102551340,Genbank:XM_006227824.3,RGD:7697243	zinc finger protein 728-like, transcript variant X1	GO:0046872,GO:0003676,GO:0005622,GO:0006355	metal ion binding|nucleic acid binding|intracellular|regulation of transcription, DNA-templated			rno-LOC102551340_0001	http://159.226.67.237:8080/new/circ_detail.php?ID=rno-LOC102551340_0001
circRNA_00111|Chr1:40433889_40434397_+	0	0	0	0	0.039110632	0	0	0	0	0.040784334	0	0	509	509	exonic	XM_017589700.1	Chr1:40286908_40521395_+	Plekhg1	GeneID:679812,Genbank:XM_017589700.1,RGD:1583676	pleckstrin homology and RhoGEF domain containing G1, transcript variant X3	GO:0005654,GO:0035023,GO:0005089,GO:0005634	nucleoplasm|regulation of Rho protein signal transduction|Rho guanyl-nucleotide exchange factor activity|nucleus			rno-Plekhg1_0011	http://159.226.67.237:8080/new/circ_detail.php?ID=rno-Plekhg1_0011
circRNA_00112|Chr1:40433889_40459139_+	0	0.03052869	0	0	0	0	0.061119831	0	0.038048226	0.030588251	0.043305766	0	25251	610	sense-overlapping	XM_017589700.1	Chr1:40286908_40521395_+	Plekhg1	GeneID:679812,Genbank:XM_017589700.1,RGD:1583676	pleckstrin homology and RhoGEF domain containing G1, transcript variant X3	GO:0005654,GO:0035023,GO:0005089,GO:0005634	nucleoplasm|regulation of Rho protein signal transduction|Rho guanyl-nucleotide exchange factor activity|nucleus			rno-Plekhg1_0004	http://159.226.67.237:8080/new/circ_detail.php?ID=rno-Plekhg1_0004	RNO_CIRCpedia_9395	ENSRNOT00000021471.6	Plekhg1
circRNA_00113|Chr1:40510145_40518782_+	0.020862443	0	0.021532259	0	0	0	0	0.020322915	0.025365484	0	0	0	8638	2569	sense-overlapping	XM_017589700.1	Chr1:40286908_40521395_+	Plekhg1	GeneID:679812,Genbank:XM_017589700.1,RGD:1583676	pleckstrin homology and RhoGEF domain containing G1, transcript variant X3	GO:0005654,GO:0035023,GO:0005089,GO:0005634	nucleoplasm|regulation of Rho protein signal transduction|Rho guanyl-nucleotide exchange factor activity|nucleus
circRNA_00114|Chr1:40517850_40518782_+	0	0	0	0	0	0	0	0	0	0.040784334	0	0	933	933	exonic	XM_017589700.1	Chr1:40286908_40521395_+	Plekhg1	GeneID:679812,Genbank:XM_017589700.1,RGD:1583676	pleckstrin homology and RhoGEF domain containing G1, transcript variant X3	GO:0005654,GO:0035023,GO:0005089,GO:0005634	nucleoplasm|regulation of Rho protein signal transduction|Rho guanyl-nucleotide exchange factor activity|nucleus			rno-Plekhg1_0006	http://159.226.67.237:8080/new/circ_detail.php?ID=rno-Plekhg1_0006
circRNA_00115|Chr1:40545768_40562030_+	0	0	0	0	0	0	0	0	0	0	0.021652883	0	16263	249	sense-overlapping	NM_001108462.2	Chr1:40529092_40719232_+	Mthfd1l	GeneID:361472,Genbank:NM_001108462.2,RGD:1307311	methylenetetrahydrofolate dehydrogenase (NADP+ dependent) 1-like	GO:0042803,GO:0004329,GO:0046653,GO:0004477,GO:0048702,GO:0004488,GO:0005524,GO:0005575,GO:0005737,GO:0005739,GO:0048703,GO:0055114,GO:0006760,GO:0008150,GO:0009113,GO:0001843,GO:0009257,GO:0003674,GO:0015942	protein homodimerization activity|formate-tetrahydrofolate ligase activity|tetrahydrofolate metabolic process|methenyltetrahydrofolate cyclohydrolase activity|embryonic neurocranium morphogenesis|methylenetetrahydrofolate dehydrogenase (NADP+) activity|ATP binding|cellular_component|cytoplasm|mitochondrion|embryonic viscerocranium morphogenesis|oxidation-reduction process|folic acid-containing co…	rno00670	One carbon pool by folate
circRNA_00116|Chr1:40949992_40955468_-	0	0	0	0	0	0	0	0	0	0.040784334	0	0	5477	238	sense-overlapping	XM_006227837.3	Chr1:40948843_40981523_-	Rmnd1	GeneID:292268,Genbank:XM_006227837.3,RGD:1309546	required for meiotic nuclear division 1 homolog, transcript variant X2	GO:0005739,GO:0070131	mitochondrion|positive regulation of mitochondrial translation			rno-Rmnd1_0002	http://159.226.67.237:8080/new/circ_detail.php?ID=rno-Rmnd1_0002	RNO_CIRCpedia_1624	ENSRNOT00000060757.4	Rmnd1
circRNA_00117|Chr1:41623208_41628264_-	0	0	0	0	0	0.024354284	0	0	0	0	0	0	5057	537	sense-overlapping	XM_006227852.3	Chr1:41608287_41655449_-	Syne1	GeneID:499010,Genbank:XM_006227852.3,RGD:620546	spectrin repeat containing nuclear envelope protein 1, transcript variant X5	GO:0005654,GO:0005730,GO:0005737,GO:0005794,GO:0005819,GO:0007030,GO:0042803,GO:0007097,GO:0043197,GO:0007420,GO:0044327,GO:0009416,GO:0045211,GO:0048260,GO:0048471,GO:0048814,GO:0051015,GO:0051642,GO:0055007,GO:0000932,GO:0002053,GO:0003779,GO:0005102,GO:0005198,GO:0005515,GO:0005521,GO:0005635,GO:0016021,GO:0019899,GO:0030017,GO:0030496,GO:0031965,GO:0061886,GO:0034993,GO:0090286,GO:0042692,GO:…	nucleoplasm|nucleolus|cytoplasm|Golgi apparatus|spindle|Golgi organization|protein homodimerization activity|nuclear migration|dendritic spine|brain development|dendritic spine head|response to light stimulus|postsynaptic membrane|positive regulation of receptor-mediated endocytosis|perinuclear region of cytoplasm|regulation of dendrite morphogenesis|actin filament binding|centrosome localization…
circRNA_00118|Chr1:41834768_41838187_-	0	0	0	0	0.052147509	0	0.020373277	0	0	0	0	0	3420	3420	antisense										rno-AABR07001382_0011	http://159.226.67.237:8080/new/circ_detail.php?ID=rno-AABR07001382_0011
circRNA_00119|Chr1:41965929_41992960_-	0.020862443	0	0	0	0	0	0	0	0	0	0	0	27032	939	sense-overlapping	XM_017590500.1	Chr1:41844840_42086662_-	Syne1	GeneID:499010,Genbank:XM_017590500.1,RGD:620546	spectrin repeat containing nuclear envelope protein 1, transcript variant X1	GO:0005654,GO:0005730,GO:0005737,GO:0005794,GO:0005819,GO:0007030,GO:0042803,GO:0007097,GO:0043197,GO:0007420,GO:0044327,GO:0009416,GO:0045211,GO:0048260,GO:0048471,GO:0048814,GO:0051015,GO:0051642,GO:0055007,GO:0000932,GO:0002053,GO:0003779,GO:0005102,GO:0005198,GO:0005515,GO:0005521,GO:0005635,GO:0016021,GO:0019899,GO:0030017,GO:0030496,GO:0031965,GO:0061886,GO:0034993,GO:0090286,GO:0042692,GO:…	nucleoplasm|nucleolus|cytoplasm|Golgi apparatus|spindle|Golgi organization|protein homodimerization activity|nuclear migration|dendritic spine|brain development|dendritic spine head|response to light stimulus|postsynaptic membrane|positive regulation of receptor-mediated endocytosis|perinuclear region of cytoplasm|regulation of dendrite morphogenesis|actin filament binding|centrosome localization…			rno-AABR07001382_0007	http://159.226.67.237:8080/new/circ_detail.php?ID=rno-AABR07001382_0007
circRNA_00120|Chr1:42508955_42530725_-	0	0	0.053830647	0.024899175	0	0	0	0	0	0	0	0	21771	469	sense-overlapping	XM_006227855.3	Chr1:42491566_42587368_-	Rgs17	GeneID:308118,Genbank:XM_006227855.3,RGD:1305515	regulator of G-protein signaling 17, transcript variant X2	GO:0043547,GO:0005096,GO:0005886,GO:0031410	positive regulation of GTPase activity|GTPase activator activity|plasma membrane|cytoplasmic vesicle			rno-Rgs17_0001	http://159.226.67.237:8080/new/circ_detail.php?ID=rno-Rgs17_0001	RNO_CIRCpedia_6504	NM_001107459	Rgs17
circRNA_00121|Chr1:42970702_42981490_-	0	0	0	0	0.039110632	0	0	0	0	0	0	0	10789	10789	intergenic
circRNA_00122|Chr1:43594671_43595043_-	0	0	0	0.024899175	0	0	0	0	0	0	0	0	373	373	exonic	XM_017589334.1	Chr1:43563457_43637729_-	Ipcef1	GeneID:361474,Genbank:XM_017589334.1,RGD:735159	interaction protein for cytohesin exchange factors 1, transcript variant X2	GO:0019904,GO:0005515,GO:0005829,GO:0005886	protein domain specific binding|protein binding|cytosol|plasma membrane			rno-Ipcef1_0008	http://159.226.67.237:8080/new/circ_detail.php?ID=rno-Ipcef1_0008
circRNA_00123|Chr1:43594671_43617390_-	0	0	0	0.062247936	0.026073754	0	0	0	0	0	0	0	22720	679	sense-overlapping	XM_017589334.1	Chr1:43563457_43637729_-	Ipcef1	GeneID:361474,Genbank:XM_017589334.1,RGD:735159	interaction protein for cytohesin exchange factors 1, transcript variant X2	GO:0019904,GO:0005515,GO:0005829,GO:0005886	protein domain specific binding|protein binding|cytosol|plasma membrane			rno-Ipcef1_0009	http://159.226.67.237:8080/new/circ_detail.php?ID=rno-Ipcef1_0009
circRNA_00124|Chr1:43637223_43638068_-	0	0	0	0	0.026073754	0	0	0	0	0	0	0	846	207	sense-overlapping	XM_017589339.1	Chr1:43563457_43641485_-	Ipcef1	GeneID:361474,Genbank:XM_017589339.1,RGD:735159	interaction protein for cytohesin exchange factors 1, transcript variant X7	GO:0019904,GO:0005515,GO:0005829,GO:0005886	protein domain specific binding|protein binding|cytosol|plasma membrane			rno-Ipcef1_0001	http://159.226.67.237:8080/new/circ_detail.php?ID=rno-Ipcef1_0001
circRNA_00125|Chr1:43637223_43638071_-	0	0	0	0.024899175	0	0	0	0	0	0	0	0	849	210	sense-overlapping	XM_017589339.1	Chr1:43563457_43641485_-	Ipcef1	GeneID:361474,Genbank:XM_017589339.1,RGD:735159	interaction protein for cytohesin exchange factors 1, transcript variant X7	GO:0019904,GO:0005515,GO:0005829,GO:0005886	protein domain specific binding|protein binding|cytosol|plasma membrane			rno-Ipcef1_0004	http://159.226.67.237:8080/new/circ_detail.php?ID=rno-Ipcef1_0004
circRNA_00126|Chr1:44045275_44061740_+	0.031293665	0	0	0	0	0	0	0	0	0	0	0	16466	576	sense-overlapping	XM_006227858.3	Chr1:44017801_44120619_+	Scaf8	GeneID:245926,Genbank:XM_006227858.3,RGD:708362	SR-related CTD-associated factor 8, transcript variant X1	GO:0005681,GO:0006366,GO:0006397,GO:0008380,GO:0016363,GO:0019904,GO:0043175,GO:0070063,GO:0003723,GO:0005654	spliceosomal complex|transcription by RNA polymerase II|mRNA processing|RNA splicing|nuclear matrix|protein domain specific binding|RNA polymerase core enzyme binding|RNA polymerase binding|RNA binding|nucleoplasm			rno-Scaf8_0001	http://159.226.67.237:8080/new/circ_detail.php?ID=rno-Scaf8_0001	RNO_CIRCpedia_5065	ENSRNOT00000065733.3	Scaf8
circRNA_00127|Chr1:44056456_44061740_+	0	0	0	0.037348762	0	0	0	0	0	0	0	0	5285	447	sense-overlapping	XM_006227858.3	Chr1:44017801_44120619_+	Scaf8	GeneID:245926,Genbank:XM_006227858.3,RGD:708362	SR-related CTD-associated factor 8, transcript variant X1	GO:0005681,GO:0006366,GO:0006397,GO:0008380,GO:0016363,GO:0019904,GO:0043175,GO:0070063,GO:0003723,GO:0005654	spliceosomal complex|transcription by RNA polymerase II|mRNA processing|RNA splicing|nuclear matrix|protein domain specific binding|RNA polymerase core enzyme binding|RNA polymerase binding|RNA binding|nucleoplasm			rno-Scaf8_0006	http://159.226.67.237:8080/new/circ_detail.php?ID=rno-Scaf8_0006	RNO_CIRCpedia_6505	ENSRNOT00000065733.3	Scaf8
circRNA_00128|Chr1:44056456_44069073_+	0	0	0	0	0	0	0	0	0	0	0	0.020014652	12618	822	sense-overlapping	XM_006227858.3	Chr1:44017801_44120619_+	Scaf8	GeneID:245926,Genbank:XM_006227858.3,RGD:708362	SR-related CTD-associated factor 8, transcript variant X1	GO:0005681,GO:0006366,GO:0006397,GO:0008380,GO:0016363,GO:0019904,GO:0043175,GO:0070063,GO:0003723,GO:0005654	spliceosomal complex|transcription by RNA polymerase II|mRNA processing|RNA splicing|nuclear matrix|protein domain specific binding|RNA polymerase core enzyme binding|RNA polymerase binding|RNA binding|nucleoplasm			rno-Scaf8_0009	http://159.226.67.237:8080/new/circ_detail.php?ID=rno-Scaf8_0009
circRNA_00129|Chr1:44056456_44077618_+	0	0	0	0	0	0	0	0	0	0	0	0.020014652	21163	1261	sense-overlapping	XM_006227858.3	Chr1:44017801_44120619_+	Scaf8	GeneID:245926,Genbank:XM_006227858.3,RGD:708362	SR-related CTD-associated factor 8, transcript variant X1	GO:0005681,GO:0006366,GO:0006397,GO:0008380,GO:0016363,GO:0019904,GO:0043175,GO:0070063,GO:0003723,GO:0005654	spliceosomal complex|transcription by RNA polymerase II|mRNA processing|RNA splicing|nuclear matrix|protein domain specific binding|RNA polymerase core enzyme binding|RNA polymerase binding|RNA binding|nucleoplasm			rno-Scaf8_0002	http://159.226.67.237:8080/new/circ_detail.php?ID=rno-Scaf8_0002
circRNA_00130|Chr1:44117529_44119982_+	0	0.091586071	0.032298388	0.074697524	0	0.024354284	0	0.020322915	0	0	0.054132208	0.030021978	2454	1680	sense-overlapping	XM_006227858.3	Chr1:44017801_44120619_+	Scaf8	GeneID:245926,Genbank:XM_006227858.3,RGD:708362	SR-related CTD-associated factor 8, transcript variant X1	GO:0005681,GO:0006366,GO:0006397,GO:0008380,GO:0016363,GO:0019904,GO:0043175,GO:0070063,GO:0003723,GO:0005654	spliceosomal complex|transcription by RNA polymerase II|mRNA processing|RNA splicing|nuclear matrix|protein domain specific binding|RNA polymerase core enzyme binding|RNA polymerase binding|RNA binding|nucleoplasm			rno-Scaf8_0007	http://159.226.67.237:8080/new/circ_detail.php?ID=rno-Scaf8_0007
circRNA_00131|Chr1:44117529_44120155_+	0	0	0	0	0	0.036531426	0.030559916	0	0	0	0	0	2627	1853	sense-overlapping	XM_006227858.3	Chr1:44017801_44120619_+	Scaf8	GeneID:245926,Genbank:XM_006227858.3,RGD:708362	SR-related CTD-associated factor 8, transcript variant X1	GO:0005681,GO:0006366,GO:0006397,GO:0008380,GO:0016363,GO:0019904,GO:0043175,GO:0070063,GO:0003723,GO:0005654	spliceosomal complex|transcription by RNA polymerase II|mRNA processing|RNA splicing|nuclear matrix|protein domain specific binding|RNA polymerase core enzyme binding|RNA polymerase binding|RNA binding|nucleoplasm			rno-Scaf8_0014	http://159.226.67.237:8080/new/circ_detail.php?ID=rno-Scaf8_0014
circRNA_00132|Chr1:44117529_44148015_+	0	0	0.043064518	0	0	0	0	0	0	0	0	0	30487	29713	sense-overlapping	NM_139094.1	Chr1:44019059_44120616_+	Scaf8	GeneID:245926,Genbank:NM_139094.1,RGD:708362	SR-related CTD-associated factor 8	GO:0005681,GO:0006366,GO:0006397,GO:0008380,GO:0016363,GO:0019904,GO:0043175,GO:0070063,GO:0003723,GO:0005654	spliceosomal complex|transcription by RNA polymerase II|mRNA processing|RNA splicing|nuclear matrix|protein domain specific binding|RNA polymerase core enzyme binding|RNA polymerase binding|RNA binding|nucleoplasm			rno-Scaf8_0013	http://159.226.67.237:8080/new/circ_detail.php?ID=rno-Scaf8_0013
circRNA_00133|Chr1:45687349_45689695_-	0	0	0	0	0	0	0	0	0.025365484	0	0	0	2347	2347	intergenic										rno-intergenic_000392	http://159.226.67.237:8080/new/circ_detail.php?ID=rno-intergenic_000392
circRNA_00134|Chr1:45923228_45924097_+	0.020862443	0	0	0.037348762	0	0	0	0	0	0.071372585	0.032479325	0	870	870	sense-overlapping	XM_017590420.1	Chr1:45923119_46232301_+	Arid1b	GeneID:282546,Genbank:XM_017590420.1,RGD:708504	AT-rich interaction domain 1B, transcript variant X1	GO:0007270,GO:0003700,GO:0008150,GO:0005575,GO:0016514,GO:0005634,GO:0005654,GO:0005737,GO:0060996,GO:0005829,GO:0071565,GO:0097026,GO:0005886,GO:1904385,GO:0002931,GO:0006338,GO:0003674,GO:0006355,GO:0003677	neuron-neuron synaptic transmission|DNA binding transcription factor activity|biological_process|cellular_component|SWI/SNF complex|nucleus|nucleoplasm|cytoplasm|dendritic spine development|cytosol|nBAF complex|dendritic cell dendrite assembly|plasma membrane|cellular response to angiotensin|response to ischemia|chromatin remodeling|molecular_function|regulation of transcription, DNA-templated|DN…	rno04714,rno05225	Thermogenesis|Hepatocellular carcinoma
circRNA_00135|Chr1:45923228_45983943_+	0	0	0	0	0	0	0	0	0	0	0.032479325	0	60716	345	sense-overlapping	XM_017590420.1	Chr1:45923119_46232301_+	Arid1b	GeneID:282546,Genbank:XM_017590420.1,RGD:708504	AT-rich interaction domain 1B, transcript variant X1	GO:0007270,GO:0003700,GO:0008150,GO:0005575,GO:0016514,GO:0005634,GO:0005654,GO:0005737,GO:0060996,GO:0005829,GO:0071565,GO:0097026,GO:0005886,GO:1904385,GO:0002931,GO:0006338,GO:0003674,GO:0006355,GO:0003677	neuron-neuron synaptic transmission|DNA binding transcription factor activity|biological_process|cellular_component|SWI/SNF complex|nucleus|nucleoplasm|cytoplasm|dendritic spine development|cytosol|nBAF complex|dendritic cell dendrite assembly|plasma membrane|cellular response to angiotensin|response to ischemia|chromatin remodeling|molecular_function|regulation of transcription, DNA-templated|DN…	rno04714,rno05225	Thermogenesis|Hepatocellular carcinoma	rno-Arid1b_0005	http://159.226.67.237:8080/new/circ_detail.php?ID=rno-Arid1b_0005
circRNA_00136|Chr1:45923228_46014665_+	0.073018552	0.111938531	0.064596776	0.236542158	0.156442526	0.194834271	0.040746554	0.04064583	0.050730969	0.101960835	0.238181716	0.050036631	91438	456	sense-overlapping	XM_017590420.1	Chr1:45923119_46232301_+	Arid1b	GeneID:282546,Genbank:XM_017590420.1,RGD:708504	AT-rich interaction domain 1B, transcript variant X1	GO:0007270,GO:0003700,GO:0008150,GO:0005575,GO:0016514,GO:0005634,GO:0005654,GO:0005737,GO:0060996,GO:0005829,GO:0071565,GO:0097026,GO:0005886,GO:1904385,GO:0002931,GO:0006338,GO:0003674,GO:0006355,GO:0003677	neuron-neuron synaptic transmission|DNA binding transcription factor activity|biological_process|cellular_component|SWI/SNF complex|nucleus|nucleoplasm|cytoplasm|dendritic spine development|cytosol|nBAF complex|dendritic cell dendrite assembly|plasma membrane|cellular response to angiotensin|response to ischemia|chromatin remodeling|molecular_function|regulation of transcription, DNA-templated|DN…	rno04714,rno05225	Thermogenesis|Hepatocellular carcinoma	rno-Arid1b_0001	http://159.226.67.237:8080/new/circ_detail.php?ID=rno-Arid1b_0001
circRNA_00137|Chr1:46959021_46960594_-	0	0	0	0	0	0.024354284	0	0	0	0	0	0	1574	277	sense-overlapping	XM_574308.7	Chr1:46934499_46978263_-	Serac1	GeneID:499015,Genbank:XM_574308.7,RGD:1565064	serine active site containing 1, transcript variant X3	GO:0030198,GO:0032367,GO:0036148,GO:0044233,GO:0005578,GO:0005739,GO:0005783	extracellular matrix organization|intracellular cholesterol transport|phosphatidylglycerol acyl-chain remodeling|ER-mitochondrion membrane contact site|proteinaceous extracellular matrix|mitochondrion|endoplasmic reticulum			rno-Serac1_0002	http://159.226.67.237:8080/new/circ_detail.php?ID=rno-Serac1_0002
circRNA_00138|Chr1:47030544_47032563_+	0.020862443	0	0	0.049798349	0	0	0.030559916	0.030484372	0.025365484	0.020392167	0	0.070051283	2020	2020	exonic	XM_008758737.2	Chr1:47002928_47128114_+	Tulp4	GeneID:499016,Genbank:XM_008758737.2,RGD:1564487	tubby like protein 4, transcript variant X3	GO:0035091,GO:0061512,GO:0005737,GO:0005929,GO:0016567	phosphatidylinositol binding|protein localization to cilium|cytoplasm|cilium|protein ubiquitination			rno-Tulp4_0001	http://159.226.67.237:8080/new/circ_detail.php?ID=rno-Tulp4_0001
circRNA_00139|Chr1:47030544_47077979_+	0	0.03052869	0.032298388	0.037348762	0	0.036531426	0	0	0	0.030588251	0	0.060043957	47436	2311	sense-overlapping	XM_008758737.2	Chr1:47002928_47128114_+	Tulp4	GeneID:499016,Genbank:XM_008758737.2,RGD:1564487	tubby like protein 4, transcript variant X3	GO:0035091,GO:0061512,GO:0005737,GO:0005929,GO:0016567	phosphatidylinositol binding|protein localization to cilium|cytoplasm|cilium|protein ubiquitination			rno-RF00001_0003	http://159.226.67.237:8080/new/circ_detail.php?ID=rno-RF00001_0003
circRNA_00140|Chr1:47181478_47184165_+	0	0	0	0	0	0	0	0.04064583	0	0	0	0	2688	147	sense-overlapping	NM_001130939.1	Chr1:47162394_47202554_+	Tmem181	GeneID:502228,Genbank:NM_001130939.1,RGD:1566403	transmembrane protein 181	GO:0016021,GO:0009405,GO:0015643	integral component of membrane|pathogenesis|toxic substance binding			rno-Tmem181_0004	http://159.226.67.237:8080/new/circ_detail.php?ID=rno-Tmem181_0004
circRNA_00141|Chr1:47915955_47916946_-	0	0	0	0	0	0	0.030559916	0	0	0	0	0	992	441	sense-overlapping	NM_017051.2	Chr1:47914757_47921587_-	Sod2	GeneID:24787,Genbank:NM_017051.2,RGD:3732	superoxide dismutase 2, mitochondrial	GO:0003069,GO:0003677,GO:0004784,GO:0005737,GO:0007507,GO:0005739,GO:0007568,GO:0007605,GO:0007626,GO:0008217,GO:0008285,GO:0019430,GO:0008630,GO:0008631,GO:0019825,GO:0008637,GO:0019899,GO:0022904,GO:0030097,GO:0030145,GO:0000302,GO:0042542,GO:0000303,GO:0042554,GO:0001306,GO:0042645,GO:0030335,GO:0001315,GO:0042743,GO:0042802,GO:0001666,GO:0001836,GO:0043066,GO:0001889,GO:0051289,GO:0043209,GO:…	acetylcholine-mediated vasodilation involved in regulation of systemic arterial blood pressure|DNA binding|superoxide dismutase activity|cytoplasm|heart development|mitochondrion|aging|sensory perception of sound|locomotory behavior|regulation of blood pressure|negative regulation of cell proliferation|removal of superoxide radicals|intrinsic apoptotic signaling pathway in response to DNA damage|…	rno04068,rno04146,rno04211,rno04213,rno05016	FoxO signaling pathway|Peroxisome|Longevity regulating pathway - mammal|Longevity regulating pathway - multiple species|Huntington's disease	rno-Sod2_0004	http://159.226.67.237:8080/new/circ_detail.php?ID=rno-Sod2_0004
circRNA_00142|Chr1:48661472_48661662_+	0	0	0	0	0	0.024354284	0	0	0	0	0	0	191	191	exonic	XM_006227872.3	Chr1:48625714_48711642_+	Map3k4	GeneID:308106,Genbank:XM_006227872.3,RGD:1311192	mitogen activated protein kinase kinase kinase 4, transcript variant X1	GO:1900745,GO:0023014,GO:0003674,GO:1904355,GO:0031098,GO:0004672,GO:0032147,GO:0004674,GO:0004709,GO:0005524,GO:0005575,GO:0005737,GO:0032212,GO:0035556,GO:0007346,GO:0042981,GO:0008150,GO:0043507,GO:0010225,GO:0000165,GO:0051973,GO:0010468,GO:0000186,GO:0060718,GO:0019100,GO:0001890	positive regulation of p38MAPK cascade|signal transduction by protein phosphorylation|molecular_function|positive regulation of telomere capping|stress-activated protein kinase signaling cascade|protein kinase activity|activation of protein kinase activity|protein serine/threonine kinase activity|MAP kinase kinase kinase activity|ATP binding|cellular_component|cytoplasm|positive regulation of tel…	rno04010,rno04912	MAPK signaling pathway|GnRH signaling pathway	rno-Map3k4_0003	http://159.226.67.237:8080/new/circ_detail.php?ID=rno-Map3k4_0003
circRNA_00143|Chr1:49664244_49681992_-	0	0	0	0	0	0.048708568	0	0	0	0	0	0	17749	17749	sense-overlapping	NM_020093.1	Chr1:48880015_50069998_-	Park2	GeneID:56816,Genbank:NM_020093.1,RGD:61797	parkin RBR E3 ubiquitin protein ligase	GO:0031624,GO:0031625,GO:0031647,GO:0031648,GO:0032092,GO:0042417,GO:0032232,GO:0042493,GO:0032436,GO:0042802,GO:0042826,GO:0042981,GO:0043005,GO:0043524,GO:0043025,GO:0043065,GO:0043653,GO:0044257,GO:0044828,GO:0044877,GO:0050821,GO:0045121,GO:0051087,GO:0045202,GO:0051412,GO:0045211,GO:0051582,GO:0051583,GO:0000422,GO:0051646,GO:0051865,GO:0097237,GO:0070585,GO:0097602,GO:0051881,GO:0000423,GO:…	ubiquitin conjugating enzyme binding|ubiquitin protein ligase binding|regulation of protein stability|protein destabilization|positive regulation of protein binding|dopamine metabolic process|negative regulation of actin filament bundle assembly|response to drug|positive regulation of proteasomal ubiquitin-dependent protein catabolic process|identical protein binding|histone deacetylase binding|r…	rno04141,rno04120,rno04137,rno05012	Protein processing in endoplasmic reticulum|Ubiquitin mediated proteolysis|Mitophagy - animal|Parkinson's disease
circRNA_00144|Chr1:52388783_52401374_-	0	0	0	0	0	0.024354284	0	0	0	0	0	0	12592	882	sense-overlapping	NM_022236.1	Chr1:52360296_52544448_-	Pde10a	GeneID:63885,Genbank:NM_022236.1,RGD:68434	phosphodiesterase 10A	GO:0043204,GO:0004118,GO:0043949,GO:0046069,GO:0005737,GO:0006198,GO:0007165,GO:0008144,GO:0010738,GO:0046872,GO:0016020,GO:0047555,GO:0030552,GO:0004112,GO:0030553,GO:0004114,GO:0043025	perikaryon|cGMP-stimulated cyclic-nucleotide phosphodiesterase activity|regulation of cAMP-mediated signaling|cGMP catabolic process|cytoplasm|cAMP catabolic process|signal transduction|drug binding|regulation of protein kinase A signaling|metal ion binding|membrane|3',5'-cyclic-GMP phosphodiesterase activity|cAMP binding|cyclic-nucleotide phosphodiesterase activity|cGMP binding|3',5'-cyclic-nucl…	rno00230,rno05032	Purine metabolism|Morphine addiction	rno-Pde10a_0007	http://159.226.67.237:8080/new/circ_detail.php?ID=rno-Pde10a_0007
circRNA_00145|Chr1:52414237_52444705_-	0.052156108	0	0	0	0	0	0	0	0	0.030588251	0	0	30469	329	sense-overlapping	NM_022236.1	Chr1:52360296_52544448_-	Pde10a	GeneID:63885,Genbank:NM_022236.1,RGD:68434	phosphodiesterase 10A	GO:0043204,GO:0004118,GO:0043949,GO:0046069,GO:0005737,GO:0006198,GO:0007165,GO:0008144,GO:0010738,GO:0046872,GO:0016020,GO:0047555,GO:0030552,GO:0004112,GO:0030553,GO:0004114,GO:0043025	perikaryon|cGMP-stimulated cyclic-nucleotide phosphodiesterase activity|regulation of cAMP-mediated signaling|cGMP catabolic process|cytoplasm|cAMP catabolic process|signal transduction|drug binding|regulation of protein kinase A signaling|metal ion binding|membrane|3',5'-cyclic-GMP phosphodiesterase activity|cAMP binding|cyclic-nucleotide phosphodiesterase activity|cGMP binding|3',5'-cyclic-nucl…	rno00230,rno05032	Purine metabolism|Morphine addiction	rno-Pde10a_0001	http://159.226.67.237:8080/new/circ_detail.php?ID=rno-Pde10a_0001	RNO_CIRCpedia_1635	NM_022236	Pde10a
circRNA_00146|Chr1:53327671_53332902_-	0	0	0	0	0	0	0	0	0.076096453	0	0.054132208	0	5232	5232	antisense	XM_017588698.1	Chr1:53219346_53499445_+	Rps6ka2	GeneID:117269,Genbank:XM_017588698.1,RGD:620676	ribosomal protein S6 kinase polypeptide 2, transcript variant X2	GO:0035556,GO:0005840,GO:0004672,GO:0043065,GO:0006468,GO:0004674,GO:0045786,GO:0045835,GO:0004711,GO:0004712,GO:0005524,GO:0007507,GO:0005634,GO:0060047,GO:0008285,GO:0070613,GO:0010628,GO:0005654,GO:0071322,GO:0010659,GO:0005737,GO:0000287,GO:0018105,GO:0001556,GO:0033554,GO:0005819,GO:0002035	intracellular signal transduction|ribosome|protein kinase activity|positive regulation of apoptotic process|protein phosphorylation|protein serine/threonine kinase activity|negative regulation of cell cycle|negative regulation of meiotic nuclear division|ribosomal protein S6 kinase activity|protein serine/threonine/tyrosine kinase activity|ATP binding|heart development|nucleus|heart contraction|n…	rno04010,rno04150,rno04114,rno04914,rno04720,rno04722,rno04714,rno04931	MAPK signaling pathway|mTOR signaling pathway|Oocyte meiosis|Progesterone-mediated oocyte maturation|Long-term potentiation|Neurotrophin signaling pathway|Thermogenesis|Insulin resistance
circRNA_00147|Chr1:53433883_53449926_+	0	0	0	0	0	0	0	0	0	0.050980418	0	0.040029305	16044	609	sense-overlapping	XM_017588698.1	Chr1:53219346_53499445_+	Rps6ka2	GeneID:117269,Genbank:XM_017588698.1,RGD:620676	ribosomal protein S6 kinase polypeptide 2, transcript variant X2	GO:0035556,GO:0005840,GO:0004672,GO:0043065,GO:0006468,GO:0004674,GO:0045786,GO:0045835,GO:0004711,GO:0004712,GO:0005524,GO:0007507,GO:0005634,GO:0060047,GO:0008285,GO:0070613,GO:0010628,GO:0005654,GO:0071322,GO:0010659,GO:0005737,GO:0000287,GO:0018105,GO:0001556,GO:0033554,GO:0005819,GO:0002035	intracellular signal transduction|ribosome|protein kinase activity|positive regulation of apoptotic process|protein phosphorylation|protein serine/threonine kinase activity|negative regulation of cell cycle|negative regulation of meiotic nuclear division|ribosomal protein S6 kinase activity|protein serine/threonine/tyrosine kinase activity|ATP binding|heart development|nucleus|heart contraction|n…	rno04010,rno04150,rno04114,rno04914,rno04720,rno04722,rno04714,rno04931	MAPK signaling pathway|mTOR signaling pathway|Oocyte meiosis|Progesterone-mediated oocyte maturation|Long-term potentiation|Neurotrophin signaling pathway|Thermogenesis|Insulin resistance	rno-Rps6ka2_0004	http://159.226.67.237:8080/new/circ_detail.php?ID=rno-Rps6ka2_0004
circRNA_00148|Chr1:53479744_53479880_-	0	0	0	0	0	0	0	0	0	0	0.032479325	0	137	137	antisense	XM_017588698.1	Chr1:53219346_53499445_+	Rps6ka2	GeneID:117269,Genbank:XM_017588698.1,RGD:620676	ribosomal protein S6 kinase polypeptide 2, transcript variant X2	GO:0035556,GO:0005840,GO:0004672,GO:0043065,GO:0006468,GO:0004674,GO:0045786,GO:0045835,GO:0004711,GO:0004712,GO:0005524,GO:0007507,GO:0005634,GO:0060047,GO:0008285,GO:0070613,GO:0010628,GO:0005654,GO:0071322,GO:0010659,GO:0005737,GO:0000287,GO:0018105,GO:0001556,GO:0033554,GO:0005819,GO:0002035	intracellular signal transduction|ribosome|protein kinase activity|positive regulation of apoptotic process|protein phosphorylation|protein serine/threonine kinase activity|negative regulation of cell cycle|negative regulation of meiotic nuclear division|ribosomal protein S6 kinase activity|protein serine/threonine/tyrosine kinase activity|ATP binding|heart development|nucleus|heart contraction|n…	rno04010,rno04150,rno04114,rno04914,rno04720,rno04722,rno04714,rno04931	MAPK signaling pathway|mTOR signaling pathway|Oocyte meiosis|Progesterone-mediated oocyte maturation|Long-term potentiation|Neurotrophin signaling pathway|Thermogenesis|Insulin resistance
circRNA_00149|Chr1:53743313_53753638_-	0.020862443	0	0.021532259	0	0	0	0	0	0	0	0	0	10326	10326	sense-overlapping	NM_013217.2	Chr1:53713873_53861918_-	Afdn	GeneID:26955,Genbank:NM_013217.2,RGD:708561	afadin, adherens junction formation factor	GO:0005913,GO:0007155,GO:0007165,GO:0016607,GO:0045177,GO:0017016,GO:0021537,GO:0045296,GO:0021987,GO:0048854,GO:0048872,GO:0050839,GO:0005515,GO:0005654,GO:0005737,GO:0005829,GO:0005886,GO:0005911,GO:0005912,GO:0030054,GO:0030274,GO:0032880,GO:0034332,GO:0034334,GO:0060019,GO:0043296,GO:0060563,GO:0043547,GO:0070445,GO:0090557,GO:1902414	cell-cell adherens junction|cell adhesion|signal transduction|nuclear speck|apical part of cell|Ras GTPase binding|telencephalon development|cadherin binding|cerebral cortex development|brain morphogenesis|homeostasis of number of cells|cell adhesion molecule binding|protein binding|nucleoplasm|cytoplasm|cytosol|plasma membrane|cell-cell junction|adherens junction|cell junction|LIM domain binding…	rno04014,rno04015,rno04024,rno04520,rno04530,rno04670	Ras signaling pathway|Rap1 signaling pathway|cAMP signaling pathway|Adherens junction|Tight junction|Leukocyte transendothelial migration	rno-Afdn_0016	http://159.226.67.237:8080/new/circ_detail.php?ID=rno-Afdn_0016
circRNA_00150|Chr1:53788308_53802658_-	0	0	0	0	0	0.036531426	0	0	0	0	0.021652883	0	14351	801	sense-overlapping	NM_013217.2	Chr1:53713873_53861918_-	Afdn	GeneID:26955,Genbank:NM_013217.2,RGD:708561	afadin, adherens junction formation factor	GO:0005913,GO:0007155,GO:0007165,GO:0016607,GO:0045177,GO:0017016,GO:0021537,GO:0045296,GO:0021987,GO:0048854,GO:0048872,GO:0050839,GO:0005515,GO:0005654,GO:0005737,GO:0005829,GO:0005886,GO:0005911,GO:0005912,GO:0030054,GO:0030274,GO:0032880,GO:0034332,GO:0034334,GO:0060019,GO:0043296,GO:0060563,GO:0043547,GO:0070445,GO:0090557,GO:1902414	cell-cell adherens junction|cell adhesion|signal transduction|nuclear speck|apical part of cell|Ras GTPase binding|telencephalon development|cadherin binding|cerebral cortex development|brain morphogenesis|homeostasis of number of cells|cell adhesion molecule binding|protein binding|nucleoplasm|cytoplasm|cytosol|plasma membrane|cell-cell junction|adherens junction|cell junction|LIM domain binding…	rno04014,rno04015,rno04024,rno04520,rno04530,rno04670	Ras signaling pathway|Rap1 signaling pathway|cAMP signaling pathway|Adherens junction|Tight junction|Leukocyte transendothelial migration	rno-Afdn_0001	http://159.226.67.237:8080/new/circ_detail.php?ID=rno-Afdn_0001	RNO_CIRCpedia_6507	NM_013217	Afdn
circRNA_00151|Chr1:54418421_54455843_-	0	0	0	0	0	0	0	0	0	0	0	0.050036631	37423	37423	intergenic										rno-AABR07001634_0002	http://159.226.67.237:8080/new/circ_detail.php?ID=rno-AABR07001634_0002
circRNA_00152|Chr1:54441038_54441485_-	0	0	0	0.024899175	0	0.024354284	0.030559916	0.04064583	0.025365484	0	0.043305766	0	448	448	intergenic
circRNA_00153|Chr1:54441038_54455357_-	0	0	0	0	0	0	0	0	0	0	0.075785091	0	14320	14320	intergenic										rno-AABR07001634_0004	http://159.226.67.237:8080/new/circ_detail.php?ID=rno-AABR07001634_0004
circRNA_00154|Chr1:54455261_54472328_-	0	0	0	0	0	0	0	0	0	0.020392167	0	0	17068	17068	intergenic
circRNA_00155|Chr1:55656057_55731336_+	0	0	0	0.024899175	0.026073754	0	0	0	0	0	0	0	75280	75028	antisense	XM_017590422.1	Chr1:55662372_55663497_-	RGD1561185	GeneID:502251,Genbank:XM_017590422.1,RGD:1561185	similar to putative protein kinase, transcript variant X1
circRNA_00156|Chr1:55657362_55731336_+	0	0.050881151	0	0	0	0	0	0	0	0	0	0	73975	73723	antisense	XM_017590422.1	Chr1:55662372_55663497_-	RGD1561185	GeneID:502251,Genbank:XM_017590422.1,RGD:1561185	similar to putative protein kinase, transcript variant X1
circRNA_00157|Chr1:56848551_56892860_-	0	0	0	0	0	0.036531426	0	0	0	0.030588251	0	0	44310	300	sense-overlapping	XM_008758805.2	Chr1:56806051_56949586_-	Wdr27	GeneID:308222,Genbank:XM_008758805.2,RGD:1309633	WD repeat domain 27, transcript variant X1	GO:0005654	nucleoplasm			rno-Wdr27_0001	http://159.226.67.237:8080/new/circ_detail.php?ID=rno-Wdr27_0001
circRNA_00158|Chr1:56848551_56903889_-	0	0	0	0	0	0	0	0.030484372	0	0	0	0	55339	520	sense-overlapping	XM_008758805.2	Chr1:56806051_56949586_-	Wdr27	GeneID:308222,Genbank:XM_008758805.2,RGD:1309633	WD repeat domain 27, transcript variant X1	GO:0005654	nucleoplasm			rno-Wdr27_0003	http://159.226.67.237:8080/new/circ_detail.php?ID=rno-Wdr27_0003
circRNA_00159|Chr1:56848551_56909980_-	0	0	0	0	0	0	0	0	0.025365484	0	0	0	61430	776	sense-overlapping	XM_008758805.2	Chr1:56806051_56949586_-	Wdr27	GeneID:308222,Genbank:XM_008758805.2,RGD:1309633	WD repeat domain 27, transcript variant X1	GO:0005654	nucleoplasm			rno-Wdr27_0004	http://159.226.67.237:8080/new/circ_detail.php?ID=rno-Wdr27_0004	RNO_CIRCpedia_5072	ENSRNOT00000021141.7	Wdr27
circRNA_00160|Chr1:56848551_56915732_-	0	0	0	0.024899175	0	0	0	0.020322915	0	0.030588251	0.021652883	0.020014652	67182	866	sense-overlapping	XM_008758805.2	Chr1:56806051_56949586_-	Wdr27	GeneID:308222,Genbank:XM_008758805.2,RGD:1309633	WD repeat domain 27, transcript variant X1	GO:0005654	nucleoplasm			rno-Wdr27_0007	http://159.226.67.237:8080/new/circ_detail.php?ID=rno-Wdr27_0007
circRNA_00161|Chr1:56848551_56939897_-	0.031293665	0.122114761	0.075362906	0.211642983	0	0.073062852	0.020373277	0.081291659	0.101461937	0.040784334	0.054132208	0	91347	76948	sense-overlapping	XM_008758805.2	Chr1:56806051_56949586_-	Wdr27	GeneID:308222,Genbank:XM_008758805.2,RGD:1309633	WD repeat domain 27, transcript variant X1	GO:0005654	nucleoplasm					RNO_CIRCpedia_8389	ENSRNOT00000021141.7	Wdr27
circRNA_00162|Chr1:56859784_56878958_-	0	0	0	0.062247936	0	0	0	0	0	0	0	0	19175	19175	intronic	XM_008758805.2	Chr1:56806051_56949586_-	Wdr27	GeneID:308222,Genbank:XM_008758805.2,RGD:1309633	WD repeat domain 27, transcript variant X1	GO:0005654	nucleoplasm
circRNA_00163|Chr1:56859784_56880795_-	0.166899547	0	0.129193553	0.062247936	0	0	0	0	0	0.122353002	0.032479325	0	21012	21012	intronic	XM_008758805.2	Chr1:56806051_56949586_-	Wdr27	GeneID:308222,Genbank:XM_008758805.2,RGD:1309633	WD repeat domain 27, transcript variant X1	GO:0005654	nucleoplasm
circRNA_00164|Chr1:56873129_56880795_-	0.198193212	0.274758213	0	0.112046285	0.117331895	0.12177142	0.07130647	0.193067691	0	0.081568668	0.108264416	0.250183154	7667	7667	intronic	XM_008758805.2	Chr1:56806051_56949586_-	Wdr27	GeneID:308222,Genbank:XM_008758805.2,RGD:1309633	WD repeat domain 27, transcript variant X1	GO:0005654	nucleoplasm
circRNA_00165|Chr1:56890732_56906961_-	0	0	0	0	0	0	0	0	0	0.020392167	0	0	16230	555	sense-overlapping	XM_008758805.2	Chr1:56806051_56949586_-	Wdr27	GeneID:308222,Genbank:XM_008758805.2,RGD:1309633	WD repeat domain 27, transcript variant X1	GO:0005654	nucleoplasm			rno-Wdr27_0009	http://159.226.67.237:8080/new/circ_detail.php?ID=rno-Wdr27_0009
circRNA_00166|Chr1:56892763_56939897_-	0	0	0	0	0	0	0	0	0	0	0	0.020014652	47135	33135	sense-overlapping	XM_008758805.2	Chr1:56806051_56949586_-	Wdr27	GeneID:308222,Genbank:XM_008758805.2,RGD:1309633	WD repeat domain 27, transcript variant X1	GO:0005654	nucleoplasm
circRNA_00167|Chr1:56902969_56909980_-	0.052156108	0	0	0.049798349	0.065184386	0	0	0.020322915	0.038048226	0.030588251	0	0.020014652	7012	476	sense-overlapping	XM_008758805.2	Chr1:56806051_56949586_-	Wdr27	GeneID:308222,Genbank:XM_008758805.2,RGD:1309633	WD repeat domain 27, transcript variant X1	GO:0005654	nucleoplasm
circRNA_00168|Chr1:56902969_56915732_-	0.031293665	0.081409841	0.075362906	0.062247936	0	0.085239994	0.040746554	0	0.038048226	0.071372585	0.043305766	0	12764	566	sense-overlapping	XM_008758805.2	Chr1:56806051_56949586_-	Wdr27	GeneID:308222,Genbank:XM_008758805.2,RGD:1309633	WD repeat domain 27, transcript variant X1	GO:0005654	nucleoplasm			rno-Wdr27_0010	http://159.226.67.237:8080/new/circ_detail.php?ID=rno-Wdr27_0010
circRNA_00169|Chr1:56902969_56939897_-	0.052156108	0.050881151	0.021532259	0.112046285	0.065184386	0.048708568	0.162986217	0.04064583	0	0.17333342	0.075785091	0	36929	1938	sense-overlapping	XM_008758805.2	Chr1:56806051_56949586_-	Wdr27	GeneID:308222,Genbank:XM_008758805.2,RGD:1309633	WD repeat domain 27, transcript variant X1	GO:0005654	nucleoplasm			rno-Wdr27_0015	http://159.226.67.237:8080/new/circ_detail.php?ID=rno-Wdr27_0015
circRNA_00170|Chr1:56915643_56939897_-	0	0	0	0	0	0	0.040746554	0	0	0	0	0	24255	1462	sense-overlapping	XM_008758805.2	Chr1:56806051_56949586_-	Wdr27	GeneID:308222,Genbank:XM_008758805.2,RGD:1309633	WD repeat domain 27, transcript variant X1	GO:0005654	nucleoplasm
circRNA_00171|Chr1:56917845_56939897_-	0	0.02035246	0	0.037348762	0	0	0	0.020322915	0	0	0.021652883	0	22053	1372	sense-overlapping	XM_008758805.2	Chr1:56806051_56949586_-	Wdr27	GeneID:308222,Genbank:XM_008758805.2,RGD:1309633	WD repeat domain 27, transcript variant X1	GO:0005654	nucleoplasm			rno-Wdr27_0014	http://159.226.67.237:8080/new/circ_detail.php?ID=rno-Wdr27_0014
circRNA_00172|Chr1:56929667_56942381_-	0.020862443	0	0	0	0	0	0	0	0	0.030588251	0	0	12715	695	sense-overlapping	XM_008758805.2	Chr1:56806051_56949586_-	Wdr27	GeneID:308222,Genbank:XM_008758805.2,RGD:1309633	WD repeat domain 27, transcript variant X1	GO:0005654	nucleoplasm
circRNA_00173|Chr1:56983437_56986249_+	0	0	0	0	0	0	0.030559916	0	0	0	0	0	2813	501	sense-overlapping	XM_002728660.5	Chr1:56982742_57008076_+	Ermard	GeneID:361485,Genbank:XM_002728660.5,RGD:1309374	ER membrane-associated RNA degradation, transcript variant X1	GO:0005789,GO:0007275,GO:0016021	endoplasmic reticulum membrane|multicellular organism development|integral component of membrane
circRNA_00174|Chr1:57349992_57360209_+	0.031293665	0	0	0	0	0	0	0	0	0	0	0	10218	1665	sense-overlapping	XM_008758761.2	Chr1:57345559_57392114_+	Fam120b	GeneID:308218,Genbank:XM_008758761.2,RGD:1310304	family with sequence similarity 120B, transcript variant X2	GO:0035357,GO:0045444,GO:0005634	peroxisome proliferator activated receptor signaling pathway|fat cell differentiation|nucleus
circRNA_00175|Chr1:57358582_57360209_+	0	0	0	0	0	0.024354284	0	0	0	0	0	0	1628	283	sense-overlapping	XM_008758761.2	Chr1:57345559_57392114_+	Fam120b	GeneID:308218,Genbank:XM_008758761.2,RGD:1310304	family with sequence similarity 120B, transcript variant X2	GO:0035357,GO:0045444,GO:0005634	peroxisome proliferator activated receptor signaling pathway|fat cell differentiation|nucleus			rno-Fam120b_0004	http://159.226.67.237:8080/new/circ_detail.php?ID=rno-Fam120b_0004	RNO_CIRCpedia_1638	ENSRNOT00000082790.1	Fam120b
circRNA_00176|Chr1:57358582_57373925_+	0	0	0	0	0	0	0	0	0.025365484	0	0	0	15344	549	sense-overlapping	XM_008758761.2	Chr1:57345559_57392114_+	Fam120b	GeneID:308218,Genbank:XM_008758761.2,RGD:1310304	family with sequence similarity 120B, transcript variant X2	GO:0035357,GO:0045444,GO:0005634	peroxisome proliferator activated receptor signaling pathway|fat cell differentiation|nucleus			rno-Fam120b_0001	http://159.226.67.237:8080/new/circ_detail.php?ID=rno-Fam120b_0001
circRNA_00177|Chr1:57482645_57486283_-	0.031293665	0	0.053830647	0.037348762	0	0.097417136	0	0.020322915	0.025365484	0.040784334	0	0	3639	320	sense-overlapping	XM_006227981.1	Chr1:57470878_57491359_-	Psmb1	GeneID:94198,Genbank:XM_006227981.1,RGD:621092	proteasome subunit beta 1, transcript variant X1	GO:0051603,GO:0005634,GO:0005737,GO:0005839,GO:0010498,GO:0010499,GO:0000502,GO:0019774,GO:0004175,GO:0043161,GO:0004298	proteolysis involved in cellular protein catabolic process|nucleus|cytoplasm|proteasome core complex|proteasomal protein catabolic process|proteasomal ubiquitin-independent protein catabolic process|proteasome complex|proteasome core complex, beta-subunit complex|endopeptidase activity|proteasome-mediated ubiquitin-dependent protein catabolic process|threonine-type endopeptidase activity	rno03050	Proteasome	rno-Psmb1_0001	http://159.226.67.237:8080/new/circ_detail.php?ID=rno-Psmb1_0001
circRNA_00178|Chr1:57547345_57553215_-	0	0	0	0.049798349	0	0	0	0	0	0	0	0	5871	689	sense-overlapping	NM_001108903.2	Chr1:57533602_57555048_-	Prdm9	GeneID:365155,Genbank:NM_001108903.2,RGD:1305247	PR domain 9	GO:0051568,GO:0005694,GO:0060903,GO:0006311,GO:0006351,GO:0007283,GO:0008150,GO:0010844,GO:0010845,GO:0016571,GO:0034968,GO:0042800,GO:0043565,GO:0003674,GO:0045944,GO:0005575,GO:0046872,GO:0005634	histone H3-K4 methylation|chromosome|positive regulation of meiosis I|meiotic gene conversion|transcription, DNA-templated|spermatogenesis|biological_process|recombination hotspot binding|positive regulation of reciprocal meiotic recombination|histone methylation|histone lysine methylation|histone methyltransferase activity (H3-K4 specific)|sequence-specific DNA binding|molecular_function|positiv…	rno00310	Lysine degradation
circRNA_00179|Chr1:57709952_57712920_+	0	0	0	0.024899175	0	0	0	0.04064583	0	0	0	0	2969	381	sense-overlapping	NM_001107465.1	Chr1:57692828_57756762_+	Chd1	GeneID:308215,Genbank:NM_001107465.1,RGD:1306794	chromodomain helicase DNA binding protein 1	GO:0005524,GO:0005575,GO:0005634,GO:0005737,GO:0006338,GO:0008150,GO:0016569,GO:0035064,GO:0043923,GO:0001650,GO:0003674	ATP binding|cellular_component|nucleus|cytoplasm|chromatin remodeling|biological_process|covalent chromatin modification|methylated histone binding|positive regulation by host of viral transcription|fibrillar center|molecular_function			rno-Chd1_0002	http://159.226.67.237:8080/new/circ_detail.php?ID=rno-Chd1_0002	RNO_CIRCpedia_7544	NM_001107465	Chd1
circRNA_00180|Chr1:57715968_57727480_+	0	0	0	0.024899175	0	0	0	0	0	0	0	0	11513	2056	sense-overlapping	NM_001107465.1	Chr1:57692828_57756762_+	Chd1	GeneID:308215,Genbank:NM_001107465.1,RGD:1306794	chromodomain helicase DNA binding protein 1	GO:0005524,GO:0005575,GO:0005634,GO:0005737,GO:0006338,GO:0008150,GO:0016569,GO:0035064,GO:0043923,GO:0001650,GO:0003674	ATP binding|cellular_component|nucleus|cytoplasm|chromatin remodeling|biological_process|covalent chromatin modification|methylated histone binding|positive regulation by host of viral transcription|fibrillar center|molecular_function
circRNA_00181|Chr1:57722004_57740161_+	0	0	0	0	0	0	0	0	0	0	0	0.020014652	18158	9981	sense-overlapping	NM_001107465.1	Chr1:57692828_57756762_+	Chd1	GeneID:308215,Genbank:NM_001107465.1,RGD:1306794	chromodomain helicase DNA binding protein 1	GO:0005524,GO:0005575,GO:0005634,GO:0005737,GO:0006338,GO:0008150,GO:0016569,GO:0035064,GO:0043923,GO:0001650,GO:0003674	ATP binding|cellular_component|nucleus|cytoplasm|chromatin remodeling|biological_process|covalent chromatin modification|methylated histone binding|positive regulation by host of viral transcription|fibrillar center|molecular_function			rno-Chd1_0010	http://159.226.67.237:8080/new/circ_detail.php?ID=rno-Chd1_0010
circRNA_00182|Chr1:57742000_57744248_+	0.041724887	0.071233611	0	0.074697524	0.117331895	0.048708568	0	0.030484372	0	0	0	0	2249	393	sense-overlapping	NM_001107465.1	Chr1:57692828_57756762_+	Chd1	GeneID:308215,Genbank:NM_001107465.1,RGD:1306794	chromodomain helicase DNA binding protein 1	GO:0005524,GO:0005575,GO:0005634,GO:0005737,GO:0006338,GO:0008150,GO:0016569,GO:0035064,GO:0043923,GO:0001650,GO:0003674	ATP binding|cellular_component|nucleus|cytoplasm|chromatin remodeling|biological_process|covalent chromatin modification|methylated histone binding|positive regulation by host of viral transcription|fibrillar center|molecular_function			rno-Chd1_0005	http://159.226.67.237:8080/new/circ_detail.php?ID=rno-Chd1_0005	RNO_CIRCpedia_5074	NM_001107465	Chd1
circRNA_00183|Chr1:61388743_61406321_+	0	0	0	0	0	0	0.030559916	0.060968745	0	0	0	0.030021978	17579	1958	sense-overlapping	XM_017589343.1	Chr1:61389594_61426289_+	Zfp52	GeneID:361487,Genbank:XM_017589343.1,RGD:1359149	zinc finger protein 52, transcript variant X1	GO:0046872,GO:0003676,GO:0005622,GO:0006355	metal ion binding|nucleic acid binding|intracellular|regulation of transcription, DNA-templated			rno-Zfp52_0001	http://159.226.67.237:8080/new/circ_detail.php?ID=rno-Zfp52_0001
circRNA_00184|Chr1:62178032_62223247_-	0	0.03052869	0	0	0	0	0	0	0	0	0	0	45216	28241	sense-overlapping	XM_017589909.1	Chr1:62186303_62209401_-	LOC682225	GeneID:682225,Genbank:XM_017589909.1,RGD:1585764	similar to zinc finger protein 665, transcript variant X1					rno-AABR07001926_0003	http://159.226.67.237:8080/new/circ_detail.php?ID=rno-AABR07001926_0003
circRNA_00185|Chr1:62178032_62229342_-	0	0	0.021532259	0.062247936	0.026073754	0	0	0	0	0	0	0	51311	34336	sense-overlapping	XM_017589909.1	Chr1:62186303_62209401_-	LOC682225	GeneID:682225,Genbank:XM_017589909.1,RGD:1585764	similar to zinc finger protein 665, transcript variant X1					rno-AABR07001926_0002	http://159.226.67.237:8080/new/circ_detail.php?ID=rno-AABR07001926_0002
circRNA_00186|Chr1:62472136_62534546_-	0	0.03052869	0	0	0	0.048708568	0	0	0	0	0	0.060043957	62411	56124	antisense	NM_001111321.1	Chr1:62500357_62508149_+	Vom2r80	GeneID:502285,Genbank:NM_001111321.1,RGD:1559687	vomeronasal 2 receptor, 80	GO:0004930,GO:0005887	G-protein coupled receptor activity|integral component of plasma membrane			rno-AABR07001942_0001	http://159.226.67.237:8080/new/circ_detail.php?ID=rno-AABR07001942_0001
circRNA_00187|Chr1:62532596_62562097_-	0	0	0	0	0	0	0	0	0.038048226	0.030588251	0	0	29502	25640	sense-overlapping	XM_006228106.3	Chr1:62555186_62577749_-	Zfp40	GeneID:690661,Genbank:XM_006228106.3,RGD:1593410	zinc finger protein 40, transcript variant X1					rno-Zfp40_0001	http://159.226.67.237:8080/new/circ_detail.php?ID=rno-Zfp40_0001
circRNA_00188|Chr1:62753120_62803652_+	0	0	0.043064518	0	0	0	0	0	0	0	0	0	50533	39248	sense-overlapping	XM_017590548.1	Chr1:62753049_62766757_+	LOC682419	GeneID:682419,Genbank:XM_017590548.1,RGD:1583473	similar to putative pheromone receptor (Go-VN4), transcript variant X1	GO:0005887,GO:0007186,GO:0016021,GO:0004930,GO:0005886	integral component of plasma membrane|G-protein coupled receptor signaling pathway|integral component of membrane|G-protein coupled receptor activity|plasma membrane
circRNA_00189|Chr1:63714184_63760774_+	0	0	0	0.087147111	0	0	0	0	0	0	0	0	46591	43533	sense-overlapping	XM_017589919.1	Chr1:63711363_63721987_+	RGD1562625	GeneID:502291,Genbank:XM_017589919.1,RGD:1562625	similar to killer activatory receptor-like protein p91D, transcript variant X3
circRNA_00190|Chr1:63736954_63760774_+	0	0	0	0.037348762	0.039110632	0	0	0	0	0	0	0	23821	20634	sense-overlapping	NM_031713.1	Chr1:63734135_63741986_+	Pirb	GeneID:65146,Genbank:NM_031713.1,RGD:70895	paired Ig-like receptor B	GO:0106003,GO:0042102,GO:0002666,GO:0042130,GO:0002767,GO:0042288,GO:0002774,GO:0005615,GO:0005737,GO:0005886,GO:0007165,GO:0042803,GO:0008157,GO:0044877,GO:0009986,GO:0045591,GO:0016021,GO:0050839,GO:0023029,GO:0001540,GO:0051926,GO:0032396,GO:0002578,GO:0071222,GO:0034113,GO:0002645	amyloid-beta complex|positive regulation of T cell proliferation|positive regulation of T cell tolerance induction|negative regulation of T cell proliferation|immune response-inhibiting cell surface receptor signaling pathway|MHC class I protein binding|Fc receptor mediated inhibitory signaling pathway|extracellular space|cytoplasm|plasma membrane|signal transduction|protein homodimerization acti…	rno04662,rno04380	B cell receptor signaling pathway|Osteoclast differentiation
circRNA_00191|Chr1:63760064_63842629_+	0	0	0	0.037348762	0	0	0	0	0	0	0	0	82566	82566	sense-overlapping	NM_001037357.2	Chr1:63759638_63849063_+	Lilrb3l	GeneID:361493,Genbank:NM_001037357.2,RGD:1307219	leukocyte immunoglobulin-like receptor, subfamily B (with TM and ITIM domains), member 3-like			rno04380	Osteoclast differentiation	rno-Lilrb3a_0009	http://159.226.67.237:8080/new/circ_detail.php?ID=rno-Lilrb3a_0009
circRNA_00192|Chr1:63778610_63845033_+	0	0	0	0.049798349	0	0	0	0	0	0	0	0	66424	65050	sense-overlapping	NM_001037357.2	Chr1:63759638_63849063_+	Lilrb3l	GeneID:361493,Genbank:NM_001037357.2,RGD:1307219	leukocyte immunoglobulin-like receptor, subfamily B (with TM and ITIM domains), member 3-like			rno04380	Osteoclast differentiation
circRNA_00193|Chr1:63842808_63920657_+	0	0	0	0	0.299848175	0.036531426	0	0	0	0	0.054132208	0	77850	73780	sense-overlapping	XM_006228033.2	Chr1:63842340_63848880_+	Lilrb3l	GeneID:361493,Genbank:XM_006228033.2,RGD:1307219	leukocyte immunoglobulin-like receptor, subfamily B (with TM and ITIM domains), member 3-like, transcript variant X3			rno04380	Osteoclast differentiation	rno-Lilrb3a_0007	http://159.226.67.237:8080/new/circ_detail.php?ID=rno-Lilrb3a_0007
circRNA_00194|Chr1:64132434_64141484_-	0	0.03052869	0	0	0	0	0	0	0	0	0	0	9051	7118	sense-overlapping	NM_001107471.2	Chr1:64130823_64147066_-	Cnot3	GeneID:308311,Genbank:NM_001107471.2,RGD:1304771	CCR4-NOT transcription complex, subunit 3	GO:0001829,GO:0003674,GO:0005575,GO:0005634,GO:0006355,GO:0008150,GO:0017148,GO:0030014,GO:0030015,GO:2000036,GO:0000288,GO:0000932	trophectodermal cell differentiation|molecular_function|cellular_component|nucleus|regulation of transcription, DNA-templated|biological_process|negative regulation of translation|CCR4-NOT complex|CCR4-NOT core complex|regulation of stem cell population maintenance|nuclear-transcribed mRNA catabolic process, deadenylation-dependent decay|P-body	rno03018	RNA degradation	rno-Cnot3_0003	http://159.226.67.237:8080/new/circ_detail.php?ID=rno-Cnot3_0003
circRNA_00195|Chr1:64399560_64401886_-	0	0	0.021532259	0	0.039110632	0	0	0	0.038048226	0	0	0	2327	453	sense-overlapping	XM_006228013.3	Chr1:64374547_64405380_-	Cacng7	GeneID:140728,Genbank:XM_006228013.3,RGD:628807	calcium voltage-gated channel auxiliary subunit gamma 7, transcript variant X1	GO:0032281,GO:0051968,GO:0070588,GO:0098839,GO:0098943,GO:0098970,GO:0099590,GO:2000311,GO:0005245,GO:0016247,GO:0019226	AMPA glutamate receptor complex|positive regulation of synaptic transmission, glutamatergic|calcium ion transmembrane transport|postsynaptic density membrane|neurotransmitter receptor transport, postsynaptic endosome to lysosome|postsynaptic neurotransmitter receptor diffusion trapping|neurotransmitter receptor internalization|regulation of AMPA receptor activity|voltage-gated calcium channel act…	rno04010,rno04921,rno04260,rno04261,rno05410,rno05412,rno05414	MAPK signaling pathway|Oxytocin signaling pathway|Cardiac muscle contraction|Adrenergic signaling in cardiomyocytes|Hypertrophic cardiomyopathy (HCM)|Arrhythmogenic right ventricular cardiomyopathy (ARVC)|Dilated cardiomyopathy (DCM)	rno-Cacng7_0002	http://159.226.67.237:8080/new/circ_detail.php?ID=rno-Cacng7_0002
circRNA_00196|Chr1:64721324_64732312_+	0	0	0	0	0	0.036531426	0	0	0	0	0.032479325	0	10989	10989	sense-overlapping	XM_017589927.1	Chr1:64721939_64749676_+	LOC103691005	GeneID:103691005,Genbank:XM_017589927.1,RGD:9163837	zinc finger protein 679-like, transcript variant X2	GO:0046872,GO:0003676,GO:0005622,GO:0006355	metal ion binding|nucleic acid binding|intracellular|regulation of transcription, DNA-templated			rno-intergenic_000511	http://159.226.67.237:8080/new/circ_detail.php?ID=rno-intergenic_000511
circRNA_00197|Chr1:64721466_64732312_+	0	0	0	0	0	0	0.020373277	0	0	0	0	0	10847	10847	sense-overlapping	XM_017589927.1	Chr1:64721939_64749676_+	LOC103691005	GeneID:103691005,Genbank:XM_017589927.1,RGD:9163837	zinc finger protein 679-like, transcript variant X2	GO:0046872,GO:0003676,GO:0005622,GO:0006355	metal ion binding|nucleic acid binding|intracellular|regulation of transcription, DNA-templated
circRNA_00198|Chr1:64725469_64732312_+	0	0	0	0.062247936	0	0	0.030559916	0	0	0	0	0	6844	6844	intronic	XM_017589927.1	Chr1:64721939_64749676_+	LOC103691005	GeneID:103691005,Genbank:XM_017589927.1,RGD:9163837	zinc finger protein 679-like, transcript variant X2	GO:0046872,GO:0003676,GO:0005622,GO:0006355	metal ion binding|nucleic acid binding|intracellular|regulation of transcription, DNA-templated
circRNA_00199|Chr1:64725487_64732312_+	0	0	0	0	0.039110632	0.085239994	0.030559916	0	0	0.030588251	0.021652883	0	6826	6826	intronic	XM_017589927.1	Chr1:64721939_64749676_+	LOC103691005	GeneID:103691005,Genbank:XM_017589927.1,RGD:9163837	zinc finger protein 679-like, transcript variant X2	GO:0046872,GO:0003676,GO:0005622,GO:0006355	metal ion binding|nucleic acid binding|intracellular|regulation of transcription, DNA-templated			rno-intergenic_004177	http://159.226.67.237:8080/new/circ_detail.php?ID=rno-intergenic_004177
circRNA_00200|Chr1:65115127_65166133_-	0.041724887	0.111938531	0	0.087147111	0.117331895	0.085239994	0	0.030484372	0.063413711	0	0.032479325	0	51007	51007	antisense										rno-Vom2r80_0001	http://159.226.67.237:8080/new/circ_detail.php?ID=rno-Vom2r80_0001
circRNA_00201|Chr1:65154293_65166133_-	0	0	0	0.024899175	0	0	0	0	0	0.020392167	0	0	11841	11841	antisense										rno-Vom2r80_0002	http://159.226.67.237:8080/new/circ_detail.php?ID=rno-Vom2r80_0002
circRNA_00202|Chr1:65850468_65852263_+	0.052156108	0	0.17225807	0.049798349	0.026073754	0.073062852	0.061119831	0.04064583	0.101461937	0.163137337	0.021652883	0	1796	1796	exonic	XM_008758843.2	Chr1:65845274_65858966_+	Zscan18	GeneID:499083,Genbank:XM_008758843.2,RGD:1560671	zinc finger and SCAN domain containing 18, transcript variant X1					rno-AABR07002068_0001	http://159.226.67.237:8080/new/circ_detail.php?ID=rno-AABR07002068_0001
circRNA_00203|Chr1:66212117_66216392_-	0	0	0	0.024899175	0	0	0	0	0	0	0	0	4276	4173	antisense	XM_006228140.3	Chr1:66182586_66213179_-	LOC691722	GeneID:691722,Genbank:XM_006228140.3,RGD:1595996	hypothetical protein LOC691722, transcript variant X1					rno-AABR07002093_0001	http://159.226.67.237:8080/new/circ_detail.php?ID=rno-AABR07002093_0001
circRNA_00204|Chr1:69980879_69993838_+	0	0.04070492	0	0	0	0	0	0	0	0	0	0	12960	12960	antisense	NM_001108465.1	Chr1:69988673_70042015_-	Usp29	GeneID:361495,Genbank:NM_001108465.1,RGD:1306648	ubiquitin specific peptidase 29	GO:0016579,GO:0036459,GO:0000082,GO:0005634,GO:0006511	protein deubiquitination|thiol-dependent ubiquitinyl hydrolase activity|G1/S transition of mitotic cell cycle|nucleus|ubiquitin-dependent protein catabolic process
circRNA_00205|Chr1:71159730_71173112_-	0	0	0	0	0	0	0	0	0	0	0.054132208	0	13383	9883	sense-overlapping	XM_006228206.3	Chr1:71167198_71178803_-	Zfp28	GeneID:102548693,Genbank:XM_006228206.3,RGD:7679103	zinc finger protein 28, transcript variant X5	GO:0005634,GO:0006355,GO:0046872,GO:0003676,GO:0003700,GO:0005622	nucleus|regulation of transcription, DNA-templated|metal ion binding|nucleic acid binding|DNA binding transcription factor activity|intracellular
circRNA_00206|Chr1:71172712_71178123_-	0	0	0	0.037348762	0	0	0.030559916	0	0	0	0	0	5412	343	sense-overlapping	XM_008759007.2	Chr1:71167198_71178812_-	Zfp28	GeneID:102548693,Genbank:XM_008759007.2,RGD:7679103	zinc finger protein 28, transcript variant X4	GO:0005634,GO:0006355,GO:0046872,GO:0003676,GO:0003700,GO:0005622	nucleus|regulation of transcription, DNA-templated|metal ion binding|nucleic acid binding|DNA binding transcription factor activity|intracellular			rno-Zfp28_0004	http://159.226.67.237:8080/new/circ_detail.php?ID=rno-Zfp28_0004
circRNA_00207|Chr1:71182993_71190480_-	0	0.03052869	0	0	0	0.048708568	0.030559916	0	0.050730969	0.030588251	0	0	7488	2113	sense-overlapping	XM_017589958.1	Chr1:71183115_71196978_-	Zfp78	GeneID:103690110,Genbank:XM_017589958.1,RGD:1586242	zinc finger protein 78, transcript variant X1	GO:0005634,GO:0006355,GO:0046872,GO:0003676,GO:0005622	nucleus|regulation of transcription, DNA-templated|metal ion binding|nucleic acid binding|intracellular			rno-Zfp78_0002	http://159.226.67.237:8080/new/circ_detail.php?ID=rno-Zfp78_0002
circRNA_00208|Chr1:72294623_72296170_-	0	0	0	0	0	0	0	0	0	0	0.021652883	0	1548	342	sense-overlapping	NM_057136.1	Chr1:72294153_72310217_-	Epn1	GeneID:117277,Genbank:NM_057136.1,RGD:619772	Epsin 1	GO:0098890,GO:0031234,GO:0005634,GO:1903671,GO:0035615,GO:0005829,GO:0043195,GO:1905445,GO:0005905,GO:0006897,GO:0006898,GO:0044325,GO:0007219,GO:0048568,GO:0007565,GO:0098793,GO:0001701,GO:0098794,GO:0008134,GO:0098888,GO:0008289,GO:0005515	extrinsic component of postsynaptic membrane|extrinsic component of cytoplasmic side of plasma membrane|nucleus|negative regulation of sprouting angiogenesis|clathrin adaptor activity|cytosol|terminal bouton|positive regulation of clathrin coat assembly|clathrin-coated pit|endocytosis|receptor-mediated endocytosis|ion channel binding|Notch signaling pathway|embryonic organ development|female preg…	rno04144	Endocytosis
circRNA_00209|Chr1:72358337_72360751_+	0.031293665	0	0	0	0	0.024354284	0	0	0.025365484	0	0.054132208	0	2415	2415	sense-overlapping	NM_001134544.1	Chr1:72356880_72361358_+	Zfp865	GeneID:308337,Genbank:NM_001134544.1,RGD:1565545	zinc finger protein 865	GO:0002244,GO:0003676	hematopoietic progenitor cell differentiation|nucleic acid binding			rno-Zfp865_0001	http://159.226.67.237:8080/new/circ_detail.php?ID=rno-Zfp865_0001
circRNA_00210|Chr1:72718573_72718974_-	0.020862443	0	0	0	0	0	0	0	0	0	0	0	402	220	sense-overlapping	XM_006228283.2	Chr1:72701281_72725511_-	Brsk1	GeneID:499073,Genbank:XM_006228283.2,RGD:1563268	BR serine/threonine kinase 1, transcript variant X1	GO:0005654,GO:0005737,GO:0005813,GO:0006468,GO:0030010,GO:0006974,GO:0030054,GO:0007095,GO:0030182,GO:0035556,GO:0043015,GO:0046777,GO:0048812,GO:0000287,GO:0004674,GO:0005515,GO:0005524,GO:0005634,GO:0007269,GO:0007409,GO:0008021,GO:0009411,GO:0050321,GO:0010212,GO:0019901,GO:0051298	nucleoplasm|cytoplasm|centrosome|protein phosphorylation|establishment of cell polarity|cellular response to DNA damage stimulus|cell junction|mitotic G2 DNA damage checkpoint|neuron differentiation|intracellular signal transduction|gamma-tubulin binding|protein autophosphorylation|neuron projection morphogenesis|magnesium ion binding|protein serine/threonine kinase activity|protein binding|ATP b…			rno-Brsk1_0001	http://159.226.67.237:8080/new/circ_detail.php?ID=rno-Brsk1_0001
circRNA_00211|Chr1:73045754_73060776_+	0	0	0	0	0	0.048708568	0	0	0	0	0	0	15023	741	sense-overlapping	XM_008759019.2	Chr1:72994977_73064639_+	Gp6	GeneID:684555,Genbank:XM_008759019.2,RGD:1589130	glycoprotein 6 (platelet), transcript variant X1	GO:0038064,GO:0038065,GO:0097197,GO:0005518,GO:0005887,GO:0038063	collagen receptor activity|collagen-activated signaling pathway|tetraspanin-enriched microdomain|collagen binding|integral component of plasma membrane|collagen-activated tyrosine kinase receptor signaling pathway	rno04512,rno04611	ECM-receptor interaction|Platelet activation
circRNA_00212|Chr1:73803823_73812792_+	0	0	0	0.074697524	0.052147509	0	0	0	0	0	0	0	8970	8970	sense-overlapping	XM_008758974.2	Chr1:73752192_73870421_+	Lair1	GeneID:574531,Genbank:XM_008758974.2,RGD:1560048	leukocyte-associated immunoglobulin-like receptor 1, transcript variant X2	GO:0005886,GO:0016021	plasma membrane|integral component of membrane			rno-intergenic_004036	http://159.226.67.237:8080/new/circ_detail.php?ID=rno-intergenic_004036
circRNA_00213|Chr1:73812642_73867801_+	0	0	0	0.049798349	0	0	0	0	0	0	0	0	55160	1056	sense-overlapping	XM_008758974.2	Chr1:73752192_73870421_+	Lair1	GeneID:574531,Genbank:XM_008758974.2,RGD:1560048	leukocyte-associated immunoglobulin-like receptor 1, transcript variant X2	GO:0005886,GO:0016021	plasma membrane|integral component of membrane			rno-Lair1_0002	http://159.226.67.237:8080/new/circ_detail.php?ID=rno-Lair1_0002
circRNA_00214|Chr1:73860063_73867801_+	0.093880995	0.03052869	0	0.087147111	0.039110632	0.06088571	0	0	0.038048226	0.030588251	0.043305766	0.070051283	7739	575	sense-overlapping	XM_008758974.2	Chr1:73752192_73870421_+	Lair1	GeneID:574531,Genbank:XM_008758974.2,RGD:1560048	leukocyte-associated immunoglobulin-like receptor 1, transcript variant X2	GO:0005886,GO:0016021	plasma membrane|integral component of membrane			rno-Lair1_0001	http://159.226.67.237:8080/new/circ_detail.php?ID=rno-Lair1_0001	RNO_CIRCpedia_6511	NM_001029928	Lair1
circRNA_00215|Chr1:73867219_73867801_+	0.031293665	0	0	0	0	0	0	0	0	0	0	0	583	248	sense-overlapping	XM_008758974.2	Chr1:73752192_73870421_+	Lair1	GeneID:574531,Genbank:XM_008758974.2,RGD:1560048	leukocyte-associated immunoglobulin-like receptor 1, transcript variant X2	GO:0005886,GO:0016021	plasma membrane|integral component of membrane			rno-Lair1_0006	http://159.226.67.237:8080/new/circ_detail.php?ID=rno-Lair1_0006	RNO_CIRCpedia_8391	NM_001029928	Lair1
circRNA_00216|Chr1:75698378_75705243_+	0	0	0	0	0	0	0	0	0	0	0.021652883	0	6866	523	sense-overlapping	NM_001108907.1	Chr1:75693232_75706069_+	Cabp5	GeneID:365194,Genbank:NM_001108907.1,RGD:1308108	calcium binding protein 5	GO:0005509,GO:0005829	calcium ion binding|cytosol
circRNA_00217|Chr1:75701042_75705243_+	0.041724887	0.02035246	0.043064518	0.024899175	0	0.073062852	0	0.020322915	0.038048226	0.050980418	0	0.030021978	4202	379	sense-overlapping	NM_001108907.1	Chr1:75693232_75706069_+	Cabp5	GeneID:365194,Genbank:NM_001108907.1,RGD:1308108	calcium binding protein 5	GO:0005509,GO:0005829	calcium ion binding|cytosol
circRNA_00218|Chr1:75701042_75718979_+	0	0	0.021532259	0	0	0	0	0	0	0.091764752	0	0.030021978	17938	14187	sense-overlapping	XM_006228328.3	Chr1:75693216_75705182_+	Cabp5	GeneID:365194,Genbank:XM_006228328.3,RGD:1308108	calcium binding protein 5, transcript variant X1	GO:0005509,GO:0005829	calcium ion binding|cytosol
circRNA_00219|Chr1:75701042_75783300_+	0	0	0	0	0.026073754	0	0	0	0	0	0	0	82259	4385	sense-overlapping	XM_017589987.1	Chr1:75705172_75793950_+	Bsph1	GeneID:103691065,Genbank:XM_017589987.1,RGD:1594649	binder of sperm protein homolog 1	GO:0008201,GO:0009986,GO:0048240	heparin binding|cell surface|sperm capacitation
circRNA_00220|Chr1:75772814_75793276_+	0	0	0	0	0	0	0.020373277	0	0	0	0	0	20463	3793	sense-overlapping	XM_017589987.1	Chr1:75705172_75793950_+	Bsph1	GeneID:103691065,Genbank:XM_017589987.1,RGD:1594649	binder of sperm protein homolog 1	GO:0008201,GO:0009986,GO:0048240	heparin binding|cell surface|sperm capacitation
circRNA_00221|Chr1:75842406_75848829_+	0	0	0	0	0	0	0	0.030484372	0	0	0	0	6424	1253	antisense	XM_017589988.1	Chr1:75837911_75849781_-	Bsph2	GeneID:100362904,Genbank:XM_017589988.1,RGD:2323789	binder of sperm protein homolog 2	GO:0008201,GO:0009986,GO:0048240	heparin binding|cell surface|sperm capacitation
circRNA_00222|Chr1:77752637_77755553_+	0	0	0	0	0	0	0	0	0	0.071372585	0	0	2917	2917	antisense	XM_006228354.2	Chr1:77744593_77758912_-	Crx	GeneID:60446,Genbank:XM_006228354.2,RGD:620511	cone-rod homeobox, transcript variant X1	GO:0046534,GO:0003677,GO:0060041,GO:0003682,GO:0003700,GO:0005634,GO:0005667,GO:0006355,GO:0006366,GO:0007601,GO:0007623,GO:0035257,GO:0000977,GO:0043522,GO:0000978,GO:0045944,GO:0001077	positive regulation of photoreceptor cell differentiation|DNA binding|retina development in camera-type eye|chromatin binding|DNA binding transcription factor activity|nucleus|transcription factor complex|regulation of transcription, DNA-templated|transcription by RNA polymerase II|visual perception|circadian rhythm|nuclear hormone receptor binding|RNA polymerase II regulatory region sequence-spe…
circRNA_00223|Chr1:77872644_77874388_-	0.020862443	0	0	0.074697524	0	0.036531426	0.020373277	0	0	0	0	0	1745	409	sense-overlapping	NM_001106226.2	Chr1:77869020_77893509_-	Gltscr1	GeneID:292622,Genbank:NM_001106226.2,RGD:1306385	glioma tumor suppressor candidate region gene 1					rno-Bicra_0001	http://159.226.67.237:8080/new/circ_detail.php?ID=rno-Bicra_0001	RNO_CIRCpedia_1650	NM_001106226	Bicra
circRNA_00224|Chr1:78018827_78020623_+	0	0	0	0	0	0	0	0	0	0.020392167	0	0	1797	1797	intergenic										rno-Kptn_0001	http://159.226.67.237:8080/new/circ_detail.php?ID=rno-Kptn_0001
circRNA_00225|Chr1:78354603_78356093_+	0	0	0	0	0	0	0.020373277	0	0	0	0	0	1491	1491	sense-overlapping	XM_006228484.3	Chr1:78353483_78390906_+	Zc3h4	GeneID:678741,Genbank:XM_006228484.3,RGD:1596943	zinc finger CCCH-type containing 4, transcript variant X3	GO:0005654,GO:0005829,GO:0006357,GO:0045892,GO:0046872,GO:0001162,GO:0003700,GO:0005634	nucleoplasm|cytosol|regulation of transcription by RNA polymerase II|negative regulation of transcription, DNA-templated|metal ion binding|RNA polymerase II intronic transcription regulatory region sequence-specific DNA binding|DNA binding transcription factor activity|nucleus
circRNA_00226|Chr1:78369712_78370333_+	0.06258733	0.03052869	0.096895165	0.199193396	0	0	0.091679747	0.121937489	0.126827421	0.122353002	0.108264416	0.090065935	622	331	sense-overlapping	XM_006228486.3	Chr1:78352833_78390906_+	Zc3h4	GeneID:678741,Genbank:XM_006228486.3,RGD:1596943	zinc finger CCCH-type containing 4, transcript variant X5	GO:0005654,GO:0005829,GO:0006357,GO:0045892,GO:0046872,GO:0001162,GO:0003700,GO:0005634	nucleoplasm|cytosol|regulation of transcription by RNA polymerase II|negative regulation of transcription, DNA-templated|metal ion binding|RNA polymerase II intronic transcription regulatory region sequence-specific DNA binding|DNA binding transcription factor activity|nucleus			rno-Zc3h4_0001	http://159.226.67.237:8080/new/circ_detail.php?ID=rno-Zc3h4_0001	RNO_CIRCpedia_1654	ENSRNOT00000020509.6	Zc3h4
circRNA_00227|Chr1:78505825_78522187_-	0	0	0.043064518	0	0	0	0	0	0	0	0	0	16363	4014	sense-overlapping	NM_001271132.1	Chr1:78456409_78573374_-	Arhgap35	GeneID:306400,Genbank:NM_001271132.1,RGD:1308738	Rho GTPase activating protein 35	GO:0005096,GO:0005525,GO:0005543,GO:0007413,GO:0005634,GO:0008064,GO:0005737,GO:0008360,GO:0030900,GO:0010976,GO:0030950,GO:0031668,GO:0000122,GO:0043116,GO:0043547,GO:0032794,GO:0000977,GO:0032956,GO:0044319,GO:0001227,GO:0001843,GO:0044877,GO:0045724,GO:0003924,GO:0005829,GO:0005886,GO:0006351,GO:0007165,GO:0007411,GO:0015629,GO:0016477,GO:0021955,GO:0030879,GO:0035024,GO:0036064,GO:0043010,GO:…	GTPase activator activity|GTP binding|phospholipid binding|axonal fasciculation|nucleus|regulation of actin polymerization or depolymerization|cytoplasm|regulation of cell shape|forebrain development|positive regulation of neuron projection development|establishment or maintenance of actin cytoskeleton polarity|cellular response to extracellular stimulus|negative regulation of transcription by RN…	rno04510,rno04810,rno04611,rno04670	Focal adhesion|Regulation of actin cytoskeleton|Platelet activation|Leukocyte transendothelial migration	rno-Arhgap35_0002	http://159.226.67.237:8080/new/circ_detail.php?ID=rno-Arhgap35_0002	RNO_CIRCpedia_5077	NM_001271132	Arhgap35
circRNA_00228|Chr1:78505825_78546651_-	0	0.02035246	0	0	0	0	0	0	0	0	0	0	40827	4134	sense-overlapping	XM_008758919.1	Chr1:78456637_78546651_-	Arhgap35	GeneID:306400,Genbank:XM_008758919.1,RGD:1308738	Rho GTPase activating protein 35, transcript variant X1	GO:0005096,GO:0005525,GO:0005543,GO:0007413,GO:0005634,GO:0008064,GO:0005737,GO:0008360,GO:0030900,GO:0010976,GO:0030950,GO:0031668,GO:0000122,GO:0043116,GO:0043547,GO:0032794,GO:0000977,GO:0032956,GO:0044319,GO:0001227,GO:0001843,GO:0044877,GO:0045724,GO:0003924,GO:0005829,GO:0005886,GO:0006351,GO:0007165,GO:0007411,GO:0015629,GO:0016477,GO:0021955,GO:0030879,GO:0035024,GO:0036064,GO:0043010,GO:…	GTPase activator activity|GTP binding|phospholipid binding|axonal fasciculation|nucleus|regulation of actin polymerization or depolymerization|cytoplasm|regulation of cell shape|forebrain development|positive regulation of neuron projection development|establishment or maintenance of actin cytoskeleton polarity|cellular response to extracellular stimulus|negative regulation of transcription by RN…	rno04510,rno04810,rno04611,rno04670	Focal adhesion|Regulation of actin cytoskeleton|Platelet activation|Leukocyte transendothelial migration	rno-Arhgap35_0003	http://159.226.67.237:8080/new/circ_detail.php?ID=rno-Arhgap35_0003
circRNA_00229|Chr1:78518319_78522187_-	0	0.050881151	0.043064518	0.124495873	0.039110632	0.085239994	0.030559916	0.050807287	0.063413711	0.040784334	0.054132208	0.090065935	3869	3869	exonic	NM_001271132.1	Chr1:78456409_78573374_-	Arhgap35	GeneID:306400,Genbank:NM_001271132.1,RGD:1308738	Rho GTPase activating protein 35	GO:0005096,GO:0005525,GO:0005543,GO:0007413,GO:0005634,GO:0008064,GO:0005737,GO:0008360,GO:0030900,GO:0010976,GO:0030950,GO:0031668,GO:0000122,GO:0043116,GO:0043547,GO:0032794,GO:0000977,GO:0032956,GO:0044319,GO:0001227,GO:0001843,GO:0044877,GO:0045724,GO:0003924,GO:0005829,GO:0005886,GO:0006351,GO:0007165,GO:0007411,GO:0015629,GO:0016477,GO:0021955,GO:0030879,GO:0035024,GO:0036064,GO:0043010,GO:…	GTPase activator activity|GTP binding|phospholipid binding|axonal fasciculation|nucleus|regulation of actin polymerization or depolymerization|cytoplasm|regulation of cell shape|forebrain development|positive regulation of neuron projection development|establishment or maintenance of actin cytoskeleton polarity|cellular response to extracellular stimulus|negative regulation of transcription by RN…	rno04510,rno04810,rno04611,rno04670	Focal adhesion|Regulation of actin cytoskeleton|Platelet activation|Leukocyte transendothelial migration	rno-Arhgap35_0001	http://159.226.67.237:8080/new/circ_detail.php?ID=rno-Arhgap35_0001	RNO_CIRCpedia_1655	NM_001271132	Arhgap35
circRNA_00230|Chr1:78676164_78681375_+	0	0	0	0	0	0	0	0	0	0.050980418	0	0	5212	264	sense-overlapping	NM_022952.2	Chr1:78671238_78682847_+	Ap2s1	GeneID:65046,Genbank:NM_022952.2,RGD:620188	adaptor-related protein complex 2, sigma 1 subunit	GO:0006897,GO:0008150,GO:0008565,GO:0030122,GO:0003674,GO:0005886,GO:0006886	endocytosis|biological_process|protein transporter activity|AP-2 adaptor complex|molecular_function|plasma membrane|intracellular protein transport	rno04144,rno04961,rno04721,rno05016	Endocytosis|Endocrine and other factor-regulated calcium reabsorption|Synaptic vesicle cycle|Huntington's disease	rno-Ap2s1_0001	http://159.226.67.237:8080/new/circ_detail.php?ID=rno-Ap2s1_0001	RNO_CIRCpedia_1656	ENSRNOT00000021310.5	Ap2s1
circRNA_00231|Chr1:79807301_79810373_-	0	0	0	0	0.039110632	0	0	0	0.038048226	0	0	0	3073	397	sense-overlapping	NM_001106229.1	Chr1:79796557_79816536_-	Ccdc61	GeneID:292680,Genbank:NM_001106229.1,RGD:1307390	coiled-coil domain containing 61	GO:0005813	centrosome			rno-Ccdc61_0001	http://159.226.67.237:8080/new/circ_detail.php?ID=rno-Ccdc61_0001	RNO_CIRCpedia_6513	ENSRNOT00000018495.6	Ccdc61
circRNA_00232|Chr1:79945447_79946090_+	0	0.03052869	0.032298388	0	0	0.073062852	0.020373277	0.050807287	0	0	0	0	644	306	sense-overlapping	XM_008758908.2	Chr1:79931097_79959461_+	Sympk	GeneID:292683,Genbank:XM_008758908.2,RGD:1306735	symplekin, transcript variant X1	GO:0005737,GO:0005829,GO:0005886,GO:0006378,GO:0008150,GO:0016604,GO:0035307,GO:0097165,GO:0003674,GO:0005575,GO:0005654	cytoplasm|cytosol|plasma membrane|mRNA polyadenylation|biological_process|nuclear body|positive regulation of protein dephosphorylation|nuclear stress granule|molecular_function|cellular_component|nucleoplasm	rno03015,rno04530	mRNA surveillance pathway|Tight junction	rno-Sympk_0003	http://159.226.67.237:8080/new/circ_detail.php?ID=rno-Sympk_0003	RNO_CIRCpedia_8392	NM_001100830	Sympk
circRNA_00233|Chr1:80047952_80048604_-	0.041724887	0.02035246	0	0	0	0	0	0	0	0	0	0	653	653	exonic	XM_006228402.3	Chr1:80046975_80057022_-	Qpctl	GeneID:292687,Genbank:XM_006228402.3,RGD:1308128	glutaminyl-peptide cyclotransferase-like, transcript variant X1	GO:0016021,GO:0016603,GO:0017186,GO:0005794,GO:0008270	integral component of membrane|glutaminyl-peptide cyclotransferase activity|peptidyl-pyroglutamic acid biosynthetic process, using glutaminyl-peptide cyclotransferase|Golgi apparatus|zinc ion binding			rno-Qpctl_0002	http://159.226.67.237:8080/new/circ_detail.php?ID=rno-Qpctl_0002
circRNA_00234|Chr1:80051932_80052296_-	0.020862443	0	0	0.049798349	0	0	0	0	0	0	0	0	365	253	sense-overlapping	XM_006228402.3	Chr1:80046975_80057022_-	Qpctl	GeneID:292687,Genbank:XM_006228402.3,RGD:1308128	glutaminyl-peptide cyclotransferase-like, transcript variant X1	GO:0016021,GO:0016603,GO:0017186,GO:0005794,GO:0008270	integral component of membrane|glutaminyl-peptide cyclotransferase activity|peptidyl-pyroglutamic acid biosynthetic process, using glutaminyl-peptide cyclotransferase|Golgi apparatus|zinc ion binding			rno-Qpctl_0001	http://159.226.67.237:8080/new/circ_detail.php?ID=rno-Qpctl_0001
circRNA_00235|Chr1:80102702_80106150_+	0	0	0	0.074697524	0	0	0	0	0	0	0	0	3449	331	sense-overlapping	NM_138921.1	Chr1:80087684_80118784_+	Eml2	GeneID:192360,Genbank:NM_138921.1,RGD:621066	echinoderm microtubule associated protein like 2	GO:0072686,GO:0005737,GO:0005874,GO:0008017,GO:0008022,GO:0010968,GO:0015630,GO:0015631,GO:0000226,GO:0031115,GO:0003824,GO:0005102	mitotic spindle|cytoplasm|microtubule|microtubule binding|protein C-terminus binding|regulation of microtubule nucleation|microtubule cytoskeleton|tubulin binding|microtubule cytoskeleton organization|negative regulation of microtubule polymerization|catalytic activity|signaling receptor binding			rno-Eml2_0001	http://159.226.67.237:8080/new/circ_detail.php?ID=rno-Eml2_0001	RNO_CIRCpedia_7545	NM_138921	Eml2
circRNA_00236|Chr1:80443035_80446422_-	0.020862443	0.03052869	0	0	0.039110632	0.036531426	0	0.04064583	0	0	0.075785091	0.020014652	3388	785	sense-overlapping	NM_001107482.1	Chr1:80439718_80471527_-	Ppp1r37	GeneID:308398,Genbank:NM_001107482.1,RGD:1595870	protein phosphatase 1, regulatory subunit 37	GO:0032515,GO:0004864,GO:0010923	negative regulation of phosphoprotein phosphatase activity|protein phosphatase inhibitor activity|negative regulation of phosphatase activity			rno-Ppp1r37_0001	http://159.226.67.237:8080/new/circ_detail.php?ID=rno-Ppp1r37_0001
circRNA_00237|Chr1:80560365_80561322_-	0.020862443	0	0	0.062247936	0	0.06088571	0	0.020322915	0	0	0.043305766	0	958	283	sense-overlapping	NM_001106232.1	Chr1:80549051_80580665_-	Clptm1	GeneID:292696,Genbank:NM_001106232.1,RGD:1310959	cleft lip and palate associated transmembrane protein 1	GO:0005887,GO:0009897,GO:0033081	integral component of plasma membrane|external side of plasma membrane|regulation of T cell differentiation in thymus			rno-Clptm1_0002	http://159.226.67.237:8080/new/circ_detail.php?ID=rno-Clptm1_0002
circRNA_00238|Chr1:80733356_80733997_-	0	0	0	0	0	0.036531426	0	0	0	0	0	0	642	372	sense-overlapping	NM_001109422.1	Chr1:80730758_80744993_-	Bcl3	GeneID:680611,Genbank:NM_001109422.1,RGD:1589465	B-cell CLL/lymphoma 3	GO:0005654,GO:0005737,GO:0005829,GO:0005886,GO:0006351,GO:0033257,GO:0006974,GO:0042088,GO:0007249,GO:0042536,GO:0008134,GO:0042742,GO:0042771,GO:0042832,GO:0042981,GO:0043066,GO:0043231,GO:0045064,GO:0000060,GO:0002268,GO:0002315,GO:0002455,GO:0002467,GO:0003677,GO:0003700,GO:0005634,GO:0009615,GO:0010225,GO:0019730,GO:0030198,GO:0030330,GO:0030496,GO:0045082,GO:0032729,GO:0045415,GO:0032991,GO:…	nucleoplasm|cytoplasm|cytosol|plasma membrane|transcription, DNA-templated|Bcl3/NF-kappaB2 complex|cellular response to DNA damage stimulus|T-helper 1 type immune response|I-kappaB kinase/NF-kappaB signaling|negative regulation of tumor necrosis factor biosynthetic process|transcription factor binding|defense response to bacterium|intrinsic apoptotic signaling pathway in response to DNA damage by…	rno04668,rno04625	TNF signaling pathway|C-type lectin receptor signaling pathway	rno-Bcl3_0001	http://159.226.67.237:8080/new/circ_detail.php?ID=rno-Bcl3_0001
circRNA_00239|Chr1:81434851_81435380_+	0	0	0	0	0.026073754	0	0	0	0	0	0	0	530	365	sense-overlapping	XM_017589798.1	Chr1:81412635_81441676_+	Xrcc1	GeneID:84495,Genbank:XM_017589798.1,RGD:619823	X-ray repair cross complementing 1, transcript variant X3	GO:0070522,GO:0010836,GO:0001666,GO:1903518,GO:0019899,GO:0005515,GO:1904877,GO:0021587,GO:0005634,GO:1905765,GO:0005730,GO:0006281,GO:0021766,GO:0006284,GO:1990414,GO:0032356,GO:1990599,GO:0033194,GO:0042493,GO:0006303,GO:0000012,GO:0050882,GO:0006974,GO:0000784,GO:0061819,GO:0010033,GO:0000790	ERCC4-ERCC1 complex|negative regulation of protein ADP-ribosylation|response to hypoxia|positive regulation of single strand break repair|enzyme binding|protein binding|positive regulation of DNA ligase activity|cerebellum morphogenesis|nucleus|negative regulation of protection from non-homologous end joining at telomere|nucleolus|DNA repair|hippocampus development|base-excision repair|replicatio…	rno03410	Base excision repair
circRNA_00240|Chr1:81437928_81438850_+	0.031293665	0	0	0	0.09125814	0.048708568	0.030559916	0	0	0.020392167	0	0	923	416	sense-overlapping	XM_017589798.1	Chr1:81412635_81441676_+	Xrcc1	GeneID:84495,Genbank:XM_017589798.1,RGD:619823	X-ray repair cross complementing 1, transcript variant X3	GO:0070522,GO:0010836,GO:0001666,GO:1903518,GO:0019899,GO:0005515,GO:1904877,GO:0021587,GO:0005634,GO:1905765,GO:0005730,GO:0006281,GO:0021766,GO:0006284,GO:1990414,GO:0032356,GO:1990599,GO:0033194,GO:0042493,GO:0006303,GO:0000012,GO:0050882,GO:0006974,GO:0000784,GO:0061819,GO:0010033,GO:0000790	ERCC4-ERCC1 complex|negative regulation of protein ADP-ribosylation|response to hypoxia|positive regulation of single strand break repair|enzyme binding|protein binding|positive regulation of DNA ligase activity|cerebellum morphogenesis|nucleus|negative regulation of protection from non-homologous end joining at telomere|nucleolus|DNA repair|hippocampus development|base-excision repair|replicatio…	rno03410	Base excision repair	rno-Xrcc1_0001	http://159.226.67.237:8080/new/circ_detail.php?ID=rno-Xrcc1_0001	RNO_CIRCpedia_1660	ENSRNOT00000027057.5	Xrcc1
circRNA_00241|Chr1:81899244_81900167_-	0	0	0	0	0	0	0	0.030484372	0	0	0	0	924	398	sense-overlapping	NM_031508.2	Chr1:81885516_81946714_-	Grik5	GeneID:24407,Genbank:NM_031508.2,RGD:2735	glutamate ionotropic receptor kainate type subunit 5	GO:0008066,GO:0008328,GO:0014069,GO:0015277,GO:0016020,GO:0042734,GO:0017124,GO:0030054,GO:0042802,GO:0030165,GO:0043005,GO:0043025,GO:0043113,GO:0043195,GO:0043204,GO:0043525,GO:0045211,GO:0005234,GO:0005515,GO:0005634,GO:0005783,GO:0005886,GO:0006621,GO:0007268,GO:0030424,GO:0030425,GO:0031630,GO:0032983,GO:0034220,GO:0035235,GO:0035249,GO:0050804,GO:0051649,GO:0042391,GO:0060079,GO:0071333,GO:…	glutamate receptor activity|ionotropic glutamate receptor complex|postsynaptic density|kainate selective glutamate receptor activity|membrane|presynaptic membrane|SH3 domain binding|cell junction|identical protein binding|PDZ domain binding|neuron projection|neuronal cell body|receptor clustering|terminal bouton|perikaryon|positive regulation of neuron apoptotic process|postsynaptic membrane|extr…	rno04080,rno04724	Neuroactive ligand-receptor interaction|Glutamatergic synapse
circRNA_00242|Chr1:82155654_82156692_+	0	0.02035246	0	0	0	0	0.050933193	0.04064583	0	0	0	0	1039	533	sense-overlapping	XM_008758934.2	Chr1:82135440_82163007_+	Cic	GeneID:308435,Genbank:XM_008758934.2,RGD:1310706	capicua transcriptional repressor, transcript variant X2	GO:0003682,GO:0005634,GO:0005654,GO:0007420,GO:0007612,GO:0007613,GO:0032991,GO:0035176,GO:0043231,GO:0045892,GO:0000122,GO:0048286,GO:0003677	chromatin binding|nucleus|nucleoplasm|brain development|learning|memory|protein-containing complex|social behavior|intracellular membrane-bounded organelle|negative regulation of transcription, DNA-templated|negative regulation of transcription by RNA polymerase II|lung alveolus development|DNA binding			rno-Cic_0002	http://159.226.67.237:8080/new/circ_detail.php?ID=rno-Cic_0002
circRNA_00243|Chr1:82196936_82198223_+	0.031293665	0	0.053830647	0	0	0	0	0	0	0	0.054132208	0	1288	685	sense-overlapping	XM_006228364.3	Chr1:82184671_82234035_+	Megf8	GeneID:114029,Genbank:XM_006228364.3,RGD:621190	multiple EGF-like-domains 8, transcript variant X1	GO:0010468,GO:0016020,GO:0016021,GO:0030326,GO:0030509,GO:0048842,GO:0055113,GO:0035108,GO:0060287,GO:0060971,GO:0097155,GO:0060972,GO:0060976,GO:0003143,GO:0005509,GO:0005634,GO:0007368,GO:0042074,GO:0045879,GO:0048704,GO:0061371,GO:0071907,GO:0097094	regulation of gene expression|membrane|integral component of membrane|embryonic limb morphogenesis|BMP signaling pathway|positive regulation of axon extension involved in axon guidance|epiboly involved in gastrulation with mouth forming second|limb morphogenesis|epithelial cilium movement involved in determination of left/right asymmetry|embryonic heart tube left/right pattern formation|fascicula…					RNO_CIRCpedia_7547	NM_053628	Megf8
circRNA_00244|Chr1:82289143_82302389_+	0.020862443	0	0	0	0	0	0	0	0	0	0	0	13247	13247	intergenic
circRNA_00245|Chr1:82524434_82543222_-	0	0	0	0.037348762	0	0	0	0	0	0	0	0	18789	1226	sense-overlapping	NM_001108477.1	Chr1:82512745_82546937_-	Hnrnpul1	GeneID:361522,Genbank:NM_001108477.1,RGD:1307456	heterogeneous nuclear ribonucleoprotein U-like 1	GO:0006396,GO:0009615,GO:0019899,GO:0005634,GO:0005654	RNA processing|response to virus|enzyme binding|nucleus|nucleoplasm	rno05164	Influenza A	rno-Hnrnpul1_0002	http://159.226.67.237:8080/new/circ_detail.php?ID=rno-Hnrnpul1_0002
circRNA_00246|Chr1:82526375_82543222_-	0.020862443	0	0	0	0	0.024354284	0	0	0	0	0	0	16848	974	sense-overlapping	NM_001108477.1	Chr1:82512745_82546937_-	Hnrnpul1	GeneID:361522,Genbank:NM_001108477.1,RGD:1307456	heterogeneous nuclear ribonucleoprotein U-like 1	GO:0006396,GO:0009615,GO:0019899,GO:0005634,GO:0005654	RNA processing|response to virus|enzyme binding|nucleus|nucleoplasm	rno05164	Influenza A	rno-Hnrnpul1_0004	http://159.226.67.237:8080/new/circ_detail.php?ID=rno-Hnrnpul1_0004
circRNA_00247|Chr1:82532232_82543222_-	0	0	0.021532259	0	0	0	0	0	0	0	0	0	10991	707	sense-overlapping	NM_001108477.1	Chr1:82512745_82546937_-	Hnrnpul1	GeneID:361522,Genbank:NM_001108477.1,RGD:1307456	heterogeneous nuclear ribonucleoprotein U-like 1	GO:0006396,GO:0009615,GO:0019899,GO:0005634,GO:0005654	RNA processing|response to virus|enzyme binding|nucleus|nucleoplasm	rno05164	Influenza A	rno-Hnrnpul1_0001	http://159.226.67.237:8080/new/circ_detail.php?ID=rno-Hnrnpul1_0001
circRNA_00248|Chr1:82536923_82543222_-	0	0	0	0	0	0	0	0	0	0	0	0.040029305	6300	494	sense-overlapping	NM_001108477.1	Chr1:82512745_82546937_-	Hnrnpul1	GeneID:361522,Genbank:NM_001108477.1,RGD:1307456	heterogeneous nuclear ribonucleoprotein U-like 1	GO:0006396,GO:0009615,GO:0019899,GO:0005634,GO:0005654	RNA processing|response to virus|enzyme binding|nucleus|nucleoplasm	rno05164	Influenza A	rno-Hnrnpul1_0003	http://159.226.67.237:8080/new/circ_detail.php?ID=rno-Hnrnpul1_0003
circRNA_00249|Chr1:84060848_84061187_+	0	0	0	0.062247936	0.026073754	0.024354284	0.020373277	0.091453117	0.025365484	0.030588251	0	0.020014652	340	250	sense-overlapping	XM_017589119.1	Chr1:84043487_84067065_+	Adck4	GeneID:308453,Genbank:XM_017589119.1,RGD:1311356	aarF domain containing kinase 4, transcript variant X1	GO:0031314,GO:0005739,GO:0031966,GO:0005829,GO:0005886,GO:0006468,GO:0006744,GO:0016021,GO:0016301,GO:0004672,GO:0021692,GO:0005524	extrinsic component of mitochondrial inner membrane|mitochondrion|mitochondrial membrane|cytosol|plasma membrane|protein phosphorylation|ubiquinone biosynthetic process|integral component of membrane|kinase activity|protein kinase activity|cerebellar Purkinje cell layer morphogenesis|ATP binding			rno-Coq8b_0001	http://159.226.67.237:8080/new/circ_detail.php?ID=rno-Coq8b_0001	RNO_CIRCpedia_1661	NM_001012065	Coq8b
circRNA_00250|Chr1:84202552_84208536_-	0	0	0	0	0	0	0	0	0	0.030588251	0	0	5985	502	sense-overlapping	XM_017589122.1	Chr1:84168494_84237855_-	Sptbn4	GeneID:308458,Genbank:XM_017589122.1,RGD:1304682	spectrin, beta, non-erythrocytic 4, transcript variant X6	GO:0005912,GO:0007010,GO:0007409,GO:0007605,GO:0007628,GO:0008091,GO:0008150,GO:0030534,GO:0009566,GO:0033135,GO:0010459,GO:0033268,GO:0014704,GO:0033270,GO:0034613,GO:0040018,GO:0043025,GO:0043194,GO:0002028,GO:0003674,GO:0003779,GO:0005200,GO:0005543,GO:0005575,GO:0005737,GO:0005886,GO:0016020,GO:0016363,GO:0016605,GO:0019226,GO:0019902,GO:0021952,GO:0022414,GO:0043203,GO:0030424,GO:0045162,GO:…	adherens junction|cytoskeleton organization|axonogenesis|sensory perception of sound|adult walking behavior|spectrin|biological_process|adult behavior|fertilization|regulation of peptidyl-serine phosphorylation|negative regulation of heart rate|node of Ranvier|intercalated disc|paranode region of axon|cellular protein localization|positive regulation of multicellular organism growth|neuronal cell…					RNO_CIRCpedia_9414	NM_001100845	Sptbn4
circRNA_00251|Chr1:84353654_84355062_-	0	0	0	0	0	0	0	0.030484372	0	0	0	0	1409	1409	sense-overlapping	XM_006228578.3	Chr1:84339269_84361648_-	Pld3	GeneID:361527,Genbank:XM_006228578.3,RGD:1308248	phospholipase D family, member 3, transcript variant X1	GO:0016042,GO:0070290,GO:0004630,GO:0005789,GO:0016021	lipid catabolic process|N-acylphosphatidylethanolamine-specific phospholipase D activity|phospholipase D activity|endoplasmic reticulum membrane|integral component of membrane	rno00564,rno00565	Glycerophospholipid metabolism|Ether lipid metabolism
circRNA_00252|Chr1:84369895_84371246_+	0	0	0	0	0	0	0.020373277	0	0	0	0	0	1352	285	sense-overlapping	XM_006228571.2	Chr1:84361715_84385730_+	RGD1307554	GeneID:292739,Genbank:XM_006228571.2,RGD:1307554	similar to CG16812-PA, transcript variant X2	GO:0005654	nucleoplasm
circRNA_00253|Chr1:84418344_84431239_+	0	0	0	0	0	0	0	0.020322915	0	0	0	0	12896	505	sense-overlapping	XM_008759108.2	Chr1:84413060_84451223_+	Akt2	GeneID:25233,Genbank:XM_008759108.2,RGD:2082	AKT serine/threonine kinase 2, transcript variant X1	GO:2001275,GO:0005080,GO:0005515,GO:0005524,GO:0005634,GO:0006006,GO:0005654,GO:0006417,GO:0005769,GO:0006468,GO:0005829,GO:0006970,GO:0014850,GO:0008284,GO:0018105,GO:0030335,GO:0008286,GO:0031340,GO:0001934,GO:0032869,GO:0031667,GO:0032870,GO:0031982,GO:0004672,GO:0032991,GO:0004674,GO:0033119,GO:0033138,GO:0046326,GO:0035556,GO:0046872,GO:0043066,GO:0050927,GO:0065002,GO:0071407,GO:0072659,GO:…	positive regulation of glucose import in response to insulin stimulus|protein kinase C binding|protein binding|ATP binding|nucleus|glucose metabolic process|nucleoplasm|regulation of translation|early endosome|protein phosphorylation|cytosol|response to osmotic stress|response to muscle activity|positive regulation of cell proliferation|peptidyl-serine phosphorylation|positive regulation of cell …	rno04014,rno04015,rno04010,rno04012,rno04370,rno04371,rno04630,rno04668,rno04066,rno04068,rno04072,rno04071,rno04024,rno04022,rno04151,rno04152,rno04150,rno04140,rno04210,rno04218,rno04510,rno04550,rno04611,rno04620,rno04625,rno04660,rno04662,rno04664,rno04666,rno04062,rno04910,rno04922,rno04923,rno04920,rno04915,rno04914,rno04917,rno04926,rno04919,rno04261,rno04973,rno04725,rno04728,rno04722,rno…	Ras signaling pathway|Rap1 signaling pathway|MAPK signaling pathway|ErbB signaling pathway|VEGF signaling pathway|Apelin signaling pathway|Jak-STAT signaling pathway|TNF signaling pathway|HIF-1 signaling pathway|FoxO signaling pathway|Phospholipase D signaling pathway|Sphingolipid signaling pathway|cAMP signaling pathway|cGMP - PKG signaling pathway|PI3K-Akt signaling pathway|AMPK signaling pathw…	rno-Akt2_0001	http://159.226.67.237:8080/new/circ_detail.php?ID=rno-Akt2_0001	RNO_CIRCpedia_1664	NM_017093	Akt2
circRNA_00254|Chr1:84529079_84544129_+	0	0	0	0	0	0	0	0	0	0.040784334	0	0	15051	2088	sense-overlapping	XM_008759209.2	Chr1:84525298_84546389_+	LOC100909824	GeneID:100909824,Genbank:XM_008759209.2,RGD:6501656	zinc finger protein 60-like, transcript variant X2	GO:0003700,GO:0006355,GO:0046872	DNA binding transcription factor activity|regulation of transcription, DNA-templated|metal ion binding			rno-LOC100909824_0001	http://159.226.67.237:8080/new/circ_detail.php?ID=rno-LOC100909824_0001
circRNA_00255|Chr1:84536190_84615182_+	0	0	0	0	0	0	0.030559916	0.071130202	0	0	0	0	78993	70614	sense-overlapping	XM_017590023.1	Chr1:84576110_84656464_+	LOC100910046	GeneID:100910046,Genbank:XM_017590023.1,RGD:6500398	zinc finger protein 60-like, transcript variant X4
circRNA_00256|Chr1:84542396_84584822_+	0	0	0.032298388	0.049798349	0	0	0	0	0	0	0	0	42427	34007	sense-overlapping	XM_006228602.3	Chr1:84576059_84598150_+	LOC100910046	GeneID:100910046,Genbank:XM_006228602.3,RGD:6500398	zinc finger protein 60-like, transcript variant X2
circRNA_00257|Chr1:84542396_84615182_+	0	0	0.107661294	0.112046285	0	0	0.040746554	0	0.076096453	0.050980418	0	0	72787	64408	sense-overlapping	XM_017590023.1	Chr1:84576110_84656464_+	LOC100910046	GeneID:100910046,Genbank:XM_017590023.1,RGD:6500398	zinc finger protein 60-like, transcript variant X4
circRNA_00258|Chr1:84542396_84642306_+	0.083449774	0.02035246	0.043064518	0	0.078221263	0.048708568	0	0.04064583	0	0	0	0	99911	91532	sense-overlapping	XM_017590023.1	Chr1:84576110_84656464_+	LOC100910046	GeneID:100910046,Genbank:XM_017590023.1,RGD:6500398	zinc finger protein 60-like, transcript variant X4
circRNA_00259|Chr1:84623372_84642306_+	0	0	0	0	0	0	0	0	0.025365484	0	0	0	18935	18935	intronic	XM_017590023.1	Chr1:84576110_84656464_+	LOC100910046	GeneID:100910046,Genbank:XM_017590023.1,RGD:6500398	zinc finger protein 60-like, transcript variant X4
circRNA_00260|Chr1:84640085_84679646_+	0	0	0	0	0	0	0	0	0	0.030588251	0	0	39562	38065	sense-overlapping	XM_006228592.3	Chr1:84676591_84700075_+	Zfp780b	GeneID:499110,Genbank:XM_006228592.3,RGD:1592570	zinc finger protein 780B
circRNA_00261|Chr1:85299420_85301576_-	0	0	0	0	0.026073754	0	0	0	0	0	0	0	2157	1495	sense-overlapping	XM_006228626.3	Chr1:85290887_85306746_-	Lrfn1	GeneID:365222,Genbank:XM_006228626.3,RGD:1304707	leucine rich repeat and fibronectin type III domain containing 1, transcript variant X1	GO:0009986,GO:0014069,GO:0016021,GO:0030054,GO:0045211,GO:0005578,GO:0005615,GO:0007409	cell surface|postsynaptic density|integral component of membrane|cell junction|postsynaptic membrane|proteinaceous extracellular matrix|extracellular space|axonogenesis
circRNA_00262|Chr1:85356274_85359979_+	0	0	0	0.024899175	0	0	0	0	0	0	0	0	3706	526	sense-overlapping	XM_008759143.2	Chr1:85324017_85362266_+	Samd4b	GeneID:308473,Genbank:XM_008759143.2,RGD:1305597	sterile alpha motif domain containing 4B, transcript variant X1	GO:0003729,GO:0005829,GO:0017148,GO:0030371,GO:0043488,GO:0098749,GO:0000289,GO:0000932	mRNA binding|cytosol|negative regulation of translation|translation repressor activity|regulation of mRNA stability|cerebellar neuron development|nuclear-transcribed mRNA poly(A) tail shortening|P-body
circRNA_00263|Chr1:85457331_85461253_+	0	0	0	0.062247936	0	0	0	0	0	0	0	0	3923	684	sense-overlapping	NM_001107497.2	Chr1:85437780_85466854_+	Supt5h	GeneID:308472,Genbank:NM_001107497.2,RGD:1563807	SPT5 homolog, DSIF elongation factor subunit	GO:0032785,GO:0003682,GO:0032786,GO:0003729,GO:0045944,GO:0005575,GO:0005634,GO:0005654,GO:0006357,GO:0006368,GO:0046982,GO:0006397,GO:1900364,GO:0016239,GO:0019899,GO:0000122,GO:0032044,GO:0003674,GO:0003677	negative regulation of DNA-templated transcription, elongation|chromatin binding|positive regulation of DNA-templated transcription, elongation|mRNA binding|positive regulation of transcription by RNA polymerase II|cellular_component|nucleus|nucleoplasm|regulation of transcription by RNA polymerase II|transcription elongation from RNA polymerase II promoter|protein heterodimerization activity|mRN…			rno-Supt5h_0002	http://159.226.67.237:8080/new/circ_detail.php?ID=rno-Supt5h_0002
circRNA_00264|Chr1:86877572_86888952_+	0	0	0	0	0.026073754	0.024354284	0	0	0	0	0	0	11381	11381	sense-overlapping	NM_001110491.1	Chr1:86872808_86878709_+	Fbxo27	GeneID:499114,Genbank:NM_001110491.1,RGD:1563982	F-box protein 27	GO:0004842,GO:0019005	ubiquitin-protein transferase activity|SCF ubiquitin ligase complex			rno-AABR07002848_0001	http://159.226.67.237:8080/new/circ_detail.php?ID=rno-AABR07002848_0001
circRNA_00265|Chr1:86877736_86888952_+	0	0	0	0	1.447093367	0	0	0	0	0	0	0	11217	11217	sense-overlapping	NM_001110491.1	Chr1:86872808_86878709_+	Fbxo27	GeneID:499114,Genbank:NM_001110491.1,RGD:1563982	F-box protein 27	GO:0004842,GO:0019005	ubiquitin-protein transferase activity|SCF ubiquitin ligase complex
circRNA_00266|Chr1:86928882_86932018_+	0	0.02035246	0	0	0	0	0	0	0	0	0	0	3137	767	sense-overlapping	NM_001106240.1	Chr1:86923769_86935506_+	Sars2	GeneID:292759,Genbank:NM_001106240.1,RGD:1309456	seryl-tRNA synthetase 2, mitochondrial	GO:0005739,GO:0006434,GO:0004828,GO:0005524,GO:0005737	mitochondrion|seryl-tRNA aminoacylation|serine-tRNA ligase activity|ATP binding|cytoplasm	rno00970	Aminoacyl-tRNA biosynthesis
circRNA_00267|Chr1:86948975_86968868_+	0	0	0	0.074697524	0	0	0	0	0	0	0	0	19894	731	sense-overlapping	XM_006228673.3	Chr1:86948913_86971954_+	Sirt2	GeneID:361532,Genbank:XM_006228673.3,RGD:621481	sirtuin 2, transcript variant X2	GO:0043130,GO:0043161,GO:0043204,GO:0043491,GO:0043209,GO:0044224,GO:0044242,GO:0045598,GO:0046970,GO:0045599,GO:0048012,GO:0048471,GO:0061428,GO:0048487,GO:0048715,GO:0061433,GO:0005634,GO:0070403,GO:0005694,GO:1900195,GO:0071872,GO:1900226,GO:0070446,GO:0070932,GO:0005720,GO:1900425,GO:0072686,GO:0005730,GO:0005819,GO:0005829,GO:0005737,GO:1901026,GO:0072687,GO:2000378,GO:0005874,GO:0090042,GO:…	ubiquitin binding|proteasome-mediated ubiquitin-dependent protein catabolic process|perikaryon|protein kinase B signaling|myelin sheath|juxtaparanode region of axon|cellular lipid catabolic process|regulation of fat cell differentiation|NAD-dependent histone deacetylase activity (H4-K16 specific)|negative regulation of fat cell differentiation|hepatocyte growth factor receptor signaling pathway|p…
circRNA_00268|Chr1:86959822_86969434_+	0	0.03052869	0	0	0.026073754	0	0	0	0	0	0	0	9613	650	sense-overlapping	XM_006228675.2	Chr1:86948866_86971954_+	Sirt2	GeneID:361532,Genbank:XM_006228675.2,RGD:621481	sirtuin 2, transcript variant X4	GO:0043130,GO:0043161,GO:0043204,GO:0043491,GO:0043209,GO:0044224,GO:0044242,GO:0045598,GO:0046970,GO:0045599,GO:0048012,GO:0048471,GO:0061428,GO:0048487,GO:0048715,GO:0061433,GO:0005634,GO:0070403,GO:0005694,GO:1900195,GO:0071872,GO:1900226,GO:0070446,GO:0070932,GO:0005720,GO:1900425,GO:0072686,GO:0005730,GO:0005819,GO:0005829,GO:0005737,GO:1901026,GO:0072687,GO:2000378,GO:0005874,GO:0090042,GO:…	ubiquitin binding|proteasome-mediated ubiquitin-dependent protein catabolic process|perikaryon|protein kinase B signaling|myelin sheath|juxtaparanode region of axon|cellular lipid catabolic process|regulation of fat cell differentiation|NAD-dependent histone deacetylase activity (H4-K16 specific)|negative regulation of fat cell differentiation|hepatocyte growth factor receptor signaling pathway|p…
circRNA_00269|Chr1:87010380_87010777_+	0	0	0	0.024899175	0	0.024354284	0.040746554	0	0	0	0	0	398	294	sense-overlapping	NM_022594.1	Chr1:87009798_87015996_+	Ech1	GeneID:64526,Genbank:NM_022594.1,RGD:69353	enoyl-CoA hydratase 1	GO:0005777,GO:0006635,GO:0016853,GO:0051750,GO:0005102,GO:0005739	peroxisome|fatty acid beta-oxidation|isomerase activity|delta3,5-delta2,4-dienoyl-CoA isomerase activity|signaling receptor binding|mitochondrion	rno04146	Peroxisome	rno-Ech1_0001	http://159.226.67.237:8080/new/circ_detail.php?ID=rno-Ech1_0001
circRNA_00270|Chr1:88583266_88587175_+	0	0	0.032298388	0.024899175	0	0	0	0	0	0.050980418	0	0	3910	325	sense-overlapping	NM_144749.1	Chr1:88582641_88603219_+	Zfp382	GeneID:246264,Genbank:NM_144749.1,RGD:708385	zinc finger protein 382	GO:0001558,GO:0003676,GO:0003700,GO:0005622,GO:0005634,GO:0005654,GO:0006351,GO:0006355,GO:0043565,GO:0044212,GO:0045892,GO:0000122,GO:0045944,GO:0046872,GO:0001227	regulation of cell growth|nucleic acid binding|DNA binding transcription factor activity|intracellular|nucleus|nucleoplasm|transcription, DNA-templated|regulation of transcription, DNA-templated|sequence-specific DNA binding|transcription regulatory region DNA binding|negative regulation of transcription, DNA-templated|negative regulation of transcription by RNA polymerase II|positive regulation …			rno-Zfp382_0006	http://159.226.67.237:8080/new/circ_detail.php?ID=rno-Zfp382_0006	RNO_CIRCpedia_5080	ENSRNOT00000087931.1	Zfp382
circRNA_00271|Chr1:88583266_88592011_+	0	0	0	0	0	0	0.040746554	0	0	0	0	0	8746	1724	sense-overlapping	NM_144749.1	Chr1:88582641_88603219_+	Zfp382	GeneID:246264,Genbank:NM_144749.1,RGD:708385	zinc finger protein 382	GO:0001558,GO:0003676,GO:0003700,GO:0005622,GO:0005634,GO:0005654,GO:0006351,GO:0006355,GO:0043565,GO:0044212,GO:0045892,GO:0000122,GO:0045944,GO:0046872,GO:0001227	regulation of cell growth|nucleic acid binding|DNA binding transcription factor activity|intracellular|nucleus|nucleoplasm|transcription, DNA-templated|regulation of transcription, DNA-templated|sequence-specific DNA binding|transcription regulatory region DNA binding|negative regulation of transcription, DNA-templated|negative regulation of transcription by RNA polymerase II|positive regulation …			rno-Zfp382_0003	http://159.226.67.237:8080/new/circ_detail.php?ID=rno-Zfp382_0003
circRNA_00272|Chr1:88586311_88592011_+	0	0.03052869	0	0	0	0	0	0	0	0	0	0	5701	1619	sense-overlapping	NM_144749.1	Chr1:88582641_88603219_+	Zfp382	GeneID:246264,Genbank:NM_144749.1,RGD:708385	zinc finger protein 382	GO:0001558,GO:0003676,GO:0003700,GO:0005622,GO:0005634,GO:0005654,GO:0006351,GO:0006355,GO:0043565,GO:0044212,GO:0045892,GO:0000122,GO:0045944,GO:0046872,GO:0001227	regulation of cell growth|nucleic acid binding|DNA binding transcription factor activity|intracellular|nucleus|nucleoplasm|transcription, DNA-templated|regulation of transcription, DNA-templated|sequence-specific DNA binding|transcription regulatory region DNA binding|negative regulation of transcription, DNA-templated|negative regulation of transcription by RNA polymerase II|positive regulation …			rno-Zfp382_0002	http://159.226.67.237:8080/new/circ_detail.php?ID=rno-Zfp382_0002
circRNA_00273|Chr1:89001745_89004978_-	0	0	0	0.024899175	0	0	0	0	0	0	0	0	3234	491	sense-overlapping	NM_001127579.1	Chr1:88994552_89007041_-	Proser3	GeneID:361541,Genbank:NM_001127579.1,RGD:1565712	proline and serine rich 3					rno-Proser3_0003	http://159.226.67.237:8080/new/circ_detail.php?ID=rno-Proser3_0003
circRNA_00274|Chr1:89501802_89501954_+	0	0.02035246	0	0	0	0	0	0	0	0	0	0	153	153	exonic	XM_008759169.2	Chr1:89491588_89502939_+	Lgi4	GeneID:361549,Genbank:XM_008759169.2,RGD:735035	leucine-rich repeat LGI family, member 4, transcript variant X1	GO:0014044,GO:0021782,GO:0022011,GO:0031641,GO:0042063,GO:0042551,GO:0042552,GO:0005615,GO:0008344,GO:0014009	Schwann cell development|glial cell development|myelination in peripheral nervous system|regulation of myelination|gliogenesis|neuron maturation|myelination|extracellular space|adult locomotory behavior|glial cell proliferation
circRNA_00275|Chr1:89576859_89577371_-	0	0	0	0	0	0	0	0	0	0.020392167	0	0	513	285	sense-overlapping	XM_006228835.3	Chr1:89563982_89585680_-	Gramd1a	GeneID:361550,Genbank:XM_006228835.3,RGD:1311022	GRAM domain containing 1A, transcript variant X4	GO:0016021	integral component of membrane			rno-Gramd1a_0001	http://159.226.67.237:8080/new/circ_detail.php?ID=rno-Gramd1a_0001
circRNA_00276|Chr1:89869828_89871257_-	0	0.02035246	0.043064518	0	0	0	0.020373277	0.050807287	0	0	0	0	1430	1430	intergenic										rno-AABR07002938_0001	http://159.226.67.237:8080/new/circ_detail.php?ID=rno-AABR07002938_0001
circRNA_00277|Chr1:90069579_90090001_-	0	0.03052869	0	0	0.026073754	0	0	0.030484372	0	0	0	0	20423	652	sense-overlapping	NM_207592.1	Chr1:90063411_90091287_-	Gpi	GeneID:292804,Genbank:NM_207592.1,RGD:2727	glucose-6-phosphate isomerase	GO:0005737,GO:0005829,GO:0005886,GO:0005975,GO:0006094,GO:0006096,GO:0042593,GO:0043005,GO:0007611,GO:0043154,GO:0008083,GO:0043209,GO:0043278,GO:0043524,GO:0046185,GO:0046686,GO:0048029,GO:0051024,GO:0001525,GO:0001701,GO:0001707,GO:0004347,GO:0005125,GO:0005615,GO:0005654,GO:0010469,GO:0016866,GO:0019242,GO:0031625,GO:0032355,GO:0032570,GO:0033574,GO:0051156,GO:0034101,GO:0060170,GO:0035902,GO:…	cytoplasm|cytosol|plasma membrane|carbohydrate metabolic process|gluconeogenesis|glycolytic process|glucose homeostasis|neuron projection|learning or memory|negative regulation of cysteine-type endopeptidase activity involved in apoptotic process|growth factor activity|myelin sheath|response to morphine|negative regulation of neuron apoptotic process|aldehyde catabolic process|response to cadmium…	rno00010,rno00030,rno00500,rno00520	Glycolysis / Gluconeogenesis|Pentose phosphate pathway|Starch and sucrose metabolism|Amino sugar and nucleotide sugar metabolism
circRNA_00278|Chr1:90104656_90119029_-	0	0.03052869	0	0	0.052147509	0	0	0	0	0	0	0	14374	1396	sense-overlapping	NM_001271233.1	Chr1:90097331_90150317_-	RGD1308428	GeneID:308509,Genbank:NM_001271233.1,RGD:1308428	similar to RIKEN cDNA 4931406P16					rno-RGD1308428_0006	http://159.226.67.237:8080/new/circ_detail.php?ID=rno-RGD1308428_0006
circRNA_00279|Chr1:90116534_90126552_-	0	0.04070492	0	0	0.104295017	0.024354284	0	0.050807287	0.050730969	0.050980418	0.097437975	0	10019	857	sense-overlapping	NM_001271233.1	Chr1:90097331_90150317_-	RGD1308428	GeneID:308509,Genbank:NM_001271233.1,RGD:1308428	similar to RIKEN cDNA 4931406P16					rno-RGD1308428_0003	http://159.226.67.237:8080/new/circ_detail.php?ID=rno-RGD1308428_0003	RNO_CIRCpedia_1669	NM_001271233	RGD1308428
circRNA_00280|Chr1:90151106_90151515_+	0	0	0	0	0	0	0	0	0	0	0.021652883	0	410	410	antisense	XM_006228848.3	Chr1:90097333_90151545_-	RGD1308428	GeneID:308509,Genbank:XM_006228848.3,RGD:1308428	similar to RIKEN cDNA 4931406P16, transcript variant X2
circRNA_00281|Chr1:91551829_91558124_-	0	0	0	0	0.026073754	0	0	0	0	0	0	0	6296	761	sense-overlapping	NM_001106246.1	Chr1:91529096_91578022_-	Gpatch1	GeneID:292810,Genbank:NM_001106246.1,RGD:1308935	G patch domain containing 1	GO:0006397,GO:0071013,GO:0003676,GO:0003723,GO:0005634	mRNA processing|catalytic step 2 spliceosome|nucleic acid binding|RNA binding|nucleus			rno-Gpatch1_0009	http://159.226.67.237:8080/new/circ_detail.php?ID=rno-Gpatch1_0009
circRNA_00282|Chr1:91558045_91566589_-	0	0	0	0	0	0	0	0	0	0.020392167	0	0	8545	789	sense-overlapping	NM_001106246.1	Chr1:91529096_91578022_-	Gpatch1	GeneID:292810,Genbank:NM_001106246.1,RGD:1308935	G patch domain containing 1	GO:0006397,GO:0071013,GO:0003676,GO:0003723,GO:0005634	mRNA processing|catalytic step 2 spliceosome|nucleic acid binding|RNA binding|nucleus			rno-Gpatch1_0002	http://159.226.67.237:8080/new/circ_detail.php?ID=rno-Gpatch1_0002
circRNA_00283|Chr1:91560398_91562180_-	0	0.03052869	0.043064518	0.024899175	0	0	0.020373277	0	0	0	0	0	1783	391	sense-overlapping	NM_001106246.1	Chr1:91529096_91578022_-	Gpatch1	GeneID:292810,Genbank:NM_001106246.1,RGD:1308935	G patch domain containing 1	GO:0006397,GO:0071013,GO:0003676,GO:0003723,GO:0005634	mRNA processing|catalytic step 2 spliceosome|nucleic acid binding|RNA binding|nucleus			rno-Gpatch1_0008	http://159.226.67.237:8080/new/circ_detail.php?ID=rno-Gpatch1_0008	RNO_CIRCpedia_9417	NM_001106246	Gpatch1
circRNA_00284|Chr1:91671407_91673515_+	0	0.04070492	0.096895165	0.149395047	0.156442526	0.170479987	0.091679747	0.060968745	0.050730969	0.101960835	0.054132208	0.040029305	2109	340	sense-overlapping	XM_006228883.3	Chr1:91663723_91699362_+	Cep89	GeneID:292811,Genbank:XM_006228883.3,RGD:1311730	centrosomal protein 89, transcript variant X5	GO:0005829,GO:0005886,GO:0007005,GO:0007268,GO:0031514,GO:0060271,GO:0097539,GO:0097730,GO:1905515,GO:0000922,GO:0005813,GO:0005814	cytosol|plasma membrane|mitochondrion organization|chemical synaptic transmission|motile cilium|cilium assembly|ciliary transition fiber|non-motile cilium|non-motile cilium assembly|spindle pole|centrosome|centriole			rno-Cep89_0003	http://159.226.67.237:8080/new/circ_detail.php?ID=rno-Cep89_0003	RNO_CIRCpedia_1672	ENSRNOT00000089587.1	Cep89
circRNA_00285|Chr1:91685692_91691327_+	0	0	0	0	0	0.048708568	0	0	0	0	0	0	5636	355	sense-overlapping	XM_006228883.3	Chr1:91663723_91699362_+	Cep89	GeneID:292811,Genbank:XM_006228883.3,RGD:1311730	centrosomal protein 89, transcript variant X5	GO:0005829,GO:0005886,GO:0007005,GO:0007268,GO:0031514,GO:0060271,GO:0097539,GO:0097730,GO:1905515,GO:0000922,GO:0005813,GO:0005814	cytosol|plasma membrane|mitochondrion organization|chemical synaptic transmission|motile cilium|cilium assembly|ciliary transition fiber|non-motile cilium|non-motile cilium assembly|spindle pole|centrosome|centriole			rno-Cep89_0004	http://159.226.67.237:8080/new/circ_detail.php?ID=rno-Cep89_0004
circRNA_00286|Chr1:91852620_91853861_+	0	0	0	0.087147111	0	0	0	0	0	0	0	0	1242	1242	antisense
circRNA_00287|Chr1:91873487_91879026_+	0.052156108	0.03052869	0	0	0	0.06088571	0	0	0	0	0	0	5540	746	sense-overlapping	XM_017589356.1	Chr1:91857048_91905128_+	Ankrd27	GeneID:361555,Genbank:XM_017589356.1,RGD:1307106	ankyrin repeat domain 27, transcript variant X2	GO:0048812,GO:0030133,GO:0005085,GO:0035544,GO:0005764,GO:0050775,GO:0035646,GO:0005769,GO:0097422,GO:0005770,GO:0005829,GO:0042470,GO:0005886,GO:0043005,GO:1990126,GO:0010976,GO:0043547,GO:0017137,GO:0000149,GO:0045022	neuron projection morphogenesis|transport vesicle|guanyl-nucleotide exchange factor activity|negative regulation of SNARE complex assembly|lysosome|positive regulation of dendrite morphogenesis|endosome to melanosome transport|early endosome|tubular endosome|late endosome|cytosol|melanosome|plasma membrane|neuron projection|retrograde transport, endosome to plasma membrane|positive regulation of …			rno-Ankrd27_0001	http://159.226.67.237:8080/new/circ_detail.php?ID=rno-Ankrd27_0001	RNO_CIRCpedia_1673	ENSRNOT00000077993.1	Ankrd27
circRNA_00288|Chr1:91877688_91883284_+	0	0	0	0	0	0.048708568	0	0.04064583	0	0	0	0	5597	305	sense-overlapping	XM_017589356.1	Chr1:91857048_91905128_+	Ankrd27	GeneID:361555,Genbank:XM_017589356.1,RGD:1307106	ankyrin repeat domain 27, transcript variant X2	GO:0048812,GO:0030133,GO:0005085,GO:0035544,GO:0005764,GO:0050775,GO:0035646,GO:0005769,GO:0097422,GO:0005770,GO:0005829,GO:0042470,GO:0005886,GO:0043005,GO:1990126,GO:0010976,GO:0043547,GO:0017137,GO:0000149,GO:0045022	neuron projection morphogenesis|transport vesicle|guanyl-nucleotide exchange factor activity|negative regulation of SNARE complex assembly|lysosome|positive regulation of dendrite morphogenesis|endosome to melanosome transport|early endosome|tubular endosome|late endosome|cytosol|melanosome|plasma membrane|neuron projection|retrograde transport, endosome to plasma membrane|positive regulation of …			rno-Ankrd27_0007	http://159.226.67.237:8080/new/circ_detail.php?ID=rno-Ankrd27_0007
circRNA_00289|Chr1:91883192_91887419_+	0	0.04070492	0.064596776	0.074697524	0.039110632	0.109594278	0.030559916	0.050807287	0	0.040784334	0.032479325	0.030021978	4228	513	sense-overlapping	XM_017589356.1	Chr1:91857048_91905128_+	Ankrd27	GeneID:361555,Genbank:XM_017589356.1,RGD:1307106	ankyrin repeat domain 27, transcript variant X2	GO:0048812,GO:0030133,GO:0005085,GO:0035544,GO:0005764,GO:0050775,GO:0035646,GO:0005769,GO:0097422,GO:0005770,GO:0005829,GO:0042470,GO:0005886,GO:0043005,GO:1990126,GO:0010976,GO:0043547,GO:0017137,GO:0000149,GO:0045022	neuron projection morphogenesis|transport vesicle|guanyl-nucleotide exchange factor activity|negative regulation of SNARE complex assembly|lysosome|positive regulation of dendrite morphogenesis|endosome to melanosome transport|early endosome|tubular endosome|late endosome|cytosol|melanosome|plasma membrane|neuron projection|retrograde transport, endosome to plasma membrane|positive regulation of …			rno-Ankrd27_0002	http://159.226.67.237:8080/new/circ_detail.php?ID=rno-Ankrd27_0002	RNO_CIRCpedia_9419	ENSRNOT00000077993.1	Ankrd27
circRNA_00290|Chr1:91883192_91889058_+	0	0	0	0.074697524	0	0	0	0.030484372	0	0	0	0	5867	2152	sense-overlapping	XM_017589356.1	Chr1:91857048_91905128_+	Ankrd27	GeneID:361555,Genbank:XM_017589356.1,RGD:1307106	ankyrin repeat domain 27, transcript variant X2	GO:0048812,GO:0030133,GO:0005085,GO:0035544,GO:0005764,GO:0050775,GO:0035646,GO:0005769,GO:0097422,GO:0005770,GO:0005829,GO:0042470,GO:0005886,GO:0043005,GO:1990126,GO:0010976,GO:0043547,GO:0017137,GO:0000149,GO:0045022	neuron projection morphogenesis|transport vesicle|guanyl-nucleotide exchange factor activity|negative regulation of SNARE complex assembly|lysosome|positive regulation of dendrite morphogenesis|endosome to melanosome transport|early endosome|tubular endosome|late endosome|cytosol|melanosome|plasma membrane|neuron projection|retrograde transport, endosome to plasma membrane|positive regulation of …
circRNA_00291|Chr1:91889856_91902960_+	0.031293665	0	0	0	0	0	0	0	0.050730969	0	0	0	13105	1026	sense-overlapping	XM_017589356.1	Chr1:91857048_91905128_+	Ankrd27	GeneID:361555,Genbank:XM_017589356.1,RGD:1307106	ankyrin repeat domain 27, transcript variant X2	GO:0048812,GO:0030133,GO:0005085,GO:0035544,GO:0005764,GO:0050775,GO:0035646,GO:0005769,GO:0097422,GO:0005770,GO:0005829,GO:0042470,GO:0005886,GO:0043005,GO:1990126,GO:0010976,GO:0043547,GO:0017137,GO:0000149,GO:0045022	neuron projection morphogenesis|transport vesicle|guanyl-nucleotide exchange factor activity|negative regulation of SNARE complex assembly|lysosome|positive regulation of dendrite morphogenesis|endosome to melanosome transport|early endosome|tubular endosome|late endosome|cytosol|melanosome|plasma membrane|neuron projection|retrograde transport, endosome to plasma membrane|positive regulation of …
circRNA_00292|Chr1:91891978_91906973_+	0	0.04070492	0	0	0	0	0	0	0	0	0	0	14996	14798	sense-overlapping	NM_001271264.1	Chr1:91857070_91958763_+	Ankrd27	GeneID:361555,Genbank:NM_001271264.1,RGD:1307106	ankyrin repeat domain 27	GO:0048812,GO:0030133,GO:0005085,GO:0035544,GO:0005764,GO:0050775,GO:0035646,GO:0005769,GO:0097422,GO:0005770,GO:0005829,GO:0042470,GO:0005886,GO:0043005,GO:1990126,GO:0010976,GO:0043547,GO:0017137,GO:0000149,GO:0045022	neuron projection morphogenesis|transport vesicle|guanyl-nucleotide exchange factor activity|negative regulation of SNARE complex assembly|lysosome|positive regulation of dendrite morphogenesis|endosome to melanosome transport|early endosome|tubular endosome|late endosome|cytosol|melanosome|plasma membrane|neuron projection|retrograde transport, endosome to plasma membrane|positive regulation of …			rno-Ankrd27_0015	http://159.226.67.237:8080/new/circ_detail.php?ID=rno-Ankrd27_0015
circRNA_00293|Chr1:92039556_92043956_-	0.052156108	0.02035246	0	0	0	0.024354284	0.020373277	0	0	0	0	0	4401	359	sense-overlapping	NM_001135835.2	Chr1:92002927_92069160_-	Dpy19l3	GeneID:308519,Genbank:NM_001135835.2,RGD:1308334	dpy-19-like 3 (C. elegans)	GO:0018406,GO:0000030,GO:0005637,GO:0016021	protein C-linked glycosylation via 2'-alpha-mannosyl-L-tryptophan|mannosyltransferase activity|nuclear inner membrane|integral component of membrane			rno-Dpy19l3_0003	http://159.226.67.237:8080/new/circ_detail.php?ID=rno-Dpy19l3_0003	RNO_CIRCpedia_1676	NM_001135835	Dpy19l3
circRNA_00294|Chr1:92090683_92105035_-	0	0	0	0	0	0	0	0	0	0.030588251	0	0	14353	723	sense-overlapping	NM_001106248.1	Chr1:92089674_92119951_-	Zfp507	GeneID:292816,Genbank:NM_001106248.1,RGD:1307017	zinc finger protein 507	GO:0003676	nucleic acid binding
circRNA_00295|Chr1:93851663_93853240_-	0	0.02035246	0	0.074697524	0.026073754	0	0	0	0	0	0	0.020014652	1578	1578	exonic	XM_008759274.2	Chr1:93689114_94094518_-	Zfp536	GeneID:292820,Genbank:XM_008759274.2,RGD:1563363	zinc finger protein 536, transcript variant X10	GO:0001078,GO:0003700,GO:0005634,GO:0006355,GO:0006366,GO:0007165,GO:0007275,GO:0043565,GO:0044212,GO:0044323,GO:0000122,GO:0045665,GO:0048387,GO:0000978	transcriptional repressor activity, RNA polymerase II proximal promoter sequence-specific DNA binding|DNA binding transcription factor activity|nucleus|regulation of transcription, DNA-templated|transcription by RNA polymerase II|signal transduction|multicellular organism development|sequence-specific DNA binding|transcription regulatory region DNA binding|retinoic acid-responsive element binding…			rno-Zfp536_0001	http://159.226.67.237:8080/new/circ_detail.php?ID=rno-Zfp536_0001
circRNA_00296|Chr1:93851663_93866719_-	0	0.03052869	0	0	0	0	0	0	0	0	0	0	15057	1731	sense-overlapping	XM_008759274.2	Chr1:93689114_94094518_-	Zfp536	GeneID:292820,Genbank:XM_008759274.2,RGD:1563363	zinc finger protein 536, transcript variant X10	GO:0001078,GO:0003700,GO:0005634,GO:0006355,GO:0006366,GO:0007165,GO:0007275,GO:0043565,GO:0044212,GO:0044323,GO:0000122,GO:0045665,GO:0048387,GO:0000978	transcriptional repressor activity, RNA polymerase II proximal promoter sequence-specific DNA binding|DNA binding transcription factor activity|nucleus|regulation of transcription, DNA-templated|transcription by RNA polymerase II|signal transduction|multicellular organism development|sequence-specific DNA binding|transcription regulatory region DNA binding|retinoic acid-responsive element binding…			rno-Zfp536_0002	http://159.226.67.237:8080/new/circ_detail.php?ID=rno-Zfp536_0002
circRNA_00297|Chr1:94353906_94356467_-	0	0	0	0	0.039110632	0	0	0	0	0	0	0	2562	319	sense-overlapping	XM_017589128.1	Chr1:94346513_94404362_-	Uri1	GeneID:308537,Genbank:XM_017589128.1,RGD:1310358	URI1, prefoldin-like chaperone, transcript variant X1	GO:0010923,GO:0001106,GO:0001558,GO:0019212,GO:0003682,GO:0005634,GO:0005654,GO:0005665,GO:0051219,GO:0071363,GO:0005737,GO:0071383,GO:0005829,GO:2001243,GO:0000122,GO:0006357,GO:0009615	negative regulation of phosphatase activity|RNA polymerase II transcription corepressor activity|regulation of cell growth|phosphatase inhibitor activity|chromatin binding|nucleus|nucleoplasm|DNA-directed RNA polymerase II, core complex|phosphoprotein binding|cellular response to growth factor stimulus|cytoplasm|cellular response to steroid hormone stimulus|cytosol|negative regulation of intrinsi…
circRNA_00298|Chr1:94356152_94368553_-	0	0	0	0	0.039110632	0	0	0	0	0	0	0	12402	365	sense-overlapping	XM_017589128.1	Chr1:94346513_94404362_-	Uri1	GeneID:308537,Genbank:XM_017589128.1,RGD:1310358	URI1, prefoldin-like chaperone, transcript variant X1	GO:0010923,GO:0001106,GO:0001558,GO:0019212,GO:0003682,GO:0005634,GO:0005654,GO:0005665,GO:0051219,GO:0071363,GO:0005737,GO:0071383,GO:0005829,GO:2001243,GO:0000122,GO:0006357,GO:0009615	negative regulation of phosphatase activity|RNA polymerase II transcription corepressor activity|regulation of cell growth|phosphatase inhibitor activity|chromatin binding|nucleus|nucleoplasm|DNA-directed RNA polymerase II, core complex|phosphoprotein binding|cellular response to growth factor stimulus|cytoplasm|cellular response to steroid hormone stimulus|cytosol|negative regulation of intrinsi…			rno-Uri1_0003	http://159.226.67.237:8080/new/circ_detail.php?ID=rno-Uri1_0003
circRNA_00299|Chr1:94367453_94381994_-	0	0.02035246	0.021532259	0.024899175	0.039110632	0	0.050933193	0	0	0.030588251	0.021652883	0	14542	250	sense-overlapping	NM_001107507.1	Chr1:94346514_94404211_-	Uri1	GeneID:308537,Genbank:NM_001107507.1,RGD:1310358	URI1, prefoldin-like chaperone	GO:0010923,GO:0001106,GO:0001558,GO:0019212,GO:0003682,GO:0005634,GO:0005654,GO:0005665,GO:0051219,GO:0071363,GO:0005737,GO:0071383,GO:0005829,GO:2001243,GO:0000122,GO:0006357,GO:0009615	negative regulation of phosphatase activity|RNA polymerase II transcription corepressor activity|regulation of cell growth|phosphatase inhibitor activity|chromatin binding|nucleus|nucleoplasm|DNA-directed RNA polymerase II, core complex|phosphoprotein binding|cellular response to growth factor stimulus|cytoplasm|cellular response to steroid hormone stimulus|cytosol|negative regulation of intrinsi…			rno-Uri1_0001	http://159.226.67.237:8080/new/circ_detail.php?ID=rno-Uri1_0001
circRNA_00300|Chr1:94675378_94678772_+	0	0	0.032298388	0	0	0	0	0	0	0	0	0	3395	3395	intergenic
circRNA_00301|Chr1:94888055_94891382_+	0.041724887	0	0	0	0	0	0	0	0	0	0	0	3328	3158	sense-overlapping	XM_006228926.3	Chr1:94871479_94896090_+	LOC102548320	GeneID:102548320,Genbank:XM_006228926.3,RGD:7683572	zinc finger protein 845-like, transcript variant X2
circRNA_00302|Chr1:94891025_94892799_+	0	0	0	0	0	0	0	0	0	0.030588251	0	0	1775	964	sense-overlapping	XM_006228926.3	Chr1:94871479_94896090_+	LOC102548320	GeneID:102548320,Genbank:XM_006228926.3,RGD:7683572	zinc finger protein 845-like, transcript variant X2
circRNA_00303|Chr1:97498532_97510650_-	0	0	0.021532259	0	0	0	0	0	0	0	0	0	12119	12119	intergenic										rno-intergenic_001655	http://159.226.67.237:8080/new/circ_detail.php?ID=rno-intergenic_001655
circRNA_00304|Chr1:97606955_97622503_-	0	0	0	0.024899175	0	0	0	0	0.025365484	0	0	0	15549	15549	intergenic
circRNA_00305|Chr1:98089644_98089797_-	0	0	0	0	0	0	0	0	0.025365484	0	0	0	154	154	intergenic
circRNA_00306|Chr1:99489149_99533851_+	0.020862443	0	0	0	0	0	0	0	0	0	0	0	44703	34412	sense-overlapping	XM_006229045.3	Chr1:99521177_99539232_+	Zfp819	GeneID:308561,Genbank:XM_006229045.3,RGD:1309564	zinc finger protein 819, transcript variant X3	GO:0005634,GO:0043065,GO:0043565,GO:0045892,GO:0046872,GO:0003676,GO:0003700	nucleus|positive regulation of apoptotic process|sequence-specific DNA binding|negative regulation of transcription, DNA-templated|metal ion binding|nucleic acid binding|DNA binding transcription factor activity
circRNA_00307|Chr1:99510577_99533851_+	0	0.04070492	0	0	0	0.085239994	0.061119831	0.020322915	0.126827421	0	0.021652883	0	23275	12984	sense-overlapping	XM_006229045.3	Chr1:99521177_99539232_+	Zfp819	GeneID:308561,Genbank:XM_006229045.3,RGD:1309564	zinc finger protein 819, transcript variant X3	GO:0005634,GO:0043065,GO:0043565,GO:0045892,GO:0046872,GO:0003676,GO:0003700	nucleus|positive regulation of apoptotic process|sequence-specific DNA binding|negative regulation of transcription, DNA-templated|metal ion binding|nucleic acid binding|DNA binding transcription factor activity
circRNA_00308|Chr1:99532444_99539093_+	0.083449774	0.111938531	0.096895165	0.112046285	0.09125814	0.170479987	0.101866386	0.121937489	0.076096453	0	0.075785091	0	6650	2115	sense-overlapping	XM_006229045.3	Chr1:99521177_99539232_+	Zfp819	GeneID:308561,Genbank:XM_006229045.3,RGD:1309564	zinc finger protein 819, transcript variant X3	GO:0005634,GO:0043065,GO:0043565,GO:0045892,GO:0046872,GO:0003676,GO:0003700	nucleus|positive regulation of apoptotic process|sequence-specific DNA binding|negative regulation of transcription, DNA-templated|metal ion binding|nucleic acid binding|DNA binding transcription factor activity			rno-Zfp819_0001	http://159.226.67.237:8080/new/circ_detail.php?ID=rno-Zfp819_0001
circRNA_00309|Chr1:99537395_99539093_+	0.041724887	0.071233611	0.064596776	0.112046285	0.052147509	0.182657129	0.091679747	0.050807287	0	0.071372585	0.075785091	0.040029305	1699	1699	exonic	XM_006229045.3	Chr1:99521177_99539232_+	Zfp819	GeneID:308561,Genbank:XM_006229045.3,RGD:1309564	zinc finger protein 819, transcript variant X3	GO:0005634,GO:0043065,GO:0043565,GO:0045892,GO:0046872,GO:0003676,GO:0003700	nucleus|positive regulation of apoptotic process|sequence-specific DNA binding|negative regulation of transcription, DNA-templated|metal ion binding|nucleic acid binding|DNA binding transcription factor activity			rno-Zfp819_0002	http://159.226.67.237:8080/new/circ_detail.php?ID=rno-Zfp819_0002
circRNA_00310|Chr1:100476154_100476853_-	0	0	0.021532259	0	0	0	0	0	0	0	0	0	700	150	antisense	XM_006228996.3	Chr1:100473426_100477352_+	Josd2	GeneID:292876,Genbank:XM_006228996.3,RGD:1307305	Josephin domain containing 2, transcript variant X1	GO:0016579,GO:0004843	protein deubiquitination|thiol-dependent ubiquitin-specific protease activity			rno-Josd2_0001	http://159.226.67.237:8080/new/circ_detail.php?ID=rno-Josd2_0001
circRNA_00311|Chr1:100601333_100603986_+	0.020862443	0	0	0.049798349	0.039110632	0.073062852	0	0.020322915	0	0.050980418	0	0	2654	384	sense-overlapping	XM_017588695.1	Chr1:100593453_100604009_+	Kcnc3	GeneID:117101,Genbank:XM_017588695.1,RGD:621358	potassium voltage-gated channel subfamily C member 3, transcript variant X8	GO:0071805,GO:0043025,GO:0030673,GO:0005249,GO:0043204,GO:0031594,GO:0005251,GO:0043679,GO:0032590,GO:0005856,GO:0046928,GO:0005886,GO:0005938,GO:0008076,GO:0051260,GO:0032591,GO:0051262,GO:0032809,GO:0016021,GO:0034765,GO:0030054,GO:0042734,GO:0030424	potassium ion transmembrane transport|neuronal cell body|axolemma|voltage-gated potassium channel activity|perikaryon|neuromuscular junction|delayed rectifier potassium channel activity|axon terminus|dendrite membrane|cytoskeleton|regulation of neurotransmitter secretion|plasma membrane|cell cortex|voltage-gated potassium channel complex|protein homooligomerization|dendritic spine membrane|protei…
circRNA_00312|Chr1:100765616_100767772_+	0	0	0	0.037348762	0	0	0	0	0.025365484	0	0	0	2157	345	sense-overlapping	XM_006229096.3	Chr1:100755623_100780926_+	Vrk3	GeneID:361565,Genbank:XM_006229096.3,RGD:1549692	vaccinia related kinase 3, transcript variant X4	GO:0005634,GO:0005730,GO:0005737,GO:0006897,GO:0008360,GO:0016055,GO:0018105,GO:0019903,GO:0032516,GO:0043231,GO:0004674,GO:0070373,GO:0005524	nucleus|nucleolus|cytoplasm|endocytosis|regulation of cell shape|Wnt signaling pathway|peptidyl-serine phosphorylation|protein phosphatase binding|positive regulation of phosphoprotein phosphatase activity|intracellular membrane-bounded organelle|protein serine/threonine kinase activity|negative regulation of ERK1 and ERK2 cascade|ATP binding			rno-Vrk3_0004	http://159.226.67.237:8080/new/circ_detail.php?ID=rno-Vrk3_0004
circRNA_00313|Chr1:100913425_100914082_-	0	0	0	0	0.052147509	0	0	0.030484372	0	0.030588251	0	0	658	406	sense-overlapping	XM_006229064.3	Chr1:100896582_100926443_-	Ap2a1	GeneID:308578,Genbank:XM_006229064.3,RGD:1306254	adaptor-related protein complex 2, alpha 1 subunit, transcript variant X1	GO:0048260,GO:0008022,GO:0050750,GO:0008565,GO:0072583,GO:0010976,GO:0016323,GO:0016324,GO:0019901,GO:0030117,GO:1900126,GO:0030131,GO:0030136,GO:0032433,GO:0032991,GO:0005515,GO:0035615,GO:0005905,GO:0044877,GO:0006886	positive regulation of receptor-mediated endocytosis|protein C-terminus binding|low-density lipoprotein particle receptor binding|protein transporter activity|clathrin-dependent endocytosis|positive regulation of neuron projection development|basolateral plasma membrane|apical plasma membrane|protein kinase binding|membrane coat|negative regulation of hyaluronan biosynthetic process|clathrin adap…	rno04144,rno04961,rno04721,rno05016	Endocytosis|Endocrine and other factor-regulated calcium reabsorption|Synaptic vesicle cycle|Huntington's disease	rno-Ap2a1_0001	http://159.226.67.237:8080/new/circ_detail.php?ID=rno-Ap2a1_0001	RNO_CIRCpedia_8395	NM_001107511	Ap2a1
circRNA_00314|Chr1:100956380_100957253_-	0	0	0	0.024899175	0	0	0	0	0	0	0	0	874	288	sense-overlapping	XM_017589139.1	Chr1:100955094_100968685_-	Cpt1c	GeneID:308579,Genbank:XM_017589139.1,RGD:1305384	carnitine palmitoyltransferase 1c, transcript variant X2	GO:0005789,GO:0006635,GO:0009437,GO:0030054,GO:0030424,GO:0030425,GO:0032281,GO:0045202,GO:0004095,GO:0005741,GO:0005783	endoplasmic reticulum membrane|fatty acid beta-oxidation|carnitine metabolic process|cell junction|axon|dendrite|AMPA glutamate receptor complex|synapse|carnitine O-palmitoyltransferase activity|mitochondrial outer membrane|endoplasmic reticulum	rno00071,rno04152,rno04922,rno04920,rno03320,rno04714	Fatty acid degradation|AMPK signaling pathway|Glucagon signaling pathway|Adipocytokine signaling pathway|PPAR signaling pathway|Thermogenesis	rno-Cpt1c_0001	http://159.226.67.237:8080/new/circ_detail.php?ID=rno-Cpt1c_0001
circRNA_00315|Chr1:101001618_101001859_-	0	0	0	0	0	0	0.020373277	0	0	0	0	0	242	242	exonic	XM_008759410.2	Chr1:100997724_101010752_-	Scaf1	GeneID:56081,Genbank:XM_008759410.2,RGD:708405	SR-related CTD-associated factor 1, transcript variant X2	GO:0006397,GO:0008380,GO:0019904,GO:0003723,GO:0005634,GO:0006366	mRNA processing|RNA splicing|protein domain specific binding|RNA binding|nucleus|transcription by RNA polymerase II
circRNA_00316|Chr1:101025432_101025922_-	0	0	0	0.024899175	0	0	0	0	0	0	0	0	491	224	sense-overlapping	XM_008759481.2	Chr1:101022373_101046228_-	Prr12	GeneID:361569,Genbank:XM_008759481.2,RGD:1309896	proline rich 12, transcript variant X1					rno-Prr12_0002	http://159.226.67.237:8080/new/circ_detail.php?ID=rno-Prr12_0002
circRNA_00317|Chr1:101028250_101029473_-	0.020862443	0.101762301	0	0	0.039110632	0	0.040746554	0	0	0.091764752	0	0	1224	733	sense-overlapping	XM_008759481.2	Chr1:101022373_101046228_-	Prr12	GeneID:361569,Genbank:XM_008759481.2,RGD:1309896	proline rich 12, transcript variant X1					rno-Prr12_0001	http://159.226.67.237:8080/new/circ_detail.php?ID=rno-Prr12_0001	RNO_CIRCpedia_1677	ENSRNOT00000091711.1	Prr12
circRNA_00318|Chr1:101137693_101144853_-	0	0	0	0	0	0	0	0	0	0	0.032479325	0	7161	2871	sense-overlapping	XM_006229099.2	Chr1:101138237_101151034_-	Aldh16a1	GeneID:361571,Genbank:XM_006229099.2,RGD:1566295	aldehyde dehydrogenase 16 family, member A1, transcript variant X1	GO:0004029,GO:0016491,GO:0055114	aldehyde dehydrogenase (NAD) activity|oxidoreductase activity|oxidation-reduction process
circRNA_00319|Chr1:101469464_101474961_-	0	0	0.032298388	0	0	0	0	0	0	0	0	0	5498	542	sense-overlapping	XM_008759458.2	Chr1:101465937_101476864_-	Dhdh	GeneID:691002,Genbank:XM_008759458.2,RGD:1588686	dihydrodiol dehydrogenase, transcript variant X1	GO:0047837,GO:0055114,GO:0005829,GO:0042843	D-xylose 1-dehydrogenase (NADP+) activity|oxidation-reduction process|cytosol|D-xylose catabolic process	rno00040,rno00980	Pentose and glucuronate interconversions|Metabolism of xenobiotics by cytochrome P450	rno-Dhdh_0001	http://159.226.67.237:8080/new/circ_detail.php?ID=rno-Dhdh_0001
circRNA_00320|Chr1:101490358_101491796_-	0	0.03052869	0	0.049798349	0	0	0	0	0	0	0.032479325	0	1439	241	sense-overlapping	XM_006229164.3	Chr1:101480160_101500731_-	Nucb1	GeneID:84595,Genbank:XM_006229164.3,RGD:620030	nucleobindin 1, transcript variant X4	GO:0072718,GO:0005515,GO:0090498,GO:0005576,GO:0098547,GO:0005615,GO:0005634,GO:0005737,GO:0005769,GO:0005791,GO:1903533,GO:0005793,GO:0005794,GO:0005798,GO:0005801,GO:0001965,GO:0005802,GO:0003677,GO:0032580,GO:0005509	response to cisplatin|protein binding|extrinsic component of Golgi membrane|extracellular region|lumenal side of Golgi membrane|extracellular space|nucleus|cytoplasm|early endosome|rough endoplasmic reticulum|regulation of protein targeting|endoplasmic reticulum-Golgi intermediate compartment|Golgi apparatus|Golgi-associated vesicle|cis-Golgi network|G-protein alpha-subunit binding|trans-Golgi ne…			rno-Nucb1_0002	http://159.226.67.237:8080/new/circ_detail.php?ID=rno-Nucb1_0002	RNO_CIRCpedia_1678	ENSRNOT00000028390.5	Nucb1
circRNA_00321|Chr1:102141865_102145923_-	0.031293665	0	0	0	0	0	0	0	0	0	0	0	4059	592	sense-overlapping	NM_013039.2	Chr1:102110708_102191287_-	Abcc8	GeneID:25559,Genbank:NM_013039.2,RGD:3786	ATP binding cassette subfamily C member 8	GO:0006813,GO:0007165,GO:0007565,GO:0007613,GO:0008076,GO:0008281,GO:0008282,GO:0042383,GO:0042493,GO:0008542,GO:0042626,GO:0043268,GO:0044325,GO:0046676,GO:0050768,GO:0055085,GO:0001678,GO:0005267,GO:0005524,GO:0005739,GO:0005886,GO:0005887,GO:0009268,GO:0010043,GO:0010989,GO:0016020,GO:0016525,GO:0019905,GO:0030672,GO:0060253,GO:0032496,GO:0061045,GO:0032760,GO:0061855,GO:0032868,GO:0071310,GO:…	potassium ion transport|signal transduction|female pregnancy|memory|voltage-gated potassium channel complex|sulfonylurea receptor activity|inward rectifying potassium channel|sarcolemma|response to drug|visual learning|ATPase activity, coupled to transmembrane movement of substances|positive regulation of potassium ion transport|ion channel binding|negative regulation of insulin secretion|negativ…	rno02010,rno04911,rno04930	ABC transporters|Insulin secretion|Type II diabetes mellitus	rno-Abcc8_0001	http://159.226.67.237:8080/new/circ_detail.php?ID=rno-Abcc8_0001
circRNA_00322|Chr1:102156344_102178566_-	0	0	0	0	0.026073754	0	0	0	0	0	0	0	22223	1051	sense-overlapping	NM_013039.2	Chr1:102110708_102191287_-	Abcc8	GeneID:25559,Genbank:NM_013039.2,RGD:3786	ATP binding cassette subfamily C member 8	GO:0006813,GO:0007165,GO:0007565,GO:0007613,GO:0008076,GO:0008281,GO:0008282,GO:0042383,GO:0042493,GO:0008542,GO:0042626,GO:0043268,GO:0044325,GO:0046676,GO:0050768,GO:0055085,GO:0001678,GO:0005267,GO:0005524,GO:0005739,GO:0005886,GO:0005887,GO:0009268,GO:0010043,GO:0010989,GO:0016020,GO:0016525,GO:0019905,GO:0030672,GO:0060253,GO:0032496,GO:0061045,GO:0032760,GO:0061855,GO:0032868,GO:0071310,GO:…	potassium ion transport|signal transduction|female pregnancy|memory|voltage-gated potassium channel complex|sulfonylurea receptor activity|inward rectifying potassium channel|sarcolemma|response to drug|visual learning|ATPase activity, coupled to transmembrane movement of substances|positive regulation of potassium ion transport|ion channel binding|negative regulation of insulin secretion|negativ…	rno02010,rno04911,rno04930	ABC transporters|Insulin secretion|Type II diabetes mellitus	rno-Abcc8_0004	http://159.226.67.237:8080/new/circ_detail.php?ID=rno-Abcc8_0004	RNO_CIRCpedia_1680	ENSRNOT00000038798.4	Abcc8
circRNA_00323|Chr1:102613968_102660697_-	0.135605882	0.050881151	0.075362906	0.112046285	0	0.073062852	0.050933193	0.04064583	0.025365484	0.061176501	0.021652883	0.050036631	46730	1032	sense-overlapping	XM_006229227.3	Chr1:102461327_102664978_-	Sergef	GeneID:365243,Genbank:XM_006229227.3,RGD:1563497	secretion regulating guanine nucleotide exchange factor, transcript variant X1	GO:0005737,GO:0005829,GO:0016235,GO:0043231,GO:0050709,GO:0005634,GO:0005654	cytoplasm|cytosol|aggresome|intracellular membrane-bounded organelle|negative regulation of protein secretion|nucleus|nucleoplasm			rno-Sergef_0003	http://159.226.67.237:8080/new/circ_detail.php?ID=rno-Sergef_0003	RNO_CIRCpedia_1682	ENSRNOT00000015352.6	Sergef
circRNA_00324|Chr1:102638885_102660697_-	0	0.071233611	0.043064518	0.049798349	0.026073754	0.06088571	0	0.030484372	0	0.020392167	0	0.020014652	21813	784	sense-overlapping	XM_344891.8	Chr1:102461327_102664977_-	Sergef	GeneID:365243,Genbank:XM_344891.8,RGD:1563497	secretion regulating guanine nucleotide exchange factor, transcript variant X3	GO:0005737,GO:0005829,GO:0016235,GO:0043231,GO:0050709,GO:0005634,GO:0005654	cytoplasm|cytosol|aggresome|intracellular membrane-bounded organelle|negative regulation of protein secretion|nucleus|nucleoplasm			rno-Sergef_0008	http://159.226.67.237:8080/new/circ_detail.php?ID=rno-Sergef_0008	RNO_CIRCpedia_1685	ENSRNOT00000015352.6	Sergef
circRNA_00325|Chr1:102656457_102660697_-	0.041724887	0	0	0	0.026073754	0	0	0	0	0	0	0	4241	387	sense-overlapping	XM_006229229.3	Chr1:102461327_102664977_-	Sergef	GeneID:365243,Genbank:XM_006229229.3,RGD:1563497	secretion regulating guanine nucleotide exchange factor, transcript variant X4	GO:0005737,GO:0005829,GO:0016235,GO:0043231,GO:0050709,GO:0005634,GO:0005654	cytoplasm|cytosol|aggresome|intracellular membrane-bounded organelle|negative regulation of protein secretion|nucleus|nucleoplasm			rno-Sergef_0002	http://159.226.67.237:8080/new/circ_detail.php?ID=rno-Sergef_0002	RNO_CIRCpedia_1689	ENSRNOT00000015352.6	Sergef
circRNA_00326|Chr1:102658895_102660697_-	0.020862443	0.02035246	0	0.037348762	0	0	0	0	0	0	0	0	1803	292	sense-overlapping	XM_006229229.3	Chr1:102461327_102664977_-	Sergef	GeneID:365243,Genbank:XM_006229229.3,RGD:1563497	secretion regulating guanine nucleotide exchange factor, transcript variant X4	GO:0005737,GO:0005829,GO:0016235,GO:0043231,GO:0050709,GO:0005634,GO:0005654	cytoplasm|cytosol|aggresome|intracellular membrane-bounded organelle|negative regulation of protein secretion|nucleus|nucleoplasm			rno-Sergef_0011	http://159.226.67.237:8080/new/circ_detail.php?ID=rno-Sergef_0011	RNO_CIRCpedia_1690	ENSRNOT00000015352.6	Sergef
circRNA_00327|Chr1:102835084_102841377_-	0	0	0	0	0	0	0	0.050807287	0	0	0	0	6294	788	sense-overlapping	NM_001135612.1	Chr1:102810114_102849430_-	Hps5	GeneID:308598,Genbank:NM_001135612.1,RGD:1311916	Hermansky-Pudlak syndrome 5	GO:0043473,GO:0006996,GO:0007596,GO:0031084	pigmentation|organelle organization|blood coagulation|BLOC-2 complex
circRNA_00328|Chr1:104117833_104125130_+	0	0	0	0	0	0	0	0	0	0.020392167	0	0	7298	711	sense-overlapping	XM_006229258.3	Chr1:104106211_104145045_+	Zdhhc13	GeneID:365252,Genbank:XM_006229258.3,RGD:1309736	zinc finger, DHHC-type containing 13, transcript variant X1	GO:0007165,GO:0015095,GO:0016021,GO:0016409,GO:0019706,GO:0030660,GO:1903830,GO:0000139,GO:0005783,GO:0005794	signal transduction|magnesium ion transmembrane transporter activity|integral component of membrane|palmitoyltransferase activity|protein-cysteine S-palmitoyltransferase activity|Golgi-associated vesicle membrane|magnesium ion transmembrane transport|Golgi membrane|endoplasmic reticulum|Golgi apparatus
circRNA_00329|Chr1:104792188_104821976_+	0	0	0	0.024899175	0	0	0	0	0	0	0	0	29789	735	sense-overlapping	XM_017588749.1	Chr1:104575765_104941554_+	Nav2	GeneID:171563,Genbank:XM_017588749.1,RGD:619778	neuron navigator 2, transcript variant X12	GO:0005654,GO:0007399,GO:0007605,GO:0007608,GO:0007626,GO:0008201,GO:0021554,GO:0021563,GO:0021564,GO:0003025,GO:0005578,GO:0005614	nucleoplasm|nervous system development|sensory perception of sound|sensory perception of smell|locomotory behavior|heparin binding|optic nerve development|glossopharyngeal nerve development|vagus nerve development|regulation of systemic arterial blood pressure by baroreceptor feedback|proteinaceous extracellular matrix|interstitial matrix			rno-Nav2_0001	http://159.226.67.237:8080/new/circ_detail.php?ID=rno-Nav2_0001	RNO_CIRCpedia_1694	NM_138529	Nav2
circRNA_00330|Chr1:104793271_104795565_+	0	0	0	0	0.039110632	0	0	0	0	0	0	0	2295	499	sense-overlapping	XM_017588749.1	Chr1:104575765_104941554_+	Nav2	GeneID:171563,Genbank:XM_017588749.1,RGD:619778	neuron navigator 2, transcript variant X12	GO:0005654,GO:0007399,GO:0007605,GO:0007608,GO:0007626,GO:0008201,GO:0021554,GO:0021563,GO:0021564,GO:0003025,GO:0005578,GO:0005614	nucleoplasm|nervous system development|sensory perception of sound|sensory perception of smell|locomotory behavior|heparin binding|optic nerve development|glossopharyngeal nerve development|vagus nerve development|regulation of systemic arterial blood pressure by baroreceptor feedback|proteinaceous extracellular matrix|interstitial matrix			rno-Nav2_0015	http://159.226.67.237:8080/new/circ_detail.php?ID=rno-Nav2_0015	RNO_CIRCpedia_1695	NM_138529	Nav2
circRNA_00331|Chr1:104890803_104892584_+	0	0	0	0	0	0.024354284	0	0	0	0	0	0	1782	350	sense-overlapping	XM_017588749.1	Chr1:104575765_104941554_+	Nav2	GeneID:171563,Genbank:XM_017588749.1,RGD:619778	neuron navigator 2, transcript variant X12	GO:0005654,GO:0007399,GO:0007605,GO:0007608,GO:0007626,GO:0008201,GO:0021554,GO:0021563,GO:0021564,GO:0003025,GO:0005578,GO:0005614	nucleoplasm|nervous system development|sensory perception of sound|sensory perception of smell|locomotory behavior|heparin binding|optic nerve development|glossopharyngeal nerve development|vagus nerve development|regulation of systemic arterial blood pressure by baroreceptor feedback|proteinaceous extracellular matrix|interstitial matrix			rno-Nav2_0004	http://159.226.67.237:8080/new/circ_detail.php?ID=rno-Nav2_0004
circRNA_00332|Chr1:105121685_105142233_+	0	0	0	0	0	0	0.020373277	0	0	0	0	0	20549	590	sense-overlapping	NM_053557.1	Chr1:105113595_105200253_+	Prmt3	GeneID:89820,Genbank:NM_053557.1,RGD:620413	protein arginine methyltransferase 3	GO:0060997,GO:0019919,GO:0005829,GO:0072341,GO:0031397,GO:0005840,GO:0006355,GO:0006479,GO:0008168,GO:0008469,GO:0034969,GO:0008757,GO:0016274,GO:0035242,GO:0005737,GO:0035246,GO:0018216,GO:0046872	dendritic spine morphogenesis|peptidyl-arginine methylation, to asymmetrical-dimethyl arginine|cytosol|modified amino acid binding|negative regulation of protein ubiquitination|ribosome|regulation of transcription, DNA-templated|protein methylation|methyltransferase activity|histone-arginine N-methyltransferase activity|histone arginine methylation|S-adenosylmethionine-dependent methyltransferase…					RNO_CIRCpedia_8398	NM_053557	Prmt3
circRNA_00333|Chr1:105437967_105443296_+	0	0.04070492	0	0	0	0	0	0	0	0	0	0	5330	5330	sense-overlapping	XM_017589771.1	Chr1:105348577_106218970_+	Nell1	GeneID:81733,Genbank:XM_017589771.1,RGD:620998	neural EGFL like 1, transcript variant X1	GO:1903363,GO:0043065,GO:0005635,GO:0045667,GO:0045669,GO:0005737,GO:0008201,GO:0010468,GO:0030154,GO:0045778,GO:0030501,GO:0048471,GO:0033689,GO:0005080,GO:0070207,GO:0005509,GO:0042802,GO:0005615	negative regulation of cellular protein catabolic process|positive regulation of apoptotic process|nuclear envelope|regulation of osteoblast differentiation|positive regulation of osteoblast differentiation|cytoplasm|heparin binding|regulation of gene expression|cell differentiation|positive regulation of ossification|positive regulation of bone mineralization|perinuclear region of cytoplasm|nega…			rno-Nell1_0004	http://159.226.67.237:8080/new/circ_detail.php?ID=rno-Nell1_0004
circRNA_00334|Chr1:105437967_105492216_+	0	0	0	0	0	0	0	0.020322915	0	0	0	0	54250	322	sense-overlapping	XM_017589771.1	Chr1:105348577_106218970_+	Nell1	GeneID:81733,Genbank:XM_017589771.1,RGD:620998	neural EGFL like 1, transcript variant X1	GO:1903363,GO:0043065,GO:0005635,GO:0045667,GO:0045669,GO:0005737,GO:0008201,GO:0010468,GO:0030154,GO:0045778,GO:0030501,GO:0048471,GO:0033689,GO:0005080,GO:0070207,GO:0005509,GO:0042802,GO:0005615	negative regulation of cellular protein catabolic process|positive regulation of apoptotic process|nuclear envelope|regulation of osteoblast differentiation|positive regulation of osteoblast differentiation|cytoplasm|heparin binding|regulation of gene expression|cell differentiation|positive regulation of ossification|positive regulation of bone mineralization|perinuclear region of cytoplasm|nega…
circRNA_00335|Chr1:105577467_105630794_+	0	0	0.032298388	0	0	0	0	0	0	0	0	0	53328	697	sense-overlapping	XM_017589771.1	Chr1:105348577_106218970_+	Nell1	GeneID:81733,Genbank:XM_017589771.1,RGD:620998	neural EGFL like 1, transcript variant X1	GO:1903363,GO:0043065,GO:0005635,GO:0045667,GO:0045669,GO:0005737,GO:0008201,GO:0010468,GO:0030154,GO:0045778,GO:0030501,GO:0048471,GO:0033689,GO:0005080,GO:0070207,GO:0005509,GO:0042802,GO:0005615	negative regulation of cellular protein catabolic process|positive regulation of apoptotic process|nuclear envelope|regulation of osteoblast differentiation|positive regulation of osteoblast differentiation|cytoplasm|heparin binding|regulation of gene expression|cell differentiation|positive regulation of ossification|positive regulation of bone mineralization|perinuclear region of cytoplasm|nega…
circRNA_00336|Chr1:107253894_107320767_+	0	0	0	0	0	0	0	0	0.063413711	0	0	0	66874	1012	sense-overlapping	XM_017589558.1	Chr1:107234389_107363624_+	Gas2	GeneID:499156,Genbank:XM_017589558.1,RGD:1563167	growth arrest-specific 2, transcript variant X1	GO:0005856,GO:0006915,GO:0008017	cytoskeleton|apoptotic process|microtubule binding			rno-Gas2_0008	http://159.226.67.237:8080/new/circ_detail.php?ID=rno-Gas2_0008
circRNA_00337|Chr1:107263212_107320767_+	0.031293665	0	0	0	0.026073754	0	0	0.030484372	0	0	0	0	57556	743	sense-overlapping	XM_008759408.2	Chr1:107234389_107363624_+	Gas2	GeneID:499156,Genbank:XM_008759408.2,RGD:1563167	growth arrest-specific 2, transcript variant X2	GO:0005856,GO:0006915,GO:0008017	cytoskeleton|apoptotic process|microtubule binding			rno-Gas2_0004	http://159.226.67.237:8080/new/circ_detail.php?ID=rno-Gas2_0004	RNO_CIRCpedia_8399	ENSRNOT00000022499.6	Gas2
circRNA_00338|Chr1:107294950_107320767_+	0	0	0	0	0	0	0	0	0.038048226	0	0	0	25818	456	sense-overlapping	XM_008759408.2	Chr1:107234389_107363624_+	Gas2	GeneID:499156,Genbank:XM_008759408.2,RGD:1563167	growth arrest-specific 2, transcript variant X2	GO:0005856,GO:0006915,GO:0008017	cytoskeleton|apoptotic process|microtubule binding			rno-Gas2_0001	http://159.226.67.237:8080/new/circ_detail.php?ID=rno-Gas2_0001	RNO_CIRCpedia_5086	ENSRNOT00000022499.6	Gas2
circRNA_00339|Chr1:107305633_107320767_+	0	0	0	0	0	0	0	0.050807287	0	0	0	0	15135	314	sense-overlapping	XM_008759408.2	Chr1:107234389_107363624_+	Gas2	GeneID:499156,Genbank:XM_008759408.2,RGD:1563167	growth arrest-specific 2, transcript variant X2	GO:0005856,GO:0006915,GO:0008017	cytoskeleton|apoptotic process|microtubule binding			rno-Gas2_0002	http://159.226.67.237:8080/new/circ_detail.php?ID=rno-Gas2_0002
circRNA_00340|Chr1:112034274_112056979_+	0	0.02035246	0	0	0	0	0	0.020322915	0	0	0	0	22706	334	sense-overlapping	XM_008759471.2	Chr1:111849494_112067502_+	Luzp2	GeneID:100910839,Genbank:XM_008759471.2,RGD:6496163	leucine zipper protein 2, transcript variant X1					rno-Luzp2_0001	http://159.226.67.237:8080/new/circ_detail.php?ID=rno-Luzp2_0001	RNO_CIRCpedia_1697	ENSRNOT00000033811.6	Luzp2
circRNA_00341|Chr1:112055024_112063496_+	0	0	0	0.024899175	0	0	0	0	0	0	0	0	8473	8473	sense-overlapping	XM_008759471.2	Chr1:111849494_112067502_+	Luzp2	GeneID:100910839,Genbank:XM_008759471.2,RGD:6496163	leucine zipper protein 2, transcript variant X1
circRNA_00342|Chr1:112435004_112436794_-	0	0.03052869	0	0	0.026073754	0.109594278	0.020373277	0	0	0.020392167	0	0	1791	304	sense-overlapping	XM_017589765.1	Chr1:112158525_112812267_-	Gabrg3	GeneID:79211,Genbank:XM_017589765.1,RGD:621735	gamma-aminobutyric acid type A receptor gamma 3 subunit, transcript variant X1	GO:1902476,GO:0042493,GO:0008503,GO:0005230,GO:0043005,GO:0016021,GO:1902711,GO:0045202,GO:0022851,GO:0005237,GO:1904315,GO:0045211,GO:0005254,GO:0005886,GO:0005887,GO:0030054,GO:0006821,GO:0050877,GO:0032590,GO:0007165,GO:0051932,GO:0034220,GO:0007214,GO:0060078,GO:0004890,GO:0098794,GO:0034707,GO:0099565,GO:0042391,GO:0007268	chloride transmembrane transport|response to drug|benzodiazepine receptor activity|extracellular ligand-gated ion channel activity|neuron projection|integral component of membrane|GABA-A receptor complex|synapse|GABA-gated chloride ion channel activity|inhibitory extracellular ligand-gated ion channel activity|transmitter-gated ion channel activity involved in regulation of postsynaptic membrane …	rno04080,rno04727,rno04723,rno05032,rno05033	Neuroactive ligand-receptor interaction|GABAergic synapse|Retrograde endocannabinoid signaling|Morphine addiction|Nicotine addiction	rno-Gabrg3_0001	http://159.226.67.237:8080/new/circ_detail.php?ID=rno-Gabrg3_0001	RNO_CIRCpedia_5088	ENSRNOT00000093339.1	Gabrg3
circRNA_00343|Chr1:112993977_113034616_+	0	0	0	0	0	0	0	0	0	0.020392167	0	0	40640	40444	sense-overlapping	NM_017065.1	Chr1:113034251_113265364_+	Gabrb3	GeneID:24922,Genbank:NM_017065.1,RGD:2651	gamma-aminobutyric acid type A receptor beta 3 subunit	GO:0005886,GO:0005887,GO:0030659,GO:0007165,GO:0034220,GO:0007214,GO:0034707,GO:0035612,GO:0042391,GO:0042802,GO:0060021,GO:0060077,GO:0043005,GO:0060080,GO:0043195,GO:0060119,GO:0060384,GO:0004890,GO:1902711,GO:0071420,GO:0005230,GO:0005254,GO:0005515,GO:0007268,GO:0007605,GO:0016021,GO:0022851,GO:0043523,GO:0043524,GO:0030054,GO:0045202,GO:0045211,GO:0048666,GO:0050877,GO:0051932,GO:0090102,GO:…	plasma membrane|integral component of plasma membrane|cytoplasmic vesicle membrane|signal transduction|ion transmembrane transport|gamma-aminobutyric acid signaling pathway|chloride channel complex|AP-2 adaptor complex binding|regulation of membrane potential|identical protein binding|roof of mouth development|inhibitory synapse|neuron projection|inhibitory postsynaptic potential|terminal bouton|…	rno04080,rno04727,rno04726,rno04723,rno05032,rno05033	Neuroactive ligand-receptor interaction|GABAergic synapse|Serotonergic synapse|Retrograde endocannabinoid signaling|Morphine addiction|Nicotine addiction
circRNA_00344|Chr1:113021854_113034616_+	0	0	0	0	0	0	0	0	0	0	0	0.030021978	12763	12567	sense-overlapping	NM_017065.1	Chr1:113034251_113265364_+	Gabrb3	GeneID:24922,Genbank:NM_017065.1,RGD:2651	gamma-aminobutyric acid type A receptor beta 3 subunit	GO:0005886,GO:0005887,GO:0030659,GO:0007165,GO:0034220,GO:0007214,GO:0034707,GO:0035612,GO:0042391,GO:0042802,GO:0060021,GO:0060077,GO:0043005,GO:0060080,GO:0043195,GO:0060119,GO:0060384,GO:0004890,GO:1902711,GO:0071420,GO:0005230,GO:0005254,GO:0005515,GO:0007268,GO:0007605,GO:0016021,GO:0022851,GO:0043523,GO:0043524,GO:0030054,GO:0045202,GO:0045211,GO:0048666,GO:0050877,GO:0051932,GO:0090102,GO:…	plasma membrane|integral component of plasma membrane|cytoplasmic vesicle membrane|signal transduction|ion transmembrane transport|gamma-aminobutyric acid signaling pathway|chloride channel complex|AP-2 adaptor complex binding|regulation of membrane potential|identical protein binding|roof of mouth development|inhibitory synapse|neuron projection|inhibitory postsynaptic potential|terminal bouton|…	rno04080,rno04727,rno04726,rno04723,rno05032,rno05033	Neuroactive ligand-receptor interaction|GABAergic synapse|Serotonergic synapse|Retrograde endocannabinoid signaling|Morphine addiction|Nicotine addiction
circRNA_00345|Chr1:113115666_113116933_+	0.020862443	0	0	0	0	0	0	0	0	0	0	0	1268	1268	intronic	NM_017065.1	Chr1:113034251_113265364_+	Gabrb3	GeneID:24922,Genbank:NM_017065.1,RGD:2651	gamma-aminobutyric acid type A receptor beta 3 subunit	GO:0005886,GO:0005887,GO:0030659,GO:0007165,GO:0034220,GO:0007214,GO:0034707,GO:0035612,GO:0042391,GO:0042802,GO:0060021,GO:0060077,GO:0043005,GO:0060080,GO:0043195,GO:0060119,GO:0060384,GO:0004890,GO:1902711,GO:0071420,GO:0005230,GO:0005254,GO:0005515,GO:0007268,GO:0007605,GO:0016021,GO:0022851,GO:0043523,GO:0043524,GO:0030054,GO:0045202,GO:0045211,GO:0048666,GO:0050877,GO:0051932,GO:0090102,GO:…	plasma membrane|integral component of plasma membrane|cytoplasmic vesicle membrane|signal transduction|ion transmembrane transport|gamma-aminobutyric acid signaling pathway|chloride channel complex|AP-2 adaptor complex binding|regulation of membrane potential|identical protein binding|roof of mouth development|inhibitory synapse|neuron projection|inhibitory postsynaptic potential|terminal bouton|…	rno04080,rno04727,rno04726,rno04723,rno05032,rno05033	Neuroactive ligand-receptor interaction|GABAergic synapse|Serotonergic synapse|Retrograde endocannabinoid signaling|Morphine addiction|Nicotine addiction	rno-Luzp2_0008	http://159.226.67.237:8080/new/circ_detail.php?ID=rno-Luzp2_0008
circRNA_00346|Chr1:113204014_113229405_+	0	0	0	0	0	0.06088571	0	0.04064583	0	0	0	0	25392	442	sense-overlapping	NM_017065.1	Chr1:113034251_113265364_+	Gabrb3	GeneID:24922,Genbank:NM_017065.1,RGD:2651	gamma-aminobutyric acid type A receptor beta 3 subunit	GO:0005886,GO:0005887,GO:0030659,GO:0007165,GO:0034220,GO:0007214,GO:0034707,GO:0035612,GO:0042391,GO:0042802,GO:0060021,GO:0060077,GO:0043005,GO:0060080,GO:0043195,GO:0060119,GO:0060384,GO:0004890,GO:1902711,GO:0071420,GO:0005230,GO:0005254,GO:0005515,GO:0007268,GO:0007605,GO:0016021,GO:0022851,GO:0043523,GO:0043524,GO:0030054,GO:0045202,GO:0045211,GO:0048666,GO:0050877,GO:0051932,GO:0090102,GO:…	plasma membrane|integral component of plasma membrane|cytoplasmic vesicle membrane|signal transduction|ion transmembrane transport|gamma-aminobutyric acid signaling pathway|chloride channel complex|AP-2 adaptor complex binding|regulation of membrane potential|identical protein binding|roof of mouth development|inhibitory synapse|neuron projection|inhibitory postsynaptic potential|terminal bouton|…	rno04080,rno04727,rno04726,rno04723,rno05032,rno05033	Neuroactive ligand-receptor interaction|GABAergic synapse|Serotonergic synapse|Retrograde endocannabinoid signaling|Morphine addiction|Nicotine addiction	rno-Gabrb3_0002	http://159.226.67.237:8080/new/circ_detail.php?ID=rno-Gabrb3_0002	RNO_CIRCpedia_1698	ENSRNOT00000081831.1	Gabrb3
circRNA_00347|Chr1:113225968_113256389_+	0	0	0	0	0	0	0	0.030484372	0	0	0	0	30422	619	sense-overlapping	NM_017065.1	Chr1:113034251_113265364_+	Gabrb3	GeneID:24922,Genbank:NM_017065.1,RGD:2651	gamma-aminobutyric acid type A receptor beta 3 subunit	GO:0005886,GO:0005887,GO:0030659,GO:0007165,GO:0034220,GO:0007214,GO:0034707,GO:0035612,GO:0042391,GO:0042802,GO:0060021,GO:0060077,GO:0043005,GO:0060080,GO:0043195,GO:0060119,GO:0060384,GO:0004890,GO:1902711,GO:0071420,GO:0005230,GO:0005254,GO:0005515,GO:0007268,GO:0007605,GO:0016021,GO:0022851,GO:0043523,GO:0043524,GO:0030054,GO:0045202,GO:0045211,GO:0048666,GO:0050877,GO:0051932,GO:0090102,GO:…	plasma membrane|integral component of plasma membrane|cytoplasmic vesicle membrane|signal transduction|ion transmembrane transport|gamma-aminobutyric acid signaling pathway|chloride channel complex|AP-2 adaptor complex binding|regulation of membrane potential|identical protein binding|roof of mouth development|inhibitory synapse|neuron projection|inhibitory postsynaptic potential|terminal bouton|…	rno04080,rno04727,rno04726,rno04723,rno05032,rno05033	Neuroactive ligand-receptor interaction|GABAergic synapse|Serotonergic synapse|Retrograde endocannabinoid signaling|Morphine addiction|Nicotine addiction	rno-Gabrb3_0004	http://159.226.67.237:8080/new/circ_detail.php?ID=rno-Gabrb3_0004
circRNA_00348|Chr1:114304821_114311513_+	0.06258733	0.152643452	0.021532259	0.199193396	0.039110632	0.12177142	0.050933193	0	0.101461937	0.132549086	0.162396624	0	6693	459	sense-overlapping	XM_006229288.2	Chr1:114258773_114347138_+	Cyfip1	GeneID:308666,Genbank:XM_006229288.2,RGD:1310332	cytoplasmic FMR1 interacting protein 1, transcript variant X1	GO:0030027,GO:0030031,GO:0030032,GO:0031175,GO:0031209,GO:0048365,GO:0032433,GO:0048471,GO:0032869,GO:0048675,GO:0043005,GO:0050772,GO:0050890,GO:0051388,GO:0051602,GO:0060076,GO:0090724,GO:0090725,GO:0000340,GO:0000902,GO:0005737,GO:0005845,GO:0006417,GO:0007411,GO:0016601,GO:0043025,GO:0043195,GO:0043197,GO:0044294,GO:0044295,GO:0044877,GO:0097484,GO:0099563,GO:0045202,GO:0045773,GO:1900006,GO:…	lamellipodium|cell projection assembly|lamellipodium assembly|neuron projection development|SCAR complex|Rac GTPase binding|filopodium tip|perinuclear region of cytoplasm|cellular response to insulin stimulus|axon extension|neuron projection|positive regulation of axonogenesis|cognition|positive regulation of neurotrophin TRK receptor signaling pathway|response to electrical stimulus|excitatory s…	rno03013,rno04810	RNA transport|Regulation of actin cytoskeleton	rno-Cyfip1_0001	http://159.226.67.237:8080/new/circ_detail.php?ID=rno-Cyfip1_0001	RNO_CIRCpedia_1700	ENSRNOT00000088459.1	Cyfip1
circRNA_00349|Chr1:114526485_114538474_+	0	0	0	0	0	0.036531426	0	0	0	0	0	0	11990	1887	sense-overlapping	XM_006229300.3	Chr1:114453033_114653787_+	Herc2	GeneID:308669,Genbank:XM_006229300.3,RGD:1307989	HECT and RLD domain containing E3 ubiquitin protein ligase 2, transcript variant X1	GO:0005737,GO:0006974,GO:0007283,GO:0008270,GO:0016567,GO:0031625,GO:0032183,GO:0043161,GO:0004842,GO:0061630,GO:0005634	cytoplasm|cellular response to DNA damage stimulus|spermatogenesis|zinc ion binding|protein ubiquitination|ubiquitin protein ligase binding|SUMO binding|proteasome-mediated ubiquitin-dependent protein catabolic process|ubiquitin-protein transferase activity|ubiquitin protein ligase activity|nucleus	rno04120	Ubiquitin mediated proteolysis	rno-Herc2_0032	http://159.226.67.237:8080/new/circ_detail.php?ID=rno-Herc2_0032
circRNA_00350|Chr1:114536004_114538474_+	0	0	0	0	0	0	0	0	0	0	0.021652883	0	2471	789	sense-overlapping	XM_006229300.3	Chr1:114453033_114653787_+	Herc2	GeneID:308669,Genbank:XM_006229300.3,RGD:1307989	HECT and RLD domain containing E3 ubiquitin protein ligase 2, transcript variant X1	GO:0005737,GO:0006974,GO:0007283,GO:0008270,GO:0016567,GO:0031625,GO:0032183,GO:0043161,GO:0004842,GO:0061630,GO:0005634	cytoplasm|cellular response to DNA damage stimulus|spermatogenesis|zinc ion binding|protein ubiquitination|ubiquitin protein ligase binding|SUMO binding|proteasome-mediated ubiquitin-dependent protein catabolic process|ubiquitin-protein transferase activity|ubiquitin protein ligase activity|nucleus	rno04120	Ubiquitin mediated proteolysis	rno-Herc2_0006	http://159.226.67.237:8080/new/circ_detail.php?ID=rno-Herc2_0006	RNO_CIRCpedia_1703	ENSRNOT00000090796.1	Herc2
circRNA_00351|Chr1:114542920_114545840_+	0	0	0	0	0	0	0	0	0	0.020392167	0	0	2921	564	sense-overlapping	XM_006229300.3	Chr1:114453033_114653787_+	Herc2	GeneID:308669,Genbank:XM_006229300.3,RGD:1307989	HECT and RLD domain containing E3 ubiquitin protein ligase 2, transcript variant X1	GO:0005737,GO:0006974,GO:0007283,GO:0008270,GO:0016567,GO:0031625,GO:0032183,GO:0043161,GO:0004842,GO:0061630,GO:0005634	cytoplasm|cellular response to DNA damage stimulus|spermatogenesis|zinc ion binding|protein ubiquitination|ubiquitin protein ligase binding|SUMO binding|proteasome-mediated ubiquitin-dependent protein catabolic process|ubiquitin-protein transferase activity|ubiquitin protein ligase activity|nucleus	rno04120	Ubiquitin mediated proteolysis
circRNA_00352|Chr1:114542920_114564410_+	0	0	0	0	0	0	0	0	0.025365484	0	0	0	21491	12546	sense-overlapping	XM_006229300.3	Chr1:114453033_114653787_+	Herc2	GeneID:308669,Genbank:XM_006229300.3,RGD:1307989	HECT and RLD domain containing E3 ubiquitin protein ligase 2, transcript variant X1	GO:0005737,GO:0006974,GO:0007283,GO:0008270,GO:0016567,GO:0031625,GO:0032183,GO:0043161,GO:0004842,GO:0061630,GO:0005634	cytoplasm|cellular response to DNA damage stimulus|spermatogenesis|zinc ion binding|protein ubiquitination|ubiquitin protein ligase binding|SUMO binding|proteasome-mediated ubiquitin-dependent protein catabolic process|ubiquitin-protein transferase activity|ubiquitin protein ligase activity|nucleus	rno04120	Ubiquitin mediated proteolysis
circRNA_00353|Chr1:114562502_114599418_+	0	0	0.032298388	0	0	0	0	0	0	0	0	0.020014652	36917	19735	sense-overlapping	XM_006229300.3	Chr1:114453033_114653787_+	Herc2	GeneID:308669,Genbank:XM_006229300.3,RGD:1307989	HECT and RLD domain containing E3 ubiquitin protein ligase 2, transcript variant X1	GO:0005737,GO:0006974,GO:0007283,GO:0008270,GO:0016567,GO:0031625,GO:0032183,GO:0043161,GO:0004842,GO:0061630,GO:0005634	cytoplasm|cellular response to DNA damage stimulus|spermatogenesis|zinc ion binding|protein ubiquitination|ubiquitin protein ligase binding|SUMO binding|proteasome-mediated ubiquitin-dependent protein catabolic process|ubiquitin-protein transferase activity|ubiquitin protein ligase activity|nucleus	rno04120	Ubiquitin mediated proteolysis	rno-Herc2_0002	http://159.226.67.237:8080/new/circ_detail.php?ID=rno-Herc2_0002
circRNA_00354|Chr1:114597220_114599418_+	0.031293665	0.03052869	0.043064518	0.062247936	0.026073754	0.06088571	0	0	0.063413711	0.071372585	0.054132208	0.050036631	2199	500	sense-overlapping	XM_006229300.3	Chr1:114453033_114653787_+	Herc2	GeneID:308669,Genbank:XM_006229300.3,RGD:1307989	HECT and RLD domain containing E3 ubiquitin protein ligase 2, transcript variant X1	GO:0005737,GO:0006974,GO:0007283,GO:0008270,GO:0016567,GO:0031625,GO:0032183,GO:0043161,GO:0004842,GO:0061630,GO:0005634	cytoplasm|cellular response to DNA damage stimulus|spermatogenesis|zinc ion binding|protein ubiquitination|ubiquitin protein ligase binding|SUMO binding|proteasome-mediated ubiquitin-dependent protein catabolic process|ubiquitin-protein transferase activity|ubiquitin protein ligase activity|nucleus	rno04120	Ubiquitin mediated proteolysis	rno-Herc2_0015	http://159.226.67.237:8080/new/circ_detail.php?ID=rno-Herc2_0015	RNO_CIRCpedia_1704	ENSRNOT00000090796.1	Herc2
circRNA_00355|Chr1:114614487_114618383_+	0	0	0	0	0	0	0	0.020322915	0	0.030588251	0	0	3897	346	sense-overlapping	XM_006229300.3	Chr1:114453033_114653787_+	Herc2	GeneID:308669,Genbank:XM_006229300.3,RGD:1307989	HECT and RLD domain containing E3 ubiquitin protein ligase 2, transcript variant X1	GO:0005737,GO:0006974,GO:0007283,GO:0008270,GO:0016567,GO:0031625,GO:0032183,GO:0043161,GO:0004842,GO:0061630,GO:0005634	cytoplasm|cellular response to DNA damage stimulus|spermatogenesis|zinc ion binding|protein ubiquitination|ubiquitin protein ligase binding|SUMO binding|proteasome-mediated ubiquitin-dependent protein catabolic process|ubiquitin-protein transferase activity|ubiquitin protein ligase activity|nucleus	rno04120	Ubiquitin mediated proteolysis
circRNA_00356|Chr1:116596378_116610544_+	0	0	0	0	0	0.036531426	0	0	0	0	0	0	14167	367	sense-overlapping	XM_017589369.1	Chr1:116596330_116675617_+	Ube3a	GeneID:361585,Genbank:XM_017589369.1,RGD:1306361	ubiquitin protein ligase E3A, transcript variant X2	GO:0060736,GO:0032570,GO:0003713,GO:0061002,GO:0035037,GO:0004842,GO:0061630,GO:0042220,GO:0005575,GO:0005634,GO:0005737,GO:0005829,GO:0006511,GO:0042542,GO:0008150,GO:0070936,GO:0042752,GO:0014068,GO:1990416,GO:0043161,GO:0016567,GO:2000058,GO:0045944,GO:0000209,GO:0050847,GO:0030521,GO:0001541,GO:0051865,GO:0031398,GO:0003674	prostate gland growth|response to progesterone|transcription coactivator activity|negative regulation of dendritic spine morphogenesis|sperm entry|ubiquitin-protein transferase activity|ubiquitin protein ligase activity|response to cocaine|cellular_component|nucleus|cytoplasm|cytosol|ubiquitin-dependent protein catabolic process|response to hydrogen peroxide|biological_process|protein K48-linked …	rno04120,rno05203,rno05165	Ubiquitin mediated proteolysis|Viral carcinogenesis|Human papillomavirus infection	rno-Ube3a_0017	http://159.226.67.237:8080/new/circ_detail.php?ID=rno-Ube3a_0017
circRNA_00357|Chr1:116604549_116610544_+	0	0.03052869	0	0.037348762	0.039110632	0.036531426	0	0	0.101461937	0	0	0.030021978	5996	221	sense-overlapping	XM_008759400.2	Chr1:116586901_116675617_+	Ube3a	GeneID:361585,Genbank:XM_008759400.2,RGD:1306361	ubiquitin protein ligase E3A, transcript variant X5	GO:0060736,GO:0032570,GO:0003713,GO:0061002,GO:0035037,GO:0004842,GO:0061630,GO:0042220,GO:0005575,GO:0005634,GO:0005737,GO:0005829,GO:0006511,GO:0042542,GO:0008150,GO:0070936,GO:0042752,GO:0014068,GO:1990416,GO:0043161,GO:0016567,GO:2000058,GO:0045944,GO:0000209,GO:0050847,GO:0030521,GO:0001541,GO:0051865,GO:0031398,GO:0003674	prostate gland growth|response to progesterone|transcription coactivator activity|negative regulation of dendritic spine morphogenesis|sperm entry|ubiquitin-protein transferase activity|ubiquitin protein ligase activity|response to cocaine|cellular_component|nucleus|cytoplasm|cytosol|ubiquitin-dependent protein catabolic process|response to hydrogen peroxide|biological_process|protein K48-linked …	rno04120,rno05203,rno05165	Ubiquitin mediated proteolysis|Viral carcinogenesis|Human papillomavirus infection	rno-Ube3a_0005	http://159.226.67.237:8080/new/circ_detail.php?ID=rno-Ube3a_0005
circRNA_00358|Chr1:116610500_116674321_+	0	0	0	0	0	0.024354284	0	0	0	0	0	0	63822	2466	sense-overlapping	XM_006229310.3	Chr1:116586901_116675617_+	Ube3a	GeneID:361585,Genbank:XM_006229310.3,RGD:1306361	ubiquitin protein ligase E3A, transcript variant X3	GO:0060736,GO:0032570,GO:0003713,GO:0061002,GO:0035037,GO:0004842,GO:0061630,GO:0042220,GO:0005575,GO:0005634,GO:0005737,GO:0005829,GO:0006511,GO:0042542,GO:0008150,GO:0070936,GO:0042752,GO:0014068,GO:1990416,GO:0043161,GO:0016567,GO:2000058,GO:0045944,GO:0000209,GO:0050847,GO:0030521,GO:0001541,GO:0051865,GO:0031398,GO:0003674	prostate gland growth|response to progesterone|transcription coactivator activity|negative regulation of dendritic spine morphogenesis|sperm entry|ubiquitin-protein transferase activity|ubiquitin protein ligase activity|response to cocaine|cellular_component|nucleus|cytoplasm|cytosol|ubiquitin-dependent protein catabolic process|response to hydrogen peroxide|biological_process|protein K48-linked …	rno04120,rno05203,rno05165	Ubiquitin mediated proteolysis|Viral carcinogenesis|Human papillomavirus infection
circRNA_00359|Chr1:116642079_116660509_+	0	0	0	0	0	0	0	0	0.025365484	0	0	0	18431	2364	sense-overlapping	XM_008759399.2	Chr1:116639376_116675617_+	Ube3a	GeneID:361585,Genbank:XM_008759399.2,RGD:1306361	ubiquitin protein ligase E3A, transcript variant X4	GO:0060736,GO:0032570,GO:0003713,GO:0061002,GO:0035037,GO:0004842,GO:0061630,GO:0042220,GO:0005575,GO:0005634,GO:0005737,GO:0005829,GO:0006511,GO:0042542,GO:0008150,GO:0070936,GO:0042752,GO:0014068,GO:1990416,GO:0043161,GO:0016567,GO:2000058,GO:0045944,GO:0000209,GO:0050847,GO:0030521,GO:0001541,GO:0051865,GO:0031398,GO:0003674	prostate gland growth|response to progesterone|transcription coactivator activity|negative regulation of dendritic spine morphogenesis|sperm entry|ubiquitin-protein transferase activity|ubiquitin protein ligase activity|response to cocaine|cellular_component|nucleus|cytoplasm|cytosol|ubiquitin-dependent protein catabolic process|response to hydrogen peroxide|biological_process|protein K48-linked …	rno04120,rno05203,rno05165	Ubiquitin mediated proteolysis|Viral carcinogenesis|Human papillomavirus infection	rno-Ube3a_0015	http://159.226.67.237:8080/new/circ_detail.php?ID=rno-Ube3a_0015
circRNA_00360|Chr1:116643750_116660509_+	0.093880995	0.04070492	0.086129035	0.099596698	0.09125814	0.085239994	0.07130647	0.142260404	0.101461937	0.091764752	0.119090858	0.070051283	16760	2277	sense-overlapping	XM_006229310.3	Chr1:116586901_116675617_+	Ube3a	GeneID:361585,Genbank:XM_006229310.3,RGD:1306361	ubiquitin protein ligase E3A, transcript variant X3	GO:0060736,GO:0032570,GO:0003713,GO:0061002,GO:0035037,GO:0004842,GO:0061630,GO:0042220,GO:0005575,GO:0005634,GO:0005737,GO:0005829,GO:0006511,GO:0042542,GO:0008150,GO:0070936,GO:0042752,GO:0014068,GO:1990416,GO:0043161,GO:0016567,GO:2000058,GO:0045944,GO:0000209,GO:0050847,GO:0030521,GO:0001541,GO:0051865,GO:0031398,GO:0003674	prostate gland growth|response to progesterone|transcription coactivator activity|negative regulation of dendritic spine morphogenesis|sperm entry|ubiquitin-protein transferase activity|ubiquitin protein ligase activity|response to cocaine|cellular_component|nucleus|cytoplasm|cytosol|ubiquitin-dependent protein catabolic process|response to hydrogen peroxide|biological_process|protein K48-linked …	rno04120,rno05203,rno05165	Ubiquitin mediated proteolysis|Viral carcinogenesis|Human papillomavirus infection	rno-Ube3a_0002	http://159.226.67.237:8080/new/circ_detail.php?ID=rno-Ube3a_0002
circRNA_00361|Chr1:116643750_116674321_+	0	0	0	0	0.039110632	0	0	0	0	0	0	0	30572	2421	sense-overlapping	XM_006229310.3	Chr1:116586901_116675617_+	Ube3a	GeneID:361585,Genbank:XM_006229310.3,RGD:1306361	ubiquitin protein ligase E3A, transcript variant X3	GO:0060736,GO:0032570,GO:0003713,GO:0061002,GO:0035037,GO:0004842,GO:0061630,GO:0042220,GO:0005575,GO:0005634,GO:0005737,GO:0005829,GO:0006511,GO:0042542,GO:0008150,GO:0070936,GO:0042752,GO:0014068,GO:1990416,GO:0043161,GO:0016567,GO:2000058,GO:0045944,GO:0000209,GO:0050847,GO:0030521,GO:0001541,GO:0051865,GO:0031398,GO:0003674	prostate gland growth|response to progesterone|transcription coactivator activity|negative regulation of dendritic spine morphogenesis|sperm entry|ubiquitin-protein transferase activity|ubiquitin protein ligase activity|response to cocaine|cellular_component|nucleus|cytoplasm|cytosol|ubiquitin-dependent protein catabolic process|response to hydrogen peroxide|biological_process|protein K48-linked …	rno04120,rno05203,rno05165	Ubiquitin mediated proteolysis|Viral carcinogenesis|Human papillomavirus infection	rno-Ube3a_0004	http://159.226.67.237:8080/new/circ_detail.php?ID=rno-Ube3a_0004
circRNA_00362|Chr1:116721462_116755128_-	0	0	0	0	0	0.036531426	0	0	0	0	0	0	33667	14276	sense-overlapping	XM_017590149.1	Chr1:116719416_116746469_-	LOC102548730	GeneID:102548730,Genbank:XM_017590149.1,RGD:7676646	uncharacterized LOC102548730, transcript variant X6
circRNA_00363|Chr1:116723579_116742443_-	0	0	0	0	0	0	0	0.020322915	0	0	0	0	18865	3061	sense-overlapping	XM_017590149.1	Chr1:116719416_116746469_-	LOC102548730	GeneID:102548730,Genbank:XM_017590149.1,RGD:7676646	uncharacterized LOC102548730, transcript variant X6
circRNA_00364|Chr1:116751337_116752802_-	0	0	0	0	0	0	0.040746554	0	0.063413711	0	0	0	1466	1466	sense-overlapping	XM_017590144.1	Chr1:116750678_116776982_-	LOC102551177	GeneID:102551177,Genbank:XM_017590144.1,RGD:7660362	uncharacterized LOC102551177, transcript variant X1
circRNA_00365|Chr1:116751337_116754636_-	0	0	0.096895165	0.099596698	0	0.146125703	0.050933193	0	0.076096453	0	0.06495865	0	3300	1630	sense-overlapping	XM_017590144.1	Chr1:116750678_116776982_-	LOC102551177	GeneID:102551177,Genbank:XM_017590144.1,RGD:7660362	uncharacterized LOC102551177, transcript variant X1					rno-RF00105_0009	http://159.226.67.237:8080/new/circ_detail.php?ID=rno-RF00105_0009
circRNA_00366|Chr1:117146267_117146413_-	0.876222623	0.742864799	0.753629058	0	0	0.68191995	0	0.487749957	0	0	0	0.560410265	147	147	intergenic										rno-intergenic_004565	http://159.226.67.237:8080/new/circ_detail.php?ID=rno-intergenic_004565
circRNA_00367|Chr1:118353683_118387646_-	0	0	0	0	0	0.024354284	0	0	0	0	0	0.040029305	33964	33964	intergenic										rno-intergenic_001401	http://159.226.67.237:8080/new/circ_detail.php?ID=rno-intergenic_001401
circRNA_00368|Chr1:119172338_119211597_-	0	0	0	0	0	0	0	0	0	0	0	0.030021978	39260	39260	intergenic
circRNA_00369|Chr1:119464809_119545970_-	0.281642986	0.264581983	0.086129035	0	0.117331895	0.146125703	0.14261294	0.142260404	0.152192906	0.112156919	0	0.160117219	81162	81162	intergenic
circRNA_00370|Chr1:119467584_119545970_-	0	0	0.021532259	0	0	0	0	0	0	0	0	0	78387	78387	intergenic
circRNA_00371|Chr1:119470903_119555633_-	0.020862443	0	0	0	0	0	0	0	0	0	0	0	84731	84731	intergenic
circRNA_00372|Chr1:119478120_119555633_-	0	0.02035246	0	0.037348762	0	0	0	0	0	0	0	0	77514	77514	intergenic
circRNA_00373|Chr1:119529091_119556667_-	0	0	0.032298388	0	0	0	0	0	0	0	0	0	27577	27577	intergenic
circRNA_00374|Chr1:119604105_119616775_-	0	0	0	0	0	0.036531426	0	0	0	0	0	0	12671	12671	intergenic
circRNA_00375|Chr1:121281853_121314874_-	0	0	0	0	0	0	0	0.071130202	0	0	0	0	33022	33022	intergenic										rno-intergenic_003566	http://159.226.67.237:8080/new/circ_detail.php?ID=rno-intergenic_003566
circRNA_00376|Chr1:121290678_121361328_-	0.031293665	0	0	0	0	0	0	0	0	0	0	0	70651	70651	intergenic
circRNA_00377|Chr1:121846217_121848757_-	0	0	0	0	0	0	0	0.081291659	0	0	0	0	2541	2541	intergenic										rno-intergenic_001346	http://159.226.67.237:8080/new/circ_detail.php?ID=rno-intergenic_001346
circRNA_00378|Chr1:122377106_122417464_-	0	0	0	0.037348762	0	0	0	0	0	0	0	0	40359	40359	intergenic										rno-Mir344g_0003	http://159.226.67.237:8080/new/circ_detail.php?ID=rno-Mir344g_0003
circRNA_00379|Chr1:122377171_122417464_-	0	0	0	0.062247936	0	0	0	0	0	0	0	0	40294	40294	intergenic										rno-Mir344g_0002	http://159.226.67.237:8080/new/circ_detail.php?ID=rno-Mir344g_0002
circRNA_00380|Chr1:122409656_122417464_-	0	0.02035246	0	0	0	0.036531426	0	0	0	0	0	0	7809	7809	intergenic										rno-Mir344g_0001	http://159.226.67.237:8080/new/circ_detail.php?ID=rno-Mir344g_0001
circRNA_00381|Chr1:122554066_122613766_-	0	0	0	0	0	0	0	0	0.025365484	0	0	0.020014652	59701	59701	intergenic										rno-AABR07004018_0001	http://159.226.67.237:8080/new/circ_detail.php?ID=rno-AABR07004018_0001
circRNA_00382|Chr1:122605161_122613766_-	0.020862443	0.071233611	0.075362906	0	0.052147509	0	0.030559916	0.030484372	0	0.061176501	0	0.040029305	8606	8606	intergenic										rno-intergenic_000575	http://159.226.67.237:8080/new/circ_detail.php?ID=rno-intergenic_000575
circRNA_00383|Chr1:122605870_122678378_-	0	0.427401665	0.247620976	0	0.312885052	0.292251407	0	0.213390606	0.266337585	0.530196344	0.249008157	0.26019048	72509	72509	intergenic										rno-AABR07004022_0001	http://159.226.67.237:8080/new/circ_detail.php?ID=rno-AABR07004022_0001
circRNA_00384|Chr1:122613645_122680102_-	0.187761991	0.091586071	0.258387105	0.13694546	0.065184386	0.267897123	0.254665964	0.182906234	0	0.234509921	0.119090858	0	66458	66458	intergenic										rno-AABR07004022_0002	http://159.226.67.237:8080/new/circ_detail.php?ID=rno-AABR07004022_0002
circRNA_00385|Chr1:122678291_122688463_-	0.093880995	0.03052869	0	0.024899175	0	0	0.061119831	0.04064583	0	0.030588251	0	0	10173	10173	intergenic
circRNA_00386|Chr1:122678291_122688926_-	0	0	0.032298388	0	0	0	0	0	0	0	0	0	10636	10636	intergenic
circRNA_00387|Chr1:122757906_122778266_-	0	0.03052869	0	0	0	0	0	0	0	0	0	0	20361	20361	intergenic										rno-intergenic_003741	http://159.226.67.237:8080/new/circ_detail.php?ID=rno-intergenic_003741
circRNA_00388|Chr1:122757906_122799811_-	0	0	0	0	0	0	0	0	0	0.020392167	0	0.020014652	41906	41906	intergenic										rno-intergenic_003698	http://159.226.67.237:8080/new/circ_detail.php?ID=rno-intergenic_003698
circRNA_00389|Chr1:122799692_122845719_-	0	0	0.053830647	0	0	0	0	0.030484372	0	0.040784334	0	0.030021978	46028	46028	intergenic										rno-intergenic_003823	http://159.226.67.237:8080/new/circ_detail.php?ID=rno-intergenic_003823
circRNA_00390|Chr1:123959921_123970510_-	0	0	0	0.049798349	0	0	0	0	0	0.040784334	0	0	10590	155	sense-overlapping	XM_008759498.2	Chr1:123897341_124039263_-	Chrna7	GeneID:25302,Genbank:XM_008759498.2,RGD:2348	cholinergic receptor nicotinic alpha 7 subunit, transcript variant X1	GO:0042803,GO:0043005,GO:0043025,GO:0043197,GO:0043198,GO:0044853,GO:0045121,GO:0050893,GO:0045202,GO:0045211,GO:0045471,GO:0051117,GO:0051247,GO:0060079,GO:0060112,GO:1900273,GO:1901214,GO:0070374,GO:1902004,GO:1902430,GO:1902991,GO:1904645,GO:1905144,GO:0005216,GO:0005230,GO:0005515,GO:0005737,GO:0005886,GO:0007165,GO:0005887,GO:0007268,GO:0005892,GO:0007271,GO:0007611,GO:0014061,GO:0007613,GO:…	protein homodimerization activity|neuron projection|neuronal cell body|dendritic spine|dendritic shaft|plasma membrane raft|membrane raft|sensory processing|synapse|postsynaptic membrane|response to ethanol|ATPase binding|positive regulation of protein metabolic process|excitatory postsynaptic potential|generation of ovulation cycle rhythm|positive regulation of long-term synaptic potentiation|re…	rno04020,rno04080,rno04725,rno05204,rno05033	Calcium signaling pathway|Neuroactive ligand-receptor interaction|Cholinergic synapse|Chemical carcinogenesis|Nicotine addiction	rno-Chrna7_0001	http://159.226.67.237:8080/new/circ_detail.php?ID=rno-Chrna7_0001	RNO_CIRCpedia_5096	ENSRNOT00000082487.1	Chrna7
circRNA_00391|Chr1:124246428_124300117_-	0	0	0.032298388	0	0	0	0	0	0	0	0	0	53690	53690	intergenic										rno-AABR07004090_0001	http://159.226.67.237:8080/new/circ_detail.php?ID=rno-AABR07004090_0001
circRNA_00392|Chr1:124576794_124584139_+	0.031293665	0.061057381	0.043064518	0	0	0.12177142	0	0	0	0	0.021652883	0	7346	405	sense-overlapping	XM_008759566.2	Chr1:124311873_124655437_+	Otud7a	GeneID:309252,Genbank:XM_008759566.2,RGD:1563721	OTU deubiquitinase 7A, transcript variant X1	GO:0005737,GO:0006955,GO:0035871,GO:0043124,GO:0050727,GO:0070530,GO:0070536,GO:0071108,GO:0071947,GO:0004843,GO:0005634	cytoplasm|immune response|protein K11-linked deubiquitination|negative regulation of I-kappaB kinase/NF-kappaB signaling|regulation of inflammatory response|K63-linked polyubiquitin modification-dependent protein binding|protein K63-linked deubiquitination|protein K48-linked deubiquitination|protein deubiquitination involved in ubiquitin-dependent protein catabolic process|thiol-dependent ubiquit…			rno-intergenic_001308	http://159.226.67.237:8080/new/circ_detail.php?ID=rno-intergenic_001308
circRNA_00393|Chr1:125070977_125074000_+	0	0	0	0	0	0	0.020373277	0	0	0	0	0	3024	381	sense-overlapping	XM_006229344.3	Chr1:124983391_125101759_+	Trpm1	GeneID:361586,Genbank:XM_006229344.3,RGD:1597140	transient receptor potential cation channel, subfamily M, member 1, transcript variant X1	GO:0051262,GO:0005262,GO:0060402,GO:0005886,GO:0007165,GO:0007216,GO:0007601,GO:0070588,GO:0016021,GO:0071482,GO:0035841,GO:0005261,GO:0046548	protein tetramerization|calcium channel activity|calcium ion transport into cytosol|plasma membrane|signal transduction|G-protein coupled glutamate receptor signaling pathway|visual perception|calcium ion transmembrane transport|integral component of membrane|cellular response to light stimulus|new growing cell tip|cation channel activity|retinal rod cell development
circRNA_00394|Chr1:125073749_125080990_+	0	0	0	0	0	0.06088571	0	0.203229149	0	0	0	0	7242	947	sense-overlapping	XM_006229344.3	Chr1:124983391_125101759_+	Trpm1	GeneID:361586,Genbank:XM_006229344.3,RGD:1597140	transient receptor potential cation channel, subfamily M, member 1, transcript variant X1	GO:0051262,GO:0005262,GO:0060402,GO:0005886,GO:0007165,GO:0007216,GO:0007601,GO:0070588,GO:0016021,GO:0071482,GO:0035841,GO:0005261,GO:0046548	protein tetramerization|calcium channel activity|calcium ion transport into cytosol|plasma membrane|signal transduction|G-protein coupled glutamate receptor signaling pathway|visual perception|calcium ion transmembrane transport|integral component of membrane|cellular response to light stimulus|new growing cell tip|cation channel activity|retinal rod cell development
circRNA_00395|Chr1:125135342_125157895_+	0	0	0	0.037348762	0	0	0	0	0	0	0	0	22554	1074	sense-overlapping	NM_001100846.1	Chr1:125124743_125175857_+	Mtmr10	GeneID:309255,Genbank:NM_001100846.1,RGD:1305958	myotubularin related protein 10	GO:0005737	cytoplasm			rno-Mtmr10_0004	http://159.226.67.237:8080/new/circ_detail.php?ID=rno-Mtmr10_0004
circRNA_00396|Chr1:125221132_125224638_-	0	0	0.021532259	0	0	0	0	0	0	0	0	0	3507	376	sense-overlapping	NM_001106340.1	Chr1:125212869_125229060_-	Mphosph10	GeneID:293828,Genbank:NM_001106340.1,RGD:1307633	M-phase phosphoprotein 10	GO:0005732,GO:0008150,GO:0010923,GO:0030490,GO:0032040,GO:0034457,GO:0003674,GO:0005575,GO:0005730	small nucleolar ribonucleoprotein complex|biological_process|negative regulation of phosphatase activity|maturation of SSU-rRNA|small-subunit processome|Mpp10 complex|molecular_function|cellular_component|nucleolus	rno03008	Ribosome biogenesis in eukaryotes	rno-Mphosph10_0004	http://159.226.67.237:8080/new/circ_detail.php?ID=rno-Mphosph10_0004
circRNA_00397|Chr1:126157742_126189469_-	0	0.091586071	0	0	0	0	0	0	0	0	0	0.100073262	31728	3777	sense-overlapping	NM_001106266.1	Chr1:126146489_126211439_-	Tjp1	GeneID:292994,Genbank:NM_001106266.1,RGD:1306305	tight junction protein 1	GO:0005911,GO:0005912,GO:0005913,GO:0005921,GO:0005923,GO:0032496,GO:0007605,GO:0032991,GO:0008022,GO:0009986,GO:0042493,GO:0043116,GO:0043296,GO:0045177,GO:0045296,GO:0045471,GO:0046581,GO:0001825,GO:0005515,GO:0005524,GO:0005634,GO:0005737,GO:0005829,GO:0005886,GO:0014704,GO:0016020,GO:0016301,GO:0016310,GO:0016323,GO:0016324,GO:0016327,GO:0070160,GO:0019904,GO:0070830,GO:0030054,GO:0071000,GO:…	cell-cell junction|adherens junction|cell-cell adherens junction|gap junction|bicellular tight junction|response to lipopolysaccharide|sensory perception of sound|protein-containing complex|protein C-terminus binding|cell surface|response to drug|negative regulation of vascular permeability|apical junction complex|apical part of cell|cadherin binding|response to ethanol|intercellular canaliculus|…	rno04520,rno04530,rno04540,rno05132	Adherens junction|Tight junction|Gap junction|Salmonella infection	rno-Tjp1_0015	http://159.226.67.237:8080/new/circ_detail.php?ID=rno-Tjp1_0015
circRNA_00398|Chr1:126164947_126166198_-	0	0	0	0	0.039110632	0	0	0	0	0	0	0	1252	1252	sense-overlapping	NM_001106266.1	Chr1:126146489_126211439_-	Tjp1	GeneID:292994,Genbank:NM_001106266.1,RGD:1306305	tight junction protein 1	GO:0005911,GO:0005912,GO:0005913,GO:0005921,GO:0005923,GO:0032496,GO:0007605,GO:0032991,GO:0008022,GO:0009986,GO:0042493,GO:0043116,GO:0043296,GO:0045177,GO:0045296,GO:0045471,GO:0046581,GO:0001825,GO:0005515,GO:0005524,GO:0005634,GO:0005737,GO:0005829,GO:0005886,GO:0014704,GO:0016020,GO:0016301,GO:0016310,GO:0016323,GO:0016324,GO:0016327,GO:0070160,GO:0019904,GO:0070830,GO:0030054,GO:0071000,GO:…	cell-cell junction|adherens junction|cell-cell adherens junction|gap junction|bicellular tight junction|response to lipopolysaccharide|sensory perception of sound|protein-containing complex|protein C-terminus binding|cell surface|response to drug|negative regulation of vascular permeability|apical junction complex|apical part of cell|cadherin binding|response to ethanol|intercellular canaliculus|…	rno04520,rno04530,rno04540,rno05132	Adherens junction|Tight junction|Gap junction|Salmonella infection	rno-Tjp1_0011	http://159.226.67.237:8080/new/circ_detail.php?ID=rno-Tjp1_0011
circRNA_00399|Chr1:126177861_126189469_-	0	0	0	0	0.026073754	0.024354284	0	0	0	0	0	0	11609	818	sense-overlapping	NM_001106266.1	Chr1:126146489_126211439_-	Tjp1	GeneID:292994,Genbank:NM_001106266.1,RGD:1306305	tight junction protein 1	GO:0005911,GO:0005912,GO:0005913,GO:0005921,GO:0005923,GO:0032496,GO:0007605,GO:0032991,GO:0008022,GO:0009986,GO:0042493,GO:0043116,GO:0043296,GO:0045177,GO:0045296,GO:0045471,GO:0046581,GO:0001825,GO:0005515,GO:0005524,GO:0005634,GO:0005737,GO:0005829,GO:0005886,GO:0014704,GO:0016020,GO:0016301,GO:0016310,GO:0016323,GO:0016324,GO:0016327,GO:0070160,GO:0019904,GO:0070830,GO:0030054,GO:0071000,GO:…	cell-cell junction|adherens junction|cell-cell adherens junction|gap junction|bicellular tight junction|response to lipopolysaccharide|sensory perception of sound|protein-containing complex|protein C-terminus binding|cell surface|response to drug|negative regulation of vascular permeability|apical junction complex|apical part of cell|cadherin binding|response to ethanol|intercellular canaliculus|…	rno04520,rno04530,rno04540,rno05132	Adherens junction|Tight junction|Gap junction|Salmonella infection	rno-Tjp1_0003	http://159.226.67.237:8080/new/circ_detail.php?ID=rno-Tjp1_0003
circRNA_00400|Chr1:126188351_126195625_-	0.031293665	0	0	0.024899175	0	0	0	0	0	0.020392167	0	0	7275	926	sense-overlapping	NM_001106266.1	Chr1:126146489_126211439_-	Tjp1	GeneID:292994,Genbank:NM_001106266.1,RGD:1306305	tight junction protein 1	GO:0005911,GO:0005912,GO:0005913,GO:0005921,GO:0005923,GO:0032496,GO:0007605,GO:0032991,GO:0008022,GO:0009986,GO:0042493,GO:0043116,GO:0043296,GO:0045177,GO:0045296,GO:0045471,GO:0046581,GO:0001825,GO:0005515,GO:0005524,GO:0005634,GO:0005737,GO:0005829,GO:0005886,GO:0014704,GO:0016020,GO:0016301,GO:0016310,GO:0016323,GO:0016324,GO:0016327,GO:0070160,GO:0019904,GO:0070830,GO:0030054,GO:0071000,GO:…	cell-cell junction|adherens junction|cell-cell adherens junction|gap junction|bicellular tight junction|response to lipopolysaccharide|sensory perception of sound|protein-containing complex|protein C-terminus binding|cell surface|response to drug|negative regulation of vascular permeability|apical junction complex|apical part of cell|cadherin binding|response to ethanol|intercellular canaliculus|…	rno04520,rno04530,rno04540,rno05132	Adherens junction|Tight junction|Gap junction|Salmonella infection	rno-Tjp1_0002	http://159.226.67.237:8080/new/circ_detail.php?ID=rno-Tjp1_0002	RNO_CIRCpedia_1706	NM_001106266	Tjp1
circRNA_00401|Chr1:126192619_126195625_-	0	0.02035246	0	0	0.026073754	0	0.040746554	0	0.076096453	0	0	0	3007	505	sense-overlapping	NM_001106266.1	Chr1:126146489_126211439_-	Tjp1	GeneID:292994,Genbank:NM_001106266.1,RGD:1306305	tight junction protein 1	GO:0005911,GO:0005912,GO:0005913,GO:0005921,GO:0005923,GO:0032496,GO:0007605,GO:0032991,GO:0008022,GO:0009986,GO:0042493,GO:0043116,GO:0043296,GO:0045177,GO:0045296,GO:0045471,GO:0046581,GO:0001825,GO:0005515,GO:0005524,GO:0005634,GO:0005737,GO:0005829,GO:0005886,GO:0014704,GO:0016020,GO:0016301,GO:0016310,GO:0016323,GO:0016324,GO:0016327,GO:0070160,GO:0019904,GO:0070830,GO:0030054,GO:0071000,GO:…	cell-cell junction|adherens junction|cell-cell adherens junction|gap junction|bicellular tight junction|response to lipopolysaccharide|sensory perception of sound|protein-containing complex|protein C-terminus binding|cell surface|response to drug|negative regulation of vascular permeability|apical junction complex|apical part of cell|cadherin binding|response to ethanol|intercellular canaliculus|…	rno04520,rno04530,rno04540,rno05132	Adherens junction|Tight junction|Gap junction|Salmonella infection	rno-Tjp1_0004	http://159.226.67.237:8080/new/circ_detail.php?ID=rno-Tjp1_0004	RNO_CIRCpedia_7557	NM_001106266	Tjp1
circRNA_00402|Chr1:126387332_126388543_-	0	0	0	0	0	0.024354284	0	0	0	0	0	0	1212	1212	sense-overlapping	XM_017588936.1	Chr1:126146491_126402812_-	Tjp1	GeneID:292994,Genbank:XM_017588936.1,RGD:1306305	tight junction protein 1, transcript variant X10	GO:0005911,GO:0005912,GO:0005913,GO:0005921,GO:0005923,GO:0032496,GO:0007605,GO:0032991,GO:0008022,GO:0009986,GO:0042493,GO:0043116,GO:0043296,GO:0045177,GO:0045296,GO:0045471,GO:0046581,GO:0001825,GO:0005515,GO:0005524,GO:0005634,GO:0005737,GO:0005829,GO:0005886,GO:0014704,GO:0016020,GO:0016301,GO:0016310,GO:0016323,GO:0016324,GO:0016327,GO:0070160,GO:0019904,GO:0070830,GO:0030054,GO:0071000,GO:…	cell-cell junction|adherens junction|cell-cell adherens junction|gap junction|bicellular tight junction|response to lipopolysaccharide|sensory perception of sound|protein-containing complex|protein C-terminus binding|cell surface|response to drug|negative regulation of vascular permeability|apical junction complex|apical part of cell|cadherin binding|response to ethanol|intercellular canaliculus|…	rno04520,rno04530,rno04540,rno05132	Adherens junction|Tight junction|Gap junction|Salmonella infection
circRNA_00403|Chr1:126543520_126556902_+	0	0	0	0	0	0	0	0	0	0	0.032479325	0	13383	413	sense-overlapping	NM_001014020.1	Chr1:126523169_126559493_+	Tarsl2	GeneID:308701,Genbank:NM_001014020.1,RGD:1311308	threonyl-tRNA synthetase-like 2	GO:0005737,GO:0006433,GO:0006435,GO:0017101,GO:0004827,GO:0004829,GO:0005524	cytoplasm|prolyl-tRNA aminoacylation|threonyl-tRNA aminoacylation|aminoacyl-tRNA synthetase multienzyme complex|proline-tRNA ligase activity|threonine-tRNA ligase activity|ATP binding	rno00970	Aminoacyl-tRNA biosynthesis
circRNA_00404|Chr1:126573474_126583015_+	0.208624434	0.172995912	0.139959682	0.348588443	0.208590035	0.267897123	0.162986217	0.294682265	0.291703069	0.265098172	0.227355274	0.270197806	9542	9542	sense-overlapping	NM_001106267.1	Chr1:126573474_126595778_+	Tm2d3	GeneID:292995,Genbank:NM_001106267.1,RGD:1564929	TM2 domain containing 3					rno-intergenic_000861	http://159.226.67.237:8080/new/circ_detail.php?ID=rno-intergenic_000861
circRNA_00405|Chr1:126819845_126824250_+	0	0	0	0.024899175	0	0	0	0	0	0	0	0	4406	415	sense-overlapping	NM_012999.1	Chr1:126749508_126947392_+	Pcsk6	GeneID:25507,Genbank:NM_012999.1,RGD:3246	proprotein convertase subtilisin/kexin type 6	GO:0048406,GO:0016486,GO:0005615,GO:0007354,GO:0007368,GO:0008201,GO:0031012,GO:0009100,GO:0032902,GO:0009986,GO:0004175,GO:0032940,GO:0004252,GO:0016485	nerve growth factor binding|peptide hormone processing|extracellular space|zygotic determination of anterior/posterior axis, embryo|determination of left/right symmetry|heparin binding|extracellular matrix|glycoprotein metabolic process|nerve growth factor production|cell surface|endopeptidase activity|secretion by cell|serine-type endopeptidase activity|protein processing			rno-Pcsk6_0001	http://159.226.67.237:8080/new/circ_detail.php?ID=rno-Pcsk6_0001	RNO_CIRCpedia_7558	ENSRNOT00000015845.7	Pcsk6
circRNA_00406|Chr1:127025462_127025957_+	0.093880995	0.162819682	0.107661294	0.248991745	0.195553158	0.43837711	0.193546133	0.132098947	0.190241132	0.31607859	0.508842756	0.310227111	496	496	exonic	NM_001106268.1	Chr1:127010587_127071570_+	Chsy1	GeneID:292999,Genbank:NM_001106268.1,RGD:1311904	chondroitin sulfate synthase 1	GO:0005576,GO:0009954,GO:0016757,GO:0030206,GO:0030279,GO:0031667,GO:0032580,GO:0045880,GO:0047238,GO:0051216,GO:0051923,GO:0002063,GO:0060349,GO:0003674,GO:0005575	extracellular region|proximal/distal pattern formation|transferase activity, transferring glycosyl groups|chondroitin sulfate biosynthetic process|negative regulation of ossification|response to nutrient levels|Golgi cisterna membrane|positive regulation of smoothened signaling pathway|glucuronosyl-N-acetylgalactosaminyl-proteoglycan 4-beta-N-acetylgalactosaminyltransferase activity|cartilage dev…	rno00532	Glycosaminoglycan biosynthesis - chondroitin sulfate / dermatan sulfate	rno-Chsy1_0001	http://159.226.67.237:8080/new/circ_detail.php?ID=rno-Chsy1_0001	RNO_CIRCpedia_1708	ENSRNOT00000016939.6	Chsy1
circRNA_00407|Chr1:127068619_127070617_+	0	0.02035246	0	0	0.104295017	0	0.081493109	0.050807287	0	0	0.021652883	0	1999	1999	exonic	NM_001106268.1	Chr1:127010587_127071570_+	Chsy1	GeneID:292999,Genbank:NM_001106268.1,RGD:1311904	chondroitin sulfate synthase 1	GO:0005576,GO:0009954,GO:0016757,GO:0030206,GO:0030279,GO:0031667,GO:0032580,GO:0045880,GO:0047238,GO:0051216,GO:0051923,GO:0002063,GO:0060349,GO:0003674,GO:0005575	extracellular region|proximal/distal pattern formation|transferase activity, transferring glycosyl groups|chondroitin sulfate biosynthetic process|negative regulation of ossification|response to nutrient levels|Golgi cisterna membrane|positive regulation of smoothened signaling pathway|glucuronosyl-N-acetylgalactosaminyl-proteoglycan 4-beta-N-acetylgalactosaminyltransferase activity|cartilage dev…	rno00532	Glycosaminoglycan biosynthesis - chondroitin sulfate / dermatan sulfate	rno-Chsy1_0002	http://159.226.67.237:8080/new/circ_detail.php?ID=rno-Chsy1_0002
circRNA_00408|Chr1:127881908_127887913_+	0.041724887	0	0	0.062247936	0.052147509	0.024354284	0	0.030484372	0.038048226	0.020392167	0.119090858	0.060043957	6006	286	sense-overlapping	XM_006229360.3	Chr1:127802872_128126764_+	Adamts17	GeneID:293004,Genbank:XM_006229360.3,RGD:1308783	ADAM metallopeptidase with thrombospondin type 1 motif, 17, transcript variant X1	GO:0046872,GO:0003676,GO:0004222,GO:0006508	metal ion binding|nucleic acid binding|metalloendopeptidase activity|proteolysis			rno-Adamts17_0005	http://159.226.67.237:8080/new/circ_detail.php?ID=rno-Adamts17_0005
circRNA_00409|Chr1:128239552_128242835_-	0	0	0.032298388	0	0	0	0	0	0.050730969	0.030588251	0	0.020014652	3284	418	sense-overlapping	XM_008759542.2	Chr1:128207715_128341678_-	Mef2a	GeneID:309957,Genbank:XM_008759542.2,RGD:1359360	myocyte enhancer factor 2a, transcript variant X3	GO:0000790,GO:0000976,GO:0000977,GO:0000978,GO:0001205,GO:0003677,GO:0003682,GO:0000981,GO:0003700,GO:0003705,GO:0005829,GO:0006351,GO:0005515,GO:0005634,GO:0006355,GO:0006366,GO:0006915,GO:0007275,GO:0000002,GO:0042826,GO:0007507,GO:0000122,GO:0008134,GO:0043565,GO:0000165,GO:0046983,GO:0044212,GO:0048311,GO:0045893,GO:0048813,GO:0055005,GO:0061337,GO:0070375,GO:0071277,GO:0071333,GO:0000982,GO:…	nuclear chromatin|transcription regulatory region sequence-specific DNA binding|RNA polymerase II regulatory region sequence-specific DNA binding|RNA polymerase II proximal promoter sequence-specific DNA binding|transcriptional activator activity, RNA polymerase II distal enhancer sequence-specific DNA binding|DNA binding|chromatin binding|RNA polymerase II transcription factor activity, sequence…	rno04371,rno04022,rno05418	Apelin signaling pathway|cGMP - PKG signaling pathway|Fluid shear stress and atherosclerosis	rno-Mef2a_0002	http://159.226.67.237:8080/new/circ_detail.php?ID=rno-Mef2a_0002
circRNA_00410|Chr1:128239552_128243030_-	0.114743439	0.03052869	0.064596776	0.049798349	0.104295017	0.073062852	0.081493109	0.071130202	0.152192906	0.112156919	0.097437975	0.040029305	3479	613	sense-overlapping	XM_008759542.2	Chr1:128207715_128341678_-	Mef2a	GeneID:309957,Genbank:XM_008759542.2,RGD:1359360	myocyte enhancer factor 2a, transcript variant X3	GO:0000790,GO:0000976,GO:0000977,GO:0000978,GO:0001205,GO:0003677,GO:0003682,GO:0000981,GO:0003700,GO:0003705,GO:0005829,GO:0006351,GO:0005515,GO:0005634,GO:0006355,GO:0006366,GO:0006915,GO:0007275,GO:0000002,GO:0042826,GO:0007507,GO:0000122,GO:0008134,GO:0043565,GO:0000165,GO:0046983,GO:0044212,GO:0048311,GO:0045893,GO:0048813,GO:0055005,GO:0061337,GO:0070375,GO:0071277,GO:0071333,GO:0000982,GO:…	nuclear chromatin|transcription regulatory region sequence-specific DNA binding|RNA polymerase II regulatory region sequence-specific DNA binding|RNA polymerase II proximal promoter sequence-specific DNA binding|transcriptional activator activity, RNA polymerase II distal enhancer sequence-specific DNA binding|DNA binding|chromatin binding|RNA polymerase II transcription factor activity, sequence…	rno04371,rno04022,rno05418	Apelin signaling pathway|cGMP - PKG signaling pathway|Fluid shear stress and atherosclerosis	rno-Mef2a_0001	http://159.226.67.237:8080/new/circ_detail.php?ID=rno-Mef2a_0001	RNO_CIRCpedia_1711	ENSRNOT00000070864.3	Mef2a
circRNA_00411|Chr1:128501692_128513631_-	0	0	0.032298388	0	0	0	0	0	0	0	0	0	11940	439	sense-overlapping	XM_006229346.3	Chr1:128486164_128604041_-	Lrrc28	GeneID:361588,Genbank:XM_006229346.3,RGD:1307209	leucine rich repeat containing 28, transcript variant X1	GO:0005886,GO:0007165	plasma membrane|signal transduction			rno-Lrrc28_0014	http://159.226.67.237:8080/new/circ_detail.php?ID=rno-Lrrc28_0014
circRNA_00412|Chr1:128501692_128526760_-	0.041724887	0	0	0	0.026073754	0.036531426	0.020373277	0	0	0.020392167	0	0	25069	551	sense-overlapping	XM_006229346.3	Chr1:128486164_128604041_-	Lrrc28	GeneID:361588,Genbank:XM_006229346.3,RGD:1307209	leucine rich repeat containing 28, transcript variant X1	GO:0005886,GO:0007165	plasma membrane|signal transduction			rno-Lrrc28_0006	http://159.226.67.237:8080/new/circ_detail.php?ID=rno-Lrrc28_0006
circRNA_00413|Chr1:128501692_128526855_-	0.041724887	0.050881151	0	0.087147111	0	0.048708568	0.050933193	0.050807287	0	0	0.021652883	0.020014652	25164	646	sense-overlapping	XM_006229346.3	Chr1:128486164_128604041_-	Lrrc28	GeneID:361588,Genbank:XM_006229346.3,RGD:1307209	leucine rich repeat containing 28, transcript variant X1	GO:0005886,GO:0007165	plasma membrane|signal transduction			rno-Lrrc28_0003	http://159.226.67.237:8080/new/circ_detail.php?ID=rno-Lrrc28_0003	RNO_CIRCpedia_1713	NM_001108486	Lrrc28
circRNA_00414|Chr1:128513529_128576607_-	0.020862443	0.03052869	0	0.062247936	0	0.06088571	0.040746554	0.020322915	0	0	0	0.090065935	63079	486	sense-overlapping	XM_006229346.3	Chr1:128486164_128604041_-	Lrrc28	GeneID:361588,Genbank:XM_006229346.3,RGD:1307209	leucine rich repeat containing 28, transcript variant X1	GO:0005886,GO:0007165	plasma membrane|signal transduction			rno-Lrrc28_0011	http://159.226.67.237:8080/new/circ_detail.php?ID=rno-Lrrc28_0011
circRNA_00415|Chr1:128535795_128576607_-	0	0	0	0	0	0.024354284	0	0	0	0	0	0	40813	39915	sense-overlapping	XM_006229346.3	Chr1:128486164_128604041_-	Lrrc28	GeneID:361588,Genbank:XM_006229346.3,RGD:1307209	leucine rich repeat containing 28, transcript variant X1	GO:0005886,GO:0007165	plasma membrane|signal transduction			rno-Lrrc28_0026	http://159.226.67.237:8080/new/circ_detail.php?ID=rno-Lrrc28_0026
circRNA_00416|Chr1:128542589_128576607_-	0.031293665	0	0	0	0.039110632	0.048708568	0	0.050807287	0.025365484	0.091764752	0.06495865	0.040029305	34019	33121	sense-overlapping	XM_006229346.3	Chr1:128486164_128604041_-	Lrrc28	GeneID:361588,Genbank:XM_006229346.3,RGD:1307209	leucine rich repeat containing 28, transcript variant X1	GO:0005886,GO:0007165	plasma membrane|signal transduction			rno-Lrrc28_0016	http://159.226.67.237:8080/new/circ_detail.php?ID=rno-Lrrc28_0016
circRNA_00417|Chr1:128542589_128586111_-	0	0	0	0.037348762	0	0	0	0	0	0	0	0	43523	33162	sense-overlapping	XM_006229346.3	Chr1:128486164_128604041_-	Lrrc28	GeneID:361588,Genbank:XM_006229346.3,RGD:1307209	leucine rich repeat containing 28, transcript variant X1	GO:0005886,GO:0007165	plasma membrane|signal transduction			rno-Lrrc28_0017	http://159.226.67.237:8080/new/circ_detail.php?ID=rno-Lrrc28_0017
circRNA_00418|Chr1:128575534_128576607_-	0.020862443	0	0.021532259	0	0.052147509	0.097417136	0.020373277	0.020322915	0	0.061176501	0	0.020014652	1074	176	sense-overlapping	XM_006229346.3	Chr1:128486164_128604041_-	Lrrc28	GeneID:361588,Genbank:XM_006229346.3,RGD:1307209	leucine rich repeat containing 28, transcript variant X1	GO:0005886,GO:0007165	plasma membrane|signal transduction			rno-Lrrc28_0002	http://159.226.67.237:8080/new/circ_detail.php?ID=rno-Lrrc28_0002
circRNA_00419|Chr1:128575534_128586111_-	0	0	0	0	0	0	0.030559916	0	0	0	0	0	10578	217	sense-overlapping	XM_006229346.3	Chr1:128486164_128604041_-	Lrrc28	GeneID:361588,Genbank:XM_006229346.3,RGD:1307209	leucine rich repeat containing 28, transcript variant X1	GO:0005886,GO:0007165	plasma membrane|signal transduction			rno-Lrrc28_0001	http://159.226.67.237:8080/new/circ_detail.php?ID=rno-Lrrc28_0001	RNO_CIRCpedia_1715	NM_001108486	Lrrc28
circRNA_00420|Chr1:128575534_128600340_-	0	0	0	0	0	0.024354284	0	0	0	0	0.032479325	0	24807	311	sense-overlapping	XM_006229346.3	Chr1:128486164_128604041_-	Lrrc28	GeneID:361588,Genbank:XM_006229346.3,RGD:1307209	leucine rich repeat containing 28, transcript variant X1	GO:0005886,GO:0007165	plasma membrane|signal transduction			rno-Lrrc28_0004	http://159.226.67.237:8080/new/circ_detail.php?ID=rno-Lrrc28_0004
circRNA_00421|Chr1:128606527_128610574_-	0.06258733	0.091586071	0.043064518	0.286340507	0.130368772	0.219188555	0	0.071130202	0.076096453	0.132549086	0.086611533	0.030021978	4048	4048	antisense	XM_017589157.1	Chr1:128604324_128687900_+	Ttc23	GeneID:308708,Genbank:XM_017589157.1,RGD:1310409	tetratricopeptide repeat domain 23, transcript variant X3					rno-Ttc23_0008	http://159.226.67.237:8080/new/circ_detail.php?ID=rno-Ttc23_0008
circRNA_00422|Chr1:128621052_128637195_+	0	0	0	0	0	0	0	0	0.025365484	0	0	0	16144	779	sense-overlapping	XM_017589157.1	Chr1:128604324_128687900_+	Ttc23	GeneID:308708,Genbank:XM_017589157.1,RGD:1310409	tetratricopeptide repeat domain 23, transcript variant X3					rno-Ttc23_0004	http://159.226.67.237:8080/new/circ_detail.php?ID=rno-Ttc23_0004
circRNA_00423|Chr1:128978104_128978649_+	0.031293665	0	0	0.037348762	0.026073754	0.06088571	0.040746554	0	0.025365484	0.081568668	0.075785091	0.070051283	546	546	exonic	NM_052807.2	Chr1:128924921_129207054_+	Igf1r	GeneID:25718,Genbank:NM_052807.2,RGD:2869	insulin-like growth factor 1 receptor	GO:0045471,GO:0045740,GO:0045840,GO:0045893,GO:0046328,GO:0051262,GO:0051291,GO:0046777,GO:0051389,GO:0051446,GO:0051897,GO:0090398,GO:0051898,GO:0097062,GO:0060740,GO:0097242,GO:0070374,GO:1902065,GO:1903944,GO:1904045,GO:1904193,GO:1904385,GO:1904646,GO:0004888,GO:0005010,GO:0005887,GO:0005158,GO:0005901,GO:0006468,GO:0005515,GO:0006955,GO:0007275,GO:0007409,GO:0021766,GO:0007420,GO:0030010,GO:…	response to ethanol|positive regulation of DNA replication|positive regulation of mitotic nuclear division|positive regulation of transcription, DNA-templated|regulation of JNK cascade|protein tetramerization|protein heterooligomerization|protein autophosphorylation|inactivation of MAPKK activity|positive regulation of meiotic cell cycle|positive regulation of protein kinase B signaling|cellular …	rno04014,rno04015,rno04010,rno04066,rno04068,rno04151,rno04152,rno04150,rno04144,rno04140,rno04114,rno04510,rno04520,rno04550,rno04913,rno04914,rno04730,rno04211,rno04213,rno05200,rno05202,rno05205,rno05225,rno05214,rno05218,rno05215,rno05224,rno01521,rno01522	Ras signaling pathway|Rap1 signaling pathway|MAPK signaling pathway|HIF-1 signaling pathway|FoxO signaling pathway|PI3K-Akt signaling pathway|AMPK signaling pathway|mTOR signaling pathway|Endocytosis|Autophagy - animal|Oocyte meiosis|Focal adhesion|Adherens junction|Signaling pathways regulating pluripotency of stem cells|Ovarian Steroidogenesis|Progesterone-mediated oocyte maturation|Long-term d…	rno-Igf1r_0001	http://159.226.67.237:8080/new/circ_detail.php?ID=rno-Igf1r_0001	RNO_CIRCpedia_1716	NM_052807	Igf1r
circRNA_00424|Chr1:129142521_129149837_+	0	0	0	0.037348762	0	0	0.040746554	0	0	0	0	0	7317	610	sense-overlapping	NM_052807.2	Chr1:128924921_129207054_+	Igf1r	GeneID:25718,Genbank:NM_052807.2,RGD:2869	insulin-like growth factor 1 receptor	GO:0045471,GO:0045740,GO:0045840,GO:0045893,GO:0046328,GO:0051262,GO:0051291,GO:0046777,GO:0051389,GO:0051446,GO:0051897,GO:0090398,GO:0051898,GO:0097062,GO:0060740,GO:0097242,GO:0070374,GO:1902065,GO:1903944,GO:1904045,GO:1904193,GO:1904385,GO:1904646,GO:0004888,GO:0005010,GO:0005887,GO:0005158,GO:0005901,GO:0006468,GO:0005515,GO:0006955,GO:0007275,GO:0007409,GO:0021766,GO:0007420,GO:0030010,GO:…	response to ethanol|positive regulation of DNA replication|positive regulation of mitotic nuclear division|positive regulation of transcription, DNA-templated|regulation of JNK cascade|protein tetramerization|protein heterooligomerization|protein autophosphorylation|inactivation of MAPKK activity|positive regulation of meiotic cell cycle|positive regulation of protein kinase B signaling|cellular …	rno04014,rno04015,rno04010,rno04066,rno04068,rno04151,rno04152,rno04150,rno04144,rno04140,rno04114,rno04510,rno04520,rno04550,rno04913,rno04914,rno04730,rno04211,rno04213,rno05200,rno05202,rno05205,rno05225,rno05214,rno05218,rno05215,rno05224,rno01521,rno01522	Ras signaling pathway|Rap1 signaling pathway|MAPK signaling pathway|HIF-1 signaling pathway|FoxO signaling pathway|PI3K-Akt signaling pathway|AMPK signaling pathway|mTOR signaling pathway|Endocytosis|Autophagy - animal|Oocyte meiosis|Focal adhesion|Adherens junction|Signaling pathways regulating pluripotency of stem cells|Ovarian Steroidogenesis|Progesterone-mediated oocyte maturation|Long-term d…	rno-Igf1r_0002	http://159.226.67.237:8080/new/circ_detail.php?ID=rno-Igf1r_0002
circRNA_00425|Chr1:129142521_129206547_+	0	0	0	0	0	0	0	0	0	0.020392167	0	0	64027	3501	sense-overlapping	NM_052807.2	Chr1:128924921_129207054_+	Igf1r	GeneID:25718,Genbank:NM_052807.2,RGD:2869	insulin-like growth factor 1 receptor	GO:0045471,GO:0045740,GO:0045840,GO:0045893,GO:0046328,GO:0051262,GO:0051291,GO:0046777,GO:0051389,GO:0051446,GO:0051897,GO:0090398,GO:0051898,GO:0097062,GO:0060740,GO:0097242,GO:0070374,GO:1902065,GO:1903944,GO:1904045,GO:1904193,GO:1904385,GO:1904646,GO:0004888,GO:0005010,GO:0005887,GO:0005158,GO:0005901,GO:0006468,GO:0005515,GO:0006955,GO:0007275,GO:0007409,GO:0021766,GO:0007420,GO:0030010,GO:…	response to ethanol|positive regulation of DNA replication|positive regulation of mitotic nuclear division|positive regulation of transcription, DNA-templated|regulation of JNK cascade|protein tetramerization|protein heterooligomerization|protein autophosphorylation|inactivation of MAPKK activity|positive regulation of meiotic cell cycle|positive regulation of protein kinase B signaling|cellular …	rno04014,rno04015,rno04010,rno04066,rno04068,rno04151,rno04152,rno04150,rno04144,rno04140,rno04114,rno04510,rno04520,rno04550,rno04913,rno04914,rno04730,rno04211,rno04213,rno05200,rno05202,rno05205,rno05225,rno05214,rno05218,rno05215,rno05224,rno01521,rno01522	Ras signaling pathway|Rap1 signaling pathway|MAPK signaling pathway|HIF-1 signaling pathway|FoxO signaling pathway|PI3K-Akt signaling pathway|AMPK signaling pathway|mTOR signaling pathway|Endocytosis|Autophagy - animal|Oocyte meiosis|Focal adhesion|Adherens junction|Signaling pathways regulating pluripotency of stem cells|Ovarian Steroidogenesis|Progesterone-mediated oocyte maturation|Long-term d…
circRNA_00426|Chr1:129360519_129369952_+	0	0	0	0	0.039110632	0	0	0	0	0	0	0	9434	9434	intergenic
circRNA_00427|Chr1:131552706_131577776_+	0	0.02035246	0	0	0	0	0	0.04064583	0	0.030588251	0	0	25071	25071	intergenic										rno-intergenic_001398	http://159.226.67.237:8080/new/circ_detail.php?ID=rno-intergenic_001398
circRNA_00428|Chr1:131552706_131639910_+	0	0	0	0.049798349	0	0	0	0	0	0	0	0	87205	87205	intergenic
circRNA_00429|Chr1:131577518_131608491_+	0	0	0	0.024899175	0	0	0	0	0	0	0	0	30974	30974	intergenic
circRNA_00430|Chr1:133407797_133411282_-	0	0	0	0	0.026073754	0	0	0	0	0	0	0	3486	297	sense-overlapping	XM_008759526.2	Chr1:133324881_133462445_-	Mctp2	GeneID:308742,Genbank:XM_008759526.2,RGD:1562967	multiple C2 domains, transmembrane 2, transcript variant X8	GO:0005654,GO:0005783,GO:0005829,GO:0016021,GO:0005509,GO:0005543,GO:0005544	nucleoplasm|endoplasmic reticulum|cytosol|integral component of membrane|calcium ion binding|phospholipid binding|calcium-dependent phospholipid binding			rno-Mctp2_0003	http://159.226.67.237:8080/new/circ_detail.php?ID=rno-Mctp2_0003
circRNA_00431|Chr1:133407797_133451349_-	0	0	0	0.037348762	0	0	0	0	0	0	0	0.030021978	43553	784	sense-overlapping	XM_008759526.2	Chr1:133324881_133462445_-	Mctp2	GeneID:308742,Genbank:XM_008759526.2,RGD:1562967	multiple C2 domains, transmembrane 2, transcript variant X8	GO:0005654,GO:0005783,GO:0005829,GO:0016021,GO:0005509,GO:0005543,GO:0005544	nucleoplasm|endoplasmic reticulum|cytosol|integral component of membrane|calcium ion binding|phospholipid binding|calcium-dependent phospholipid binding			rno-Mctp2_0001	http://159.226.67.237:8080/new/circ_detail.php?ID=rno-Mctp2_0001
circRNA_00432|Chr1:134766138_134780039_-	0	0	0	0.024899175	0	0	0	0	0	0	0	0	13902	872	sense-overlapping	XM_006229369.3	Chr1:134757934_134870382_-	Chd2	GeneID:308738,Genbank:XM_006229369.3,RGD:1310056	chromodomain helicase DNA binding protein 2, transcript variant X1	GO:0005634,GO:0005654,GO:0005730,GO:0006974,GO:0007517,GO:0042393,GO:0043231,GO:0060218,GO:0001046,GO:0004386,GO:0005524	nucleus|nucleoplasm|nucleolus|cellular response to DNA damage stimulus|muscle organ development|histone binding|intracellular membrane-bounded organelle|hematopoietic stem cell differentiation|core promoter sequence-specific DNA binding|helicase activity|ATP binding			rno-Chd2_0002	http://159.226.67.237:8080/new/circ_detail.php?ID=rno-Chd2_0002	RNO_CIRCpedia_1717	ENSRNOT00000076300.2	Chd2
circRNA_00433|Chr1:134766138_134786705_-	0	0	0	0	0	0.036531426	0	0	0	0	0	0	20568	1555	sense-overlapping	XM_006229369.3	Chr1:134757934_134870382_-	Chd2	GeneID:308738,Genbank:XM_006229369.3,RGD:1310056	chromodomain helicase DNA binding protein 2, transcript variant X1	GO:0005634,GO:0005654,GO:0005730,GO:0006974,GO:0007517,GO:0042393,GO:0043231,GO:0060218,GO:0001046,GO:0004386,GO:0005524	nucleus|nucleoplasm|nucleolus|cellular response to DNA damage stimulus|muscle organ development|histone binding|intracellular membrane-bounded organelle|hematopoietic stem cell differentiation|core promoter sequence-specific DNA binding|helicase activity|ATP binding			rno-Chd2_0037	http://159.226.67.237:8080/new/circ_detail.php?ID=rno-Chd2_0037
circRNA_00434|Chr1:134766138_134795799_-	0	0	0	0	0	0.036531426	0	0	0.025365484	0	0	0	29662	1737	sense-overlapping	XM_006229369.3	Chr1:134757934_134870382_-	Chd2	GeneID:308738,Genbank:XM_006229369.3,RGD:1310056	chromodomain helicase DNA binding protein 2, transcript variant X1	GO:0005634,GO:0005654,GO:0005730,GO:0006974,GO:0007517,GO:0042393,GO:0043231,GO:0060218,GO:0001046,GO:0004386,GO:0005524	nucleus|nucleoplasm|nucleolus|cellular response to DNA damage stimulus|muscle organ development|histone binding|intracellular membrane-bounded organelle|hematopoietic stem cell differentiation|core promoter sequence-specific DNA binding|helicase activity|ATP binding			rno-Chd2_0023	http://159.226.67.237:8080/new/circ_detail.php?ID=rno-Chd2_0023
circRNA_00435|Chr1:134783878_134848903_-	0	0	0	0	0	0	0	0	0	0	0.032479325	0	65026	35512	sense-overlapping	XM_006229369.3	Chr1:134757934_134870382_-	Chd2	GeneID:308738,Genbank:XM_006229369.3,RGD:1310056	chromodomain helicase DNA binding protein 2, transcript variant X1	GO:0005634,GO:0005654,GO:0005730,GO:0006974,GO:0007517,GO:0042393,GO:0043231,GO:0060218,GO:0001046,GO:0004386,GO:0005524	nucleus|nucleoplasm|nucleolus|cellular response to DNA damage stimulus|muscle organ development|histone binding|intracellular membrane-bounded organelle|hematopoietic stem cell differentiation|core promoter sequence-specific DNA binding|helicase activity|ATP binding			rno-Chd2_0059	http://159.226.67.237:8080/new/circ_detail.php?ID=rno-Chd2_0059
circRNA_00436|Chr1:134794264_134848903_-	0	0	0.032298388	0	0	0	0.020373277	0	0	0.020392167	0	0.050036631	54640	30459	sense-overlapping	XM_006229369.3	Chr1:134757934_134870382_-	Chd2	GeneID:308738,Genbank:XM_006229369.3,RGD:1310056	chromodomain helicase DNA binding protein 2, transcript variant X1	GO:0005634,GO:0005654,GO:0005730,GO:0006974,GO:0007517,GO:0042393,GO:0043231,GO:0060218,GO:0001046,GO:0004386,GO:0005524	nucleus|nucleoplasm|nucleolus|cellular response to DNA damage stimulus|muscle organ development|histone binding|intracellular membrane-bounded organelle|hematopoietic stem cell differentiation|core promoter sequence-specific DNA binding|helicase activity|ATP binding			rno-Chd2_0013	http://159.226.67.237:8080/new/circ_detail.php?ID=rno-Chd2_0013
circRNA_00437|Chr1:134795758_134848903_-	0	0	0	0.024899175	0	0	0	0	0	0	0	0	53146	3393	sense-overlapping	XM_006229369.3	Chr1:134757934_134870382_-	Chd2	GeneID:308738,Genbank:XM_006229369.3,RGD:1310056	chromodomain helicase DNA binding protein 2, transcript variant X1	GO:0005634,GO:0005654,GO:0005730,GO:0006974,GO:0007517,GO:0042393,GO:0043231,GO:0060218,GO:0001046,GO:0004386,GO:0005524	nucleus|nucleoplasm|nucleolus|cellular response to DNA damage stimulus|muscle organ development|histone binding|intracellular membrane-bounded organelle|hematopoietic stem cell differentiation|core promoter sequence-specific DNA binding|helicase activity|ATP binding
circRNA_00438|Chr1:134799596_134811320_-	0	0	0	0	0	0.024354284	0	0	0	0	0	0	11725	908	sense-overlapping	XM_006229369.3	Chr1:134757934_134870382_-	Chd2	GeneID:308738,Genbank:XM_006229369.3,RGD:1310056	chromodomain helicase DNA binding protein 2, transcript variant X1	GO:0005634,GO:0005654,GO:0005730,GO:0006974,GO:0007517,GO:0042393,GO:0043231,GO:0060218,GO:0001046,GO:0004386,GO:0005524	nucleus|nucleoplasm|nucleolus|cellular response to DNA damage stimulus|muscle organ development|histone binding|intracellular membrane-bounded organelle|hematopoietic stem cell differentiation|core promoter sequence-specific DNA binding|helicase activity|ATP binding					RNO_CIRCpedia_7561	ENSRNOT00000076300.2	Chd2
circRNA_00439|Chr1:134799596_134813696_-	0	0	0	0	0	0.048708568	0	0	0	0.030588251	0.054132208	0	14101	1224	sense-overlapping	XM_006229369.3	Chr1:134757934_134870382_-	Chd2	GeneID:308738,Genbank:XM_006229369.3,RGD:1310056	chromodomain helicase DNA binding protein 2, transcript variant X1	GO:0005634,GO:0005654,GO:0005730,GO:0006974,GO:0007517,GO:0042393,GO:0043231,GO:0060218,GO:0001046,GO:0004386,GO:0005524	nucleus|nucleoplasm|nucleolus|cellular response to DNA damage stimulus|muscle organ development|histone binding|intracellular membrane-bounded organelle|hematopoietic stem cell differentiation|core promoter sequence-specific DNA binding|helicase activity|ATP binding			rno-Chd2_0035	http://159.226.67.237:8080/new/circ_detail.php?ID=rno-Chd2_0035	RNO_CIRCpedia_1719	ENSRNOT00000076300.2	Chd2
circRNA_00440|Chr1:134799596_134817451_-	0.031293665	0.04070492	0.032298388	0	0.026073754	0.073062852	0	0	0	0	0	0.020014652	17856	1413	sense-overlapping	XM_006229369.3	Chr1:134757934_134870382_-	Chd2	GeneID:308738,Genbank:XM_006229369.3,RGD:1310056	chromodomain helicase DNA binding protein 2, transcript variant X1	GO:0005634,GO:0005654,GO:0005730,GO:0006974,GO:0007517,GO:0042393,GO:0043231,GO:0060218,GO:0001046,GO:0004386,GO:0005524	nucleus|nucleoplasm|nucleolus|cellular response to DNA damage stimulus|muscle organ development|histone binding|intracellular membrane-bounded organelle|hematopoietic stem cell differentiation|core promoter sequence-specific DNA binding|helicase activity|ATP binding
circRNA_00441|Chr1:134822116_134848903_-	0	0	0	0	0	0	0	0.020322915	0	0	0	0	26788	1938	sense-overlapping	XM_006229369.3	Chr1:134757934_134870382_-	Chd2	GeneID:308738,Genbank:XM_006229369.3,RGD:1310056	chromodomain helicase DNA binding protein 2, transcript variant X1	GO:0005634,GO:0005654,GO:0005730,GO:0006974,GO:0007517,GO:0042393,GO:0043231,GO:0060218,GO:0001046,GO:0004386,GO:0005524	nucleus|nucleoplasm|nucleolus|cellular response to DNA damage stimulus|muscle organ development|histone binding|intracellular membrane-bounded organelle|hematopoietic stem cell differentiation|core promoter sequence-specific DNA binding|helicase activity|ATP binding			rno-Chd2_0009	http://159.226.67.237:8080/new/circ_detail.php?ID=rno-Chd2_0009	RNO_CIRCpedia_7562	ENSRNOT00000076300.2	Chd2
circRNA_00442|Chr1:134824792_134828051_-	0	0	0	0	0	0	0	0	0	0	0.032479325	0	3260	342	sense-overlapping	XM_006229369.3	Chr1:134757934_134870382_-	Chd2	GeneID:308738,Genbank:XM_006229369.3,RGD:1310056	chromodomain helicase DNA binding protein 2, transcript variant X1	GO:0005634,GO:0005654,GO:0005730,GO:0006974,GO:0007517,GO:0042393,GO:0043231,GO:0060218,GO:0001046,GO:0004386,GO:0005524	nucleus|nucleoplasm|nucleolus|cellular response to DNA damage stimulus|muscle organ development|histone binding|intracellular membrane-bounded organelle|hematopoietic stem cell differentiation|core promoter sequence-specific DNA binding|helicase activity|ATP binding
circRNA_00443|Chr1:134843160_134848903_-	0.041724887	0.02035246	0.032298388	0.13694546	0	0.048708568	0.040746554	0	0.038048226	0.040784334	0.032479325	0.040029305	5744	381	sense-overlapping	XM_006229369.3	Chr1:134757934_134870382_-	Chd2	GeneID:308738,Genbank:XM_006229369.3,RGD:1310056	chromodomain helicase DNA binding protein 2, transcript variant X1	GO:0005634,GO:0005654,GO:0005730,GO:0006974,GO:0007517,GO:0042393,GO:0043231,GO:0060218,GO:0001046,GO:0004386,GO:0005524	nucleus|nucleoplasm|nucleolus|cellular response to DNA damage stimulus|muscle organ development|histone binding|intracellular membrane-bounded organelle|hematopoietic stem cell differentiation|core promoter sequence-specific DNA binding|helicase activity|ATP binding			rno-Chd2_0001	http://159.226.67.237:8080/new/circ_detail.php?ID=rno-Chd2_0001	RNO_CIRCpedia_6527	ENSRNOT00000076300.2	Chd2
circRNA_00444|Chr1:136666261_136699335_-	0	0	0	0	0	0	0	0.020322915	0	0	0	0	33075	1916	sense-overlapping	XM_008759494.2	Chr1:136664199_136785616_-	Sv2b	GeneID:117556,Genbank:XM_008759494.2,RGD:619716	synaptic vesicle glycoprotein 2b, transcript variant X3	GO:0008021,GO:0016020,GO:0016021,GO:0022857,GO:0030054,GO:0030672,GO:0043005,GO:0043195,GO:0001504,GO:0055085,GO:0001669,GO:0007268	synaptic vesicle|membrane|integral component of membrane|transmembrane transporter activity|cell junction|synaptic vesicle membrane|neuron projection|terminal bouton|neurotransmitter uptake|transmembrane transport|acrosomal vesicle|chemical synaptic transmission	rno04512	ECM-receptor interaction
circRNA_00445|Chr1:136683677_136699335_-	0	0	0	0	0	0	0.020373277	0	0	0	0	0	15659	2496	sense-overlapping	XM_008759494.2	Chr1:136664199_136785616_-	Sv2b	GeneID:117556,Genbank:XM_008759494.2,RGD:619716	synaptic vesicle glycoprotein 2b, transcript variant X3	GO:0008021,GO:0016020,GO:0016021,GO:0022857,GO:0030054,GO:0030672,GO:0043005,GO:0043195,GO:0001504,GO:0055085,GO:0001669,GO:0007268	synaptic vesicle|membrane|integral component of membrane|transmembrane transporter activity|cell junction|synaptic vesicle membrane|neuron projection|terminal bouton|neurotransmitter uptake|transmembrane transport|acrosomal vesicle|chemical synaptic transmission	rno04512	ECM-receptor interaction
circRNA_00446|Chr1:136685584_136699335_-	0.448542533	0.620750037	0.387580658	0.983517394	0.730065122	0.828045653	0.672318146	0.569041616	0.735599044	0.509804177	0.606280731	0.270197806	13752	589	sense-overlapping	XM_008759494.2	Chr1:136664199_136785616_-	Sv2b	GeneID:117556,Genbank:XM_008759494.2,RGD:619716	synaptic vesicle glycoprotein 2b, transcript variant X3	GO:0008021,GO:0016020,GO:0016021,GO:0022857,GO:0030054,GO:0030672,GO:0043005,GO:0043195,GO:0001504,GO:0055085,GO:0001669,GO:0007268	synaptic vesicle|membrane|integral component of membrane|transmembrane transporter activity|cell junction|synaptic vesicle membrane|neuron projection|terminal bouton|neurotransmitter uptake|transmembrane transport|acrosomal vesicle|chemical synaptic transmission	rno04512	ECM-receptor interaction	rno-AC126641_0007	http://159.226.67.237:8080/new/circ_detail.php?ID=rno-AC126641_0007	RNO_CIRCpedia_1723	NM_057207	Sv2b
circRNA_00447|Chr1:136690162_136697440_-	0	0	0	0	0	0	0.020373277	0	0.025365484	0	0	0	7279	290	sense-overlapping	XM_008759494.2	Chr1:136664199_136785616_-	Sv2b	GeneID:117556,Genbank:XM_008759494.2,RGD:619716	synaptic vesicle glycoprotein 2b, transcript variant X3	GO:0008021,GO:0016020,GO:0016021,GO:0022857,GO:0030054,GO:0030672,GO:0043005,GO:0043195,GO:0001504,GO:0055085,GO:0001669,GO:0007268	synaptic vesicle|membrane|integral component of membrane|transmembrane transporter activity|cell junction|synaptic vesicle membrane|neuron projection|terminal bouton|neurotransmitter uptake|transmembrane transport|acrosomal vesicle|chemical synaptic transmission	rno04512	ECM-receptor interaction			RNO_CIRCpedia_9435	NM_057207	Sv2b
circRNA_00448|Chr1:136690162_136699335_-	0.041724887	0.04070492	0	0.037348762	0	0.073062852	0.050933193	0	0	0.071372585	0.021652883	0	9174	424	sense-overlapping	XM_008759494.2	Chr1:136664199_136785616_-	Sv2b	GeneID:117556,Genbank:XM_008759494.2,RGD:619716	synaptic vesicle glycoprotein 2b, transcript variant X3	GO:0008021,GO:0016020,GO:0016021,GO:0022857,GO:0030054,GO:0030672,GO:0043005,GO:0043195,GO:0001504,GO:0055085,GO:0001669,GO:0007268	synaptic vesicle|membrane|integral component of membrane|transmembrane transporter activity|cell junction|synaptic vesicle membrane|neuron projection|terminal bouton|neurotransmitter uptake|transmembrane transport|acrosomal vesicle|chemical synaptic transmission	rno04512	ECM-receptor interaction	rno-AC126641_0005	http://159.226.67.237:8080/new/circ_detail.php?ID=rno-AC126641_0005	RNO_CIRCpedia_1724	NM_057207	Sv2b
circRNA_00449|Chr1:136707653_136708485_-	0.020862443	0	0	0.037348762	0	0.036531426	0.020373277	0.030484372	0	0.020392167	0	0	833	333	sense-overlapping	XM_008759494.2	Chr1:136664199_136785616_-	Sv2b	GeneID:117556,Genbank:XM_008759494.2,RGD:619716	synaptic vesicle glycoprotein 2b, transcript variant X3	GO:0008021,GO:0016020,GO:0016021,GO:0022857,GO:0030054,GO:0030672,GO:0043005,GO:0043195,GO:0001504,GO:0055085,GO:0001669,GO:0007268	synaptic vesicle|membrane|integral component of membrane|transmembrane transporter activity|cell junction|synaptic vesicle membrane|neuron projection|terminal bouton|neurotransmitter uptake|transmembrane transport|acrosomal vesicle|chemical synaptic transmission	rno04512	ECM-receptor interaction	rno-AC126641_0001	http://159.226.67.237:8080/new/circ_detail.php?ID=rno-AC126641_0001	RNO_CIRCpedia_1726	NM_057207	Sv2b
circRNA_00450|Chr1:136739007_136739837_-	0.031293665	0	0	0.099596698	0	0.097417136	0.050933193	0.060968745	0	0.030588251	0.043305766	0	831	831	exonic	XM_008759494.2	Chr1:136664199_136785616_-	Sv2b	GeneID:117556,Genbank:XM_008759494.2,RGD:619716	synaptic vesicle glycoprotein 2b, transcript variant X3	GO:0008021,GO:0016020,GO:0016021,GO:0022857,GO:0030054,GO:0030672,GO:0043005,GO:0043195,GO:0001504,GO:0055085,GO:0001669,GO:0007268	synaptic vesicle|membrane|integral component of membrane|transmembrane transporter activity|cell junction|synaptic vesicle membrane|neuron projection|terminal bouton|neurotransmitter uptake|transmembrane transport|acrosomal vesicle|chemical synaptic transmission	rno04512	ECM-receptor interaction	rno-AC126641_0006	http://159.226.67.237:8080/new/circ_detail.php?ID=rno-AC126641_0006	RNO_CIRCpedia_1727	NM_057207	Sv2b
circRNA_00451|Chr1:137247124_137255698_+	0	0	0	0	0.026073754	0	0	0	0	0	0	0	8575	348	sense-overlapping	NM_001106271.2	Chr1:137089558_137315272_+	Akap13	GeneID:293024,Genbank:NM_001106271.2,RGD:727893	A-kinase anchoring protein 13	GO:0005884,GO:0005938,GO:0006468,GO:0007186,GO:0035025,GO:0007507,GO:0043123,GO:0008104,GO:0043406,GO:0045859,GO:0046872,GO:0086023,GO:0048471,GO:0051018,GO:1900169,GO:0004691,GO:0005078,GO:0005089,GO:0005634,GO:0005829,GO:0010611,GO:0015629,GO:0017048,GO:0030864,GO:0032947,GO:0051168,GO:0055007,GO:0060297,GO:0060348,GO:0071875	actin filament|cell cortex|protein phosphorylation|G-protein coupled receptor signaling pathway|positive regulation of Rho protein signal transduction|heart development|positive regulation of I-kappaB kinase/NF-kappaB signaling|protein localization|positive regulation of MAP kinase activity|regulation of protein kinase activity|metal ion binding|adenylate cyclase-activating adrenergic receptor si…			rno-Akap13_0021	http://159.226.67.237:8080/new/circ_detail.php?ID=rno-Akap13_0021
circRNA_00452|Chr1:139943398_139956356_-	0	0	0.053830647	0.024899175	0	0.024354284	0	0.04064583	0	0.020392167	0	0.030021978	12959	548	sense-overlapping	NM_001270655.1	Chr1:139890537_140262503_-	Ntrk3	GeneID:29613,Genbank:NM_001270655.1,RGD:3214	neurotrophic receptor tyrosine kinase 3, transcript variant 2	GO:0004871,GO:0004888,GO:0005004,GO:0005030,GO:0005515,GO:0008284,GO:0005524,GO:0009968,GO:0005737,GO:0010628,GO:0016020,GO:0018108,GO:0019056,GO:0030154,GO:0043410,GO:0030335,GO:0045471,GO:0030424,GO:0046777,GO:0031434,GO:0048013,GO:0048665,GO:0048678,GO:0048691,GO:0000139,GO:0048712,GO:0000187,GO:0050927,GO:0001764,GO:0051412,GO:0001933,GO:0002039,GO:0004675,GO:0004709,GO:0004713,GO:0004714,GO:…	signal transducer activity|transmembrane signaling receptor activity|GPI-linked ephrin receptor activity|neurotrophin receptor activity|protein binding|positive regulation of cell proliferation|ATP binding|negative regulation of signal transduction|cytoplasm|positive regulation of gene expression|membrane|peptidyl-tyrosine phosphorylation|modulation by virus of host transcription|cell differentia…	rno04722,rno05230	Neurotrophin signaling pathway|Central carbon metabolism in cancer	rno-Ntrk3_0002	http://159.226.67.237:8080/new/circ_detail.php?ID=rno-Ntrk3_0002	RNO_CIRCpedia_1729	NM_001270655	Ntrk3
circRNA_00453|Chr1:140131618_140142798_-	0.020862443	0	0	0	0	0	0	0	0	0.020392167	0	0	11181	932	sense-overlapping	NM_001270655.1	Chr1:139890537_140262503_-	Ntrk3	GeneID:29613,Genbank:NM_001270655.1,RGD:3214	neurotrophic receptor tyrosine kinase 3, transcript variant 2	GO:0004871,GO:0004888,GO:0005004,GO:0005030,GO:0005515,GO:0008284,GO:0005524,GO:0009968,GO:0005737,GO:0010628,GO:0016020,GO:0018108,GO:0019056,GO:0030154,GO:0043410,GO:0030335,GO:0045471,GO:0030424,GO:0046777,GO:0031434,GO:0048013,GO:0048665,GO:0048678,GO:0048691,GO:0000139,GO:0048712,GO:0000187,GO:0050927,GO:0001764,GO:0051412,GO:0001933,GO:0002039,GO:0004675,GO:0004709,GO:0004713,GO:0004714,GO:…	signal transducer activity|transmembrane signaling receptor activity|GPI-linked ephrin receptor activity|neurotrophin receptor activity|protein binding|positive regulation of cell proliferation|ATP binding|negative regulation of signal transduction|cytoplasm|positive regulation of gene expression|membrane|peptidyl-tyrosine phosphorylation|modulation by virus of host transcription|cell differentia…	rno04722,rno05230	Neurotrophin signaling pathway|Central carbon metabolism in cancer	rno-Ntrk3_0001	http://159.226.67.237:8080/new/circ_detail.php?ID=rno-Ntrk3_0001	RNO_CIRCpedia_1732	NM_001270655	Ntrk3
circRNA_00454|Chr1:141053114_141055207_+	0	0	0	0.024899175	0	0	0	0	0	0	0	0	2094	344	sense-overlapping	NM_001106275.1	Chr1:140998240_141087405_+	Abhd2	GeneID:293050,Genbank:NM_001106275.1,RGD:1311389	abhydrolase domain containing 2	GO:0046464,GO:0009611,GO:0047372,GO:0016298,GO:0016788,GO:0030336,GO:0032570,GO:0034338,GO:0036126,GO:0048240,GO:0042562,GO:0051792,GO:0043401,GO:0051793,GO:0001669,GO:0097524,GO:0044255,GO:0003707,GO:0007340	acylglycerol catabolic process|response to wounding|acylglycerol lipase activity|lipase activity|hydrolase activity, acting on ester bonds|negative regulation of cell migration|response to progesterone|short-chain carboxylesterase activity|sperm flagellum|sperm capacitation|hormone binding|medium-chain fatty acid biosynthetic process|steroid hormone mediated signaling pathway|medium-chain fatty a…			rno-Abhd2_0003	http://159.226.67.237:8080/new/circ_detail.php?ID=rno-Abhd2_0003	RNO_CIRCpedia_1734	NM_001106275	Abhd2
circRNA_00455|Chr1:141641684_141655417_-	0.031293665	0	0	0	0	0	0	0	0	0	0	0	13734	276	sense-overlapping	NM_001115039.1	Chr1:141612961_141655417_-	Ap3s2	GeneID:683402,Genbank:NM_001115039.1,RGD:1586888	adaptor-related protein complex 3, sigma 2 subunit	GO:0030123,GO:0043231,GO:0048490,GO:1904115,GO:0006886,GO:0008089,GO:0008565	AP-3 adaptor complex|intracellular membrane-bounded organelle|anterograde synaptic vesicle transport|axon cytoplasm|intracellular protein transport|anterograde axonal transport|protein transporter activity	rno04142	Lysosome	rno-Ap3s2_0001	http://159.226.67.237:8080/new/circ_detail.php?ID=rno-Ap3s2_0001
circRNA_00456|Chr1:141877382_141880461_-	0	0	0	0	0	0	0	0.030484372	0	0	0	0	3080	760	sense-overlapping	NM_001014161.1	Chr1:141874354_141893674_-	Idh2	GeneID:361596,Genbank:NM_001014161.1,RGD:1597139	isocitrate dehydrogenase (NADP(+)) 2, mitochondrial	GO:0006741,GO:0004450,GO:0051287,GO:0060253,GO:0005575,GO:0005739,GO:0005777,GO:1903976,GO:0005829,GO:1904465,GO:0006097,GO:0006099,GO:0006102,GO:0000287,GO:0006103,GO:0004448	NADP biosynthetic process|isocitrate dehydrogenase (NADP+) activity|NAD binding|negative regulation of glial cell proliferation|cellular_component|mitochondrion|peroxisome|negative regulation of glial cell migration|cytosol|negative regulation of matrix metallopeptidase secretion|glyoxylate cycle|tricarboxylic acid cycle|isocitrate metabolic process|magnesium ion binding|2-oxoglutarate metabolic …	rno00020,rno00480,rno04146	Citrate cycle (TCA cycle)|Glutathione metabolism|Peroxisome	rno-Idh2_0003	http://159.226.67.237:8080/new/circ_detail.php?ID=rno-Idh2_0003	RNO_CIRCpedia_1736	ENSRNOT00000085988.1	Idh2
circRNA_00457|Chr1:142003533_142005043_+	0	0	0.043064518	0	0	0.073062852	0	0	0	0	0	0	1511	477	sense-overlapping	NM_001170462.1	Chr1:141986145_142014400_+	Sema4b	GeneID:293042,Genbank:NM_001170462.1,RGD:1307872	semaphorin 4B	GO:0005886,GO:0016020,GO:0030215,GO:0030335,GO:0038191,GO:0045202,GO:0045499,GO:0048843,GO:0050919,GO:0071526,GO:0001755,GO:0005615	plasma membrane|membrane|semaphorin receptor binding|positive regulation of cell migration|neuropilin binding|synapse|chemorepellent activity|negative regulation of axon extension involved in axon guidance|negative chemotaxis|semaphorin-plexin signaling pathway|neural crest cell migration|extracellular space	rno04360	Axon guidance
circRNA_00458|Chr1:142160925_142161359_-	0.052156108	0.04070492	0.053830647	0	0.065184386	0.024354284	0.061119831	0.060968745	0	0	0.021652883	0.050036631	435	317	sense-overlapping	XM_017589165.1	Chr1:142141695_142163518_-	Man2a2	GeneID:308757,Genbank:XM_017589165.1,RGD:1310238	mannosidase, alpha, class 2A, member 2, transcript variant X3	GO:0006013,GO:0006491,GO:0006517,GO:0015923,GO:0016021,GO:0016799,GO:0030246,GO:0046872,GO:0000139,GO:0004559	mannose metabolic process|N-glycan processing|protein deglycosylation|mannosidase activity|integral component of membrane|hydrolase activity, hydrolyzing N-glycosyl compounds|carbohydrate binding|metal ion binding|Golgi membrane|alpha-mannosidase activity	rno00510	N-Glycan biosynthesis	rno-Man2a2_0003	http://159.226.67.237:8080/new/circ_detail.php?ID=rno-Man2a2_0003	RNO_CIRCpedia_1738	NM_001107527	Man2a2
circRNA_00459|Chr1:142191060_142191760_-	0	0	0	0	0	0	0	0	0	0	0.021652883	0	701	262	sense-overlapping	XM_008759556.1	Chr1:142185092_142197296_-	Furin	GeneID:54281,Genbank:XM_008759556.1,RGD:3274	furin (paired basic amino acid cleaving enzyme), transcript variant X2	GO:0004867,GO:0005615,GO:0005783,GO:0005789,GO:0005802,GO:0016021,GO:0005886,GO:0016485,GO:0006465,GO:0016486,GO:0019058,GO:0032911,GO:0030140,GO:0032940,GO:0042176,GO:0042277,GO:0000139,GO:0043043,GO:0002020,GO:0045121,GO:0004175,GO:0004252,GO:0007568,GO:0008233,GO:0008283,GO:0009966,GO:0009986,GO:0030335,GO:0030511,GO:0010008,GO:0031638,GO:0010951,GO:0031985,GO:0032804,GO:0032902,GO:0045714,GO:…	serine-type endopeptidase inhibitor activity|extracellular space|endoplasmic reticulum|endoplasmic reticulum membrane|trans-Golgi network|integral component of membrane|plasma membrane|protein processing|signal peptide processing|peptide hormone processing|viral life cycle|negative regulation of transforming growth factor beta1 production|trans-Golgi network transport vesicle|secretion by cell|re…	rno05164	Influenza A	rno-Furin_0001	http://159.226.67.237:8080/new/circ_detail.php?ID=rno-Furin_0001	RNO_CIRCpedia_9438	NM_019331	Furin
circRNA_00460|Chr1:142192435_142194379_-	0	0.02035246	0	0	0	0	0	0	0	0	0	0	1945	735	sense-overlapping	XM_008759556.1	Chr1:142185092_142197296_-	Furin	GeneID:54281,Genbank:XM_008759556.1,RGD:3274	furin (paired basic amino acid cleaving enzyme), transcript variant X2	GO:0004867,GO:0005615,GO:0005783,GO:0005789,GO:0005802,GO:0016021,GO:0005886,GO:0016485,GO:0006465,GO:0016486,GO:0019058,GO:0032911,GO:0030140,GO:0032940,GO:0042176,GO:0042277,GO:0000139,GO:0043043,GO:0002020,GO:0045121,GO:0004175,GO:0004252,GO:0007568,GO:0008233,GO:0008283,GO:0009966,GO:0009986,GO:0030335,GO:0030511,GO:0010008,GO:0031638,GO:0010951,GO:0031985,GO:0032804,GO:0032902,GO:0045714,GO:…	serine-type endopeptidase inhibitor activity|extracellular space|endoplasmic reticulum|endoplasmic reticulum membrane|trans-Golgi network|integral component of membrane|plasma membrane|protein processing|signal peptide processing|peptide hormone processing|viral life cycle|negative regulation of transforming growth factor beta1 production|trans-Golgi network transport vesicle|secretion by cell|re…	rno05164	Influenza A	rno-Furin_0002	http://159.226.67.237:8080/new/circ_detail.php?ID=rno-Furin_0002
circRNA_00461|Chr1:142299281_142306345_-	0	0	0	0	0	0.024354284	0	0	0	0	0	0	7065	1086	sense-overlapping	XM_017590166.1	Chr1:142246773_142309315_-	Blm	GeneID:308755,Genbank:XM_017590166.1,RGD:1308810	Bloom syndrome RecQ like helicase, transcript variant X4	GO:0000781,GO:0000800,GO:0001673,GO:0002039,GO:0003674,GO:0003677,GO:0005737,GO:0005829,GO:0003678,GO:0003697,GO:0006260,GO:0006281,GO:0006310,GO:0031297,GO:0006974,GO:0032508,GO:0007095,GO:0008026,GO:0035690,GO:0036310,GO:0042803,GO:0043140,GO:0000079,GO:0051880,GO:0000228,GO:0061749,GO:0044806,GO:0000400,GO:0061820,GO:0045120,GO:0000403,GO:0061821,GO:0000405,GO:0070244,GO:0000723,GO:0071479,GO:…	chromosome, telomeric region|lateral element|male germ cell nucleus|p53 binding|molecular_function|DNA binding|cytoplasm|cytosol|DNA helicase activity|single-stranded DNA binding|DNA replication|DNA repair|DNA recombination|replication fork processing|cellular response to DNA damage stimulus|DNA duplex unwinding|mitotic G2 DNA damage checkpoint|ATP-dependent helicase activity|cellular response to…	rno03440,rno03460	Homologous recombination|Fanconi anemia pathway	rno-Blm_0003	http://159.226.67.237:8080/new/circ_detail.php?ID=rno-Blm_0003
circRNA_00462|Chr1:142410486_142422420_-	0	0	0	0	0	0	0.040746554	0	0	0	0	0	11935	387	sense-overlapping	XM_006229462.3	Chr1:142398248_142500562_-	Crtc3	GeneID:365297,Genbank:XM_006229462.3,RGD:1309666	CREB regulated transcription coactivator 3, transcript variant X1	GO:0050995,GO:0005654,GO:0051289,GO:0005737,GO:0097009,GO:0005829,GO:0008140,GO:0032793,GO:0042116,GO:0043951,GO:0005634,GO:0045944	negative regulation of lipid catabolic process|nucleoplasm|protein homotetramerization|cytoplasm|energy homeostasis|cytosol|cAMP response element binding protein binding|positive regulation of CREB transcription factor activity|macrophage activation|negative regulation of cAMP-mediated signaling|nucleus|positive regulation of transcription by RNA polymerase II	rno05166	HTLV-I infection	rno-Crtc3_0002	http://159.226.67.237:8080/new/circ_detail.php?ID=rno-Crtc3_0002
circRNA_00463|Chr1:142556681_142565170_-	0.031293665	0	0	0	0.117331895	0	0	0.030484372	0	0	0.043305766	0.020014652	8490	691	sense-overlapping	NM_001108489.1	Chr1:142525041_142615673_-	Iqgap1	GeneID:361598,Genbank:NM_001108489.1,RGD:1311884	IQ motif containing GTPase activating protein 1	GO:0005886,GO:0005911,GO:0005925,GO:0007173,GO:0007346,GO:0008543,GO:0032991,GO:0015629,GO:0035305,GO:0015630,GO:0036120,GO:0016020,GO:0036464,GO:0043005,GO:0043087,GO:0071277,GO:0043406,GO:0071364,GO:0043539,GO:1900006,GO:0044344,GO:1900086,GO:1903829,GO:1904754,GO:1990138,GO:0001726,GO:1990776,GO:0001817,GO:0005515,GO:0005516,GO:0005547,GO:0005634,GO:0005737,GO:0005874,GO:0016328,GO:0017048,GO:…	plasma membrane|cell-cell junction|focal adhesion|epidermal growth factor receptor signaling pathway|regulation of mitotic cell cycle|fibroblast growth factor receptor signaling pathway|protein-containing complex|actin cytoskeleton|negative regulation of dephosphorylation|microtubule cytoskeleton|cellular response to platelet-derived growth factor stimulus|membrane|cytoplasmic ribonucleoprotein g…	rno04520,rno04810,rno05205	Adherens junction|Regulation of actin cytoskeleton|Proteoglycans in cancer	rno-Iqgap1_0011	http://159.226.67.237:8080/new/circ_detail.php?ID=rno-Iqgap1_0011	RNO_CIRCpedia_5106	NM_001108489	Iqgap1
circRNA_00464|Chr1:142733786_142740091_-	0	0	0	0.037348762	0	0	0	0	0	0.020392167	0	0	6306	343	sense-overlapping	XM_008759558.1	Chr1:142733423_142751227_-	Sec11a	GeneID:65166,Genbank:XM_008759558.1,RGD:69360	SEC11 homolog A, signal peptidase complex subunit, transcript variant X1	GO:0006465,GO:0008233,GO:0008236,GO:0016021,GO:0031090,GO:0005787	signal peptide processing|peptidase activity|serine-type peptidase activity|integral component of membrane|organelle membrane|signal peptidase complex	rno03060	Protein export	rno-Sec11a_0002	http://159.226.67.237:8080/new/circ_detail.php?ID=rno-Sec11a_0002
circRNA_00465|Chr1:142733786_142745035_-	0	0	0	0	0.026073754	0	0	0	0	0.020392167	0	0	11250	493	sense-overlapping	XM_008759558.1	Chr1:142733423_142751227_-	Sec11a	GeneID:65166,Genbank:XM_008759558.1,RGD:69360	SEC11 homolog A, signal peptidase complex subunit, transcript variant X1	GO:0006465,GO:0008233,GO:0008236,GO:0016021,GO:0031090,GO:0005787	signal peptide processing|peptidase activity|serine-type peptidase activity|integral component of membrane|organelle membrane|signal peptidase complex	rno03060	Protein export	rno-Sec11a_0003	http://159.226.67.237:8080/new/circ_detail.php?ID=rno-Sec11a_0003
circRNA_00466|Chr1:142734226_142750856_-	0	0	0	0.024899175	0	0	0	0	0	0.020392167	0	0	16631	438	sense-overlapping	XM_008759558.1	Chr1:142733423_142751227_-	Sec11a	GeneID:65166,Genbank:XM_008759558.1,RGD:69360	SEC11 homolog A, signal peptidase complex subunit, transcript variant X1	GO:0006465,GO:0008233,GO:0008236,GO:0016021,GO:0031090,GO:0005787	signal peptide processing|peptidase activity|serine-type peptidase activity|integral component of membrane|organelle membrane|signal peptidase complex	rno03060	Protein export
circRNA_00467|Chr1:142849916_142852148_+	0.041724887	0.02035246	0.053830647	0.062247936	0.026073754	0.109594278	0.050933193	0.030484372	0.063413711	0.071372585	0.097437975	0.070051283	2233	2233	exonic	XM_006229425.3	Chr1:142833999_142867706_+	Zfp592	GeneID:293038,Genbank:XM_006229425.3,RGD:1308705	zinc finger protein 592, transcript variant X2	GO:0003676	nucleic acid binding			rno-Zfp592_0001	http://159.226.67.237:8080/new/circ_detail.php?ID=rno-Zfp592_0001	RNO_CIRCpedia_1740	ENSRNOT00000091569.1	Zfp592
circRNA_00468|Chr1:142849916_142856237_+	0.031293665	0.02035246	0	0	0	0	0	0	0	0	0	0	6322	2412	sense-overlapping	XM_006229425.3	Chr1:142833999_142867706_+	Zfp592	GeneID:293038,Genbank:XM_006229425.3,RGD:1308705	zinc finger protein 592, transcript variant X2	GO:0003676	nucleic acid binding			rno-Zfp592_0002	http://159.226.67.237:8080/new/circ_detail.php?ID=rno-Zfp592_0002	RNO_CIRCpedia_1741	ENSRNOT00000091569.1	Zfp592
circRNA_00469|Chr1:143107055_143109260_+	0.06258733	0.03052869	0	0.062247936	0.052147509	0.036531426	0.030559916	0.020322915	0	0.040784334	0	0	2206	248	sense-overlapping	XM_006229439.3	Chr1:143036083_143160395_+	Pde8a	GeneID:308776,Genbank:XM_006229439.3,RGD:735125	phosphodiesterase 8A, transcript variant X2	GO:0005575,GO:0007165,GO:0008150,GO:0019900,GO:0046872,GO:0060548,GO:0070374,GO:0071364,GO:1903206,GO:0001934,GO:0003674,GO:0004115	cellular_component|signal transduction|biological_process|kinase binding|metal ion binding|negative regulation of cell death|positive regulation of ERK1 and ERK2 cascade|cellular response to epidermal growth factor stimulus|negative regulation of hydrogen peroxide-induced cell death|positive regulation of protein phosphorylation|molecular_function|3',5'-cyclic-AMP phosphodiesterase activity	rno00230,rno04927,rno05032,rno04934	Purine metabolism|Cortisol synthesis and secretion|Morphine addiction|Cushing's syndrome	rno-Pde8a_0001	http://159.226.67.237:8080/new/circ_detail.php?ID=rno-Pde8a_0001
circRNA_00470|Chr1:143107055_143118431_+	0.041724887	0	0	0	0	0	0	0	0	0	0	0	11377	360	sense-overlapping	XM_006229438.3	Chr1:143036086_143160395_+	Pde8a	GeneID:308776,Genbank:XM_006229438.3,RGD:735125	phosphodiesterase 8A, transcript variant X1	GO:0005575,GO:0007165,GO:0008150,GO:0019900,GO:0046872,GO:0060548,GO:0070374,GO:0071364,GO:1903206,GO:0001934,GO:0003674,GO:0004115	cellular_component|signal transduction|biological_process|kinase binding|metal ion binding|negative regulation of cell death|positive regulation of ERK1 and ERK2 cascade|cellular response to epidermal growth factor stimulus|negative regulation of hydrogen peroxide-induced cell death|positive regulation of protein phosphorylation|molecular_function|3',5'-cyclic-AMP phosphodiesterase activity	rno00230,rno04927,rno05032,rno04934	Purine metabolism|Cortisol synthesis and secretion|Morphine addiction|Cushing's syndrome	rno-Pde8a_0003	http://159.226.67.237:8080/new/circ_detail.php?ID=rno-Pde8a_0003
circRNA_00471|Chr1:143107055_143121105_+	0	0	0	0	0	0	0	0.050807287	0	0	0	0	14051	449	sense-overlapping	XM_006229438.3	Chr1:143036086_143160395_+	Pde8a	GeneID:308776,Genbank:XM_006229438.3,RGD:735125	phosphodiesterase 8A, transcript variant X1	GO:0005575,GO:0007165,GO:0008150,GO:0019900,GO:0046872,GO:0060548,GO:0070374,GO:0071364,GO:1903206,GO:0001934,GO:0003674,GO:0004115	cellular_component|signal transduction|biological_process|kinase binding|metal ion binding|negative regulation of cell death|positive regulation of ERK1 and ERK2 cascade|cellular response to epidermal growth factor stimulus|negative regulation of hydrogen peroxide-induced cell death|positive regulation of protein phosphorylation|molecular_function|3',5'-cyclic-AMP phosphodiesterase activity	rno00230,rno04927,rno05032,rno04934	Purine metabolism|Cortisol synthesis and secretion|Morphine addiction|Cushing's syndrome	rno-Pde8a_0002	http://159.226.67.237:8080/new/circ_detail.php?ID=rno-Pde8a_0002
circRNA_00472|Chr1:143107055_143128651_+	0	0	0	0.037348762	0.026073754	0.073062852	0	0	0	0	0	0	21597	666	sense-overlapping	XM_006229438.3	Chr1:143036086_143160395_+	Pde8a	GeneID:308776,Genbank:XM_006229438.3,RGD:735125	phosphodiesterase 8A, transcript variant X1	GO:0005575,GO:0007165,GO:0008150,GO:0019900,GO:0046872,GO:0060548,GO:0070374,GO:0071364,GO:1903206,GO:0001934,GO:0003674,GO:0004115	cellular_component|signal transduction|biological_process|kinase binding|metal ion binding|negative regulation of cell death|positive regulation of ERK1 and ERK2 cascade|cellular response to epidermal growth factor stimulus|negative regulation of hydrogen peroxide-induced cell death|positive regulation of protein phosphorylation|molecular_function|3',5'-cyclic-AMP phosphodiesterase activity	rno00230,rno04927,rno05032,rno04934	Purine metabolism|Cortisol synthesis and secretion|Morphine addiction|Cushing's syndrome	rno-Pde8a_0007	http://159.226.67.237:8080/new/circ_detail.php?ID=rno-Pde8a_0007
circRNA_00473|Chr1:143143055_143143524_+	0	0.122114761	0.053830647	0.087147111	0.039110632	0.048708568	0.061119831	0.121937489	0.063413711	0.112156919	0.097437975	0	470	233	sense-overlapping	XM_006229439.3	Chr1:143036083_143160395_+	Pde8a	GeneID:308776,Genbank:XM_006229439.3,RGD:735125	phosphodiesterase 8A, transcript variant X2	GO:0005575,GO:0007165,GO:0008150,GO:0019900,GO:0046872,GO:0060548,GO:0070374,GO:0071364,GO:1903206,GO:0001934,GO:0003674,GO:0004115	cellular_component|signal transduction|biological_process|kinase binding|metal ion binding|negative regulation of cell death|positive regulation of ERK1 and ERK2 cascade|cellular response to epidermal growth factor stimulus|negative regulation of hydrogen peroxide-induced cell death|positive regulation of protein phosphorylation|molecular_function|3',5'-cyclic-AMP phosphodiesterase activity	rno00230,rno04927,rno05032,rno04934	Purine metabolism|Cortisol synthesis and secretion|Morphine addiction|Cushing's syndrome	rno-Pde8a_0005	http://159.226.67.237:8080/new/circ_detail.php?ID=rno-Pde8a_0005
circRNA_00474|Chr1:143417972_143421718_+	0.041724887	0	0	0	0	0	0	0	0	0	0	0	3747	2671	sense-overlapping	NM_001130728.1	Chr1:143401986_143430356_+	Whamm	GeneID:293057,Genbank:NM_001130728.1,RGD:1563506	WAS protein homolog associated with actin, golgi membranes and microtubules	GO:0048041,GO:0005829,GO:0051127,GO:0071933,GO:0006888,GO:0007015,GO:0007050,GO:0008017,GO:0017049,GO:0090527,GO:0097320,GO:0030032,GO:0033116,GO:0000139,GO:0003779,GO:0034314,GO:0005737	focal adhesion assembly|cytosol|positive regulation of actin nucleation|Arp2/3 complex binding|ER to Golgi vesicle-mediated transport|actin filament organization|cell cycle arrest|microtubule binding|GTP-Rho binding|actin filament reorganization|plasma membrane tubulation|lamellipodium assembly|endoplasmic reticulum-Golgi intermediate compartment membrane|Golgi membrane|actin binding|Arp2/3 compl…	rno04530	Tight junction	rno-Whamm_0004	http://159.226.67.237:8080/new/circ_detail.php?ID=rno-Whamm_0004
circRNA_00475|Chr1:143635944_143638022_-	0	0	0	0	0	0	0.020373277	0	0	0	0	0	2079	263	sense-overlapping	NM_001011932.1	Chr1:143609729_143647124_-	Btbd1	GeneID:293060,Genbank:NM_001011932.1,RGD:1310962	BTB domain containing 1	GO:0005829,GO:0006950,GO:0019005,GO:0022008,GO:0030162,GO:0031625,GO:0032991,GO:0043161,GO:0000932,GO:0005737	cytosol|response to stress|SCF ubiquitin ligase complex|neurogenesis|regulation of proteolysis|ubiquitin protein ligase binding|protein-containing complex|proteasome-mediated ubiquitin-dependent protein catabolic process|P-body|cytoplasm			rno-Btbd1_0001	http://159.226.67.237:8080/new/circ_detail.php?ID=rno-Btbd1_0001
circRNA_00476|Chr1:143712491_143718900_-	0.104312217	0.04070492	0.075362906	0.024899175	0.026073754	0.048708568	0.030559916	0.050807287	0.025365484	0.050980418	0.108264416	0.040029305	6410	442	sense-overlapping	NM_145785.1	Chr1:143702864_143751789_-	Hdgfrp3	GeneID:252941,Genbank:NM_145785.1,RGD:628773	hepatoma-derived growth factor, related protein 3	GO:0031175,GO:0005654,GO:0046785,GO:0005737,GO:0005829,GO:0007026,GO:0008017,GO:0008083,GO:0010469,GO:0005576,GO:0015631,GO:0005634	neuron projection development|nucleoplasm|microtubule polymerization|cytoplasm|cytosol|negative regulation of microtubule depolymerization|microtubule binding|growth factor activity|regulation of signaling receptor activity|extracellular region|tubulin binding|nucleus			rno-Hdgfl3_0002	http://159.226.67.237:8080/new/circ_detail.php?ID=rno-Hdgfl3_0002	RNO_CIRCpedia_1742	ENSRNOT00000026754.7	Hdgfrp3
circRNA_00477|Chr1:143712491_143723739_-	0.052156108	0.02035246	0.086129035	0.062247936	0.104295017	0.12177142	0.020373277	0.04064583	0.076096453	0.101960835	0.054132208	0.030021978	11249	519	sense-overlapping	NM_145785.1	Chr1:143702864_143751789_-	Hdgfrp3	GeneID:252941,Genbank:NM_145785.1,RGD:628773	hepatoma-derived growth factor, related protein 3	GO:0031175,GO:0005654,GO:0046785,GO:0005737,GO:0005829,GO:0007026,GO:0008017,GO:0008083,GO:0010469,GO:0005576,GO:0015631,GO:0005634	neuron projection development|nucleoplasm|microtubule polymerization|cytoplasm|cytosol|negative regulation of microtubule depolymerization|microtubule binding|growth factor activity|regulation of signaling receptor activity|extracellular region|tubulin binding|nucleus			rno-Hdgfl3_0001	http://159.226.67.237:8080/new/circ_detail.php?ID=rno-Hdgfl3_0001	RNO_CIRCpedia_1743	ENSRNOT00000026754.7	Hdgfrp3
circRNA_00478|Chr1:144154619_144164050_+	0	0	0	0	0	0	0	0	0	0	0.021652883	0	9432	286	sense-overlapping	NM_031238.2	Chr1:144069641_144200030_+	Sh3gl3	GeneID:81921,Genbank:NM_031238.2,RGD:620578	SH3 domain-containing GRB2-like 3	GO:2000369,GO:0005737,GO:0005769,GO:0006897,GO:0008022,GO:0008289,GO:0016191,GO:0031901,GO:0042802,GO:0045202,GO:0045666,GO:0001669,GO:0098793,GO:0005515,GO:1900186	regulation of clathrin-dependent endocytosis|cytoplasm|early endosome|endocytosis|protein C-terminus binding|lipid binding|synaptic vesicle uncoating|early endosome membrane|identical protein binding|synapse|positive regulation of neuron differentiation|acrosomal vesicle|presynapse|protein binding|negative regulation of clathrin-dependent endocytosis	rno04144	Endocytosis	rno-Sh3gl3_0005	http://159.226.67.237:8080/new/circ_detail.php?ID=rno-Sh3gl3_0005
circRNA_00479|Chr1:144154619_144177718_+	0	0.02035246	0.064596776	0.149395047	0.065184386	0.097417136	0	0.020322915	0.038048226	0	0.021652883	0.050036631	23100	793	sense-overlapping	NM_031238.2	Chr1:144069641_144200030_+	Sh3gl3	GeneID:81921,Genbank:NM_031238.2,RGD:620578	SH3 domain-containing GRB2-like 3	GO:2000369,GO:0005737,GO:0005769,GO:0006897,GO:0008022,GO:0008289,GO:0016191,GO:0031901,GO:0042802,GO:0045202,GO:0045666,GO:0001669,GO:0098793,GO:0005515,GO:1900186	regulation of clathrin-dependent endocytosis|cytoplasm|early endosome|endocytosis|protein C-terminus binding|lipid binding|synaptic vesicle uncoating|early endosome membrane|identical protein binding|synapse|positive regulation of neuron differentiation|acrosomal vesicle|presynapse|protein binding|negative regulation of clathrin-dependent endocytosis	rno04144	Endocytosis	rno-Sh3gl3_0006	http://159.226.67.237:8080/new/circ_detail.php?ID=rno-Sh3gl3_0006	RNO_CIRCpedia_1745	ENSRNOT00000026870.6	Sh3gl3
circRNA_00480|Chr1:144176483_144177718_+	0	0	0	0	0	0.036531426	0	0	0	0	0	0	1236	214	sense-overlapping	NM_031238.2	Chr1:144069641_144200030_+	Sh3gl3	GeneID:81921,Genbank:NM_031238.2,RGD:620578	SH3 domain-containing GRB2-like 3	GO:2000369,GO:0005737,GO:0005769,GO:0006897,GO:0008022,GO:0008289,GO:0016191,GO:0031901,GO:0042802,GO:0045202,GO:0045666,GO:0001669,GO:0098793,GO:0005515,GO:1900186	regulation of clathrin-dependent endocytosis|cytoplasm|early endosome|endocytosis|protein C-terminus binding|lipid binding|synaptic vesicle uncoating|early endosome membrane|identical protein binding|synapse|positive regulation of neuron differentiation|acrosomal vesicle|presynapse|protein binding|negative regulation of clathrin-dependent endocytosis	rno04144	Endocytosis	rno-Sh3gl3_0009	http://159.226.67.237:8080/new/circ_detail.php?ID=rno-Sh3gl3_0009	RNO_CIRCpedia_1748	ENSRNOT00000026870.6	Sh3gl3
circRNA_00481|Chr1:144610819_144627268_+	0	0	0	0	0	0.073062852	0	0	0	0	0	0	16450	572	sense-overlapping	NM_001107534.1	Chr1:144601425_144740634_+	Efl1	GeneID:308789,Genbank:NM_001107534.1,RGD:1306521	elongation factor like GTPase 1	GO:0042256,GO:0043022,GO:0046039,GO:0003924,GO:0005525,GO:0006414	mature ribosome assembly|ribosome binding|GTP metabolic process|GTPase activity|GTP binding|translational elongation	rno03008	Ribosome biogenesis in eukaryotes	rno-Efl1_0008	http://159.226.67.237:8080/new/circ_detail.php?ID=rno-Efl1_0008	RNO_CIRCpedia_1749	ENSRNOT00000047408.5	Efl1
circRNA_00482|Chr1:144610819_144639565_+	0	0	0	0	0	0.036531426	0	0	0	0	0	0	28747	1133	sense-overlapping	NM_001107534.1	Chr1:144601425_144740634_+	Efl1	GeneID:308789,Genbank:NM_001107534.1,RGD:1306521	elongation factor like GTPase 1	GO:0042256,GO:0043022,GO:0046039,GO:0003924,GO:0005525,GO:0006414	mature ribosome assembly|ribosome binding|GTP metabolic process|GTPase activity|GTP binding|translational elongation	rno03008	Ribosome biogenesis in eukaryotes
circRNA_00483|Chr1:144710109_144726484_+	0.020862443	0	0	0.062247936	0.104295017	0.073062852	0	0	0	0	0	0.020014652	16376	1260	sense-overlapping	NM_001107534.1	Chr1:144601425_144740634_+	Efl1	GeneID:308789,Genbank:NM_001107534.1,RGD:1306521	elongation factor like GTPase 1	GO:0042256,GO:0043022,GO:0046039,GO:0003924,GO:0005525,GO:0006414	mature ribosome assembly|ribosome binding|GTP metabolic process|GTPase activity|GTP binding|translational elongation	rno03008	Ribosome biogenesis in eukaryotes	rno-Efl1_0001	http://159.226.67.237:8080/new/circ_detail.php?ID=rno-Efl1_0001	RNO_CIRCpedia_1750	ENSRNOT00000047408.5	Efl1
circRNA_00484|Chr1:144725505_144735467_+	0	0	0	0.024899175	0	0	0	0	0	0	0	0	9963	1165	sense-overlapping	NM_001107534.1	Chr1:144601425_144740634_+	Efl1	GeneID:308789,Genbank:NM_001107534.1,RGD:1306521	elongation factor like GTPase 1	GO:0042256,GO:0043022,GO:0046039,GO:0003924,GO:0005525,GO:0006414	mature ribosome assembly|ribosome binding|GTP metabolic process|GTPase activity|GTP binding|translational elongation	rno03008	Ribosome biogenesis in eukaryotes
circRNA_00485|Chr1:146431222_146440723_-	0	0	0	0	0	0	0	0	0	0	0.021652883	0	9502	439	sense-overlapping	XM_008759608.2	Chr1:146399217_146505953_-	Arnt2	GeneID:25243,Genbank:XM_008759608.2,RGD:2154	aryl hydrocarbon receptor nuclear translocator 2, transcript variant X8	GO:0046982,GO:0007420,GO:0001077,GO:0001666,GO:0008284,GO:0001701,GO:0003677,GO:0003700,GO:0005634,GO:0017162,GO:0032355,GO:0005667,GO:0043066,GO:0005737,GO:0045893,GO:0006355,GO:0000978,GO:0045944,GO:0006366,GO:0000981,GO:0007417	protein heterodimerization activity|brain development|transcriptional activator activity, RNA polymerase II proximal promoter sequence-specific DNA binding|response to hypoxia|positive regulation of cell proliferation|in utero embryonic development|DNA binding|DNA binding transcription factor activity|nucleus|aryl hydrocarbon receptor binding|response to estradiol|transcription factor complex|neg…	rno05200,rno05202,rno05211	Pathways in cancer|Transcriptional misregulation in cancers|Renal cell carcinoma
circRNA_00486|Chr1:148425541_148428477_-	0.06258733	0	0	0.087147111	0.026073754	0	0.061119831	0.060968745	0	0.071372585	0	0	2937	426	sense-overlapping	XM_006229645.3	Chr1:148425046_148443505_-	Vbp1	GeneID:681825,Genbank:XM_006229645.3,RGD:1590535	VHL binding protein 1, transcript variant X1	GO:0006457,GO:0007017,GO:0007021,GO:0015631,GO:0016272,GO:0043231,GO:0005737,GO:0005829,GO:0005844	protein folding|microtubule-based process|tubulin complex assembly|tubulin binding|prefoldin complex|intracellular membrane-bounded organelle|cytoplasm|cytosol|polysome			rno-Vbp1_0001	http://159.226.67.237:8080/new/circ_detail.php?ID=rno-Vbp1_0001
circRNA_00487|Chr1:151218854_151226199_+	0.031293665	0	0	0	0.039110632	0.036531426	0	0	0	0.020392167	0	0.050036631	7346	1000	sense-overlapping	XM_017588778.1	Chr1:151207846_151785038_+	Grm5	GeneID:24418,Genbank:XM_017588778.1,RGD:2746	glutamate metabotropic receptor 5, transcript variant X1	GO:0005737,GO:0005886,GO:0005887,GO:0007216,GO:0006355,GO:0007268,GO:0006448,GO:0007611,GO:0007612,GO:0007626,GO:0040013,GO:0042734,GO:0008066,GO:0043005,GO:0043197,GO:0043198,GO:0045211,GO:0000185,GO:0090647,GO:0048015,GO:0001639,GO:0048169,GO:0001932,GO:0097449,GO:0002029,GO:0098794,GO:0004930,GO:0098839,GO:0099530,GO:0005515,GO:0005516,GO:0099553,GO:0006468,GO:0007186,GO:0007196,GO:0007205,GO:…	cytoplasm|plasma membrane|integral component of plasma membrane|G-protein coupled glutamate receptor signaling pathway|regulation of transcription, DNA-templated|chemical synaptic transmission|regulation of translational elongation|learning or memory|learning|locomotory behavior|negative regulation of locomotion|presynaptic membrane|glutamate receptor activity|neuron projection|dendritic spine|de…	rno04020,rno04072,rno04080,rno04540,rno04724,rno04720,rno04723,rno05016	Calcium signaling pathway|Phospholipase D signaling pathway|Neuroactive ligand-receptor interaction|Gap junction|Glutamatergic synapse|Long-term potentiation|Retrograde endocannabinoid signaling|Huntington's disease	rno-intergenic_001547	http://159.226.67.237:8080/new/circ_detail.php?ID=rno-intergenic_001547
circRNA_00488|Chr1:151630851_151689447_+	0	0	0	0	0	0	0	0.071130202	0	0	0	0	58597	779	sense-overlapping	XM_006229659.3	Chr1:151207846_151785038_+	Grm5	GeneID:24418,Genbank:XM_006229659.3,RGD:2746	glutamate metabotropic receptor 5, transcript variant X4	GO:0005737,GO:0005886,GO:0005887,GO:0007216,GO:0006355,GO:0007268,GO:0006448,GO:0007611,GO:0007612,GO:0007626,GO:0040013,GO:0042734,GO:0008066,GO:0043005,GO:0043197,GO:0043198,GO:0045211,GO:0000185,GO:0090647,GO:0048015,GO:0001639,GO:0048169,GO:0001932,GO:0097449,GO:0002029,GO:0098794,GO:0004930,GO:0098839,GO:0099530,GO:0005515,GO:0005516,GO:0099553,GO:0006468,GO:0007186,GO:0007196,GO:0007205,GO:…	cytoplasm|plasma membrane|integral component of plasma membrane|G-protein coupled glutamate receptor signaling pathway|regulation of transcription, DNA-templated|chemical synaptic transmission|regulation of translational elongation|learning or memory|learning|locomotory behavior|negative regulation of locomotion|presynaptic membrane|glutamate receptor activity|neuron projection|dendritic spine|de…	rno04020,rno04072,rno04080,rno04540,rno04724,rno04720,rno04723,rno05016	Calcium signaling pathway|Phospholipase D signaling pathway|Neuroactive ligand-receptor interaction|Gap junction|Glutamatergic synapse|Long-term potentiation|Retrograde endocannabinoid signaling|Huntington's disease	rno-Grm5_0003	http://159.226.67.237:8080/new/circ_detail.php?ID=rno-Grm5_0003	RNO_CIRCpedia_8405	NM_017012	Grm5
circRNA_00489|Chr1:152902904_152910824_-	0	0.02035246	0	0.024899175	0.052147509	0.024354284	0	0.050807287	0	0	0	0	7921	259	sense-overlapping	XM_017588944.1	Chr1:152886496_153096225_-	Tmem135	GeneID:293098,Genbank:XM_017588944.1,RGD:1309948	transmembrane protein 135, transcript variant X1	GO:0005777,GO:0005778,GO:0005811,GO:0007031,GO:0009409,GO:0016021,GO:0031966,GO:0032094,GO:0090140,GO:0005739	peroxisome|peroxisomal membrane|lipid droplet|peroxisome organization|response to cold|integral component of membrane|mitochondrial membrane|response to food|regulation of mitochondrial fission|mitochondrion			rno-Tmem135_0007	http://159.226.67.237:8080/new/circ_detail.php?ID=rno-Tmem135_0007
circRNA_00490|Chr1:153039382_153056784_-	0	0	0	0	0	0	0	0	0	0.050980418	0	0	17403	255	sense-overlapping	XM_017588944.1	Chr1:152886496_153096225_-	Tmem135	GeneID:293098,Genbank:XM_017588944.1,RGD:1309948	transmembrane protein 135, transcript variant X1	GO:0005777,GO:0005778,GO:0005811,GO:0007031,GO:0009409,GO:0016021,GO:0031966,GO:0032094,GO:0090140,GO:0005739	peroxisome|peroxisomal membrane|lipid droplet|peroxisome organization|response to cold|integral component of membrane|mitochondrial membrane|response to food|regulation of mitochondrial fission|mitochondrion			rno-Tmem135_0001	http://159.226.67.237:8080/new/circ_detail.php?ID=rno-Tmem135_0001
circRNA_00491|Chr1:154405931_154406882_+	0.041724887	0.04070492	0	0	0.026073754	0	0	0	0	0	0	0	952	219	sense-overlapping	XM_006229671.3	Chr1:154377229_154458966_+	Picalm	GeneID:89816,Genbank:XM_006229671.3,RGD:621054	phosphatidylinositol binding clathrin assembly protein, transcript variant X3	GO:0072583,GO:0090647,GO:0097418,GO:1901216,GO:0097494,GO:1902003,GO:1902004,GO:0097753,GO:1902803,GO:1902959,GO:2000809,GO:1902961,GO:0005769,GO:0005794,GO:0005886,GO:0005905,GO:0006897,GO:0010629,GO:0006898,GO:0007409,GO:0014069,GO:0016050,GO:0016188,GO:0030132,GO:0030136,GO:0016192,GO:0016197,GO:0030276,GO:0000149,GO:0035615,GO:0005515,GO:0031224,GO:0005545,GO:0042734,GO:0031623,GO:0042802,GO:…	clathrin-dependent endocytosis|modulation of age-related behavioral decline|neurofibrillary tangle|positive regulation of neuron death|regulation of vesicle size|regulation of amyloid-beta formation|positive regulation of amyloid-beta formation|membrane bending|regulation of synaptic vesicle transport|regulation of aspartic-type endopeptidase activity involved in amyloid precursor protein catabol…			rno-Picalm_0015	http://159.226.67.237:8080/new/circ_detail.php?ID=rno-Picalm_0015	RNO_CIRCpedia_9443	ENSRNOT00000092945.1	Picalm
circRNA_00492|Chr1:154405931_154411147_+	0	0	0	0.024899175	0.130368772	0.06088571	0	0	0	0.030588251	0	0.030021978	5217	322	sense-overlapping	XM_006229671.3	Chr1:154377229_154458966_+	Picalm	GeneID:89816,Genbank:XM_006229671.3,RGD:621054	phosphatidylinositol binding clathrin assembly protein, transcript variant X3	GO:0072583,GO:0090647,GO:0097418,GO:1901216,GO:0097494,GO:1902003,GO:1902004,GO:0097753,GO:1902803,GO:1902959,GO:2000809,GO:1902961,GO:0005769,GO:0005794,GO:0005886,GO:0005905,GO:0006897,GO:0010629,GO:0006898,GO:0007409,GO:0014069,GO:0016050,GO:0016188,GO:0030132,GO:0030136,GO:0016192,GO:0016197,GO:0030276,GO:0000149,GO:0035615,GO:0005515,GO:0031224,GO:0005545,GO:0042734,GO:0031623,GO:0042802,GO:…	clathrin-dependent endocytosis|modulation of age-related behavioral decline|neurofibrillary tangle|positive regulation of neuron death|regulation of vesicle size|regulation of amyloid-beta formation|positive regulation of amyloid-beta formation|membrane bending|regulation of synaptic vesicle transport|regulation of aspartic-type endopeptidase activity involved in amyloid precursor protein catabol…			rno-Picalm_0006	http://159.226.67.237:8080/new/circ_detail.php?ID=rno-Picalm_0006	RNO_CIRCpedia_7566	ENSRNOT00000092945.1	Picalm
circRNA_00493|Chr1:154405931_154425509_+	0.020862443	0.04070492	0	0.074697524	0.052147509	0	0	0	0	0	0	0	19579	1128	sense-overlapping	XM_006229671.3	Chr1:154377229_154458966_+	Picalm	GeneID:89816,Genbank:XM_006229671.3,RGD:621054	phosphatidylinositol binding clathrin assembly protein, transcript variant X3	GO:0072583,GO:0090647,GO:0097418,GO:1901216,GO:0097494,GO:1902003,GO:1902004,GO:0097753,GO:1902803,GO:1902959,GO:2000809,GO:1902961,GO:0005769,GO:0005794,GO:0005886,GO:0005905,GO:0006897,GO:0010629,GO:0006898,GO:0007409,GO:0014069,GO:0016050,GO:0016188,GO:0030132,GO:0030136,GO:0016192,GO:0016197,GO:0030276,GO:0000149,GO:0035615,GO:0005515,GO:0031224,GO:0005545,GO:0042734,GO:0031623,GO:0042802,GO:…	clathrin-dependent endocytosis|modulation of age-related behavioral decline|neurofibrillary tangle|positive regulation of neuron death|regulation of vesicle size|regulation of amyloid-beta formation|positive regulation of amyloid-beta formation|membrane bending|regulation of synaptic vesicle transport|regulation of aspartic-type endopeptidase activity involved in amyloid precursor protein catabol…			rno-Picalm_0003	http://159.226.67.237:8080/new/circ_detail.php?ID=rno-Picalm_0003	RNO_CIRCpedia_1759	ENSRNOT00000092945.1	Picalm
circRNA_00494|Chr1:154405931_154447475_+	0	0	0	0.099596698	0.039110632	0.109594278	0.081493109	0.050807287	0.038048226	0.020392167	0.054132208	0	41545	1817	sense-overlapping	XM_006229671.3	Chr1:154377229_154458966_+	Picalm	GeneID:89816,Genbank:XM_006229671.3,RGD:621054	phosphatidylinositol binding clathrin assembly protein, transcript variant X3	GO:0072583,GO:0090647,GO:0097418,GO:1901216,GO:0097494,GO:1902003,GO:1902004,GO:0097753,GO:1902803,GO:1902959,GO:2000809,GO:1902961,GO:0005769,GO:0005794,GO:0005886,GO:0005905,GO:0006897,GO:0010629,GO:0006898,GO:0007409,GO:0014069,GO:0016050,GO:0016188,GO:0030132,GO:0030136,GO:0016192,GO:0016197,GO:0030276,GO:0000149,GO:0035615,GO:0005515,GO:0031224,GO:0005545,GO:0042734,GO:0031623,GO:0042802,GO:…	clathrin-dependent endocytosis|modulation of age-related behavioral decline|neurofibrillary tangle|positive regulation of neuron death|regulation of vesicle size|regulation of amyloid-beta formation|positive regulation of amyloid-beta formation|membrane bending|regulation of synaptic vesicle transport|regulation of aspartic-type endopeptidase activity involved in amyloid precursor protein catabol…			rno-Picalm_0002	http://159.226.67.237:8080/new/circ_detail.php?ID=rno-Picalm_0002	RNO_CIRCpedia_5111	ENSRNOT00000092945.1	Picalm
circRNA_00495|Chr1:154406807_154418787_+	0.031293665	0.03052869	0	0.062247936	0.065184386	0	0	0.04064583	0	0	0	0	11981	492	sense-overlapping	XM_006229671.3	Chr1:154377229_154458966_+	Picalm	GeneID:89816,Genbank:XM_006229671.3,RGD:621054	phosphatidylinositol binding clathrin assembly protein, transcript variant X3	GO:0072583,GO:0090647,GO:0097418,GO:1901216,GO:0097494,GO:1902003,GO:1902004,GO:0097753,GO:1902803,GO:1902959,GO:2000809,GO:1902961,GO:0005769,GO:0005794,GO:0005886,GO:0005905,GO:0006897,GO:0010629,GO:0006898,GO:0007409,GO:0014069,GO:0016050,GO:0016188,GO:0030132,GO:0030136,GO:0016192,GO:0016197,GO:0030276,GO:0000149,GO:0035615,GO:0005515,GO:0031224,GO:0005545,GO:0042734,GO:0031623,GO:0042802,GO:…	clathrin-dependent endocytosis|modulation of age-related behavioral decline|neurofibrillary tangle|positive regulation of neuron death|regulation of vesicle size|regulation of amyloid-beta formation|positive regulation of amyloid-beta formation|membrane bending|regulation of synaptic vesicle transport|regulation of aspartic-type endopeptidase activity involved in amyloid precursor protein catabol…			rno-Picalm_0025	http://159.226.67.237:8080/new/circ_detail.php?ID=rno-Picalm_0025	RNO_CIRCpedia_5112	ENSRNOT00000092945.1	Picalm
circRNA_00496|Chr1:154439745_154446214_+	0.06258733	0.02035246	0	0.099596698	0.039110632	0.048708568	0.040746554	0	0	0	0.054132208	0	6470	455	sense-overlapping	XM_006229671.3	Chr1:154377229_154458966_+	Picalm	GeneID:89816,Genbank:XM_006229671.3,RGD:621054	phosphatidylinositol binding clathrin assembly protein, transcript variant X3	GO:0072583,GO:0090647,GO:0097418,GO:1901216,GO:0097494,GO:1902003,GO:1902004,GO:0097753,GO:1902803,GO:1902959,GO:2000809,GO:1902961,GO:0005769,GO:0005794,GO:0005886,GO:0005905,GO:0006897,GO:0010629,GO:0006898,GO:0007409,GO:0014069,GO:0016050,GO:0016188,GO:0030132,GO:0030136,GO:0016192,GO:0016197,GO:0030276,GO:0000149,GO:0035615,GO:0005515,GO:0031224,GO:0005545,GO:0042734,GO:0031623,GO:0042802,GO:…	clathrin-dependent endocytosis|modulation of age-related behavioral decline|neurofibrillary tangle|positive regulation of neuron death|regulation of vesicle size|regulation of amyloid-beta formation|positive regulation of amyloid-beta formation|membrane bending|regulation of synaptic vesicle transport|regulation of aspartic-type endopeptidase activity involved in amyloid precursor protein catabol…			rno-Picalm_0033	http://159.226.67.237:8080/new/circ_detail.php?ID=rno-Picalm_0033
circRNA_00497|Chr1:154439745_154447475_+	0.104312217	0.050881151	0.053830647	0.074697524	0.078221263	0.12177142	0.040746554	0.050807287	0	0.061176501	0.140743741	0	7731	560	sense-overlapping	XM_006229671.3	Chr1:154377229_154458966_+	Picalm	GeneID:89816,Genbank:XM_006229671.3,RGD:621054	phosphatidylinositol binding clathrin assembly protein, transcript variant X3	GO:0072583,GO:0090647,GO:0097418,GO:1901216,GO:0097494,GO:1902003,GO:1902004,GO:0097753,GO:1902803,GO:1902959,GO:2000809,GO:1902961,GO:0005769,GO:0005794,GO:0005886,GO:0005905,GO:0006897,GO:0010629,GO:0006898,GO:0007409,GO:0014069,GO:0016050,GO:0016188,GO:0030132,GO:0030136,GO:0016192,GO:0016197,GO:0030276,GO:0000149,GO:0035615,GO:0005515,GO:0031224,GO:0005545,GO:0042734,GO:0031623,GO:0042802,GO:…	clathrin-dependent endocytosis|modulation of age-related behavioral decline|neurofibrillary tangle|positive regulation of neuron death|regulation of vesicle size|regulation of amyloid-beta formation|positive regulation of amyloid-beta formation|membrane bending|regulation of synaptic vesicle transport|regulation of aspartic-type endopeptidase activity involved in amyloid precursor protein catabol…			rno-Picalm_0001	http://159.226.67.237:8080/new/circ_detail.php?ID=rno-Picalm_0001	RNO_CIRCpedia_5113	ENSRNOT00000092945.1	Picalm
circRNA_00498|Chr1:155130428_155133092_+	0	0	0	0	0	0	0	0	0	0.020392167	0	0	2665	2665	intronic	XM_017589650.1	Chr1:154916274_157274077_+	Dlg2	GeneID:64053,Genbank:XM_017589650.1,RGD:619895	discs large MAGUK scaffold protein 2, transcript variant X1	GO:0008328,GO:0009790,GO:0010923,GO:0014069,GO:0030165,GO:0030425,GO:0031594,GO:0016020,GO:0035255,GO:0043005,GO:0043025,GO:0043113,GO:0097120,GO:0098839,GO:0044224,GO:0004385,GO:0005515,GO:0005737,GO:0007268,GO:0008022,GO:0008076,GO:0016323,GO:0019233,GO:0019900,GO:0019903,GO:0030054,GO:0045161,GO:0045197,GO:0045211,GO:0046037,GO:0046710,GO:0046982	ionotropic glutamate receptor complex|embryo development|negative regulation of phosphatase activity|postsynaptic density|PDZ domain binding|dendrite|neuromuscular junction|membrane|ionotropic glutamate receptor binding|neuron projection|neuronal cell body|receptor clustering|receptor localization to synapse|postsynaptic density membrane|juxtaparanode region of axon|guanylate kinase activity|prot…	rno04390,rno04530,rno05165	Hippo signaling pathway|Tight junction|Human papillomavirus infection
circRNA_00499|Chr1:155184482_155184619_+	0	0	0	0	0.026073754	0	0	0	0	0	0	0	138	138	intronic	XM_017589650.1	Chr1:154916274_157274077_+	Dlg2	GeneID:64053,Genbank:XM_017589650.1,RGD:619895	discs large MAGUK scaffold protein 2, transcript variant X1	GO:0008328,GO:0009790,GO:0010923,GO:0014069,GO:0030165,GO:0030425,GO:0031594,GO:0016020,GO:0035255,GO:0043005,GO:0043025,GO:0043113,GO:0097120,GO:0098839,GO:0044224,GO:0004385,GO:0005515,GO:0005737,GO:0007268,GO:0008022,GO:0008076,GO:0016323,GO:0019233,GO:0019900,GO:0019903,GO:0030054,GO:0045161,GO:0045197,GO:0045211,GO:0046037,GO:0046710,GO:0046982	ionotropic glutamate receptor complex|embryo development|negative regulation of phosphatase activity|postsynaptic density|PDZ domain binding|dendrite|neuromuscular junction|membrane|ionotropic glutamate receptor binding|neuron projection|neuronal cell body|receptor clustering|receptor localization to synapse|postsynaptic density membrane|juxtaparanode region of axon|guanylate kinase activity|prot…	rno04390,rno04530,rno05165	Hippo signaling pathway|Tight junction|Human papillomavirus infection	rno-intergenic_003840	http://159.226.67.237:8080/new/circ_detail.php?ID=rno-intergenic_003840
circRNA_00500|Chr1:156218277_156228853_-	0.020862443	0.050881151	0	0.037348762	0	0	0.030559916	0.020322915	0	0	0	0	10577	10577	sense-overlapping	XM_017590522.1	Chr1:155954667_156262136_-	LOC108349816	GeneID:108349816,Genbank:XM_017590522.1	disks large 1 tumor suppressor protein-like, transcript variant X1					rno-intergenic_003484	http://159.226.67.237:8080/new/circ_detail.php?ID=rno-intergenic_003484
circRNA_00501|Chr1:157422218_157440238_-	0.031293665	0	0.032298388	0.037348762	0.026073754	0	0.050933193	0	0	0.050980418	0.032479325	0.030021978	18021	878	sense-overlapping	XM_017588945.1	Chr1:157419117_157461584_-	Ankrd42	GeneID:293117,Genbank:XM_017588945.1,RGD:1310789	ankyrin repeat domain 42, transcript variant X1	GO:0051092,GO:1900017,GO:0005634,GO:0051059,GO:0051091	positive regulation of NF-kappaB transcription factor activity|positive regulation of cytokine production involved in inflammatory response|nucleus|NF-kappaB binding|positive regulation of DNA binding transcription factor activity			rno-Ankrd42_0005	http://159.226.67.237:8080/new/circ_detail.php?ID=rno-Ankrd42_0005	RNO_CIRCpedia_1767	NM_001135013	Ankrd42
circRNA_00502|Chr1:157422218_157444997_-	0	0	0	0.037348762	0	0	0	0	0	0	0	0	22780	1014	sense-overlapping	XM_017588945.1	Chr1:157419117_157461584_-	Ankrd42	GeneID:293117,Genbank:XM_017588945.1,RGD:1310789	ankyrin repeat domain 42, transcript variant X1	GO:0051092,GO:1900017,GO:0005634,GO:0051059,GO:0051091	positive regulation of NF-kappaB transcription factor activity|positive regulation of cytokine production involved in inflammatory response|nucleus|NF-kappaB binding|positive regulation of DNA binding transcription factor activity			rno-Ankrd42_0006	http://159.226.67.237:8080/new/circ_detail.php?ID=rno-Ankrd42_0006	RNO_CIRCpedia_6539	NM_001135013	Ankrd42
circRNA_00503|Chr1:157431093_157440238_-	0	0	0	0.024899175	0	0	0	0	0	0	0	0	9146	606	sense-overlapping	XM_017588945.1	Chr1:157419117_157461584_-	Ankrd42	GeneID:293117,Genbank:XM_017588945.1,RGD:1310789	ankyrin repeat domain 42, transcript variant X1	GO:0051092,GO:1900017,GO:0005634,GO:0051059,GO:0051091	positive regulation of NF-kappaB transcription factor activity|positive regulation of cytokine production involved in inflammatory response|nucleus|NF-kappaB binding|positive regulation of DNA binding transcription factor activity					RNO_CIRCpedia_1770	NM_001135013	Ankrd42
circRNA_00504|Chr1:157468625_157490006_-	0	0	0	0	0	0	0.030559916	0	0	0.020392167	0	0	21382	4871	sense-overlapping	XM_008759657.2	Chr1:157463014_157494134_-	Pcf11	GeneID:361605,Genbank:XM_008759657.2,RGD:1563397	PCF11 cleavage and polyadenylation factor subunit, transcript variant X1	GO:0005575,GO:0005654,GO:0005737,GO:0005739,GO:0005849,GO:0006369,GO:0006378,GO:0006379,GO:0008150,GO:0000993,GO:0003674,GO:0003729	cellular_component|nucleoplasm|cytoplasm|mitochondrion|mRNA cleavage factor complex|termination of RNA polymerase II transcription|mRNA polyadenylation|mRNA cleavage|biological_process|RNA polymerase II core binding|molecular_function|mRNA binding	rno03015	mRNA surveillance pathway	rno-Pcf11_0001	http://159.226.67.237:8080/new/circ_detail.php?ID=rno-Pcf11_0001
circRNA_00505|Chr1:157470071_157490006_-	0	0.03052869	0.043064518	0	0	0.073062852	0.030559916	0.04064583	0	0.020392167	0.075785091	0.050036631	19936	4641	sense-overlapping	XM_008759657.2	Chr1:157463014_157494134_-	Pcf11	GeneID:361605,Genbank:XM_008759657.2,RGD:1563397	PCF11 cleavage and polyadenylation factor subunit, transcript variant X1	GO:0005575,GO:0005654,GO:0005737,GO:0005739,GO:0005849,GO:0006369,GO:0006378,GO:0006379,GO:0008150,GO:0000993,GO:0003674,GO:0003729	cellular_component|nucleoplasm|cytoplasm|mitochondrion|mRNA cleavage factor complex|termination of RNA polymerase II transcription|mRNA polyadenylation|mRNA cleavage|biological_process|RNA polymerase II core binding|molecular_function|mRNA binding	rno03015	mRNA surveillance pathway	rno-Pcf11_0006	http://159.226.67.237:8080/new/circ_detail.php?ID=rno-Pcf11_0006	RNO_CIRCpedia_1772	ENSRNOT00000013552.7	Pcf11
circRNA_00506|Chr1:157646235_157659725_+	0	0	0.021532259	0.062247936	0.078221263	0	0	0	0	0	0	0	13491	1034	sense-overlapping	XM_006229692.3	Chr1:157573344_157667973_+	Rab30	GeneID:308821,Genbank:XM_006229692.3,RGD:1309507	RAB30, member RAS oncogene family, transcript variant X1	GO:0005801,GO:0005802,GO:0006886,GO:0007030,GO:0012505,GO:0031985,GO:0032482,GO:0043231,GO:0003924,GO:0005525	cis-Golgi network|trans-Golgi network|intracellular protein transport|Golgi organization|endomembrane system|Golgi cisterna|Rab protein signal transduction|intracellular membrane-bounded organelle|GTPase activity|GTP binding			rno-Rab30_0001	http://159.226.67.237:8080/new/circ_detail.php?ID=rno-Rab30_0001
circRNA_00507|Chr1:161320030_161321934_+	0	0.03052869	0	0	0	0	0	0	0	0	0	0	1905	1905	sense-overlapping	XM_017589177.1	Chr1:161183858_161885094_+	Tenm4	GeneID:308831,Genbank:XM_017589177.1,RGD:1304658	teneurin transmembrane protein 4, transcript variant X6	GO:0048666,GO:0005737,GO:0005886,GO:0048714,GO:0005887,GO:0007157,GO:0007165,GO:0031641,GO:0031643,GO:0050839,GO:0032289,GO:0060038,GO:0042803,GO:0060912,GO:0097264,GO:0043005,GO:0000902,GO:2000543,GO:0001702,GO:0046982,GO:0005634	neuron development|cytoplasm|plasma membrane|positive regulation of oligodendrocyte differentiation|integral component of plasma membrane|heterophilic cell-cell adhesion via plasma membrane cell adhesion molecules|signal transduction|regulation of myelination|positive regulation of myelination|cell adhesion molecule binding|central nervous system myelin formation|cardiac muscle cell proliferation…
circRNA_00508|Chr1:161668656_161714217_+	0	0.03052869	0	0	0	0	0	0	0	0	0	0	45562	1188	sense-overlapping	XM_017589177.1	Chr1:161183858_161885094_+	Tenm4	GeneID:308831,Genbank:XM_017589177.1,RGD:1304658	teneurin transmembrane protein 4, transcript variant X6	GO:0048666,GO:0005737,GO:0005886,GO:0048714,GO:0005887,GO:0007157,GO:0007165,GO:0031641,GO:0031643,GO:0050839,GO:0032289,GO:0060038,GO:0042803,GO:0060912,GO:0097264,GO:0043005,GO:0000902,GO:2000543,GO:0001702,GO:0046982,GO:0005634	neuron development|cytoplasm|plasma membrane|positive regulation of oligodendrocyte differentiation|integral component of plasma membrane|heterophilic cell-cell adhesion via plasma membrane cell adhesion molecules|signal transduction|regulation of myelination|positive regulation of myelination|cell adhesion molecule binding|central nervous system myelin formation|cardiac muscle cell proliferation…			rno-Tenm4_0009	http://159.226.67.237:8080/new/circ_detail.php?ID=rno-Tenm4_0009
circRNA_00509|Chr1:161681106_161714217_+	0	0	0	0	0	0	0	0	0	0.040784334	0	0	33112	934	sense-overlapping	XM_017589177.1	Chr1:161183858_161885094_+	Tenm4	GeneID:308831,Genbank:XM_017589177.1,RGD:1304658	teneurin transmembrane protein 4, transcript variant X6	GO:0048666,GO:0005737,GO:0005886,GO:0048714,GO:0005887,GO:0007157,GO:0007165,GO:0031641,GO:0031643,GO:0050839,GO:0032289,GO:0060038,GO:0042803,GO:0060912,GO:0097264,GO:0043005,GO:0000902,GO:2000543,GO:0001702,GO:0046982,GO:0005634	neuron development|cytoplasm|plasma membrane|positive regulation of oligodendrocyte differentiation|integral component of plasma membrane|heterophilic cell-cell adhesion via plasma membrane cell adhesion molecules|signal transduction|regulation of myelination|positive regulation of myelination|cell adhesion molecule binding|central nervous system myelin formation|cardiac muscle cell proliferation…
circRNA_00510|Chr1:161681207_161714217_+	0	0	0	0	0	0	0	0	0	0	0	0.050036631	33011	833	sense-overlapping	XM_017589177.1	Chr1:161183858_161885094_+	Tenm4	GeneID:308831,Genbank:XM_017589177.1,RGD:1304658	teneurin transmembrane protein 4, transcript variant X6	GO:0048666,GO:0005737,GO:0005886,GO:0048714,GO:0005887,GO:0007157,GO:0007165,GO:0031641,GO:0031643,GO:0050839,GO:0032289,GO:0060038,GO:0042803,GO:0060912,GO:0097264,GO:0043005,GO:0000902,GO:2000543,GO:0001702,GO:0046982,GO:0005634	neuron development|cytoplasm|plasma membrane|positive regulation of oligodendrocyte differentiation|integral component of plasma membrane|heterophilic cell-cell adhesion via plasma membrane cell adhesion molecules|signal transduction|regulation of myelination|positive regulation of myelination|cell adhesion molecule binding|central nervous system myelin formation|cardiac muscle cell proliferation…
circRNA_00511|Chr1:161836734_161836966_+	0	0	0	0.037348762	0	0	0	0	0	0	0	0	233	233	exonic	XM_017589177.1	Chr1:161183858_161885094_+	Tenm4	GeneID:308831,Genbank:XM_017589177.1,RGD:1304658	teneurin transmembrane protein 4, transcript variant X6	GO:0048666,GO:0005737,GO:0005886,GO:0048714,GO:0005887,GO:0007157,GO:0007165,GO:0031641,GO:0031643,GO:0050839,GO:0032289,GO:0060038,GO:0042803,GO:0060912,GO:0097264,GO:0043005,GO:0000902,GO:2000543,GO:0001702,GO:0046982,GO:0005634	neuron development|cytoplasm|plasma membrane|positive regulation of oligodendrocyte differentiation|integral component of plasma membrane|heterophilic cell-cell adhesion via plasma membrane cell adhesion molecules|signal transduction|regulation of myelination|positive regulation of myelination|cell adhesion molecule binding|central nervous system myelin formation|cardiac muscle cell proliferation…			rno-Tenm4_0015	http://159.226.67.237:8080/new/circ_detail.php?ID=rno-Tenm4_0015	RNO_CIRCpedia_1776	ENSRNOT00000015181.6	Tenm4
circRNA_00512|Chr1:161928871_161932898_+	0.031293665	0.04070492	0	0	0	0	0	0	0	0	0	0.020014652	4028	372	sense-overlapping	XM_017588948.1	Chr1:161922132_162035817_+	Nars2	GeneID:293128,Genbank:XM_017588948.1,RGD:1305145	asparaginyl-tRNA synthetase 2 (mitochondrial)(putative), transcript variant X1	GO:0005524,GO:0005654,GO:0005739,GO:0005829,GO:0006418,GO:0006421,GO:0003676,GO:0004812,GO:0004816	ATP binding|nucleoplasm|mitochondrion|cytosol|tRNA aminoacylation for protein translation|asparaginyl-tRNA aminoacylation|nucleic acid binding|aminoacyl-tRNA ligase activity|asparagine-tRNA ligase activity	rno00970	Aminoacyl-tRNA biosynthesis	rno-Nars2_0002	http://159.226.67.237:8080/new/circ_detail.php?ID=rno-Nars2_0002	RNO_CIRCpedia_1777	ENSRNOT00000078300.1	Nars2
circRNA_00513|Chr1:161928871_161946672_+	0	0	0	0	0	0	0	0	0	0.030588251	0	0	17802	453	sense-overlapping	XM_017588948.1	Chr1:161922132_162035817_+	Nars2	GeneID:293128,Genbank:XM_017588948.1,RGD:1305145	asparaginyl-tRNA synthetase 2 (mitochondrial)(putative), transcript variant X1	GO:0005524,GO:0005654,GO:0005739,GO:0005829,GO:0006418,GO:0006421,GO:0003676,GO:0004812,GO:0004816	ATP binding|nucleoplasm|mitochondrion|cytosol|tRNA aminoacylation for protein translation|asparaginyl-tRNA aminoacylation|nucleic acid binding|aminoacyl-tRNA ligase activity|asparagine-tRNA ligase activity	rno00970	Aminoacyl-tRNA biosynthesis	rno-Nars2_0003	http://159.226.67.237:8080/new/circ_detail.php?ID=rno-Nars2_0003	RNO_CIRCpedia_7568	ENSRNOT00000078300.1	Nars2
circRNA_00514|Chr1:161988635_162001555_+	0	0	0	0	0	0.036531426	0	0	0	0	0	0	12921	334	sense-overlapping	NM_001034921.1	Chr1:161922193_162006950_+	Nars2	GeneID:293128,Genbank:NM_001034921.1,RGD:1305145	asparaginyl-tRNA synthetase 2 (mitochondrial)(putative)	GO:0005524,GO:0005654,GO:0005739,GO:0005829,GO:0006418,GO:0006421,GO:0003676,GO:0004812,GO:0004816	ATP binding|nucleoplasm|mitochondrion|cytosol|tRNA aminoacylation for protein translation|asparaginyl-tRNA aminoacylation|nucleic acid binding|aminoacyl-tRNA ligase activity|asparagine-tRNA ligase activity	rno00970	Aminoacyl-tRNA biosynthesis	rno-Nars2_0004	http://159.226.67.237:8080/new/circ_detail.php?ID=rno-Nars2_0004
circRNA_00515|Chr1:161988635_162006381_+	0.020862443	0.03052869	0	0.049798349	0	0.06088571	0	0.060968745	0	0.020392167	0	0.020014652	17747	472	sense-overlapping	NM_001034921.1	Chr1:161922193_162006950_+	Nars2	GeneID:293128,Genbank:NM_001034921.1,RGD:1305145	asparaginyl-tRNA synthetase 2 (mitochondrial)(putative)	GO:0005524,GO:0005654,GO:0005739,GO:0005829,GO:0006418,GO:0006421,GO:0003676,GO:0004812,GO:0004816	ATP binding|nucleoplasm|mitochondrion|cytosol|tRNA aminoacylation for protein translation|asparaginyl-tRNA aminoacylation|nucleic acid binding|aminoacyl-tRNA ligase activity|asparagine-tRNA ligase activity	rno00970	Aminoacyl-tRNA biosynthesis	rno-Nars2_0001	http://159.226.67.237:8080/new/circ_detail.php?ID=rno-Nars2_0001	RNO_CIRCpedia_1778	ENSRNOT00000078300.1	Nars2
circRNA_00516|Chr1:162451867_162454337_+	0	0	0	0.024899175	0.026073754	0.024354284	0	0	0	0	0	0	2471	313	sense-overlapping	NM_001191629.1	Chr1:162447692_162511350_+	Ints4	GeneID:308837,Genbank:NM_001191629.1,RGD:1305036	integrator complex subunit 4	GO:0032039,GO:0005634,GO:0016180	integrator complex|nucleus|snRNA processing			rno-Ints4_0009	http://159.226.67.237:8080/new/circ_detail.php?ID=rno-Ints4_0009	RNO_CIRCpedia_7570	ENSRNOT00000016770.6	Ints4
circRNA_00517|Chr1:162458676_162464947_+	0	0.050881151	0	0	0	0	0	0	0	0	0	0	6272	344	sense-overlapping	NM_001191629.1	Chr1:162447692_162511350_+	Ints4	GeneID:308837,Genbank:NM_001191629.1,RGD:1305036	integrator complex subunit 4	GO:0032039,GO:0005634,GO:0016180	integrator complex|nucleus|snRNA processing			rno-Ints4_0006	http://159.226.67.237:8080/new/circ_detail.php?ID=rno-Ints4_0006
circRNA_00518|Chr1:162639900_162641674_+	0	0	0	0	0	0.048708568	0	0	0	0	0.054132208	0	1775	1775	exonic	XM_218939.9	Chr1:162549222_162671962_+	Rsf1	GeneID:308839,Genbank:XM_218939.9,RGD:1311245	remodeling and spacing factor 1, transcript variant X2	GO:0006334,GO:0006338,GO:0006352,GO:0016584,GO:0016887,GO:0031213,GO:0042393,GO:0043392,GO:0045892,GO:0045893,GO:0046872,GO:0005634,GO:0050434,GO:0005654	nucleosome assembly|chromatin remodeling|DNA-templated transcription, initiation|nucleosome positioning|ATPase activity|RSF complex|histone binding|negative regulation of DNA binding|negative regulation of transcription, DNA-templated|positive regulation of transcription, DNA-templated|metal ion binding|nucleus|positive regulation of viral transcription|nucleoplasm			rno-Rsf1_0022	http://159.226.67.237:8080/new/circ_detail.php?ID=rno-Rsf1_0022
circRNA_00519|Chr1:162639900_162643789_+	0.041724887	0.050881151	0.075362906	0.087147111	0	0.036531426	0.040746554	0.030484372	0	0.071372585	0	0.020014652	3890	1982	sense-overlapping	XM_218939.9	Chr1:162549222_162671962_+	Rsf1	GeneID:308839,Genbank:XM_218939.9,RGD:1311245	remodeling and spacing factor 1, transcript variant X2	GO:0006334,GO:0006338,GO:0006352,GO:0016584,GO:0016887,GO:0031213,GO:0042393,GO:0043392,GO:0045892,GO:0045893,GO:0046872,GO:0005634,GO:0050434,GO:0005654	nucleosome assembly|chromatin remodeling|DNA-templated transcription, initiation|nucleosome positioning|ATPase activity|RSF complex|histone binding|negative regulation of DNA binding|negative regulation of transcription, DNA-templated|positive regulation of transcription, DNA-templated|metal ion binding|nucleus|positive regulation of viral transcription|nucleoplasm			rno-Rsf1_0012	http://159.226.67.237:8080/new/circ_detail.php?ID=rno-Rsf1_0012	RNO_CIRCpedia_1779	ENSRNOT00000037050.5	Rsf1
circRNA_00520|Chr1:162639900_162648653_+	0	0	0.032298388	0	0	0	0	0.020322915	0.025365484	0	0	0	8754	2087	sense-overlapping	XM_218939.9	Chr1:162549222_162671962_+	Rsf1	GeneID:308839,Genbank:XM_218939.9,RGD:1311245	remodeling and spacing factor 1, transcript variant X2	GO:0006334,GO:0006338,GO:0006352,GO:0016584,GO:0016887,GO:0031213,GO:0042393,GO:0043392,GO:0045892,GO:0045893,GO:0046872,GO:0005634,GO:0050434,GO:0005654	nucleosome assembly|chromatin remodeling|DNA-templated transcription, initiation|nucleosome positioning|ATPase activity|RSF complex|histone binding|negative regulation of DNA binding|negative regulation of transcription, DNA-templated|positive regulation of transcription, DNA-templated|metal ion binding|nucleus|positive regulation of viral transcription|nucleoplasm			rno-Rsf1_0014	http://159.226.67.237:8080/new/circ_detail.php?ID=rno-Rsf1_0014	RNO_CIRCpedia_1780	ENSRNOT00000037050.5	Rsf1
circRNA_00521|Chr1:162684057_162691242_+	0	0	0.043064518	0.087147111	0.104295017	0.036531426	0.061119831	0.020322915	0	0.101960835	0	0.020014652	7186	518	sense-overlapping	XM_006229792.2	Chr1:162676246_162696549_+	Clns1a	GeneID:65160,Genbank:XM_006229792.2,RGD:61884	chloride nucleotide-sensitive channel 1A, transcript variant X1	GO:0034715,GO:0006884,GO:0005229,GO:0045794,GO:0005267,GO:0046982,GO:0016020,GO:0005634,GO:0005654,GO:0005829,GO:0032991,GO:0071805,GO:0034709,GO:1902476,GO:0005856,GO:1990935,GO:0005886,GO:0000387,GO:0006821	pICln-Sm protein complex|cell volume homeostasis|intracellular calcium activated chloride channel activity|negative regulation of cell volume|potassium channel activity|protein heterodimerization activity|membrane|nucleus|nucleoplasm|cytosol|protein-containing complex|potassium ion transmembrane transport|methylosome|chloride transmembrane transport|cytoskeleton|splicing factor binding|plasma mem…	rno03013	RNA transport	rno-Clns1a_0001	http://159.226.67.237:8080/new/circ_detail.php?ID=rno-Clns1a_0001	RNO_CIRCpedia_1782	ENSRNOT00000017702.6	Clns1a
circRNA_00522|Chr1:162684057_162696070_+	0.020862443	0	0	0.049798349	0	0	0.07130647	0	0	0.061176501	0	0	12014	770	sense-overlapping	XM_006229792.2	Chr1:162676246_162696549_+	Clns1a	GeneID:65160,Genbank:XM_006229792.2,RGD:61884	chloride nucleotide-sensitive channel 1A, transcript variant X1	GO:0034715,GO:0006884,GO:0005229,GO:0045794,GO:0005267,GO:0046982,GO:0016020,GO:0005634,GO:0005654,GO:0005829,GO:0032991,GO:0071805,GO:0034709,GO:1902476,GO:0005856,GO:1990935,GO:0005886,GO:0000387,GO:0006821	pICln-Sm protein complex|cell volume homeostasis|intracellular calcium activated chloride channel activity|negative regulation of cell volume|potassium channel activity|protein heterodimerization activity|membrane|nucleus|nucleoplasm|cytosol|protein-containing complex|potassium ion transmembrane transport|methylosome|chloride transmembrane transport|cytoskeleton|splicing factor binding|plasma mem…	rno03013	RNA transport	rno-Clns1a_0002	http://159.226.67.237:8080/new/circ_detail.php?ID=rno-Clns1a_0002
circRNA_00523|Chr1:162688794_162693129_+	0.052156108	0	0.032298388	0	0	0	0	0.020322915	0	0	0	0	4336	470	sense-overlapping	XM_006229792.2	Chr1:162676246_162696549_+	Clns1a	GeneID:65160,Genbank:XM_006229792.2,RGD:61884	chloride nucleotide-sensitive channel 1A, transcript variant X1	GO:0034715,GO:0006884,GO:0005229,GO:0045794,GO:0005267,GO:0046982,GO:0016020,GO:0005634,GO:0005654,GO:0005829,GO:0032991,GO:0071805,GO:0034709,GO:1902476,GO:0005856,GO:1990935,GO:0005886,GO:0000387,GO:0006821	pICln-Sm protein complex|cell volume homeostasis|intracellular calcium activated chloride channel activity|negative regulation of cell volume|potassium channel activity|protein heterodimerization activity|membrane|nucleus|nucleoplasm|cytosol|protein-containing complex|potassium ion transmembrane transport|methylosome|chloride transmembrane transport|cytoskeleton|splicing factor binding|plasma mem…	rno03013	RNA transport	rno-Clns1a_0006	http://159.226.67.237:8080/new/circ_detail.php?ID=rno-Clns1a_0006
circRNA_00524|Chr1:162688794_162693133_+	0	0	0	0.024899175	0	0.024354284	0	0.020322915	0	0	0	0	4340	474	sense-overlapping	XM_006229792.2	Chr1:162676246_162696549_+	Clns1a	GeneID:65160,Genbank:XM_006229792.2,RGD:61884	chloride nucleotide-sensitive channel 1A, transcript variant X1	GO:0034715,GO:0006884,GO:0005229,GO:0045794,GO:0005267,GO:0046982,GO:0016020,GO:0005634,GO:0005654,GO:0005829,GO:0032991,GO:0071805,GO:0034709,GO:1902476,GO:0005856,GO:1990935,GO:0005886,GO:0000387,GO:0006821	pICln-Sm protein complex|cell volume homeostasis|intracellular calcium activated chloride channel activity|negative regulation of cell volume|potassium channel activity|protein heterodimerization activity|membrane|nucleus|nucleoplasm|cytosol|protein-containing complex|potassium ion transmembrane transport|methylosome|chloride transmembrane transport|cytoskeleton|splicing factor binding|plasma mem…	rno03013	RNA transport	rno-Clns1a_0004	http://159.226.67.237:8080/new/circ_detail.php?ID=rno-Clns1a_0004
circRNA_00525|Chr1:162688794_162696070_+	0.020862443	0.03052869	0.032298388	0.024899175	0	0.073062852	0.020373277	0	0	0.030588251	0.054132208	0.030021978	7277	633	sense-overlapping	XM_006229792.2	Chr1:162676246_162696549_+	Clns1a	GeneID:65160,Genbank:XM_006229792.2,RGD:61884	chloride nucleotide-sensitive channel 1A, transcript variant X1	GO:0034715,GO:0006884,GO:0005229,GO:0045794,GO:0005267,GO:0046982,GO:0016020,GO:0005634,GO:0005654,GO:0005829,GO:0032991,GO:0071805,GO:0034709,GO:1902476,GO:0005856,GO:1990935,GO:0005886,GO:0000387,GO:0006821	pICln-Sm protein complex|cell volume homeostasis|intracellular calcium activated chloride channel activity|negative regulation of cell volume|potassium channel activity|protein heterodimerization activity|membrane|nucleus|nucleoplasm|cytosol|protein-containing complex|potassium ion transmembrane transport|methylosome|chloride transmembrane transport|cytoskeleton|splicing factor binding|plasma mem…	rno03013	RNA transport	rno-Clns1a_0003	http://159.226.67.237:8080/new/circ_detail.php?ID=rno-Clns1a_0003
circRNA_00526|Chr1:162830920_162843974_+	0	0.04070492	0	0	0	0	0	0	0	0	0	0	13055	501	sense-overlapping	NM_017198.1	Chr1:162768156_162882685_+	Pak1	GeneID:29431,Genbank:NM_017198.1,RGD:3250	p21 (RAC1) activated kinase 1	GO:0061535,GO:0071407,GO:0071437,GO:0090314,GO:0098597,GO:0098793,GO:1900271,GO:1904707,GO:1904754,GO:0004672,GO:0004674,GO:0004709,GO:0005911,GO:0005515,GO:0005518,GO:0005925,GO:0006468,GO:0006887,GO:0016477,GO:0006915,GO:0019901,GO:0007264,GO:0021549,GO:0007266,GO:0021764,GO:0023014,GO:0030010,GO:0030018,GO:0000165,GO:0031965,GO:0030027,GO:0000186,GO:0032147,GO:0030036,GO:0000910,GO:0032587,GO:…	glutamate secretion, neurotransmission|cellular response to organic cyclic compound|invadopodium|positive regulation of protein targeting to membrane|observational learning|presynapse|regulation of long-term synaptic potentiation|positive regulation of vascular smooth muscle cell proliferation|positive regulation of vascular associated smooth muscle cell migration|protein kinase activity|protein …	rno04014,rno04010,rno04012,rno04392,rno04024,rno04510,rno04810,rno04625,rno04650,rno04660,rno04666,rno04062,rno04360,rno05205,rno05211	Ras signaling pathway|MAPK signaling pathway|ErbB signaling pathway|Hippo signaling pathway - multiple species|cAMP signaling pathway|Focal adhesion|Regulation of actin cytoskeleton|C-type lectin receptor signaling pathway|Natural killer cell mediated cytotoxicity|T cell receptor signaling pathway|Fc gamma R-mediated phagocytosis|Chemokine signaling pathway|Axon guidance|Proteoglycans in cancer|R…	rno-Pak1_0001	http://159.226.67.237:8080/new/circ_detail.php?ID=rno-Pak1_0001
circRNA_00527|Chr1:163182618_163216364_-	0	0	0	0	0	0.024354284	0	0	0	0	0	0	33747	394	sense-overlapping	XM_008759809.2	Chr1:163160987_163263621_-	Acer3	GeneID:499210,Genbank:XM_008759809.2,RGD:1561254	alkaline ceramidase 3, transcript variant X1	GO:0008150,GO:0008284,GO:0030173,GO:0030176,GO:0046512,GO:0070774,GO:0071602,GO:0003674,GO:0005575,GO:0006672	biological_process|positive regulation of cell proliferation|integral component of Golgi membrane|integral component of endoplasmic reticulum membrane|sphingosine biosynthetic process|phytoceramidase activity|phytosphingosine biosynthetic process|molecular_function|cellular_component|ceramide metabolic process	rno00600	Sphingolipid metabolism	rno-Acer3_0004	http://159.226.67.237:8080/new/circ_detail.php?ID=rno-Acer3_0004	RNO_CIRCpedia_5120	ENSRNOT00000019987.7	Acer3
circRNA_00528|Chr1:163203870_163216364_-	0	0.122114761	0.043064518	0.087147111	0.117331895	0.073062852	0.081493109	0.060968745	0.076096453	0.050980418	0.043305766	0.070051283	12495	335	sense-overlapping	XM_008759809.2	Chr1:163160987_163263621_-	Acer3	GeneID:499210,Genbank:XM_008759809.2,RGD:1561254	alkaline ceramidase 3, transcript variant X1	GO:0008150,GO:0008284,GO:0030173,GO:0030176,GO:0046512,GO:0070774,GO:0071602,GO:0003674,GO:0005575,GO:0006672	biological_process|positive regulation of cell proliferation|integral component of Golgi membrane|integral component of endoplasmic reticulum membrane|sphingosine biosynthetic process|phytoceramidase activity|phytosphingosine biosynthetic process|molecular_function|cellular_component|ceramide metabolic process	rno00600	Sphingolipid metabolism	rno-Acer3_0001	http://159.226.67.237:8080/new/circ_detail.php?ID=rno-Acer3_0001
circRNA_00529|Chr1:163564635_163578540_-	0	0	0	0	0	0.024354284	0	0	0	0	0	0	13906	831	sense-overlapping	XM_006229811.3	Chr1:163541071_163618575_-	Emsy	GeneID:361607,Genbank:XM_006229811.3,RGD:1310712	EMSY BRCA2-interacting transcriptional repressor, transcript variant X9	GO:0042803,GO:0005654,GO:0006355	protein homodimerization activity|nucleoplasm|regulation of transcription, DNA-templated
circRNA_00530|Chr1:163594856_163604876_-	0.020862443	0	0	0	0	0	0.020373277	0.060968745	0	0	0.021652883	0	10021	806	sense-overlapping	XM_006229811.3	Chr1:163541071_163618575_-	Emsy	GeneID:361607,Genbank:XM_006229811.3,RGD:1310712	EMSY BRCA2-interacting transcriptional repressor, transcript variant X9	GO:0042803,GO:0005654,GO:0006355	protein homodimerization activity|nucleoplasm|regulation of transcription, DNA-templated			rno-Emsy_0001	http://159.226.67.237:8080/new/circ_detail.php?ID=rno-Emsy_0001	RNO_CIRCpedia_1783	ENSRNOT00000043788.6	Emsy
circRNA_00531|Chr1:163938955_163976846_-	0.031293665	0	0	0	0	0.024354284	0	0	0	0	0	0	37892	633	sense-overlapping	XM_006229763.2	Chr1:163844804_164101566_-	Uvrag	GeneID:308846,Genbank:XM_006229763.2,RGD:1589754	UV radiation resistance associated gene, transcript variant X1	GO:0045335,GO:0007098,GO:0003674,GO:0046718,GO:0008150,GO:0005575,GO:0051684,GO:0017124,GO:0005764,GO:0060627,GO:0005768,GO:0005769,GO:0005770,GO:0005783,GO:0030496,GO:0005813,GO:0070418,GO:0032465,GO:0006281,GO:0071900,GO:0032801,GO:0006890,GO:0097680,GO:0032991,GO:0006914,GO:0000149,GO:0035493,GO:0007051,GO:0007059,GO:0000323	phagocytic vesicle|centrosome cycle|molecular_function|viral entry into host cell|biological_process|cellular_component|maintenance of Golgi location|SH3 domain binding|lysosome|regulation of vesicle-mediated transport|endosome|early endosome|late endosome|endoplasmic reticulum|midbody|centrosome|DNA-dependent protein kinase complex|regulation of cytokinesis|DNA repair|regulation of protein serin…	rno04140	Autophagy - animal	rno-Uvrag_0001	http://159.226.67.237:8080/new/circ_detail.php?ID=rno-Uvrag_0001	RNO_CIRCpedia_5122	ENSRNOT00000022176.7	Uvrag
circRNA_00532|Chr1:163965001_163976846_-	0	0	0	0	0	0	0	0.020322915	0	0	0	0	11846	233	sense-overlapping	XM_006229763.2	Chr1:163844804_164101566_-	Uvrag	GeneID:308846,Genbank:XM_006229763.2,RGD:1589754	UV radiation resistance associated gene, transcript variant X1	GO:0045335,GO:0007098,GO:0003674,GO:0046718,GO:0008150,GO:0005575,GO:0051684,GO:0017124,GO:0005764,GO:0060627,GO:0005768,GO:0005769,GO:0005770,GO:0005783,GO:0030496,GO:0005813,GO:0070418,GO:0032465,GO:0006281,GO:0071900,GO:0032801,GO:0006890,GO:0097680,GO:0032991,GO:0006914,GO:0000149,GO:0035493,GO:0007051,GO:0007059,GO:0000323	phagocytic vesicle|centrosome cycle|molecular_function|viral entry into host cell|biological_process|cellular_component|maintenance of Golgi location|SH3 domain binding|lysosome|regulation of vesicle-mediated transport|endosome|early endosome|late endosome|endoplasmic reticulum|midbody|centrosome|DNA-dependent protein kinase complex|regulation of cytokinesis|DNA repair|regulation of protein serin…	rno04140	Autophagy - animal	rno-Uvrag_0004	http://159.226.67.237:8080/new/circ_detail.php?ID=rno-Uvrag_0004	RNO_CIRCpedia_1784	ENSRNOT00000022176.7	Uvrag
circRNA_00533|Chr1:164025518_164055455_-	0.031293665	0.03052869	0.032298388	0	0.104295017	0	0.061119831	0.04064583	0	0	0	0	29938	320	sense-overlapping	XM_006229763.2	Chr1:163844804_164101566_-	Uvrag	GeneID:308846,Genbank:XM_006229763.2,RGD:1589754	UV radiation resistance associated gene, transcript variant X1	GO:0045335,GO:0007098,GO:0003674,GO:0046718,GO:0008150,GO:0005575,GO:0051684,GO:0017124,GO:0005764,GO:0060627,GO:0005768,GO:0005769,GO:0005770,GO:0005783,GO:0030496,GO:0005813,GO:0070418,GO:0032465,GO:0006281,GO:0071900,GO:0032801,GO:0006890,GO:0097680,GO:0032991,GO:0006914,GO:0000149,GO:0035493,GO:0007051,GO:0007059,GO:0000323	phagocytic vesicle|centrosome cycle|molecular_function|viral entry into host cell|biological_process|cellular_component|maintenance of Golgi location|SH3 domain binding|lysosome|regulation of vesicle-mediated transport|endosome|early endosome|late endosome|endoplasmic reticulum|midbody|centrosome|DNA-dependent protein kinase complex|regulation of cytokinesis|DNA repair|regulation of protein serin…	rno04140	Autophagy - animal	rno-Uvrag_0005	http://159.226.67.237:8080/new/circ_detail.php?ID=rno-Uvrag_0005	RNO_CIRCpedia_1785	ENSRNOT00000022176.7	Uvrag
circRNA_00534|Chr1:164025518_164064815_-	0.250349321	0.274758213	0.473709693	0.63492895	0.456290701	0.706274233	0.122239663	0.416619755	0.253654843	0.479215926	0.40057834	0.400293047	39298	355	sense-overlapping	XM_006229763.2	Chr1:163844804_164101566_-	Uvrag	GeneID:308846,Genbank:XM_006229763.2,RGD:1589754	UV radiation resistance associated gene, transcript variant X1	GO:0045335,GO:0007098,GO:0003674,GO:0046718,GO:0008150,GO:0005575,GO:0051684,GO:0017124,GO:0005764,GO:0060627,GO:0005768,GO:0005769,GO:0005770,GO:0005783,GO:0030496,GO:0005813,GO:0070418,GO:0032465,GO:0006281,GO:0071900,GO:0032801,GO:0006890,GO:0097680,GO:0032991,GO:0006914,GO:0000149,GO:0035493,GO:0007051,GO:0007059,GO:0000323	phagocytic vesicle|centrosome cycle|molecular_function|viral entry into host cell|biological_process|cellular_component|maintenance of Golgi location|SH3 domain binding|lysosome|regulation of vesicle-mediated transport|endosome|early endosome|late endosome|endoplasmic reticulum|midbody|centrosome|DNA-dependent protein kinase complex|regulation of cytokinesis|DNA repair|regulation of protein serin…	rno04140	Autophagy - animal	rno-Uvrag_0002	http://159.226.67.237:8080/new/circ_detail.php?ID=rno-Uvrag_0002
circRNA_00535|Chr1:164046102_164055455_-	0	0	0	0.024899175	0	0	0	0	0	0	0	0	9354	237	sense-overlapping	XM_006229763.2	Chr1:163844804_164101566_-	Uvrag	GeneID:308846,Genbank:XM_006229763.2,RGD:1589754	UV radiation resistance associated gene, transcript variant X1	GO:0045335,GO:0007098,GO:0003674,GO:0046718,GO:0008150,GO:0005575,GO:0051684,GO:0017124,GO:0005764,GO:0060627,GO:0005768,GO:0005769,GO:0005770,GO:0005783,GO:0030496,GO:0005813,GO:0070418,GO:0032465,GO:0006281,GO:0071900,GO:0032801,GO:0006890,GO:0097680,GO:0032991,GO:0006914,GO:0000149,GO:0035493,GO:0007051,GO:0007059,GO:0000323	phagocytic vesicle|centrosome cycle|molecular_function|viral entry into host cell|biological_process|cellular_component|maintenance of Golgi location|SH3 domain binding|lysosome|regulation of vesicle-mediated transport|endosome|early endosome|late endosome|endoplasmic reticulum|midbody|centrosome|DNA-dependent protein kinase complex|regulation of cytokinesis|DNA repair|regulation of protein serin…	rno04140	Autophagy - animal	rno-Uvrag_0018	http://159.226.67.237:8080/new/circ_detail.php?ID=rno-Uvrag_0018
circRNA_00536|Chr1:164046102_164064815_-	0.12517466	0.122114761	0.161491941	0.311239682	0.104295017	0.170479987	0.112053024	0.172744776	0.139510164	0.224313838	0.140743741	0.140102566	18714	272	sense-overlapping	XM_006229763.2	Chr1:163844804_164101566_-	Uvrag	GeneID:308846,Genbank:XM_006229763.2,RGD:1589754	UV radiation resistance associated gene, transcript variant X1	GO:0045335,GO:0007098,GO:0003674,GO:0046718,GO:0008150,GO:0005575,GO:0051684,GO:0017124,GO:0005764,GO:0060627,GO:0005768,GO:0005769,GO:0005770,GO:0005783,GO:0030496,GO:0005813,GO:0070418,GO:0032465,GO:0006281,GO:0071900,GO:0032801,GO:0006890,GO:0097680,GO:0032991,GO:0006914,GO:0000149,GO:0035493,GO:0007051,GO:0007059,GO:0000323	phagocytic vesicle|centrosome cycle|molecular_function|viral entry into host cell|biological_process|cellular_component|maintenance of Golgi location|SH3 domain binding|lysosome|regulation of vesicle-mediated transport|endosome|early endosome|late endosome|endoplasmic reticulum|midbody|centrosome|DNA-dependent protein kinase complex|regulation of cytokinesis|DNA repair|regulation of protein serin…	rno04140	Autophagy - animal	rno-Uvrag_0003	http://159.226.67.237:8080/new/circ_detail.php?ID=rno-Uvrag_0003
circRNA_00537|Chr1:164046102_164075241_-	0	0	0	0	0	0.024354284	0	0	0	0	0	0	29140	390	sense-overlapping	XM_006229763.2	Chr1:163844804_164101566_-	Uvrag	GeneID:308846,Genbank:XM_006229763.2,RGD:1589754	UV radiation resistance associated gene, transcript variant X1	GO:0045335,GO:0007098,GO:0003674,GO:0046718,GO:0008150,GO:0005575,GO:0051684,GO:0017124,GO:0005764,GO:0060627,GO:0005768,GO:0005769,GO:0005770,GO:0005783,GO:0030496,GO:0005813,GO:0070418,GO:0032465,GO:0006281,GO:0071900,GO:0032801,GO:0006890,GO:0097680,GO:0032991,GO:0006914,GO:0000149,GO:0035493,GO:0007051,GO:0007059,GO:0000323	phagocytic vesicle|centrosome cycle|molecular_function|viral entry into host cell|biological_process|cellular_component|maintenance of Golgi location|SH3 domain binding|lysosome|regulation of vesicle-mediated transport|endosome|early endosome|late endosome|endoplasmic reticulum|midbody|centrosome|DNA-dependent protein kinase complex|regulation of cytokinesis|DNA repair|regulation of protein serin…	rno04140	Autophagy - animal	rno-Uvrag_0011	http://159.226.67.237:8080/new/circ_detail.php?ID=rno-Uvrag_0011
circRNA_00538|Chr1:164342799_164380890_+	0.06258733	0	0	0	0	0	0	0	0	0	0	0	38092	345	sense-overlapping	XM_017590190.1	Chr1:164337176_164418056_+	Gdpd5	GeneID:499211,Genbank:XM_017590190.1,RGD:1559673	glycerophosphodiester phosphodiesterase domain containing 5, transcript variant X2	GO:0016021,GO:0021522,GO:0021895,GO:0030424,GO:0031175,GO:0043025,GO:0045666,GO:0045746,GO:0045787,GO:0047389,GO:0048505,GO:0006629,GO:0097038,GO:0008889,GO:0016020	integral component of membrane|spinal cord motor neuron differentiation|cerebral cortex neuron differentiation|axon|neuron projection development|neuronal cell body|positive regulation of neuron differentiation|negative regulation of Notch signaling pathway|positive regulation of cell cycle|glycerophosphocholine phosphodiesterase activity|regulation of timing of cell differentiation|lipid metabol…
circRNA_00539|Chr1:164367968_164380890_+	0.020862443	0	0	0.024899175	0.039110632	0	0.061119831	0	0.050730969	0	0	0	12923	259	sense-overlapping	XM_006229814.3	Chr1:164337176_164418056_+	Gdpd5	GeneID:499211,Genbank:XM_006229814.3,RGD:1559673	glycerophosphodiester phosphodiesterase domain containing 5, transcript variant X1	GO:0016021,GO:0021522,GO:0021895,GO:0030424,GO:0031175,GO:0043025,GO:0045666,GO:0045746,GO:0045787,GO:0047389,GO:0048505,GO:0006629,GO:0097038,GO:0008889,GO:0016020	integral component of membrane|spinal cord motor neuron differentiation|cerebral cortex neuron differentiation|axon|neuron projection development|neuronal cell body|positive regulation of neuron differentiation|negative regulation of Notch signaling pathway|positive regulation of cell cycle|glycerophosphocholine phosphodiesterase activity|regulation of timing of cell differentiation|lipid metabol…			rno-Gdpd5_0002	http://159.226.67.237:8080/new/circ_detail.php?ID=rno-Gdpd5_0002
circRNA_00540|Chr1:164404771_164408365_+	0	0	0	0	0	0	0	0.030484372	0	0	0	0	3595	422	sense-overlapping	XM_006229814.3	Chr1:164337176_164418056_+	Gdpd5	GeneID:499211,Genbank:XM_006229814.3,RGD:1559673	glycerophosphodiester phosphodiesterase domain containing 5, transcript variant X1	GO:0016021,GO:0021522,GO:0021895,GO:0030424,GO:0031175,GO:0043025,GO:0045666,GO:0045746,GO:0045787,GO:0047389,GO:0048505,GO:0006629,GO:0097038,GO:0008889,GO:0016020	integral component of membrane|spinal cord motor neuron differentiation|cerebral cortex neuron differentiation|axon|neuron projection development|neuronal cell body|positive regulation of neuron differentiation|negative regulation of Notch signaling pathway|positive regulation of cell cycle|glycerophosphocholine phosphodiesterase activity|regulation of timing of cell differentiation|lipid metabol…			rno-Gdpd5_0001	http://159.226.67.237:8080/new/circ_detail.php?ID=rno-Gdpd5_0001
circRNA_00541|Chr1:164922065_164947123_-	0	0	0	0	0.026073754	0	0	0	0	0	0	0	25059	1637	sense-overlapping	XM_017590193.1	Chr1:164917069_164977164_-	Rnf169	GeneID:685009,Genbank:XM_017590193.1,RGD:1583288	ring finger protein 169, transcript variant X2	GO:0016607,GO:0031491,GO:0035861,GO:0070530,GO:2000780,GO:0005634,GO:0005654,GO:0006974	nuclear speck|nucleosome binding|site of double-strand break|K63-linked polyubiquitin modification-dependent protein binding|negative regulation of double-strand break repair|nucleus|nucleoplasm|cellular response to DNA damage stimulus			rno-Rnf169_0008	http://159.226.67.237:8080/new/circ_detail.php?ID=rno-Rnf169_0008
circRNA_00542|Chr1:164931730_164947123_-	0.104312217	0.223877063	0.096895165	0.211642983	0.195553158	0.097417136	0.132426301	0	0.152192906	0.091764752	0.043305766	0.080058609	15394	340	sense-overlapping	XM_017590193.1	Chr1:164917069_164977164_-	Rnf169	GeneID:685009,Genbank:XM_017590193.1,RGD:1583288	ring finger protein 169, transcript variant X2	GO:0016607,GO:0031491,GO:0035861,GO:0070530,GO:2000780,GO:0005634,GO:0005654,GO:0006974	nuclear speck|nucleosome binding|site of double-strand break|K63-linked polyubiquitin modification-dependent protein binding|negative regulation of double-strand break repair|nucleus|nucleoplasm|cellular response to DNA damage stimulus			rno-Rnf169_0001	http://159.226.67.237:8080/new/circ_detail.php?ID=rno-Rnf169_0001	RNO_CIRCpedia_1787	ENSRNOT00000029629.4	Rnf169
circRNA_00543|Chr1:165271462_165272842_+	0	0	0	0	0	0	0	0	0	0	0	0.020014652	1381	466	sense-overlapping	XM_006229793.2	Chr1:165237847_165286977_+	Pgm2l1	GeneID:685076,Genbank:XM_006229793.2,RGD:1583226	phosphoglucomutase 2-like 1, transcript variant X1	GO:0016310,GO:0047933,GO:0004614,GO:0005829,GO:0005975	phosphorylation|glucose-1,6-bisphosphate synthase activity|phosphoglucomutase activity|cytosol|carbohydrate metabolic process	rno00500	Starch and sucrose metabolism
circRNA_00544|Chr1:165414771_165415667_+	0.333799094	0.142467222	0.215322588	0.161844634	0.182516281	0.267897123	0.21391941	0.193067691	0.152192906	0.122353002	0.194875949	0.110080588	897	281	sense-overlapping	XM_017588953.1	Chr1:165382279_165463751_+	C2cd3	GeneID:293148,Genbank:XM_017588953.1,RGD:1307366	C2 calcium-dependent domain containing 3, transcript variant X5	GO:0061511,GO:0005814,GO:0071539,GO:0007389,GO:1905515,GO:0007420,GO:0008589,GO:0016485,GO:0021915,GO:0021997,GO:0030162,GO:0030326,GO:0034451,GO:0036064,GO:0001701,GO:0042733,GO:0001947,GO:0060271,GO:0005813	centriole elongation|centriole|protein localization to centrosome|pattern specification process|non-motile cilium assembly|brain development|regulation of smoothened signaling pathway|protein processing|neural tube development|neural plate axis specification|regulation of proteolysis|embryonic limb morphogenesis|centriolar satellite|ciliary basal body|in utero embryonic development|embryonic digi…			rno-C2cd3_0003	http://159.226.67.237:8080/new/circ_detail.php?ID=rno-C2cd3_0003	RNO_CIRCpedia_1789	NM_001191602	C2cd3
circRNA_00545|Chr1:165646261_165654319_+	0.104312217	0.111938531	0.075362906	0.286340507	0.195553158	0.194834271	0.162986217	0.172744776	0.329751296	0.234509921	0.151570183	0.100073262	8059	425	sense-overlapping	XM_006229794.2	Chr1:165624973_165664068_+	Rab6a	GeneID:84379,Genbank:XM_006229794.2,RGD:619737	RAB6A, member RAS oncogene family, transcript variant X1	GO:0005525,GO:0005794,GO:0018125,GO:0019882,GO:0019904,GO:0005802,GO:0031410,GO:0031489,GO:0032482,GO:0032781,GO:0034067,GO:0000139,GO:0001671,GO:0003924,GO:0005829,GO:0006886,GO:0006890,GO:0006891,GO:0012505,GO:0034498,GO:0015031,GO:0042147,GO:0016020,GO:0048193,GO:0051117,GO:0070381	GTP binding|Golgi apparatus|peptidyl-cysteine methylation|antigen processing and presentation|protein domain specific binding|trans-Golgi network|cytoplasmic vesicle|myosin V binding|Rab protein signal transduction|positive regulation of ATPase activity|protein localization to Golgi apparatus|Golgi membrane|ATPase activator activity|GTPase activity|cytosol|intracellular protein transport|retrogra…			rno-Rab6a_0001	http://159.226.67.237:8080/new/circ_detail.php?ID=rno-Rab6a_0001	RNO_CIRCpedia_1790	ENSRNOT00000025104.6	Rab6a
circRNA_00546|Chr1:166208849_166259335_+	0	0	0.053830647	0	0	0	0	0	0	0	0	0	50487	684	sense-overlapping	XM_017589187.1	Chr1:166140025_166395726_+	Fchsd2	GeneID:308864,Genbank:XM_017589187.1,RGD:1304812	FCH and double SH3 domains 2, transcript variant X4	GO:0055037,GO:0007274,GO:0030833,GO:0031594	recycling endosome|neuromuscular synaptic transmission|regulation of actin filament polymerization|neuromuscular junction			rno-Fchsd2_0014	http://159.226.67.237:8080/new/circ_detail.php?ID=rno-Fchsd2_0014
circRNA_00547|Chr1:166231693_166259335_+	0	0	0	0.037348762	0	0	0	0	0.025365484	0	0	0.020014652	27643	540	sense-overlapping	XM_017589187.1	Chr1:166140025_166395726_+	Fchsd2	GeneID:308864,Genbank:XM_017589187.1,RGD:1304812	FCH and double SH3 domains 2, transcript variant X4	GO:0055037,GO:0007274,GO:0030833,GO:0031594	recycling endosome|neuromuscular synaptic transmission|regulation of actin filament polymerization|neuromuscular junction			rno-Fchsd2_0001	http://159.226.67.237:8080/new/circ_detail.php?ID=rno-Fchsd2_0001	RNO_CIRCpedia_9453	ENSRNOT00000091822.1	Fchsd2
circRNA_00548|Chr1:166342480_166353529_+	0	0	0	0	0	0	0	0.020322915	0	0	0	0	11050	390	sense-overlapping	XM_017589187.1	Chr1:166140025_166395726_+	Fchsd2	GeneID:308864,Genbank:XM_017589187.1,RGD:1304812	FCH and double SH3 domains 2, transcript variant X4	GO:0055037,GO:0007274,GO:0030833,GO:0031594	recycling endosome|neuromuscular synaptic transmission|regulation of actin filament polymerization|neuromuscular junction			rno-Fchsd2_0007	http://159.226.67.237:8080/new/circ_detail.php?ID=rno-Fchsd2_0007	RNO_CIRCpedia_9454	ENSRNOT00000091822.1	Fchsd2
circRNA_00549|Chr1:166351174_166368428_+	0.031293665	0.03052869	0.021532259	0	0.039110632	0.073062852	0	0	0	0.040784334	0	0.020014652	17255	384	sense-overlapping	XM_017589187.1	Chr1:166140025_166395726_+	Fchsd2	GeneID:308864,Genbank:XM_017589187.1,RGD:1304812	FCH and double SH3 domains 2, transcript variant X4	GO:0055037,GO:0007274,GO:0030833,GO:0031594	recycling endosome|neuromuscular synaptic transmission|regulation of actin filament polymerization|neuromuscular junction			rno-Fchsd2_0010	http://159.226.67.237:8080/new/circ_detail.php?ID=rno-Fchsd2_0010	RNO_CIRCpedia_1792	ENSRNOT00000091822.1	Fchsd2
[truncated: 11,177 more rows]
