# Supplementary material for: Integrated bioinformatics analysis of retinal ischemia/reperfusion injury in rats with potential key genes
Source: BMC Genomics. 2024 Apr 15;25:367. doi: 10.1186/s12864-024-10288-0 (PMC11017533; doi:10.1186/s12864-024-10288-0)
Supplement: Supplementary file 93 — Supplementary Material 93. [file 12864_2024_10288_MOESM93_ESM.zip › supplementary file 1 raw_data/circ_counts_exp.csv]

id	sample102	sample103	sample104	sample202	sample203	sample204	sample302	sample303	sample304	sample402	sample403	sample404
circRNA_00001|Chr1:1709227_1723417_+	2	2	0	0	0	2	0	0	0	0	0	0
circRNA_00002|Chr1:1742558_1750895_-	0	0	0	0	0	0	4	0	0	0	0	0
circRNA_00003|Chr1:1795668_1807003_+	0	0	0	0	0	0	0	3	0	0	0	0
circRNA_00004|Chr1:1802693_1807003_+	0	2	0	0	0	0	0	4	0	0	0	6
circRNA_00005|Chr1:1806421_1812176_+	0	0	0	0	3	0	0	0	0	0	0	0
circRNA_00006|Chr1:1841452_1846589_+	0	0	0	0	0	0	3	4	0	0	0	0
circRNA_00007|Chr1:1901431_1906299_+	0	0	0	0	4	0	0	0	0	3	0	0
circRNA_00008|Chr1:1901431_1909369_+	0	0	0	2	0	0	0	0	0	0	0	0
circRNA_00009|Chr1:2012644_2017574_-	0	0	0	0	0	0	0	3	3	0	0	0
circRNA_00010|Chr1:2378175_2384915_+	0	0	0	0	0	0	0	0	0	0	0	2
circRNA_00011|Chr1:2425879_2452054_-	0	5	0	3	4	3	0	0	0	0	0	3
circRNA_00012|Chr1:3886395_3915600_-	0	0	0	0	0	0	2	0	0	0	0	0
circRNA_00013|Chr1:3914894_3920698_-	0	0	0	0	2	0	4	0	0	0	0	0
circRNA_00014|Chr1:3914894_3965539_-	0	0	0	0	0	0	0	2	0	0	0	0
circRNA_00015|Chr1:3919308_3949063_-	0	0	0	0	0	0	0	0	0	4	0	0
circRNA_00016|Chr1:3941650_3949063_-	2	2	4	2	0	0	0	8	0	5	2	5
circRNA_00017|Chr1:3941650_3964233_-	0	0	0	4	0	0	0	0	0	2	0	0
circRNA_00018|Chr1:4810349_4815974_-	0	0	0	0	0	0	0	2	0	0	0	0
circRNA_00019|Chr1:5269856_5289623_+	0	0	0	0	0	2	0	0	0	6	0	0
circRNA_00020|Chr1:5505154_5510101_+	0	5	0	3	0	0	0	0	0	0	0	0
circRNA_00021|Chr1:6534185_6546490_-	0	0	0	3	0	0	0	0	0	0	0	0
circRNA_00022|Chr1:6575079_6613874_-	0	0	0	0	0	2	0	0	0	0	0	0
circRNA_00023|Chr1:6601452_6613874_-	0	0	0	3	0	0	0	0	0	0	0	0
circRNA_00024|Chr1:7961776_7973865_-	3	0	0	0	0	0	0	0	0	0	0	0
circRNA_00025|Chr1:7973764_7976859_-	0	3	2	0	0	0	0	0	0	0	0	0
circRNA_00026|Chr1:8846801_8860029_-	0	0	3	3	2	3	2	4	0	5	0	2
circRNA_00027|Chr1:12057747_12077227_-	0	0	0	0	0	2	0	0	0	0	0	0
circRNA_00028|Chr1:12086530_12134025_+	0	0	0	0	0	0	0	3	0	0	0	6
circRNA_00029|Chr1:12128638_12134025_+	2	2	0	0	0	0	2	0	0	2	0	2
circRNA_00030|Chr1:12128638_12158667_+	3	0	0	0	0	0	0	0	0	0	0	0
circRNA_00031|Chr1:12452484_12454601_-	0	0	0	0	0	0	2	0	0	0	0	0
circRNA_00032|Chr1:13262070_13268495_+	0	2	5	4	5	3	5	7	2	0	2	5
circRNA_00033|Chr1:13265271_13268495_+	0	0	0	0	0	2	0	0	0	0	0	0
circRNA_00034|Chr1:14404777_14404982_+	0	0	0	0	0	0	0	0	0	2	0	0
circRNA_00035|Chr1:15474913_15494771_+	0	0	0	2	0	0	0	0	0	0	0	0
circRNA_00036|Chr1:15488392_15494771_+	0	0	0	4	11	0	7	0	0	2	0	0
circRNA_00037|Chr1:15513973_15567557_+	0	0	0	0	0	0	0	2	0	0	0	0
circRNA_00038|Chr1:15700343_15716638_+	0	0	0	0	0	0	0	0	0	2	0	0
circRNA_00039|Chr1:15700343_15720844_+	0	4	0	0	0	0	0	0	0	0	0	0
circRNA_00040|Chr1:15715367_15731805_+	0	0	0	0	0	0	0	0	0	2	0	0
circRNA_00041|Chr1:15740864_15745017_+	0	0	0	0	0	0	0	2	0	3	0	0
circRNA_00042|Chr1:16477969_16530121_+	0	0	0	0	0	0	0	0	2	0	0	0
circRNA_00043|Chr1:16477969_16561994_+	0	0	0	0	0	0	0	0	0	0	2	0
circRNA_00044|Chr1:16488582_16488734_+	0	0	0	0	0	0	0	0	0	0	2	0
circRNA_00045|Chr1:16492929_16503517_+	0	0	3	0	0	0	0	0	0	2	0	5
circRNA_00046|Chr1:16492929_16520127_+	0	0	0	0	0	0	0	0	0	3	0	0
circRNA_00047|Chr1:16492929_16530121_+	0	0	0	0	0	0	0	0	0	0	2	0
circRNA_00048|Chr1:16514097_16530121_+	0	0	0	0	0	2	0	0	0	0	0	0
circRNA_00049|Chr1:16514097_16561994_+	0	0	0	0	0	0	0	2	0	0	0	0
circRNA_00050|Chr1:16530001_16582189_+	0	2	0	0	0	0	0	4	0	0	0	0
circRNA_00051|Chr1:16530001_16601769_+	0	5	3	6	0	0	0	2	4	0	4	2
circRNA_00052|Chr1:16830660_16831852_+	0	0	0	0	0	0	0	0	0	0	0	2
circRNA_00053|Chr1:16859047_16875754_+	0	0	0	0	0	0	0	3	0	0	0	0
circRNA_00054|Chr1:16859047_16879498_+	9	4	4	7	3	6	4	2	0	5	2	5
circRNA_00055|Chr1:16859047_16895763_+	0	2	0	0	0	0	0	0	0	0	0	0
circRNA_00056|Chr1:16875650_16879498_+	0	0	0	0	2	0	0	4	4	0	4	0
circRNA_00057|Chr1:17536371_17554677_-	0	0	0	4	0	0	0	0	0	3	0	0
circRNA_00058|Chr1:20022792_20047889_+	0	0	0	4	0	0	0	4	0	0	0	3
circRNA_00059|Chr1:20022792_20072803_+	0	2	0	0	0	0	0	0	0	0	0	0
circRNA_00060|Chr1:20022792_20081200_+	0	0	0	2	0	0	0	0	0	0	0	0
circRNA_00061|Chr1:20893994_20903369_-	4	0	4	0	3	0	0	0	0	4	3	0
circRNA_00062|Chr1:20893994_20945538_-	0	0	4	0	0	0	0	0	0	0	0	0
circRNA_00063|Chr1:20893994_20962540_-	0	0	0	0	0	0	0	0	2	0	0	0
circRNA_00064|Chr1:20920882_20932313_-	0	0	0	0	0	0	0	0	0	0	3	0
circRNA_00065|Chr1:20925644_20932313_-	0	0	0	0	0	0	0	0	0	0	3	0
circRNA_00066|Chr1:20930678_20962540_-	0	0	0	0	0	2	0	0	0	0	0	0
circRNA_00067|Chr1:20936450_20962540_-	0	4	0	0	0	0	0	0	0	0	0	0
circRNA_00068|Chr1:20945434_20962540_-	13	14	9	29	26	28	19	23	10	18	20	2
circRNA_00069|Chr1:20945434_20984384_-	0	0	0	0	2	0	0	0	0	0	0	0
circRNA_00070|Chr1:20961258_20962540_-	25	13	14	19	14	14	12	10	9	16	15	7
circRNA_00071|Chr1:20961258_20984384_-	3	4	2	0	0	2	7	0	0	0	3	0
circRNA_00072|Chr1:20961401_20962097_-	0	0	0	0	0	0	0	0	0	3	0	0
circRNA_00073|Chr1:21142145_21149467_+	0	0	0	0	0	0	0	0	0	3	0	0
circRNA_00074|Chr1:21142145_21164430_+	4	3	6	4	5	3	0	9	4	0	4	3
circRNA_00075|Chr1:21142145_21211619_+	0	2	0	0	0	0	5	0	0	0	0	0
circRNA_00076|Chr1:21149313_21164430_+	0	0	0	0	0	0	4	0	0	0	0	0
circRNA_00077|Chr1:21149313_21211619_+	0	0	0	0	2	0	4	2	0	0	0	2
circRNA_00078|Chr1:21160905_21164430_+	0	0	4	0	0	3	0	2	2	0	0	3
circRNA_00079|Chr1:21160905_21211619_+	0	5	0	3	0	5	3	0	0	0	3	0
circRNA_00080|Chr1:21189975_21211619_+	0	2	0	7	0	0	0	2	0	0	4	0
circRNA_00081|Chr1:21557662_21561185_-	0	0	0	0	0	0	0	0	0	0	2	0
circRNA_00082|Chr1:22707360_22707595_-	0	0	2	0	0	0	0	0	0	0	0	0
circRNA_00083|Chr1:22716588_22718464_-	0	4	0	0	0	0	0	0	0	0	0	0
circRNA_00084|Chr1:22716588_22735761_-	0	5	7	15	5	22	8	9	0	11	4	2
circRNA_00085|Chr1:22719902_22724802_-	0	0	0	0	0	0	0	0	0	0	3	0
circRNA_00086|Chr1:22735614_22738713_-	8	0	4	14	2	3	4	0	2	5	2	6
circRNA_00087|Chr1:22784202_22809085_+	0	0	0	0	0	4	0	0	0	0	0	0
circRNA_00088|Chr1:23995884_24002194_+	0	2	0	0	0	0	0	0	0	0	2	0
circRNA_00089|Chr1:28253104_28262294_-	0	0	0	0	0	0	0	0	0	0	2	0
circRNA_00090|Chr1:28362167_28369904_+	0	0	0	0	0	0	0	2	0	5	0	0
circRNA_00091|Chr1:28362167_28375861_+	0	0	0	9	3	2	2	0	0	0	3	0
circRNA_00092|Chr1:28362167_28391305_+	0	0	0	0	0	3	0	0	0	0	0	4
circRNA_00093|Chr1:28362363_28386843_-	0	0	0	0	0	0	0	0	0	0	0	2
circRNA_00094|Chr1:29457380_29462756_+	2	4	0	2	3	3	2	4	0	11	2	0
circRNA_00095|Chr1:29457380_29471715_+	0	0	0	3	7	6	0	0	0	5	0	0
circRNA_00096|Chr1:29460721_29471715_+	0	0	0	4	0	0	0	0	0	0	0	0
circRNA_00097|Chr1:31550091_31568025_+	0	0	2	0	0	0	0	0	0	0	0	0
circRNA_00098|Chr1:31947095_31956591_-	0	0	2	0	0	0	0	2	0	0	0	0
circRNA_00099|Chr1:31950617_31962268_-	0	0	0	0	2	0	0	0	0	0	0	0
circRNA_00100|Chr1:32405940_32412337_-	0	0	0	3	0	0	0	0	0	0	0	0
circRNA_00101|Chr1:35312570_35316189_+	0	0	0	0	0	0	0	0	3	0	0	0
circRNA_00102|Chr1:36417425_36419485_+	0	0	0	0	0	0	0	0	4	0	0	0
circRNA_00103|Chr1:36765832_36779147_+	0	2	0	0	0	0	0	0	0	0	2	0
circRNA_00104|Chr1:37607345_37621662_+	5	0	0	0	0	0	0	0	0	0	0	0
circRNA_00105|Chr1:37612983_37621662_+	0	0	0	0	0	0	0	0	0	2	0	0
circRNA_00106|Chr1:37749906_37757381_+	0	0	0	4	0	0	0	0	0	0	0	0
circRNA_00107|Chr1:37811063_37811741_-	0	0	0	0	4	0	0	0	0	0	0	0
circRNA_00108|Chr1:37888832_37932081_-	5	0	0	0	0	0	0	0	0	0	0	0
circRNA_00109|Chr1:37988341_37990001_-	0	0	0	0	0	3	0	0	0	0	0	0
circRNA_00110|Chr1:38538296_38538960_-	0	0	0	2	0	0	0	0	0	0	0	0
circRNA_00111|Chr1:40433889_40434397_+	0	0	0	0	3	0	0	0	0	4	0	0
circRNA_00112|Chr1:40433889_40459139_+	0	3	0	0	0	0	6	0	3	3	4	0
circRNA_00113|Chr1:40510145_40518782_+	2	0	2	0	0	0	0	2	2	0	0	0
circRNA_00114|Chr1:40517850_40518782_+	0	0	0	0	0	0	0	0	0	4	0	0
circRNA_00115|Chr1:40545768_40562030_+	0	0	0	0	0	0	0	0	0	0	2	0
circRNA_00116|Chr1:40949992_40955468_-	0	0	0	0	0	0	0	0	0	4	0	0
circRNA_00117|Chr1:41623208_41628264_-	0	0	0	0	0	2	0	0	0	0	0	0
circRNA_00118|Chr1:41834768_41838187_-	0	0	0	0	4	0	2	0	0	0	0	0
circRNA_00119|Chr1:41965929_41992960_-	2	0	0	0	0	0	0	0	0	0	0	0
circRNA_00120|Chr1:42508955_42530725_-	0	0	5	2	0	0	0	0	0	0	0	0
circRNA_00121|Chr1:42970702_42981490_-	0	0	0	0	3	0	0	0	0	0	0	0
circRNA_00122|Chr1:43594671_43595043_-	0	0	0	2	0	0	0	0	0	0	0	0
circRNA_00123|Chr1:43594671_43617390_-	0	0	0	5	2	0	0	0	0	0	0	0
circRNA_00124|Chr1:43637223_43638068_-	0	0	0	0	2	0	0	0	0	0	0	0
circRNA_00125|Chr1:43637223_43638071_-	0	0	0	2	0	0	0	0	0	0	0	0
circRNA_00126|Chr1:44045275_44061740_+	3	0	0	0	0	0	0	0	0	0	0	0
circRNA_00127|Chr1:44056456_44061740_+	0	0	0	3	0	0	0	0	0	0	0	0
circRNA_00128|Chr1:44056456_44069073_+	0	0	0	0	0	0	0	0	0	0	0	2
circRNA_00129|Chr1:44056456_44077618_+	0	0	0	0	0	0	0	0	0	0	0	2
circRNA_00130|Chr1:44117529_44119982_+	0	9	3	6	0	2	0	2	0	0	5	3
circRNA_00131|Chr1:44117529_44120155_+	0	0	0	0	0	3	3	0	0	0	0	0
circRNA_00132|Chr1:44117529_44148015_+	0	0	4	0	0	0	0	0	0	0	0	0
circRNA_00133|Chr1:45687349_45689695_-	0	0	0	0	0	0	0	0	2	0	0	0
circRNA_00134|Chr1:45923228_45924097_+	2	0	0	3	0	0	0	0	0	7	3	0
circRNA_00135|Chr1:45923228_45983943_+	0	0	0	0	0	0	0	0	0	0	3	0
circRNA_00136|Chr1:45923228_46014665_+	7	11	6	19	12	16	4	4	4	10	22	5
circRNA_00137|Chr1:46959021_46960594_-	0	0	0	0	0	2	0	0	0	0	0	0
circRNA_00138|Chr1:47030544_47032563_+	2	0	0	4	0	0	3	3	2	2	0	7
circRNA_00139|Chr1:47030544_47077979_+	0	3	3	3	0	3	0	0	0	3	0	6
circRNA_00140|Chr1:47181478_47184165_+	0	0	0	0	0	0	0	4	0	0	0	0
circRNA_00141|Chr1:47915955_47916946_-	0	0	0	0	0	0	3	0	0	0	0	0
circRNA_00142|Chr1:48661472_48661662_+	0	0	0	0	0	2	0	0	0	0	0	0
circRNA_00143|Chr1:49664244_49681992_-	0	0	0	0	0	4	0	0	0	0	0	0
circRNA_00144|Chr1:52388783_52401374_-	0	0	0	0	0	2	0	0	0	0	0	0
circRNA_00145|Chr1:52414237_52444705_-	5	0	0	0	0	0	0	0	0	3	0	0
circRNA_00146|Chr1:53327671_53332902_-	0	0	0	0	0	0	0	0	6	0	5	0
circRNA_00147|Chr1:53433883_53449926_+	0	0	0	0	0	0	0	0	0	5	0	4
circRNA_00148|Chr1:53479744_53479880_-	0	0	0	0	0	0	0	0	0	0	3	0
circRNA_00149|Chr1:53743313_53753638_-	2	0	2	0	0	0	0	0	0	0	0	0
circRNA_00150|Chr1:53788308_53802658_-	0	0	0	0	0	3	0	0	0	0	2	0
circRNA_00151|Chr1:54418421_54455843_-	0	0	0	0	0	0	0	0	0	0	0	5
circRNA_00152|Chr1:54441038_54441485_-	0	0	0	2	0	2	3	4	2	0	4	0
circRNA_00153|Chr1:54441038_54455357_-	0	0	0	0	0	0	0	0	0	0	7	0
circRNA_00154|Chr1:54455261_54472328_-	0	0	0	0	0	0	0	0	0	2	0	0
circRNA_00155|Chr1:55656057_55731336_+	0	0	0	2	2	0	0	0	0	0	0	0
circRNA_00156|Chr1:55657362_55731336_+	0	5	0	0	0	0	0	0	0	0	0	0
circRNA_00157|Chr1:56848551_56892860_-	0	0	0	0	0	3	0	0	0	3	0	0
circRNA_00158|Chr1:56848551_56903889_-	0	0	0	0	0	0	0	3	0	0	0	0
circRNA_00159|Chr1:56848551_56909980_-	0	0	0	0	0	0	0	0	2	0	0	0
circRNA_00160|Chr1:56848551_56915732_-	0	0	0	2	0	0	0	2	0	3	2	2
circRNA_00161|Chr1:56848551_56939897_-	3	12	7	17	0	6	2	8	8	4	5	0
circRNA_00162|Chr1:56859784_56878958_-	0	0	0	5	0	0	0	0	0	0	0	0
circRNA_00163|Chr1:56859784_56880795_-	16	0	12	5	0	0	0	0	0	12	3	0
circRNA_00164|Chr1:56873129_56880795_-	19	27	0	9	9	10	7	19	0	8	10	25
circRNA_00165|Chr1:56890732_56906961_-	0	0	0	0	0	0	0	0	0	2	0	0
circRNA_00166|Chr1:56892763_56939897_-	0	0	0	0	0	0	0	0	0	0	0	2
circRNA_00167|Chr1:56902969_56909980_-	5	0	0	4	5	0	0	2	3	3	0	2
circRNA_00168|Chr1:56902969_56915732_-	3	8	7	5	0	7	4	0	3	7	4	0
circRNA_00169|Chr1:56902969_56939897_-	5	5	2	9	5	4	16	4	0	17	7	0
circRNA_00170|Chr1:56915643_56939897_-	0	0	0	0	0	0	4	0	0	0	0	0
circRNA_00171|Chr1:56917845_56939897_-	0	2	0	3	0	0	0	2	0	0	2	0
circRNA_00172|Chr1:56929667_56942381_-	2	0	0	0	0	0	0	0	0	3	0	0
circRNA_00173|Chr1:56983437_56986249_+	0	0	0	0	0	0	3	0	0	0	0	0
circRNA_00174|Chr1:57349992_57360209_+	3	0	0	0	0	0	0	0	0	0	0	0
circRNA_00175|Chr1:57358582_57360209_+	0	0	0	0	0	2	0	0	0	0	0	0
circRNA_00176|Chr1:57358582_57373925_+	0	0	0	0	0	0	0	0	2	0	0	0
circRNA_00177|Chr1:57482645_57486283_-	3	0	5	3	0	8	0	2	2	4	0	0
circRNA_00178|Chr1:57547345_57553215_-	0	0	0	4	0	0	0	0	0	0	0	0
circRNA_00179|Chr1:57709952_57712920_+	0	0	0	2	0	0	0	4	0	0	0	0
circRNA_00180|Chr1:57715968_57727480_+	0	0	0	2	0	0	0	0	0	0	0	0
circRNA_00181|Chr1:57722004_57740161_+	0	0	0	0	0	0	0	0	0	0	0	2
circRNA_00182|Chr1:57742000_57744248_+	4	7	0	6	9	4	0	3	0	0	0	0
circRNA_00183|Chr1:61388743_61406321_+	0	0	0	0	0	0	3	6	0	0	0	3
circRNA_00184|Chr1:62178032_62223247_-	0	3	0	0	0	0	0	0	0	0	0	0
circRNA_00185|Chr1:62178032_62229342_-	0	0	2	5	2	0	0	0	0	0	0	0
circRNA_00186|Chr1:62472136_62534546_-	0	3	0	0	0	4	0	0	0	0	0	6
circRNA_00187|Chr1:62532596_62562097_-	0	0	0	0	0	0	0	0	3	3	0	0
circRNA_00188|Chr1:62753120_62803652_+	0	0	4	0	0	0	0	0	0	0	0	0
circRNA_00189|Chr1:63714184_63760774_+	0	0	0	7	0	0	0	0	0	0	0	0
circRNA_00190|Chr1:63736954_63760774_+	0	0	0	3	3	0	0	0	0	0	0	0
circRNA_00191|Chr1:63760064_63842629_+	0	0	0	3	0	0	0	0	0	0	0	0
circRNA_00192|Chr1:63778610_63845033_+	0	0	0	4	0	0	0	0	0	0	0	0
circRNA_00193|Chr1:63842808_63920657_+	0	0	0	0	23	3	0	0	0	0	5	0
circRNA_00194|Chr1:64132434_64141484_-	0	3	0	0	0	0	0	0	0	0	0	0
circRNA_00195|Chr1:64399560_64401886_-	0	0	2	0	3	0	0	0	3	0	0	0
circRNA_00196|Chr1:64721324_64732312_+	0	0	0	0	0	3	0	0	0	0	3	0
circRNA_00197|Chr1:64721466_64732312_+	0	0	0	0	0	0	2	0	0	0	0	0
circRNA_00198|Chr1:64725469_64732312_+	0	0	0	5	0	0	3	0	0	0	0	0
circRNA_00199|Chr1:64725487_64732312_+	0	0	0	0	3	7	3	0	0	3	2	0
circRNA_00200|Chr1:65115127_65166133_-	4	11	0	7	9	7	0	3	5	0	3	0
circRNA_00201|Chr1:65154293_65166133_-	0	0	0	2	0	0	0	0	0	2	0	0
circRNA_00202|Chr1:65850468_65852263_+	5	0	16	4	2	6	6	4	8	16	2	0
circRNA_00203|Chr1:66212117_66216392_-	0	0	0	2	0	0	0	0	0	0	0	0
circRNA_00204|Chr1:69980879_69993838_+	0	4	0	0	0	0	0	0	0	0	0	0
circRNA_00205|Chr1:71159730_71173112_-	0	0	0	0	0	0	0	0	0	0	5	0
circRNA_00206|Chr1:71172712_71178123_-	0	0	0	3	0	0	3	0	0	0	0	0
circRNA_00207|Chr1:71182993_71190480_-	0	3	0	0	0	4	3	0	4	3	0	0
circRNA_00208|Chr1:72294623_72296170_-	0	0	0	0	0	0	0	0	0	0	2	0
circRNA_00209|Chr1:72358337_72360751_+	3	0	0	0	0	2	0	0	2	0	5	0
circRNA_00210|Chr1:72718573_72718974_-	2	0	0	0	0	0	0	0	0	0	0	0
circRNA_00211|Chr1:73045754_73060776_+	0	0	0	0	0	4	0	0	0	0	0	0
circRNA_00212|Chr1:73803823_73812792_+	0	0	0	6	4	0	0	0	0	0	0	0
circRNA_00213|Chr1:73812642_73867801_+	0	0	0	4	0	0	0	0	0	0	0	0
circRNA_00214|Chr1:73860063_73867801_+	9	3	0	7	3	5	0	0	3	3	4	7
circRNA_00215|Chr1:73867219_73867801_+	3	0	0	0	0	0	0	0	0	0	0	0
circRNA_00216|Chr1:75698378_75705243_+	0	0	0	0	0	0	0	0	0	0	2	0
circRNA_00217|Chr1:75701042_75705243_+	4	2	4	2	0	6	0	2	3	5	0	3
circRNA_00218|Chr1:75701042_75718979_+	0	0	2	0	0	0	0	0	0	9	0	3
circRNA_00219|Chr1:75701042_75783300_+	0	0	0	0	2	0	0	0	0	0	0	0
circRNA_00220|Chr1:75772814_75793276_+	0	0	0	0	0	0	2	0	0	0	0	0
circRNA_00221|Chr1:75842406_75848829_+	0	0	0	0	0	0	0	3	0	0	0	0
circRNA_00222|Chr1:77752637_77755553_+	0	0	0	0	0	0	0	0	0	7	0	0
circRNA_00223|Chr1:77872644_77874388_-	2	0	0	6	0	3	2	0	0	0	0	0
circRNA_00224|Chr1:78018827_78020623_+	0	0	0	0	0	0	0	0	0	2	0	0
circRNA_00225|Chr1:78354603_78356093_+	0	0	0	0	0	0	2	0	0	0	0	0
circRNA_00226|Chr1:78369712_78370333_+	6	3	9	16	0	0	9	12	10	12	10	9
circRNA_00227|Chr1:78505825_78522187_-	0	0	4	0	0	0	0	0	0	0	0	0
circRNA_00228|Chr1:78505825_78546651_-	0	2	0	0	0	0	0	0	0	0	0	0
circRNA_00229|Chr1:78518319_78522187_-	0	5	4	10	3	7	3	5	5	4	5	9
circRNA_00230|Chr1:78676164_78681375_+	0	0	0	0	0	0	0	0	0	5	0	0
circRNA_00231|Chr1:79807301_79810373_-	0	0	0	0	3	0	0	0	3	0	0	0
circRNA_00232|Chr1:79945447_79946090_+	0	3	3	0	0	6	2	5	0	0	0	0
circRNA_00233|Chr1:80047952_80048604_-	4	2	0	0	0	0	0	0	0	0	0	0
circRNA_00234|Chr1:80051932_80052296_-	2	0	0	4	0	0	0	0	0	0	0	0
circRNA_00235|Chr1:80102702_80106150_+	0	0	0	6	0	0	0	0	0	0	0	0
circRNA_00236|Chr1:80443035_80446422_-	2	3	0	0	3	3	0	4	0	0	7	2
circRNA_00237|Chr1:80560365_80561322_-	2	0	0	5	0	5	0	2	0	0	4	0
circRNA_00238|Chr1:80733356_80733997_-	0	0	0	0	0	3	0	0	0	0	0	0
circRNA_00239|Chr1:81434851_81435380_+	0	0	0	0	2	0	0	0	0	0	0	0
circRNA_00240|Chr1:81437928_81438850_+	3	0	0	0	7	4	3	0	0	2	0	0
circRNA_00241|Chr1:81899244_81900167_-	0	0	0	0	0	0	0	3	0	0	0	0
circRNA_00242|Chr1:82155654_82156692_+	0	2	0	0	0	0	5	4	0	0	0	0
circRNA_00243|Chr1:82196936_82198223_+	3	0	5	0	0	0	0	0	0	0	5	0
circRNA_00244|Chr1:82289143_82302389_+	2	0	0	0	0	0	0	0	0	0	0	0
circRNA_00245|Chr1:82524434_82543222_-	0	0	0	3	0	0	0	0	0	0	0	0
circRNA_00246|Chr1:82526375_82543222_-	2	0	0	0	0	2	0	0	0	0	0	0
circRNA_00247|Chr1:82532232_82543222_-	0	0	2	0	0	0	0	0	0	0	0	0
circRNA_00248|Chr1:82536923_82543222_-	0	0	0	0	0	0	0	0	0	0	0	4
circRNA_00249|Chr1:84060848_84061187_+	0	0	0	5	2	2	2	9	2	3	0	2
circRNA_00250|Chr1:84202552_84208536_-	0	0	0	0	0	0	0	0	0	3	0	0
circRNA_00251|Chr1:84353654_84355062_-	0	0	0	0	0	0	0	3	0	0	0	0
circRNA_00252|Chr1:84369895_84371246_+	0	0	0	0	0	0	2	0	0	0	0	0
circRNA_00253|Chr1:84418344_84431239_+	0	0	0	0	0	0	0	2	0	0	0	0
circRNA_00254|Chr1:84529079_84544129_+	0	0	0	0	0	0	0	0	0	4	0	0
circRNA_00255|Chr1:84536190_84615182_+	0	0	0	0	0	0	3	7	0	0	0	0
circRNA_00256|Chr1:84542396_84584822_+	0	0	3	4	0	0	0	0	0	0	0	0
circRNA_00257|Chr1:84542396_84615182_+	0	0	10	9	0	0	4	0	6	5	0	0
circRNA_00258|Chr1:84542396_84642306_+	8	2	4	0	6	4	0	4	0	0	0	0
circRNA_00259|Chr1:84623372_84642306_+	0	0	0	0	0	0	0	0	2	0	0	0
circRNA_00260|Chr1:84640085_84679646_+	0	0	0	0	0	0	0	0	0	3	0	0
circRNA_00261|Chr1:85299420_85301576_-	0	0	0	0	2	0	0	0	0	0	0	0
circRNA_00262|Chr1:85356274_85359979_+	0	0	0	2	0	0	0	0	0	0	0	0
circRNA_00263|Chr1:85457331_85461253_+	0	0	0	5	0	0	0	0	0	0	0	0
circRNA_00264|Chr1:86877572_86888952_+	0	0	0	0	2	2	0	0	0	0	0	0
circRNA_00265|Chr1:86877736_86888952_+	0	0	0	0	111	0	0	0	0	0	0	0
circRNA_00266|Chr1:86928882_86932018_+	0	2	0	0	0	0	0	0	0	0	0	0
circRNA_00267|Chr1:86948975_86968868_+	0	0	0	6	0	0	0	0	0	0	0	0
circRNA_00268|Chr1:86959822_86969434_+	0	3	0	0	2	0	0	0	0	0	0	0
circRNA_00269|Chr1:87010380_87010777_+	0	0	0	2	0	2	4	0	0	0	0	0
circRNA_00270|Chr1:88583266_88587175_+	0	0	3	2	0	0	0	0	0	5	0	0
circRNA_00271|Chr1:88583266_88592011_+	0	0	0	0	0	0	4	0	0	0	0	0
circRNA_00272|Chr1:88586311_88592011_+	0	3	0	0	0	0	0	0	0	0	0	0
circRNA_00273|Chr1:89001745_89004978_-	0	0	0	2	0	0	0	0	0	0	0	0
circRNA_00274|Chr1:89501802_89501954_+	0	2	0	0	0	0	0	0	0	0	0	0
circRNA_00275|Chr1:89576859_89577371_-	0	0	0	0	0	0	0	0	0	2	0	0
circRNA_00276|Chr1:89869828_89871257_-	0	2	4	0	0	0	2	5	0	0	0	0
circRNA_00277|Chr1:90069579_90090001_-	0	3	0	0	2	0	0	3	0	0	0	0
circRNA_00278|Chr1:90104656_90119029_-	0	3	0	0	4	0	0	0	0	0	0	0
circRNA_00279|Chr1:90116534_90126552_-	0	4	0	0	8	2	0	5	4	5	9	0
circRNA_00280|Chr1:90151106_90151515_+	0	0	0	0	0	0	0	0	0	0	2	0
circRNA_00281|Chr1:91551829_91558124_-	0	0	0	0	2	0	0	0	0	0	0	0
circRNA_00282|Chr1:91558045_91566589_-	0	0	0	0	0	0	0	0	0	2	0	0
circRNA_00283|Chr1:91560398_91562180_-	0	3	4	2	0	0	2	0	0	0	0	0
circRNA_00284|Chr1:91671407_91673515_+	0	4	9	12	12	14	9	6	4	10	5	4
circRNA_00285|Chr1:91685692_91691327_+	0	0	0	0	0	4	0	0	0	0	0	0
circRNA_00286|Chr1:91852620_91853861_+	0	0	0	7	0	0	0	0	0	0	0	0
circRNA_00287|Chr1:91873487_91879026_+	5	3	0	0	0	5	0	0	0	0	0	0
circRNA_00288|Chr1:91877688_91883284_+	0	0	0	0	0	4	0	4	0	0	0	0
circRNA_00289|Chr1:91883192_91887419_+	0	4	6	6	3	9	3	5	0	4	3	3
circRNA_00290|Chr1:91883192_91889058_+	0	0	0	6	0	0	0	3	0	0	0	0
circRNA_00291|Chr1:91889856_91902960_+	3	0	0	0	0	0	0	0	4	0	0	0
circRNA_00292|Chr1:91891978_91906973_+	0	4	0	0	0	0	0	0	0	0	0	0
circRNA_00293|Chr1:92039556_92043956_-	5	2	0	0	0	2	2	0	0	0	0	0
circRNA_00294|Chr1:92090683_92105035_-	0	0	0	0	0	0	0	0	0	3	0	0
circRNA_00295|Chr1:93851663_93853240_-	0	2	0	6	2	0	0	0	0	0	0	2
circRNA_00296|Chr1:93851663_93866719_-	0	3	0	0	0	0	0	0	0	0	0	0
circRNA_00297|Chr1:94353906_94356467_-	0	0	0	0	3	0	0	0	0	0	0	0
circRNA_00298|Chr1:94356152_94368553_-	0	0	0	0	3	0	0	0	0	0	0	0
circRNA_00299|Chr1:94367453_94381994_-	0	2	2	2	3	0	5	0	0	3	2	0
circRNA_00300|Chr1:94675378_94678772_+	0	0	3	0	0	0	0	0	0	0	0	0
circRNA_00301|Chr1:94888055_94891382_+	4	0	0	0	0	0	0	0	0	0	0	0
circRNA_00302|Chr1:94891025_94892799_+	0	0	0	0	0	0	0	0	0	3	0	0
circRNA_00303|Chr1:97498532_97510650_-	0	0	2	0	0	0	0	0	0	0	0	0
circRNA_00304|Chr1:97606955_97622503_-	0	0	0	2	0	0	0	0	2	0	0	0
circRNA_00305|Chr1:98089644_98089797_-	0	0	0	0	0	0	0	0	2	0	0	0
circRNA_00306|Chr1:99489149_99533851_+	2	0	0	0	0	0	0	0	0	0	0	0
circRNA_00307|Chr1:99510577_99533851_+	0	4	0	0	0	7	6	2	10	0	2	0
circRNA_00308|Chr1:99532444_99539093_+	8	11	9	9	7	14	10	12	6	0	7	0
circRNA_00309|Chr1:99537395_99539093_+	4	7	6	9	4	15	9	5	0	7	7	4
circRNA_00310|Chr1:100476154_100476853_-	0	0	2	0	0	0	0	0	0	0	0	0
circRNA_00311|Chr1:100601333_100603986_+	2	0	0	4	3	6	0	2	0	5	0	0
circRNA_00312|Chr1:100765616_100767772_+	0	0	0	3	0	0	0	0	2	0	0	0
circRNA_00313|Chr1:100913425_100914082_-	0	0	0	0	4	0	0	3	0	3	0	0
circRNA_00314|Chr1:100956380_100957253_-	0	0	0	2	0	0	0	0	0	0	0	0
circRNA_00315|Chr1:101001618_101001859_-	0	0	0	0	0	0	2	0	0	0	0	0
circRNA_00316|Chr1:101025432_101025922_-	0	0	0	2	0	0	0	0	0	0	0	0
circRNA_00317|Chr1:101028250_101029473_-	2	10	0	0	3	0	4	0	0	9	0	0
circRNA_00318|Chr1:101137693_101144853_-	0	0	0	0	0	0	0	0	0	0	3	0
circRNA_00319|Chr1:101469464_101474961_-	0	0	3	0	0	0	0	0	0	0	0	0
circRNA_00320|Chr1:101490358_101491796_-	0	3	0	4	0	0	0	0	0	0	3	0
circRNA_00321|Chr1:102141865_102145923_-	3	0	0	0	0	0	0	0	0	0	0	0
circRNA_00322|Chr1:102156344_102178566_-	0	0	0	0	2	0	0	0	0	0	0	0
circRNA_00323|Chr1:102613968_102660697_-	13	5	7	9	0	6	5	4	2	6	2	5
circRNA_00324|Chr1:102638885_102660697_-	0	7	4	4	2	5	0	3	0	2	0	2
circRNA_00325|Chr1:102656457_102660697_-	4	0	0	0	2	0	0	0	0	0	0	0
circRNA_00326|Chr1:102658895_102660697_-	2	2	0	3	0	0	0	0	0	0	0	0
circRNA_00327|Chr1:102835084_102841377_-	0	0	0	0	0	0	0	5	0	0	0	0
circRNA_00328|Chr1:104117833_104125130_+	0	0	0	0	0	0	0	0	0	2	0	0
circRNA_00329|Chr1:104792188_104821976_+	0	0	0	2	0	0	0	0	0	0	0	0
circRNA_00330|Chr1:104793271_104795565_+	0	0	0	0	3	0	0	0	0	0	0	0
circRNA_00331|Chr1:104890803_104892584_+	0	0	0	0	0	2	0	0	0	0	0	0
circRNA_00332|Chr1:105121685_105142233_+	0	0	0	0	0	0	2	0	0	0	0	0
circRNA_00333|Chr1:105437967_105443296_+	0	4	0	0	0	0	0	0	0	0	0	0
circRNA_00334|Chr1:105437967_105492216_+	0	0	0	0	0	0	0	2	0	0	0	0
circRNA_00335|Chr1:105577467_105630794_+	0	0	3	0	0	0	0	0	0	0	0	0
circRNA_00336|Chr1:107253894_107320767_+	0	0	0	0	0	0	0	0	5	0	0	0
circRNA_00337|Chr1:107263212_107320767_+	3	0	0	0	2	0	0	3	0	0	0	0
circRNA_00338|Chr1:107294950_107320767_+	0	0	0	0	0	0	0	0	3	0	0	0
circRNA_00339|Chr1:107305633_107320767_+	0	0	0	0	0	0	0	5	0	0	0	0
circRNA_00340|Chr1:112034274_112056979_+	0	2	0	0	0	0	0	2	0	0	0	0
circRNA_00341|Chr1:112055024_112063496_+	0	0	0	2	0	0	0	0	0	0	0	0
circRNA_00342|Chr1:112435004_112436794_-	0	3	0	0	2	9	2	0	0	2	0	0
circRNA_00343|Chr1:112993977_113034616_+	0	0	0	0	0	0	0	0	0	2	0	0
circRNA_00344|Chr1:113021854_113034616_+	0	0	0	0	0	0	0	0	0	0	0	3
circRNA_00345|Chr1:113115666_113116933_+	2	0	0	0	0	0	0	0	0	0	0	0
circRNA_00346|Chr1:113204014_113229405_+	0	0	0	0	0	5	0	4	0	0	0	0
circRNA_00347|Chr1:113225968_113256389_+	0	0	0	0	0	0	0	3	0	0	0	0
circRNA_00348|Chr1:114304821_114311513_+	6	15	2	16	3	10	5	0	8	13	15	0
circRNA_00349|Chr1:114526485_114538474_+	0	0	0	0	0	3	0	0	0	0	0	0
circRNA_00350|Chr1:114536004_114538474_+	0	0	0	0	0	0	0	0	0	0	2	0
circRNA_00351|Chr1:114542920_114545840_+	0	0	0	0	0	0	0	0	0	2	0	0
circRNA_00352|Chr1:114542920_114564410_+	0	0	0	0	0	0	0	0	2	0	0	0
circRNA_00353|Chr1:114562502_114599418_+	0	0	3	0	0	0	0	0	0	0	0	2
circRNA_00354|Chr1:114597220_114599418_+	3	3	4	5	2	5	0	0	5	7	5	5
circRNA_00355|Chr1:114614487_114618383_+	0	0	0	0	0	0	0	2	0	3	0	0
circRNA_00356|Chr1:116596378_116610544_+	0	0	0	0	0	3	0	0	0	0	0	0
circRNA_00357|Chr1:116604549_116610544_+	0	3	0	3	3	3	0	0	8	0	0	3
circRNA_00358|Chr1:116610500_116674321_+	0	0	0	0	0	2	0	0	0	0	0	0
circRNA_00359|Chr1:116642079_116660509_+	0	0	0	0	0	0	0	0	2	0	0	0
circRNA_00360|Chr1:116643750_116660509_+	9	4	8	8	7	7	7	14	8	9	11	7
circRNA_00361|Chr1:116643750_116674321_+	0	0	0	0	3	0	0	0	0	0	0	0
circRNA_00362|Chr1:116721462_116755128_-	0	0	0	0	0	3	0	0	0	0	0	0
circRNA_00363|Chr1:116723579_116742443_-	0	0	0	0	0	0	0	2	0	0	0	0
circRNA_00364|Chr1:116751337_116752802_-	0	0	0	0	0	0	4	0	5	0	0	0
circRNA_00365|Chr1:116751337_116754636_-	0	0	9	8	0	12	5	0	6	0	6	0
circRNA_00366|Chr1:117146267_117146413_-	84	73	70	0	0	56	0	48	0	0	0	56
circRNA_00367|Chr1:118353683_118387646_-	0	0	0	0	0	2	0	0	0	0	0	4
circRNA_00368|Chr1:119172338_119211597_-	0	0	0	0	0	0	0	0	0	0	0	3
circRNA_00369|Chr1:119464809_119545970_-	27	26	8	0	9	12	14	14	12	11	0	16
circRNA_00370|Chr1:119467584_119545970_-	0	0	2	0	0	0	0	0	0	0	0	0
circRNA_00371|Chr1:119470903_119555633_-	2	0	0	0	0	0	0	0	0	0	0	0
circRNA_00372|Chr1:119478120_119555633_-	0	2	0	3	0	0	0	0	0	0	0	0
circRNA_00373|Chr1:119529091_119556667_-	0	0	3	0	0	0	0	0	0	0	0	0
circRNA_00374|Chr1:119604105_119616775_-	0	0	0	0	0	3	0	0	0	0	0	0
circRNA_00375|Chr1:121281853_121314874_-	0	0	0	0	0	0	0	7	0	0	0	0
circRNA_00376|Chr1:121290678_121361328_-	3	0	0	0	0	0	0	0	0	0	0	0
circRNA_00377|Chr1:121846217_121848757_-	0	0	0	0	0	0	0	8	0	0	0	0
circRNA_00378|Chr1:122377106_122417464_-	0	0	0	3	0	0	0	0	0	0	0	0
circRNA_00379|Chr1:122377171_122417464_-	0	0	0	5	0	0	0	0	0	0	0	0
circRNA_00380|Chr1:122409656_122417464_-	0	2	0	0	0	3	0	0	0	0	0	0
circRNA_00381|Chr1:122554066_122613766_-	0	0	0	0	0	0	0	0	2	0	0	2
circRNA_00382|Chr1:122605161_122613766_-	2	7	7	0	4	0	3	3	0	6	0	4
circRNA_00383|Chr1:122605870_122678378_-	0	42	23	0	24	24	0	21	21	52	23	26
circRNA_00384|Chr1:122613645_122680102_-	18	9	24	11	5	22	25	18	0	23	11	0
circRNA_00385|Chr1:122678291_122688463_-	9	3	0	2	0	0	6	4	0	3	0	0
circRNA_00386|Chr1:122678291_122688926_-	0	0	3	0	0	0	0	0	0	0	0	0
circRNA_00387|Chr1:122757906_122778266_-	0	3	0	0	0	0	0	0	0	0	0	0
circRNA_00388|Chr1:122757906_122799811_-	0	0	0	0	0	0	0	0	0	2	0	2
circRNA_00389|Chr1:122799692_122845719_-	0	0	5	0	0	0	0	3	0	4	0	3
circRNA_00390|Chr1:123959921_123970510_-	0	0	0	4	0	0	0	0	0	4	0	0
circRNA_00391|Chr1:124246428_124300117_-	0	0	3	0	0	0	0	0	0	0	0	0
circRNA_00392|Chr1:124576794_124584139_+	3	6	4	0	0	10	0	0	0	0	2	0
circRNA_00393|Chr1:125070977_125074000_+	0	0	0	0	0	0	2	0	0	0	0	0
circRNA_00394|Chr1:125073749_125080990_+	0	0	0	0	0	5	0	20	0	0	0	0
circRNA_00395|Chr1:125135342_125157895_+	0	0	0	3	0	0	0	0	0	0	0	0
circRNA_00396|Chr1:125221132_125224638_-	0	0	2	0	0	0	0	0	0	0	0	0
circRNA_00397|Chr1:126157742_126189469_-	0	9	0	0	0	0	0	0	0	0	0	10
circRNA_00398|Chr1:126164947_126166198_-	0	0	0	0	3	0	0	0	0	0	0	0
circRNA_00399|Chr1:126177861_126189469_-	0	0	0	0	2	2	0	0	0	0	0	0
circRNA_00400|Chr1:126188351_126195625_-	3	0	0	2	0	0	0	0	0	2	0	0
circRNA_00401|Chr1:126192619_126195625_-	0	2	0	0	2	0	4	0	6	0	0	0
circRNA_00402|Chr1:126387332_126388543_-	0	0	0	0	0	2	0	0	0	0	0	0
circRNA_00403|Chr1:126543520_126556902_+	0	0	0	0	0	0	0	0	0	0	3	0
circRNA_00404|Chr1:126573474_126583015_+	20	17	13	28	16	22	16	29	23	26	21	27
circRNA_00405|Chr1:126819845_126824250_+	0	0	0	2	0	0	0	0	0	0	0	0
circRNA_00406|Chr1:127025462_127025957_+	9	16	10	20	15	36	19	13	15	31	47	31
circRNA_00407|Chr1:127068619_127070617_+	0	2	0	0	8	0	8	5	0	0	2	0
circRNA_00408|Chr1:127881908_127887913_+	4	0	0	5	4	2	0	3	3	2	11	6
circRNA_00409|Chr1:128239552_128242835_-	0	0	3	0	0	0	0	0	4	3	0	2
circRNA_00410|Chr1:128239552_128243030_-	11	3	6	4	8	6	8	7	12	11	9	4
circRNA_00411|Chr1:128501692_128513631_-	0	0	3	0	0	0	0	0	0	0	0	0
circRNA_00412|Chr1:128501692_128526760_-	4	0	0	0	2	3	2	0	0	2	0	0
circRNA_00413|Chr1:128501692_128526855_-	4	5	0	7	0	4	5	5	0	0	2	2
circRNA_00414|Chr1:128513529_128576607_-	2	3	0	5	0	5	4	2	0	0	0	9
circRNA_00415|Chr1:128535795_128576607_-	0	0	0	0	0	2	0	0	0	0	0	0
circRNA_00416|Chr1:128542589_128576607_-	3	0	0	0	3	4	0	5	2	9	6	4
circRNA_00417|Chr1:128542589_128586111_-	0	0	0	3	0	0	0	0	0	0	0	0
circRNA_00418|Chr1:128575534_128576607_-	2	0	2	0	4	8	2	2	0	6	0	2
circRNA_00419|Chr1:128575534_128586111_-	0	0	0	0	0	0	3	0	0	0	0	0
circRNA_00420|Chr1:128575534_128600340_-	0	0	0	0	0	2	0	0	0	0	3	0
circRNA_00421|Chr1:128606527_128610574_-	6	9	4	23	10	18	0	7	6	13	8	3
circRNA_00422|Chr1:128621052_128637195_+	0	0	0	0	0	0	0	0	2	0	0	0
circRNA_00423|Chr1:128978104_128978649_+	3	0	0	3	2	5	4	0	2	8	7	7
circRNA_00424|Chr1:129142521_129149837_+	0	0	0	3	0	0	4	0	0	0	0	0
circRNA_00425|Chr1:129142521_129206547_+	0	0	0	0	0	0	0	0	0	2	0	0
circRNA_00426|Chr1:129360519_129369952_+	0	0	0	0	3	0	0	0	0	0	0	0
circRNA_00427|Chr1:131552706_131577776_+	0	2	0	0	0	0	0	4	0	3	0	0
circRNA_00428|Chr1:131552706_131639910_+	0	0	0	4	0	0	0	0	0	0	0	0
circRNA_00429|Chr1:131577518_131608491_+	0	0	0	2	0	0	0	0	0	0	0	0
circRNA_00430|Chr1:133407797_133411282_-	0	0	0	0	2	0	0	0	0	0	0	0
circRNA_00431|Chr1:133407797_133451349_-	0	0	0	3	0	0	0	0	0	0	0	3
circRNA_00432|Chr1:134766138_134780039_-	0	0	0	2	0	0	0	0	0	0	0	0
circRNA_00433|Chr1:134766138_134786705_-	0	0	0	0	0	3	0	0	0	0	0	0
circRNA_00434|Chr1:134766138_134795799_-	0	0	0	0	0	3	0	0	2	0	0	0
circRNA_00435|Chr1:134783878_134848903_-	0	0	0	0	0	0	0	0	0	0	3	0
circRNA_00436|Chr1:134794264_134848903_-	0	0	3	0	0	0	2	0	0	2	0	5
circRNA_00437|Chr1:134795758_134848903_-	0	0	0	2	0	0	0	0	0	0	0	0
circRNA_00438|Chr1:134799596_134811320_-	0	0	0	0	0	2	0	0	0	0	0	0
circRNA_00439|Chr1:134799596_134813696_-	0	0	0	0	0	4	0	0	0	3	5	0
circRNA_00440|Chr1:134799596_134817451_-	3	4	3	0	2	6	0	0	0	0	0	2
circRNA_00441|Chr1:134822116_134848903_-	0	0	0	0	0	0	0	2	0	0	0	0
circRNA_00442|Chr1:134824792_134828051_-	0	0	0	0	0	0	0	0	0	0	3	0
circRNA_00443|Chr1:134843160_134848903_-	4	2	3	11	0	4	4	0	3	4	3	4
circRNA_00444|Chr1:136666261_136699335_-	0	0	0	0	0	0	0	2	0	0	0	0
circRNA_00445|Chr1:136683677_136699335_-	0	0	0	0	0	0	2	0	0	0	0	0
circRNA_00446|Chr1:136685584_136699335_-	43	61	36	79	56	68	66	56	58	50	56	27
circRNA_00447|Chr1:136690162_136697440_-	0	0	0	0	0	0	2	0	2	0	0	0
circRNA_00448|Chr1:136690162_136699335_-	4	4	0	3	0	6	5	0	0	7	2	0
circRNA_00449|Chr1:136707653_136708485_-	2	0	0	3	0	3	2	3	0	2	0	0
circRNA_00450|Chr1:136739007_136739837_-	3	0	0	8	0	8	5	6	0	3	4	0
circRNA_00451|Chr1:137247124_137255698_+	0	0	0	0	2	0	0	0	0	0	0	0
circRNA_00452|Chr1:139943398_139956356_-	0	0	5	2	0	2	0	4	0	2	0	3
circRNA_00453|Chr1:140131618_140142798_-	2	0	0	0	0	0	0	0	0	2	0	0
circRNA_00454|Chr1:141053114_141055207_+	0	0	0	2	0	0	0	0	0	0	0	0
circRNA_00455|Chr1:141641684_141655417_-	3	0	0	0	0	0	0	0	0	0	0	0
circRNA_00456|Chr1:141877382_141880461_-	0	0	0	0	0	0	0	3	0	0	0	0
circRNA_00457|Chr1:142003533_142005043_+	0	0	4	0	0	6	0	0	0	0	0	0
circRNA_00458|Chr1:142160925_142161359_-	5	4	5	0	5	2	6	6	0	0	2	5
circRNA_00459|Chr1:142191060_142191760_-	0	0	0	0	0	0	0	0	0	0	2	0
circRNA_00460|Chr1:142192435_142194379_-	0	2	0	0	0	0	0	0	0	0	0	0
circRNA_00461|Chr1:142299281_142306345_-	0	0	0	0	0	2	0	0	0	0	0	0
circRNA_00462|Chr1:142410486_142422420_-	0	0	0	0	0	0	4	0	0	0	0	0
circRNA_00463|Chr1:142556681_142565170_-	3	0	0	0	9	0	0	3	0	0	4	2
circRNA_00464|Chr1:142733786_142740091_-	0	0	0	3	0	0	0	0	0	2	0	0
circRNA_00465|Chr1:142733786_142745035_-	0	0	0	0	2	0	0	0	0	2	0	0
circRNA_00466|Chr1:142734226_142750856_-	0	0	0	2	0	0	0	0	0	2	0	0
circRNA_00467|Chr1:142849916_142852148_+	4	2	5	5	2	9	5	3	5	7	9	7
circRNA_00468|Chr1:142849916_142856237_+	3	2	0	0	0	0	0	0	0	0	0	0
circRNA_00469|Chr1:143107055_143109260_+	6	3	0	5	4	3	3	2	0	4	0	0
circRNA_00470|Chr1:143107055_143118431_+	4	0	0	0	0	0	0	0	0	0	0	0
circRNA_00471|Chr1:143107055_143121105_+	0	0	0	0	0	0	0	5	0	0	0	0
circRNA_00472|Chr1:143107055_143128651_+	0	0	0	3	2	6	0	0	0	0	0	0
circRNA_00473|Chr1:143143055_143143524_+	0	12	5	7	3	4	6	12	5	11	9	0
circRNA_00474|Chr1:143417972_143421718_+	4	0	0	0	0	0	0	0	0	0	0	0
circRNA_00475|Chr1:143635944_143638022_-	0	0	0	0	0	0	2	0	0	0	0	0
circRNA_00476|Chr1:143712491_143718900_-	10	4	7	2	2	4	3	5	2	5	10	4
circRNA_00477|Chr1:143712491_143723739_-	5	2	8	5	8	10	2	4	6	10	5	3
circRNA_00478|Chr1:144154619_144164050_+	0	0	0	0	0	0	0	0	0	0	2	0
circRNA_00479|Chr1:144154619_144177718_+	0	2	6	12	5	8	0	2	3	0	2	5
circRNA_00480|Chr1:144176483_144177718_+	0	0	0	0	0	3	0	0	0	0	0	0
circRNA_00481|Chr1:144610819_144627268_+	0	0	0	0	0	6	0	0	0	0	0	0
circRNA_00482|Chr1:144610819_144639565_+	0	0	0	0	0	3	0	0	0	0	0	0
circRNA_00483|Chr1:144710109_144726484_+	2	0	0	5	8	6	0	0	0	0	0	2
circRNA_00484|Chr1:144725505_144735467_+	0	0	0	2	0	0	0	0	0	0	0	0
circRNA_00485|Chr1:146431222_146440723_-	0	0	0	0	0	0	0	0	0	0	2	0
circRNA_00486|Chr1:148425541_148428477_-	6	0	0	7	2	0	6	6	0	7	0	0
circRNA_00487|Chr1:151218854_151226199_+	3	0	0	0	3	3	0	0	0	2	0	5
circRNA_00488|Chr1:151630851_151689447_+	0	0	0	0	0	0	0	7	0	0	0	0
circRNA_00489|Chr1:152902904_152910824_-	0	2	0	2	4	2	0	5	0	0	0	0
circRNA_00490|Chr1:153039382_153056784_-	0	0	0	0	0	0	0	0	0	5	0	0
circRNA_00491|Chr1:154405931_154406882_+	4	4	0	0	2	0	0	0	0	0	0	0
circRNA_00492|Chr1:154405931_154411147_+	0	0	0	2	10	5	0	0	0	3	0	3
circRNA_00493|Chr1:154405931_154425509_+	2	4	0	6	4	0	0	0	0	0	0	0
circRNA_00494|Chr1:154405931_154447475_+	0	0	0	8	3	9	8	5	3	2	5	0
circRNA_00495|Chr1:154406807_154418787_+	3	3	0	5	5	0	0	4	0	0	0	0
circRNA_00496|Chr1:154439745_154446214_+	6	2	0	8	3	4	4	0	0	0	5	0
circRNA_00497|Chr1:154439745_154447475_+	10	5	5	6	6	10	4	5	0	6	13	0
circRNA_00498|Chr1:155130428_155133092_+	0	0	0	0	0	0	0	0	0	2	0	0
circRNA_00499|Chr1:155184482_155184619_+	0	0	0	0	2	0	0	0	0	0	0	0
circRNA_00500|Chr1:156218277_156228853_-	2	5	0	3	0	0	3	2	0	0	0	0
circRNA_00501|Chr1:157422218_157440238_-	3	0	3	3	2	0	5	0	0	5	3	3
circRNA_00502|Chr1:157422218_157444997_-	0	0	0	3	0	0	0	0	0	0	0	0
circRNA_00503|Chr1:157431093_157440238_-	0	0	0	2	0	0	0	0	0	0	0	0
circRNA_00504|Chr1:157468625_157490006_-	0	0	0	0	0	0	3	0	0	2	0	0
circRNA_00505|Chr1:157470071_157490006_-	0	3	4	0	0	6	3	4	0	2	7	5
circRNA_00506|Chr1:157646235_157659725_+	0	0	2	5	6	0	0	0	0	0	0	0
circRNA_00507|Chr1:161320030_161321934_+	0	3	0	0	0	0	0	0	0	0	0	0
circRNA_00508|Chr1:161668656_161714217_+	0	3	0	0	0	0	0	0	0	0	0	0
circRNA_00509|Chr1:161681106_161714217_+	0	0	0	0	0	0	0	0	0	4	0	0
circRNA_00510|Chr1:161681207_161714217_+	0	0	0	0	0	0	0	0	0	0	0	5
circRNA_00511|Chr1:161836734_161836966_+	0	0	0	3	0	0	0	0	0	0	0	0
circRNA_00512|Chr1:161928871_161932898_+	3	4	0	0	0	0	0	0	0	0	0	2
circRNA_00513|Chr1:161928871_161946672_+	0	0	0	0	0	0	0	0	0	3	0	0
circRNA_00514|Chr1:161988635_162001555_+	0	0	0	0	0	3	0	0	0	0	0	0
circRNA_00515|Chr1:161988635_162006381_+	2	3	0	4	0	5	0	6	0	2	0	2
circRNA_00516|Chr1:162451867_162454337_+	0	0	0	2	2	2	0	0	0	0	0	0
circRNA_00517|Chr1:162458676_162464947_+	0	5	0	0	0	0	0	0	0	0	0	0
circRNA_00518|Chr1:162639900_162641674_+	0	0	0	0	0	4	0	0	0	0	5	0
circRNA_00519|Chr1:162639900_162643789_+	4	5	7	7	0	3	4	3	0	7	0	2
circRNA_00520|Chr1:162639900_162648653_+	0	0	3	0	0	0	0	2	2	0	0	0
circRNA_00521|Chr1:162684057_162691242_+	0	0	4	7	8	3	6	2	0	10	0	2
circRNA_00522|Chr1:162684057_162696070_+	2	0	0	4	0	0	7	0	0	6	0	0
circRNA_00523|Chr1:162688794_162693129_+	5	0	3	0	0	0	0	2	0	0	0	0
circRNA_00524|Chr1:162688794_162693133_+	0	0	0	2	0	2	0	2	0	0	0	0
circRNA_00525|Chr1:162688794_162696070_+	2	3	3	2	0	6	2	0	0	3	5	3
circRNA_00526|Chr1:162830920_162843974_+	0	4	0	0	0	0	0	0	0	0	0	0
circRNA_00527|Chr1:163182618_163216364_-	0	0	0	0	0	2	0	0	0	0	0	0
circRNA_00528|Chr1:163203870_163216364_-	0	12	4	7	9	6	8	6	6	5	4	7
circRNA_00529|Chr1:163564635_163578540_-	0	0	0	0	0	2	0	0	0	0	0	0
circRNA_00530|Chr1:163594856_163604876_-	2	0	0	0	0	0	2	6	0	0	2	0
circRNA_00531|Chr1:163938955_163976846_-	3	0	0	0	0	2	0	0	0	0	0	0
circRNA_00532|Chr1:163965001_163976846_-	0	0	0	0	0	0	0	2	0	0	0	0
circRNA_00533|Chr1:164025518_164055455_-	3	3	3	0	8	0	6	4	0	0	0	0
circRNA_00534|Chr1:164025518_164064815_-	24	27	44	51	35	58	12	41	20	47	37	40
circRNA_00535|Chr1:164046102_164055455_-	0	0	0	2	0	0	0	0	0	0	0	0
circRNA_00536|Chr1:164046102_164064815_-	12	12	15	25	8	14	11	17	11	22	13	14
circRNA_00537|Chr1:164046102_164075241_-	0	0	0	0	0	2	0	0	0	0	0	0
circRNA_00538|Chr1:164342799_164380890_+	6	0	0	0	0	0	0	0	0	0	0	0
circRNA_00539|Chr1:164367968_164380890_+	2	0	0	2	3	0	6	0	4	0	0	0
circRNA_00540|Chr1:164404771_164408365_+	0	0	0	0	0	0	0	3	0	0	0	0
circRNA_00541|Chr1:164922065_164947123_-	0	0	0	0	2	0	0	0	0	0	0	0
circRNA_00542|Chr1:164931730_164947123_-	10	22	9	17	15	8	13	0	12	9	4	8
circRNA_00543|Chr1:165271462_165272842_+	0	0	0	0	0	0	0	0	0	0	0	2
circRNA_00544|Chr1:165414771_165415667_+	32	14	20	13	14	22	21	19	12	12	18	11
circRNA_00545|Chr1:165646261_165654319_+	10	11	7	23	15	16	16	17	26	23	14	10
circRNA_00546|Chr1:166208849_166259335_+	0	0	5	0	0	0	0	0	0	0	0	0
circRNA_00547|Chr1:166231693_166259335_+	0	0	0	3	0	0	0	0	2	0	0	2
circRNA_00548|Chr1:166342480_166353529_+	0	0	0	0	0	0	0	2	0	0	0	0
circRNA_00549|Chr1:166351174_166368428_+	3	3	2	0	3	6	0	0	0	4	0	2
circRNA_00550|Chr1:166351174_166378796_+	0	0	0	0	0	0	0	0	0	4	0	2
circRNA_00551|Chr1:166378662_166385907_+	0	0	6	0	0	2	5	0	0	3	0	0
circRNA_00552|Chr1:167111033_167119075_-	0	0	0	0	0	0	0	0	0	2	0	0
circRNA_00553|Chr1:167218114_167219881_-	0	0	0	0	0	3	0	0	0	0	0	0
circRNA_00554|Chr1:167233890_167254701_-	0	0	0	0	2	0	0	0	0	2	0	0
circRNA_00555|Chr1:167233890_167276543_-	0	0	0	0	0	0	2	2	3	0	0	0
circRNA_00556|Chr1:167248401_167276543_-	0	0	0	0	0	0	0	2	0	0	0	0
circRNA_00557|Chr1:167254585_167269761_-	0	0	0	0	0	2	0	0	0	0	0	0
circRNA_00558|Chr1:167260358_167269761_-	2	0	0	0	0	0	2	0	0	0	0	0
circRNA_00559|Chr1:167260358_167276543_-	3	0	0	3	2	0	2	0	0	3	3	0
circRNA_00560|Chr1:167269621_167286586_-	2	0	0	0	0	0	0	0	0	0	0	0
circRNA_00561|Chr1:167506836_167514018_+	0	0	0	0	0	0	0	2	0	2	0	0
circRNA_00562|Chr1:168958579_168964665_+	5	10	4	0	35	3	14	0	7	7	0	9
circRNA_00563|Chr1:170226074_170228277_-	0	0	0	4	0	0	2	0	0	3	4	0
circRNA_00564|Chr1:171658024_171720495_+	0	0	2	0	0	0	0	0	0	0	0	0
circRNA_00565|Chr1:171715869_171720495_+	0	5	4	9	10	5	0	4	0	6	7	4
circRNA_00566|Chr1:173284053_173344444_-	0	2	0	0	0	0	0	0	0	0	0	0
circRNA_00567|Chr1:173565816_173566057_+	0	2	0	0	0	0	0	0	0	0	0	0
circRNA_00568|Chr1:173615848_173616418_+	0	0	0	0	0	2	0	0	0	0	0	0
circRNA_00569|Chr1:173642847_173655334_-	0	0	0	0	0	3	0	0	0	0	0	0
circRNA_00570|Chr1:173642847_173656527_-	0	4	0	0	0	0	0	0	0	0	0	0
circRNA_00571|Chr1:173654339_173656527_-	0	0	0	6	0	0	0	0	0	2	0	0
circRNA_00572|Chr1:173654339_173661832_-	0	0	0	5	0	0	0	0	0	0	0	0
circRNA_00573|Chr1:174149355_174151696_-	0	0	0	0	0	0	3	0	0	0	0	0
circRNA_00574|Chr1:174165890_174174250_-	0	0	0	0	0	0	4	0	0	0	0	0
circRNA_00575|Chr1:174512949_174556451_-	0	3	0	0	0	0	0	0	0	0	0	0
circRNA_00576|Chr1:174527904_174529818_-	0	6	0	3	0	2	0	4	3	3	0	0
circRNA_00577|Chr1:174531166_174531348_+	2	0	0	0	0	0	0	0	0	0	0	0
circRNA_00578|Chr1:174534711_174540363_-	0	0	0	0	0	0	0	0	0	2	0	0
circRNA_00579|Chr1:174544794_174552357_-	0	0	0	0	0	2	0	0	0	0	0	0
circRNA_00580|Chr1:174547381_174556451_-	0	0	0	0	0	0	0	2	0	0	0	0
circRNA_00581|Chr1:174609600_174613577_-	17	20	14	18	10	14	15	18	10	16	14	11
circRNA_00582|Chr1:174609600_174615437_-	2	0	0	0	0	0	0	0	0	0	0	0
circRNA_00583|Chr1:174666652_174685010_+	0	0	0	0	0	0	0	3	0	0	0	0
circRNA_00584|Chr1:174666652_174686229_+	3	0	0	0	0	0	0	0	0	0	0	0
circRNA_00585|Chr1:174687557_174689784_+	0	0	0	0	0	0	0	0	0	2	0	0
circRNA_00586|Chr1:174771333_174772363_+	0	2	0	0	0	0	0	0	0	0	0	0
circRNA_00587|Chr1:174772242_174776864_+	0	0	0	0	0	0	0	0	0	0	0	6
circRNA_00588|Chr1:174961496_174976220_-	0	0	0	0	2	0	0	0	0	0	0	0
circRNA_00589|Chr1:174970502_174971441_-	0	0	0	0	0	4	0	0	0	0	0	0
circRNA_00590|Chr1:175171303_175202232_-	2	0	0	0	0	0	0	0	0	0	0	0
circRNA_00591|Chr1:175171303_175218889_-	0	0	2	3	4	6	0	4	0	11	6	0
circRNA_00592|Chr1:175190209_175218889_-	0	0	0	2	0	0	0	0	0	0	0	0
circRNA_00593|Chr1:175200414_175217586_-	0	0	0	2	0	0	0	0	0	0	0	0
circRNA_00594|Chr1:175200414_175218889_-	0	5	5	12	0	3	0	8	0	12	0	11
circRNA_00595|Chr1:175225210_175284224_-	0	0	0	3	0	0	0	0	0	0	0	0
circRNA_00596|Chr1:175252582_175256117_-	2	0	0	0	0	2	0	0	0	0	2	0
circRNA_00597|Chr1:175252582_175284224_-	0	2	0	0	0	6	3	0	0	0	4	0
circRNA_00598|Chr1:175885395_175886499_-	0	0	2	0	0	0	0	0	0	0	2	0
circRNA_00599|Chr1:176334639_176346651_-	0	0	3	0	2	0	0	0	0	0	0	0
circRNA_00600|Chr1:176374378_176382073_-	0	0	0	3	0	4	0	0	0	0	0	0
circRNA_00601|Chr1:176886373_176888188_+	0	0	0	2	0	0	0	0	0	0	0	0
circRNA_00602|Chr1:176886373_176905311_+	0	0	0	0	0	2	0	0	0	0	0	0
circRNA_00603|Chr1:176959331_176976129_-	2	0	0	0	0	2	0	0	2	0	3	3
circRNA_00604|Chr1:176974025_176976129_-	2	2	0	0	2	0	0	3	0	0	0	4
circRNA_00605|Chr1:177516657_177569872_+	0	0	0	0	0	0	0	0	0	0	3	0
circRNA_00606|Chr1:177521072_177569872_+	0	8	0	0	6	4	0	0	3	6	3	0
circRNA_00607|Chr1:177569617_177569872_+	0	0	0	0	4	3	0	7	0	0	0	2
circRNA_00608|Chr1:178139196_178157418_-	0	3	0	0	0	3	0	0	0	0	0	0
circRNA_00609|Chr1:178145845_178157418_-	0	0	0	0	0	0	0	3	0	0	0	0
circRNA_00610|Chr1:178150980_178157418_-	2	0	0	0	0	0	0	2	2	0	2	0
circRNA_00611|Chr1:178150980_178173454_-	0	0	0	2	0	0	0	0	0	0	0	0
circRNA_00612|Chr1:178151721_178157418_-	0	0	0	0	0	0	0	0	0	0	2	0
circRNA_00613|Chr1:178430965_178453589_+	0	0	0	0	0	0	0	0	0	3	0	0
circRNA_00614|Chr1:178445528_178457678_+	0	3	0	0	2	0	0	2	0	4	3	0
circRNA_00615|Chr1:178658486_178714887_+	0	7	5	4	4	3	0	4	0	0	0	0
circRNA_00616|Chr1:182103832_182116180_-	0	0	0	2	0	0	0	0	0	0	0	0
circRNA_00617|Chr1:184008119_184017761_+	21	9	10	24	8	14	12	14	5	10	19	0
circRNA_00618|Chr1:184008119_184042715_+	0	0	0	0	0	4	2	3	0	0	0	5
circRNA_00619|Chr1:184008119_184055555_+	0	0	0	0	0	0	0	0	0	0	0	8
circRNA_00620|Chr1:184008119_184061174_+	2	0	0	0	0	0	0	0	0	0	0	0
circRNA_00621|Chr1:184041764_184055555_+	2	5	2	7	2	4	5	3	3	0	0	2
circRNA_00622|Chr1:184041764_184061174_+	6	3	5	3	0	3	2	12	3	5	2	0
circRNA_00623|Chr1:185233419_185234547_+	2	0	3	3	5	0	0	0	2	0	0	0
circRNA_00624|Chr1:185233419_185252682_+	2	0	0	0	0	3	2	0	0	0	0	0
circRNA_00625|Chr1:185252579_185261263_+	0	0	0	0	0	0	0	0	0	3	0	0
circRNA_00626|Chr1:185252579_185267832_+	0	0	3	0	0	0	0	0	2	0	0	0
circRNA_00627|Chr1:185261106_185267832_+	4	0	6	6	3	2	0	3	3	6	2	0
circRNA_00628|Chr1:185261106_185289592_+	0	0	0	0	0	0	0	0	0	0	4	0
circRNA_00629|Chr1:185263914_185267832_+	5	7	3	5	3	4	0	0	0	4	3	0
circRNA_00630|Chr1:185263914_185283520_+	0	0	0	0	0	0	0	0	0	0	0	3
circRNA_00631|Chr1:185263914_185289592_+	0	0	0	0	0	3	0	0	0	0	0	0
circRNA_00632|Chr1:185263914_185297636_+	0	0	0	5	5	3	0	6	0	4	0	0
circRNA_00633|Chr1:185263914_185307538_+	0	0	0	0	3	0	0	0	0	0	0	0
circRNA_00634|Chr1:185289449_185297636_+	0	0	0	3	0	0	0	0	0	0	0	0
circRNA_00635|Chr1:185295473_185297636_+	0	0	0	0	0	2	0	0	0	0	0	0
circRNA_00636|Chr1:185298317_185307538_+	2	0	0	0	0	0	0	0	0	0	0	0
circRNA_00637|Chr1:185304319_185307538_+	2	0	0	2	0	0	0	0	0	2	2	0
circRNA_00638|Chr1:185306404_185307538_+	3	6	2	12	5	3	5	2	0	4	4	2
circRNA_00639|Chr1:185501062_185504507_+	2	0	0	0	0	2	0	2	0	0	3	0
circRNA_00640|Chr1:185878823_185902595_+	0	0	2	0	0	0	0	0	0	0	0	0
circRNA_00641|Chr1:186006551_186079314_+	0	0	0	0	3	0	0	0	0	0	0	0
circRNA_00642|Chr1:187192744_187194605_+	0	4	0	0	0	0	0	0	0	0	0	0
circRNA_00643|Chr1:187192744_187223686_+	0	0	0	2	0	0	0	0	0	0	0	0
circRNA_00644|Chr1:187234678_187237750_+	0	0	0	2	0	0	0	0	0	0	0	0
circRNA_00645|Chr1:187776387_187777086_-	0	0	0	0	0	0	0	0	0	0	0	5
circRNA_00646|Chr1:187789957_187796840_-	0	0	0	0	0	0	0	0	2	0	0	0
circRNA_00647|Chr1:187828808_187845723_-	0	0	0	0	0	0	4	0	0	0	0	0
circRNA_00648|Chr1:187834862_187842308_-	0	0	0	0	0	2	0	0	0	4	0	0
circRNA_00649|Chr1:188063733_188064708_+	0	0	0	0	0	0	0	0	0	0	0	3
circRNA_00650|Chr1:188510274_188530025_+	0	2	0	0	0	5	0	0	0	0	0	0
circRNA_00651|Chr1:188516330_188544229_+	0	3	0	0	0	0	0	0	0	0	0	0
circRNA_00652|Chr1:188589095_188594263_+	0	0	3	0	0	0	0	0	0	0	0	0
circRNA_00653|Chr1:188589095_188620188_+	0	0	2	0	0	0	0	0	0	0	0	0
circRNA_00654|Chr1:188592770_188620188_+	0	0	0	0	0	0	0	0	0	0	3	0
circRNA_00655|Chr1:189512361_189544120_-	0	0	0	0	0	0	0	0	0	0	0	3
circRNA_00656|Chr1:189528335_189544120_-	0	0	0	0	0	0	0	0	0	0	0	2
circRNA_00657|Chr1:189581794_189595749_+	2	0	0	0	0	0	0	0	0	0	0	0
circRNA_00658|Chr1:189581794_189597354_+	0	0	0	0	0	0	0	3	0	0	0	0
circRNA_00659|Chr1:189637159_189640278_+	0	4	0	2	0	0	0	0	0	2	0	0
circRNA_00660|Chr1:189679087_189685094_+	0	0	0	0	7	2	0	2	0	3	2	0
circRNA_00661|Chr1:190557651_190560195_+	0	0	0	2	0	0	0	0	0	0	0	0
circRNA_00662|Chr1:190557651_190585358_+	0	0	0	0	2	0	0	0	0	0	0	0
circRNA_00663|Chr1:190824177_190829627_+	0	0	0	2	0	0	0	0	0	0	0	0
circRNA_00664|Chr1:190865149_190865384_+	0	0	0	0	0	0	0	4	0	0	0	0
circRNA_00665|Chr1:190980864_190991049_+	3	16	5	21	17	17	9	18	10	17	6	8
circRNA_00666|Chr1:191627890_191651628_-	0	0	0	0	0	2	0	0	0	0	0	0
circRNA_00667|Chr1:191971118_191975867_-	0	0	0	0	0	0	0	0	0	2	0	0
circRNA_00668|Chr1:192379875_192409606_+	0	2	2	3	0	0	0	0	0	0	0	0
circRNA_00669|Chr1:192625465_192625743_-	0	0	0	0	0	3	0	0	0	0	0	0
circRNA_00670|Chr1:192938631_192948640_+	0	0	0	0	0	0	0	0	0	0	4	0
circRNA_00671|Chr1:192948501_192953216_+	0	0	0	3	0	0	0	0	0	0	0	0
circRNA_00672|Chr1:192952650_192953216_+	4	0	9	8	4	7	4	8	5	8	2	0
circRNA_00673|Chr1:192952650_192955267_+	25	12	12	28	18	22	8	31	13	18	21	16
circRNA_00674|Chr1:192954816_192955267_+	3	0	0	0	3	5	2	5	0	0	0	0
circRNA_00675|Chr1:193097001_193114307_+	0	0	0	2	0	0	0	0	0	0	0	0
circRNA_00676|Chr1:193104517_193114307_+	2	3	3	0	0	0	0	0	0	6	3	0
circRNA_00677|Chr1:193353665_193376987_+	2	0	0	0	3	0	0	0	0	0	0	0
circRNA_00678|Chr1:194853235_194917768_-	9	5	13	3	5	6	0	5	2	6	5	2
circRNA_00679|Chr1:194855422_194917768_-	0	15	7	9	4	7	4	4	7	8	3	11
circRNA_00680|Chr1:194864350_194917768_-	6	0	0	4	4	5	4	7	2	9	5	4
circRNA_00681|Chr1:194866929_194917768_-	0	0	9	0	5	4	6	8	5	6	4	2
circRNA_00682|Chr1:194869116_194917768_-	11	8	0	9	8	0	12	7	4	9	0	4
circRNA_00683|Chr1:194892470_194917768_-	0	10	3	3	5	10	5	7	0	12	0	7
circRNA_00684|Chr1:194915054_194917768_-	12	5	9	5	4	0	5	7	0	8	4	6
circRNA_00685|Chr1:194917622_194917762_-	3	0	0	0	0	0	0	0	0	0	0	0
circRNA_00686|Chr1:194917622_194922158_-	9	0	7	0	0	0	5	2	4	2	3	8
circRNA_00687|Chr1:194917622_194924798_-	341	320	355	232	152	274	146	248	0	303	145	250
circRNA_00688|Chr1:194917622_194929649_-	5	0	0	0	0	0	0	3	0	0	0	0
circRNA_00689|Chr1:194917622_194932320_-	0	3	0	0	2	0	0	0	0	0	0	0
circRNA_00690|Chr1:194917622_194932362_-	5	8	0	2	2	3	0	0	3	3	6	0
circRNA_00691|Chr1:194917622_194934956_-	5	0	10	4	8	0	12	10	2	0	2	7
circRNA_00692|Chr1:194917622_194969252_-	12	9	11	0	0	8	0	9	9	11	8	7
circRNA_00693|Chr1:194917622_194971923_-	3	0	0	0	0	0	0	0	0	0	0	0
circRNA_00694|Chr1:194917622_194971965_-	4	5	0	15	7	5	0	0	0	3	3	3
circRNA_00695|Chr1:194917622_194974559_-	11	8	11	4	5	8	10	3	3	8	4	4
circRNA_00696|Chr1:194922013_194934956_-	10	4	3	0	0	2	6	4	6	3	5	4
circRNA_00697|Chr1:194922013_194974559_-	6	8	4	2	3	2	2	0	0	3	0	3
circRNA_00698|Chr1:194924652_194934956_-	0	0	0	11	10	7	8	9	4	0	0	0
circRNA_00699|Chr1:194924652_194974559_-	7	7	7	3	3	9	5	4	0	2	4	10
circRNA_00700|Chr1:195009269_195011851_-	2	0	2	0	2	0	0	0	2	4	0	0
circRNA_00701|Chr1:195034672_195064198_-	0	0	0	0	0	0	0	0	2	0	0	0
circRNA_00702|Chr1:195060108_195064198_-	0	0	3	0	4	0	0	0	0	0	0	0
circRNA_00703|Chr1:195171678_195188709_-	0	0	0	0	0	0	0	2	0	0	0	0
circRNA_00704|Chr1:195171678_195243535_-	0	0	0	4	0	0	0	3	0	0	0	0
circRNA_00705|Chr1:195805819_195840151_-	18	0	11	17	13	7	0	0	8	0	8	0
circRNA_00706|Chr1:195805819_195852244_-	4	0	0	0	0	0	0	0	0	0	0	0
circRNA_00707|Chr1:195805819_195866944_-	15	0	0	15	0	9	4	0	4	7	13	0
circRNA_00708|Chr1:195805819_195870113_-	0	2	0	0	0	0	0	0	0	0	0	0
circRNA_00709|Chr1:195833189_195840151_-	6	2	0	0	0	2	0	4	0	6	0	8
circRNA_00710|Chr1:195833189_195843637_-	3	0	0	0	2	2	0	0	0	0	2	0
circRNA_00711|Chr1:195833189_195866944_-	12	11	11	7	4	0	6	14	2	8	0	16
circRNA_00712|Chr1:197183957_197187207_+	0	2	0	0	0	3	4	0	2	2	0	0
circRNA_00713|Chr1:197245467_197256197_+	0	0	0	0	2	0	0	0	0	0	0	0
circRNA_00714|Chr1:197526940_197545868_-	0	0	0	0	0	0	0	0	0	0	0	5
circRNA_00715|Chr1:197853879_197854687_+	0	0	0	0	0	3	0	0	0	0	0	0
circRNA_00716|Chr1:197975773_197979190_-	0	0	3	0	0	0	0	0	0	0	0	0
circRNA_00717|Chr1:197978423_197980802_-	0	3	0	0	0	3	0	0	0	0	0	0
circRNA_00718|Chr1:198801175_198801693_+	0	0	0	2	0	0	0	0	0	0	0	0
circRNA_00719|Chr1:198932174_198934500_+	6	4	8	10	14	7	6	9	5	5	9	2
circRNA_00720|Chr1:198932174_198934509_+	2	0	0	0	0	0	0	0	0	0	0	0
circRNA_00721|Chr1:198960616_198962261_+	0	0	0	0	0	4	0	0	0	0	0	0
circRNA_00722|Chr1:198962262_198967826_+	6	0	0	2	3	0	0	0	0	0	0	0
circRNA_00723|Chr1:198965547_198968419_+	2	3	4	0	0	4	0	2	0	2	0	0
circRNA_00724|Chr1:198965547_198972343_+	5	0	4	0	0	5	0	2	0	3	0	5
circRNA_00725|Chr1:198967641_198972343_+	0	7	0	0	3	0	0	5	0	3	2	4
circRNA_00726|Chr1:198994747_198995342_+	14	17	7	7	7	17	5	17	12	13	10	5
circRNA_00727|Chr1:198994747_198998913_+	0	0	0	0	0	0	0	0	0	4	0	0
circRNA_00728|Chr1:199004952_199005121_-	0	0	0	0	2	0	0	0	0	0	0	0
circRNA_00729|Chr1:199846437_199847539_-	0	0	5	4	7	0	0	2	0	0	0	2
circRNA_00730|Chr1:199846913_199851379_-	0	0	0	0	0	0	0	0	0	2	0	0
circRNA_00731|Chr1:199846913_199858710_-	0	0	3	0	0	0	0	0	0	0	0	0
circRNA_00732|Chr1:199863599_199865237_-	3	0	0	0	0	0	0	0	0	0	0	0
circRNA_00733|Chr1:200102205_200105174_+	0	0	0	2	0	0	0	0	0	0	0	0
circRNA_00734|Chr1:200175908_200182528_+	0	2	0	0	0	0	0	0	0	0	0	0
circRNA_00735|Chr1:200648164_200672411_-	0	0	0	0	0	2	0	0	0	0	0	0
circRNA_00736|Chr1:200671013_200672411_-	0	0	0	0	0	0	0	0	0	0	0	3
circRNA_00737|Chr1:201072974_201075971_-	0	0	2	0	0	0	0	0	0	0	0	0
circRNA_00738|Chr1:201097034_201101897_-	3	3	0	0	0	0	0	7	4	0	0	0
circRNA_00739|Chr1:201098591_201101897_-	0	0	0	2	0	0	0	0	0	0	0	0
circRNA_00740|Chr1:201183051_201188802_+	0	0	0	0	0	0	0	3	0	0	0	0
circRNA_00741|Chr1:201304457_201317622_+	4	0	0	0	0	0	0	0	0	3	0	0
circRNA_00742|Chr1:201442093_201447986_+	0	3	0	0	0	3	0	3	0	3	0	0
circRNA_00743|Chr1:201442093_201451005_+	5	11	10	21	10	7	5	15	6	9	9	10
circRNA_00744|Chr1:201442093_201457798_+	0	2	0	0	0	0	0	0	0	0	0	0
circRNA_00745|Chr1:201442093_201462814_+	0	3	0	2	2	0	5	5	2	4	0	0
circRNA_00746|Chr1:201442093_201469213_+	0	0	0	0	0	0	0	0	0	0	2	0
circRNA_00747|Chr1:201442093_201473266_+	0	2	0	0	0	0	0	0	0	0	0	0
circRNA_00748|Chr1:201462689_201484933_+	0	0	0	0	0	0	0	0	0	0	2	0
circRNA_00749|Chr1:201523375_201524041_+	5	0	3	4	6	0	3	0	0	0	2	0
circRNA_00750|Chr1:202001857_202004497_+	0	0	0	0	2	0	0	0	0	0	0	0
circRNA_00751|Chr1:202780893_202793977_+	0	0	0	0	0	3	0	0	0	0	0	0
circRNA_00752|Chr1:203279889_203317455_+	0	0	0	0	0	0	0	0	0	0	0	4
circRNA_00753|Chr1:203343400_203385990_+	0	0	0	0	0	0	0	0	0	0	0	3
circRNA_00754|Chr1:204773090_204842017_-	0	0	0	0	0	2	0	0	0	0	0	0
circRNA_00755|Chr1:204830814_204842017_-	3	0	5	2	0	4	0	0	0	2	0	0
circRNA_00756|Chr1:204831740_204842017_-	4	5	2	2	5	3	4	8	6	8	5	3
circRNA_00757|Chr1:204959155_204961691_+	8	10	2	16	9	13	10	10	8	0	10	4
circRNA_00758|Chr1:204959173_204961691_+	240	236	181	291	250	340	226	198	161	276	235	116
circRNA_00759|Chr1:204959173_204975227_+	0	0	0	3	0	0	0	0	0	0	3	0
circRNA_00760|Chr1:204959173_204980121_+	3	5	4	8	8	8	5	3	13	0	5	0
circRNA_00761|Chr1:204959173_204988430_+	5	9	0	9	3	8	6	5	6	5	11	3
circRNA_00762|Chr1:204960841_204961691_+	8	8	10	17	20	12	7	8	6	13	10	9
circRNA_00763|Chr1:204960841_204975227_+	0	0	0	0	3	0	0	0	0	4	0	0
circRNA_00764|Chr1:204960841_204980121_+	7	8	2	7	14	3	9	5	10	9	10	8
circRNA_00765|Chr1:204960841_204988430_+	7	0	4	10	6	4	3	0	0	0	0	0
circRNA_00766|Chr1:204979934_204988430_+	6	3	0	8	0	11	9	7	4	13	7	0
circRNA_00767|Chr1:205009571_205013824_-	0	0	0	0	0	0	4	0	0	0	0	0
circRNA_00768|Chr1:205040507_205043157_-	0	0	0	2	0	0	0	4	0	2	0	0
circRNA_00769|Chr1:205040507_205096406_-	2	0	0	0	0	0	0	0	0	0	0	2
circRNA_00770|Chr1:205803204_205805453_-	0	0	0	0	4	0	0	0	0	0	0	0
circRNA_00771|Chr1:205803204_205816538_-	0	0	0	0	0	0	0	0	0	0	3	0
circRNA_00772|Chr1:205814604_205814822_+	0	0	0	0	0	0	0	0	0	0	2	0
circRNA_00773|Chr1:206956299_206969242_+	0	0	3	0	0	0	0	0	0	0	0	0
circRNA_00774|Chr1:206956299_206978733_+	0	0	2	0	0	0	0	0	0	0	0	0
circRNA_00775|Chr1:207023297_207088396_+	0	0	2	0	0	0	0	0	0	0	0	0
circRNA_00776|Chr1:207023297_207111018_+	2	3	3	3	0	0	3	0	2	3	0	0
circRNA_00777|Chr1:207040277_207088396_+	3	0	2	3	0	0	2	0	0	0	0	0
circRNA_00778|Chr1:207040277_207111018_+	0	0	0	0	0	2	0	0	0	0	0	0
circRNA_00779|Chr1:207085491_207111018_+	3	0	0	0	0	0	0	4	0	0	0	0
circRNA_00780|Chr1:207133685_207152989_-	0	4	0	0	0	0	0	0	0	0	0	0
circRNA_00781|Chr1:207221461_207228383_+	0	0	6	0	0	0	0	0	0	0	0	0
circRNA_00782|Chr1:208283167_208283313_+	0	0	0	0	0	0	2	0	0	0	0	0
circRNA_00783|Chr1:209710668_209711353_-	0	3	0	2	0	2	0	0	0	0	0	0
circRNA_00784|Chr1:209792071_209795897_+	0	0	0	0	2	0	0	0	0	0	0	0
circRNA_00785|Chr1:211870899_211908305_+	0	2	3	0	0	0	0	0	0	0	0	0
circRNA_00786|Chr1:212334553_212337007_-	0	0	0	5	0	0	2	3	0	0	3	0
circRNA_00787|Chr1:212359743_212360345_+	0	0	0	0	0	0	0	0	3	0	0	0
circRNA_00788|Chr1:214562895_214581660_+	0	0	2	5	0	5	0	0	0	0	0	0
circRNA_00789|Chr1:214562895_214590676_+	0	0	0	0	0	2	0	0	0	0	0	3
circRNA_00790|Chr1:214562895_214605872_+	4	0	0	0	0	0	5	0	4	5	0	3
circRNA_00791|Chr1:214574407_214581660_+	0	0	0	0	2	0	0	0	0	5	0	0
circRNA_00792|Chr1:214574407_214605872_+	0	0	0	0	0	0	0	0	0	3	0	0
circRNA_00793|Chr1:214595008_214605872_+	2	0	0	0	0	3	0	0	0	0	0	0
circRNA_00794|Chr1:214927188_214931664_+	0	2	0	0	0	0	0	2	0	0	0	0
circRNA_00795|Chr1:214933395_214938246_+	0	4	2	3	0	3	0	0	0	4	0	3
circRNA_00796|Chr1:215905137_215907047_-	3	0	3	12	7	8	6	0	3	2	3	4
circRNA_00797|Chr1:215905137_215910920_-	0	0	0	0	4	0	2	6	3	4	0	0
circRNA_00798|Chr1:215905137_215914784_-	0	3	0	3	4	6	2	5	3	0	2	0
circRNA_00799|Chr1:215905137_215918638_-	2	0	0	2	3	4	3	3	0	0	0	2
circRNA_00800|Chr1:215905137_215934080_-	0	0	3	6	2	3	3	2	0	4	3	2
circRNA_00801|Chr1:215905137_215969554_-	0	0	0	0	0	3	0	0	0	0	4	0
circRNA_00802|Chr1:215907048_215968014_-	2	0	0	0	0	0	0	0	0	0	0	0
circRNA_00803|Chr1:215910921_215968014_-	0	0	0	0	0	2	0	0	0	0	0	0
circRNA_00804|Chr1:215912561_215934212_-	0	0	0	0	0	0	12	0	2	0	0	2
circRNA_00805|Chr1:215920293_215934212_-	0	0	0	2	0	0	4	0	0	0	4	0
circRNA_00806|Chr1:215926361_215939788_-	0	2	0	0	0	0	3	0	0	0	0	0
circRNA_00807|Chr1:215934081_215968014_-	0	2	2	0	6	0	0	4	0	8	0	0
circRNA_00808|Chr1:215939908_215941816_-	0	0	0	3	0	0	0	0	0	0	0	4
circRNA_00809|Chr1:216722843_216728663_-	0	0	0	2	0	0	0	0	0	0	0	0
circRNA_00810|Chr1:216730756_216740057_-	0	0	0	2	0	0	0	0	0	0	0	0
circRNA_00811|Chr1:216730756_216742438_-	0	0	0	0	0	4	0	0	0	0	0	0
circRNA_00812|Chr1:216737401_216742438_-	3	6	0	3	2	3	0	0	2	3	0	0
circRNA_00813|Chr1:217173194_217203143_+	0	0	2	0	0	0	0	0	0	0	0	0
circRNA_00814|Chr1:217349413_217362383_+	0	0	4	0	0	0	0	0	0	0	0	0
circRNA_00815|Chr1:217428338_217461541_+	0	0	0	0	2	0	0	0	0	0	0	0
circRNA_00816|Chr1:217659560_217663860_-	0	0	0	3	0	0	0	0	0	0	0	0
circRNA_00817|Chr1:218600963_218607644_+	2	0	0	0	0	0	0	0	0	0	0	0
circRNA_00818|Chr1:218608817_218624687_+	0	0	0	0	0	0	0	0	0	2	0	0
circRNA_00819|Chr1:218619072_218620914_+	0	0	4	0	0	0	0	0	0	0	0	0
circRNA_00820|Chr1:218710914_218758344_-	0	3	0	0	2	3	3	0	0	0	0	0
circRNA_00821|Chr1:218725545_218748117_-	0	0	0	4	0	0	0	3	0	0	0	2
circRNA_00822|Chr1:218727735_218755192_-	0	0	2	6	0	2	0	0	0	0	0	2
circRNA_00823|Chr1:218731773_218748117_-	0	0	0	0	0	0	0	2	0	0	0	0
circRNA_00824|Chr1:218755127_218758344_-	0	0	2	0	4	0	0	2	0	0	0	3
circRNA_00825|Chr1:218758207_218762503_-	2	0	2	0	0	6	4	0	0	0	0	0
circRNA_00826|Chr1:218776098_218778447_-	2	0	0	0	0	3	0	0	0	0	3	0
circRNA_00827|Chr1:218777037_218778447_-	0	0	0	3	0	2	0	0	0	0	0	0
circRNA_00828|Chr1:218992131_218994138_+	0	3	4	0	0	0	2	0	0	2	2	0
circRNA_00829|Chr1:218999536_219028923_+	0	0	0	0	2	0	0	0	0	0	0	0
circRNA_00830|Chr1:219018599_219028923_+	8	0	6	5	5	2	5	4	5	6	3	0
circRNA_00831|Chr1:219032171_219032692_-	2	0	0	2	0	3	0	0	0	0	0	0
circRNA_00832|Chr1:219033889_219039300_+	3	0	0	3	0	0	0	0	0	0	0	0
circRNA_00833|Chr1:219046820_219048317_-	0	0	0	0	0	0	0	2	0	0	0	0
circRNA_00834|Chr1:219356188_219357260_+	0	2	0	3	0	2	3	0	0	0	5	0
circRNA_00835|Chr1:219570015_219571238_-	8	3	7	9	6	13	7	12	15	10	3	2
circRNA_00836|Chr1:219577024_219581155_-	0	0	0	2	0	0	0	0	0	0	0	0
circRNA_00837|Chr1:219592036_219607635_-	0	0	0	0	0	0	0	0	0	0	0	3
circRNA_00838|Chr1:219592036_219638528_-	0	0	0	0	0	0	0	0	0	2	0	0
circRNA_00839|Chr1:219607125_219608685_-	0	0	0	0	0	0	0	0	0	0	4	0
circRNA_00840|Chr1:219607125_219638528_-	0	0	0	3	0	0	0	0	0	0	0	0
circRNA_00841|Chr1:219981557_219981979_+	0	0	0	2	0	0	0	0	0	0	0	0
circRNA_00842|Chr1:220015523_220016193_+	11	13	7	12	6	17	4	5	12	22	4	5
circRNA_00843|Chr1:220037803_220043264_-	0	0	0	0	0	0	0	3	0	0	0	0
circRNA_00844|Chr1:220039308_220040146_-	8	5	5	8	6	3	3	8	0	4	0	2
circRNA_00845|Chr1:220039308_220042767_-	9	3	3	16	6	10	13	5	10	9	4	4
circRNA_00846|Chr1:220039308_220049075_-	8	7	6	7	2	15	8	10	5	7	7	0
circRNA_00847|Chr1:220042074_220049075_-	0	0	0	0	0	0	2	3	0	0	0	0
circRNA_00848|Chr1:220047471_220049075_-	58	50	52	96	55	85	52	61	31	92	63	34
circRNA_00849|Chr1:220492442_220492595_+	0	0	0	0	0	0	0	3	0	0	0	0
circRNA_00850|Chr1:220534198_220537948_-	0	0	0	0	0	0	3	0	0	0	0	0
circRNA_00851|Chr1:221065774_221067559_-	0	0	3	0	0	0	0	0	0	0	2	0
circRNA_00852|Chr1:221122474_221124431_-	0	0	0	0	0	0	0	3	0	0	0	0
circRNA_00853|Chr1:221156954_221157236_-	0	0	0	0	0	0	0	0	0	3	0	6
circRNA_00854|Chr1:221158617_221158790_-	7	10	28	47	34	42	29	22	3	21	11	30
circRNA_00855|Chr1:221185801_221186464_-	0	0	0	0	3	0	0	0	0	0	0	0
circRNA_00856|Chr1:221185976_221186464_-	0	0	0	3	2	0	0	0	0	0	0	0
circRNA_00857|Chr1:221347566_221349792_-	0	0	0	0	2	0	0	0	0	0	0	0
circRNA_00858|Chr1:222267971_222272293_-	0	0	0	0	0	0	3	0	0	0	0	0
circRNA_00859|Chr1:222287251_222288802_-	0	0	0	0	5	0	3	0	0	0	0	2
circRNA_00860|Chr1:222318743_222319656_+	0	4	0	0	0	0	0	3	0	0	0	0
circRNA_00861|Chr1:222532928_222536973_-	0	0	0	5	0	0	0	0	0	0	0	2
circRNA_00862|Chr1:222532928_222537157_-	0	0	0	0	0	0	0	2	0	0	0	0
circRNA_00863|Chr1:222535788_222536973_-	2	0	0	0	0	0	0	0	0	0	0	0
circRNA_00864|Chr1:222619896_222621077_-	0	3	3	0	4	5	3	2	0	3	4	2
circRNA_00865|Chr1:222683391_222686592_-	0	0	0	0	4	0	0	0	0	0	0	0
circRNA_00866|Chr1:222707087_222720382_-	0	0	0	0	0	0	0	2	0	0	0	0
circRNA_00867|Chr1:222763689_222773712_+	0	0	0	0	0	0	0	0	2	0	0	0
circRNA_00868|Chr1:222862229_222869528_+	0	0	0	0	0	0	0	0	0	4	0	0
circRNA_00869|Chr1:224947564_224949058_+	0	0	0	0	0	0	0	0	2	0	0	0
circRNA_00870|Chr1:224948697_224949058_+	2	0	0	0	0	0	0	0	0	0	0	0
circRNA_00871|Chr1:225019523_225021984_+	8	2	9	10	3	3	7	6	5	9	5	7
circRNA_00872|Chr1:225020177_225021133_+	3	0	0	0	0	0	0	0	0	0	0	0
circRNA_00873|Chr1:225083540_225085683_+	6	0	0	5	2	3	3	0	0	6	0	0
circRNA_00874|Chr1:225086648_225087197_+	8	6	2	13	6	6	5	7	3	7	4	5
circRNA_00875|Chr1:225145187_225146222_+	0	0	0	0	0	0	2	0	0	0	0	0
circRNA_00876|Chr1:225316044_225316966_-	0	3	5	2	2	0	0	0	0	0	0	0
circRNA_00877|Chr1:226573106_226579210_+	0	0	0	0	0	0	0	4	0	0	0	0
circRNA_00878|Chr1:226666019_226667550_+	0	2	0	6	0	2	0	0	0	0	0	0
circRNA_00879|Chr1:227981129_227985504_-	0	0	0	0	2	0	0	0	0	0	0	0
circRNA_00880|Chr1:228050072_228051528_-	0	0	0	0	3	0	0	0	0	0	0	0
circRNA_00881|Chr1:228050072_228068512_-	0	0	0	0	0	3	0	0	0	0	0	0
circRNA_00882|Chr1:228137819_228161429_-	2	0	0	0	0	0	0	0	0	0	0	0
circRNA_00883|Chr1:228155132_228163280_-	0	5	0	2	0	0	2	0	0	0	7	2
circRNA_00884|Chr1:228346454_228347166_+	0	0	3	0	0	0	0	0	0	0	0	0
circRNA_00885|Chr1:228400357_228414253_+	0	0	0	0	0	0	0	0	0	0	0	4
circRNA_00886|Chr1:229605780_229633874_-	0	0	0	0	0	0	0	0	0	2	0	0
circRNA_00887|Chr1:229611450_229616057_-	0	2	0	2	2	2	0	3	0	0	0	0
circRNA_00888|Chr1:231411886_231415776_-	0	0	3	6	0	0	0	3	0	0	3	0
circRNA_00889|Chr1:231457046_231498197_-	6	0	5	0	0	7	5	0	0	0	0	0
circRNA_00890|Chr1:232594496_232616717_-	0	0	0	0	0	0	0	0	0	4	0	0
circRNA_00891|Chr1:233464787_233469856_+	0	0	0	0	2	0	0	0	3	0	0	0
circRNA_00892|Chr1:233561451_233581182_+	0	2	0	0	0	0	0	0	0	0	2	0
circRNA_00893|Chr1:233578229_233581182_+	0	0	0	0	0	0	4	0	0	0	0	0
circRNA_00894|Chr1:234283932_234284132_+	0	0	0	0	0	0	0	2	0	0	0	0
circRNA_00895|Chr1:234354989_234356880_-	0	0	0	0	2	0	0	4	0	0	0	0
circRNA_00896|Chr1:235393349_235395737_-	0	0	3	0	0	0	0	0	0	3	0	0
circRNA_00897|Chr1:235653121_235656288_-	0	0	0	0	0	0	0	2	3	3	4	0
circRNA_00898|Chr1:235703054_235713613_-	4	0	0	0	0	0	0	0	0	0	0	0
circRNA_00899|Chr1:235703054_235724436_-	0	0	0	0	0	0	0	2	0	0	0	0
circRNA_00900|Chr1:235710950_235724436_-	0	0	0	0	2	0	0	0	0	3	0	0
circRNA_00901|Chr1:235720725_235734344_-	2	0	5	4	0	7	3	4	0	5	0	0
circRNA_00902|Chr1:235720725_235737635_-	3	7	2	7	5	6	3	3	2	0	6	8
circRNA_00903|Chr1:235720725_235750579_-	0	0	0	0	0	0	0	0	0	3	0	0
circRNA_00904|Chr1:235737499_235761819_-	0	0	0	0	0	2	0	0	0	0	0	0
circRNA_00905|Chr1:235750193_235761819_-	0	4	0	3	3	8	2	0	0	4	0	0
circRNA_00906|Chr1:235758079_235771816_-	0	2	0	0	0	0	0	0	0	0	0	0
circRNA_00907|Chr1:235759864_235764346_-	0	0	3	0	0	2	0	6	0	3	2	0
circRNA_00908|Chr1:235763930_235780409_-	0	0	0	0	0	7	0	0	0	2	0	0
circRNA_00909|Chr1:235777942_235780409_-	0	0	0	0	0	4	0	8	0	0	0	0
circRNA_00910|Chr1:235777942_235789332_-	0	0	4	7	0	0	4	5	2	11	2	0
circRNA_00911|Chr1:235793877_235800597_-	0	0	0	0	0	0	0	0	3	0	0	0
circRNA_00912|Chr1:236700603_236729434_-	0	0	0	0	0	0	0	0	0	2	0	0
circRNA_00913|Chr1:238998947_239014340_-	0	0	0	0	3	0	0	0	0	0	0	0
circRNA_00914|Chr1:239293164_239299795_+	2	0	0	6	0	4	0	4	2	0	0	2
circRNA_00915|Chr1:239417666_239433337_+	0	0	0	0	2	0	0	0	0	0	0	0
circRNA_00916|Chr1:240369088_240384919_+	0	0	0	0	0	0	0	0	0	0	0	7
circRNA_00917|Chr1:240369088_240402376_+	0	0	0	0	0	4	0	2	0	0	0	2
circRNA_00918|Chr1:240421602_240449390_+	0	0	0	0	0	2	0	0	0	0	0	4
circRNA_00919|Chr1:240421602_240510797_+	0	0	0	5	0	0	7	3	0	2	0	0
circRNA_00920|Chr1:241731334_241732616_+	0	3	0	2	0	0	0	0	0	0	0	0
circRNA_00921|Chr1:241949496_241950666_-	0	0	0	0	0	0	2	0	0	0	0	0
circRNA_00922|Chr1:241961868_241964424_-	2	0	0	0	0	0	0	0	0	0	0	0
circRNA_00923|Chr1:241963278_241964424_-	3	0	2	5	5	0	2	6	4	2	3	0
circRNA_00924|Chr1:241963278_241970872_-	0	0	0	0	0	0	0	3	0	0	0	0
circRNA_00925|Chr1:241983561_242059564_-	2	0	0	0	0	0	0	0	0	0	0	0
circRNA_00926|Chr1:243014234_243018525_+	0	0	0	0	3	0	4	0	0	0	0	0
circRNA_00927|Chr1:243233767_243276527_+	2	0	0	0	0	4	0	2	3	2	8	5
circRNA_00928|Chr1:243343348_243376079_+	0	0	0	0	0	0	0	0	0	0	2	0
circRNA_00929|Chr1:243373401_243376079_+	8	5	13	13	6	7	11	13	4	12	14	10
circRNA_00930|Chr1:244629853_244728217_+	0	0	3	0	0	0	5	0	0	0	0	0
circRNA_00931|Chr1:244630341_244664389_+	0	0	0	2	0	0	0	0	0	0	0	0
circRNA_00932|Chr1:244657648_244664389_+	0	0	2	0	4	0	0	0	0	0	0	0
circRNA_00933|Chr1:244657648_244693344_+	0	0	0	0	0	0	0	0	0	0	3	0
circRNA_00934|Chr1:245076271_245082336_-	3	0	0	0	0	0	0	0	0	0	0	0
circRNA_00935|Chr1:245316784_245386796_-	0	0	0	0	0	0	0	0	2	0	0	0
circRNA_00936|Chr1:245362004_245390246_-	0	0	0	0	0	0	0	0	0	2	0	0
circRNA_00937|Chr1:245386738_245406276_-	0	0	3	0	6	6	9	4	3	3	5	9
circRNA_00938|Chr1:245895407_245930929_-	0	0	0	0	0	2	0	0	0	0	0	0
circRNA_00939|Chr1:245895407_245937626_-	0	0	0	3	6	2	0	0	2	4	0	0
circRNA_00940|Chr1:245926333_245937626_-	5	5	6	4	0	4	0	0	2	3	4	0
circRNA_00941|Chr1:245937552_246031901_-	0	0	0	2	0	0	0	0	0	0	0	0
circRNA_00942|Chr1:245955041_245980607_-	0	0	0	0	0	3	0	0	0	0	0	0
circRNA_00943|Chr1:245955041_246010590_-	2	0	0	3	0	3	2	0	0	0	0	0
circRNA_00944|Chr1:245980510_246010590_-	0	0	0	0	0	0	0	2	0	0	0	0
circRNA_00945|Chr1:245993118_245993369_-	0	0	0	0	0	0	2	0	0	0	0	0
circRNA_00946|Chr1:246472167_246476440_-	0	0	0	0	0	0	0	0	4	0	2	2
circRNA_00947|Chr1:246648294_246649407_-	0	0	0	2	0	6	0	0	0	3	0	0
circRNA_00948|Chr1:246648294_246657760_-	0	0	0	0	0	0	5	2	2	0	0	0
circRNA_00949|Chr1:247245643_247262710_+	0	0	0	2	0	0	0	3	0	0	0	0
circRNA_00950|Chr1:247711959_247742042_+	2	0	0	0	0	0	0	0	0	0	0	0
circRNA_00951|Chr1:247711959_247745292_+	6	6	0	0	0	0	0	0	0	0	0	0
circRNA_00952|Chr1:247736836_247745292_+	0	0	0	0	0	5	0	0	0	0	0	0
circRNA_00953|Chr1:247743814_247766953_+	0	0	2	3	7	2	0	3	3	4	2	3
circRNA_00954|Chr1:247922780_247945662_-	2	0	0	4	0	2	2	0	0	2	3	4
circRNA_00955|Chr1:247922780_247960553_-	0	0	7	3	11	8	2	7	8	2	5	0
circRNA_00956|Chr1:247931326_247945662_-	0	0	0	3	3	5	0	0	0	0	2	0
circRNA_00957|Chr1:247931326_247960553_-	5	8	3	10	3	13	0	5	5	11	9	0
circRNA_00958|Chr1:247944245_247945662_-	6	7	0	7	10	12	4	16	9	14	10	8
circRNA_00959|Chr1:247944245_247960553_-	21	11	8	23	11	36	12	21	12	22	10	7
circRNA_00960|Chr1:248993459_249027297_-	0	0	0	3	0	0	0	0	0	0	0	0
circRNA_00961|Chr1:250105797_250105963_-	0	3	0	0	0	0	0	0	0	0	0	0
circRNA_00962|Chr1:250726380_250727219_-	6	0	0	2	0	0	0	0	0	0	0	0
circRNA_00963|Chr1:251239528_251266175_-	0	0	0	0	2	0	0	0	0	0	0	0
circRNA_00964|Chr1:251246098_251253724_-	3	3	5	14	7	2	4	11	7	9	0	2
circRNA_00965|Chr1:251262192_251269854_-	2	2	0	2	0	0	0	0	0	2	0	4
circRNA_00966|Chr1:251455609_251463748_+	10	9	10	13	9	5	18	8	5	10	0	8
circRNA_00967|Chr1:251455609_251477248_+	0	0	0	2	0	0	0	0	2	0	0	0
circRNA_00968|Chr1:251455609_251485480_+	0	10	10	8	11	14	19	17	11	12	21	7
circRNA_00969|Chr1:251455609_251488731_+	0	0	0	4	0	0	0	0	3	0	0	0
circRNA_00970|Chr1:251461620_251485480_+	2	0	6	5	0	0	0	4	0	0	3	3
circRNA_00971|Chr1:253120469_253134791_-	2	4	0	5	3	0	3	0	0	0	2	4
circRNA_00972|Chr1:253120469_253148277_-	0	4	9	0	5	6	0	0	0	0	0	5
circRNA_00973|Chr1:253134538_253148277_-	2	0	0	0	0	0	0	0	0	0	0	0
circRNA_00974|Chr1:253147925_253148277_-	2	0	3	2	0	0	6	0	3	0	0	0
circRNA_00975|Chr1:254700270_254708288_+	0	0	2	0	0	4	0	4	0	0	0	0
circRNA_00976|Chr1:255200465_255217403_+	0	0	0	0	0	3	0	0	0	0	0	0
circRNA_00977|Chr1:255200465_255220207_+	0	0	2	0	3	4	0	5	0	2	0	0
circRNA_00978|Chr1:255215916_255220207_+	2	0	0	0	0	5	0	0	0	0	2	0
circRNA_00979|Chr1:255486770_255494807_+	0	0	0	0	0	0	0	4	0	0	0	0
circRNA_00980|Chr1:255489125_255494807_+	3	0	3	14	4	7	0	0	5	0	4	3
circRNA_00981|Chr1:255513497_255515004_+	0	0	0	0	0	0	0	0	2	0	0	0
circRNA_00982|Chr1:255627625_255643723_+	0	0	0	0	0	0	0	2	0	0	0	0
circRNA_00983|Chr1:255636891_255637533_+	0	0	4	5	4	8	0	5	2	2	5	0
circRNA_00984|Chr1:255685048_255694514_-	0	2	2	0	4	0	0	0	0	0	2	3
circRNA_00985|Chr1:255685048_255764689_-	0	0	3	3	0	0	0	0	0	0	0	2
circRNA_00986|Chr1:255685048_255774681_-	0	0	0	0	0	0	0	0	0	5	0	0
circRNA_00987|Chr1:255706980_255728514_-	0	0	0	0	0	5	0	6	0	4	6	3
circRNA_00988|Chr1:255706980_255764689_-	2	3	3	9	0	5	5	0	0	11	0	5
circRNA_00989|Chr1:255706980_255774681_-	2	5	8	10	2	2	0	4	8	2	4	0
circRNA_00990|Chr1:255727112_255764689_-	10	6	0	25	9	10	5	16	3	11	5	4
circRNA_00991|Chr1:255727112_255774681_-	10	7	5	16	3	14	4	5	9	7	7	0
circRNA_00992|Chr1:255727112_255812527_-	5	3	0	0	0	0	0	2	0	3	0	0
circRNA_00993|Chr1:255745871_255774681_-	0	0	0	0	0	0	0	3	0	0	0	0
circRNA_00994|Chr1:255745871_255812527_-	6	6	6	7	3	6	8	7	0	8	0	0
circRNA_00995|Chr1:255764633_255774681_-	0	0	0	0	0	3	0	0	0	2	0	0
circRNA_00996|Chr1:255931357_255935277_-	0	0	0	0	0	0	0	0	0	4	0	0
circRNA_00997|Chr1:255942367_255958835_-	4	4	8	0	0	12	0	3	6	5	0	0
circRNA_00998|Chr1:255942367_255976428_-	0	0	0	5	0	0	0	0	0	0	0	0
circRNA_00999|Chr1:255956584_255976428_-	0	2	0	0	0	5	0	0	0	0	0	0
circRNA_01000|Chr1:256255356_256299276_+	0	0	0	0	0	0	0	0	0	0	0	3
circRNA_01001|Chr1:256263404_256299276_+	6	0	4	3	4	3	0	0	2	9	0	7
circRNA_01002|Chr1:256263404_256324263_+	0	0	0	0	3	0	0	0	0	0	0	0
circRNA_01003|Chr1:256269300_256299276_+	0	0	0	0	0	0	0	2	0	0	0	0
circRNA_01004|Chr1:256274747_256282499_+	0	0	0	2	0	0	0	0	0	0	0	0
circRNA_01005|Chr1:256274747_256284984_+	0	0	0	0	0	0	0	2	0	0	0	0
circRNA_01006|Chr1:256274747_256299276_+	0	0	0	0	0	0	0	2	0	0	0	0
circRNA_01007|Chr1:256277197_256299276_+	0	0	0	0	0	0	0	0	0	0	2	0
circRNA_01008|Chr1:256602657_256603591_-	0	0	0	3	0	0	0	0	0	0	0	0
circRNA_01009|Chr1:256670745_256674820_-	0	0	0	0	0	0	0	0	0	0	0	2
circRNA_01010|Chr1:256843157_256874982_+	0	0	0	3	0	2	0	0	0	0	0	0
circRNA_01011|Chr1:256851565_256860916_+	0	0	0	2	6	0	0	3	0	0	0	0
circRNA_01012|Chr1:257183866_257192683_+	0	0	0	0	0	5	0	0	0	0	0	0
circRNA_01013|Chr1:257488392_257491755_-	3	3	0	0	6	5	0	0	0	3	0	2
circRNA_01014|Chr1:259396273_259399404_-	0	0	2	0	0	0	0	0	0	0	0	0
circRNA_01015|Chr1:259396273_259402838_-	0	0	3	0	0	0	0	0	0	0	0	0
circRNA_01016|Chr1:259396273_259437470_-	0	0	5	0	0	0	0	0	0	0	0	0
circRNA_01017|Chr1:259410526_259411992_-	0	2	0	4	0	0	0	0	0	0	0	0
circRNA_01018|Chr1:259421033_259437470_-	0	0	0	0	0	2	0	0	0	0	0	0
circRNA_01019|Chr1:259479327_259488326_-	0	2	0	0	0	0	0	0	0	2	0	0
circRNA_01020|Chr1:260484266_260507970_-	0	0	0	0	7	0	0	0	0	0	0	0
circRNA_01021|Chr1:260490864_260507970_-	0	0	3	0	0	0	0	0	3	0	0	0
circRNA_01022|Chr1:260498142_260507970_-	0	0	0	0	2	0	0	0	0	0	0	0
circRNA_01023|Chr1:260791756_260801171_+	0	2	2	3	0	2	0	2	0	0	0	0
circRNA_01024|Chr1:260791756_260805043_+	0	0	0	0	0	0	0	0	0	2	0	0
circRNA_01025|Chr1:260968223_260976951_-	0	0	0	0	0	2	0	0	0	0	0	0
circRNA_01026|Chr1:261067801_261068830_-	0	0	0	2	0	0	0	0	0	0	0	0
circRNA_01027|Chr1:261165387_261165588_-	0	0	0	4	0	0	0	0	0	0	4	2
circRNA_01028|Chr1:261184968_261185793_+	0	0	0	0	0	0	0	3	0	0	0	0
circRNA_01029|Chr1:261198164_261200060_-	2	0	0	0	0	2	5	0	3	4	0	0
circRNA_01030|Chr1:261211388_261216967_-	0	0	0	0	7	2	0	0	0	0	0	0
circRNA_01031|Chr1:261347528_261350203_+	5	4	3	4	0	5	7	2	3	3	0	4
circRNA_01032|Chr1:261355523_261358856_+	0	0	0	0	0	3	2	0	0	0	0	0
circRNA_01033|Chr1:261996430_261997005_-	0	2	0	0	0	0	0	0	0	0	0	0
circRNA_01034|Chr1:263249208_263253633_-	7	3	7	9	2	5	9	8	10	7	4	3
circRNA_01035|Chr1:263633065_263633397_-	29	37	27	26	28	55	19	32	11	34	39	13
circRNA_01036|Chr1:263677854_263687576_-	0	0	0	0	0	0	0	0	0	0	3	0
circRNA_01037|Chr1:263677854_263689399_-	0	0	0	0	0	0	0	0	0	4	0	0
circRNA_01038|Chr1:263855102_263865719_-	0	0	0	7	0	0	0	0	0	0	0	0
circRNA_01039|Chr1:263867359_263876614_-	0	3	0	0	0	3	0	0	0	3	0	0
circRNA_01040|Chr1:264001511_264066989_+	0	0	0	0	0	2	2	0	0	0	0	0
circRNA_01041|Chr1:264674065_264688964_+	0	0	0	0	0	2	0	3	0	0	0	0
circRNA_01042|Chr1:264674065_264689793_+	0	0	0	0	0	0	0	2	0	6	0	0
circRNA_01043|Chr1:264674065_264689905_+	11	8	13	32	9	13	12	11	7	7	14	10
circRNA_01044|Chr1:264674065_264692492_+	0	0	0	0	0	0	0	2	0	0	0	0
circRNA_01045|Chr1:264674065_264702556_+	0	0	0	0	0	0	0	0	0	0	0	2
circRNA_01046|Chr1:264682394_264689905_+	0	0	0	0	0	0	0	0	0	0	3	0
circRNA_01047|Chr1:265157377_265202952_+	2	9	3	6	5	7	2	4	4	8	5	4
circRNA_01048|Chr1:265206703_265208104_+	0	0	0	0	0	0	0	0	0	0	2	0
circRNA_01049|Chr1:265237536_265242089_+	0	0	0	2	0	0	0	0	0	3	0	0
circRNA_01050|Chr1:265247181_265254011_+	0	0	0	0	3	0	0	0	0	0	0	0
circRNA_01051|Chr1:265331904_265401005_-	0	2	2	0	5	0	4	0	2	0	0	5
circRNA_01052|Chr1:265515390_265524404_-	5	0	8	6	0	3	9	0	3	3	3	4
circRNA_01053|Chr1:265518157_265524404_-	9	4	3	0	9	11	8	13	0	14	5	6
circRNA_01054|Chr1:265518157_265528610_-	0	0	0	0	4	0	2	0	0	0	0	0
circRNA_01055|Chr1:265605456_265653628_-	0	0	0	0	6	0	0	0	0	0	2	0
circRNA_01056|Chr1:265646932_265653628_-	7	7	6	6	2	12	2	2	4	3	0	0
circRNA_01057|Chr1:265652680_265720943_-	0	2	0	0	0	0	0	0	0	0	0	0
circRNA_01058|Chr1:265682535_265698923_-	0	3	0	0	0	0	0	0	0	0	0	0
circRNA_01059|Chr1:265682535_265702765_-	3	0	3	2	0	0	0	0	0	3	0	5
circRNA_01060|Chr1:265709813_265716799_-	2	0	0	0	0	0	0	0	0	0	0	0
circRNA_01061|Chr1:265714699_265724208_-	2	0	0	2	0	6	5	4	4	0	5	0
circRNA_01062|Chr1:265724152_265735996_-	2	0	0	0	0	0	0	0	0	0	0	0
circRNA_01063|Chr1:265728095_265733260_-	0	3	0	0	0	0	0	0	0	0	0	0
circRNA_01064|Chr1:265824627_265826058_+	0	0	0	2	0	4	0	2	0	4	5	0
circRNA_01065|Chr1:266020350_266020624_+	0	0	0	2	0	0	0	0	0	0	0	0
circRNA_01066|Chr1:266020777_266021582_+	0	0	0	0	0	0	0	0	0	6	0	0
circRNA_01067|Chr1:266020959_266021582_+	0	3	0	0	0	0	0	0	0	0	0	0
circRNA_01068|Chr1:266060970_266067070_-	0	0	0	0	0	0	0	0	0	3	0	0
circRNA_01069|Chr1:266064685_266064880_-	0	0	0	0	0	0	0	0	0	2	0	0
circRNA_01070|Chr1:266064698_266064898_-	0	0	2	0	0	0	0	0	0	3	0	0
circRNA_01071|Chr1:266201079_266206952_+	0	0	0	0	0	3	0	0	0	0	0	0
circRNA_01072|Chr1:266487036_266500566_+	2	0	0	0	0	0	0	0	0	0	0	0
circRNA_01073|Chr1:266851021_266852430_+	0	0	2	0	0	0	0	2	0	2	0	0
circRNA_01074|Chr1:266851021_266853793_+	0	0	0	0	0	0	0	2	0	0	0	0
circRNA_01075|Chr1:266896133_266897031_+	2	0	0	0	0	0	0	0	0	0	0	0
circRNA_01076|Chr1:267378101_267409237_+	2	0	0	0	0	0	0	0	0	0	0	0
circRNA_01077|Chr1:270073075_270093865_-	0	0	3	10	0	5	5	0	0	2	0	4
circRNA_01078|Chr1:270300442_270364139_-	0	0	3	0	0	0	0	0	0	0	0	0
circRNA_01079|Chr1:273721648_273723172_-	0	0	0	0	0	2	0	0	0	0	0	0
circRNA_01080|Chr1:274239147_274242037_-	0	0	0	4	0	0	0	0	0	0	0	0
circRNA_01081|Chr1:274333227_274341351_+	0	0	0	0	0	0	0	0	3	0	0	0
circRNA_01082|Chr1:274539097_274543891_+	0	3	0	0	0	0	0	0	0	0	0	0
circRNA_01083|Chr1:274628955_274647456_+	4	0	2	0	3	3	0	7	2	0	3	2
circRNA_01084|Chr1:274688579_274701534_+	4	2	3	3	4	5	4	4	4	6	0	2
circRNA_01085|Chr1:274688579_274731695_+	0	0	0	0	0	0	0	0	0	0	0	2
circRNA_01086|Chr1:274700623_274701534_+	0	0	0	0	0	0	0	0	2	0	0	0
circRNA_01087|Chr1:274700623_274718538_+	0	0	0	0	0	0	0	0	0	2	0	0
circRNA_01088|Chr1:275797264_275831913_-	0	0	0	0	0	0	0	3	0	0	0	0
circRNA_01089|Chr1:275821636_275831913_-	0	0	0	5	4	0	0	0	0	0	0	0
circRNA_01090|Chr1:275821636_275876427_-	0	0	4	0	0	0	0	0	0	0	0	0
circRNA_01091|Chr1:276295100_276296247_-	2	0	0	3	3	0	0	0	0	3	2	0
circRNA_01092|Chr1:276373381_276384367_+	0	2	0	0	2	3	0	2	0	8	0	0
circRNA_01093|Chr1:277375162_277383623_+	0	0	0	0	0	0	0	0	0	5	0	0
circRNA_01094|Chr1:277379257_277383623_+	0	0	0	0	0	3	0	0	2	0	0	0
circRNA_01095|Chr1:277379316_277383623_+	0	0	0	4	0	0	0	0	0	0	0	0
circRNA_01096|Chr1:277622444_277629202_-	0	0	0	0	2	0	0	0	0	0	0	0
circRNA_01097|Chr1:277881585_277888585_-	0	0	0	3	0	0	0	0	0	0	0	0
circRNA_01098|Chr1:277887710_277902333_-	0	0	0	0	3	0	0	0	0	0	0	0
circRNA_01099|Chr1:277952138_277953844_-	4	0	0	3	5	0	0	4	0	0	3	0
circRNA_01100|Chr1:278580846_278590747_+	7	0	0	0	2	10	5	0	0	7	3	0
circRNA_01101|Chr1:278580846_278594581_+	101	70	102	191	57	143	94	102	63	184	91	46
circRNA_01102|Chr1:278580846_278608643_+	2	0	6	2	0	0	0	0	0	0	4	0
circRNA_01103|Chr1:278580846_278620822_+	31	17	32	47	37	31	24	30	0	38	30	11
circRNA_01104|Chr1:278580846_278633931_+	0	0	0	0	0	0	0	0	0	0	3	0
circRNA_01105|Chr1:278580846_278639634_+	0	0	0	3	0	4	2	2	0	2	0	0
circRNA_01106|Chr1:278580846_278645812_+	0	0	3	0	0	0	0	0	0	0	0	0
circRNA_01107|Chr1:278580846_278661960_+	6	7	0	13	9	13	0	3	5	16	6	3
circRNA_01108|Chr1:278590619_278594581_+	0	0	4	0	0	0	0	0	0	0	3	0
circRNA_01109|Chr1:278590619_278620822_+	0	0	0	0	0	0	0	0	0	3	0	0
circRNA_01110|Chr1:278594373_278602026_+	0	3	0	0	0	0	0	0	0	0	0	0
circRNA_01111|Chr1:278601852_278620822_+	3	0	0	4	4	4	6	2	2	0	0	0
circRNA_01112|Chr1:278601852_278661960_+	0	0	0	0	0	0	0	0	0	0	3	0
circRNA_01113|Chr1:278629796_278687323_+	0	0	0	0	0	0	0	0	0	2	0	0
circRNA_01114|Chr1:278656261_278701866_+	0	0	0	0	0	2	0	0	0	0	0	0
circRNA_01115|Chr1:278656261_278731755_+	7	5	6	0	8	9	3	7	0	0	3	2
circRNA_01116|Chr1:278679022_278701866_+	29	15	15	30	15	21	18	13	13	12	13	8
circRNA_01117|Chr1:278679022_278731755_+	6	16	15	16	3	10	3	4	7	17	6	11
circRNA_01118|Chr1:278679022_278749829_+	11	8	9	13	6	10	2	7	5	7	8	10
circRNA_01119|Chr1:278679022_278773472_+	0	3	0	3	0	0	0	0	0	0	0	0
circRNA_01120|Chr1:278686196_278687323_+	0	0	0	0	0	0	2	0	0	0	0	0
circRNA_01121|Chr1:278687271_278749829_+	0	0	0	0	0	0	0	2	0	0	0	0
circRNA_01122|Chr1:278698312_278701866_+	8	0	15	20	11	10	12	13	9	12	14	5
circRNA_01123|Chr1:278698312_278731755_+	61	50	70	76	38	91	65	36	50	128	87	23
circRNA_01124|Chr1:278698312_278749829_+	102	91	120	205	104	122	103	86	50	177	119	108
circRNA_01125|Chr1:278698312_278773472_+	6	5	9	14	5	16	3	6	0	12	5	3
circRNA_01126|Chr1:278698316_278749829_+	0	0	0	2	0	0	0	0	0	0	0	0
circRNA_01127|Chr1:278731694_278749829_+	0	0	0	0	0	0	0	2	0	0	2	0
circRNA_01128|Chr1:278731694_278773472_+	2	0	4	2	3	3	0	0	0	4	0	5
circRNA_01129|Chr1:280461469_280467009_-	0	0	0	0	0	0	0	0	0	2	0	0
circRNA_01130|Chr1:281236389_281256438_-	6	0	0	0	0	0	0	2	0	0	0	0
circRNA_01131|Chr1:281361991_281371644_-	0	2	0	0	3	2	0	4	0	0	4	0
circRNA_01132|Chr1:281828605_281857037_-	0	0	0	0	0	0	0	0	0	3	0	0
circRNA_01133|Chr1:281834156_281857037_-	4	4	0	3	8	7	10	0	2	4	0	2
circRNA_01134|Chr1:282148016_282148155_-	0	0	0	2	0	0	0	0	0	0	0	0
circRNA_01135|Chr1:282151347_282155817_-	3	0	0	4	0	3	6	0	0	3	0	0
circRNA_01136|Chr1:282156811_282160859_-	0	3	0	4	0	0	0	2	0	0	2	0
circRNA_01137|Chr1:282190790_282206870_+	4	0	0	0	0	0	0	2	0	0	0	0
circRNA_01138|Chr1:282190810_282206870_+	0	0	0	0	0	0	0	0	0	5	0	0
circRNA_01139|Chr1:282194100_282198076_+	0	2	0	2	0	5	0	0	0	4	3	0
circRNA_01140|Chr1:282197074_282198076_+	0	0	2	0	0	0	0	0	0	0	0	0
circRNA_01141|Chr1:282225916_282231487_-	0	0	0	0	0	0	0	0	0	2	0	0
circRNA_01142|Chr1:282246452_282249666_-	0	0	0	2	0	0	0	0	0	0	0	0
circRNA_01143|Chr1:282490425_282498880_-	2	0	0	0	0	0	0	0	0	0	0	0
circRNA_01144|Chr10:556558_562215_-	0	0	0	2	0	0	0	0	0	0	0	0
circRNA_01145|Chr10:574395_586997_-	0	0	0	0	0	0	2	0	0	0	0	0
circRNA_01146|Chr10:574395_593608_-	0	3	2	7	7	6	4	0	0	0	5	0
circRNA_01147|Chr10:583446_593608_-	0	0	0	0	0	0	0	0	0	2	0	0
circRNA_01148|Chr10:611988_626598_-	0	0	0	4	0	0	0	0	2	0	0	0
circRNA_01149|Chr10:626473_633049_-	10	5	3	0	7	5	0	7	6	4	3	4
circRNA_01150|Chr10:1338589_1393487_-	0	0	0	0	0	0	5	0	0	0	0	0
circRNA_01151|Chr10:1413338_1419399_-	0	4	3	7	6	2	0	0	4	8	0	2
circRNA_01152|Chr10:1491891_1493208_+	6	0	0	2	0	2	4	4	0	0	0	5
circRNA_01153|Chr10:1797152_1802756_-	0	0	4	3	3	0	0	0	0	0	0	0
circRNA_01154|Chr10:3191467_3204962_+	0	3	4	6	0	0	0	0	0	3	0	0
circRNA_01155|Chr10:3291427_3299078_-	0	0	0	0	4	0	0	0	0	0	0	0
circRNA_01156|Chr10:3298932_3304937_-	0	0	0	0	0	0	2	0	0	0	0	0
circRNA_01157|Chr10:3865200_3930992_-	0	0	0	0	0	0	0	0	0	2	0	0
circRNA_01158|Chr10:3930911_3935175_-	0	0	0	0	0	0	0	0	0	0	2	0
circRNA_01159|Chr10:4140144_4172981_-	0	0	0	0	0	2	0	0	0	2	0	0
circRNA_01160|Chr10:4140144_4186305_-	0	0	0	0	0	0	0	0	2	0	0	0
circRNA_01161|Chr10:4165522_4172981_-	0	2	2	0	0	0	0	0	0	0	0	0
circRNA_01162|Chr10:4165522_4191496_-	0	0	0	0	0	0	0	0	0	0	2	0
circRNA_01163|Chr10:4213518_4233192_-	2	0	0	0	0	0	0	0	2	0	0	0
circRNA_01164|Chr10:4555634_4556178_+	0	0	0	0	0	0	0	0	0	0	2	0
circRNA_01165|Chr10:4583896_4592469_+	0	0	0	0	3	0	5	3	0	0	0	0
circRNA_01166|Chr10:4583896_4605111_+	0	0	0	2	0	3	0	0	0	0	0	0
circRNA_01167|Chr10:4624614_4629886_+	8	7	0	12	20	8	19	9	11	15	9	7
circRNA_01168|Chr10:5004064_5005328_-	0	0	0	0	0	0	4	0	0	0	0	0
circRNA_01169|Chr10:5049168_5130612_-	0	2	0	0	0	0	0	0	0	0	0	4
circRNA_01170|Chr10:5100271_5115569_-	0	6	0	0	0	0	0	0	0	2	0	0
circRNA_01171|Chr10:5100271_5130612_-	3	0	2	2	4	0	2	0	0	0	0	3
circRNA_01172|Chr10:5100271_5179352_-	0	0	3	0	0	0	0	0	0	0	0	0
circRNA_01173|Chr10:5105902_5130612_-	0	0	0	0	0	0	0	0	0	0	2	0
circRNA_01174|Chr10:5159967_5179352_-	0	0	0	2	0	0	0	0	0	0	0	0
circRNA_01175|Chr10:5159967_5183141_-	0	0	0	5	0	0	0	2	0	0	0	0
circRNA_01176|Chr10:5169681_5179352_-	2	0	3	4	2	3	5	6	5	2	0	0
circRNA_01177|Chr10:5930383_5930975_+	0	0	0	0	0	3	0	0	0	0	0	2
circRNA_01178|Chr10:6077607_6083400_-	0	4	0	0	0	0	0	0	0	0	0	0
circRNA_01179|Chr10:6150240_6164878_-	0	0	2	0	0	0	0	0	0	0	0	0
circRNA_01180|Chr10:6158723_6164878_-	0	2	0	0	0	0	0	0	0	0	0	0
circRNA_01181|Chr10:6991635_6992636_+	5	3	0	6	2	0	2	6	3	7	2	0
circRNA_01182|Chr10:7011439_7014978_+	0	0	0	0	3	0	0	0	0	0	0	0
circRNA_01183|Chr10:7229937_7231476_-	0	5	0	3	0	3	0	0	0	0	0	0
circRNA_01184|Chr10:9233537_9248214_-	0	0	0	0	0	0	0	0	0	0	0	3
circRNA_01185|Chr10:10745495_10749207_+	0	0	0	0	3	0	0	0	0	0	0	0
circRNA_01186|Chr10:10811936_10814828_+	0	0	0	4	0	0	0	0	0	0	0	0
circRNA_01187|Chr10:10837817_10844941_-	0	0	0	4	0	0	0	0	0	0	0	0
circRNA_01188|Chr10:11215633_11216519_+	0	3	0	0	5	0	0	0	0	0	0	0
circRNA_01189|Chr10:11626519_11627228_+	2	3	4	5	6	4	4	11	4	6	6	5
circRNA_01190|Chr10:11626519_11651092_+	0	3	2	4	2	3	0	4	0	3	4	0
circRNA_01191|Chr10:11650916_11669593_+	0	0	0	0	0	0	0	2	0	0	0	0
circRNA_01192|Chr10:11650916_11670969_+	0	0	0	8	0	0	0	2	2	0	0	3
circRNA_01193|Chr10:11695486_11697242_+	0	4	0	0	0	0	0	0	0	4	0	0
circRNA_01194|Chr10:11861839_11867620_-	0	0	0	0	0	2	0	0	0	0	0	0
circRNA_01195|Chr10:13452342_13479015_-	0	0	0	0	0	0	0	0	2	0	0	0
circRNA_01196|Chr10:13452342_13483091_-	0	0	0	0	0	0	0	0	0	0	3	0
circRNA_01197|Chr10:13487742_13488841_+	0	0	0	0	0	0	2	0	0	0	0	0
circRNA_01198|Chr10:13547013_13548580_+	0	0	0	0	0	0	0	0	0	2	0	0
circRNA_01199|Chr10:13931236_13933066_+	0	0	0	0	0	0	0	3	0	2	0	0
circRNA_01200|Chr10:13931236_13935484_+	4	0	0	0	0	3	0	0	0	0	0	0
circRNA_01201|Chr10:13987101_13989858_-	0	0	0	0	6	0	0	0	0	0	0	0
circRNA_01202|Chr10:14108382_14108999_+	0	0	0	0	0	0	3	0	0	0	0	0
circRNA_01203|Chr10:14268878_14278673_-	0	0	0	3	0	0	0	0	0	0	0	0
circRNA_01204|Chr10:14269404_14275630_-	2	0	0	0	0	0	0	0	0	0	0	0
circRNA_01205|Chr10:14453094_14457105_+	0	0	0	0	0	0	0	2	0	0	0	0
circRNA_01206|Chr10:14560970_14572429_+	0	0	0	0	3	0	0	0	0	0	2	0
circRNA_01207|Chr10:15358869_15376292_-	4	8	0	19	5	6	2	7	0	7	10	3
circRNA_01208|Chr10:15540995_15555433_+	0	0	5	0	3	0	0	0	0	0	0	0
circRNA_01209|Chr10:15554042_15555433_+	3	0	0	0	0	0	0	0	0	0	0	0
circRNA_01210|Chr10:15554042_15566961_+	0	0	0	0	0	3	0	0	0	0	0	3
circRNA_01211|Chr10:15554042_15578048_+	0	0	0	0	0	2	4	0	0	0	0	0
circRNA_01212|Chr10:15577563_15589574_-	0	0	3	0	0	0	3	0	0	0	0	0
circRNA_01213|Chr10:15577563_15603016_-	0	0	0	4	0	5	2	0	0	0	0	0
circRNA_01214|Chr10:15629974_15638760_+	0	0	0	0	0	2	0	0	0	0	0	0
circRNA_01215|Chr10:15629974_15642205_+	0	0	0	0	0	0	0	0	4	0	0	5
circRNA_01216|Chr10:16672916_16673194_+	0	0	0	0	22	0	0	0	0	0	0	0
circRNA_01217|Chr10:16699071_16730140_-	2	2	0	0	0	0	0	0	0	4	0	0
circRNA_01218|Chr10:16706378_16712067_-	0	0	2	0	0	0	0	0	0	0	0	2
circRNA_01219|Chr10:16706378_16730140_-	4	3	0	0	0	2	4	0	7	9	3	0
circRNA_01220|Chr10:16706378_16732436_-	5	0	0	0	0	0	0	0	0	0	0	0
circRNA_01221|Chr10:16724062_16725151_-	0	0	2	0	0	0	0	0	0	0	0	0
circRNA_01222|Chr10:16724062_16727861_-	3	0	0	13	2	7	11	6	0	6	0	0
circRNA_01223|Chr10:16724062_16730140_-	94	108	81	174	125	188	111	132	95	163	75	86
circRNA_01224|Chr10:16724062_16731902_-	9	2	4	8	8	0	0	2	0	5	0	2
circRNA_01225|Chr10:16724062_16732436_-	3	0	0	0	0	0	0	0	0	0	0	2
circRNA_01226|Chr10:16727736_16730140_-	0	0	0	0	0	0	4	0	0	3	2	0
circRNA_01227|Chr10:16769713_16774652_-	0	0	0	0	2	0	0	0	0	0	0	0
circRNA_01228|Chr10:17552309_17609971_+	0	0	0	2	2	0	0	0	0	0	0	0
circRNA_01229|Chr10:17605287_17609971_+	0	0	0	0	0	0	0	0	0	2	0	0
circRNA_01230|Chr10:18218676_18238682_-	0	0	0	8	4	7	0	2	0	8	0	4
circRNA_01231|Chr10:18224064_18250399_-	0	0	0	2	0	0	0	0	0	0	0	0
circRNA_01232|Chr10:18238462_18258433_-	0	0	0	0	0	0	0	0	2	0	0	0
circRNA_01233|Chr10:18359720_18402658_-	2	0	0	0	0	0	0	0	0	0	0	3
circRNA_01234|Chr10:18359720_18435415_-	0	0	0	0	0	0	3	0	0	0	0	0
circRNA_01235|Chr10:18396548_18408507_-	0	0	0	0	3	0	0	6	3	0	0	0
circRNA_01236|Chr10:18396548_18408534_-	0	0	3	0	2	5	2	0	2	3	4	0
circRNA_01237|Chr10:18396548_18415627_-	0	0	0	0	0	0	0	2	0	0	0	5
circRNA_01238|Chr10:18396548_18435415_-	0	0	0	0	2	0	0	0	0	0	0	0
circRNA_01239|Chr10:19538267_19545184_-	0	0	0	2	0	0	0	0	0	0	0	0
circRNA_01240|Chr10:20401567_20411468_+	0	0	0	0	0	2	0	0	0	0	0	0
circRNA_01241|Chr10:20643645_20650099_-	3	0	0	2	0	0	0	0	0	3	0	0
circRNA_01242|Chr10:21109521_21136583_-	0	0	0	0	0	0	0	0	0	3	0	0
circRNA_01243|Chr10:22249570_22271913_+	0	0	0	0	0	0	0	3	0	0	0	0
circRNA_01244|Chr10:23536473_23559542_+	0	0	0	0	0	2	0	0	0	0	0	0
circRNA_01245|Chr10:23674245_23687602_+	0	0	0	3	0	0	0	0	0	0	0	0
circRNA_01246|Chr10:27096897_27147989_-	0	0	0	0	0	0	0	0	0	0	3	0
circRNA_01247|Chr10:27142526_27153770_-	4	0	8	0	4	7	0	8	0	3	2	0
circRNA_01248|Chr10:27347096_27363531_-	2	0	8	6	0	0	0	4	3	2	3	0
circRNA_01249|Chr10:27492515_27547267_+	0	0	0	0	0	0	0	0	0	2	0	0
circRNA_01250|Chr10:29318809_29319752_+	108	98	75	112	91	84	93	84	75	112	87	89
circRNA_01251|Chr10:29318809_29326665_+	0	0	0	0	0	0	0	0	0	2	0	0
circRNA_01252|Chr10:29318809_29330456_+	9	9	0	19	5	5	7	6	2	6	0	4
circRNA_01253|Chr10:29318809_29333371_+	0	3	6	4	8	2	0	3	4	12	4	9
circRNA_01254|Chr10:30169237_30185941_+	0	0	0	2	0	0	0	0	0	0	0	0
circRNA_01255|Chr10:30980709_30988908_+	0	0	3	6	0	8	0	4	3	2	2	4
circRNA_01256|Chr10:30980709_30993573_+	0	0	3	8	10	0	5	3	0	7	0	0
circRNA_01257|Chr10:31308009_31310945_-	0	0	0	2	0	0	0	4	5	4	0	0
circRNA_01258|Chr10:31308009_31378974_-	0	0	0	0	0	0	3	0	0	0	0	0
circRNA_01259|Chr10:31308009_31406107_-	4	0	0	7	2	3	0	5	0	0	2	0
circRNA_01260|Chr10:35296179_35300787_+	0	0	0	0	0	0	2	0	0	0	0	0
circRNA_01261|Chr10:35560597_35602083_+	0	0	4	0	0	0	0	0	0	0	0	0
circRNA_01262|Chr10:35771093_35773512_-	0	0	0	0	0	3	0	0	0	0	0	0
circRNA_01263|Chr10:35806475_35809959_-	0	0	2	0	0	0	0	0	0	0	0	0
circRNA_01264|Chr10:35809846_35819778_-	0	0	0	0	0	0	0	4	0	0	0	0
circRNA_01265|Chr10:35815476_35819778_-	19	7	8	25	26	42	26	17	18	19	17	11
circRNA_01266|Chr10:35816390_35817012_-	0	0	4	0	3	5	3	0	2	2	0	0
circRNA_01267|Chr10:35816390_35818308_-	0	0	0	0	0	0	0	0	0	2	0	0
circRNA_01268|Chr10:35875615_35876397_+	4	3	5	10	5	11	10	8	3	7	0	3
circRNA_01269|Chr10:35876013_35876397_+	22	27	16	61	14	41	25	28	21	72	6	44
circRNA_01270|Chr10:35876034_35876397_+	21	22	15	47	22	33	17	17	12	48	17	27
circRNA_01271|Chr10:35898838_35901897_-	8	0	0	0	0	0	0	0	0	0	0	3
circRNA_01272|Chr10:36725383_36730895_+	0	0	0	0	0	0	0	0	2	0	0	0
circRNA_01273|Chr10:37158164_37172772_-	0	0	0	3	0	0	0	0	0	4	0	0
circRNA_01274|Chr10:37158164_37185721_-	0	0	0	0	2	0	3	0	0	0	0	0
circRNA_01275|Chr10:37163046_37166187_-	0	0	0	0	0	0	0	0	0	5	0	0
circRNA_01276|Chr10:37164208_37172772_-	0	0	0	0	0	0	0	3	0	0	0	0
circRNA_01277|Chr10:37166067_37178344_-	0	0	0	0	0	2	3	0	0	0	2	0
circRNA_01278|Chr10:37167400_37172772_-	5	0	0	0	0	0	0	0	0	2	0	0
circRNA_01279|Chr10:37172654_37178344_-	0	0	0	0	2	0	0	0	0	0	0	0
circRNA_01280|Chr10:37180938_37185721_-	0	0	0	0	0	0	0	2	0	0	0	0
circRNA_01281|Chr10:37183342_37185721_-	3	0	0	0	2	0	0	2	0	0	0	0
circRNA_01282|Chr10:37402487_37407437_+	0	0	0	0	0	0	0	0	3	0	0	0
circRNA_01283|Chr10:37459052_37488000_+	0	0	0	0	0	0	2	0	0	0	0	0
circRNA_01284|Chr10:37473947_37488000_+	0	0	2	0	0	0	0	0	3	0	0	0
circRNA_01285|Chr10:37481139_37488000_+	0	0	0	0	0	3	0	0	0	0	0	0
circRNA_01286|Chr10:37764317_37764822_+	0	2	0	10	5	5	4	2	2	3	0	0
circRNA_01287|Chr10:38415352_38419521_+	0	0	0	0	2	0	0	0	0	0	0	0
circRNA_01288|Chr10:38622808_38633058_-	0	2	0	0	2	3	5	7	5	10	2	0
circRNA_01289|Chr10:38625387_38633058_-	0	0	0	4	0	0	0	0	0	0	0	0
circRNA_01290|Chr10:38712831_38720071_+	2	6	8	11	6	16	4	6	3	7	4	5
circRNA_01291|Chr10:38712831_38725063_+	7	6	4	7	0	3	0	0	3	7	6	5
circRNA_01292|Chr10:38720027_38747041_+	0	0	0	0	0	0	0	3	0	0	0	0
circRNA_01293|Chr10:38756473_38759832_+	0	0	0	0	3	0	0	0	0	0	0	0
circRNA_01294|Chr10:39004096_39019660_-	0	0	0	0	0	0	0	0	2	0	0	0
circRNA_01295|Chr10:39049572_39052909_-	0	0	0	0	0	2	0	0	0	0	0	0
circRNA_01296|Chr10:39683306_39705408_+	5	5	3	4	8	3	4	9	3	12	13	3
circRNA_01297|Chr10:39690435_39708007_+	0	0	0	3	0	0	0	0	0	0	0	0
circRNA_01298|Chr10:39690528_39708007_+	0	0	2	0	0	0	0	0	0	2	5	0
circRNA_01299|Chr10:39692192_39694626_+	0	0	0	0	0	2	4	0	0	0	0	0
circRNA_01300|Chr10:39693029_39694626_+	0	0	0	4	0	0	0	0	0	0	0	0
circRNA_01301|Chr10:39704197_39708007_+	0	0	0	0	0	0	0	2	0	0	0	0
circRNA_01302|Chr10:39723912_39776713_+	0	0	0	0	0	0	0	0	2	0	0	0
circRNA_01303|Chr10:39727635_39766289_+	0	0	0	2	0	0	0	0	0	0	0	0
circRNA_01304|Chr10:39727635_39776713_+	4	0	3	0	0	0	3	0	0	0	0	0
circRNA_01305|Chr10:39850823_39855986_+	0	0	3	0	0	3	3	0	0	0	2	0
circRNA_01306|Chr10:39860014_39860289_-	0	0	0	0	0	0	0	0	0	0	0	3
circRNA_01307|Chr10:39896705_39923049_+	0	0	0	0	0	0	3	0	0	0	0	0
circRNA_01308|Chr10:39952995_39991584_+	0	0	0	0	0	0	0	0	4	0	0	0
circRNA_01309|Chr10:39982034_40004732_+	0	0	0	0	0	0	0	0	0	0	2	0
circRNA_01310|Chr10:40019676_40033480_+	0	0	0	0	0	0	0	0	0	3	0	0
circRNA_01311|Chr10:40259166_40268037_-	0	3	0	0	0	0	0	3	0	0	7	0
circRNA_01312|Chr10:43071898_43072108_-	0	0	2	0	0	0	0	0	0	0	0	0
circRNA_01313|Chr10:43142689_43146991_+	0	0	0	3	0	0	2	0	0	0	0	0
circRNA_01314|Chr10:43142689_43158515_+	5	7	2	7	0	3	0	2	0	4	4	0
circRNA_01315|Chr10:43227922_43229953_+	2	3	0	0	0	0	0	0	0	0	0	0
circRNA_01316|Chr10:43539793_43547905_+	0	3	0	0	0	0	0	0	0	0	0	0
circRNA_01317|Chr10:43539819_43542903_+	2	0	0	0	3	0	0	0	0	0	2	5
circRNA_01318|Chr10:43542698_43547905_+	0	0	0	2	0	0	0	0	0	0	0	0
circRNA_01319|Chr10:43572343_43572697_-	0	0	0	3	0	0	0	0	0	0	0	0
circRNA_01320|Chr10:43607821_43609869_+	0	3	0	0	0	0	0	0	0	0	0	0
circRNA_01321|Chr10:43607821_43612084_+	0	4	0	0	0	0	0	0	2	0	0	0
circRNA_01322|Chr10:43746353_43749052_+	0	0	0	0	0	0	0	0	4	0	0	0
circRNA_01323|Chr10:45771832_45778634_-	0	0	0	4	0	4	0	2	0	0	0	0
circRNA_01324|Chr10:46164859_46169016_-	0	0	0	0	0	0	0	0	0	0	2	0
circRNA_01325|Chr10:46193279_46197184_-	0	0	0	3	0	0	0	0	0	0	0	0
circRNA_01326|Chr10:46506937_46536511_+	0	0	2	0	0	0	0	0	0	0	0	0
circRNA_01327|Chr10:46630462_46646542_-	0	0	0	2	0	0	0	0	0	0	0	0
circRNA_01328|Chr10:46630462_46651996_-	0	0	2	0	0	0	0	3	0	2	0	0
circRNA_01329|Chr10:46771409_46776306_-	0	0	5	0	0	0	0	0	4	0	0	0
circRNA_01330|Chr10:46824807_46826650_+	6	16	6	25	9	11	8	0	8	17	14	0
circRNA_01331|Chr10:46999897_47004106_-	0	0	0	4	0	0	0	0	0	0	0	0
circRNA_01332|Chr10:47433732_47434854_-	0	3	0	0	0	0	0	0	0	0	0	0
circRNA_01333|Chr10:48013766_48027336_-	0	0	5	0	0	0	0	0	0	0	0	0
circRNA_01334|Chr10:48022762_48038650_-	0	0	0	0	0	0	0	0	0	3	0	0
circRNA_01335|Chr10:48022762_48039001_-	0	0	0	2	0	3	0	2	0	0	0	0
circRNA_01336|Chr10:48055151_48057791_-	0	0	0	2	0	0	0	0	0	0	0	0
circRNA_01337|Chr10:48101263_48114158_-	0	0	0	0	0	2	0	0	0	0	0	0
circRNA_01338|Chr10:48157408_48200848_-	0	0	0	3	2	0	0	0	0	3	0	2
circRNA_01339|Chr10:48165219_48179056_-	0	3	0	3	2	0	0	0	0	0	5	0
circRNA_01340|Chr10:48165219_48194542_-	3	0	0	3	0	0	0	5	2	4	0	0
circRNA_01341|Chr10:48165219_48200848_-	9	9	0	0	3	3	0	5	0	7	2	6
circRNA_01342|Chr10:48169359_48179056_-	0	0	2	0	0	0	0	0	0	0	3	0
circRNA_01343|Chr10:48169359_48188313_-	0	0	0	4	0	0	0	2	0	0	0	0
circRNA_01344|Chr10:48172858_48179056_-	0	0	0	2	2	0	0	0	0	0	0	0
circRNA_01345|Chr10:48172858_48194542_-	3	0	0	0	0	0	0	0	0	0	0	0
circRNA_01346|Chr10:48172858_48200848_-	0	2	0	0	0	3	0	0	0	0	0	0
circRNA_01347|Chr10:48178920_48194542_-	0	0	2	0	0	0	7	0	0	4	2	0
circRNA_01348|Chr10:48178920_48200848_-	4	0	0	0	3	6	2	0	0	3	3	0
circRNA_01349|Chr10:48182246_48194542_-	0	2	0	0	0	0	4	0	0	0	0	0
circRNA_01350|Chr10:48188215_48200848_-	0	0	2	6	2	2	0	0	0	0	0	0
circRNA_01351|Chr10:48193181_48200848_-	0	2	0	0	0	0	0	0	0	0	0	0
circRNA_01352|Chr10:48460656_48470732_+	0	3	0	0	0	0	0	0	0	0	0	0
circRNA_01353|Chr10:48601427_48603484_+	0	0	0	5	0	0	0	0	0	0	0	0
circRNA_01354|Chr10:48601427_48609510_+	0	0	0	0	5	0	0	4	0	0	0	0
circRNA_01355|Chr10:48601427_48628068_+	0	0	0	0	0	0	0	0	0	0	2	0
circRNA_01356|Chr10:48659695_48665113_-	2	0	3	5	0	0	0	0	2	0	0	0
circRNA_01357|Chr10:48659695_48684279_-	0	3	0	3	2	0	0	3	0	2	0	6
circRNA_01358|Chr10:48661593_48665113_-	0	0	0	0	2	0	0	0	0	0	0	0
circRNA_01359|Chr10:48661593_48684111_-	0	0	0	0	0	0	0	0	0	0	3	0
circRNA_01360|Chr10:48661593_48684279_-	0	0	0	2	0	0	0	0	0	2	0	0
circRNA_01361|Chr10:48670421_48684111_-	0	0	0	0	0	0	0	0	0	0	2	0
circRNA_01362|Chr10:48670421_48684231_-	0	2	0	0	0	0	0	0	0	0	0	0
circRNA_01363|Chr10:48670421_48684279_-	6	5	0	5	0	0	0	4	4	0	8	0
circRNA_01364|Chr10:48670421_48720202_-	0	0	0	0	0	0	0	0	0	3	0	0
circRNA_01365|Chr10:48671385_48684279_-	2	0	7	0	2	4	2	3	0	4	5	3
circRNA_01366|Chr10:48678751_48684279_-	0	0	0	0	2	0	0	0	4	3	0	0
circRNA_01367|Chr10:48678751_48720202_-	0	0	0	0	0	0	2	0	0	0	0	0
circRNA_01368|Chr10:48683733_48694629_-	0	0	0	2	0	0	0	0	0	0	0	0
circRNA_01369|Chr10:48683733_48705799_-	6	0	3	0	2	4	0	2	0	7	0	0
circRNA_01370|Chr10:48688808_48749882_-	0	0	2	0	0	0	0	0	0	0	0	0
circRNA_01371|Chr10:48704306_48753281_-	0	0	0	0	0	0	0	2	0	0	0	0
circRNA_01372|Chr10:48728451_48753281_-	0	3	0	0	2	3	0	0	0	3	0	4
circRNA_01373|Chr10:48735695_48753281_-	0	0	0	0	2	0	0	0	0	0	0	0
circRNA_01374|Chr10:48749746_48753281_-	3	2	0	5	7	2	0	2	4	4	4	0
circRNA_01375|Chr10:51551235_51576374_-	0	10	2	5	3	0	0	3	2	4	0	3
circRNA_01376|Chr10:51724607_51739115_-	3	7	3	2	2	6	4	3	0	3	2	5
circRNA_01377|Chr10:52216060_52228649_-	0	0	0	0	0	0	0	0	0	0	0	3
circRNA_01378|Chr10:52216060_52270583_-	0	0	0	0	0	0	0	3	0	0	0	2
circRNA_01379|Chr10:52244575_52270583_-	0	0	0	0	2	2	0	0	0	0	4	2
circRNA_01380|Chr10:55283300_55338553_+	0	0	4	2	0	0	0	0	0	0	0	0
circRNA_01381|Chr10:55419844_55436069_-	0	0	2	0	0	2	3	0	3	3	0	0
circRNA_01382|Chr10:55614589_55615550_+	0	0	0	3	0	0	2	0	0	2	2	0
circRNA_01383|Chr10:55971256_55974078_+	9	0	0	5	3	0	0	0	3	0	0	0
circRNA_01384|Chr10:55971256_55983610_+	0	0	0	0	0	0	0	0	0	3	2	0
circRNA_01385|Chr10:55971256_55986625_+	0	2	0	0	0	2	0	0	0	0	2	0
circRNA_01386|Chr10:56342097_56352370_-	5	0	3	0	4	0	2	3	0	0	2	3
circRNA_01387|Chr10:56348087_56355480_-	0	0	0	0	0	3	0	0	2	0	0	0
circRNA_01388|Chr10:56526056_56526707_+	0	0	0	2	0	0	0	0	0	0	0	0
circRNA_01389|Chr10:56619650_56620045_-	5	0	0	0	0	2	0	0	0	0	0	0
circRNA_01390|Chr10:56636025_56640559_+	0	0	0	0	0	0	0	0	0	0	2	0
circRNA_01391|Chr10:56639194_56640559_+	0	0	0	0	0	0	0	2	0	3	0	0
circRNA_01392|Chr10:57508985_57520192_+	0	0	0	0	0	0	3	0	0	0	0	0
circRNA_01393|Chr10:57508985_57541484_+	3	6	6	0	0	2	5	0	0	3	0	0
circRNA_01394|Chr10:57508985_57563686_+	0	0	0	0	0	5	0	0	0	0	0	0
circRNA_01395|Chr10:57549452_57557666_+	0	0	0	3	0	0	0	0	0	0	0	0
circRNA_01396|Chr10:57549452_57563686_+	3	2	3	5	2	4	0	3	0	5	3	0
circRNA_01397|Chr10:57551345_57563686_+	3	0	0	0	0	0	5	0	0	0	3	0
circRNA_01398|Chr10:57592396_57598183_-	0	0	0	0	0	0	0	0	0	3	0	0
circRNA_01399|Chr10:57610281_57611309_+	0	0	0	3	5	0	0	0	3	0	3	4
circRNA_01400|Chr10:57634023_57634588_-	5	5	0	9	14	8	4	0	3	4	7	8
circRNA_01401|Chr10:58121212_58128643_+	0	0	0	0	3	0	0	0	0	0	0	0
circRNA_01402|Chr10:58509081_58520396_-	0	0	2	0	0	0	0	0	0	0	0	0
circRNA_01403|Chr10:58599122_58602657_-	0	0	0	4	0	3	3	0	0	0	0	0
circRNA_01404|Chr10:58641524_58646171_-	0	3	0	2	0	4	0	0	0	5	3	0
circRNA_01405|Chr10:58732941_58771849_-	2	0	0	0	0	0	0	0	5	0	0	0
circRNA_01406|Chr10:59211491_59230023_+	0	0	0	0	0	0	2	0	0	0	0	0
circRNA_01407|Chr10:59211491_59239990_+	0	0	0	6	0	0	0	0	0	0	0	0
circRNA_01408|Chr10:59294314_59298784_+	5	10	9	4	15	14	10	11	5	16	9	4
circRNA_01409|Chr10:59294314_59320253_+	0	3	0	0	0	0	0	0	0	0	0	0
circRNA_01410|Chr10:59423266_59441831_+	4	0	0	0	0	4	4	2	2	10	2	3
circRNA_01411|Chr10:59434626_59441831_+	2	0	0	0	0	0	0	0	0	0	0	0
circRNA_01412|Chr10:59458456_59461438_+	0	0	0	0	0	0	0	3	0	0	0	0
circRNA_01413|Chr10:59486724_59488077_+	0	0	0	4	0	0	0	3	0	0	0	0
circRNA_01414|Chr10:61209896_61217982_-	0	0	0	0	0	2	0	0	0	0	0	0
circRNA_01415|Chr10:61461420_61498597_-	4	3	5	0	3	0	0	0	4	0	0	0
circRNA_01416|Chr10:61464686_61498597_-	3	0	4	10	5	6	4	0	3	0	0	4
circRNA_01417|Chr10:61483520_61498597_-	2	0	0	3	0	3	0	0	0	3	0	0
circRNA_01418|Chr10:61496691_61498597_-	0	0	0	0	4	0	0	0	0	0	0	0
circRNA_01419|Chr10:61639917_61651837_+	0	0	0	3	0	0	0	0	0	0	0	0
circRNA_01420|Chr10:61690879_61697134_+	0	0	0	2	0	0	0	0	0	0	6	0
circRNA_01421|Chr10:61747020_61754532_+	0	0	0	0	0	0	0	2	0	0	0	0
circRNA_01422|Chr10:61749749_61750534_+	0	2	0	0	3	0	0	0	0	0	0	0
circRNA_01423|Chr10:61831742_61897730_+	0	0	0	0	0	0	0	3	0	0	0	0
circRNA_01424|Chr10:61882916_61885796_+	0	3	5	2	9	0	8	0	0	4	2	6
circRNA_01425|Chr10:61882916_61897730_+	0	0	0	5	0	0	0	0	0	0	0	0
circRNA_01426|Chr10:62022463_62022831_-	0	0	0	0	0	0	0	0	0	0	0	3
circRNA_01427|Chr10:62022463_62023388_-	0	0	0	0	0	0	0	0	0	0	0	2
circRNA_01428|Chr10:62223768_62224929_+	0	0	3	4	0	0	0	0	0	0	0	4
circRNA_01429|Chr10:62231971_62232798_+	0	0	0	0	3	0	0	0	0	0	0	0
circRNA_01430|Chr10:62231971_62236009_+	5	0	0	0	0	0	0	0	0	0	0	0
circRNA_01431|Chr10:62536134_62575768_+	0	0	0	2	0	0	0	0	0	0	0	0
circRNA_01432|Chr10:62540625_62570864_+	4	0	0	0	0	0	0	0	0	4	0	0
circRNA_01433|Chr10:62540625_62581037_+	0	2	0	3	0	9	0	6	2	2	0	0
circRNA_01434|Chr10:62566642_62570864_+	2	0	0	3	0	0	0	0	0	0	0	0
circRNA_01435|Chr10:62566642_62575768_+	13	9	8	14	11	2	5	9	4	6	4	5
circRNA_01436|Chr10:62566642_62581037_+	7	5	6	10	4	6	0	13	8	9	7	7
circRNA_01437|Chr10:62566642_62582191_+	0	0	0	0	0	0	3	0	0	0	0	0
circRNA_01438|Chr10:62566642_62627946_+	0	0	0	0	0	0	0	0	2	0	0	0
circRNA_01439|Chr10:62604214_62607374_+	0	0	0	0	0	0	0	0	0	3	0	0
circRNA_01440|Chr10:62623758_62664462_-	9	36	13	15	14	16	51	31	0	22	23	29
circRNA_01441|Chr10:62712496_62713330_-	0	0	0	0	0	0	0	0	0	7	0	0
circRNA_01442|Chr10:62721096_62737390_-	0	0	0	0	0	0	0	2	0	0	0	0
circRNA_01443|Chr10:62733307_62737390_-	0	0	0	0	0	0	0	2	0	0	0	0
circRNA_01444|Chr10:62742238_62751294_-	0	0	0	2	0	0	0	0	0	0	0	0
circRNA_01445|Chr10:62742238_62767418_-	0	0	0	0	0	0	0	0	0	0	2	0
circRNA_01446|Chr10:62751173_62767418_-	0	0	0	3	0	0	0	0	3	4	0	0
circRNA_01447|Chr10:62884289_62888676_-	0	2	0	0	0	0	0	0	0	0	0	0
circRNA_01448|Chr10:63213864_63220396_-	0	0	0	0	0	0	0	0	0	0	2	0
circRNA_01449|Chr10:63332239_63332486_+	7	7	12	15	8	19	11	10	8	0	12	3
circRNA_01450|Chr10:63364793_63371128_+	3	0	0	2	0	0	0	0	0	0	0	0
circRNA_01451|Chr10:63407775_63418716_+	0	0	0	0	0	0	0	0	0	0	0	3
circRNA_01452|Chr10:63412175_63412639_+	0	0	0	0	3	0	0	0	0	0	0	0
circRNA_01453|Chr10:63412175_63418716_+	2	0	0	0	0	0	0	0	2	2	0	0
circRNA_01454|Chr10:63840631_63841166_+	2	3	3	6	0	0	4	0	0	0	4	0
circRNA_01455|Chr10:63908528_63915032_+	2	3	5	8	5	3	6	3	0	0	7	0
circRNA_01456|Chr10:63955495_64003821_+	0	0	0	0	0	5	0	0	0	0	0	0
circRNA_01457|Chr10:63957265_64003821_+	2	0	3	5	0	0	0	0	0	0	0	0
circRNA_01458|Chr10:63970641_64003821_+	0	0	0	6	0	0	0	0	0	0	0	0
circRNA_01459|Chr10:63970641_64005703_+	0	0	0	2	0	0	0	0	0	0	0	0
circRNA_01460|Chr10:64239048_64258375_-	0	0	0	0	0	0	0	0	0	0	0	2
circRNA_01461|Chr10:64251223_64258375_-	0	0	0	0	2	0	0	0	0	0	0	0
circRNA_01462|Chr10:64251223_64290560_-	3	0	0	0	0	0	0	0	0	0	0	0
circRNA_01463|Chr10:64283933_64290560_-	3	0	0	0	0	2	0	0	0	5	0	4
circRNA_01464|Chr10:64286622_64286983_+	0	0	0	0	0	0	0	0	0	0	0	2
circRNA_01465|Chr10:64287074_64290560_-	0	0	0	0	0	0	2	0	0	0	0	0
circRNA_01466|Chr10:64749370_64751740_+	0	0	0	0	0	0	0	0	3	0	0	0
circRNA_01467|Chr10:64818566_64831635_-	0	0	0	0	3	0	0	0	0	0	0	0
circRNA_01468|Chr10:64824894_64831823_+	0	0	0	2	0	0	0	0	0	0	0	0
circRNA_01469|Chr10:64829256_64831635_-	3	0	0	0	0	0	0	0	0	0	0	0
circRNA_01470|Chr10:64834417_64837434_-	0	0	0	0	2	0	0	0	0	0	0	0
circRNA_01471|Chr10:64871804_64876770_-	3	0	0	2	0	4	7	3	0	0	0	0
circRNA_01472|Chr10:65025196_65026738_-	0	0	0	4	0	0	0	0	2	0	0	0
circRNA_01473|Chr10:65065614_65066693_-	0	4	0	0	0	0	0	0	0	0	3	0
circRNA_01474|Chr10:65193462_65195174_-	2	0	0	0	0	2	0	0	0	0	0	0
circRNA_01475|Chr10:65306274_65309856_-	0	0	0	2	0	0	0	0	0	0	2	0
circRNA_01476|Chr10:65494486_65495520_-	0	0	3	13	0	2	0	2	5	4	5	3
circRNA_01477|Chr10:65494486_65496698_-	0	2	0	0	0	0	0	0	0	0	0	0
circRNA_01478|Chr10:65744091_65752473_-	0	0	0	0	0	5	0	0	0	0	0	0
circRNA_01479|Chr10:65807775_65808260_+	8	2	3	6	3	7	8	4	4	0	0	0
circRNA_01480|Chr10:65854799_65896816_-	0	2	0	0	0	0	0	0	0	0	0	0
circRNA_01481|Chr10:65861838_65862953_-	7	4	12	8	11	6	15	7	7	8	10	3
circRNA_01482|Chr10:65886934_65896816_-	0	0	2	0	3	4	0	0	0	0	4	0
circRNA_01483|Chr10:66595570_66597359_-	13	9	21	20	22	25	22	13	9	9	16	13
circRNA_01484|Chr10:66732462_66738274_+	0	0	0	0	3	3	0	0	0	0	0	0
circRNA_01485|Chr10:66770890_66783965_+	4	4	0	0	4	0	0	0	0	2	0	0
circRNA_01486|Chr10:66786643_66789207_+	2	0	0	0	0	0	0	0	0	0	0	0
circRNA_01487|Chr10:66791720_66793320_+	0	3	0	0	0	0	0	0	0	0	0	0
circRNA_01488|Chr10:66806816_66822005_+	0	0	0	0	0	0	6	0	0	0	0	0
circRNA_01489|Chr10:66812207_66822005_+	0	0	0	0	0	0	0	0	0	2	0	0
circRNA_01490|Chr10:66813342_66813527_+	0	0	2	0	0	0	0	0	0	0	0	0
circRNA_01491|Chr10:66891013_66898928_+	0	0	0	3	0	0	0	0	0	0	0	0
circRNA_01492|Chr10:66891013_66900528_+	4	6	4	0	2	7	0	7	0	5	3	9
circRNA_01493|Chr10:66897863_66898928_+	4	0	3	8	10	7	9	10	0	9	4	4
circRNA_01494|Chr10:66897863_66900528_+	0	0	0	0	0	0	0	0	2	0	0	0
circRNA_01495|Chr10:66901944_66917125_+	7	7	5	2	2	6	0	0	0	6	2	0
circRNA_01496|Chr10:66957634_66970781_+	0	0	7	0	0	0	0	0	0	0	0	0
circRNA_01497|Chr10:67267642_67271095_-	0	0	0	0	0	3	0	0	0	0	0	0
circRNA_01498|Chr10:67269441_67273108_-	0	0	0	2	0	0	0	0	0	0	0	0
circRNA_01499|Chr10:67275870_67277762_-	0	0	0	2	0	0	0	0	0	0	0	0
circRNA_01500|Chr10:67277715_67284275_-	6	0	0	0	0	3	0	0	3	2	5	2
circRNA_01501|Chr10:67363508_67364610_+	0	0	0	0	0	0	0	2	0	0	0	3
circRNA_01502|Chr10:67579952_67587851_+	8	6	8	12	11	18	5	13	5	16	12	4
circRNA_01503|Chr10:67579952_67594751_+	14	6	5	0	0	4	4	0	0	12	0	0
circRNA_01504|Chr10:67584045_67587851_+	0	0	2	0	0	0	0	0	0	0	0	0
circRNA_01505|Chr10:67585955_67587851_+	0	0	0	0	0	0	0	0	0	0	0	5
circRNA_01506|Chr10:67601993_67628152_+	0	0	0	0	0	0	0	0	0	0	2	0
circRNA_01507|Chr10:67695779_67711884_+	0	0	0	0	0	0	0	2	0	0	0	0
circRNA_01508|Chr10:67705142_67711884_+	0	0	0	3	0	0	0	0	0	0	0	0
circRNA_01509|Chr10:67705142_67723745_+	0	0	0	0	0	0	0	2	0	0	0	0
circRNA_01510|Chr10:67767323_67769219_+	0	0	0	0	0	3	0	0	0	5	0	0
circRNA_01511|Chr10:67767323_67781842_+	3	0	0	0	0	0	0	0	0	0	0	0
circRNA_01512|Chr10:67821172_67828877_+	0	0	5	0	2	0	3	0	0	0	0	0
circRNA_01513|Chr10:67828230_67846913_+	5	2	2	4	5	4	5	2	2	4	4	3
circRNA_01514|Chr10:70086983_70092178_-	0	0	2	0	0	0	0	0	0	0	0	0
circRNA_01515|Chr10:70579708_70584317_+	4	7	0	0	0	0	0	0	0	0	6	3
circRNA_01516|Chr10:71269298_71272085_+	0	0	2	3	0	0	0	0	0	0	0	0
circRNA_01517|Chr10:71269662_71271535_+	0	0	0	0	0	0	3	0	0	0	0	0
circRNA_01518|Chr10:71272014_71311129_+	0	0	2	0	0	0	0	0	0	0	0	0
circRNA_01519|Chr10:71287886_71311129_+	3	0	0	0	0	0	0	0	0	0	0	0
circRNA_01520|Chr10:71287886_71323079_+	0	0	0	0	0	2	0	0	0	0	0	0
circRNA_01521|Chr10:71292795_71298197_+	2	0	0	0	0	0	0	0	0	0	2	0
circRNA_01522|Chr10:71292795_71311129_+	0	0	0	0	2	0	0	3	0	0	0	0
circRNA_01523|Chr10:71294380_71306105_+	0	0	0	0	0	0	0	0	0	0	2	0
circRNA_01524|Chr10:71297308_71306105_+	3	9	7	8	0	5	9	0	3	3	2	0
circRNA_01525|Chr10:71297308_71311129_+	0	0	0	0	0	0	0	0	0	2	0	0
circRNA_01526|Chr10:71303915_71323079_+	0	0	0	3	2	3	0	2	0	0	0	0
circRNA_01527|Chr10:71305909_71311129_+	0	0	0	0	0	6	0	0	0	0	0	0
circRNA_01528|Chr10:71322147_71323079_+	4	7	5	7	0	10	6	4	0	5	11	5
circRNA_01529|Chr10:71332822_71338855_+	0	0	0	3	8	0	3	5	0	0	2	0
circRNA_01530|Chr10:71399723_71408228_-	0	0	2	0	0	0	0	4	0	3	2	2
circRNA_01531|Chr10:71405117_71408228_-	0	3	0	0	2	9	4	0	2	0	0	0
circRNA_01532|Chr10:71408165_71418840_-	0	0	0	0	3	0	0	0	0	0	0	0
circRNA_01533|Chr10:71515700_71519615_+	19	22	23	28	22	27	15	18	9	25	15	14
circRNA_01534|Chr10:71515700_71536674_+	0	0	0	2	0	0	0	0	0	0	0	0
circRNA_01535|Chr10:71515700_71567707_+	0	0	0	2	0	0	0	0	0	0	0	0
circRNA_01536|Chr10:71515700_71606595_+	0	0	0	0	0	2	0	0	0	0	0	0
circRNA_01537|Chr10:71546978_71557193_+	115	102	105	54	0	100	0	111	0	117	0	0
circRNA_01538|Chr10:71567498_71577610_+	3	0	0	3	0	0	0	0	0	0	0	0
circRNA_01539|Chr10:71567498_71606595_+	0	0	2	0	0	0	0	0	0	0	3	0
circRNA_01540|Chr10:71567498_71619206_+	0	3	0	5	0	0	0	0	0	0	0	0
circRNA_01541|Chr10:71567498_71663880_+	2	0	0	0	0	2	0	0	0	0	0	0
circRNA_01542|Chr10:71619063_71663880_+	0	0	0	0	0	6	0	0	0	0	0	0
circRNA_01543|Chr10:71619063_71666057_+	0	0	0	0	0	0	0	0	0	0	3	0
circRNA_01544|Chr10:71684888_71693808_+	0	0	0	0	0	2	0	0	0	0	0	0
circRNA_01545|Chr10:71684888_71702779_+	0	0	0	4	0	0	0	0	0	0	0	0
circRNA_01546|Chr10:71770016_71775089_-	0	0	0	0	3	0	0	0	0	0	2	0
circRNA_01547|Chr10:71770016_71799256_-	0	0	0	0	0	0	0	0	0	3	0	0
circRNA_01548|Chr10:72147777_72148017_+	0	0	2	6	0	3	0	0	0	0	0	0
circRNA_01549|Chr10:72171107_72179123_-	0	0	2	3	0	2	0	0	0	0	0	0
circRNA_01550|Chr10:72203091_72212356_+	0	0	0	0	0	0	0	17	0	0	0	0
circRNA_01551|Chr10:72309811_72319248_-	0	0	0	2	0	0	0	0	0	0	0	0
circRNA_01552|Chr10:72319128_72332113_-	0	0	0	0	0	5	0	0	0	0	0	0
circRNA_01553|Chr10:72329605_72332113_-	0	0	0	0	0	0	0	6	0	0	0	0
circRNA_01554|Chr10:72329605_72336388_-	0	0	0	0	3	0	0	0	0	0	0	2
circRNA_01555|Chr10:72329605_72340184_-	0	0	0	0	0	0	2	0	0	0	0	0
circRNA_01556|Chr10:72339727_72342209_-	0	0	0	0	3	0	0	0	0	0	0	0
circRNA_01557|Chr10:72359922_72371397_-	2	6	7	3	0	0	0	0	0	8	3	0
circRNA_01558|Chr10:72359922_72380358_-	3	0	0	2	0	0	0	0	0	0	0	0
circRNA_01559|Chr10:72359922_72397062_-	0	3	0	0	0	0	3	2	0	0	0	0
circRNA_01560|Chr10:72359922_72417059_-	0	0	3	3	0	0	0	0	0	0	0	0
circRNA_01561|Chr10:72359953_72380358_-	0	3	0	0	0	0	0	0	0	0	0	0
circRNA_01562|Chr10:72363013_72371397_-	0	0	0	0	3	0	0	0	0	0	0	0
circRNA_01563|Chr10:72365735_72371838_-	0	4	0	0	0	0	0	3	0	0	0	0
circRNA_01564|Chr10:72369079_72369874_-	0	0	0	0	0	0	0	2	0	0	0	0
circRNA_01565|Chr10:72369079_72371792_-	0	0	0	0	0	0	3	0	0	0	0	0
circRNA_01566|Chr10:72369079_72371838_-	8	11	6	9	20	19	14	10	8	3	7	2
circRNA_01567|Chr10:72389570_72397062_-	0	0	2	10	7	0	0	3	0	0	0	0
circRNA_01568|Chr10:72389570_72417059_-	0	3	0	3	2	4	0	3	0	3	0	0
circRNA_01569|Chr10:72924683_72931437_+	0	0	0	4	0	2	0	3	0	0	0	3
circRNA_01570|Chr10:72924683_72938843_+	3	0	6	15	4	6	5	2	2	10	7	2
circRNA_01571|Chr10:72924686_72938843_+	0	0	0	0	0	0	0	0	0	3	0	0
circRNA_01572|Chr10:72955739_72995574_+	0	0	0	0	2	0	0	0	0	0	0	0
circRNA_01573|Chr10:72958428_72970411_+	0	0	0	0	0	4	0	0	0	0	0	0
circRNA_01574|Chr10:73014639_73038307_+	0	0	0	0	0	0	0	0	3	0	0	0
circRNA_01575|Chr10:73518077_73593919_-	0	0	0	2	0	0	0	0	0	0	0	0
circRNA_01576|Chr10:73615333_73628965_-	0	0	3	3	0	0	0	3	0	0	0	0
circRNA_01577|Chr10:73717603_73732282_-	0	0	0	0	0	0	0	0	0	2	0	0
circRNA_01578|Chr10:73719451_73732282_-	0	0	0	0	0	2	0	0	0	0	0	0
circRNA_01579|Chr10:73731366_73741527_-	0	0	3	4	0	3	0	2	0	3	3	0
circRNA_01580|Chr10:73731366_73764510_-	0	0	0	0	0	0	0	0	0	4	0	0
circRNA_01581|Chr10:73751962_73764510_-	0	2	3	0	0	0	0	3	0	0	0	0
circRNA_01582|Chr10:73759988_73764510_-	0	0	0	7	6	0	4	6	0	2	6	2
circRNA_01583|Chr10:73759988_73778454_-	0	0	0	3	0	4	5	0	0	4	0	0
circRNA_01584|Chr10:73760859_73764510_-	0	0	0	0	0	0	2	0	0	0	0	0
circRNA_01585|Chr10:73854212_73857079_-	0	0	0	3	2	0	0	0	0	4	0	0
circRNA_01586|Chr10:73952261_73985026_-	4	0	3	0	0	0	3	0	0	0	0	0
circRNA_01587|Chr10:73961067_73961580_+	0	0	0	0	0	0	0	0	0	0	2	0
circRNA_01588|Chr10:73980841_73985026_-	0	6	3	7	0	8	5	9	3	10	0	3
circRNA_01589|Chr10:74022192_74026966_-	0	2	0	0	0	0	0	0	0	0	0	0
circRNA_01590|Chr10:74277341_74279469_-	0	0	0	0	0	0	2	0	0	0	0	0
circRNA_01591|Chr10:74292384_74292649_+	6	0	0	0	0	0	0	9	0	0	4	0
circRNA_01592|Chr10:74336161_74360921_-	4	0	0	0	0	0	0	0	0	0	0	0
circRNA_01593|Chr10:74336161_74360926_-	2	7	2	6	0	6	7	2	0	5	0	0
circRNA_01594|Chr10:74338952_74360926_-	0	0	4	5	0	5	0	0	0	4	0	0
circRNA_01595|Chr10:74343130_74346973_-	0	0	0	0	6	2	0	0	0	0	0	0
circRNA_01596|Chr10:74358091_74360926_-	2	0	0	6	0	2	0	0	2	4	0	2
circRNA_01597|Chr10:74358091_74366475_-	0	0	0	0	0	0	0	2	0	0	0	0
circRNA_01598|Chr10:74467237_74480363_+	2	0	0	0	0	0	0	0	0	3	0	0
circRNA_01599|Chr10:74467237_74490078_+	0	0	0	0	0	3	0	0	0	0	0	0
circRNA_01600|Chr10:74471246_74480363_+	0	0	4	2	3	0	0	0	0	0	0	0
circRNA_01601|Chr10:74474100_74490078_+	0	0	0	0	0	0	0	3	0	4	0	0
circRNA_01602|Chr10:74555144_74562163_-	0	0	0	0	0	0	0	0	2	0	0	0
circRNA_01603|Chr10:74558401_74566860_-	0	0	2	0	0	0	0	0	0	0	0	0
circRNA_01604|Chr10:74892407_74894828_+	0	0	2	0	0	0	0	0	0	0	4	0
circRNA_01605|Chr10:74927570_74932711_+	0	0	0	0	0	0	0	0	0	2	0	0
circRNA_01606|Chr10:75072793_75075465_+	2	0	0	0	0	0	0	0	0	0	0	0
circRNA_01607|Chr10:75337353_75340473_+	24	23	26	26	15	35	12	0	9	21	35	0
circRNA_01608|Chr10:75351099_75359108_+	0	0	0	0	4	0	0	0	0	0	0	2
circRNA_01609|Chr10:75353370_75359108_+	0	0	0	0	0	3	0	0	0	0	3	0
circRNA_01610|Chr10:75353698_75359108_+	8	5	6	6	3	12	11	10	0	0	4	13
circRNA_01611|Chr10:75678948_75742554_-	0	0	0	0	0	6	0	0	0	0	0	0
circRNA_01612|Chr10:75716115_75724525_-	0	0	0	3	0	0	0	0	0	2	0	3
circRNA_01613|Chr10:75716115_75805961_-	0	0	0	2	0	0	0	0	0	0	0	0
circRNA_01614|Chr10:76387276_76387791_-	0	0	0	8	0	0	0	2	0	3	0	0
circRNA_01615|Chr10:76387276_76388414_-	0	0	0	4	0	0	0	3	0	0	0	0
circRNA_01616|Chr10:76387276_76389141_-	0	0	0	0	0	0	2	0	0	0	0	0
circRNA_01617|Chr10:76388303_76396950_-	0	0	0	0	0	0	0	0	2	6	0	0
circRNA_01618|Chr10:76391517_76396950_-	0	0	0	0	2	0	0	2	0	0	0	0
circRNA_01619|Chr10:76391517_76399491_-	0	0	0	0	9	0	0	2	0	0	2	0
circRNA_01620|Chr10:76395667_76402451_-	0	0	0	0	0	0	0	0	2	0	0	0
circRNA_01621|Chr10:76395707_76399491_-	0	3	3	0	0	0	0	0	0	0	0	0
circRNA_01622|Chr10:76397592_76402451_-	0	0	0	0	0	0	0	0	0	3	0	0
circRNA_01623|Chr10:77710296_77726171_+	0	0	0	0	2	0	0	0	0	2	0	0
circRNA_01624|Chr10:77763094_77772738_+	0	0	2	0	0	0	0	0	0	0	0	0
circRNA_01625|Chr10:78063351_78073611_-	0	0	0	4	0	0	0	0	0	0	0	0
circRNA_01626|Chr10:78117809_78126033_-	0	3	0	3	5	3	4	2	3	4	6	0
circRNA_01627|Chr10:80968085_81004971_+	0	3	0	6	7	7	0	6	0	8	2	4
circRNA_01628|Chr10:80968085_81045614_+	0	0	0	0	0	3	0	2	0	0	0	0
circRNA_01629|Chr10:81004829_81013471_+	3	0	0	0	0	0	0	0	0	0	0	0
circRNA_01630|Chr10:81004829_81015503_+	0	3	0	0	0	0	0	0	0	0	0	0
circRNA_01631|Chr10:81605735_81612625_+	0	0	2	4	2	0	0	0	0	6	0	0
circRNA_01632|Chr10:81605735_81632510_+	0	0	0	5	0	0	0	0	0	0	0	0
circRNA_01633|Chr10:81629289_81631795_+	0	3	0	0	0	0	0	0	0	0	0	0
circRNA_01634|Chr10:81736165_81755839_+	2	0	0	0	0	3	0	0	0	0	0	0
circRNA_01635|Chr10:81751031_81755839_+	2	0	0	0	0	0	0	0	0	0	0	0
circRNA_01636|Chr10:81783627_81795318_+	4	0	0	0	0	0	0	0	0	0	0	0
circRNA_01637|Chr10:81798931_81799587_+	0	0	0	3	2	4	0	2	0	2	0	0
circRNA_01638|Chr10:82035053_82035310_-	0	0	0	0	2	0	0	0	0	0	0	0
circRNA_01639|Chr10:82038227_82039192_+	0	0	0	3	0	0	2	0	2	4	0	0
circRNA_01640|Chr10:82136264_82144152_-	0	0	0	6	0	0	0	0	6	3	0	0
circRNA_01641|Chr10:83101669_83114195_-	0	4	0	0	0	3	0	0	0	3	0	4
circRNA_01642|Chr10:83119422_83125500_-	0	2	0	0	0	0	0	3	0	0	0	0
circRNA_01643|Chr10:83271590_83275346_+	0	0	0	0	0	0	0	0	2	0	0	0
circRNA_01644|Chr10:83556702_83562183_+	0	0	0	3	0	0	0	0	0	0	0	0
circRNA_01645|Chr10:85100559_85105178_-	0	0	3	0	0	0	0	0	0	0	0	0
circRNA_01646|Chr10:85109546_85112742_-	0	0	0	0	0	0	0	0	0	5	0	0
circRNA_01647|Chr10:85140779_85140933_+	0	0	0	0	0	0	5	0	0	0	0	0
circRNA_01648|Chr10:85146827_85148338_-	0	0	0	3	0	0	0	0	0	3	0	0
circRNA_01649|Chr10:85146827_85176589_-	0	0	0	0	0	0	0	0	3	0	0	0
circRNA_01650|Chr10:85148231_85166817_-	0	3	0	2	0	0	0	0	0	0	0	0
circRNA_01651|Chr10:85148231_85178467_-	0	0	0	0	0	2	0	0	0	0	0	0
circRNA_01652|Chr10:85152702_85162508_-	0	3	0	0	0	0	0	0	0	0	0	0
circRNA_01653|Chr10:85152702_85172858_-	0	2	0	0	0	0	0	0	0	0	0	0
circRNA_01654|Chr10:85153279_85166817_-	3	5	2	0	0	4	4	3	0	4	0	0
circRNA_01655|Chr10:85158203_85166817_-	0	0	0	0	2	0	0	0	0	0	0	0
circRNA_01656|Chr10:85159836_85180360_-	0	0	0	0	0	0	0	0	0	0	2	0
circRNA_01657|Chr10:85162369_85172858_-	0	0	0	0	3	0	0	0	0	0	0	0
circRNA_01658|Chr10:85164768_85166817_-	3	4	0	7	4	0	0	4	0	0	6	4
circRNA_01659|Chr10:85164768_85171060_-	2	6	0	7	4	9	2	0	0	8	0	0
circRNA_01660|Chr10:85164768_85172858_-	6	0	2	4	5	0	0	5	2	3	6	0
circRNA_01661|Chr10:85166708_85172858_-	0	0	0	0	0	2	0	0	0	0	0	0
circRNA_01662|Chr10:85169572_85172858_-	26	9	13	14	12	15	16	23	10	18	6	9
circRNA_01663|Chr10:85169572_85178467_-	0	0	0	0	0	0	0	0	0	0	2	0
circRNA_01664|Chr10:85169572_85180360_-	0	0	0	0	0	4	0	0	0	0	0	0
circRNA_01665|Chr10:85170956_85172858_-	0	0	0	0	0	0	0	0	0	0	0	3
circRNA_01666|Chr10:85170956_85178467_-	0	0	0	0	0	3	0	0	0	0	0	0
circRNA_01667|Chr10:85329708_85330427_+	0	0	0	0	0	0	0	0	0	6	0	0
circRNA_01668|Chr10:86045942_86055293_-	2	0	0	3	0	0	0	0	0	0	0	0
circRNA_01669|Chr10:86051344_86064208_-	2	0	0	0	0	0	0	0	0	0	0	0
circRNA_01670|Chr10:86113630_86131688_-	0	0	0	0	0	2	0	0	0	0	0	0
circRNA_01671|Chr10:86175962_86180040_+	0	3	0	0	0	0	0	0	0	0	0	0
circRNA_01672|Chr10:86175962_86184480_+	0	0	2	0	0	0	0	2	2	0	0	0
circRNA_01673|Chr10:86175962_86195240_+	16	6	2	9	19	14	9	6	10	18	12	13
circRNA_01674|Chr10:86175962_86204893_+	0	0	0	0	0	0	0	0	0	0	2	0
circRNA_01675|Chr10:86175962_86227004_+	0	0	0	0	0	5	0	0	0	0	0	0
circRNA_01676|Chr10:86199507_86200782_+	3	2	0	4	0	2	2	0	0	2	0	0
circRNA_01677|Chr10:86222510_86227004_+	0	7	6	13	12	2	6	13	2	8	7	9
circRNA_01678|Chr10:86734306_86738981_+	2	0	0	4	5	4	4	0	0	6	6	0
circRNA_01679|Chr10:86757759_86763112_+	2	0	0	0	0	0	0	0	0	0	0	0
circRNA_01680|Chr10:86876147_86877951_+	0	0	0	0	3	0	0	0	0	0	0	0
circRNA_01681|Chr10:87121149_87121482_+	0	0	0	0	0	0	0	0	0	0	2	0
circRNA_01682|Chr10:88397108_88397582_-	0	0	0	0	2	2	0	4	0	0	0	0
circRNA_01683|Chr10:88691778_88697079_-	0	0	5	6	0	0	0	5	0	11	0	0
circRNA_01684|Chr10:88708336_88712311_-	0	0	0	0	0	0	0	0	0	4	0	0
circRNA_01685|Chr10:88807421_88815808_-	0	0	2	0	0	0	0	0	2	0	0	0
circRNA_01686|Chr10:88959731_88960323_+	0	0	0	0	2	0	6	0	0	0	4	0
circRNA_01687|Chr10:89036545_89074755_+	13	0	0	0	0	3	0	0	0	0	0	0
circRNA_01688|Chr10:89401931_89409533_-	0	0	0	0	0	0	0	0	2	0	0	0
circRNA_01689|Chr10:89402919_89409533_-	0	0	3	3	2	0	0	0	4	0	0	0
circRNA_01690|Chr10:89467085_89470631_+	0	3	0	0	0	0	0	0	0	0	0	0
circRNA_01691|Chr10:89490010_89490298_+	0	0	0	2	0	0	0	0	0	0	0	0
circRNA_01692|Chr10:89653117_89659270_+	0	0	0	0	0	2	0	0	2	0	0	0
circRNA_01693|Chr10:89667527_89671438_+	0	0	0	0	0	0	0	0	0	0	2	0
circRNA_01694|Chr10:90163283_90169850_-	0	0	0	0	0	0	0	2	0	0	0	0
circRNA_01695|Chr10:90433263_90444110_-	0	5	9	9	8	9	5	5	4	3	3	2
circRNA_01696|Chr10:90433263_90454708_-	0	0	0	0	0	6	0	2	0	0	4	0
circRNA_01697|Chr10:90433263_90473134_-	0	0	0	0	0	0	0	6	0	0	0	0
circRNA_01698|Chr10:90443967_90454708_-	4	0	2	6	8	2	2	0	3	7	5	3
circRNA_01699|Chr10:90443967_90473134_-	0	2	0	0	3	6	0	0	4	3	2	0
circRNA_01700|Chr10:90443967_90475935_-	0	0	0	0	0	0	0	0	0	0	0	2
circRNA_01701|Chr10:90451815_90473134_-	0	0	0	0	0	0	0	0	2	0	0	0
circRNA_01702|Chr10:90539227_90541000_-	0	0	0	0	0	0	0	0	0	0	0	2
circRNA_01703|Chr10:90648855_90650431_-	0	0	0	0	0	3	0	2	0	0	0	0
circRNA_01704|Chr10:90749189_90749801_-	0	0	0	0	0	3	0	0	0	0	0	0
circRNA_01705|Chr10:90949093_90975559_-	0	0	0	0	5	0	4	3	0	0	0	4
circRNA_01706|Chr10:90955610_90962126_-	0	0	0	5	0	0	0	0	0	0	0	0
circRNA_01707|Chr10:91140959_91159440_+	0	3	3	0	0	0	0	0	2	0	0	0
circRNA_01708|Chr10:91144151_91149247_+	0	0	3	0	0	0	0	0	0	0	0	0
circRNA_01709|Chr10:91148261_91149247_+	0	2	0	3	0	0	0	0	0	0	0	0
circRNA_01710|Chr10:91168170_91169492_-	0	0	0	3	0	2	0	0	0	0	0	0
circRNA_01711|Chr10:91614886_91658350_-	0	0	0	0	0	0	0	0	0	0	2	0
circRNA_01712|Chr10:91614886_91661574_-	0	0	0	0	0	0	3	0	0	0	0	0
circRNA_01713|Chr10:91902765_91917394_-	4	0	0	9	6	0	7	4	0	3	4	9
circRNA_01714|Chr10:91913305_91917394_-	0	0	0	0	3	2	0	3	4	0	0	0
circRNA_01715|Chr10:91913305_91973005_-	0	0	0	0	0	0	0	0	0	4	0	0
circRNA_01716|Chr10:91934981_91973005_-	0	0	0	0	0	8	0	0	0	0	0	0
circRNA_01717|Chr10:91965974_91969538_-	5	0	0	7	4	7	0	4	0	4	0	0
circRNA_01718|Chr10:91965974_91973005_-	17	15	3	17	13	20	6	13	7	18	3	0
circRNA_01719|Chr10:91965974_91981908_-	0	0	0	2	0	0	0	0	0	0	0	0
circRNA_01720|Chr10:91965974_91986242_-	0	0	0	0	0	0	0	0	0	0	0	2
circRNA_01721|Chr10:91968439_91973005_-	0	0	2	0	0	0	0	0	0	0	0	0
circRNA_01722|Chr10:92359279_92374255_+	0	0	2	0	0	0	0	0	0	0	0	0
circRNA_01723|Chr10:92406311_92412581_-	0	0	0	0	0	3	0	0	0	0	0	0
circRNA_01724|Chr10:92406311_92424322_-	0	3	0	0	0	0	0	0	0	0	0	0
circRNA_01725|Chr10:92406311_92432295_-	0	6	0	0	3	2	0	2	0	4	4	2
circRNA_01726|Chr10:92406311_92476192_-	0	0	0	5	0	0	0	0	0	0	0	7
circRNA_01727|Chr10:92411765_92476192_-	0	0	0	0	0	0	0	0	0	0	0	3
circRNA_01728|Chr10:92424212_92432295_-	0	0	0	2	0	0	4	0	0	0	4	0
circRNA_01729|Chr10:92424212_92476192_-	3	0	0	0	0	0	0	0	5	7	4	2
circRNA_01730|Chr10:92432154_92476192_-	3	5	0	0	0	2	0	0	0	0	0	0
circRNA_01731|Chr10:92474821_92476192_-	69	36	71	81	55	55	51	53	32	66	42	64
circRNA_01732|Chr10:92575022_92578520_-	0	0	0	0	0	2	0	0	0	2	0	3
circRNA_01733|Chr10:93438715_93441515_+	11	0	0	0	2	0	2	0	0	0	0	0
circRNA_01734|Chr10:93438715_93451644_+	0	0	0	4	2	3	2	0	0	0	4	2
circRNA_01735|Chr10:93439729_93471445_+	0	0	0	0	0	0	4	0	0	0	0	0
circRNA_01736|Chr10:93451477_93465700_+	2	0	0	0	0	0	0	0	0	0	0	0
circRNA_01737|Chr10:93451477_93471445_+	3	3	0	5	0	4	8	0	0	0	0	0
circRNA_01738|Chr10:93451477_93483645_+	2	6	0	8	11	5	0	9	3	7	2	4
circRNA_01739|Chr10:93464374_93483645_+	0	0	0	0	0	4	0	0	0	4	0	0
circRNA_01740|Chr10:93470616_93471445_+	0	2	0	2	0	0	0	0	0	0	0	0
circRNA_01741|Chr10:93470616_93492602_+	2	0	0	0	0	0	0	0	0	0	0	0
circRNA_01742|Chr10:93495128_93496106_+	0	2	0	0	0	0	0	0	0	0	0	0
circRNA_01743|Chr10:93841361_93901383_+	0	0	0	2	0	0	0	0	0	0	0	0
circRNA_01744|Chr10:93967141_94011939_+	2	0	0	0	0	0	0	0	0	0	0	0
circRNA_01745|Chr10:94292693_94314584_+	0	8	2	3	5	0	0	2	0	4	3	0
circRNA_01746|Chr10:94292693_94320863_+	0	0	3	0	0	3	0	0	0	0	2	0
circRNA_01747|Chr10:94307816_94314584_+	0	0	0	0	0	0	0	4	0	0	2	0
circRNA_01748|Chr10:94307816_94320863_+	2	4	3	6	4	5	2	7	5	2	6	7
circRNA_01749|Chr10:94311573_94320863_+	0	0	0	3	2	0	0	4	0	0	0	0
circRNA_01750|Chr10:94392764_94403952_-	0	0	0	0	0	2	0	0	0	0	0	0
circRNA_01751|Chr10:94414780_94421530_+	0	0	0	2	0	0	0	0	0	0	0	0
circRNA_01752|Chr10:94506486_94506688_+	0	0	0	0	0	0	0	2	0	0	0	0
circRNA_01753|Chr10:94615617_94617077_-	0	3	0	4	2	0	0	0	0	2	0	0
circRNA_01754|Chr10:94699175_94741510_-	2	0	0	0	0	0	0	0	0	0	0	0
circRNA_01755|Chr10:94723925_94739620_-	0	0	0	0	0	0	0	2	0	0	0	0
circRNA_01756|Chr10:94723925_94741510_-	0	0	0	3	0	0	0	0	0	0	0	0
circRNA_01757|Chr10:94736672_94739620_-	0	0	0	0	2	0	0	0	0	0	0	0
circRNA_01758|Chr10:94736672_94741510_-	0	0	0	0	2	0	0	0	0	0	0	0
circRNA_01759|Chr10:94758719_94760369_-	0	0	0	3	0	0	0	0	0	0	0	0
circRNA_01760|Chr10:94983303_94985959_-	0	0	0	0	0	2	0	0	0	0	0	0
circRNA_01761|Chr10:95011069_95011298_-	0	0	0	0	0	0	0	3	0	0	0	0
circRNA_01762|Chr10:95011921_95015797_+	0	0	0	0	0	0	0	0	0	0	0	3
circRNA_01763|Chr10:95029081_95038778_-	0	0	0	0	0	2	0	3	0	0	0	0
circRNA_01764|Chr10:95029081_95044344_-	0	0	4	0	0	2	2	0	0	0	0	0
circRNA_01765|Chr10:95038675_95044344_-	0	2	0	0	0	0	0	0	0	0	0	0
circRNA_01766|Chr10:95049108_95070099_-	0	0	0	2	0	0	0	0	0	0	0	0
circRNA_01767|Chr10:95049108_95074409_-	0	0	0	0	0	3	0	3	0	0	0	0
circRNA_01768|Chr10:95054759_95074409_-	0	2	0	0	0	0	0	0	0	0	0	0
circRNA_01769|Chr10:95058430_95074409_-	0	0	0	0	0	4	0	0	0	0	0	0
circRNA_01770|Chr10:95062921_95074409_-	0	0	0	0	0	0	3	0	0	0	0	0
circRNA_01771|Chr10:95065383_95074409_-	0	0	0	0	5	0	0	0	0	0	0	0
circRNA_01772|Chr10:95255058_95290877_-	0	0	0	0	0	0	3	0	0	0	0	0
circRNA_01773|Chr10:95265354_95268582_-	2	0	0	0	0	0	0	2	0	0	0	0
circRNA_01774|Chr10:95274446_95299099_-	0	0	0	0	0	0	0	0	0	3	0	0
circRNA_01775|Chr10:95284361_95290877_-	0	0	0	0	0	0	0	0	2	0	0	0
circRNA_01776|Chr10:95288570_95299099_-	6	17	7	15	12	7	5	4	2	24	10	9
circRNA_01777|Chr10:95293891_95299099_-	0	2	0	3	5	0	0	0	0	0	2	0
circRNA_01778|Chr10:95296828_95299099_-	0	0	0	0	0	0	0	0	0	0	0	3
circRNA_01779|Chr10:95297296_95297651_-	0	0	0	0	0	0	0	0	0	3	0	0
circRNA_01780|Chr10:95311195_95315537_-	0	0	0	0	2	0	0	0	0	0	3	4
circRNA_01781|Chr10:95311934_95315537_-	0	0	0	0	0	0	0	0	0	0	2	0
circRNA_01782|Chr10:95327724_95328546_-	2	0	0	0	3	0	0	0	0	0	5	0
circRNA_01783|Chr10:95393398_95399832_-	0	0	0	2	0	0	0	0	0	0	0	0
circRNA_01784|Chr10:95396660_95398698_-	0	0	0	0	0	2	0	0	0	0	0	0
circRNA_01785|Chr10:95396660_95400965_-	0	0	0	3	0	0	0	0	0	0	0	0
circRNA_01786|Chr10:95398180_95399832_-	0	0	0	0	0	0	0	0	0	2	0	0
circRNA_01787|Chr10:95398180_95401776_-	0	0	0	0	2	0	0	0	0	0	0	0
circRNA_01788|Chr10:95814871_95824793_+	0	0	0	0	0	3	0	2	0	0	0	0
circRNA_01789|Chr10:95814871_95842303_+	0	0	0	3	0	0	0	0	0	0	0	0
circRNA_01790|Chr10:95814871_95858880_+	0	0	0	0	0	0	0	3	0	0	0	0
circRNA_01791|Chr10:95841063_95893306_+	0	0	0	0	0	0	0	0	0	0	0	3
circRNA_01792|Chr10:95847283_95858880_+	4	0	0	5	0	0	0	0	0	0	0	0
circRNA_01793|Chr10:96228314_96266403_-	0	2	0	0	0	0	3	0	0	0	0	0
circRNA_01794|Chr10:96264760_96266403_-	6	0	0	9	11	17	6	10	0	3	3	4
circRNA_01795|Chr10:96672236_96679543_+	14	16	29	28	0	18	17	17	26	22	17	14
circRNA_01796|Chr10:96672236_96722491_+	2	0	8	9	2	9	4	3	13	8	3	2
circRNA_01797|Chr10:96675687_96722491_+	0	4	0	0	0	0	0	0	0	0	0	0
circRNA_01798|Chr10:96720686_96722491_+	3	0	0	2	0	0	0	0	3	3	0	0
circRNA_01799|Chr10:96720686_96759922_+	0	0	0	0	0	2	0	4	0	0	0	0
circRNA_01800|Chr10:96720686_96793149_+	2	0	0	0	0	0	0	0	0	0	0	0
circRNA_01801|Chr10:96759545_96793149_+	5	4	0	5	2	0	0	7	0	0	0	0
circRNA_01802|Chr10:96759545_96821139_+	0	0	0	0	0	0	0	4	0	0	0	0
circRNA_01803|Chr10:96779496_96821139_+	0	0	0	3	0	0	0	0	0	0	0	0
circRNA_01804|Chr10:96779496_96871716_+	0	0	0	2	0	0	0	0	0	0	0	0
circRNA_01805|Chr10:96794637_96871716_+	0	0	0	0	0	0	0	3	0	0	0	0
circRNA_01806|Chr10:96811460_96821139_+	4	0	4	6	2	0	9	4	4	12	3	0
circRNA_01807|Chr10:96811460_96854240_+	2	0	0	0	0	3	0	5	0	0	0	2
circRNA_01808|Chr10:96811460_96871716_+	0	0	0	0	5	0	0	0	0	0	0	0
circRNA_01809|Chr10:96811879_96821139_+	0	0	2	0	0	2	4	0	0	0	3	0
circRNA_01810|Chr10:97023339_97094834_+	0	0	0	0	2	0	0	0	0	0	0	0
circRNA_01811|Chr10:97515175_97515341_+	0	0	0	0	0	0	0	0	0	0	3	0
circRNA_01812|Chr10:97520386_97526704_-	0	0	0	0	0	0	0	2	0	0	0	0
circRNA_01813|Chr10:97520386_97536050_-	4	3	5	12	5	4	4	0	2	6	0	0
circRNA_01814|Chr10:97526617_97536050_-	0	0	0	0	0	0	0	0	2	0	0	0
circRNA_01815|Chr10:97532171_97536050_-	0	0	0	2	0	0	4	3	0	0	0	0
circRNA_01816|Chr10:97543635_97544579_-	0	0	0	2	0	0	0	0	0	0	0	0
circRNA_01817|Chr10:97555577_97562066_-	0	0	0	0	0	0	0	0	0	0	4	0
circRNA_01818|Chr10:97555577_97562854_-	0	2	4	2	0	0	4	0	0	4	0	0
circRNA_01819|Chr10:97555577_97568711_-	13	13	16	34	10	22	13	13	15	25	23	10
circRNA_01820|Chr10:97559328_97562066_-	3	12	3	4	8	3	3	2	3	5	5	3
circRNA_01821|Chr10:97561117_97561291_+	0	0	2	0	0	0	0	0	0	0	0	0
circRNA_01822|Chr10:97768774_97774086_+	0	0	0	2	0	0	0	0	0	0	3	0
circRNA_01823|Chr10:97769600_97774086_+	5	2	4	0	3	3	6	0	5	0	0	8
circRNA_01824|Chr10:97771263_97774086_+	9	14	13	7	10	13	10	6	3	23	6	3
circRNA_01825|Chr10:97800114_97815554_+	0	0	0	0	0	0	0	0	0	0	3	0
circRNA_01826|Chr10:97800114_97827316_+	0	0	4	2	0	0	0	0	0	0	0	0
circRNA_01827|Chr10:98339552_98360556_-	0	0	0	0	0	0	0	0	3	0	0	0
circRNA_01828|Chr10:98792682_98804724_+	0	0	0	0	0	0	0	5	0	0	0	0
circRNA_01829|Chr10:102045162_102079765_-	0	0	0	0	0	0	0	3	0	0	0	0
circRNA_01830|Chr10:103235761_103239662_+	2	0	0	2	0	0	0	0	0	0	0	0
circRNA_01831|Chr10:103236816_103237258_+	0	0	3	0	0	0	0	0	0	0	0	0
circRNA_01832|Chr10:103586432_103677527_-	0	0	0	7	0	0	0	0	0	0	4	0
circRNA_01833|Chr10:104119642_104134011_+	0	0	2	0	0	0	0	0	0	0	0	0
circRNA_01834|Chr10:104123119_104123476_+	0	2	0	0	0	0	0	0	0	0	0	0
circRNA_01835|Chr10:104600759_104602665_+	0	3	0	0	0	0	2	0	0	0	0	0
circRNA_01836|Chr10:104600759_104603167_+	0	0	2	0	0	0	0	0	0	0	0	0
circRNA_01837|Chr10:104622040_104624774_-	0	0	0	0	0	0	2	0	0	0	0	0
circRNA_01838|Chr10:104706087_104713428_-	2	5	0	0	0	0	0	0	0	0	0	0
circRNA_01839|Chr10:104730488_104732216_-	0	0	0	0	0	0	3	0	0	0	0	3
circRNA_01840|Chr10:104956981_104999940_+	0	0	0	0	6	2	0	0	0	0	0	0
circRNA_01841|Chr10:105127208_105131439_-	0	0	0	0	0	0	0	2	0	0	0	0
circRNA_01842|Chr10:105317626_105321068_-	0	7	0	0	0	0	3	0	0	0	0	0
circRNA_01843|Chr10:105350280_105352728_-	2	0	0	0	0	0	0	0	0	0	0	0
circRNA_01844|Chr10:105438514_105449755_-	0	0	0	0	0	2	0	3	0	0	0	0
circRNA_01845|Chr10:105632728_105634931_+	0	4	0	4	0	0	0	0	0	2	0	0
circRNA_01846|Chr10:105655103_105655259_-	0	0	5	0	0	0	0	0	0	0	0	0
circRNA_01847|Chr10:105781957_105785585_-	0	0	0	4	0	0	0	0	0	0	0	0
circRNA_01848|Chr10:106094959_106103527_+	0	0	0	0	0	0	0	0	0	2	0	0
circRNA_01849|Chr10:106673704_106699402_+	6	4	7	18	6	3	6	5	4	6	8	5
circRNA_01850|Chr10:106712126_106721811_+	5	0	5	3	4	6	8	5	0	4	6	0
circRNA_01851|Chr10:106712126_106730611_+	0	2	0	0	0	0	0	0	0	0	0	0
circRNA_01852|Chr10:106750657_106754170_+	0	0	0	0	0	5	0	0	0	0	0	0
circRNA_01853|Chr10:107297220_107298824_-	0	0	0	0	0	0	0	0	0	0	2	0
circRNA_01854|Chr10:108262139_108265502_-	0	0	0	0	0	0	0	3	0	0	0	0
circRNA_01855|Chr10:108265316_108266518_-	0	0	0	0	0	0	0	2	0	0	0	0
circRNA_01856|Chr10:108486117_108494849_+	10	3	8	9	0	0	0	0	0	0	0	0
circRNA_01857|Chr10:109013149_109018917_+	0	0	0	0	0	0	0	0	2	0	3	0
circRNA_01858|Chr10:109147238_109148654_+	0	0	0	0	0	0	0	0	2	0	0	0
circRNA_01859|Chr10:109196237_109202434_-	0	2	0	0	0	0	0	0	0	0	0	0
circRNA_01860|Chr10:109538558_109540047_+	0	0	0	8	5	0	0	3	6	0	3	0
circRNA_01861|Chr10:109574583_109588126_-	0	0	0	0	0	0	2	0	3	2	0	0
circRNA_01862|Chr10:109754865_109755050_+	0	0	2	0	0	0	0	0	0	0	0	0
circRNA_01863|Chr10:109754888_109755050_+	0	0	0	2	0	0	0	0	3	0	0	0
circRNA_01864|Chr10:109754906_109755050_+	0	0	0	4	0	0	0	0	0	2	0	0
circRNA_01865|Chr10:110043769_110090416_-	5	0	0	0	0	0	5	0	0	4	0	0
circRNA_01866|Chr10:110101466_110101880_-	2	0	5	4	4	2	0	2	2	5	3	0
circRNA_01867|Chr10:110157631_110164041_-	0	0	0	0	0	0	0	0	0	0	0	3
circRNA_01868|Chr10:110495072_110500097_+	3	2	0	7	3	0	0	0	0	3	2	0
circRNA_01869|Chr10:110495072_110508344_+	0	0	0	0	0	4	0	3	4	3	0	2
circRNA_01870|Chr10:110495072_110509297_+	0	0	0	0	6	0	0	0	0	0	0	3
circRNA_01871|Chr10:110495072_110519755_+	0	0	0	0	0	0	2	0	0	0	0	0
circRNA_01872|Chr10:110505762_110508344_+	6	3	0	4	0	0	0	0	5	0	7	0
circRNA_01873|Chr10:110505762_110509297_+	0	0	0	0	0	0	0	2	0	0	3	0
circRNA_01874|Chr10:110533622_110539223_-	0	0	0	2	0	0	0	0	0	0	0	0
circRNA_01875|Chr10:110535457_110536927_-	0	2	6	0	0	5	0	0	0	0	0	0
circRNA_01876|Chr10:110568475_110583431_-	0	0	0	2	0	0	0	0	0	0	0	0
circRNA_01877|Chr10:110651174_110665630_+	0	4	0	3	2	2	6	0	0	0	11	0
circRNA_01878|Chr10:110651174_110690679_+	0	0	0	0	0	0	0	0	0	0	0	2
circRNA_01879|Chr10:110660436_110690679_+	0	0	0	2	0	0	0	0	0	0	0	0
circRNA_01880|Chr10:110665498_110690679_+	3	4	6	6	0	10	0	2	2	4	10	0
circRNA_01881|Chr10:110680099_110690679_+	13	10	2	28	17	16	9	25	4	16	18	20
circRNA_01882|Chr10:110680099_110701222_+	0	0	0	4	0	0	0	0	0	0	0	0
circRNA_01883|Chr10:110680099_110736758_+	0	0	0	4	3	0	0	0	0	2	0	0
circRNA_01884|Chr10:110762982_110777488_+	2	0	0	0	0	3	3	0	0	0	0	0
circRNA_01885|Chr10:110775217_110791137_+	0	0	0	0	0	0	2	0	0	0	0	0
circRNA_01886|Chr11:677727_678387_-	0	0	0	0	0	0	0	0	0	0	3	0
circRNA_01887|Chr11:1835190_1844275_-	0	0	0	0	0	0	0	0	0	5	0	0
circRNA_01888|Chr11:1857422_1874824_-	0	0	0	0	0	0	0	0	0	2	2	0
circRNA_01889|Chr11:2672491_2678232_-	0	0	0	0	0	0	0	0	0	0	2	0
circRNA_01890|Chr11:4261640_4327130_-	0	0	0	0	2	0	0	0	0	0	0	0
circRNA_01891|Chr11:4324302_4397333_-	0	0	0	5	0	0	0	0	0	0	0	0
circRNA_01892|Chr11:7355304_7362812_+	0	0	3	0	6	3	0	0	2	5	4	5
circRNA_01893|Chr11:9799899_9800225_+	0	0	0	0	0	0	0	2	0	0	0	0
circRNA_01894|Chr11:10020678_10022991_+	9	11	7	8	7	6	6	3	0	2	4	3
circRNA_01895|Chr11:11125577_11157841_-	0	0	0	0	0	0	2	0	0	0	0	0
circRNA_01896|Chr11:11516554_11516880_-	3	0	2	5	0	0	0	0	2	0	0	0
circRNA_01897|Chr11:14265418_14285563_-	0	0	3	3	0	2	3	3	3	5	0	0
circRNA_01898|Chr11:14345506_14374456_-	0	0	0	3	0	0	0	0	0	0	0	0
circRNA_01899|Chr11:14345506_14380833_-	8	0	0	2	0	3	0	0	0	0	0	0
circRNA_01900|Chr11:14361297_14380833_-	3	0	0	14	0	2	0	0	4	0	2	0
circRNA_01901|Chr11:14361297_14392395_-	0	0	0	0	0	0	0	0	3	0	0	0
circRNA_01902|Chr11:14700873_14721315_-	0	0	3	4	0	2	0	0	0	2	0	0
circRNA_01903|Chr11:14735059_14735247_-	0	3	0	0	0	0	0	0	0	0	0	0
circRNA_01904|Chr11:15457479_15474826_+	0	0	0	0	0	3	0	5	5	0	2	0
circRNA_01905|Chr11:15472547_15474826_+	0	0	0	0	0	0	0	0	0	2	0	3
circRNA_01906|Chr11:17053321_17057126_-	0	0	0	0	0	0	0	0	0	2	0	0
circRNA_01907|Chr11:20474484_20504631_+	0	0	0	0	0	0	0	0	0	0	0	2
circRNA_01908|Chr11:20501666_20531756_+	0	0	8	0	2	0	2	3	0	4	0	0
circRNA_01909|Chr11:24297925_24304985_+	5	3	5	4	3	5	8	6	3	13	12	0
circRNA_01910|Chr11:24297925_24311369_+	0	0	3	0	0	0	0	0	0	0	0	0
circRNA_01911|Chr11:24479964_24492504_-	0	0	0	0	0	0	2	0	0	0	0	0
circRNA_01912|Chr11:24479964_24498116_-	0	0	0	0	0	0	0	0	0	0	4	2
circRNA_01913|Chr11:24479964_24512332_-	0	0	0	0	0	0	0	0	0	0	0	3
circRNA_01914|Chr11:24527899_24550752_-	0	3	0	0	0	0	0	0	0	0	3	0
circRNA_01915|Chr11:24547990_24550752_-	2	2	0	8	7	5	0	0	0	0	3	3
circRNA_01916|Chr11:25432866_25442758_-	0	4	0	3	0	3	2	3	0	0	0	0
circRNA_01917|Chr11:27045413_27072257_-	0	0	0	0	0	2	0	0	0	0	0	0
circRNA_01918|Chr11:27927477_27971358_-	0	0	0	3	0	0	0	0	0	0	0	0
circRNA_01919|Chr11:27949456_27971358_-	6	5	8	9	9	4	3	3	3	6	2	5
circRNA_01920|Chr11:27967522_27971358_-	5	0	5	3	0	0	4	0	0	6	0	0
circRNA_01921|Chr11:28188703_28188853_-	0	0	2	0	0	0	0	0	0	0	0	0
circRNA_01922|Chr11:28230836_28322962_+	0	0	0	0	3	0	0	0	0	3	0	0
circRNA_01923|Chr11:28230836_28330319_+	0	0	0	0	0	0	2	0	0	0	0	0
circRNA_01924|Chr11:29967593_29992834_-	2	9	5	0	6	7	0	6	0	0	0	4
circRNA_01925|Chr11:30029802_30036752_-	0	0	0	0	0	0	0	0	2	0	0	0
circRNA_01926|Chr11:30029802_30051114_-	0	0	0	0	0	0	0	0	0	0	0	2
circRNA_01927|Chr11:30385457_30407277_-	0	0	0	0	0	0	0	2	0	0	0	0
circRNA_01928|Chr11:30621226_30642850_+	2	0	0	0	0	0	0	0	0	0	0	0
circRNA_01929|Chr11:30630766_30647796_+	0	4	0	3	0	0	0	0	0	3	0	2
circRNA_01930|Chr11:30949320_30954811_-	0	0	0	0	0	0	0	0	0	0	0	2
circRNA_01931|Chr11:31125778_31140341_-	0	0	0	0	0	0	0	2	0	0	0	0
circRNA_01932|Chr11:31125778_31152507_-	0	0	0	0	0	0	0	0	2	0	0	0
circRNA_01933|Chr11:31125778_31161288_-	0	0	0	0	0	0	4	0	0	0	0	0
circRNA_01934|Chr11:31130886_31135102_-	0	0	0	0	0	2	0	0	0	0	0	0
circRNA_01935|Chr11:31147232_31152507_-	0	2	0	2	2	0	0	0	0	0	3	0
circRNA_01936|Chr11:31192558_31194843_-	0	0	0	0	0	0	0	0	0	0	2	0
circRNA_01937|Chr11:31205358_31212144_-	0	0	0	0	0	0	0	0	2	0	0	0
circRNA_01938|Chr11:31723564_31733245_-	0	0	0	4	0	2	2	2	0	0	0	0
circRNA_01939|Chr11:31723564_31734005_-	0	0	0	0	0	0	0	0	2	0	0	0
circRNA_01940|Chr11:31730115_31733245_-	0	0	0	0	0	2	0	0	0	0	0	0
circRNA_01941|Chr11:31787922_31788551_-	0	0	0	0	0	0	0	0	2	0	0	0
circRNA_01942|Chr11:31793660_31797962_-	0	0	3	0	0	0	0	0	0	0	0	0
circRNA_01943|Chr11:31943121_31946043_+	0	0	0	0	0	0	0	2	0	0	0	0
circRNA_01944|Chr11:31943121_31955266_+	0	3	0	4	0	5	0	0	0	0	0	3
circRNA_01945|Chr11:31943121_31979720_+	0	0	0	0	0	0	0	3	0	0	0	0
circRNA_01946|Chr11:31974630_31979720_+	0	0	0	0	0	0	0	0	0	0	2	0
circRNA_01947|Chr11:34017712_34018067_+	2	0	0	3	0	3	2	2	0	0	2	0
circRNA_01948|Chr11:34055747_34073206_+	0	0	0	0	0	0	0	0	0	3	0	0
circRNA_01949|Chr11:34060062_34073206_+	10	7	8	16	8	13	8	13	6	8	3	9
circRNA_01950|Chr11:34064815_34070810_+	0	0	2	0	2	0	0	0	0	2	0	0
circRNA_01951|Chr11:34064819_34070810_+	0	0	0	0	2	0	0	0	0	0	0	0
circRNA_01952|Chr11:34065892_34070810_+	3	9	4	4	12	8	2	5	9	2	0	8
circRNA_01953|Chr11:34065959_34078593_+	0	5	0	0	0	0	0	0	0	3	0	0
circRNA_01954|Chr11:34067716_34073206_+	0	5	0	2	0	5	3	10	0	0	0	0
circRNA_01955|Chr11:34070682_34073206_+	0	0	0	0	0	0	0	2	0	0	0	0
circRNA_01956|Chr11:34080865_34091345_+	0	0	3	5	0	0	0	0	0	0	0	0
circRNA_01957|Chr11:34085524_34089430_+	0	0	0	0	3	0	0	0	0	0	0	0
circRNA_01958|Chr11:34462325_34500943_-	0	0	0	0	0	3	0	0	0	0	0	0
circRNA_01959|Chr11:34495233_34500943_-	5	0	6	7	2	4	0	0	0	0	6	0
circRNA_01960|Chr11:34600704_34621503_+	0	0	0	0	0	0	2	0	0	0	0	0
circRNA_01961|Chr11:34600704_34624408_+	21	17	5	26	21	11	5	14	9	15	6	14
circRNA_01962|Chr11:34611539_34614139_+	61	5	38	37	2	28	29	15	10	15	21	13
circRNA_01963|Chr11:34611539_34616155_+	6	0	3	7	0	0	2	0	0	0	0	0
circRNA_01964|Chr11:34611539_34631134_+	14	0	4	7	8	12	3	6	4	7	2	3
circRNA_01965|Chr11:34612627_34614139_+	89	31	101	96	25	103	67	24	26	47	43	35
circRNA_01966|Chr11:34612627_34616155_+	12	0	7	7	3	10	8	0	2	5	0	7
circRNA_01967|Chr11:34612627_34621503_+	7	0	2	5	2	8	3	0	0	3	5	0
circRNA_01968|Chr11:34612627_34624408_+	0	2	0	3	0	3	0	0	0	0	0	0
circRNA_01969|Chr11:34612627_34631134_+	29	28	24	29	43	54	15	23	25	33	10	15
circRNA_01970|Chr11:34616102_34631134_+	0	0	0	0	0	0	4	3	0	0	0	0
circRNA_01971|Chr11:34616830_34631134_+	4	0	0	0	0	0	8	0	0	0	3	0
circRNA_01972|Chr11:34631080_34639821_+	0	0	0	0	3	0	0	0	0	0	5	0
circRNA_01973|Chr11:34631080_34646928_+	0	0	0	0	0	0	0	2	0	0	0	0
circRNA_01974|Chr11:34631080_34658993_+	0	0	0	2	0	0	0	0	0	0	0	0
circRNA_01975|Chr11:34631080_34668255_+	0	2	2	0	2	0	0	2	0	0	4	2
circRNA_01976|Chr11:34631080_34719108_+	0	3	0	0	0	0	0	0	0	0	0	0
circRNA_01977|Chr11:34668091_34722272_+	0	3	0	9	0	0	0	0	0	2	0	4
circRNA_01978|Chr11:34693285_34722272_+	0	0	0	0	0	0	2	3	0	0	0	0
circRNA_01979|Chr11:34733249_34738852_+	0	0	0	4	0	0	0	0	0	0	0	0
circRNA_01980|Chr11:34861207_34879143_+	13	22	8	27	13	12	19	14	18	11	9	5
circRNA_01981|Chr11:34865447_34879143_+	2	2	4	3	0	0	2	2	0	0	0	0
circRNA_01982|Chr11:34879058_34929247_+	5	0	0	4	0	0	0	0	0	0	0	0
circRNA_01983|Chr11:34879058_34932316_+	0	3	3	0	0	5	0	0	0	0	3	0
circRNA_01984|Chr11:34879058_34938080_+	0	2	0	0	0	0	0	0	0	0	2	2
circRNA_01985|Chr11:34879058_34940932_+	0	4	6	0	2	0	2	4	0	3	0	0
circRNA_01986|Chr11:34922140_34929247_+	6	0	0	3	5	3	3	2	4	5	0	3
circRNA_01987|Chr11:34922140_34932316_+	2	4	0	0	0	2	0	8	0	2	0	0
circRNA_01988|Chr11:34922140_34938080_+	4	0	0	0	0	0	0	0	0	0	0	0
circRNA_01989|Chr11:34922140_34940932_+	8	5	2	4	4	0	5	5	2	3	5	0
circRNA_01990|Chr11:34922140_34949727_+	5	4	0	5	6	9	0	11	0	9	4	0
circRNA_01991|Chr11:34948301_34949727_+	0	5	0	4	0	0	7	0	0	0	6	5
circRNA_01992|Chr11:36333453_36364933_-	0	0	2	0	0	0	0	0	0	0	0	0
circRNA_01993|Chr11:36348358_36364933_-	0	0	0	0	3	0	0	0	0	0	0	0
circRNA_01994|Chr11:36362564_36364933_-	0	0	0	2	0	3	0	0	0	0	0	0
circRNA_01995|Chr11:36370313_36412645_-	0	0	0	2	0	0	0	0	0	0	0	0
circRNA_01996|Chr11:36376027_36380531_-	0	0	0	3	0	0	0	0	0	0	0	0
circRNA_01997|Chr11:36385541_36410887_-	0	2	0	0	0	0	0	0	0	0	0	0
circRNA_01998|Chr11:36390972_36397722_-	0	3	0	0	0	0	0	0	0	0	0	0
circRNA_01999|Chr11:36390972_36410887_-	0	0	0	0	0	0	2	0	0	0	0	0
[truncated: 9,727 more rows]
