# Supplementary material for: Integrated bioinformatics analysis of retinal ischemia/reperfusion injury in rats with potential key genes
Source: BMC Genomics. 2024 Apr 15;25:367. doi: 10.1186/s12864-024-10288-0 (PMC11017533; doi:10.1186/s12864-024-10288-0)
Supplement: Supplementary file 93 — Supplementary Material 93. [file 12864_2024_10288_MOESM93_ESM.zip › supplementary file 1 raw_data/lnc_FPKM_anno.csv]

lncRNA_id	sample102	sample103	sample104	sample202	sample203	sample204	sample302	sample303	sample304	sample402	sample403	sample404	Chrom	Start	End	Strand	lncRNA_symbol	partnerRNA_transcript	distance	direction	type	location	subtype	partnerRNA_gene	Dbxref	product	GO_id	GO_term	pathway	pathway_description
ENSRNOT00000000560	3.88E-60	0	1.04E-18	3.49E-46	2.18E-37	2.01E-54	2.08E-49	1.59E-52	2.44E-54	4.29E-44	1.25E-43	0	Chr20	5491276	5491485	-	AA926063	XM_006256110.3	5314	sense	intergenic	upstream	same_strand	Daxx	GeneID:140926,Genbank:XM_006256110.3,RGD:621227	death-domain associated protein, transcript variant X8	GO:0002039,GO:0003713,GO:0003714,GO:0005515,GO:0006351,GO:0005634,GO:0006355,GO:0008134,GO:0008432,GO:0010038,GO:0030521,GO:0010832,GO:0016604,GO:0030578,GO:0016605,GO:0031396,GO:0031625,GO:0000122,GO:0042393,GO:0000281,GO:0042803,GO:0032147,GO:0000775,GO:0032183,GO:0043005,GO:0000792,GO:0043065,GO:0043066,GO:0001741,GO:0044297,GO:0001934,GO:0071276,GO:0045860,GO:0045892,GO:0071280,GO:0071356,GO:…	p53 binding|transcription coactivator activity|transcription corepressor activity|protein binding|transcription, DNA-templated|nucleus|regulation of transcription, DNA-templated|transcription factor binding|JUN kinase binding|response to metal ion|androgen receptor signaling pathway|negative regulation of myotube differentiation|nuclear body|PML body organization|PML body|regulation of protein ub…	rno04010,rno04210,rno05014,rno05168	MAPK signaling pathway|Apoptosis|Amyotrophic lateral sclerosis (ALS)|Herpes simplex infection
ENSRNOT00000015955	0.3694839	0	0	0.9854659	0.3616971	0.3447844	0.3055646	0.3456438	0	0.6536618	0	0.6480582	Chr5	57729952	57738210	-	AC110488.1	XM_008763626.2	99	antisense	intergenic	upstream	divergent	Ubap1	GeneID:362502,Genbank:XM_008763626.2,RGD:1305186	ubiquitin-associated protein 1, transcript variant X1	GO:0043162,GO:0005737,GO:0005794,GO:0005829,GO:0005886,GO:0015031,GO:0043130,GO:0000813	ubiquitin-dependent protein catabolic process via the multivesicular body sorting pathway|cytoplasm|Golgi apparatus|cytosol|plasma membrane|protein transport|ubiquitin binding|ESCRT I complex
ENSRNOT00000017923	0	0	0	0	0	0	0	0	0	0	0	0	ChrX	63064950	63115272	+	LOC367830	NM_001037211.1	0	sense	genic	exonic	containing	LOC367830	GeneID:367830,Genbank:NM_001037211.1,RGD:1563909	similar to FAM48A protein
ENSRNOT00000021237	0	0	0	0	0	0	0	0	0	0	0	0	Chr3	23762363	23769762	+	AABR07051831.1
ENSRNOT00000022314	0	0	0	0	0	0.000321667	8.68E-09	0	0	6.05E-18	0	2.36E-21	Chr9	43143868	43166640	-	AABR07067401.1	XM_017596599.1	0	sense	genic	exonic	nested	Fam178b	GeneID:501125,Genbank:XM_017596599.1,RGD:1564591	family with sequence similarity 178, member B, transcript variant X3
ENSRNOT00000022622	0.1318241	2.54E-11	0.04427065	0.1093432	0.008494122	2.97E-07	0.01404433	0.00643817	0.05216746	0.1532664	0	0.1179424	Chr19	37370498	37438488	+	AC116220.1	XM_006255503.2	0	sense	genic	exonic	containing	Lrrc36	GeneID:361394,Genbank:XM_006255503.2,RGD:1303118	leucine rich repeat containing 36, transcript variant X1
ENSRNOT00000025795	0.1764556	0.368261	0.3518272	0.3825315	0.4698105	0.1182567	1.306114	0.0596837	0.4299392	1.242029	0.5293579	1.14407	Chr1	41905436	41938439	-	AABR07001382.1	XM_017590500.1	0	sense	genic	exonic	nested	Syne1	GeneID:499010,Genbank:XM_017590500.1,RGD:620546	spectrin repeat containing nuclear envelope protein 1, transcript variant X1	GO:0005654,GO:0005730,GO:0005737,GO:0005794,GO:0005819,GO:0007030,GO:0042803,GO:0007097,GO:0043197,GO:0007420,GO:0044327,GO:0009416,GO:0045211,GO:0048260,GO:0048471,GO:0048814,GO:0051015,GO:0051642,GO:0055007,GO:0000932,GO:0002053,GO:0003779,GO:0005102,GO:0005198,GO:0005515,GO:0005521,GO:0005635,GO:0016021,GO:0019899,GO:0030017,GO:0030496,GO:0031965,GO:0061886,GO:0034993,GO:0090286,GO:0042692,GO:…	nucleoplasm|nucleolus|cytoplasm|Golgi apparatus|spindle|Golgi organization|protein homodimerization activity|nuclear migration|dendritic spine|brain development|dendritic spine head|response to light stimulus|postsynaptic membrane|positive regulation of receptor-mediated endocytosis|perinuclear region of cytoplasm|regulation of dendrite morphogenesis|actin filament binding|centrosome localization…
ENSRNOT00000029245	0.4245076	0.4620166	0.09300632	0.2513806	2.134374	1.004165	1.228179	0.1243672	0.9088391	0.5168523	0.4069145	1.125216	ChrX	73659183	73673602	-	AABR07039316.1	XM_006257140.3	0	sense	genic	exonic	overlapping	Dmrtc1b	GeneID:680068,Genbank:XM_006257140.3,RGD:1596820	DMRT-like family C1b, transcript variant X3
ENSRNOT00000029433	0	0	0	0	0	0	0	0	0	0	0	0	ChrX	58227793	58228483	+	AABR07038676.1
ENSRNOT00000031815	0	0	0	0	0	0	0	0	0	0	0	0	ChrX	73513028	73525650	-	Ct55	XM_228664.5	0	sense	genic	exonic	nested	Ct55	GeneID:317310,Genbank:XM_228664.5,RGD:1560456	cancer/testis antigen 55
ENSRNOT00000031927	0	0	0	0	0	0	0	0	0	0	0	0	ChrX	73501474	73508592	+	AABR07039303.2	XM_006257136.3	0	sense	genic	exonic	nested	Fam9b	GeneID:100360496,Genbank:XM_006257136.3,RGD:2322060	family with sequence similarity 9, member B
ENSRNOT00000034303	0	0	0	0	0	0	0	0	0	0	0	0	ChrX	73023167	73024098	+	AABR07039245.1	XM_217535.6	7168	sense	intergenic	downstream	same_strand	RGD1563270	GeneID:302172,Genbank:XM_217535.6,RGD:1563270	similar to synaptonemal complex protein 3
ENSRNOT00000035829	0	0	0	0	0	0	0	0	0	0	0	0	Chr3	14276280	14291343	-	AABR07051507.1	XM_017592128.1	0	sense	genic	exonic	nested	RGD1308742	GeneID:362120,Genbank:XM_017592128.1,RGD:1308742	similar to Complement C5 precursor, transcript variant X2
ENSRNOT00000036416	6.06E-74	1.11E-76	1.18E-80	3.09E-17	1.53E-18	1.40E-25	5.36E-20	0	1.23E-52	0	1.31E-06	2.85E-26	Chr12	20140765	20142069	+	Pilrb	XM_008769078.2	0	sense	genic	exonic	nested	Pilrb	GeneID:681069,Genbank:XM_008769078.2,RGD:1584675	paired immunoglobin-like type 2 receptor beta, transcript variant X2
ENSRNOT00000037886	0	0	0	0	0	0	0	0	0	0	0	0	ChrX	73996293	74048621	-	AABR07039336.1	XM_002730271.5	0	sense	genic	exonic	overlapping	RGD1562521	GeneID:100361639,Genbank:XM_002730271.5,RGD:1562521	similar to Ppnx
ENSRNOT00000041963	0	0	0	0	0	0	0	0	0	0	0	0	ChrX	65412493	65467073	-	AABR07038986.1	XM_003752067.4	0	sense	genic	exonic	nested	LOC100360790	GeneID:100360790,Genbank:XM_003752067.4,RGD:2321468	heat shock transcription factor 3
ENSRNOT00000046605	0.00047894	2.78E-40	7.03E-06	3.95E-33	0	0	0.01381481	0	2.78E-50	0	0	0	Chr11	63170028	63224986	+	AABR07034295.1	NM_001047922.1	0	sense	genic	exonic	nested	LOC498084	GeneID:498084,Genbank:NM_001047922.1,RGD:1566080	Ab2-093
ENSRNOT00000047544	0.009687431	0.1918103	6.22E-21	0.1065284	0	0	0.001876773	0.3751865	0.05833132	1.03E-22	1.21E-24	2.51E-14	Chr2	127916171	127947952	+	RGD1565989	NM_001109182.1	0	sense	genic	exonic	nested	RGD1565989	GeneID:499603,Genbank:NM_001109182.1,RGD:1565989	similar to FLJ10378 protein
ENSRNOT00000048127	0	0	0	0	0	0	0	0	0.02201961	0	0	0	ChrX	63452342	63520807	-	AABR07038886.2	XM_017602310.1	0	sense	genic	exonic	overlapping	LOC685700	GeneID:685700,Genbank:XM_017602310.1,RGD:1590267	hypothetical protein LOC685700, transcript variant X2
ENSRNOT00000059261	0	0	0	0	0	0	0	0	0	0	0	0	Chr13	78984783	78987561	-	AC127084.3	XM_008769701.2	0	sense	genic	exonic	overlapping	LOC102551559	GeneID:102551559,Genbank:XM_008769701.2,RGD:7711400	uncharacterized LOC102551559, transcript variant X1
ENSRNOT00000060424	0	0	0	0	0	0	0	0	0	0	0	4.63E-33	Chr15	31709541	31710113	+	AABR07017838.1
ENSRNOT00000062051	0	0	0	0	3.22E-14	3.93E-85	0	0	0.02629553	0	0	0	Chr1	1439099	1442186	-	AABR07000145.1	XM_006227611.3	0	sense	genic	exonic	overlapping	Rrlt	GeneID:679825,Genbank:XM_006227611.3,RGD:1583663	similar to retinoic acid early transcript 1L, transcript variant X1	GO:0046703,GO:0002860,GO:0044214,GO:0045954	natural killer cell lectin-like receptor binding|positive regulation of natural killer cell mediated cytotoxicity directed against tumor cell target|spanning component of plasma membrane|positive regulation of natural killer cell mediated cytotoxicity
ENSRNOT00000064894	0	0	0.153309	0	0	0.2766303	0	0.1351453	0.1604685	0	0.2919591	0	Chr15	32136645	32137490	+	AABR07017874.1
ENSRNOT00000065487	0	0	0	0	0	0	0	0	0	0	0	0	Chr10	87549575	87731403	+	AABR07030464.2	XM_017597705.1	0	antisense	genic	exonic	containing	LOC100910731	GeneID:100910731,Genbank:XM_017597705.1,RGD:6497071	keratin-associated protein 4-12-like, transcript variant X1
ENSRNOT00000066530	0	0	0	0	0	0	0	0	0	0	0	0	ChrX	66516076	66516630	-	RGD1565058	XM_576989.5	0	sense	genic	exonic	nested	RGD1565058	GeneID:501587,Genbank:XM_576989.5,RGD:1565058	similar to RIKEN cDNA 1700019M22
ENSRNOT00000067667	0	0	0	0	0	0	0	0	0	0	0	0	Chr20	6567092	6571791	-	Mln	NM_001110056.1	0	sense	genic	exonic	containing	Mln	GeneID:100126231,Genbank:NM_001110056.1,RGD:1642907	motilin	GO:0031788	motilin receptor binding	rno04080	Neuroactive ligand-receptor interaction
ENSRNOT00000071091	0	0	0	8.03E-22	2.81E-14	0.6699309	0	0	0	0	2.59E-21	2.36E-12	Chr7	116444687	116446993	+	Ly6l	XM_003750366.1	0	sense	genic	exonic	overlapping	Ly6l	GeneID:686432,Genbank:XM_003750366.1,RGD:1597652	lymphocyte antigen 6 complex, locus L
ENSRNOT00000071313	0	0	0	0	0	0	0	0	0	0	0	0.5513047	Chr6	142756839	142757384	-	AABR07065818.1
ENSRNOT00000071792	0	0	0	0	0	0	0	0	0	0	0	7.45E-50	Chr7	116373697	116376822	-	AABR07058441.1	XM_017595247.1	0	sense	genic	exonic	nested	LOC300024	GeneID:300024,Genbank:XM_017595247.1,RGD:1586182	similar to Ly6-B antigen gene, transcript variant X1
ENSRNOT00000071923	0	2.44E-05	0.5844058	0.130609	0	0	0.1215824	0	0	0	0.2757685	1.14E-25	Chr19	36277710	36364934	-	AABR07043720.1	XM_017601474.1	0	sense	genic	exonic	nested	LOC108353203	GeneID:108353203,Genbank:XM_017601474.1	uncharacterized LOC108353203
ENSRNOT00000072097	4.08E-27	0	0	0.02509081	0.05960913	8.47E-25	0.02832097	4.57E-42	2.35325	0.05268239	1.127282	1.89E-22	Chr12	20808723	20814122	-	AABR07035650.1	XM_008769093.2	67940	antisense	intergenic	upstream	divergent	LOC681341	GeneID:681341,Genbank:XM_008769093.2,RGD:1596749	similar to paired immunoglobin-like type 2 receptor beta, transcript variant X7	GO:0016021	integral component of membrane
ENSRNOT00000072935	0	0	0	0	0	0	0	0	0	0	0	0	Chr19	37046608	37048870	+	AABR07072639.1	XM_008772554.2	0	sense	genic	exonic	nested	LOC102548129	GeneID:102548129,Genbank:XM_008772554.2,RGD:7614959	acylcarnitine hydrolase-like
ENSRNOT00000073022	0	0	0	0	0	0	0	0	0	0	0	0	Chr2	163321778	163341610	-	AABR07011545.1
ENSRNOT00000073957	5.73E-19	1.45E-20	2.86E-16	3.98E-23	2.54E-17	1.13E-18	1.27E-21	1.85E-20	9.45E-17	2.21E-19	9.46E-08	1.50E-18	ChrX	20821462	20833399	-	AABR07037436.1	XM_006256807.3	0	sense	genic	exonic	nested	Fam104b	GeneID:100359832,Genbank:XM_006256807.3,RGD:2323310	family with sequence similarity 104, member B, transcript variant X3
ENSRNOT00000074264	4.91E-24	1.51E-42	2.91E-20	2.30E-37	8.34E-27	9.60E-58	0	2.02E-36	2.40E-52	9.27E-38	4.83E-45	7.55E-54	Chr19	27984190	27984736	-	AABR07043389.1	XM_017601487.1	0	sense	genic	exonic	overlapping	LOC108353205	GeneID:108353205,Genbank:XM_017601487.1	uncharacterized LOC108353205, transcript variant X1
ENSRNOT00000074731	0.6284215	0	0	0	0	0.2857989	0	0	0	0	0	0	Chr4	157457863	157460333	+	AC115420.3	NM_001107889.1	609	sense	intergenic	downstream	same_strand	Mlf2	GeneID:312709,Genbank:NM_001107889.1,RGD:1306294	myeloid leukemia factor 2	GO:0006355,GO:0006952,GO:0003677,GO:0005634	regulation of transcription, DNA-templated|defense response|DNA binding|nucleus
ENSRNOT00000075746	0	0	0	0	0	0	0	0	0	0	0	0.08071739	Chr8	42119592	42169855	-	AABR07069913.1	XM_006242836.3	0	sense	genic	exonic	containing	LOC102555114	GeneID:102555114,Genbank:XM_006242836.3,RGD:7525038	disks large homolog 5-like
ENSRNOT00000075835	0	0	0	0	0	0	0	0	0	0	0	0.2896969	Chr10	89168175	89168970	-	AABR07072184.3	NM_031646.1	0	antisense	genic	exonic	overlapping	Ramp2	GeneID:58966,Genbank:NM_031646.1,RGD:61872	receptor activity modifying protein 2	GO:0002040,GO:0005575,GO:0005622,GO:0005737,GO:0005886,GO:0008565,GO:0006816,GO:0009986,GO:0031623,GO:0010628,GO:0032355,GO:0032570,GO:0015026,GO:0032870,GO:0034333,GO:0001525,GO:0070831,GO:0035924,GO:0072659,GO:0043116,GO:0001570,GO:0097084,GO:0001605,GO:0001664,GO:0097643,GO:0001666,GO:0097647,GO:1903143,GO:1903440,GO:0006886,GO:0007186,GO:0007189,GO:0007507,GO:0007565,GO:0008217,GO:0015031,GO:…	sprouting angiogenesis|cellular_component|intracellular|cytoplasm|plasma membrane|protein transporter activity|calcium ion transport|cell surface|receptor internalization|positive regulation of gene expression|response to estradiol|response to progesterone|coreceptor activity|cellular response to hormone stimulus|adherens junction assembly|angiogenesis|basement membrane assembly|cellular response…	rno04270	Vascular smooth muscle contraction
ENSRNOT00000075844	0	0	0	0	0	0	0	0	0	0	0	0	Chr13	78982261	78988774	-	AC127084.3	XM_008769701.2	0	sense	genic	exonic	containing	LOC102551559	GeneID:102551559,Genbank:XM_008769701.2,RGD:7711400	uncharacterized LOC102551559, transcript variant X1
ENSRNOT00000075848	2.88E-14	1.07E-18	1.02E-09	1.02E-19	5.15E-21	1.64E-20	1.08E-17	1.56E-17	4.65E-17	2.12E-16	1.88E-17	4.65E-11	ChrX	70421599	70422443	-	AC141377.2	XM_006257094.3	0	sense	genic	exonic	nested	P2ry4	GeneID:63843,Genbank:XM_006257094.3,RGD:61798	pyrimidinergic receptor P2Y4, transcript variant X4	GO:0016324,GO:0030321,GO:0035589,GO:0045028,GO:0045030,GO:0071380,GO:0005524,GO:0016021,GO:0016323	apical plasma membrane|transepithelial chloride transport|G-protein coupled purinergic nucleotide receptor signaling pathway|G-protein coupled purinergic nucleotide receptor activity|UTP-activated nucleotide receptor activity|cellular response to prostaglandin E stimulus|ATP binding|integral component of membrane|basolateral plasma membrane	rno04080,rno04742	Neuroactive ligand-receptor interaction|Taste transduction
ENSRNOT00000075859	0	0	0	0	0	0	0	0	0	0	0	0	Chr13	77892305	77904096	+	AABR07021546.1	XM_017598817.1	0	antisense	genic	intronic	overlapping	Tnn	GeneID:304913,Genbank:XM_017598817.1,RGD:1306002	tenascin N, transcript variant X2	GO:1905240,GO:0005578,GO:1990026,GO:0007160,GO:0007409,GO:0009986,GO:0033689,GO:0042802,GO:0043005,GO:1990138,GO:0043025,GO:2001223,GO:0045668,GO:0070593,GO:0001764,GO:0097442,GO:0002076,GO:0005178	negative regulation of canonical Wnt signaling pathway involved in osteoblast differentiation|proteinaceous extracellular matrix|hippocampal mossy fiber expansion|cell-matrix adhesion|axonogenesis|cell surface|negative regulation of osteoblast proliferation|identical protein binding|neuron projection|neuron projection extension|neuronal cell body|negative regulation of neuron migration|negative r…	rno04151,rno04512,rno04510,rno05206,rno05165	PI3K-Akt signaling pathway|ECM-receptor interaction|Focal adhesion|MicroRNAs in cancer|Human papillomavirus infection
ENSRNOT00000075897	2.626973	2.44589	2.487035	1.5339	1.681106	1.109318	2.113803	2.187762	2.014647	1.567769	2.325572	3.959225	Chr10	64590147	64593887	-	AABR07072152.1	NM_001105814.2	0	sense	genic	intronic	nested	Abr	GeneID:287537,Genbank:NM_001105814.2,RGD:1306279	active BCR-related	GO:0050728,GO:0005829,GO:0050766,GO:0005886,GO:0050885,GO:0007420,GO:0016020,GO:0030036,GO:0030336,GO:0032496,GO:0060313,GO:0035023,GO:0035556,GO:0042472,GO:0043114,GO:0002692,GO:0043314,GO:0005089,GO:0043547,GO:0005096	negative regulation of inflammatory response|cytosol|positive regulation of phagocytosis|plasma membrane|neuromuscular process controlling balance|brain development|membrane|actin cytoskeleton organization|negative regulation of cell migration|response to lipopolysaccharide|negative regulation of blood vessel remodeling|regulation of Rho protein signal transduction|intracellular signal transducti…
ENSRNOT00000075903	0	0	0	0	0	0	0	7.26E-23	0	0	0	0	Chr10	88065542	88066246	+	AC096895.1	NM_199498.2	4982	antisense	intergenic	upstream	divergent	Krt19	GeneID:360626,Genbank:NM_199498.2,RGD:619936	keratin 19	GO:0007219,GO:0008307,GO:0016010,GO:0016327,GO:0030018,GO:0042383,GO:0043034,GO:0043627,GO:0044877,GO:0045214,GO:0060706,GO:0005515,GO:0071944,GO:0005882,GO:1990357,GO:0005886	Notch signaling pathway|structural constituent of muscle|dystrophin-associated glycoprotein complex|apicolateral plasma membrane|Z disc|sarcolemma|costamere|response to estrogen|protein-containing complex binding|sarcomere organization|cell differentiation involved in embryonic placenta development|protein binding|cell periphery|intermediate filament|terminal web|plasma membrane	rno04915	Estrogen signaling pathway
ENSRNOT00000075905	0	0	0	0	0	0	0	0	0	0	0	0	ChrX	115559900	115561542	-	AABR07040951.1	XM_017601955.1	0	antisense	genic	exonic	overlapping	Alg13	GeneID:300284,Genbank:XM_017601955.1,RGD:1359416	ALG13, UDP-N-acetylglucosaminyltransferase subunit, transcript variant X4	GO:0016758,GO:0043541,GO:0004577,GO:0006488	transferase activity, transferring hexosyl groups|UDP-N-acetylglucosamine transferase complex|N-acetylglucosaminyldiphosphodolichol N-acetylglucosaminyltransferase activity|dolichol-linked oligosaccharide biosynthetic process	rno00510	N-Glycan biosynthesis
ENSRNOT00000075913	0.2377715	0	0.1223499	0	0	0	0	0	0	0	0	0	Chr13	84936774	84955111	-	AABR07021666.1
ENSRNOT00000075923	0	0	0	0	0	0	0	0	0	0	0	0	ChrX	66515928	66516679	-	RGD1565058	XM_576989.5	0	sense	genic	exonic	nested	RGD1565058	GeneID:501587,Genbank:XM_576989.5,RGD:1565058	similar to RIKEN cDNA 1700019M22
ENSRNOT00000075984	0	0	0	0	0	0	0	0	0	0	0	0	Chr13	81518081	81522895	-	AABR07021612.1
ENSRNOT00000076033	0	0	0	0	0	0	0	0	0	0	0	0	Chr2	121357777	121386340	+	AABR07010033.1
ENSRNOT00000076045	22.22954	26.67931	28.62666	18.36057	22.17129	19.44945	21.01608	23.36009	16.62498	21.21159	21.77735	20.27594	Chr1	134883619	134885774	-	LOC108349594	XM_006229371.3	10566	sense	intergenic	upstream	same_strand	Chd2	GeneID:308738,Genbank:XM_006229371.3,RGD:1310056	chromodomain helicase DNA binding protein 2, transcript variant X3	GO:0005634,GO:0005654,GO:0005730,GO:0006974,GO:0007517,GO:0042393,GO:0043231,GO:0060218,GO:0001046,GO:0004386,GO:0005524	nucleus|nucleoplasm|nucleolus|cellular response to DNA damage stimulus|muscle organ development|histone binding|intracellular membrane-bounded organelle|hematopoietic stem cell differentiation|core promoter sequence-specific DNA binding|helicase activity|ATP binding
ENSRNOT00000076046	0	0	0	0	2.069998	0	0	0	0.3693151	0	0	0	Chr13	80392321	80393027	-	AABR07021596.2	XM_017598664.1	12354	sense	intergenic	upstream	same_strand	Dnm3	GeneID:171574,Genbank:XM_017598664.1,RGD:727949	dynamin 3, transcript variant X3	GO:0005737,GO:0005794,GO:0005829,GO:0005874,GO:0005886,GO:0006897,GO:0031798,GO:0007416,GO:0031802,GO:0008017,GO:0031966,GO:0014069,GO:0042713,GO:0042802,GO:0043083,GO:0043197,GO:0061001,GO:0061002,GO:0044327,GO:0061025,GO:0061828,GO:0061829,GO:0098844,GO:0000266,GO:0098884,GO:0001917,GO:0003374,GO:1903423,GO:0003924,GO:0005515,GO:0005525,GO:0015630,GO:0016020,GO:0016185,GO:0030424,GO:0045202,GO:…	cytoplasm|Golgi apparatus|cytosol|microtubule|plasma membrane|endocytosis|type 1 metabotropic glutamate receptor binding|synapse assembly|type 5 metabotropic glutamate receptor binding|microtubule binding|mitochondrial membrane|postsynaptic density|sperm ejaculation|identical protein binding|synaptic cleft|dendritic spine|regulation of dendritic spine morphogenesis|negative regulation of dendriti…	rno04072,rno04144,rno04961,rno04721,rno05100	Phospholipase D signaling pathway|Endocytosis|Endocrine and other factor-regulated calcium reabsorption|Synaptic vesicle cycle|Bacterial invasion of epithelial cells
ENSRNOT00000076067	3.31E-25	1.86E-25	0	3.80E-21	1.67E-16	4.05E-24	4.34E-21	5.19E-23	9.14E-18	5.06E-23	9.51E-24	3.228567	Chr13	75158209	75167669	+	AABR07021503.1	XM_008769682.2	0	sense	genic	exonic	nested	Sec16b	GeneID:89868,Genbank:XM_008769682.2,RGD:621658	SEC16 homolog B, endoplasmic reticulum export factor, transcript variant X3	GO:0070973,GO:0007029,GO:0007030,GO:0007031,GO:0010628,GO:0012507,GO:0015031,GO:0016559,GO:0043231,GO:0048208,GO:0070863,GO:0000139,GO:0005789,GO:0070971	protein localization to endoplasmic reticulum exit site|endoplasmic reticulum organization|Golgi organization|peroxisome organization|positive regulation of gene expression|ER to Golgi transport vesicle membrane|protein transport|peroxisome fission|intracellular membrane-bounded organelle|COPII vesicle coating|positive regulation of protein exit from endoplasmic reticulum|Golgi membrane|endoplasm…
ENSRNOT00000076115	1.745616	2.672664	1.460506	1.426417	0.9723566	0.4892462	0.1724316	0.4663424	0.7394856	0.09497883	1.955425	2.198077	ChrX	73424922	73427948	+	LOC103694491	XM_008773326.2	0	sense	genic	exonic	nested	LOC103694491	GeneID:103694491,Genbank:XM_008773326.2,RGD:9296500	uncharacterized protein MGC39606 homolog
ENSRNOT00000076116	0	0	7.53E-12	0	0	0	0	0	0	0	0	0	Chr13	79912954	79941171	+	AC144674.2	NM_138538.1	0	antisense	genic	intronic	nested	Dnm3	GeneID:171574,Genbank:NM_138538.1,RGD:727949	dynamin 3	GO:0005737,GO:0005794,GO:0005829,GO:0005874,GO:0005886,GO:0006897,GO:0031798,GO:0007416,GO:0031802,GO:0008017,GO:0031966,GO:0014069,GO:0042713,GO:0042802,GO:0043083,GO:0043197,GO:0061001,GO:0061002,GO:0044327,GO:0061025,GO:0061828,GO:0061829,GO:0098844,GO:0000266,GO:0098884,GO:0001917,GO:0003374,GO:1903423,GO:0003924,GO:0005515,GO:0005525,GO:0015630,GO:0016020,GO:0016185,GO:0030424,GO:0045202,GO:…	cytoplasm|Golgi apparatus|cytosol|microtubule|plasma membrane|endocytosis|type 1 metabotropic glutamate receptor binding|synapse assembly|type 5 metabotropic glutamate receptor binding|microtubule binding|mitochondrial membrane|postsynaptic density|sperm ejaculation|identical protein binding|synaptic cleft|dendritic spine|regulation of dendritic spine morphogenesis|negative regulation of dendriti…	rno04072,rno04144,rno04961,rno04721,rno05100	Phospholipase D signaling pathway|Endocytosis|Endocrine and other factor-regulated calcium reabsorption|Synaptic vesicle cycle|Bacterial invasion of epithelial cells
ENSRNOT00000076120	0.8230687	2.275521	5.465498	0.7116588	1.551226	2.335469	9.077721	2.116271	1.750138	2.57E-26	1.491814	5.165229	Chr13	78759772	78760596	+	Rc3h1	XM_008769698.2	0	sense	genic	exonic	nested	Rc3h1	GeneID:680586,Genbank:XM_008769698.2,RGD:1563512	ring finger and CCCH-type domains 1	GO:0061470,GO:0043029,GO:0001782,GO:0071347,GO:0043488,GO:0002634,GO:1901224,GO:0045623,GO:0002635,GO:0003729,GO:0003730,GO:0005737,GO:0010468,GO:0046007,GO:0010494,GO:0048535,GO:0010608,GO:0048536,GO:0030889,GO:0050856,GO:0033962,GO:0000288,GO:0061014,GO:0035613,GO:0000932,GO:0061158,GO:0042098,GO:0000956	T follicular helper cell differentiation|T cell homeostasis|B cell homeostasis|cellular response to interleukin-1|regulation of mRNA stability|regulation of germinal center formation|positive regulation of NIK/NF-kappaB signaling|negative regulation of T-helper cell differentiation|negative regulation of germinal center formation|mRNA binding|mRNA 3'-UTR binding|cytoplasm|regulation of gene expre…
ENSRNOT00000076124	0	0	0	0	0	0	0	0	0	0	0	0	Chr4	32333356	32381501	-	AABR07059679.2	XM_008762741.2	0	antisense	genic	intronic	containing	Dlx6	GeneID:500023,Genbank:XM_008762741.2,RGD:1561539	distal-less homeobox 6, transcript variant X1	GO:0048646,GO:0050679,GO:0060021,GO:0060322,GO:0030326,GO:0030855,GO:0042472	anatomical structure formation involved in morphogenesis|positive regulation of epithelial cell proliferation|roof of mouth development|head development|embryonic limb morphogenesis|epithelial cell differentiation|inner ear morphogenesis
ENSRNOT00000076148	0	0	0	2.86E-98	4.78E-54	0	0	0	0	0	0	0	Chr7	116373728	116379331	-	AABR07058441.1	XM_017595248.1	0	sense	genic	exonic	overlapping	LOC300024	GeneID:300024,Genbank:XM_017595248.1,RGD:1586182	similar to Ly6-B antigen gene, transcript variant X2
ENSRNOT00000076150	0	0.1289569	0	0.2352149	0.1284659	0	0.2207033	0.1199862	0.1456233	0	0.1328506	0.3531811	Chr1	134921673	134922407	+	AABR07004269.4	XM_006229370.3	48620	antisense	intergenic	upstream	divergent	Chd2	GeneID:308738,Genbank:XM_006229370.3,RGD:1310056	chromodomain helicase DNA binding protein 2, transcript variant X2	GO:0005634,GO:0005654,GO:0005730,GO:0006974,GO:0007517,GO:0042393,GO:0043231,GO:0060218,GO:0001046,GO:0004386,GO:0005524	nucleus|nucleoplasm|nucleolus|cellular response to DNA damage stimulus|muscle organ development|histone binding|intracellular membrane-bounded organelle|hematopoietic stem cell differentiation|core promoter sequence-specific DNA binding|helicase activity|ATP binding
ENSRNOT00000076154	0	0	0	0.2948443	0.09337834	0.02940808	0.02495635	0.02751721	0.0681752	0	0.09174183	0.2844185	Chr7	116444805	116447400	+	Ly6l	XM_003750366.1	0	sense	genic	exonic	nested	Ly6l	GeneID:686432,Genbank:XM_003750366.1,RGD:1597652	lymphocyte antigen 6 complex, locus L
ENSRNOT00000076171	0	0	0	0	0	0	0	0	0	0	0	0	Chr13	77850328	77876244	+	AABR07021545.1	XM_017598817.1	0	antisense	genic	exonic	nested	Tnn	GeneID:304913,Genbank:XM_017598817.1,RGD:1306002	tenascin N, transcript variant X2	GO:1905240,GO:0005578,GO:1990026,GO:0007160,GO:0007409,GO:0009986,GO:0033689,GO:0042802,GO:0043005,GO:1990138,GO:0043025,GO:2001223,GO:0045668,GO:0070593,GO:0001764,GO:0097442,GO:0002076,GO:0005178	negative regulation of canonical Wnt signaling pathway involved in osteoblast differentiation|proteinaceous extracellular matrix|hippocampal mossy fiber expansion|cell-matrix adhesion|axonogenesis|cell surface|negative regulation of osteoblast proliferation|identical protein binding|neuron projection|neuron projection extension|neuronal cell body|negative regulation of neuron migration|negative r…	rno04151,rno04512,rno04510,rno05206,rno05165	PI3K-Akt signaling pathway|ECM-receptor interaction|Focal adhesion|MicroRNAs in cancer|Human papillomavirus infection
ENSRNOT00000076180	0	0	0	0	0	0	0	0	0	0	0	0	ChrX	73496597	73502009	+	AABR07039303.2	XM_006257136.3	0	sense	genic	exonic	overlapping	Fam9b	GeneID:100360496,Genbank:XM_006257136.3,RGD:2322060	family with sequence similarity 9, member B
ENSRNOT00000076224	7.034296	4.785501	3.375377	2.231635	1.712251	4.568696	1.360083	0.7717071	6.06234	4.3803	7.201815	2.242613	ChrX	70439998	70446732	-	AC141377.1	XM_006257053.3	0	antisense	genic	exonic	nested	Arr3	GeneID:171107,Genbank:XM_006257053.3,RGD:621385	arrestin 3, retinal (X-arrestin), transcript variant X2	GO:0045202,GO:0001917,GO:0051219,GO:0001932,GO:0002046,GO:0005515,GO:0006897,GO:0007165,GO:0007601,GO:0009968,GO:0001750,GO:0019904	synapse|photoreceptor inner segment|phosphoprotein binding|regulation of protein phosphorylation|opsin binding|protein binding|endocytosis|signal transduction|visual perception|negative regulation of signal transduction|photoreceptor outer segment|protein domain specific binding
ENSRNOT00000076236	2.67E-73	0	0	8.66E-73	1.24E-54	3.14E-42	1.41E-68	0	2.33E-82	1.91E-60	9.93E-59	3.92E-51	Chr7	116373323	116376897	-	AABR07058441.1	XM_017595247.1	0	sense	genic	exonic	nested	LOC300024	GeneID:300024,Genbank:XM_017595247.1,RGD:1586182	similar to Ly6-B antigen gene, transcript variant X1
ENSRNOT00000076237	0	0	0	0	2.05E-15	0	0	0	0	0	0	0	Chr1	260645040	260679065	-	AC096301.1	XM_017589045.1	0	sense	genic	exonic	nested	Pik3ap1	GeneID:294048,Genbank:XM_017589045.1,RGD:1307744	phosphoinositide-3-kinase adaptor protein 1, transcript variant X2	GO:0043122,GO:0005886,GO:0043408,GO:0014068,GO:0050727,GO:0016020,GO:0016301,GO:0016310,GO:0034122,GO:0034123,GO:0034134,GO:0034142,GO:0034154,GO:0034162,GO:0005634,GO:0036312,GO:0005737,GO:0042802,GO:0005829	regulation of I-kappaB kinase/NF-kappaB signaling|plasma membrane|regulation of MAPK cascade|positive regulation of phosphatidylinositol 3-kinase signaling|regulation of inflammatory response|membrane|kinase activity|phosphorylation|negative regulation of toll-like receptor signaling pathway|positive regulation of toll-like receptor signaling pathway|toll-like receptor 2 signaling pathway|toll-li…	rno04151,rno04662	PI3K-Akt signaling pathway|B cell receptor signaling pathway
ENSRNOT00000076263	0	0	0	0	0	0	0	0	0	0	0	0	Chr10	71158140	71159498	-	AABR07030147.1	NM_001308148.1	365	antisense	intergenic	upstream	divergent	Hnf1b	GeneID:25640,Genbank:NM_001308148.1,RGD:3830	HNF1 homeobox B, transcript variant 1	GO:0003677,GO:0003700,GO:0007219,GO:0003705,GO:0007492,GO:0009743,GO:0005634,GO:0009749,GO:0009952,GO:0010628,GO:0014070,GO:0043066,GO:0030073,GO:0043565,GO:0030111,GO:0044212,GO:0030902,GO:0044877,GO:0045893,GO:0000122,GO:0060261,GO:0000977,GO:0060429,GO:0045944,GO:0000987,GO:0060677,GO:0001714,GO:0060993,GO:0001822,GO:0061017,GO:0061296,GO:0001826,GO:0065004,GO:0001889,GO:0070365,GO:0072095,GO:…	DNA binding|DNA binding transcription factor activity|Notch signaling pathway|transcription factor activity, RNA polymerase II distal enhancer sequence-specific binding|endoderm development|response to carbohydrate|nucleus|response to glucose|anterior/posterior pattern specification|positive regulation of gene expression|response to organic cyclic compound|negative regulation of apoptotic process…	rno04950	Maturity onset diabetes of the young
ENSRNOT00000076265	0	0.0219401	0	0	0	0	0	0	0	0	0	0	Chr19	52995529	53010509	-	AABR07044017.1	XM_017601301.1	0	antisense	genic	intronic	nested	RGD1304884	GeneID:307907,Genbank:XM_017601301.1,RGD:1304884	similar to RIKEN cDNA 6430548M08, transcript variant X1
ENSRNOT00000076282	0	0	0	0	0	0	0	0	0	0	0	0	Chr4	32334052	32371591	-	AABR07059679.2	XM_008762741.2	1505	antisense	intergenic	upstream	divergent	Dlx6	GeneID:500023,Genbank:XM_008762741.2,RGD:1561539	distal-less homeobox 6, transcript variant X1	GO:0048646,GO:0050679,GO:0060021,GO:0060322,GO:0030326,GO:0030855,GO:0042472	anatomical structure formation involved in morphogenesis|positive regulation of epithelial cell proliferation|roof of mouth development|head development|embryonic limb morphogenesis|epithelial cell differentiation|inner ear morphogenesis
ENSRNOT00000076290	0	0	0	0	0	0	0	0	0	0	0	0	ChrX	73501473	73506332	+	AABR07039303.2	XM_006257136.3	0	sense	genic	exonic	nested	Fam9b	GeneID:100360496,Genbank:XM_006257136.3,RGD:2322060	family with sequence similarity 9, member B
ENSRNOT00000076301	1.61E-16	8.13E-14	3.10E-13	1.41E-20	7.24E-23	8.20E-16	2.32E-19	1.74E-16	1.82E-16	3.74E-11	6.86E-20	6.09E-14	ChrX	70422452	70423045	-	AC141377.3	XM_017602146.1	0	sense	genic	exonic	nested	P2ry4	GeneID:63843,Genbank:XM_017602146.1,RGD:61798	pyrimidinergic receptor P2Y4, transcript variant X1	GO:0016324,GO:0030321,GO:0035589,GO:0045028,GO:0045030,GO:0071380,GO:0005524,GO:0016021,GO:0016323	apical plasma membrane|transepithelial chloride transport|G-protein coupled purinergic nucleotide receptor signaling pathway|G-protein coupled purinergic nucleotide receptor activity|UTP-activated nucleotide receptor activity|cellular response to prostaglandin E stimulus|ATP binding|integral component of membrane|basolateral plasma membrane	rno04080,rno04742	Neuroactive ligand-receptor interaction|Taste transduction
ENSRNOT00000076303	0	0	0	0	0	0	0	0	0	0	0	0	Chr9	43139375	43145833	+	AABR07067401.2	XM_008766995.2	0	antisense	genic	exonic	overlapping	Sema4c	GeneID:301346,Genbank:XM_008766995.2,RGD:1562837	semaphorin 4C, transcript variant X2	GO:0048843,GO:0014069,GO:0050919,GO:0016020,GO:0071526,GO:0016021,GO:0021535,GO:0021549,GO:0030215,GO:0030335,GO:0030672,GO:0032874,GO:0038191,GO:0001755,GO:0042692,GO:0001843,GO:0045499,GO:0005615	negative regulation of axon extension involved in axon guidance|postsynaptic density|negative chemotaxis|membrane|semaphorin-plexin signaling pathway|integral component of membrane|cell migration in hindbrain|cerebellum development|semaphorin receptor binding|positive regulation of cell migration|synaptic vesicle membrane|positive regulation of stress-activated MAPK cascade|neuropilin binding|neu…	rno04360	Axon guidance
ENSRNOT00000076322	11.01355	4.497722	5.04231	7.209972	3.555182	3.538712	6.108041	7.8326	5.734571	7.803725	12.46699	6.708354	ChrX	70443993	70457318	-	AC141377.1	XM_006257093.3	0	sense	genic	exonic	overlapping	P2ry4	GeneID:63843,Genbank:XM_006257093.3,RGD:61798	pyrimidinergic receptor P2Y4, transcript variant X3	GO:0016324,GO:0030321,GO:0035589,GO:0045028,GO:0045030,GO:0071380,GO:0005524,GO:0016021,GO:0016323	apical plasma membrane|transepithelial chloride transport|G-protein coupled purinergic nucleotide receptor signaling pathway|G-protein coupled purinergic nucleotide receptor activity|UTP-activated nucleotide receptor activity|cellular response to prostaglandin E stimulus|ATP binding|integral component of membrane|basolateral plasma membrane	rno04080,rno04742	Neuroactive ligand-receptor interaction|Taste transduction
ENSRNOT00000076347	0	0	0	0.5975487	0	0	0	0	0	0	0	0.2364848	ChrX	63484126	63518657	+	AABR07038886.1	XM_017602309.1	0	antisense	genic	exonic	overlapping	LOC102554431	GeneID:102554431,Genbank:XM_017602309.1,RGD:7573234	putative protein FAM90A12P-like
ENSRNOT00000076358	0	0.2093214	0.2235363	12.95356	26.90919	7.464597	11.56021	0.9745493	3.132176	0	3.956688	0.7596864	ChrX	65367912	65368639	+	AABR07038983.1	NM_001025004.1	2212	antisense	intergenic	downstream	convergent	Vsig4	GeneID:312102,Genbank:NM_001025004.1,RGD:1564659	V-set and immunoglobulin domain containing 4	GO:0016021,GO:0032703,GO:0042130	integral component of membrane|negative regulation of interleukin-2 production|negative regulation of T cell proliferation	rno04610	Complement and coagulation cascades
ENSRNOT00000076363	0	0	0	0	0	0	0	2.06E-18	0	0	0	0	Chr1	135135833	135162693	+	AABR07004272.1	XM_017590163.1	0	sense	genic	exonic	nested	Fam174b	GeneID:681398,Genbank:XM_017590163.1,RGD:1596692	family with sequence similarity 174, member B, transcript variant X1	GO:0016021	integral component of membrane
ENSRNOT00000076368	0	0	0	0	0	0	0	0	0	0	0	0	Chr2	121357850	121390348	+	AABR07010033.1
ENSRNOT00000076385	0	5.41E-14	0	7.22E-20	1.32E-19	2.66E-24	1.33E-13	1.53E-20	1.27E-22	0	1.37E-18	1.26E-05	Chr13	77784808	77819211	+	AABR07021544.1	XM_008769588.2	0	sense	genic	exonic	nested	LOC100302372	GeneID:100302372,Genbank:XM_008769588.2,RGD:2311260	hypothetical protein LOC100302372, transcript variant X1
ENSRNOT00000076395	2.271039	1.414228	2.029949	0.3471278	0.9314941	1.183131	1.622147	1.542867	0.87852	1.401402	1.45852	1.511217	Chr13	78498361	78500686	-	AABR07021565.1	XM_006250105.3	0	sense	genic	intronic	nested	Rabgap1l	GeneID:304914,Genbank:XM_006250105.3,RGD:1304620	RAB GTPase activating protein 1-like, transcript variant X2	GO:0005634,GO:0005769,GO:0005794,GO:0005929,GO:0006886,GO:0012505,GO:0017137,GO:0031338,GO:0032880,GO:0090630,GO:0005096,GO:0005622	nucleus|early endosome|Golgi apparatus|cilium|intracellular protein transport|endomembrane system|Rab GTPase binding|regulation of vesicle fusion|regulation of protein localization|activation of GTPase activity|GTPase activator activity|intracellular
ENSRNOT00000076454	1.062369	0.4512058	1.206209	1.768218	0.2281192	1.051902	0.09736485	1.440693	0.6432459	1.036446	0.698539	0.607772	ChrX	65803596	65804663	+	AABR07039000.1	NM_001106582.1	1452	sense	intergenic	downstream	same_strand	Gpr165	GeneID:296866,Genbank:NM_001106582.1,RGD:1564566	G protein-coupled receptor 165	GO:0004930,GO:0007186,GO:0016021	G-protein coupled receptor activity|G-protein coupled receptor signaling pathway|integral component of membrane
ENSRNOT00000076463	3.36E-12	7.28E-22	3.86E-16	2.52E-23	4.10E-22	1.04E-20	1.78E-20	7.74E-20	4.41E-20	1.23E-18	5.02E-18	7.68E-18	ChrX	68186981	68187796	-	AABR07039104.1	XM_017602029.1	0	sense	genic	exonic	nested	Ophn1	GeneID:312108,Genbank:XM_017602029.1,RGD:1563435	oligophrenin 1, transcript variant X2	GO:0051966,GO:0043195,GO:0030100,GO:0005515,GO:0043197,GO:0030182,GO:0005543,GO:1901799,GO:0030425,GO:0005737,GO:0043547,GO:0007165,GO:0015629,GO:0031175,GO:0021707,GO:0045198,GO:0034329,GO:0021895,GO:0030036,GO:0048488,GO:0035023,GO:0003779,GO:0035255,GO:0030054,GO:0005096,GO:0048667	regulation of synaptic transmission, glutamatergic|terminal bouton|regulation of endocytosis|protein binding|dendritic spine|neuron differentiation|phospholipid binding|negative regulation of proteasomal protein catabolic process|dendrite|cytoplasm|positive regulation of GTPase activity|signal transduction|actin cytoskeleton|neuron projection development|cerebellar granule cell differentiation|es…
ENSRNOT00000076492	13.37874	10.53751	22.22218	13.05491	18.09651	8.797631	3.666861	10.03233	3.041601	13.02423	14.97731	12.11636	Chr10	70509758	70512488	+	LOC100912181	XM_008767934.2	297	antisense	intergenic	downstream	convergent	Pex12	GeneID:116718,Genbank:XM_008767934.2,RGD:620757	peroxisomal biogenesis factor 12, transcript variant X2	GO:0005778,GO:0005779,GO:0006513,GO:0007031,GO:0008022,GO:0008270,GO:0016558,GO:1990429,GO:0004842,GO:0005777	peroxisomal membrane|integral component of peroxisomal membrane|protein monoubiquitination|peroxisome organization|protein C-terminus binding|zinc ion binding|protein import into peroxisome matrix|peroxisomal importomer complex|ubiquitin-protein transferase activity|peroxisome	rno04146	Peroxisome
ENSRNOT00000076494	0.8505725	0.754779	3.341861	0.2610812	1.994244	0.222852	1.220918	0.08821948	0.150209	0.5754651	1.627833	0.8123378	ChrX	115599716	115625360	-	AABR07040953.1	XM_017601900.1	0	sense	genic	exonic	overlapping	Trpc5	GeneID:140933,Genbank:XM_017601900.1,RGD:619787	transient receptor potential cation channel, subfamily C, member 5, transcript variant X1	GO:0070679,GO:0043025,GO:0005737,GO:0045121,GO:0005887,GO:1902630,GO:0045666,GO:0006828,GO:0007204,GO:0008284,GO:0010800,GO:0015279,GO:0045773,GO:0030182,GO:0050774,GO:0030276,GO:0051117,GO:0030425,GO:0051480,GO:0030426,GO:0003779,GO:0070588,GO:0034704,GO:0005262,GO:0042805,GO:0005515	inositol 1,4,5 trisphosphate binding|neuronal cell body|cytoplasm|membrane raft|integral component of plasma membrane|regulation of membrane hyperpolarization|positive regulation of neuron differentiation|manganese ion transport|positive regulation of cytosolic calcium ion concentration|positive regulation of cell proliferation|positive regulation of peptidyl-threonine phosphorylation|store-opera…	rno04360	Axon guidance
ENSRNOT00000076498	0	0	0	0	0	0	0	0	0	0	0	0.143195	ChrX	73004437	73015999	+	RGD1563270	XM_217535.6	0	sense	genic	exonic	nested	RGD1563270	GeneID:302172,Genbank:XM_217535.6,RGD:1563270	similar to synaptonemal complex protein 3
ENSRNOT00000076500	0	0	0	0	0	0	0	0	0	0	0	0	ChrX	73996358	74048659	-	AABR07039336.1	XM_002730271.5	0	sense	genic	exonic	overlapping	RGD1562521	GeneID:100361639,Genbank:XM_002730271.5,RGD:1562521	similar to Ppnx
ENSRNOT00000076509	2.82E-09	3.099673	2.400785	0.000887794	4.229371	0.006113215	8.318707	5.513232	2.95E-05	0.7865253	1.167993	3.189822	Chr10	70222690	70223220	-	AC095947.4	XM_017597307.1	0	sense	genic	exonic	overlapping	Rad51d	GeneID:303375,Genbank:XM_017597307.1,RGD:1306944	RAD51 paralog D, transcript variant X2	GO:0003674,GO:0003690,GO:0003697,GO:0004520,GO:0005524,GO:0008150,GO:0005575,GO:0010212,GO:0005634,GO:0033063,GO:0005657,GO:0036297,GO:0042148,GO:0043015,GO:0051276,GO:0051726,GO:0000150,GO:0000400,GO:0000707,GO:0000723,GO:0000724,GO:0000730,GO:0000781,GO:0000784,GO:0005737,GO:0005813,GO:0006289,GO:0006312,GO:0006974,GO:0007131,GO:0008094	molecular_function|double-stranded DNA binding|single-stranded DNA binding|endodeoxyribonuclease activity|ATP binding|biological_process|cellular_component|response to ionizing radiation|nucleus|Rad51B-Rad51C-Rad51D-XRCC2 complex|replication fork|interstrand cross-link repair|strand invasion|gamma-tubulin binding|chromosome organization|regulation of cell cycle|recombinase activity|four-way junct…	rno03440	Homologous recombination
ENSRNOT00000076517	0	0	0	0	0	0	0	0	0	0	0	4.26E-23	Chr20	44602780	44617211	-	AABR07045350.1	NM_012755.1	0	antisense	genic	exonic	nested	Fyn	GeneID:25150,Genbank:NM_012755.1,RGD:2641	FYN proto-oncogene, Src family tyrosine kinase	GO:0004871,GO:0005102,GO:0005515,GO:0005524,GO:0005739,GO:0005768,GO:0014069,GO:0005829,GO:0015631,GO:0016020,GO:0005884,GO:0016477,GO:0018108,GO:0042177,GO:0042493,GO:0019899,GO:0042531,GO:0030154,GO:0042608,GO:0042609,GO:0042610,GO:0042802,GO:0001664,GO:0046872,GO:0042981,GO:0001764,GO:0046875,GO:0043123,GO:0004672,GO:0048813,GO:0043231,GO:0050730,GO:0004713,GO:0050798,GO:0050852,GO:0004715,GO:…	signal transducer activity|signaling receptor binding|protein binding|ATP binding|mitochondrion|endosome|postsynaptic density|cytosol|tubulin binding|membrane|actin filament|cell migration|peptidyl-tyrosine phosphorylation|negative regulation of protein catabolic process|response to drug|enzyme binding|positive regulation of tyrosine phosphorylation of STAT protein|cell differentiation|T cell rec…	rno04072,rno04071,rno04510,rno04520,rno04611,rno04650,rno04660,rno04664,rno04725,rno04360,rno04380,rno05020,rno05416,rno05162	Phospholipase D signaling pathway|Sphingolipid signaling pathway|Focal adhesion|Adherens junction|Platelet activation|Natural killer cell mediated cytotoxicity|T cell receptor signaling pathway|Fc epsilon RI signaling pathway|Cholinergic synapse|Axon guidance|Osteoclast differentiation|Prion diseases|Viral myocarditis|Measles
ENSRNOT00000076523	0	0	0	0	0	0	0	0	0	0	0	0	Chr10	88079078	88084780	+	AC096895.2	NM_153476.1	17739	antisense	intergenic	downstream	convergent	Krt9	GeneID:266717,Genbank:NM_153476.1,RGD:628785	keratin 9	GO:0007283,GO:0043588,GO:0045095,GO:0045109,GO:0048471,GO:0005198,GO:0005200,GO:0005882	spermatogenesis|skin development|keratin filament|intermediate filament organization|perinuclear region of cytoplasm|structural molecule activity|structural constituent of cytoskeleton|intermediate filament	rno04915	Estrogen signaling pathway
ENSRNOT00000076524	2.57E-17	1.08E-18	8.39E-20	1.99E-19	1.54E-20	1.74E-13	2.81E-23	2.80E-23	3.29E-21	3.39E-22	6.65E-18	6.04E-22	ChrX	70222056	70222693	+	AABR07039153.2	XM_008773301.2	0	sense	genic	exonic	nested	Eda	GeneID:302424,Genbank:XM_008773301.2,RGD:1563178	ectodysplasin-A, transcript variant X4	GO:0060662,GO:0019221,GO:0005123,GO:0060789,GO:0038177,GO:0005164,GO:0061153,GO:0042475,GO:0005575,GO:0090263,GO:0005789,GO:0005811,GO:0005887,GO:0043123,GO:0006955,GO:1901222,GO:0043231,GO:0007160,GO:1901224,GO:0043473,GO:0008150,GO:0043588,GO:0010467,GO:0001942,GO:0045177,GO:0010469,GO:0003674,GO:0051092,GO:0010628,GO:0005102	salivary gland cavitation|cytokine-mediated signaling pathway|death receptor binding|hair follicle placode formation|death receptor agonist activity|tumor necrosis factor receptor binding|trachea gland development|odontogenesis of dentin-containing tooth|cellular_component|positive regulation of canonical Wnt signaling pathway|endoplasmic reticulum membrane|lipid droplet|integral component of pla…	rno04060	Cytokine-cytokine receptor interaction
ENSRNOT00000076561	0.2816205	0.2278085	2.08E-06	8.59E-10	9.359037	3.716748	4.81E-11	2.00E-07	6.500755	0.000582428	1.41E-10	1.11E-14	Chr1	134873469	134885613	-	LOC108349594	XM_006229371.3	416	sense	intergenic	upstream	same_strand	Chd2	GeneID:308738,Genbank:XM_006229371.3,RGD:1310056	chromodomain helicase DNA binding protein 2, transcript variant X3	GO:0005634,GO:0005654,GO:0005730,GO:0006974,GO:0007517,GO:0042393,GO:0043231,GO:0060218,GO:0001046,GO:0004386,GO:0005524	nucleus|nucleoplasm|nucleolus|cellular response to DNA damage stimulus|muscle organ development|histone binding|intracellular membrane-bounded organelle|hematopoietic stem cell differentiation|core promoter sequence-specific DNA binding|helicase activity|ATP binding
ENSRNOT00000076566	0	0	0	0	0	0	0	0	0	0	0	0	Chr20	44602776	44606610	-	AABR07045350.1	XM_006256522.1	0	antisense	genic	intronic	nested	Fyn	GeneID:25150,Genbank:XM_006256522.1,RGD:2641	FYN proto-oncogene, Src family tyrosine kinase, transcript variant X2	GO:0004871,GO:0005102,GO:0005515,GO:0005524,GO:0005739,GO:0005768,GO:0014069,GO:0005829,GO:0015631,GO:0016020,GO:0005884,GO:0016477,GO:0018108,GO:0042177,GO:0042493,GO:0019899,GO:0042531,GO:0030154,GO:0042608,GO:0042609,GO:0042610,GO:0042802,GO:0001664,GO:0046872,GO:0042981,GO:0001764,GO:0046875,GO:0043123,GO:0004672,GO:0048813,GO:0043231,GO:0050730,GO:0004713,GO:0050798,GO:0050852,GO:0004715,GO:…	signal transducer activity|signaling receptor binding|protein binding|ATP binding|mitochondrion|endosome|postsynaptic density|cytosol|tubulin binding|membrane|actin filament|cell migration|peptidyl-tyrosine phosphorylation|negative regulation of protein catabolic process|response to drug|enzyme binding|positive regulation of tyrosine phosphorylation of STAT protein|cell differentiation|T cell rec…	rno04072,rno04071,rno04510,rno04520,rno04611,rno04650,rno04660,rno04664,rno04725,rno04360,rno04380,rno05020,rno05416,rno05162	Phospholipase D signaling pathway|Sphingolipid signaling pathway|Focal adhesion|Adherens junction|Platelet activation|Natural killer cell mediated cytotoxicity|T cell receptor signaling pathway|Fc epsilon RI signaling pathway|Cholinergic synapse|Axon guidance|Osteoclast differentiation|Prion diseases|Viral myocarditis|Measles
ENSRNOT00000076576	0	0	0	0	0	0	0	0	0	0	0	0	Chr13	84937240	84974259	-	AABR07021666.1
ENSRNOT00000076586	0.4373782	9.05E-14	0	0.3802	3.35E-44	1.631759	1.096016	0.4030187	3.902472	0	7.85E-44	5.331694	Chr13	75158130	75172023	+	AABR07021503.1	XM_008769682.2	0	sense	genic	exonic	nested	Sec16b	GeneID:89868,Genbank:XM_008769682.2,RGD:621658	SEC16 homolog B, endoplasmic reticulum export factor, transcript variant X3	GO:0070973,GO:0007029,GO:0007030,GO:0007031,GO:0010628,GO:0012507,GO:0015031,GO:0016559,GO:0043231,GO:0048208,GO:0070863,GO:0000139,GO:0005789,GO:0070971	protein localization to endoplasmic reticulum exit site|endoplasmic reticulum organization|Golgi organization|peroxisome organization|positive regulation of gene expression|ER to Golgi transport vesicle membrane|protein transport|peroxisome fission|intracellular membrane-bounded organelle|COPII vesicle coating|positive regulation of protein exit from endoplasmic reticulum|Golgi membrane|endoplasm…
ENSRNOT00000076600	0	0.1777277	0	0.1924714	0.1988025	0	0	0	0	0.1669989	0	0.3334807	Chr20	44602783	44608382	-	AABR07045350.1	NM_012755.1	0	antisense	genic	intronic	nested	Fyn	GeneID:25150,Genbank:NM_012755.1,RGD:2641	FYN proto-oncogene, Src family tyrosine kinase	GO:0004871,GO:0005102,GO:0005515,GO:0005524,GO:0005739,GO:0005768,GO:0014069,GO:0005829,GO:0015631,GO:0016020,GO:0005884,GO:0016477,GO:0018108,GO:0042177,GO:0042493,GO:0019899,GO:0042531,GO:0030154,GO:0042608,GO:0042609,GO:0042610,GO:0042802,GO:0001664,GO:0046872,GO:0042981,GO:0001764,GO:0046875,GO:0043123,GO:0004672,GO:0048813,GO:0043231,GO:0050730,GO:0004713,GO:0050798,GO:0050852,GO:0004715,GO:…	signal transducer activity|signaling receptor binding|protein binding|ATP binding|mitochondrion|endosome|postsynaptic density|cytosol|tubulin binding|membrane|actin filament|cell migration|peptidyl-tyrosine phosphorylation|negative regulation of protein catabolic process|response to drug|enzyme binding|positive regulation of tyrosine phosphorylation of STAT protein|cell differentiation|T cell rec…	rno04072,rno04071,rno04510,rno04520,rno04611,rno04650,rno04660,rno04664,rno04725,rno04360,rno04380,rno05020,rno05416,rno05162	Phospholipase D signaling pathway|Sphingolipid signaling pathway|Focal adhesion|Adherens junction|Platelet activation|Natural killer cell mediated cytotoxicity|T cell receptor signaling pathway|Fc epsilon RI signaling pathway|Cholinergic synapse|Axon guidance|Osteoclast differentiation|Prion diseases|Viral myocarditis|Measles
ENSRNOT00000076603	29.12767	37.66257	46.17216	13.77257	20.82835	10.87384	12.12762	14.04873	38.87134	26.9299	53.42195	31.56283	ChrX	73774326	73775072	-	AABR07039328.3	XM_017602051.1	0	sense	genic	exonic	overlapping	Rlim	GeneID:317241,Genbank:XM_017602051.1,RGD:1559832	ring finger protein, LIM domain interacting, transcript variant X3	GO:0016567,GO:0043161,GO:0060816,GO:0061630,GO:1900095,GO:0004842,GO:0005654,GO:0005829	protein ubiquitination|proteasome-mediated ubiquitin-dependent protein catabolic process|random inactivation of X chromosome|ubiquitin protein ligase activity|regulation of dosage compensation by inactivation of X chromosome|ubiquitin-protein transferase activity|nucleoplasm|cytosol
ENSRNOT00000076605	0	0	0	0	0	0	0	0	0	0	0	0	ChrX	66528529	66537931	+	AABR07039029.2	XM_576989.5	11835	antisense	intergenic	upstream	divergent	RGD1565058	GeneID:501587,Genbank:XM_576989.5,RGD:1565058	similar to RIKEN cDNA 1700019M22
ENSRNOT00000076615	0	0	0	0	0	0	0	0	0	0	0	0	ChrX	73081934	73087400	-	AABR07039256.1	XM_017602326.1	0	sense	genic	exonic	overlapping	LOC501389	GeneID:501389,Genbank:XM_017602326.1,RGD:1588387	similar to chromosome 9 open reading frame 36, transcript variant X1
ENSRNOT00000076632	0	0	0	0	0	0	0	0	0	0	0	0	ChrX	73563731	73564361	+	AABR07039303.5	XM_017602327.1	0	antisense	genic	exonic	nested	LOC100910451	GeneID:100910451,Genbank:XM_017602327.1,RGD:6498758	uncharacterized LOC100910451, transcript variant X1
ENSRNOT00000076638	0	0	0	0	0	0	0	0	0	0	0	0	Chr2	121357095	121386339	+	AABR07010033.1
ENSRNOT00000076663	2.40E-15	9.83E-14	1.68E-12	2.90E-13	3.61E-12	1.13E-13	1.06E-12	2.47E-15	2.64E-14	2.30E-14	1.15E-12	2.02E-13	ChrX	73757664	73758388	-	AABR07039328.2	XM_017602050.1	0	sense	genic	exonic	nested	Rlim	GeneID:317241,Genbank:XM_017602050.1,RGD:1559832	ring finger protein, LIM domain interacting, transcript variant X2	GO:0016567,GO:0043161,GO:0060816,GO:0061630,GO:1900095,GO:0004842,GO:0005654,GO:0005829	protein ubiquitination|proteasome-mediated ubiquitin-dependent protein catabolic process|random inactivation of X chromosome|ubiquitin protein ligase activity|regulation of dosage compensation by inactivation of X chromosome|ubiquitin-protein transferase activity|nucleoplasm|cytosol
ENSRNOT00000076677	0	0	0	0.5091656	0.4304894	0.2639401	0.8255443	0	0.4762236	0.2507008	0.1418242	0	Chr10	70870239	70871017	+	AC114233.1	NM_013025.2	0	antisense	genic	exonic	nested	Ccl3	GeneID:25542,Genbank:NM_013025.2,RGD:3647	C-C motif chemokine ligand 3	GO:0050718,GO:0050729,GO:0004672,GO:0050795,GO:0004698,GO:0050850,GO:0071346,GO:0005576,GO:0050918,GO:0005615,GO:0071347,GO:0051897,GO:0006887,GO:0071356,GO:0006935,GO:0005622,GO:0071407,GO:0006954,GO:0071621,GO:0007010,GO:0009636,GO:0010469,GO:0007186,GO:0010628,GO:0007204,GO:0010629,GO:0010818,GO:0000165,GO:0030502,GO:0030593,GO:0014808,GO:0001649,GO:0001775,GO:0030595,GO:0031663,GO:0002548,GO:…	positive regulation of interleukin-1 beta secretion|positive regulation of inflammatory response|protein kinase activity|regulation of behavior|calcium-dependent protein kinase C activity|positive regulation of calcium-mediated signaling|cellular response to interferon-gamma|extracellular region|positive chemotaxis|extracellular space|cellular response to interleukin-1|positive regulation of prot…	rno04060,rno04620,rno04062,rno05323,rno05132,rno05142	Cytokine-cytokine receptor interaction|Toll-like receptor signaling pathway|Chemokine signaling pathway|Rheumatoid arthritis|Salmonella infection|Chagas disease (American trypanosomiasis)
ENSRNOT00000076715	2.99E-19	7.36E-16	4.22E-07	2.07E-11	6.20E-08	3.20E-19	1.71E-13	2.19E-07	2.15E-13	1.23E-09	1.45E-17	6.18E-16	Chr13	78997305	78999355	+	AC127084.5	XM_006250122.3	0	sense	genic	exonic	nested	Ankrd45	GeneID:289152,Genbank:XM_006250122.3,RGD:1311153	ankyrin repeat domain 45, transcript variant X3
ENSRNOT00000076718	0	0	0	0	0.4271119	0	0	0	0	0	0.2015506	0	Chr13	75313741	75367439	+	AABR07021508.2	XM_017598950.1	96800	sense	intergenic	downstream	same_strand	Sec16b	GeneID:89868,Genbank:XM_017598950.1,RGD:621658	SEC16 homolog B, endoplasmic reticulum export factor, transcript variant X4	GO:0070973,GO:0007029,GO:0007030,GO:0007031,GO:0010628,GO:0012507,GO:0015031,GO:0016559,GO:0043231,GO:0048208,GO:0070863,GO:0000139,GO:0005789,GO:0070971	protein localization to endoplasmic reticulum exit site|endoplasmic reticulum organization|Golgi organization|peroxisome organization|positive regulation of gene expression|ER to Golgi transport vesicle membrane|protein transport|peroxisome fission|intracellular membrane-bounded organelle|COPII vesicle coating|positive regulation of protein exit from endoplasmic reticulum|Golgi membrane|endoplasm…
ENSRNOT00000076719	1.41E-53	3.36E-62	5.52E-54	9.33E-56	1.15E-31	4.84E-44	2.69E-54	7.50E-67	2.71E-52	1.66E-23	7.73E-55	2.96E-26	ChrX	63537891	63538268	-	AABR07038890.1	XM_008773262.2	0	antisense	genic	intronic	nested	Apoo	GeneID:363474,Genbank:XM_008773262.2,RGD:1565289	apolipoprotein O, transcript variant X1	GO:0005576,GO:0005739,GO:0005789,GO:0005829,GO:0008150,GO:0031305,GO:0042407,GO:0061617,GO:0000139,GO:0003674,GO:0005575	extracellular region|mitochondrion|endoplasmic reticulum membrane|cytosol|biological_process|integral component of mitochondrial inner membrane|cristae formation|MICOS complex|Golgi membrane|molecular_function|cellular_component
ENSRNOT00000076744	0	0	0	0	0	0	0	0	0	0	0	0	ChrX	63253613	63254235	-	AABR07038870.1	NM_001100542.1	13871	sense	intergenic	downstream	same_strand	Eif2s3	GeneID:299027,Genbank:NM_001100542.1,RGD:1561279	eukaryotic translation initiation factor 2, subunit 3 gamma	GO:0005525,GO:0005634,GO:0005737,GO:0005850,GO:0006413,GO:0008135,GO:0045296,GO:0003743,GO:0003924,GO:0005515	GTP binding|nucleus|cytoplasm|eukaryotic translation initiation factor 2 complex|translational initiation|translation factor activity, RNA binding|cadherin binding|translation initiation factor activity|GTPase activity|protein binding	rno03013	RNA transport
ENSRNOT00000076759	0.1368128	0.6308702	0	0	0.1278371	0.3812377	0.2208446	0.1207742	0.1490358	0	0	0.1200405	Chr13	79330289	79342069	+	AABR07021579.1	XM_008769705.1	36343	sense	intergenic	upstream	same_strand	Tnfsf18	GeneID:364031,Genbank:XM_008769705.1,RGD:1305066	tumor necrosis factor superfamily member 18	GO:0071637,GO:0033209,GO:0007267,GO:0090026,GO:0035741,GO:0009986,GO:0090073,GO:0042129,GO:2000329,GO:0010759,GO:0016021,GO:0032613,GO:0032615,GO:0032649,GO:2000348,GO:0042531,GO:0032675,GO:2000508,GO:0042802,GO:0032680,GO:0045785,GO:0032813,GO:0002309,GO:0050729,GO:0051092,GO:0002687	regulation of monocyte chemotactic protein-1 production|tumor necrosis factor-mediated signaling pathway|cell-cell signaling|positive regulation of monocyte chemotaxis|activated CD4-positive, alpha-beta T cell proliferation|cell surface|positive regulation of protein homodimerization activity|regulation of T cell proliferation|negative regulation of T-helper 17 cell lineage commitment|positive re…	rno04060	Cytokine-cytokine receptor interaction
ENSRNOT00000076767	0	0	0	0	0	0	0	0	0	0	0	0	Chr7	115828517	115830381	-	LOC102550505	NM_001170597.2	3	antisense	intergenic	downstream	convergent	Adgrb1	GeneID:362931,Genbank:NM_001170597.2,RGD:1305608	adhesion G protein-coupled receptor B1	GO:0043652,GO:0016021,GO:0004930,GO:0045087,GO:0016525,GO:0005515,GO:0045211,GO:0030165,GO:0005615,GO:0048167,GO:0005886,GO:0005925,GO:0006910,GO:0006911,GO:0030425,GO:0007166,GO:0048471,GO:0031397,GO:0007186,GO:0050829,GO:0038023,GO:0007399,GO:0051965,GO:0042177,GO:0007517,GO:0001530,GO:1901741,GO:0043197,GO:0010596,GO:0001786,GO:1903428,GO:0043277,GO:0014069,GO:0001891	engulfment of apoptotic cell|integral component of membrane|G-protein coupled receptor activity|innate immune response|negative regulation of angiogenesis|protein binding|postsynaptic membrane|PDZ domain binding|extracellular space|regulation of synaptic plasticity|plasma membrane|focal adhesion|phagocytosis, recognition|phagocytosis, engulfment|dendrite|cell surface receptor signaling pathway|pe…	rno04115	p53 signaling pathway
ENSRNOT00000076778	1.14967	1.318844	1.289895	0.3582641	0.6293645	0.8252912	1.329365	1.078778	0.1966052	0.4784883	1.085581	0.6411573	ChrX	73622308	73623051	+	AABR07039312.1	NM_001100998.1	4724	sense	intergenic	downstream	same_strand	Fam127b	GeneID:679038,Genbank:NM_001100998.1,RGD:1593086	family with sequence similarity 127, member B
ENSRNOT00000076835	5.8189	6.753051	8.705253	2.934031	2.678345	3.912747	2.962524	5.251467	3.73255	4.345043	5.629612	4.546425	ChrX	62827048	62828058	-	AABR07038849.2	XM_008773254.2	5849	antisense	intergenic	downstream	convergent	Pcyt1b	GeneID:286936,Genbank:XM_008773254.2,RGD:708434	phosphate cytidylyltransferase 1, choline, beta, transcript variant X3	GO:0004105,GO:0005783,GO:0006657,GO:0007283,GO:0009058,GO:0016779,GO:1904116,GO:0001541,GO:0003824	choline-phosphate cytidylyltransferase activity|endoplasmic reticulum|CDP-choline pathway|spermatogenesis|biosynthetic process|nucleotidyltransferase activity|response to vasopressin|ovarian follicle development|catalytic activity	rno00564,rno00440,rno05231	Glycerophospholipid metabolism|Phosphonate and phosphinate metabolism|Choline metabolism in cancer
ENSRNOT00000076838	2.759787	2.441056	3.263391	2.517171	2.661586	2.285545	2.137283	3.871374	3.014142	1.182135	1.851515	2.845013	Chr5	78365749	78366405	-	AC099453.2	XM_006238234.3	2462	sense	intergenic	downstream	same_strand	Alad	GeneID:25374,Genbank:XM_006238234.3,RGD:2083	aminolevulinate dehydratase, transcript variant X1	GO:0006782,GO:0006783,GO:0006979,GO:0007584,GO:0010212,GO:0008270,GO:0010266,GO:0010269,GO:0010288,GO:0014070,GO:0014823,GO:0031667,GO:0046689,GO:0032025,GO:0051260,GO:0032496,GO:0051384,GO:0033197,GO:0051597,GO:0070541,GO:0070542,GO:0071284,GO:0001666,GO:0071353,GO:0004655,GO:1901799,GO:1904854,GO:0005615,GO:0005829,GO:0005839,GO:0009635,GO:0009636,GO:0009725,GO:0010033,GO:0010035,GO:0010038,GO:…	protoporphyrinogen IX biosynthetic process|heme biosynthetic process|response to oxidative stress|response to nutrient|response to ionizing radiation|zinc ion binding|response to vitamin B1|response to selenium ion|response to lead ion|response to organic cyclic compound|response to activity|response to nutrient levels|response to mercury ion|response to cobalt ion|protein homooligomerization|res…	rno00860	Porphyrin and chlorophyll metabolism
ENSRNOT00000076843	6.05E-19	0.4308364	1.69E-17	0.1936578	0.1084418	0.3224379	0.2758676	3.63E-19	0.562265	0.2240087	0.4496826	2.421297	ChrX	73664083	73691861	-	AABR07039316.1	XM_017602329.1	0	sense	genic	exonic	overlapping	Dmrtc1b	GeneID:680068,Genbank:XM_017602329.1,RGD:1596820	DMRT-like family C1b, transcript variant X2
ENSRNOT00000076845	0	0	0	6.53E-21	0	0	0	0	0	0	0	0	Chr1	239154224	239156065	+	AABR07006538.1	XM_017590324.1	0	sense	genic	exonic	nested	LOC100911842	GeneID:100911842,Genbank:XM_017590324.1,RGD:6490675	uncharacterized LOC100911842, transcript variant X2
ENSRNOT00000076847	0.6527699	1.618918	0	2.067026	6.204362	8.022455	5.919208	2.13975	6.398425	2.374224	2.331736	16.52554	Chr13	75163933	75167669	+	AABR07021503.1	XM_008769682.2	0	sense	genic	exonic	nested	Sec16b	GeneID:89868,Genbank:XM_008769682.2,RGD:621658	SEC16 homolog B, endoplasmic reticulum export factor, transcript variant X3	GO:0070973,GO:0007029,GO:0007030,GO:0007031,GO:0010628,GO:0012507,GO:0015031,GO:0016559,GO:0043231,GO:0048208,GO:0070863,GO:0000139,GO:0005789,GO:0070971	protein localization to endoplasmic reticulum exit site|endoplasmic reticulum organization|Golgi organization|peroxisome organization|positive regulation of gene expression|ER to Golgi transport vesicle membrane|protein transport|peroxisome fission|intracellular membrane-bounded organelle|COPII vesicle coating|positive regulation of protein exit from endoplasmic reticulum|Golgi membrane|endoplasm…
ENSRNOT00000076853	0	0	0	0	0	0	0	0	0	0	0	0	ChrX	63515330	63520836	-	AABR07038886.2	XM_008773290.1	0	sense	genic	exonic	nested	LOC685700	GeneID:685700,Genbank:XM_008773290.1,RGD:1590267	hypothetical protein LOC685700, transcript variant X1
ENSRNOT00000076861	0	0	0	0	0	0	0	0	0	0	0	0	Chr13	79736485	79737556	+	AC144674.1	XM_006250164.3	0	antisense	genic	exonic	nested	Suco	GeneID:360863,Genbank:XM_006250164.3,RGD:735185	SUN domain containing ossification factor, transcript variant X3	GO:0045669,GO:0005791,GO:0007275,GO:0016020,GO:0046850,GO:0016021,GO:0030867,GO:0032967,GO:0001503,GO:0005737,GO:0034975	positive regulation of osteoblast differentiation|rough endoplasmic reticulum|multicellular organism development|membrane|regulation of bone remodeling|integral component of membrane|rough endoplasmic reticulum membrane|positive regulation of collagen biosynthetic process|ossification|cytoplasm|protein folding in endoplasmic reticulum
ENSRNOT00000076867	4.79E-14	4.28E-13	1.76E-09	7.16E-16	3.29E-10	3.16E-06	1.89E-16	3.01E-13	1.72E-11	3.99E-15	9.56E-17	8.97E-11	ChrX	62820485	62821199	+	AABR07038849.1	XM_008773254.2	0	sense	genic	exonic	nested	Pcyt1b	GeneID:286936,Genbank:XM_008773254.2,RGD:708434	phosphate cytidylyltransferase 1, choline, beta, transcript variant X3	GO:0004105,GO:0005783,GO:0006657,GO:0007283,GO:0009058,GO:0016779,GO:1904116,GO:0001541,GO:0003824	choline-phosphate cytidylyltransferase activity|endoplasmic reticulum|CDP-choline pathway|spermatogenesis|biosynthetic process|nucleotidyltransferase activity|response to vasopressin|ovarian follicle development|catalytic activity	rno00564,rno00440,rno05231	Glycerophospholipid metabolism|Phosphonate and phosphinate metabolism|Choline metabolism in cancer
ENSRNOT00000076871	0	0	0	7.81E-25	0	0	0	0	1.13E-23	6.55E-18	7.60E-24	5.955369	ChrX	74334649	74337975	-	AABR07039356.2	NM_001047974.1	0	antisense	genic	intronic	nested	LOC680227	GeneID:680227,Genbank:NM_001047974.1,RGD:1594204	LRRGT00193
ENSRNOT00000076888	0.05804963	0.2601741	0.003912249	0.5569534	0.1410168	0.04442222	0.2787184	0.1246689	0.5367572	0.0470556	0.4574825	1.727094	Chr13	77784855	77822333	+	AABR07021544.1	XM_008769588.2	0	sense	genic	exonic	nested	LOC100302372	GeneID:100302372,Genbank:XM_008769588.2,RGD:2311260	hypothetical protein LOC100302372, transcript variant X1
ENSRNOT00000076902	1.30E-16	7.50E-16	6.64E-16	4.74E-11	4.54E-13	1.05E-10	4.49E-12	2.10E-16	3.89E-13	1.15E-15	1.61E-11	1.98E-11	Chr13	77979829	77988006	-	AABR07021547.1	XM_006250106.3	0	sense	genic	exonic	nested	Rabgap1l	GeneID:304914,Genbank:XM_006250106.3,RGD:1304620	RAB GTPase activating protein 1-like, transcript variant X3	GO:0005634,GO:0005769,GO:0005794,GO:0005929,GO:0006886,GO:0012505,GO:0017137,GO:0031338,GO:0032880,GO:0090630,GO:0005096,GO:0005622	nucleus|early endosome|Golgi apparatus|cilium|intracellular protein transport|endomembrane system|Rab GTPase binding|regulation of vesicle fusion|regulation of protein localization|activation of GTPase activity|GTPase activator activity|intracellular
ENSRNOT00000076905	0	0	0	7.73E-25	0	0	0	0	0	0	0	2.08E-26	Chr12	50433686	50433825	+	AABR07036623.1	XM_017598447.1	19252	sense	intergenic	downstream	same_strand	Cryba4	GeneID:64348,Genbank:XM_017598447.1,RGD:61962	crystallin, beta A4, transcript variant X1	GO:0008150,GO:0043010,GO:0005212,GO:0005575,GO:0007601	biological_process|camera-type eye development|structural constituent of eye lens|cellular_component|visual perception
ENSRNOT00000076920	0	0	0	1.64E-21	0	0	0	0	7.56E-23	2.51E-25	0	0.4555475	ChrX	74333329	74334974	-	AABR07039356.2	NM_001047974.1	0	antisense	genic	intronic	nested	LOC680227	GeneID:680227,Genbank:NM_001047974.1,RGD:1594204	LRRGT00193
ENSRNOT00000076934	5.41E-21	2.51E-22	2.43E-22	9.42E-22	4.39E-25	6.25E-21	5.21E-25	2.66E-24	3.47E-24	6.97E-21	2.26E-22	1.11E-21	ChrX	73666480	73673518	-	AABR07039316.1	XM_006257140.3	0	sense	genic	exonic	nested	Dmrtc1b	GeneID:680068,Genbank:XM_006257140.3,RGD:1596820	DMRT-like family C1b, transcript variant X3
ENSRNOT00000076937	0	0	0	0	0	0	0	0	0	0	0	0	ChrX	65412325	65559774	-	AABR07038986.1	XM_003752067.4	0	sense	genic	exonic	overlapping	LOC100360790	GeneID:100360790,Genbank:XM_003752067.4,RGD:2321468	heat shock transcription factor 3
ENSRNOT00000076968	0	0	0	0	0	0	0	0	0	0	0	0	ChrX	65411161	65559785	-	AABR07038986.1	XM_003752067.4	0	sense	genic	exonic	containing	LOC100360790	GeneID:100360790,Genbank:XM_003752067.4,RGD:2321468	heat shock transcription factor 3
ENSRNOT00000076984	0	0	0	0	0	0	0	0	0	0	0	0	Chr13	50692014	50715284	+	AABR07020983.1	NM_001107176.1	20225	antisense	intergenic	downstream	convergent	Optc	GeneID:304802,Genbank:NM_001107176.1,RGD:1304916	opticin	GO:0005578,GO:0016525	proteinaceous extracellular matrix|negative regulation of angiogenesis
ENSRNOT00000077029	0.6676647	0.30895	1.941987	0	0.3229382	0.5928152	0	0.8850973	0	0.2774836	0	0.2799634	ChrX	73556845	73557268	+	AABR07039303.3	XM_017602327.1	0	antisense	genic	exonic	overlapping	LOC100910451	GeneID:100910451,Genbank:XM_017602327.1,RGD:6498758	uncharacterized LOC100910451, transcript variant X1
ENSRNOT00000077061	2.55E-23	2.48E-25	2.51E-19	7.84E-16	1.83E-15	1.04E-12	1.33E-14	7.80E-12	1.12E-15	0.2946947	2.44E-23	7.17E-17	ChrX	73535753	73552587	+	LOC103694491	XM_017602327.1	4644	antisense	intergenic	downstream	convergent	LOC100910451	GeneID:100910451,Genbank:XM_017602327.1,RGD:6498758	uncharacterized LOC100910451, transcript variant X1
ENSRNOT00000077064	13.25511	9.126939	16.43332	4.907918	7.013747	5.411764	7.922288	10.89161	8.607023	14.84734	8.375908	9.790507	Chr13	77264239	77485250	+	AABR07021536.1
ENSRNOT00000077075	7.17E-38	0	0	0	0	0.3527924	0	0	0	0	0	1.55E-15	Chr7	70157146	70167718	-	AABR07057415.1	NM_001134466.1	15907	sense	intergenic	downstream	same_strand	Atp23	GeneID:299828,Genbank:NM_001134466.1,RGD:1588587	ATP23 metallopeptidase and ATP synthase assembly factor homolog	GO:0005886,GO:0006508,GO:0030054,GO:0043231,GO:0046872,GO:0004222,GO:0005829	plasma membrane|proteolysis|cell junction|intracellular membrane-bounded organelle|metal ion binding|metalloendopeptidase activity|cytosol
ENSRNOT00000077076	0	0	0	0	0	0	0	0	0	1.89E-13	0	0	Chr14	9524787	9532596	+	AABR07014323.1	NM_031737.1	22668	sense	intergenic	upstream	same_strand	Nkx6-1	GeneID:65193,Genbank:NM_031737.1,RGD:69318	NK6 homeobox 1	GO:0045666,GO:0022008,GO:0001764,GO:0045686,GO:0030154,GO:0003323,GO:0045687,GO:0030516,GO:0003682,GO:0048709,GO:0003700,GO:0005634,GO:0006357,GO:0031018,GO:0006366,GO:0071345,GO:0032024,GO:0007224,GO:0071375,GO:0035094,GO:0008283,GO:2001222,GO:0042493,GO:0021912,GO:0000122,GO:0043565,GO:0021913,GO:0000978,GO:0044342,GO:0021953,GO:0001078	positive regulation of neuron differentiation|neurogenesis|neuron migration|negative regulation of glial cell differentiation|cell differentiation|type B pancreatic cell development|positive regulation of glial cell differentiation|regulation of axon extension|chromatin binding|oligodendrocyte differentiation|DNA binding transcription factor activity|nucleus|regulation of transcription by RNA pol…	rno04950	Maturity onset diabetes of the young
ENSRNOT00000077077	0	0	0	0.5269547	0	0	0	0	0.6135107	0.496109	0	1.009425	Chr14	43166370	43171890	+	AABR07014987.1	NM_017237.3	22428	antisense	intergenic	upstream	divergent	Uchl1	GeneID:29545,Genbank:NM_017237.3,RGD:3928	ubiquitin C-terminal hydrolase L1	GO:0042755,GO:0008283,GO:0004843,GO:0043025,GO:0016579,GO:0005654,GO:0043130,GO:0043209,GO:0005737,GO:0005789,GO:0005829,GO:0016874,GO:0005886,GO:0043407,GO:0019233,GO:0006511,GO:0044306,GO:0019896,GO:0007409,GO:0048747,GO:0030424,GO:0007412,GO:0002931,GO:0050905,GO:0031625,GO:0007628,GO:0004197,GO:1904115,GO:0031694,GO:0008242	eating behavior|cell proliferation|thiol-dependent ubiquitin-specific protease activity|neuronal cell body|protein deubiquitination|nucleoplasm|ubiquitin binding|myelin sheath|cytoplasm|endoplasmic reticulum membrane|cytosol|ligase activity|plasma membrane|negative regulation of MAP kinase activity|sensory perception of pain|ubiquitin-dependent protein catabolic process|neuron projection terminus…	rno05012	Parkinson's disease
ENSRNOT00000077084	1.55E-18	0	0	0.1213813	0	0	0	0	0	0	0.06478735	0.1384651	Chr7	142860559	142861925	-	LOC103692984	NM_199230.1	2194	antisense	intergenic	downstream	convergent	Acvr1b	GeneID:29381,Genbank:NM_199230.1,RGD:735207	activin A receptor type 1B	GO:0005887,GO:0006355,GO:0006468,GO:0007165,GO:0007417,GO:0032924,GO:0009966,GO:0032927,GO:0009986,GO:0034711,GO:0010628,GO:0038092,GO:0043235,GO:0045648,GO:0045944,GO:0046332,GO:0046545,GO:0000082,GO:0001701,GO:0001942,GO:0004674,GO:0004675,GO:0004702,GO:0005524,GO:0005829,GO:0010629,GO:0010862,GO:0016361,GO:0017002,GO:0018107,GO:0046777,GO:0019838,GO:0046872,GO:0023014,GO:0048179,GO:0030308,GO:…	integral component of plasma membrane|regulation of transcription, DNA-templated|protein phosphorylation|signal transduction|central nervous system development|activin receptor signaling pathway|regulation of signal transduction|positive regulation of activin receptor signaling pathway|cell surface|inhibin binding|positive regulation of gene expression|nodal signaling pathway|receptor complex|pos…	rno04350,rno04060,rno04550	TGF-beta signaling pathway|Cytokine-cytokine receptor interaction|Signaling pathways regulating pluripotency of stem cells
ENSRNOT00000077086	7.60E-23	0.0357141	0.02138559	9.17E-07	0.02775022	0.02120611	0.08933787	0.01710258	0.09950155	0.006089794	0.1747106	0.03562622	Chr1	131380879	131431948	-	AABR07004228.1	XM_006229366.3	15723	sense	intergenic	downstream	same_strand	Nr2f2	GeneID:113984,Genbank:XM_006229366.3,RGD:69305	nuclear receptor subfamily 2, group F, member 2, transcript variant X1	GO:0003677,GO:0003700,GO:0003707,GO:0004879,GO:0008270,GO:0005515,GO:0009566,GO:0005634,GO:0009952,GO:0009956,GO:0010596,GO:0030522,GO:0030900,GO:0060849,GO:0032355,GO:0042803,GO:0043401,GO:0000122,GO:0001701,GO:0001764,GO:0001893,GO:0001937,GO:0001945,GO:0001972,GO:0003084,GO:0005654,GO:0005829,GO:0006351,GO:0006355,GO:0043565,GO:0006357,GO:0045736,GO:0007519,GO:0045892,GO:0045893,GO:0048514,GO:…	DNA binding|DNA binding transcription factor activity|steroid hormone receptor activity|nuclear receptor activity|zinc ion binding|protein binding|fertilization|nucleus|anterior/posterior pattern specification|radial pattern formation|negative regulation of endothelial cell migration|intracellular receptor signaling pathway|forebrain development|regulation of transcription involved in lymphatic e…
ENSRNOT00000077088	0	0	0	0	0	0	0	0	0	0	0	0	Chr3	108688989	108720782	-	AABR07053471.1	NM_001047089.1	74555	antisense	intergenic	upstream	divergent	Spred1	GeneID:296072,Genbank:NM_001047089.1,RGD:1308735	sprouty-related, EVH1 domain containing 1	GO:0060979,GO:0005634,GO:0070373,GO:0005829,GO:0006469,GO:0010801,GO:0010923,GO:0016020,GO:0016525,GO:0090051,GO:0019901,GO:0090311,GO:0019902,GO:0030291,GO:0031410,GO:0000188,GO:0043409,GO:0005173,GO:0043517	vasculogenesis involved in coronary vascular morphogenesis|nucleus|negative regulation of ERK1 and ERK2 cascade|cytosol|negative regulation of protein kinase activity|negative regulation of peptidyl-threonine phosphorylation|negative regulation of phosphatase activity|membrane|negative regulation of angiogenesis|negative regulation of cell migration involved in sprouting angiogenesis|protein kina…
ENSRNOT00000077089	0	0	0	0	0	0	0	0	0	0	0	0	Chr13	104660574	104673489	+	AABR07022055.1
ENSRNOT00000077090	0	0	0	0	0	0	0	0	0	0	0.1005536	0	Chr2	97672492	97674726	-	AABR07009428.1	XM_003749241.4	19571	antisense	intergenic	upstream	divergent	RGD1564247	GeneID:679900,Genbank:XM_003749241.4,RGD:1564247	similar to SUMO/sentrin specific protease 5, transcript variant X1
ENSRNOT00000077093	0	0	0	0	0	0	0	0	0	0	0	0	Chr1	141209402	141210059	-	AABR07004397.2	XM_008759561.2	20509	sense	intergenic	upstream	same_strand	Polg	GeneID:85472,Genbank:XM_008759561.2,RGD:620057	polymerase (DNA) gamma, catalytic subunit, transcript variant X1	GO:0090305,GO:0008408,GO:0003682,GO:0009416,GO:0003887,GO:0010332,GO:0004527,GO:0005739,GO:0042645,GO:0005760,GO:0006264,GO:0043195,GO:0055093,GO:0006287,GO:0002020,GO:0071333,GO:0007568,GO:0003677,GO:0071897	nucleic acid phosphodiester bond hydrolysis|3'-5' exonuclease activity|chromatin binding|response to light stimulus|DNA-directed DNA polymerase activity|response to gamma radiation|exonuclease activity|mitochondrion|mitochondrial nucleoid|gamma DNA polymerase complex|mitochondrial DNA replication|terminal bouton|response to hyperoxia|base-excision repair, gap-filling|protease binding|cellular res…
ENSRNOT00000077095	0	0	5.26E-79	0	0.07951497	0.03726828	0.06630182	0	0	6.85E-20	2.40E-47	0	Chr2	55308564	55341195	+	AABR07008386.1
ENSRNOT00000077098	3.738649	3.928102	2.063795	5.311169	11.95191	8.324558	4.251436	6.893367	8.805111	4.029476	11.09008	2.973136	Chr20	4871271	4872264	-	LOC102549726	NM_031971.2	5374	sense	intergenic	downstream	same_strand	Hspa1a	GeneID:24472,Genbank:NM_031971.2,RGD:2840	heat shock 70kD protein 1A	GO:0097201,GO:0097718,GO:1901029,GO:1901673,GO:0005524,GO:0005622,GO:1902236,GO:0005634,GO:1902380,GO:1903265,GO:1904722,GO:0006952,GO:0005737,GO:0006986,GO:0007339,GO:0008180,GO:0016887,GO:0019899,GO:0008285,GO:0030308,GO:0030512,GO:0031072,GO:0000151,GO:0034605,GO:0031249,GO:0001106,GO:0034620,GO:0031396,GO:0042026,GO:0031397,GO:0001664,GO:0001916,GO:0002020,GO:0042623,GO:0002199,GO:0005102,GO:…	negative regulation of transcription from RNA polymerase II promoter in response to stress|disordered domain specific binding|negative regulation of mitochondrial outer membrane permeabilization involved in apoptotic signaling pathway|regulation of mitotic spindle assembly|ATP binding|intracellular|negative regulation of endoplasmic reticulum stress-induced intrinsic apoptotic signaling pathway|n…	rno03040,rno04141,rno04010,rno04144,rno04612,rno04915,rno04213,rno05020,rno05134,rno05162,rno05164,rno05169,rno05145	Spliceosome|Protein processing in endoplasmic reticulum|MAPK signaling pathway|Endocytosis|Antigen processing and presentation|Estrogen signaling pathway|Longevity regulating pathway - multiple species|Prion diseases|Legionellosis|Measles|Influenza A|Epstein-Barr virus infection|Toxoplasmosis
ENSRNOT00000077102	0	0	0	0	0	0	0	0	0	0	0	0	Chr18	78940218	78944961	-	AABR07032747.1
ENSRNOT00000077103	0	1.703826	0	0	0	0	0	0	0	0	0	0	Chr5	149666567	149707932	-	AABR07050061.1
ENSRNOT00000077112	10.7771	6.53709	6.422034	6.653331	1.70337	4.452023	5.572816	3.730768	4.355176	10.25167	12.84909	11.11135	Chr15	17650684	17659387	+	AABR07017200.1	NM_001014137.2	5451	sense	intergenic	upstream	same_strand	LOC361016	GeneID:361016,Genbank:NM_001014137.2,RGD:1359720	similar to RIKEN cDNA 4933406L09
ENSRNOT00000077121	0	0	0	0	0	0	0	0	0	0	0	0	Chr2	121567705	121570287	-	AABR07010033.2
ENSRNOT00000077123	0	0	0	0	0	0	0	0	0	0	0	0	Chr2	183343038	183344176	-	AABR07012040.1
ENSRNOT00000077124	0	0	0	0	0	0	2.94E-07	0	0	0	0	0	Chr2	158791465	158795323	-	AABR07011127.1
ENSRNOT00000077128	0	0	0	0	0	0	0	0	0	0	0	0	Chr3	124615297	124616772	+	AC109886.1	NM_001037096.1	5030	antisense	intergenic	upstream	divergent	Rassf2	GeneID:311437,Genbank:NM_001037096.1,RGD:1305551	Ras association domain family member 2	GO:0004672,GO:0005634,GO:0005654,GO:0005737,GO:0005794,GO:0045667,GO:0005829,GO:0045670,GO:0005886,GO:0045860,GO:0046330,GO:0046849,GO:0000776,GO:0000777,GO:0001501,GO:0001503,GO:0006468,GO:0031954,GO:0033137,GO:0038168,GO:0048872,GO:0043065,GO:0050821,GO:1901222,GO:1901223	protein kinase activity|nucleus|nucleoplasm|cytoplasm|Golgi apparatus|regulation of osteoblast differentiation|cytosol|regulation of osteoclast differentiation|plasma membrane|positive regulation of protein kinase activity|positive regulation of JNK cascade|bone remodeling|kinetochore|condensed chromosome kinetochore|skeletal system development|ossification|protein phosphorylation|positive regula…	rno04392	Hippo signaling pathway - multiple species
ENSRNOT00000077131	0	0	0	0	0	0	0	0	0	0	0	0	ChrX	124111217	124112063	-	AABR07041247.3	XM_006257480.3	44586	sense	intergenic	downstream	same_strand	LOC367975	GeneID:367975,Genbank:XM_006257480.3,RGD:1598239	similar to B-cell translocation gene 1, transcript variant X1	GO:0045930,GO:0005634,GO:0005737,GO:0008285	negative regulation of mitotic cell cycle|nucleus|cytoplasm|negative regulation of cell proliferation
ENSRNOT00000077132	3.680317	0.6435519	2.504193	0.2298543	1.85E-15	0.6692985	1.840765	2.119625	0.5261037	0.5951582	1.669572	0.5669382	Chr3	50656125	50658546	+	LOC103690137	XM_008761933.2	0	sense	genic	exonic	overlapping	LOC103690137	GeneID:103690137,Genbank:XM_008761933.2,RGD:9071802	tetratricopeptide repeat protein 21B-like
ENSRNOT00000077138	0.8704435	0.9882276	0.4041237	1.917911	1.479612	3.354444	5.003209	0.2369694	0.286322	0.5996677	2.111915	0.1147905	Chr4	170075188	170077752	-	AABR07062344.2	XM_003749849.4	1444	sense	intergenic	downstream	same_strand	LOC100912259	GeneID:100912259,Genbank:XM_003749849.4,RGD:6488104	uncharacterized LOC100912259
ENSRNOT00000077139	0	0	0	0	0	0	0	0	0	0	0	0	Chr3	36581192	36633445	-	AABR07052091.1	NM_001007641.1	9929	sense	intergenic	downstream	same_strand	Rnd3	GeneID:295588,Genbank:NM_001007641.1,RGD:1359690	Rho family GTPase 3	GO:0016477,GO:0004871,GO:0019901,GO:0005525,GO:0030334,GO:0005622,GO:0005737,GO:0005886,GO:0030950,GO:0005938,GO:0031410,GO:0007015,GO:0032153,GO:0007163,GO:0032956,GO:0007264,GO:0000910,GO:0043231,GO:0007266,GO:0003924,GO:0051017,GO:0008360	cell migration|signal transducer activity|protein kinase binding|GTP binding|regulation of cell migration|intracellular|cytoplasm|plasma membrane|establishment or maintenance of actin cytoskeleton polarity|cell cortex|cytoplasmic vesicle|actin filament organization|cell division site|establishment or maintenance of cell polarity|regulation of actin cytoskeleton organization|small GTPase mediated …
ENSRNOT00000077144	0	0	0	0	0	0	0	0	0	0	0	0	Chr18	13276068	13276492	+	AABR07031419.1	XM_017601075.1	76145	antisense	intergenic	upstream	divergent	Ccdc178	GeneID:307556,Genbank:XM_017601075.1,RGD:1308160	coiled-coil domain containing 178, transcript variant X1
ENSRNOT00000077149	0.2949044	0	0	0	0	0	0	0	0	0.2572242	0	0	ChrX	69207486	69212355	+	AABR07039139.2	XM_006257107.3	1290	antisense	intergenic	downstream	convergent	Pja1	GeneID:683077,Genbank:XM_006257107.3,RGD:1591532	praja ring finger ubiquitin ligase 1, transcript variant X3	GO:0016567,GO:0030163,GO:0061630,GO:0005737	protein ubiquitination|protein catabolic process|ubiquitin protein ligase activity|cytoplasm
ENSRNOT00000077150	0	0	0	0	0	0	0	0	0	0	0	0	Chr19	5851681	5852605	+	AABR07042731.1
ENSRNOT00000077151	0.4667495	1.03E-36	0.08052989	0.1378076	0.07526853	0.1428276	0	0	0.08498378	0	0.07756419	0.135976	Chr2	39619209	39630099	+	AABR07008030.1
ENSRNOT00000077159	0	0	0	0	0	0	0	0	0	0	0	0	Chr20	24443373	24445804	-	AABR07044875.1
ENSRNOT00000077173	0	0	0	0	0	0	0	0	0	0	0	0	Chr7	134986223	134988669	+	LOC108351533
ENSRNOT00000077174	18.95758	18.68497	17.05185	10.60958	7.359418	11.53421	5.972261	6.79596	6.808002	13.01675	8.631607	10.31222	Chr4	16946938	16953847	-	AABR07059380.1	XM_017592939.1	0	sense	genic	exonic	overlapping	LOC108350654	GeneID:108350654,Genbank:XM_017592939.1	protein piccolo-like
ENSRNOT00000077179	0	0	0	0	0	0	0	0	0	0	0	0	Chr2	42877462	42878865	-	AABR07008099.2	NM_001106409.1	45302	antisense	intergenic	downstream	convergent	Actbl2	GeneID:294732,Genbank:NM_001106409.1,RGD:1309504	actin, beta-like 2	GO:0005524	ATP binding
ENSRNOT00000077181	0	0	0	0	0	0	0	0	0	0	0	0	Chr18	52069109	52083437	+	AC111678.2	XM_006254737.3	19353	antisense	intergenic	upstream	divergent	LOC100174910	GeneID:100174910,Genbank:XM_006254737.3,RGD:2299854	glutaredoxin-like protein, transcript variant X2	GO:0055114	oxidation-reduction process
ENSRNOT00000077182	0	0	0	0	0	0	0	0	0	0	0	0	Chr7	103148907	103150114	-	AABR07058167.1
ENSRNOT00000077184	0	0	0	0	0	0	0	0	0	0	0	0	Chr5	36433858	36435294	-	AABR07047528.1
ENSRNOT00000077192	0.3509515	0.1383926	0.2590498	0.0469177	0.2630381	0.04671808	0.2427037	0.1788697	0.05454399	0.4482121	0.05000903	0.174156	Chr6	108930220	108932547	+	AABR07073245.1	XM_006240306.2	3987	sense	intergenic	upstream	same_strand	Dlst	GeneID:299201,Genbank:XM_006240306.2,RGD:1359615	dihydrolipoamide S-succinyltransferase, transcript variant X1	GO:0106077,GO:0033512,GO:0005634,GO:0043209,GO:0005739,GO:0005759,GO:0005886,GO:0043231,GO:0006099,GO:0045252,GO:0006103,GO:0006104,GO:0004149,GO:0051087,GO:0006734,GO:0031072	histone succinylation|L-lysine catabolic process to acetyl-CoA via saccharopine|nucleus|myelin sheath|mitochondrion|mitochondrial matrix|plasma membrane|intracellular membrane-bounded organelle|tricarboxylic acid cycle|oxoglutarate dehydrogenase complex|2-oxoglutarate metabolic process|succinyl-CoA metabolic process|dihydrolipoyllysine-residue succinyltransferase activity|chaperone binding|NADH m…	rno00020,rno00310	Citrate cycle (TCA cycle)|Lysine degradation
ENSRNOT00000077198	0	0	0	0	0.388139	0.1240468	0	0	0	0	0	0	Chr20	4426982	4428527	-	AABR07044388.3	NM_001013197.2	0	sense	genic	intronic	nested	Stk19	GeneID:361800,Genbank:NM_001013197.2,RGD:1359601	serine/threonine kinase 19	GO:0016607	nuclear speck
ENSRNOT00000077204	0	0	0	0	0	0.4950774	0.404714	0	1.105105	0	0	0.4483965	Chr5	133799175	133802097	+	AABR07049695.4	NM_001025655.1	12723	antisense	intergenic	upstream	divergent	Cmpk1	GeneID:298410,Genbank:NM_001025655.1,RGD:1310116	cytidine/uridine monophosphate kinase 1	GO:0033862,GO:0006225,GO:0004550,GO:0046705,GO:0006227,GO:0046940,GO:0006240,GO:0005524,GO:0050145,GO:0005634,GO:0005730,GO:0009041,GO:0005737,GO:0009142,GO:0006165,GO:0004127,GO:0018963,GO:0006207,GO:0022602,GO:0006221	UMP kinase activity|UDP biosynthetic process|nucleoside diphosphate kinase activity|CDP biosynthetic process|dUDP biosynthetic process|nucleoside monophosphate phosphorylation|dCDP biosynthetic process|ATP binding|nucleoside phosphate kinase activity|nucleus|nucleolus|uridylate kinase activity|cytoplasm|nucleoside triphosphate biosynthetic process|nucleoside diphosphate phosphorylation|cytidylate…	rno00240,rno00983	Pyrimidine metabolism|Drug metabolism - other enzymes
ENSRNOT00000077210	0	0	0	0	0	0	0	0	0	0	0	0	ChrY	2025874	2040621	+	LOC103694562
ENSRNOT00000077214	0	0	0	0	0	0	0.04134579	0	0	0	0.1502054	0	Chr8	113630509	113667006	-	AABR07071392.1	NM_001106852.1	3616	antisense	intergenic	downstream	convergent	Mrpl3	GeneID:300974,Genbank:NM_001106852.1,RGD:1306391	mitochondrial ribosomal protein L3	GO:0005762,GO:0006412,GO:0003735,GO:0005739	mitochondrial large ribosomal subunit|translation|structural constituent of ribosome|mitochondrion	rno03010	Ribosome
ENSRNOT00000077223	0	0	0	0	0	0	0	0	0	0	0	0	Chr3	112329926	112333463	+	AABR07053516.2	XM_017592340.1	0	antisense	genic	exonic	overlapping	Zfp106	GeneID:688018,Genbank:XM_017592340.1,RGD:1593644	zinc finger protein 106, transcript variant X1	GO:0016020,GO:0017124,GO:0001515,GO:0005829,GO:0008286	membrane|SH3 domain binding|opioid peptide activity|cytosol|insulin receptor signaling pathway
ENSRNOT00000077224	0	0	0	0	0	0	0	0	0	0	0	0	Chr6	144056133	144062461	+	AABR07065897.2	XM_017594193.1	6616	antisense	intergenic	downstream	convergent	Wdr60	GeneID:314523,Genbank:XM_017594193.1,RGD:1306493	WD repeat domain 60, transcript variant X2	GO:0097546,GO:0005868,GO:0005929,GO:0007018,GO:0008574,GO:0030286,GO:0031021,GO:0045503,GO:0045504,GO:0000242,GO:0048704,GO:0000922,GO:0060271,GO:0005813	ciliary base|cytoplasmic dynein complex|cilium|microtubule-based movement|ATP-dependent microtubule motor activity, plus-end-directed|dynein complex|interphase microtubule organizing center|dynein light chain binding|dynein heavy chain binding|pericentriolar material|embryonic skeletal system morphogenesis|spindle pole|cilium assembly|centrosome
ENSRNOT00000077229	0	0	0.3564853	0	0	0	0	0	0	0	0	0	ChrX	156221044	156225966	-	AC095267.1	XM_001074179.4	1493	antisense	intergenic	upstream	divergent	LOC690348	GeneID:690348,Genbank:XM_001074179.4,RGD:1597340	similar to ESO3 protein
ENSRNOT00000077232	0	0	0	0	0	0	0	0	0	0	0	0	Chr3	43694098	43695101	+	AABR07052263.1
ENSRNOT00000077235	0	0	0	0	0	0	0	0	0	0	0	0	Chr16	17435760	17456371	+	AABR07024802.1	NM_001014140.1	37629	sense	intergenic	upstream	same_strand	RGD1309676	GeneID:361118,Genbank:NM_001014140.1,RGD:1309676	similar to RIKEN cDNA 5730469M10	GO:0016209,GO:0045670,GO:0055114,GO:0098869,GO:0005737	antioxidant activity|regulation of osteoclast differentiation|oxidation-reduction process|cellular oxidant detoxification|cytoplasm
ENSRNOT00000077237	0	0	0	0	0	0	0	0	0	0	0	0	Chr6	133632829	133642603	-	AABR07065530.1	NM_053744.1	49078	antisense	intergenic	downstream	convergent	Dlk1	GeneID:114587,Genbank:NM_053744.1,RGD:619931	delta like non-canonical Notch ligand 1	GO:0045746,GO:0003674,GO:0045780,GO:0005509,GO:0048706,GO:0005575,GO:0005615,GO:0009791,GO:0009897,GO:0010468,GO:1905563,GO:0016021,GO:0030154,GO:0030282,GO:0035264,GO:0001503,GO:0045599,GO:0001649,GO:0001819	negative regulation of Notch signaling pathway|molecular_function|positive regulation of bone resorption|calcium ion binding|embryonic skeletal system development|cellular_component|extracellular space|post-embryonic development|external side of plasma membrane|regulation of gene expression|negative regulation of vascular endothelial cell proliferation|integral component of membrane|cell differen…
ENSRNOT00000077239	0	0	0	0	0	0	0	0	0	0	0	0	Chr6	49617282	49617990	+	AABR07063804.1	NM_001007748.1	82322	sense	intergenic	downstream	same_strand	Tmem18	GeneID:362722,Genbank:NM_001007748.1,RGD:1359389	transmembrane protein 18	GO:0016021,GO:0016477,GO:0031965,GO:0003677,GO:0005737,GO:0006351	integral component of membrane|cell migration|nuclear membrane|DNA binding|cytoplasm|transcription, DNA-templated
ENSRNOT00000077240	0	0	0	0	0	0	0	0	0	0	0	0	Chr3	30111364	30111955	+	AABR07051954.1
ENSRNOT00000077249	0	0	0	0	0.07336458	0	0	0	0	0	0	0.1262237	Chr1	55356075	55360127	-	AABR07001699.1	XM_008758802.2	29704	antisense	intergenic	upstream	divergent	LOC102555078	GeneID:102555078,Genbank:XM_008758802.2,RGD:7525307	uncharacterized LOC102555078, transcript variant X1
ENSRNOT00000077252	0	0	0	0	0	0	0	0	0	0	0	0	Chr20	41021732	41028761	-	AABR07072837.1	NM_001013033.1	54556	antisense	intergenic	upstream	divergent	Tspyl1	GeneID:29544,Genbank:NM_001013033.1,RGD:1307726	TSPY-like 1	GO:0005730,GO:0006334,GO:0008150,GO:0019899,GO:0003674,GO:0005575,GO:0005634	nucleolus|nucleosome assembly|biological_process|enzyme binding|molecular_function|cellular_component|nucleus
ENSRNOT00000077263	0	0	0	0	0	0	0	0	0	0.273671	0.3020077	0	Chr15	87679235	87680472	+	AABR07019091.1	XM_017599755.1	8718	sense	intergenic	upstream	same_strand	Scel	GeneID:361086,Genbank:XM_017599755.1,RGD:1305102	sciellin, transcript variant X1	GO:0009792,GO:0030216,GO:0046872,GO:0048471,GO:0090263,GO:0005737,GO:0008544,GO:0009612	embryo development ending in birth or egg hatching|keratinocyte differentiation|metal ion binding|perinuclear region of cytoplasm|positive regulation of canonical Wnt signaling pathway|cytoplasm|epidermis development|response to mechanical stimulus
ENSRNOT00000077264	0	0	0	0	0	0	0	0	0	0	0	0	Chr13	71441001	71444433	-	AABR07021430.1
ENSRNOT00000077266	0.06886173	0.07586872	0.05568261	0.1855653	0.05371208	0.1926036	0.198467	0.02195052	0.1756694	0.1176194	0.07048797	0.06921043	Chr2	59876705	59879570	+	AABR07008462.1	XM_017591371.1	0	sense	genic	intronic	nested	LOC100912019	GeneID:100912019,Genbank:XM_017591371.1,RGD:6489419	sperm flagellar protein 2-like
ENSRNOT00000077277	0	0	0	0	0	0.03831699	0	0	0.04385178	0	0.03989684	0.03581794	Chr16	36258595	36274047	-	AABR07025385.1	NM_022696.1	97442	sense	intergenic	downstream	same_strand	Hand2	GeneID:64637,Genbank:NM_022696.1,RGD:621207	heart and neural crest derivatives expressed 2	GO:0003253,GO:0003266,GO:0003278,GO:0003680,GO:0003713,GO:0005515,GO:0005634,GO:0010629,GO:0010667,GO:0014032,GO:0005667,GO:0032991,GO:0033613,GO:0034103,GO:0042475,GO:0048538,GO:0042733,GO:0048935,GO:0042803,GO:0060021,GO:0043066,GO:0060485,GO:0060536,GO:0060982,GO:0061032,GO:0000790,GO:0061309,GO:0000977,GO:0061325,GO:0001077,GO:0061371,GO:0001525,GO:0001701,GO:0001947,GO:0001967,GO:0003007,GO:…	cardiac neural crest cell migration involved in outflow tract morphogenesis|regulation of secondary heart field cardioblast proliferation|apoptotic process involved in heart morphogenesis|AT DNA binding|transcription coactivator activity|protein binding|nucleus|negative regulation of gene expression|negative regulation of cardiac muscle cell apoptotic process|neural crest cell development|transcr…
ENSRNOT00000077288	0	0	0	0	0	0	0	0	0	0	0	0	Chr16	18021726	18022792	-	AABR07024814.1
ENSRNOT00000077292	1.62E-05	0.1942565	0.1065229	0.2778174	1.20E-51	0.3893549	4.45E-20	1.75E-59	0.2233651	1.27E-25	3.22E-41	0.09169807	Chr9	110399439	110403370	-	AABR07068590.2	XM_006245593.3	69561	sense	intergenic	upstream	same_strand	Efna5	GeneID:116683,Genbank:XM_006245593.3,RGD:620391	ephrin A5, transcript variant X1	GO:0005912,GO:0006915,GO:0007411,GO:0007413,GO:0007417,GO:0007420,GO:0032956,GO:0022407,GO:0043087,GO:0045499,GO:0046658,GO:0050731,GO:0046875,GO:0050919,GO:0051893,GO:0005169,GO:1904322,GO:0051965,GO:0005604,GO:0061178,GO:0005886,GO:0005901,GO:0022604,GO:0031290,GO:0031362,GO:0048013,GO:0048668,GO:0048672,GO:0070507,GO:0071372,GO:0071944,GO:1900025	adherens junction|apoptotic process|axon guidance|axonal fasciculation|central nervous system development|brain development|regulation of actin cytoskeleton organization|regulation of cell-cell adhesion|regulation of GTPase activity|chemorepellent activity|anchored component of plasma membrane|positive regulation of peptidyl-tyrosine phosphorylation|ephrin receptor binding|negative chemotaxis|reg…	rno04014,rno04015,rno04010,rno04151,rno04360	Ras signaling pathway|Rap1 signaling pathway|MAPK signaling pathway|PI3K-Akt signaling pathway|Axon guidance
ENSRNOT00000077294	2.805685	4.816929	9.071143	0.7924885	3.985595	1.128916	1.217409	1.282179	1.934121	3.30469	3.374473	1.515234	Chr7	23183542	23246621	-	AABR07056390.2	XM_008765289.1	26953	antisense	intergenic	downstream	convergent	LOC100910134	GeneID:100910134,Genbank:XM_008765289.1,RGD:6500248	synapsin-3-like, transcript variant X2
ENSRNOT00000077298	2.75E-34	2.22E-11	4.10E-32	2.09E-32	2.61E-20	1.17E-25	7.10E-31	3.77E-34	0.02025431	0.01623578	5.70E-05	1.01E-43	Chr2	20315411	20326414	+	AABR07007584.3	XM_008760646.2	90381	sense	intergenic	upstream	same_strand	Ssbp2	GeneID:361877,Genbank:XM_008760646.2,RGD:1562968	single-stranded DNA binding protein 2, transcript variant X1	GO:0005634,GO:0005737,GO:0006366,GO:0045944,GO:0000978,GO:0001077,GO:0003697	nucleus|cytoplasm|transcription by RNA polymerase II|positive regulation of transcription by RNA polymerase II|RNA polymerase II proximal promoter sequence-specific DNA binding|transcriptional activator activity, RNA polymerase II proximal promoter sequence-specific DNA binding|single-stranded DNA binding
ENSRNOT00000077309	6.846616	5.414315	7.253185	2.654194	2.895113	3.619838	7.3069	4.328675	3.797455	5.648944	6.772335	6.300055	Chr2	144173295	144178776	-	AABR07010620.1	XM_017591257.1	12946	antisense	intergenic	upstream	divergent	LOC103691556	GeneID:103691556,Genbank:XM_017591257.1,RGD:9309512	mothers against decapentaplegic homolog 9, transcript variant X2	GO:0005667,GO:0005737,GO:0006351,GO:0006355,GO:0007179,GO:0003677,GO:0003700,GO:0005634	transcription factor complex|cytoplasm|transcription, DNA-templated|regulation of transcription, DNA-templated|transforming growth factor beta receptor signaling pathway|DNA binding|DNA binding transcription factor activity|nucleus
ENSRNOT00000077312	0	0	0	0.3918898	0	0	0.3741914	0	0	0	0	0	Chr5	103669421	103684859	+	AABR07049079.1	XM_017593124.1	14914	sense	intergenic	downstream	same_strand	Sh3gl2	GeneID:116743,Genbank:XM_017593124.1,RGD:620276	SH3 domain-containing GRB2-like 2, transcript variant X1	GO:0097753,GO:0045202,GO:0005769,GO:0098793,GO:0048471,GO:0005829,GO:0099050,GO:0048488,GO:0005886,GO:1903527,GO:0008022,GO:0008289,GO:0016191,GO:0019901,GO:0060988,GO:0031175,GO:1990416,GO:0097441,GO:0097484,GO:0042802,GO:2000369,GO:0042803,GO:0002090,GO:0097749,GO:0043025,GO:0005515	membrane bending|synapse|early endosome|presynapse|perinuclear region of cytoplasm|cytosol|vesicle scission|synaptic vesicle endocytosis|plasma membrane|positive regulation of membrane tubulation|protein C-terminus binding|lipid binding|synaptic vesicle uncoating|protein kinase binding|lipid tube assembly|neuron projection development|cellular response to brain-derived neurotrophic factor stimulu…	rno04144	Endocytosis
ENSRNOT00000077315	0	0	0	0	0	0	0	0	0	0	0	0	ChrX	156235542	156236046	+	AC095267.2	XM_001074179.4	5191	sense	intergenic	downstream	same_strand	LOC690348	GeneID:690348,Genbank:XM_001074179.4,RGD:1597340	similar to ESO3 protein
ENSRNOT00000077316	0.05178008	2.01E-07	0	0	0	1.15E-24	1.40E-25	6.41E-22	0.1184169	0	1.39E-15	0	Chr12	16240203	16247647	-	AC117065.1	XM_006248973.2	0	sense	genic	exonic	nested	LOC679924	GeneID:679924,Genbank:XM_006248973.2,RGD:1598146	similar to Kif19A CG9913-PB, isoform B
ENSRNOT00000077319	1.75E-27	1.01E-25	2.70E-27	0.2902694	0.05546896	2.50E-27	6.71E-28	8.97E-33	3.26E-27	0.02417066	0.1364393	1.25E-28	Chr8	112827490	112831002	-	AABR07071383.1	XM_008766592.2	0	sense	genic	exonic	overlapping	Dnajc13	GeneID:363127,Genbank:XM_008766592.2,RGD:1308046	DnaJ heat shock protein family (Hsp40) member C13, transcript variant X2	GO:0005829,GO:0006898,GO:0007032,GO:0008150,GO:0010008,GO:0031901,GO:0043231,GO:0071203,GO:1902954,GO:2000641,GO:0003674,GO:0005575	cytosol|receptor-mediated endocytosis|endosome organization|biological_process|endosome membrane|early endosome membrane|intracellular membrane-bounded organelle|WASH complex|regulation of early endosome to recycling endosome transport|regulation of early endosome to late endosome transport|molecular_function|cellular_component
ENSRNOT00000077323	0.2644431	0.5806661	0.2529339	0.1476731	0.1583825	0.6917017	0.4703074	0.4250255	1.316946	0.9226577	0.382931	0.1576414	ChrX	72723746	72725978	+	AABR07039234.1	XM_006257128.3	0	sense	genic	exonic	overlapping	LOC102556425	GeneID:102556425,Genbank:XM_006257128.3,RGD:7530633	transcription initiation factor TFIID subunit 1-like
ENSRNOT00000077335	0	0	0	0	0	0	0	0	0	0	0	0	Chr16	65369091	65369876	-	AABR07026143.1
ENSRNOT00000077346	0	0	0	0	0.719918	0	0	0	0	0	0	0	Chr4	78667427	78684552	+	AC120721.1	NM_133298.1	9895	sense	intergenic	upstream	same_strand	Gpnmb	GeneID:113955,Genbank:NM_133298.1,RGD:71008	glycoprotein nmb	GO:0070374,GO:0031410,GO:0005178,GO:1901215,GO:0031954,GO:2000134,GO:0032720,GO:0005887,GO:0007155,GO:0007165,GO:0034103,GO:0007267,GO:0042130,GO:0008201,GO:0042470,GO:0010469,GO:0045545,GO:0016021,GO:0001649,GO:0048018,GO:0030282,GO:0001818,GO:0050868,GO:0030335,GO:0001934	positive regulation of ERK1 and ERK2 cascade|cytoplasmic vesicle|integrin binding|negative regulation of neuron death|positive regulation of protein autophosphorylation|negative regulation of G1/S transition of mitotic cell cycle|negative regulation of tumor necrosis factor production|integral component of plasma membrane|cell adhesion|signal transduction|regulation of tissue remodeling|cell-cell…
ENSRNOT00000077348	0	0	0	0	0	0	0	0	0	0	0	0	Chr2	262799719	262803982	+	AABR07013914.1
ENSRNOT00000077352	0	0	0	0.1066813	0	0.1073679	0.2018122	0.2154467	0.5275611	0	0	0.3145939	Chr14	6556245	6557298	+	AABR07014272.1	XM_017599415.1	4664	antisense	intergenic	downstream	convergent	LOC679894	GeneID:679894,Genbank:XM_017599415.1,RGD:1583596	similar to THO complex subunit 2 (Tho2), transcript variant X2	GO:0000445,GO:0003729,GO:0006406	THO complex part of transcription export complex|mRNA binding|mRNA export from nucleus
ENSRNOT00000077355	0.116693	0.5583592	1.41E-16	0.06571906	0.2429187	0.2130785	0.1255546	1.927434	0.08362396	0.5599018	0.2308817	0.1342443	Chr6	91684148	91689401	-	AABR07064724.3	NM_024152.2	7708	antisense	intergenic	upstream	divergent	Arf6	GeneID:79121,Genbank:NM_024152.2,RGD:621279	ADP-ribosylation factor 6	GO:0005886,GO:0005938,GO:0007399,GO:0015031,GO:0030036,GO:0030139,GO:0036010,GO:0030154,GO:0043209,GO:0030838,GO:0047485,GO:0051489,GO:0055037,GO:0055038,GO:2000171,GO:0060998,GO:0001726,GO:0001889,GO:0005525,GO:0005737,GO:0005768,GO:0005769,GO:0005794,GO:0005829,GO:0030866,GO:0031527,GO:0031996,GO:0032154,GO:0032456,GO:0070382,GO:0033028,GO:0090162,GO:0034394,GO:0090543,GO:0035020,GO:0097178,GO:…	plasma membrane|cell cortex|nervous system development|protein transport|actin cytoskeleton organization|endocytic vesicle|protein localization to endosome|cell differentiation|myelin sheath|positive regulation of actin filament polymerization|protein N-terminus binding|regulation of filopodium assembly|recycling endosome|recycling endosome membrane|negative regulation of dendrite development|reg…	rno04014,rno04072,rno04144,rno04666	Ras signaling pathway|Phospholipase D signaling pathway|Endocytosis|Fc gamma R-mediated phagocytosis
ENSRNOT00000077366	0	0	0	0	0	0	0	0	0	0	0	0	Chr10	87041641	87046119	+	AABR07030450.1	NM_199489.4	11216	antisense	intergenic	downstream	convergent	Ccr7	GeneID:287673,Genbank:NM_199489.4,RGD:735151	C-C motif chemokine receptor 7	GO:2000522,GO:0045060,GO:0032496,GO:0002922,GO:2000525,GO:0048872,GO:0032649,GO:0005622,GO:2000526,GO:0050706,GO:0032735,GO:0005739,GO:0050862,GO:0005886,GO:0006935,GO:0006954,GO:0035757,GO:0006955,GO:0071345,GO:0035758,GO:0007186,GO:0072610,GO:0038115,GO:0009897,GO:0090023,GO:0038116,GO:0009986,GO:0002408,GO:0097029,GO:0038117,GO:0016021,GO:0002606,GO:2000510,GO:0038121,GO:0016493,GO:0002885	positive regulation of immunological synapse formation|negative thymic T cell selection|response to lipopolysaccharide|positive regulation of humoral immune response|positive regulation of T cell costimulation|homeostasis of number of cells|regulation of interferon-gamma production|intracellular|positive regulation of glycoprotein biosynthetic process involved in immunological synapse formation|r…	rno04060,rno04062	Cytokine-cytokine receptor interaction|Chemokine signaling pathway
ENSRNOT00000077376	0	0	0	0	0	0.08138876	0	0	0	0	0	0	Chr12	33685835	33687392	-	AABR07036080.1
ENSRNOT00000077379	0	0	0	0	0	0	0	0	0	0	0	0	Chr17	72119984	72121938	+	AABR07028499.1	XM_003751727.4	0	antisense	genic	intronic	nested	LOC684327	GeneID:684327,Genbank:XM_003751727.4,RGD:1591485	similar to inter-alpha (globulin) inhibitor H5, transcript variant X1
ENSRNOT00000077381	0.1049835	0.07651026	0.06599512	1.902042	1.716404	0.3838657	1.70561	0.09269005	0.9010693	0.8953903	3.252142	1.642326	Chr12	21366528	21373076	-	AABR07035717.1	XM_017598613.1	3609	sense	intergenic	upstream	same_strand	LOC108348155	GeneID:108348155,Genbank:XM_017598613.1	paired immunoglobulin-like type 2 receptor beta-2, transcript variant X1	GO:0007169,GO:0016021,GO:0042288	transmembrane receptor protein tyrosine kinase signaling pathway|integral component of membrane|MHC class I protein binding
ENSRNOT00000077387	2.503804	3.207687	3.763651	2.547152	1.742671	4.057645	2.562226	2.577456	3.088254	4.793456	2.39022	3.25013	Chr5	5055765	5065181	+	AC127076.2	NM_001024247.1	50654	sense	intergenic	downstream	same_strand	Lactb2	GeneID:297768,Genbank:NM_001024247.1,RGD:1307876	lactamase, beta 2	GO:0004521,GO:0005759,GO:0008270,GO:0016787,GO:0090502,GO:0003727	endoribonuclease activity|mitochondrial matrix|zinc ion binding|hydrolase activity|RNA phosphodiester bond hydrolysis, endonucleolytic|single-stranded RNA binding
ENSRNOT00000077392	1.16E-38	0.09642758	4.17E-24	6.04E-61	9.26E-36	6.70E-35	4.64E-39	2.66E-47	3.07E-33	4.96E-18	2.23E-33	3.85E-50	Chr6	8175586	8201898	-	AC111831.1	NM_001270620.1	17487	antisense	intergenic	upstream	divergent	Ppm1b	GeneID:24667,Genbank:NM_001270620.1,RGD:3374	protein phosphatase, Mg2+/Mn2+ dependent, 1B, transcript variant 3	GO:0050687,GO:0032688,GO:0005730,GO:1901223,GO:0005829,GO:0006470,GO:0035970,GO:0006499,GO:0043124,GO:0016020,GO:0000287,GO:0004722,GO:0030145	negative regulation of defense response to virus|negative regulation of interferon-beta production|nucleolus|negative regulation of NIK/NF-kappaB signaling|cytosol|protein dephosphorylation|peptidyl-threonine dephosphorylation|N-terminal protein myristoylation|negative regulation of I-kappaB kinase/NF-kappaB signaling|membrane|magnesium ion binding|protein serine/threonine phosphatase activity|ma…	rno04010	MAPK signaling pathway
ENSRNOT00000077394	0	0	0	0	0	0	0	0	0	0	0	0.2214008	Chr19	59690729	59700484	-	AABR07072667.1	NM_001014271.1	0	sense	genic	intronic	nested	LOC367515	GeneID:367515,Genbank:NM_001014271.1,RGD:1359286	similar to RIKEN cDNA 1700081O22
ENSRNOT00000077399	0	0	0	0	0	0	0	0	0	0	0	0	Chr15	41408495	41409791	+	AABR07018124.2	XM_008770792.2	38287	sense	intergenic	upstream	same_strand	Sacs	GeneID:305940,Genbank:XM_008770792.2,RGD:1307281	sacsin molecular chaperone, transcript variant X4	GO:0030544,GO:0051087,GO:0070628,GO:0090084,GO:0005634,GO:0005737,GO:0005739	Hsp70 protein binding|chaperone binding|proteasome binding|negative regulation of inclusion body assembly|nucleus|cytoplasm|mitochondrion
ENSRNOT00000077404	1.89783	0.8270517	1.754974	5.218329	0.3968097	1.589968	2.985885	1.039699	5.083503	1.648877	5.416845	7.041394	Chr1	90820595	90848674	+	AABR07002969.1	NM_001009641.1	0	sense	genic	exonic	overlapping	Pepd	GeneID:292808,Genbank:NM_001009641.1,RGD:1594571	peptidase D	GO:0006508,GO:0008233,GO:0008237,GO:0030145,GO:0030574,GO:0102009,GO:0004177,GO:0005634,GO:0005654	proteolysis|peptidase activity|metallopeptidase activity|manganese ion binding|collagen catabolic process|proline dipeptidase activity|aminopeptidase activity|nucleus|nucleoplasm
ENSRNOT00000077413	0	0	0	0	0	0	0	0	0	0	0	0	Chr20	43528319	43528714	+	AABR07045334.1
ENSRNOT00000077422	0.2102601	0.3110411	0.2262785	0.2763402	0.09669131	0.2981631	0	0.09938299	0.118761	0	0.1069086	0.187623	Chr15	105202964	105205751	+	AABR07019432.1	NM_001271404.1	0	sense	genic	intronic	nested	Hs6st3	GeneID:364476,Genbank:NM_001271404.1,RGD:1305888	heparan sulfate 6-O-sulfotransferase 3	GO:0017095,GO:0015015	heparan sulfate 6-O-sulfotransferase activity|heparan sulfate proteoglycan biosynthetic process, enzymatic modification	rno00534	Glycosaminoglycan biosynthesis - heparan sulfate / heparin
ENSRNOT00000077424	0	0	0	0	0	0	0	0	0	0	0	0	Chr7	25763325	25764037	-	AABR07056442.1	NM_001271382.1	0	sense	genic	intronic	nested	LOC100910996	GeneID:100910996,Genbank:NM_001271382.1,RGD:6495714	uncharacterized LOC100910996
ENSRNOT00000077426	0	0	0	0	0	0	0	0	0	0	0	0	Chr1	122881326	122889272	+	AABR07004033.1	NM_001008558.1	92483	sense	intergenic	upstream	same_strand	Ndn	GeneID:308690,Genbank:NM_001008558.1,RGD:1310526	necdin, MAGE family member	GO:0048011,GO:0007417,GO:0003016,GO:0007585,GO:0005515,GO:0048666,GO:0008285,GO:0005634,GO:0048675,GO:0005654,GO:0005737,GO:0008347,GO:0005813,GO:0048871,GO:0009791,GO:0005829,GO:0071514,GO:0019233,GO:0006355,GO:0042995,GO:0006366,GO:0000978,GO:0043015,GO:0007409,GO:0001077,GO:0045944,GO:0007413,GO:0001764	neurotrophin TRK receptor signaling pathway|central nervous system development|respiratory system process|respiratory gaseous exchange|protein binding|neuron development|negative regulation of cell proliferation|nucleus|axon extension|nucleoplasm|cytoplasm|glial cell migration|centrosome|multicellular organismal homeostasis|post-embryonic development|cytosol|genetic imprinting|sensory perception …
ENSRNOT00000077449	0	0	0	0	3.70E-27	1.38E-17	0	0	0.5193433	0	3.31E-38	0	Chr9	13737306	13739426	-	AABR07066736.1
ENSRNOT00000077467	0	0	0	0	0	0	0	0	0	0	0	0	Chr2	36966808	36969914	-	AABR07007980.1
ENSRNOT00000077476	0	0	0	0	0	0	0	0	0	0	0	0	Chr6	2523195	2535701	-	AABR07062670.2	XM_006239640.3	33274	antisense	intergenic	upstream	divergent	Atl2	GeneID:298757,Genbank:XM_006239640.3,RGD:1305125	atlastin GTPase 2, transcript variant X3	GO:0006888,GO:0007029,GO:0007030,GO:0016021,GO:0042802,GO:0051260,GO:0098826,GO:1990809,GO:0003924,GO:0005525,GO:0005783	ER to Golgi vesicle-mediated transport|endoplasmic reticulum organization|Golgi organization|integral component of membrane|identical protein binding|protein homooligomerization|endoplasmic reticulum tubular network membrane|endoplasmic reticulum tubular network membrane organization|GTPase activity|GTP binding|endoplasmic reticulum
ENSRNOT00000077485	0	0	0	0	0	0	0	0	0	0	0	0	Chr2	232636943	232651058	-	AABR07013304.1
ENSRNOT00000077494	0	0	0	0	0	0	0	0	0	0	0	0	Chr4	21955721	21957728	+	AABR07059495.1	NM_001109219.1	35070	antisense	intergenic	upstream	divergent	Tmem243	GeneID:499990,Genbank:NM_001109219.1,RGD:1562351	transmembrane protein 243	GO:0016021	integral component of membrane
ENSRNOT00000077497	0	0	0	0	0	0	0	0	0	0	0	0	Chr9	29356963	29454820	+	AABR07067076.1	NM_001013956.1	19041	antisense	intergenic	upstream	divergent	RGD1309049	GeneID:301306,Genbank:NM_001013956.1,RGD:1309049	similar to RIKEN cDNA 4933415F23	GO:0042325,GO:0045087,GO:0004865,GO:0005737,GO:0035304	regulation of phosphorylation|innate immune response|protein serine/threonine phosphatase inhibitor activity|cytoplasm|regulation of protein dephosphorylation
ENSRNOT00000077499	0	0	0	0	0	0	0	0	0	0	0	0	Chr2	81722541	81729594	+	AABR07008970.1
ENSRNOT00000077506	0	0	0	0	1.91E-10	3.76E-30	0	1.78E-43	0	0	0	0	Chr15	5048543	5049922	-	AABR07016919.1	XM_006251670.3	22462	sense	intergenic	downstream	same_strand	LOC498465	GeneID:498465,Genbank:XM_006251670.3,RGD:1561032	similar to RIKEN cDNA 1700001F09, transcript variant X1
ENSRNOT00000077509	0	0	0	0	0.02816193	0	0	0	0	0	0.05580129	0	Chr17	26843010	26849469	-	AABR07027371.1	XM_006253807.3	9753	antisense	intergenic	downstream	convergent	Bloc1s5	GeneID:306868,Genbank:XM_006253807.3,RGD:1306846	biogenesis of lysosomal organelles complex 1 subunit 5, transcript variant X1	GO:1904115,GO:0016197,GO:0030133,GO:0031083,GO:0031175,GO:0032402,GO:0032474,GO:0035646,GO:0048066,GO:0048490,GO:0008089,GO:0050942,GO:0016192	axon cytoplasm|endosomal transport|transport vesicle|BLOC-1 complex|neuron projection development|melanosome transport|otolith morphogenesis|endosome to melanosome transport|developmental pigmentation|anterograde synaptic vesicle transport|anterograde axonal transport|positive regulation of pigment cell differentiation|vesicle-mediated transport
ENSRNOT00000077519	0	0	0	0	0	0	0	0	0	0	0	0	Chr1	224139544	224161012	-	AABR07006197.1
ENSRNOT00000077531	0	0	0	0	0	0	0	0	0	0	0.4360634	0	Chr16	82430089	82430562	+	AABR07026539.2	XM_017600394.1	2973	antisense	intergenic	downstream	convergent	LOC102553495	GeneID:102553495,Genbank:XM_017600394.1,RGD:7704535	uncharacterized LOC102553495
ENSRNOT00000077533	0	0	0	0	0	0	0	0	0	0	0	0	Chr8	10985553	10988077	+	AABR07069186.1
ENSRNOT00000077545	0	0	0	0	0	0	0	0	0	0	0	0	Chr10	101112985	101123703	+	AABR07030714.1
ENSRNOT00000077548	0	0	0	0	0	0	0	0	0	0	0	0	Chr2	237482444	237509606	+	AABR07013439.1
ENSRNOT00000077550	0	0	0	0.7922108	0.371305	0.3886317	0.02685892	0.7908077	0	0.3737031	2.90E-24	0.1693531	Chr16	47828251	47829452	-	AABR07025745.1	NM_001034994.1	27070	sense	intergenic	downstream	same_strand	Rwdd4	GeneID:502084,Genbank:NM_001034994.1,RGD:1564132	RWD domain containing 4
ENSRNOT00000077552	0	0	0	0	0	0	0	0	0	0	0.1638091	0	Chr20	21495572	21497741	-	AABR07044807.1	XM_006256356.3	69536	antisense	intergenic	downstream	convergent	RGD1306739	GeneID:361834,Genbank:XM_006256356.3,RGD:1306739	similar to RIKEN cDNA 1700040L02, transcript variant X2	GO:0036126,GO:0005509,GO:0005737,GO:0005813	sperm flagellum|calcium ion binding|cytoplasm|centrosome
ENSRNOT00000077556	0	0	0	0	0	0	0	0	0	0	0	0	Chr14	58196843	58213307	+	AABR07015467.1
ENSRNOT00000077565	0	0	0	0	0	0	0	0	0	0	0	0	Chr7	40553669	40559429	+	AABR07056769.1
ENSRNOT00000077575	6.028219	6.690543	7.071696	2.862678	3.478472	4.915691	3.567326	5.876528	4.189826	7.113273	6.858608	5.08127	Chr8	5170302	5175804	-	AABR07069008.3	XM_017595955.1	0	sense	genic	exonic	nested	LOC103689995	GeneID:103689995,Genbank:XM_017595955.1,RGD:9147056	cytoplasmic dynein 2 heavy chain 1-like, transcript variant X2
ENSRNOT00000077586	8.61E-91	0	4.86E-99	7.61E-59	4.27E-69	0.9693116	2.25E-62	9.63E-116	0	1.29E-58	0.6071118	0.3696857	ChrX	132099495	132099952	-	AABR07041514.1
ENSRNOT00000077589	0.1246066	7.22E-22	8.43E-11	0	0	0	0	0	0	0.3237582	0	1.65E-22	Chr14	32671884	32673933	-	AABR07014820.1
ENSRNOT00000077590	0	0	0	0	0	0	0	0	0	0	0	0	Chr8	109875496	109878408	-	AABR07071333.1
ENSRNOT00000077595	0	0	0	0	0	0	0	0	0	0	0	0	Chr10	7871831	7880268	+	AABR07029111.2
ENSRNOT00000077599	0	0	0	0	0	0	0	0	0	0	0	0	Chr2	143347466	143357772	-	AABR07010609.2	XM_008761008.2	75330	antisense	intergenic	upstream	divergent	Trpc4	GeneID:84494,Genbank:XM_008761008.2,RGD:621276	transient receptor potential cation channel, subfamily C, member 4, transcript variant X2	GO:0005911,GO:0006816,GO:0006828,GO:0008013,GO:0009986,GO:0045121,GO:0014051,GO:0045296,GO:0015279,GO:0048709,GO:0051480,GO:0051924,GO:0070509,GO:0070588,GO:0005262,GO:0005737,GO:0005886,GO:0005887,GO:0005901,GO:0016021,GO:0016323,GO:0030863,GO:0032991,GO:0070679,GO:0034704	cell-cell junction|calcium ion transport|manganese ion transport|beta-catenin binding|cell surface|membrane raft|gamma-aminobutyric acid secretion|cadherin binding|store-operated calcium channel activity|oligodendrocyte differentiation|regulation of cytosolic calcium ion concentration|regulation of calcium ion transport|calcium ion import|calcium ion transmembrane transport|calcium channel activi…	rno04360	Axon guidance
ENSRNOT00000077611	0	0	0	0	0	0	0	0	0	0	0	0	Chr4	79184109	79185910	-	AABR07060539.1	NM_001191971.1	30260	antisense	intergenic	downstream	convergent	Stk31	GeneID:500120,Genbank:NM_001191971.1,RGD:1564384	serine threonine kinase 31	GO:0005524,GO:0005634,GO:0005737,GO:0006401,GO:0006468,GO:0090305,GO:0001669,GO:0004518,GO:0004672	ATP binding|nucleus|cytoplasm|RNA catabolic process|protein phosphorylation|nucleic acid phosphodiester bond hydrolysis|acrosomal vesicle|nuclease activity|protein kinase activity
ENSRNOT00000077614	0.08095981	0	0.3283108	0.2812901	0.4794897	0.1451396	0	0	0	0.2088389	0.07748755	0.1374234	Chr17	18874836	18890008	+	AABR07027190.2	XM_006253772.3	45666	antisense	intergenic	upstream	divergent	LOC102554838	GeneID:102554838,Genbank:XM_006253772.3,RGD:7714979	stathmin domain-containing protein 1-like	GO:0031110	regulation of microtubule polymerization or depolymerization
ENSRNOT00000077618	1.469136	5.909798	4.119437	5.18E-15	1.815432	0.3768012	1.16298	1.545703	3.109228	4.344206	2.202442	4.318341	Chr12	51760127	51840207	-	AC095390.2	XM_006249584.3	0	sense	genic	exonic	nested	Ttc28	GeneID:304558,Genbank:XM_006249584.3,RGD:1594541	tetratricopeptide repeat domain 28, transcript variant X1	GO:0007346,GO:0019900,GO:0030496	regulation of mitotic cell cycle|kinase binding|midbody
ENSRNOT00000077631	3.582217	0.5728777	1.19381	0.5661821	1.501406	0.7265801	0.9056397	0.6085192	0.3290305	0.9401453	3.666493	0.6277345	ChrX	137477314	137482303	-	AABR07041709.1
ENSRNOT00000077644	0	0	0	0	0	0	0	0	0	0	0	0	Chr19	4462708	4483820	-	AABR07042699.1
ENSRNOT00000077647	0	0	0	2.68E-38	0	0	0	0	0	0	0	0	Chr17	57730964	57732413	-	AABR07028137.2	XM_008771798.2	0	sense	genic	exonic	nested	LOC100360477	GeneID:100360477,Genbank:XM_008771798.2,RGD:2322079	hypothetical protein LOC100360477, transcript variant X3
ENSRNOT00000077648	0	0	0	0	0	0	0	0	0	0	0	0	Chr17	40853722	40857405	-	AABR07027692.1
ENSRNOT00000077658	0	0	0	0	0	0	0	0	0	0	0	0	Chr17	27999866	28003084	-	AABR07027394.3	NM_053346.1	0	sense	genic	intronic	overlapping	Nrn1	GeneID:83834,Genbank:NM_053346.1,RGD:621586	neuritin 1	GO:0030054,GO:0032281,GO:0042803,GO:0045202,GO:0046658,GO:0046982,GO:1990138,GO:0005615,GO:0007399	cell junction|AMPA glutamate receptor complex|protein homodimerization activity|synapse|anchored component of plasma membrane|protein heterodimerization activity|neuron projection extension|extracellular space|nervous system development
ENSRNOT00000077675	9.21E-21	0.6429432	4.07E-12	0.00268872	0	0	0	0.005832725	0	0	0	0	Chr7	31988038	32049615	+	AABR07056605.1
ENSRNOT00000077676	0	0	0	0	0.1338099	0	0	0	0	0	0	0	Chr2	254279745	254285885	+	AABR07013747.1
ENSRNOT00000077683	0	0	0	0	0	0	0.4951427	0	0	0	0	0	Chr19	61510882	61536494	+	AABR07044173.1	NM_001014271.1	0	antisense	genic	intronic	nested	LOC367515	GeneID:367515,Genbank:NM_001014271.1,RGD:1359286	similar to RIKEN cDNA 1700081O22
ENSRNOT00000077685	0	0	0	0	0	0	0	0	0	0	0	0	Chr5	153403367	153403955	-	AABR07050146.1
ENSRNOT00000077688	0	0	0	0	0	0	0	0	0	0	0	0	Chr8	6962983	6987610	-	AABR07069067.1	NM_053559.1	45449	antisense	intergenic	downstream	convergent	Trpc6	GeneID:89823,Genbank:NM_053559.1,RGD:619788	transient receptor potential cation channel, subfamily C, member 6	GO:0070588,GO:0042803,GO:0010800,GO:0005261,GO:0070679,GO:0042805,GO:0015279,GO:0005262,GO:0045666,GO:0005515,GO:0071456,GO:0050774,GO:0005737,GO:0005886,GO:0005887,GO:0016020,GO:0006828,GO:0051117,GO:0016021,GO:0007204,GO:0051480,GO:0030182,GO:0051928,GO:0030276,GO:0003779,GO:0070301,GO:0032414,GO:0007338,GO:0005216,GO:0036057,GO:0007568	calcium ion transmembrane transport|protein homodimerization activity|positive regulation of peptidyl-threonine phosphorylation|cation channel activity|inositol 1,4,5 trisphosphate binding|actinin binding|store-operated calcium channel activity|calcium channel activity|positive regulation of neuron differentiation|protein binding|cellular response to hypoxia|negative regulation of dendrite morpho…	rno04022,rno04360	cGMP - PKG signaling pathway|Axon guidance
ENSRNOT00000077692	2.45647	0	0	0	0	0	0	0	0	0	0	0	Chr2	29795417	29796180	-	AABR07007833.1	NM_019217.1	26667	sense	intergenic	upstream	same_strand	Map1b	GeneID:29456,Genbank:NM_019217.1,RGD:3043	microtubule-associated protein 1B	GO:0005543,GO:0005829,GO:0005856,GO:0005874,GO:0008017,GO:0005875,GO:0009611,GO:0009612,GO:0009743,GO:0009987,GO:0010035,GO:0030425,GO:0014012,GO:0030426,GO:0014069,GO:0031114,GO:0031116,GO:0031667,GO:0032355,GO:0032387,GO:0000226,GO:0045773,GO:0001578,GO:0033189,GO:0036477,GO:0047497,GO:0001750,GO:0048471,GO:0003779,GO:0048666,GO:0048675,GO:0005515,GO:0048678,GO:0005886,GO:0007026,GO:0007399,GO:…	phospholipid binding|cytosol|cytoskeleton|microtubule|microtubule binding|microtubule associated complex|response to wounding|response to mechanical stimulus|response to carbohydrate|cellular process|response to inorganic substance|dendrite|peripheral nervous system axon regeneration|growth cone|postsynaptic density|regulation of microtubule depolymerization|positive regulation of microtubule pol…
ENSRNOT00000077693	0	0	0	0	0	0	0	0	0	0	0	0	Chr20	19600464	19610367	+	AABR07044754.1	XM_017601786.1	23913	antisense	intergenic	downstream	convergent	Slc16a9	GeneID:687808,Genbank:XM_017601786.1,RGD:1596295	solute carrier family 16, member 9, transcript variant X1	GO:0046415	urate metabolic process
ENSRNOT00000077704	0	0	0	0	0	0	0	0	0	0	0	0	Chr11	41467541	41468603	+	AABR07033867.1
ENSRNOT00000077705	0	0.03958726	0.004267881	0.03228314	0	0	0	0	0.4014649	9.74E-41	0	0.2648848	Chr4	157752103	157753840	+	AABR07062033.1	XM_008763293.2	494	antisense	intergenic	upstream	divergent	Cd27	GeneID:500318,Genbank:XM_008763293.2,RGD:1560499	CD27 molecule, transcript variant X1	GO:0043154,GO:0006954,GO:0043410,GO:0006955,GO:0045471,GO:0007275,GO:0009897,GO:0009986,GO:0016020,GO:0032496,GO:0045579,GO:0033209,GO:0045582,GO:0046330,GO:0042127,GO:0070233,GO:0042981,GO:0003674,GO:0097190,GO:0043027,GO:0005031,GO:0097191,GO:0043066,GO:0005887	negative regulation of cysteine-type endopeptidase activity involved in apoptotic process|inflammatory response|positive regulation of MAPK cascade|immune response|response to ethanol|multicellular organism development|external side of plasma membrane|cell surface|membrane|response to lipopolysaccharide|positive regulation of B cell differentiation|tumor necrosis factor-mediated signaling pathway…	rno04060	Cytokine-cytokine receptor interaction
ENSRNOT00000077712	0	0	0	0.1936827	0	0.06854819	0.1830251	0	0	0	0.218938	0.2589948	Chr6	110909196	110914389	-	AABR07065124.2	NM_001012470.1	4908	sense	intergenic	upstream	same_strand	Irf2bpl	GeneID:314329,Genbank:NM_001012470.1,RGD:1310994	interferon regulatory factor 2 binding protein-like	GO:0005634,GO:0005654,GO:0045944,GO:0046543,GO:0046872,GO:0000122	nucleus|nucleoplasm|positive regulation of transcription by RNA polymerase II|development of secondary female sexual characteristics|metal ion binding|negative regulation of transcription by RNA polymerase II
ENSRNOT00000077721	0	0	0	0	0	0	0	0	0	0	0	0	Chr5	71451824	71461344	-	AABR07048303.2
ENSRNOT00000077722	0	0	0	0	0	0	0	0	0	0	0	0	Chr14	107263230	107264677	+	AABR07016621.1	XM_017599321.1	3558	sense	intergenic	upstream	same_strand	Tmem17	GeneID:360985,Genbank:XM_017599321.1,RGD:1310566	transmembrane protein 17, transcript variant X2	GO:0016021,GO:0035869,GO:0036038,GO:0060170,GO:0060271,GO:1905515,GO:0007224,GO:0016020	integral component of membrane|ciliary transition zone|MKS complex|ciliary membrane|cilium assembly|non-motile cilium assembly|smoothened signaling pathway|membrane
ENSRNOT00000077723	0	0	0	0	0	0	0	0	0	0	0	0	Chr10	29084413	29085552	+	AABR07029451.1	NM_001191918.1	378	sense	intergenic	downstream	same_strand	C1qtnf2	GeneID:497886,Genbank:NM_001191918.1,RGD:1561041	C1q and tumor necrosis factor related protein 2	GO:0005615,GO:0042802,GO:0045725,GO:0046321,GO:0046326,GO:0051260,GO:0070206,GO:0070208,GO:0000187,GO:0005102,GO:0005581	extracellular space|identical protein binding|positive regulation of glycogen biosynthetic process|positive regulation of fatty acid oxidation|positive regulation of glucose import|protein homooligomerization|protein trimerization|protein heterotrimerization|activation of MAPK activity|signaling receptor binding|collagen trimer
ENSRNOT00000077728	0	0	0	0	0	0	0	0	0	0	0	0	Chr10	78220549	78223777	+	AABR07030257.1	XM_008767967.1	744	antisense	intergenic	upstream	divergent	Tom1l1	GeneID:287622,Genbank:XM_008767967.1,RGD:1562626	target of myb1 like 1 membrane trafficking protein, transcript variant X1	GO:0030295,GO:0005795,GO:0031954,GO:0005829,GO:0006886,GO:0007165,GO:0010008,GO:0032147,GO:0017124,GO:0019901,GO:0045839,GO:0030276,GO:0005737,GO:2000278,GO:0005768	protein kinase activator activity|Golgi stack|positive regulation of protein autophosphorylation|cytosol|intracellular protein transport|signal transduction|endosome membrane|activation of protein kinase activity|SH3 domain binding|protein kinase binding|negative regulation of mitotic nuclear division|clathrin binding|cytoplasm|regulation of DNA biosynthetic process|endosome
ENSRNOT00000077734	0	0	0	0	0	0	0	0	0	0	0	0	Chr1	261922545	261923782	-	AC096317.3	XM_008760424.2	37382	sense	intergenic	downstream	same_strand	Pyroxd2	GeneID:309381,Genbank:XM_008760424.2,RGD:1303232	pyridine nucleotide-disulphide oxidoreductase domain 2, transcript variant X1	GO:0005622,GO:0016491,GO:0055114	intracellular|oxidoreductase activity|oxidation-reduction process
ENSRNOT00000077735	0	0.0809766	0	0.30962	0.1732184	0.2319361	0.0689218	0.1526521	0.7326943	0	0.2535194	0.2939282	Chr5	133717759	133721348	+	AABR07049695.3	NM_134339.1	3448	antisense	intergenic	downstream	convergent	Foxe3	GeneID:171302,Genbank:NM_134339.1,RGD:621727	forkhead box E3	GO:0003700,GO:0005575,GO:0005634,GO:0048468,GO:0005667,GO:0050679,GO:0006357,GO:0061072,GO:0061073,GO:0061303,GO:0071157,GO:0000981,GO:0001654,GO:0002088,GO:0002930,GO:0003677,GO:0006366,GO:0009653,GO:0030154,GO:0042789,GO:0043010,GO:0043066,GO:1902747,GO:0043565,GO:2001111	DNA binding transcription factor activity|cellular_component|nucleus|cell development|transcription factor complex|positive regulation of epithelial cell proliferation|regulation of transcription by RNA polymerase II|iris morphogenesis|ciliary body morphogenesis|cornea development in camera-type eye|negative regulation of cell cycle arrest|RNA polymerase II transcription factor activity, sequence…
ENSRNOT00000077737	0	0	0	0	0	0	0	0	0	0	0	0	Chr15	46537530	46547754	+	AABR07018198.1	NM_001025751.1	7798	antisense	intergenic	downstream	convergent	Blk	GeneID:364403,Genbank:NM_001025751.1,RGD:1308859	BLK proto-oncogene, Src family tyrosine kinase	GO:0050853,GO:0005102,GO:0005524,GO:0005575,GO:0007169,GO:0008150,GO:0016477,GO:0030154,GO:0030217,GO:0031234,GO:0032024,GO:0038083,GO:0003674,GO:0042127,GO:0004715,GO:0045087	B cell receptor signaling pathway|signaling receptor binding|ATP binding|cellular_component|transmembrane receptor protein tyrosine kinase signaling pathway|biological_process|cell migration|cell differentiation|T cell differentiation|extrinsic component of cytoplasmic side of plasma membrane|positive regulation of insulin secretion|peptidyl-tyrosine autophosphorylation|molecular_function|regulat…
ENSRNOT00000077759	0	0	0	0	0	0	0.3259638	0	0	0	0	0	Chr14	96534182	96538106	-	AABR07016310.2
ENSRNOT00000077766	0	0	0	0	0	0	0	0	0	0	0	0	Chr2	132846190	132847743	+	AABR07010342.1	XM_017591381.1	35855	sense	intergenic	upstream	same_strand	LOC689629	GeneID:689629,Genbank:XM_017591381.1,RGD:1589949	similar to GTPase activating protein testicular GAP1, transcript variant X1
ENSRNOT00000077775	0	0	0	0	0	0	0	0	0	0	0	0	Chr16	10107586	10112109	+	AABR07024648.2
ENSRNOT00000077777	0	0	0	0	0	0	0	0	0	0	0	0	Chr5	30685041	30720958	-	AABR07047389.1
ENSRNOT00000077785	1.454935	1.306428	0.5817205	0.4515694	1.15991	0.826908	0.8541169	0.615395	0.6900085	0.862191	1.33397	0.9189829	Chr9	99556540	99566978	+	AABR07068341.1	NM_001009825.1	0	sense	genic	exonic	overlapping	Ppp1r7	GeneID:301618,Genbank:NM_001009825.1,RGD:1308169	protein phosphatase 1, regulatory subunit 7	GO:0035307,GO:0005694,GO:0007059	positive regulation of protein dephosphorylation|chromosome|chromosome segregation
ENSRNOT00000077787	2.35838	1.745241	0.7948973	2.93125	1.187097	1.96621	1.215867	2.868365	1.347003	2.849589	2.016924	1.294303	Chr1	94836296	94840706	+	AABR07071904.1	XM_008759303.2	0	sense	genic	exonic	overlapping	RGD1584023	GeneID:690146,Genbank:XM_008759303.2,RGD:1584023	similar to zinc finger protein 11B
ENSRNOT00000077794	99.64283	96.47163	112.8101	46.87041	47.6175	68.90338	79.67239	85.07288	83.35205	69.89139	104.4565	91.06573	Chr1	187973557	187975053	+	AABR07005569.1	XM_006230143.3	105	antisense	intergenic	upstream	divergent	LOC102549940	GeneID:102549940,Genbank:XM_006230143.3,RGD:7544889	uncharacterized LOC102549940, transcript variant X1
ENSRNOT00000077796	0	0	0	0	0	0	0	0	0	0	0	0	Chr5	6404461	6422850	+	AABR07046779.1
ENSRNOT00000077802	0	0	0	0	0	0	0	0	0	0	0	0	Chr7	137480237	137482123	-	AABR07058786.1
ENSRNOT00000077804	0.232192	0.4541719	0.2650037	0.1267168	0.04840028	0.5767477	0.2091631	0.04816853	0.4006733	0.3679851	0.4665956	0.6696523	Chr1	278476630	278480271	-	AABR07007055.1	XM_006231658.3	0	sense	genic	exonic	overlapping	LOC100911751	GeneID:100911751,Genbank:XM_006231658.3,RGD:6490816	GDNF family receptor alpha-1-like, transcript variant X1
ENSRNOT00000077806	0.8580765	1.726673	0.7030852	0.4127139	0.8373523	0.7737931	0.928841	0.85297	1.094636	1.251669	0.9736717	1.385081	Chr1	281314160	281315353	-	AABR07007095.1	XM_017589084.1	28339	sense	intergenic	downstream	same_strand	Fam204a	GeneID:308004,Genbank:XM_017589084.1,RGD:1305500	family with sequence similarity 204, member A, transcript variant X1
ENSRNOT00000077813	0	0	0	0	0	0	0	0	0	0	0	0	Chr3	3243539	3245410	+	AABR07051248.1	XM_017592095.1	0	sense	genic	exonic	overlapping	LOC108350339	GeneID:108350339,Genbank:XM_017592095.1	lipocalin-15
ENSRNOT00000077816	0	0	0	0	0	0	0	0	0	0	0	0	ChrX	155110108	155123523	+	AABR07042407.1
ENSRNOT00000077817	0	0	0	0	0	0	0	0	0	0	0	0	Chr16	79074105	79078838	-	AABR07026499.3
ENSRNOT00000077822	0	0	0	0	0	0	0	0	0	0	0	0	Chr7	138413187	138424337	-	AABR07058815.1	XM_008765663.2	35239	sense	intergenic	downstream	same_strand	Slc38a4	GeneID:170573,Genbank:XM_008765663.2,RGD:621836	solute carrier family 38, member 4, transcript variant X1	GO:0006814,GO:0015171,GO:0015293,GO:0003333,GO:0005887	sodium ion transport|amino acid transmembrane transporter activity|symporter activity|amino acid transmembrane transport|integral component of plasma membrane
ENSRNOT00000077829	0	0	0	0	0	0	0	0	0.2518751	0	0	0.1974396	Chr4	31988267	32002604	+	AABR07072979.1	NM_001126090.1	64840	antisense	intergenic	downstream	convergent	Shfm1	GeneID:680532,Genbank:NM_001126090.1,RGD:1590628	split hand/foot malformation (ectrodactyly) type 1	GO:0006406,GO:0008541,GO:0032039,GO:0043248,GO:0000502,GO:0000724	mRNA export from nucleus|proteasome regulatory particle, lid subcomplex|integrator complex|proteasome assembly|proteasome complex|double-strand break repair via homologous recombination
ENSRNOT00000077833	0	0	0	0.1984866	0	0	0	0	0	0	0	0	Chr2	49789991	49794041	+	AABR07008256.1	NM_053719.1	56516	sense	intergenic	downstream	same_strand	Emb	GeneID:114511,Genbank:NM_053719.1,RGD:621067	embigin	GO:0016021,GO:0030054,GO:0035879,GO:0045202,GO:0005515,GO:0005887,GO:0007155	integral component of membrane|cell junction|plasma membrane lactate transport|synapse|protein binding|integral component of plasma membrane|cell adhesion
ENSRNOT00000077835	0	0	0	0	0	0	0	0	0	0	0	0	Chr18	53430328	53431493	-	AC107505.2
ENSRNOT00000077836	1.57E-06	1.02E-12	0.6763104	1.59E-09	0.2478445	0.5152096	4.86E-08	1.26E-09	9.99E-13	5.50E-07	1.61E-20	0.5135367	ChrX	129223138	129336004	-	AABR07041411.1	XM_017602383.1	0	sense	genic	exonic	nested	Tenm1	GeneID:298168,Genbank:XM_017602383.1,RGD:1561678	teneurin transmembrane protein 1, transcript variant X1	GO:0005887,GO:0042803,GO:0046982,GO:0005576,GO:0005737,GO:0005886	integral component of plasma membrane|protein homodimerization activity|protein heterodimerization activity|extracellular region|cytoplasm|plasma membrane
ENSRNOT00000077838	0	0	0	0	0.1516645	0.07182318	0.02107709	0	0	0	0.1508308	0.2006815	Chr6	44583699	44616940	+	AABR07063740.1	XM_017594434.1	45761	sense	intergenic	upstream	same_strand	LOC102557053	GeneID:102557053,Genbank:XM_017594434.1,RGD:7536096	uncharacterized LOC102557053, transcript variant X1
ENSRNOT00000077842	0	0	0	0	0	0	0	0	0	0	0	0	Chr10	29612597	29629748	+	AABR07029467.1
ENSRNOT00000077850	0	0.03675904	0	0	0.0384702	0	0	0	0	0	0	0.1012827	Chr10	105426051	105427097	-	LOC102550872	XM_008768438.2	0	sense	genic	exonic	containing	LOC102550872	GeneID:102550872,Genbank:XM_008768438.2,RGD:7609480	uncharacterized LOC102550872
ENSRNOT00000077851	0	0	0	0	0	0	0	0	0	0	0	0	Chr8	112992961	112996510	-	AABR07071385.1
ENSRNOT00000077852	0	0	0	0	0	0	0	0	0	0	0	0	Chr1	97084107	97090153	-	AABR07003167.2
ENSRNOT00000077855	0	0	0	0	0	0	0	0	0	0	0	0	Chr9	48091073	48102302	+	AABR07067471.2
ENSRNOT00000077862	0	0	0	0	0	0	0	0	0	0	0	0	Chr5	136543579	136545328	-	AABR07049760.2	NM_001015006.1	1784	sense	intergenic	upstream	same_strand	Dmap1	GeneID:298447,Genbank:NM_001015006.1,RGD:1311295	DNA methyltransferase 1-associated protein 1	GO:0035267,GO:0003714,GO:0043967,GO:0005575,GO:0005634,GO:0005654,GO:0005657,GO:0005737,GO:0005829,GO:0043968,GO:0006281,GO:0045471,GO:0006338,GO:0000122,GO:0045892,GO:0008168,GO:0001103,GO:0032259,GO:0003674	NuA4 histone acetyltransferase complex|transcription corepressor activity|histone H4 acetylation|cellular_component|nucleus|nucleoplasm|replication fork|cytoplasm|cytosol|histone H2A acetylation|DNA repair|response to ethanol|chromatin remodeling|negative regulation of transcription by RNA polymerase II|negative regulation of transcription, DNA-templated|methyltransferase activity|RNA polymerase …
ENSRNOT00000077867	0	0	0	0	0	0.5857568	0.2516519	0	0	0.2699367	0.3011959	17.38125	Chr6	140608225	140608745	-	AABR07065772.3
ENSRNOT00000077876	10.35579	9.604953	15.03141	9.34636	7.0345	14.46819	13.84044	9.321569	10.34234	12.38063	9.245225	8.838715	Chr19	39502153	39537050	+	AABR07043772.1	NM_001014271.1	0	antisense	genic	intronic	nested	LOC367515	GeneID:367515,Genbank:NM_001014271.1,RGD:1359286	similar to RIKEN cDNA 1700081O22
ENSRNOT00000077879	0	0	0	0	0	0	0	0	0	0	0	0	Chr4	160419115	160422340	+	AABR07062069.1	XM_008763291.2	33505	sense	intergenic	upstream	same_strand	Tspan11	GeneID:312727,Genbank:XM_008763291.2,RGD:1305424	tetraspanin 11, transcript variant X1	GO:0005887,GO:0007166	integral component of plasma membrane|cell surface receptor signaling pathway
ENSRNOT00000077887	0	0	0	0	0	0	0	0	0	0	0	0	Chr18	78288231	78289133	-	AABR07032724.2
ENSRNOT00000077893	0	0	0	0	0	0	0	0	0	0	0	0	Chr4	28601697	28615249	-	AC125620.1	NM_001034015.1	12190	sense	intergenic	downstream	same_strand	Calcr	GeneID:116506,Genbank:NM_001034015.1,RGD:621001	calcitonin receptor, transcript variant 1a	GO:0007188,GO:0007189,GO:0007190,GO:0007202,GO:0007204,GO:0032841,GO:0008565,GO:0010628,GO:0033138,GO:0010739,GO:0038023,GO:0043005,GO:0043025,GO:0043488,GO:0045124,GO:0045762,GO:0001669,GO:0004948,GO:0005929,GO:0007166,GO:0007186,GO:0010942,GO:0015031,GO:0016021,GO:0030279,GO:0030316,GO:0051384,GO:0030424,GO:0051897,GO:0030816,GO:0070374,GO:0072659,GO:0097643,GO:0097647,GO:1903440,GO:1905665	adenylate cyclase-modulating G-protein coupled receptor signaling pathway|adenylate cyclase-activating G-protein coupled receptor signaling pathway|activation of adenylate cyclase activity|activation of phospholipase C activity|positive regulation of cytosolic calcium ion concentration|calcitonin binding|protein transporter activity|positive regulation of gene expression|positive regulation of pe…	rno04080,rno04380	Neuroactive ligand-receptor interaction|Osteoclast differentiation
ENSRNOT00000077896	0	0	0	0	0	0	0.03185402	0	0	0	0	0	Chr13	90219740	90239023	-	AABR07021762.2	NM_001109078.1	570	antisense	intergenic	downstream	convergent	Slamf1	GeneID:498286,Genbank:NM_001109078.1,RGD:1560634	signaling lymphocytic activation molecule family member 1	GO:0042802,GO:0002277,GO:0045335,GO:0002725,GO:0046330,GO:0009897,GO:0009986,GO:0010759,GO:0016021,GO:0031338,GO:0050790,GO:0032695,GO:0070374,GO:0032715,GO:1902714,GO:0032720,GO:1902715,GO:0035744,GO:0001779,GO:2000349,GO:0038023,GO:0001787,GO:2000510,GO:0042104,GO:0002232	identical protein binding|myeloid dendritic cell activation involved in immune response|phagocytic vesicle|negative regulation of T cell cytokine production|positive regulation of JNK cascade|external side of plasma membrane|cell surface|positive regulation of macrophage chemotaxis|integral component of membrane|regulation of vesicle fusion|regulation of catalytic activity|negative regulation of …	rno05162	Measles
ENSRNOT00000077902	0	0	1.38E-32	0	0	0	0	0	0	0	0	0	Chr16	12591709	12592537	-	AABR07024721.1	XM_008771168.2	0	sense	genic	exonic	overlapping	RGD1560429	GeneID:502057,Genbank:XM_008771168.2,RGD:1560429	similar to hypothetical protein 4930474N05
ENSRNOT00000077906	0	0	0	0	0	0	0	0	0	0	0	0	Chr1	132497813	132503537	+	AABR07004241.2
ENSRNOT00000077914	0	0	0	0	0	0	0	0	0	0	0	0	Chr7	145727343	145728473	+	AABR07058976.1
ENSRNOT00000077915	0	0	7.74E-36	0	0	0	0	0	0	0	0	0	Chr2	28873315	28877995	-	AABR07007802.2	NM_001191632.1	49923	sense	intergenic	downstream	same_strand	Fcho2	GeneID:309129,Genbank:NM_001191632.1,RGD:1565396	FCH domain only 2	GO:0048268,GO:0005546,GO:0048488,GO:0005886,GO:0005905,GO:0010324,GO:0072583,GO:0030136,GO:0072659,GO:0035091,GO:0001786,GO:0098835,GO:0042802	clathrin coat assembly|phosphatidylinositol-4,5-bisphosphate binding|synaptic vesicle endocytosis|plasma membrane|clathrin-coated pit|membrane invagination|clathrin-dependent endocytosis|clathrin-coated vesicle|protein localization to plasma membrane|phosphatidylinositol binding|phosphatidylserine binding|presynaptic endocytic zone membrane|identical protein binding
ENSRNOT00000077916	0	0.03983903	0	0.03650214	0	0	0	0	0	0	0	0.03750238	Chr7	21202252	21204733	-	AABR07056200.1
ENSRNOT00000077919	0	0	0	0	0	0	0	0	0	0	0	0	Chr20	33983717	33985966	+	AABR07045105.1	XM_017601808.1	0	sense	genic	exonic	nested	LOC100911315	GeneID:100911315,Genbank:XM_017601808.1,RGD:6493387	DNA-binding protein RFX6-like
ENSRNOT00000077925	0	0	0	0	0	0	0	0	0	0	0	0	Chr9	80425717	80428669	-	AABR07068060.1
ENSRNOT00000077932	0	0	0	0	0	0	0	0	0	0	0	0	Chr16	82357553	82359593	+	AABR07072528.1	XM_006253475.3	69462	antisense	intergenic	upstream	divergent	Spaca7	GeneID:689077,Genbank:XM_006253475.3,RGD:1597409	sperm acrosome associated 7	GO:0007162,GO:0007338,GO:0016998,GO:0050829,GO:0050830,GO:0001669,GO:0003796,GO:0005615	negative regulation of cell adhesion|single fertilization|cell wall macromolecule catabolic process|defense response to Gram-negative bacterium|defense response to Gram-positive bacterium|acrosomal vesicle|lysozyme activity|extracellular space
ENSRNOT00000077934	0	0	0	0	0	0	0	0	0	0	0	0	Chr7	144558559	144565278	-	AABR07058934.2	NM_001308639.1	114	antisense	intergenic	upstream	divergent	Hoxc11	GeneID:100911859,Genbank:NM_001308639.1,RGD:6489991	homeobox C11	GO:0001656,GO:0001759,GO:0005654,GO:0005829,GO:0006366,GO:0009952,GO:0009954,GO:0042733,GO:0045944,GO:0000978,GO:0060272,GO:0001077,GO:0001501	metanephros development|organ induction|nucleoplasm|cytosol|transcription by RNA polymerase II|anterior/posterior pattern specification|proximal/distal pattern formation|embryonic digit morphogenesis|positive regulation of transcription by RNA polymerase II|RNA polymerase II proximal promoter sequence-specific DNA binding|embryonic skeletal joint morphogenesis|transcriptional activator activity, …
ENSRNOT00000077944	0	0	0	0	0	0	0	0	0	0	0	0	Chr3	132096843	132173102	-	AABR07053881.1
ENSRNOT00000077945	0	0	0	0	0	0	0	0	0	0	0	0	Chr15	33502059	33508577	+	AC115371.3	XM_017599876.1	0	sense	genic	exonic	nested	LOC102550789	GeneID:102550789,Genbank:XM_017599876.1,RGD:7500178	RING finger protein C14orf164 homolog, transcript variant X2
ENSRNOT00000077957	0	0	0	0	0	0	0	0	0	0	0	0	Chr7	27973458	27974157	+	AABR07056515.1	NM_022384.1	64505	antisense	intergenic	downstream	convergent	Ascl1	GeneID:64186,Genbank:NM_022384.1,RGD:71010	achaete-scute family bHLH transcription factor 1	GO:0003359,GO:0003677,GO:0003682,GO:0003690,GO:0003700,GO:0007405,GO:0008593,GO:0010001,GO:0005634,GO:0010226,GO:0010468,GO:0014003,GO:0030856,GO:0021527,GO:0032526,GO:0021529,GO:0021530,GO:0042127,GO:0042803,GO:0043025,GO:0043066,GO:0000122,GO:0048663,GO:0043425,GO:0000977,GO:0048665,GO:0043525,GO:0000978,GO:0043565,GO:0000989,GO:0048666,GO:0001078,GO:0048699,GO:0001764,GO:0048709,GO:0003358,GO:…	noradrenergic neuron fate commitment|DNA binding|chromatin binding|double-stranded DNA binding|DNA binding transcription factor activity|neuroblast proliferation|regulation of Notch signaling pathway|glial cell differentiation|nucleus|response to lithium ion|regulation of gene expression|oligodendrocyte development|regulation of epithelial cell differentiation|spinal cord association neuron diffe…
ENSRNOT00000077965	0	0	0	0	0	0	0	0	0	0	0	0	Chr1	14527716	14549472	+	AABR07000484.1	NM_001170534.2	0	sense	genic	intronic	nested	Mcc	GeneID:307449,Genbank:NM_001170534.2,RGD:1561988	mutated in colorectal cancers	GO:0005737,GO:0005829,GO:0005886,GO:0010633,GO:0045184,GO:0050680,GO:0090090,GO:0005509,GO:0005634,GO:0005654	cytoplasm|cytosol|plasma membrane|negative regulation of epithelial cell migration|establishment of protein localization|negative regulation of epithelial cell proliferation|negative regulation of canonical Wnt signaling pathway|calcium ion binding|nucleus|nucleoplasm
ENSRNOT00000077969	0	0	0	0	0	0	0	0	0	0	0	0	Chr18	64792635	64794191	-	AABR07032422.1	XM_017601127.1	93941	antisense	intergenic	downstream	convergent	LOC108348808	GeneID:108348808,Genbank:XM_017601127.1	uncharacterized LOC108348808
ENSRNOT00000077982	0	0	0	0	0	0	0	0	0	0	0	0	ChrX	127334945	127335922	-	AABR07041361.1
ENSRNOT00000077989	0	0	0	0	0	0	0	0	0	0	0	0	Chr1	244421212	244540147	-	AABR07006654.1	XM_008760333.2	75665	antisense	intergenic	upstream	divergent	Smarca2	GeneID:361745,Genbank:XM_008760333.2,RGD:1302988	SWI/SNF related, matrix associated, actin dependent regulator of chromatin, subfamily a, member 2, transcript variant X3	GO:0071564,GO:0035887,GO:0005524,GO:0071565,GO:0042393,GO:0005575,GO:0043231,GO:0005634,GO:0005654,GO:0006338,GO:0006366,GO:0044212,GO:0007286,GO:0045111,GO:0008150,GO:0008285,GO:0045892,GO:0016514,GO:0000790,GO:0045893,GO:0016887,GO:0001105,GO:0045944,GO:0030308,GO:0003682	npBAF complex|aortic smooth muscle cell differentiation|ATP binding|nBAF complex|histone binding|cellular_component|intracellular membrane-bounded organelle|nucleus|nucleoplasm|chromatin remodeling|transcription by RNA polymerase II|transcription regulatory region DNA binding|spermatid development|intermediate filament cytoskeleton|biological_process|negative regulation of cell proliferation|nega…	rno04714,rno05225	Thermogenesis|Hepatocellular carcinoma
ENSRNOT00000077997	0	0	0	0	0	0	0	0	0	0	0	0	Chr15	52501637	52502318	+	AABR07018331.2	XM_006252262.2	46223	sense	intergenic	downstream	same_strand	Dok2	GeneID:290361,Genbank:XM_006252262.2,RGD:1310966	docking protein 2, transcript variant X2	GO:0007169,GO:0007265,GO:0005057,GO:0005068,GO:0005622	transmembrane receptor protein tyrosine kinase signaling pathway|Ras protein signal transduction|signal transducer activity, downstream of receptor|transmembrane receptor protein tyrosine kinase adaptor activity|intracellular
ENSRNOT00000078015	0	0	0	0	0	0	0	0	0	0	0	0	Chr15	103524366	103533618	+	AABR07019387.2	XM_008770942.1	82961	antisense	intergenic	upstream	divergent	Sox21	GeneID:306168,Genbank:XM_008770942.1,RGD:1304724	SRY box 21, transcript variant X1	GO:0003677,GO:0003700,GO:0006355,GO:0042633,GO:0043588,GO:0045944,GO:0048863,GO:0000978,GO:0001077,GO:0001942	DNA binding|DNA binding transcription factor activity|regulation of transcription, DNA-templated|hair cycle|skin development|positive regulation of transcription by RNA polymerase II|stem cell differentiation|RNA polymerase II proximal promoter sequence-specific DNA binding|transcriptional activator activity, RNA polymerase II proximal promoter sequence-specific DNA binding|hair follicle developm…
ENSRNOT00000078019	9.874864	6.637137	6.264359	6.053039	4.463544	8.192538	7.792435	6.911079	9.953863	16.48129	12.92748	9.020829	Chr1	54439977	54441579	-	AABR07001634.1	XM_017590421.1	56763	sense	intergenic	downstream	same_strand	LOC108349734	GeneID:108349734,Genbank:XM_017590421.1	vomeronasal type-2 receptor 116-like
ENSRNOT00000078024	0	0	0	0	0	0	0	0	0	0	3.37E-20	0	Chr14	11316930	11321967	-	AC131411.2	XM_008770075.2	0	sense	genic	exonic	nested	LOC102557303	GeneID:102557303,Genbank:XM_008770075.2,RGD:7709406	vesicle-associated membrane protein 724-like, transcript variant X1
ENSRNOT00000078027	0	0.08305961	1.68E-23	6.14E-25	7.63E-08	0	0.04998716	0	0.06496676	0.05261568	0.08890639	0.1299853	Chr3	121562924	121567179	-	AABR07053710.1	XM_017592220.1	0	sense	genic	exonic	nested	RGD1561442	GeneID:311416,Genbank:XM_017592220.1,RGD:1561442	similar to Vinculin (Metavinculin), transcript variant X3
ENSRNOT00000078040	2.60E-25	0	7.51E-75	0	0	0.0897204	0	0	0	0.1706716	0	0	Chr3	105316377	105330743	-	AABR07053412.1	NM_001168524.1	18269	sense	intergenic	upstream	same_strand	Arhgap11a	GeneID:296060,Genbank:NM_001168524.1,RGD:1309107	Rho GTPase activating protein 11A	GO:0007165	signal transduction
ENSRNOT00000078043	0	0	0	0	0	0.09236966	0	0	0	0	0	0	Chr4	28264375	28275232	-	AABR07059632.2	XM_006236079.3	29735	sense	intergenic	downstream	same_strand	RGD1563091	GeneID:500011,Genbank:XM_006236079.3,RGD:1563091	similar to OEF2, transcript variant X2	GO:0005769,GO:0005829,GO:0017145,GO:0034058,GO:0035726,GO:0042176,GO:0043231,GO:0002244,GO:0048536,GO:0005737	early endosome|cytosol|stem cell division|endosomal vesicle fusion|common myeloid progenitor cell proliferation|regulation of protein catabolic process|intracellular membrane-bounded organelle|hematopoietic progenitor cell differentiation|spleen development|cytoplasm
ENSRNOT00000078049	0	0	0	0	0	0	0	0	0	0	0	0	Chr12	28145369	28150528	-	AABR07035926.1	XM_008769173.2	0	antisense	genic	intronic	nested	LOC100362819	GeneID:100362819,Genbank:XM_008769173.2,RGD:2323959	autism susceptibility candidate 2-like, transcript variant X3	GO:0010592,GO:0015629,GO:0030426,GO:0031532,GO:0035022,GO:0045944,GO:0048675,GO:0051571,GO:0060013,GO:0097484,GO:0098582,GO:0001764,GO:2000620,GO:0003682,GO:0005634	positive regulation of lamellipodium assembly|actin cytoskeleton|growth cone|actin cytoskeleton reorganization|positive regulation of Rac protein signal transduction|positive regulation of transcription by RNA polymerase II|axon extension|positive regulation of histone H3-K4 methylation|righting reflex|dendrite extension|innate vocalization behavior|neuron migration|positive regulation of histone…
ENSRNOT00000078056	0	0	0	0	0	0	0	0	0	0	0	0	Chr16	49163529	49167325	+	AABR07072511.1	XM_008771272.1	18235	sense	intergenic	upstream	same_strand	Helt	GeneID:498633,Genbank:XM_008771272.1,RGD:1564073	helt bHLH transcription factor, transcript variant X2	GO:0042803,GO:0001967,GO:0045944,GO:0003677,GO:0003700,GO:0005634,GO:0005667,GO:0006351,GO:0007417,GO:0009791,GO:0010259,GO:0010467,GO:0021858,GO:0000122,GO:0030182,GO:0000978,GO:0035264,GO:0001078	protein homodimerization activity|suckling behavior|positive regulation of transcription by RNA polymerase II|DNA binding|DNA binding transcription factor activity|nucleus|transcription factor complex|transcription, DNA-templated|central nervous system development|post-embryonic development|multicellular organism aging|gene expression|GABAergic neuron differentiation in basal ganglia|negative reg…
ENSRNOT00000078057	0	0	0	0	0	0	0	0	0	0	0	0	Chr9	80068264	80068813	+	AABR07068053.1	NM_013122.2	49216	sense	intergenic	upstream	same_strand	Igfbp2	GeneID:25662,Genbank:NM_013122.2,RGD:2873	insulin-like growth factor binding protein 2	GO:0042104,GO:0031994,GO:0005615,GO:0042493,GO:0043567,GO:0007165,GO:0007275,GO:0007565,GO:0007568,GO:0031995,GO:0007584,GO:0009612,GO:0010226,GO:0043627,GO:0032355,GO:0016324,GO:0001558,GO:0048545,GO:0032526,GO:0031410,GO:0005520,GO:0051384,GO:0032870,GO:0005576	positive regulation of activated T cell proliferation|insulin-like growth factor I binding|extracellular space|response to drug|regulation of insulin-like growth factor receptor signaling pathway|signal transduction|multicellular organism development|female pregnancy|aging|insulin-like growth factor II binding|response to nutrient|response to mechanical stimulus|response to lithium ion|response t…
ENSRNOT00000078065	0	0.5502605	0.1178709	0.1051233	0	0.2212246	0	0	0.1244848	0.2068549	0.2285781	0.1029022	Chr19	11064146	11068377	+	AABR07042825.1	XM_006255133.3	6706	antisense	intergenic	upstream	divergent	Herpud1	GeneID:85430,Genbank:XM_006255133.3,RGD:620818	homocysteine inducible ER protein with ubiquitin like domain 1, transcript variant X1	GO:1903071,GO:0034704,GO:0005789,GO:0034976,GO:0006511,GO:1990037,GO:0043154,GO:0006874,GO:2001243,GO:0006986,GO:0016021,GO:0030968,GO:0044325,GO:0030970,GO:0031396,GO:1902235,GO:0032092,GO:1902236,GO:0032469,GO:0005783,GO:1903069	positive regulation of ER-associated ubiquitin-dependent protein catabolic process|calcium channel complex|endoplasmic reticulum membrane|response to endoplasmic reticulum stress|ubiquitin-dependent protein catabolic process|Lewy body core|negative regulation of cysteine-type endopeptidase activity involved in apoptotic process|cellular calcium ion homeostasis|negative regulation of intrinsic apo…	rno04141	Protein processing in endoplasmic reticulum
ENSRNOT00000078079	0	0	0	0	0	0	0	0	0	0	0	0	Chr3	131100658	131105705	+	AABR07053854.1
ENSRNOT00000078083	0	0	1.20E-33	0	0	0	0	4.83E-25	0	0	0	0	Chr18	6828292	6829696	-	AABR07031272.1	XM_006254435.3	3712	sense	intergenic	downstream	same_strand	Chst9	GeneID:291770,Genbank:XM_006254435.3,RGD:1307302	carbohydrate sulfotransferase 9, transcript variant X4	GO:0016021,GO:0016051,GO:0000139,GO:0001537,GO:0006790	integral component of membrane|carbohydrate biosynthetic process|Golgi membrane|N-acetylgalactosamine 4-O-sulfotransferase activity|sulfur compound metabolic process
ENSRNOT00000078087	0	0	0	0	0	0	0	0	0	0	0	0	Chr3	3574877	3584174	+	AABR07072841.1	NM_001100533.1	90	antisense	intergenic	upstream	divergent	Nacc2	GeneID:296583,Genbank:NM_001100533.1,RGD:1309292	NACC family member 2	GO:1900477,GO:0042803,GO:0008285,GO:0001076,GO:1902231,GO:0042826,GO:0010608,GO:0001078,GO:0045892,GO:0004407,GO:0005634,GO:0016575,GO:0016581,GO:0005730,GO:0051260,GO:0034629,GO:0005739,GO:0000790,GO:0000978	negative regulation of G1/S transition of mitotic cell cycle by negative regulation of transcription from RNA polymerase II promoter|protein homodimerization activity|negative regulation of cell proliferation|transcription factor activity, RNA polymerase II transcription factor binding|positive regulation of intrinsic apoptotic signaling pathway in response to DNA damage|histone deacetylase bindi…
ENSRNOT00000078088	0.6528074	0	0.2402426	0.2150806	0	0.2177453	0	0	0	1.024061	0.2271181	0.2032924	Chr8	126171924	126176833	-	AABR07071659.1	XM_008766697.2	92045	sense	intergenic	downstream	same_strand	Zcwpw2	GeneID:681381,Genbank:XM_008766697.2,RGD:1596709	zinc finger CW-type and PWWP domain containing 2, transcript variant X1
ENSRNOT00000078089	0.4099287	0	0	0	0	0	0	0.3537075	0	0.3367574	0	0	Chr9	120345013	120349717	+	AABR07068810.1
ENSRNOT00000078105	0	0	0	0	0	0	0	0	0	0	0	0	Chr2	190505068	190506073	-	AABR07012195.1	XM_017591308.1	0	sense	genic	exonic	nested	LOC685600	GeneID:685600,Genbank:XM_017591308.1,RGD:1591412	similar to peptidoglycan recognition protein 3, transcript variant X1
ENSRNOT00000078112	0	0	0	0	0	0	0	0	0	0	0	0	Chr19	36491469	36493527	-	AABR07043728.1	NM_001014271.1	0	sense	genic	intronic	nested	LOC367515	GeneID:367515,Genbank:NM_001014271.1,RGD:1359286	similar to RIKEN cDNA 1700081O22
ENSRNOT00000078119	0	0	0	0	0	0	0	0	0	0	0	0	Chr1	176050238	176052953	+	AABR07005031.3
ENSRNOT00000078120	0	0	0	0	0	0	0	0	0	0	0	0	Chr17	445236	449347	+	AABR07026778.1	NM_012558.3	27756	antisense	intergenic	upstream	divergent	Fbp1	GeneID:24362,Genbank:NM_012558.3,RGD:2595	fructose-bisphosphatase 1	GO:0005737,GO:0005829,GO:0005975,GO:0005986,GO:0006000,GO:0006002,GO:0016208,GO:0016311,GO:0030308,GO:0045820,GO:0030388,GO:0032869,GO:0046580,GO:0035690,GO:0046872,GO:0000122,GO:0048029,GO:0001191,GO:0051289,GO:0005634,GO:0006094,GO:0006111,GO:0042132,GO:0042802,GO:0071286	cytoplasm|cytosol|carbohydrate metabolic process|sucrose biosynthetic process|fructose metabolic process|fructose 6-phosphate metabolic process|AMP binding|dephosphorylation|negative regulation of cell growth|negative regulation of glycolytic process|fructose 1,6-bisphosphate metabolic process|cellular response to insulin stimulus|negative regulation of Ras protein signal transduction|cellular re…	rno00010,rno00030,rno00051,rno04152,rno04910,rno04922	Glycolysis / Gluconeogenesis|Pentose phosphate pathway|Fructose and mannose metabolism|AMPK signaling pathway|Insulin signaling pathway|Glucagon signaling pathway
ENSRNOT00000078124	0	0	0	0	0	0	0	0	0	0	0	0	Chr14	68659432	68662188	-	AABR07015647.2
ENSRNOT00000078130	0.9716798	1.672503	1.12E-24	1.60964	0.6025395	0.5586984	0	0.5321542	0	0.7229047	0.8628161	1.52E-23	Chr1	142134350	142134964	-	AC114460.2	XM_017589166.1	0	sense	genic	exonic	nested	Unc45a	GeneID:308759,Genbank:XM_017589166.1,RGD:1305357	unc-45 myosin chaperone A, transcript variant X1	GO:0005829,GO:0006457,GO:0007517,GO:0016607,GO:0030154,GO:0045296,GO:0048471,GO:0051879,GO:0005737,GO:0061077,GO:0005794	cytosol|protein folding|muscle organ development|nuclear speck|cell differentiation|cadherin binding|perinuclear region of cytoplasm|Hsp90 protein binding|cytoplasm|chaperone-mediated protein folding|Golgi apparatus
ENSRNOT00000078133	0	0	0	0	0	0	0	0	0	0	0	0	Chr2	132347041	132353117	-	AABR07010330.2	XM_017591254.1	72	sense	intergenic	upstream	same_strand	LOC102548017	GeneID:102548017,Genbank:XM_017591254.1,RGD:7600741	rho GTPase-activating protein 20-like, transcript variant X1
ENSRNOT00000078138	0	0	0	0	0	0	0	0	0	0	0	0	Chr4	171959361	171960584	+	AABR07062363.1	NM_001192015.1	10036	antisense	intergenic	downstream	convergent	Slc15a5	GeneID:502918,Genbank:NM_001192015.1,RGD:1564925	solute carrier family 15, member 5	GO:0022857,GO:0055085,GO:0015333,GO:0016021	transmembrane transporter activity|transmembrane transport|peptide:proton symporter activity|integral component of membrane
ENSRNOT00000078139	0	0	0	0	0	0	0	0	0	0	0	0	Chr3	75235849	75239781	-	AABR07052788.1	NM_001001055.1	410	sense	intergenic	upstream	same_strand	Olr552	GeneID:405943,Genbank:NM_001001055.1,RGD:1333948	olfactory receptor 552	GO:0005549,GO:0005886,GO:0007186,GO:0007608,GO:0016021,GO:0050911,GO:0004930,GO:0004984	odorant binding|plasma membrane|G-protein coupled receptor signaling pathway|sensory perception of smell|integral component of membrane|detection of chemical stimulus involved in sensory perception of smell|G-protein coupled receptor activity|olfactory receptor activity
ENSRNOT00000078143	0	0	0	0	0	0	0	0	0	0	0	0	Chr1	279710092	279713333	-	AABR07007078.2	XM_017589457.1	10858	antisense	intergenic	downstream	convergent	Ccdc172	GeneID:361776,Genbank:XM_017589457.1,RGD:1359412	coiled-coil domain containing 172, transcript variant X1	GO:0005737,GO:0097225	cytoplasm|sperm midpiece
ENSRNOT00000078149	0	0	0	0	0	0	0	0	0	0	0.8178463	0	Chr5	4275832	4297280	+	AABR07046738.2	XM_017593674.1	0	sense	genic	exonic	nested	Eya1	GeneID:502935,Genbank:XM_017593674.1,RGD:1584849	EYA transcriptional coactivator and phosphatase 1, transcript variant X1	GO:0005575,GO:0005634,GO:0005654,GO:0005737,GO:0006302,GO:0006470,GO:0034613,GO:0007389,GO:0035088,GO:0007501,GO:0035909,GO:0008150,GO:0042472,GO:0042473,GO:0042474,GO:0045165,GO:0060487,GO:0045664,GO:0071599,GO:0045739,GO:0071600,GO:0072513,GO:0090103,GO:2001240,GO:0000132,GO:0001656,GO:0001657,GO:0001658,GO:0003151,GO:0003674,GO:0003723,GO:0004725,GO:0009887,GO:0010212,GO:0014706,GO:0016576,GO:…	cellular_component|nucleus|nucleoplasm|cytoplasm|double-strand break repair|protein dephosphorylation|cellular protein localization|pattern specification process|establishment or maintenance of apical/basal cell polarity|mesodermal cell fate specification|aorta morphogenesis|biological_process|inner ear morphogenesis|outer ear morphogenesis|middle ear morphogenesis|cell fate commitment|lung epith…	rno05202	Transcriptional misregulation in cancers
ENSRNOT00000078151	0	0	0	0	0	0	0	0	0	0	0	0	Chr17	27991458	27995913	-	AABR07027394.1	NM_053346.1	0	sense	genic	intronic	nested	Nrn1	GeneID:83834,Genbank:NM_053346.1,RGD:621586	neuritin 1	GO:0030054,GO:0032281,GO:0042803,GO:0045202,GO:0046658,GO:0046982,GO:1990138,GO:0005615,GO:0007399	cell junction|AMPA glutamate receptor complex|protein homodimerization activity|synapse|anchored component of plasma membrane|protein heterodimerization activity|neuron projection extension|extracellular space|nervous system development
ENSRNOT00000078154	0	0	0	0	0	0	0	0	0	0	0	0	Chr9	106734717	106784630	-	AABR07068535.1
ENSRNOT00000078167	0	0	0	0	0	0	0	0	0	0	0	0	Chr8	86215309	86216730	+	AABR07070834.1	NM_001047919.1	65169	antisense	intergenic	downstream	convergent	LOC367117	GeneID:367117,Genbank:NM_001047919.1,RGD:1562651	similar to RIKEN cDNA 2900055D03	GO:0005763	mitochondrial small ribosomal subunit
ENSRNOT00000078172	0	0	0.7797772	0	0	0	0	0	0	0	1.458203	0	Chr2	157392278	157421379	+	AABR07011084.2	XM_017590967.1	30533	sense	intergenic	upstream	same_strand	Lekr1	GeneID:361953,Genbank:XM_017590967.1,RGD:1565425	leucine, glutamate and lysine rich 1, transcript variant X2
ENSRNOT00000078177	0	0	0	0	0	0	0	0	0	0	0	0	Chr20	23351210	23359646	-	AABR07044841.1
ENSRNOT00000078178	1.768572	1.646889	0	1.076691	3.017219	0.5399644	1.966512	3.20287	0.6651325	3.594083	4.505378	5.1904	Chr5	164235502	164240388	-	AABR07050415.1	XM_017593934.1	235	sense	intergenic	upstream	same_strand	Rex2	GeneID:100362123,Genbank:XM_017593934.1,RGD:1586249	reduced expression 2, transcript variant X1
ENSRNOT00000078183	3.026031	3.371741	4.87548	1.548095	4.593104	3.966778	1.156575	3.127515	4.35235	5.013317	6.090032	5.720386	Chr10	107998908	108000257	+	AABR07030890.1	XM_017597821.1	29350	sense	intergenic	upstream	same_strand	LOC108352190	GeneID:108352190,Genbank:XM_017597821.1	translation initiation factor IF-2-like
ENSRNOT00000078188	0	0	0	0	0	0	0	0	0	0	0	0	Chr8	108093417	108097106	+	AABR07071294.2	NM_001106850.1	10759	antisense	intergenic	downstream	convergent	Sox14	GeneID:300954,Genbank:NM_001106850.1,RGD:1309654	SRY box 14	GO:0003682,GO:0005575,GO:0006357,GO:0007601,GO:0008150,GO:0009649,GO:0044798,GO:0046982,GO:2001222,GO:0000981,GO:0003674,GO:0003677	chromatin binding|cellular_component|regulation of transcription by RNA polymerase II|visual perception|biological_process|entrainment of circadian clock|nuclear transcription factor complex|protein heterodimerization activity|regulation of neuron migration|RNA polymerase II transcription factor activity, sequence-specific DNA binding|molecular_function|DNA binding
ENSRNOT00000078191	0	0	0	0	0	0	0	0	0	0	0	0	Chr3	54948087	54949454	-	AABR07052452.1	XM_006234306.3	0	antisense	genic	exonic	nested	LOC685215	GeneID:685215,Genbank:XM_006234306.3,RGD:1596481	similar to ankyrin repeat domain 26, transcript variant X1
ENSRNOT00000078197	0	0.03442826	1.56E-12	0	0.03499933	0.03282578	0.03007182	0	6.15E-21	0	7.13E-24	0	Chr6	99874486	99876101	-	AABR07064897.1	NM_198749.2	4166	sense	intergenic	upstream	same_strand	Rab15	GeneID:299156,Genbank:NM_198749.2,RGD:735172	RAB15, member RAS oncogene family	GO:0017157,GO:0005737,GO:0030667,GO:0005768,GO:0032482,GO:0005886,GO:0005929,GO:0006886,GO:0006904,GO:0048471,GO:0007269,GO:0072659,GO:0008021,GO:0098793,GO:0009306,GO:1903307,GO:0010008,GO:0003924,GO:0012505,GO:0016020,GO:0005525	regulation of exocytosis|cytoplasm|secretory granule membrane|endosome|Rab protein signal transduction|plasma membrane|cilium|intracellular protein transport|vesicle docking involved in exocytosis|perinuclear region of cytoplasm|neurotransmitter secretion|protein localization to plasma membrane|synaptic vesicle|presynapse|protein secretion|positive regulation of regulated secretory pathway|endoso…
ENSRNOT00000078199	0	0	0	0	0	0	0	0	0	0	0	0.7205631	Chr13	112789644	112800801	-	AABR07022202.2
ENSRNOT00000078200	6.50E-09	1.59E-09	0	1.10E-14	9.09E-20	9.48E-25	6.70E-16	2.09E-23	3.98E-23	2.24E-25	1.33E-24	3.23E-22	Chr6	41748132	41775354	-	AABR07063682.1	XM_008764593.2	20860	sense	intergenic	downstream	same_strand	Lpin1	GeneID:313977,Genbank:XM_008764593.2,RGD:1307646	lipin 1, transcript variant X1	GO:0031532,GO:0008195,GO:0003674,GO:0031965,GO:0009062,GO:0003713,GO:0032869,GO:0005575,GO:0005634,GO:0005667,GO:0016311,GO:0005737,GO:0042826,GO:0019432,GO:0005741,GO:0042975,GO:0045598,GO:0031065,GO:0006629,GO:0000122,GO:0045944,GO:0031100,GO:0006642,GO:0000266,GO:0031529,GO:0001085	actin cytoskeleton reorganization|phosphatidate phosphatase activity|molecular_function|nuclear membrane|fatty acid catabolic process|transcription coactivator activity|cellular response to insulin stimulus|cellular_component|nucleus|transcription factor complex|dephosphorylation|cytoplasm|histone deacetylase binding|triglyceride biosynthetic process|mitochondrial outer membrane|peroxisome prolif…	rno00561,rno00564,rno04150	Glycerolipid metabolism|Glycerophospholipid metabolism|mTOR signaling pathway
ENSRNOT00000078201	0	0	0	0	0	0	0	0	0	0	0	0	Chr8	104388895	104396339	-	AABR07071199.2	XM_017596189.1	0	sense	genic	exonic	nested	LOC102551788	GeneID:102551788,Genbank:XM_017596189.1,RGD:7718778	uncharacterized LOC102551788, transcript variant X1
ENSRNOT00000078204	0	0	0	0	0	0	0	0	0	0	0	0	Chr14	61116674	61122664	+	AABR07015517.2	XM_006251031.3	14076	sense	intergenic	upstream	same_strand	Dhx15	GeneID:289693,Genbank:XM_006251031.3,RGD:1308072	DEAH-box helicase 15, transcript variant X1	GO:0003725,GO:0004004,GO:0005524,GO:0005575,GO:0005681,GO:0005689,GO:0005737,GO:0006396,GO:0009636,GO:0016607,GO:0000398,GO:0043279,GO:0003674,GO:0071008,GO:0003723	double-stranded RNA binding|ATP-dependent RNA helicase activity|ATP binding|cellular_component|spliceosomal complex|U12-type spliceosomal complex|cytoplasm|RNA processing|response to toxic substance|nuclear speck|mRNA splicing, via spliceosome|response to alkaloid|molecular_function|U2-type post-mRNA release spliceosomal complex|RNA binding	rno03040	Spliceosome
ENSRNOT00000078205	0.484826	0.2266591	0.3505999	1.465629	0.6207511	1.403594	2.097528	0.1042736	0.8891755	1.78E-06	0.2278803	0.1033861	Chr7	26145625	26146763	-	AABR07056464.1	XM_008765212.2	0	sense	genic	intronic	nested	LOC100910996	GeneID:100910996,Genbank:XM_008765212.2,RGD:6495714	uncharacterized LOC100910996, transcript variant X1
ENSRNOT00000078208	0	0	0	0	0	0	0	0	0	0	0	0	Chr9	63362078	63364665	-	AABR07067775.2	NM_001012132.1	70728	sense	intergenic	upstream	same_strand	Hsfy2	GeneID:316409,Genbank:NM_001012132.1,RGD:1311885	heat shock transcription factor, Y linked 2	GO:0005634,GO:0006355,GO:0034605,GO:0043565,GO:0043618,GO:0061408,GO:0000978,GO:0003700	nucleus|regulation of transcription, DNA-templated|cellular response to heat|sequence-specific DNA binding|regulation of transcription from RNA polymerase II promoter in response to stress|positive regulation of transcription from RNA polymerase II promoter in response to heat stress|RNA polymerase II proximal promoter sequence-specific DNA binding|DNA binding transcription factor activity
ENSRNOT00000078209	0	0	0	0	0	0	0	0	0	0	0	0	Chr3	164625941	164626684	+	AABR07054619.1	XM_017591473.1	38778	sense	intergenic	upstream	same_strand	Ptpn1	GeneID:24697,Genbank:XM_017591473.1,RGD:61965	protein tyrosine phosphatase, non-receptor type 1, transcript variant X1	GO:0005783,GO:0005829,GO:0005886,GO:0006470,GO:0031225,GO:0007257,GO:0031410,GO:0008270,GO:0031532,GO:0008286,GO:0033157,GO:0034976,GO:0035335,GO:1903898,GO:0035791,GO:1990264,GO:0036498,GO:2000646,GO:0043407,GO:0004725,GO:0005158,GO:0005515,GO:0005737,GO:0005769,GO:0009966,GO:0019899,GO:0019901,GO:0030100,GO:0030948,GO:0045296,GO:0030968,GO:0046626,GO:0046875,GO:0030971,GO:0051721,GO:0061098,GO:…	endoplasmic reticulum|cytosol|plasma membrane|protein dephosphorylation|anchored component of membrane|activation of JUN kinase activity|cytoplasmic vesicle|zinc ion binding|actin cytoskeleton reorganization|insulin receptor signaling pathway|regulation of intracellular protein transport|response to endoplasmic reticulum stress|peptidyl-tyrosine dephosphorylation|negative regulation of PERK-media…	rno04520,rno04910,rno04931	Adherens junction|Insulin signaling pathway|Insulin resistance
ENSRNOT00000078223	0	0	0.08111597	0	0	0	0	0.07355549	0	0	0	0	Chr12	33220387	33231403	+	AABR07036067.1	XM_006249290.2	37339	antisense	intergenic	upstream	divergent	RGD1559821	GeneID:304447,Genbank:XM_006249290.2,RGD:1559821	similar to myosin, light polypeptide 6, alkali, smooth muscle and non-muscle
ENSRNOT00000078224	0	0	0	0	0	0	0	0	0	0	0	0	Chr3	160584977	160587153	+	AABR07054562.1	NM_001008866.1	3179	antisense	intergenic	upstream	divergent	Wfdc12	GeneID:408227,Genbank:NM_001008866.1,RGD:1303229	WAP four-disulfide core domain 12	GO:0042742,GO:0004867,GO:0005576,GO:0010951	defense response to bacterium|serine-type endopeptidase inhibitor activity|extracellular region|negative regulation of endopeptidase activity
ENSRNOT00000078230	0	0	0	0	0	0	0	0	0	0	0	0	Chr9	26061300	26061557	+	AABR07067006.1
ENSRNOT00000078247	0	0	0	0	0	0	0	0	0	0	0	0	Chr13	105281692	105311313	+	AABR07022061.1	NM_001108858.1	96866	sense	intergenic	upstream	same_strand	Ddx3y	GeneID:364073,Genbank:NM_001108858.1,RGD:1309586	DEAD (Asp-Glu-Ala-Asp) box helicase 3, Y-linked	GO:0005634,GO:0005730,GO:0005829,GO:0006413,GO:0007059,GO:0010468,GO:0010501,GO:0036464,GO:0003676,GO:0004004,GO:0005524	nucleus|nucleolus|cytosol|translational initiation|chromosome segregation|regulation of gene expression|RNA secondary structure unwinding|cytoplasmic ribonucleoprotein granule|nucleic acid binding|ATP-dependent RNA helicase activity|ATP binding	rno04622,rno05203,rno05161	RIG-I-like receptor signaling pathway|Viral carcinogenesis|Hepatitis B
ENSRNOT00000078256	0	0	0	0	0	0	0	0	0	0	0	0	Chr7	71501948	71504175	+	AABR07057443.2	NM_013082.3	68556	sense	intergenic	upstream	same_strand	Sdc2	GeneID:25615,Genbank:NM_013082.3,RGD:3649	syndecan 2	GO:0045202,GO:0009986,GO:0016021,GO:0048813,GO:0016477,GO:0030165,GO:0031000,GO:0031012,GO:0048814,GO:0042060,GO:0042802,GO:0001666,GO:0005515,GO:0043025,GO:0005886	synapse|cell surface|integral component of membrane|dendrite morphogenesis|cell migration|PDZ domain binding|response to caffeine|extracellular matrix|regulation of dendrite morphogenesis|wound healing|identical protein binding|response to hypoxia|protein binding|neuronal cell body|plasma membrane	rno04514,rno05205,rno05418,rno05144	Cell adhesion molecules (CAMs)|Proteoglycans in cancer|Fluid shear stress and atherosclerosis|Malaria
ENSRNOT00000078257	0	0	0	0	0	0	0	0	0	0	0	0	Chr20	33744690	33772075	+	AABR07045086.1	NM_001109338.1	239	sense	intergenic	upstream	same_strand	Slc35f1	GeneID:502421,Genbank:NM_001109338.1,RGD:1559576	solute carrier family 35, member F1	GO:0016021,GO:0022857,GO:0055085	integral component of membrane|transmembrane transporter activity|transmembrane transport
ENSRNOT00000078262	0	0	0	0	0	0	0	0	0	0	0	0	Chr19	15633703	15635376	+	AABR07042990.1	NM_031054.2	63114	antisense	intergenic	upstream	divergent	Mmp2	GeneID:81686,Genbank:NM_031054.2,RGD:621316	matrix metallopeptidase 2	GO:0001957,GO:0001968,GO:0004222,GO:0004252,GO:0005515,GO:0006508,GO:0005578,GO:0006979,GO:0005615,GO:0007162,GO:0007507,GO:0007565,GO:0007566,GO:0030017,GO:0007567,GO:0030335,GO:0007568,GO:0030574,GO:0031012,GO:0032526,GO:0001525,GO:0048771,GO:0034097,GO:0001541,GO:0051602,GO:0035094,GO:0001542,GO:0055093,GO:0035987,GO:0001553,GO:0060325,GO:0001666,GO:0060346,GO:0001955,GO:0060740,GO:0071230,GO:…	intramembranous ossification|fibronectin binding|metalloendopeptidase activity|serine-type endopeptidase activity|protein binding|proteolysis|proteinaceous extracellular matrix|response to oxidative stress|extracellular space|negative regulation of cell adhesion|heart development|female pregnancy|embryo implantation|sarcomere|parturition|positive regulation of cell migration|aging|collagen catabo…	rno04670,rno04912,rno04915,rno04926,rno05200,rno05205,rno05219,rno05418,rno04933,rno01522	Leukocyte transendothelial migration|GnRH signaling pathway|Estrogen signaling pathway|Relaxin signaling pathway|Pathways in cancer|Proteoglycans in cancer|Bladder cancer|Fluid shear stress and atherosclerosis|AGE-RAGE signaling pathway in diabetic complications|Endocrine resistance
ENSRNOT00000078268	0	0	0	0	0	0	0	0	0	0	0	0	Chr8	46501033	46503448	+	AABR07073391.1	XM_017595406.1	21958	antisense	intergenic	downstream	convergent	Sc5d	GeneID:114100,Genbank:XM_017595406.1,RGD:620775	sterol-C5-desaturase, transcript variant X1	GO:0005506,GO:0005789,GO:0006629,GO:0006631,GO:0016020,GO:0016021,GO:0016126,GO:0016491,GO:0033490,GO:0043231,GO:0000248,GO:0050046,GO:0055114	iron ion binding|endoplasmic reticulum membrane|lipid metabolic process|fatty acid metabolic process|membrane|integral component of membrane|sterol biosynthetic process|oxidoreductase activity|cholesterol biosynthetic process via lathosterol|intracellular membrane-bounded organelle|C-5 sterol desaturase activity|lathosterol oxidase activity|oxidation-reduction process	rno00100	Steroid biosynthesis
ENSRNOT00000078276	0	0	0	0	0	0	0	0	0	0	0	0	Chr11	29699340	29700523	-	AABR07033607.2	XM_003751014.4	9286	sense	intergenic	downstream	same_strand	Krtap11-1	GeneID:100359886,Genbank:XM_003751014.4,RGD:2323257	keratin associated protein 11-1	GO:0005198,GO:0045095	structural molecule activity|keratin filament
ENSRNOT00000078281	7.57E-24	0.1325173	0.2822118	6.01E-27	7.01E-29	5.66E-05	7.03E-29	0.1223055	1.47E-20	0.1226218	0.01897245	2.659832	Chr7	415625	454111	+	AABR07055191.1	XM_017595375.1	0	sense	genic	intronic	overlapping	LOC102554748	GeneID:102554748,Genbank:XM_017595375.1,RGD:7604647	nidogen-2-like, transcript variant X1
ENSRNOT00000078292	0	0	0	0	0	0	0	0	0	0	0	0	Chr2	180545305	180546805	-	AABR07011991.1
ENSRNOT00000078294	0	0	0	0	0	0	0	0	0	0	0	0	Chr11	57994049	57995388	-	AABR07034239.1	XM_006248338.3	463	sense	intergenic	upstream	same_strand	Nectin3	GeneID:288124,Genbank:XM_006248338.3,RGD:1309516	nectin cell adhesion molecule 3, transcript variant X4	GO:0098609,GO:0042803,GO:0005887,GO:1902414,GO:0005911,GO:0043296,GO:0005913,GO:0007155,GO:0007156,GO:0007157,GO:0044291,GO:0007286,GO:0046982,GO:0008037,GO:0050839,GO:0009566,GO:0002089,GO:0038023,GO:0005102,GO:0060042,GO:0042802,GO:0005886	cell-cell adhesion|protein homodimerization activity|integral component of plasma membrane|protein localization to cell junction|cell-cell junction|apical junction complex|cell-cell adherens junction|cell adhesion|homophilic cell adhesion via plasma membrane adhesion molecules|heterophilic cell-cell adhesion via plasma membrane cell adhesion molecules|cell-cell contact zone|spermatid development|…	rno04514,rno04520	Cell adhesion molecules (CAMs)|Adherens junction
ENSRNOT00000078296	0	0	0	0	0	0	0	0	0	0	0	0	Chr16	60771540	60779360	+	AABR07026044.1
ENSRNOT00000078297	3.19E-10	7.06E-19	0.2536662	0	0	0	0	0.4335944	0	0.04969033	0	0.1077122	Chr14	11285145	11313617	-	AC131411.1	XM_008770075.2	0	sense	genic	exonic	nested	LOC102557303	GeneID:102557303,Genbank:XM_008770075.2,RGD:7709406	vesicle-associated membrane protein 724-like, transcript variant X1
ENSRNOT00000078305	0	0	0	0	0	0	0	0	0	0	0	0	Chr20	12942218	12944749	-	AC098763.1	XM_017601881.1	0	antisense	genic	exonic	overlapping	Pcnt	GeneID:309692,Genbank:XM_017601881.1,RGD:1595865	pericentrin, transcript variant X2	GO:0090316,GO:0035264,GO:0007165,GO:0001764,GO:1990403,GO:0036064,GO:0008150,GO:0001822,GO:0043010,GO:0021696,GO:0001944,GO:0043066,GO:0003674,GO:0005575,GO:0005801,GO:0005813,GO:0021772,GO:0005814,GO:0045171,GO:0031514,GO:0005815,GO:0048854,GO:0032947,GO:0005829,GO:0060271,GO:0034451,GO:0000226,GO:0060322,GO:0035050,GO:0007051,GO:0000242,GO:0061351,GO:0035108,GO:0007052,GO:0001701	positive regulation of intracellular protein transport|multicellular organism growth|signal transduction|neuron migration|embryonic brain development|ciliary basal body|biological_process|kidney development|camera-type eye development|cerebellar cortex morphogenesis|vasculature development|negative regulation of apoptotic process|molecular_function|cellular_component|cis-Golgi network|centrosome|…
ENSRNOT00000078313	0	0	0	0	0	0	0	0	0	0	0	0	Chr2	249514527	249515287	+	AABR07013676.1
ENSRNOT00000078314	0	0	0	0	0	0	0	0	0	0	0	0	Chr11	51208749	51212579	+	AABR07034073.1	XM_006248258.3	5988	antisense	intergenic	upstream	divergent	Cblb	GeneID:171136,Genbank:XM_006248258.3,RGD:620535	Cbl proto-oncogene B, transcript variant X1	GO:0030971,GO:0007166,GO:0004871,GO:0035556,GO:0007173,GO:0005509,GO:0042110,GO:0007175,GO:0005634,GO:0045121,GO:0005654,GO:0005737,GO:0005829,GO:0009629,GO:0009725,GO:0005886,GO:0045732,GO:0016567,GO:0006508,GO:0046642,GO:0017124,GO:0006955,GO:0001784,GO:0050860,GO:0019901,GO:0007165,GO:0002669,GO:0061630,GO:0023051,GO:0004842	receptor tyrosine kinase binding|cell surface receptor signaling pathway|signal transducer activity|intracellular signal transduction|epidermal growth factor receptor signaling pathway|calcium ion binding|T cell activation|negative regulation of epidermal growth factor-activated receptor activity|nucleus|membrane raft|nucleoplasm|cytoplasm|cytosol|response to gravity|response to hormone|plasma me…	rno04120,rno04012,rno04144,rno04625,rno04660,rno04910,rno05162	Ubiquitin mediated proteolysis|ErbB signaling pathway|Endocytosis|C-type lectin receptor signaling pathway|T cell receptor signaling pathway|Insulin signaling pathway|Measles
ENSRNOT00000078319	0.4705608	0.8664888	0.0772038	0.6388295	0.4004509	1.759329	0.6893603	0.8720959	0.3288105	0.1988813	0.8946402	1.993752	Chr17	15108456	15111712	+	AABR07027137.1	XM_006253748.1	7958	sense	intergenic	upstream	same_strand	LOC102551692	GeneID:102551692,Genbank:XM_006253748.1,RGD:7515367	uncharacterized LOC102551692
ENSRNOT00000078325	0	0	0	0	0	0	0	0	0	0	0	0	Chr4	175052147	175054411	-	AABR07062404.2
ENSRNOT00000078330	2.270017	2.598917	1.335523	1.137941	1.548656	4.212099	1.071224	3.159468	1.183654	2.063265	2.758378	1.696625	Chr1	11982257	11995787	-	LOC100909599	XM_003748653.4	0	sense	genic	exonic	overlapping	LOC100909599	GeneID:100909599,Genbank:XM_003748653.4,RGD:6502578	probable ATP-dependent RNA helicase YTHDC2-like
ENSRNOT00000078332	0	0	0	0	0	0	0	0	0	0	0	0	Chr16	69029267	69035436	+	AC113785.3	XM_008771328.2	0	sense	genic	exonic	overlapping	Got1l1	GeneID:306540,Genbank:XM_008771328.2,RGD:1307172	glutamic-oxaloacetic transaminase 1-like 1, transcript variant X7	GO:0006520,GO:0006532,GO:0008483,GO:0009058,GO:0030170,GO:0004069,GO:0005739,GO:0005829	cellular amino acid metabolic process|aspartate biosynthetic process|transaminase activity|biosynthetic process|pyridoxal phosphate binding|L-aspartate:2-oxoglutarate aminotransferase activity|mitochondrion|cytosol
ENSRNOT00000078344	0	0	0	0	0	0	0	0	0	0	0	0	Chr3	3477684	3482310	+	AABR07051250.1	XM_006233689.1	1442	antisense	intergenic	upstream	divergent	Ubac1	GeneID:362087,Genbank:XM_006233689.1,RGD:1359542	UBA domain containing 1, transcript variant X1	GO:0005829,GO:0005886,GO:0016567,GO:0005794	cytosol|plasma membrane|protein ubiquitination|Golgi apparatus
ENSRNOT00000078346	0	0	0	0	0.1723866	0	0	0	0	0	0.1707906	0	Chr18	28329917	28337780	+	AC135285.4	XM_017600886.1	13911	sense	intergenic	upstream	same_strand	Matr3	GeneID:29150,Genbank:XM_017600886.1,RGD:3052	matrin 3, transcript variant X1	GO:0035198,GO:0003281,GO:0042802,GO:0045087,GO:0003674,GO:0003723,GO:0005634,GO:0005737,GO:0008150,GO:0008270,GO:0010608,GO:0002218,GO:0016363,GO:0003170	miRNA binding|ventricular septum development|identical protein binding|innate immune response|molecular_function|RNA binding|nucleus|cytoplasm|biological_process|zinc ion binding|posttranscriptional regulation of gene expression|activation of innate immune response|nuclear matrix|heart valve development
ENSRNOT00000078356	0.16714	0.6315211	0.1709011	0.5995677	0.338298	0.9344793	0.2743323	0.6112562	0.3653527	0.4418852	0.1599572	0.7237073	Chr16	82572744	82576427	-	AABR07026544.1
ENSRNOT00000078358	0	0	0	0	0	0	0	0	0	7.81E-116	0	0	Chr9	27325552	27326138	-	AABR07067036.1	XM_343545.7	1100	antisense	intergenic	downstream	convergent	RGD1562107	GeneID:363205,Genbank:XM_343545.7,RGD:1562107	similar to class-alpha glutathione S-transferase, transcript variant X1	GO:0004364	glutathione transferase activity	rno00480,rno00980,rno00982,rno00983,rno05200,rno05204,rno05225,rno05418,rno01524	Glutathione metabolism|Metabolism of xenobiotics by cytochrome P450|Drug metabolism - cytochrome P450|Drug metabolism - other enzymes|Pathways in cancer|Chemical carcinogenesis|Hepatocellular carcinoma|Fluid shear stress and atherosclerosis|Platinum drug resistance
ENSRNOT00000078360	0	4.82E-73	3.50E-78	0	3.43E-93	2.24E-94	1.29E-86	2.95E-26	1.15E-52	0	5.14E-72	9.42E-72	Chr17	62806281	62814902	-	AABR07028266.1	XM_017600776.1	0	sense	genic	exonic	nested	LOC103690071	GeneID:103690071,Genbank:XM_017600776.1,RGD:9152346	interaptin-like
ENSRNOT00000078361	0	0.04795591	0	0	0.1023112	0	0	0	0	0	0	0	Chr1	85567917	85575459	-	AABR07002805.1	XM_006228639.3	0	sense	genic	exonic	overlapping	LOC100911458	GeneID:100911458,Genbank:XM_006228639.3,RGD:6492696	iron/zinc purple acid phosphatase-like protein-like
ENSRNOT00000078364	0	0	0	0	0	0	0	0	0	0	0	0	Chr17	16981265	16997828	+	AABR07027155.1
ENSRNOT00000078370	0	0	0	0.00023792	1.08E-13	2.28E-23	0	0	1.47E-07	0	0.07451639	0	Chr20	6363852	6396373	+	AABR07044454.1	XM_006256153.2	0	sense	genic	exonic	nested	Rab44	GeneID:309649,Genbank:XM_006256153.2,RGD:1560150	RAB44, member RAS oncogene family, transcript variant X1	GO:0006886,GO:0012505,GO:0032482,GO:0003924,GO:0005525	intracellular protein transport|endomembrane system|Rab protein signal transduction|GTPase activity|GTP binding
ENSRNOT00000078374	0	0	0	0	0	0	0	0	0	0	0	0	Chr3	64154699	64155801	+	AABR07052587.3	XM_008761893.2	19726	antisense	intergenic	upstream	divergent	Sestd1	GeneID:295678,Genbank:XM_008761893.2,RGD:1562244	SEC14 and spectrin domain containing 1, transcript variant X3	GO:0010314,GO:0031210,GO:0032266,GO:0034704,GO:0043325,GO:0045111,GO:0070273,GO:0070300,GO:0080025,GO:1904878,GO:0001786,GO:0005545,GO:0005546	phosphatidylinositol-5-phosphate binding|phosphatidylcholine binding|phosphatidylinositol-3-phosphate binding|calcium channel complex|phosphatidylinositol-3,4-bisphosphate binding|intermediate filament cytoskeleton|phosphatidylinositol-4-phosphate binding|phosphatidic acid binding|phosphatidylinositol-3,5-bisphosphate binding|negative regulation of calcium ion transmembrane transport via high vol…
ENSRNOT00000078384	0	0	0	0	0	0	0	0	0	0	0	0	Chr3	30280683	30283131	-	AABR07051957.1
ENSRNOT00000078386	0	0	0	0	0	0	0	0	0	0	0	0	Chr1	201857196	201859041	+	AC123083.1	XM_008759948.2	0	sense	genic	exonic	nested	LOC102556288	GeneID:102556288,Genbank:XM_008759948.2,RGD:7722862	putative ZP domain-containing protein LOC729800-like, transcript variant X1
ENSRNOT00000078400	0.01738816	0.2897261	0.4272978	0.2884086	0.3588302	0.5721622	0.2450577	0.2918568	0.5250683	0.269166	0.1312892	0.915742	Chr1	206527987	206573249	+	LOC100909609	XM_003749001.4	0	sense	genic	exonic	containing	LOC100909609	GeneID:100909609,Genbank:XM_003749001.4,RGD:6502607	dedicator of cytokinesis protein 1-like
ENSRNOT00000078407	0	0	0	0	0	0	0	0	0	0	0	0	Chr6	38339451	38340033	-	AABR07063636.1	NM_053414.1	82859	sense	intergenic	downstream	same_strand	Ddx1	GeneID:84474,Genbank:NM_053414.1,RGD:619903	DEAD/H-box helicase 1	GO:0004527,GO:0005524,GO:0005634,GO:0005654,GO:0005730,GO:0005737,GO:0008026,GO:0008143,GO:0005829,GO:0009615,GO:0010494,GO:0010501,GO:0032508,GO:0033677,GO:0003677,GO:0003682,GO:0003712,GO:0003725,GO:0004004,GO:0004518,GO:0006302,GO:0006351,GO:0006355,GO:0006388,GO:0006397,GO:0043330,GO:0007275,GO:0071920,GO:0072669,GO:0090305,GO:1903608	exonuclease activity|ATP binding|nucleus|nucleoplasm|nucleolus|cytoplasm|ATP-dependent helicase activity|poly(A) binding|cytosol|response to virus|cytoplasmic stress granule|RNA secondary structure unwinding|DNA duplex unwinding|DNA/RNA helicase activity|DNA binding|chromatin binding|transcription cofactor activity|double-stranded RNA binding|ATP-dependent RNA helicase activity|nuclease activity|…
ENSRNOT00000078408	0	0	0	0	0	0	0	0	0	0	0	0	Chr2	258783091	258784044	+	AABR07013841.1	NM_001271361.1	0	antisense	genic	intronic	nested	St6galnac5	GeneID:365984,Genbank:NM_001271361.1,RGD:1564252	ST6 N-acetylgalactosaminide alpha-2,6-sialyltransferase 5	GO:0008373,GO:0009311,GO:0009312,GO:0018279,GO:0097503,GO:0001665,GO:0006688	sialyltransferase activity|oligosaccharide metabolic process|oligosaccharide biosynthetic process|protein N-linked glycosylation via asparagine|sialylation|alpha-N-acetylgalactosaminide alpha-2,6-sialyltransferase activity|glycosphingolipid biosynthetic process	rno00604	Glycosphingolipid biosynthesis - ganglio series
ENSRNOT00000078414	0	0	0	0	0	0	0	0	0	0	0	0	Chr6	35091780	35096367	+	AABR07063553.1
ENSRNOT00000078417	0.987677	3.015972	0	0	1.08E-30	0	1.666652	0.9784158	4.39E-18	3.06E-58	0	2.709697	Chr4	1983322	2053628	-	AABR07059024.1	NM_001012095.1	0	antisense	genic	intronic	overlapping	Rnf32	GeneID:311936,Genbank:NM_001012095.1,RGD:1308287	ring finger protein 32	GO:0005768,GO:0016235	endosome|aggresome
ENSRNOT00000078418	0	0	0	0	0	0	0	0	0	0	0	0	Chr8	54887872	54892593	-	AC141541.1	XM_017595730.1	33031	antisense	intergenic	upstream	divergent	Plet1	GeneID:363060,Genbank:XM_017595730.1,RGD:1359217	placenta expressed transcript 1, transcript variant X1	GO:0009897,GO:0016324,GO:0030154,GO:0030335,GO:0031225,GO:0035313,GO:0001953	external side of plasma membrane|apical plasma membrane|cell differentiation|positive regulation of cell migration|anchored component of membrane|wound healing, spreading of epidermal cells|negative regulation of cell-matrix adhesion
ENSRNOT00000078431	9.68E-11	7.30E-15	4.41E-14	1.15E-06	2.17E-18	1.81E-17	4.34E-17	2.00E-14	3.89E-16	1.48E-14	5.61E-06	7.49E-09	Chr3	9937945	9959655	-	LOC102554659	XM_006233926.3	0	sense	genic	exonic	nested	LOC102554659	GeneID:102554659,Genbank:XM_006233926.3,RGD:7518353	laminin subunit gamma-3-like
ENSRNOT00000078433	0	0	0	0	0	0	0	0	0.4075424	0	0	0	Chr10	108726539	108728644	-	AABR07030911.2	NM_001134499.2	21976	antisense	intergenic	upstream	divergent	Rptor	GeneID:287871,Genbank:NM_001134499.2,RGD:1311784	regulatory associated protein of MTOR, complex 1	GO:0005737,GO:0005764,GO:0005829,GO:0008361,GO:0031669,GO:0009267,GO:0031929,GO:0010494,GO:0010506,GO:0031931,GO:0032008,GO:0032147,GO:0071902,GO:0033138,GO:0038202,GO:1900087,GO:0042325,GO:0001030,GO:0001031,GO:0001032,GO:0001156,GO:0001558,GO:0001932,GO:0001938,GO:0005654,GO:0010800,GO:0019901,GO:0030291,GO:0030295,GO:0030307,GO:0043025,GO:0030425,GO:0044877,GO:0030674,GO:0045945,GO:0046676,GO:…	cytoplasm|lysosome|cytosol|regulation of cell size|cellular response to nutrient levels|cellular response to starvation|TOR signaling|cytoplasmic stress granule|regulation of autophagy|TORC1 complex|positive regulation of TOR signaling|activation of protein kinase activity|positive regulation of protein serine/threonine kinase activity|positive regulation of peptidyl-serine phosphorylation|TORC1 …	rno04151,rno04152,rno04150,rno04140,rno04136,rno04910,rno04211,rno04213,rno04714,rno05206	PI3K-Akt signaling pathway|AMPK signaling pathway|mTOR signaling pathway|Autophagy - animal|Autophagy - other eukaryotes|Insulin signaling pathway|Longevity regulating pathway - mammal|Longevity regulating pathway - multiple species|Thermogenesis|MicroRNAs in cancer
ENSRNOT00000078437	4.18E-22	0.02879667	1.13E-22	3.29E-20	5.26E-05	6.85E-17	0.01601815	4.11E-19	2.64E-19	1.01E-16	1.50E-05	7.70E-18	Chr12	47842421	47847165	+	AABR07036542.1	NM_001109067.1	48887	antisense	intergenic	upstream	divergent	Fam222a	GeneID:498193,Genbank:NM_001109067.1,RGD:1565883	family with sequence similarity 222, member A
ENSRNOT00000078455	0	0	0	0	0	0	0	0	0	0	0	0	Chr2	154030237	154033351	-	AABR07010868.1	XM_017591385.1	30519	sense	intergenic	upstream	same_strand	LOC108350189	GeneID:108350189,Genbank:XM_017591385.1	igE-binding protein-like, transcript variant X1
ENSRNOT00000078461	0	0	0	0	0	0	0	0	0	0	0	0	Chr14	74325343	74329594	+	AABR07015761.1
ENSRNOT00000078468	0	0.5466048	0	0	0	0	0	0.2884202	0	0	0	0.7722853	Chr20	2020309	2025767	+	AC108572.2	NM_213565.4	0	antisense	genic	exonic	overlapping	Zfp57	GeneID:361783,Genbank:NM_213565.4,RGD:1302981	zinc finger protein 57	GO:0005575,GO:0005634,GO:0005720,GO:0006349,GO:0006351,GO:0008150,GO:0043045,GO:0046872,GO:0000122,GO:0003674,GO:0003677	cellular_component|nucleus|nuclear heterochromatin|regulation of gene expression by genetic imprinting|transcription, DNA-templated|biological_process|DNA methylation involved in embryo development|metal ion binding|negative regulation of transcription by RNA polymerase II|molecular_function|DNA binding
ENSRNOT00000078470	0	0	0	0	0	0	0	0	0	0	0	0	Chr4	51737994	51739355	+	AABR07060055.1	NM_001110365.1	11782	antisense	intergenic	upstream	divergent	Wasl	GeneID:682507,Genbank:NM_001110365.1,RGD:735144	Wiskott-Aldrich syndrome-like	GO:0006351,GO:0006355,GO:0006897,GO:0006900,GO:0007015,GO:0008092,GO:0008360,GO:0031252,GO:0009617,GO:0031410,GO:0032880,GO:0010324,GO:0034629,GO:0042802,GO:2000370,GO:0051015,GO:2000402,GO:0051127,GO:0051301,GO:2000601,GO:0000139,GO:0000147,GO:0003779,GO:0005515,GO:0005634,GO:0005829,GO:0005884,GO:0016050,GO:0030027,GO:0030031,GO:0030036,GO:0030048,GO:0030050,GO:0051491,GO:0030478,GO:0051653,GO:…	transcription, DNA-templated|regulation of transcription, DNA-templated|endocytosis|vesicle budding from membrane|actin filament organization|cytoskeletal protein binding|regulation of cell shape|cell leading edge|response to bacterium|cytoplasmic vesicle|regulation of protein localization|membrane invagination|cellular protein-containing complex localization|identical protein binding|positive re…	rno04144,rno04520,rno04530,rno04810,rno04666,rno04062,rno05231,rno05132,rno05100	Endocytosis|Adherens junction|Tight junction|Regulation of actin cytoskeleton|Fc gamma R-mediated phagocytosis|Chemokine signaling pathway|Choline metabolism in cancer|Salmonella infection|Bacterial invasion of epithelial cells
ENSRNOT00000078476	0	0	0	0	0	0	0	0	0	0	0	0	Chr9	83398378	83398914	+	AABR07068094.1	XM_017596503.1	17992	antisense	intergenic	downstream	convergent	Spetex-2E	GeneID:361012,Genbank:XM_017596503.1,RGD:1359714	Spetex-2E protein, transcript variant X1
ENSRNOT00000078479	0	0	0	0	0	0	0	0	0	0	0	0	Chr13	68937795	68942386	+	AC113858.1	NM_022242.2	7279	sense	intergenic	upstream	same_strand	Fam129a	GeneID:63912,Genbank:NM_022242.2,RGD:71088	family with sequence similarity 129, member A	GO:0001934,GO:0003674,GO:0005737,GO:0005829,GO:0005886,GO:0034976,GO:0045727,GO:0001933	positive regulation of protein phosphorylation|molecular_function|cytoplasm|cytosol|plasma membrane|response to endoplasmic reticulum stress|positive regulation of translation|negative regulation of protein phosphorylation
ENSRNOT00000078481	0	0	0	0	0	0	0	0	0	0	0	0	Chr13	53649095	53652092	+	AABR07021018.2	XM_006249928.3	98378	antisense	intergenic	downstream	convergent	Nr5a2	GeneID:60349,Genbank:XM_006249928.3,RGD:68353	nuclear receptor subfamily 5, group A, member 2, transcript variant X1	GO:0003700,GO:0003707,GO:0004879,GO:0005543,GO:0005634,GO:0043565,GO:0005737,GO:0044212,GO:0006355,GO:0045070,GO:0045893,GO:0045944,GO:0061113,GO:0090575,GO:0097720,GO:0000976,GO:0000978,GO:0000980,GO:0001077,GO:0003677,GO:0003682,GO:0003690,GO:0006366,GO:0008206,GO:0008270,GO:0009755,GO:0009888,GO:0030522,GO:0030855,GO:1990830,GO:0042127,GO:0042632,GO:0043401	DNA binding transcription factor activity|steroid hormone receptor activity|nuclear receptor activity|phospholipid binding|nucleus|sequence-specific DNA binding|cytoplasm|transcription regulatory region DNA binding|regulation of transcription, DNA-templated|positive regulation of viral genome replication|positive regulation of transcription, DNA-templated|positive regulation of transcription by R…	rno04950	Maturity onset diabetes of the young
ENSRNOT00000078486	5.85E-24	2.55E-22	0	2.02E-06	2.86E-16	2.21E-25	0.000720124	3.50E-18	0	2.58E-05	0.0101813	1.28E-20	Chr3	108624337	108641847	-	AABR07053470.1	XM_006234790.2	64889	antisense	intergenic	downstream	convergent	Tmco5a	GeneID:499865,Genbank:XM_006234790.2,RGD:1565206	transmembrane and coiled-coil domains 5A, transcript variant X4	GO:0016021	integral component of membrane
ENSRNOT00000078489	0	0	0	0	0	0	0	0	0	0	0	0	Chr18	80294111	80301060	+	AABR07032759.1
ENSRNOT00000078491	0	0	0	0	0	0	0	0	0	0	0	0	Chr16	84212799	84213997	+	AABR07026576.1
ENSRNOT00000078493	0.5559457	0.2515055	0.5736843	0.4728684	0.6180241	0.2822634	0.3566429	0.2258005	0.2806169	0.4021242	0.8878817	0.2128702	Chr12	22790854	22796377	-	AABR07035802.1	NM_001011902.1	8007	sense	intergenic	downstream	same_strand	Ift22	GeneID:288585,Genbank:NM_001011902.1,RGD:1305370	intraflagellar transport 22	GO:0005929,GO:0006886,GO:0012505,GO:0030992,GO:0032482,GO:0003924,GO:0005525,GO:0005813	cilium|intracellular protein transport|endomembrane system|intraciliary transport particle B|Rab protein signal transduction|GTPase activity|GTP binding|centrosome
ENSRNOT00000078497	0	2.85E-33	0.05455095	0	0	0	0	0	0	0	0.1024329	0.04550257	Chr5	64437121	64440711	+	AABR07048139.1	NM_001107931.2	16272	sense	intergenic	downstream	same_strand	Murc	GeneID:313225,Genbank:NM_001107931.2,RGD:1310395	muscle-related coiled-coil protein	GO:0045944,GO:0005829,GO:0005886,GO:0005901,GO:0006351,GO:0007517,GO:0010468,GO:0030018,GO:0030154,GO:0005515,GO:0035023,GO:0005737,GO:0042383	positive regulation of transcription by RNA polymerase II|cytosol|plasma membrane|caveola|transcription, DNA-templated|muscle organ development|regulation of gene expression|Z disc|cell differentiation|protein binding|regulation of Rho protein signal transduction|cytoplasm|sarcolemma
ENSRNOT00000078499	0	0	0	0	0	0	0	0	0	0	0	0	Chr9	63406263	63408149	+	AABR07067775.1	XM_017596603.1	48728	antisense	intergenic	downstream	convergent	Satb2	GeneID:501145,Genbank:XM_017596603.1,RGD:1562369	SATB homeobox 2, transcript variant X2	GO:0071310,GO:0009880,GO:0000978,GO:0010468,GO:0001077,GO:0021902,GO:0001764,GO:0002076,GO:0003677,GO:0003682,GO:0005634,GO:0043565,GO:0005654,GO:0045944,GO:0005667,GO:0048704,GO:0006338,GO:0000118,GO:0051216,GO:0006357,GO:0000122,GO:0060021,GO:0006366,GO:0000977	cellular response to organic substance|embryonic pattern specification|RNA polymerase II proximal promoter sequence-specific DNA binding|regulation of gene expression|transcriptional activator activity, RNA polymerase II proximal promoter sequence-specific DNA binding|commitment of neuronal cell to specific neuron type in forebrain|neuron migration|osteoblast development|DNA binding|chromatin bin…
ENSRNOT00000078509	5.92E-21	1.298106	1.96E-16	0.1643014	7.63E-24	1.04E-17	2.42E-25	5.12E-25	1.80E-17	6.20E-13	6.22E-22	1.544884	Chr7	35634404	35739419	-	AABR07056680.1	XM_008765318.2	134	antisense	intergenic	upstream	divergent	Cep83	GeneID:366872,Genbank:XM_008765318.2,RGD:1359593	centrosomal protein 83, transcript variant X3	GO:0005814,GO:0008150,GO:0048278,GO:0051660,GO:0060271,GO:0071539,GO:0097539,GO:0003674,GO:0005575,GO:0005794	centriole|biological_process|vesicle docking|establishment of centrosome localization|cilium assembly|protein localization to centrosome|ciliary transition fiber|molecular_function|cellular_component|Golgi apparatus
ENSRNOT00000078517	0	0	0	0	0	0	0	0	0	0	0	0	Chr1	274935119	274937530	+	AABR07006978.2
ENSRNOT00000078520	0.2606842	0.3900257	2.56E-21	0.1225925	0.665335	1.624054	6.02E-20	7.46E-22	0.1499778	0.3575186	0.1338488	0.1201406	Chr15	47938116	47938988	-	AABR07018226.2	XM_017599695.1	91849	antisense	intergenic	upstream	divergent	Kif13b	GeneID:305967,Genbank:XM_017599695.1,RGD:1303307	kinesin family member 13B, transcript variant X3	GO:0030425,GO:0005737,GO:0030705,GO:0005829,GO:0033270,GO:0005871,GO:0005874,GO:0005902,GO:0007018,GO:0043005,GO:0008017,GO:0050770,GO:0071889,GO:0016887,GO:0019901,GO:0003777,GO:0030424,GO:0005524	dendrite|cytoplasm|cytoskeleton-dependent intracellular transport|cytosol|paranode region of axon|kinesin complex|microtubule|microvillus|microtubule-based movement|neuron projection|microtubule binding|regulation of axonogenesis|14-3-3 protein binding|ATPase activity|protein kinase binding|microtubule motor activity|axon|ATP binding
ENSRNOT00000078522	4.90E-26	0	3.80E-43	0	1.10E-40	7.45E-43	1.03E-41	2.59E-27	2.06E-26	6.74E-26	0	0	Chr13	108021421	108032621	+	AABR07022104.1	XM_006250452.3	0	sense	genic	exonic	nested	LOC102554234	GeneID:102554234,Genbank:XM_006250452.3,RGD:7673532	usherin-like
ENSRNOT00000078536	0	0	0	0	0	0	0	0	0	0	0	0	Chr8	4886697	4896715	-	LOC102553498
ENSRNOT00000078550	0	0	0	0	0	0	0	0	0	0	0	0	Chr12	50649783	50651821	+	AABR07036627.1
ENSRNOT00000078551	0	0	0	0	0	0	0	0	0	0	0	0	Chr4	47296113	47331208	+	AABR07059974.1
ENSRNOT00000078552	0	0	0	0	0	0	0	0	0	0	0	0	Chr15	55405077	55406415	-	AABR07018390.1	NM_001024256.1	128	antisense	intergenic	upstream	divergent	Med4	GeneID:306030,Genbank:NM_001024256.1,RGD:1306671	mediator complex subunit 4	GO:0046966,GO:0003712,GO:0070847,GO:0005575,GO:0005634,GO:0005654,GO:0006357,GO:0006366,GO:0006367,GO:0008150,GO:0016592,GO:0030518,GO:0030521,GO:0001104,GO:0038023,GO:0045893,GO:0003674	thyroid hormone receptor binding|transcription cofactor activity|core mediator complex|cellular_component|nucleus|nucleoplasm|regulation of transcription by RNA polymerase II|transcription by RNA polymerase II|transcription initiation from RNA polymerase II promoter|biological_process|mediator complex|intracellular steroid hormone receptor signaling pathway|androgen receptor signaling pathway|RNA…	rno04919	Thyroid hormone signaling pathway
ENSRNOT00000078560	0	0	0	0	0	0	0	0	0	0	0	0	Chr7	58622665	58626446	+	AABR07057171.1	NM_001106784.1	34878	antisense	intergenic	upstream	divergent	Lgr5	GeneID:299802,Genbank:NM_001106784.1,RGD:1307733	leucine rich repeat containing G protein coupled receptor 5	GO:0048839,GO:0004888,GO:0090263,GO:0004930,GO:0005575,GO:0005887,GO:0007186,GO:2001013,GO:0008150,GO:0009994,GO:0016500,GO:0032588,GO:0001942,GO:0003674,GO:0042127	inner ear development|transmembrane signaling receptor activity|positive regulation of canonical Wnt signaling pathway|G-protein coupled receptor activity|cellular_component|integral component of plasma membrane|G-protein coupled receptor signaling pathway|epithelial cell proliferation involved in renal tubule morphogenesis|biological_process|oocyte differentiation|protein-hormone receptor activi…
ENSRNOT00000078563	0	0	0	0	0	0	0	0	0	0	0	0	Chr4	36726649	36729319	+	AABR07059807.2
ENSRNOT00000078565	0	0	0	0	0	0	0	0	0	0	0	0	Chr4	175177650	175201254	-	AABR07062404.4
ENSRNOT00000078567	0.8695524	2.10512	0.7392033	0	0.1032848	0.3013356	0.5948547	0.1840154	2.13E-23	0.3210184	0.2049862	0.8049851	Chr11	9372624	9416742	+	AABR07033184.1	XM_017598061.1	0	sense	genic	exonic	nested	Robo1	GeneID:58946,Genbank:XM_017598061.1,RGD:61941	roundabout guidance receptor 1, transcript variant X6	GO:0006919,GO:0007156,GO:0007411,GO:0021891,GO:0007417,GO:0030275,GO:0007507,GO:0030336,GO:0030424,GO:0043406,GO:0030673,GO:0048814,GO:0033600,GO:0050772,GO:0050925,GO:0060763,GO:0002042,GO:0060976,GO:0070100,GO:0003281,GO:0005515,GO:0005737,GO:0005886,GO:0008046,GO:0008285,GO:0009986,GO:0016021,GO:0016199,GO:0035025,GO:0021510,GO:0021836,GO:0035385,GO:0042802,GO:1900748,GO:0043025	activation of cysteine-type endopeptidase activity involved in apoptotic process|homophilic cell adhesion via plasma membrane adhesion molecules|axon guidance|olfactory bulb interneuron development|central nervous system development|LRR domain binding|heart development|negative regulation of cell migration|axon|positive regulation of MAP kinase activity|axolemma|regulation of dendrite morphogenes…	rno04360	Axon guidance
ENSRNOT00000078569	0.07491864	0.2081872	0	0	0.2178879	0.3274758	0.05997989	0	0.1575049	0.2510737	0	0	Chr7	137589753	137593229	-	AABR07058789.1	XM_017595308.1	6452	sense	intergenic	downstream	same_strand	LOC108351541	GeneID:108351541,Genbank:XM_017595308.1	protein PIEZO homolog, transcript variant X1
ENSRNOT00000078574	0	0	0	0	0	0	0	0	0	0	0	0.2682488	Chr2	141637261	141640437	+	AABR07010587.1
ENSRNOT00000078592	0	0	0	0	0	0	0	2.30066	0	0	0	0	Chr11	16669812	16671112	-	AABR07033301.1
ENSRNOT00000078596	0.3315339	1.29864	1.145353	0.4361256	0.3250999	0.4910078	0.4834843	0.3939444	0.09343051	0.3066336	0.3367256	0.3048946	Chr17	9464066	9471285	+	AC139608.1	XM_003751644.4	0	antisense	genic	exonic	overlapping	RGD1566359	GeneID:498701,Genbank:XM_003751644.4,RGD:1566359	similar to RIKEN cDNA B230219D22, transcript variant X1
ENSRNOT00000078597	0.09861786	0.09123067	0.4233412	0.2049932	0.06564772	0.1488634	0.1577008	0.1150946	0.07005414	0.1988327	0.06278823	0.05583522	Chr10	90769555	90772638	-	AABR07030501.1	XM_017597050.1	8770	sense	intergenic	downstream	same_strand	Gjc1	GeneID:266706,Genbank:XM_017597050.1,RGD:628889	gap junction protein, gamma 1, transcript variant X2	GO:0055085,GO:0005921,GO:0086053,GO:0086077,GO:0005922,GO:0007267,GO:0007268,GO:0007507,GO:0007601,GO:0016021,GO:0016264,GO:0034220,GO:0001570,GO:0048468,GO:0005216,GO:0048738,GO:0005243	transmembrane transport|gap junction|AV node cell to bundle of His cell communication by electrical coupling|gap junction channel activity involved in AV node cell-bundle of His cell electrical coupling|connexin complex|cell-cell signaling|chemical synaptic transmission|heart development|visual perception|integral component of membrane|gap junction assembly|ion transmembrane transport|vasculogene…
ENSRNOT00000078601	0	0.4742902	0	0	0	0	0	0	0	0	0	0.7934737	Chr5	58717936	58721969	+	AABR07048046.1	XM_017593722.1	0	sense	genic	exonic	nested	Atp8b5p	GeneID:691125,Genbank:XM_017593722.1,RGD:1587460	ATPase, class I, type 8B, member 5, pseudogene	GO:0005794,GO:0005886,GO:0007030,GO:0016021,GO:0045332,GO:0000287,GO:0004012,GO:0005524	Golgi apparatus|plasma membrane|Golgi organization|integral component of membrane|phospholipid translocation|magnesium ion binding|phospholipid-translocating ATPase activity|ATP binding
ENSRNOT00000078602	0	0	0	0	0	0	0	0	0	0	0	0	Chr2	97249418	97337210	-	LOC108351601
ENSRNOT00000078623	0	0	0	0	0	0	0	0	0	0	0	0	Chr12	26242249	26246257	+	AABR07035868.1
ENSRNOT00000078626	0	0	0	0	0	0	0	0	0	0	0.3058163	0	Chr11	44489679	44501444	+	AABR07033921.1
ENSRNOT00000078629	0	0	0	0	0	0	0	0	0	0	0	0	Chr13	53875805	53877685	+	AABR07021023.1	XM_006249928.3	5517	antisense	intergenic	upstream	divergent	Nr5a2	GeneID:60349,Genbank:XM_006249928.3,RGD:68353	nuclear receptor subfamily 5, group A, member 2, transcript variant X1	GO:0003700,GO:0003707,GO:0004879,GO:0005543,GO:0005634,GO:0043565,GO:0005737,GO:0044212,GO:0006355,GO:0045070,GO:0045893,GO:0045944,GO:0061113,GO:0090575,GO:0097720,GO:0000976,GO:0000978,GO:0000980,GO:0001077,GO:0003677,GO:0003682,GO:0003690,GO:0006366,GO:0008206,GO:0008270,GO:0009755,GO:0009888,GO:0030522,GO:0030855,GO:1990830,GO:0042127,GO:0042632,GO:0043401	DNA binding transcription factor activity|steroid hormone receptor activity|nuclear receptor activity|phospholipid binding|nucleus|sequence-specific DNA binding|cytoplasm|transcription regulatory region DNA binding|regulation of transcription, DNA-templated|positive regulation of viral genome replication|positive regulation of transcription, DNA-templated|positive regulation of transcription by R…	rno04950	Maturity onset diabetes of the young
ENSRNOT00000078630	0	0	0	0	0	0	0	0	0	0	0	0	Chr8	18225247	18226207	+	AABR07069360.1	XM_002729879.4	0	sense	genic	exonic	overlapping	LOC100363016	GeneID:100363016,Genbank:XM_002729879.4,RGD:2323579	methyl-CpG binding domain protein 3-like 2-like
ENSRNOT00000078631	0	0	0	0	0	0	0	0	0	0	0	0	Chr18	47953430	47959294	-	AABR07032123.2	XM_006254720.3	75751	antisense	intergenic	downstream	convergent	Sncaip	GeneID:307309,Genbank:XM_006254720.3,RGD:1309283	synuclein, alpha interacting protein, transcript variant X1	GO:0090083,GO:0005737,GO:0008219,GO:0031625,GO:0036464,GO:0042417,GO:0042802,GO:0046928,GO:0005654	regulation of inclusion body assembly|cytoplasm|cell death|ubiquitin protein ligase binding|cytoplasmic ribonucleoprotein granule|dopamine metabolic process|identical protein binding|regulation of neurotransmitter secretion|nucleoplasm	rno05012	Parkinson's disease
ENSRNOT00000078632	0	0	0	0	0	0	0	0	0	0	0	0	Chr20	49765143	49874222	-	AABR07045510.1
ENSRNOT00000078651	0	0	0.007163867	0	0.02534182	0	0	0.006170937	0	0	0	2.59E-07	Chr17	62574794	62872993	-	AABR07028262.1	XM_017600734.1	0	sense	genic	exonic	overlapping	LOC103694115	GeneID:103694115,Genbank:XM_017600734.1,RGD:9311283	ankyrin repeat domain-containing protein 26-like, transcript variant X1
ENSRNOT00000078652	0	0	0	0	0	0	0	0	0	0	0	0	Chr19	21619353	21623452	+	AABR07043108.1	XM_006255242.3	6596	sense	intergenic	downstream	same_strand	Abcc12	GeneID:291923,Genbank:XM_006255242.3,RGD:735100	ATP binding cassette subfamily C member 12, transcript variant X4	GO:0016021,GO:0042626,GO:0055085,GO:0005524,GO:0005739,GO:0016020	integral component of membrane|ATPase activity, coupled to transmembrane movement of substances|transmembrane transport|ATP binding|mitochondrion|membrane	rno02010	ABC transporters
ENSRNOT00000078681	0	0	0	0	0	0	0	0	0	0	0	1.35E-15	Chr6	143749414	143749950	-	AABR07065889.2
ENSRNOT00000078684	0	0	0	0	0	0	0	0	0	0	0	0	Chr15	58726265	58727502	+	AABR07018457.1	XM_008770884.2	14242	antisense	intergenic	upstream	divergent	Serp2	GeneID:498546,Genbank:XM_008770884.2,RGD:1566076	stress-associated endoplasmic reticulum protein family member 2, transcript variant X1	GO:0015031,GO:0030968,GO:0005783,GO:0005789,GO:0006486	protein transport|endoplasmic reticulum unfolded protein response|endoplasmic reticulum|endoplasmic reticulum membrane|protein glycosylation
ENSRNOT00000078686	0	0	0	0	0	0	0	0	0	0	0	0	Chr5	96378946	96393634	+	AABR07048900.1
ENSRNOT00000078696	0	0	0	0	0	0	0	0	0	0	0	0	Chr13	104806681	104810844	+	AABR07022056.1
ENSRNOT00000078700	0	0	0	0	0	0	0	0	0	0	0	0	Chr3	5584194	5584756	+	AC126134.1	XM_008761634.2	9050	antisense	intergenic	upstream	divergent	Slc2a6	GeneID:296600,Genbank:XM_008761634.2,RGD:1309317	solute carrier family 2 member 6, transcript variant X2	GO:0016021,GO:0046323,GO:1902600,GO:0005351,GO:0005355,GO:0005887	integral component of membrane|glucose import|proton transmembrane transport|carbohydrate:proton symporter activity|glucose transmembrane transporter activity|integral component of plasma membrane
ENSRNOT00000078708	0	0	0	0	0	0	0	0	0	0	0	0	Chr6	74134	75842	+	AABR07062615.1
ENSRNOT00000078709	0	0	0	0	0	0	0	0	0	0	0	0	Chr3	174035601	174046956	+	AABR07072963.1	XM_008762509.2	14734	sense	intergenic	downstream	same_strand	Cdh26	GeneID:311693,Genbank:XM_008762509.2,RGD:1311632	cadherin 26, transcript variant X1	GO:0016021,GO:0005509,GO:0005886,GO:0007156	integral component of membrane|calcium ion binding|plasma membrane|homophilic cell adhesion via plasma membrane adhesion molecules
ENSRNOT00000078712	0	1.42E-37	0	3.01E-25	1.81E-18	4.65E-19	1.24E-12	0	9.18E-10	0	5.30E-25	0	Chr4	68428766	68440255	+	AABR07060341.3	XM_003749722.4	0	sense	genic	exonic	nested	LOC679818	GeneID:679818,Genbank:XM_003749722.4,RGD:1583670	similar to Maltase-glucoamylase, intestinal
ENSRNOT00000078713	0	0	0	0	0	0	0	0	0	0	0	0	Chr9	83786544	83813323	-	AABR07068107.1
ENSRNOT00000078715	0	0	0	0	0	0	0	0	0	0	0	0	Chr9	87899539	87907759	-	AABR07068182.1
ENSRNOT00000078717	0	0	0	0	0	0	0	0	0	0	0	0	Chr12	25951957	25965673	+	AABR07035864.1
ENSRNOT00000078727	1.21771	4.307868	1.279908	1.52E-22	1.830342	0.2794808	8.998382	1.533696	20.40336	5.539042	0.3115545	17.9421	Chr2	142079273	142084877	-	AABR07010592.2
ENSRNOT00000078729	0	0	0	0	0	0	0	0	0	0	0	0	Chr18	79062614	79063542	+	AABR07032748.1
ENSRNOT00000078748	10.92934	6.390461	11.85855	1.08586	3.993695	8.44187	2.48E-05	11.74466	6.662195	2.217092	9.758915	1.119031	Chr8	23492466	23562299	+	AABR07069473.1	XM_017595981.1	0	sense	genic	exonic	nested	Bbs9	GeneID:315484,Genbank:XM_017595981.1,RGD:1308472	Bardet-Biedl syndrome 9, transcript variant X1	GO:0005929,GO:0008150,GO:0016020,GO:0034451,GO:0034464,GO:0035869,GO:0045444,GO:0060271,GO:0000242,GO:0003674,GO:0061512,GO:0005575	cilium|biological_process|membrane|centriolar satellite|BBSome|ciliary transition zone|fat cell differentiation|cilium assembly|pericentriolar material|molecular_function|protein localization to cilium|cellular_component
ENSRNOT00000078751	0.2227147	0.1776219	0.2345149	0.3021218	0.05962402	0.2102448	0.2567062	0.4826854	0.2512037	0.1690944	0.3858516	0.3397586	Chr2	156302569	156353036	-	AABR07010985.1	XM_008761069.1	0	sense	genic	exonic	overlapping	LOC103691573	GeneID:103691573,Genbank:XM_008761069.1,RGD:9321667	uncharacterized LOC103691573, transcript variant X1
ENSRNOT00000078753	0	0	0	0	0	0	0	0	0	0	0	0	Chr8	100728271	100752210	+	AABR07071117.1
ENSRNOT00000078755	0	0	0	0.1789491	0	0	0	0.1744741	0.4288939	0	0	0	Chr10	35208825	35213829	-	AABR07029573.2	NM_001013856.1	13699	sense	intergenic	upstream	same_strand	Cnot6	GeneID:287249,Genbank:NM_001013856.1,RGD:1310783	CCR4-NOT transcription complex, subunit 6	GO:2000327,GO:0043928,GO:0008150,GO:0003674,GO:0008284,GO:0003723,GO:0004532,GO:0046872,GO:0004535,GO:0010606,GO:0005575,GO:0070966,GO:0005634,GO:0030014,GO:0005737,GO:0006351,GO:0000289,GO:0090503,GO:0006355,GO:0031047,GO:0006417	positive regulation of ligand-dependent nuclear receptor transcription coactivator activity|exonucleolytic nuclear-transcribed mRNA catabolic process involved in deadenylation-dependent decay|biological_process|molecular_function|positive regulation of cell proliferation|RNA binding|exoribonuclease activity|metal ion binding|poly(A)-specific ribonuclease activity|positive regulation of cytoplasmi…	rno03018	RNA degradation
ENSRNOT00000078756	7.908245	7.300685	5.427235	4.232855	1.95621	3.642529	2.356209	4.988103	4.601419	4.676841	3.848783	3.783468	Chr10	15077969	15086271	-	AABR07029217.4	NM_001135918.1	2664	antisense	intergenic	upstream	divergent	Gng13	GeneID:685451,Genbank:NM_001135918.1,RGD:1593806	G protein subunit gamma 13	GO:0030425,GO:0031681,GO:0050909,GO:0004871,GO:0005834,GO:0007200	dendrite|G-protein beta-subunit binding|sensory perception of taste|signal transducer activity|heterotrimeric G-protein complex|phospholipase C-activating G-protein coupled receptor signaling pathway	rno04014,rno04371,rno04151,rno04062,rno04926,rno04724,rno04727,rno04725,rno04728,rno04726,rno04723,rno04740,rno04742,rno04713,rno05200,rno05032,rno05034,rno05167	Ras signaling pathway|Apelin signaling pathway|PI3K-Akt signaling pathway|Chemokine signaling pathway|Relaxin signaling pathway|Glutamatergic synapse|GABAergic synapse|Cholinergic synapse|Dopaminergic synapse|Serotonergic synapse|Retrograde endocannabinoid signaling|Olfactory transduction|Taste transduction|Circadian entrainment|Pathways in cancer|Morphine addiction|Alcoholism|Kaposi's sarcoma-as…
ENSRNOT00000078766	0	0	0	0	0	0	0	0	0	0	0	0	ChrX	84528576	84530228	+	AABR07039773.1
ENSRNOT00000078770	0	0	0	0	0	0	0	0	0	0	0	0	Chr3	30892697	30894518	-	AABR07051982.2
ENSRNOT00000078771	0	0.07311621	0	0	0	0	0	0	0	0	0	0	Chr10	107900711	107902943	+	AABR07030880.1	XM_017597162.1	49947	antisense	intergenic	upstream	divergent	Rbfox3	GeneID:287847,Genbank:XM_017597162.1,RGD:1560070	RNA binding protein, fox-1 homolog 3, transcript variant X1	GO:0003723,GO:0003729,GO:0005622,GO:0005634,GO:0005737,GO:0006397,GO:0007399,GO:0008380,GO:0000381,GO:0043025,GO:0043204,GO:0003677	RNA binding|mRNA binding|intracellular|nucleus|cytoplasm|mRNA processing|nervous system development|RNA splicing|regulation of alternative mRNA splicing, via spliceosome|neuronal cell body|perikaryon|DNA binding
ENSRNOT00000078774	0	0	0	0	0	0	0	0	0	0	0	0	Chr17	11208202	11211489	+	AABR07027022.2
ENSRNOT00000078778	0	0	0	0	0.09464268	0	3.04E-36	0.02488244	0	0	2.11E-05	0	Chr18	27903569	27911409	-	AABR07072580.1	XM_017600964.1	11820	antisense	intergenic	upstream	divergent	Ctnna1	GeneID:307505,Genbank:XM_017600964.1,RGD:1359485	catenin alpha 1, transcript variant X1	GO:0005886,GO:0005911,GO:0005912,GO:0005913,GO:0005915,GO:0030027,GO:0007015,GO:0030054,GO:0007163,GO:0031103,GO:0007406,GO:0034613,GO:0042127,GO:0042475,GO:0042802,GO:2001045,GO:0043066,GO:2001240,GO:0043231,GO:2001241,GO:0043297,GO:0001541,GO:0001669,GO:0005198,GO:0005515,GO:0005737,GO:0005794,GO:0005829,GO:0007568,GO:0008013,GO:0008584,GO:0014070,GO:0014704,GO:0015629,GO:0016264,GO:0043627,GO:…	plasma membrane|cell-cell junction|adherens junction|cell-cell adherens junction|zonula adherens|lamellipodium|actin filament organization|cell junction|establishment or maintenance of cell polarity|axon regeneration|negative regulation of neuroblast proliferation|cellular protein localization|regulation of cell proliferation|odontogenesis of dentin-containing tooth|identical protein binding|nega…	rno04390,rno04520,rno04670,rno05200,rno05226,rno05213,rno05412,rno05100	Hippo signaling pathway|Adherens junction|Leukocyte transendothelial migration|Pathways in cancer|Gastric cancer|Endometrial cancer|Arrhythmogenic right ventricular cardiomyopathy (ARVC)|Bacterial invasion of epithelial cells
ENSRNOT00000078782	1.27E-24	4.038504	2.38E-23	5.98E-25	1.138123	5.20E-48	0.3345332	0	8.29E-46	0.7128494	6.05E-25	3.16E-26	Chr3	25335682	25351082	-	AABR07051879.1	NM_001107843.1	0	sense	genic	exonic	nested	Lrp1b	GeneID:311926,Genbank:NM_001107843.1,RGD:1306160	LDL receptor related protein 1B
ENSRNOT00000078796	0	0	0	0	0	0	0	0	0	0	0	0	Chr4	151886357	151887119	-	AABR07061899.1	NM_001271276.1	99771	antisense	intergenic	upstream	divergent	Fbxl14	GeneID:312675,Genbank:NM_001271276.1,RGD:1305523	F-box and leucine-rich repeat protein 14	GO:0004842,GO:0005737,GO:0006511	ubiquitin-protein transferase activity|cytoplasm|ubiquitin-dependent protein catabolic process
ENSRNOT00000078804	0	1.063348	0	0	0	0	0	0	0	0	0	0	Chr8	48564896	48567083	+	AC112557.1	XM_006242965.3	121	antisense	intergenic	upstream	divergent	Cbl	GeneID:500985,Genbank:XM_006242965.3,RGD:1561386	Cbl proto-oncogene, transcript variant X2	GO:0005886,GO:0005925,GO:0006508,GO:0006511,GO:0017124,GO:0006513,GO:0019901,GO:0006974,GO:0030424,GO:0007165,GO:0030426,GO:0030971,GO:0033574,GO:0036120,GO:0061630,GO:0036312,GO:0042059,GO:0070997,GO:0042594,GO:0071364,GO:0090650,GO:1901215,GO:1990090,GO:0000209,GO:1990782,GO:0001784,GO:0004871,GO:0005154,GO:0005509,GO:0005515,GO:0005634,GO:0005829,GO:0007173,GO:0007175,GO:0008584,GO:0010332,GO:…	plasma membrane|focal adhesion|proteolysis|ubiquitin-dependent protein catabolic process|SH3 domain binding|protein monoubiquitination|protein kinase binding|cellular response to DNA damage stimulus|axon|signal transduction|growth cone|receptor tyrosine kinase binding|response to testosterone|cellular response to platelet-derived growth factor stimulus|ubiquitin protein ligase activity|phosphatid…	rno04120,rno04012,rno04144,rno04910,rno05200,rno05205,rno05220,rno05100	Ubiquitin mediated proteolysis|ErbB signaling pathway|Endocytosis|Insulin signaling pathway|Pathways in cancer|Proteoglycans in cancer|Chronic myeloid leukemia|Bacterial invasion of epithelial cells
ENSRNOT00000078812	0	0	0	0	0	0	0	0	0	0	0	0	Chr6	39981787	39983041	-	AABR07063654.2
ENSRNOT00000078817	0	0	0	0	8.86E-21	0	0	0	0	0.08832101	0.2464001	0	Chr20	46936570	46937815	+	AABR07045416.1	XM_006256579.3	64561	antisense	intergenic	upstream	divergent	Armc2	GeneID:499470,Genbank:XM_006256579.3,RGD:1562413	armadillo repeat containing 2, transcript variant X2
ENSRNOT00000078831	2.17625	2.965782	2.678468	1.649048	1.381878	2.400776	1.086201	2.532412	1.887729	1.862917	1.910039	1.528808	Chr7	48548927	48646491	+	AABR07056953.1	XM_017594919.1	0	sense	genic	exonic	overlapping	Ppfia2	GeneID:362876,Genbank:XM_017594919.1,RGD:1305021	PTPRF interacting protein alpha 2, transcript variant X2	GO:0044877,GO:0045202,GO:0003674,GO:0005575,GO:0008150	protein-containing complex binding|synapse|molecular_function|cellular_component|biological_process
ENSRNOT00000078832	0	0	0	0	0	0	0	0	0	0	0	0	Chr17	25568566	25569103	+	AABR07027347.1
ENSRNOT00000078836	0	0	0	0	0	0	0	0	0	0	0	0	Chr9	103249182	103280294	-	AABR07068400.1	NM_053914.1	42028	sense	intergenic	upstream	same_strand	St8sia4	GeneID:116696,Genbank:NM_053914.1,RGD:621845	ST8 alpha-N-acetyl-neuraminide alpha-2,8-sialyltransferase 4	GO:0006486,GO:0006491,GO:0007162,GO:0008373,GO:0009311,GO:0016021,GO:0097503,GO:0001574,GO:0003828,GO:0005794	protein glycosylation|N-glycan processing|negative regulation of cell adhesion|sialyltransferase activity|oligosaccharide metabolic process|integral component of membrane|sialylation|ganglioside biosynthetic process|alpha-N-acetylneuraminate alpha-2,8-sialyltransferase activity|Golgi apparatus
ENSRNOT00000078840	0	0	0	0	0	0	0	0	0	0	0	0	Chr12	42176479	42183323	+	AABR07036406.1	XM_006249388.3	28253	sense	intergenic	downstream	same_strand	Tbx5	GeneID:304514,Genbank:XM_006249388.3,RGD:1305702	T-box 5, transcript variant X2	GO:0002009,GO:0003166,GO:0003181,GO:0003197,GO:0005634,GO:0003218,GO:0005667,GO:0005737,GO:0003229,GO:0006355,GO:0006366,GO:0030326,GO:0007267,GO:0030336,GO:0032991,GO:0000977,GO:0045944,GO:0032993,GO:0000978,GO:0048513,GO:0051891,GO:0000981,GO:0055007,GO:0001228,GO:0060039,GO:0003281,GO:0003283,GO:0003677,GO:0003700,GO:0007389,GO:0007507,GO:0008134,GO:0008285,GO:0035115,GO:0030324,GO:0035136,GO:…	morphogenesis of an epithelium|bundle of His development|atrioventricular valve morphogenesis|endocardial cushion development|nucleus|cardiac left ventricle formation|transcription factor complex|cytoplasm|ventricular cardiac muscle tissue development|regulation of transcription, DNA-templated|transcription by RNA polymerase II|embryonic limb morphogenesis|cell-cell signaling|negative regulation …
ENSRNOT00000078845	0	0	0	0	0	0	0	0	0	0	0	0	Chr6	27030395	27032257	+	AABR07063286.1	NM_023023.1	6266	antisense	intergenic	upstream	divergent	Dpysl5	GeneID:65208,Genbank:NM_023023.1,RGD:620467	dihydropyrimidinase-like 5	GO:0008017,GO:0016810,GO:0030182,GO:0030425,GO:0032991,GO:0043025,GO:0005515,GO:0005737,GO:0007411	microtubule binding|hydrolase activity, acting on carbon-nitrogen (but not peptide) bonds|neuron differentiation|dendrite|protein-containing complex|neuronal cell body|protein binding|cytoplasm|axon guidance	rno04360	Axon guidance
ENSRNOT00000078849	0	0	0	0	0	0	0	0	0	0	0	0	Chr14	87140345	87141830	+	AABR07015942.1
ENSRNOT00000078853	0.2054795	0.4753451	1.292665	1.071078	0.1212261	0.4912287	0.4791926	0.000658341	0.3044011	0.07670809	0.6774786	0.3450206	Chr6	125276633	125304605	-	AABR07065387.1	XM_017594543.1	0	sense	genic	intronic	nested	Catsperb	GeneID:100910102,Genbank:XM_017594543.1,RGD:6500065	cation channel sperm associated auxiliary subunit beta, transcript variant X1	GO:0005929,GO:0036128	cilium|CatSper complex
ENSRNOT00000078854	2.731612	2.851433	0.9260408	0.99911	0.9169811	0.7396767	0.9250193	2.612875	1.793267	1.127843	0.7820738	1.097852	Chr19	42964586	42972101	+	Rfwd3	XM_006255619.3	0	sense	genic	exonic	overlapping	Rfwd3	GeneID:361409,Genbank:XM_006255619.3,RGD:1305243	ring finger and WD repeat domain 3	GO:0005634,GO:0005654,GO:0006974,GO:0010212,GO:0016567,GO:0031297,GO:0031571,GO:0035861,GO:0036297,GO:0090734,GO:0097371,GO:0000724,GO:2000001,GO:0002039,GO:0004842	nucleus|nucleoplasm|cellular response to DNA damage stimulus|response to ionizing radiation|protein ubiquitination|replication fork processing|mitotic G1 DNA damage checkpoint|site of double-strand break|interstrand cross-link repair|site of DNA damage|MDM2/MDM4 family protein binding|double-strand break repair via homologous recombination|regulation of DNA damage checkpoint|p53 binding|ubiquitin…
ENSRNOT00000078863	0.3083957	0.2270361	0.3042958	8.43E-11	0.07814396	0.1437736	0.1297377	0.008264751	0.08476401	0.2247323	0.07958401	4.90E-24	Chr9	115569353	115571416	-	AABR07068705.1	NM_001168632.1	14092	sense	intergenic	upstream	same_strand	Ptprm	GeneID:29616,Genbank:NM_001168632.1,RGD:620776	protein tyrosine phosphatase, receptor type, M	GO:0005913,GO:0006470,GO:0007156,GO:0007165,GO:0031290,GO:0035335,GO:0010596,GO:0042493,GO:0042802,GO:0045296,GO:0048471,GO:0097755,GO:0001937,GO:0004725,GO:0005001,GO:0005737,GO:0005886,GO:0005911,GO:0010842,GO:0016021,GO:0016525,GO:0030027,GO:0031175	cell-cell adherens junction|protein dephosphorylation|homophilic cell adhesion via plasma membrane adhesion molecules|signal transduction|retinal ganglion cell axon guidance|peptidyl-tyrosine dephosphorylation|negative regulation of endothelial cell migration|response to drug|identical protein binding|cadherin binding|perinuclear region of cytoplasm|positive regulation of blood vessel diameter|ne…	rno04514,rno04520	Cell adhesion molecules (CAMs)|Adherens junction
ENSRNOT00000078869	0	0	0	0	0	0	0.198123	0	0	0	0	0	Chr3	84364581	84371030	+	AABR07052923.1
ENSRNOT00000078877	1.217969	0	0	0	0	0	0	0	0	0	0	0	Chr8	66356593	66357001	-	AABR07070341.1	XM_006243215.3	14407	antisense	intergenic	downstream	convergent	Tle3	GeneID:84424,Genbank:XM_006243215.3,RGD:620292	transducin-like enhancer of split 3, transcript variant X6	GO:0005654,GO:0006351,GO:0006355,GO:0016055,GO:1990907,GO:0005515,GO:0005634	nucleoplasm|transcription, DNA-templated|regulation of transcription, DNA-templated|Wnt signaling pathway|beta-catenin-TCF complex|protein binding|nucleus
ENSRNOT00000078878	0	0	0	0	0	0	0	0	0	0	0	0	Chr1	21405802	21434888	-	AABR07071851.2	NM_001170534.2	0	antisense	genic	intronic	nested	Mcc	GeneID:307449,Genbank:NM_001170534.2,RGD:1561988	mutated in colorectal cancers	GO:0005737,GO:0005829,GO:0005886,GO:0010633,GO:0045184,GO:0050680,GO:0090090,GO:0005509,GO:0005634,GO:0005654	cytoplasm|cytosol|plasma membrane|negative regulation of epithelial cell migration|establishment of protein localization|negative regulation of epithelial cell proliferation|negative regulation of canonical Wnt signaling pathway|calcium ion binding|nucleus|nucleoplasm
ENSRNOT00000078881	0	0	0	0	0	0	0	0	0	0	0	0	Chr6	127590922	127591916	-	AC094636.1	XM_001074075.5	0	sense	genic	exonic	nested	LOC690319	GeneID:690319,Genbank:XM_001074075.5,RGD:1597369	similar to Alpha-1-antitrypsin-related protein precursor
ENSRNOT00000078882	0	0	0	0	0	0	0	0	0	0	0	0	Chr7	137535045	137535814	+	AABR07058788.2	XM_017595308.1	63867	antisense	intergenic	downstream	convergent	LOC108351541	GeneID:108351541,Genbank:XM_017595308.1	protein PIEZO homolog, transcript variant X1
ENSRNOT00000078895	0	0	0.5798928	1.90E-17	0	0	0.4692727	0	2.26E-45	0	9.11E-10	25.98986	Chr3	18562148	18562765	+	AABR07051639.1
ENSRNOT00000078896	0	0	0	0	0	0	0	0	0	0	0	0	Chr11	35609260	35611147	+	AABR07033697.1	XM_017597862.1	20743	sense	intergenic	downstream	same_strand	Kcnj15	GeneID:170847,Genbank:XM_017597862.1,RGD:621662	potassium voltage-gated channel subfamily J member 15, transcript variant X5	GO:0005886,GO:0005887,GO:0006813,GO:0010107,GO:0034765,GO:0005242,GO:0005267	plasma membrane|integral component of plasma membrane|potassium ion transport|potassium ion import|regulation of ion transmembrane transport|inward rectifier potassium channel activity|potassium channel activity	rno04971	Gastric acid secretion
ENSRNOT00000078904	0	0	0	0	0	0	0	0	0	0	0	0	Chr9	78487415	78501671	+	AABR07068035.1	XM_237242.10	19806	antisense	intergenic	downstream	convergent	Abca12	GeneID:301482,Genbank:XM_237242.10,RGD:1304586	ATP binding cassette subfamily A member 12, transcript variant X1	GO:0048286,GO:0033700,GO:0005524,GO:0034191,GO:0005575,GO:0055085,GO:0035627,GO:0005737,GO:0055088,GO:0005829,GO:0005886,GO:0006869,GO:0042626,GO:0008150,GO:0061436,GO:0010875,GO:0072659,GO:0043129,GO:0016021,GO:0097209,GO:0030216,GO:0003674,GO:2000010,GO:0043231,GO:0031424,GO:0005102,GO:0045055,GO:0032940,GO:0005319	lung alveolus development|phospholipid efflux|ATP binding|apolipoprotein A-I receptor binding|cellular_component|transmembrane transport|ceramide transport|cytoplasm|lipid homeostasis|cytosol|plasma membrane|lipid transport|ATPase activity, coupled to transmembrane movement of substances|biological_process|establishment of skin barrier|positive regulation of cholesterol efflux|protein localizatio…	rno02010	ABC transporters
ENSRNOT00000078920	0.2092	0	0	0.389998	0.2080079	0	0.3614847	0	0	0	0.2120598	0.7815569	Chr6	127192776	127199592	-	AC133316.2	XM_006240509.3	2836	antisense	intergenic	upstream	divergent	RGD1309028	GeneID:299265,Genbank:XM_006240509.3,RGD:1309028	similar to RIKEN cDNA A830059I20, transcript variant X3
ENSRNOT00000078922	0.5432827	0	0.6010695	0	0	0	0	0	0	0	0	0	Chr3	47688943	47690718	+	AABR07052327.1	NM_001191070.1	3041	sense	intergenic	downstream	same_strand	Tbr1	GeneID:680427,Genbank:NM_001191070.1,RGD:1591773	T-box, brain, 1	GO:1902667,GO:0003700,GO:0005634,GO:0010092,GO:0010468,GO:0010975,GO:0019901,GO:0021764,GO:0021902,GO:0021987,GO:0030182,GO:0000978,GO:0030902,GO:0001661,GO:0045944,GO:0003677	regulation of axon guidance|DNA binding transcription factor activity|nucleus|specification of animal organ identity|regulation of gene expression|regulation of neuron projection development|protein kinase binding|amygdala development|commitment of neuronal cell to specific neuron type in forebrain|cerebral cortex development|neuron differentiation|RNA polymerase II proximal promoter sequence-spe…
ENSRNOT00000078923	0	0	0.2063198	0	0	0.1798094	0	0.1822069	0	0	0	0	Chr7	62236123	62237373	+	AABR07057235.1	NM_054004.2	73672	antisense	intergenic	upstream	divergent	Cand1	GeneID:117152,Genbank:NM_054004.2,RGD:620479	cullin-associated and neddylation-dissociated 1	GO:0031461,GO:0010265,GO:0005634,GO:0043086,GO:0016567,GO:0045893,GO:0005654,GO:0005737,GO:0005794,GO:0045899,GO:0017025,GO:0005829,GO:0030154,GO:0000151,GO:0006351	cullin-RING ubiquitin ligase complex|SCF complex assembly|nucleus|negative regulation of catalytic activity|protein ubiquitination|positive regulation of transcription, DNA-templated|nucleoplasm|cytoplasm|Golgi apparatus|positive regulation of RNA polymerase II transcriptional preinitiation complex assembly|TBP-class protein binding|cytosol|cell differentiation|ubiquitin ligase complex|transcript…
ENSRNOT00000078934	0	0	0	0	0	0	0	0	0	0	0	0	Chr8	90738126	90752952	-	AABR07070901.1	XM_017595404.1	73071	sense	intergenic	upstream	same_strand	Hmgn3	GeneID:113990,Genbank:XM_017595404.1,RGD:1359106	high mobility group nucleosomal binding domain 3, transcript variant X5	GO:0005634,GO:0005654,GO:0005829,GO:0006325,GO:0006357,GO:0031492,GO:0045944,GO:0051091,GO:0061178,GO:0000785,GO:0003682	nucleus|nucleoplasm|cytosol|chromatin organization|regulation of transcription by RNA polymerase II|nucleosomal DNA binding|positive regulation of transcription by RNA polymerase II|positive regulation of DNA binding transcription factor activity|regulation of insulin secretion involved in cellular response to glucose stimulus|chromatin|chromatin binding
ENSRNOT00000078937	0	0	0	0	0	0	0	0	0	0	0	0	Chr14	53771728	53774609	+	AABR07015394.1	XM_017599545.1	2796	antisense	intergenic	downstream	convergent	LOC100909585	GeneID:100909585,Genbank:XM_017599545.1,RGD:6503112	chitinase-3-like protein 1-like
ENSRNOT00000078940	0	0	0	0.1833863	0.5862286	0	1.318753	0	0	0	0.3845393	0	Chr20	22265101	22274905	+	AABR07044820.1
ENSRNOT00000078941	13.35689	12.99953	11.13894	11.99947	9.773153	11.99308	9.52194	13.19518	11.26312	17.84136	12.76441	8.441749	Chr2	183807073	183811118	-	LOC102551095	XM_006232553.3	0	sense	genic	exonic	overlapping	LOC102551095	GeneID:102551095,Genbank:XM_006232553.3,RGD:7611669	uncharacterized LOC102551095
ENSRNOT00000078943	0	0	0	0	0	0	0	0	0	0	0	0	Chr3	171242108	171243708	+	AABR07054837.1	NM_198780.3	22223	sense	intergenic	downstream	same_strand	Pck1	GeneID:362282,Genbank:NM_198780.3,RGD:3267	phosphoenolpyruvate carboxykinase 1	GO:0005525,GO:0005737,GO:0005739,GO:0005829,GO:0006807,GO:0006006,GO:0007568,GO:0014823,GO:0006090,GO:0019003,GO:0019543,GO:0030145,GO:0046327,GO:0031406,GO:0051365,GO:0061402,GO:0070365,GO:0070741,GO:0071300,GO:0000287,GO:0071320,GO:0071332,GO:0004550,GO:0071333,GO:0004611,GO:0004613,GO:0006094,GO:0006107,GO:0006165,GO:0032496,GO:0006475,GO:0032868,GO:0006629,GO:0032869,GO:0033993,GO:0071347,GO:…	GTP binding|cytoplasm|mitochondrion|cytosol|nitrogen compound metabolic process|glucose metabolic process|aging|response to activity|pyruvate metabolic process|GDP binding|propionate catabolic process|manganese ion binding|glycerol biosynthetic process from pyruvate|carboxylic acid binding|cellular response to potassium ion starvation|positive regulation of transcription from RNA polymerase II pr…	rno00010,rno00020,rno00620,rno04068,rno04151,rno04152,rno04910,rno04922,rno04920,rno03320,rno04964,rno04931	Glycolysis / Gluconeogenesis|Citrate cycle (TCA cycle)|Pyruvate metabolism|FoxO signaling pathway|PI3K-Akt signaling pathway|AMPK signaling pathway|Insulin signaling pathway|Glucagon signaling pathway|Adipocytokine signaling pathway|PPAR signaling pathway|Proximal tubule bicarbonate reclamation|Insulin resistance
ENSRNOT00000078949	0.5747347	0.1427303	0.6036004	0	0	0	2.44E-24	0.5460693	0.1630948	0.2617808	0	2.71E-23	Chr5	22974940	22979917	+	AABR07047189.1	NM_001013038.1	76428	sense	intergenic	upstream	same_strand	Gdf6	GeneID:252834,Genbank:NM_001013038.1,RGD:620104	growth differentiation factor 6	GO:0060395,GO:0042803,GO:0005615,GO:0042981,GO:0043408,GO:0006915,GO:1900745,GO:0008083,GO:0010469,GO:0010862,GO:0045444,GO:0030509,GO:1990009,GO:0045666,GO:0045893,GO:0032332,GO:0005125,GO:0048468,GO:0005160,GO:0060389,GO:0032924	SMAD protein signal transduction|protein homodimerization activity|extracellular space|regulation of apoptotic process|regulation of MAPK cascade|apoptotic process|positive regulation of p38MAPK cascade|growth factor activity|regulation of signaling receptor activity|positive regulation of pathway-restricted SMAD protein phosphorylation|fat cell differentiation|BMP signaling pathway|retinal cell …	rno04350,rno04390	TGF-beta signaling pathway|Hippo signaling pathway
ENSRNOT00000078951	0	0	0	0	0	0	0	0	0	0	0	0	Chr1	270475429	270478996	-	AABR07006904.1	XM_006231525.2	2332	sense	intergenic	upstream	same_strand	Sorcs1	GeneID:309533,Genbank:XM_006231525.2,RGD:1305910	sortilin-related VPS10 domain containing receptor 1, transcript variant X5	GO:0016020,GO:0016021,GO:0003674,GO:0005575,GO:0008150	membrane|integral component of membrane|molecular_function|cellular_component|biological_process
ENSRNOT00000078959	0.4888071	0.3516896	0.8987944	1.263604	1.90448	1.206731	0.402078	0.965642	1.221162	0.7699046	0.1964455	0.3724183	Chr10	96409	120050	+	AABR07028908.2	XM_017597783.1	0	sense	genic	exonic	overlapping	Ercc4l1	GeneID:360465,Genbank:XM_017597783.1,RGD:1304845	excision repair cross-complementing rodent repair deficiency, complementation group 4-like 1, transcript variant X1	GO:0003674,GO:0005575,GO:0008150	molecular_function|cellular_component|biological_process	rno03420,rno03460	Nucleotide excision repair|Fanconi anemia pathway
ENSRNOT00000078973	0	0	0	0	0	0	0	0	0	0	0	0	Chr8	84671199	84681251	-	AABR07070799.1	XM_017596093.1	36562	sense	intergenic	upstream	same_strand	Mlip	GeneID:681849,Genbank:XM_017596093.1,RGD:1590513	muscular LMNA-interacting protein, transcript variant X5	GO:0005521,GO:0005634,GO:0005635,GO:0010614,GO:0016605,GO:0031981,GO:0042383,GO:0045944,GO:1903243,GO:0000122,GO:0001191	lamin binding|nucleus|nuclear envelope|negative regulation of cardiac muscle hypertrophy|PML body|nuclear lumen|sarcolemma|positive regulation of transcription by RNA polymerase II|negative regulation of cardiac muscle hypertrophy in response to stress|negative regulation of transcription by RNA polymerase II|transcriptional repressor activity, RNA polymerase II transcription factor binding
ENSRNOT00000078974	2.01E-16	0	7.50E-23	3.16E-23	3.83E-25	0	2.47E-25	7.53E-24	1.34E-08	1.40E-21	3.26E-38	3.69E-25	Chr10	97937915	97939620	-	AABR07030657.1	NM_013181.1	1085	antisense	intergenic	upstream	divergent	Prkar1a	GeneID:25725,Genbank:NM_013181.1,RGD:3391	protein kinase cAMP-dependent type 1 regulatory subunit alpha	GO:0045859,GO:0031588,GO:0005515,GO:0046007,GO:0031594,GO:0005737,GO:0060038,GO:0031625,GO:2000480,GO:0005930,GO:0005952,GO:0006469,GO:0007143,GO:0032991,GO:0007507,GO:0034236,GO:0008603,GO:0044853,GO:0001707,GO:0045214,GO:0019904,GO:0001772,GO:0045835,GO:0030552,GO:0004862	regulation of protein kinase activity|nucleotide-activated protein kinase complex|protein binding|negative regulation of activated T cell proliferation|neuromuscular junction|cytoplasm|cardiac muscle cell proliferation|ubiquitin protein ligase binding|negative regulation of cAMP-dependent protein kinase activity|axoneme|cAMP-dependent protein kinase complex|negative regulation of protein kinase a…	rno04910	Insulin signaling pathway
ENSRNOT00000078976	0	0	0	0	0	0	0	0	0	0	0	0	Chr4	163915357	163920684	-	AABR07062181.1	XM_008763407.2	0	sense	genic	exonic	overlapping	Ly49si2	GeneID:494207,Genbank:XM_008763407.2,RGD:1359240	immunoreceptor Ly49si2, transcript variant X5	GO:0016021,GO:0030246	integral component of membrane|carbohydrate binding
ENSRNOT00000078981	0	0	0	0	0	0	0	0	0	0	0	0	Chr2	158963642	158978248	-	AABR07011145.1	XM_017591387.1	19447	antisense	intergenic	upstream	divergent	LOC100910078	GeneID:100910078,Genbank:XM_017591387.1,RGD:6500561	spindlin-2-like
ENSRNOT00000078988	0.1760964	0	0	0	0.1647491	0	0.1272302	0	0	0.130333	0	0	Chr3	109581331	109582502	-	AABR07053481.1
ENSRNOT00000078995	0	0	0	0	0	0	0	0	0	0	0	0	Chr1	115603394	115606897	-	AABR07003563.1
ENSRNOT00000079007	0	0	0	0	0	0	0	0	0	0	0	0	Chr18	52053174	52125567	+	AC111678.1	XM_006254737.3	3418	antisense	intergenic	upstream	divergent	LOC100174910	GeneID:100174910,Genbank:XM_006254737.3,RGD:2299854	glutaredoxin-like protein, transcript variant X2	GO:0055114	oxidation-reduction process
ENSRNOT00000079009	0	0.03568342	0.229202	2.48E-21	1.98E-24	1.47E-08	0	0.000138832	4.10E-27	3.32E-23	5.60E-28	9.02E-05	Chr2	204039338	204042981	+	AABR07012728.2	NM_012504.1	7315	antisense	intergenic	upstream	divergent	Atp1a1	GeneID:24211,Genbank:NM_012504.1,RGD:2167	ATPase Na+/K+ transporting subunit alpha 1	GO:0005783,GO:0005794,GO:0005886,GO:0005890,GO:0005901,GO:0016020,GO:0006813,GO:0006814,GO:0016021,GO:0006883,GO:0016311,GO:0016323,GO:0016324,GO:0016791,GO:0036376,GO:0019901,GO:0042383,GO:0019904,GO:0030007,GO:0042493,GO:0043209,GO:0043531,GO:0043548,GO:0002026,GO:0090662,GO:0045121,GO:0002028,GO:1903416,GO:0045822,GO:0005391,GO:0045823,GO:1990239,GO:1990573,GO:0005515,GO:0005524,GO:0005768,GO:…	endoplasmic reticulum|Golgi apparatus|plasma membrane|sodium:potassium-exchanging ATPase complex|caveola|membrane|potassium ion transport|sodium ion transport|integral component of membrane|cellular sodium ion homeostasis|dephosphorylation|basolateral plasma membrane|apical plasma membrane|phosphatase activity|sodium ion export across plasma membrane|protein kinase binding|sarcolemma|protein doma…	rno04024,rno04022,rno04911,rno04918,rno04919,rno04925,rno04260,rno04261,rno04970,rno04971,rno04972,rno04976,rno04973,rno04974,rno04978,rno04960,rno04961,rno04964	cAMP signaling pathway|cGMP - PKG signaling pathway|Insulin secretion|Thyroid hormone synthesis|Thyroid hormone signaling pathway|Aldosterone synthesis and secretion|Cardiac muscle contraction|Adrenergic signaling in cardiomyocytes|Salivary secretion|Gastric acid secretion|Pancreatic secretion|Bile secretion|Carbohydrate digestion and absorption|Protein digestion and absorption|Mineral absorption…
ENSRNOT00000079012	0	0	0	0	0	0	0	0	0	0	0	0	Chr14	36590111	36596405	-	AC114452.1	NM_001002830.2	35537	sense	intergenic	upstream	same_strand	Rasl11b	GeneID:305302,Genbank:NM_001002830.2,RGD:1303099	RAS-like family 11 member B	GO:0007165,GO:0016020,GO:0030512,GO:0003924,GO:0005160,GO:0005525	signal transduction|membrane|negative regulation of transforming growth factor beta receptor signaling pathway|GTPase activity|transforming growth factor beta receptor binding|GTP binding
ENSRNOT00000079022	0	0	0	0	0	0	0	0	0	0	0	0	Chr3	106923049	106923461	-	AABR07053435.1
ENSRNOT00000079039	0	0	0	0	0	0	0	0	0	0	0	0	Chr16	86537911	86538921	+	AABR07026614.1	XM_008771418.2	42252	antisense	intergenic	downstream	convergent	RGD1564807	GeneID:290911,Genbank:XM_008771418.2,RGD:1564807	similar to zinc finger protein, subfamily 1A, 5	GO:0003676	nucleic acid binding
ENSRNOT00000079045	0	0	0	0	0	0	0	0	0	0	0	0	Chr5	8611712	8615478	+	AABR07046830.1	NM_001107900.1	37057	sense	intergenic	downstream	same_strand	Cpa6	GeneID:312913,Genbank:NM_001107900.1,RGD:1311764	carboxypeptidase A6	GO:0005615,GO:0006508,GO:0008150,GO:0008270,GO:0003674,GO:0004181,GO:0005575	extracellular space|proteolysis|biological_process|zinc ion binding|molecular_function|metallocarboxypeptidase activity|cellular_component
ENSRNOT00000079050	0	0	0	0	0	0	0	0	0	0	0	0	Chr1	233241021	233255123	-	AABR07006428.1	XM_006231136.3	26145	sense	intergenic	upstream	same_strand	Cep78	GeneID:60347,Genbank:XM_006231136.3,RGD:620464	centrosomal protein 78, transcript variant X1	GO:0044782,GO:0005813,GO:0036064	cilium organization|centrosome|ciliary basal body
ENSRNOT00000079060	0	0	0	0	0	0	0	0	0	0	0	0	Chr19	1526941	1572721	-	AABR07042654.2
ENSRNOT00000079070	0	0	0	0	0	0	0	0	0	0	0	0	Chr1	264470908	264472437	+	AC103018.1	XM_008760404.2	21142	sense	intergenic	upstream	same_strand	Pax2	GeneID:293992,Genbank:XM_008760404.2,RGD:1305568	paired box 2, transcript variant X1	GO:0061360,GO:0070301,GO:0070742,GO:0001658,GO:0071260,GO:0071300,GO:0001709,GO:0072179,GO:0071333,GO:0001822,GO:0001823,GO:0072189,GO:0071364,GO:0005634,GO:0001843,GO:0072197,GO:0005730,GO:0072205,GO:0002072,GO:0005764,GO:0090102,GO:0072207,GO:0005794,GO:0072221,GO:0090103,GO:0005815,GO:0021554,GO:0090190,GO:0006351,GO:0021631,GO:1900212,GO:0021633,GO:1900215,GO:0021650,GO:0000122,GO:0039003,GO:…	optic chiasma development|cellular response to hydrogen peroxide|C2H2 zinc finger domain binding|branching involved in ureteric bud morphogenesis|cellular response to mechanical stimulus|cellular response to retinoic acid|cell fate determination|nephric duct formation|cellular response to glucose stimulus|kidney development|mesonephros development|ureter development|cellular response to epidermal…
ENSRNOT00000079081	3.563171	3.988641	3.745602	3.895056	4.088563	4.690148	3.966545	4.328981	3.81684	3.797595	4.394067	5.788716	Chr9	97784560	97785378	+	AABR07068316.2	NM_001013227.2	2505	sense	intergenic	downstream	same_strand	Cops8	GeneID:363283,Genbank:NM_001013227.2,RGD:1311404	COP9 signalosome subunit 8	GO:0005654,GO:0005829,GO:0007250,GO:0008180,GO:0008285,GO:0010387,GO:0048471,GO:0000338,GO:0005634	nucleoplasm|cytosol|activation of NF-kappaB-inducing kinase activity|COP9 signalosome|negative regulation of cell proliferation|COP9 signalosome assembly|perinuclear region of cytoplasm|protein deneddylation|nucleus
ENSRNOT00000079086	0	0	0	0	0	0	0	0	0	0	0	0	Chr12	4170860	4177706	+	AABR07035083.1	NM_001099480.1	0	sense	genic	intronic	nested	Vom2r60	GeneID:501794,Genbank:NM_001099480.1,RGD:1560561	vomeronasal 2 receptor, 60	GO:0005887,GO:0007186,GO:0016021,GO:0004930,GO:0005886	integral component of plasma membrane|G-protein coupled receptor signaling pathway|integral component of membrane|G-protein coupled receptor activity|plasma membrane
ENSRNOT00000079101	0	0	0	0	0	0	0	0	0	0	0	0	Chr9	104545316	104565351	-	AABR07068420.1	XM_017596859.1	0	sense	genic	exonic	nested	LOC685785	GeneID:685785,Genbank:XM_017596859.1,RGD:1590183	similar to solute carrier organic anion transporter family, member 6c1, transcript variant X1
ENSRNOT00000079102	118.027	129.3322	126.0151	34.79095	56.91093	68.93929	90.93063	77.03275	115.333	112.6033	128.1868	109.2497	Chr15	19068083	19069038	+	AABR07017237.2	XM_008770605.2	59905	sense	intergenic	downstream	same_strand	LOC100363368	GeneID:100363368,Genbank:XM_008770605.2,RGD:2323175	mCG11429-like, transcript variant X5
ENSRNOT00000079103	0	0	0	0	0	0	0	0	0	0	0	0	Chr19	48210981	48212051	-	AABR07043928.2	NM_001014271.1	0	sense	genic	intronic	nested	LOC367515	GeneID:367515,Genbank:NM_001014271.1,RGD:1359286	similar to RIKEN cDNA 1700081O22
ENSRNOT00000079104	1.58E-10	0	0	1.045522	9.19E-10	0	0	0	0	0	0	0	Chr5	79922451	79955330	+	AC229945.2	XM_008763755.2	47896	antisense	intergenic	upstream	divergent	Tnc	GeneID:116640,Genbank:XM_008763755.2,RGD:621057	tenascin C, transcript variant X2	GO:0071305,GO:0031175,GO:0005604,GO:0071774,GO:0042060,GO:0005614,GO:0071799,GO:0042475,GO:0005615,GO:0007155,GO:0007162,GO:0007528,GO:0008284,GO:0045471,GO:0009611,GO:0045545,GO:0009612,GO:0060447,GO:0010628,GO:0060739,GO:0014012,GO:0003674,GO:0060740,GO:0031012,GO:0005576,GO:0071300,GO:0005578	cellular response to vitamin D|neuron projection development|basement membrane|response to fibroblast growth factor|wound healing|interstitial matrix|cellular response to prostaglandin D stimulus|odontogenesis of dentin-containing tooth|extracellular space|cell adhesion|negative regulation of cell adhesion|neuromuscular junction development|positive regulation of cell proliferation|response to et…	rno04151,rno04512,rno04510,rno05206,rno05165	PI3K-Akt signaling pathway|ECM-receptor interaction|Focal adhesion|MicroRNAs in cancer|Human papillomavirus infection
ENSRNOT00000079112	0	0	0	0	0	0	0	0	0	0	0	0	Chr2	126933410	126934746	-	AABR07010153.1
ENSRNOT00000079123	0	0	0	0	0	0	0	0	0	0	0	0	Chr18	71989544	72001988	+	AABR07032563.2
ENSRNOT00000079124	0	0	0	0	0	0	0	0	0	0	0	0	Chr7	68837060	68838659	-	AABR07057381.1
ENSRNOT00000079131	0	0	0	0	0	0	0	0	0	0	0	0	Chr9	35148202	35150230	+	AABR07067210.1
ENSRNOT00000079135	0	0	0	0	0	0	0	0	0	0	0	0	Chr1	97131192	97134990	+	AABR07003167.3
ENSRNOT00000079142	0	0	0	0	0	0	0	0	0	0	0	0	Chr18	70786974	70787624	-	AC135265.1	NM_130433.1	24579	antisense	intergenic	downstream	convergent	Acaa2	GeneID:170465,Genbank:NM_130433.1,RGD:620482	acetyl-CoA acyltransferase 2	GO:1901029,GO:0005739,GO:1902109,GO:0005743,GO:0005759,GO:0006084,GO:0006635,GO:0016747,GO:0071456,GO:0003988	negative regulation of mitochondrial outer membrane permeabilization involved in apoptotic signaling pathway|mitochondrion|negative regulation of mitochondrial membrane permeability involved in apoptotic process|mitochondrial inner membrane|mitochondrial matrix|acetyl-CoA metabolic process|fatty acid beta-oxidation|transferase activity, transferring acyl groups other than amino-acyl groups|cellul…	rno00062,rno00071,rno00280	Fatty acid elongation|Fatty acid degradation|Valine, leucine and isoleucine degradation
ENSRNOT00000079143	0	0	0	0	0	0	0	0	0	0	0	0	Chr14	89897851	89947849	-	AABR07015994.1	NM_001106020.2	21103	antisense	intergenic	downstream	convergent	Abca13	GeneID:289797,Genbank:NM_001106020.2,RGD:1305895	ATP binding cassette subfamily A member 13	GO:0008150,GO:0016021,GO:0042626,GO:0055085,GO:0003674,GO:0005524,GO:0005575	biological_process|integral component of membrane|ATPase activity, coupled to transmembrane movement of substances|transmembrane transport|molecular_function|ATP binding|cellular_component	rno02010	ABC transporters
ENSRNOT00000079148	10.37996	11.18913	9.911518	9.582125	8.075878	10.18283	8.618398	12.56893	14.93153	10.5494	12.95298	10.4458	Chr2	196587206	196591324	+	AABR07012475.2	XM_006232939.3	0	sense	genic	exonic	overlapping	LOC100363520	GeneID:100363520,Genbank:XM_006232939.3,RGD:2322827	mCG16729-like, transcript variant X3
ENSRNOT00000079154	0	0	0	0	0	0	0	0	0	0	0	0	Chr17	11660855	11670557	-	AABR07027030.1	NM_012982.3	13305	antisense	intergenic	upstream	divergent	Msx2	GeneID:25483,Genbank:NM_012982.3,RGD:3116	msh homeobox 2	GO:0001227,GO:0001503,GO:0001649,GO:0002063,GO:0002076,GO:0005634,GO:0005667,GO:0005829,GO:0003148,GO:0006366,GO:0008134,GO:0032792,GO:0008285,GO:0035115,GO:0009952,GO:0035116,GO:0035313,GO:0000122,GO:0045599,GO:0035880,GO:0045617,GO:0000977,GO:0045669,GO:0000978,GO:0000982,GO:0045892,GO:0000989,GO:0060444,GO:0061180,GO:0048863,GO:0061312,GO:0070166,GO:0071363,GO:0071392,GO:0090427,GO:2000678,GO:…	transcriptional repressor activity, RNA polymerase II transcription regulatory region sequence-specific DNA binding|ossification|osteoblast differentiation|chondrocyte development|osteoblast development|nucleus|transcription factor complex|cytosol|outflow tract septum morphogenesis|transcription by RNA polymerase II|transcription factor binding|negative regulation of CREB transcription factor act…	rno05166	HTLV-I infection
ENSRNOT00000079155	0	0.210589	0	0	0	0	0	0	0	0	0	0	Chr7	133241795	133252866	+	AC096792.2	XM_017594616.1	37740	sense	intergenic	upstream	same_strand	Cntn1	GeneID:117258,Genbank:XM_017594616.1,RGD:621300	contactin 1, transcript variant X1	GO:0007219,GO:0010628,GO:0010765,GO:0010976,GO:0021549,GO:0030246,GO:0031175,GO:0031225,GO:0043209,GO:0045121,GO:0050731,GO:0005515,GO:0005886,GO:0007155	Notch signaling pathway|positive regulation of gene expression|positive regulation of sodium ion transport|positive regulation of neuron projection development|cerebellum development|carbohydrate binding|neuron projection development|anchored component of membrane|myelin sheath|membrane raft|positive regulation of peptidyl-tyrosine phosphorylation|protein binding|plasma membrane|cell adhesion	rno04514	Cell adhesion molecules (CAMs)
ENSRNOT00000079165	0	0	0	0	0	0	0	0	0	0	0	0	Chr16	51790451	51792002	-	AABR07025818.2	NM_001169119.1	58	antisense	intergenic	upstream	divergent	Adam26a	GeneID:290763,Genbank:NM_001169119.1,RGD:1559501	a disintegrin and metallopeptidase domain 26A
ENSRNOT00000079178	0	0	0	0	0	0	0	0	0	0	0	0	Chr19	2085385	2088207	+	AABR07042662.1
ENSRNOT00000079184	3.71E-43	2.47E-21	5.99E-21	7.72E-26	0	2.23E-25	2.69E-25	2.45E-25	5.43E-07	7.54E-06	2.14E-22	2.73E-06	Chr9	23714390	23721465	+	AABR07066957.1	XM_008766917.2	0	sense	genic	exonic	nested	LOC102553506	GeneID:102553506,Genbank:XM_008766917.2,RGD:7504294	uncharacterized LOC102553506
ENSRNOT00000079187	0	0	0	0	0	0	0	0	0	0	0	0	Chr10	16235419	16236802	+	AABR07029221.1	NM_001013854.1	22926	sense	intergenic	upstream	same_strand	Bod1	GeneID:287173,Genbank:NM_001013854.1,RGD:1305622	biorientation of chromosomes in cell division 1, transcript variant 1	GO:0005737,GO:0005813,GO:0005876,GO:0007080,GO:0032515,GO:0051301,GO:0051721,GO:0071459,GO:0071962,GO:1990758,GO:0000922,GO:0000940,GO:0004864	cytoplasm|centrosome|spindle microtubule|mitotic metaphase plate congression|negative regulation of phosphoprotein phosphatase activity|cell division|protein phosphatase 2A binding|protein localization to chromosome, centromeric region|mitotic sister chromatid cohesion, centromeric|mitotic sister chromatid biorientation|spindle pole|condensed chromosome outer kinetochore|protein phosphatase inhib…
ENSRNOT00000079204	0	0	0	0	0	0	0	0	0	0	0	0	Chr7	82394446	82411867	+	AABR07057648.2	NM_001113785.1	17057	sense	intergenic	downstream	same_strand	Emc2	GeneID:362905,Genbank:NM_001113785.1,RGD:1310430	ER membrane protein complex subunit 2	GO:0005739,GO:0005783,GO:0034975,GO:0072546,GO:0005634,GO:0005737	mitochondrion|endoplasmic reticulum|protein folding in endoplasmic reticulum|ER membrane protein complex|nucleus|cytoplasm
ENSRNOT00000079208	1.51E-11	0.3107881	0.005748709	0.0449853	1.191503	0.04830772	0.387059	0.1341741	0.7248512	0.0111243	0.008009636	0.6953045	Chr3	4730990	4772154	+	AABR07051308.1	XM_017592098.1	0	sense	genic	exonic	overlapping	LOC100911867	GeneID:100911867,Genbank:XM_017592098.1,RGD:6490002	patatin-like phospholipase domain-containing protein 7-like
ENSRNOT00000079209	0	0	0	0	0	0	0	0	0	0	0	0	Chr17	7966505	7968870	+	AABR07026972.1
ENSRNOT00000079214	0	0	0	0	0	0	0	0	0	0	0	0	Chr9	43495194	43495474	+	AABR07067404.1	XM_008767047.2	0	antisense	genic	intronic	nested	Tmem131	GeneID:316335,Genbank:XM_008767047.2,RGD:1309266	transmembrane protein 131, transcript variant X5	GO:0008150,GO:0016020,GO:0016021,GO:0002682,GO:0003674,GO:0005575	biological_process|membrane|integral component of membrane|regulation of immune system process|molecular_function|cellular_component
ENSRNOT00000079218	0	0	0.03818586	0	0	0	0	0	0	0	0	0	Chr5	36690811	36693371	-	AABR07047531.1	NM_172085.2	7455	sense	intergenic	upstream	same_strand	Pou3f2	GeneID:29588,Genbank:NM_172085.2,RGD:61946	POU class 3 homeobox 2	GO:0003700,GO:0005515,GO:0005634,GO:0014002,GO:0005667,GO:0014044,GO:0006355,GO:0021799,GO:0021869,GO:0043565,GO:0021979,GO:0045595,GO:0045944,GO:0021985,GO:0048663,GO:0048665,GO:0000978,GO:0001077,GO:0048666,GO:0001105,GO:0003677,GO:0006357,GO:0006366,GO:0007399,GO:0008284,GO:0008544,GO:0022011,GO:0010629,GO:0030182,GO:0040018,GO:0042802,GO:0050770,GO:0071310,GO:0071837	DNA binding transcription factor activity|protein binding|nucleus|astrocyte development|transcription factor complex|Schwann cell development|regulation of transcription, DNA-templated|cerebral cortex radially oriented cell migration|forebrain ventricular zone progenitor cell division|sequence-specific DNA binding|hypothalamus cell differentiation|regulation of cell differentiation|positive regul…
ENSRNOT00000079224	0	0	2.55E-18	2.20E-23	6.09E-14	1.51E-18	3.95E-20	4.02E-22	3.53E-22	1.74E-24	6.04E-20	1.10E-23	Chr16	60008769	60018283	-	AABR07026032.1	XM_008771306.2	0	sense	genic	exonic	nested	LOC100910088	GeneID:100910088,Genbank:XM_008771306.2,RGD:6499975	prolow-density lipoprotein receptor-related protein 1-like, transcript variant X1
ENSRNOT00000079226	0.09479405	0.1575328	0.00025224	0.08796207	0	0	0.2013458	0.08889126	0.09311502	0.0795537	0.116846	0.1121006	Chr18	68551888	68681685	-	AABR07032496.1	XM_006254930.3	0	sense	genic	intronic	overlapping	Rab27b	GeneID:84590,Genbank:XM_006254930.3,RGD:620114	RAB27B, member RAS oncogene family, transcript variant X1	GO:0045921,GO:0030140,GO:0005515,GO:0030667,GO:0005525,GO:0071985,GO:0031489,GO:0098993,GO:0005794,GO:0005795,GO:0006886,GO:0032402,GO:0012505,GO:0032482,GO:0016324,GO:0032585,GO:0017157,GO:0042470,GO:0019003,GO:0003924,GO:0042589,GO:0019904	positive regulation of exocytosis|trans-Golgi network transport vesicle|protein binding|secretory granule membrane|GTP binding|multivesicular body sorting pathway|myosin V binding|anchored component of synaptic vesicle membrane|Golgi apparatus|Golgi stack|intracellular protein transport|melanosome transport|endomembrane system|Rab protein signal transduction|apical plasma membrane|multivesicular …	rno04972	Pancreatic secretion
ENSRNOT00000079229	0	0	0	0	0	0	0	0	0	0	0	0	Chr18	32992351	32997381	+	AABR07031759.1	NM_001106151.2	25320	sense	intergenic	downstream	same_strand	Pabpc2	GeneID:291615,Genbank:NM_001106151.2,RGD:1310759	poly(A) binding protein, cytoplasmic 2	GO:0003723,GO:0005737	RNA binding|cytoplasm	rno03013,rno03015,rno03018	RNA transport|mRNA surveillance pathway|RNA degradation
ENSRNOT00000079233	0	0	0	0	0	0	0	0	0	0	0	0	Chr3	80965783	80968447	+	AC135645.2	NM_001005562.1	32500	antisense	intergenic	upstream	divergent	Creb3l1	GeneID:362165,Genbank:NM_001005562.1,RGD:1359613	cAMP responsive element binding protein 3-like 1	GO:1902236,GO:0035497,GO:0016020,GO:0001228,GO:1990440,GO:0001649,GO:0016021,GO:0044212,GO:0003682,GO:0005634,GO:0030278,GO:0005783,GO:0030968,GO:0046332,GO:0070278,GO:0005789,GO:0000977,GO:0032967,GO:0006366,GO:0001077,GO:0007275	negative regulation of endoplasmic reticulum stress-induced intrinsic apoptotic signaling pathway|cAMP response element binding|membrane|transcriptional activator activity, RNA polymerase II transcription regulatory region sequence-specific DNA binding|positive regulation of transcription from RNA polymerase II promoter in response to endoplasmic reticulum stress|osteoblast differentiation|integr…	rno04668,rno04024,rno04022,rno04151,rno04152,rno04911,rno04922,rno04915,rno04926,rno04918,rno04916,rno04925,rno04927,rno04261,rno04962,rno04725,rno04728,rno04211,rno04714,rno05203,rno05215,rno05016,rno05030,rno05031,rno05034,rno04931,rno04934,rno05161,rno05165	TNF signaling pathway|cAMP signaling pathway|cGMP - PKG signaling pathway|PI3K-Akt signaling pathway|AMPK signaling pathway|Insulin secretion|Glucagon signaling pathway|Estrogen signaling pathway|Relaxin signaling pathway|Thyroid hormone synthesis|Melanogenesis|Aldosterone synthesis and secretion|Cortisol synthesis and secretion|Adrenergic signaling in cardiomyocytes|Vasopressin-regulated water r…
ENSRNOT00000079245	0	0	0	0	0	9.51E-08	0	0	0	0	0	0	Chr9	4621425	4624425	+	AABR07066188.1	XM_017596684.1	0	sense	genic	exonic	overlapping	RGD1562392	GeneID:367201,Genbank:XM_017596684.1,RGD:1562392	similar to Sulfotransferase K1 (rSULT1C2), transcript variant X2	GO:0008146	sulfotransferase activity
ENSRNOT00000079248	0	0	0	0	0	0	0	0	0	0	0	0	Chr15	45229593	45238307	-	AABR07018183.1
ENSRNOT00000079252	0	0	0	0	0	0	0	0	0	0	0	0	Chr13	103715915	103719537	-	AABR07022037.1
ENSRNOT00000079265	7.12E-66	0	6.04E-38	0.000101205	0.3500858	5.88E-13	1.621714	2.33E-58	2.60E-06	0.000497009	1.794507	5.18E-23	Chr12	19705246	19708093	+	AABR07035561.3	XM_006249035.3	6085	sense	intergenic	upstream	same_strand	LOC685048	GeneID:685048,Genbank:XM_006249035.3,RGD:1583253	similar to paired immunoglobin-like type 2 receptor beta, transcript variant X4	GO:0007169,GO:0016021,GO:0042288	transmembrane receptor protein tyrosine kinase signaling pathway|integral component of membrane|MHC class I protein binding
ENSRNOT00000079272	0	0	0	4.85E-97	0	0	0	0.5075541	0	0	0	0	Chr19	35904246	35910035	-	AABR07043684.1	NM_001014271.1	0	sense	genic	intronic	nested	LOC367515	GeneID:367515,Genbank:NM_001014271.1,RGD:1359286	similar to RIKEN cDNA 1700081O22
ENSRNOT00000079282	4.400897	4.318734	4.689048	1.888667	0.9266229	4.452341	9.61E-19	1.795322	2.488423	0.3298665	1.520305	2.263321	Chr20	5260885	5261666	+	AABR07044415.1	XM_006256097.3	1076	sense	intergenic	upstream	same_strand	LOC108348112	GeneID:108348112,Genbank:XM_006256097.3	bromodomain-containing protein 2, transcript variant X3	GO:0006351,GO:0006357,GO:0016607,GO:0070577,GO:0003682,GO:0005737,GO:0006334	transcription, DNA-templated|regulation of transcription by RNA polymerase II|nuclear speck|lysine-acetylated histone binding|chromatin binding|cytoplasm|nucleosome assembly
ENSRNOT00000079296	0	0	0	0	0	0	0	0	0	0	0	0	Chr7	25004493	25006417	+	AABR07056425.1	NM_001106774.1	32919	sense	intergenic	upstream	same_strand	Nuak1	GeneID:299694,Genbank:NM_001106774.1,RGD:1309956	NUAK family kinase 1	GO:0035556,GO:0004674,GO:2000772,GO:0005524,GO:0005634,GO:0005737,GO:0006468,GO:0015630,GO:0001650,GO:0030155,GO:0035507,GO:0002039	intracellular signal transduction|protein serine/threonine kinase activity|regulation of cellular senescence|ATP binding|nucleus|cytoplasm|protein phosphorylation|microtubule cytoskeleton|fibrillar center|regulation of cell adhesion|regulation of myosin-light-chain-phosphatase activity|p53 binding
ENSRNOT00000079302	0	0	0	0	0	0	0	0	0	0	0	0	Chr3	10543029	10545141	+	AABR07051403.1	XM_008761691.2	6500	antisense	intergenic	upstream	divergent	Hmcn2	GeneID:686132,Genbank:XM_008761691.2,RGD:1585467	hemicentin 2, transcript variant X1	GO:0030054,GO:0031012,GO:0005576,GO:0005604,GO:0005938	cell junction|extracellular matrix|extracellular region|basement membrane|cell cortex
ENSRNOT00000079308	0	1.13E-10	0.000216345	0	0.3143697	3.84E-14	0.8692964	6.66E-09	6.18E-23	0	0.9594929	6.18E-17	Chr20	45681159	45684630	+	LOC100911156	XM_003751978.4	0	sense	genic	exonic	nested	LOC100911156	GeneID:100911156,Genbank:XM_003751978.4,RGD:6494712	D-aspartate oxidase-like
ENSRNOT00000079309	0	0.2344925	0	0	0	0.1225478	0	0.6988933	0	0	0	0.113626	Chr14	71308075	71309273	-	AABR07015705.1
ENSRNOT00000079313	0	0	0	0	0	0	0	0	0	0	0	0	Chr5	3945615	3951233	-	AABR07046732.1	XM_008763476.1	3669	antisense	intergenic	upstream	divergent	Msc	GeneID:312897,Genbank:XM_008763476.1,RGD:1305496	musculin, transcript variant X1	GO:0005634,GO:0005654,GO:0014707,GO:0046983,GO:0060021,GO:0060539,GO:1990830,GO:0000122,GO:0000980,GO:0001206	nucleus|nucleoplasm|branchiomeric skeletal muscle development|protein dimerization activity|roof of mouth development|diaphragm development|cellular response to leukemia inhibitory factor|negative regulation of transcription by RNA polymerase II|RNA polymerase II distal enhancer sequence-specific DNA binding|transcriptional repressor activity, RNA polymerase II distal enhancer sequence-specific b…
ENSRNOT00000079320	1481.25	1432.059	1665.982	742.7824	784.055	916.9829	1164.001	1351.094	1236.042	1287.043	1297.981	1333.378	ChrX	72705039	72713249	+	LOC102556339	XM_006257127.3	0	sense	genic	exonic	containing	LOC102556339	GeneID:102556339,Genbank:XM_006257127.3,RGD:7527757	transcription initiation factor TFIID subunit 1-like
ENSRNOT00000079323	0	0	0	0	0	0	0	0	0	0	0	0	Chr6	38857743	38859653	-	AABR07063640.2	XM_006239902.3	80597	antisense	intergenic	downstream	convergent	Nbas	GeneID:690073,Genbank:XM_006239902.3,RGD:1585140	neuroblastoma amplified sequence, transcript variant X1	GO:0006890,GO:0070939,GO:2000623,GO:0000149,GO:0000956,GO:0005783	retrograde vesicle-mediated transport, Golgi to ER|Dsl1/NZR complex|negative regulation of nuclear-transcribed mRNA catabolic process, nonsense-mediated decay|SNARE binding|nuclear-transcribed mRNA catabolic process|endoplasmic reticulum
ENSRNOT00000079330	0	0	0	0	0	0	0	0	0	0	0	0	Chr7	34321780	34325407	-	AABR07056638.1	NM_017159.1	680	antisense	intergenic	upstream	divergent	Hal	GeneID:29301,Genbank:NM_017159.1,RGD:68363	histidine ammonia lyase	GO:0005829,GO:0006547,GO:0006548,GO:0019556,GO:0019557,GO:0004397	cytosol|histidine metabolic process|histidine catabolic process|histidine catabolic process to glutamate and formamide|histidine catabolic process to glutamate and formate|histidine ammonia-lyase activity	rno00340	Histidine metabolism
ENSRNOT00000079354	0	0	0	0	0	0	0	0	0	0	0	0	Chr5	161522942	161524725	+	AABR07050336.1	XM_017593423.1	0	antisense	genic	intronic	nested	Kazn	GeneID:313672,Genbank:XM_017593423.1,RGD:1359147	kazrin, periplakin interacting protein, transcript variant X2	GO:0005654,GO:0005737,GO:0005829,GO:0005856,GO:0016607,GO:0030057,GO:0031424,GO:0001533,GO:0005634	nucleoplasm|cytoplasm|cytosol|cytoskeleton|nuclear speck|desmosome|keratinization|cornified envelope|nucleus
ENSRNOT00000079357	4.37E-22	5.22E-56	0.7944679	0	1.68E-56	0	2.686784	0	6.72E-24	0.6700782	0	5.94E-26	Chr1	118050404	118077153	+	AABR07003751.1
ENSRNOT00000079361	0	0	0	0	0	0	0	0	0	0	0	0	Chr1	248405029	248412537	+	AABR07006689.1	XM_003749083.3	1425	sense	intergenic	downstream	same_strand	LOC100361898	GeneID:100361898,Genbank:XM_003749083.3,RGD:2319280	coiled-coil-helix-coiled-coil-helix domain containing 4	GO:0018171,GO:0022417,GO:0045041,GO:0051084,GO:0005739,GO:0005758,GO:0015035	peptidyl-cysteine oxidation|protein maturation by protein folding|protein import into mitochondrial intermembrane space|'de novo' posttranslational protein folding|mitochondrion|mitochondrial intermembrane space|protein disulfide oxidoreductase activity
ENSRNOT00000079369	0	0	0	1.548208	0	0	0	0	0	0	0	0	Chr10	11306555	11308155	+	AABR07029172.2	XM_008767510.2	22230	sense	intergenic	downstream	same_strand	Srl	GeneID:302948,Genbank:XM_008767510.2,RGD:1306564	sarcalumenin, transcript variant X2	GO:0002115,GO:0005525,GO:0014873	store-operated calcium entry|GTP binding|response to muscle activity involved in regulation of muscle adaptation
ENSRNOT00000079370	0	0	0	0	0	0	0	0	0	0	0	0	Chr7	81701204	81723685	-	AABR07057628.1
ENSRNOT00000079374	0	0	0	0	0	0	0	0	0	0	0	0	Chr14	110126049	110164535	+	AABR07016672.1
ENSRNOT00000079386	0	0	0	0	0	0	0	0	0	0	0	0	Chr19	8247993	8254855	+	AABR07042780.1
ENSRNOT00000079393	0	0	0	0	0	0	0	0	0	0	0	0	Chr1	259018827	259025923	+	AABR07006854.1	XM_006231344.2	31484	antisense	intergenic	downstream	convergent	LOC108348083	GeneID:108348083,Genbank:XM_006231344.2	delta-1-pyrroline-5-carboxylate synthase, transcript variant X1	GO:0016310,GO:0055114,GO:0055129,GO:0004350,GO:0005524,GO:0005739	phosphorylation|oxidation-reduction process|L-proline biosynthetic process|glutamate-5-semialdehyde dehydrogenase activity|ATP binding|mitochondrion
ENSRNOT00000079399	0	9.54E-23	0	1.27E-20	1.24E-21	1.98E-23	1.58E-24	4.70E-24	0.1923705	0	4.78E-19	0.05110931	Chr7	145375147	145379002	+	AABR07058955.2	XM_008765876.2	0	sense	genic	exonic	nested	LOC103690081	GeneID:103690081,Genbank:XM_008765876.2,RGD:9148564	separin-like
ENSRNOT00000079403	3.357641	4.930796	4.864251	2.909172	3.320571	2.36333	3.584053	4.078794	3.508375	3.944952	4.363974	3.480837	Chr16	32655869	32658013	+	AABR07025303.1	XM_017600107.1	76046	antisense	intergenic	downstream	convergent	Mfap3l	GeneID:306424,Genbank:XM_017600107.1,RGD:1311274	microfibrillar-associated protein 3-like, transcript variant X1	GO:0005737,GO:0005886,GO:0016021,GO:0005634	cytoplasm|plasma membrane|integral component of membrane|nucleus
ENSRNOT00000079406	0	0	0	0	0	0	0	0	0	0	0	0	Chr20	18435060	18437394	-	AABR07044724.1	XM_006256346.3	19915	sense	intergenic	downstream	same_strand	Ipmk	GeneID:171458,Genbank:XM_006256346.3,RGD:620954	inositol polyphosphate multikinase, transcript variant X3	GO:0005524,GO:0005634,GO:0005654,GO:0005730,GO:0008440,GO:0016310,GO:0032958,GO:0000823,GO:0000824,GO:0001841	ATP binding|nucleus|nucleoplasm|nucleolus|inositol-1,4,5-trisphosphate 3-kinase activity|phosphorylation|inositol phosphate biosynthetic process|inositol-1,4,5-trisphosphate 6-kinase activity|inositol tetrakisphosphate 3-kinase activity|neural tube formation	rno00562,rno04070	Inositol phosphate metabolism|Phosphatidylinositol signaling system
ENSRNOT00000079409	0	0	0	0	0	0	0	0	0	0	0	0	Chr8	56023648	56024656	-	AABR07070173.1
ENSRNOT00000079421	0	0	0	0	0	0	0	0	0	0	0	0	Chr15	72057593	72079083	+	AABR07018764.1
ENSRNOT00000079422	0	0	0	0	0	0	0	0	0	0	0	0	Chr15	29664637	29667058	+	AABR07017649.1	XM_008770655.2	77181	antisense	intergenic	upstream	divergent	LOC364359	GeneID:364359,Genbank:XM_008770655.2	uncharacterized LOC364359
ENSRNOT00000079425	1.050638	2.718133	4.777819	1.826068	2.334658	3.688268	4.29972	1.304763	2.226141	7.061294	3.440453	4.8323	Chr9	95794153	95795385	-	AABR07068285.1	NM_001306054.1	7061	sense	intergenic	upstream	same_strand	Arl4c	GeneID:103693239,Genbank:NM_001306054.1,RGD:1589685	ADP-ribosylation factor like GTPase 4C	GO:0005829,GO:0005886,GO:0008150,GO:0032456,GO:0043014,GO:0003674,GO:0005575,GO:0005737	cytosol|plasma membrane|biological_process|endocytic recycling|alpha-tubulin binding|molecular_function|cellular_component|cytoplasm
ENSRNOT00000079427	0	0	0	0	0	0	0	0	0	0	0	0	Chr3	1643938	1645501	+	AABR07051218.1	XM_008761611.2	57919	antisense	intergenic	upstream	divergent	Pax8	GeneID:81819,Genbank:XM_008761611.2,RGD:620434	paired box 8, transcript variant X3	GO:0001823,GO:0003281,GO:0003337,GO:0003677,GO:0006366,GO:0006790,GO:0003700,GO:0007275,GO:0007417,GO:0010667,GO:0030154,GO:0030878,GO:0048793,GO:0039003,GO:0071371,GO:0071599,GO:0072050,GO:0072073,GO:0072108,GO:0000978,GO:0090190,GO:0000979,GO:0072164,GO:1900212,GO:0072207,GO:0001077,GO:0001655,GO:1900215,GO:0001656,GO:1900218,GO:0001658,GO:0001822,GO:2000594,GO:0005515,GO:0005634,GO:0005654,GO:…	mesonephros development|ventricular septum development|mesenchymal to epithelial transition involved in metanephros morphogenesis|DNA binding|transcription by RNA polymerase II|sulfur compound metabolic process|DNA binding transcription factor activity|multicellular organism development|central nervous system development|negative regulation of cardiac muscle cell apoptotic process|cell differenti…	rno04918,rno05200,rno05202,rno05216	Thyroid hormone synthesis|Pathways in cancer|Transcriptional misregulation in cancers|Thyroid cancer
ENSRNOT00000079434	0.5507669	0.4426522	0.000129244	0.2864939	5.43E-11	0.01418724	0.897785	0.3025725	0.001666579	0.3781619	0.1949469	0.3722138	Chr1	200364408	200373126	+	AABR07005794.1	XM_008759964.2	0	sense	genic	exonic	overlapping	LOC103690084	GeneID:103690084,Genbank:XM_008759964.2,RGD:9432914	phosphatidylinositide phosphatase SAC2-like
ENSRNOT00000079436	0	0	0	0	0	0	0	0	0.3282082	0	0	0	Chr1	12483436	12485729	-	AABR07000436.1	NM_001170534.2	0	antisense	genic	intronic	nested	Mcc	GeneID:307449,Genbank:NM_001170534.2,RGD:1561988	mutated in colorectal cancers	GO:0005737,GO:0005829,GO:0005886,GO:0010633,GO:0045184,GO:0050680,GO:0090090,GO:0005509,GO:0005634,GO:0005654	cytoplasm|cytosol|plasma membrane|negative regulation of epithelial cell migration|establishment of protein localization|negative regulation of epithelial cell proliferation|negative regulation of canonical Wnt signaling pathway|calcium ion binding|nucleus|nucleoplasm
ENSRNOT00000079444	0	0	0	0	0	0	0	0	0	0	0	0	Chr2	93845582	93847327	-	AABR07009351.1	NM_001109514.1	14163	antisense	intergenic	downstream	convergent	Pmp2	GeneID:688790,Genbank:NM_001109514.1,RGD:1585218	peripheral myelin protein 2	GO:0061024,GO:0005504,GO:0015485,GO:0043209	membrane organization|fatty acid binding|cholesterol binding|myelin sheath
ENSRNOT00000079447	0	0	0.589648	0	0	0	0	0	0.08987785	0	1.16E-31	0.1653619	Chr12	46858079	46859723	-	AC097575.2	NM_001107147.1	8693	antisense	intergenic	upstream	divergent	Sirt4	GeneID:304539,Genbank:NM_001107147.1,RGD:1310413	sirtuin 4	GO:0046676,GO:0005739,GO:0046889,GO:0047708,GO:0005743,GO:0005759,GO:0006471,GO:0006541,GO:0006974,GO:0061690,GO:0008270,GO:0070403,GO:0010667,GO:0071456,GO:0034979,GO:0072350,GO:0000820,GO:1903217,GO:0034983,GO:0003674,GO:1904182,GO:0046322,GO:0003950	negative regulation of insulin secretion|mitochondrion|positive regulation of lipid biosynthetic process|biotinidase activity|mitochondrial inner membrane|mitochondrial matrix|protein ADP-ribosylation|glutamine metabolic process|cellular response to DNA damage stimulus|lipoamidase activity|zinc ion binding|NAD+ binding|negative regulation of cardiac muscle cell apoptotic process|cellular response…
ENSRNOT00000079451	0	0	0	0	0	0	0	0	0	0	0	0	Chr2	211646424	211647937	+	AC129843.1	NM_001107717.1	7545	antisense	intergenic	downstream	convergent	Fndc7	GeneID:310787,Genbank:NM_001107717.1,RGD:1309189	fibronectin type III domain containing 7
ENSRNOT00000079457	0	0	0.4414035	0.06183586	0	0	1.14E-11	0	0.2347092	0.00339018	0.03403543	2.65E-09	Chr5	142508486	142511865	-	AABR07049886.2
ENSRNOT00000079460	0.7773657	0.001108924	0.01692665	0.1084234	1.512524	0.06267636	0.000179753	0.06800331	7.67E-09	2.225996	0.0860176	0.004018409	Chr3	74226407	74229066	-	LOC100912578	XM_003749502.3	0	sense	genic	exonic	containing	LOC100912578	GeneID:100912578,Genbank:XM_003749502.3,RGD:6486342	stress-70 protein, mitochondrial-like
ENSRNOT00000079472	0	0	0	0	0	0	0	0	0	0	0	0	Chr5	146346178	146348975	+	AABR07049962.1	XM_017593820.1	0	sense	genic	intronic	nested	Csmd2	GeneID:313040,Genbank:XM_017593820.1,RGD:1565728	CUB and Sushi multiple domains 2, transcript variant X1	GO:0016021	integral component of membrane
ENSRNOT00000079478	8.69E-87	0	3.88E-50	0.08856282	0	0.05472622	0.1837332	0.06951148	0.0876652	0.07110766	0	0.2064153	Chr1	228785961	228815673	-	AABR07006311.1	XM_006231114.3	26178	sense	intergenic	upstream	same_strand	Dtx4	GeneID:293774,Genbank:XM_006231114.3,RGD:1311767	deltex E3 ubiquitin ligase 4, transcript variant X1	GO:0008270,GO:0046872	zinc ion binding|metal ion binding	rno04330	Notch signaling pathway
ENSRNOT00000079480	0	0	0	0	0	0	0	0	0	0	0	0	Chr2	205686929	205689323	+	AABR07012752.1	NM_001106458.2	16415	sense	intergenic	downstream	same_strand	Bcas2	GeneID:295334,Genbank:NM_001106458.2,RGD:1306485	breast carcinoma amplified sequence 2	GO:0005813,GO:0006397,GO:0016607,GO:0071007,GO:0071011,GO:0071013,GO:0000974,GO:0005662,GO:0005681	centrosome|mRNA processing|nuclear speck|U2-type catalytic step 2 spliceosome|precatalytic spliceosome|catalytic step 2 spliceosome|Prp19 complex|DNA replication factor A complex|spliceosomal complex	rno03040	Spliceosome
ENSRNOT00000079502	0	0	0	0	0	0	0	0	0	0	0	0	Chr11	16274679	16276051	-	AABR07033292.1
ENSRNOT00000079507	0	0	0	0	0	0	0	0	0	0	0	0	Chr6	60186603	60188063	-	AABR07064011.2	NM_019242.1	35249	sense	intergenic	upstream	same_strand	Ifrd1	GeneID:29596,Genbank:NM_019242.1,RGD:2867	interferon-related developmental regulator 1	GO:0043403,GO:0005737,GO:0045944,GO:0048671,GO:0005886,GO:0007405,GO:0014009,GO:0014706,GO:0030517,GO:0051090,GO:0051091,GO:0042692,GO:0061629,GO:0005634	skeletal muscle tissue regeneration|cytoplasm|positive regulation of transcription by RNA polymerase II|negative regulation of collateral sprouting|plasma membrane|neuroblast proliferation|glial cell proliferation|striated muscle tissue development|negative regulation of axon extension|regulation of DNA binding transcription factor activity|positive regulation of DNA binding transcription factor …
ENSRNOT00000079514	0	0	0	0	0	0	0	0	0	0	0	0	Chr19	8354394	8356917	+	AABR07042781.1
ENSRNOT00000079518	0	0	0	0	0	0	0	0	0	0	0	0	Chr1	146347014	146348053	-	AABR07004495.1	XM_017588812.1	51164	sense	intergenic	downstream	same_strand	Arnt2	GeneID:25243,Genbank:XM_017588812.1,RGD:2154	aryl hydrocarbon receptor nuclear translocator 2, transcript variant X2	GO:0046982,GO:0007420,GO:0001077,GO:0001666,GO:0008284,GO:0001701,GO:0003677,GO:0003700,GO:0005634,GO:0017162,GO:0032355,GO:0005667,GO:0043066,GO:0005737,GO:0045893,GO:0006355,GO:0000978,GO:0045944,GO:0006366,GO:0000981,GO:0007417	protein heterodimerization activity|brain development|transcriptional activator activity, RNA polymerase II proximal promoter sequence-specific DNA binding|response to hypoxia|positive regulation of cell proliferation|in utero embryonic development|DNA binding|DNA binding transcription factor activity|nucleus|aryl hydrocarbon receptor binding|response to estradiol|transcription factor complex|neg…	rno05200,rno05202,rno05211	Pathways in cancer|Transcriptional misregulation in cancers|Renal cell carcinoma
ENSRNOT00000079525	0	0.1659131	0	0.3211931	0.1897274	0	0	0	0.3796738	0	0.1709449	0.1535243	Chr5	118820545	118852144	+	AC121719.1	NM_017033.2	17490	sense	intergenic	downstream	same_strand	Pgm1	GeneID:24645,Genbank:NM_017033.2,RGD:3316	phosphoglucomutase 1	GO:0015629,GO:0004614,GO:0019388,GO:0005737,GO:0005829,GO:0005975,GO:0030018,GO:0005978,GO:0071259,GO:0006006,GO:0000287,GO:0006874,GO:0003674	actin cytoskeleton|phosphoglucomutase activity|galactose catabolic process|cytoplasm|cytosol|carbohydrate metabolic process|Z disc|glycogen biosynthetic process|cellular response to magnetism|glucose metabolic process|magnesium ion binding|cellular calcium ion homeostasis|molecular_function	rno00010,rno00030,rno00052,rno00500,rno00520,rno00230	Glycolysis / Gluconeogenesis|Pentose phosphate pathway|Galactose metabolism|Starch and sucrose metabolism|Amino sugar and nucleotide sugar metabolism|Purine metabolism
ENSRNOT00000079528	0.8892295	0.6637706	0.8277551	0.6979422	0.2820626	0.5903696	1.093501	0.2817091	1.524768	1.160509	0.4811804	0.8320353	Chr10	67107927	67128049	-	AABR07030091.1	XM_006246904.3	56255	antisense	intergenic	downstream	convergent	Rab11fip4	GeneID:303337,Genbank:XM_006246904.3,RGD:1305063	RAB11 family interacting protein 4, transcript variant X3	GO:0032465,GO:0005768,GO:0005813,GO:0042803,GO:0017137,GO:0030139,GO:0030306,GO:0048471,GO:0055038,GO:0030496,GO:1903452,GO:0032154,GO:0000910,GO:0003407,GO:0032456,GO:0005509	regulation of cytokinesis|endosome|centrosome|protein homodimerization activity|Rab GTPase binding|endocytic vesicle|ADP-ribosylation factor binding|perinuclear region of cytoplasm|recycling endosome membrane|midbody|positive regulation of G1 to G0 transition|cleavage furrow|cytokinesis|neural retina development|endocytic recycling|calcium ion binding	rno04144	Endocytosis
ENSRNOT00000079534	0	0	0	0	0	0	0	0	0	0	0	0	Chr10	97347638	97349831	+	AABR07030642.1
ENSRNOT00000079537	0	0	0	0	0	0	0	0	0	0	0	0	Chr7	93611801	93617522	-	AABR07057907.1
ENSRNOT00000079538	5.60E-37	0.04546126	1.12E-43	0	1.31E-57	0	2.37E-87	0.01415667	5.05E-08	0.09932826	5.10E-27	6.88E-28	Chr8	119371728	119381600	+	AABR07073453.1	XM_006244028.1	0	antisense	genic	exonic	overlapping	LOC102556485	GeneID:102556485,Genbank:XM_006244028.1,RGD:7664686	uncharacterized LOC102556485
ENSRNOT00000079540	4.688681	3.919667	4.128782	1.741269	2.960074	2.051303	2.052394	2.32511	2.129858	3.172223	4.2303	2.648589	Chr8	23178097	23181310	+	AABR07069454.1	XM_017596182.1	0	sense	genic	exonic	nested	LOC100911320	GeneID:100911320,Genbank:XM_017596182.1,RGD:6493372	zinc finger protein 709-like, transcript variant X1
ENSRNOT00000079542	0	0	0	0	0	0	0	0	0	0	0	0	Chr2	207870611	207871683	+	AABR07012774.2	NM_031739.3	52092	sense	intergenic	upstream	same_strand	Kcnd3	GeneID:65195,Genbank:NM_031739.3,RGD:68394	potassium voltage-gated channel subfamily D member 3, transcript variant 3	GO:0005250,GO:0005267,GO:0005515,GO:0005886,GO:0005887,GO:0005901,GO:0006813,GO:0043025,GO:0008076,GO:0044325,GO:0046872,GO:0051260,GO:0071435,GO:1902282,GO:0071773,GO:0071805,GO:1990573,GO:0005216,GO:0005249,GO:0016020,GO:0016021,GO:0030425,GO:0034705,GO:0086009,GO:0034765,GO:0086091,GO:0042383,GO:0043005,GO:0097038,GO:0097623,GO:0098915,GO:0099625	A-type (transient outward) potassium channel activity|potassium channel activity|protein binding|plasma membrane|integral component of plasma membrane|caveola|potassium ion transport|neuronal cell body|voltage-gated potassium channel complex|ion channel binding|metal ion binding|protein homooligomerization|potassium ion export|voltage-gated potassium channel activity involved in ventricular cardi…
ENSRNOT00000079555	0	0	0.18652	0	0	0	0	0	0.3823403	0	0.168269	0	Chr14	83082182	83083906	+	AC109660.1	NM_001107229.1	5094	antisense	intergenic	downstream	convergent	Depdc5	GeneID:305464,Genbank:NM_001107229.1,RGD:1311535	DEP domain containing 5	GO:0044877,GO:0005764,GO:0048471,GO:0005765,GO:1904262,GO:0005774,GO:0005829,GO:0010506,GO:0032007,GO:1990130,GO:0034198,GO:0035556,GO:0005096,GO:0043547	protein-containing complex binding|lysosome|perinuclear region of cytoplasm|lysosomal membrane|negative regulation of TORC1 signaling|vacuolar membrane|cytosol|regulation of autophagy|negative regulation of TOR signaling|GATOR1 complex|cellular response to amino acid starvation|intracellular signal transduction|GTPase activator activity|positive regulation of GTPase activity	rno04150	mTOR signaling pathway
ENSRNOT00000079557	0	0	0	0	0	0	0	0	0	0	0	0	Chr16	82331774	82341588	+	AABR07072528.4	XM_006253475.3	43683	antisense	intergenic	upstream	divergent	Spaca7	GeneID:689077,Genbank:XM_006253475.3,RGD:1597409	sperm acrosome associated 7	GO:0007162,GO:0007338,GO:0016998,GO:0050829,GO:0050830,GO:0001669,GO:0003796,GO:0005615	negative regulation of cell adhesion|single fertilization|cell wall macromolecule catabolic process|defense response to Gram-negative bacterium|defense response to Gram-positive bacterium|acrosomal vesicle|lysozyme activity|extracellular space
ENSRNOT00000079564	0	0	0	0	0	0	0	0	0	0	0.8812257	0	Chr3	160993245	161014092	+	AABR07054565.1	NM_173109.1	4410	sense	intergenic	upstream	same_strand	Wfdc2	GeneID:286888,Genbank:NM_173109.1,RGD:628757	WAP four-disulfide core domain 2	GO:0019828,GO:0004867,GO:0004869,GO:0010951	aspartic-type endopeptidase inhibitor activity|serine-type endopeptidase inhibitor activity|cysteine-type endopeptidase inhibitor activity|negative regulation of endopeptidase activity
ENSRNOT00000079570	0	0	0	0	0	0	0	0	0	0	0	0	Chr14	26654300	26655730	+	AABR07014690.1	NM_001108860.1	7121	sense	intergenic	upstream	same_strand	Tecrl	GeneID:364134,Genbank:NM_001108860.1,RGD:1304608	trans-2,3-enoyl-CoA reductase-like	GO:0016627,GO:0042761,GO:0055114,GO:0005783,GO:0016021,GO:0016491	oxidoreductase activity, acting on the CH-CH group of donors|very long-chain fatty acid biosynthetic process|oxidation-reduction process|endoplasmic reticulum|integral component of membrane|oxidoreductase activity
ENSRNOT00000079578	0.3021052	0.09702234	0.1549629	0.1740027	0	1.66E-24	8.43E-27	2.60E-25	0.5149418	0.5886058	0.51302	0.1762675	Chr7	93329	100652	-	AABR07055146.1
ENSRNOT00000079581	0	0	0	0	0	0	0	0	0	0	0	0	Chr13	23456217	23468453	+	AABR07020367.1
ENSRNOT00000079586	0.5709025	0.5647013	0.5879881	0.2419052	0.2853314	0	0.7122829	0.536378	0	0.5134398	0.2836771	0	Chr8	129156134	129157928	-	AABR07071747.1	NM_001106867.1	184	antisense	intergenic	upstream	divergent	Eif1b	GeneID:301068,Genbank:NM_001106867.1,RGD:1309241	eukaryotic translation initiation factor 1B	GO:0003743,GO:0006413	translation initiation factor activity|translational initiation	rno03013	RNA transport
ENSRNOT00000079589	0	0	0	0	0	0	0	0	0	0	0	0	Chr2	33995882	34007096	-	AABR07007896.1	XM_017591185.1	43076	sense	intergenic	upstream	same_strand	Erbin	GeneID:365661,Genbank:XM_017591185.1,RGD:1562952	erbb2 interacting protein, transcript variant X7	GO:0032496,GO:0005634,GO:0070433,GO:0005737,GO:0071356,GO:0005886,GO:0006605,GO:0007165,GO:0016323,GO:0016607,GO:0071638,GO:0030054,GO:0030056,GO:0005102,GO:0032088,GO:0005176,GO:0032495,GO:0005178	response to lipopolysaccharide|nucleus|negative regulation of nucleotide-binding oligomerization domain containing 2 signaling pathway|cytoplasm|cellular response to tumor necrosis factor|plasma membrane|protein targeting|signal transduction|basolateral plasma membrane|nuclear speck|negative regulation of monocyte chemotactic protein-1 production|cell junction|hemidesmosome|signaling receptor bin…	rno04621	NOD-like receptor signaling pathway
ENSRNOT00000079592	0	0	0	0	0	0	0	0	0	0	0	0	Chr12	42216675	42217539	-	AABR07036407.1	XM_006249388.3	68449	antisense	intergenic	downstream	convergent	Tbx5	GeneID:304514,Genbank:XM_006249388.3,RGD:1305702	T-box 5, transcript variant X2	GO:0002009,GO:0003166,GO:0003181,GO:0003197,GO:0005634,GO:0003218,GO:0005667,GO:0005737,GO:0003229,GO:0006355,GO:0006366,GO:0030326,GO:0007267,GO:0030336,GO:0032991,GO:0000977,GO:0045944,GO:0032993,GO:0000978,GO:0048513,GO:0051891,GO:0000981,GO:0055007,GO:0001228,GO:0060039,GO:0003281,GO:0003283,GO:0003677,GO:0003700,GO:0007389,GO:0007507,GO:0008134,GO:0008285,GO:0035115,GO:0030324,GO:0035136,GO:…	morphogenesis of an epithelium|bundle of His development|atrioventricular valve morphogenesis|endocardial cushion development|nucleus|cardiac left ventricle formation|transcription factor complex|cytoplasm|ventricular cardiac muscle tissue development|regulation of transcription, DNA-templated|transcription by RNA polymerase II|embryonic limb morphogenesis|cell-cell signaling|negative regulation …
ENSRNOT00000079596	0	0	0	0	0	0	0	0	0	0	0	0	Chr5	148495134	148496017	-	AABR07050017.2	NM_001031656.1	2902	sense	intergenic	upstream	same_strand	Serinc2	GeneID:313057,Genbank:NM_001031656.1,RGD:1311396	serine incorporator 2	GO:0006665,GO:0015194,GO:0015825,GO:0016020,GO:0016021,GO:0030674,GO:1904219,GO:1904222,GO:0005789,GO:0005886,GO:0006658	sphingolipid metabolic process|L-serine transmembrane transporter activity|L-serine transport|membrane|integral component of membrane|protein binding, bridging|positive regulation of CDP-diacylglycerol-serine O-phosphatidyltransferase activity|positive regulation of serine C-palmitoyltransferase activity|endoplasmic reticulum membrane|plasma membrane|phosphatidylserine metabolic process
ENSRNOT00000079605	0	0	0	0	0	0	0	0	0	6.27E-10	0	0	Chr12	22288652	22295269	+	AABR07035778.1	XM_017598593.1	0	sense	genic	exonic	nested	Zan	GeneID:304379,Genbank:XM_017598593.1,RGD:1305044	zonadhesin, transcript variant X1	GO:2000359	regulation of binding of sperm to zona pellucida
ENSRNOT00000079616	0	0.03588503	0.03985439	0	0	0	0	0.002428041	0	0	0	0.001957114	Chr1	88970768	88977882	+	AABR07002910.1	XM_008759248.2	0	sense	genic	exonic	overlapping	RGD1560986	GeneID:292786,Genbank:XM_008759248.2,RGD:1560986	similar to Gene model 1082, transcript variant X4
ENSRNOT00000079620	0	0	0	0	0	0	0	0	0	0	0	0	Chr7	34176190	34178080	+	AABR07056637.1	XM_006241265.3	26589	antisense	intergenic	upstream	divergent	Elk3	GeneID:362871,Genbank:XM_006241265.3,RGD:1307764	ELK3, ETS-domain protein, transcript variant X1	GO:0006366,GO:0001525,GO:0030154,GO:0003677,GO:0032422,GO:0003700,GO:0003714,GO:0005634,GO:0005654,GO:0042060,GO:0043565,GO:0005737,GO:0045892,GO:0005739,GO:0045893,GO:0000978,GO:0045944,GO:0006355,GO:0000981,GO:0006357,GO:0001077	transcription by RNA polymerase II|angiogenesis|cell differentiation|DNA binding|purine-rich negative regulatory element binding|DNA binding transcription factor activity|transcription corepressor activity|nucleus|nucleoplasm|wound healing|sequence-specific DNA binding|cytoplasm|negative regulation of transcription, DNA-templated|mitochondrion|positive regulation of transcription, DNA-templated|R…
ENSRNOT00000079623	0	0	0	0	0	0	0	0	0	0	0	0	Chr13	90160350	90167391	+	AABR07021760.1	NM_001109078.1	17154	sense	intergenic	upstream	same_strand	Slamf1	GeneID:498286,Genbank:NM_001109078.1,RGD:1560634	signaling lymphocytic activation molecule family member 1	GO:0042802,GO:0002277,GO:0045335,GO:0002725,GO:0046330,GO:0009897,GO:0009986,GO:0010759,GO:0016021,GO:0031338,GO:0050790,GO:0032695,GO:0070374,GO:0032715,GO:1902714,GO:0032720,GO:1902715,GO:0035744,GO:0001779,GO:2000349,GO:0038023,GO:0001787,GO:2000510,GO:0042104,GO:0002232	identical protein binding|myeloid dendritic cell activation involved in immune response|phagocytic vesicle|negative regulation of T cell cytokine production|positive regulation of JNK cascade|external side of plasma membrane|cell surface|positive regulation of macrophage chemotaxis|integral component of membrane|regulation of vesicle fusion|regulation of catalytic activity|negative regulation of …	rno05162	Measles
ENSRNOT00000079627	2.78E-09	4.80E-24	0	7.61E-25	0.005813379	4.33E-11	2.29E-21	8.93E-76	1.08E-07	6.51E-20	3.96E-06	0.0530236	Chr18	65734094	65738018	+	AABR07032439.1	NM_001106137.1	11089	antisense	intergenic	downstream	convergent	Poli	GeneID:291526,Genbank:NM_001106137.1,RGD:1305212	polymerase (DNA) iota	GO:0016607,GO:0019985,GO:0036464,GO:0071494,GO:0003684,GO:0003887,GO:0005622	nuclear speck|translesion synthesis|cytoplasmic ribonucleoprotein granule|cellular response to UV-C|damaged DNA binding|DNA-directed DNA polymerase activity|intracellular	rno03460	Fanconi anemia pathway
ENSRNOT00000079629	0	0	0	0	0	0	0	0	0	0	0	0	Chr2	56195186	56218051	-	AABR07008399.1	XM_006232012.3	31664	sense	intergenic	upstream	same_strand	Osmr	GeneID:310132,Genbank:XM_006232012.3,RGD:1302983	oncostatin M receptor, transcript variant X1	GO:0034097,GO:0004924,GO:0038165,GO:0005900,GO:0008284,GO:0009897,GO:0016021,GO:0016324,GO:0019221,GO:0019838,GO:0004896,GO:0019955	response to cytokine|oncostatin-M receptor activity|oncostatin-M-mediated signaling pathway|oncostatin-M receptor complex|positive regulation of cell proliferation|external side of plasma membrane|integral component of membrane|apical plasma membrane|cytokine-mediated signaling pathway|growth factor binding|cytokine receptor activity|cytokine binding	rno04630,rno04151,rno04060	Jak-STAT signaling pathway|PI3K-Akt signaling pathway|Cytokine-cytokine receptor interaction
ENSRNOT00000079638	0	0	0	0	2.95E-46	0	0	0	0	0	0	0	Chr4	162999534	163008828	+	AABR07062157.1	XM_017593052.1	0	sense	genic	exonic	nested	LOC108350772	GeneID:108350772,Genbank:XM_017593052.1	uncharacterized LOC108350772, transcript variant X1
ENSRNOT00000079642	0	0	0	0	0	0	0	0	0	0	0	0	Chr1	94451268	94454182	-	AABR07003040.1	XM_006228904.3	31648	sense	intergenic	downstream	same_strand	Ccne1	GeneID:25729,Genbank:XM_006228904.3,RGD:2294	cyclin E1, transcript variant X1	GO:0005634,GO:0005654,GO:0005737,GO:0005813,GO:0006270,GO:0016538,GO:0019901,GO:0006468,GO:0031100,GO:0031670,GO:0032355,GO:0051726,GO:0032570,GO:0070192,GO:0033197,GO:0097134,GO:0034097,GO:1903827,GO:0000082,GO:0000122,GO:0000307,GO:0000723,GO:0001547,GO:0001889,GO:0005515,GO:0007129,GO:0010243,GO:0014070,GO:0014074,GO:0016055,GO:0042493,GO:0016301,GO:0044877,GO:0045471,GO:0045597,GO:0045859,GO:…	nucleus|nucleoplasm|cytoplasm|centrosome|DNA replication initiation|cyclin-dependent protein serine/threonine kinase regulator activity|protein kinase binding|protein phosphorylation|animal organ regeneration|cellular response to nutrient|response to estradiol|regulation of cell cycle|response to progesterone|chromosome organization involved in meiotic cell cycle|response to vitamin E|cyclin E1-C…	rno04151,rno04110,rno04114,rno04115,rno04218,rno05200,rno05206,rno05203,rno05226,rno05215,rno05222,rno04934,rno05162,rno05161,rno05165	PI3K-Akt signaling pathway|Cell cycle|Oocyte meiosis|p53 signaling pathway|Cellular senescence|Pathways in cancer|MicroRNAs in cancer|Viral carcinogenesis|Gastric cancer|Prostate cancer|Small cell lung cancer|Cushing's syndrome|Measles|Hepatitis B|Human papillomavirus infection
ENSRNOT00000079647	0	0	0	0	0	0	0	0	0	0	0	0	Chr2	82506386	82507406	-	AABR07008991.1
ENSRNOT00000079649	0.01941774	0	0	0	0.018433	0	0.03077434	0	0	0.01643232	0.03694868	0	Chr6	9626112	9635740	-	AABR07062800.1	NM_017171.1	0	antisense	genic	intronic	nested	Prkce	GeneID:29340,Genbank:NM_017171.1,RGD:61925	protein kinase C, epsilon	GO:0004699,GO:0005102,GO:0005515,GO:0005524,GO:0005634,GO:0005737,GO:0005739,GO:0008047,GO:0005783,GO:0010634,GO:0005794,GO:0010763,GO:0030838,GO:0010811,GO:0010917,GO:0031397,GO:0016020,GO:0031663,GO:0032024,GO:0032230,GO:0000139,GO:0043123,GO:0032467,GO:0002281,GO:0043278,GO:0003785,GO:0043410,GO:0046872,GO:0004674,GO:0048471,GO:0004697,GO:0050730,GO:0071944,GO:0050996,GO:0090303,GO:0051209,GO:…	calcium-independent protein kinase C activity|signaling receptor binding|protein binding|ATP binding|nucleus|cytoplasm|mitochondrion|enzyme activator activity|endoplasmic reticulum|positive regulation of epithelial cell migration|Golgi apparatus|positive regulation of fibroblast migration|positive regulation of actin filament polymerization|positive regulation of cell-substrate adhesion|negative …	rno04371,rno04071,rno04022,rno04530,rno04666,rno04925,rno04270,rno04750,rno05206,rno04930,rno04931,rno04933	Apelin signaling pathway|Sphingolipid signaling pathway|cGMP - PKG signaling pathway|Tight junction|Fc gamma R-mediated phagocytosis|Aldosterone synthesis and secretion|Vascular smooth muscle contraction|Inflammatory mediator regulation of TRP channels|MicroRNAs in cancer|Type II diabetes mellitus|Insulin resistance|AGE-RAGE signaling pathway in diabetic complications
ENSRNOT00000079653	0	0	0	0	0	0	0	0	0	0	0	0	Chr18	74862172	74863726	+	AC114093.1	NM_019347.2	0	antisense	genic	intronic	nested	Slc14a2	GeneID:54302,Genbank:NM_019347.2,RGD:3689	solute carrier family 14 member 2, transcript variant 1	GO:0015204,GO:0015840,GO:0016021,GO:0016324,GO:0050839,GO:0071918,GO:0005515,GO:0005886,GO:0009414	urea transmembrane transporter activity|urea transport|integral component of membrane|apical plasma membrane|cell adhesion molecule binding|urea transmembrane transport|protein binding|plasma membrane|response to water deprivation
ENSRNOT00000079662	0	0	0	0	0.8969308	0	0	0	8.98E-24	0	0	0	Chr2	29784402	29786727	+	AABR07007833.2	NM_019217.1	15652	antisense	intergenic	upstream	divergent	Map1b	GeneID:29456,Genbank:NM_019217.1,RGD:3043	microtubule-associated protein 1B	GO:0005543,GO:0005829,GO:0005856,GO:0005874,GO:0008017,GO:0005875,GO:0009611,GO:0009612,GO:0009743,GO:0009987,GO:0010035,GO:0030425,GO:0014012,GO:0030426,GO:0014069,GO:0031114,GO:0031116,GO:0031667,GO:0032355,GO:0032387,GO:0000226,GO:0045773,GO:0001578,GO:0033189,GO:0036477,GO:0047497,GO:0001750,GO:0048471,GO:0003779,GO:0048666,GO:0048675,GO:0005515,GO:0048678,GO:0005886,GO:0007026,GO:0007399,GO:…	phospholipid binding|cytosol|cytoskeleton|microtubule|microtubule binding|microtubule associated complex|response to wounding|response to mechanical stimulus|response to carbohydrate|cellular process|response to inorganic substance|dendrite|peripheral nervous system axon regeneration|growth cone|postsynaptic density|regulation of microtubule depolymerization|positive regulation of microtubule pol…
ENSRNOT00000079674	0	0	0	0	0	0	0	0	0	0	0	0	Chr19	52884732	52887505	-	AABR07044011.1	XM_017601301.1	0	antisense	genic	intronic	nested	RGD1304884	GeneID:307907,Genbank:XM_017601301.1,RGD:1304884	similar to RIKEN cDNA 6430548M08, transcript variant X1
ENSRNOT00000079681	0	0	0	0	0	0	0	0	0	0	0	0	Chr5	127122904	127123835	-	AABR07049535.2	XM_006238561.2	0	antisense	genic	intronic	nested	Glis1	GeneID:298732,Genbank:XM_006238561.2,RGD:1308030	GLIS family zinc finger 1	GO:0001228,GO:0003674,GO:0003677,GO:0005575,GO:0005634,GO:0006357,GO:0006366,GO:0008150,GO:0045893,GO:0045944,GO:0000122,GO:0000977,GO:0001227	transcriptional activator activity, RNA polymerase II transcription regulatory region sequence-specific DNA binding|molecular_function|DNA binding|cellular_component|nucleus|regulation of transcription by RNA polymerase II|transcription by RNA polymerase II|biological_process|positive regulation of transcription, DNA-templated|positive regulation of transcription by RNA polymerase II|negative reg…
ENSRNOT00000079686	0	0	0	0	0	0	0	0	0	0.09290262	0	0	Chr11	80051313	80057165	+	AABR07034586.1
ENSRNOT00000079699	0	0	0	0	0	0	0	0	0	0	0	0	Chr2	87896256	87898224	-	AABR07009161.1	NM_001047946.1	59139	antisense	intergenic	upstream	divergent	LOC499565	GeneID:499565,Genbank:NM_001047946.1,RGD:1563710	LRRGT00038
ENSRNOT00000079701	0.4527713	0.8946634	0.5947993	1.74E-31	0.1662063	0.000830694	0.1243615	0.377225	1.818622	0.5323098	0.2307294	0.6901972	Chr19	52065345	52067331	+	AABR07044001.3	NM_001014271.1	0	antisense	genic	intronic	nested	LOC367515	GeneID:367515,Genbank:NM_001014271.1,RGD:1359286	similar to RIKEN cDNA 1700081O22
ENSRNOT00000079705	0	0	0	0	0	0	0	0	0	0	0	0	Chr7	144659524	144677413	-	AABR07058935.1	XM_008765667.2	6935	antisense	intergenic	downstream	convergent	Hoxc4	GeneID:24459,Genbank:XM_008765667.2,RGD:1586210	homeo box C4, transcript variant X1	GO:0071837,GO:0001205,GO:0001501,GO:1904840,GO:0005634,GO:0006366,GO:0009952,GO:1990792,GO:0045944,GO:0048562,GO:0000980,GO:0051216	HMG box domain binding|transcriptional activator activity, RNA polymerase II distal enhancer sequence-specific DNA binding|skeletal system development|positive regulation of male germ-line stem cell asymmetric division|nucleus|transcription by RNA polymerase II|anterior/posterior pattern specification|cellular response to glial cell derived neurotrophic factor|positive regulation of transcription…
ENSRNOT00000079713	0	0	0	0	0	0	0	0	0	0	0	0	Chr2	51597524	51613880	-	AABR07008287.1	NM_012951.1	59600	antisense	intergenic	upstream	divergent	Fgf10	GeneID:25443,Genbank:NM_012951.1,RGD:2606	fibroblast growth factor 10	GO:0060173,GO:0060174,GO:0060425,GO:0060428,GO:0005104,GO:0060430,GO:0060436,GO:0060441,GO:0005111,GO:0060667,GO:0060445,GO:0005575,GO:0060879,GO:0060447,GO:0005615,GO:0060915,GO:0060449,GO:0005634,GO:0061033,GO:0008544,GO:0061115,GO:0008589,GO:0005886,GO:0070075,GO:0009880,GO:0006935,GO:0070352,GO:0009887,GO:0070371,GO:0009986,GO:0070374,GO:0010468,GO:0070384,GO:0010469,GO:0031012,GO:0010631,GO:…	limb development|limb bud formation|lung morphogenesis|lung epithelium development|fibroblast growth factor receptor binding|lung saccule development|bronchiole morphogenesis|epithelial tube branching involved in lung morphogenesis|type 2 fibroblast growth factor receptor binding|branch elongation involved in salivary gland morphogenesis|branching involved in salivary gland morphogenesis|cellular…	rno04014,rno04015,rno04010,rno04151,rno04810,rno05200,rno05226,rno05218,rno05224	Ras signaling pathway|Rap1 signaling pathway|MAPK signaling pathway|PI3K-Akt signaling pathway|Regulation of actin cytoskeleton|Pathways in cancer|Gastric cancer|Melanoma|Breast cancer
ENSRNOT00000079714	0	0	0	0	0	0	0	0	0	0	0	0	Chr18	72920406	72921601	-	AABR07032593.1
ENSRNOT00000079720	0	0	0	0	0	2.96E-24	0	0	0	0	0	0	ChrX	157347219	157353457	+	AABR07042454.2	XM_006229555.3	0	sense	genic	exonic	overlapping	Haus7	GeneID:293844,Genbank:XM_006229555.3,RGD:1562991	HAUS augmin-like complex, subunit 7, transcript variant X1	GO:0051225,GO:0070652,GO:0005813,GO:0007098,GO:0031996	spindle assembly|HAUS complex|centrosome|centrosome cycle|thioesterase binding
ENSRNOT00000079739	0.08571057	0.463404	1.153699	0.000272077	0.1505296	0.008742635	0.6667564	0.05263932	0.05902629	0.06578446	0.08004761	1.222049	Chr7	70257099	70264927	-	AABR07057421.6	XM_006241502.3	18756	antisense	intergenic	upstream	divergent	Ctdsp2	GeneID:100365370,Genbank:XM_006241502.3,RGD:2319209	CTD small phosphatase 2, transcript variant X2	GO:0008420,GO:2000134,GO:0001933,GO:0004721,GO:0006470	CTD phosphatase activity|negative regulation of G1/S transition of mitotic cell cycle|negative regulation of protein phosphorylation|phosphoprotein phosphatase activity|protein dephosphorylation
ENSRNOT00000079740	0.8947484	0.9950287	0.7192685	2.4487	0.8812997	1.36169	1.408265	1.391773	1.026145	2.979744	1.803321	1.901675	Chr7	75852610	75856798	+	LOC102555534	XM_006241550.3	0	sense	genic	exonic	overlapping	LOC102555534	GeneID:102555534,Genbank:XM_006241550.3,RGD:7590658	vacuolar protein sorting-associated protein 13B-like
ENSRNOT00000079741	0	0.3463943	0	7.86E-24	0.3864468	0	0.3096092	0.6827028	0	0	0	0	Chr2	204033548	204034066	+	AABR07012728.1	NM_012504.1	1525	antisense	intergenic	upstream	divergent	Atp1a1	GeneID:24211,Genbank:NM_012504.1,RGD:2167	ATPase Na+/K+ transporting subunit alpha 1	GO:0005783,GO:0005794,GO:0005886,GO:0005890,GO:0005901,GO:0016020,GO:0006813,GO:0006814,GO:0016021,GO:0006883,GO:0016311,GO:0016323,GO:0016324,GO:0016791,GO:0036376,GO:0019901,GO:0042383,GO:0019904,GO:0030007,GO:0042493,GO:0043209,GO:0043531,GO:0043548,GO:0002026,GO:0090662,GO:0045121,GO:0002028,GO:1903416,GO:0045822,GO:0005391,GO:0045823,GO:1990239,GO:1990573,GO:0005515,GO:0005524,GO:0005768,GO:…	endoplasmic reticulum|Golgi apparatus|plasma membrane|sodium:potassium-exchanging ATPase complex|caveola|membrane|potassium ion transport|sodium ion transport|integral component of membrane|cellular sodium ion homeostasis|dephosphorylation|basolateral plasma membrane|apical plasma membrane|phosphatase activity|sodium ion export across plasma membrane|protein kinase binding|sarcolemma|protein doma…	rno04024,rno04022,rno04911,rno04918,rno04919,rno04925,rno04260,rno04261,rno04970,rno04971,rno04972,rno04976,rno04973,rno04974,rno04978,rno04960,rno04961,rno04964	cAMP signaling pathway|cGMP - PKG signaling pathway|Insulin secretion|Thyroid hormone synthesis|Thyroid hormone signaling pathway|Aldosterone synthesis and secretion|Cardiac muscle contraction|Adrenergic signaling in cardiomyocytes|Salivary secretion|Gastric acid secretion|Pancreatic secretion|Bile secretion|Carbohydrate digestion and absorption|Protein digestion and absorption|Mineral absorption…
ENSRNOT00000079749	0	0	0	0	0	0	0	0	0	0	0	0	Chr15	73988124	74047690	+	AABR07018807.1
ENSRNOT00000079751	0	0	0	0	0	0	0	3.97E-30	0	0	0	0	Chr15	23381757	23382263	+	AABR07017491.1	XM_006251790.3	4307	antisense	intergenic	upstream	divergent	LOC102546754	GeneID:102546754,Genbank:XM_006251790.3,RGD:7574043	beclin 1-associated autophagy-related key regulator-like, transcript variant X1
ENSRNOT00000079756	6.72E-43	0	0.1000791	0.1222816	0.02697792	0	0.01907413	0	0	0	2.63E-35	2.87E-38	Chr18	15553975	15558178	-	AABR07031489.1	NM_001101000.1	0	antisense	genic	intronic	nested	Mapre2	GeneID:679221,Genbank:NM_001101000.1,RGD:1590736	microtubule-associated protein, RP/EB family, member 2	GO:0035371,GO:0042802,GO:0051301,GO:0005874,GO:0008017,GO:0015630	microtubule plus-end|identical protein binding|cell division|microtubule|microtubule binding|microtubule cytoskeleton
ENSRNOT00000079761	11.88525	13.04357	14.50002	16.43802	11.31011	16.06895	12.12912	18.44615	12.44807	12.57572	18.97022	10.55761	Chr3	60249518	60253140	-	AABR07052529.1	XM_017592358.1	0	sense	genic	intronic	nested	LOC108350583	GeneID:108350583,Genbank:XM_017592358.1	translation initiation factor IF-2-like
ENSRNOT00000079772	0	0.2918521	0	0.2700576	1.603905	0	0.5148054	0	0.3425476	0	0.3112009	0	Chr14	100131486	100133859	-	AC098180.2	XM_008770433.2	0	antisense	genic	exonic	overlapping	Fbxo48	GeneID:364205,Genbank:XM_008770433.2,RGD:1309073	F-box protein 48, transcript variant X1
ENSRNOT00000079780	0	0	0	0	0	0	0	0	0	0	0	0	Chr5	172890995	172891957	-	AC130035.2	XM_002729579.4	1646	antisense	intergenic	downstream	convergent	Tmem52	GeneID:100362283,Genbank:XM_002729579.4,RGD:2318502	transmembrane protein 52, transcript variant X2	GO:0016021	integral component of membrane
ENSRNOT00000079787	0	0	0	0	0	0	0	0	0	0	0	0	Chr5	107945180	107963084	+	AABR07049156.1	XM_017593150.1	87752	antisense	intergenic	upstream	divergent	Cdkn2b	GeneID:25164,Genbank:XM_017593150.1,RGD:2324	cyclin-dependent kinase inhibitor 2B, transcript variant X3	GO:0005634,GO:0005737,GO:0007050,GO:0030858,GO:0031668,GO:0007093,GO:0031670,GO:0034097,GO:0042326,GO:0048536,GO:0050680,GO:0000079,GO:0000086,GO:0001889,GO:0003674,GO:0004861,GO:0007568,GO:0008285,GO:0014070,GO:0019901,GO:0030219,GO:0060253,GO:0071560,GO:0030511,GO:0071901,GO:1902807,GO:2000134	nucleus|cytoplasm|cell cycle arrest|positive regulation of epithelial cell differentiation|cellular response to extracellular stimulus|mitotic cell cycle checkpoint|cellular response to nutrient|response to cytokine|negative regulation of phosphorylation|spleen development|negative regulation of epithelial cell proliferation|regulation of cyclin-dependent protein serine/threonine kinase activity|…	rno04350,rno04068,rno04110,rno04218,rno05200,rno05203,rno05226,rno05222,rno04934,rno05166	TGF-beta signaling pathway|FoxO signaling pathway|Cell cycle|Cellular senescence|Pathways in cancer|Viral carcinogenesis|Gastric cancer|Small cell lung cancer|Cushing's syndrome|HTLV-I infection
ENSRNOT00000079789	0	0	0	0	0	0	0	0	0	0	0	0	Chr10	82582078	82582580	-	AABR07030363.1	XM_008768249.2	6256	sense	intergenic	upstream	same_strand	Tmem92	GeneID:690666,Genbank:XM_008768249.2,RGD:1593405	transmembrane protein 92	GO:0005634,GO:0005654	nucleus|nucleoplasm
ENSRNOT00000079790	4.26E-06	6.16E-11	1.07E-08	1.05E-24	1.86E-07	0.004519169	3.31E-07	1.34E-19	5.68E-16	2.03E-11	0.000976402	5.94E-18	Chr7	10168190	10169458	+	AABR07055801.1	XM_003750273.4	0	sense	genic	exonic	nested	LOC501230	GeneID:501230,Genbank:XM_003750273.4,RGD:1589625	similar to nidogen 2, transcript variant X1
ENSRNOT00000079791	0	0	0	8.24E-71	3.39E-103	1.50E-89	1.22E-89	0	8.65E-93	4.19E-68	0.07372179	0.02169035	Chr3	125230038	125250078	+	AABR07053771.1	NM_198779.1	16440	antisense	intergenic	upstream	divergent	Gpcpd1	GeneID:362219,Genbank:NM_198779.1,RGD:735140	glycerophosphocholine phosphodiesterase 1	GO:0007519,GO:0008889,GO:0030643,GO:0046475,GO:0047389,GO:2001070,GO:0005737,GO:0005829	skeletal muscle tissue development|glycerophosphodiester phosphodiesterase activity|cellular phosphate ion homeostasis|glycerophospholipid catabolic process|glycerophosphocholine phosphodiesterase activity|starch binding|cytoplasm|cytosol	rno00564,rno05231	Glycerophospholipid metabolism|Choline metabolism in cancer
ENSRNOT00000079800	0.1464225	0.05326338	3.639689	2.11E-65	9.90E-86	1.20E-80	2.007371	0.4682729	0.2926489	0.231356	0.5251649	0.4606628	Chr3	133764580	133779159	-	AABR07053953.1
ENSRNOT00000079809	0.3311352	2.38E-24	0.823109	1.61E-25	2.12E-25	1.77E-25	1.16E-26	6.19E-24	2.89E-24	6.88E-26	0.3839888	2.96E-25	Chr5	25339368	25341042	+	AABR07047256.1	NM_001106637.1	0	sense	genic	exonic	overlapping	Gem	GeneID:297902,Genbank:NM_001106637.1,RGD:1307386	GTP binding protein overexpressed in skeletal muscle	GO:0005525,GO:0005634,GO:0007165,GO:0009898,GO:0019003,GO:0030496,GO:0051233,GO:0051276,GO:0051310,GO:0072686,GO:0000278,GO:0000287,GO:0003924	GTP binding|nucleus|signal transduction|cytoplasmic side of plasma membrane|GDP binding|midbody|spindle midzone|chromosome organization|metaphase plate congression|mitotic spindle|mitotic cell cycle|magnesium ion binding|GTPase activity
ENSRNOT00000079814	0	0	0	0	0	0	0	0	0	0	0	0	Chr17	27869839	27876967	-	AABR07027390.3	NM_053346.1	48087	sense	intergenic	downstream	same_strand	Nrn1	GeneID:83834,Genbank:NM_053346.1,RGD:621586	neuritin 1	GO:0030054,GO:0032281,GO:0042803,GO:0045202,GO:0046658,GO:0046982,GO:1990138,GO:0005615,GO:0007399	cell junction|AMPA glutamate receptor complex|protein homodimerization activity|synapse|anchored component of plasma membrane|protein heterodimerization activity|neuron projection extension|extracellular space|nervous system development
ENSRNOT00000079817	0	0	0	0	0	0	0	0	0	0	0	0	Chr13	37138019	37139766	-	AABR07020736.1
ENSRNOT00000079818	0	0	0	0	0	0	0	0	0	0	0	0	Chr13	93936184	93937120	-	AABR07021823.2	NM_001107198.1	0	antisense	genic	exonic	overlapping	Exo1	GeneID:305000,Genbank:NM_001107198.1,RGD:1309465	exonuclease 1	GO:0045145,GO:0003682,GO:0045190,GO:0005575,GO:0048256,GO:0005634,GO:0005654,GO:0005886,GO:0006298,GO:0051908,GO:0006310,GO:0090305,GO:0008150,GO:0016446,GO:0016604,GO:0002455,GO:0003674,GO:0035312,GO:0003677	single-stranded DNA 5'-3' exodeoxyribonuclease activity|chromatin binding|isotype switching|cellular_component|flap endonuclease activity|nucleus|nucleoplasm|plasma membrane|mismatch repair|double-stranded DNA 5'-3' exodeoxyribonuclease activity|DNA recombination|nucleic acid phosphodiester bond hydrolysis|biological_process|somatic hypermutation of immunoglobulin genes|nuclear body|humoral immun…	rno03430	Mismatch repair
ENSRNOT00000079820	1.36E-20	0.4294985	5.93E-07	1.033744	0.9734434	0.6952236	0.7972835	0.06407281	0.1845325	0.2599478	0.001444033	0.099711	Chr1	215908373	215986959	-	AC099449.1	NM_019130.2	50339	sense	intergenic	upstream	same_strand	Ins2	GeneID:24506,Genbank:NM_019130.2,RGD:2916	insulin 2	GO:0005159,GO:0005179,GO:0005615,GO:0008150,GO:0005634,GO:0008270,GO:0005732,GO:0008284,GO:0005737,GO:0008286,GO:0009749,GO:0010033,GO:0030546,GO:0010468,GO:0031667,GO:0032148,GO:0010469,GO:0032270,GO:0032460,GO:0032868,GO:0032880,GO:0000122,GO:0044877,GO:0033861,GO:0000165,GO:0045725,GO:0034214,GO:0000187,GO:0045740,GO:0042060,GO:0045818,GO:0002020,GO:0045821,GO:0045840,GO:0002674,GO:0045861,GO:…	insulin-like growth factor receptor binding|hormone activity|extracellular space|biological_process|nucleus|zinc ion binding|small nucleolar ribonucleoprotein complex|positive regulation of cell proliferation|cytoplasm|insulin receptor signaling pathway|response to glucose|response to organic substance|receptor activator activity|regulation of gene expression|response to nutrient levels|activatio…	rno04014,rno04015,rno04010,rno04066,rno04068,rno04072,rno04022,rno04151,rno04152,rno04150,rno04140,rno04114,rno04810,rno04911,rno04910,rno04923,rno04913,rno04914,rno04917,rno04960,rno04211,rno04213,rno05215,rno04930,rno04940,rno04950,rno04932,rno04931	Ras signaling pathway|Rap1 signaling pathway|MAPK signaling pathway|HIF-1 signaling pathway|FoxO signaling pathway|Phospholipase D signaling pathway|cGMP - PKG signaling pathway|PI3K-Akt signaling pathway|AMPK signaling pathway|mTOR signaling pathway|Autophagy - animal|Oocyte meiosis|Regulation of actin cytoskeleton|Insulin secretion|Insulin signaling pathway|Regulation of lipolysis in adipocyte|…
ENSRNOT00000079821	0	0.1279204	0	0	0	0	0	0	0	0	0	0	Chr1	65650933	65652900	-	AABR07002066.2	XM_017589939.1	0	sense	genic	exonic	nested	LOC102552901	GeneID:102552901,Genbank:XM_017589939.1,RGD:7667004	KH homology domain-containing protein 1-like, transcript variant X1
ENSRNOT00000079825	4.77E-19	3.71E-37	2.56E-32	7.16E-41	2.44E-32	1.67E-30	1.06E-24	1.21E-32	2.08E-30	1.36E-14	7.89E-13	3.30E-16	Chr2	207845492	207846886	+	AABR07012774.1	NM_001270963.1	76889	sense	intergenic	upstream	same_strand	Kcnd3	GeneID:65195,Genbank:NM_001270963.1,RGD:68394	potassium voltage-gated channel subfamily D member 3, transcript variant 2	GO:0005250,GO:0005267,GO:0005515,GO:0005886,GO:0005887,GO:0005901,GO:0006813,GO:0043025,GO:0008076,GO:0044325,GO:0046872,GO:0051260,GO:0071435,GO:1902282,GO:0071773,GO:0071805,GO:1990573,GO:0005216,GO:0005249,GO:0016020,GO:0016021,GO:0030425,GO:0034705,GO:0086009,GO:0034765,GO:0086091,GO:0042383,GO:0043005,GO:0097038,GO:0097623,GO:0098915,GO:0099625	A-type (transient outward) potassium channel activity|potassium channel activity|protein binding|plasma membrane|integral component of plasma membrane|caveola|potassium ion transport|neuronal cell body|voltage-gated potassium channel complex|ion channel binding|metal ion binding|protein homooligomerization|potassium ion export|voltage-gated potassium channel activity involved in ventricular cardi…
ENSRNOT00000079827	0.7420326	0.3341875	0.5517698	0.9164985	0.9977576	0.1642513	1.95E-26	0.3152851	0.5793781	0.7762121	1.421256	0.7629066	Chr14	33960443	33961685	-	AABR07014855.1	XM_017599449.1	0	sense	genic	exonic	overlapping	LOC108348180	GeneID:108348180,Genbank:XM_017599449.1	signal recognition particle subunit SRP72-like	GO:0006614,GO:0008312,GO:0048500	SRP-dependent cotranslational protein targeting to membrane|7S RNA binding|signal recognition particle
ENSRNOT00000079837	0.2093477	1.05E-57	2.04E-33	5.22E-25	0.1951674	0.7220562	5.19E-32	1.60E-44	1.86E-74	0.1733431	0.1980603	3.27E-42	Chr10	362492	381681	+	AABR07028945.1	XM_008767450.1	0	sense	genic	intronic	nested	LOC103693254	GeneID:103693254,Genbank:XM_008767450.1,RGD:9071851	DNA repair endonuclease XPF-like, transcript variant X1
ENSRNOT00000079840	0	0	0	0	0	0	0	0	0	0	0	0	Chr1	64235203	64237407	+	AC103574.1	XM_017589924.1	0	sense	genic	exonic	nested	LOC100359972	GeneID:100359972,Genbank:XM_017589924.1,RGD:2323073	osteoclast-associated receptor-like, transcript variant X2
ENSRNOT00000079852	0	0	0	0	0	0	0	0	0	0	0	0	Chr10	93204243	93218443	+	AABR07030568.7	XM_017597816.1	0	sense	genic	exonic	nested	LOC686084	GeneID:686084,Genbank:XM_017597816.1,RGD:1586612	similar to CG32580-PA, transcript variant X1
ENSRNOT00000079857	0	0	0	0	0	0	0	0	0	0	0	0.138704	Chr18	75693247	75695205	-	AABR07032640.1
ENSRNOT00000079859	0	0	0	0	0	0	0	0	0	0	0	0	Chr3	142280345	142319383	-	AABR07054126.1	XM_006235140.3	63701	antisense	intergenic	upstream	divergent	Foxa2	GeneID:25099,Genbank:XM_006235140.3,RGD:2808	forkhead box A2, transcript variant X2	GO:0001708,GO:0003677,GO:0003690,GO:0003700,GO:0006357,GO:0003705,GO:0006366,GO:0005515,GO:0007219,GO:0007389,GO:0008134,GO:0008344,GO:0023019,GO:0030054,GO:0009653,GO:0030154,GO:0030193,GO:0030324,GO:0031018,GO:0032525,GO:0000432,GO:0045893,GO:0032868,GO:0000978,GO:0045944,GO:0033132,GO:0040019,GO:0000981,GO:0001077,GO:0045945,GO:0001205,GO:0046332,GO:0001228,GO:0048468,GO:0001701,GO:2000971,GO:…	cell fate specification|DNA binding|double-stranded DNA binding|DNA binding transcription factor activity|regulation of transcription by RNA polymerase II|transcription factor activity, RNA polymerase II distal enhancer sequence-specific binding|transcription by RNA polymerase II|protein binding|Notch signaling pathway|pattern specification process|transcription factor binding|adult locomotory be…	rno04213,rno04950	Longevity regulating pathway - multiple species|Maturity onset diabetes of the young
ENSRNOT00000079867	0.9410358	0.5066031	0.8652766	0.2101846	0.6163301	0.84562	0.3082403	0.5527853	0.2501478	0.5366951	0.3752799	0.5961969	Chr14	105083805	105085260	+	AABR07016578.3	XM_017599553.1	25328	antisense	intergenic	upstream	divergent	LOC108352836	GeneID:108352836,Genbank:XM_017599553.1	formin-like protein 7, transcript variant X1
ENSRNOT00000079870	5.802304	5.900344	3.852298	0.4958443	5.190851	0	3.168697	2.594974	1.85124	5.776607	1.609353	2.453526	Chr15	96790502	96817727	-	AABR07019254.2	XM_006252444.3	180	antisense	intergenic	upstream	divergent	Slitrk5	GeneID:306152,Genbank:XM_006252444.3,RGD:1310957	SLIT and NTRK-like family, member 5, transcript variant X1	GO:0007409,GO:0007625,GO:0009410,GO:0016021,GO:0021756,GO:0030534,GO:0043235,GO:0043588,GO:0048813,GO:0051965,GO:0005578,GO:0072358,GO:0005615,GO:0007268	axonogenesis|grooming behavior|response to xenobiotic stimulus|integral component of membrane|striatum development|adult behavior|receptor complex|skin development|dendrite morphogenesis|positive regulation of synapse assembly|proteinaceous extracellular matrix|cardiovascular system development|extracellular space|chemical synaptic transmission
ENSRNOT00000079871	0	0	0	0	0	0	3.60E-42	0	0	0	0	0	Chr6	129371997	129378349	+	AABR07065460.2	NM_173100.2	21119	sense	intergenic	upstream	same_strand	Bdkrb2	GeneID:25245,Genbank:NM_173100.2,RGD:2201	bradykinin receptor B2, transcript variant 2	GO:0005886,GO:0006939,GO:0007186,GO:0007204,GO:0008285,GO:0042493,GO:0009651,GO:0045776,GO:0046982,GO:0016021,GO:0050482,GO:0071456,GO:1902219,GO:1902239,GO:0002020,GO:0002438,GO:0004947,GO:0005515,GO:0005768,GO:0019233,GO:0031698,GO:0031702,GO:0033137,GO:0035633,GO:0042310,GO:0042311	plasma membrane|smooth muscle contraction|G-protein coupled receptor signaling pathway|positive regulation of cytosolic calcium ion concentration|negative regulation of cell proliferation|response to drug|response to salt stress|negative regulation of blood pressure|protein heterodimerization activity|integral component of membrane|arachidonic acid secretion|cellular response to hypoxia|negative …	rno04020,rno04071,rno04022,rno04080,rno04810,rno04610,rno04961,rno04750,rno05200,rno05142	Calcium signaling pathway|Sphingolipid signaling pathway|cGMP - PKG signaling pathway|Neuroactive ligand-receptor interaction|Regulation of actin cytoskeleton|Complement and coagulation cascades|Endocrine and other factor-regulated calcium reabsorption|Inflammatory mediator regulation of TRP channels|Pathways in cancer|Chagas disease (American trypanosomiasis)
ENSRNOT00000079876	0	0.0953544	0	0	0	0	0	0	0	0	0	0	Chr4	125192412	125204685	+	AABR07061448.2
ENSRNOT00000079877	0	0	0	0	0	0	0	0	0	0	0	0	Chr10	83604469	83617975	-	AABR07030386.2	XM_006247216.1	0	sense	genic	exonic	nested	LOC102547047	GeneID:102547047,Genbank:XM_006247216.1,RGD:7503123	uncharacterized LOC102547047, transcript variant X1
ENSRNOT00000079885	0.6957535	0.06757896	1.270308	0.0240343	3.10E-11	5.78E-16	0.6337635	2.64313	0.3386379	5.04E-14	0.01781148	0.523972	Chr6	64587100	64609181	-	AABR07064099.1	XM_008764683.2	0	sense	genic	exonic	nested	LOC100911744	GeneID:100911744,Genbank:XM_008764683.2,RGD:6490794	ninein-like
ENSRNOT00000079890	1.080075	0	1.117368	0	0	0	0	0	0.3921709	0	0.3532763	0	Chr1	104282029	104286984	+	AABR07003304.2	XM_006229263.3	78346	antisense	intergenic	upstream	divergent	E2f8	GeneID:308607,Genbank:XM_006229263.3,RGD:1308091	E2F transcription factor 8, transcript variant X1	GO:0001890,GO:0002040,GO:0003677,GO:0003700,GO:0032466,GO:0003714,GO:0032877,GO:0033301,GO:0070365,GO:0042802,GO:0000122,GO:0000978,GO:0001047,GO:0001078,GO:0005634,GO:0005667,GO:0005730,GO:0005829,GO:0042803,GO:0006351,GO:0008283,GO:0045944,GO:0060707,GO:0060718	placenta development|sprouting angiogenesis|DNA binding|DNA binding transcription factor activity|negative regulation of cytokinesis|transcription corepressor activity|positive regulation of DNA endoreduplication|cell cycle comprising mitosis without cytokinesis|hepatocyte differentiation|identical protein binding|negative regulation of transcription by RNA polymerase II|RNA polymerase II proxima…
ENSRNOT00000079892	0	1.47E-57	0	0	0	0	0	0	0	0	0	0.5147704	Chr3	156722879	156726222	-	AC128986.1	NM_013187.1	1420	antisense	intergenic	upstream	divergent	Plcg1	GeneID:25738,Genbank:NM_013187.1,RGD:3347	phospholipase C, gamma 1	GO:0005158,GO:0005168,GO:0005509,GO:0005515,GO:0005737,GO:0008180,GO:0005829,GO:0009306,GO:0009395,GO:0005886,GO:0009629,GO:0010243,GO:0010634,GO:0035254,GO:0016477,GO:0042542,GO:0042995,GO:0019722,GO:0043005,GO:0043278,GO:0043536,GO:0001701,GO:0045766,GO:0001726,GO:0050852,GO:0004435,GO:0004871,GO:0005911,GO:0006816,GO:0007165,GO:0007173,GO:0019901,GO:0030027,GO:0030136,GO:0030971,GO:0051219,GO:…	insulin receptor binding|neurotrophin TRKA receptor binding|calcium ion binding|protein binding|cytoplasm|COP9 signalosome|cytosol|protein secretion|phospholipid catabolic process|plasma membrane|response to gravity|response to organonitrogen compound|positive regulation of epithelial cell migration|glutamate receptor binding|cell migration|response to hydrogen peroxide|cell projection|calcium-me…	rno00562,rno04014,rno04015,rno04012,rno04370,rno04064,rno04066,rno04020,rno04070,rno04072,rno04650,rno04660,rno04658,rno04659,rno04664,rno04666,rno04670,rno04919,rno04722,rno04750,rno04360,rno05200,rno05231,rno05206,rno05205,rno05225,rno05214,rno05223,rno04933,rno05167,rno05169,rno01521	Inositol phosphate metabolism|Ras signaling pathway|Rap1 signaling pathway|ErbB signaling pathway|VEGF signaling pathway|NF-kappa B signaling pathway|HIF-1 signaling pathway|Calcium signaling pathway|Phosphatidylinositol signaling system|Phospholipase D signaling pathway|Natural killer cell mediated cytotoxicity|T cell receptor signaling pathway|Th1 and Th2 cell differentiation|Th17 cell differen…
ENSRNOT00000079896	0	0	0	0	0	0	0	0	0	0	0	0	Chr15	51097208	51103304	-	AC141168.1	XM_017599698.1	22460	sense	intergenic	downstream	same_strand	Slc25a37	GeneID:306000,Genbank:XM_017599698.1,RGD:1359361	solute carrier family 25 member 37, transcript variant X3	GO:0005743,GO:0006839,GO:0015093,GO:0016021,GO:0022857,GO:0048250,GO:0055072,GO:1903874,GO:0005381	mitochondrial inner membrane|mitochondrial transport|ferrous iron transmembrane transporter activity|integral component of membrane|transmembrane transporter activity|iron import into the mitochondrion|iron ion homeostasis|ferrous iron transmembrane transport|iron ion transmembrane transporter activity
ENSRNOT00000079901	0.1619118	0	0	0.1380337	1.07E-05	0.2870081	0	0	0	0.1336209	0.150735	0	Chr18	82063333	82077665	+	AABR07032786.1
ENSRNOT00000079902	0	0	0	0	0	0	0	0	0	0	0	0	Chr2	76364585	76366218	-	AABR07008844.1
ENSRNOT00000079904	10.198	8.346442	6.355985	4.47352	5.467059	10.11083	6.772576	6.912589	5.424899	7.480522	5.835329	6.684659	Chr18	12102103	12116717	-	AABR07031388.1	XM_017601073.1	0	sense	genic	exonic	overlapping	LOC108348212	GeneID:108348212,Genbank:XM_017601073.1	trafficking protein particle complex subunit 8-like
ENSRNOT00000079908	0	0	0	0	0	0	0	0	0	0	0	0.6068746	Chr1	141944081	141945140	+	LOC102548818	NM_001170462.1	41005	sense	intergenic	upstream	same_strand	Sema4b	GeneID:293042,Genbank:NM_001170462.1,RGD:1307872	semaphorin 4B	GO:0005886,GO:0016020,GO:0030215,GO:0030335,GO:0038191,GO:0045202,GO:0045499,GO:0048843,GO:0050919,GO:0071526,GO:0001755,GO:0005615	plasma membrane|membrane|semaphorin receptor binding|positive regulation of cell migration|neuropilin binding|synapse|chemorepellent activity|negative regulation of axon extension involved in axon guidance|negative chemotaxis|semaphorin-plexin signaling pathway|neural crest cell migration|extracellular space	rno04360	Axon guidance
ENSRNOT00000079910	0	0	0	0	0	0	0	0	0	0	0	0	Chr4	111738225	111743639	+	AABR07061246.1
ENSRNOT00000079914	1.414617	0.1454235	0.2596377	0.03885091	0.3122595	0.859481	0.04637024	0.02730376	3.46E-05	0.3929432	1.38524	0.1950512	Chr9	119947852	119952156	+	AABR07068799.1	XM_017596501.1	0	sense	genic	exonic	nested	Mettl4	GeneID:316731,Genbank:XM_017596501.1,RGD:1306451	methyltransferase like 4, transcript variant X2	GO:0009007,GO:0032775,GO:0003676,GO:0005634,GO:0008168	site-specific DNA-methyltransferase (adenine-specific) activity|DNA methylation on adenine|nucleic acid binding|nucleus|methyltransferase activity
ENSRNOT00000079915	0	0	0	0	0	0	0	0	0.118786	0	0	0	Chr6	93875374	93878199	+	AABR07064755.1
ENSRNOT00000079928	0	0	0	0	0	0	0	0	0	0	0	0	Chr16	65430000	65522071	+	AABR07026144.1
ENSRNOT00000079931	0	0.3555087	0	0.3302217	0	0	0.2057177	0.1151327	0.2747945	0	0	0.6711428	Chr5	107289156	107291659	+	AABR07049134.4	XM_017593924.1	0	antisense	genic	exonic	overlapping	LOC100909522	GeneID:100909522,Genbank:XM_017593924.1,RGD:6503412	uncharacterized LOC100909522
ENSRNOT00000079932	0	0	0	0	0	0	0	0	0	0	0	0	Chr7	102155578	102162848	-	AABR07058141.1
ENSRNOT00000079936	0	0	0	0	0	0	0	0	0	0	0	0	Chr9	36488643	36492677	+	AABR07067247.1
ENSRNOT00000079937	8.37E-30	1.63E-17	4.76E-50	0.3517218	0.2735371	1.40E-32	9.44E-36	7.54E-20	4.72E-19	0.03756552	5.26E-39	8.29E-42	Chr19	28316342	28318898	-	AABR07043429.2	XM_017601520.1	0	sense	genic	exonic	overlapping	LOC108348296	GeneID:108348296,Genbank:XM_017601520.1	disks large homolog 5-like, transcript variant X1
ENSRNOT00000079939	0	0	0	0	0	0	0	0	0	0	0	0	Chr9	108257719	108323876	-	AABR07068554.1	XM_008767400.2	0	antisense	genic	intronic	containing	LOC686129	GeneID:686129,Genbank:XM_008767400.2,RGD:1585470	similar to bone morphogenetic protein receptor, type 1A, transcript variant X1
ENSRNOT00000079944	0	0	0	0	0	0	0	0	0	0.2655728	0	0	Chr6	90255934	90280651	-	AABR07064681.1
ENSRNOT00000079964	0.2329795	7.21E-16	1.92E-25	0.1042936	0.131903	0.1062146	4.26E-18	0.0512973	0.000388315	1.08E-31	0.05690311	0.1006387	Chr8	73531728	73534371	-	AABR07070518.1	XM_576426.6	55477	antisense	intergenic	upstream	divergent	C2cd4b	GeneID:501015,Genbank:XM_576426.6,RGD:1591932	C2 calcium-dependent domain containing 4B	GO:0006906,GO:0016079,GO:0017158,GO:0019905,GO:0030276,GO:0030672,GO:0048488,GO:0005509,GO:0048791,GO:0005544,GO:0005886	vesicle fusion|synaptic vesicle exocytosis|regulation of calcium ion-dependent exocytosis|syntaxin binding|clathrin binding|synaptic vesicle membrane|synaptic vesicle endocytosis|calcium ion binding|calcium ion-regulated exocytosis of neurotransmitter|calcium-dependent phospholipid binding|plasma membrane
ENSRNOT00000079968	0	0	0	0	0	0	0	0	0	0	0	0	Chr10	66631473	66674166	+	AABR07030086.1	NM_001042561.1	28489	antisense	intergenic	upstream	divergent	Wsb1	GeneID:303336,Genbank:NM_001042561.1,RGD:1307835	WD repeat and SOCS box-containing 1, transcript variant 1	GO:0016567,GO:0035556,GO:0004842,GO:0005622	protein ubiquitination|intracellular signal transduction|ubiquitin-protein transferase activity|intracellular
ENSRNOT00000079971	0	0	0	0	0	0	0	0	0	0	0	0	Chr13	95698334	95702853	-	AABR07021853.1
ENSRNOT00000079972	0	0	0	0	0	0	0	0	0	0	0	0	Chr1	33804875	33810864	+	AABR07001018.4	NM_001170534.2	0	sense	genic	intronic	nested	Mcc	GeneID:307449,Genbank:NM_001170534.2,RGD:1561988	mutated in colorectal cancers	GO:0005737,GO:0005829,GO:0005886,GO:0010633,GO:0045184,GO:0050680,GO:0090090,GO:0005509,GO:0005634,GO:0005654	cytoplasm|cytosol|plasma membrane|negative regulation of epithelial cell migration|establishment of protein localization|negative regulation of epithelial cell proliferation|negative regulation of canonical Wnt signaling pathway|calcium ion binding|nucleus|nucleoplasm
ENSRNOT00000079973	0	0	0	0	0	0	0	0	0	0	0	0	Chr9	92547579	92548114	-	AABR07068248.2	XM_006245490.2	11419	antisense	intergenic	upstream	divergent	Csprs	GeneID:316579,Genbank:XM_006245490.2,RGD:1310830	component of Sp100-rs, transcript variant X3	GO:0004930,GO:0007186,GO:0016021	G-protein coupled receptor activity|G-protein coupled receptor signaling pathway|integral component of membrane
ENSRNOT00000079974	0.749323	1.937442	0.9071125	0.8991366	0.8681747	0.8390811	1.457545	0.9471859	1.463442	1.460309	2.737437	0.7773058	Chr1	261992430	261993135	-	AC096317.2	XM_006231380.3	0	sense	genic	intronic	nested	Hps1	GeneID:114638,Genbank:XM_006231380.3,RGD:69193	HPS1, biogenesis of lysosomal organelles complex 3 subunit 1, transcript variant X2	GO:0006996,GO:0007596,GO:0008150,GO:0030318,GO:0031085,GO:0031410,GO:0032816,GO:0033299,GO:0043473,GO:0046983,GO:0048069,GO:0003674,GO:0060041,GO:0005085,GO:1903232,GO:0005575	organelle organization|blood coagulation|biological_process|melanocyte differentiation|BLOC-3 complex|cytoplasmic vesicle|positive regulation of natural killer cell activation|secretion of lysosomal enzymes|pigmentation|protein dimerization activity|eye pigmentation|molecular_function|retina development in camera-type eye|guanyl-nucleotide exchange factor activity|melanosome assembly|cellular_com…
ENSRNOT00000079979	0	0	0	0	0	0	0	0	0	0	0	0	Chr1	159633956	159635635	-	AABR07004823.1
ENSRNOT00000079983	0.09105098	1.41E-12	1.70E-21	0.07969333	2.27E-22	0.0850519	3.30E-32	6.20E-21	0.6147035	0.1640053	1.05E-28	7.11E-18	Chr7	98717466	98722548	-	AABR07058017.2	NM_001100995.1	7853	sense	intergenic	upstream	same_strand	Tmem65	GeneID:500874,Genbank:NM_001100995.1,RGD:1563224	transmembrane protein 65	GO:0014704,GO:0016021,GO:1903779,GO:0003231,GO:0005743,GO:0005886	intercalated disc|integral component of membrane|regulation of cardiac conduction|cardiac ventricle development|mitochondrial inner membrane|plasma membrane
ENSRNOT00000079997	0	0	0	0	0	0	0	0	0	0	0	0	Chr5	24275254	24280151	-	AABR07047213.1	NM_001276441.1	17018	sense	intergenic	downstream	same_strand	Ndufaf6	GeneID:297821,Genbank:NM_001276441.1,RGD:1309085	NADH:ubiquinone oxidoreductase complex assembly factor 6	GO:0005743,GO:0009058,GO:0016740,GO:0032981,GO:0005634,GO:0005737,GO:0005739	mitochondrial inner membrane|biosynthetic process|transferase activity|mitochondrial respiratory chain complex I assembly|nucleus|cytoplasm|mitochondrion	rno04714	Thermogenesis
ENSRNOT00000080003	0.1532387	0	0	0	0	0	0	0	0	0	0	0	Chr6	38806038	38807861	-	AABR07063640.1	XM_006239902.3	28892	antisense	intergenic	downstream	convergent	Nbas	GeneID:690073,Genbank:XM_006239902.3,RGD:1585140	neuroblastoma amplified sequence, transcript variant X1	GO:0006890,GO:0070939,GO:2000623,GO:0000149,GO:0000956,GO:0005783	retrograde vesicle-mediated transport, Golgi to ER|Dsl1/NZR complex|negative regulation of nuclear-transcribed mRNA catabolic process, nonsense-mediated decay|SNARE binding|nuclear-transcribed mRNA catabolic process|endoplasmic reticulum
ENSRNOT00000080004	0	0	0	0	0	0	0	0	0	0	0	0	Chr3	94485104	94493956	+	AABR07053159.1	NM_001077672.1	36630	sense	intergenic	upstream	same_strand	Cstf3	GeneID:362178,Genbank:NM_001077672.1,RGD:1305901	cleavage stimulation factor subunit 3	GO:0005634,GO:0005654,GO:0006379,GO:0008150,GO:0031123,GO:0003729,GO:0005515,GO:0005575	nucleus|nucleoplasm|mRNA cleavage|biological_process|RNA 3'-end processing|mRNA binding|protein binding|cellular_component	rno03015	mRNA surveillance pathway
ENSRNOT00000080005	0	0	0	0	0	0	0	0	0	1.24E-11	5.30E-27	7.802691	Chr6	140399800	140400347	-	AABR07065766.1
ENSRNOT00000080008	0	0	0	0	0	0	0	0	0	0	0	0	Chr6	46621640	46622353	-	AABR07063755.1	NM_053349.1	7614	sense	intergenic	downstream	same_strand	Sox11	GeneID:84046,Genbank:NM_053349.1,RGD:69351	SRY box 11	GO:2001111,GO:0001158,GO:0001501,GO:0001822,GO:0001841,GO:0005634,GO:0002089,GO:0005737,GO:0003151,GO:0006366,GO:0006412,GO:0008135,GO:0017015,GO:0021510,GO:0008283,GO:0008284,GO:0021782,GO:0030182,GO:0030513,GO:0000122,GO:0045944,GO:0046887,GO:0035332,GO:0000976,GO:0048485,GO:0000979,GO:0001077,GO:0048557,GO:0001105,GO:0060412,GO:0048704,GO:0060425,GO:0050672,GO:0060548,GO:0060563,GO:0061029,GO:…	positive regulation of lens epithelial cell proliferation|enhancer sequence-specific DNA binding|skeletal system development|kidney development|neural tube formation|nucleus|lens morphogenesis in camera-type eye|cytoplasm|outflow tract morphogenesis|transcription by RNA polymerase II|translation|translation factor activity, RNA binding|regulation of transforming growth factor beta receptor signal…
ENSRNOT00000080015	1.194777	1.798227	1.082913	1.041614	0.8784145	0.8671812	0.8893732	0.8887049	0.9450807	1.226372	1.643851	1.487059	Chr17	48644860	48646870	+	AABR07027910.1	NM_001107355.1	0	antisense	genic	intronic	nested	Vps41	GeneID:306991,Genbank:NM_001107355.1,RGD:1560511	VPS41 HOPS complex subunit	GO:0043621,GO:0030136,GO:0005770,GO:0045055,GO:0030897,GO:0048193,GO:0005798,GO:0051020,GO:0005829,GO:0006623,GO:0008017,GO:0031902,GO:0008333,GO:0071439,GO:0033263,GO:0010008,GO:1902774,GO:0034058,GO:0015630,GO:0035542,GO:0016020,GO:0005515,GO:0042144,GO:0030123,GO:0005765,GO:0042802,GO:0005769	protein self-association|clathrin-coated vesicle|late endosome|regulated exocytosis|HOPS complex|Golgi vesicle transport|Golgi-associated vesicle|GTPase binding|cytosol|protein targeting to vacuole|microtubule binding|late endosome membrane|endosome to lysosome transport|clathrin complex|CORVET complex|endosome membrane|late endosome to lysosome transport|endosomal vesicle fusion|microtubule cyto…
ENSRNOT00000080020	0	0	0	0	0	0	0	0	0	0	0	0	Chr2	264212931	264216263	+	AABR07013931.3	XM_006233536.3	50696	antisense	intergenic	downstream	convergent	Cth	GeneID:24962,Genbank:XM_006233536.3,RGD:2443	cystathionine gamma-lyase, transcript variant X1	GO:0005829,GO:0006749,GO:0008285,GO:0018272,GO:0019343,GO:0043066,GO:0019344,GO:0043123,GO:0044524,GO:0044540,GO:2001234,GO:0050667,GO:0051092,GO:0003824,GO:0003962,GO:0004121,GO:0004123,GO:0005516,GO:0005575,GO:0005737,GO:0019346,GO:0030170,GO:0051289,GO:0030308,GO:0070814,GO:0042802,GO:0071266,GO:0080146,GO:0098606,GO:0098607,GO:1904831,GO:1990830	cytosol|glutathione metabolic process|negative regulation of cell proliferation|protein-pyridoxal-5-phosphate linkage via peptidyl-N6-pyridoxal phosphate-L-lysine|cysteine biosynthetic process via cystathionine|negative regulation of apoptotic process|cysteine biosynthetic process|positive regulation of I-kappaB kinase/NF-kappaB signaling|protein sulfhydration|L-cystine L-cysteine-lyase (deaminat…	rno00260,rno00270,rno00450	Glycine, serine and threonine metabolism|Cysteine and methionine metabolism|Selenocompound metabolism
ENSRNOT00000080022	0	0	0	0	0	0	0	0	0	0	0	0	Chr14	24842933	24877986	+	AABR07014649.1
ENSRNOT00000080023	0	0	0	0	1.87E-23	0	0	0	0	1.05E-19	2.53E-16	0	ChrX	137706282	137719875	-	AABR07041724.2
ENSRNOT00000080025	0	0	0	0	0	0	0	0	0	0	0	0	Chr3	155679219	155687784	-	AABR07054481.1
ENSRNOT00000080029	0	0.1939167	0	0	0	0	0	0	0	0	0	0.6466257	Chr3	6809082	6809954	-	AABR07051370.1	XM_017592085.1	10343	antisense	intergenic	downstream	convergent	Olfm1	GeneID:93667,Genbank:XM_017592085.1,RGD:620320	olfactomedin 1, transcript variant X2	GO:0097060,GO:0030516,GO:0005615,GO:1902003,GO:0032281,GO:0005623,GO:1902430,GO:0043025,GO:0005783,GO:2001223,GO:0010628,GO:0010629,GO:0010718,GO:0023041,GO:0043204,GO:0044295,GO:0030054,GO:0030424,GO:0001540,GO:0051259,GO:0003190,GO:0060317	synaptic membrane|regulation of axon extension|extracellular space|regulation of amyloid-beta formation|AMPA glutamate receptor complex|cell|negative regulation of amyloid-beta formation|neuronal cell body|endoplasmic reticulum|negative regulation of neuron migration|positive regulation of gene expression|negative regulation of gene expression|positive regulation of epithelial to mesenchymal tran…
ENSRNOT00000080044	0	0	0	0	0	0	0	0	0	0	0	0	Chr5	2739081	2741359	+	AABR07046713.3	NM_001013928.2	58206	antisense	intergenic	downstream	convergent	LOC297756	GeneID:297756,Genbank:NM_001013928.2,RGD:1359575	ribosomal protein S8-like	GO:0022627,GO:0000462,GO:0003735,GO:0006412	cytosolic small ribosomal subunit|maturation of SSU-rRNA from tricistronic rRNA transcript (SSU-rRNA, 5.8S rRNA, LSU-rRNA)|structural constituent of ribosome|translation
ENSRNOT00000080050	0	2.86E-77	0	3.96E-84	0	0	2.24E-07	0	0	0	0.01456789	0	Chr2	90211236	90251627	-	AABR07009247.1	XM_008760855.2	0	sense	genic	exonic	nested	LOC100910852	GeneID:100910852,Genbank:XM_008760855.2,RGD:6496250	uncharacterized LOC100910852, transcript variant X9	GO:0005096	GTPase activator activity
ENSRNOT00000080055	0	0	0	0	0	0	0	0	0	0	0	0	Chr3	14433248	14434924	+	AABR07051511.1	XM_017591662.1	21182	sense	intergenic	upstream	same_strand	Gsn	GeneID:296654,Genbank:XM_017591662.1,RGD:1303089	gelsolin, transcript variant X1	GO:0005634,GO:0005737,GO:0005829,GO:0005886,GO:0005925,GO:0006911,GO:0030155,GO:0006915,GO:0030478,GO:0007568,GO:0030864,GO:0008154,GO:0031648,GO:0032991,GO:0042060,GO:0051015,GO:0042246,GO:0051016,GO:0042989,GO:0051127,GO:0043209,GO:0051593,GO:0051693,GO:0060271,GO:0001726,GO:0071276,GO:0002102,GO:0071346,GO:0003779,GO:0071801,GO:0005509,GO:0005576,GO:0005615,GO:0010628,GO:0014003,GO:0014891,GO:…	nucleus|cytoplasm|cytosol|plasma membrane|focal adhesion|phagocytosis, engulfment|regulation of cell adhesion|apoptotic process|actin cap|aging|cortical actin cytoskeleton|actin polymerization or depolymerization|protein destabilization|protein-containing complex|wound healing|actin filament binding|tissue regeneration|barbed-end actin filament capping|sequestering of actin monomers|positive regu…	rno04810,rno04666,rno05203	Regulation of actin cytoskeleton|Fc gamma R-mediated phagocytosis|Viral carcinogenesis
ENSRNOT00000080057	0	0	0	0	0	0	0	0	0	0	0	0	Chr6	118717806	118737528	+	AABR07065276.1
ENSRNOT00000080064	0	0	7.43E-23	0	0	0.5257996	0	0.1693838	0.2142959	1.03E-21	0	0.007801907	Chr3	35804705	35808378	+	AABR07052085.2	XM_006234158.3	3231	antisense	intergenic	upstream	divergent	Mmadhc	GeneID:362134,Genbank:XM_006234158.3,RGD:1303272	methylmalonic aciduria and homocystinuria, cblD type, transcript variant X1	GO:0005739,GO:0009108,GO:0009235,GO:0005737	mitochondrion|coenzyme biosynthetic process|cobalamin metabolic process|cytoplasm
ENSRNOT00000080067	0	0	0	6.74E-93	0	2.54E-91	1.46E-91	0	1.61E-84	5.59E-16	4.85E-91	0	Chr4	182328900	182330625	+	AABR07062544.1
ENSRNOT00000080070	0	0	0	0	0	0	0	0	0	0	0	0	Chr4	104290544	104301287	+	AABR07061096.1
ENSRNOT00000080074	0	0	0	0	0	0	0	0	0	0	0	0	Chr12	22512479	22528156	-	AABR07035790.1	XM_017598595.1	6767	antisense	intergenic	downstream	convergent	LOC100912943	GeneID:100912943,Genbank:XM_017598595.1,RGD:6485223	mucin-3B-like, transcript variant X1
ENSRNOT00000080092	0	0	0	0	0	0	0	0	0	0	0	0	Chr5	49387296	49389588	+	AABR07047823.1	NM_001191982.1	34476	antisense	intergenic	downstream	convergent	Spaca1	GeneID:500432,Genbank:NM_001191982.1,RGD:1560284	sperm acrosome associated 1	GO:0002080,GO:0003796,GO:0005615,GO:0007283,GO:0016021,GO:0016998,GO:0050829,GO:0050830,GO:0001675	acrosomal membrane|lysozyme activity|extracellular space|spermatogenesis|integral component of membrane|cell wall macromolecule catabolic process|defense response to Gram-negative bacterium|defense response to Gram-positive bacterium|acrosome assembly
ENSRNOT00000080093	0	0	0	0	0	0	0	0	0	0	0	0	Chr6	91803695	91804130	+	AABR07064727.1	XM_008764728.1	76212	antisense	intergenic	downstream	convergent	Vcpkmt	GeneID:102548559,Genbank:XM_008764728.1,RGD:7565188	valosin containing protein lysine methyltransferase	GO:0018022,GO:0018023,GO:0032780,GO:0032991,GO:0051117,GO:0005737,GO:0005829,GO:0016279	peptidyl-lysine methylation|peptidyl-lysine trimethylation|negative regulation of ATPase activity|protein-containing complex|ATPase binding|cytoplasm|cytosol|protein-lysine N-methyltransferase activity
ENSRNOT00000080098	0	0	0	0	0	0	0	0	0	0	0	0	Chr12	42217678	42218351	+	AABR07036407.2	XM_008769230.2	69452	sense	intergenic	downstream	same_strand	Tbx5	GeneID:304514,Genbank:XM_008769230.2,RGD:1305702	T-box 5, transcript variant X3	GO:0002009,GO:0003166,GO:0003181,GO:0003197,GO:0005634,GO:0003218,GO:0005667,GO:0005737,GO:0003229,GO:0006355,GO:0006366,GO:0030326,GO:0007267,GO:0030336,GO:0032991,GO:0000977,GO:0045944,GO:0032993,GO:0000978,GO:0048513,GO:0051891,GO:0000981,GO:0055007,GO:0001228,GO:0060039,GO:0003281,GO:0003283,GO:0003677,GO:0003700,GO:0007389,GO:0007507,GO:0008134,GO:0008285,GO:0035115,GO:0030324,GO:0035136,GO:…	morphogenesis of an epithelium|bundle of His development|atrioventricular valve morphogenesis|endocardial cushion development|nucleus|cardiac left ventricle formation|transcription factor complex|cytoplasm|ventricular cardiac muscle tissue development|regulation of transcription, DNA-templated|transcription by RNA polymerase II|embryonic limb morphogenesis|cell-cell signaling|negative regulation …
ENSRNOT00000080102	2.98E-30	2.56E-27	0.2375516	4.10E-31	2.66E-10	0.08021115	1.18E-25	3.98E-33	9.59E-29	1.15E-33	1.87E-27	2.03E-25	Chr6	26142018	26146241	+	AABR07063274.1	XM_002729600.4	3520	antisense	intergenic	upstream	divergent	Mrpl33	GeneID:100363539,Genbank:XM_002729600.4,RGD:2322809	mitochondrial ribosomal protein L33	GO:0005762,GO:0006412,GO:0003735	mitochondrial large ribosomal subunit|translation|structural constituent of ribosome	rno03010	Ribosome
ENSRNOT00000080111	0	0	0	0	0	0	0	0	0	0	0	0	Chr16	36294631	36297382	-	AABR07025386.1	NM_022696.1	74107	sense	intergenic	downstream	same_strand	Hand2	GeneID:64637,Genbank:NM_022696.1,RGD:621207	heart and neural crest derivatives expressed 2	GO:0003253,GO:0003266,GO:0003278,GO:0003680,GO:0003713,GO:0005515,GO:0005634,GO:0010629,GO:0010667,GO:0014032,GO:0005667,GO:0032991,GO:0033613,GO:0034103,GO:0042475,GO:0048538,GO:0042733,GO:0048935,GO:0042803,GO:0060021,GO:0043066,GO:0060485,GO:0060536,GO:0060982,GO:0061032,GO:0000790,GO:0061309,GO:0000977,GO:0061325,GO:0001077,GO:0061371,GO:0001525,GO:0001701,GO:0001947,GO:0001967,GO:0003007,GO:…	cardiac neural crest cell migration involved in outflow tract morphogenesis|regulation of secondary heart field cardioblast proliferation|apoptotic process involved in heart morphogenesis|AT DNA binding|transcription coactivator activity|protein binding|nucleus|negative regulation of gene expression|negative regulation of cardiac muscle cell apoptotic process|neural crest cell development|transcr…
ENSRNOT00000080120	0.7773298	0.9881614	0.5197653	0.66211	0	0.2299891	1.971262	1.156195	0.5673352	2.256945	0.9939401	0.4494245	Chr2	12127994	12130345	-	AABR07007391.1	NM_001191842.1	12985	antisense	intergenic	downstream	convergent	Cetn3	GeneID:170895,Genbank:NM_001191842.1,RGD:620249	centrin 3	GO:0008017,GO:0031683,GO:0032391,GO:0035869,GO:0036064,GO:0005509,GO:0005813,GO:0005814	microtubule binding|G-protein beta/gamma-subunit complex binding|photoreceptor connecting cilium|ciliary transition zone|ciliary basal body|calcium ion binding|centrosome|centriole
ENSRNOT00000080127	0	0	0	0	0	0	0	0	0	0	0	0	Chr7	68891825	68927659	+	AABR07057382.1
ENSRNOT00000080128	0	0	0	0	0	0	0	0	0	0	0	0	ChrX	77065461	77081039	-	LOC100363531	NM_001177826.1	0	sense	genic	exonic	containing	LOC100363531	GeneID:100363531,Genbank:NM_001177826.1,RGD:2324595	LRRGT00182-like
ENSRNOT00000080156	0	0	0	0	0	0	0	0	0	0	0	0	Chr18	51732293	51732748	+	AC118858.1	NM_001109126.1	49191	sense	intergenic	downstream	same_strand	Tex43	GeneID:498870,Genbank:NM_001109126.1,RGD:1561039	testis expressed 43
ENSRNOT00000080169	6.51E-23	9.90E-35	6.13E-15	1.23E-22	0	0.09109518	0.1639675	0.09112803	3.16E-18	0.65145	0.2955363	1.54E-22	Chr15	62346254	62382236	+	AABR07018504.1	XM_008770863.2	2027	sense	intergenic	upstream	same_strand	Olfm4	GeneID:290409,Genbank:XM_008770863.2,RGD:1311708	olfactomedin 4, transcript variant X1	GO:0030141,GO:0042581,GO:0042582,GO:0042803,GO:0042981,GO:0043124,GO:0045296,GO:0048471,GO:0050764,GO:0050777,GO:0051260,GO:0005615,GO:1900026,GO:0005886,GO:2000389,GO:0010939	secretory granule|specific granule|azurophil granule|protein homodimerization activity|regulation of apoptotic process|negative regulation of I-kappaB kinase/NF-kappaB signaling|cadherin binding|perinuclear region of cytoplasm|regulation of phagocytosis|negative regulation of immune response|protein homooligomerization|extracellular space|positive regulation of substrate adhesion-dependent cell s…
ENSRNOT00000080182	0	0	0	0	0	0	0	0	0	0	0	0	Chr1	238932773	238933469	+	AABR07006536.2	NM_031776.2	49073	antisense	intergenic	downstream	convergent	Gda	GeneID:83585,Genbank:NM_031776.2,RGD:621617	guanine deaminase	GO:0008270,GO:0008892,GO:0019239,GO:0031116,GO:0046098,GO:0005829,GO:0006147	zinc ion binding|guanine deaminase activity|deaminase activity|positive regulation of microtubule polymerization|guanine metabolic process|cytosol|guanine catabolic process	rno00230	Purine metabolism
ENSRNOT00000080184	0	0	0	0	0	0	0	0	0	0	0	0	Chr11	52470453	52488838	-	AABR07034100.1
ENSRNOT00000080186	0.20167	0.8748075	0.9419304	0.9029884	0.2954008	0.5609158	0.5881487	0.09205974	0.4434373	0.2699709	0.1968538	0.798057	Chr3	13824959	13838015	-	AABR07051485.1	XM_006234027.3	0	sense	genic	exonic	overlapping	Gapvd1	GeneID:311880,Genbank:XM_006234027.3,RGD:1307479	GTPase activating protein and VPS9 domains 1, transcript variant X1	GO:0005829,GO:0007165,GO:0008150,GO:0032794,GO:0043087,GO:0045296,GO:0051223,GO:0003674,GO:0005085,GO:0005575	cytosol|signal transduction|biological_process|GTPase activating protein binding|regulation of GTPase activity|cadherin binding|regulation of protein transport|molecular_function|guanyl-nucleotide exchange factor activity|cellular_component
ENSRNOT00000080194	3.82E-22	0.01516595	6.54E-21	0.000324133	0.001124622	3.95E-24	0.01428294	2.39E-07	0.01757618	6.20E-24	4.45E-10	0.1384967	Chr15	32020007	32024705	+	AABR07017868.3
ENSRNOT00000080200	0	0	0	0	0.1380166	0	0	0	0	0	0	0	Chr19	16167646	16168809	-	AABR07043001.2
ENSRNOT00000080205	0	0	0	0	0	0	0	0	0	0	0	0	Chr2	201019113	201022159	+	AABR07012640.1
ENSRNOT00000080210	0.4124057	0.4294549	0.7025846	0.2447453	0.1834544	0.2087436	0.565265	0.4883094	0.4452473	0.3182595	0.6277757	0.6290584	Chr1	104286858	104352990	+	AABR07003304.2	XM_006229263.3	83175	antisense	intergenic	upstream	divergent	E2f8	GeneID:308607,Genbank:XM_006229263.3,RGD:1308091	E2F transcription factor 8, transcript variant X1	GO:0001890,GO:0002040,GO:0003677,GO:0003700,GO:0032466,GO:0003714,GO:0032877,GO:0033301,GO:0070365,GO:0042802,GO:0000122,GO:0000978,GO:0001047,GO:0001078,GO:0005634,GO:0005667,GO:0005730,GO:0005829,GO:0042803,GO:0006351,GO:0008283,GO:0045944,GO:0060707,GO:0060718	placenta development|sprouting angiogenesis|DNA binding|DNA binding transcription factor activity|negative regulation of cytokinesis|transcription corepressor activity|positive regulation of DNA endoreduplication|cell cycle comprising mitosis without cytokinesis|hepatocyte differentiation|identical protein binding|negative regulation of transcription by RNA polymerase II|RNA polymerase II proxima…
ENSRNOT00000080219	0.003369225	0.7996296	0.000540436	0.004169469	0.000187575	9.33E-06	0.04528568	0.9965888	0.006199122	8.83E-05	0.000397749	9.69E-05	Chr4	86698113	86833259	-	AABR07060620.1	NM_031078.2	0	sense	genic	exonic	nested	Pde1c	GeneID:81742,Genbank:NM_031078.2,RGD:68332	phosphodiesterase 1C	GO:0048101,GO:0005516,GO:0051592,GO:0005929,GO:0006198,GO:0007165,GO:0007608,GO:0030552,GO:0043025,GO:0046069,GO:0004114,GO:0046676,GO:0004115,GO:0046872,GO:0004117	calcium- and calmodulin-regulated 3',5'-cyclic-GMP phosphodiesterase activity|calmodulin binding|response to calcium ion|cilium|cAMP catabolic process|signal transduction|sensory perception of smell|cAMP binding|neuronal cell body|cGMP catabolic process|3',5'-cyclic-nucleotide phosphodiesterase activity|negative regulation of insulin secretion|3',5'-cyclic-AMP phosphodiesterase activity|metal ion…	rno00230,rno04020,rno04924,rno04740,rno04742,rno05032	Purine metabolism|Calcium signaling pathway|Renin secretion|Olfactory transduction|Taste transduction|Morphine addiction
ENSRNOT00000080224	0	0	0	0	0	0	0	0	0	0	0	0	Chr15	30867836	30870196	-	AABR07017770.1
ENSRNOT00000080238	1.089351	1.465839	1.468514	0	0.2706495	0.3481476	0	0.2292519	0	0.4537284	1.012211	0.2216321	Chr9	39533904	39538315	-	AABR07067310.2	NM_133318.1	1205	sense	intergenic	downstream	same_strand	Khdrbs2	GeneID:170843,Genbank:NM_133318.1,RGD:621738	KH RNA binding domain containing, signal transduction associated 2	GO:0006355,GO:0006397,GO:0008143,GO:0008266,GO:0017124,GO:0042169,GO:0042802,GO:0046982,GO:0048024,GO:0005515,GO:0005634,GO:0006351	regulation of transcription, DNA-templated|mRNA processing|poly(A) binding|poly(U) RNA binding|SH3 domain binding|SH2 domain binding|identical protein binding|protein heterodimerization activity|regulation of mRNA splicing, via spliceosome|protein binding|nucleus|transcription, DNA-templated
ENSRNOT00000080240	0	0	0	0	0	0	0	0	0	0	0	0	Chr18	61176480	61180464	-	AABR07032327.1	XM_225927.8	14034	antisense	intergenic	downstream	convergent	Malt1	GeneID:307366,Genbank:XM_225927.8,RGD:1309195	MALT1 paracaspase, transcript variant X2	GO:0005575,GO:0005634,GO:0005730,GO:0005737,GO:0005829,GO:0006508,GO:0007250,GO:0043123,GO:0008150,GO:0043621,GO:0008233,GO:0045087,GO:0009620,GO:0050852,GO:0050856,GO:0050870,GO:0051092,GO:0001650,GO:0001923,GO:0002020,GO:0002237,GO:0002726,GO:0003674,GO:0004197,GO:0004842,GO:0016567,GO:0019209,GO:0032449,GO:0032743,GO:0032991,GO:0042098,GO:0042113,GO:0051168,GO:0051259,GO:0042802,GO:0042981	cellular_component|nucleus|nucleolus|cytoplasm|cytosol|proteolysis|activation of NF-kappaB-inducing kinase activity|positive regulation of I-kappaB kinase/NF-kappaB signaling|biological_process|protein self-association|peptidase activity|innate immune response|response to fungus|T cell receptor signaling pathway|regulation of T cell receptor signaling pathway|positive regulation of T cell activat…	rno04064,rno04625,rno04660,rno04662,rno05152	NF-kappa B signaling pathway|C-type lectin receptor signaling pathway|T cell receptor signaling pathway|B cell receptor signaling pathway|Tuberculosis
ENSRNOT00000080245	0	0	0	0	0	0	0.2194512	0	0	0	0	0	Chr7	119753376	119754720	+	AABR07058501.1	XM_006241985.3	649	antisense	intergenic	upstream	divergent	C1qtnf6	GeneID:315114,Genbank:XM_006241985.3,RGD:1307057	C1q and tumor necrosis factor related protein 6, transcript variant X1	GO:0051259,GO:0070208,GO:0005581,GO:0005615,GO:0042802	protein complex oligomerization|protein heterotrimerization|collagen trimer|extracellular space|identical protein binding
ENSRNOT00000080248	0	0	0	0	0	0	0	0	0	0	0	0.1461484	Chr8	119317102	119319954	+	AABR07071512.1	NM_001106864.1	3841	sense	intergenic	downstream	same_strand	Ltf	GeneID:301034,Genbank:NM_001106864.1,RGD:1305445	lactotransferrin	GO:0005615,GO:0005737,GO:0005785,GO:0006508,GO:0008150,GO:0008201,GO:0008233,GO:0043123,GO:0009986,GO:0043539,GO:0019731,GO:0044218,GO:0019732,GO:0044793,GO:0045071,GO:0045669,GO:0048525,GO:0050829,GO:0051092,GO:0051673,GO:0001530,GO:0001817,GO:0002227,GO:0003674,GO:0004252,GO:0004869,GO:0005047,GO:0005506,GO:0005575,GO:0030141,GO:0031640,GO:0031665,GO:0032680,GO:0032780,GO:0032991,GO:0060349,GO:…	extracellular space|cytoplasm|signal recognition particle receptor complex|proteolysis|biological_process|heparin binding|peptidase activity|positive regulation of I-kappaB kinase/NF-kappaB signaling|cell surface|protein serine/threonine kinase activator activity|antibacterial humoral response|other organism cell membrane|antifungal humoral response|negative regulation by host of viral process|ne…
ENSRNOT00000080258	0	0	0	0	0	0	0	0	0	0	0	0	Chr2	236007055	236011129	+	AABR07013410.2
ENSRNOT00000080259	19.12489	12.06031	16.63587	4.697449	4.778044	6.821014	9.034442	11.86158	10.23025	10.04383	11.08292	17.16838	Chr1	195864391	195867147	-	AABR07005752.1
ENSRNOT00000080263	0	0	0	0	0	0	0	0	0	0	0	0	Chr7	41764045	41799148	-	AABR07056802.1
ENSRNOT00000080264	0	0	0	0	0	0	0	0	0	0	0	0	Chr6	129095506	129096091	+	AABR07065455.1	XM_006240519.3	35456	sense	intergenic	downstream	same_strand	LOC100909605	GeneID:100909605,Genbank:XM_006240519.3,RGD:6502633	serine protease inhibitor A3F-like	GO:0010951,GO:0004867,GO:0005615	negative regulation of endopeptidase activity|serine-type endopeptidase inhibitor activity|extracellular space
ENSRNOT00000080265	0	0	0	0	0	0	0	0	0	0	0	0	Chr12	42566603	42568553	+	AABR07036413.1	XM_006249416.3	72015	antisense	intergenic	upstream	divergent	Tbx3	GeneID:353305,Genbank:XM_006249416.3,RGD:735203	T-box 3, transcript variant X1	GO:0001701,GO:0001947,GO:0003007,GO:0003151,GO:0003167,GO:0003674,GO:0003677,GO:0008595,GO:0003700,GO:0009887,GO:0005575,GO:0010159,GO:0019827,GO:0021761,GO:0030539,GO:0035136,GO:0042127,GO:0030540,GO:0042733,GO:0043066,GO:0000122,GO:0055007,GO:0043565,GO:0060021,GO:0000978,GO:0060412,GO:0045662,GO:0001078,GO:0060444,GO:0001085,GO:0060596,GO:0001102,GO:0060923,GO:0001501,GO:0060931,GO:0090398,GO:…	in utero embryonic development|heart looping|heart morphogenesis|outflow tract morphogenesis|atrioventricular bundle cell differentiation|molecular_function|DNA binding|anterior/posterior axis specification, embryo|DNA binding transcription factor activity|animal organ morphogenesis|cellular_component|specification of animal organ position|stem cell population maintenance|limbic system developmen…	rno04550	Signaling pathways regulating pluripotency of stem cells
ENSRNOT00000080272	0	0	0	0	0	0	0	0	0	0	0	0	Chr16	20361500	20363003	-	AABR07024875.1	NM_001107303.1	4888	antisense	intergenic	downstream	convergent	Arrdc2	GeneID:306344,Genbank:NM_001107303.1,RGD:1309659	arrestin domain containing 2	GO:0005886,GO:0007165,GO:0031410	plasma membrane|signal transduction|cytoplasmic vesicle
ENSRNOT00000080276	0.1704685	0.07857783	0.6870888	0.213146	0.8326617	0.4666397	0.1936756	0.2265728	0	0.1477807	0.4005683	0.1478241	Chr7	129842147	129856582	+	AABR07058656.1	NM_022602.1	0	sense	genic	exonic	overlapping	Pim3	GeneID:64534,Genbank:NM_022602.1,RGD:620462	Pim-3 proto-oncogene, serine/threonine kinase	GO:0016572,GO:0004674,GO:0043066,GO:0005524,GO:0005737,GO:0005829,GO:0006468,GO:0006915,GO:0046777,GO:0007346,GO:0061179	histone phosphorylation|protein serine/threonine kinase activity|negative regulation of apoptotic process|ATP binding|cytoplasm|cytosol|protein phosphorylation|apoptotic process|protein autophosphorylation|regulation of mitotic cell cycle|negative regulation of insulin secretion involved in cellular response to glucose stimulus
ENSRNOT00000080278	0	0	0	0	0	0	0	0	0	0	0	0	Chr6	40137263	40140466	-	AABR07063654.1
ENSRNOT00000080286	0	0	0	0	0	0	0	0	0	0	0	0	Chr4	81789706	81792159	+	AC096072.1	XM_006236478.3	24619	antisense	intergenic	downstream	convergent	Skap2	GeneID:155183,Genbank:XM_006236478.3,RGD:620159	src kinase associated phosphoprotein 2, transcript variant X2	GO:0005654,GO:0005737,GO:0005829,GO:0005886,GO:0008285,GO:0009967,GO:0042113,GO:0002757,GO:0005070	nucleoplasm|cytoplasm|cytosol|plasma membrane|negative regulation of cell proliferation|positive regulation of signal transduction|B cell activation|immune response-activating signal transduction|SH3/SH2 adaptor activity
ENSRNOT00000080296	8.16E-07	0	0	0	0	0	0	0	0	0	2.32E-22	0	ChrX	155787442	155796245	-	AABR07042440.2	XM_006229544.3	0	sense	genic	exonic	nested	LOC103689980	GeneID:103689980,Genbank:XM_006229544.3,RGD:9428685	transketolase-like protein 1
ENSRNOT00000080300	0	0	0	0	0	0	0	0	0	0	0	0	Chr9	13522996	13533510	+	AABR07066735.1	XM_006244416.3	9024	antisense	intergenic	upstream	divergent	Mocs1	GeneID:301221,Genbank:XM_006244416.3,RGD:1308471	molybdenum cofactor synthesis 1, transcript variant X1	GO:0008150,GO:0019008,GO:0032324,GO:0046872,GO:0051539,GO:0061798,GO:0061799,GO:0003674,GO:0005575,GO:0006777	biological_process|molybdopterin synthase complex|molybdopterin cofactor biosynthetic process|metal ion binding|4 iron, 4 sulfur cluster binding|GTP 3',8'-cyclase activity|cyclic pyranopterin monophosphate synthase activity|molecular_function|cellular_component|Mo-molybdopterin cofactor biosynthetic process	rno00790	Folate biosynthesis
ENSRNOT00000080316	0	0	0	0	0	0	0	0	0	0	0	0	Chr3	163002043	163008819	+	AABR07054597.1
ENSRNOT00000080318	0.3471002	0.05039422	0.0894023	0.1070453	7.07E-06	0.07829953	5.92E-22	0.04881418	1.32E-11	0.02167108	4.40E-10	6.31E-15	Chr4	732721	736212	+	AABR07059002.1	NM_017221.1	5030	antisense	intergenic	upstream	divergent	Shh	GeneID:29499,Genbank:NM_017221.1,RGD:3673	sonic hedgehog	GO:0007442,GO:0007502,GO:0005509,GO:0007507,GO:0007596,GO:0005515,GO:2001054,GO:0005539,GO:0008021,GO:0008209,GO:0005578,GO:0005615,GO:0000122,GO:0001525,GO:0001569,GO:0001570,GO:0001656,GO:0090370,GO:0060516,GO:0097190,GO:0048859,GO:0060523,GO:0048864,GO:0097421,GO:0060662,GO:0051146,GO:1900180,GO:0051155,GO:1901215,GO:0060664,GO:1903672,GO:0051781,GO:1904339,GO:0060684,GO:0060685,GO:0060020,GO:…	hindgut morphogenesis|digestive tract mesoderm development|calcium ion binding|heart development|blood coagulation|protein binding|negative regulation of mesenchymal cell apoptotic process|glycosaminoglycan binding|synaptic vesicle|androgen metabolic process|proteinaceous extracellular matrix|extracellular space|negative regulation of transcription by RNA polymerase II|angiogenesis|branching invo…	rno04340,rno04360,rno05200,rno05205,rno05226,rno05217	Hedgehog signaling pathway|Axon guidance|Pathways in cancer|Proteoglycans in cancer|Gastric cancer|Basal cell carcinoma
ENSRNOT00000080321	0	0	0	0	0	0	0	0	0	0	0	0	Chr3	168603821	168604108	+	AABR07054752.1
ENSRNOT00000080327	0	0	0	0	0	0	0	0	0	0	0	0	Chr9	62573888	62586135	+	AABR07067767.1
ENSRNOT00000080332	2.83E-07	3.43E-09	0.02549875	0.01610629	3.88E-08	9.84E-08	3.14E-07	3.28E-05	0.2450692	0.05626158	7.28E-08	1.19E-09	Chr2	254022079	254039326	+	AABR07013729.1	XM_006233474.3	0	sense	genic	exonic	overlapping	LOC100909794	GeneID:100909794,Genbank:XM_006233474.3,RGD:6501544	afadin- and alpha-actinin-binding protein-like, transcript variant X1
ENSRNOT00000080336	0	0	0	0	0	0	0	0	0	0	0	0	Chr7	81884179	81899897	+	AABR07057633.1	XM_017595050.1	20014	antisense	intergenic	downstream	convergent	Rspo2	GeneID:500863,Genbank:XM_017595050.1,RGD:1562331	R-spondin 2, transcript variant X2	GO:0090263,GO:0005575,GO:0005576,GO:0008150,GO:0008201,GO:0009986,GO:0030282,GO:0035115,GO:0035116,GO:0042489,GO:0060437,GO:0060441,GO:0001649,GO:0060535,GO:0003674,GO:0071542,GO:0005102	positive regulation of canonical Wnt signaling pathway|cellular_component|extracellular region|biological_process|heparin binding|cell surface|bone mineralization|embryonic forelimb morphogenesis|embryonic hindlimb morphogenesis|negative regulation of odontogenesis of dentin-containing tooth|lung growth|epithelial tube branching involved in lung morphogenesis|osteoblast differentiation|trachea ca…
ENSRNOT00000080347	0.2910598	0.8305271	0.3077206	0.1345683	0.4427412	0.2758418	0.2429174	1.773418	0.4839397	0.2597816	1.440654	1.290191	Chr16	22311285	22317981	-	AABR07024951.1	XM_017600009.1	4618	antisense	intergenic	downstream	convergent	Lzts1	GeneID:266711,Genbank:XM_017600009.1,RGD:708565	leucine zipper, putative tumor suppressor 1, transcript variant X1	GO:0048814,GO:0014069,GO:0016242,GO:0016324,GO:0030054,GO:0043005,GO:0043197,GO:0043198,GO:0044297,GO:0044772,GO:0045202,GO:0045211,GO:0005515,GO:0048167,GO:0005737,GO:0008017	regulation of dendrite morphogenesis|postsynaptic density|negative regulation of macroautophagy|apical plasma membrane|cell junction|neuron projection|dendritic spine|dendritic shaft|cell body|mitotic cell cycle phase transition|synapse|postsynaptic membrane|protein binding|regulation of synaptic plasticity|cytoplasm|microtubule binding
ENSRNOT00000080349	0	0	0	0	0	0	0	0	0	0	0	0	Chr10	98177576	98188617	+	AABR07030660.1	XM_008768450.2	48302	antisense	intergenic	downstream	convergent	Abca8	GeneID:303637,Genbank:XM_008768450.2,RGD:1307069	ATP binding cassette subfamily A member 8	GO:0005743,GO:0006869,GO:0008150,GO:0016021,GO:0042626,GO:0043231,GO:0055085,GO:0003674,GO:0005524,GO:0005575	mitochondrial inner membrane|lipid transport|biological_process|integral component of membrane|ATPase activity, coupled to transmembrane movement of substances|intracellular membrane-bounded organelle|transmembrane transport|molecular_function|ATP binding|cellular_component	rno02010	ABC transporters
ENSRNOT00000080353	0.5430444	0.6818574	0.5373494	2.317362	1.840007	1.53906	2.472875	1.037307	1.402627	0.5746547	0.967145	1.240103	Chr3	160045063	160047173	-	AABR07054554.1	XM_006235520.3	84	antisense	intergenic	upstream	divergent	Pkig	GeneID:266709,Genbank:XM_006235520.3,RGD:628775	protein kinase (cAMP-dependent, catalytic) inhibitor gamma, transcript variant X4	GO:0004862,GO:0005634,GO:0005737,GO:0006469,GO:0007165,GO:0016301,GO:0016310,GO:0042308,GO:2000480,GO:0000122	cAMP-dependent protein kinase inhibitor activity|nucleus|cytoplasm|negative regulation of protein kinase activity|signal transduction|kinase activity|phosphorylation|negative regulation of protein import into nucleus|negative regulation of cAMP-dependent protein kinase activity|negative regulation of transcription by RNA polymerase II
ENSRNOT00000080355	0	0	0	0	0	0	0	0	0	0	0	0	Chr4	44638481	44647151	-	AC110102.1	XM_006236131.1	8275	antisense	intergenic	downstream	convergent	Cav1	GeneID:25404,Genbank:XM_006236131.1,RGD:2280	caveolin 1, transcript variant X2	GO:0045907,GO:0046426,GO:0046785,GO:0046982,GO:0048365,GO:0051117,GO:0048471,GO:0051259,GO:0051260,GO:0051384,GO:0051480,GO:0061099,GO:0051592,GO:0070320,GO:0051899,GO:0070373,GO:0070382,GO:0070836,GO:0086091,GO:0086098,GO:0071260,GO:0016504,GO:0090090,GO:0019065,GO:0019217,GO:0001525,GO:0090263,GO:1901844,GO:0019899,GO:0001570,GO:0090398,GO:0019900,GO:1903361,GO:0097190,GO:0030674,GO:0019901,GO:…	positive regulation of vasoconstriction|negative regulation of JAK-STAT cascade|microtubule polymerization|protein heterodimerization activity|Rac GTPase binding|ATPase binding|perinuclear region of cytoplasm|protein complex oligomerization|protein homooligomerization|response to glucocorticoid|regulation of cytosolic calcium ion concentration|negative regulation of protein tyrosine kinase activi…	rno04144,rno04510,rno05205,rno05418,rno05416,rno05100	Endocytosis|Focal adhesion|Proteoglycans in cancer|Fluid shear stress and atherosclerosis|Viral myocarditis|Bacterial invasion of epithelial cells
ENSRNOT00000080356	0	0	0	0	0	0	0	0	0	0	0	0	Chr18	53447317	53518870	+	AC107505.1	NM_001106145.1	90627	sense	intergenic	upstream	same_strand	Slc27a6	GeneID:291582,Genbank:NM_001106145.1,RGD:1311977	solute carrier family 27 member 6	GO:0005575,GO:0008150,GO:0015908,GO:0016021,GO:0031957,GO:0001676,GO:0003674,GO:0004467	cellular_component|biological_process|fatty acid transport|integral component of membrane|very long-chain fatty acid-CoA ligase activity|long-chain fatty acid metabolic process|molecular_function|long-chain fatty acid-CoA ligase activity	rno03320,rno04931	PPAR signaling pathway|Insulin resistance
ENSRNOT00000080357	0	0	0	0	0	0	0	0	0	0	0	0	Chr12	42899581	42902474	-	AABR07036426.1
ENSRNOT00000080361	0	0	0	0	0	0	0	0	0	0	0	0	Chr15	25408817	25412397	+	AABR07017528.1	NM_001170475.1	47194	sense	intergenic	downstream	same_strand	Tmem260	GeneID:361030,Genbank:NM_001170475.1,RGD:1562018	transmembrane protein 260	GO:0016021	integral component of membrane
ENSRNOT00000080367	0	0	0	0	0	0	0	0	0	0	0	0	Chr2	77113585	77161631	+	AABR07008878.1
ENSRNOT00000080368	0	0	0	0	0	0	0	0	0	0	0	3.47E-24	Chr17	89510574	89512012	-	AABR07028874.1	XM_017600749.1	0	sense	genic	exonic	nested	LOC102549174	GeneID:102549174,Genbank:XM_017600749.1,RGD:7526492	ankyrin repeat domain-containing protein 26-like, transcript variant X5
ENSRNOT00000080373	0	0	0	0	0	0	0	0	0	0	0.05164577	0	Chr14	82287906	82289927	-	AC133613.1	XM_017599397.1	167	sense	intergenic	upstream	same_strand	Fgfr3	GeneID:84489,Genbank:XM_017599397.1,RGD:620714	fibroblast growth factor receptor 3, transcript variant X2	GO:0004871,GO:0004888,GO:0005007,GO:0005524,GO:0005634,GO:0008284,GO:0005737,GO:0008285,GO:0008543,GO:0005764,GO:0009898,GO:0009968,GO:0009986,GO:0030154,GO:0010469,GO:0030278,GO:0010518,GO:0030282,GO:0010629,GO:0030501,GO:0030900,GO:0031398,GO:0031434,GO:0000122,GO:0045670,GO:0033674,GO:0000165,GO:0045839,GO:0035019,GO:0001938,GO:0045879,GO:0036342,GO:0002009,GO:0046777,GO:0002089,GO:0046850,GO:…	signal transducer activity|transmembrane signaling receptor activity|fibroblast growth factor-activated receptor activity|ATP binding|nucleus|positive regulation of cell proliferation|cytoplasm|negative regulation of cell proliferation|fibroblast growth factor receptor signaling pathway|lysosome|cytoplasmic side of plasma membrane|negative regulation of signal transduction|cell surface|cell diffe…	rno04014,rno04015,rno04010,rno04151,rno04144,rno04550,rno04810,rno05200,rno05230,rno05206,rno05219,rno01521	Ras signaling pathway|Rap1 signaling pathway|MAPK signaling pathway|PI3K-Akt signaling pathway|Endocytosis|Signaling pathways regulating pluripotency of stem cells|Regulation of actin cytoskeleton|Pathways in cancer|Central carbon metabolism in cancer|MicroRNAs in cancer|Bladder cancer|EGFR tyrosine kinase inhibitor resistance
ENSRNOT00000080377	0	0	0	0	0	0	0	0	0	0	0	0	Chr2	84127560	84160056	-	AABR07009028.1	NM_001271502.1	33245	antisense	intergenic	downstream	convergent	Ctnnd2	GeneID:114028,Genbank:NM_001271502.1,RGD:620734	catenin delta 2	GO:0048167,GO:0005912,GO:0050808,GO:0006351,GO:0060828,GO:0006355,GO:0007612,GO:0008013,GO:0014069,GO:0060997,GO:0030425,GO:0043005,GO:0098609,GO:0043204,GO:0001763,GO:0005515,GO:0005634	regulation of synaptic plasticity|adherens junction|synapse organization|transcription, DNA-templated|regulation of canonical Wnt signaling pathway|regulation of transcription, DNA-templated|learning|beta-catenin binding|postsynaptic density|dendritic spine morphogenesis|dendrite|neuron projection|cell-cell adhesion|perikaryon|morphogenesis of a branching structure|protein binding|nucleus
ENSRNOT00000080380	0	0	0	1.818401	0	0	4.705449	2.060963	2.042271	3.340604	1.822764	1.788316	Chr15	14017853	14044481	+	AABR07017159.1
ENSRNOT00000080383	0	0	0	0	0	0	0	0	0	0	0	0	Chr7	114895729	114910264	-	AABR07058410.2	XM_006241741.3	6731	sense	intergenic	upstream	same_strand	Slc45a4	GeneID:315054,Genbank:XM_006241741.3,RGD:1309971	solute carrier family 45, member 4, transcript variant X2	GO:0008506,GO:0015770,GO:0016021	sucrose:proton symporter activity|sucrose transport|integral component of membrane
ENSRNOT00000080385	0	0.2581884	0	0.1804496	0	0	0	0.06078946	0	0.1782677	0	0	Chr9	18206803	18210136	+	AABR07066829.1	XM_008766906.2	49741	antisense	intergenic	downstream	convergent	Supt3h	GeneID:685697,Genbank:XM_008766906.2,RGD:1591316	SPT3 homolog, SAGA and STAGA complex component, transcript variant X4	GO:0003713,GO:0004402,GO:0005575,GO:0005634,GO:0005654,GO:0005669,GO:0006357,GO:0008150,GO:0016578,GO:0030914,GO:0033276,GO:0003674,GO:0043966,GO:0003677,GO:0003712	transcription coactivator activity|histone acetyltransferase activity|cellular_component|nucleus|nucleoplasm|transcription factor TFIID complex|regulation of transcription by RNA polymerase II|biological_process|histone deubiquitination|STAGA complex|transcription factor TFTC complex|molecular_function|histone H3 acetylation|DNA binding|transcription cofactor activity	rno05202	Transcriptional misregulation in cancers
ENSRNOT00000080393	0	0	0	0	0	0	0	0	0	0	0	0	Chr1	95060810	95061421	+	AABR07003049.2	XM_002728760.4	71950	sense	intergenic	downstream	same_strand	LOC100362023	GeneID:100362023,Genbank:XM_002728760.4,RGD:2318957	CDC42 small effector 2-like	GO:0005198,GO:0005886,GO:0009966	structural molecule activity|plasma membrane|regulation of signal transduction
ENSRNOT00000080394	0	0	0	0	0	0	0	0	0	0	0	0	Chr4	39636928	39637206	-	AABR07059875.4	XM_008762754.2	0	sense	genic	exonic	nested	Vwde	GeneID:502731,Genbank:XM_008762754.2,RGD:1561223	von Willebrand factor D and EGF domains
ENSRNOT00000080396	0	0	0	0	0	0	0	0	0	0	0	0.2099139	Chr19	32836030	32837580	+	AABR07043625.1	NM_001014271.1	0	antisense	genic	intronic	nested	LOC367515	GeneID:367515,Genbank:NM_001014271.1,RGD:1359286	similar to RIKEN cDNA 1700081O22
ENSRNOT00000080398	1.33E-23	5.00E-19	3.63E-09	2.10E-25	5.00E-25	0	5.81E-19	1.32E-21	4.97E-11	5.12E-13	9.82E-22	1.43E-22	Chr9	79293740	79309691	-	AABR07068043.1
ENSRNOT00000080399	0	0	0	0	0	0	0	0	0.3311469	0	0	22.6541	Chr3	18653320	18654383	+	AABR07051646.1
ENSRNOT00000080401	0	0	0	0	7.36E-06	0	0	0.03755438	0	0.01785532	0	0.01774037	Chr1	189688872	189703841	-	AABR07005593.1	XM_017590529.1	0	sense	genic	exonic	nested	LOC108349819	GeneID:108349819,Genbank:XM_017590529.1	dynein heavy chain 3, axonemal-like
ENSRNOT00000080405	2.269074	0.03499626	4.252523	0.8209613	3.121251	1.456665	2.200554	0.9399907	1.456325	0.8170542	4.475487	4.455078	Chr12	3807456	3809115	+	LOC102555038	XM_006248803.3	0	sense	genic	exonic	overlapping	LOC102555038	GeneID:102555038,Genbank:XM_006248803.3,RGD:7617722	EVI5-like protein-like
ENSRNOT00000080408	0	2.145011	4.317778	2.273012	0	0	0	7.122502	0	0	0	0	Chr15	96608545	96609031	-	AABR07019253.1
ENSRNOT00000080420	0	0	0	0	0	0	0	0	0	0	0	0	Chr18	5913703	5928963	-	AABR07031253.1	XM_006254438.3	91304	sense	intergenic	downstream	same_strand	Ss18	GeneID:361295,Genbank:XM_006254438.3,RGD:1311919	SS18, nBAF chromatin remodeling complex subunit, transcript variant X2	GO:0071564,GO:0003712,GO:0097150,GO:0005575,GO:0005634,GO:0005881,GO:0007010,GO:0008150,GO:0030374,GO:0035556,GO:0042493,GO:0045893,GO:0045944,GO:0000226,GO:0000902,GO:0048013,GO:0003674	npBAF complex|transcription cofactor activity|neuronal stem cell population maintenance|cellular_component|nucleus|cytoplasmic microtubule|cytoskeleton organization|biological_process|ligand-dependent nuclear receptor transcription coactivator activity|intracellular signal transduction|response to drug|positive regulation of transcription, DNA-templated|positive regulation of transcription by RNA…	rno05202	Transcriptional misregulation in cancers
ENSRNOT00000080427	0	0	0	0	0	0	0	0	0.1383721	0	0	0	Chr14	36590264	36591781	-	AC114452.1	NM_001002830.2	35690	sense	intergenic	upstream	same_strand	Rasl11b	GeneID:305302,Genbank:NM_001002830.2,RGD:1303099	RAS-like family 11 member B	GO:0007165,GO:0016020,GO:0030512,GO:0003924,GO:0005160,GO:0005525	signal transduction|membrane|negative regulation of transforming growth factor beta receptor signaling pathway|GTPase activity|transforming growth factor beta receptor binding|GTP binding
ENSRNOT00000080435	0	0	0	0	0	0	0	0	0	0	0	0	Chr8	4738308	4785584	-	AABR07068997.1	NM_023962.2	71554	antisense	intergenic	downstream	convergent	Pdgfd	GeneID:66018,Genbank:NM_023962.2,RGD:621880	platelet derived growth factor D	GO:0070851,GO:0043406,GO:0005615,GO:0071230,GO:0048008,GO:0071560,GO:0071673,GO:0007275,GO:0007596,GO:0008083,GO:0008284,GO:0048146,GO:0010469,GO:0072126,GO:0048661,GO:0014068,GO:2000439,GO:0050730,GO:0016020,GO:0051781,GO:0030335,GO:0003674,GO:0070301,GO:0031954,GO:0005161,GO:0070374,GO:0036120	growth factor receptor binding|positive regulation of MAP kinase activity|extracellular space|cellular response to amino acid stimulus|platelet-derived growth factor receptor signaling pathway|cellular response to transforming growth factor beta stimulus|positive regulation of smooth muscle cell chemotaxis|multicellular organism development|blood coagulation|growth factor activity|positive regula…	rno04014,rno04015,rno04010,rno04072,rno04151,rno04060,rno04510,rno04540,rno04810,rno05231,rno05218,rno05215,rno01521	Ras signaling pathway|Rap1 signaling pathway|MAPK signaling pathway|Phospholipase D signaling pathway|PI3K-Akt signaling pathway|Cytokine-cytokine receptor interaction|Focal adhesion|Gap junction|Regulation of actin cytoskeleton|Choline metabolism in cancer|Melanoma|Prostate cancer|EGFR tyrosine kinase inhibitor resistance
ENSRNOT00000080436	0	0	2.32E-14	0	4.12E-24	0	0	0	0	0	0	0	Chr2	250450371	250465561	+	AABR07013689.1	NM_001100518.1	1867	antisense	intergenic	downstream	convergent	Hs2st1	GeneID:292155,Genbank:NM_001100518.1,RGD:1305366	heparan sulfate 2-O-sulfotransferase 1	GO:0015014,GO:0015015,GO:0016021,GO:0030202,GO:0060676,GO:0004394,GO:0008146	heparan sulfate proteoglycan biosynthetic process, polysaccharide chain biosynthetic process|heparan sulfate proteoglycan biosynthetic process, enzymatic modification|integral component of membrane|heparin metabolic process|ureteric bud formation|heparan sulfate 2-O-sulfotransferase activity|sulfotransferase activity	rno00534	Glycosaminoglycan biosynthesis - heparan sulfate / heparin
ENSRNOT00000080438	0	0	0	0	0	0	0	0	0	0	0	0	Chr16	41038052	41039944	+	AABR07025594.1	NM_001170346.1	39500	sense	intergenic	upstream	same_strand	Neil3	GeneID:290729,Genbank:NM_001170346.1,RGD:1310562	nei-like DNA glycosylase 3	GO:0003697,GO:0003906,GO:0005634,GO:0005654,GO:0006284,GO:0006289,GO:0008270,GO:0000405,GO:0019104,GO:0003684,GO:0003690	single-stranded DNA binding|DNA-(apurinic or apyrimidinic site) endonuclease activity|nucleus|nucleoplasm|base-excision repair|nucleotide-excision repair|zinc ion binding|bubble DNA binding|DNA N-glycosylase activity|damaged DNA binding|double-stranded DNA binding	rno03410	Base excision repair
ENSRNOT00000080439	0	0	0	0	0	0	0	0	0	0	0	0	Chr3	71944977	71953044	+	AABR07052750.2	XM_008761981.2	42850	antisense	intergenic	upstream	divergent	Tfpi	GeneID:29436,Genbank:XM_008761981.2,RGD:61914	tissue factor pathway inhibitor, transcript variant X2	GO:0005615,GO:0005901,GO:0007596,GO:0009986,GO:0010951,GO:0030195,GO:0032355,GO:0032496,GO:0071222,GO:0071347,GO:0071383,GO:0004867,GO:0005576	extracellular space|caveola|blood coagulation|cell surface|negative regulation of endopeptidase activity|negative regulation of blood coagulation|response to estradiol|response to lipopolysaccharide|cellular response to lipopolysaccharide|cellular response to interleukin-1|cellular response to steroid hormone stimulus|serine-type endopeptidase inhibitor activity|extracellular region	rno04610	Complement and coagulation cascades
ENSRNOT00000080447	4.11E-23	0	0	0	0	0	0	0	0	0	0	0	Chr8	55523891	55526287	-	AABR07070161.2	XM_017596026.1	0	sense	genic	exonic	nested	LOC102553270	GeneID:102553270,Genbank:XM_017596026.1,RGD:7544760	uncharacterized LOC102553270, transcript variant X3
ENSRNOT00000080450	0	0	0	0	0	0	0	0	0	0	0	0	Chr15	20231995	20233089	+	AABR07017266.1
ENSRNOT00000080451	0	0	1.34E-25	0	0	0	0	0	0	0	0	0	Chr1	86802994	86803614	-	AABR07002845.1	XM_001065293.5	4398	antisense	intergenic	upstream	divergent	LOC685793	GeneID:685793,Genbank:XM_001065293.5,RGD:1590175	similar to serine/threonine kinase, transcript variant X1
ENSRNOT00000080454	0	0	0	0	0	0	0	0	0	0	0	0	Chr1	244446887	244448695	+	AABR07006654.2
ENSRNOT00000080459	0	0	0.27419	0.251921	0.26257	0	0.8991118	1.15E-57	0.3029763	4.75E-92	0.757027	1.700253	Chr3	14659776	14700385	-	AABR07051515.1	XM_008761702.2	0	sense	genic	exonic	nested	Ggta1	GeneID:246766,Genbank:XM_008761702.2,RGD:629476	glycoprotein, alpha-galactosyltransferase 1, transcript variant X7	GO:0016021,GO:0016757,GO:0016758,GO:0030259,GO:0031982,GO:0031985,GO:0032580,GO:0033580,GO:0046872,GO:0005794,GO:0047276,GO:0005975,GO:0009247	integral component of membrane|transferase activity, transferring glycosyl groups|transferase activity, transferring hexosyl groups|lipid glycosylation|vesicle|Golgi cisterna|Golgi cisterna membrane|protein galactosylation at cell surface|metal ion binding|Golgi apparatus|N-acetyllactosaminide 3-alpha-galactosyltransferase activity|carbohydrate metabolic process|glycolipid biosynthetic process	rno00601	Glycosphingolipid biosynthesis - lacto and neolacto series
ENSRNOT00000080464	7.898397	8.965137	6.47582	3.088136	4.350857	2.578296	4.419738	5.641176	6.325761	4.464561	6.564063	6.437945	Chr9	69896213	69903782	+	AC141169.2	XM_008767156.2	0	sense	genic	exonic	overlapping	LOC102548694	GeneID:102548694,Genbank:XM_008767156.2,RGD:7729356	uncharacterized LOC102548694
ENSRNOT00000080468	0.2102393	0	0	0.8499767	0.2202163	0	0.000120579	0	0.2229641	0	0.2424805	0.1074413	Chr1	47513066	47513946	+	AABR07001493.1	XM_003748695.4	9574	antisense	intergenic	upstream	divergent	Tagap	GeneID:308097,Genbank:XM_003748695.4,RGD:1308618	T-cell activation RhoGTPase activating protein, transcript variant X1	GO:0005096,GO:0007165,GO:0051607	GTPase activator activity|signal transduction|defense response to virus
ENSRNOT00000080473	0	0	0	0	0	0	0	0	0	0	0	0	Chr5	8043516	8047854	-	AABR07046819.1
ENSRNOT00000080477	0	0	0	0	0	0	0	0	0	0	0	0	Chr15	103286412	103287046	+	AABR07019383.2	NM_001107286.1	32222	antisense	intergenic	downstream	convergent	Tgds	GeneID:306164,Genbank:NM_001107286.1,RGD:1306544	TDP-glucose 4,6-dehydratase
ENSRNOT00000080480	0	0	0	0	0	0	0	0	0	0	0	0	Chr5	95449836	95451724	-	AABR07048878.2	XM_008763834.2	12794	antisense	intergenic	downstream	convergent	LOC102554881	GeneID:102554881,Genbank:XM_008763834.2,RGD:7703644	uncharacterized LOC102554881
ENSRNOT00000080484	0	0	0	0	0	0	0	0	0	0	0	0	Chr20	42398563	42400162	+	AABR07045313.1
ENSRNOT00000080488	0	0	0	0	0	0	0	0	0	0	0	0	Chr14	112606173	112607740	+	AABR07016722.1
ENSRNOT00000080500	3.763213	1.50147	2.36E-14	1.36E-25	0.8714257	2.06E-27	1.30951	0.8112422	0	0.7042716	2.13389	2.66E-14	ChrX	106748119	106749637	-	AABR07040629.1	NM_001329156.1	0	sense	genic	exonic	overlapping	Tceal5	GeneID:680282,Genbank:NM_001329156.1,RGD:1594149	transcription elongation factor A like 5	GO:0005634,GO:0006357,GO:0050699	nucleus|regulation of transcription by RNA polymerase II|WW domain binding
ENSRNOT00000080510	2.41E-44	4.97E-53	0	0	0	0	0	0	0	4.91E-109	1.34E-71	0.1746892	Chr3	16955665	16956846	+	AABR07051555.1	XM_002729377.5	42243	antisense	intergenic	downstream	convergent	RGD1563231	GeneID:502832,Genbank:XM_002729377.5,RGD:1563231	similar to immunoglobulin kappa-chain VK-1
ENSRNOT00000080518	0	0	0	0	0	0	0	0	0	0	0	0	Chr9	112181604	112206072	-	AABR07068614.1	NM_012979.2	87316	antisense	intergenic	upstream	divergent	Man2a1	GeneID:25478,Genbank:NM_012979.2,RGD:3038	mannosidase, alpha, class 2A, member 1	GO:0046872,GO:0006517,GO:0001889,GO:0048286,GO:0007005,GO:0004559,GO:0050769,GO:0007033,GO:0060042,GO:0004572,GO:0005615,GO:0005794,GO:0005797,GO:0007585,GO:0005801,GO:0015923,GO:0006013,GO:0016021,GO:0016787,GO:0006486,GO:0000139,GO:0016799,GO:0006491,GO:0030246,GO:0001701	metal ion binding|protein deglycosylation|liver development|lung alveolus development|mitochondrion organization|alpha-mannosidase activity|positive regulation of neurogenesis|vacuole organization|retina morphogenesis in camera-type eye|mannosyl-oligosaccharide 1,3-1,6-alpha-mannosidase activity|extracellular space|Golgi apparatus|Golgi medial cisterna|respiratory gaseous exchange|cis-Golgi netwo…	rno00510	N-Glycan biosynthesis
ENSRNOT00000080531	0.2948122	0.9509275	1.20936	0.003118737	4.10E-05	1.38E-19	4.06E-07	3.620748	10.20602	1.513078	13.26373	4.849119	Chr10	93137598	93138165	+	AABR07030563.1	XM_006247553.3	0	sense	genic	exonic	overlapping	LOC102552889	GeneID:102552889,Genbank:XM_006247553.3,RGD:7605024	26S proteasome non-ATPase regulatory subunit 12-like
ENSRNOT00000080532	1.11E-10	3.593285	0.5938899	0.5003904	0.5473619	0.3839953	2.81E-25	1.20E-12	1.236476	0.3144279	0.342694	0.1584902	Chr20	4964125	4966710	-	AABR07072810.1	XM_017601544.1	0	antisense	genic	exonic	overlapping	Hspa1l	GeneID:24963,Genbank:XM_017601544.1,RGD:1595925	heat shock protein 1-like, transcript variant X1	GO:1903955,GO:0042026,GO:0016887,GO:0005524,GO:0042623,GO:0031072,GO:0005575,GO:0044183,GO:0005634,GO:0044297,GO:0005737,GO:0005739,GO:0005759,GO:0005829,GO:0031625,GO:0051082,GO:0006986,GO:0031982,GO:0007339,GO:0051085,GO:0034605,GO:0008150,GO:0002199,GO:0051787,GO:0034620,GO:0008180,GO:0003674,GO:0072562	positive regulation of protein targeting to mitochondrion|protein refolding|ATPase activity|ATP binding|ATPase activity, coupled|heat shock protein binding|cellular_component|protein binding involved in protein folding|nucleus|cell body|cytoplasm|mitochondrion|mitochondrial matrix|cytosol|ubiquitin protein ligase binding|unfolded protein binding|response to unfolded protein|vesicle|binding of spe…	rno03040,rno04141,rno04010,rno04144,rno04612,rno04915,rno04213,rno05134,rno05162,rno05164,rno05169,rno05145	Spliceosome|Protein processing in endoplasmic reticulum|MAPK signaling pathway|Endocytosis|Antigen processing and presentation|Estrogen signaling pathway|Longevity regulating pathway - multiple species|Legionellosis|Measles|Influenza A|Epstein-Barr virus infection|Toxoplasmosis
ENSRNOT00000080542	0	0	0	0.4315817	0	0.423653	0.1920419	0	0	0	1.092661	0.8082128	Chr12	17720600	17729778	+	AABR07035486.1	NM_012801.1	4363	sense	intergenic	upstream	same_strand	Pdgfa	GeneID:25266,Genbank:NM_012801.1,RGD:3282	platelet derived growth factor subunit A	GO:0051897,GO:0060348,GO:0060683,GO:0005161,GO:0070374,GO:0005518,GO:0005575,GO:0070851,GO:0005615,GO:0008584,GO:0009611,GO:0009887,GO:0009986,GO:0014068,GO:0014910,GO:0010033,GO:0016020,GO:0030031,GO:0001525,GO:0035793,GO:0030036,GO:0001666,GO:0042060,GO:0001942,GO:0042493,GO:0042802,GO:0002053,GO:0042803,GO:0046982,GO:0048008,GO:0043406,GO:0048146,GO:0048286,GO:0048407,GO:0048565,GO:0048839,GO:…	positive regulation of protein kinase B signaling|bone development|regulation of branching involved in salivary gland morphogenesis by epithelial-mesenchymal signaling|platelet-derived growth factor receptor binding|positive regulation of ERK1 and ERK2 cascade|collagen binding|cellular_component|growth factor receptor binding|extracellular space|male gonad development|response to wounding|animal …	rno04014,rno04015,rno04010,rno04630,rno04072,rno04151,rno04060,rno04510,rno04540,rno04810,rno05200,rno05231,rno05202,rno05206,rno05214,rno05218,rno05215,rno05418,rno05166,rno01521	Ras signaling pathway|Rap1 signaling pathway|MAPK signaling pathway|Jak-STAT signaling pathway|Phospholipase D signaling pathway|PI3K-Akt signaling pathway|Cytokine-cytokine receptor interaction|Focal adhesion|Gap junction|Regulation of actin cytoskeleton|Pathways in cancer|Choline metabolism in cancer|Transcriptional misregulation in cancers|MicroRNAs in cancer|Glioma|Melanoma|Prostate cancer|Fl…
ENSRNOT00000080547	0	0	0	0	0	0	0	0	0	0	0	0	Chr14	3983171	3993624	-	AABR07014161.2	XM_008769948.2	22032	antisense	intergenic	downstream	convergent	Hfm1	GeneID:690161,Genbank:XM_008769948.2,RGD:1584010	HFM1, ATP-dependent DNA helicase homolog, transcript variant X6	GO:0005524,GO:0005730,GO:0005737,GO:0010501,GO:0000712,GO:0003676,GO:0004004	ATP binding|nucleolus|cytoplasm|RNA secondary structure unwinding|resolution of meiotic recombination intermediates|nucleic acid binding|ATP-dependent RNA helicase activity
ENSRNOT00000080548	0.2146654	0.5094573	0.4255397	0.6124234	0.8652489	1.92E-16	0.1783262	0.856879	0.4529056	0.4659592	1.360534	0.3742898	Chr1	202704299	202707503	-	AABR07005837.1	XM_219377.9	63307	antisense	intergenic	upstream	divergent	Wdr11	GeneID:309016,Genbank:XM_219377.9,RGD:1587347	WD repeat domain 11, transcript variant X2	GO:0005737,GO:0005829,GO:0005929,GO:0008150,GO:0015630,GO:0003674,GO:0005575	cytoplasm|cytosol|cilium|biological_process|microtubule cytoskeleton|molecular_function|cellular_component
ENSRNOT00000080549	0	0	0	0	0	0	0	0	0	0	0	0	Chr8	40037030	40037813	-	AABR07069791.3	NM_024140.2	13837	sense	intergenic	upstream	same_strand	Nrgn	GeneID:64356,Genbank:NM_024140.2,RGD:61833	neurogranin	GO:0045202,GO:0005547,GO:0070300,GO:0005634,GO:1900273,GO:0005737,GO:0008306,GO:0012510,GO:0014069,GO:0021537,GO:0030054,GO:0030424,GO:0030425,GO:0031966,GO:0005516,GO:0043025,GO:0044327	synapse|phosphatidylinositol-3,4,5-trisphosphate binding|phosphatidic acid binding|nucleus|positive regulation of long-term synaptic potentiation|cytoplasm|associative learning|trans-Golgi network transport vesicle membrane|postsynaptic density|telencephalon development|cell junction|axon|dendrite|mitochondrial membrane|calmodulin binding|neuronal cell body|dendritic spine head
ENSRNOT00000080552	0.364196	0	0	0	0	0	0	0.3267817	0	0	0	0	Chr14	112969358	112997438	-	AABR07016731.2	XM_008770469.2	23056	sense	intergenic	upstream	same_strand	LOC103690141	GeneID:103690141,Genbank:XM_008770469.2,RGD:9432491	coiled-coil domain-containing protein 85A-like
ENSRNOT00000080553	0	0	0	0	0	0	0	0	0.121175	0.09729101	0	0.1964134	Chr2	78822405	78824756	-	AC131521.1	XM_017591020.1	297	antisense	intergenic	upstream	divergent	11-Mar	GeneID:499558,Genbank:XM_017591020.1,RGD:1559945	membrane associated ring-CH-type finger 11, transcript variant X1	GO:0016740,GO:0030659,GO:0008270,GO:0016021,GO:0016567	transferase activity|cytoplasmic vesicle membrane|zinc ion binding|integral component of membrane|protein ubiquitination
ENSRNOT00000080560	0.5310032	1.626039	0.211897	0.1749784	0.09749079	4.51E-28	0.4119413	1.050885	0.6613727	0.6531199	0.09826326	0.2575456	Chr16	447176	452028	-	AABR07024457.1	XM_017600273.1	0	sense	genic	exonic	overlapping	LOC108348192	GeneID:108348192,Genbank:XM_017600273.1	uncharacterized LOC108348192, transcript variant X6
ENSRNOT00000080563	0	0	0	0	0	0	0	0	0	0	0	0	Chr18	72876798	72877612	-	AABR07032593.2
ENSRNOT00000080564	0	0	0	0	0	0	0	0	0	0	0	0	Chr14	9100242	9101588	-	AABR07014317.1	NM_001170551.2	67821	antisense	intergenic	upstream	divergent	Wdfy3	GeneID:305164,Genbank:NM_001170551.2,RGD:1307097	WD repeat and FYVE domain containing 3	GO:0034274,GO:0005635,GO:0035973,GO:0005730,GO:0046872,GO:0005737,GO:0005776,GO:0005829,GO:0097635,GO:0005886,GO:0016234,GO:0003831,GO:0016605,GO:0005545,GO:0019898,GO:0005634	Atg12-Atg5-Atg16 complex|nuclear envelope|aggrephagy|nucleolus|metal ion binding|cytoplasm|autophagosome|cytosol|extrinsic component of autophagosome membrane|plasma membrane|inclusion body|beta-N-acetylglucosaminylglycopeptide beta-1,4-galactosyltransferase activity|PML body|1-phosphatidylinositol binding|extrinsic component of membrane|nucleus
ENSRNOT00000080565	0	0	0	0	0	0	0	0	0	0	0	0	Chr20	20892123	20894849	+	AABR07044794.1
ENSRNOT00000080572	0	0	0	0	0	0	0	0	0	0	0	0	Chr11	14769010	14774335	-	AABR07033274.1	XM_017598020.1	26532	sense	intergenic	upstream	same_strand	Nrip1	GeneID:304157,Genbank:XM_017598020.1,RGD:1311850	nuclear receptor interacting protein 1, transcript variant X2	GO:0045944,GO:0019915,GO:0001046,GO:0046965,GO:0030331,GO:0001543,GO:0071392,GO:0003713,GO:0003714,GO:0005102,GO:0005575,GO:0005634,GO:0030728,GO:0005730,GO:0032922,GO:0035257,GO:0006357,GO:0035259,GO:0007623,GO:0000118,GO:0042826,GO:0008150,GO:0000122,GO:0042974,GO:0016607,GO:0000790	positive regulation of transcription by RNA polymerase II|lipid storage|core promoter sequence-specific DNA binding|retinoid X receptor binding|estrogen receptor binding|ovarian follicle rupture|cellular response to estradiol stimulus|transcription coactivator activity|transcription corepressor activity|signaling receptor binding|cellular_component|nucleus|ovulation|nucleolus|circadian regulation…
ENSRNOT00000080573	0	0	0	0	0	5.87E-27	0	0	0	0	0	2.90E-31	Chr2	167987370	167996374	+	AABR07011746.1
ENSRNOT00000080586	0	0	0	0	0	0	0	0	0	0	0	0	Chr7	75167065	75170461	-	AABR07057510.1	NM_001130560.1	68734	sense	intergenic	upstream	same_strand	Rnf19a	GeneID:362900,Genbank:NM_001130560.1,RGD:1307807	ring finger protein 19A, RBR E3 ubiquitin protein ligase	GO:0005737,GO:0005813,GO:0016021,GO:0031624,GO:0032436,GO:0046872,GO:0061630,GO:0000151,GO:0000209,GO:0004842	cytoplasm|centrosome|integral component of membrane|ubiquitin conjugating enzyme binding|positive regulation of proteasomal ubiquitin-dependent protein catabolic process|metal ion binding|ubiquitin protein ligase activity|ubiquitin ligase complex|protein polyubiquitination|ubiquitin-protein transferase activity
ENSRNOT00000080587	0	0	0	0	0	0	0	0	0	0	0	0	Chr5	72995650	72996288	+	AABR07048321.2
ENSRNOT00000080596	0	0	0	0	0	0	0	0	0	0	0	0	Chr7	101284236	101331050	-	AABR07058124.5	NM_001008878.1	65173	sense	intergenic	upstream	same_strand	LOC362921	GeneID:362921,Genbank:NM_001008878.1,RGD:1359428	Ac2-224
ENSRNOT00000080597	0	0	0	0	0	0	0	0	0	0	0	0	ChrX	65111505	65111829	-	AABR07038971.1	NM_001170590.1	9161	sense	intergenic	upstream	same_strand	Las1l	GeneID:296865,Genbank:NM_001170590.1,RGD:1565755	LAS1-like, ribosome biogenesis factor	GO:0006325,GO:0030687,GO:0071339,GO:0000460,GO:0000470,GO:0000478	chromatin organization|preribosome, large subunit precursor|MLL1 complex|maturation of 5.8S rRNA|maturation of LSU-rRNA|endonucleolytic cleavage involved in rRNA processing
ENSRNOT00000080603	0	0	0	0	0	0	0	0	0	0	0	0	Chr5	99319932	99347346	-	AABR07049002.1	XM_006238340.3	65838	sense	intergenic	downstream	same_strand	Mpdz	GeneID:29365,Genbank:XM_006238340.3,RGD:3105	multiple PDZ domain crumbs cell polarity complex component, transcript variant X1	GO:0031410,GO:0005923,GO:0035556,GO:0007155,GO:0042552,GO:0008022,GO:0012505,GO:0014069,GO:0043220,GO:0016324,GO:0045211,GO:0016327,GO:0005515,GO:0030425,GO:0005737	cytoplasmic vesicle|bicellular tight junction|intracellular signal transduction|cell adhesion|myelination|protein C-terminus binding|endomembrane system|postsynaptic density|Schmidt-Lanterman incisure|apical plasma membrane|postsynaptic membrane|apicolateral plasma membrane|protein binding|dendrite|cytoplasm	rno04530	Tight junction
ENSRNOT00000080610	3.59E-20	3.37E-22	1.53E-22	1.35E-10	3.02E-21	6.74E-17	0	0	0	4.20E-23	3.32E-24	6.59E-22	Chr2	184915247	184917462	-	LOC100910284	XM_003749315.4	0	sense	genic	exonic	containing	LOC100910284	GeneID:100910284,Genbank:XM_003749315.4,RGD:6499197	brevican core protein-like
ENSRNOT00000080614	0	0	0	6.57E-21	1.99E-17	3.28E-08	4.73E-25	0	0	0	3.49E-25	0	Chr4	68424505	68426608	+	AABR07060341.1	XM_003749722.4	0	sense	genic	exonic	overlapping	LOC679818	GeneID:679818,Genbank:XM_003749722.4,RGD:1583670	similar to Maltase-glucoamylase, intestinal
ENSRNOT00000080619	0	0	0	0	0	0	0	0	0	0	0	0	Chr4	70479340	70483572	-	AABR07060379.1	XM_017593079.1	67875	sense	intergenic	downstream	same_strand	LOC100365995	GeneID:100365995,Genbank:XM_017593079.1,RGD:2317994	rCG28262-like, transcript variant X1
ENSRNOT00000080624	0.0207648	0.1703974	0	3.39E-17	0	0	1.23E-18	0.1228227	0	0.001640992	0	0	Chr1	42216726	42233317	+	AABR07001392.1	XM_008758718.2	0	sense	genic	exonic	nested	Ccdc170	GeneID:292266,Genbank:XM_008758718.2,RGD:1310945	coiled-coil domain containing 170, transcript variant X6
ENSRNOT00000080625	7.019373	2.880901	4.00267	1.345538	2.40368	2.047092	4.743434	3.928453	2.850389	2.346987	3.569077	3.149139	Chr16	31169247	31183494	-	AABR07025263.1	XM_017600408.1	3682	sense	intergenic	downstream	same_strand	LOC100911190	GeneID:100911190,Genbank:XM_017600408.1,RGD:6494112	probable ATP-dependent RNA helicase DDX60-like
ENSRNOT00000080627	0	0	0	0	0	0	0	0	0	0	0	0	Chr10	93260075	93264701	+	AABR07030568.5	XM_017597816.1	0	sense	genic	exonic	nested	LOC686084	GeneID:686084,Genbank:XM_017597816.1,RGD:1586612	similar to CG32580-PA, transcript variant X1
ENSRNOT00000080629	2.45E-56	4.71E-61	2.67E-80	2.28E-57	9.57E-26	2.14E-26	1.23E-72	7.61E-72	2.59E-54	1.36E-66	4.31E-64	4.36E-59	Chr16	88572762	88585244	-	AABR07026663.1	XM_017600412.1	0	sense	genic	exonic	overlapping	RGD1565806	GeneID:290916,Genbank:XM_017600412.1,RGD:1565806	similar to 60S ribosomal protein L23a, transcript variant X1
ENSRNOT00000080633	0	0	0	0	0	0	0	0	0	0	0	0	Chr7	69559979	69565737	-	AABR07057390.1
ENSRNOT00000080643	0	0	0	0	0	0	0	0	0	0	0	0	Chr8	130938797	130941540	-	AABR07071779.2	XM_236774.8	7776	sense	intergenic	upstream	same_strand	Ano10	GeneID:301111,Genbank:XM_236774.8,RGD:1308260	anoctamin 10, transcript variant X1	GO:0005622,GO:0005886,GO:0006812,GO:0006821,GO:0016021,GO:0017128,GO:0034220,GO:0005227,GO:0005229	intracellular|plasma membrane|cation transport|chloride transport|integral component of membrane|phospholipid scramblase activity|ion transmembrane transport|calcium activated cation channel activity|intracellular calcium activated chloride channel activity
ENSRNOT00000080648	0	0	0	0	0	0	0	0	0	0	0	0	Chr8	130243042	130246999	+	AABR07071765.2	XM_006244123.3	14976	antisense	intergenic	upstream	divergent	Lyzl4	GeneID:363168,Genbank:XM_006244123.3,RGD:1308401	lysozyme-like 4, transcript variant X1	GO:0050829,GO:0003796,GO:0050830,GO:0005615,GO:0007338,GO:0009566,GO:0016998,GO:0036126,GO:0042742,GO:0001669	defense response to Gram-negative bacterium|lysozyme activity|defense response to Gram-positive bacterium|extracellular space|single fertilization|fertilization|cell wall macromolecule catabolic process|sperm flagellum|defense response to bacterium|acrosomal vesicle
ENSRNOT00000080652	0	0	0	1.281421	0.3873799	0	0	0.175322	0.2090615	0	0.3741453	0	Chr13	101364742	101371859	+	AABR07021972.1	XM_017598732.1	0	sense	genic	exonic	overlapping	Tlr5	GeneID:289337,Genbank:XM_017598732.1,RGD:631351	toll-like receptor 5, transcript variant X1	GO:0005149,GO:0008584,GO:0016020,GO:0016021,GO:0032757,GO:0034123,GO:0034146,GO:0042742,GO:0045087,GO:0045429,GO:0050707,GO:0002755,GO:0071222,GO:0003674,GO:0071260,GO:0004888	interleukin-1 receptor binding|male gonad development|membrane|integral component of membrane|positive regulation of interleukin-8 production|positive regulation of toll-like receptor signaling pathway|toll-like receptor 5 signaling pathway|defense response to bacterium|innate immune response|positive regulation of nitric oxide biosynthetic process|regulation of cytokine secretion|MyD88-dependent…	rno04620,rno05321,rno05132,rno05134	Toll-like receptor signaling pathway|Inflammatiory bowel disease (IBD)|Salmonella infection|Legionellosis
ENSRNOT00000080667	0	0	0	0	0	0	0	0	0	0	0	0	Chr2	137453712	137467626	-	AABR07010500.1
ENSRNOT00000080668	0	0.1904103	0	0	0	0.1248439	0.05618416	0.06042411	0	0.06006639	0	0.1753869	Chr1	78112559	78149053	+	AABR07002627.1	NM_001271452.1	71	antisense	intergenic	upstream	divergent	Dhx34	GeneID:684903,Genbank:NM_001271452.1,RGD:1584452	DEAH-box helicase 34	GO:0004386,GO:0005524,GO:0005737,GO:0006396,GO:2000623,GO:0000956,GO:0003723,GO:0004004	helicase activity|ATP binding|cytoplasm|RNA processing|negative regulation of nuclear-transcribed mRNA catabolic process, nonsense-mediated decay|nuclear-transcribed mRNA catabolic process|RNA binding|ATP-dependent RNA helicase activity
ENSRNOT00000080679	0	0	0	0	0	0	0	0	0	0	0	0	Chr20	41021732	41029798	-	AABR07072837.1	NM_001013033.1	53519	antisense	intergenic	upstream	divergent	Tspyl1	GeneID:29544,Genbank:NM_001013033.1,RGD:1307726	TSPY-like 1	GO:0005730,GO:0006334,GO:0008150,GO:0019899,GO:0003674,GO:0005575,GO:0005634	nucleolus|nucleosome assembly|biological_process|enzyme binding|molecular_function|cellular_component|nucleus
ENSRNOT00000080687	0	0	0	0	0	0	0	0	0	0	0	0	Chr2	44645687	44647654	-	AABR07008126.1	XM_006231949.3	16422	antisense	intergenic	upstream	divergent	Plpp1	GeneID:64369,Genbank:XM_006231949.3,RGD:621832	phospholipid phosphatase 1, transcript variant X1	GO:0042577,GO:0006470,GO:0006644,GO:0046839,GO:0007165,GO:0008195,GO:0016020,GO:0016021,GO:0005886,GO:0016791,GO:0005887	lipid phosphatase activity|protein dephosphorylation|phospholipid metabolic process|phospholipid dephosphorylation|signal transduction|phosphatidate phosphatase activity|membrane|integral component of membrane|plasma membrane|phosphatase activity|integral component of plasma membrane	rno00561,rno00564,rno00565,rno00600,rno04072,rno04666,rno04975,rno05231	Glycerolipid metabolism|Glycerophospholipid metabolism|Ether lipid metabolism|Sphingolipid metabolism|Phospholipase D signaling pathway|Fc gamma R-mediated phagocytosis|Fat digestion and absorption|Choline metabolism in cancer
ENSRNOT00000080690	0	0	0	0	0	0	0	0	0	0	0	0	Chr13	24516617	24520582	-	AABR07020404.1
ENSRNOT00000080698	0	0	0	0	0	0	0	0	0	0	0	0	Chr4	146294804	146296649	-	AABR07061807.1	XM_006237060.3	2628	antisense	intergenic	downstream	convergent	Slc6a1	GeneID:79212,Genbank:XM_006237060.3,RGD:620533	solute carrier family 6 member 1, transcript variant X2	GO:0046872,GO:0014054,GO:0005515,GO:0051260,GO:0014070,GO:0005886,GO:0051592,GO:0014074,GO:0051939,GO:0005887,GO:0006810,GO:0007612,GO:0009636,GO:0030424,GO:0055085,GO:0032229,GO:0009744,GO:0032355,GO:0009986,GO:0042220,GO:0010033,GO:0005215,GO:0043005,GO:0010243,GO:0005332,GO:0010288	metal ion binding|positive regulation of gamma-aminobutyric acid secretion|protein binding|protein homooligomerization|response to organic cyclic compound|plasma membrane|response to calcium ion|response to purine-containing compound|gamma-aminobutyric acid import|integral component of plasma membrane|transport|learning|response to toxic substance|axon|transmembrane transport|negative regulation …	rno04727	GABAergic synapse
ENSRNOT00000080704	0.3036234	0.8137114	0	0	0	0	0	0	0	0.1232585	0	0	Chr17	86741051	86745000	-	AABR07028797.1	XM_006254325.3	83312	sense	intergenic	upstream	same_strand	LOC100909950	GeneID:100909950,Genbank:XM_006254325.3,RGD:6501048	uncharacterized LOC100909950
ENSRNOT00000080709	0	0	0	0	0	0	0	0	0	0	0	0	Chr2	256567839	256569025	+	AABR07013784.1	NM_022294.1	40762	sense	intergenic	upstream	same_strand	Adgrl4	GeneID:64124,Genbank:NM_022294.1,RGD:621136	adhesion G protein-coupled receptor L4	GO:0007166,GO:0007186,GO:0016021,GO:0031410,GO:0046983,GO:0004930,GO:0005509,GO:0005886	cell surface receptor signaling pathway|G-protein coupled receptor signaling pathway|integral component of membrane|cytoplasmic vesicle|protein dimerization activity|G-protein coupled receptor activity|calcium ion binding|plasma membrane
ENSRNOT00000080711	0	0	0	0	0	0	0	0	0	0	0	0	Chr2	239579652	239598402	+	AABR07013488.2
ENSRNOT00000080713	0.2795802	0.4070144	1.208441	0.3341749	1.6109	0.9289678	2.717842	1.404941	0.2596809	0.5924351	0.7300973	1.830193	Chr5	51148371	51184078	-	LOC102550026	XM_008763645.2	0	sense	genic	exonic	overlapping	LOC102550026	GeneID:102550026,Genbank:XM_008763645.2,RGD:7501360	uncharacterized LOC102550026, transcript variant X1
ENSRNOT00000080716	0	0	0	0	0	0	0	0	0	0	0	0	Chr4	181705710	181706556	+	AABR07062539.3	NM_012636.1	31529	antisense	intergenic	upstream	divergent	Pthlh	GeneID:24695,Genbank:NM_012636.1,RGD:3441	parathyroid hormone-like hormone	GO:0060649,GO:0030855,GO:0007189,GO:0002076,GO:0060659,GO:0032330,GO:0032331,GO:0007492,GO:0005179,GO:0043129,GO:0005575,GO:0005615,GO:0005622,GO:0008284,GO:0005634,GO:0043433,GO:0010468,GO:0005654,GO:0048286,GO:0010469,GO:0005737,GO:0051428,GO:0016485,GO:0005794,GO:0001501,GO:0030282,GO:0005829,GO:0001958,GO:0030819	mammary gland bud elongation|epithelial cell differentiation|adenylate cyclase-activating G-protein coupled receptor signaling pathway|osteoblast development|nipple sheath formation|regulation of chondrocyte differentiation|negative regulation of chondrocyte differentiation|endoderm development|hormone activity|surfactant homeostasis|cellular_component|extracellular space|intracellular|positive r…
ENSRNOT00000080719	0	0	0	0	0	0	0	0	0	0	0	0	Chr15	89029685	89030301	-	AABR07019099.1
ENSRNOT00000080722	0	0	0	0	0	0	0	0	0	0	0	0	Chr5	47834507	47848685	+	AABR07047789.2	XM_017593350.1	0	antisense	genic	intronic	overlapping	Gja10	GeneID:313126,Genbank:XM_017593350.1,RGD:1309630	gap junction protein, alpha 10, transcript variant X2	GO:0007154,GO:0007276,GO:0007416,GO:0009416,GO:0016021,GO:0050908,GO:0055085,GO:0005243,GO:0005921,GO:0005922	cell communication|gamete generation|synapse assembly|response to light stimulus|integral component of membrane|detection of light stimulus involved in visual perception|transmembrane transport|gap junction channel activity|gap junction|connexin complex
ENSRNOT00000080723	0	0	0	0	0	0	0	0	0	0	0	0	Chr4	91179079	91180000	-	AABR07060726.1	XM_017593083.1	49135	sense	intergenic	downstream	same_strand	LOC108350812	GeneID:108350812,Genbank:XM_017593083.1	uncharacterized LOC108350812
ENSRNOT00000080725	0	0	0	0	0.5119058	0	0	0	0	0	0	0	Chr8	53558427	53561229	+	AABR07070122.1
ENSRNOT00000080733	0	0	0	0	0	0	0	0	0	0	0	0	Chr13	45575068	45575938	+	AABR07020905.1
ENSRNOT00000080737	0	0	0	0	0	0	0	0	0	0	0	0	Chr10	44147781	44148453	-	AC097901.1	XM_017597433.1	0	sense	genic	exonic	nested	Olr1424	GeneID:405056,Genbank:XM_017597433.1,RGD:1332688	olfactory receptor 1424, transcript variant X1	GO:0005886,GO:0007186,GO:0016021,GO:0050911,GO:0004930,GO:0004984	plasma membrane|G-protein coupled receptor signaling pathway|integral component of membrane|detection of chemical stimulus involved in sensory perception of smell|G-protein coupled receptor activity|olfactory receptor activity	rno04740	Olfactory transduction
ENSRNOT00000080743	0	0	0	0	0	0	0	0	0	0	0	0	Chr6	134718590	134720457	+	AABR07065566.1	XM_008764961.2	83671	sense	intergenic	upstream	same_strand	Ppp2r5c	GeneID:691318,Genbank:XM_008764961.2,RGD:1585097	protein phosphatase 2, regulatory subunit B', gamma, transcript variant X4	GO:0043161,GO:0005654,GO:0043666,GO:0005794,GO:0005829,GO:0006977,GO:0008233,GO:0008285,GO:0016021,GO:0016485,GO:0000159,GO:0019888,GO:0000775,GO:0042771,GO:0005634	proteasome-mediated ubiquitin-dependent protein catabolic process|nucleoplasm|regulation of phosphoprotein phosphatase activity|Golgi apparatus|cytosol|DNA damage response, signal transduction by p53 class mediator resulting in cell cycle arrest|peptidase activity|negative regulation of cell proliferation|integral component of membrane|protein processing|protein phosphatase type 2A complex|protei…	rno03015,rno04071,rno04151,rno04152,rno04114,rno04261,rno04728,rno05165	mRNA surveillance pathway|Sphingolipid signaling pathway|PI3K-Akt signaling pathway|AMPK signaling pathway|Oocyte meiosis|Adrenergic signaling in cardiomyocytes|Dopaminergic synapse|Human papillomavirus infection
ENSRNOT00000080749	0	0	0	0	0	0	0	0	0	0	0	0	Chr4	117550940	117552489	-	AC095078.2	XM_006236799.3	14068	sense	intergenic	downstream	same_strand	LOC100910829	GeneID:100910829,Genbank:XM_006236799.3,RGD:6496154	probable N-acetyltransferase CML2-like	GO:0007369,GO:0008080,GO:0016021	gastrulation|N-acetyltransferase activity|integral component of membrane
ENSRNOT00000080761	0	0	0	0	0	0	0	0	0	0	0	0	Chr6	130201851	130204307	+	AABR07065476.1
ENSRNOT00000080762	0	0	0	0	0	0	0	0	0	0	0	0	Chr16	75649799	75664162	+	AC114391.1	XM_006253372.2	0	antisense	genic	intronic	overlapping	Defb14	GeneID:641627,Genbank:XM_006253372.2,RGD:1561378	defensin beta 14, transcript variant X2	GO:0031640,GO:0031731,GO:0042056,GO:0042742,GO:0050829,GO:0050830,GO:0050918,GO:0060326,GO:0005615,GO:0006935	killing of cells of other organism|CCR6 chemokine receptor binding|chemoattractant activity|defense response to bacterium|defense response to Gram-negative bacterium|defense response to Gram-positive bacterium|positive chemotaxis|cell chemotaxis|extracellular space|chemotaxis
ENSRNOT00000080771	4.11E-18	1.71E-32	1.98E-28	8.80E-33	0.1995183	1.24E-12	4.67E-26	4.16E-22	1.93E-27	1.505052	1.77E-24	1.84E-27	Chr2	225170643	225171830	-	AABR07013157.1	NM_001013914.1	57784	sense	intergenic	upstream	same_strand	Slc44a3	GeneID:295417,Genbank:NM_001013914.1,RGD:1305808	solute carrier family 44, member 3	GO:0016021	integral component of membrane	rno05231	Choline metabolism in cancer
ENSRNOT00000080782	0	0	0	0	0	0	0	0	0	0	0	0	Chr15	105341655	105349823	-	AABR07019435.1	XM_006252471.3	49773	sense	intergenic	downstream	same_strand	Oxgr1	GeneID:290493,Genbank:XM_006252471.3,RGD:1303155	oxoglutarate receptor 1, transcript variant X1	GO:0005886,GO:0007186,GO:0008150,GO:0016021,GO:0003674,GO:0004930,GO:0005575	plasma membrane|G-protein coupled receptor signaling pathway|biological_process|integral component of membrane|molecular_function|G-protein coupled receptor activity|cellular_component
ENSRNOT00000080790	0	0	0	0	0	0	0	0	0	0	0	0	Chr2	65851534	65870885	-	AABR07008594.1
ENSRNOT00000080792	0	0	0	0	0	0	0	0	0	0	0	0	Chr7	80099938	80112883	-	AABR07057610.1
ENSRNOT00000080798	0	0	0	0	0	0	0	0	0	0	0	0	ChrX	113800100	113800991	+	AABR07040908.1
ENSRNOT00000080805	0	0	0	0	0	0	0	0	0	0	0	0	Chr4	179210005	179211174	+	AABR07062477.2	XM_008763371.1	48131	antisense	intergenic	downstream	convergent	Bcat1	GeneID:29592,Genbank:XM_008763371.1,RGD:2195	branched chain amino acid transaminase 1, transcript variant X2	GO:0004084,GO:0005737,GO:0005739,GO:0005829,GO:0008150,GO:0009082,GO:0009083,GO:0009098,GO:0009099,GO:0042802,GO:0052654,GO:0052655,GO:0052656	branched-chain-amino-acid transaminase activity|cytoplasm|mitochondrion|cytosol|biological_process|branched-chain amino acid biosynthetic process|branched-chain amino acid catabolic process|leucine biosynthetic process|valine biosynthetic process|identical protein binding|L-leucine transaminase activity|L-valine transaminase activity|L-isoleucine transaminase activity	rno00270,rno00280,rno00290,rno00770	Cysteine and methionine metabolism|Valine, leucine and isoleucine degradation|Valine, leucine and isoleucine biosynthesis|Pantothenate and CoA biosynthesis
ENSRNOT00000080819	0	0	0	0	0	0	0	0	0	0	0	0	Chr17	19054993	19057552	+	LOC102546683
ENSRNOT00000080821	0	0	0	0	0	0	0	0	0	0	0	0	Chr18	79311539	79312230	-	AC132699.1	NM_001025289.1	14508	antisense	intergenic	upstream	divergent	Mbp	GeneID:24547,Genbank:NM_001025289.1,RGD:3054	myelin basic protein, transcript variant 6	GO:0007417,GO:0007568,GO:0007605,GO:0009636,GO:0019911,GO:0042552,GO:0042995,GO:0032570,GO:0043025,GO:0032991,GO:0043209,GO:1904685,GO:2000778,GO:0043218,GO:0000165,GO:0002020,GO:0005515,GO:0005516,GO:0005622,GO:0005886,GO:0033269,GO:0034115,GO:0034612,GO:0035633,GO:0046689,GO:0050771,GO:0061024,GO:0070542,GO:0071944,GO:1904209	central nervous system development|aging|sensory perception of sound|response to toxic substance|structural constituent of myelin sheath|myelination|cell projection|response to progesterone|neuronal cell body|protein-containing complex|myelin sheath|positive regulation of metalloendopeptidase activity|positive regulation of interleukin-6 secretion|compact myelin|MAPK cascade|protease binding|prot…
ENSRNOT00000080825	1.518856	0.823922	0.1818061	0.08158437	0.4532094	0.4064504	0.4104621	0.01254602	0.5863786	0.3345031	0.8164965	0.2422932	Chr1	71206130	71223665	-	AABR07002337.1	XM_017589959.1	0	sense	genic	exonic	nested	LOC102548162	GeneID:102548162,Genbank:XM_017589959.1,RGD:7617005	zinc finger protein 582-like, transcript variant X1
ENSRNOT00000080830	0	0	0	0	0	0	0	0	0	0	0	0	Chr10	36661136	36663632	-	AC141334.2	XM_008767700.2	45386	sense	intergenic	downstream	same_strand	LOC497899	GeneID:497899,Genbank:XM_008767700.2,RGD:1561674	similar to hypothetical protein 4930503F14, transcript variant X2
ENSRNOT00000080831	4.717997	2.357996	2.502643	4.003216	1.89312	2.126473	4.288625	5.603893	3.964495	4.535726	1.954171	6.429811	Chr1	87560077	87562987	+	AABR07002868.2	XM_006228698.2	0	sense	genic	exonic	nested	Zfp30	GeneID:100910007,Genbank:XM_006228698.2,RGD:6500781	ZFP30 zinc finger protein, transcript variant X3
ENSRNOT00000080833	0	0.09730579	0	0	0.643433	0	0	0.6627943	0.1146964	0	0	0	Chr10	105452303	105456414	-	AABR07030834.1	XM_008768391.2	0	sense	genic	intronic	nested	Prpsap1	GeneID:64390,Genbank:XM_008768391.2,RGD:620206	phosphoribosyl pyrophosphate synthetase-associated protein 1, transcript variant X1	GO:0009116,GO:0009165,GO:0019900,GO:0030234,GO:0032991,GO:0033673,GO:0042802,GO:0000287,GO:0002189,GO:0004749	nucleoside metabolic process|nucleotide biosynthetic process|kinase binding|enzyme regulator activity|protein-containing complex|negative regulation of kinase activity|identical protein binding|magnesium ion binding|ribose phosphate diphosphokinase complex|ribose phosphate diphosphokinase activity
ENSRNOT00000080837	0.2905407	0.7765431	0	1.049316	0	0	0.4384471	0.250539	0	0.7260618	0	0	Chr3	22636230	22637594	-	AABR07051808.1	XM_017591665.1	0	antisense	genic	intronic	nested	Lhx2	GeneID:296706,Genbank:XM_017591665.1,RGD:71076	LIM homeobox 2, transcript variant X2	GO:0001942,GO:0003682,GO:0005622,GO:0005634,GO:0006355,GO:0021978,GO:0006366,GO:0021987,GO:0007399,GO:0007411,GO:0022008,GO:0030182,GO:0043565,GO:2000678,GO:0045199,GO:0000978,GO:0001076,GO:0001077,GO:0001843,GO:0007420,GO:0007498,GO:0009953,GO:0021537,GO:0045893,GO:0021772,GO:0045944,GO:0046872,GO:0048646,GO:0048675,GO:0060041	hair follicle development|chromatin binding|intracellular|nucleus|regulation of transcription, DNA-templated|telencephalon regionalization|transcription by RNA polymerase II|cerebral cortex development|nervous system development|axon guidance|neurogenesis|neuron differentiation|sequence-specific DNA binding|negative regulation of transcription regulatory region DNA binding|maintenance of epitheli…
ENSRNOT00000080838	0	0	0	0	0	0	0	0	0	0	0	0	Chr17	56876152	56879569	+	AABR07028094.1	NM_139082.3	25850	antisense	intergenic	downstream	convergent	Bambi	GeneID:83837,Genbank:NM_139082.3,RGD:621831	BMP and activin membrane-bound inhibitor	GO:0007179,GO:0008284,GO:0008360,GO:0010718,GO:0016021,GO:0016477,GO:0030512,GO:0032092,GO:0045893,GO:0090263,GO:0005109,GO:0005737,GO:0005886	transforming growth factor beta receptor signaling pathway|positive regulation of cell proliferation|regulation of cell shape|positive regulation of epithelial to mesenchymal transition|integral component of membrane|cell migration|negative regulation of transforming growth factor beta receptor signaling pathway|positive regulation of protein binding|positive regulation of transcription, DNA-temp…	rno04310,rno04350	Wnt signaling pathway|TGF-beta signaling pathway
ENSRNOT00000080845	0	0	0	0	0	0	0	0	0	0	0	0	Chr1	270712141	270730856	-	AABR07006911.1
ENSRNOT00000080849	0	0	0	0	0	0	0	0	0	0	0	0	Chr12	22321967	22322960	+	AABR07035779.2	XM_017598593.1	0	sense	genic	exonic	nested	Zan	GeneID:304379,Genbank:XM_017598593.1,RGD:1305044	zonadhesin, transcript variant X1	GO:2000359	regulation of binding of sperm to zona pellucida
ENSRNOT00000080850	0	0	0	0	0	0	0	0.2724815	0	0	0	0	Chr2	45616187	45619717	-	AABR07008142.2	XM_008760741.1	49135	antisense	intergenic	upstream	divergent	Arl15	GeneID:689079,Genbank:XM_008760741.1,RGD:1597407	ADP-ribosylation factor like GTPase 15, transcript variant X2	GO:0005525,GO:0005622	GTP binding|intracellular
ENSRNOT00000080852	0	0	0	0	0	0	0	0	0	0	0	0	Chr18	25248588	25249950	-	AABR07031674.5	XM_006254610.3	0	sense	genic	exonic	nested	LOC102546724	GeneID:102546724,Genbank:XM_006254610.3,RGD:7590894	uncharacterized LOC102546724, transcript variant X1
ENSRNOT00000080854	0	0	0	0	0	0	0	0	0	0	0	0	Chr8	124645814	124659037	-	AABR07071622.1
ENSRNOT00000080862	0	0	0	0	0	0	0	0	0	0	0	0	Chr6	20050613	20051772	-	AABR07063167.1
ENSRNOT00000080867	0	0.08135058	0	0	0	0.04168086	0	0.0383699	0.440666	0.1195496	0.04473882	0.431521	ChrX	28577269	28583900	+	AABR07037698.1	NM_031136.1	9505	sense	intergenic	upstream	same_strand	Tmsb4x	GeneID:81814,Genbank:NM_031136.1,RGD:621622	thymosin beta 4, X-linked	GO:1903026,GO:0032088,GO:0005576,GO:1905273,GO:0033209,GO:0005615,GO:2000483,GO:0042989,GO:0005622,GO:2001028,GO:0005634,GO:0005737,GO:0005829,GO:0005856,GO:2001171,GO:0007015,GO:0043536,GO:0007253,GO:0050727,GO:0019899,GO:0001649,GO:1901222,GO:0030334,GO:0003785,GO:1901223,GO:0031941	negative regulation of RNA polymerase II regulatory region sequence-specific DNA binding|negative regulation of NF-kappaB transcription factor activity|extracellular region|positive regulation of proton-transporting ATP synthase activity, rotational mechanism|tumor necrosis factor-mediated signaling pathway|extracellular space|negative regulation of interleukin-8 secretion|sequestering of actin m…	rno04810	Regulation of actin cytoskeleton
ENSRNOT00000080869	0	0	0	0	0	0	0	0	0	0	0	0	Chr7	138149868	138150777	-	AABR07058804.1	XM_006242283.1	48999	sense	intergenic	upstream	same_strand	Slc38a2	GeneID:29642,Genbank:XM_006242283.1,RGD:69420	solute carrier family 38, member 2, transcript variant X2	GO:0021987,GO:0005886,GO:0030424,GO:0005887,GO:0030425,GO:0005903,GO:0006814,GO:0006865,GO:0006868,GO:0031460,GO:0007565,GO:0032328,GO:0015171,GO:0034198,GO:0042383,GO:0015186,GO:0003333,GO:0043025,GO:0003674,GO:0071260,GO:0015293	cerebral cortex development|plasma membrane|axon|integral component of plasma membrane|dendrite|brush border|sodium ion transport|amino acid transport|glutamine transport|glycine betaine transport|female pregnancy|alanine transport|amino acid transmembrane transporter activity|cellular response to amino acid starvation|sarcolemma|L-glutamine transmembrane transporter activity|amino acid transmemb…	rno04974,rno04724,rno04727	Protein digestion and absorption|Glutamatergic synapse|GABAergic synapse
ENSRNOT00000080870	0	0	0	0	0	0	9.68E-20	0	0	5.48E-49	0.05556597	0.2135723	Chr11	76806359	76812949	-	AC120076.1	XM_017597920.1	1664	sense	intergenic	upstream	same_strand	Ccdc50	GeneID:288022,Genbank:XM_017597920.1,RGD:727841	coiled-coil domain containing 50, transcript variant X1	GO:0005829,GO:0005874,GO:0007605,GO:0008150,GO:0031625,GO:0003674,GO:0005575,GO:0005737	cytosol|microtubule|sensory perception of sound|biological_process|ubiquitin protein ligase binding|molecular_function|cellular_component|cytoplasm
ENSRNOT00000080876	9.77E-12	1.07E-07	1.94E-13	3.75E-20	1.20E-05	3.39E-11	0.000115556	1.28E-06	1.35E-12	2.47E-07	3.84E-07	0.01049425	Chr12	13801010	13804635	-	AABR07035412.2	NM_001107123.1	3184	antisense	intergenic	upstream	divergent	Tnrc18	GeneID:304302,Genbank:NM_001107123.1,RGD:1307540	trinucleotide repeat containing 18	GO:0005634,GO:0005654,GO:0005677,GO:0005739,GO:0005829,GO:0006342,GO:0031507,GO:0031965,GO:0000785,GO:0000976,GO:0003682	nucleus|nucleoplasm|chromatin silencing complex|mitochondrion|cytosol|chromatin silencing|heterochromatin assembly|nuclear membrane|chromatin|transcription regulatory region sequence-specific DNA binding|chromatin binding
ENSRNOT00000080877	5.37E-09	2.63E-29	0.02034457	3.09E-06	0.0789778	1.07E-29	0.01596624	0.01713495	0.0211696	1.50E-32	9.22E-12	0.1557973	Chr15	29648911	29652711	-	AABR07017649.2	XM_008770655.2	61455	sense	intergenic	upstream	same_strand	LOC364359	GeneID:364359,Genbank:XM_008770655.2	uncharacterized LOC364359
ENSRNOT00000080878	0	0	0	0	0	0	0	0	0	0	0	0	Chr10	93229480	93232311	+	AABR07030568.2	XM_017597816.1	0	sense	genic	exonic	nested	LOC686084	GeneID:686084,Genbank:XM_017597816.1,RGD:1586612	similar to CG32580-PA, transcript variant X1
ENSRNOT00000080879	2.15E-23	0	0	0	0.03652229	0	0.05878258	0	0	5.47E-29	0.050817	0	Chr18	63832841	63839026	-	AABR07032393.1	XM_017601035.1	0	antisense	genic	intronic	nested	Ldlrad4	GeneID:679578,Genbank:XM_017601035.1,RGD:1587105	low density lipoprotein receptor class A domain containing 4, transcript variant X1	GO:0010991,GO:0016021,GO:0030336,GO:0030512,GO:0031901,GO:0043231,GO:0060394,GO:0070412,GO:0005654,GO:0010719	negative regulation of SMAD protein complex assembly|integral component of membrane|negative regulation of cell migration|negative regulation of transforming growth factor beta receptor signaling pathway|early endosome membrane|intracellular membrane-bounded organelle|negative regulation of pathway-restricted SMAD protein phosphorylation|R-SMAD binding|nucleoplasm|negative regulation of epithelia…
ENSRNOT00000080883	0	0	4.690844	0.2218576	0.5043392	0.5073324	0	0	0	0	0	0	Chr7	130472681	130474055	+	AC125982.2	NM_021676.1	223	sense	intergenic	upstream	same_strand	Shank3	GeneID:59312,Genbank:NM_021676.1,RGD:69264	SH3 and multiple ankyrin repeat domains 3	GO:0060999,GO:0061001,GO:0005886,GO:0071625,GO:0097114,GO:0007416,GO:0097117,GO:0097107,GO:0008270,GO:0008328,GO:0007610,GO:0098919,GO:0014069,GO:0007611,GO:0099562,GO:2000311,GO:1900271,GO:0017124,GO:2000463,GO:0021773,GO:1900273,GO:0035255,GO:0030054,GO:2000821,GO:0030159,GO:0035640,GO:2000822,GO:0035641,GO:0000165,GO:0044309,GO:0040011,GO:0045202,GO:0001838,GO:0045211,GO:0003779,GO:0045794,GO:…	positive regulation of dendritic spine development|regulation of dendritic spine morphogenesis|plasma membrane|vocalization behavior|NMDA glutamate receptor clustering|synapse assembly|guanylate kinase-associated protein clustering|postsynaptic density assembly|zinc ion binding|ionotropic glutamate receptor complex|behavior|structural constituent of postsynaptic density|postsynaptic density|learn…	rno04724	Glutamatergic synapse
ENSRNOT00000080884	0.5973989	1.04094	0.8819689	0.7228654	0	1.247039	0.5172873	0.2045192	0.2297663	0.1926347	0.2074224	0.5805345	Chr2	165917470	165931558	-	AABR07011682.1	NM_001107681.2	682	antisense	intergenic	upstream	divergent	Ppm1l	GeneID:310506,Genbank:NM_001107681.2,RGD:1305220	protein phosphatase, Mg2+/Mn2+ dependent, 1L	GO:0006470,GO:0007178,GO:0000165,GO:0004722,GO:0005622	protein dephosphorylation|transmembrane receptor protein serine/threonine kinase signaling pathway|MAPK cascade|protein serine/threonine phosphatase activity|intracellular
ENSRNOT00000080895	0	0	0	0	0	0	0	0	0	0	0	0	Chr1	153456407	153457441	+	AABR07004733.1
[truncated: 17,389 more rows]
