# Supplementary material for: Integrated bioinformatics analysis of retinal ischemia/reperfusion injury in rats with potential key genes
Source: BMC Genomics. 2024 Apr 15;25:367. doi: 10.1186/s12864-024-10288-0 (PMC11017533; doi:10.1186/s12864-024-10288-0)
Supplement: Supplementary file 93 — Supplementary Material 93. [file 12864_2024_10288_MOESM93_ESM.zip › supplementary file 1 raw_data/lnc_FPKM_exp.csv]

lncRNA_id	sample102	sample103	sample104	sample202	sample203	sample204	sample302	sample303	sample304	sample402	sample403	sample404
ENSRNOT00000000560	3.88e-60	0	1.04e-18	3.49e-46	2.18e-37	2.01e-54	2.08e-49	1.59e-52	2.44e-54	4.29e-44	1.25e-43	0
ENSRNOT00000015955	0.3694839	0	0	0.9854659	0.3616971	0.3447844	0.3055646	0.3456438	0	0.6536618	0	0.6480582
ENSRNOT00000017923	0	0	0	0	0	0	0	0	0	0	0	0
ENSRNOT00000021237	0	0	0	0	0	0	0	0	0	0	0	0
ENSRNOT00000022314	0	0	0	0	0	0.000321667	8.68e-09	0	0	6.05e-18	0	2.36e-21
ENSRNOT00000022622	0.1318241	2.54e-11	0.04427065	0.1093432	0.008494122	2.97e-07	0.01404433	0.00643817	0.05216746	0.1532664	0	0.1179424
ENSRNOT00000025795	0.1764556	0.368261	0.3518272	0.3825315	0.4698105	0.1182567	1.306114	0.0596837	0.4299392	1.242029	0.5293579	1.14407
ENSRNOT00000029245	0.4245076	0.4620166	0.09300632	0.2513806	2.134374	1.004165	1.228179	0.1243672	0.9088391	0.5168523	0.4069145	1.125216
ENSRNOT00000029433	0	0	0	0	0	0	0	0	0	0	0	0
ENSRNOT00000031815	0	0	0	0	0	0	0	0	0	0	0	0
ENSRNOT00000031927	0	0	0	0	0	0	0	0	0	0	0	0
ENSRNOT00000034303	0	0	0	0	0	0	0	0	0	0	0	0
ENSRNOT00000035829	0	0	0	0	0	0	0	0	0	0	0	0
ENSRNOT00000036416	6.06e-74	1.11e-76	1.18e-80	3.09e-17	1.53e-18	1.4e-25	5.36e-20	0	1.23e-52	0	1.31e-06	2.85e-26
ENSRNOT00000037886	0	0	0	0	0	0	0	0	0	0	0	0
ENSRNOT00000041963	0	0	0	0	0	0	0	0	0	0	0	0
ENSRNOT00000046605	0.00047894	2.78e-40	7.03e-06	3.95e-33	0	0	0.01381481	0	2.78e-50	0	0	0
ENSRNOT00000047544	0.009687431	0.1918103	6.22e-21	0.1065284	0	0	0.001876773	0.3751865	0.05833132	1.03e-22	1.21e-24	2.51e-14
ENSRNOT00000048127	0	0	0	0	0	0	0	0	0.02201961	0	0	0
ENSRNOT00000059261	0	0	0	0	0	0	0	0	0	0	0	0
ENSRNOT00000060424	0	0	0	0	0	0	0	0	0	0	0	4.63e-33
ENSRNOT00000062051	0	0	0	0	3.22e-14	3.93e-85	0	0	0.02629553	0	0	0
ENSRNOT00000064894	0	0	0.153309	0	0	0.2766303	0	0.1351453	0.1604685	0	0.2919591	0
ENSRNOT00000065487	0	0	0	0	0	0	0	0	0	0	0	0
ENSRNOT00000066530	0	0	0	0	0	0	0	0	0	0	0	0
ENSRNOT00000067667	0	0	0	0	0	0	0	0	0	0	0	0
ENSRNOT00000071091	0	0	0	8.03e-22	2.81e-14	0.6699309	0	0	0	0	2.59e-21	2.36e-12
ENSRNOT00000071313	0	0	0	0	0	0	0	0	0	0	0	0.5513047
ENSRNOT00000071792	0	0	0	0	0	0	0	0	0	0	0	7.45e-50
ENSRNOT00000071923	0	2.44e-05	0.5844058	0.130609	0	0	0.1215824	0	0	0	0.2757685	1.14e-25
ENSRNOT00000072097	4.08e-27	0	0	0.02509081	0.05960913	8.47e-25	0.02832097	4.57e-42	2.35325	0.05268239	1.127282	1.89e-22
ENSRNOT00000072935	0	0	0	0	0	0	0	0	0	0	0	0
ENSRNOT00000073022	0	0	0	0	0	0	0	0	0	0	0	0
ENSRNOT00000073957	5.73e-19	1.45e-20	2.86e-16	3.98e-23	2.54e-17	1.13e-18	1.27e-21	1.85e-20	9.45e-17	2.21e-19	9.46e-08	1.5e-18
ENSRNOT00000074264	4.91e-24	1.51e-42	2.91e-20	2.3e-37	8.34e-27	9.6e-58	0	2.02e-36	2.4e-52	9.27e-38	4.83e-45	7.55e-54
ENSRNOT00000074731	0.6284215	0	0	0	0	0.2857989	0	0	0	0	0	0
ENSRNOT00000075746	0	0	0	0	0	0	0	0	0	0	0	0.08071739
ENSRNOT00000075835	0	0	0	0	0	0	0	0	0	0	0	0.2896969
ENSRNOT00000075844	0	0	0	0	0	0	0	0	0	0	0	0
ENSRNOT00000075848	2.88e-14	1.07e-18	1.02e-09	1.02e-19	5.15e-21	1.64e-20	1.08e-17	1.56e-17	4.65e-17	2.12e-16	1.88e-17	4.65e-11
ENSRNOT00000075859	0	0	0	0	0	0	0	0	0	0	0	0
ENSRNOT00000075897	2.626973	2.44589	2.487035	1.5339	1.681106	1.109318	2.113803	2.187762	2.014647	1.567769	2.325572	3.959225
ENSRNOT00000075903	0	0	0	0	0	0	0	7.26e-23	0	0	0	0
ENSRNOT00000075905	0	0	0	0	0	0	0	0	0	0	0	0
ENSRNOT00000075913	0.2377715	0	0.1223499	0	0	0	0	0	0	0	0	0
ENSRNOT00000075923	0	0	0	0	0	0	0	0	0	0	0	0
ENSRNOT00000075984	0	0	0	0	0	0	0	0	0	0	0	0
ENSRNOT00000076033	0	0	0	0	0	0	0	0	0	0	0	0
ENSRNOT00000076045	22.22954	26.67931	28.62666	18.36057	22.17129	19.44945	21.01608	23.36009	16.62498	21.21159	21.77735	20.27594
ENSRNOT00000076046	0	0	0	0	2.069998	0	0	0	0.3693151	0	0	0
ENSRNOT00000076067	3.31e-25	1.86e-25	0	3.8e-21	1.67e-16	4.05e-24	4.34e-21	5.19e-23	9.14e-18	5.06e-23	9.51e-24	3.228567
ENSRNOT00000076115	1.745616	2.672664	1.460506	1.426417	0.9723566	0.4892462	0.1724316	0.4663424	0.7394856	0.09497883	1.955425	2.198077
ENSRNOT00000076116	0	0	7.53e-12	0	0	0	0	0	0	0	0	0
ENSRNOT00000076120	0.8230687	2.275521	5.465498	0.7116588	1.551226	2.335469	9.077721	2.116271	1.750138	2.57e-26	1.491814	5.165229
ENSRNOT00000076124	0	0	0	0	0	0	0	0	0	0	0	0
ENSRNOT00000076148	0	0	0	2.86e-98	4.78e-54	0	0	0	0	0	0	0
ENSRNOT00000076150	0	0.1289569	0	0.2352149	0.1284659	0	0.2207033	0.1199862	0.1456233	0	0.1328506	0.3531811
ENSRNOT00000076154	0	0	0	0.2948443	0.09337834	0.02940808	0.02495635	0.02751721	0.0681752	0	0.09174183	0.2844185
ENSRNOT00000076171	0	0	0	0	0	0	0	0	0	0	0	0
ENSRNOT00000076180	0	0	0	0	0	0	0	0	0	0	0	0
ENSRNOT00000076224	7.034296	4.785501	3.375377	2.231635	1.712251	4.568696	1.360083	0.7717071	6.06234	4.3803	7.201815	2.242613
ENSRNOT00000076236	2.67e-73	0	0	8.66e-73	1.24e-54	3.14e-42	1.41e-68	0	2.33e-82	1.91e-60	9.93e-59	3.92e-51
ENSRNOT00000076237	0	0	0	0	2.05e-15	0	0	0	0	0	0	0
ENSRNOT00000076263	0	0	0	0	0	0	0	0	0	0	0	0
ENSRNOT00000076265	0	0.0219401	0	0	0	0	0	0	0	0	0	0
ENSRNOT00000076282	0	0	0	0	0	0	0	0	0	0	0	0
ENSRNOT00000076290	0	0	0	0	0	0	0	0	0	0	0	0
ENSRNOT00000076301	1.61e-16	8.13e-14	3.1e-13	1.41e-20	7.24e-23	8.2e-16	2.32e-19	1.74e-16	1.82e-16	3.74e-11	6.86e-20	6.09e-14
ENSRNOT00000076303	0	0	0	0	0	0	0	0	0	0	0	0
ENSRNOT00000076322	11.01355	4.497722	5.04231	7.209972	3.555182	3.538712	6.108041	7.8326	5.734571	7.803725	12.46699	6.708354
ENSRNOT00000076347	0	0	0	0.5975487	0	0	0	0	0	0	0	0.2364848
ENSRNOT00000076358	0	0.2093214	0.2235363	12.95356	26.90919	7.464597	11.56021	0.9745493	3.132176	0	3.956688	0.7596864
ENSRNOT00000076363	0	0	0	0	0	0	0	2.06e-18	0	0	0	0
ENSRNOT00000076368	0	0	0	0	0	0	0	0	0	0	0	0
ENSRNOT00000076385	0	5.41e-14	0	7.22e-20	1.32e-19	2.66e-24	1.33e-13	1.53e-20	1.27e-22	0	1.37e-18	1.26e-05
ENSRNOT00000076395	2.271039	1.414228	2.029949	0.3471278	0.9314941	1.183131	1.622147	1.542867	0.87852	1.401402	1.45852	1.511217
ENSRNOT00000076454	1.062369	0.4512058	1.206209	1.768218	0.2281192	1.051902	0.09736485	1.440693	0.6432459	1.036446	0.698539	0.607772
ENSRNOT00000076463	3.36e-12	7.28e-22	3.86e-16	2.52e-23	4.1e-22	1.04e-20	1.78e-20	7.74e-20	4.41e-20	1.23e-18	5.02e-18	7.68e-18
ENSRNOT00000076492	13.37874	10.53751	22.22218	13.05491	18.09651	8.797631	3.666861	10.03233	3.041601	13.02423	14.97731	12.11636
ENSRNOT00000076494	0.8505725	0.754779	3.341861	0.2610812	1.994244	0.222852	1.220918	0.08821948	0.150209	0.5754651	1.627833	0.8123378
ENSRNOT00000076498	0	0	0	0	0	0	0	0	0	0	0	0.143195
ENSRNOT00000076500	0	0	0	0	0	0	0	0	0	0	0	0
ENSRNOT00000076509	2.82e-09	3.099673	2.400785	0.000887794	4.229371	0.006113215	8.318707	5.513232	2.95e-05	0.7865253	1.167993	3.189822
ENSRNOT00000076517	0	0	0	0	0	0	0	0	0	0	0	4.26e-23
ENSRNOT00000076523	0	0	0	0	0	0	0	0	0	0	0	0
ENSRNOT00000076524	2.57e-17	1.08e-18	8.39e-20	1.99e-19	1.54e-20	1.74e-13	2.81e-23	2.8e-23	3.29e-21	3.39e-22	6.65e-18	6.04e-22
ENSRNOT00000076561	0.2816205	0.2278085	2.08e-06	8.59e-10	9.359037	3.716748	4.81e-11	2e-07	6.500755	0.000582428	1.41e-10	1.11e-14
ENSRNOT00000076566	0	0	0	0	0	0	0	0	0	0	0	0
ENSRNOT00000076576	0	0	0	0	0	0	0	0	0	0	0	0
ENSRNOT00000076586	0.4373782	9.05e-14	0	0.3802	3.35e-44	1.631759	1.096016	0.4030187	3.902472	0	7.85e-44	5.331694
ENSRNOT00000076600	0	0.1777277	0	0.1924714	0.1988025	0	0	0	0	0.1669989	0	0.3334807
ENSRNOT00000076603	29.12767	37.66257	46.17216	13.77257	20.82835	10.87384	12.12762	14.04873	38.87134	26.9299	53.42195	31.56283
ENSRNOT00000076605	0	0	0	0	0	0	0	0	0	0	0	0
ENSRNOT00000076615	0	0	0	0	0	0	0	0	0	0	0	0
ENSRNOT00000076632	0	0	0	0	0	0	0	0	0	0	0	0
ENSRNOT00000076638	0	0	0	0	0	0	0	0	0	0	0	0
ENSRNOT00000076663	2.4e-15	9.83e-14	1.68e-12	2.9e-13	3.61e-12	1.13e-13	1.06e-12	2.47e-15	2.64e-14	2.3e-14	1.15e-12	2.02e-13
ENSRNOT00000076677	0	0	0	0.5091656	0.4304894	0.2639401	0.8255443	0	0.4762236	0.2507008	0.1418242	0
ENSRNOT00000076715	2.99e-19	7.36e-16	4.22e-07	2.07e-11	6.2e-08	3.2e-19	1.71e-13	2.19e-07	2.15e-13	1.23e-09	1.45e-17	6.18e-16
ENSRNOT00000076718	0	0	0	0	0.4271119	0	0	0	0	0	0.2015506	0
ENSRNOT00000076719	1.41e-53	3.36e-62	5.52e-54	9.33e-56	1.15e-31	4.84e-44	2.69e-54	7.5e-67	2.71e-52	1.66e-23	7.73e-55	2.96e-26
ENSRNOT00000076744	0	0	0	0	0	0	0	0	0	0	0	0
ENSRNOT00000076759	0.1368128	0.6308702	0	0	0.1278371	0.3812377	0.2208446	0.1207742	0.1490358	0	0	0.1200405
ENSRNOT00000076767	0	0	0	0	0	0	0	0	0	0	0	0
ENSRNOT00000076778	1.14967	1.318844	1.289895	0.3582641	0.6293645	0.8252912	1.329365	1.078778	0.1966052	0.4784883	1.085581	0.6411573
ENSRNOT00000076835	5.8189	6.753051	8.705253	2.934031	2.678345	3.912747	2.962524	5.251467	3.73255	4.345043	5.629612	4.546425
ENSRNOT00000076838	2.759787	2.441056	3.263391	2.517171	2.661586	2.285545	2.137283	3.871374	3.014142	1.182135	1.851515	2.845013
ENSRNOT00000076843	6.05e-19	0.4308364	1.69e-17	0.1936578	0.1084418	0.3224379	0.2758676	3.63e-19	0.562265	0.2240087	0.4496826	2.421297
ENSRNOT00000076845	0	0	0	6.53e-21	0	0	0	0	0	0	0	0
ENSRNOT00000076847	0.6527699	1.618918	0	2.067026	6.204362	8.022455	5.919208	2.13975	6.398425	2.374224	2.331736	16.52554
ENSRNOT00000076853	0	0	0	0	0	0	0	0	0	0	0	0
ENSRNOT00000076861	0	0	0	0	0	0	0	0	0	0	0	0
ENSRNOT00000076867	4.79e-14	4.28e-13	1.76e-09	7.16e-16	3.29e-10	3.16e-06	1.89e-16	3.01e-13	1.72e-11	3.99e-15	9.56e-17	8.97e-11
ENSRNOT00000076871	0	0	0	7.81e-25	0	0	0	0	1.13e-23	6.55e-18	7.6e-24	5.955369
ENSRNOT00000076888	0.05804963	0.2601741	0.003912249	0.5569534	0.1410168	0.04442222	0.2787184	0.1246689	0.5367572	0.0470556	0.4574825	1.727094
ENSRNOT00000076902	1.3e-16	7.5e-16	6.64e-16	4.74e-11	4.54e-13	1.05e-10	4.49e-12	2.1e-16	3.89e-13	1.15e-15	1.61e-11	1.98e-11
ENSRNOT00000076905	0	0	0	7.73e-25	0	0	0	0	0	0	0	2.08e-26
ENSRNOT00000076920	0	0	0	1.64e-21	0	0	0	0	7.56e-23	2.51e-25	0	0.4555475
ENSRNOT00000076934	5.41e-21	2.51e-22	2.43e-22	9.42e-22	4.39e-25	6.25e-21	5.21e-25	2.66e-24	3.47e-24	6.97e-21	2.26e-22	1.11e-21
ENSRNOT00000076937	0	0	0	0	0	0	0	0	0	0	0	0
ENSRNOT00000076968	0	0	0	0	0	0	0	0	0	0	0	0
ENSRNOT00000076984	0	0	0	0	0	0	0	0	0	0	0	0
ENSRNOT00000077029	0.6676647	0.30895	1.941987	0	0.3229382	0.5928152	0	0.8850973	0	0.2774836	0	0.2799634
ENSRNOT00000077061	2.55e-23	2.48e-25	2.51e-19	7.84e-16	1.83e-15	1.04e-12	1.33e-14	7.8e-12	1.12e-15	0.2946947	2.44e-23	7.17e-17
ENSRNOT00000077064	13.25511	9.126939	16.43332	4.907918	7.013747	5.411764	7.922288	10.89161	8.607023	14.84734	8.375908	9.790507
ENSRNOT00000077075	7.17e-38	0	0	0	0	0.3527924	0	0	0	0	0	1.55e-15
ENSRNOT00000077076	0	0	0	0	0	0	0	0	0	1.89e-13	0	0
ENSRNOT00000077077	0	0	0	0.5269547	0	0	0	0	0.6135107	0.496109	0	1.009425
ENSRNOT00000077084	1.55e-18	0	0	0.1213813	0	0	0	0	0	0	0.06478735	0.1384651
ENSRNOT00000077086	7.6e-23	0.0357141	0.02138559	9.17e-07	0.02775022	0.02120611	0.08933787	0.01710258	0.09950155	0.006089794	0.1747106	0.03562622
ENSRNOT00000077088	0	0	0	0	0	0	0	0	0	0	0	0
ENSRNOT00000077089	0	0	0	0	0	0	0	0	0	0	0	0
ENSRNOT00000077090	0	0	0	0	0	0	0	0	0	0	0.1005536	0
ENSRNOT00000077093	0	0	0	0	0	0	0	0	0	0	0	0
ENSRNOT00000077095	0	0	5.26e-79	0	0.07951497	0.03726828	0.06630182	0	0	6.85e-20	2.4e-47	0
ENSRNOT00000077098	3.738649	3.928102	2.063795	5.311169	11.95191	8.324558	4.251436	6.893367	8.805111	4.029476	11.09008	2.973136
ENSRNOT00000077102	0	0	0	0	0	0	0	0	0	0	0	0
ENSRNOT00000077103	0	1.703826	0	0	0	0	0	0	0	0	0	0
ENSRNOT00000077112	10.7771	6.53709	6.422034	6.653331	1.70337	4.452023	5.572816	3.730768	4.355176	10.25167	12.84909	11.11135
ENSRNOT00000077121	0	0	0	0	0	0	0	0	0	0	0	0
ENSRNOT00000077123	0	0	0	0	0	0	0	0	0	0	0	0
ENSRNOT00000077124	0	0	0	0	0	0	2.94e-07	0	0	0	0	0
ENSRNOT00000077128	0	0	0	0	0	0	0	0	0	0	0	0
ENSRNOT00000077131	0	0	0	0	0	0	0	0	0	0	0	0
ENSRNOT00000077132	3.680317	0.6435519	2.504193	0.2298543	1.85e-15	0.6692985	1.840765	2.119625	0.5261037	0.5951582	1.669572	0.5669382
ENSRNOT00000077138	0.8704435	0.9882276	0.4041237	1.917911	1.479612	3.354444	5.003209	0.2369694	0.286322	0.5996677	2.111915	0.1147905
ENSRNOT00000077139	0	0	0	0	0	0	0	0	0	0	0	0
ENSRNOT00000077144	0	0	0	0	0	0	0	0	0	0	0	0
ENSRNOT00000077149	0.2949044	0	0	0	0	0	0	0	0	0.2572242	0	0
ENSRNOT00000077150	0	0	0	0	0	0	0	0	0	0	0	0
ENSRNOT00000077151	0.4667495	1.03e-36	0.08052989	0.1378076	0.07526853	0.1428276	0	0	0.08498378	0	0.07756419	0.135976
ENSRNOT00000077159	0	0	0	0	0	0	0	0	0	0	0	0
ENSRNOT00000077173	0	0	0	0	0	0	0	0	0	0	0	0
ENSRNOT00000077174	18.95758	18.68497	17.05185	10.60958	7.359418	11.53421	5.972261	6.79596	6.808002	13.01675	8.631607	10.31222
ENSRNOT00000077179	0	0	0	0	0	0	0	0	0	0	0	0
ENSRNOT00000077181	0	0	0	0	0	0	0	0	0	0	0	0
ENSRNOT00000077182	0	0	0	0	0	0	0	0	0	0	0	0
ENSRNOT00000077184	0	0	0	0	0	0	0	0	0	0	0	0
ENSRNOT00000077192	0.3509515	0.1383926	0.2590498	0.0469177	0.2630381	0.04671808	0.2427037	0.1788697	0.05454399	0.4482121	0.05000903	0.174156
ENSRNOT00000077198	0	0	0	0	0.388139	0.1240468	0	0	0	0	0	0
ENSRNOT00000077204	0	0	0	0	0	0.4950774	0.404714	0	1.105105	0	0	0.4483965
ENSRNOT00000077210	0	0	0	0	0	0	0	0	0	0	0	0
ENSRNOT00000077214	0	0	0	0	0	0	0.04134579	0	0	0	0.1502054	0
ENSRNOT00000077223	0	0	0	0	0	0	0	0	0	0	0	0
ENSRNOT00000077224	0	0	0	0	0	0	0	0	0	0	0	0
ENSRNOT00000077229	0	0	0.3564853	0	0	0	0	0	0	0	0	0
ENSRNOT00000077232	0	0	0	0	0	0	0	0	0	0	0	0
ENSRNOT00000077235	0	0	0	0	0	0	0	0	0	0	0	0
ENSRNOT00000077237	0	0	0	0	0	0	0	0	0	0	0	0
ENSRNOT00000077239	0	0	0	0	0	0	0	0	0	0	0	0
ENSRNOT00000077240	0	0	0	0	0	0	0	0	0	0	0	0
ENSRNOT00000077249	0	0	0	0	0.07336458	0	0	0	0	0	0	0.1262237
ENSRNOT00000077252	0	0	0	0	0	0	0	0	0	0	0	0
ENSRNOT00000077263	0	0	0	0	0	0	0	0	0	0.273671	0.3020077	0
ENSRNOT00000077264	0	0	0	0	0	0	0	0	0	0	0	0
ENSRNOT00000077266	0.06886173	0.07586872	0.05568261	0.1855653	0.05371208	0.1926036	0.198467	0.02195052	0.1756694	0.1176194	0.07048797	0.06921043
ENSRNOT00000077277	0	0	0	0	0	0.03831699	0	0	0.04385178	0	0.03989684	0.03581794
ENSRNOT00000077288	0	0	0	0	0	0	0	0	0	0	0	0
ENSRNOT00000077292	1.62e-05	0.1942565	0.1065229	0.2778174	1.2e-51	0.3893549	4.45e-20	1.75e-59	0.2233651	1.27e-25	3.22e-41	0.09169807
ENSRNOT00000077294	2.805685	4.816929	9.071143	0.7924885	3.985595	1.128916	1.217409	1.282179	1.934121	3.30469	3.374473	1.515234
ENSRNOT00000077298	2.75e-34	2.22e-11	4.1e-32	2.09e-32	2.61e-20	1.17e-25	7.1e-31	3.77e-34	0.02025431	0.01623578	5.7e-05	1.01e-43
ENSRNOT00000077309	6.846616	5.414315	7.253185	2.654194	2.895113	3.619838	7.3069	4.328675	3.797455	5.648944	6.772335	6.300055
ENSRNOT00000077312	0	0	0	0.3918898	0	0	0.3741914	0	0	0	0	0
ENSRNOT00000077315	0	0	0	0	0	0	0	0	0	0	0	0
ENSRNOT00000077316	0.05178008	2.01e-07	0	0	0	1.15e-24	1.4e-25	6.41e-22	0.1184169	0	1.39e-15	0
ENSRNOT00000077319	1.75e-27	1.01e-25	2.7e-27	0.2902694	0.05546896	2.5e-27	6.71e-28	8.97e-33	3.26e-27	0.02417066	0.1364393	1.25e-28
ENSRNOT00000077323	0.2644431	0.5806661	0.2529339	0.1476731	0.1583825	0.6917017	0.4703074	0.4250255	1.316946	0.9226577	0.382931	0.1576414
ENSRNOT00000077335	0	0	0	0	0	0	0	0	0	0	0	0
ENSRNOT00000077346	0	0	0	0	0.719918	0	0	0	0	0	0	0
ENSRNOT00000077348	0	0	0	0	0	0	0	0	0	0	0	0
ENSRNOT00000077352	0	0	0	0.1066813	0	0.1073679	0.2018122	0.2154467	0.5275611	0	0	0.3145939
ENSRNOT00000077355	0.116693	0.5583592	1.41e-16	0.06571906	0.2429187	0.2130785	0.1255546	1.927434	0.08362396	0.5599018	0.2308817	0.1342443
ENSRNOT00000077366	0	0	0	0	0	0	0	0	0	0	0	0
ENSRNOT00000077376	0	0	0	0	0	0.08138876	0	0	0	0	0	0
ENSRNOT00000077379	0	0	0	0	0	0	0	0	0	0	0	0
ENSRNOT00000077381	0.1049835	0.07651026	0.06599512	1.902042	1.716404	0.3838657	1.70561	0.09269005	0.9010693	0.8953903	3.252142	1.642326
ENSRNOT00000077387	2.503804	3.207687	3.763651	2.547152	1.742671	4.057645	2.562226	2.577456	3.088254	4.793456	2.39022	3.25013
ENSRNOT00000077392	1.16e-38	0.09642758	4.17e-24	6.04e-61	9.26e-36	6.7e-35	4.64e-39	2.66e-47	3.07e-33	4.96e-18	2.23e-33	3.85e-50
ENSRNOT00000077394	0	0	0	0	0	0	0	0	0	0	0	0.2214008
ENSRNOT00000077399	0	0	0	0	0	0	0	0	0	0	0	0
ENSRNOT00000077404	1.89783	0.8270517	1.754974	5.218329	0.3968097	1.589968	2.985885	1.039699	5.083503	1.648877	5.416845	7.041394
ENSRNOT00000077413	0	0	0	0	0	0	0	0	0	0	0	0
ENSRNOT00000077422	0.2102601	0.3110411	0.2262785	0.2763402	0.09669131	0.2981631	0	0.09938299	0.118761	0	0.1069086	0.187623
ENSRNOT00000077424	0	0	0	0	0	0	0	0	0	0	0	0
ENSRNOT00000077426	0	0	0	0	0	0	0	0	0	0	0	0
ENSRNOT00000077449	0	0	0	0	3.7e-27	1.38e-17	0	0	0.5193433	0	3.31e-38	0
ENSRNOT00000077467	0	0	0	0	0	0	0	0	0	0	0	0
ENSRNOT00000077476	0	0	0	0	0	0	0	0	0	0	0	0
ENSRNOT00000077485	0	0	0	0	0	0	0	0	0	0	0	0
ENSRNOT00000077494	0	0	0	0	0	0	0	0	0	0	0	0
ENSRNOT00000077497	0	0	0	0	0	0	0	0	0	0	0	0
ENSRNOT00000077499	0	0	0	0	0	0	0	0	0	0	0	0
ENSRNOT00000077506	0	0	0	0	1.91e-10	3.76e-30	0	1.78e-43	0	0	0	0
ENSRNOT00000077509	0	0	0	0	0.02816193	0	0	0	0	0	0.05580129	0
ENSRNOT00000077519	0	0	0	0	0	0	0	0	0	0	0	0
ENSRNOT00000077531	0	0	0	0	0	0	0	0	0	0	0.4360634	0
ENSRNOT00000077533	0	0	0	0	0	0	0	0	0	0	0	0
ENSRNOT00000077545	0	0	0	0	0	0	0	0	0	0	0	0
ENSRNOT00000077548	0	0	0	0	0	0	0	0	0	0	0	0
ENSRNOT00000077550	0	0	0	0.7922108	0.371305	0.3886317	0.02685892	0.7908077	0	0.3737031	2.9e-24	0.1693531
ENSRNOT00000077552	0	0	0	0	0	0	0	0	0	0	0.1638091	0
ENSRNOT00000077556	0	0	0	0	0	0	0	0	0	0	0	0
ENSRNOT00000077565	0	0	0	0	0	0	0	0	0	0	0	0
ENSRNOT00000077575	6.028219	6.690543	7.071696	2.862678	3.478472	4.915691	3.567326	5.876528	4.189826	7.113273	6.858608	5.08127
ENSRNOT00000077586	8.61e-91	0	4.86e-99	7.61e-59	4.27e-69	0.9693116	2.25e-62	9.63e-116	0	1.29e-58	0.6071118	0.3696857
ENSRNOT00000077589	0.1246066	7.22e-22	8.43e-11	0	0	0	0	0	0	0.3237582	0	1.65e-22
ENSRNOT00000077590	0	0	0	0	0	0	0	0	0	0	0	0
ENSRNOT00000077595	0	0	0	0	0	0	0	0	0	0	0	0
ENSRNOT00000077599	0	0	0	0	0	0	0	0	0	0	0	0
ENSRNOT00000077611	0	0	0	0	0	0	0	0	0	0	0	0
ENSRNOT00000077614	0.08095981	0	0.3283108	0.2812901	0.4794897	0.1451396	0	0	0	0.2088389	0.07748755	0.1374234
ENSRNOT00000077618	1.469136	5.909798	4.119437	5.18e-15	1.815432	0.3768012	1.16298	1.545703	3.109228	4.344206	2.202442	4.318341
ENSRNOT00000077631	3.582217	0.5728777	1.19381	0.5661821	1.501406	0.7265801	0.9056397	0.6085192	0.3290305	0.9401453	3.666493	0.6277345
ENSRNOT00000077644	0	0	0	0	0	0	0	0	0	0	0	0
ENSRNOT00000077647	0	0	0	2.68e-38	0	0	0	0	0	0	0	0
ENSRNOT00000077648	0	0	0	0	0	0	0	0	0	0	0	0
ENSRNOT00000077658	0	0	0	0	0	0	0	0	0	0	0	0
ENSRNOT00000077675	9.21e-21	0.6429432	4.07e-12	0.00268872	0	0	0	0.005832725	0	0	0	0
ENSRNOT00000077676	0	0	0	0	0.1338099	0	0	0	0	0	0	0
ENSRNOT00000077683	0	0	0	0	0	0	0.4951427	0	0	0	0	0
ENSRNOT00000077685	0	0	0	0	0	0	0	0	0	0	0	0
ENSRNOT00000077688	0	0	0	0	0	0	0	0	0	0	0	0
ENSRNOT00000077692	2.45647	0	0	0	0	0	0	0	0	0	0	0
ENSRNOT00000077693	0	0	0	0	0	0	0	0	0	0	0	0
ENSRNOT00000077704	0	0	0	0	0	0	0	0	0	0	0	0
ENSRNOT00000077705	0	0.03958726	0.004267881	0.03228314	0	0	0	0	0.4014649	9.74e-41	0	0.2648848
ENSRNOT00000077712	0	0	0	0.1936827	0	0.06854819	0.1830251	0	0	0	0.218938	0.2589948
ENSRNOT00000077721	0	0	0	0	0	0	0	0	0	0	0	0
ENSRNOT00000077722	0	0	0	0	0	0	0	0	0	0	0	0
ENSRNOT00000077723	0	0	0	0	0	0	0	0	0	0	0	0
ENSRNOT00000077728	0	0	0	0	0	0	0	0	0	0	0	0
ENSRNOT00000077734	0	0	0	0	0	0	0	0	0	0	0	0
ENSRNOT00000077735	0	0.0809766	0	0.30962	0.1732184	0.2319361	0.0689218	0.1526521	0.7326943	0	0.2535194	0.2939282
ENSRNOT00000077737	0	0	0	0	0	0	0	0	0	0	0	0
ENSRNOT00000077759	0	0	0	0	0	0	0.3259638	0	0	0	0	0
ENSRNOT00000077766	0	0	0	0	0	0	0	0	0	0	0	0
ENSRNOT00000077775	0	0	0	0	0	0	0	0	0	0	0	0
ENSRNOT00000077777	0	0	0	0	0	0	0	0	0	0	0	0
ENSRNOT00000077785	1.454935	1.306428	0.5817205	0.4515694	1.15991	0.826908	0.8541169	0.615395	0.6900085	0.862191	1.33397	0.9189829
ENSRNOT00000077787	2.35838	1.745241	0.7948973	2.93125	1.187097	1.96621	1.215867	2.868365	1.347003	2.849589	2.016924	1.294303
ENSRNOT00000077794	99.64283	96.47163	112.8101	46.87041	47.6175	68.90338	79.67239	85.07288	83.35205	69.89139	104.4565	91.06573
ENSRNOT00000077796	0	0	0	0	0	0	0	0	0	0	0	0
ENSRNOT00000077802	0	0	0	0	0	0	0	0	0	0	0	0
ENSRNOT00000077804	0.232192	0.4541719	0.2650037	0.1267168	0.04840028	0.5767477	0.2091631	0.04816853	0.4006733	0.3679851	0.4665956	0.6696523
ENSRNOT00000077806	0.8580765	1.726673	0.7030852	0.4127139	0.8373523	0.7737931	0.928841	0.85297	1.094636	1.251669	0.9736717	1.385081
ENSRNOT00000077813	0	0	0	0	0	0	0	0	0	0	0	0
ENSRNOT00000077816	0	0	0	0	0	0	0	0	0	0	0	0
ENSRNOT00000077817	0	0	0	0	0	0	0	0	0	0	0	0
ENSRNOT00000077822	0	0	0	0	0	0	0	0	0	0	0	0
ENSRNOT00000077829	0	0	0	0	0	0	0	0	0.2518751	0	0	0.1974396
ENSRNOT00000077833	0	0	0	0.1984866	0	0	0	0	0	0	0	0
ENSRNOT00000077835	0	0	0	0	0	0	0	0	0	0	0	0
ENSRNOT00000077836	1.57e-06	1.02e-12	0.6763104	1.59e-09	0.2478445	0.5152096	4.86e-08	1.26e-09	9.99e-13	5.5e-07	1.61e-20	0.5135367
ENSRNOT00000077838	0	0	0	0	0.1516645	0.07182318	0.02107709	0	0	0	0.1508308	0.2006815
ENSRNOT00000077842	0	0	0	0	0	0	0	0	0	0	0	0
ENSRNOT00000077850	0	0.03675904	0	0	0.0384702	0	0	0	0	0	0	0.1012827
ENSRNOT00000077851	0	0	0	0	0	0	0	0	0	0	0	0
ENSRNOT00000077852	0	0	0	0	0	0	0	0	0	0	0	0
ENSRNOT00000077855	0	0	0	0	0	0	0	0	0	0	0	0
ENSRNOT00000077862	0	0	0	0	0	0	0	0	0	0	0	0
ENSRNOT00000077867	0	0	0	0	0	0.5857568	0.2516519	0	0	0.2699367	0.3011959	17.38125
ENSRNOT00000077876	10.35579	9.604953	15.03141	9.34636	7.0345	14.46819	13.84044	9.321569	10.34234	12.38063	9.245225	8.838715
ENSRNOT00000077879	0	0	0	0	0	0	0	0	0	0	0	0
ENSRNOT00000077887	0	0	0	0	0	0	0	0	0	0	0	0
ENSRNOT00000077893	0	0	0	0	0	0	0	0	0	0	0	0
ENSRNOT00000077896	0	0	0	0	0	0	0.03185402	0	0	0	0	0
ENSRNOT00000077902	0	0	1.38e-32	0	0	0	0	0	0	0	0	0
ENSRNOT00000077906	0	0	0	0	0	0	0	0	0	0	0	0
ENSRNOT00000077914	0	0	0	0	0	0	0	0	0	0	0	0
ENSRNOT00000077915	0	0	7.74e-36	0	0	0	0	0	0	0	0	0
ENSRNOT00000077916	0	0.03983903	0	0.03650214	0	0	0	0	0	0	0	0.03750238
ENSRNOT00000077919	0	0	0	0	0	0	0	0	0	0	0	0
ENSRNOT00000077925	0	0	0	0	0	0	0	0	0	0	0	0
ENSRNOT00000077932	0	0	0	0	0	0	0	0	0	0	0	0
ENSRNOT00000077934	0	0	0	0	0	0	0	0	0	0	0	0
ENSRNOT00000077944	0	0	0	0	0	0	0	0	0	0	0	0
ENSRNOT00000077945	0	0	0	0	0	0	0	0	0	0	0	0
ENSRNOT00000077957	0	0	0	0	0	0	0	0	0	0	0	0
ENSRNOT00000077965	0	0	0	0	0	0	0	0	0	0	0	0
ENSRNOT00000077969	0	0	0	0	0	0	0	0	0	0	0	0
ENSRNOT00000077982	0	0	0	0	0	0	0	0	0	0	0	0
ENSRNOT00000077989	0	0	0	0	0	0	0	0	0	0	0	0
ENSRNOT00000077997	0	0	0	0	0	0	0	0	0	0	0	0
ENSRNOT00000078015	0	0	0	0	0	0	0	0	0	0	0	0
ENSRNOT00000078019	9.874864	6.637137	6.264359	6.053039	4.463544	8.192538	7.792435	6.911079	9.953863	16.48129	12.92748	9.020829
ENSRNOT00000078024	0	0	0	0	0	0	0	0	0	0	3.37e-20	0
ENSRNOT00000078027	0	0.08305961	1.68e-23	6.14e-25	7.63e-08	0	0.04998716	0	0.06496676	0.05261568	0.08890639	0.1299853
ENSRNOT00000078040	2.6e-25	0	7.51e-75	0	0	0.0897204	0	0	0	0.1706716	0	0
ENSRNOT00000078043	0	0	0	0	0	0.09236966	0	0	0	0	0	0
ENSRNOT00000078049	0	0	0	0	0	0	0	0	0	0	0	0
ENSRNOT00000078056	0	0	0	0	0	0	0	0	0	0	0	0
ENSRNOT00000078057	0	0	0	0	0	0	0	0	0	0	0	0
ENSRNOT00000078065	0	0.5502605	0.1178709	0.1051233	0	0.2212246	0	0	0.1244848	0.2068549	0.2285781	0.1029022
ENSRNOT00000078079	0	0	0	0	0	0	0	0	0	0	0	0
ENSRNOT00000078083	0	0	1.2e-33	0	0	0	0	4.83e-25	0	0	0	0
ENSRNOT00000078087	0	0	0	0	0	0	0	0	0	0	0	0
ENSRNOT00000078088	0.6528074	0	0.2402426	0.2150806	0	0.2177453	0	0	0	1.024061	0.2271181	0.2032924
ENSRNOT00000078089	0.4099287	0	0	0	0	0	0	0.3537075	0	0.3367574	0	0
ENSRNOT00000078105	0	0	0	0	0	0	0	0	0	0	0	0
ENSRNOT00000078112	0	0	0	0	0	0	0	0	0	0	0	0
ENSRNOT00000078119	0	0	0	0	0	0	0	0	0	0	0	0
ENSRNOT00000078120	0	0	0	0	0	0	0	0	0	0	0	0
ENSRNOT00000078124	0	0	0	0	0	0	0	0	0	0	0	0
ENSRNOT00000078130	0.9716798	1.672503	1.12e-24	1.60964	0.6025395	0.5586984	0	0.5321542	0	0.7229047	0.8628161	1.52e-23
ENSRNOT00000078133	0	0	0	0	0	0	0	0	0	0	0	0
ENSRNOT00000078138	0	0	0	0	0	0	0	0	0	0	0	0
ENSRNOT00000078139	0	0	0	0	0	0	0	0	0	0	0	0
ENSRNOT00000078143	0	0	0	0	0	0	0	0	0	0	0	0
ENSRNOT00000078149	0	0	0	0	0	0	0	0	0	0	0.8178463	0
ENSRNOT00000078151	0	0	0	0	0	0	0	0	0	0	0	0
ENSRNOT00000078154	0	0	0	0	0	0	0	0	0	0	0	0
ENSRNOT00000078167	0	0	0	0	0	0	0	0	0	0	0	0
ENSRNOT00000078172	0	0	0.7797772	0	0	0	0	0	0	0	1.458203	0
ENSRNOT00000078177	0	0	0	0	0	0	0	0	0	0	0	0
ENSRNOT00000078178	1.768572	1.646889	0	1.076691	3.017219	0.5399644	1.966512	3.20287	0.6651325	3.594083	4.505378	5.1904
ENSRNOT00000078183	3.026031	3.371741	4.87548	1.548095	4.593104	3.966778	1.156575	3.127515	4.35235	5.013317	6.090032	5.720386
ENSRNOT00000078188	0	0	0	0	0	0	0	0	0	0	0	0
ENSRNOT00000078191	0	0	0	0	0	0	0	0	0	0	0	0
ENSRNOT00000078197	0	0.03442826	1.56e-12	0	0.03499933	0.03282578	0.03007182	0	6.15e-21	0	7.13e-24	0
ENSRNOT00000078199	0	0	0	0	0	0	0	0	0	0	0	0.7205631
ENSRNOT00000078200	6.5e-09	1.59e-09	0	1.1e-14	9.09e-20	9.48e-25	6.7e-16	2.09e-23	3.98e-23	2.24e-25	1.33e-24	3.23e-22
ENSRNOT00000078201	0	0	0	0	0	0	0	0	0	0	0	0
ENSRNOT00000078204	0	0	0	0	0	0	0	0	0	0	0	0
ENSRNOT00000078205	0.484826	0.2266591	0.3505999	1.465629	0.6207511	1.403594	2.097528	0.1042736	0.8891755	1.78e-06	0.2278803	0.1033861
ENSRNOT00000078208	0	0	0	0	0	0	0	0	0	0	0	0
ENSRNOT00000078209	0	0	0	0	0	0	0	0	0	0	0	0
ENSRNOT00000078223	0	0	0.08111597	0	0	0	0	0.07355549	0	0	0	0
ENSRNOT00000078224	0	0	0	0	0	0	0	0	0	0	0	0
ENSRNOT00000078230	0	0	0	0	0	0	0	0	0	0	0	0
ENSRNOT00000078247	0	0	0	0	0	0	0	0	0	0	0	0
ENSRNOT00000078256	0	0	0	0	0	0	0	0	0	0	0	0
ENSRNOT00000078257	0	0	0	0	0	0	0	0	0	0	0	0
ENSRNOT00000078262	0	0	0	0	0	0	0	0	0	0	0	0
ENSRNOT00000078268	0	0	0	0	0	0	0	0	0	0	0	0
ENSRNOT00000078276	0	0	0	0	0	0	0	0	0	0	0	0
ENSRNOT00000078281	7.57e-24	0.1325173	0.2822118	6.01e-27	7.01e-29	5.66e-05	7.03e-29	0.1223055	1.47e-20	0.1226218	0.01897245	2.659832
ENSRNOT00000078292	0	0	0	0	0	0	0	0	0	0	0	0
ENSRNOT00000078294	0	0	0	0	0	0	0	0	0	0	0	0
ENSRNOT00000078296	0	0	0	0	0	0	0	0	0	0	0	0
ENSRNOT00000078297	3.19e-10	7.06e-19	0.2536662	0	0	0	0	0.4335944	0	0.04969033	0	0.1077122
ENSRNOT00000078305	0	0	0	0	0	0	0	0	0	0	0	0
ENSRNOT00000078313	0	0	0	0	0	0	0	0	0	0	0	0
ENSRNOT00000078314	0	0	0	0	0	0	0	0	0	0	0	0
ENSRNOT00000078319	0.4705608	0.8664888	0.0772038	0.6388295	0.4004509	1.759329	0.6893603	0.8720959	0.3288105	0.1988813	0.8946402	1.993752
ENSRNOT00000078325	0	0	0	0	0	0	0	0	0	0	0	0
ENSRNOT00000078330	2.270017	2.598917	1.335523	1.137941	1.548656	4.212099	1.071224	3.159468	1.183654	2.063265	2.758378	1.696625
ENSRNOT00000078332	0	0	0	0	0	0	0	0	0	0	0	0
ENSRNOT00000078344	0	0	0	0	0	0	0	0	0	0	0	0
ENSRNOT00000078346	0	0	0	0	0.1723866	0	0	0	0	0	0.1707906	0
ENSRNOT00000078356	0.16714	0.6315211	0.1709011	0.5995677	0.338298	0.9344793	0.2743323	0.6112562	0.3653527	0.4418852	0.1599572	0.7237073
ENSRNOT00000078358	0	0	0	0	0	0	0	0	0	7.81e-116	0	0
ENSRNOT00000078360	0	4.82e-73	3.5e-78	0	3.43e-93	2.24e-94	1.29e-86	2.95e-26	1.15e-52	0	5.14e-72	9.42e-72
ENSRNOT00000078361	0	0.04795591	0	0	0.1023112	0	0	0	0	0	0	0
ENSRNOT00000078364	0	0	0	0	0	0	0	0	0	0	0	0
ENSRNOT00000078370	0	0	0	0.00023792	1.08e-13	2.28e-23	0	0	1.47e-07	0	0.07451639	0
ENSRNOT00000078374	0	0	0	0	0	0	0	0	0	0	0	0
ENSRNOT00000078384	0	0	0	0	0	0	0	0	0	0	0	0
ENSRNOT00000078386	0	0	0	0	0	0	0	0	0	0	0	0
ENSRNOT00000078400	0.01738816	0.2897261	0.4272978	0.2884086	0.3588302	0.5721622	0.2450577	0.2918568	0.5250683	0.269166	0.1312892	0.915742
ENSRNOT00000078407	0	0	0	0	0	0	0	0	0	0	0	0
ENSRNOT00000078408	0	0	0	0	0	0	0	0	0	0	0	0
ENSRNOT00000078414	0	0	0	0	0	0	0	0	0	0	0	0
ENSRNOT00000078417	0.987677	3.015972	0	0	1.08e-30	0	1.666652	0.9784158	4.39e-18	3.06e-58	0	2.709697
ENSRNOT00000078418	0	0	0	0	0	0	0	0	0	0	0	0
ENSRNOT00000078431	9.68e-11	7.3e-15	4.41e-14	1.15e-06	2.17e-18	1.81e-17	4.34e-17	2e-14	3.89e-16	1.48e-14	5.61e-06	7.49e-09
ENSRNOT00000078433	0	0	0	0	0	0	0	0	0.4075424	0	0	0
ENSRNOT00000078437	4.18e-22	0.02879667	1.13e-22	3.29e-20	5.26e-05	6.85e-17	0.01601815	4.11e-19	2.64e-19	1.01e-16	1.5e-05	7.7e-18
ENSRNOT00000078455	0	0	0	0	0	0	0	0	0	0	0	0
ENSRNOT00000078461	0	0	0	0	0	0	0	0	0	0	0	0
ENSRNOT00000078468	0	0.5466048	0	0	0	0	0	0.2884202	0	0	0	0.7722853
ENSRNOT00000078470	0	0	0	0	0	0	0	0	0	0	0	0
ENSRNOT00000078476	0	0	0	0	0	0	0	0	0	0	0	0
ENSRNOT00000078479	0	0	0	0	0	0	0	0	0	0	0	0
ENSRNOT00000078481	0	0	0	0	0	0	0	0	0	0	0	0
ENSRNOT00000078486	5.85e-24	2.55e-22	0	2.02e-06	2.86e-16	2.21e-25	0.000720124	3.5e-18	0	2.58e-05	0.0101813	1.28e-20
ENSRNOT00000078489	0	0	0	0	0	0	0	0	0	0	0	0
ENSRNOT00000078491	0	0	0	0	0	0	0	0	0	0	0	0
ENSRNOT00000078493	0.5559457	0.2515055	0.5736843	0.4728684	0.6180241	0.2822634	0.3566429	0.2258005	0.2806169	0.4021242	0.8878817	0.2128702
ENSRNOT00000078497	0	2.85e-33	0.05455095	0	0	0	0	0	0	0	0.1024329	0.04550257
ENSRNOT00000078499	0	0	0	0	0	0	0	0	0	0	0	0
ENSRNOT00000078509	5.92e-21	1.298106	1.96e-16	0.1643014	7.63e-24	1.04e-17	2.42e-25	5.12e-25	1.8e-17	6.2e-13	6.22e-22	1.544884
ENSRNOT00000078517	0	0	0	0	0	0	0	0	0	0	0	0
ENSRNOT00000078520	0.2606842	0.3900257	2.56e-21	0.1225925	0.665335	1.624054	6.02e-20	7.46e-22	0.1499778	0.3575186	0.1338488	0.1201406
ENSRNOT00000078522	4.9e-26	0	3.8e-43	0	1.1e-40	7.45e-43	1.03e-41	2.59e-27	2.06e-26	6.74e-26	0	0
ENSRNOT00000078536	0	0	0	0	0	0	0	0	0	0	0	0
ENSRNOT00000078550	0	0	0	0	0	0	0	0	0	0	0	0
ENSRNOT00000078551	0	0	0	0	0	0	0	0	0	0	0	0
ENSRNOT00000078552	0	0	0	0	0	0	0	0	0	0	0	0
ENSRNOT00000078560	0	0	0	0	0	0	0	0	0	0	0	0
ENSRNOT00000078563	0	0	0	0	0	0	0	0	0	0	0	0
ENSRNOT00000078565	0	0	0	0	0	0	0	0	0	0	0	0
ENSRNOT00000078567	0.8695524	2.10512	0.7392033	0	0.1032848	0.3013356	0.5948547	0.1840154	2.13e-23	0.3210184	0.2049862	0.8049851
ENSRNOT00000078569	0.07491864	0.2081872	0	0	0.2178879	0.3274758	0.05997989	0	0.1575049	0.2510737	0	0
ENSRNOT00000078574	0	0	0	0	0	0	0	0	0	0	0	0.2682488
ENSRNOT00000078592	0	0	0	0	0	0	0	2.30066	0	0	0	0
ENSRNOT00000078596	0.3315339	1.29864	1.145353	0.4361256	0.3250999	0.4910078	0.4834843	0.3939444	0.09343051	0.3066336	0.3367256	0.3048946
ENSRNOT00000078597	0.09861786	0.09123067	0.4233412	0.2049932	0.06564772	0.1488634	0.1577008	0.1150946	0.07005414	0.1988327	0.06278823	0.05583522
ENSRNOT00000078601	0	0.4742902	0	0	0	0	0	0	0	0	0	0.7934737
ENSRNOT00000078602	0	0	0	0	0	0	0	0	0	0	0	0
ENSRNOT00000078623	0	0	0	0	0	0	0	0	0	0	0	0
ENSRNOT00000078626	0	0	0	0	0	0	0	0	0	0	0.3058163	0
ENSRNOT00000078629	0	0	0	0	0	0	0	0	0	0	0	0
ENSRNOT00000078630	0	0	0	0	0	0	0	0	0	0	0	0
ENSRNOT00000078631	0	0	0	0	0	0	0	0	0	0	0	0
ENSRNOT00000078632	0	0	0	0	0	0	0	0	0	0	0	0
ENSRNOT00000078651	0	0	0.007163867	0	0.02534182	0	0	0.006170937	0	0	0	2.59e-07
ENSRNOT00000078652	0	0	0	0	0	0	0	0	0	0	0	0
ENSRNOT00000078681	0	0	0	0	0	0	0	0	0	0	0	1.35e-15
ENSRNOT00000078684	0	0	0	0	0	0	0	0	0	0	0	0
ENSRNOT00000078686	0	0	0	0	0	0	0	0	0	0	0	0
ENSRNOT00000078696	0	0	0	0	0	0	0	0	0	0	0	0
ENSRNOT00000078700	0	0	0	0	0	0	0	0	0	0	0	0
ENSRNOT00000078708	0	0	0	0	0	0	0	0	0	0	0	0
ENSRNOT00000078709	0	0	0	0	0	0	0	0	0	0	0	0
ENSRNOT00000078712	0	1.42e-37	0	3.01e-25	1.81e-18	4.65e-19	1.24e-12	0	9.18e-10	0	5.3e-25	0
ENSRNOT00000078713	0	0	0	0	0	0	0	0	0	0	0	0
ENSRNOT00000078715	0	0	0	0	0	0	0	0	0	0	0	0
ENSRNOT00000078717	0	0	0	0	0	0	0	0	0	0	0	0
ENSRNOT00000078727	1.21771	4.307868	1.279908	1.52e-22	1.830342	0.2794808	8.998382	1.533696	20.40336	5.539042	0.3115545	17.9421
ENSRNOT00000078729	0	0	0	0	0	0	0	0	0	0	0	0
ENSRNOT00000078748	10.92934	6.390461	11.85855	1.08586	3.993695	8.44187	2.48e-05	11.74466	6.662195	2.217092	9.758915	1.119031
ENSRNOT00000078751	0.2227147	0.1776219	0.2345149	0.3021218	0.05962402	0.2102448	0.2567062	0.4826854	0.2512037	0.1690944	0.3858516	0.3397586
ENSRNOT00000078753	0	0	0	0	0	0	0	0	0	0	0	0
ENSRNOT00000078755	0	0	0	0.1789491	0	0	0	0.1744741	0.4288939	0	0	0
ENSRNOT00000078756	7.908245	7.300685	5.427235	4.232855	1.95621	3.642529	2.356209	4.988103	4.601419	4.676841	3.848783	3.783468
ENSRNOT00000078766	0	0	0	0	0	0	0	0	0	0	0	0
ENSRNOT00000078770	0	0	0	0	0	0	0	0	0	0	0	0
ENSRNOT00000078771	0	0.07311621	0	0	0	0	0	0	0	0	0	0
ENSRNOT00000078774	0	0	0	0	0	0	0	0	0	0	0	0
ENSRNOT00000078778	0	0	0	0	0.09464268	0	3.04e-36	0.02488244	0	0	2.11e-05	0
ENSRNOT00000078782	1.27e-24	4.038504	2.38e-23	5.98e-25	1.138123	5.2e-48	0.3345332	0	8.29e-46	0.7128494	6.05e-25	3.16e-26
ENSRNOT00000078796	0	0	0	0	0	0	0	0	0	0	0	0
ENSRNOT00000078804	0	1.063348	0	0	0	0	0	0	0	0	0	0
ENSRNOT00000078812	0	0	0	0	0	0	0	0	0	0	0	0
ENSRNOT00000078817	0	0	0	0	8.86e-21	0	0	0	0	0.08832101	0.2464001	0
ENSRNOT00000078831	2.17625	2.965782	2.678468	1.649048	1.381878	2.400776	1.086201	2.532412	1.887729	1.862917	1.910039	1.528808
ENSRNOT00000078832	0	0	0	0	0	0	0	0	0	0	0	0
ENSRNOT00000078836	0	0	0	0	0	0	0	0	0	0	0	0
ENSRNOT00000078840	0	0	0	0	0	0	0	0	0	0	0	0
ENSRNOT00000078845	0	0	0	0	0	0	0	0	0	0	0	0
ENSRNOT00000078849	0	0	0	0	0	0	0	0	0	0	0	0
ENSRNOT00000078853	0.2054795	0.4753451	1.292665	1.071078	0.1212261	0.4912287	0.4791926	0.000658341	0.3044011	0.07670809	0.6774786	0.3450206
ENSRNOT00000078854	2.731612	2.851433	0.9260408	0.99911	0.9169811	0.7396767	0.9250193	2.612875	1.793267	1.127843	0.7820738	1.097852
ENSRNOT00000078863	0.3083957	0.2270361	0.3042958	8.43e-11	0.07814396	0.1437736	0.1297377	0.008264751	0.08476401	0.2247323	0.07958401	4.9e-24
ENSRNOT00000078869	0	0	0	0	0	0	0.198123	0	0	0	0	0
ENSRNOT00000078877	1.217969	0	0	0	0	0	0	0	0	0	0	0
ENSRNOT00000078878	0	0	0	0	0	0	0	0	0	0	0	0
ENSRNOT00000078881	0	0	0	0	0	0	0	0	0	0	0	0
ENSRNOT00000078882	0	0	0	0	0	0	0	0	0	0	0	0
ENSRNOT00000078895	0	0	0.5798928	1.9e-17	0	0	0.4692727	0	2.26e-45	0	9.11e-10	25.98986
ENSRNOT00000078896	0	0	0	0	0	0	0	0	0	0	0	0
ENSRNOT00000078904	0	0	0	0	0	0	0	0	0	0	0	0
ENSRNOT00000078920	0.2092	0	0	0.389998	0.2080079	0	0.3614847	0	0	0	0.2120598	0.7815569
ENSRNOT00000078922	0.5432827	0	0.6010695	0	0	0	0	0	0	0	0	0
ENSRNOT00000078923	0	0	0.2063198	0	0	0.1798094	0	0.1822069	0	0	0	0
ENSRNOT00000078934	0	0	0	0	0	0	0	0	0	0	0	0
ENSRNOT00000078937	0	0	0	0	0	0	0	0	0	0	0	0
ENSRNOT00000078940	0	0	0	0.1833863	0.5862286	0	1.318753	0	0	0	0.3845393	0
ENSRNOT00000078941	13.35689	12.99953	11.13894	11.99947	9.773153	11.99308	9.52194	13.19518	11.26312	17.84136	12.76441	8.441749
ENSRNOT00000078943	0	0	0	0	0	0	0	0	0	0	0	0
ENSRNOT00000078949	0.5747347	0.1427303	0.6036004	0	0	0	2.44e-24	0.5460693	0.1630948	0.2617808	0	2.71e-23
ENSRNOT00000078951	0	0	0	0	0	0	0	0	0	0	0	0
ENSRNOT00000078959	0.4888071	0.3516896	0.8987944	1.263604	1.90448	1.206731	0.402078	0.965642	1.221162	0.7699046	0.1964455	0.3724183
ENSRNOT00000078973	0	0	0	0	0	0	0	0	0	0	0	0
ENSRNOT00000078974	2.01e-16	0	7.5e-23	3.16e-23	3.83e-25	0	2.47e-25	7.53e-24	1.34e-08	1.4e-21	3.26e-38	3.69e-25
ENSRNOT00000078976	0	0	0	0	0	0	0	0	0	0	0	0
ENSRNOT00000078981	0	0	0	0	0	0	0	0	0	0	0	0
ENSRNOT00000078988	0.1760964	0	0	0	0.1647491	0	0.1272302	0	0	0.130333	0	0
ENSRNOT00000078995	0	0	0	0	0	0	0	0	0	0	0	0
ENSRNOT00000079007	0	0	0	0	0	0	0	0	0	0	0	0
ENSRNOT00000079009	0	0.03568342	0.229202	2.48e-21	1.98e-24	1.47e-08	0	0.000138832	4.1e-27	3.32e-23	5.6e-28	9.02e-05
ENSRNOT00000079012	0	0	0	0	0	0	0	0	0	0	0	0
ENSRNOT00000079022	0	0	0	0	0	0	0	0	0	0	0	0
ENSRNOT00000079039	0	0	0	0	0	0	0	0	0	0	0	0
ENSRNOT00000079045	0	0	0	0	0	0	0	0	0	0	0	0
ENSRNOT00000079050	0	0	0	0	0	0	0	0	0	0	0	0
ENSRNOT00000079060	0	0	0	0	0	0	0	0	0	0	0	0
ENSRNOT00000079070	0	0	0	0	0	0	0	0	0	0	0	0
ENSRNOT00000079081	3.563171	3.988641	3.745602	3.895056	4.088563	4.690148	3.966545	4.328981	3.81684	3.797595	4.394067	5.788716
ENSRNOT00000079086	0	0	0	0	0	0	0	0	0	0	0	0
ENSRNOT00000079101	0	0	0	0	0	0	0	0	0	0	0	0
ENSRNOT00000079102	118.027	129.3322	126.0151	34.79095	56.91093	68.93929	90.93063	77.03275	115.333	112.6033	128.1868	109.2497
ENSRNOT00000079103	0	0	0	0	0	0	0	0	0	0	0	0
ENSRNOT00000079104	1.58e-10	0	0	1.045522	9.19e-10	0	0	0	0	0	0	0
ENSRNOT00000079112	0	0	0	0	0	0	0	0	0	0	0	0
ENSRNOT00000079123	0	0	0	0	0	0	0	0	0	0	0	0
ENSRNOT00000079124	0	0	0	0	0	0	0	0	0	0	0	0
ENSRNOT00000079131	0	0	0	0	0	0	0	0	0	0	0	0
ENSRNOT00000079135	0	0	0	0	0	0	0	0	0	0	0	0
ENSRNOT00000079142	0	0	0	0	0	0	0	0	0	0	0	0
ENSRNOT00000079143	0	0	0	0	0	0	0	0	0	0	0	0
ENSRNOT00000079148	10.37996	11.18913	9.911518	9.582125	8.075878	10.18283	8.618398	12.56893	14.93153	10.5494	12.95298	10.4458
ENSRNOT00000079154	0	0	0	0	0	0	0	0	0	0	0	0
ENSRNOT00000079155	0	0.210589	0	0	0	0	0	0	0	0	0	0
ENSRNOT00000079165	0	0	0	0	0	0	0	0	0	0	0	0
ENSRNOT00000079178	0	0	0	0	0	0	0	0	0	0	0	0
ENSRNOT00000079184	3.71e-43	2.47e-21	5.99e-21	7.72e-26	0	2.23e-25	2.69e-25	2.45e-25	5.43e-07	7.54e-06	2.14e-22	2.73e-06
ENSRNOT00000079187	0	0	0	0	0	0	0	0	0	0	0	0
ENSRNOT00000079204	0	0	0	0	0	0	0	0	0	0	0	0
ENSRNOT00000079208	1.51e-11	0.3107881	0.005748709	0.0449853	1.191503	0.04830772	0.387059	0.1341741	0.7248512	0.0111243	0.008009636	0.6953045
ENSRNOT00000079209	0	0	0	0	0	0	0	0	0	0	0	0
ENSRNOT00000079214	0	0	0	0	0	0	0	0	0	0	0	0
ENSRNOT00000079218	0	0	0.03818586	0	0	0	0	0	0	0	0	0
ENSRNOT00000079224	0	0	2.55e-18	2.2e-23	6.09e-14	1.51e-18	3.95e-20	4.02e-22	3.53e-22	1.74e-24	6.04e-20	1.1e-23
ENSRNOT00000079226	0.09479405	0.1575328	0.00025224	0.08796207	0	0	0.2013458	0.08889126	0.09311502	0.0795537	0.116846	0.1121006
ENSRNOT00000079229	0	0	0	0	0	0	0	0	0	0	0	0
ENSRNOT00000079233	0	0	0	0	0	0	0	0	0	0	0	0
ENSRNOT00000079245	0	0	0	0	0	9.51e-08	0	0	0	0	0	0
ENSRNOT00000079248	0	0	0	0	0	0	0	0	0	0	0	0
ENSRNOT00000079252	0	0	0	0	0	0	0	0	0	0	0	0
ENSRNOT00000079265	7.12e-66	0	6.04e-38	0.000101205	0.3500858	5.88e-13	1.621714	2.33e-58	2.6e-06	0.000497009	1.794507	5.18e-23
ENSRNOT00000079272	0	0	0	4.85e-97	0	0	0	0.5075541	0	0	0	0
ENSRNOT00000079282	4.400897	4.318734	4.689048	1.888667	0.9266229	4.452341	9.61e-19	1.795322	2.488423	0.3298665	1.520305	2.263321
ENSRNOT00000079296	0	0	0	0	0	0	0	0	0	0	0	0
ENSRNOT00000079302	0	0	0	0	0	0	0	0	0	0	0	0
ENSRNOT00000079308	0	1.13e-10	0.000216345	0	0.3143697	3.84e-14	0.8692964	6.66e-09	6.18e-23	0	0.9594929	6.18e-17
ENSRNOT00000079309	0	0.2344925	0	0	0	0.1225478	0	0.6988933	0	0	0	0.113626
ENSRNOT00000079313	0	0	0	0	0	0	0	0	0	0	0	0
ENSRNOT00000079320	1481.25	1432.059	1665.982	742.7824	784.055	916.9829	1164.001	1351.094	1236.042	1287.043	1297.981	1333.378
ENSRNOT00000079323	0	0	0	0	0	0	0	0	0	0	0	0
ENSRNOT00000079330	0	0	0	0	0	0	0	0	0	0	0	0
ENSRNOT00000079354	0	0	0	0	0	0	0	0	0	0	0	0
ENSRNOT00000079357	4.37e-22	5.22e-56	0.7944679	0	1.68e-56	0	2.686784	0	6.72e-24	0.6700782	0	5.94e-26
ENSRNOT00000079361	0	0	0	0	0	0	0	0	0	0	0	0
ENSRNOT00000079369	0	0	0	1.548208	0	0	0	0	0	0	0	0
ENSRNOT00000079370	0	0	0	0	0	0	0	0	0	0	0	0
ENSRNOT00000079374	0	0	0	0	0	0	0	0	0	0	0	0
ENSRNOT00000079386	0	0	0	0	0	0	0	0	0	0	0	0
ENSRNOT00000079393	0	0	0	0	0	0	0	0	0	0	0	0
ENSRNOT00000079399	0	9.54e-23	0	1.27e-20	1.24e-21	1.98e-23	1.58e-24	4.7e-24	0.1923705	0	4.78e-19	0.05110931
ENSRNOT00000079403	3.357641	4.930796	4.864251	2.909172	3.320571	2.36333	3.584053	4.078794	3.508375	3.944952	4.363974	3.480837
ENSRNOT00000079406	0	0	0	0	0	0	0	0	0	0	0	0
ENSRNOT00000079409	0	0	0	0	0	0	0	0	0	0	0	0
ENSRNOT00000079421	0	0	0	0	0	0	0	0	0	0	0	0
ENSRNOT00000079422	0	0	0	0	0	0	0	0	0	0	0	0
ENSRNOT00000079425	1.050638	2.718133	4.777819	1.826068	2.334658	3.688268	4.29972	1.304763	2.226141	7.061294	3.440453	4.8323
ENSRNOT00000079427	0	0	0	0	0	0	0	0	0	0	0	0
ENSRNOT00000079434	0.5507669	0.4426522	0.000129244	0.2864939	5.43e-11	0.01418724	0.897785	0.3025725	0.001666579	0.3781619	0.1949469	0.3722138
ENSRNOT00000079436	0	0	0	0	0	0	0	0	0.3282082	0	0	0
ENSRNOT00000079444	0	0	0	0	0	0	0	0	0	0	0	0
ENSRNOT00000079447	0	0	0.589648	0	0	0	0	0	0.08987785	0	1.16e-31	0.1653619
ENSRNOT00000079451	0	0	0	0	0	0	0	0	0	0	0	0
ENSRNOT00000079457	0	0	0.4414035	0.06183586	0	0	1.14e-11	0	0.2347092	0.00339018	0.03403543	2.65e-09
ENSRNOT00000079460	0.7773657	0.001108924	0.01692665	0.1084234	1.512524	0.06267636	0.000179753	0.06800331	7.67e-09	2.225996	0.0860176	0.004018409
ENSRNOT00000079472	0	0	0	0	0	0	0	0	0	0	0	0
ENSRNOT00000079478	8.69e-87	0	3.88e-50	0.08856282	0	0.05472622	0.1837332	0.06951148	0.0876652	0.07110766	0	0.2064153
ENSRNOT00000079480	0	0	0	0	0	0	0	0	0	0	0	0
ENSRNOT00000079502	0	0	0	0	0	0	0	0	0	0	0	0
ENSRNOT00000079507	0	0	0	0	0	0	0	0	0	0	0	0
ENSRNOT00000079514	0	0	0	0	0	0	0	0	0	0	0	0
ENSRNOT00000079518	0	0	0	0	0	0	0	0	0	0	0	0
ENSRNOT00000079525	0	0.1659131	0	0.3211931	0.1897274	0	0	0	0.3796738	0	0.1709449	0.1535243
ENSRNOT00000079528	0.8892295	0.6637706	0.8277551	0.6979422	0.2820626	0.5903696	1.093501	0.2817091	1.524768	1.160509	0.4811804	0.8320353
ENSRNOT00000079534	0	0	0	0	0	0	0	0	0	0	0	0
ENSRNOT00000079537	0	0	0	0	0	0	0	0	0	0	0	0
ENSRNOT00000079538	5.6e-37	0.04546126	1.12e-43	0	1.31e-57	0	2.37e-87	0.01415667	5.05e-08	0.09932826	5.1e-27	6.88e-28
ENSRNOT00000079540	4.688681	3.919667	4.128782	1.741269	2.960074	2.051303	2.052394	2.32511	2.129858	3.172223	4.2303	2.648589
ENSRNOT00000079542	0	0	0	0	0	0	0	0	0	0	0	0
ENSRNOT00000079555	0	0	0.18652	0	0	0	0	0	0.3823403	0	0.168269	0
ENSRNOT00000079557	0	0	0	0	0	0	0	0	0	0	0	0
ENSRNOT00000079564	0	0	0	0	0	0	0	0	0	0	0.8812257	0
ENSRNOT00000079570	0	0	0	0	0	0	0	0	0	0	0	0
ENSRNOT00000079578	0.3021052	0.09702234	0.1549629	0.1740027	0	1.66e-24	8.43e-27	2.6e-25	0.5149418	0.5886058	0.51302	0.1762675
ENSRNOT00000079581	0	0	0	0	0	0	0	0	0	0	0	0
ENSRNOT00000079586	0.5709025	0.5647013	0.5879881	0.2419052	0.2853314	0	0.7122829	0.536378	0	0.5134398	0.2836771	0
ENSRNOT00000079589	0	0	0	0	0	0	0	0	0	0	0	0
ENSRNOT00000079592	0	0	0	0	0	0	0	0	0	0	0	0
ENSRNOT00000079596	0	0	0	0	0	0	0	0	0	0	0	0
ENSRNOT00000079605	0	0	0	0	0	0	0	0	0	6.27e-10	0	0
ENSRNOT00000079616	0	0.03588503	0.03985439	0	0	0	0	0.002428041	0	0	0	0.001957114
ENSRNOT00000079620	0	0	0	0	0	0	0	0	0	0	0	0
ENSRNOT00000079623	0	0	0	0	0	0	0	0	0	0	0	0
ENSRNOT00000079627	2.78e-09	4.8e-24	0	7.61e-25	0.005813379	4.33e-11	2.29e-21	8.93e-76	1.08e-07	6.51e-20	3.96e-06	0.0530236
ENSRNOT00000079629	0	0	0	0	0	0	0	0	0	0	0	0
ENSRNOT00000079638	0	0	0	0	2.95e-46	0	0	0	0	0	0	0
ENSRNOT00000079642	0	0	0	0	0	0	0	0	0	0	0	0
ENSRNOT00000079647	0	0	0	0	0	0	0	0	0	0	0	0
ENSRNOT00000079649	0.01941774	0	0	0	0.018433	0	0.03077434	0	0	0.01643232	0.03694868	0
ENSRNOT00000079653	0	0	0	0	0	0	0	0	0	0	0	0
ENSRNOT00000079662	0	0	0	0	0.8969308	0	0	0	8.98e-24	0	0	0
ENSRNOT00000079674	0	0	0	0	0	0	0	0	0	0	0	0
ENSRNOT00000079681	0	0	0	0	0	0	0	0	0	0	0	0
ENSRNOT00000079686	0	0	0	0	0	0	0	0	0	0.09290262	0	0
ENSRNOT00000079699	0	0	0	0	0	0	0	0	0	0	0	0
ENSRNOT00000079701	0.4527713	0.8946634	0.5947993	1.74e-31	0.1662063	0.000830694	0.1243615	0.377225	1.818622	0.5323098	0.2307294	0.6901972
ENSRNOT00000079705	0	0	0	0	0	0	0	0	0	0	0	0
ENSRNOT00000079713	0	0	0	0	0	0	0	0	0	0	0	0
ENSRNOT00000079714	0	0	0	0	0	0	0	0	0	0	0	0
ENSRNOT00000079720	0	0	0	0	0	2.96e-24	0	0	0	0	0	0
ENSRNOT00000079739	0.08571057	0.463404	1.153699	0.000272077	0.1505296	0.008742635	0.6667564	0.05263932	0.05902629	0.06578446	0.08004761	1.222049
ENSRNOT00000079740	0.8947484	0.9950287	0.7192685	2.4487	0.8812997	1.36169	1.408265	1.391773	1.026145	2.979744	1.803321	1.901675
ENSRNOT00000079741	0	0.3463943	0	7.86e-24	0.3864468	0	0.3096092	0.6827028	0	0	0	0
ENSRNOT00000079749	0	0	0	0	0	0	0	0	0	0	0	0
ENSRNOT00000079751	0	0	0	0	0	0	0	3.97e-30	0	0	0	0
ENSRNOT00000079756	6.72e-43	0	0.1000791	0.1222816	0.02697792	0	0.01907413	0	0	0	2.63e-35	2.87e-38
ENSRNOT00000079761	11.88525	13.04357	14.50002	16.43802	11.31011	16.06895	12.12912	18.44615	12.44807	12.57572	18.97022	10.55761
ENSRNOT00000079772	0	0.2918521	0	0.2700576	1.603905	0	0.5148054	0	0.3425476	0	0.3112009	0
ENSRNOT00000079780	0	0	0	0	0	0	0	0	0	0	0	0
ENSRNOT00000079787	0	0	0	0	0	0	0	0	0	0	0	0
ENSRNOT00000079789	0	0	0	0	0	0	0	0	0	0	0	0
ENSRNOT00000079790	4.26e-06	6.16e-11	1.07e-08	1.05e-24	1.86e-07	0.004519169	3.31e-07	1.34e-19	5.68e-16	2.03e-11	0.000976402	5.94e-18
ENSRNOT00000079791	0	0	0	8.24e-71	3.39e-103	1.5e-89	1.22e-89	0	8.65e-93	4.19e-68	0.07372179	0.02169035
ENSRNOT00000079800	0.1464225	0.05326338	3.639689	2.11e-65	9.9e-86	1.2e-80	2.007371	0.4682729	0.2926489	0.231356	0.5251649	0.4606628
ENSRNOT00000079809	0.3311352	2.38e-24	0.823109	1.61e-25	2.12e-25	1.77e-25	1.16e-26	6.19e-24	2.89e-24	6.88e-26	0.3839888	2.96e-25
ENSRNOT00000079814	0	0	0	0	0	0	0	0	0	0	0	0
ENSRNOT00000079817	0	0	0	0	0	0	0	0	0	0	0	0
ENSRNOT00000079818	0	0	0	0	0	0	0	0	0	0	0	0
ENSRNOT00000079820	1.36e-20	0.4294985	5.93e-07	1.033744	0.9734434	0.6952236	0.7972835	0.06407281	0.1845325	0.2599478	0.001444033	0.099711
ENSRNOT00000079821	0	0.1279204	0	0	0	0	0	0	0	0	0	0
ENSRNOT00000079825	4.77e-19	3.71e-37	2.56e-32	7.16e-41	2.44e-32	1.67e-30	1.06e-24	1.21e-32	2.08e-30	1.36e-14	7.89e-13	3.3e-16
ENSRNOT00000079827	0.7420326	0.3341875	0.5517698	0.9164985	0.9977576	0.1642513	1.95e-26	0.3152851	0.5793781	0.7762121	1.421256	0.7629066
ENSRNOT00000079837	0.2093477	1.05e-57	2.04e-33	5.22e-25	0.1951674	0.7220562	5.19e-32	1.6e-44	1.86e-74	0.1733431	0.1980603	3.27e-42
ENSRNOT00000079840	0	0	0	0	0	0	0	0	0	0	0	0
ENSRNOT00000079852	0	0	0	0	0	0	0	0	0	0	0	0
ENSRNOT00000079857	0	0	0	0	0	0	0	0	0	0	0	0.138704
ENSRNOT00000079859	0	0	0	0	0	0	0	0	0	0	0	0
ENSRNOT00000079867	0.9410358	0.5066031	0.8652766	0.2101846	0.6163301	0.84562	0.3082403	0.5527853	0.2501478	0.5366951	0.3752799	0.5961969
ENSRNOT00000079870	5.802304	5.900344	3.852298	0.4958443	5.190851	0	3.168697	2.594974	1.85124	5.776607	1.609353	2.453526
ENSRNOT00000079871	0	0	0	0	0	0	3.6e-42	0	0	0	0	0
ENSRNOT00000079876	0	0.0953544	0	0	0	0	0	0	0	0	0	0
ENSRNOT00000079877	0	0	0	0	0	0	0	0	0	0	0	0
ENSRNOT00000079885	0.6957535	0.06757896	1.270308	0.0240343	3.1e-11	5.78e-16	0.6337635	2.64313	0.3386379	5.04e-14	0.01781148	0.523972
ENSRNOT00000079890	1.080075	0	1.117368	0	0	0	0	0	0.3921709	0	0.3532763	0
ENSRNOT00000079892	0	1.47e-57	0	0	0	0	0	0	0	0	0	0.5147704
ENSRNOT00000079896	0	0	0	0	0	0	0	0	0	0	0	0
ENSRNOT00000079901	0.1619118	0	0	0.1380337	1.07e-05	0.2870081	0	0	0	0.1336209	0.150735	0
ENSRNOT00000079902	0	0	0	0	0	0	0	0	0	0	0	0
ENSRNOT00000079904	10.198	8.346442	6.355985	4.47352	5.467059	10.11083	6.772576	6.912589	5.424899	7.480522	5.835329	6.684659
ENSRNOT00000079908	0	0	0	0	0	0	0	0	0	0	0	0.6068746
ENSRNOT00000079910	0	0	0	0	0	0	0	0	0	0	0	0
ENSRNOT00000079914	1.414617	0.1454235	0.2596377	0.03885091	0.3122595	0.859481	0.04637024	0.02730376	3.46e-05	0.3929432	1.38524	0.1950512
ENSRNOT00000079915	0	0	0	0	0	0	0	0	0.118786	0	0	0
ENSRNOT00000079928	0	0	0	0	0	0	0	0	0	0	0	0
ENSRNOT00000079931	0	0.3555087	0	0.3302217	0	0	0.2057177	0.1151327	0.2747945	0	0	0.6711428
ENSRNOT00000079932	0	0	0	0	0	0	0	0	0	0	0	0
ENSRNOT00000079936	0	0	0	0	0	0	0	0	0	0	0	0
ENSRNOT00000079937	8.37e-30	1.63e-17	4.76e-50	0.3517218	0.2735371	1.4e-32	9.44e-36	7.54e-20	4.72e-19	0.03756552	5.26e-39	8.29e-42
ENSRNOT00000079939	0	0	0	0	0	0	0	0	0	0	0	0
ENSRNOT00000079944	0	0	0	0	0	0	0	0	0	0.2655728	0	0
ENSRNOT00000079964	0.2329795	7.21e-16	1.92e-25	0.1042936	0.131903	0.1062146	4.26e-18	0.0512973	0.000388315	1.08e-31	0.05690311	0.1006387
ENSRNOT00000079968	0	0	0	0	0	0	0	0	0	0	0	0
ENSRNOT00000079971	0	0	0	0	0	0	0	0	0	0	0	0
ENSRNOT00000079972	0	0	0	0	0	0	0	0	0	0	0	0
ENSRNOT00000079973	0	0	0	0	0	0	0	0	0	0	0	0
ENSRNOT00000079974	0.749323	1.937442	0.9071125	0.8991366	0.8681747	0.8390811	1.457545	0.9471859	1.463442	1.460309	2.737437	0.7773058
ENSRNOT00000079979	0	0	0	0	0	0	0	0	0	0	0	0
ENSRNOT00000079983	0.09105098	1.41e-12	1.7e-21	0.07969333	2.27e-22	0.0850519	3.3e-32	6.2e-21	0.6147035	0.1640053	1.05e-28	7.11e-18
ENSRNOT00000079997	0	0	0	0	0	0	0	0	0	0	0	0
ENSRNOT00000080003	0.1532387	0	0	0	0	0	0	0	0	0	0	0
ENSRNOT00000080004	0	0	0	0	0	0	0	0	0	0	0	0
ENSRNOT00000080005	0	0	0	0	0	0	0	0	0	1.24e-11	5.3e-27	7.802691
ENSRNOT00000080008	0	0	0	0	0	0	0	0	0	0	0	0
ENSRNOT00000080015	1.194777	1.798227	1.082913	1.041614	0.8784145	0.8671812	0.8893732	0.8887049	0.9450807	1.226372	1.643851	1.487059
ENSRNOT00000080020	0	0	0	0	0	0	0	0	0	0	0	0
ENSRNOT00000080022	0	0	0	0	0	0	0	0	0	0	0	0
ENSRNOT00000080023	0	0	0	0	1.87e-23	0	0	0	0	1.05e-19	2.53e-16	0
ENSRNOT00000080025	0	0	0	0	0	0	0	0	0	0	0	0
ENSRNOT00000080029	0	0.1939167	0	0	0	0	0	0	0	0	0	0.6466257
ENSRNOT00000080044	0	0	0	0	0	0	0	0	0	0	0	0
ENSRNOT00000080050	0	2.86e-77	0	3.96e-84	0	0	2.24e-07	0	0	0	0.01456789	0
ENSRNOT00000080055	0	0	0	0	0	0	0	0	0	0	0	0
ENSRNOT00000080057	0	0	0	0	0	0	0	0	0	0	0	0
ENSRNOT00000080064	0	0	7.43e-23	0	0	0.5257996	0	0.1693838	0.2142959	1.03e-21	0	0.007801907
ENSRNOT00000080067	0	0	0	6.74e-93	0	2.54e-91	1.46e-91	0	1.61e-84	5.59e-16	4.85e-91	0
ENSRNOT00000080070	0	0	0	0	0	0	0	0	0	0	0	0
ENSRNOT00000080074	0	0	0	0	0	0	0	0	0	0	0	0
ENSRNOT00000080092	0	0	0	0	0	0	0	0	0	0	0	0
ENSRNOT00000080093	0	0	0	0	0	0	0	0	0	0	0	0
ENSRNOT00000080098	0	0	0	0	0	0	0	0	0	0	0	0
ENSRNOT00000080102	2.98e-30	2.56e-27	0.2375516	4.1e-31	2.66e-10	0.08021115	1.18e-25	3.98e-33	9.59e-29	1.15e-33	1.87e-27	2.03e-25
ENSRNOT00000080111	0	0	0	0	0	0	0	0	0	0	0	0
ENSRNOT00000080120	0.7773298	0.9881614	0.5197653	0.66211	0	0.2299891	1.971262	1.156195	0.5673352	2.256945	0.9939401	0.4494245
ENSRNOT00000080127	0	0	0	0	0	0	0	0	0	0	0	0
ENSRNOT00000080128	0	0	0	0	0	0	0	0	0	0	0	0
ENSRNOT00000080156	0	0	0	0	0	0	0	0	0	0	0	0
ENSRNOT00000080169	6.51e-23	9.9e-35	6.13e-15	1.23e-22	0	0.09109518	0.1639675	0.09112803	3.16e-18	0.65145	0.2955363	1.54e-22
ENSRNOT00000080182	0	0	0	0	0	0	0	0	0	0	0	0
ENSRNOT00000080184	0	0	0	0	0	0	0	0	0	0	0	0
ENSRNOT00000080186	0.20167	0.8748075	0.9419304	0.9029884	0.2954008	0.5609158	0.5881487	0.09205974	0.4434373	0.2699709	0.1968538	0.798057
ENSRNOT00000080194	3.82e-22	0.01516595	6.54e-21	0.000324133	0.001124622	3.95e-24	0.01428294	2.39e-07	0.01757618	6.2e-24	4.45e-10	0.1384967
ENSRNOT00000080200	0	0	0	0	0.1380166	0	0	0	0	0	0	0
ENSRNOT00000080205	0	0	0	0	0	0	0	0	0	0	0	0
ENSRNOT00000080210	0.4124057	0.4294549	0.7025846	0.2447453	0.1834544	0.2087436	0.565265	0.4883094	0.4452473	0.3182595	0.6277757	0.6290584
ENSRNOT00000080219	0.003369225	0.7996296	0.000540436	0.004169469	0.000187575	9.33e-06	0.04528568	0.9965888	0.006199122	8.83e-05	0.000397749	9.69e-05
ENSRNOT00000080224	0	0	0	0	0	0	0	0	0	0	0	0
ENSRNOT00000080238	1.089351	1.465839	1.468514	0	0.2706495	0.3481476	0	0.2292519	0	0.4537284	1.012211	0.2216321
ENSRNOT00000080240	0	0	0	0	0	0	0	0	0	0	0	0
ENSRNOT00000080245	0	0	0	0	0	0	0.2194512	0	0	0	0	0
ENSRNOT00000080248	0	0	0	0	0	0	0	0	0	0	0	0.1461484
ENSRNOT00000080258	0	0	0	0	0	0	0	0	0	0	0	0
ENSRNOT00000080259	19.12489	12.06031	16.63587	4.697449	4.778044	6.821014	9.034442	11.86158	10.23025	10.04383	11.08292	17.16838
ENSRNOT00000080263	0	0	0	0	0	0	0	0	0	0	0	0
ENSRNOT00000080264	0	0	0	0	0	0	0	0	0	0	0	0
ENSRNOT00000080265	0	0	0	0	0	0	0	0	0	0	0	0
ENSRNOT00000080272	0	0	0	0	0	0	0	0	0	0	0	0
ENSRNOT00000080276	0.1704685	0.07857783	0.6870888	0.213146	0.8326617	0.4666397	0.1936756	0.2265728	0	0.1477807	0.4005683	0.1478241
ENSRNOT00000080278	0	0	0	0	0	0	0	0	0	0	0	0
ENSRNOT00000080286	0	0	0	0	0	0	0	0	0	0	0	0
ENSRNOT00000080296	8.16e-07	0	0	0	0	0	0	0	0	0	2.32e-22	0
ENSRNOT00000080300	0	0	0	0	0	0	0	0	0	0	0	0
ENSRNOT00000080316	0	0	0	0	0	0	0	0	0	0	0	0
ENSRNOT00000080318	0.3471002	0.05039422	0.0894023	0.1070453	7.07e-06	0.07829953	5.92e-22	0.04881418	1.32e-11	0.02167108	4.4e-10	6.31e-15
ENSRNOT00000080321	0	0	0	0	0	0	0	0	0	0	0	0
ENSRNOT00000080327	0	0	0	0	0	0	0	0	0	0	0	0
ENSRNOT00000080332	2.83e-07	3.43e-09	0.02549875	0.01610629	3.88e-08	9.84e-08	3.14e-07	3.28e-05	0.2450692	0.05626158	7.28e-08	1.19e-09
ENSRNOT00000080336	0	0	0	0	0	0	0	0	0	0	0	0
ENSRNOT00000080347	0.2910598	0.8305271	0.3077206	0.1345683	0.4427412	0.2758418	0.2429174	1.773418	0.4839397	0.2597816	1.440654	1.290191
ENSRNOT00000080349	0	0	0	0	0	0	0	0	0	0	0	0
ENSRNOT00000080353	0.5430444	0.6818574	0.5373494	2.317362	1.840007	1.53906	2.472875	1.037307	1.402627	0.5746547	0.967145	1.240103
ENSRNOT00000080355	0	0	0	0	0	0	0	0	0	0	0	0
ENSRNOT00000080356	0	0	0	0	0	0	0	0	0	0	0	0
ENSRNOT00000080357	0	0	0	0	0	0	0	0	0	0	0	0
ENSRNOT00000080361	0	0	0	0	0	0	0	0	0	0	0	0
ENSRNOT00000080367	0	0	0	0	0	0	0	0	0	0	0	0
ENSRNOT00000080368	0	0	0	0	0	0	0	0	0	0	0	3.47e-24
ENSRNOT00000080373	0	0	0	0	0	0	0	0	0	0	0.05164577	0
ENSRNOT00000080377	0	0	0	0	0	0	0	0	0	0	0	0
ENSRNOT00000080380	0	0	0	1.818401	0	0	4.705449	2.060963	2.042271	3.340604	1.822764	1.788316
ENSRNOT00000080383	0	0	0	0	0	0	0	0	0	0	0	0
ENSRNOT00000080385	0	0.2581884	0	0.1804496	0	0	0	0.06078946	0	0.1782677	0	0
ENSRNOT00000080393	0	0	0	0	0	0	0	0	0	0	0	0
ENSRNOT00000080394	0	0	0	0	0	0	0	0	0	0	0	0
ENSRNOT00000080396	0	0	0	0	0	0	0	0	0	0	0	0.2099139
ENSRNOT00000080398	1.33e-23	5e-19	3.63e-09	2.1e-25	5e-25	0	5.81e-19	1.32e-21	4.97e-11	5.12e-13	9.82e-22	1.43e-22
ENSRNOT00000080399	0	0	0	0	0	0	0	0	0.3311469	0	0	22.6541
ENSRNOT00000080401	0	0	0	0	7.36e-06	0	0	0.03755438	0	0.01785532	0	0.01774037
ENSRNOT00000080405	2.269074	0.03499626	4.252523	0.8209613	3.121251	1.456665	2.200554	0.9399907	1.456325	0.8170542	4.475487	4.455078
ENSRNOT00000080408	0	2.145011	4.317778	2.273012	0	0	0	7.122502	0	0	0	0
ENSRNOT00000080420	0	0	0	0	0	0	0	0	0	0	0	0
ENSRNOT00000080427	0	0	0	0	0	0	0	0	0.1383721	0	0	0
ENSRNOT00000080435	0	0	0	0	0	0	0	0	0	0	0	0
ENSRNOT00000080436	0	0	2.32e-14	0	4.12e-24	0	0	0	0	0	0	0
ENSRNOT00000080438	0	0	0	0	0	0	0	0	0	0	0	0
ENSRNOT00000080439	0	0	0	0	0	0	0	0	0	0	0	0
ENSRNOT00000080447	4.11e-23	0	0	0	0	0	0	0	0	0	0	0
ENSRNOT00000080450	0	0	0	0	0	0	0	0	0	0	0	0
ENSRNOT00000080451	0	0	1.34e-25	0	0	0	0	0	0	0	0	0
ENSRNOT00000080454	0	0	0	0	0	0	0	0	0	0	0	0
ENSRNOT00000080459	0	0	0.27419	0.251921	0.26257	0	0.8991118	1.15e-57	0.3029763	4.75e-92	0.757027	1.700253
ENSRNOT00000080464	7.898397	8.965137	6.47582	3.088136	4.350857	2.578296	4.419738	5.641176	6.325761	4.464561	6.564063	6.437945
ENSRNOT00000080468	0.2102393	0	0	0.8499767	0.2202163	0	0.000120579	0	0.2229641	0	0.2424805	0.1074413
ENSRNOT00000080473	0	0	0	0	0	0	0	0	0	0	0	0
ENSRNOT00000080477	0	0	0	0	0	0	0	0	0	0	0	0
ENSRNOT00000080480	0	0	0	0	0	0	0	0	0	0	0	0
ENSRNOT00000080484	0	0	0	0	0	0	0	0	0	0	0	0
ENSRNOT00000080488	0	0	0	0	0	0	0	0	0	0	0	0
ENSRNOT00000080500	3.763213	1.50147	2.36e-14	1.36e-25	0.8714257	2.06e-27	1.30951	0.8112422	0	0.7042716	2.13389	2.66e-14
ENSRNOT00000080510	2.41e-44	4.97e-53	0	0	0	0	0	0	0	4.91e-109	1.34e-71	0.1746892
ENSRNOT00000080518	0	0	0	0	0	0	0	0	0	0	0	0
ENSRNOT00000080531	0.2948122	0.9509275	1.20936	0.003118737	4.1e-05	1.38e-19	4.06e-07	3.620748	10.20602	1.513078	13.26373	4.849119
ENSRNOT00000080532	1.11e-10	3.593285	0.5938899	0.5003904	0.5473619	0.3839953	2.81e-25	1.2e-12	1.236476	0.3144279	0.342694	0.1584902
ENSRNOT00000080542	0	0	0	0.4315817	0	0.423653	0.1920419	0	0	0	1.092661	0.8082128
ENSRNOT00000080547	0	0	0	0	0	0	0	0	0	0	0	0
ENSRNOT00000080548	0.2146654	0.5094573	0.4255397	0.6124234	0.8652489	1.92e-16	0.1783262	0.856879	0.4529056	0.4659592	1.360534	0.3742898
ENSRNOT00000080549	0	0	0	0	0	0	0	0	0	0	0	0
ENSRNOT00000080552	0.364196	0	0	0	0	0	0	0.3267817	0	0	0	0
ENSRNOT00000080553	0	0	0	0	0	0	0	0	0.121175	0.09729101	0	0.1964134
ENSRNOT00000080560	0.5310032	1.626039	0.211897	0.1749784	0.09749079	4.51e-28	0.4119413	1.050885	0.6613727	0.6531199	0.09826326	0.2575456
ENSRNOT00000080563	0	0	0	0	0	0	0	0	0	0	0	0
ENSRNOT00000080564	0	0	0	0	0	0	0	0	0	0	0	0
ENSRNOT00000080565	0	0	0	0	0	0	0	0	0	0	0	0
ENSRNOT00000080572	0	0	0	0	0	0	0	0	0	0	0	0
ENSRNOT00000080573	0	0	0	0	0	5.87e-27	0	0	0	0	0	2.9e-31
ENSRNOT00000080586	0	0	0	0	0	0	0	0	0	0	0	0
ENSRNOT00000080587	0	0	0	0	0	0	0	0	0	0	0	0
ENSRNOT00000080596	0	0	0	0	0	0	0	0	0	0	0	0
ENSRNOT00000080597	0	0	0	0	0	0	0	0	0	0	0	0
ENSRNOT00000080603	0	0	0	0	0	0	0	0	0	0	0	0
ENSRNOT00000080610	3.59e-20	3.37e-22	1.53e-22	1.35e-10	3.02e-21	6.74e-17	0	0	0	4.2e-23	3.32e-24	6.59e-22
ENSRNOT00000080614	0	0	0	6.57e-21	1.99e-17	3.28e-08	4.73e-25	0	0	0	3.49e-25	0
ENSRNOT00000080619	0	0	0	0	0	0	0	0	0	0	0	0
ENSRNOT00000080624	0.0207648	0.1703974	0	3.39e-17	0	0	1.23e-18	0.1228227	0	0.001640992	0	0
ENSRNOT00000080625	7.019373	2.880901	4.00267	1.345538	2.40368	2.047092	4.743434	3.928453	2.850389	2.346987	3.569077	3.149139
ENSRNOT00000080627	0	0	0	0	0	0	0	0	0	0	0	0
ENSRNOT00000080629	2.45e-56	4.71e-61	2.67e-80	2.28e-57	9.57e-26	2.14e-26	1.23e-72	7.61e-72	2.59e-54	1.36e-66	4.31e-64	4.36e-59
ENSRNOT00000080633	0	0	0	0	0	0	0	0	0	0	0	0
ENSRNOT00000080643	0	0	0	0	0	0	0	0	0	0	0	0
ENSRNOT00000080648	0	0	0	0	0	0	0	0	0	0	0	0
ENSRNOT00000080652	0	0	0	1.281421	0.3873799	0	0	0.175322	0.2090615	0	0.3741453	0
ENSRNOT00000080667	0	0	0	0	0	0	0	0	0	0	0	0
ENSRNOT00000080668	0	0.1904103	0	0	0	0.1248439	0.05618416	0.06042411	0	0.06006639	0	0.1753869
ENSRNOT00000080679	0	0	0	0	0	0	0	0	0	0	0	0
ENSRNOT00000080687	0	0	0	0	0	0	0	0	0	0	0	0
ENSRNOT00000080690	0	0	0	0	0	0	0	0	0	0	0	0
ENSRNOT00000080698	0	0	0	0	0	0	0	0	0	0	0	0
ENSRNOT00000080704	0.3036234	0.8137114	0	0	0	0	0	0	0	0.1232585	0	0
ENSRNOT00000080709	0	0	0	0	0	0	0	0	0	0	0	0
ENSRNOT00000080711	0	0	0	0	0	0	0	0	0	0	0	0
ENSRNOT00000080713	0.2795802	0.4070144	1.208441	0.3341749	1.6109	0.9289678	2.717842	1.404941	0.2596809	0.5924351	0.7300973	1.830193
ENSRNOT00000080716	0	0	0	0	0	0	0	0	0	0	0	0
ENSRNOT00000080719	0	0	0	0	0	0	0	0	0	0	0	0
ENSRNOT00000080722	0	0	0	0	0	0	0	0	0	0	0	0
ENSRNOT00000080723	0	0	0	0	0	0	0	0	0	0	0	0
ENSRNOT00000080725	0	0	0	0	0.5119058	0	0	0	0	0	0	0
ENSRNOT00000080733	0	0	0	0	0	0	0	0	0	0	0	0
ENSRNOT00000080737	0	0	0	0	0	0	0	0	0	0	0	0
ENSRNOT00000080743	0	0	0	0	0	0	0	0	0	0	0	0
ENSRNOT00000080749	0	0	0	0	0	0	0	0	0	0	0	0
ENSRNOT00000080761	0	0	0	0	0	0	0	0	0	0	0	0
ENSRNOT00000080762	0	0	0	0	0	0	0	0	0	0	0	0
ENSRNOT00000080771	4.11e-18	1.71e-32	1.98e-28	8.8e-33	0.1995183	1.24e-12	4.67e-26	4.16e-22	1.93e-27	1.505052	1.77e-24	1.84e-27
ENSRNOT00000080782	0	0	0	0	0	0	0	0	0	0	0	0
ENSRNOT00000080790	0	0	0	0	0	0	0	0	0	0	0	0
ENSRNOT00000080792	0	0	0	0	0	0	0	0	0	0	0	0
ENSRNOT00000080798	0	0	0	0	0	0	0	0	0	0	0	0
ENSRNOT00000080805	0	0	0	0	0	0	0	0	0	0	0	0
ENSRNOT00000080819	0	0	0	0	0	0	0	0	0	0	0	0
ENSRNOT00000080821	0	0	0	0	0	0	0	0	0	0	0	0
ENSRNOT00000080825	1.518856	0.823922	0.1818061	0.08158437	0.4532094	0.4064504	0.4104621	0.01254602	0.5863786	0.3345031	0.8164965	0.2422932
ENSRNOT00000080830	0	0	0	0	0	0	0	0	0	0	0	0
ENSRNOT00000080831	4.717997	2.357996	2.502643	4.003216	1.89312	2.126473	4.288625	5.603893	3.964495	4.535726	1.954171	6.429811
ENSRNOT00000080833	0	0.09730579	0	0	0.643433	0	0	0.6627943	0.1146964	0	0	0
ENSRNOT00000080837	0.2905407	0.7765431	0	1.049316	0	0	0.4384471	0.250539	0	0.7260618	0	0
ENSRNOT00000080838	0	0	0	0	0	0	0	0	0	0	0	0
ENSRNOT00000080845	0	0	0	0	0	0	0	0	0	0	0	0
ENSRNOT00000080849	0	0	0	0	0	0	0	0	0	0	0	0
ENSRNOT00000080850	0	0	0	0	0	0	0	0.2724815	0	0	0	0
ENSRNOT00000080852	0	0	0	0	0	0	0	0	0	0	0	0
ENSRNOT00000080854	0	0	0	0	0	0	0	0	0	0	0	0
ENSRNOT00000080862	0	0	0	0	0	0	0	0	0	0	0	0
ENSRNOT00000080867	0	0.08135058	0	0	0	0.04168086	0	0.0383699	0.440666	0.1195496	0.04473882	0.431521
ENSRNOT00000080869	0	0	0	0	0	0	0	0	0	0	0	0
ENSRNOT00000080870	0	0	0	0	0	0	9.68e-20	0	0	5.48e-49	0.05556597	0.2135723
ENSRNOT00000080876	9.77e-12	1.07e-07	1.94e-13	3.75e-20	1.2e-05	3.39e-11	0.000115556	1.28e-06	1.35e-12	2.47e-07	3.84e-07	0.01049425
ENSRNOT00000080877	5.37e-09	2.63e-29	0.02034457	3.09e-06	0.0789778	1.07e-29	0.01596624	0.01713495	0.0211696	1.5e-32	9.22e-12	0.1557973
ENSRNOT00000080878	0	0	0	0	0	0	0	0	0	0	0	0
ENSRNOT00000080879	2.15e-23	0	0	0	0.03652229	0	0.05878258	0	0	5.47e-29	0.050817	0
ENSRNOT00000080883	0	0	4.690844	0.2218576	0.5043392	0.5073324	0	0	0	0	0	0
ENSRNOT00000080884	0.5973989	1.04094	0.8819689	0.7228654	0	1.247039	0.5172873	0.2045192	0.2297663	0.1926347	0.2074224	0.5805345
ENSRNOT00000080895	0	0	0	0	0	0	0	0	0	0	0	0
ENSRNOT00000080908	0	1.88e-21	3.25e-22	0	3.19e-19	0	0	0	0	0	0	0
ENSRNOT00000080915	0	0	0	0	0	0	0	0	0	0	0	0
ENSRNOT00000080918	1.513587	2.173283	3.139377	2.457078	3.6422	2.351189	3.846111	4.699526	4.582423	3.836704	3.637067	1.996757
ENSRNOT00000080920	0	0	0	0	0	0	0	0	0	0	0	0
ENSRNOT00000080921	0.05896566	0	0	0.4184101	0.4314638	1.116112	0	0	0	0	0	0
ENSRNOT00000080924	0	0	0	0	0	0	0	0	0	0	0	0
ENSRNOT00000080938	1.77545	2.239623	3.602757	1.236773	2.950989	2.120484	1.913747	2.897732	1.436483	3.287119	3.136561	2.268712
ENSRNOT00000080946	0	1.533757	0	0	0	0	0	0	0	0	0	0
ENSRNOT00000080979	2.47087	1.928543	2.902399	1.664517	1.989864	1.733738	1.887035	1.925765	2.357753	3.370036	2.506871	2.968875
ENSRNOT00000080985	8.86e-26	1.37e-25	0	7.88e-26	0	0.07366439	0	4.15e-26	0	1.02e-24	0	4.15e-25
ENSRNOT00000080989	0	0	0	0	0	0	0	0	0	0	0	0
ENSRNOT00000080991	0	0	0	0	0	0	0	0	0	0	0	0
ENSRNOT00000081006	0	0	0	0	0	0	0	0	0	0	0	0
ENSRNOT00000081010	0	0	0	0	0	0	0	0	0	0	0	0
ENSRNOT00000081011	0	0	0	0	0	0	0	0	0	0	0	0
ENSRNOT00000081013	0	0	0	0	0	0	0	0	0	0	0	0
ENSRNOT00000081031	0.9828155	0	0.4585998	0.3878344	0.4538657	0	0.1870121	0.1006978	0.1249168	0.1997337	0.1138922	0.4964853
ENSRNOT00000081034	0	0	0	0	0	0	0	0	0	0	0	0
ENSRNOT00000081035	0	0	0	0	0	0	0	0	0	0	0	0
ENSRNOT00000081040	0	0	0	0	0	0	0	0	0	0	0	0
ENSRNOT00000081041	0.4078134	0.7297484	1.430453	0.6781146	0.2628625	0.2267379	0.7259711	0.1129718	0	0.1110389	0.7382991	0.6630055
ENSRNOT00000081043	0	0	1.89e-06	0	0	0	1.59e-24	0	3.47e-24	0	0	0
ENSRNOT00000081046	0	0	0	0	0	0	0	0	0	0	0	0
ENSRNOT00000081048	1.180509	1.522035	1.181105	0.3610234	0.4586935	0.7544969	1.090256	1.541379	1.84062	2.002306	0.5305496	1.314007
ENSRNOT00000081049	0	0	0	0.3718287	0	0	0	0	0	0	0.5911127	0
ENSRNOT00000081055	0	0	0	0	0	0	0	0	0	0	0	0
ENSRNOT00000081057	0	0	0	0	0	0	0	0	0	0	0	0
ENSRNOT00000081059	0	0	0	0	0	0	0	0	0	0	0	0
ENSRNOT00000081060	0	0	0	0	0	0	0	0	0	0	0	0
ENSRNOT00000081064	0	0	0	0	0	0	0	0	0	0	0	0
ENSRNOT00000081065	0	0	0	0	0	0	0	0	0	0	0	0
ENSRNOT00000081086	0	0	0	0	0	0.2758418	0	0	0	0	0	0
ENSRNOT00000081094	0	0	0	0	0	0	0	0	0	0	0	0
ENSRNOT00000081097	0	0	0	0	0	0	0	0	0	0	0	0
ENSRNOT00000081103	0	0	0	0	0	0	0	0	0	0	0	0
ENSRNOT00000081111	0	0	0	0	0	0.07125083	0	0	0	0	0	0
ENSRNOT00000081115	4.329028	2.16211	7.70303	1.6353	2.028154	1.693212	4.95313	2.420168	3.646566	3.599153	2.347416	3.323492
ENSRNOT00000081118	0	0	0	0	0	0	0	0	0	0	0	0
ENSRNOT00000081122	0	0	0	0	0	0	0	0	0	0	0	0
ENSRNOT00000081126	0	0	0	0	0	0	0	0	0	0	0	0
ENSRNOT00000081129	0	0	0	0	0	0	0	0	0	0	0	0
ENSRNOT00000081132	0	0	0	0	0	0	0	0	0	0	0	0
ENSRNOT00000081142	0	0	0	0	0	0	0	0	0	0	0	0
ENSRNOT00000081148	0	0	0	0	0	0	0	0	0	0	0.110529	0
ENSRNOT00000081151	1.715108	1.722017	3.346568	0.6749349	0.8716232	0	0.7042389	2.003029	2.220776	1.221187	1.868132	0.559062
ENSRNOT00000081155	0	0	0	0	0	0	0	0	0	0	0	0
ENSRNOT00000081158	0	0	0	0	0	0	0	0	0	0	0	0
ENSRNOT00000081159	1.09e-12	1.58001	1.44e-16	0.0983092	1.03e-15	4.01e-06	5.94e-17	0.1011785	2.91e-11	5.18e-12	0.73901	1.87e-20
ENSRNOT00000081164	0	0	0	0	0	0	0	0	0	0	0	0
ENSRNOT00000081168	0	0	0	0	0	0	0	0	0	0	0	0
ENSRNOT00000081169	0.5969279	0.796369	0.3698768	1.84576	1.349877	0.6105412	1.198504	1.461271	3.417287	6.64e-06	1.104762	0.282969
ENSRNOT00000081174	1.525115	0.8469645	0.9565972	0.6660561	0.0019367	0.6548514	0.1451671	1.166552	1.728984	0.6637791	0.9515659	1.366576
ENSRNOT00000081182	0	0	0	0	0	0	0	0	0	0	0	0
ENSRNOT00000081184	0	0	0	0	0	0	0	0	0	0	0	0
ENSRNOT00000081199	1.87e-06	0	0	0	1.97e-64	0	0.04559874	0	0	0.303297	0	6.81e-56
ENSRNOT00000081200	0	4.19e-53	0	1.19e-114	0	0	0	0	0	0	0	0
ENSRNOT00000081210	0	0	0	0	0	0	0	0	0	0	0	0
ENSRNOT00000081218	0.04860029	0	0	0	0	0	0	0	0	0	4.93e-22	0
ENSRNOT00000081221	0	0	0	0	0	0	0	0.000207255	0	0	0	0
ENSRNOT00000081222	2.931889	0.3416238	1.582281	1.094028	0.3102235	0.7743914	1.281859	0.6178279	0.6621963	0.6863338	1.070348	0.4902455
ENSRNOT00000081228	3.434217	4.281085	3.975537	2.167026	1.461299	0.6573563	0.5907336	1.346316	2.084457	2.687311	1.39991	2.888874
ENSRNOT00000081257	0	0	0	0	0	0	0	0	0	0	0	0
ENSRNOT00000081258	0	0	0	0	0	0	0	0	0	0	0	0
ENSRNOT00000081262	0	0	0	0	0	0	0	0	0	0	0	0
ENSRNOT00000081263	0.01919897	0.0328905	0	5.71e-17	0.06962206	1.21e-25	1.3e-06	0.033323	5.23e-23	5.62e-22	0.2563235	2.95e-26
ENSRNOT00000081264	0.2839649	0	3.53e-54	6.54e-13	0	0	5.26e-40	0	1.75e-37	0	7.73e-08	7.236041
ENSRNOT00000081267	0	0	0	0	0	0	0	0	0	0	0	0
ENSRNOT00000081275	0	0	0	0	0	0	0	0	0	0	0	0
ENSRNOT00000081284	0	0	0	0	0	0	0	0	0	0	0	0
ENSRNOT00000081289	0	0	0	0	0	0	0	0	0	0	0	0
ENSRNOT00000081300	0	0	0	0	0	0	0	0	0	0	0	0
ENSRNOT00000081303	0	0	0	0	0	0	0	0	0	0	0	0
ENSRNOT00000081306	0	0	0	0	0	0	0	0	0	0	0	0
ENSRNOT00000081316	4.49e-07	6.73e-12	4.44e-08	7.67e-08	8.84e-12	1.33e-13	3.53e-13	1.29e-08	0.000558395	3.71e-11	3.72e-13	0.01991659
ENSRNOT00000081317	0	0	0	0	0	0	0	0	0	0	0	0
ENSRNOT00000081319	0	0	0	0	0	0	0	0	0	0	0	0
ENSRNOT00000081320	0	0	0	0	0	0	0	0	0	0	0	0
ENSRNOT00000081325	0	0	0	0	0	0	0	0	0	0	0	0
ENSRNOT00000081329	0.2029374	0.184446	0.1036141	0.2594446	3.41e-08	0.1774798	0.2411121	0.2708668	0.1062216	0.4300705	0.1935699	0.3450882
ENSRNOT00000081330	0	0	0	0	0.1444134	0	0	0	0	0	0	0
ENSRNOT00000081332	0	0	0	0	0	0	0	0	0	0	0	0
ENSRNOT00000081334	0	0	0	0	0	0	0	0	0	0	0	0
ENSRNOT00000081349	0	0	0	0	0	0	0	0	0	0	0	0
ENSRNOT00000081365	0	0	0	0	0	0	0	0	0	0	0	0
ENSRNOT00000081367	0	0	0	0	0	0	0	0	0	0	0	0
ENSRNOT00000081372	5.604415	1.32524	0	0	2.035798	0	0	4.564045	0	1.210042	2.543892	3.714745
ENSRNOT00000081379	1.869077	1.17e-24	0.6876335	0.5664325	6.11e-32	0	1.1e-28	0.3051688	0.3733966	0.2973512	0.6911689	1.032709
ENSRNOT00000081380	0	0	0	0	0	0	0	0	0	0	0	0.6496299
ENSRNOT00000081388	0	0	0	0	0	0	0	0	0	0	0.1185536	0
ENSRNOT00000081396	0.02035226	1.73e-20	9.23e-12	8.91e-27	2.03e-20	0.006151128	0.000183513	3.24e-29	3.52e-39	0.02165206	6.59e-13	1.31e-17
ENSRNOT00000081397	0	0	0	0	0	0	0	0	0	0	0	0
ENSRNOT00000081398	0.4593171	0	0	1.747118	0	0.8436246	0	0	1.01128	0	0	0
ENSRNOT00000081402	0	0	0	0	0	1.173401	0	0	0	0	0	0
ENSRNOT00000081410	0	0	0	0	0	0	0	0	0	0	0	0
ENSRNOT00000081411	0	0	0	0	0	0	0	0	0	0	0	0
ENSRNOT00000081412	0	0	0	0	0	0	0	0	0	0	0	0
ENSRNOT00000081418	0	0	0	0	0	0	0	2.53e-26	0	2.59e-23	0	1.95e-25
ENSRNOT00000081420	0	0	0	0	0	0	0	0	0	0	0	0
ENSRNOT00000081422	0	0	0	0	0	0	0	0	0	0	0	0
ENSRNOT00000081435	0	0	0	0	0	0	0	0	0	0	0	0
ENSRNOT00000081442	0.06188283	0.2868248	0.1886344	0.2736161	0.06165042	0.3959771	1.071584	0.3278945	0.6112436	0.3285354	0.6631657	0.5910975
ENSRNOT00000081446	5.41e-14	0	0	0	0	7.68e-28	0	0	0	0.1471586	0	0.144902
ENSRNOT00000081448	0	0	0	0	0	0	0	0	0	0	0	0
ENSRNOT00000081449	0	0	0	0	0	0	0	0	0	0	0	0
ENSRNOT00000081453	0	0	0	0	0	0	0	0	0	0	0	0
ENSRNOT00000081457	0	0	0	0	0	0	0	0	0	0	0	0
ENSRNOT00000081461	0	0	0	0	0	0	0	0	0	0	0	0
ENSRNOT00000081463	3.16e-06	3.36e-05	2.75e-23	0.000170799	1.59e-23	7.31e-06	8.4e-19	2.98e-21	1.45e-14	1.33e-15	7.81e-15	5.06e-05
ENSRNOT00000081464	0	0	0	0	0	0	0	0	0	0	0	0
ENSRNOT00000081466	6.841829	5.198185	10.32734	6.569707	7.440699	6.659006	7.944635	6.501356	6.833264	9.001974	6.490652	9.260154
ENSRNOT00000081475	0	0.09070756	0.2964054	2.73e-24	0	0	0.07847011	0.171045	0	0.08616632	0.6660452	0.08440512
ENSRNOT00000081476	0	0.6145971	0	0	0	0	0	0	0	0	0	0
ENSRNOT00000081477	0	0	0	0	0	0	0	0	0	0	0	0
ENSRNOT00000081480	0	0	0	0	0	0	0	0	0	0	0	0
ENSRNOT00000081483	0	0	0	0	0	0	0	0	0	0	0	0
ENSRNOT00000081485	0.1693945	0.1586895	0.05738815	7.34e-40	1.11e-42	7.28e-44	2.37e-26	0.04872913	0.2435577	3.14e-32	0.1100961	0.04863606
ENSRNOT00000081492	0	0	0	0	0	0	0	0	0	0	0	0
ENSRNOT00000081499	0.4499561	0.6939227	0.493499	0.204022	0.2650223	0.2672983	0.4821245	0.4884733	0.293497	0.4268475	0.4746399	0.7230811
ENSRNOT00000081503	0	0	0	0	0	0	0	0	0	0	0	0
ENSRNOT00000081520	0	0	0	1.65e-53	0	0	0	0	0	0	0	0
ENSRNOT00000081524	0.09443848	0.1645611	0.000162164	0.02323523	0.1215107	7.01e-09	0.1365512	0.5520452	0.01097229	8.25e-11	7.51e-19	0.7392736
ENSRNOT00000081526	1.33e-29	2.36e-34	4.49e-43	5.06e-68	4.74e-30	4.01e-60	6.19e-41	1.17e-24	4.7e-44	6.9e-50	2.88e-52	3.3e-40
ENSRNOT00000081529	0.2076045	0.5217069	0.2906024	2.86e-26	4.79e-26	8.12e-18	2.89e-22	6.8e-28	3.49e-23	1.041656	0.424065	0.09317835
ENSRNOT00000081536	0	0	0	0	0	0	0	0	0	0	0	0
ENSRNOT00000081543	0	0.05416864	5.23e-22	7.668875	0	8.92e-22	0	3.23e-14	9.9e-21	5.58e-22	0	5.28e-06
ENSRNOT00000081548	0.238657	0	0	0	0	0.2392159	0	0	0	0	0	0
ENSRNOT00000081549	1.31e-33	6.86e-31	0.08578432	2.76e-30	4.38e-40	0.1002329	1.63e-28	0.1191915	2.32e-24	4.39e-27	1.61e-26	3.19e-40
ENSRNOT00000081550	0	0	0	0	0	0	0	0	0	0	0	0
ENSRNOT00000081555	9.824035	9.295696	12.03479	4.812826	4.625236	7.320118	5.54801	4.800715	5.578067	8.003915	6.734561	9.050195
ENSRNOT00000081556	0	0	0	0	0	0	0	0	0	0	0	0
ENSRNOT00000081562	0	0	0	0	0	0	0	0.3349354	0	0	0	0
ENSRNOT00000081566	0	0	0	0	0	0	0	0	0	0	0	0
ENSRNOT00000081572	1.145551	0.8361648	0.7600052	0.7564694	0.574582	0.7463163	0.7955687	0.3991434	1.053982	1.202834	1.829448	0.5964042
ENSRNOT00000081578	0	0	0	0	0	0	0	0	0	0	0	0
ENSRNOT00000081584	0	0	0	0	0	0	0	0	0	0	0	0
ENSRNOT00000081586	3.248632	6.01511	2.58129	2.153574	2.303408	3.303564	2.365256	2.105446	3.580438	5.523341	3.176023	3.74911
ENSRNOT00000081606	0	0	0	0	0	0	0	0	0	0	0	0
ENSRNOT00000081611	6.34e-20	1.61e-16	1.9e-20	9.12e-14	9.39e-19	1.16e-18	2.37e-15	6.88e-20	9.3e-19	7.3e-21	1.32e-09	3.07e-19
ENSRNOT00000081619	0	0	0	0	0	0	0	0	0	0	0	0
ENSRNOT00000081622	1.537103	1.231272	0.2065671	3.63e-24	0.3871654	0.7593247	0.5644264	1.522559	2.34182	0.9401937	2.576485	0.8752954
ENSRNOT00000081626	0	0	0	0	0	0	0	0	0	0	0	0
ENSRNOT00000081627	0	0	0	0	0	0	0	0	0	0	0	0
ENSRNOT00000081630	0	0	0	0	0	0	0	0	0	0	0	0
ENSRNOT00000081636	2.883407	0.6770417	2.746293	2.21e-20	7.47e-15	0.1913932	7.42e-20	1.94e-19	0.2337154	0.1955116	4.353526	6.98e-17
ENSRNOT00000081639	0	0	0	0	0	0	0	0	0	0	0	0
ENSRNOT00000081641	0	0	0	0	0	0	0	0	0	0	0	0
ENSRNOT00000081644	0	0	0	0	0	0	0	0	0	0	0	0
ENSRNOT00000081647	1.149584	1.335296	0.7950703	1.571824	1.196669	1.057262	1.086271	1.333223	1.336065	1.232673	1.63096	1.491262
ENSRNOT00000081654	0	0	0	0	0	0	0	0	0	0	0	1.451614
ENSRNOT00000081655	0	0	0	0	0	0	0	0	0	0	0	0
ENSRNOT00000081658	1.906369	8.14e-29	0.2605449	5.27e-36	5.28e-29	0.2492363	6.35e-20	2.7e-25	4.15e-27	1.43e-23	0.2359999	2.91e-27
ENSRNOT00000081665	0	0	0	5.63e-19	7.16e-16	9.62e-06	5.84e-25	0	0	0	4.06e-25	0
ENSRNOT00000081674	0	0.7711691	3.39e-48	0	1.2e-24	0	7.62e-29	0	5.26e-32	3.58e-53	7.33e-36	9.46e-32
ENSRNOT00000081683	0	0	0	0	0	0	0	0	0	0	0	0
ENSRNOT00000081685	0	0	0	0	0	0	0	0	0	0	0	0
ENSRNOT00000081689	1.083365	1.021697	1.129361	0.7991818	2.239878	1.484308	1.251433	1.154263	0.6569792	0.6214762	1.265629	0.983369
ENSRNOT00000081690	0	0	0	0	0	0	0	0	0	0	0	0
ENSRNOT00000081693	0	0	0	0	0	0	0	0	0	0	0	0
ENSRNOT00000081704	3.116044	1.969584	2.614503	6.781098	6.829448	3.641962	6.236227	2.676731	2.429617	3.189307	3.464849	3.141171
ENSRNOT00000081706	2.71e-23	1.23e-25	2.73e-25	1.09e-23	0	1.34e-23	1.9e-26	9.32e-31	2.65e-35	5.27e-23	3.55e-22	6.85e-24
ENSRNOT00000081710	0	0	0	0	0	0	0	0	0	0	0	0
ENSRNOT00000081713	0	0	0	0	0	0	0	0	0	0	0	0
ENSRNOT00000081716	7.74e-06	0	0.1332338	4.68e-26	0	3.06e-25	2.94e-22	0	1.77e-23	1.42e-22	0.3738241	1.78e-07
ENSRNOT00000081717	0.09863614	0.04395803	0.04825007	0.04315938	0	0	0	0	0.1522745	0.1223514	0	0.1231151
ENSRNOT00000081721	0	0	0	0	0	0	0	0	0	0	0	0
ENSRNOT00000081722	0	0	0	0	0	0	0	0	0	0	0	0
ENSRNOT00000081723	0	0	0	0	0	0	0	0	0	0.1993694	0.1276733	0
ENSRNOT00000081729	0	0	0	0	0	0	0	0	0	0	0	0
ENSRNOT00000081730	13.46579	11.70289	11.54966	8.980067	13.4475	8.985214	6.936124	16.39583	13.86712	13.13634	19.77568	10.87696
ENSRNOT00000081741	0	0	0	0	0	0	0	0	0	0	0	0
ENSRNOT00000081751	0	0	0	0.1135241	0	0	0	0	0	0	0	0
ENSRNOT00000081752	0	0	0	0	0	0	0	0	0	0	0	0
ENSRNOT00000081753	0	0	0	0.1720558	0.1356523	0.000920349	0.001670655	1.49e-57	1.05e-88	0	4.63e-34	1.65e-97
ENSRNOT00000081754	0	0	0	0	0	0	0	0	0	0	0	0
ENSRNOT00000081755	8.92e-39	5.24e-25	3.36e-22	1.26e-39	1.64e-57	2.03e-57	5.05e-26	2.68e-24	5.22e-27	1.1e-31	2.8e-33	1.43e-40
ENSRNOT00000081763	6.799993	7.791571	13.17478	8.0528	8.421414	7.624478	8.67138	8.268217	9.074041	7.028994	9.635248	6.741047
ENSRNOT00000081771	0	0	0	0	0	0	0	0	0	0	0	0
ENSRNOT00000081772	0	0	0	0	0	0	0	0	0	0	0	0
ENSRNOT00000081777	0	0.01080039	2.36e-13	5.18e-20	4.85e-23	8.73e-05	0.03728159	0.1199007	0.1464427	9.67e-23	0.09891006	0.08594276
ENSRNOT00000081779	0	0.002069117	1.75e-08	0.04359557	4.04e-16	1.03e-07	1.23e-15	4.59e-10	1e-19	0	1.16e-19	2.01e-06
ENSRNOT00000081781	0	0	0	0	0	0	0	0	0	0	0	0
ENSRNOT00000081785	0	0	0	0	0	0	0	0	0	0	0	0
ENSRNOT00000081788	0	0	0	0	0	0	0	0	0	0	0	0
ENSRNOT00000081789	0	0.1852875	0	0	0	0	0	0	0	0	0.3881812	0
ENSRNOT00000081799	0	0	0	0	0	0	0	0	0	0	0	0
ENSRNOT00000081801	0	0	0	0	0	0	0	0	0	0	0	0
ENSRNOT00000081808	0	0	0	0	0	0	0	0	0	0	0	0
ENSRNOT00000081812	3.564728	3.845284	3.820579	1.479518	3.270512	0.1405596	2.831846	2.52068	1.923802	0.0439092	0.1629363	1.83e-05
ENSRNOT00000081821	0	0	0	0	0	0	0	0	0	0	0	0
ENSRNOT00000081827	0	0	0	0	0	0	0	0	0.08345957	0	0	0
ENSRNOT00000081828	0	0	0	0	0	0	0	0	0	0	0	0
ENSRNOT00000081840	0	0	0	0	0	0	0	0	0	0	0	0
ENSRNOT00000081842	0.1323128	0	6.44e-06	0	0	0	0	0	0	0	0.1350491	0
ENSRNOT00000081844	0	0	0.6775196	0	0.3235355	0	0.273642	0.3052562	0	0	0	0.2899068
ENSRNOT00000081856	0	0	0	0	0	0	0	0	0	0	0	0
ENSRNOT00000081861	0	0	0	0	0	0	0	0	0	0	0	0
ENSRNOT00000081862	0.1822074	0	0	0	0	0	0	0	0.197102	0	0	0.1558079
ENSRNOT00000081869	0	0	0.4099685	0	0	0	0	0	0	0	0	0
ENSRNOT00000081870	0.8693369	0.6538938	0.4472808	0.5066711	0.3130415	0.4144057	0.417191	0.4007322	0.2733974	0.6062442	0.7469749	0.5536037
ENSRNOT00000081873	0.1342348	0.1243196	0	0.05946829	0.1306533	0.3574891	0.0553339	0	0.07320594	0.05824786	0	0
ENSRNOT00000081874	0	0	0	0	0	0	0	0	0	0	0	0
ENSRNOT00000081876	0	0	0	0	0	0	0	0	0	0	0	0
ENSRNOT00000081877	0	0	0	0	0	0	0	0	0	0	0.1986223	0
ENSRNOT00000081896	1.246186	1.952702	1.562488	0.9666698	1.564895	2.604055	1.150248	2.424371	1.293334	1.854654	0.2681121	2.033747
ENSRNOT00000081901	0	0	0	0.375491	0.4207547	0	0.5173903	0	0	0	0.831096	1.077778
ENSRNOT00000081902	1.834792	0.6755383	0.5095456	0.7740596	0.1907735	7.52e-06	0.4326666	2.841324	0.1064785	0.4160782	0.2895318	0.4066844
ENSRNOT00000081905	0	0	0	0	0	0.4262355	1.91e-56	0	0	0.8686334	0	0
ENSRNOT00000081907	0	0	0	0	0	0	0	0	0	0	0	0
ENSRNOT00000081910	0	0	0	0	0	0	0	0	0	0	0	0
ENSRNOT00000081928	0	0	0	0	0	0	0	0	0	0	0	0
ENSRNOT00000081933	0.02861781	0.07366047	0.03569195	2.58e-15	2.95e-08	0.06082897	0.4108137	1.1e-07	0.000479022	1.21e-07	0.05825439	4.71e-24
ENSRNOT00000081935	0	0	0	0	0	0	0	0	0	0	0	0
ENSRNOT00000081941	0	0	0	0	0	0	0	0	0	0	0	0
ENSRNOT00000081949	0	7.7e-46	0	5.51e-17	0	0	0	0.0035243	0	0.003545065	0	0.09387376
ENSRNOT00000081963	0.1971226	0	0.01654649	0.01419192	4.55e-12	0.1015882	0.08264494	0.03818039	0.02570035	0.5198248	0.1059873	0.2148093
ENSRNOT00000081965	9.11e-26	0	7.24e-12	2.055537	9.359894	0.7388322	2.867305	0.3156786	0.7426205	0	1.071354	0.1117538
ENSRNOT00000081968	0	0	0	0	0	0	0	0	0	0	0.02825462	0.07472796
ENSRNOT00000081969	0	0	0	0	0	0	0	0	0.07015047	0	0	0
ENSRNOT00000081974	0	0	0	0.09675955	0	0	0	0	0	0	0	0
ENSRNOT00000081985	0	0	0	0	0	0	0	0	0	0	0	0
ENSRNOT00000081987	0	0	0	0	0	0	0	0	0	0	0	0
ENSRNOT00000081988	0	0	0	0	0	0	0	0	0	0	0	0
ENSRNOT00000081990	0	0	0	0	0	0	0	0	0	0	0	0
ENSRNOT00000081991	0.2383546	0.162683	1.038893	0.4711846	0.3621287	0.07387125	0.7978175	1.88e-06	0.2636267	0.08078571	0.7402504	0.4798036
ENSRNOT00000082004	0	0	0	0	0	0	0	0	0	0	0	0
ENSRNOT00000082006	0.000217376	0.4352027	0.000407076	3.12508	0.001909135	2.58e-19	8.18e-30	0.006614881	0.001414285	0.04217783	5.76e-25	3.49e-32
ENSRNOT00000082007	0	0	0	0	0	0	0	0	0	0	0	0
ENSRNOT00000082014	0	0	0	0	0	0	0	0	0	0	0	0
ENSRNOT00000082015	0	0	0	0	0	0	0	0	0	0	0	0
ENSRNOT00000082019	4.24e-23	3.08e-24	1.34e-18	9.27e-06	1.28e-23	2e-19	7.33e-23	5.97e-21	1.89e-19	5.77e-22	5.56e-22	1.5e-24
ENSRNOT00000082020	0	0	0	0	0	0	4.44e-12	0	0	0	0	0
ENSRNOT00000082025	0.07603653	1.33e-29	0.05042118	7.25e-20	0.0243808	0.0225413	0.02736641	1.97e-32	2.73e-24	2.81e-28	6.16e-27	0.08526351
ENSRNOT00000082026	1.462612	1.64639	0.958341	1.067575	0.5967966	0.7995784	0.5464548	1.125905	1.777902	1.338068	1.504869	0.7160676
ENSRNOT00000082039	0	0	0	0	0	0	0	0	0	0	0	0
ENSRNOT00000082044	1.03e-20	0	6.21e-13	1.27e-07	0.06663336	0	1.78e-42	1.2e-06	0	0.02443112	1.78e-24	1.53e-05
ENSRNOT00000082059	6.684046	1.56e-13	1.54e-11	2.59e-06	0.3245537	2.523388	5.678898	3.8e-17	7.37e-14	1.174079	1.36e-14	1.68e-18
ENSRNOT00000082061	2.05401	1.963664	4.307348	1.545978	1.813821	1.174633	0.2061312	1.088942	0.1385538	1.046707	0.919454	0.7132815
ENSRNOT00000082063	0	0	0	0	0	0	0	0	0	0	0	0
ENSRNOT00000082072	0	0	0	0	0	0	0	0	0	0	0	0
ENSRNOT00000082078	0	0	0	0	0	0	0	0	0	0	0	0
ENSRNOT00000082080	0	0	0	0	0	0	0	0	0	0	0	0
ENSRNOT00000082083	0	0	0	0	0	0	0	0	0	0	0	0
ENSRNOT00000082088	0	0	0	0	0	0	0.0387052	0.1620502	0.005720086	0	0	0
ENSRNOT00000082092	0.02882683	0.02586761	0.02898727	0	0.000276554	0.05169163	0.1379356	0.1507347	0.153543	0.0245775	9.13e-23	3.63e-08
ENSRNOT00000082099	0	0	0	0.05242699	0.05846144	0	0	0	0.06379641	0	0	0
ENSRNOT00000082112	11.01583	4.784839	10.65847	2.527074	8.311645	9.601351	14.04227	8.252509	11.43919	17.11388	13.41143	6.161568
ENSRNOT00000082115	0	0	0	0	0	0	0	0	0	0	0	0
ENSRNOT00000082122	0.6619689	0.1270517	1.299133	3.38e-17	1.430286	0.00258008	0.9140767	0.9530838	0.000333197	1.05e-17	5.65e-09	6.99e-10
ENSRNOT00000082123	0	0	0	0	0	0	0	2.227111	0	0	0	0
ENSRNOT00000082137	0	0	0	0	0	0	0	0	0	0	0	0
ENSRNOT00000082144	1.147188	0.3989893	0.1506533	0.04244451	0.5096479	0.04560217	0.05278287	4.66e-11	0.2978638	2.14e-05	0.3943722	0.5850928
ENSRNOT00000082153	0	0	0	0	0	0	0	0	0	0	0	0
ENSRNOT00000082166	0.000142245	1.05e-22	0.04209696	5.38e-20	2.95e-06	6.64e-05	7.28e-16	1.25e-05	4.57e-19	9.03e-18	8.92e-28	2.15e-07
ENSRNOT00000082176	0	0	0	0	0	0	0	0	0	0	0	0
ENSRNOT00000082187	0	0	0	0	8.25e-50	0	0	0	0	0	0	0
ENSRNOT00000082193	2.58e-22	0.2053156	1.990174	5.88e-25	9.59e-21	4.77e-25	4.92e-24	7.44e-19	0.4657137	8.3e-21	0.2047301	0.2784502
ENSRNOT00000082199	0	0.003459254	0.003958618	0	0	0.004474866	3.08e-14	0	6.31e-11	0.01891789	0.003674115	0
ENSRNOT00000082202	0.04037777	1.7e-14	7.41e-15	0.678617	4.98e-20	1.87e-16	0.03614637	1.47e-15	0.5022424	2.45e-13	2.79e-13	6.43e-16
ENSRNOT00000082210	0	0	0	0	0	0	0	0	0	0	0	0
ENSRNOT00000082223	0	0	0	0	0	0	0	0	0	0	0	0
ENSRNOT00000082225	0	0	0	0	0	0	0	0	0	0	0	0
ENSRNOT00000082231	0	0	0	0	0.1101833	0	0	0	0	0	0.1055904	0
ENSRNOT00000082237	1.700096	2.119259	2.630405	1.400764	2.310004	1.78061	2.053126	2.748311	2.704794	2.580402	3.127884	1.508734
ENSRNOT00000082244	0	0	0	0	0	0	0	0	0	0	0	0
ENSRNOT00000082246	0.6820266	0.8275292	0.8635651	0.4150328	0.4601671	0.4154443	0.6216551	1.137241	0.6730944	0.7878899	0.5696442	0.2315956
ENSRNOT00000082248	6.41e-23	0	0	0	0	1.4e-24	0	0	0	0	1.24e-19	3.98e-24
ENSRNOT00000082250	0	0	0	0	0	0	0	0	0	0	0	0
ENSRNOT00000082256	0	0	0	0	0	0	0	0	0	0	0	0
ENSRNOT00000082259	0.1955252	0.01862936	0.1246973	0	0	0.03898991	0.1711316	0.604357	0.5501482	0.08021801	0.001082678	0.3130581
ENSRNOT00000082261	0	0	0	0	0	0	0	0	0	0	0	0
ENSRNOT00000082269	0	0	0	0	0	0	0	0	0	0	0	0
ENSRNOT00000082274	0	0.1438795	0	0	0	0	0	0	0	0.06089042	0	0.1239967
ENSRNOT00000082276	1.971246	2.04551	1.196491	1.219063	0.8966796	1.461983	1.761239	1.388259	1.090421	2.189235	2.108893	0.7042668
ENSRNOT00000082278	0.169273	0.01653207	0.2119969	0.03515691	0.09594267	0.03680033	0.04510682	0.007526795	0.04072406	0.005669565	0.07373658	0.05012763
ENSRNOT00000082281	1.156648	1.121644	0.03181947	0.1063819	1.005157	0.5051887	0.5437121	1.340936	0.6491179	1.313861	1.065446	0.8986389
ENSRNOT00000082293	0	0	0	0	0	0	0	0	0	0	0	0
ENSRNOT00000082294	0	8.53e-26	0	4.56e-50	8.57e-62	8.78e-22	2.26e-42	0.0318362	1.7e-41	0	5.68e-31	1.41e-42
ENSRNOT00000082296	0	0	0	0	0	0	0	0	0	0	0	0
ENSRNOT00000082297	0.4085169	0.09771386	0.2701906	0.2700021	0.09890525	0.09631378	7.72e-27	0.1865609	0.171374	0.1375055	0.1839651	0.4214717
ENSRNOT00000082299	0	0	0	0	0	0	0	0	0	0	0	2.263601
ENSRNOT00000082302	0	0	0	0	0	0	0	0	0	0	0	0
ENSRNOT00000082305	0.08146987	4.64e-23	0	0	1.97e-33	1.64e-28	0.1328193	1.17e-32	8.97e-39	0.07187732	0	0.07232064
ENSRNOT00000082309	0	0	0	0	0	0	0	0	0	0	0	0
ENSRNOT00000082318	0.410452	2.321754	0.05787855	0.08007469	0.000349721	0.4945828	0.08507959	0.2179914	0.03489956	1.226667	8.39e-07	1.163083
ENSRNOT00000082323	0	0	0	0	0	0	0	0	0	0	0	0
ENSRNOT00000082324	0	0	0	0.3321055	0	0.2113934	0.2615665	0	0	0	0.1535349	0
ENSRNOT00000082329	0	0	0	0	0	0	0	0	0	0	0	0
ENSRNOT00000082330	0.8977392	0.5000755	1.481274	0.2287276	0.3834793	0.2394645	0.8409997	0.2410824	1.43499	0.3404135	1.148462	0.5523974
ENSRNOT00000082349	0	0	0	0	0	0	0	0	0.07254893	0	0	0
ENSRNOT00000082350	0	0	0	0	0	0	0	0	0	0	0	0
ENSRNOT00000082351	0	6.48e-25	9.17e-18	2.36e-14	0.1091937	1.83e-24	0.4440116	0.8584205	1.24e-18	1.48e-06	7.98e-18	1.004203
ENSRNOT00000082352	0	0	0	0	0	0	0	0	0	0	0	0
ENSRNOT00000082354	0	0	0	0	0	0	0	0	0.02720837	0	0	0.0215673
ENSRNOT00000082364	1.49e-19	4.82e-16	0.000296949	2.92e-19	5.11e-19	1.08e-17	2.78e-21	8.08e-17	1.21e-21	5.03e-20	1.12e-12	2.6e-18
ENSRNOT00000082365	0	0	0	0	0	0.2670954	0	0	0	0	0	0
ENSRNOT00000082366	3.03023	0.9091603	1.265281	0.4295088	0.6253052	0.9179537	1.123025	2.654643	2.094026	1.70528	0.825077	0.2192988
ENSRNOT00000082368	2.040359	0.3699284	1.75e-05	1.69e-45	0.2004799	0.896223	0.3225075	7.45e-38	1.715449	0.513201	0.1935272	0.8513422
ENSRNOT00000082370	0	0	0	0	0	0	0	0	0	0	0	0
ENSRNOT00000082374	0	0	0	0	0	0	0	0	0	0	0	0
ENSRNOT00000082379	0	0	0	0	0	0	0	0	0	0	0	0
ENSRNOT00000082384	0	0	0	0	0	0	0	0	0	0	0	0
ENSRNOT00000082386	0	0	0	0.1684923	0.1859722	0.08791901	0.1547694	0.08499426	0	0	0.09452602	0.1666938
ENSRNOT00000082396	0	0	0	0	0	0	0	0	0	0	0	0
ENSRNOT00000082397	0	0	0	0	0	0	0	0	0	0	0	0
ENSRNOT00000082405	2.47e-73	0	0	4.04e-22	2.7e-06	1.27e-41	9.12e-18	0	1.41e-82	1.71e-60	1.67e-21	5.8e-55
ENSRNOT00000082407	0	0	0	0	0	0	0	0	0	0	0	0
ENSRNOT00000082409	0	0	0	0	0	0	0	0	0	0	0	0
ENSRNOT00000082414	0	0	0	0	0	0	0	0	0	0	0	0
ENSRNOT00000082420	0	0	0	0	0	0	0	0	0	0	0	0
ENSRNOT00000082424	1.77e-16	4.53e-15	5.19e-13	2.9e-17	3.29e-16	4.23e-15	1.9e-17	1.81e-12	1.76e-16	1.17e-13	3.11e-16	5.83e-16
ENSRNOT00000082428	0	0.02793469	2.72e-07	0	1.56e-24	1.1e-08	0	0.7177964	1.14e-64	2.62e-23	0.3869176	5.62e-23
ENSRNOT00000082432	0.1041093	0.2033349	0.662134	0.3680156	0.6622058	0.2021029	0.1806069	0.1911954	0.119127	0.1897269	0	0.1897236
ENSRNOT00000082440	0	0	0	0	0	0	3.17e-05	0	0	0	0	0
ENSRNOT00000082443	0	0	0	0	0	0	0	0	0	0	0	0
ENSRNOT00000082446	0	0	0	0	0	0	0	0	0	0	0	0
ENSRNOT00000082454	0	0	0	0	0	0	0	0	0	0	0	0
ENSRNOT00000082456	0	0	0	0	0	0	0	0	0	0	0	0
ENSRNOT00000082461	0	0	0	0	0	0	3.46e-14	0	0	0	0	0
ENSRNOT00000082475	0	0	0	0	0	0	0	0	0	0	0	0
ENSRNOT00000082478	0.3798399	0.6531712	0	0.1152525	0	0.05814579	0	0.344479	0.2030312	0.2208895	0.0619222	0.2736413
ENSRNOT00000082481	0	0	0	0	0	0	0	0	0	0	0	0
ENSRNOT00000082483	0.197456	0.3679549	0.6021485	0.2331468	0.06416201	0.1169224	0.2667412	0.5788515	0.4178836	0.5066817	0.3144153	0.397461
ENSRNOT00000082491	1.445265	0.7794698	0	1.593703	1.774711	0.768758	3.905586	1.355534	2.402918	1.320347	2.265528	2.035405
ENSRNOT00000082493	0	0	0	0	0	0	0	0	0	0	0	0
ENSRNOT00000082506	0	0	0	0	0	0	0	0	0	0	0	0
ENSRNOT00000082516	0	0	0	0	0.6505564	0	0	0	0	0	0	0
ENSRNOT00000082520	1.688244	2.387816	1.872998	0.2905924	0.5637347	0.6690715	0.4552015	1.624038	1.624088	1.111311	2.507496	1.435267
ENSRNOT00000082525	0	0	0	0	0	0	0	0	0	0	0	0
ENSRNOT00000082540	1.05e-24	4.11e-23	0	0	0	0	1.49e-23	0	3.26e-23	0	0	6.37e-25
ENSRNOT00000082569	0	0	0	0	0	0	0	0	0	0	0	0
ENSRNOT00000082571	0.06297155	5.27e-21	0.1995115	0.1079949	0	7.53e-22	0.4501646	0.1094038	0.1330258	0.4254372	0	4.73e-23
ENSRNOT00000082572	0	0	0	0	0	0	0	0	0	0	0	0
ENSRNOT00000082574	6.52e-20	8.23e-15	1.39e-19	3.59e-25	3.73e-25	1.09e-24	1.12e-17	6.72e-24	0.005287604	3.67e-07	0.2974542	4.27e-24
ENSRNOT00000082578	2.7e-15	9.17e-16	8.06e-14	1.77e-16	9.98e-16	5.55e-09	8.96e-13	2.32e-17	8.58e-14	1.21e-16	3.06e-14	7.1e-10
ENSRNOT00000082580	0	0	0	0	0	0	0	0	0	0	0	0
ENSRNOT00000082584	0	0	0	0	0	0	0	0	0	0	0	0
ENSRNOT00000082588	4.087708	3.343594	3.352808	1.37503	2.118546	1.16899	1.844953	2.921671	2.159318	3.482458	2.992305	2.392955
ENSRNOT00000082606	0	0	0	0	0	0	0	0	0	0	0	0
ENSRNOT00000082609	0	0	0	0	0	0	0	0	0	0	0	0
ENSRNOT00000082613	0	0	0	0	0.1619279	0	0	0	0	0	0	0
ENSRNOT00000082615	0	0	0	0	0	0	0	0	0	0	0	0
ENSRNOT00000082617	0	0	0	0	0	0	0	0	0	0	0	0
ENSRNOT00000082620	4.423414	6.03808	3.382946	1.695898	2.741288	1.333406	3.139796	1.949857	3.922965	5.368704	5.848451	3.054841
ENSRNOT00000082633	0.4395089	0.7624917	0.6046737	0.003549931	0.7581949	0.1143121	0.5106851	0.3056908	0.322485	0.1144155	0.6036947	0.4096586
ENSRNOT00000082634	12.35577	8.300075	13.16732	9.07186	7.472507	3.378196	8.161115	9.342032	10.44318	7.097395	7.481084	6.38611
ENSRNOT00000082636	0	0	0	0	0	0	0	0	0	0	0	0
ENSRNOT00000082638	0.08792364	0	0	0	0	0	0	0	0	0	0.08292914	0.1473801
ENSRNOT00000082644	1.243764	1.232146	0.6304462	0	0	0	0	1.209488	0.7008184	0	0	0
ENSRNOT00000082654	0	0	0	0	0	0	0	0.1255085	0.1567295	0	0	0.124539
ENSRNOT00000082658	0.05241667	0.1493574	0	0	0.1093707	0	0	0.04796532	0	0	0.1065527	0
ENSRNOT00000082676	0	0	0	0	0	0	0	0	0	0	0	0
ENSRNOT00000082678	1.19e-16	0.3894081	0.1446956	0.7118453	1.14e-09	0.05045916	0.2641154	1.31e-13	0.000172593	1.09e-10	0.8032792	0.1443698
ENSRNOT00000082679	0	0	0	0	0	0	0	0	0	0	0	0
ENSRNOT00000082683	0.5194092	0.696653	0.3766467	0.1727601	0.5662536	0.3588501	0.3498335	0.2441834	0.2681312	0.4668217	0.6157925	0.3135683
ENSRNOT00000082693	0	0.2940636	0.3098773	0	0	0	0	0	0.3268498	0	0	0.2700407
ENSRNOT00000082698	0	0	0	0	0	0	0	0	0	0.212436	0	0
ENSRNOT00000082702	0.1172413	0	0	0	0	0	0	0	0.1260398	0.1005358	0	0
ENSRNOT00000082703	6.395742	2.878014	5.4816	4.241918	4.27437	3.358793	2.269733	8.695099	3.375711	6.408593	4.507916	5.928423
ENSRNOT00000082708	0	0	0	0	0	0	0	0	0	0	0	0
ENSRNOT00000082710	1.320468	1.241125	1.795519	0.3548994	0.1470904	0.5744463	1.632089	2.085322	1.105588	0.5795426	1.539178	1.168161
ENSRNOT00000082715	0	0	0	0	0	0	0	0	0	0	0	0
ENSRNOT00000082716	0	0	0	0	0	0	0	0	0	0	0	0
ENSRNOT00000082726	0	0	0	0	6.32e-20	0	0	0	0	2.6e-24	0	0
ENSRNOT00000082729	0.5661093	0	0	0	0	0	0.4511911	0	0	0	0	0
ENSRNOT00000082731	6.58e-51	3.6e-68	1.63e-51	0	3.7e-76	0	1.41e-48	1.28e-45	1.31e-70	6.95e-92	1.19e-76	9.65e-66
ENSRNOT00000082735	0	0.4334937	0	0	0	0	0	0	0	0	0.1515872	0
ENSRNOT00000082746	0	4.28e-41	0	0	3.56e-27	0	0	0	0	0	0	0
ENSRNOT00000082747	5.444767	5.151878	6.053505	2.224717	6.124008	6.923345	6.688321	6.793968	8.159795	7.33027	6.280354	7.726375
ENSRNOT00000082749	0	0.4169344	0.2976185	0	0	0	0.4834872	0	0	0	0.2873893	0.3828596
ENSRNOT00000082753	0	0	0	0	0	0	0	0	0	0	0	0
ENSRNOT00000082759	0.7231057	1.116876	0.2369929	1.030999	1.226415	0.6409541	0.3835578	1.867943	0.7697451	1.025232	0.6970121	1.21923
ENSRNOT00000082762	0	0	0	0	0	0	0	0	0	0	0	0
ENSRNOT00000082767	0	0	0	0	0	0	0	0	0	0	0	0
ENSRNOT00000082771	0	0	0	0	0	0	0	0	0	0	0	0
ENSRNOT00000082783	0	0	0	0	0	0	0	0	0	0	0	0
ENSRNOT00000082788	0	0	5.9e-68	0	1.57e-35	1.15e-72	2.41e-65	5.61e-47	0	0	1.04e-71	0
ENSRNOT00000082797	0	0	3.223967	1.38e-92	0	0	0	0	0	2.058697	0	0
ENSRNOT00000082800	0.4140146	0.6220374	1.022854	0.223044	0.2487023	0.2727135	0.3081568	0.3296437	0.642963	0.2775373	0.205165	0.7323549
ENSRNOT00000082803	0	0	0	0	0	0	0	0	0	0	0	0
ENSRNOT00000082808	0	0	0	0	0	0	0	0	0	0	0	0
ENSRNOT00000082812	0	0	0	0	0	0	0	0	0	0	0	0
ENSRNOT00000082818	0	0	0	0	0	0	0	0	0	0	0	0
ENSRNOT00000082819	0	0	0	0	0	0	0	0	0	0	0	0
ENSRNOT00000082824	0	0	0	0	0	0	0	0	0	0	0	0
ENSRNOT00000082826	0.04653621	0.0849437	0.09529749	0.08302243	0.1856855	0.04189981	0.07466514	0.04039217	0	0.1595679	0	0
ENSRNOT00000082833	0	0	0	0	0	0	0	0	0	0	0	0
ENSRNOT00000082835	0	0	0	0	0	0	0	0	0	0	0	0.2027019
ENSRNOT00000082851	0	0.8485944	0	0	0	0	0	0	0.9192525	1.47107	0	0
ENSRNOT00000082852	0	0	0	0	0	0	0	0	0	0	0	0
ENSRNOT00000082853	0	0	0	0	0	0	0	0	0	0	0	0
ENSRNOT00000082859	0	0	0	0	0	0	0	0	0	0	0	0
ENSRNOT00000082868	0.1343335	1.5e-22	2.43e-22	0	0	0	5.19e-24	0.118549	7.64e-23	0	0	0
ENSRNOT00000082870	9.45e-22	0.354481	8.59e-25	0	4.7e-10	0	0	0	6.65e-23	0.08574849	2.11e-17	0.000243785
ENSRNOT00000082877	0	0	0	0	0	0	0	0	0	0	0	0
ENSRNOT00000082878	0	0	0	0	0	0	0	0	0	0	0	0
ENSRNOT00000082882	0	0	0	0.4854796	0	0.2777007	0.1282841	0	0.0849423	0.03362684	0.1119011	0
ENSRNOT00000082887	1.08e-24	6.6e-19	0	1.22e-65	0	0	0	0	9.83e-11	1.7e-65	3.83e-27	0
ENSRNOT00000082889	0	0	0	1.02e-25	0	0	1.45e-43	0	2e-26	3.16e-24	4.33e-23	1.14e-22
ENSRNOT00000082890	0	0	0	0	0	0	0	0	0	0	0	0
ENSRNOT00000082897	7.509506	2.956147	6.249699	5.82356	3.977673	1.777003	4.528767	3.266358	1.520281	3.126082	5.018762	5.407384
ENSRNOT00000082916	5.052441	5.398821	10.76479	3.764687	2.241327	2.169346	3.891372	2.170757	2.565462	3.965314	5.180017	3.843858
ENSRNOT00000082918	1.43e-10	2.79e-13	3.74e-07	1.52e-15	1.33e-10	5.11e-05	0.001158525	9.7e-14	5.5e-20	7.32e-06	1.62e-23	2.53e-13
ENSRNOT00000082925	0	0	0	0	0	0	0	0	0	0	0	0
ENSRNOT00000082937	1.83202	1.439418	1.988935	0.5556136	0.56123	1.210401	1.441698	1.159225	0.9033971	1.209838	1.564941	1.378174
ENSRNOT00000082939	0	0	0	0	0	0	0	0	0	0	0	0
ENSRNOT00000082944	0	0	0	0	0	0.1953994	0	0	0	0	0	0.5588415
ENSRNOT00000082947	0	0	0	0	0	0	0	0	0	0	0	0
ENSRNOT00000082950	0	0	0	0	0	0	0	0	0	0	0	0
ENSRNOT00000082975	1.420415	2.69e-44	1.825602	0.4296106	1.477936	1.37e-25	0.6147105	1.757155	3.159933	1.962672	0.9455081	3.831318
ENSRNOT00000082976	0	0	0	0	0	0	0	0	0	0	0	0
ENSRNOT00000082979	0	0	0	0	0	0	0	0	0	0	0	0
ENSRNOT00000082984	0	0	0	0	0	0	0	0	0	0	0	0
ENSRNOT00000082986	0	0	0	0	0	0	0	0	0	0	0	0
ENSRNOT00000083008	0	0	0	0	0	0	0	0	0	0	0	0
ENSRNOT00000083020	0	0	0	0	0	0	0	0	0	0	0	0
ENSRNOT00000083023	0	0	0	0.5850901	0	0	0	0	0	0	0	0.2725224
ENSRNOT00000083024	0	0	0	0	0	0	0	0	0	0	0	0
ENSRNOT00000083026	0	0	0	0	0	0	0	0	0	0	0	0
ENSRNOT00000083030	0	0	0	0	0	0	0	0	0	0	0	0
ENSRNOT00000083036	0	0	0	0	0	0	0	0	0	0	0	0
ENSRNOT00000083042	0	0	0	0	0	0	0	0	0	0	0	0
ENSRNOT00000083047	0	0	0	1.30024	1.39685	2.6002	0	1.349855	0	0	0	1.209753
ENSRNOT00000083048	1.244264	1.396983	1.003945	0.4261474	0.3362583	0.4252503	0.4609695	0.7156948	0.1872483	1.030613	0.694562	0.5478137
ENSRNOT00000083054	0	0	0	0.7117441	0.8911204	0.1875724	0	0	0	0	0.09830812	0.1777825
ENSRNOT00000083057	0	0	0.00681038	0	0.02236204	0	0	0.005859203	0	0	0	0.01676001
ENSRNOT00000083059	0	0	0	0	0	0	0	0	0	0	0	0
ENSRNOT00000083082	0	0	0	0	0	0	0	0	0	0	0	0
ENSRNOT00000083083	3.361509	2.805945	1.825691	3.350699	2.202463	2.835829	1.954908	2.906571	4.051293	2.30643	3.819077	2.74024
ENSRNOT00000083098	0	0	0	0	0	0	0	0	0	0	0	0
ENSRNOT00000083114	0.2123716	0	0	0	0	0.1971205	0	0	0	0	0	0.3810915
ENSRNOT00000083119	1.420813	1.535516	1.469005	0.8390484	1.076327	0.8939285	1.109095	1.898345	1.618314	1.466435	1.555634	2.064037
ENSRNOT00000083121	0	0	0	0	0	0	1.008948	0	0	0	0	0
ENSRNOT00000083123	0	0	0	0	0	0	0	0	0	0	0	0
ENSRNOT00000083131	1.393418	1.769375	1.119788	1.692066	1.603736	1.093831	1.868953	2.976704	2.626752	4.338201	2.105324	2.87524
ENSRNOT00000083161	0	0	0	0	0	0	0	0	0	0	0	0
ENSRNOT00000083165	0	0	0	0	0	0	0	0.08924189	0	0	0	0
ENSRNOT00000083167	0	0	0	0	0	0	0	0	0	0	0	0
ENSRNOT00000083170	1.863261	1.942359	0.6119014	1.098178	0.5147262	0	0.9627461	1.28692	0	1.402786	0.6048314	1.763786
ENSRNOT00000083175	0	3.98e-26	0.282448	0	2.53e-25	5.28e-26	1.13e-13	3.77e-27	2.53e-09	2.392507	2.97e-10	4.23e-26
ENSRNOT00000083180	0	0	0	0	0	0	0	0	0	0	0	0
ENSRNOT00000083187	0.1296713	0.1438604	0.05179061	0	0	0	0.1049522	0.1340696	0.1106254	0.04436436	0.04995699	0
ENSRNOT00000083195	0	0	0	0	0	0	0	0	0	0	0	0
ENSRNOT00000083197	0.7739495	0	0	0	0	0	0	0	0	0	0	0.2243814
ENSRNOT00000083200	0	0	0	0	0	0	0	0	0.07359342	0	0	0
ENSRNOT00000083201	0	0	0	0	0	0	0	0	0	0	0	0
ENSRNOT00000083205	0	0	0	0	0	0	0	0	0	0	0	0
ENSRNOT00000083207	0	0	0	0	0	0	0	0	0	0	0	0
ENSRNOT00000083209	0	0	0	0	0	0	0	0	0	0	0	0
ENSRNOT00000083213	0	0	0	0	0	0	0	0	0	0	0	0
ENSRNOT00000083218	1.47474	1.893773	2.732097	2.867006	3.741935	3.685345	1.886466	1.709066	2.047105	2.409203	1.681735	2.599104
ENSRNOT00000083221	0	0	0	0	7.91e-05	0	0.3882481	0	0	0	0.3549417	0.3190585
ENSRNOT00000083235	0	0	0	0	0	0	0	0	0	0	0	0
ENSRNOT00000083236	8.283475	6.704111	6.398632	3.083216	5.050564	5.904003	5.075465	6.618104	6.086987	6.929116	7.246196	6.189283
ENSRNOT00000083241	0	0	0	0.189861	0.2000704	0	0	0	0	0	0	0.1786171
ENSRNOT00000083244	1.682673	1.103155	0.8705942	0.9008753	0.7263631	0.5103406	0.04964071	0.5323346	0.2585763	0.5314363	0.3568466	0.2121187
ENSRNOT00000083246	0.1056818	0.1240319	0.07641667	0.04164919	0.03469427	0.0059756	0.2846849	0.04031742	0.3093792	0.1750336	7.57e-14	0.05478366
ENSRNOT00000083249	8.660934	8.703113	9.817714	5.527074	6.998267	5.619614	6.864659	6.690645	9.201411	8.2027	7.687144	8.020043
ENSRNOT00000083253	0.05641976	0	0	0	0	0	0	0	0	0	0	0
ENSRNOT00000083257	0	0	0	0	0	0	0	0	0	0	0	0
ENSRNOT00000083259	0.008554997	0	0	0	0	0	0	0	0	0	0	0
ENSRNOT00000083266	0	0	0	0	0	0	0	0	0	0	0	0
ENSRNOT00000083267	0	0	0	0.336907	0	0.2992934	0	0	0	0	0	0
ENSRNOT00000083270	0	0.6208951	0.706741	0	0	0	0	0	0	0	0	0
ENSRNOT00000083273	0	0	0	0	0	0	0	0	0	0	0	0
ENSRNOT00000083274	0	0	0	0	0	0	0	0	0	0	0	0.1548843
ENSRNOT00000083279	0	0	0	0	0	0	0	0	0	0	0	0
ENSRNOT00000083285	0.03152672	0	0	0.0575375	0	0	0.01336042	0	0	0	0	0
ENSRNOT00000083290	0	0	0	0	0	0.04111308	0	0	0	0	0	0.01865298
ENSRNOT00000083294	0	0	0	0	0	0	0	0	0	0	0	0
ENSRNOT00000083297	0	0	0	0	0	0	0	0	0	0	0	0
ENSRNOT00000083298	0	0	0	0	0	0	0	0	0	0	0	0
ENSRNOT00000083307	0.437536	0.1913682	0.3339961	0.1035206	0.07671352	0.1103881	0.1970316	0.2525939	0.1299017	0.2470569	0.3144275	0.03484746
ENSRNOT00000083309	0	0	0	0	0	0	0	0	0	0	0	0
ENSRNOT00000083321	0	0	0	0	0	0	0	0	0	0	0	0
ENSRNOT00000083323	21.4746	19.4711	18.54892	9.326603	9.864775	9.654602	14.16861	16.14437	17.27696	16.99819	21.55463	15.33386
ENSRNOT00000083324	0	0	0	0	0	0	0	0	0.8944906	0.1463159	0	0
ENSRNOT00000083326	0	0	0	0.2516168	0.1417709	0	0	0	0	0	0	0
ENSRNOT00000083327	0	0	0	0	0	0	0	0	0	0	0	0
ENSRNOT00000083328	0	0	0	0	0.2487349	0	0	0	0	0	0	0
ENSRNOT00000083332	0	0	0	0	0	0	0	0	0	0	0	0
ENSRNOT00000083335	0	0.1221692	0.1360638	0	0.3767895	0.1196816	0	1.4e-20	0	1.19e-10	0	5.49e-29
ENSRNOT00000083338	0.05146077	0.2662053	0.08734246	0.000116149	0	0.03092776	0.008873136	0.2489544	0.3647177	0.02690374	0.3321952	0.3048633
ENSRNOT00000083343	0	0	0	0	0	0	0	0	0	0	0	0
ENSRNOT00000083349	0	0	0	0	0	0	0	0	0	0	0	0
ENSRNOT00000083359	0	0	0	0	0	0	0	0	0	0	0	0
ENSRNOT00000083360	0	0	0	0	0	0	0	0	0	0	0	0
ENSRNOT00000083367	0	0	0	0.6542029	0	0	0	0	0	0	0	0
ENSRNOT00000083375	0	0	0	0	0	0	0	0	0	0	0	0
ENSRNOT00000083380	1.96e-25	2.81e-25	0.2172423	0.001111638	0.5559975	1.28722	0.2063401	0.2385098	0.1892046	1.66e-55	3.29e-08	0.0702497
ENSRNOT00000083384	0	0	0	0	0	0	0	0	0	0.5637598	0	0
ENSRNOT00000083393	7.544589	3.207431	3.06e-25	1.31e-18	0.2327857	2.231337	1.34278	0.4315126	0.2486491	0.6179891	1.593137	0.8249004
ENSRNOT00000083398	0	0	0	0	0	0	0	0	0	0	0	0
ENSRNOT00000083399	0	0	0	0	0.2356724	0	0	0	0	0	0	0
ENSRNOT00000083403	0	0	0	0	0	0	0	0	0	0	0	0
ENSRNOT00000083431	0	0	0	0	0	0	0	0	0	0	0	0
ENSRNOT00000083435	0	0	0	0	0	0	0	0	0	0	0	0
ENSRNOT00000083437	0.1636059	0.4572399	0.1255336	0.03609413	0	0.07115915	0.4322119	0.6743195	0.3107312	0.7033271	0.2361916	0.8309074
ENSRNOT00000083444	1.892591	0.5915295	0.9595014	1.302923	1.563671	1.456353	3.619933	6.01317	2.096735	1.708699	4.705573	2.288278
ENSRNOT00000083463	3.16e-21	3.78e-19	4.63e-22	7.085837	46.87051	27.91561	5.741564	1.308873	9.04e-07	1.01e-16	2.118367	1.367543
ENSRNOT00000083465	0	0.2270967	0	0	0	0.05488425	0	0	0.06499856	0.000393213	0.05906356	0
ENSRNOT00000083482	0	0	0	0	0	0	0	0	0	0	0	0
ENSRNOT00000083498	0	0	0	0	0	0	0	0	0	0	0	0
ENSRNOT00000083501	0	0	0	0	0	0	0	0	0	0	0	0
ENSRNOT00000083507	0	0	0	0	0	0	0	0	0	0	0	0
ENSRNOT00000083510	0	0.0382784	0.04252477	0.07347207	0	0.0371181	0.08366789	0.07208572	0.0222496	0	0.1009074	0
ENSRNOT00000083512	0	0	0	0	0	0	0	0	0	0	0	0
ENSRNOT00000083513	0	0	0	0	0	0	0	0	0	0	0	0
ENSRNOT00000083516	0	0	0	0	0	0	0.1238402	0	0	0	0.07330696	0
ENSRNOT00000083520	0	0	0	0	0	0	0	0	0	0	0	0
ENSRNOT00000083522	0	0	0	0	0	0	0	0	0	0	0	0
ENSRNOT00000083523	0.5303028	0.3563458	0.1337058	0.217483	0.2483973	0.1160411	0.5235326	0.819434	0.6918053	0	0.2434308	0.3287194
ENSRNOT00000083525	0	0	0	0	0	0	0	0	0	0	0	0
ENSRNOT00000083526	1.06e-19	0.04354111	1.69e-49	5.72e-66	7.45e-20	6.94e-27	1.94e-36	0.1577696	7.74e-24	7.07e-19	5.17e-08	0
ENSRNOT00000083529	0	0	0	0	0	0	0	0	0	0	0	0
ENSRNOT00000083543	0	0	0	9.54e-26	2.21e-14	2.22e-28	0.1580985	0.03895992	0.001589192	3.55e-32	0	2.97e-14
ENSRNOT00000083544	0	0	0	6.92e-30	1.8e-23	2.94e-42	1.21e-30	0	2.3e-48	0	0	1.99e-49
ENSRNOT00000083547	0	0	0	0	0.3690165	0	0	0	0	0	0	0
ENSRNOT00000083554	1.150301	1.198596	0.2504845	0.3694176	0.8085077	1.79419	0.1453153	2.457353	1.179927	1.488403	1.388192	1.420001
ENSRNOT00000083559	0	0.03817302	0.01377976	0	0.08090645	0	0.03235443	0.03488476	0.1318664	0	0	0.2074817
ENSRNOT00000083571	1.657192	3.15e-32	2.96e-32	0	0	3.31e-45	0	0	1.68e-31	5.84e-39	1.34e-31	0
ENSRNOT00000083581	0	0.1557976	2.84e-22	0	8.69e-23	0	0	0	0	1.01e-24	0	0
ENSRNOT00000083586	3.47e-27	0	1.24e-36	0	0	2.79e-23	0	1.61e-26	5.69e-23	0	0	3.02e-25
ENSRNOT00000083589	2.353362	1.557697	3.530993	1.719727	0.7563288	0.5828436	5.116272	2.284059	1.987767	1.666318	2.593818	1.62432
ENSRNOT00000083596	0	0	0	0	0.6118501	0	0	0	0	0	0	0
ENSRNOT00000083597	6.25e-34	0.05689545	3.57e-43	2.73e-60	3.34e-32	1.05e-48	0.1994451	0	0.1335143	0.06287668	0.05878115	0.2109153
ENSRNOT00000083603	0	0	0	0	0	0	0	0	0	0	0	0
ENSRNOT00000083606	0.09599509	0	0	0	0	0	0	0	0	0	0	0
ENSRNOT00000083612	0	0	0	0	0	0	0	0	0	0	0	0
ENSRNOT00000083618	0	0	0	0	0	0	0	0	0	0	0	0
ENSRNOT00000083619	0	0	0	0	0	0	0	0	0.1968974	0	0.3512662	0
ENSRNOT00000083620	0	0	0	0	0	0	0	2.05e-30	0	0	0	0
ENSRNOT00000083621	0	0	0	0	0	0	0	0	0	0	0	0
ENSRNOT00000083625	0	0	0	0	0	0	0	0	0	0	0.2071892	0
ENSRNOT00000083631	0	0	0	0	0	0	0	0	0	0	0	0
ENSRNOT00000083635	0	0	0	0	0	0	0	0	0	0	0	0
ENSRNOT00000083636	0	0	0	0	0	0	0	0.2741674	0	0	0	0
ENSRNOT00000083639	0	0	0	0	0	0	0	0	0	0	0	0
ENSRNOT00000083644	0	0	0	0	0	0	0	0	0	0	0	0
ENSRNOT00000083646	0	0	0	0.008732693	0	0	0	0	0	0	0	0
ENSRNOT00000083647	0	0	0	0	0	0	0	0	0	0	0	0
ENSRNOT00000083653	0.5754671	0.4144298	0.6752783	0.6371628	0.3378665	1.236707	0.6577811	0.7266137	1.06516	0.5940162	0.4767332	0.6422081
ENSRNOT00000083654	0	0	0	0	0	0	0	0	0	0	0	0
ENSRNOT00000083663	0	0	0	0	0	0	0	0	0	0	0	0
ENSRNOT00000083664	0	0	0	0	0	0	0	0	0	0	0	0
ENSRNOT00000083669	0	0	0	0	0	0	0	0	0	0	0	0
ENSRNOT00000083671	0	0	0	0	0	0	0	0	0	0	0	0
ENSRNOT00000083675	4.21e-18	4.7e-17	0.4139276	0	0	0.001828255	0	0	0	0	0	0.3559727
ENSRNOT00000083679	0	0	0	0	0	0	0	0	0	0.2250637	0	0
ENSRNOT00000083680	0	0	0	0	0	0	0	0	0	0	0	0
ENSRNOT00000083690	0	0	0	0	0	0	0	0	0	0	0	0
ENSRNOT00000083697	0	0	0	0	0	0	0	0	0	0	0.3422244	0
ENSRNOT00000083710	0	0	0	0	0	0	0	0	0	0	0	0
ENSRNOT00000083711	0.4429411	0.229522	0.07004555	0.1312819	0.1889972	0.1710486	0.254785	0.1266035	0.488796	0.5026628	0.1506159	0.4328396
ENSRNOT00000083718	1.34e-09	0.02235301	0.4835327	1.917999	2.079358	0.4807431	3.321602	0.002106414	0.02056298	0.834518	0.7198927	0.2974596
ENSRNOT00000083722	0	0	0	0	0	0	0	0	0	0	0	0
ENSRNOT00000083724	1.375004	0	0	0	0	0	0	0	0	0	0	0
ENSRNOT00000083729	0	0	0	0	0	0	0.2957272	0	0	0	0	0
ENSRNOT00000083730	0	0	0	0	0	0	0	0	0	0	0	0
ENSRNOT00000083731	0	0	0	0	0	0.3058336	0	0	9.73e-15	0.000379729	0	0
ENSRNOT00000083737	0	0.07723556	0.03200809	0	0	0	0	0	0	0.000594334	0	0
ENSRNOT00000083739	0	0	0	0	0	0	0	0	0	0	0	0
ENSRNOT00000083741	0.1395664	0.2600123	0.2941355	0.3358399	0.2159962	0.06449023	0.2299975	6.71e-17	0.07572374	0.1790548	0.4600562	0.3047066
ENSRNOT00000083742	0	0	0	0	0	0	0	0	0	0	0	0
ENSRNOT00000083745	0	0	0	0	0	0	0	0	0	0	0	0
ENSRNOT00000083746	0	0	0	0	0.08507057	0	0	0	0	0	0	0
ENSRNOT00000083748	0	0	0	0	0	0	0	0	0	0	0	0
ENSRNOT00000083757	0	0	0	0	0	0	0	0	0	0	0	0
ENSRNOT00000083759	0	0	0	0	0	0	0	0	0	0	0.972189	0
ENSRNOT00000083766	0	4.72e-21	3.62e-05	3.91e-12	0.04780734	0	0	0.07012744	0	0	0	0
ENSRNOT00000083777	0	0	0	0	0	0	0.1321223	0	0	0	0.3224987	0
ENSRNOT00000083780	0	0	0	0	0	0	0	0	0	0	0	0
ENSRNOT00000083782	0	0	0	0	0	0	0	0	0	0	0	0
ENSRNOT00000083791	0	0	0	0	0	0	0	0	0	0	0	0
ENSRNOT00000083792	0	0	0	0	0	0	0	0	0	0	0	0
ENSRNOT00000083794	0	0	0	0	0	0	0	0	0	0	0	0
ENSRNOT00000083795	3.788541	2.160547	1.054236	1.350493	1.360701	1.731963	1.224715	0.9312015	1.749838	2.264656	0.8549105	4.650008
ENSRNOT00000083801	0	0	0	0	0	0	0	0	0	0	0	0
ENSRNOT00000083802	0	0	0	0	0	0	0	0	0	0	0	0
ENSRNOT00000083807	0	0	0	0	0	0	0	0	0	0	0	0
ENSRNOT00000083808	0	0	0	0	0	0	0	0	0	0	0	0
ENSRNOT00000083809	0	0	0	0	0	0	0	0	0	0	0	0
ENSRNOT00000083810	2.33e-21	0	1.06e-06	3.25e-34	0	0	1.34e-07	1.86e-24	2.16e-25	2.5e-22	2.11e-23	0
ENSRNOT00000083820	0	0	0	0	0	0	0	0	0	0	0	0
ENSRNOT00000083822	0	0	0	0	0	0	0	0	0	0	0	0
ENSRNOT00000083825	0	0	0	0	0	0	0	0	0	0	0	0
ENSRNOT00000083837	1.58e-25	1.19e-31	6.53e-19	2.16e-35	3.07e-26	1.82e-25	1.32e-26	4.26e-27	2.26e-18	2.95e-25	2.21e-24	0.2669419
ENSRNOT00000083844	0	0	0	0	0	0	0	0	0	0	0	0
ENSRNOT00000083853	0	0	0	0	0	0	0	0	0	0	0	0
ENSRNOT00000083856	1.96e-12	8.16e-16	5.15e-12	4.24e-15	4.85e-17	1.24e-13	2.89e-15	1.48e-19	1.44e-17	1.29e-16	2.46e-19	1.41e-17
ENSRNOT00000083859	0	0	0	0	0	0	0	0	0	0	0	0
ENSRNOT00000083869	0	0	0	0	0	0	0	0	0	0	0	0
ENSRNOT00000083870	0.3315061	0.2531088	0.2100729	0.1244345	0.1354984	0	0.2268896	0.1234864	8.66e-05	0	0	0.1211692
ENSRNOT00000083875	0	0	0	0	0	0	2.238425	0	0	0	0	0
ENSRNOT00000083877	0.3601177	0.0405569	3.19e-15	0.07880059	0.3230943	0.5375914	0.0708059	0.03873349	5.09e-16	7.59e-22	0.1259712	0.07556944
ENSRNOT00000083880	4.818468	4.356374	5.794126	2.857581	3.293873	3.127421	3.907888	4.6499	6.019335	3.523055	5.290811	4.014842
ENSRNOT00000083887	0	0.414757	0	1.282172	0	0.8369717	0.7082441	0	0	0	0	0
ENSRNOT00000083888	0	0	0	0	0	0	0	0	0	0	0	1.156531
ENSRNOT00000083892	0	0	0	0	0	0	0	0	0	0.130278	0.1489347	22.5057
ENSRNOT00000083914	0	0	0	0	0	0	0	0	0	0	0	0
ENSRNOT00000083919	10.35663	8.939721	8.747362	5.951979	4.227558	5.895976	12.70446	8.65501	7.260802	15.79633	7.17432	8.042759
ENSRNOT00000083921	0	0	0	0	0	0	0	0	0	0	0	0
ENSRNOT00000083922	0	0	0	0	0	0	0	0	0	0	0	0
ENSRNOT00000083923	1.586476	1.414172	0.9479416	1.703347	1.760927	1.693818	2.176918	1.21597	1.653964	1.220273	1.200093	1.624201
ENSRNOT00000083929	0	0	0	0	0	0	0	0	0	0	0	0
ENSRNOT00000083930	0	0	0	0	1.57e-102	1.02e-115	0	0	0	0	0	0
ENSRNOT00000083936	0.04658308	5.1e-32	0.02756769	0	1.05e-21	0.06867807	0	1.54e-124	0.01446294	7.18e-32	2.62e-29	6.8e-65
ENSRNOT00000083950	0	0	1.82e-52	0	0	0	0.01925244	0	0	7.39e-26	0.06886857	0.08105984
ENSRNOT00000083953	0	0.3037576	0	0	0	0	0.2620343	0	0	0	0	0
ENSRNOT00000083958	0	0	0	0	0	0	0	0	0	0	0	0
ENSRNOT00000083960	2.14082	2.031267	3.799971	8.756136	2.936163	11.919	5.853599	5.142016	7.002475	7.156549	3.319717	4.624691
ENSRNOT00000083963	0	0	0	0	0	0	0	0	0	0	0	0
ENSRNOT00000083969	1.02e-23	0	0	0	0	0	0	0	0	0	0	0
ENSRNOT00000083972	6.43e-25	0	3.21e-07	1.43e-29	0	0	0	0	3.37e-39	5.99e-36	0	7.79e-12
ENSRNOT00000083973	0	0	0	0	0	0	0	0	0	0	0	0
ENSRNOT00000083974	2.726609	1.111712	2.06816	0.7877333	1.088093	1.14246	1.446749	0.7198188	1.34455	0.3870115	1.299031	1.459647
ENSRNOT00000083975	0	0	0	0	0	0	0	0	0	0	0	0.0673213
ENSRNOT00000083978	0	0	0	0	0	0	0	0	0	0	0	0
ENSRNOT00000083980	2.009066	1.82e-24	0.4951409	0.4610457	0	1.815649	0.8440006	0.8813992	1.100683	0.8686325	1.263637	3.82507
ENSRNOT00000083981	0	0	0	0	0	0	0	0	0	0	0	0
ENSRNOT00000083984	0	0	0	0	0	0	0	0	1.143444	0	0	0
ENSRNOT00000083989	4.8e-24	1.4e-24	0.07979092	5.03e-30	1.67e-39	2.44e-21	1.05e-43	8.33e-27	1.35e-39	1.34e-40	0.02269908	1.06e-25
ENSRNOT00000083998	0	0	0	0	0	0	0	0	0	0	0	0
ENSRNOT00000083999	0	0	0	0	0	0	0	0	0	0	0	0
ENSRNOT00000084001	0	0	0	0	0	0	0	0	0	0	0	0
ENSRNOT00000084008	0	0	0	0	0.1343574	0	0	0	0	0	0	0
ENSRNOT00000084010	0	0	0	0	0	0	0	0.5623721	0	0	0	0.07312401
ENSRNOT00000084014	0	0	0	0	0	0	0	0	0	0	0	0
ENSRNOT00000084015	0.1892755	2.891718	2.64e-20	2.012466	0.00458352	0.006883684	1.349223	0.2004168	0.4763037	1.143153	0.3629616	3.5e-05
ENSRNOT00000084024	105.8694	135.4878	129.1967	44.43082	62.80145	68.34154	78.55817	87.06366	120.5203	118.6552	119.9567	126.7829
ENSRNOT00000084025	0	0	0	0	0	0	0	0	0	0	0	0
ENSRNOT00000084029	0	0	0	0	0	0	0	0	0	0	0	0
ENSRNOT00000084033	0	0	0	0.1526458	0.179744	0	0	0	0	0	0	0
ENSRNOT00000084039	0.1969148	0.1800986	0.1931826	0.1633586	0.1818018	0	0	0	0.4183352	0.6645294	0.1832979	0.1625169
ENSRNOT00000084042	0.5672239	0.8782807	0.6237846	3.19e-24	0.5920962	5.261165	1.255001	3.343575	0.3480837	1.674617	2.440881	0.8385189
ENSRNOT00000084047	0.07102282	0.2734434	0.1487528	0.3252305	0.1479877	0.1331736	0	0.5129823	0.1571853	0.2516079	0.4261538	0.4412
ENSRNOT00000084051	0	0	0	0	0	0	0	0	0	0	0	0
ENSRNOT00000084059	4.111533	5.014916	4.632244	4.144006	2.678029	4.653941	4.12746	5.792709	4.247641	3.024269	5.934316	4.136371
ENSRNOT00000084061	0	0	0	0	0	0	0	0	0	0	0	0
ENSRNOT00000084074	0	0	0	0	0	0	0	0	0	0	0	0
ENSRNOT00000084077	0	0	0	0	0	0	0	0	0	0	0	0
ENSRNOT00000084080	0	0	0	0	0	0	0	0	0	0	0	10.77263
ENSRNOT00000084081	7.913807	5.027786	4.699201	4.548369	4.201362	4.432684	4.524362	6.061737	4.566442	6.677428	4.831383	4.364401
ENSRNOT00000084083	0	0	0	0	0	0	0	0	0	0	0	0
ENSRNOT00000084087	0	0	0	0	0	0	0	0	0	0	0	0
ENSRNOT00000084097	0	0	0	0	0	0	0	0	0	0	0	0
ENSRNOT00000084104	0	0	0	0	0	0	0	0	0	0	0	0
ENSRNOT00000084119	3.2e-23	0.002698729	1.317223	9.18e-23	3.01e-14	6.7e-24	9.05e-22	0.5404531	2.22e-22	7.6e-15	2.02e-21	6.67e-05
ENSRNOT00000084136	1.512392	4.228194	1.272948	1.096245	1.729728	1.157284	1.742044	3.09446	3.467351	0.5615525	1.158239	0.9569052
ENSRNOT00000084139	0	0	0	0	0	0	0	0	0	0	0	0
ENSRNOT00000084146	0	0	0	0	0	0	0	0	0	0	0	0
ENSRNOT00000084152	0	0	0	0	0	0	0	0	0	0	0	0
ENSRNOT00000084160	0.2876619	0.06697198	0.07286012	0.3867204	0	0.455676	0.1765348	0.3834476	0.320096	0.1866226	0.277428	0.3777003
ENSRNOT00000084169	0	0	0	0	0	0	0	0	0.9835867	0	0	0
ENSRNOT00000084174	0.2560666	0	2.03e-23	8.25e-22	0	0.1190512	6.28e-06	6.55e-24	4.68e-16	1.07e-69	0.6583956	2e-24
ENSRNOT00000084175	0	0	0	0	0	0	0	0	0	0	0	0
ENSRNOT00000084183	0	0	0	0	0	0	0	0	0	0	0	0
ENSRNOT00000084186	1.234858	1.482659	1.782303	1.61126	1.18692	1.733428	2.111889	1.789745	1.299075	2.377488	1.381576	1.913369
ENSRNOT00000084187	0.0898035	0.2343648	0.2726824	0.08939865	8.47e-50	0.08133726	0.213191	0.2301767	0.1913973	0.07689803	0.1736415	0
ENSRNOT00000084188	0	0	0	0	0.1396418	0	0.1137929	0	0	0	0	0
ENSRNOT00000084210	0	0	0	0	0	0	0	0	0	0	0	0
ENSRNOT00000084225	1.52e-68	0	0	0	0	6.93e-27	0	0	2.12e-41	0	0	0
ENSRNOT00000084227	0	0	0	0	0	0	0	0	0	0	0	0
ENSRNOT00000084228	0.07856926	0	1.88e-102	0	0	0	0	0	0	0.07025614	0	0
ENSRNOT00000084235	0	0	0	0	0	0	0	0	0	1.22e-26	0	1.68e-13
ENSRNOT00000084237	0	0	0	0	0	0	0	0	0	0	0	0
ENSRNOT00000084239	3.95e-20	1.78e-23	0	2.56e-22	9.63e-24	5.3e-21	7.42e-24	0	1.98e-23	5.61e-25	6.62e-25	2.11e-24
ENSRNOT00000084241	0	0	0.001702325	0	0.001422157	0.000464264	0.000404644	0.1040649	0	6.66e-05	0	3.52e-23
ENSRNOT00000084244	0	0	0	0	0	0	0.2234511	0.4776645	0	0	0	0
ENSRNOT00000084245	0	1.66e-44	1.79e-55	4.2e-41	0.157313	0	0	0	8.71e-25	0	6.76e-45	2.15e-45
ENSRNOT00000084248	0	0	0	0	0	0	0	0	0	0	0	0
ENSRNOT00000084249	0	0	0	0	0	0	0	0	0	0	0	0
ENSRNOT00000084250	0	0	0	0	0	0.03150762	0	0	0	5.15e-32	0	0
ENSRNOT00000084251	0	0	0	0	0	0	0	0	0	0	0	0.2306599
ENSRNOT00000084252	0	0	0	0	0	0	0	0	0	0	0	0
ENSRNOT00000084257	0	0	0	0	0	0	0	0	0	0	0	0
ENSRNOT00000084263	0.1077921	0.5016408	0.217008	0.7005469	0	0.8025844	2.94389	2.266455	1.954175	1.123849	1.860425	2.080948
ENSRNOT00000084264	0	0	0	0	0	0	0	0	0	0	0	0
ENSRNOT00000084265	0.5200642	5.7e-06	0.1902115	2.94e-15	2.28e-05	0.3115397	0.07962528	0.2614606	0.1181433	0.1918108	1.2e-11	0.2851479
ENSRNOT00000084269	0	0	0	0	0	0	0	0	0	0	0	0
ENSRNOT00000084273	2.63e-42	5.21e-44	1.17e-38	1.09e-44	3.21e-44	9.58e-68	3.4e-40	4.26e-58	0	1.72e-33	7.45e-40	1.37e-39
ENSRNOT00000084285	0	0	0	0	0	0	0	0	0	0	0	0
ENSRNOT00000084305	2.983939	2.122053	2.069289	1.863613	1.407286	1.355632	0.9604334	1.102463	1.391476	1.99536	3.098396	1.668956
ENSRNOT00000084323	2.49e-33	0	0	0	0	0	0	0	9.72e-35	1.32e-49	0.03482895	6.03e-45
ENSRNOT00000084325	0	0	0	0	0	0	0	0	0	0	0	0
ENSRNOT00000084327	0	0	0	0	0	0	0	0	0	0	0	0
ENSRNOT00000084328	0.05615389	8.43e-05	8.82e-16	0.000901939	1.07e-16	0	0	0.02504664	8.48e-26	4.16e-33	6.62e-56	0.1196655
ENSRNOT00000084329	0	0	0	0	0	0	0	0	0	0	0	0
ENSRNOT00000084334	0.8685433	0.9972573	1.311618	0.2680509	0.3782209	1.01587	0.5065452	0.7822021	0.7598785	0.7683463	1.296237	0.3018235
ENSRNOT00000084335	0	0	0	0	0	0	0	0	0	0	0	0
ENSRNOT00000084345	1.51e-24	4.12e-25	1.14e-18	3.14e-25	6.59e-24	2.91e-41	1.96e-45	1.63e-29	1.17e-21	3.43e-29	2.34e-36	1.58e-10
ENSRNOT00000084356	0.4074346	0.735856	0.05826043	0.303022	0.0226099	0.9438569	0.7870826	0.3196869	0.1372849	0.7101502	0.7138176	0.8470823
ENSRNOT00000084357	0	0	0	0	0	0	0	0	0	4.47e-24	0	2.73e-19
ENSRNOT00000084358	0	0	5.46e-09	0	0	0	0	0	0	0	0	0
ENSRNOT00000084363	0	0	0	0	0	0	0	0	0	0	0	0
ENSRNOT00000084370	0	0	0	0	0	0	0	0	0	0	0	0
ENSRNOT00000084371	0	0	0	0	0	0	0	6.61e-22	0	0	0	0
ENSRNOT00000084373	0	0	2.16e-101	3.31e-07	0	0	4.06e-55	0	5.91e-49	0	0.5104662	31.27744
ENSRNOT00000084379	0	0	0	0	0	0	0.2377485	0	0	0.06281058	0.07041158	0
ENSRNOT00000084382	0.01659288	0	0.02648519	0	0	0.1434072	0	0.07330052	0.107987	0	0.02537027	0.04474448
ENSRNOT00000084383	0	0	0	0	0	0	0	0	0	1.97e-25	0	0
ENSRNOT00000084386	0	0	0	0	0	0	0	0	0.3101419	0	0	2.685643
ENSRNOT00000084399	0	0	0	0	0	0	0	0	0	0	0	0
ENSRNOT00000084402	0	0	0	0	0	0	0	0	0	0	0	0
ENSRNOT00000084403	0	0	0	0	0	0	0	0	0	0	0	0
ENSRNOT00000084407	0	0	0	0	0	0	0	0	0	0	0	0.1640771
ENSRNOT00000084414	0	0	0	0	0	0	0	0	0	0	0	0
ENSRNOT00000084415	0	0	0	0	0	0	0	0	0	0	0	0
ENSRNOT00000084425	0	0	0	0	0	0	0	0	0	0	0.3489912	0
ENSRNOT00000084426	0	0	0	0	0	0	0	0	0	0	0	0
ENSRNOT00000084434	2.841159	3.56891	2.319724	1.86981	1.369049	1.557752	2.456036	2.930242	3.454646	2.16107	1.167118	1.569017
ENSRNOT00000084435	1.317721	0.6002439	2.266495	0.9995607	0.138888	0.2830726	0.8681411	1.437677	2.158181	0.6534083	1.525126	0.4841569
ENSRNOT00000084442	0	0	0	0	0	0	0	0.1030651	0	0	0	0
ENSRNOT00000084448	0	0	0	0.1279947	0	0	0.1039928	0	0.1543829	0.1103339	5.02e-23	0
ENSRNOT00000084464	2.95e-23	0	1.02e-07	1.61e-24	0	4.71e-25	0	3.81e-05	0.000222197	2.87e-26	8.3e-06	1.46e-21
ENSRNOT00000084474	0	0	0	2.49e-81	0	0	2.03e-28	0	0	0	3.74e-69	2.51e-77
ENSRNOT00000084485	0	0	0	0.06515591	0	0	0	0	0	0	0	0
ENSRNOT00000084492	0	0	0	0	0	0	0	0	0	0	0	0
ENSRNOT00000084508	0	0	0	0	0	0	0	0	0	0	0	0
ENSRNOT00000084512	0	0	0	0	0	0	0	0	0	0	0	0
ENSRNOT00000084513	0	0	0	0	0	0	0	0	0	0	0	0
ENSRNOT00000084522	0	0	0	0	0	0	0	0	0	0	0	0
ENSRNOT00000084525	0	0	0	0	0	0	0	0	0	0	0	0
ENSRNOT00000084534	0	0	0	0	0	0	0	0	0	0.6817857	0	0.3412584
ENSRNOT00000084537	3.95e-23	2.21e-22	1.74e-39	1.48e-06	2.44e-16	2.55e-24	0.000450894	2.28e-18	0	1.25e-05	0.005643249	8.38e-21
ENSRNOT00000084544	0	0	0	0	0	0	0	0	0	0	0	0
ENSRNOT00000084549	0	0	0	0	0	0	0	0	0	0	0	0
ENSRNOT00000084551	0	0	0	0	0	0	0	0	0	0	0	0
ENSRNOT00000084561	0	0	0	0	0	0	0	0	0	0	0	0
ENSRNOT00000084565	0	0	0	0	0	0	0	0	0	0	0	0
ENSRNOT00000084566	0	0	0	0	0	0	0	0	0	0	0	0
ENSRNOT00000084573	0	0	0	0	0	0	0	0	0	0	0	0
ENSRNOT00000084574	0	0	0	0	0	0	0	0	0	0	0	0
ENSRNOT00000084584	0	0	0	0	0	0	0	0	0	0	0.03088966	0
ENSRNOT00000084593	0.100085	0.04507451	2.42e-24	8.92e-41	0.5969494	0.04422679	0.2787405	0.04198978	4.66e-24	0.1267769	0.09473665	0.04226076
ENSRNOT00000084598	2.338635	4.492125	2.408124	0.9071022	1.601964	2.40284	0.2838565	1.520101	2.66e-22	2.389169	2.275209	1.197875
ENSRNOT00000084603	0	1.087361	0	0	0	0	0	0	0	0.9683795	0	0
ENSRNOT00000084609	0	0	0	0	0	0	0	0	0	0	0	0
ENSRNOT00000084627	1.18e-15	8.64e-13	1.10297	1.731902	0.1438308	0.1028208	1.491616	0.000721033	2.19e-09	4.47e-11	1.000792	1.12291
ENSRNOT00000084630	9.65e-17	9.72e-07	1.791366	9.35e-24	5.6e-20	5.01e-17	0.1252343	0.000697115	3.44e-18	2.616127	4.92e-17	8.31e-15
ENSRNOT00000084631	0	0	0	0	0	0	0	0	0	0	0	0
ENSRNOT00000084641	0	0	0	0	0	0	0	0	0	0	0	0
ENSRNOT00000084649	0	0	0	0	0	0	0	0	0	0	0	0
ENSRNOT00000084655	0	0	0	0	0	0	0	0.6239912	0	0	0	0
ENSRNOT00000084659	0	0	0	0	0	0	0	0	0	0	0	0
ENSRNOT00000084663	0	0	0	0	0	0	0	0	0	0	0	0
ENSRNOT00000084669	0	0	0	0	0	0	0	0	0	0	0	0
ENSRNOT00000084675	0	0	0	0	0	0	0	0	0	0	0	0
ENSRNOT00000084676	0	4.02e-25	1.44e-29	5.37e-11	1.75e-21	0.1475349	0	2.35e-18	1.05e-30	1.46e-41	0.001472481	0
ENSRNOT00000084677	0	0.1719796	0	0	0	0	0	0	0	0	0	0
ENSRNOT00000084688	0	0	0	0	0	0	0	0	0	0	0	0
ENSRNOT00000084690	0.3141735	0.202583	0.2163573	0.4613791	0.1015038	0.2942366	0.1737414	0	0.2346839	0.09440556	0.2101037	0.5111871
ENSRNOT00000084692	0	0	0	0	0	0	0	0	0	0	0	0
ENSRNOT00000084699	0.237747	0	0	0	0.3271113	0.112345	0	0	0	0	0	0
ENSRNOT00000084701	0.7781433	0.9824593	0.9866293	1.196723	0.1260657	0.6962852	0.7313587	1.276999	0.6807293	1.189971	1.735252	0.8268461
ENSRNOT00000084705	0	0	0	0	3.34e-89	0	0	0	0	4.42e-23	0	0
ENSRNOT00000084711	0	0	0	0	0	0	0	0	0	0	0	0
ENSRNOT00000084712	0.1551686	0.0294025	0.2734662	0.01280525	0.04818009	2.81e-07	0.000221405	0.2949185	0.01615334	0.3449528	0.04371599	0.06202309
ENSRNOT00000084727	5.783265	3.900756	7.372121	8.922524	9.273918	10.05013	5.686005	6.062818	8.175269	10.18352	5.840635	8.375015
ENSRNOT00000084731	0	0	0	0	0	0	0	0	0	0	0	0
ENSRNOT00000084733	4.290576	5.136062	4.625746	3.905063	4.132063	3.373487	4.957495	4.775546	4.137391	5.205968	3.932117	6.31282
ENSRNOT00000084741	0.1022987	0	0	0	0	0	0	0	0	0	0	0
ENSRNOT00000084743	0	0.1649127	0.5419112	0.1628736	0	0	0	0	0	0	1.047032	0
ENSRNOT00000084744	0	0	0	0	0	0	0	0	0	0	0.06687644	0.02909316
ENSRNOT00000084748	0	0	0	0	0	0	0	0	0	0	0	0
ENSRNOT00000084750	0.4433081	0.1333777	0.2849765	0	0	0.2485391	0	0	0	0.2443735	0	0
ENSRNOT00000084752	0	0	2.68e-22	0	0	0	2.3e-15	1.85e-23	0	1.38e-25	1.97e-30	0
ENSRNOT00000084754	0	0	0	0	0	0	0	0	0	0	0	0
ENSRNOT00000084767	0	0	0	0	0	0	0	0	0	0	0	0
ENSRNOT00000084779	3.076857	2.49416	2.824524	2.274145	1.729261	2.568736	2.315905	1.540739	2.032658	2.406299	2.019897	2.565395
ENSRNOT00000084781	0	0	0	0	0	0	0	0	0	0	0	2.78e-07
ENSRNOT00000084783	0	0	0	0	0	0	0	0	0	0	0	0
ENSRNOT00000084790	0.8652799	0.04553558	1.546197	0.2703823	0.5047009	0.2767677	0.4832938	1.004853	0.588291	1.537601	0.8492732	1.046206
ENSRNOT00000084791	0	0	0	0	0	0	0	0	0	0	0	0
ENSRNOT00000084793	0	0	0	0	0	0	0	0	0	0	0	0
ENSRNOT00000084794	0	0	0	0	0	0	0	0	0	0	0	0
ENSRNOT00000084795	0	0	0	0	0	0	0	0	0	0	0	0
ENSRNOT00000084802	0	0	0	0	0	0	0	0	0	0	0	0
ENSRNOT00000084807	0	0	0	0	0	0	0	0	0	0	0	0
ENSRNOT00000084812	0	0	0	0	0	0	0	0	0	0	0	0
ENSRNOT00000084814	0	0	0	0	0	0	0	0	0	0	0	0
ENSRNOT00000084816	0	0	0	0	0	0	0	0	0	0	0	0
ENSRNOT00000084817	2.725154	5.953949	2.715573	1.435754	3.370776	3.439532	1.34683	2.100445	4.196334	2.551127	2.701639	0.9979668
ENSRNOT00000084821	0	0	0	0	0	0	0	0	0	0	0	0
ENSRNOT00000084822	0.3341868	0.30321	0.3233888	0.2897108	0.304668	0	1.593639	0	0	0.279806	0	0
ENSRNOT00000084827	0	0	0	0	0	0	0	0	0	0	0	0
ENSRNOT00000084830	0	0	0	0	0	0	0	0	0	0	0	0
ENSRNOT00000084831	0	0	0	0	0	0	0	0	0	0	0	0
ENSRNOT00000084840	0	0	0	0	0	0	0	0	0	0	0	0
ENSRNOT00000084842	0	0	0	0	0	0	0	0	0	0	0	0
ENSRNOT00000084849	0	0	0	0	0	0	0	0	0	0	0	0
ENSRNOT00000084854	0.2518651	0.7300916	0	2.091032	0.5465584	0.2375086	1.043155	0	0	0	0.4807063	0
ENSRNOT00000084857	0	0	0	0	0	0	0	0	0	0	0	0
ENSRNOT00000084859	0	0	0	0	0	0	0	0	0	0	0	0
ENSRNOT00000084862	0	0	0	0	0	0	0	0	0	0	0	0
ENSRNOT00000084874	1.684073	0.9894283	0.6700768	0.3165793	1.375617	0.6440836	2.008849	0.9454053	0.7408031	0.8671877	0.9886343	0
ENSRNOT00000084878	0	0	0	0	0	0	0	0	0	0	0	0
ENSRNOT00000084883	0	0	0	0	0	0	0	0	0	0	0	0
ENSRNOT00000084885	0	0	0	0	0	0	0	0	0	0	0	0
ENSRNOT00000084886	0	0	0	0	0	0	0	0	0	0	0	0
ENSRNOT00000084889	0	0	0	0	0	0	0	0	0	0	0	0
ENSRNOT00000084891	1.57e-37	0.2043333	0.2180772	3.81e-28	2.13e-30	0.07930333	2.45e-16	0.1516017	0.01592922	1.51e-22	0.04174219	0.07524431
ENSRNOT00000084893	0	0	0	0	0	0	1.05e-21	0	0.06216616	0	0	0
ENSRNOT00000084894	0.2379072	0.01704604	1.52e-09	3.57e-65	2.29e-84	7.58e-69	1.96e-08	1.01e-11	6.89e-83	2.58e-09	0.8885811	1.01e-40
ENSRNOT00000084935	0	0	0	0	0	0	0	0	0	0	0	0
ENSRNOT00000084937	0	0	0	0	0	0	0	0	0	0	0	0.3180936
ENSRNOT00000084945	0	0	0	0	0	0	0	0	0	0	0	0
ENSRNOT00000084953	4.096737	1.97e-05	4.566766	9.69e-06	0.5070571	0.3586501	0.06423064	0.1827557	1.357182	0.6074921	0.4043274	0.3647279
ENSRNOT00000084954	0	0	0	0	0	0	0	0	0	0	0	0
ENSRNOT00000084956	0.4080452	0.3396277	0.3765901	0	0	0.3503017	0	0	0.8040868	0	0.3556572	0
ENSRNOT00000084961	0	0	0	0	0.06353653	0.01388604	0.0128928	0.01307987	0	0	0.01511569	0.04164305
ENSRNOT00000084962	0.4824636	0.4653771	0.9681715	0.8358235	0	0.4422874	0.3921512	0	0	0	0.4708302	1.29967
ENSRNOT00000084963	0	0	0	0	0	0	0	0	0	0	0	0
ENSRNOT00000084969	0	0	0	0	0	0	0	0	0	0	0	0
ENSRNOT00000084979	1.608306	0.3773431	6.22e-21	0	4.51e-21	0.3769662	0.1138272	0.7328992	0.4467191	0.470612	0	0.2351591
ENSRNOT00000084980	0.402386	0.2483207	0.5489214	0.8089651	0.6465909	0.6804855	0.4874114	0.532331	0.8564019	0.5745911	0.3253755	1.205355
ENSRNOT00000084983	0	1.279764	0	0	0	0	0	0.823154	0	0	0	0.4101945
ENSRNOT00000084993	0	0	0	0	0	0	0	0	0	0	0	0
ENSRNOT00000084998	0	0	0	0	0	0	0	0	0	0	0	0
ENSRNOT00000085009	0	0	0	0	0	0	0	0	0	0	0	0
ENSRNOT00000085015	0	0	0	0	0	0	0	0	0	0	0	0
ENSRNOT00000085016	0	0	0	0	0	0	0	0	0	0	0	0
ENSRNOT00000085017	0	0	0	0	0	0	0	0	0	0	0	0
ENSRNOT00000085019	0	0	0	0	0	0	0	0	0	0	0	0
ENSRNOT00000085034	1.278479	6.04e-22	0.9379715	0.6856594	2.03e-20	1.29e-05	0.2564361	0.4303721	0.172085	0.4109113	0.7654178	0.2733295
ENSRNOT00000085035	0	0	0	0	0	0	0	0	0	0	0	0
ENSRNOT00000085046	0	0	0	0	1.829321	0	0	0	0	0	0	0
ENSRNOT00000085055	0	0	0	0	0	0	0	0	0	0	0	0
ENSRNOT00000085056	0	0	0	0	0	0	0	0	0	0	0	0
ENSRNOT00000085058	0.6186694	0.1343593	0.2960111	0.1879181	3.95e-24	1.01e-25	1.21e-24	3.47e-25	0	0.06261621	0.06920018	0.378602
ENSRNOT00000085066	0	6.99e-06	1.13e-23	0	0	0	0	0	0	0.1976825	0	0
ENSRNOT00000085075	0	0.000162317	4.72e-13	0	0.02512231	0	1.12e-07	3.77e-26	0	0	0	1.99e-05
ENSRNOT00000085077	0	0	0	0	0	0	0	0	0	0	0	0
ENSRNOT00000085080	0	0	0	0	0	0	0	0	0	0	0	0
ENSRNOT00000085086	0	0	0	0	0	0	0	0	0	0	0	17.1306
ENSRNOT00000085088	0	0	0	0	0	0	0	0	0	0	0	0
ENSRNOT00000085095	0	0	0	0	0	0	0	0	0	0.4321024	0	0
ENSRNOT00000085099	0	0	0	0	0	0	0	0	0	0	0	0
ENSRNOT00000085102	0	0	0	0	0	0	0	0	0	0	0	0
ENSRNOT00000085103	0	0	0	0.03167722	0.09335447	0.1863261	0.1119003	0	0	0	0.2145496	0.1984592
ENSRNOT00000085111	0	0	0	0	0	0	0	0	0	0	0	0
ENSRNOT00000085114	0.1857341	1.96e-35	0.3848811	0	2.74e-48	1.22e-50	0	0	0.2091419	0.167416	7.18e-62	3.94e-60
ENSRNOT00000085119	0	0	0	0	0	0	0	0	0	0	0	0
ENSRNOT00000085143	0	0	0	0	0	0	0	0	0	0	0	0
ENSRNOT00000085147	0.08021724	0.3797142	1.03e-31	3.74e-19	0.1569224	3.77e-43	0.2002727	2.38e-30	0.08621079	0.07001799	0.07968915	0.7943341
ENSRNOT00000085168	0	0	0	0	0	0	0	0	0	0	0	0
ENSRNOT00000085171	0	0	0	0	0	0	0	0	0	0	0	0
ENSRNOT00000085172	0.2954251	0.577823	1.466302	2.339484	4.618241	5.714734	5.484672	2.210881	2.219749	6.59596	2.665214	6.589626
ENSRNOT00000085177	0	0	9.68e-39	0	0	7.79e-26	0	0	0	0	0	0
ENSRNOT00000085186	0	0	0	0	0	0	0	0	0	0	0	0.36868
ENSRNOT00000085189	0	0.000491144	0.02260845	0.154015	1.43e-27	0	0	0.03840111	0	0	0	0
ENSRNOT00000085196	0	0	0	0	0	0	0	0	0	0	0	0
ENSRNOT00000085197	0	0	0	0	0	0	0	0	0	0	0	0
ENSRNOT00000085206	0	0	0.5695386	0	0	0	0	0	0	0	0	0
ENSRNOT00000085207	17.21185	14.17391	21.69672	5.106448	9.015929	14.65162	10.62737	14.7683	14.82507	20.87066	12.10871	14.9927
ENSRNOT00000085215	0	0	0	0	0	0	0	0	0	0	0	0
ENSRNOT00000085217	0.6987687	1.737402	2.518402	0.3715037	0.9181994	0.469258	0.9515327	2.174702	2.25808	2.321335	1.168008	0.6448126
ENSRNOT00000085218	0	0	0	0	0	0	0	0	0	0	0	0
ENSRNOT00000085220	0.008532748	1.97e-13	1.85e-05	4.41e-08	0.000323868	4.24e-07	6.86e-18	0.01975093	0.2429352	0.000622435	0.01163597	0.001212219
ENSRNOT00000085223	0	0	0	0	0	0	0	0	0	0	0	0
ENSRNOT00000085232	0	0	0	0	0	0	0	0	0	0	0	0
ENSRNOT00000085238	0	0	0	0	0	2.188317	0	0	0	0	0	0
ENSRNOT00000085242	0	0	0	0	0	0	0.4160358	0	0	0	0	0
ENSRNOT00000085243	0	0	0	0	0	0	0	0	0	0	0	0
ENSRNOT00000085247	0	0	0	0	0	0	0	0	0	0	0	0
ENSRNOT00000085249	0	0	0	0	0	0	0	0	0	0	0	0
ENSRNOT00000085252	0	0	0	0	0	0	0	0	0	0	0	0
ENSRNOT00000085253	0.02674687	2.72e-22	0.02642311	2.99e-24	1.66e-11	0.02457189	0.140322	0.02347335	0.02867486	5.26e-26	0.05283811	0.02309031
ENSRNOT00000085264	0	0	0	0.1271393	0	0	0.05894596	0	0	0	0	0
ENSRNOT00000085269	0	0	0	0	0	0	0	0	0.8683058	0	0	0.7228043
ENSRNOT00000085271	0	0	0	0	0	0	0	0	0	0	0	0
ENSRNOT00000085281	0.4980951	0.1626964	0.6789457	7.35e-42	0	0.4762176	0.1396545	0.1537664	0	0	0	0
ENSRNOT00000085283	0	0	0	0	0	0	0	0	0	0	0	0
ENSRNOT00000085284	0	0.1326488	0.1952854	0.02900505	0.06135665	4.09e-13	0	0.08397096	0	0.08350091	7.8e-07	0.1636777
ENSRNOT00000085288	0	2.44918	0	0	0	0	0	0	0	0	0	0
ENSRNOT00000085289	0.000178251	0.000754266	0.1815785	8.49e-05	1.83e-14	2.299385	0.000143063	0.4497538	0.000417939	0.4813723	1.59e-07	0.01757534
ENSRNOT00000085292	0	0	0	0	0	0	0	0	0	0	0	0
ENSRNOT00000085296	0	0	0	0	0	0	0	0	0	0	0	0
ENSRNOT00000085297	0.3863746	4.66e-17	0.07538616	9.76e-28	2.94e-26	2.03e-27	4.81e-10	0.06500336	8.67e-27	2.44e-27	0.003247201	0.191859
ENSRNOT00000085298	0	0	0	0	0	0	0	0	0	0	0	0
ENSRNOT00000085307	3.49e-98	0.6007181	0.3273581	0	0	0.2875583	3.18e-23	4.02e-20	1.68e-23	0	0	0
ENSRNOT00000085329	0	0.1309936	0	0	0	0	0	0	0	0	0	0
ENSRNOT00000085331	0	0	0	0	0	0	0	0	0	0	0	0
ENSRNOT00000085341	0	0	0	0	0	0	0	0	0	0	0	0
ENSRNOT00000085346	0	0	0	0	0	0	0	0	0.06180956	0	0	0
ENSRNOT00000085347	0	0	0	0	0	0	0	0	0	0	0	0
ENSRNOT00000085360	0	0	0	0	0	0	0	0	0	0	0	0
ENSRNOT00000085366	16.54592	9.137605	18.94121	5.456216	4.446248	6.02754	10.99435	9.314135	9.956853	18.83516	16.22384	18.85809
ENSRNOT00000085367	0	0	0	0	0	0	0	0	0	0	0	0
ENSRNOT00000085370	0	0	0	0	0	0	0	0	0	0	0	0
ENSRNOT00000085383	0.3731404	9.55e-05	0.5435192	0.7539149	1.017872	0.006605808	1.39e-06	6.51e-14	0.6688265	1.000529	2.23e-11	1.570935
ENSRNOT00000085384	0.2240631	0.217769	0.311684	0.3064849	0.3883985	0.2809467	0.1418324	1.176404	0.07596023	0.1902839	0.2049512	0.1807041
ENSRNOT00000085385	6.44e-25	6.93e-24	5.04e-07	7.05e-26	0	1.73e-06	7.49e-21	2.63e-22	6.03e-13	3.34e-22	0	6.61e-21
ENSRNOT00000085396	0.3577963	0.4618352	1.82019	0.3902498	0.3244788	0.936596	0.6484572	1.114846	1.612865	0.6532481	0.6823724	0.5488381
ENSRNOT00000085398	0	0	0	0	1.193267	0	0	0	0	0	0	0
ENSRNOT00000085399	0	0	0	0	0	0	0	0	0	0	0	0
ENSRNOT00000085400	0	0	0	0	0	0	0	0	0	0	0	0
ENSRNOT00000085401	7.73e-57	1.741556	0.3636723	0	0.3451608	3.63e-23	0	0	1.45e-52	3.99e-58	0.3471829	1.7e-07
ENSRNOT00000085407	0.174248	0.6663243	0.06012228	0.3995011	0.2251837	0.05303377	0.09736008	7.06e-06	0.1276907	0.8253662	0.1126525	0.8972068
ENSRNOT00000085411	0	0	0	0	0	0	0	0	0	0	0	0
ENSRNOT00000085412	0.1100698	0	0	0	0	0	0	0	0	0	0	0
ENSRNOT00000085415	0	0	0	0	0	0	0	0	0	0	0	0
ENSRNOT00000085419	0	0	0	0	0.4662859	0	0	0	0	0	0	0
ENSRNOT00000085423	0	0	0	0	0	0	0	0	0	0	0	0
ENSRNOT00000085430	17.62042	6.699927	9.88148	8.075439	8.518733	6.538819	3.680726	8.528475	10.47025	10.29719	11.24636	4.664763
ENSRNOT00000085432	0	0	0	0	0	0	0	0	0	0	0	0
ENSRNOT00000085438	0	0	0	0	0	0	0	0	0	0	0	0
ENSRNOT00000085441	0	0	0	0	0	0	0	0	0	0	0	0
ENSRNOT00000085442	0	0	0	0	0	0	0	0	0	0	0	0
ENSRNOT00000085443	0	0	0	0	0	0	0	0	0	0	0	0
ENSRNOT00000085445	0	0	0	0	0	0	0	0	0	0	0	0
ENSRNOT00000085459	0	0	0	0	0	0	0	0	0	0	0	0
ENSRNOT00000085471	0	0	0	0	0	0	0.3896823	0.4541956	0.3529511	0.292563	0.4815142	0
ENSRNOT00000085472	0	0	0	0	0	0	0	0	0	0	0	0
ENSRNOT00000085474	34.98661	28.79711	56.1318	18.43201	21.62312	23.06408	17.68631	17.81858	19.64419	30.94904	28.44112	28.59396
ENSRNOT00000085477	1.602295	2.273006	4.836749	0.745305	1.6221	0.746028	1.960145	1.490907	0.8729386	1.409216	3.013527	4.186394
ENSRNOT00000085478	0.9665694	0.9929427	0.9369827	0.9017994	0.9028191	1.082518	0.9049198	1.054929	1.340114	1.365765	1.843543	1.406028
ENSRNOT00000085485	0	0	0	0	0	0	0	0	0	0	0	0
ENSRNOT00000085491	0	0	0	0	0	0	0	0	0	0	0	0
ENSRNOT00000085492	0.396573	0.8726142	2.1527	1.892438	0.308861	0.02795855	0.6830392	0.2805698	1.542509	1.11767	1.999145	0.974298
ENSRNOT00000085494	0	0	0	0	0	0	0	0	0	0	0	0
ENSRNOT00000085495	0	0	0	0	0	0	0	0	0	0	0	0
ENSRNOT00000085500	0	0	0	0	0	0	0	0	0	0	0	0
ENSRNOT00000085503	0	0	3.41e-18	0	0	0	0	0	0	0	0	0
ENSRNOT00000085504	0	0	0	0	0	0	0	0	0	0	0	0
ENSRNOT00000085506	0	0	0	0	0	0	0	0	0	0	0	0
ENSRNOT00000085513	0	3.9e-32	0	0	0	0	0	0	0	0	0	0
ENSRNOT00000085515	0	0	0	0	0	0	0	0	0	0	0	0
ENSRNOT00000085522	0.03555521	0.08228132	0.03768802	0	0.01929531	1.55e-08	0	0	0	0	0	0.001861175
ENSRNOT00000085523	0	0	0	0	0	0	0	0	0	0	0	0
ENSRNOT00000085531	0	0	0	0	0	0	0.2334292	0	0	0	0	0
ENSRNOT00000085541	0	0	0	0	0	0	0	0	0	0	0	0
ENSRNOT00000085546	0	0	0	0	0	0	0	0	0	0	0	0
ENSRNOT00000085549	0	0	0	0	0	0	0	0	0	0	0	0
ENSRNOT00000085550	3.46e-10	0.4656126	1.02e-09	0.000132731	3.02e-14	7.54e-09	0.2404872	1.3e-15	2.75e-10	0.509556	0.000676289	4.64e-20
ENSRNOT00000085553	0	0	0	0.6614868	1.431989	0	0.5552372	0	0	0	0	0.6246866
ENSRNOT00000085554	0	0	0	0	0	0	0	0	0	0	0	0
ENSRNOT00000085561	1e-25	4.91e-14	0.001564009	0	0	0	2.73e-10	3.62e-05	0	1.76e-21	0.4511872	7.91e-15
ENSRNOT00000085567	0	0	1.405392	0.7474407	0.2709267	0.7406387	0	0	0.8573725	0.2319284	0.5074649	0.4597768
ENSRNOT00000085572	0	0	0	0	0	0	0	0	0	0	0	0
ENSRNOT00000085586	0	0	0	0	0.01636844	0	0.003990865	0	0	0	0	0
ENSRNOT00000085590	0	0	0	0	0	0	0	0	0	0	0	0
ENSRNOT00000085593	0	0	0	0	0	0	0	0	0	0	0	0
ENSRNOT00000085625	1.047185	1.67213	0.9103024	0	0	0.231213	0.3157405	0.349549	0.5587802	0.1113015	0.609165	0.2202409
ENSRNOT00000085631	0	0	0	0	0	0	0	0	0	0	0	0
ENSRNOT00000085633	0	1.91453	1.97958	0	0	0	0	0	0	0	0	0
ENSRNOT00000085638	0	0	0	0	0	0	0	0	0	0	0	0
ENSRNOT00000085639	0	0	0	0	0	0	0	0	0	0	0	0
ENSRNOT00000085640	1.084855	0.3951725	0.4004945	0.1669249	0.05073565	0.07134161	0.109247	0.2078244	0.2297006	0.6267163	0.1281433	0.4761744
ENSRNOT00000085641	0	0	0	0	0	0	0	0	0	0	0	0
ENSRNOT00000085660	0	0	0	0	0	0	0	0	0	0	0	0
ENSRNOT00000085667	0	3.25e-20	0.01176841	6.4e-22	0	0	2.55e-23	0	0.02422031	0.01000139	1.6e-22	7.44e-25
ENSRNOT00000085679	0	0.001756583	0	2.8e-20	0	0.003797692	0	0.3926456	0	0.3456361	1.64e-23	1.75e-21
ENSRNOT00000085686	0	0	0	0	0	0	0	0	0	0	0	0
ENSRNOT00000085695	0	0	0	0	0	0	0	0	0	0	0	0
ENSRNOT00000085697	2.7e-12	0	0	0	0	0	0.6494287	9.18e-30	2.86e-09	0	5.14e-23	0
ENSRNOT00000085702	0.2567121	0.6774314	0.4837813	0.404563	0.1137267	0.108668	1.052335	0.8612934	2.482707	0.824868	0.2304755	0.3086246
ENSRNOT00000085706	0	0	0	0	0	0	0	0	0	0	0	0
ENSRNOT00000085711	0	0	0	0	0	0	0	0	0	0	0	0
ENSRNOT00000085713	0.07656353	2.12e-06	0.08372652	0.2095558	0.01311606	0.000107937	0.1228625	0.6670507	0.01462374	0.03039217	0.2305666	1.51e-08
ENSRNOT00000085722	0	0	0	0	0	0	0.000208431	0	0	0	0	0
ENSRNOT00000085733	0	0	0	0	0	0	0	0	0	0	0	0
ENSRNOT00000085734	1.595622	1.797159	1.219438	0.5124969	0.1986344	0.2789883	0.7843862	1.364182	0.4463476	1.782775	0.6846904	1.143067
ENSRNOT00000085739	0	0	0	0	0	0	0	0	0	0	0	0
ENSRNOT00000085742	0	0.3841597	0	0	0	0	0	0	0	0	0	0
ENSRNOT00000085748	0	0	0	0	0	0	0	0	0	0	0	0
ENSRNOT00000085751	0	0	0	0	0	0	0	0	0	0	0	0
ENSRNOT00000085752	0	0	0	0	0	0	0	0	0	0	0	0
ENSRNOT00000085759	0	0.5782364	0	0	0	0	0	0	0	0	0	0.1288361
ENSRNOT00000085763	0	0	0	0	0	0	0	0	0	0	0	0
ENSRNOT00000085769	0	4.42e-11	1.23e-35	0	8.27e-25	2.47e-38	3.14e-24	4.93e-25	1.21e-24	0.1306972	2.09e-35	1.13e-45
ENSRNOT00000085782	1.75e-36	0.2080511	1.57e-24	6.97e-26	0	0	0.1887772	0.3458579	6.7e-08	1.23e-25	1.84e-35	2.29e-18
ENSRNOT00000085786	0.04884722	0	0.05106593	0	0	0.135241	0.04136172	0.2171456	0.1603028	0.3000211	0.1957501	0.2130602
ENSRNOT00000085794	0	0	0.1991795	0	0	0	0	0	0	0.1661546	0	0
ENSRNOT00000085795	0	0	0	0	0	0	0	0	0	0	0	0
ENSRNOT00000085802	0	0	0	0	0	0	0	0	0	0	0	0
ENSRNOT00000085803	0	0	0.8887965	0	0	0	0	0	0	0	0	0
ENSRNOT00000085809	0	0	0	0	0	0	0	0	0	0	0	0
ENSRNOT00000085823	0	0	0	0	0	0	0	0	0	0	0	0
ENSRNOT00000085825	8.765682	8.293084	9.152484	7.442129	4.80662	5.688452	5.80765	6.660735	8.120936	8.89084	7.24582	8.142233
ENSRNOT00000085828	0	0	0	0	0	0	0	0	0	0	0	0
ENSRNOT00000085833	0	0	0	0	0	0	0	0	0	0	0	0.02535422
ENSRNOT00000085837	0	0	0	0	0	0	0	0	0	0	0	0
ENSRNOT00000085839	2.701257	3.39935	2.6227	4.208575	4.844814	3.870317	4.529212	3.379482	3.927266	3.028225	3.759981	3.172316
ENSRNOT00000085846	0	0	0	0	0	0	0	0	0	0	0	0
ENSRNOT00000085850	0	0	0	1.78e-27	3.37e-60	4.34e-33	6.77e-46	7.39e-70	1.82e-48	1.95e-71	2.95e-15	2.05e-63
ENSRNOT00000085851	0	0	0	0	0	0	0	0	0	0	0	0
ENSRNOT00000085858	0	0	0	5.49e-31	0	0	0	0	0	5.64e-24	1.24e-19	0
ENSRNOT00000085860	7.61e-37	0.1339753	0.1005725	0.04591667	0.4528172	3.45e-16	0.424312	0.02071255	0.1052869	0.1483954	0.2471156	0.3238974
ENSRNOT00000085862	0	0	0	0	0	0	0	0	0	0	0	0
ENSRNOT00000085866	0	0	0	0	1.99e-46	0	0	0	0	0	0	6.25e-06
ENSRNOT00000085870	0	2.43e-24	0	0	1e-24	1.22e-24	8.74e-20	0	7.79e-15	2.62e-25	0	3.05e-24
ENSRNOT00000085871	0	0	0	0	0	0	0.7851274	0	0	0	0	0
ENSRNOT00000085881	2.349553	2.179754	3.440926	1.623274	2.222383	1.016593	1.16195	1.780956	1.779143	1.740514	2.324083	1.959959
ENSRNOT00000085889	0.5056704	0.6386095	0.2611015	0.5005901	0.2104891	0.3944391	0.243051	0.5671522	0.4168242	0.2644682	0.2953366	0.5612145
ENSRNOT00000085903	0	0	0	0	0	0	0	0	0	0	0	0
ENSRNOT00000085916	0	0	0	0	0	0	0	0	0	0	0	0
ENSRNOT00000085926	0	0	0	0	0	0	0	0	0	0	0	0
ENSRNOT00000085930	14.34751	15.08005	16.61166	8.335231	10.10668	14.28603	13.47406	17.89173	14.75362	19.602	15.58087	13.86055
ENSRNOT00000085934	0	8.96e-19	0	2.76e-25	2.39e-15	0	0	0	0	0	0	0
ENSRNOT00000085939	9.770832	6.873675	8.275358	7.160271	9.010771	17.03214	0.6676417	2.350693	2.266672	2.397096	1.536887	1.242203
ENSRNOT00000085947	0	0	1.097851	0	0	0	0	0.1692094	0	0	0.1891833	0
ENSRNOT00000085948	0	0	0	0	0	0	0	0	0	0	0	0
ENSRNOT00000085951	0	0	0	0	0	0	0	0	0	0	0	0
ENSRNOT00000085953	3.31e-06	0.8679586	0.4036617	5.68e-10	0.2432358	5.83e-19	0.7133455	0.4760663	0.1384766	1.365937	6.01e-24	0.2214392
ENSRNOT00000085957	0	0	0	0	0	0	0	0	0	0	0	0
ENSRNOT00000085963	0	8.46e-23	3.16e-23	0	0	0	0	2.21e-20	0	0	0	0
ENSRNOT00000085965	2.662994	5.509002	2.569935	3.238042	1.721049	3.806078	3.230952	4.397306	4.554098	2.618056	3.746925	4.245235
ENSRNOT00000085970	0	0	0	0	0	0	0	0	0	0	0	0
ENSRNOT00000085982	0	0	0	0	0	0	0	0	0	0	0	0
ENSRNOT00000085989	0	0	0	0	0	0	0	0	0	0	0	0
ENSRNOT00000085994	0	0	0	0	0	0	0	0	0	0	0	0
ENSRNOT00000086000	1.727257	0	0	0	1.547918	0	0	0	0	0	0	0
ENSRNOT00000086016	2.27e-20	2.62e-10	3.68e-15	0	0	0	7.9e-59	1.5e-23	0	0	0	0
ENSRNOT00000086017	2.84e-46	0	0	0	0	0	0	0	0	0	0	0
ENSRNOT00000086020	0	0	0	0	0	0	0.3028454	0	0	0	0	0
ENSRNOT00000086021	0	0	0	0	0	0	0	0	0	0	0	0
ENSRNOT00000086032	61.18607	56.88259	56.75147	33.41353	33.25177	33.00807	45.15434	46.42899	45.85884	48.9768	42.2861	45.16069
ENSRNOT00000086040	1.043223	0.6187909	1.150064	7.722448	7.499729	18.98601	6.496184	3.685304	19.5485	6.207818	19.73631	25.27297
ENSRNOT00000086043	2.136639	0.812371	0.4938582	0.6921546	0.388602	0.5466208	0.3934214	0.9273039	1.282691	2.95355	1.882481	0.6164236
ENSRNOT00000086047	0	0	0	0	0	0	0	0	0	0	0	0
ENSRNOT00000086049	0	0	0	0	0	0	0	0	0	0	0	0
ENSRNOT00000086066	0.5482715	0.02256378	0.482431	0.246752	0.455275	0.03323504	0.2734775	0.7193897	0.02683958	0.1881141	0.4454006	0.7778826
ENSRNOT00000086067	0	0	0	0	0	0	0	0	0	0	2.22e-19	0
ENSRNOT00000086069	0	0	0	0	0	0	0	0	0	0	0	0
ENSRNOT00000086073	0	0	0	0	0	0	0	0	0	0	0	0
ENSRNOT00000086092	0	0	0	0	0	0	0	0	0	0	0	0
ENSRNOT00000086100	0	0	0	0	0	0	0	0	0	0.3545581	0	0
ENSRNOT00000086111	0.1150749	0	0	0	0	0	0	0	0.2547361	0	0	0
ENSRNOT00000086128	2.63133	2.173386	4.281816	2.218373	2.776813	3.002409	4.719007	2.845893	3.670242	4.747205	3.623948	5.274243
ENSRNOT00000086135	5.71e-11	0.2745901	0.06897806	0.3395525	0.09680448	0.1236243	0.1623278	0.09056202	0.196489	0.1051381	0.5769776	0.05789495
ENSRNOT00000086142	0	0	0	0	0	0	0	0	0	0	0	0
ENSRNOT00000086150	0	0	0.1930572	0	0	0	0	0	0	0	0	0
ENSRNOT00000086155	0.2177755	0.1695817	0.188781	0.1449121	0.08144326	0.1112369	0.06551098	0.07197955	0.1312413	0.07075476	0.1588796	0.0872726
ENSRNOT00000086158	0	0	0	0	0	0	0	0	0	0	0	0
ENSRNOT00000086159	0	0	0	0	0	0	0	0	0	0	0	0
ENSRNOT00000086165	0	0	0	0	0	0	0	0	0	0	0	0
ENSRNOT00000086168	0.3276111	0	0	0	0	0	0	0	0	0	0	0
ENSRNOT00000086171	0.3890249	0.1789074	0.3843981	0	0	0	0.3273025	0	0	0	0.1892262	0
ENSRNOT00000086172	0	0	0	0.08902218	0	0.4498711	0	0.08633343	0	0	0	0
ENSRNOT00000086178	3.56e-13	1.42e-23	2.55e-21	8.1e-16	0.147724	4.24e-09	0.1024088	2.43e-10	0.1340236	3.36e-13	1.22e-17	0.09069664
ENSRNOT00000086191	16.59455	17.69319	14.84917	15.36193	13.20985	11.01523	11.91145	13.7082	13.17866	13.70537	15.01818	9.642938
ENSRNOT00000086196	0	0	0	0	0	0	0	0	0	0	0	0
ENSRNOT00000086200	0	0	0	0	6.57e-43	0	8.25e-55	0	9.18e-51	7.9e-43	0.1611374	0.1461498
ENSRNOT00000086202	0.332109	0.3187872	2.324548	0.000280512	4.47e-07	0.3100694	1.234471	1.1e-36	0.1827467	1.769922	0.1666531	0.1497741
ENSRNOT00000086205	0	0	0	0	0	0	0	0	0	0	0	0
ENSRNOT00000086208	0	0.1129699	0	0	0	0	0	0	0.2576796	0	0.1164606	0
ENSRNOT00000086211	0	0	0	0	0	0	0.4764419	0	0	0	0	0
ENSRNOT00000086213	0	0	0	0	0	0	0	0	0	0	0	0
ENSRNOT00000086220	0	0	0	0	0	0	0	0	0	0	0	0
ENSRNOT00000086229	0	0	0	0	0	0	0	0	0	0	0	0
ENSRNOT00000086230	0	0	0	0	0	0	0	0	0	0	0	0
ENSRNOT00000086234	0	0	0	0	0	0	0	0	0	0	0	0
ENSRNOT00000086235	0	0	0	0	0	0	0	0	0	0	0	0
ENSRNOT00000086237	0	0	0	0	0	0	0	0	0	0	0	0
ENSRNOT00000086246	0.000156924	0.5820383	4.21e-11	0.2171171	0.09404475	0.08364151	1.015583	0.8053489	1.32907	0.07822377	1.142769	0.1527567
ENSRNOT00000086253	0	0	0	0	0	0	0	0	0	0	0	0
ENSRNOT00000086257	0	0	0	0	0	0	0	0	0	0	0	0.1612999
ENSRNOT00000086258	0.7275798	0.001235271	5.6e-21	1.41e-23	6.75e-23	7.89e-21	0.3245187	1.23e-23	1.03e-16	1.33e-24	0.3903769	7.07e-21
ENSRNOT00000086266	0.5515551	0.3824724	0.3257035	0.4212883	0.2319947	0.3619425	0.5215775	0.4222421	0.08846965	1.060909	0.3970143	0.48944
ENSRNOT00000086267	4.31e-20	6.27e-12	0	5.62e-14	0	2.67e-25	1.77e-25	4.66e-24	2.87e-24	1.13e-25	1.8e-22	2.76e-21
ENSRNOT00000086268	6.966746	3.642998	5.475053	3.682148	3.399698	1.446138	4.259775	3.831973	4.232578	4.720808	5.533717	2.350735
ENSRNOT00000086269	0	0	0	0	0	0	0	0	0	0	0	0
ENSRNOT00000086273	0.00012624	0.3090008	0	0.09629122	0.110183	0.3858169	0.4397551	0.09260499	0.1069278	0.03797802	1.11e-10	0.3709042
ENSRNOT00000086277	0	0	0	0	0	0	0	0	0	0	0	0
ENSRNOT00000086290	0	0	0	0	0	0	0	0	0	0	0	0
ENSRNOT00000086314	41.23304	59.87582	62.34142	22.75602	86.25173	83.95793	103.0084	109.3295	65.59938	92.31226	131.6892	35.59469
ENSRNOT00000086316	1.553705	0.3575497	1.148291	1.592066	1.919662	0.3440241	1.556399	1.361483	1.240428	0.9542618	1.09731	1.293623
ENSRNOT00000086320	0	0	0	0	0	0	0	0	0	0	0	0
ENSRNOT00000086326	0	0	0	0	0	0	0	0	0	0	0	0
ENSRNOT00000086332	1.165618	0.7281259	2.051736	0.1724322	1.049355	1.39084	1.331919	1.208971	3.44683	0.3382747	1.398948	0.3429886
ENSRNOT00000086333	0	0	0	0	0	0	0	0	0	0	0	0
ENSRNOT00000086339	0	0	0	0	0	0	0	0	0	0	0	0
ENSRNOT00000086341	0	0	0	0	0	0	0	0	0	0	0	0
ENSRNOT00000086346	8.52e-19	7.07e-21	0	0	0	0	0	1.54e-05	0	0	1.78e-10	3.06e-25
ENSRNOT00000086348	0	0	0	0	0	0	0	0	0	0	0	0
ENSRNOT00000086351	0	0	0	0	0	0	0	0	0	0	0	0
ENSRNOT00000086353	0	0	0	0	0	0	0	0	0	0	0	0
ENSRNOT00000086356	0	0	0	0	0	0	0	0	0	0	0	0
ENSRNOT00000086361	0	0	0	0.7570906	0.4334072	0.08108834	0.003259935	0	0	0	0.08698766	0
ENSRNOT00000086364	0.3949371	9.76e-22	0	0.1081582	0	0	0	0	0	0	0	0
ENSRNOT00000086366	0.9083175	0.2306588	0.3496762	4.153869	0.2664824	0.9019051	0.2120556	0.444726	0.04466203	1.391524	0.4149404	0.005489584
ENSRNOT00000086379	0	0	0	0	0	0	0	0	0	0	0	0
ENSRNOT00000086383	0	0	0	0	0	0	0	0	0	0	0	0
ENSRNOT00000086387	0	0	0	0	0	0	0	0	0	0	0	0
ENSRNOT00000086389	0	0	0	0	0	0	0	0	0	0	0	0
ENSRNOT00000086398	0	0	0	0	0	0	0	0	0	0	0	0
ENSRNOT00000086408	0	0	0	0	0	0	0	0	0.1904764	0	0	0
ENSRNOT00000086410	0	0	0	0	0	0	0	0	0	0	0	0
ENSRNOT00000086411	0	0	0	0	0	0	0	0	0	0	0	0
ENSRNOT00000086415	2.27e-19	1.13e-25	0	2.29e-05	0	1.36e-10	1.49e-25	0	1.86e-22	4.5e-16	2.9e-15	4.93e-28
ENSRNOT00000086416	0.2473784	0.1955027	0.5352704	0	0.04266367	0.007689527	0.262157	0.4626919	0.03808056	0.427979	0.1548921	1.199147
ENSRNOT00000086417	0	0	0	0	0	0	0	0	0	0	0	0
ENSRNOT00000086422	0	0.2004465	0	0	0	0.1957311	0	0	0	0	0	0
ENSRNOT00000086428	5.45e-23	0	0	1.3e-09	0	1.69e-23	0	0	1.1e-22	1.82e-22	0	0
ENSRNOT00000086445	0	0	0	0	0	0	0	0	0	0	0	0
ENSRNOT00000086452	0.07659817	0.07031927	0.4651347	0	0.1472084	0.1381858	0.1859516	0	0.1635485	0.06594002	5.96e-26	0.0654922
ENSRNOT00000086466	0.2628346	1.257113	4.5e-22	0.3018484	0.325888	0.1201744	0.2209531	0.2328323	0.657858	0.45926	1.022693	0.2253526
ENSRNOT00000086475	0	0	0.2909378	0	0	0	0.4552619	0	0	0	0	0
ENSRNOT00000086478	1.36335	3.113743	3.582798	1.557594	2.92229	1.642093	2.777761	1.503677	2.587027	1.398167	1.835123	1.65586
ENSRNOT00000086486	0	0	0	0	0	0	0	0	0	0	0	0
ENSRNOT00000086487	0.02716793	0.02547468	0.1088149	0.02365049	2.69e-73	1.53e-77	7.38e-06	9.57e-30	4.97e-66	0.0233168	0	0.05244034
ENSRNOT00000086488	0	0	0	0	0	0	0	0	0	0	0	0
ENSRNOT00000086490	2.485678	2.797223	2.478365	1.792874	1.342616	1.978503	2.720635	3.049196	2.289266	2.159786	3.1365	2.432303
ENSRNOT00000086493	7.63e-37	0.6280587	0.1422492	0	0.2830063	2.9e-68	0.7826359	0.3647709	0.2929217	0.1178537	0.5226185	0.2313421
ENSRNOT00000086494	0	0	0	0	0	0	0	0	0	0	0	0
ENSRNOT00000086499	0	0	0	0	0	0	0	0	0	0	0	0
ENSRNOT00000086500	0	0	0	0	0	0	0	0	0	0	0	0
ENSRNOT00000086501	0.8052739	0	1.112987	0	0.5536779	0	0.6859193	0	0.59661	0.4920026	0	0.2410609
ENSRNOT00000086510	0	0	0	0	0	0	0	0	0	0	0	0
ENSRNOT00000086513	0	0	0	0	0	0	0	0	0	0	0	0
ENSRNOT00000086515	0	0	0	0	0	0	0	0	0	0	0	0
ENSRNOT00000086516	0	0	0	0	0	0	0	0	0.004649182	0	0	0
ENSRNOT00000086518	0	0	0	0	0	0.03812432	0	0	0	0	0	0
ENSRNOT00000086519	0	0	0	0	0	0	0	0	0	0	0	0
ENSRNOT00000086537	0	0	0	0	0	0	0	0	0	0	0	0
ENSRNOT00000086546	7.197056	3.025576	5.166067	3.95232	3.018687	4.897806	2.863514	3.491485	5.992847	4.556822	4.880001	4.133489
ENSRNOT00000086551	0	0	0	0	0	0	0	0	0	0	0	0
ENSRNOT00000086565	0	0	0	0	0	0	0	0	0	0	0	0
ENSRNOT00000086567	0	0	0	0	0.7781885	0.7282574	0	0	0	0	0	0
ENSRNOT00000086573	0	0.1469307	0	0	0	0	0	0	0	0	0	0
ENSRNOT00000086583	0	0	0	0	0	0	0	0	0	0	0	0
ENSRNOT00000086585	0	0	0	0	0	0	0	0	0	0	0	0
ENSRNOT00000086586	0	0	0	0	0	0	0	0	0	0	0	0
ENSRNOT00000086587	0	0	0	0	0	0	0	0	0	0	0	0
ENSRNOT00000086595	1.49e-12	8.22e-08	2.41e-13	2.1e-10	2.61e-12	2.84e-12	5.42e-07	2.06e-08	2.42e-10	4.51e-12	1.62e-09	1.67e-12
ENSRNOT00000086596	0	0	0	0	0	0	0	0	0	0	0	0
ENSRNOT00000086613	3.505928	1.87753	2.680799	1.861478	1.715222	3.163678	2.588757	1.280175	1.521158	3.569049	2.304098	2.525076
ENSRNOT00000086616	3.282655	3.945703	3.132742	1.034116	2.360462	0.3082578	2.843406	2.20022	2.018644	4.08922	1.754113	3.793402
ENSRNOT00000086617	0	0	0	0	0.1806833	0	0	0	0	0	0	0
ENSRNOT00000086618	0	0	0	0	0	0	0.9708242	0	0	0	0	0
ENSRNOT00000086620	0.7387754	0.7995369	0.608349	0.1253886	0.3235175	0.4600988	0.7147665	0.3365503	0.7293691	0.5904204	1.78e-18	0.5533986
ENSRNOT00000086624	0	0	0	0	0	0	0	0	0	0	0	0
ENSRNOT00000086630	1.805549	9.053634	2.094183	1.943834	4.117579	6.139468	1.540597	2.064397	0.6062819	4.738369	2.206558	2.233721
ENSRNOT00000086634	0	0	0	0	0	0	0	0	0	0	0	0
ENSRNOT00000086637	0	0	0	0	0	0	0	0	0	0	0	0
ENSRNOT00000086639	0	0	0	0	0	0	0	0	0	0	0	0
ENSRNOT00000086642	0	0	0	0	0	0	0	0	0	0	0	0
ENSRNOT00000086643	0	0	0.1681798	0	0	0	0.1372046	0.2963527	0	0	0.1654038	0
ENSRNOT00000086647	0	1.18e-23	3.25e-30	0	0	0	0	0	0	9.43e-25	0	0
ENSRNOT00000086654	0	0	0	0	0	0	0	0	0	0	0	0
ENSRNOT00000086657	0	0	0	0	0	0	0	0	0	0	0	0
ENSRNOT00000086659	0	2.01e-22	0	0	0	0	6.87e-25	0	0	0	0	1.11e-17
ENSRNOT00000086661	0.279257	0.4343233	0.6633911	4.67e-34	0.09104697	0.1727778	0.143778	0.236255	0.2926087	1.74e-27	1.28e-26	1.125314
ENSRNOT00000086665	0	0	0	0	0	0	0	0	0	0	0	0.0477513
ENSRNOT00000086667	0	0	0	0	0	0	0	0	0	0	0	0
ENSRNOT00000086668	0.04095403	0.03743313	0.08180455	0	0	0	0	0.1394433	0.04275395	0.03496913	0	0.0340688
ENSRNOT00000086672	0.3093771	0	0	0	0	0	0	0	0	0	0	0.8174833
ENSRNOT00000086676	0	0	0	0	7.5e-19	0.3398904	0	1.04e-25	0	0	0	0
ENSRNOT00000086688	0	0	0	0	0	0	0	0	0	0	0	0
[truncated: 16,240 more rows]
