# Supplementary material for: Integrated bioinformatics analysis of retinal ischemia/reperfusion injury in rats with potential key genes
Source: BMC Genomics. 2024 Apr 15;25:367. doi: 10.1186/s12864-024-10288-0 (PMC11017533; doi:10.1186/s12864-024-10288-0)
Supplement: Supplementary file 93 — Supplementary Material 93. [file 12864_2024_10288_MOESM93_ESM.zip › supplementary file 1 raw_data/lnc_counts_exp.csv]

lncRNA_id	sample102	sample103	sample104	sample202	sample203	sample204	sample302	sample303	sample304	sample402	sample403	sample404
ENSRNOT00000000560	0	0	0	0	0	0	0	0	0	0	0	0
ENSRNOT00000015955	2.106995	0	0	6.380119	2.086545	2.100068	2.097151	2.173471	0	4.154239	0	4.15712
ENSRNOT00000017923	0	0	0	0	0	0	0	0	0	0	0	0
ENSRNOT00000021237	0	0	0	0	0	0	0	0	0	0	0	0
ENSRNOT00000022314	0	0	0	0	0	0.002468	0	0	0	0	0	0
ENSRNOT00000022622	4.711104	0	1.497119	4.436484	0.307087	1.1e-05	0.60407	0.253716	1.679579	6.104431	0	4.741417
ENSRNOT00000025795	13.770596	30.04533	25.981211	33.892494	37.089807	9.857361	122.67527	5.136059	30.22715	108.02378	41.378736	100.43387
ENSRNOT00000029245	8.530622	9.70637	1.768563	5.735167	43.389071	21.553509	29.704048	2.755867	16.453382	11.575294	8.190474	25.435579
ENSRNOT00000029433	0	0	0	0	0	0	0	0	0	0	0	0
ENSRNOT00000031815	0	0	0	0	0	0	0	0	0	0	0	0
ENSRNOT00000031927	0	0	0	0	0	0	0	0	0	0	0	0
ENSRNOT00000034303	0	0	0	0	0	0	0	0	0	0	0	0
ENSRNOT00000035829	0	0	0	0	0	0	0	0	0	0	0	0
ENSRNOT00000036416	0	0	0	0	0	0	0	0	0	0	1.9e-05	0
ENSRNOT00000037886	0	0	0	0	0	0	0	0	0	0	0	0
ENSRNOT00000041963	0	0	0	0	0	0	0	0	0	0	0	0
ENSRNOT00000046605	0.008028	0	0.000112	0	0	0	0.27871	0	0	0	0	0
ENSRNOT00000047544	0.117583	2.433942	0	1.467976	0	0	0.027416	5.021558	0.637836	0	0	0
ENSRNOT00000048127	0	0	0	0	0	0	0	0	0.444513	0	0	0
ENSRNOT00000059261	0	0	0	0	0	0	0	0	0	0	0	0
ENSRNOT00000060424	0	0	0	0	0	0	0	0	0	0	0	0
ENSRNOT00000062051	0	0	0	0	0	0	0	0	0.544443	0	0	0
ENSRNOT00000064894	0	0	1.425325	0	0	2.903028	0	1.46417	1.420353	0	2.873203	0
ENSRNOT00000065487	0	0	0	0	0	0	0	0	0	0	0	0
ENSRNOT00000066530	0	0	0	0	0	0	0	0	0	0	0	0
ENSRNOT00000067667	0	0	0	0	0	0	0	0	0	0	0	0
ENSRNOT00000071091	0	0	0	0	0	4.224421	0	0	0	0	0	0
ENSRNOT00000071313	0	0	0	0	0	0	0	0	0	0	0	4.160031
ENSRNOT00000071792	0	0	0	0	0	0	0	0	0	0	0	0
ENSRNOT00000071923	0	0.000355	7.689182	2.061794	0	0	2.034615	0	0	0	3.84068	0
ENSRNOT00000072097	0	0	0	0.393219	0.832393	0	0.470509	0	29.264555	0.81047	15.58634	0
ENSRNOT00000072935	0	0	0	0	0	0	0	0	0	0	0	0
ENSRNOT00000073022	0	0	0	0	0	0	0	0	0	0	0	0
ENSRNOT00000073957	0	0	0	0	0	0	0	0	0	0	0	0
ENSRNOT00000074264	0	0	0	0	0	0	0	0	0	0	0	0
ENSRNOT00000074731	3.466249	0	0	0	0	1.683787	0	0	0	0	0	0
ENSRNOT00000075746	0	0	0	0	0	0	0	0	0	0	0	1.621161
ENSRNOT00000075835	0	0	0	0	0	0	0	0	0	0	0	1.689814
ENSRNOT00000075844	0	0	0	0	0	0	0	0	0	0	0	0
ENSRNOT00000075848	0	0	0	0	0	0	0	0	0	0	0	0
ENSRNOT00000075859	0	0	0	0	0	0	0	0	0	0	0	0
ENSRNOT00000075897	141.163003	137.406144	126.461965	93.579614	91.384994	63.670639	136.706231	129.635037	97.529751	93.889605	125.171535	239.323763
ENSRNOT00000075903	0	0	0	0	0	0	0	0	0	0	0	0
ENSRNOT00000075905	0	0	0	0	0	0	0	0	0	0	0	0
ENSRNOT00000075913	2.592263	0	1.262221	0	0	0	0	0	0	0	0	0
ENSRNOT00000075923	0	0	0	0	0	0	0	0	0	0	0	0
ENSRNOT00000075984	0	0	0	0	0	0	0	0	0	0	0	0
ENSRNOT00000076033	0	0	0	0	0	0	0	0	0	0	0	0
ENSRNOT00000076045	524.301491	657.853778	638.901768	491.650014	529.000789	489.977133	596.569382	607.550285	353.252101	557.563291	514.477501	537.950327
ENSRNOT00000076046	0	0	0	0	9.354542	0	0	0	1.486305	0	0	0
ENSRNOT00000076067	0	0	0	0	0	0	0	0	0	0	0	24.883769
ENSRNOT00000076115	53.784052	86.090108	42.581503	49.896527	30.307143	16.100899	6.394111	15.844068	20.52615	3.261384	60.347119	76.183021
ENSRNOT00000076116	0	0	0	0	0	0	0	0	0	0	0	0
ENSRNOT00000076120	4.114271	11.891636	25.852304	4.038757	7.844159	12.469488	54.612514	11.665009	7.881375	0	7.469335	29.044023
ENSRNOT00000076124	0	0	0	0	0	0	0	0	0	0	0	0
ENSRNOT00000076148	0	0	0	0	0	0	0	0	0	0	0	0
ENSRNOT00000076150	0	1.423356	0	2.819349	1.372042	0	2.80435	1.396861	1.38506	0	1.404879	4.194429
ENSRNOT00000076154	0	0	0	5.592025	1.57804	0.524737	0.501761	0.506896	1.026022	0	1.535095	5.344727
ENSRNOT00000076171	0	0	0	0	0	0	0	0	0	0	0	0
ENSRNOT00000076180	0	0	0	0	0	0	0	0	0	0	0	0
ENSRNOT00000076224	35.869601	25.511578	16.286994	12.919573	8.83259	24.883755	8.346988	4.339257	27.84961	24.893163	36.783955	12.863838
ENSRNOT00000076236	0	0	0	0	0	0	0	0	0	0	0	0
ENSRNOT00000076237	0	0	0	0	0	0	0	0	0	0	0	0
ENSRNOT00000076263	0	0	0	0	0	0	0	0	0	0	0	0
ENSRNOT00000076265	0	0.246775	0	0	0	0	0	0	0	0	0	0
ENSRNOT00000076282	0	0	0	0	0	0	0	0	0	0	0	0
ENSRNOT00000076290	0	0	0	0	0	0	0	0	0	0	0	0
ENSRNOT00000076301	0	0	0	0	0	0	0	0	0	0	0	0
ENSRNOT00000076303	0	0	0	0	0	0	0	0	0	0	0	0
ENSRNOT00000076322	131.305494	56.059899	56.885014	97.590666	42.877754	45.062843	87.642771	102.971861	61.592737	103.687862	148.877114	89.966756
ENSRNOT00000076347	0	0	0	7.045442	0	0	0	0	0	0	0	2.762673
ENSRNOT00000076358	0	2.288372	2.211921	153.78614	284.658552	83.374474	145.489966	11.237501	29.507196	0	41.443011	8.936217
ENSRNOT00000076363	0	0	0	0	0	0	0	0	0	0	0	0
ENSRNOT00000076368	0	0	0	0	0	0	0	0	0	0	0	0
ENSRNOT00000076385	0	0	0	0	0	0	0	0	0	0	0	0.000149
ENSRNOT00000076395	23.748355	15.460814	20.086614	4.12114	9.853798	13.214766	20.415385	17.79076	8.276248	16.332098	15.276783	17.776502
ENSRNOT00000076454	16.297617	7.236481	17.509912	30.796657	3.540179	17.236219	1.797668	24.371213	8.889938	17.720083	10.733714	10.488176
ENSRNOT00000076463	0	0	0	0	0	0	0	0	0	0	0	0
ENSRNOT00000076492	115.880391	95.419411	182.135373	128.377224	158.563888	81.391373	38.225028	95.81948	23.733946	125.723684	129.938915	118.053143
ENSRNOT00000076494	19.584948	18.169163	72.813545	6.825048	46.451958	5.480817	33.834204	2.23992	3.115875	14.767276	37.543218	21.040602
ENSRNOT00000076498	0	0	0	0	0	0	0	0	0	0	0	1.894958
ENSRNOT00000076500	0	0	0	0	0	0	0	0	0	0	0	0
ENSRNOT00000076509	0	24.716785	17.327584	0.007688	32.633413	0.049803	76.363608	46.369807	0.000202	6.685826	8.92325	27.368375
ENSRNOT00000076517	0	0	0	0	0	0	0	0	0	0	0	0
ENSRNOT00000076523	0	0	0	0	0	0	0	0	0	0	0	0
ENSRNOT00000076524	0	0	0	0	0	0	0	0	0	0	0	0
ENSRNOT00000076561	2.346226	1.984173	1.6e-05	0	78.877165	33.073975	0	2e-06	48.791283	0.005408	0	0
ENSRNOT00000076566	0	0	0	0	0	0	0	0	0	0	0	0
ENSRNOT00000076576	0	0	0	0	0	0	0	0	0	0	0	0
ENSRNOT00000076586	2.53186	0	0	2.498698	0	10.089195	7.635863	2.572556	20.351446	0	0	34.718281
ENSRNOT00000076600	0	1.355815	0	1.594508	1.467499	0	0	0	0	1.358079	0	2.7373
ENSRNOT00000076603	312.538807	422.485792	468.803732	167.776882	226.082892	124.623223	156.614626	166.223364	375.751372	322.035035	574.154058	380.964492
ENSRNOT00000076605	0	0	0	0	0	0	0	0	0	0	0	0
ENSRNOT00000076615	0	0	0	0	0	0	0	0	0	0	0	0
ENSRNOT00000076632	0	0	0	0	0	0	0	0	0	0	0	0
ENSRNOT00000076638	0	0	0	0	0	0	0	0	0	0	0	0
ENSRNOT00000076663	0	0	0	0	0	0	0	0	0	0	0	0
ENSRNOT00000076677	0	0	0	5.305869	3.997196	2.587626	9.119633	0	3.937878	2.56451	1.303885	0
ENSRNOT00000076715	0	0	1.2e-05	0	2e-06	0	0	7e-06	0	0	0	0
ENSRNOT00000076718	0	0	0	0	4.133406	0	0	0	0	0	1.931285	0
ENSRNOT00000076719	0	0	0	0	0	0	0	0	0	0	0	0
ENSRNOT00000076744	0	0	0	0	0	0	0	0	0	0	0	0
ENSRNOT00000076759	1.395284	6.726357	0	0	1.318887	4.152882	2.710698	1.35821	1.369303	0	0	1.377128
ENSRNOT00000076767	0	0	0	0	0	0	0	0	0	0	0	0
ENSRNOT00000076778	12.286374	14.734922	13.044198	4.346832	6.804047	9.420533	17.098309	12.712746	1.89286	5.698914	11.620464	7.707712
ENSRNOT00000076835	84.502508	102.525701	119.625236	48.374055	39.346839	60.691558	51.778454	84.094255	48.832306	70.322303	81.887522	74.269278
ENSRNOT00000076838	26.04465	24.08378	29.142364	26.969615	25.409614	23.038304	24.27524	40.287008	25.625921	12.43313	17.501717	30.202135
ENSRNOT00000076843	0	5.421731	0	2.646523	1.320483	4.145582	3.99651	0	6.097271	3.005085	5.421734	32.785374
ENSRNOT00000076845	0	0	0	0	0	0	0	0	0	0	0	0
ENSRNOT00000076847	5.016392	13.00649	0	18.034178	48.232869	65.850092	54.746133	18.132237	44.297303	20.334028	17.948214	142.855617
ENSRNOT00000076853	0	0	0	0	0	0	0	0	0	0	0	0
ENSRNOT00000076861	0	0	0	0	0	0	0	0	0	0	0	0
ENSRNOT00000076867	0	0	0	0	0	3.5e-05	0	0	0	0	0	0
ENSRNOT00000076871	0	0	0	0	0	0	0	0	0	0	0	59.756927
ENSRNOT00000076888	3.233589	15.151425	0.206217	35.222752	7.946408	2.643038	18.685709	7.657739	26.936187	2.921238	25.525276	108.221064
ENSRNOT00000076902	0	0	0	0	0	0	0	0	0	0	0	0
ENSRNOT00000076905	0	0	0	0	0	0	0	0	0	0	0	0
ENSRNOT00000076920	0	0	0	0	0	0	0	0	0	0	0	4.431167
ENSRNOT00000076934	0	0	0	0	0	0	0	0	0	0	0	0
ENSRNOT00000076937	0	0	0	0	0	0	0	0	0	0	0	0
ENSRNOT00000076968	0	0	0	0	0	0	0	0	0	0	0	0
ENSRNOT00000076984	0	0	0	0	0	0	0	0	0	0	0	0
ENSRNOT00000077029	4.066323	1.967142	11.191866	0	1.989653	3.856387	0	5.944172	0	1.883437	0	1.918028
ENSRNOT00000077061	0	0	0	0	0	0	0	0	0	4.830812	0	0
ENSRNOT00000077064	122.425463	88.128763	143.623848	51.464157	65.531972	53.388188	88.063851	110.927085	71.616711	152.829641	77.487382	101.719485
ENSRNOT00000077075	0	0	0	0	0	2.955338	0	0	0	0	0	0
ENSRNOT00000077076	0	0	0	0	0	0	0	0	0	0	0	0
ENSRNOT00000077077	0	0	0	2.870228	0	0	0	0	2.651667	2.652598	0	5.44764
ENSRNOT00000077084	0	0	0	1.631081	0	0	0	0	0	0	0.768078	1.843552
ENSRNOT00000077086	0	2.691773	1.458911	7.5e-05	2.023838	1.632952	7.751556	1.359607	6.462455	0.489291	12.616086	2.889182
ENSRNOT00000077088	0	0	0	0	0	0	0	0	0	0	0	0
ENSRNOT00000077089	0	0	0	0	0	0	0	0	0	0	0	0
ENSRNOT00000077090	0	0	0	0	0	0	0	0	0	0	0.745063	0
ENSRNOT00000077093	0	0	0	0	0	0	0	0	0	0	0	0
ENSRNOT00000077095	0	0	0	0	1.312561	0.649551	1.302087	0	0	0	0	0
ENSRNOT00000077098	40.115556	44.064097	20.954499	64.700452	129.732831	95.406317	54.90253	81.561748	85.114956	48.185568	119.191005	35.885865
ENSRNOT00000077102	0	0	0	0	0	0	0	0	0	0	0	0
ENSRNOT00000077103	0	8.059673	0	0	0	0	0	0	0	0	0	0
ENSRNOT00000077112	118.114758	74.901508	66.602019	82.786642	18.885374	52.116743	73.508122	45.087623	43.001215	125.218082	141.053928	136.987035
ENSRNOT00000077121	0	0	0	0	0	0	0	0	0	0	0	0
ENSRNOT00000077123	0	0	0	0	0	0	0	0	0	0	0	0
ENSRNOT00000077124	0	0	0	0	0	0	1e-06	0	0	0	0	0
ENSRNOT00000077128	0	0	0	0	0	0	0	0	0	0	0	0
ENSRNOT00000077131	0	0	0	0	0	0	0	0	0	0	0	0
ENSRNOT00000077132	92.82976	16.970304	59.769897	6.582242	0	18.031825	55.880335	58.954651	11.954909	16.730339	42.181087	16.086005
ENSRNOT00000077138	10.527621	12.495414	4.625052	26.335236	18.10306	43.333918	72.827736	3.160377	3.119731	8.082963	25.584478	1.56173
ENSRNOT00000077139	0	0	0	0	0	0	0	0	0	0	0	0
ENSRNOT00000077144	0	0	0	0	0	0	0	0	0	0	0	0
ENSRNOT00000077149	1.817256	0	0	0	0	0	0	0	0	1.766513	0	0
ENSRNOT00000077150	0	0	0	0	0	0	0	0	0	0	0	0
ENSRNOT00000077151	8.279963	0	1.351806	2.775471	1.350742	2.706291	0	0	1.358168	0	1.378213	2.713421
ENSRNOT00000077159	0	0	0	0	0	0	0	0	0	0	0	0
ENSRNOT00000077173	0	0	0	0	0	0	0	0	0	0	0	0
ENSRNOT00000077174	1313.61402	1353.572026	1118.070063	834.645345	515.873184	853.671229	498.06056	519.269293	424.988766	1005.211997	599.083088	803.798938
ENSRNOT00000077179	0	0	0	0	0	0	0	0	0	0	0	0
ENSRNOT00000077181	0	0	0	0	0	0	0	0	0	0	0	0
ENSRNOT00000077182	0	0	0	0	0	0	0	0	0	0	0	0
ENSRNOT00000077184	0	0	0	0	0	0	0	0	0	0	0	0
ENSRNOT00000077192	6.926461	2.855494	4.837937	1.051284	5.251671	0.984843	5.764998	3.892764	0.969804	9.858667	0.988606	3.866458
ENSRNOT00000077198	0	0	0	0	2.442122	0.824079	0	0	0	0	0	0
ENSRNOT00000077204	0	0	0	0	0	2.772435	2.553743	0	5.219718	0	0	2.644497
ENSRNOT00000077210	0	0	0	0	0	0	0	0	0	0	0	0
ENSRNOT00000077214	0	0	0	0	0	0	0.967801	0	0	0	2.926122	0
ENSRNOT00000077223	0	0	0	0	0	0	0	0	0	0	0	0
ENSRNOT00000077224	0	0	0	0	0	0	0	0	0	0	0	0
ENSRNOT00000077229	0	0	1.923634	0	0	0	0	0	0	0	0	0
ENSRNOT00000077232	0	0	0	0	0	0	0	0	0	0	0	0
ENSRNOT00000077235	0	0	0	0	0	0	0	0	0	0	0	0
ENSRNOT00000077237	0	0	0	0	0	0	0	0	0	0	0	0
ENSRNOT00000077239	0	0	0	0	0	0	0	0	0	0	0	0
ENSRNOT00000077240	0	0	0	0	0	0	0	0	0	0	0	0
ENSRNOT00000077249	0	0	0	0	1.101232	0	0	0	0	0	0	2.106829
ENSRNOT00000077252	0	0	0	0	0	0	0	0	0	0	0	0
ENSRNOT00000077263	0	0	0	0	0	0	0	0	0	3.154344	3.128518	0
ENSRNOT00000077264	0	0	0	0	0	0	0	0	0	0	0	0
ENSRNOT00000077266	2.716164	3.128563	2.07831	8.309866	2.14321	8.114473	9.421604	0.954728	6.242336	5.170439	2.784862	3.07086
ENSRNOT00000077277	0	0	0	0	0	1.192215	0	0	1.150815	0	1.164112	1.173698
ENSRNOT00000077288	0	0	0	0	0	0	0	0	0	0	0	0
ENSRNOT00000077292	0.000209	2.613756	1.297302	4.059421	0	5.352405	0	0	2.589845	0	0	1.327566
ENSRNOT00000077294	18.538489	33.274352	56.716587	5.944939	26.640548	7.967364	9.681228	9.342027	11.51309	24.335285	22.333246	11.262256
ENSRNOT00000077298	0	0	0	0	0	0	0	0	1.036084	1.027419	0.003243	0
ENSRNOT00000077309	304.476984	251.724838	305.224867	134.007866	130.244255	171.943361	391.08412	212.270885	152.140233	279.972946	301.666766	315.161578
ENSRNOT00000077312	0	0	0	1.342085	0	0	1.358467	0	0	0	0	0
ENSRNOT00000077315	0	0	0	0	0	0	0	0	0	0	0	0
ENSRNOT00000077316	0.58758	2e-06	0	0	0	0	0	0	1.210574	0	0	0
ENSRNOT00000077319	0	0	0	12.544221	2.135935	0	0	0	0	1.025374	5.202038	0
ENSRNOT00000077323	6.605556	15.163785	5.978564	4.187913	4.002203	18.454988	14.138961	11.707093	29.635899	25.685501	9.580941	4.429533
ENSRNOT00000077335	0	0	0	0	0	0	0	0	0	0	0	0
ENSRNOT00000077346	0	0	0	0	2.814022	0	0	0	0	0	0	0
ENSRNOT00000077348	0	0	0	0	0	0	0	0	0	0	0	0
ENSRNOT00000077352	0	0	0	1.746702	0	1.653878	3.502815	3.426163	6.854203	0	0	5.103546
ENSRNOT00000077355	1.887385	9.44134	0	1.206775	3.974583	3.681063	2.444033	34.375765	1.218483	10.092485	3.740382	2.44243
ENSRNOT00000077366	0	0	0	0	0	0	0	0	0	0	0	0
ENSRNOT00000077376	0	0	0	0	0	1.10885	0	0	0	0	0	0
ENSRNOT00000077379	0	0	0	0	0	0	0	0	0	0	0	0
ENSRNOT00000077381	4.244995	3.234295	2.525111	87.316258	70.208571	16.578799	83.003089	4.132816	32.823664	40.349543	131.715249	74.700903
ENSRNOT00000077387	48.264794	64.643671	68.651823	55.744758	33.982867	83.545278	59.443739	54.787091	53.631004	102.979104	46.150726	70.475988
ENSRNOT00000077392	0	1.288762	0	0	0	0	0	0	0	0	0	0
ENSRNOT00000077394	0	0	0	0	0	0	0	0	0	0	0	1.534704
ENSRNOT00000077399	0	0	0	0	0	0	0	0	0	0	0	0
ENSRNOT00000077404	13.412198	6.110536	11.736161	41.869054	2.83687	12.001865	25.396524	8.102281	32.365225	12.98677	38.344192	55.977275
ENSRNOT00000077413	0	0	0	0	0	0	0	0	0	0	0	0
ENSRNOT00000077422	2.70005	4.175773	2.749609	4.028823	1.25608	4.089656	0	1.407292	1.373921	0	1.375112	2.710263
ENSRNOT00000077424	0	0	0	0	0	0	0	0	0	0	0	0
ENSRNOT00000077426	0	0	0	0	0	0	0	0	0	0	0	0
ENSRNOT00000077449	0	0	0	0	0	0	0	0	3.622378	0	0	0
ENSRNOT00000077467	0	0	0	0	0	0	0	0	0	0	0	0
ENSRNOT00000077476	0	0	0	0	0	0	0	0	0	0	0	0
ENSRNOT00000077485	0	0	0	0	0	0	0	0	0	0	0	0
ENSRNOT00000077494	0	0	0	0	0	0	0	0	0	0	0	0
ENSRNOT00000077497	0	0	0	0	0	0	0	0	0	0	0	0
ENSRNOT00000077499	0	0	0	0	0	0	0	0	0	0	0	0
ENSRNOT00000077506	0	0	0	0	0	0	0	0	0	0	0	0
ENSRNOT00000077509	0	0	0	0	1.095885	0	0	0	0	0	2.150022	0
ENSRNOT00000077519	0	0	0	0	0	0	0	0	0	0	0	0
ENSRNOT00000077531	0	0	0	0	0	0	0	0	0	0	2.377809	0
ENSRNOT00000077533	0	0	0	0	0	0	0	0	0	0	0	0
ENSRNOT00000077545	0	0	0	0	0	0	0	0	0	0	0	0
ENSRNOT00000077548	0	0	0	0	0	0	0	0	0	0	0	0
ENSRNOT00000077550	0	0	0	4.431304	1.850619	2.045162	0.159264	4.296349	0	2.051959	0	0.938588
ENSRNOT00000077552	0	0	0	0	0	0	0	0	0	0	1.640346	0
ENSRNOT00000077556	0	0	0	0	0	0	0	0	0	0	0	0
ENSRNOT00000077565	0	0	0	0	0	0	0	0	0	0	0	0
ENSRNOT00000077575	172.659986	200.340194	191.663315	93.088134	100.787289	150.385202	122.971369	185.601071	108.111432	227.060953	196.765647	163.71385
ENSRNOT00000077586	0	0	0	0	0	5.502506	0	0	0	0	3.231904	2.210153
ENSRNOT00000077589	1.090023	0	0	0	0	0	0	0	0	3.156356	0	0
ENSRNOT00000077590	0	0	0	0	0	0	0	0	0	0	0	0
ENSRNOT00000077595	0	0	0	0	0	0	0	0	0	0	0	0
ENSRNOT00000077599	0	0	0	0	0	0	0	0	0	0	0	0
ENSRNOT00000077611	0	0	0	0	0	0	0	0	0	0	0	0
ENSRNOT00000077614	1.24199	0	4.765919	4.899169	7.441195	2.378223	0	0	0	3.570511	1.19067	2.371482
ENSRNOT00000077618	15.447233	64.96288	40.986344	0	19.310045	4.231737	14.717005	17.921393	29.451957	50.906045	23.195499	51.075899
ENSRNOT00000077631	63.392827	10.598739	19.991082	11.375315	26.878257	13.733763	19.288669	11.874615	5.245625	18.54187	64.990468	12.496106
ENSRNOT00000077644	0	0	0	0	0	0	0	0	0	0	0	0
ENSRNOT00000077647	0	0	0	0	0	0	0	0	0	0	0	0
ENSRNOT00000077648	0	0	0	0	0	0	0	0	0	0	0	0
ENSRNOT00000077658	0	0	0	0	0	0	0	0	0	0	0	0
ENSRNOT00000077675	0	5.677165	0	0.025782	0	0	0	0.054323	0	0	0	0
ENSRNOT00000077676	0	0	0	0	1.394118	0	0	0	0	0	0	0
ENSRNOT00000077683	0	0	0	0	0	0	2.739154	0	0	0	0	0
ENSRNOT00000077685	0	0	0	0	0	0	0	0	0	0	0	0
ENSRNOT00000077688	0	0	0	0	0	0	0	0	0	0	0	0
ENSRNOT00000077692	7.656827	0	0	0	0	0	0	0	0	0	0	0
ENSRNOT00000077693	0	0	0	0	0	0	0	0	0	0	0	0
ENSRNOT00000077704	0	0	0	0	0	0	0	0	0	0	0	0
ENSRNOT00000077705	0	0.551677	0.053833	0.488563	0	0	0	0	4.821099	0	0	3.971852
ENSRNOT00000077712	0	0	0	3.777624	0	1.257832	3.784234	0	0	0	3.767389	5.005071
ENSRNOT00000077721	0	0	0	0	0	0	0	0	0	0	0	0
ENSRNOT00000077722	0	0	0	0	0	0	0	0	0	0	0	0
ENSRNOT00000077723	0	0	0	0	0	0	0	0	0	0	0	0
ENSRNOT00000077728	0	0	0	0	0	0	0	0	0	0	0	0
ENSRNOT00000077734	0	0	0	0	0	0	0	0	0	0	0	0
ENSRNOT00000077735	0	1.26223	0	5.241106	2.612664	3.693695	1.236773	2.509774	9.841711	0	3.78614	4.929769
ENSRNOT00000077737	0	0	0	0	0	0	0	0	0	0	0	0
ENSRNOT00000077759	0	0	0	0	0	0	2.118816	0	0	0	0	0
ENSRNOT00000077766	0	0	0	0	0	0	0	0	0	0	0	0
ENSRNOT00000077775	0	0	0	0	0	0	0	0	0	0	0	0
ENSRNOT00000077777	0	0	0	0	0	0	0	0	0	0	0	0
ENSRNOT00000077785	47.691054	44.769533	18.043477	16.804933	38.462005	28.951307	33.695278	22.24355	20.376076	31.496839	43.797552	33.885277
ENSRNOT00000077787	117.922128	91.230706	37.610169	166.400085	60.045741	105.009657	73.168854	158.151396	60.676846	158.794019	101.014022	72.799447
ENSRNOT00000077794	1137.864968	1151.723703	1219.004933	607.662658	550.079994	840.432773	1094.992289	1071.254788	857.499482	889.485064	1194.787778	1169.795829
ENSRNOT00000077796	0	0	0	0	0	0	0	0	0	0	0	0
ENSRNOT00000077802	0	0	0	0	0	0	0	0	0	0	0	0
ENSRNOT00000077804	5.346361	10.9329	5.773986	3.312564	1.127388	14.184523	5.79635	1.223014	8.311404	9.443036	10.761238	17.344862
ENSRNOT00000077806	10.156189	21.365788	7.874544	5.545912	10.025997	9.782445	13.231366	11.132571	11.672061	16.510663	11.543244	18.441255
ENSRNOT00000077813	0	0	0	0	0	0	0	0	0	0	0	0
ENSRNOT00000077816	0	0	0	0	0	0	0	0	0	0	0	0
ENSRNOT00000077817	0	0	0	0	0	0	0	0	0	0	0	0
ENSRNOT00000077822	0	0	0	0	0	0	0	0	0	0	0	0
ENSRNOT00000077829	0	0	0	0	0	0	0	0	1.792662	0	0	1.754628
ENSRNOT00000077833	0	0	0	2.696329	0	0	0	0	0	0	0	0
ENSRNOT00000077835	0	0	0	0	0	0	0	0	0	0	0	0
ENSRNOT00000077836	3.7e-05	0	14.956289	0	5.85948	12.860767	1e-06	0	0	1.4e-05	0	13.500411
ENSRNOT00000077838	0	0	0	0	5.465473	2.732824	0.903646	0	0	0	5.381829	8.041682
ENSRNOT00000077842	0	0	0	0	0	0	0	0	0	0	0	0
ENSRNOT00000077850	0	0.512816	0	0	0.519317	0	0	0	0	0	0	1.520334
ENSRNOT00000077851	0	0	0	0	0	0	0	0	0	0	0	0
ENSRNOT00000077852	0	0	0	0	0	0	0	0	0	0	0	0
ENSRNOT00000077855	0	0	0	0	0	0	0	0	0	0	0	0
ENSRNOT00000077862	0	0	0	0	0	0	0	0	0	0	0	0
ENSRNOT00000077867	0	0	0	0	0	3.9273	1.901156	0	0	1.888388	1.893733	122.729934
ENSRNOT00000077876	200.814251	194.720008	275.818658	205.765669	137.993676	299.670006	323.012893	199.32295	180.677114	267.561907	179.572307	192.801714
ENSRNOT00000077879	0	0	0	0	0	0	0	0	0	0	0	0
ENSRNOT00000077887	0	0	0	0	0	0	0	0	0	0	0	0
ENSRNOT00000077893	0	0	0	0	0	0	0	0	0	0	0	0
ENSRNOT00000077896	0	0	0	0	0	0	1.133853	0	0	0	0	0
ENSRNOT00000077902	0	0	0	0	0	0	0	0	0	0	0	0
ENSRNOT00000077906	0	0	0	0	0	0	0	0	0	0	0	0
ENSRNOT00000077914	0	0	0	0	0	0	0	0	0	0	0	0
ENSRNOT00000077915	0	0	0	0	0	0	0	0	0	0	0	0
ENSRNOT00000077916	0	1.062511	0	1.057202	0	0	0	0	0	0	0	1.076192
ENSRNOT00000077919	0	0	0	0	0	0	0	0	0	0	0	0
ENSRNOT00000077925	0	0	0	0	0	0	0	0	0	0	0	0
ENSRNOT00000077932	0	0	0	0	0	0	0	0	0	0	0	0
ENSRNOT00000077934	0	0	0	0	0	0	0	0	0	0	0	0
ENSRNOT00000077944	0	0	0	0	0	0	0	0	0	0	0	0
ENSRNOT00000077945	0	0	0	0	0	0	0	0	0	0	0	0
ENSRNOT00000077957	0	0	0	0	0	0	0	0	0	0	0	0
ENSRNOT00000077965	0	0	0	0	0	0	0	0	0	0	0	0
ENSRNOT00000077969	0	0	0	0	0	0	0	0	0	0	0	0
ENSRNOT00000077982	0	0	0	0	0	0	0	0	0	0	0	0
ENSRNOT00000077989	0	0	0	0	0	0	0	0	0	0	0	0
ENSRNOT00000077997	0	0	0	0	0	0	0	0	0	0	0	0
ENSRNOT00000078015	0	0	0	0	0	0	0	0	0	0	0	0
ENSRNOT00000078019	208.225881	146.314853	124.995076	144.909255	95.213391	184.518484	197.758586	160.69652	189.089829	387.315811	273.041213	213.973751
ENSRNOT00000078024	0	0	0	0	0	0	0	0	0	0	0	0
ENSRNOT00000078027	0	2.46841	0	0	2e-06	0	1.710174	0	1.663748	1.666897	2.531436	4.156501
ENSRNOT00000078040	0	0	0	0	0	1.285682	0	0	0	2.551855	0	0
ENSRNOT00000078043	0	0	0	0	0	1.023203	0	0	0	0	0	0
ENSRNOT00000078049	0	0	0	0	0	0	0	0	0	0	0	0
ENSRNOT00000078056	0	0	0	0	0	0	0	0	0	0	0	0
ENSRNOT00000078057	0	0	0	0	0	0	0	0	0	0	0	0
ENSRNOT00000078065	0	6.048686	1.172757	1.254893	0	2.484505	0	0	1.179174	2.423956	2.40732	1.217093
ENSRNOT00000078079	0	0	0	0	0	0	0	0	0	0	0	0
ENSRNOT00000078083	0	0	0	0	0	0	0	0	0	0	0	0
ENSRNOT00000078087	0	0	0	0	0	0	0	0	0	0	0	0
ENSRNOT00000078088	4.622847	0	1.609857	1.729198	0	1.64699	0	0	0	8.082034	1.610968	1.619407
ENSRNOT00000078089	2.255198	0	0	0	0	0	0	2.145742	0	2.064733	0	0
ENSRNOT00000078105	0	0	0	0	0	0	0	0	0	0	0	0
ENSRNOT00000078112	0	0	0	0	0	0	0	0	0	0	0	0
ENSRNOT00000078119	0	0	0	0	0	0	0	0	0	0	0	0
ENSRNOT00000078120	0	0	0	0	0	0	0	0	0	0	0	0
ENSRNOT00000078124	0	0	0	0	0	0	0	0	0	0	0	0
ENSRNOT00000078130	6.127245	11.025875	0	11.523647	3.843635	3.763027	0	3.700297	0	5.080347	5.449679	0
ENSRNOT00000078133	0	0	0	0	0	0	0	0	0	0	0	0
ENSRNOT00000078138	0	0	0	0	0	0	0	0	0	0	0	0
ENSRNOT00000078139	0	0	0	0	0	0	0	0	0	0	0	0
ENSRNOT00000078143	0	0	0	0	0	0	0	0	0	0	0	0
ENSRNOT00000078149	0	0	0	0	0	0	0	0	0	0	3.788922	0
ENSRNOT00000078151	0	0	0	0	0	0	0	0	0	0	0	0
ENSRNOT00000078154	0	0	0	0	0	0	0	0	0	0	0	0
ENSRNOT00000078167	0	0	0	0	0	0	0	0	0	0	0	0
ENSRNOT00000078172	0	0	2.967692	0	0	0	0	0	0	0	5.874409	0
ENSRNOT00000078177	0	0	0	0	0	0	0	0	0	0	0	0
ENSRNOT00000078178	8.688134	8.458084	0	6.005009	14.994263	2.833261	11.626762	17.350018	2.94364	19.677141	22.168969	28.682364
ENSRNOT00000078183	49.073254	57.16494	74.817223	28.502852	75.351586	68.71114	22.573757	55.927823	63.58698	90.608079	98.923991	104.353566
ENSRNOT00000078188	0	0	0	0	0	0	0	0	0	0	0	0
ENSRNOT00000078191	0	0	0	0	0	0	0	0	0	0	0	0
ENSRNOT00000078197	0	0.689171	0	0	0.677926	0.671337	0.692988	0	0	0	0	0
ENSRNOT00000078199	0	0	0	0	0	0	0	0	0	0	0	4.051718
ENSRNOT00000078200	0	0	0	0	0	0	0	0	0	0	0	0
ENSRNOT00000078201	0	0	0	0	0	0	0	0	0	0	0	0
ENSRNOT00000078204	0	0	0	0	0	0	0	0	0	0	0	0
ENSRNOT00000078205	5.780183	2.825094	3.955306	19.838046	7.486654	17.873723	30.096919	1.370841	9.550279	2.4e-05	2.721279	1.386527
ENSRNOT00000078208	0	0	0	0	0	0	0	0	0	0	0	0
ENSRNOT00000078209	0	0	0	0	0	0	0	0	0	0	0	0
ENSRNOT00000078223	0	0	1.088213	0	0	0	0	1.149918	0	0	0	0
ENSRNOT00000078224	0	0	0	0	0	0	0	0	0	0	0	0
ENSRNOT00000078230	0	0	0	0	0	0	0	0	0	0	0	0
ENSRNOT00000078247	0	0	0	0	0	0	0	0	0	0	0	0
ENSRNOT00000078256	0	0	0	0	0	0	0	0	0	0	0	0
ENSRNOT00000078257	0	0	0	0	0	0	0	0	0	0	0	0
ENSRNOT00000078262	0	0	0	0	0	0	0	0	0	0	0	0
ENSRNOT00000078268	0	0	0	0	0	0	0	0	0	0	0	0
ENSRNOT00000078276	0	0	0	0	0	0	0	0	0	0	0	0
ENSRNOT00000078281	0	1.659664	3.199127	0	0	0.000725	0	1.615648	0	1.637124	0.227655	35.843323
ENSRNOT00000078292	0	0	0	0	0	0	0	0	0	0	0	0
ENSRNOT00000078294	0	0	0	0	0	0	0	0	0	0	0	0
ENSRNOT00000078296	0	0	0	0	0	0	0	0	0	0	0	0
ENSRNOT00000078297	0	0	3.103097	0	0	0	0	6.181028	0	0.715916	0	1.566374
ENSRNOT00000078305	0	0	0	0	0	0	0	0	0	0	0	0
ENSRNOT00000078313	0	0	0	0	0	0	0	0	0	0	0	0
ENSRNOT00000078314	0	0	0	0	0	0	0	0	0	0	0	0
ENSRNOT00000078319	7.198515	13.857795	1.11758	11.095099	6.197136	28.746962	12.692055	14.711209	4.531539	3.390716	13.70838	34.309056
ENSRNOT00000078325	0	0	0	0	0	0	0	0	0	0	0	0
ENSRNOT00000078330	120.807772	144.597943	67.255812	68.755063	83.374925	239.431933	68.612733	185.411503	56.749668	122.374513	147.038165	101.569201
ENSRNOT00000078332	0	0	0	0	0	0	0	0	0	0	0	0
ENSRNOT00000078344	0	0	0	0	0	0	0	0	0	0	0	0
ENSRNOT00000078346	0	0	0	0	1.648244	0	0	0	0	0	1.61688	0
ENSRNOT00000078356	1.39247	5.50044	1.347296	5.671041	2.851147	8.315589	2.750686	5.615466	2.742147	4.102847	1.334811	6.78233
ENSRNOT00000078358	0	0	0	0	0	0	0	0	0	0	0	0
ENSRNOT00000078360	0	0	0	0	0	0	0	0	0	0	0	0
ENSRNOT00000078361	0	0.813051	0	0	1.678454	0	0	0	0	0	0	0
ENSRNOT00000078364	0	0	0	0	0	0	0	0	0	0	0	0
ENSRNOT00000078370	0	0	0	0.003795	0	0	0	0	2e-06	0	1.048525	0
ENSRNOT00000078374	0	0	0	0	0	0	0	0	0	0	0	0
ENSRNOT00000078384	0	0	0	0	0	0	0	0	0	0	0	0
ENSRNOT00000078386	0	0	0	0	0	0	0	0	0	0	0	0
ENSRNOT00000078400	1.127438	19.639511	26.216967	21.230804	23.536542	39.625616	19.123442	20.867279	30.67099	19.450451	8.526653	66.791726
ENSRNOT00000078407	0	0	0	0	0	0	0	0	0	0	0	0
ENSRNOT00000078408	0	0	0	0	0	0	0	0	0	0	0	0
ENSRNOT00000078414	0	0	0	0	0	0	0	0	0	0	0	0
ENSRNOT00000078417	4.412176	14.085403	0	0	0	0	8.960687	4.819682	0	0	0	13.616614
ENSRNOT00000078418	0	0	0	0	0	0	0	0	0	0	0	0
ENSRNOT00000078431	0	0	0	2.9e-05	0	0	0	0	0	0	0.000126	0
ENSRNOT00000078433	0	0	0	0	0	0	0	0	1.856376	0	0	0
ENSRNOT00000078437	0	0.338599	0	0	0.000599	0	0.216825	0	0	0	0.000169	0
ENSRNOT00000078455	0	0	0	0	0	0	0	0	0	0	0	0
ENSRNOT00000078461	0	0	0	0	0	0	0	0	0	0	0	0
ENSRNOT00000078468	0	3.439292	0	0	0	0	0	1.914142	0	0	0	5.228532
ENSRNOT00000078470	0	0	0	0	0	0	0	0	0	0	0	0
ENSRNOT00000078476	0	0	0	0	0	0	0	0	0	0	0	0
ENSRNOT00000078479	0	0	0	0	0	0	0	0	0	0	0	0
ENSRNOT00000078481	0	0	0	0	0	0	0	0	0	0	0	0
ENSRNOT00000078486	0	0	0	3e-05	0	0	0.011254	0	0	0.000373	0.132422	0
ENSRNOT00000078489	0	0	0	0	0	0	0	0	0	0	0	0
ENSRNOT00000078491	0	0	0	0	0	0	0	0	0	0	0	0
ENSRNOT00000078493	17.129207	8.101332	16.725938	16.541093	19.263043	9.289175	13.225041	7.671614	7.789178	13.808144	27.401258	7.377854
ENSRNOT00000078497	0	0	0.903108	0	0	0	0	0	0	0	1.795043	0.895511
ENSRNOT00000078499	0	0	0	0	0	0	0	0	0	0	0	0
ENSRNOT00000078509	0	12.125011	0	1.666588	0	0	0	0	0	0	0	15.52652
ENSRNOT00000078517	0	0	0	0	0	0	0	0	0	0	0	0
ENSRNOT00000078520	2.823343	4.416173	0	1.507412	7.289603	18.787422	0	0	1.463352	4.315368	1.452025	1.463691
ENSRNOT00000078522	0	0	0	0	0	0	0	0	0	0	0	0
ENSRNOT00000078536	0	0	0	0	0	0	0	0	0	0	0	0
ENSRNOT00000078550	0	0	0	0	0	0	0	0	0	0	0	0
ENSRNOT00000078551	0	0	0	0	0	0	0	0	0	0	0	0
ENSRNOT00000078552	0	0	0	0	0	0	0	0	0	0	0	0
ENSRNOT00000078560	0	0	0	0	0	0	0	0	0	0	0	0
ENSRNOT00000078563	0	0	0	0	0	0	0	0	0	0	0	0
ENSRNOT00000078565	0	0	0	0	0	0	0	0	0	0	0	0
ENSRNOT00000078567	13.901718	35.184675	11.182767	0	1.670413	5.145658	11.445695	3.244023	0	5.719695	3.282524	14.476747
ENSRNOT00000078569	1.195588	3.473359	0	0	3.517542	5.581984	1.152009	0	2.264429	4.465429	0	0
ENSRNOT00000078574	0	0	0	0	0	0	0	0	0	0	0	2.986379
ENSRNOT00000078592	0	0	0	0	0	0	0	12.863576	0	0	0	0
ENSRNOT00000078596	4.57169	18.721535	14.945166	6.827779	4.535031	7.231942	8.023977	5.990191	1.160674	4.712363	4.650883	4.729432
ENSRNOT00000078597	3.371399	3.260614	13.694863	7.956336	2.270329	5.435759	6.48854	4.33877	2.157552	7.575521	2.150024	2.147203
ENSRNOT00000078601	0	1.495702	0	0	0	0	0	0	0	0	0	2.692402
ENSRNOT00000078602	0	0	0	0	0	0	0	0	0	0	0	0
ENSRNOT00000078623	0	0	0	0	0	0	0	0	0	0	0	0
ENSRNOT00000078626	0	0	0	0	0	0	0	0	0	0	2.257179	0
ENSRNOT00000078629	0	0	0	0	0	0	0	0	0	0	0	0
ENSRNOT00000078630	0	0	0	0	0	0	0	0	0	0	0	0
ENSRNOT00000078631	0	0	0	0	0	0	0	0	0	0	0	0
ENSRNOT00000078632	0	0	0	0	0	0	0	0	0	0	0	0
ENSRNOT00000078651	0	0	0.346355	0	1.309827	0	0	0.347672	0	0	0	1.5e-05
ENSRNOT00000078652	0	0	0	0	0	0	0	0	0	0	0	0
ENSRNOT00000078681	0	0	0	0	0	0	0	0	0	0	0	0
ENSRNOT00000078684	0	0	0	0	0	0	0	0	0	0	0	0
ENSRNOT00000078686	0	0	0	0	0	0	0	0	0	0	0	0
ENSRNOT00000078696	0	0	0	0	0	0	0	0	0	0	0	0
ENSRNOT00000078700	0	0	0	0	0	0	0	0	0	0	0	0
ENSRNOT00000078708	0	0	0	0	0	0	0	0	0	0	0	0
ENSRNOT00000078709	0	0	0	0	0	0	0	0	0	0	0	0
ENSRNOT00000078712	0	0	0	0	0	0	0	0	0	0	0	0
ENSRNOT00000078713	0	0	0	0	0	0	0	0	0	0	0	0
ENSRNOT00000078715	0	0	0	0	0	0	0	0	0	0	0	0
ENSRNOT00000078717	0	0	0	0	0	0	0	0	0	0	0	0
ENSRNOT00000078727	5.107452	18.889775	5.079862	0	7.766175	1.252075	45.423792	7.093434	77.096552	25.891984	1.308895	84.653321
ENSRNOT00000078729	0	0	0	0	0	0	0	0	0	0	0	0
ENSRNOT00000078748	451.188592	275.803962	463.242804	50.892897	166.783793	372.238045	0.00123	534.640288	247.77334	102.004243	403.530523	51.965729
ENSRNOT00000078751	13.24423	11.042779	13.196569	20.397598	3.586854	13.354295	18.372693	31.651845	13.457885	11.206688	22.983106	22.727869
ENSRNOT00000078753	0	0	0	0	0	0	0	0	0	0	0	0
ENSRNOT00000078755	0	0	0	1.648825	0	0	0	1.561399	3.135803	0	0	0
ENSRNOT00000078756	44.188295	42.647615	28.695808	26.852187	11.057509	21.739422	15.845264	30.734032	23.162843	29.123936	21.540769	23.780863
ENSRNOT00000078766	0	0	0	0	0	0	0	0	0	0	0	0
ENSRNOT00000078770	0	0	0	0	0	0	0	0	0	0	0	0
ENSRNOT00000078771	0	1.178135	0	0	0	0	0	0	0	0	0	0
ENSRNOT00000078774	0	0	0	0	0	0	0	0	0	0	0	0
ENSRNOT00000078778	0	0	0	0	0.496462	0	0	0.142277	0	0	0.00011	0
ENSRNOT00000078782	0	26.805528	0	0	7.30977	0	2.556216	0	0	5.043917	0	0
ENSRNOT00000078796	0	0	0	0	0	0	0	0	0	0	0	0
ENSRNOT00000078804	0	4.135773	0	0	0	0	0	0	0	0	0	0
ENSRNOT00000078812	0	0	0	0	0	0	0	0	0	0	0	0
ENSRNOT00000078817	0	0	0	0	0	0	0	0	0	1.132516	2.839628	0
ENSRNOT00000078831	87.965093	125.327086	102.447358	75.675292	56.504862	103.650411	52.84091	112.873776	68.740753	83.919993	77.331134	69.512853
ENSRNOT00000078832	0	0	0	0	0	0	0	0	0	0	0	0
ENSRNOT00000078836	0	0	0	0	0	0	0	0	0	0	0	0
ENSRNOT00000078840	0	0	0	0	0	0	0	0	0	0	0	0
ENSRNOT00000078845	0	0	0	0	0	0	0	0	0	0	0	0
ENSRNOT00000078849	0	0	0	0	0	0	0	0	0	0	0	0
ENSRNOT00000078853	9.843325	23.805999	58.59656	58.252384	5.874681	25.134767	27.627529	0.034776	13.136886	4.095292	32.5072	18.592118
ENSRNOT00000078854	118.613649	129.444292	38.050337	49.254747	40.280112	34.306422	48.342046	125.109796	70.150933	54.580138	34.015275	53.625305
ENSRNOT00000078863	4.797493	3.692367	4.479347	0	1.229748	2.388927	2.429018	0.141773	1.187929	3.896205	1.240059	0
ENSRNOT00000078869	0	0	0	0	0	0	2.051624	0	0	0	0	0
ENSRNOT00000078877	5.073548	0	0	0	0	0	0	0	0	0	0	0
ENSRNOT00000078878	0	0	0	0	0	0	0	0	0	0	0	0
ENSRNOT00000078881	0	0	0	0	0	0	0	0	0	0	0	0
ENSRNOT00000078882	0	0	0	0	0	0	0	0	0	0	0	0
ENSRNOT00000078895	0	0	3.901604	0	0	0	4.015749	0	0	0	0	207.872529
ENSRNOT00000078896	0	0	0	0	0	0	0	0	0	0	0	0
ENSRNOT00000078904	0	0	0	0	0	0	0	0	0	0	0	0
ENSRNOT00000078920	1.394303	0	0	2.951053	1.402458	0	2.899639	0	0	0	1.415678	5.859581
ENSRNOT00000078922	2.528416	0	2.647037	0	0	0	0	0	0	0	0	0
ENSRNOT00000078923	0	0	1.368519	0	0	1.346256	0	1.408377	0	0	0	0
ENSRNOT00000078934	0	0	0	0	0	0	0	0	0	0	0	0
ENSRNOT00000078937	0	0	0	0	0	0	0	0	0	0	0	0
ENSRNOT00000078940	0	0	0	1.617934	4.608466	0	12.333798	0	0	0	2.993134	0
ENSRNOT00000078941	645.222909	656.502101	509.168054	658.090445	477.588355	618.803907	553.590222	702.872951	490.157711	960.511584	617.612019	458.719603
ENSRNOT00000078943	0	0	0	0	0	0	0	0	0	0	0	0
ENSRNOT00000078949	5.555972	1.44249	5.521471	0	0	0	0	5.820997	1.420384	2.820335	0	0
ENSRNOT00000078951	0	0	0	0	0	0	0	0	0	0	0	0
ENSRNOT00000078959	43.412452	32.654301	75.535278	127.410956	171.106997	114.473494	42.97795	94.569245	97.706359	76.205099	17.475494	37.206453
ENSRNOT00000078973	0	0	0	0	0	0	0	0	0	0	0	0
ENSRNOT00000078974	0	0	0	0	0	0	0	0	0	0	0	0
ENSRNOT00000078976	0	0	0	0	0	0	0	0	0	0	0	0
ENSRNOT00000078981	0	0	0	0	0	0	0	0	0	0	0	0
ENSRNOT00000078988	1.413969	0	0	0	1.338219	0	1.229527	0	0	1.16631	0	0
ENSRNOT00000078995	0	0	0	0	0	0	0	0	0	0	0	0
ENSRNOT00000079007	0	0	0	0	0	0	0	0	0	0	0	0
ENSRNOT00000079009	0	0.258283	1.501605	0	0	0	0	0.00106	0	0	0	0.000702
ENSRNOT00000079012	0	0	0	0	0	0	0	0	0	0	0	0
ENSRNOT00000079022	0	0	0	0	0	0	0	0	0	0	0	0
ENSRNOT00000079039	0	0	0	0	0	0	0	0	0	0	0	0
ENSRNOT00000079045	0	0	0	0	0	0	0	0	0	0	0	0
ENSRNOT00000079050	0	0	0	0	0	0	0	0	0	0	0	0
ENSRNOT00000079060	0	0	0	0	0	0	0	0	0	0	0	0
ENSRNOT00000079070	0	0	0	0	0	0	0	0	0	0	0	0
ENSRNOT00000079081	41.917764	49.055809	41.696134	52.022857	48.657162	58.933984	56.160688	56.157024	40.451843	49.789804	51.777218	76.604471
ENSRNOT00000079086	0	0	0	0	0	0	0	0	0	0	0	0
ENSRNOT00000079101	0	0	0	0	0	0	0	0	0	0	0	0
ENSRNOT00000079102	1264.729295	1448.862479	1277.766769	423.254664	616.916866	789.043599	1172.695151	910.22502	1113.378833	1344.738789	1375.846844	1316.882404
ENSRNOT00000079103	0	0	0	0	0	0	0	0	0	0	0	0
ENSRNOT00000079104	0	0	0	6.854183	0	0	0	0	0	0	0	0
ENSRNOT00000079112	0	0	0	0	0	0	0	0	0	0	0	0
ENSRNOT00000079123	0	0	0	0	0	0	0	0	0	0	0	0
ENSRNOT00000079124	0	0	0	0	0	0	0	0	0	0	0	0
ENSRNOT00000079131	0	0	0	0	0	0	0	0	0	0	0	0
ENSRNOT00000079135	0	0	0	0	0	0	0	0	0	0	0	0
ENSRNOT00000079142	0	0	0	0	0	0	0	0	0	0	0	0
ENSRNOT00000079143	0	0	0	0	0	0	0	0	0	0	0	0
ENSRNOT00000079148	488.595939	550.622929	441.475742	512.07658	384.55491	511.96505	488.246408	652.393181	633.186046	553.416451	610.709132	553.102886
ENSRNOT00000079154	0	0	0	0	0	0	0	0	0	0	0	0
ENSRNOT00000079155	0	1.517953	0	0	0	0	0	0	0	0	0	0
ENSRNOT00000079165	0	0	0	0	0	0	0	0	0	0	0	0
ENSRNOT00000079178	0	0	0	0	0	0	0	0	0	0	0	0
ENSRNOT00000079184	0	0	0	0	0	0	0	0	4e-06	7.3e-05	0	2.7e-05
ENSRNOT00000079187	0	0	0	0	0	0	0	0	0	0	0	0
ENSRNOT00000079204	0	0	0	0	0	0	0	0	0	0	0	0
ENSRNOT00000079208	0	13.011839	0.217848	2.045314	48.270297	2.066354	18.655461	5.925103	26.151227	0.496493	0.321287	31.322454
ENSRNOT00000079209	0	0	0	0	0	0	0	0	0	0	0	0
ENSRNOT00000079214	0	0	0	0	0	0	0	0	0	0	0	0
ENSRNOT00000079218	0	0	1.190656	0	0	0	0	0	0	0	0	0
ENSRNOT00000079224	0	0	0	0	0	0	0	0	0	0	0	0
ENSRNOT00000079226	0.789745	1.372084	0.001989	0.831994	0	0	2.018862	0.816623	0.698873	0.738646	0.975057	1.050567
ENSRNOT00000079229	0	0	0	0	0	0	0	0	0	0	0	0
ENSRNOT00000079233	0	0	0	0	0	0	0	0	0	0	0	0
ENSRNOT00000079245	0	0	0	0	0	3e-06	0	0	0	0	0	0
ENSRNOT00000079248	0	0	0	0	0	0	0	0	0	0	0	0
ENSRNOT00000079252	0	0	0	0	0	0	0	0	0	0	0	0
ENSRNOT00000079265	0	0	0	0.001182	3.642333	0	20.073507	0	2.4e-05	0.005697	18.486142	0
ENSRNOT00000079272	0	0	0	0	0	0	0	2.733353	0	0	0	0
ENSRNOT00000079282	26.676647	27.368465	26.895981	12.997641	5.682084	28.826785	0	12.000225	13.58899	2.228427	9.230632	15.432866
ENSRNOT00000079296	0	0	0	0	0	0	0	0	0	0	0	0
ENSRNOT00000079302	0	0	0	0	0	0	0	0	0	0	0	0
ENSRNOT00000079308	0	0	0.001114	0	1.731299	0	5.695649	0	0	0	5.232016	0
ENSRNOT00000079309	0	2.334663	0	0	0	1.246563	0	7.339372	0	0	0	1.217248
ENSRNOT00000079313	0	0	0	0	0	0	0	0	0	0	0	0
ENSRNOT00000079320	130064.973	131460.9356	138425.0895	74047.88092	69645.50106	86002.47715	123010.9713	130820.1038	97777.31734	125949.1778	114159.199	131703.0473
ENSRNOT00000079323	0	0	0	0	0	0	0	0	0	0	0	0
ENSRNOT00000079330	0	0	0	0	0	0	0	0	0	0	0	0
ENSRNOT00000079354	0	0	0	0	0	0	0	0	0	0	0	0
ENSRNOT00000079357	0	0	3.714711	0	0	0	15.978181	0	0	3.690046	0	0
ENSRNOT00000079361	0	0	0	0	0	0	0	0	0	0	0	0
ENSRNOT00000079369	0	0	0	7.776363	0	0	0	0	0	0	0	0
ENSRNOT00000079370	0	0	0	0	0	0	0	0	0	0	0	0
ENSRNOT00000079374	0	0	0	0	0	0	0	0	0	0	0	0
ENSRNOT00000079386	0	0	0	0	0	0	0	0	0	0	0	0
ENSRNOT00000079393	0	0	0	0	0	0	0	0	0	0	0	0
ENSRNOT00000079399	0	0	0	0	0	0	0	0	3.609583	0	0	1.197446
ENSRNOT00000079403	96.796389	148.609279	132.694706	95.216759	96.839441	72.77247	124.35347	129.662279	91.117936	126.746788	126.013666	112.880545
ENSRNOT00000079406	0	0	0	0	0	0	0	0	0	0	0	0
ENSRNOT00000079409	0	0	0	0	0	0	0	0	0	0	0	0
ENSRNOT00000079421	0	0	0	0	0	0	0	0	0	0	0	0
ENSRNOT00000079422	0	0	0	0	0	0	0	0	0	0	0	0
ENSRNOT00000079425	13.43138	36.328067	57.797616	26.503527	30.19294	50.362562	66.15554	18.393145	25.638536	100.605596	44.054856	69.491529
ENSRNOT00000079427	0	0	0	0	0	0	0	0	0	0	0	0
ENSRNOT00000079434	28.820701	24.21605	0.0064	17.020456	0	0.792962	56.541534	17.459153	0.078566	22.053872	10.217946	21.909861
ENSRNOT00000079436	0	0	0	0	0	0	0	0	2.310461	0	0	0
ENSRNOT00000079444	0	0	0	0	0	0	0	0	0	0	0	0
ENSRNOT00000079447	0	0	4.239736	0	0	0	0	0	0.61526	0	0	1.413446
ENSRNOT00000079451	0	0	0	0	0	0	0	0	0	0	0	0
ENSRNOT00000079457	0	0	7.019592	1.179839	0	0	0	0	3.553583	0.063497	0.572935	0
ENSRNOT00000079460	20.724349	0.030907	0.427011	3.281691	40.79176	1.784749	0.005768	1.999137	0	66.13787	2.29696	0.120509
ENSRNOT00000079472	0	0	0	0	0	0	0	0	0	0	0	0
ENSRNOT00000079478	0	0	0	7.59541	0	4.415643	16.704249	5.790209	5.965967	5.986423	0	17.540136
ENSRNOT00000079480	0	0	0	0	0	0	0	0	0	0	0	0
ENSRNOT00000079502	0	0	0	0	0	0	0	0	0	0	0	0
ENSRNOT00000079507	0	0	0	0	0	0	0	0	0	0	0	0
ENSRNOT00000079514	0	0	0	0	0	0	0	0	0	0	0	0
ENSRNOT00000079518	0	0	0	0	0	0	0	0	0	0	0	0
ENSRNOT00000079525	0	1.303058	0	2.739457	1.441863	0	0	0	2.569583	0	1.286311	1.297379
ENSRNOT00000079528	37.07989	28.936542	32.661728	33.041758	11.898293	26.294588	54.878525	12.95336	57.279774	53.9316	20.097548	39.028042
ENSRNOT00000079534	0	0	0	0	0	0	0	0	0	0	0	0
ENSRNOT00000079537	0	0	0	0	0	0	0	0	0	0	0	0
ENSRNOT00000079538	0	3.485811	0	0	0	0	0	1.144923	3e-06	8.11898	0	0
ENSRNOT00000079540	150.793409	131.790735	125.651088	63.579411	96.304991	70.465924	79.44213	82.45789	61.709953	113.701354	136.274114	95.820109
ENSRNOT00000079542	0	0	0	0	0	0	0	0	0	0	0	0
ENSRNOT00000079555	0	0	1.336061	0	0	0	0	0	2.607421	0	1.27586	0
ENSRNOT00000079557	0	0	0	0	0	0	0	0	0	0	0	0
ENSRNOT00000079564	0	0	0	0	0	0	0	0	0	0	3.309145	0
ENSRNOT00000079570	0	0	0	0	0	0	0	0	0	0	0	0
ENSRNOT00000079578	4.638883	1.557511	2.251623	3.033405	0	0	0	0	7.123383	10.072797	7.890419	3.044654
ENSRNOT00000079581	0	0	0	0	0	0	0	0	0	0	0	0
ENSRNOT00000079586	3.764022	3.892361	3.668356	1.810733	1.903068	0	5.651989	3.899583	0	3.772681	1.873377	0
ENSRNOT00000079589	0	0	0	0	0	0	0	0	0	0	0	0
ENSRNOT00000079592	0	0	0	0	0	0	0	0	0	0	0	0
ENSRNOT00000079596	0	0	0	0	0	0	0	0	0	0	0	0
ENSRNOT00000079605	0	0	0	0	0	0	0	0	0	0	0	0
ENSRNOT00000079616	0	1.716344	1.725345	0	0	0	0	0.12249	0	0	0	0.100719
ENSRNOT00000079620	0	0	0	0	0	0	0	0	0	0	0	0
ENSRNOT00000079623	0	0	0	0	0	0	0	0	0	0	0	0
ENSRNOT00000079627	0	0	0	0	0.076533	0	0	0	1e-06	0	5.2e-05	0.776221
ENSRNOT00000079629	0	0	0	0	0	0	0	0	0	0	0	0
ENSRNOT00000079638	0	0	0	0	0	0	0	0	0	0	0	0
ENSRNOT00000079642	0	0	0	0	0	0	0	0	0	0	0	0
ENSRNOT00000079647	0	0	0	0	0	0	0	0	0	0	0	0
ENSRNOT00000079649	0.866319	0	0	0	0.831935	0	1.652442	0	0	0.817049	1.651157	0
ENSRNOT00000079653	0	0	0	0	0	0	0	0	0	0	0	0
ENSRNOT00000079662	0	0	0	0	3.753562	0	0	0	0	0	0	0
ENSRNOT00000079674	0	0	0	0	0	0	0	0	0	0	0	0
ENSRNOT00000079681	0	0	0	0	0	0	0	0	0	0	0	0
ENSRNOT00000079686	0	0	0	0	0	0	0	0	0	1.344449	0	0
ENSRNOT00000079699	0	0	0	0	0	0	0	0	0	0	0	0
ENSRNOT00000079701	6.588187	13.609767	8.189741	0	2.446521	0.012911	2.177867	6.052634	23.839782	8.632205	3.362795	11.297194
ENSRNOT00000079705	0	0	0	0	0	0	0	0	0	0	0	0
ENSRNOT00000079713	0	0	0	0	0	0	0	0	0	0	0	0
ENSRNOT00000079714	0	0	0	0	0	0	0	0	0	0	0	0
ENSRNOT00000079720	0	0	0	0	0	0	0	0	0	0	0	0
ENSRNOT00000079739	0.951681	5.379239	12.121664	0.00343	1.690805	0.103685	8.910104	0.644502	0.59044	0.814049	0.890258	15.263575
ENSRNOT00000079740	33.210161	38.61088	25.26235	103.186919	33.090879	53.984134	62.909047	56.963344	34.31246	123.259169	67.043049	79.399307
ENSRNOT00000079741	0	2.153539	0	0	2.324782	0	2.2159	4.476789	0	0	0	0
ENSRNOT00000079749	0	0	0	0	0	0	0	0	0	0	0	0
ENSRNOT00000079751	0	0	0	0	0	0	0	0	0	0	0	0
ENSRNOT00000079756	0	0	2.324747	3.408001	0.66995	0	0.563538	0	0	0	0	0
ENSRNOT00000079761	249.081285	285.781001	287.550543	391.112366	239.780813	359.698013	305.929142	426.280548	235.021643	293.721602	398.213272	248.890778
ENSRNOT00000079772	0	2.165067	0	2.175605	11.513242	0	4.39649	0	2.189769	0	2.211852	0
ENSRNOT00000079780	0	0	0	0	0	0	0	0	0	0	0	0
ENSRNOT00000079787	0	0	0	0	0	0	0	0	0	0	0	0
ENSRNOT00000079789	0	0	0	0	0	0	0	0	0	0	0	0
ENSRNOT00000079790	3.4e-05	0	0	0	2e-06	0.038689	3e-06	0	0	0	0.007839	0
ENSRNOT00000079791	0	0	0	0	0	0	0	0	0	0	3.203251	1.058429
ENSRNOT00000079800	1.188321	0.451917	27.951364	0	0	0	19.607048	4.190656	2.139665	2.092556	4.26906	4.205518
ENSRNOT00000079809	1.707565	0	4.016447	0	0	0	0	0	0	0	1.983358	0
ENSRNOT00000079814	0	0	0	0	0	0	0	0	0	0	0	0
ENSRNOT00000079817	0	0	0	0	0	0	0	0	0	0	0	0
ENSRNOT00000079818	0	0	0	0	0	0	0	0	0	0	0	0
ENSRNOT00000079820	0	6.501354	8e-06	16.993012	14.258157	10.75178	13.893428	1.022984	2.407043	4.194638	0.020942	1.624021
ENSRNOT00000079821	0	1.363891	0	0	0	0	0	0	0	0	0	0
ENSRNOT00000079825	0	0	0	0	0	0	0	0	0	0	0	0
ENSRNOT00000079827	6.885462	3.241935	4.844854	9.655192	9.365904	1.627934	0	3.226046	4.843341	8.027139	13.209699	7.963278
ENSRNOT00000079837	1.804251	0	0	0	1.701574	6.646876	0	0	0	1.664967	1.709767	0
ENSRNOT00000079840	0	0	0	0	0	0	0	0	0	0	0	0
ENSRNOT00000079852	0	0	0	0	0	0	0	0	0	0	0	0
ENSRNOT00000079857	0	0	0	0	0	0	0	0	0	0	0	1.313332
ENSRNOT00000079859	0	0	0	0	0	0	0	0	0	0	0	0
ENSRNOT00000079867	12.827732	7.219641	11.161214	3.252847	8.499077	12.312233	5.056986	8.309162	3.071944	8.153455	5.124005	9.142057
ENSRNOT00000079870	28.587236	30.391561	17.959912	2.773551	25.871692	0	18.789312	14.098135	8.216886	31.718656	7.942067	13.597927
ENSRNOT00000079871	0	0	0	0	0	0	0	0	0	0	0	0
ENSRNOT00000079876	0	1.018103	0	0	0	0	0	0	0	0	0	0
ENSRNOT00000079877	0	0	0	0	0	0	0	0	0	0	0	0
ENSRNOT00000079885	6.725863	0.68298	11.620222	0.263781	0	0	7.37358	28.175269	2.949179	0	0.172466	5.697852
ENSRNOT00000079890	5.026625	0	4.92075	0	0	0	0	0	1.644261	0	1.646826	0
ENSRNOT00000079892	0	0	0	0	0	0	0	0	0	0	0	4.075657
ENSRNOT00000079896	0	0	0	0	0	0	0	0	0	0	0	0
ENSRNOT00000079901	1.565204	0	0	1.514945	0.000104	2.963498	0	0	0	1.439585	1.459544	0
ENSRNOT00000079902	0	0	0	0	0	0	0	0	0	0	0	0
ENSRNOT00000079904	372.217842	318.484004	219.521847	185.374784	201.860148	394.172827	297.505234	278.214599	178.380257	304.287708	213.333045	274.455484
ENSRNOT00000079908	0	0	0	0	0	0	0	0	0	0	0	3.392837
ENSRNOT00000079910	0	0	0	0	0	0	0	0	0	0	0	0
ENSRNOT00000079914	71.362631	7.669562	12.394028	2.225114	15.935379	46.311212	2.815334	1.518838	0.001571	22.091855	69.995079	11.068562
ENSRNOT00000079915	0	0	0	0	0	0	0	0	1.921435	0	0	0
ENSRNOT00000079928	0	0	0	0	0	0	0	0	0	0	0	0
ENSRNOT00000079931	0	3.955942	0	3.990437	0	0	2.635276	1.351299	2.634976	0	0	8.035653
ENSRNOT00000079932	0	0	0	0	0	0	0	0	0	0	0	0
ENSRNOT00000079936	0	0	0	0	0	0	0	0	0	0	0	0
ENSRNOT00000079937	0	0	0	11.035728	7.647393	0	0	0	0	1.157024	0	0
ENSRNOT00000079939	0	0	0	0	0	0	0	0	0	0	0	0
ENSRNOT00000079944	0	0	0	0	0	0	0	0	0	1.836602	0	0
ENSRNOT00000079964	5.759385	0	0	2.927084	3.298585	2.804533	0	1.398331	0.008648	0	1.408981	2.798554
ENSRNOT00000079968	0	0	0	0	0	0	0	0	0	0	0	0
ENSRNOT00000079971	0	0	0	0	0	0	0	0	0	0	0	0
ENSRNOT00000079972	0	0	0	0	0	0	0	0	0	0	0	0
ENSRNOT00000079973	0	0	0	0	0	0	0	0	0	0	0	0
ENSRNOT00000079974	7.59891	20.540683	8.704746	10.352065	8.906436	9.088746	17.789462	10.591914	13.36998	16.504309	27.805898	8.867161
ENSRNOT00000079979	0	0	0	0	0	0	0	0	0	0	0	0
ENSRNOT00000079983	1.426878	0	0	1.417893	0	1.423653	0	0	8.678424	2.864378	0	0
ENSRNOT00000079997	0	0	0	0	0	0	0	0	0	0	0	0
ENSRNOT00000080003	1.410926	0	0	0	0	0	0	0	0	0	0	0
ENSRNOT00000080004	0	0	0	0	0	0	0	0	0	0	0	0
ENSRNOT00000080005	0	0	0	0	0	0	0	0	0	0	0	58.499257
ENSRNOT00000080008	0	0	0	0	0	0	0	0	0	0	0	0
ENSRNOT00000080015	32.69334	51.442378	28.040046	32.359249	24.315693	25.34546	29.289713	26.815572	23.297769	37.399439	45.055255	45.773189
ENSRNOT00000080020	0	0	0	0	0	0	0	0	0	0	0	0
ENSRNOT00000080022	0	0	0	0	0	0	0	0	0	0	0	0
ENSRNOT00000080023	0	0	0	0	0	0	0	0	0	0	0	0
ENSRNOT00000080025	0	0	0	0	0	0	0	0	0	0	0	0
ENSRNOT00000080029	0	0.701801	0	0	0	0	0	0	0	0	0	2.518013
ENSRNOT00000080044	0	0	0	0	0	0	0	0	0	0	0	0
ENSRNOT00000080050	0	0	0	0	0	0	1e-05	0	0	0	0.543485	0
ENSRNOT00000080055	0	0	0	0	0	0	0	0	0	0	0	0
ENSRNOT00000080057	0	0	0	0	0	0	0	0	0	0	0	0
ENSRNOT00000080064	0	0	0	0	0	5.227458	0	1.738527	1.796964	0	0	0.081689
ENSRNOT00000080067	0	0	0	0	0	0	0	0	0	0	0	0
ENSRNOT00000080070	0	0	0	0	0	0	0	0	0	0	0	0
ENSRNOT00000080074	0	0	0	0	0	0	0	0	0	0	0	0
ENSRNOT00000080092	0	0	0	0	0	0	0	0	0	0	0	0
ENSRNOT00000080093	0	0	0	0	0	0	0	0	0	0	0	0
ENSRNOT00000080098	0	0	0	0	0	0	0	0	0	0	0	0
ENSRNOT00000080102	0	0	3.138445	0	0	1.196179	0	0	0	0	0	0
ENSRNOT00000080111	0	0	0	0	0	0	0	0	0	0	0	0
ENSRNOT00000080120	6.576551	8.740268	4.161145	6.359779	0	2.078346	20.072231	10.78651	4.324197	21.280616	8.422938	4.277204
ENSRNOT00000080127	0	0	0	0	0	0	0	0	0	0	0	0
ENSRNOT00000080128	0	0	0	0	0	0	0	0	0	0	0	0
ENSRNOT00000080156	0	0	0	0	0	0	0	0	0	0	0	0
ENSRNOT00000080169	0	0	0	0	0	1.206151	2.446271	1.245654	0	8.999943	3.669524	0
ENSRNOT00000080182	0	0	0	0	0	0	0	0	0	0	0	0
ENSRNOT00000080184	0	0	0	0	0	0	0	0	0	0	0	0
ENSRNOT00000080186	2.731685	12.38813	12.073154	13.886427	4.047767	8.115302	9.588153	1.375042	5.41121	4.075459	2.670814	12.160001
ENSRNOT00000080194	0	1.019848	0	0.02367	0.073178	0	1.105701	1.7e-05	1.018495	0	0	10.021013
ENSRNOT00000080200	0	0	0	0	1.385804	0	0	0	0	0	0	0
ENSRNOT00000080205	0	0	0	0	0	0	0	0	0	0	0	0
ENSRNOT00000080210	9.993494	10.879631	16.110311	6.73327	4.497129	5.402859	16.485545	13.048022	9.720014	8.594969	15.237289	17.147232
ENSRNOT00000080219	0.083241	20.653749	0.012635	0.116952	0.004688	0.000246	1.346559	27.150572	0.137978	0.002432	0.009843	0.002693
ENSRNOT00000080224	0	0	0	0	0	0	0	0	0	0	0	0
ENSRNOT00000080238	13.973228	19.657097	17.824605	0	3.51197	4.76991	0	3.242641	0	6.486274	13.005007	3.197953
ENSRNOT00000080240	0	0	0	0	0	0	0	0	0	0	0	0
ENSRNOT00000080245	0	0	0	0	0	0	1.589601	0	0	0	0	0
ENSRNOT00000080248	0	0	0	0	0	0	0	0	0	0	0	2.229225
ENSRNOT00000080258	0	0	0	0	0	0	0	0	0	0	0	0
ENSRNOT00000080259	554.916643	365.84028	456.758972	154.74267	140.247037	211.395467	315.492331	379.514637	267.416351	324.78711	322.102175	560.362071
ENSRNOT00000080263	0	0	0	0	0	0	0	0	0	0	0	0
ENSRNOT00000080264	0	0	0	0	0	0	0	0	0	0	0	0
ENSRNOT00000080265	0	0	0	0	0	0	0	0	0	0	0	0
ENSRNOT00000080272	0	0	0	0	0	0	0	0	0	0	0	0
ENSRNOT00000080276	2.350677	1.132799	8.965496	3.336914	11.615341	6.87303	3.214269	3.445193	0	2.271102	5.532685	2.293002
ENSRNOT00000080278	0	0	0	0	0	0	0	0	0	0	0	0
ENSRNOT00000080286	0	0	0	0	0	0	0	0	0	0	0	0
ENSRNOT00000080296	8e-06	0	0	0	0	0	0	0	0	0	0	0
ENSRNOT00000080300	0	0	0	0	0	0	0	0	0	0	0	0
ENSRNOT00000080316	0	0	0	0	0	0	0	0	0	0	0	0
ENSRNOT00000080318	16.577691	2.516251	4.040458	5.804382	0.000341	3.99435	0	2.570823	0	1.153506	0	0
ENSRNOT00000080321	0	0	0	0	0	0	0	0	0	0	0	0
ENSRNOT00000080327	0	0	0	0	0	0	0	0	0	0	0	0
ENSRNOT00000080332	5e-06	0	0.439469	0.333051	1e-06	2e-06	7e-06	0.000659	4.021226	1.142034	1e-06	0
ENSRNOT00000080336	0	0	0	0	0	0	0	0	0	0	0	0
ENSRNOT00000080347	2.521025	7.520603	2.52211	1.323296	3.879354	2.551953	2.532282	16.938033	3.776235	2.507688	12.498706	12.570692
ENSRNOT00000080349	0	0	0	0	0	0	0	0	0	0	0	0
ENSRNOT00000080353	8.705167	11.427186	8.151005	42.174968	29.838428	26.35209	47.709225	18.336069	20.256153	10.266419	15.529015	22.361965
ENSRNOT00000080355	0	0	0	0	0	0	0	0	0	0	0	0
ENSRNOT00000080356	0	0	0	0	0	0	0	0	0	0	0	0
ENSRNOT00000080357	0	0	0	0	0	0	0	0	0	0	0	0
ENSRNOT00000080361	0	0	0	0	0	0	0	0	0	0	0	0
ENSRNOT00000080367	0	0	0	0	0	0	0	0	0	0	0	0
ENSRNOT00000080368	0	0	0	0	0	0	0	0	0	0	0	0
ENSRNOT00000080373	0	0	0	0	0	0	0	0	0	0	1.087837	0
ENSRNOT00000080377	0	0	0	0	0	0	0	0	0	0	0	0
ENSRNOT00000080380	0	0	0	6.879777	0	0	18.872312	7.57343	6.131289	12.40683	6.084244	6.703787
ENSRNOT00000080383	0	0	0	0	0	0	0	0	0	0	0	0
ENSRNOT00000080385	0	4.288185	0	3.254675	0	0	0	1.064922	0	3.156281	0	0
ENSRNOT00000080393	0	0	0	0	0	0	0	0	0	0	0	0
ENSRNOT00000080394	0	0	0	0	0	0	0	0	0	0	0	0
ENSRNOT00000080396	0	0	0	0	0	0	0	0	0	0	0	1.550049
ENSRNOT00000080398	0	0	0	0	0	0	0	0	0	0	0	0
ENSRNOT00000080399	0	0	0	0	0	0	0	0	2.995355	0	0	255.865694
ENSRNOT00000080401	0	0	0	0	0.000176	0	0	0.979095	0	0.470484	0	0.471824
ENSRNOT00000080405	29.724943	0.47929	52.714701	12.209957	41.363344	20.382146	34.694693	13.578536	17.18714	11.928711	58.725029	65.650518
ENSRNOT00000080408	0	7.21538	13.146149	8.303219	0	0	0	25.270575	0	0	0	0
ENSRNOT00000080420	0	0	0	0	0	0	0	0	0	0	0	0
ENSRNOT00000080427	0	0	0	0	0	0	0	0	1.928478	0	0	0
ENSRNOT00000080435	0	0	0	0	0	0	0	0	0	0	0	0
ENSRNOT00000080436	0	0	0	0	0	0	0	0	0	0	0	0
ENSRNOT00000080438	0	0	0	0	0	0	0	0	0	0	0	0
ENSRNOT00000080439	0	0	0	0	0	0	0	0	0	0	0	0
ENSRNOT00000080447	0	0	0	0	0	0	0	0	0	0	0	0
ENSRNOT00000080450	0	0	0	0	0	0	0	0	0	0	0	0
ENSRNOT00000080451	0	0	0	0	0	0	0	0	0	0	0	0
ENSRNOT00000080454	0	0	0	0	0	0	0	0	0	0	0	0
ENSRNOT00000080459	0	0	1.874606	2.066469	1.919134	0	7.818398	0	1.972092	0	5.478573	13.81877
ENSRNOT00000080464	504.185709	598.291092	391.164152	223.803617	280.957777	175.79324	339.552288	397.080201	363.778723	317.614737	419.696048	462.284439
ENSRNOT00000080468	1.555245	0	0	7.138564	1.647968	0	0.001074	0	1.48591	0	1.796686	0.894059
ENSRNOT00000080473	0	0	0	0	0	0	0	0	0	0	0	0
ENSRNOT00000080477	0	0	0	0	0	0	0	0	0	0	0	0
ENSRNOT00000080480	0	0	0	0	0	0	0	0	0	0	0	0
ENSRNOT00000080484	0	0	0	0	0	0	0	0	0	0	0	0
ENSRNOT00000080488	0	0	0	0	0	0	0	0	0	0	0	0
ENSRNOT00000080500	14.324592	5.975086	0	0	3.355586	0	5.999166	3.405108	0	2.987679	8.135907	0
ENSRNOT00000080510	0	0	0	0	0	0	0	0	0	0	0	2.766177
ENSRNOT00000080518	0	0	0	0	0	0	0	0	0	0	0	0
ENSRNOT00000080531	2.058066	6.940092	7.988808	0.024718	0.000289	0	3e-06	27.872062	64.18644	11.771869	92.7449	38.079138
ENSRNOT00000080532	0	41.927047	6.272161	6.340546	6.179989	4.577647	0	0	12.432461	3.911019	3.83103	1.989809
ENSRNOT00000080542	0	0	0	3.751344	0	3.464438	1.769535	0	0	0	8.379168	6.960507
ENSRNOT00000080547	0	0	0	0	0	0	0	0	0	0	0	0
ENSRNOT00000080548	3.142055	7.79585	5.893924	10.177065	12.811719	0	3.141415	13.830191	5.972172	7.600986	19.946734	6.162688
ENSRNOT00000080549	0	0	0	0	0	0	0	0	0	0	0	0
ENSRNOT00000080552	2.516273	0	0	0	0	0	0	2.489644	0	0	0	0
ENSRNOT00000080553	0	0	0	0	0	0	0	0	1.19016	1.182122	0	2.4088
ENSRNOT00000080560	7.116334	22.782121	2.68718	2.662335	1.321714	0	6.644358	15.529996	7.985064	9.754891	1.319049	3.88261
ENSRNOT00000080563	0	0	0	0	0	0	0	0	0	0	0	0
ENSRNOT00000080564	0	0	0	0	0	0	0	0	0	0	0	0
ENSRNOT00000080565	0	0	0	0	0	0	0	0	0	0	0	0
ENSRNOT00000080572	0	0	0	0	0	0	0	0	0	0	0	0
ENSRNOT00000080573	0	0	0	0	0	0	0	0	0	0	0	0
ENSRNOT00000080586	0	0	0	0	0	0	0	0	0	0	0	0
ENSRNOT00000080587	0	0	0	0	0	0	0	0	0	0	0	0
ENSRNOT00000080596	0	0	0	0	0	0	0	0	0	0	0	0
ENSRNOT00000080597	0	0	0	0	0	0	0	0	0	0	0	0
ENSRNOT00000080603	0	0	0	0	0	0	0	0	0	0	0	0
ENSRNOT00000080610	0	0	0	0	0	0	0	0	0	0	0	0
ENSRNOT00000080614	0	0	0	0	0	0	0	0	0	0	0	0
ENSRNOT00000080619	0	0	0	0	0	0	0	0	0	0	0	0
ENSRNOT00000080624	0.391028	3.354649	0	0	0	0	0	2.550444	0	0.03444	0	0
ENSRNOT00000080625	336.257285	144.279892	181.441194	73.17935	116.483572	104.743848	273.47953	207.516181	123.012831	125.30097	171.253682	169.697601
ENSRNOT00000080627	0	0	0	0	0	0	0	0	0	0	0	0
ENSRNOT00000080629	0	0	0	0	0	0	0	0	0	0	0	0
ENSRNOT00000080633	0	0	0	0	0	0	0	0	0	0	0	0
ENSRNOT00000080643	0	0	0	0	0	0	0	0	0	0	0	0
ENSRNOT00000080648	0	0	0	0	0	0	0	0	0	0	0	0
ENSRNOT00000080652	0	0	0	12.245767	3.298579	0	0	1.627304	1.585339	0	3.154467	0
ENSRNOT00000080667	0	0	0	0	0	0	0	0	0	0	0	0
ENSRNOT00000080668	0	3.657149	0	0	0	2.449815	1.242283	1.224096	0	1.229844	0	3.624564
ENSRNOT00000080679	0	0	0	0	0	0	0	0	0	0	0	0
ENSRNOT00000080687	0	0	0	0	0	0	0	0	0	0	0	0
ENSRNOT00000080690	0	0	0	0	0	0	0	0	0	0	0	0
ENSRNOT00000080698	0	0	0	0	0	0	0	0	0	0	0	0
ENSRNOT00000080704	3.755052	10.520953	0	0	0	0	0	0	0	1.6989	0	0
ENSRNOT00000080709	0	0	0	0	0	0	0	0	0	0	0	0
ENSRNOT00000080711	0	0	0	0	0	0	0	0	0	0	0	0
ENSRNOT00000080713	12.188288	18.550263	49.851046	16.539759	71.042702	43.256833	142.599803	67.538477	10.198802	28.783748	31.880678	89.751865
ENSRNOT00000080716	0	0	0	0	0	0	0	0	0	0	0	0
ENSRNOT00000080719	0	0	0	0	0	0	0	0	0	0	0	0
ENSRNOT00000080722	0	0	0	0	0	0	0	0	0	0	0	0
ENSRNOT00000080723	0	0	0	0	0	0	0	0	0	0	0	0
ENSRNOT00000080725	0	0	0	0	3.124147	0	0	0	0	0	0	0
ENSRNOT00000080733	0	0	0	0	0	0	0	0	0	0	0	0
ENSRNOT00000080737	0	0	0	0	0	0	0	0	0	0	0	0
ENSRNOT00000080743	0	0	0	0	0	0	0	0	0	0	0	0
ENSRNOT00000080749	0	0	0	0	0	0	0	0	0	0	0	0
ENSRNOT00000080761	0	0	0	0	0	0	0	0	0	0	0	0
ENSRNOT00000080762	0	0	0	0	0	0	0	0	0	0	0	0
ENSRNOT00000080771	0	0	0	0	1.701818	0	0	0	0	14.142871	0	0
ENSRNOT00000080782	0	0	0	0	0	0	0	0	0	0	0	0
ENSRNOT00000080790	0	0	0	0	0	0	0	0	0	0	0	0
ENSRNOT00000080792	0	0	0	0	0	0	0	0	0	0	0	0
ENSRNOT00000080798	0	0	0	0	0	0	0	0	0	0	0	0
ENSRNOT00000080805	0	0	0	0	0	0	0	0	0	0	0	0
ENSRNOT00000080819	0	0	0	0	0	0	0	0	0	0	0	0
ENSRNOT00000080821	0	0	0	0	0	0	0	0	0	0	0	0
ENSRNOT00000080825	53.713332	30.46181	6.083967	3.275606	16.213587	15.352918	17.470175	0.489247	18.681709	13.183661	28.922145	9.638673
ENSRNOT00000080830	0	0	0	0	0	0	0	0	0	0	0	0
ENSRNOT00000080831	44.050271	23.016434	22.110703	42.434497	17.880667	21.206484	48.191174	57.694936	33.346609	47.196303	18.275276	67.53043
ENSRNOT00000080833	0	1.094466	0	0	7.002889	0	0	7.863123	1.111686	0	0	0
ENSRNOT00000080837	1.665165	4.65286	0	6.827719	0	0	3.024309	1.583371	0	4.637611	0	0
ENSRNOT00000080838	0	0	0	0	0	0	0	0	0	0	0	0
ENSRNOT00000080845	0	0	0	0	0	0	0	0	0	0	0	0
ENSRNOT00000080849	0	0	0	0	0	0	0	0	0	0	0	0
ENSRNOT00000080850	0	0	0	0	0	0	0	3.236927	0	0	0	0
ENSRNOT00000080852	0	0	0	0	0	0	0	0	0	0	0	0
ENSRNOT00000080854	0	0	0	0	0	0	0	0	0	0	0	0
ENSRNOT00000080862	0	0	0	0	0	0	0	0	0	0	0	0
ENSRNOT00000080867	0	2.736467	0	0	0	1.432452	0	1.361361	12.773443	4.286905	1.441852	15.618452
ENSRNOT00000080869	0	0	0	0	0	0	0	0	0	0	0	0
ENSRNOT00000080870	0	0	0	0	0	0	0	0	0	0	1.905914	8.226954
ENSRNOT00000080876	0	5e-06	0	0	0.000535	0	0.006131	6.2e-05	0	1.2e-05	1.7e-05	0.520399
ENSRNOT00000080877	0	0	0.989693	0.00018	4.107323	0	0.987871	0.971357	0.980449	0	0	9.009685
ENSRNOT00000080878	0	0	0	0	0	0	0	0	0	0	0	0
ENSRNOT00000080879	0	0	0	0	1.053442	0	2.017183	0	0	0	1.451302	0
ENSRNOT00000080883	0	0	13.45314	0.763402	1.546313	1.642368	0	0	0	0	0	0
ENSRNOT00000080884	4.453581	8.112873	6.221726	6.118168	0	9.929849	4.641253	1.681265	1.543136	1.600478	1.548857	4.868368
ENSRNOT00000080895	0	0	0	0	0	0	0	0	0	0	0	0
ENSRNOT00000080908	0	0	0	0	0	0	0	0	0	0	0	0
ENSRNOT00000080915	0	0	0	0	0	0	0	0	0	0	0	0
ENSRNOT00000080918	56.875149	85.375955	111.627574	104.822192	138.450232	94.367113	173.938475	194.727049	155.125561	160.673363	136.891726	84.40163
ENSRNOT00000080920	0	0	0	0	0	0	0	0	0	0	0	0
ENSRNOT00000080921	1.226437	0	0	9.880237	9.078312	24.795432	0	0	0	0	0	0
ENSRNOT00000080924	0	0	0	0	0	0	0	0	0	0	0	0
ENSRNOT00000080938	30.501224	40.224225	58.567459	24.122249	51.285058	38.910028	39.568711	54.893884	22.232177	62.935313	53.972562	43.84282
ENSRNOT00000080946	0	4.675567	0	0	0	0	0	0	0	0	0	0
ENSRNOT00000080979	157.618843	128.615011	175.197568	120.549534	128.409251	118.129848	144.876124	135.462379	135.496933	239.586952	160.177254	213.039792
ENSRNOT00000080985	0	0	0	0	0	1.080465	0	0	0	0	0	0
ENSRNOT00000080989	0	0	0	0	0	0	0	0	0	0	0	0
ENSRNOT00000080991	0	0	0	0	0	0	0	0	0	0	0	0
ENSRNOT00000081006	0	0	0	0	0	0	0	0	0	0	0	0
ENSRNOT00000081010	0	0	0	0	0	0	0	0	0	0	0	0
ENSRNOT00000081011	0	0	0	0	0	0	0	0	0	0	0	0
ENSRNOT00000081013	0	0	0	0	0	0	0	0	0	0	0	0
ENSRNOT00000081031	13.25608	0	5.85315	5.938935	6.192772	0	3.035788	1.497683	1.517879	3.002374	1.538678	7.532861
ENSRNOT00000081034	0	0	0	0	0	0	0	0	0	0	0	0
ENSRNOT00000081035	0	0	0	0	0	0	0	0	0	0	0	0
ENSRNOT00000081040	0	0	0	0	0	0	0	0	0	0	0	0
ENSRNOT00000081041	4.551558	8.514826	15.107229	8.592523	2.967849	2.702965	9.751612	1.390355	0	1.38116	8.253563	8.323886
ENSRNOT00000081043	0	0	1e-05	0	0	0	0	0	0	0	0	0
ENSRNOT00000081046	0	0	0	0	0	0	0	0	0	0	0	0
ENSRNOT00000081048	24.027954	32.387396	22.748285	8.342607	9.444622	16.402977	26.707577	34.595033	33.75082	45.420109	10.816431	30.085373
ENSRNOT00000081049	0	0	0	4.711515	0	0	0	0	0	0	6.608143	0
ENSRNOT00000081055	0	0	0	0	0	0	0	0	0	0	0	0
ENSRNOT00000081057	0	0	0	0	0	0	0	0	0	0	0	0
ENSRNOT00000081059	0	0	0	0	0	0	0	0	0	0	0	0
ENSRNOT00000081060	0	0	0	0	0	0	0	0	0	0	0	0
ENSRNOT00000081064	0	0	0	0	0	0	0	0	0	0	0	0
ENSRNOT00000081065	0	0	0	0	0	0	0	0	0	0	0	0
ENSRNOT00000081086	0	0	0	0	0	1.895979	0	0	0	0	0	0
ENSRNOT00000081094	0	0	0	0	0	0	0	0	0	0	0	0
ENSRNOT00000081097	0	0	0	0	0	0	0	0	0	0	0	0
ENSRNOT00000081103	0	0	0	0	0	0	0	0	0	0	0	0
ENSRNOT00000081111	0	0	0	0	0	1.210132	0	0	0	0	0	0
ENSRNOT00000081115	46.636849	24.351217	78.525932	20.001163	22.103154	19.483549	64.220997	28.750235	35.39124	43.212508	25.330245	40.275767
ENSRNOT00000081118	0	0	0	0	0	0	0	0	0	0	0	0
ENSRNOT00000081122	0	0	0	0	0	0	0	0	0	0	0	0
ENSRNOT00000081126	0	0	0	0	0	0	0	0	0	0	0	0
ENSRNOT00000081129	0	0	0	0	0	0	0	0	0	0	0	0
ENSRNOT00000081132	0	0	0	0	0	0	0	0	0	0	0	0
ENSRNOT00000081142	0	0	0	0	0	0	0	0	0	0	0	0
ENSRNOT00000081148	0	0	0	0	0	0	0	0	0	0	1.472568	0
ENSRNOT00000081151	21.014449	22.058098	38.800648	9.388745	10.803637	0	10.384968	27.062683	24.513441	16.675512	22.926867	7.705432
ENSRNOT00000081155	0	0	0	0	0	0	0	0	0	0	0	0
ENSRNOT00000081158	0	0	0	0	0	0	0	0	0	0	0	0
ENSRNOT00000081159	0	18.910351	0	1.277759	0	4.9e-05	0	1.277265	0	0	8.474162	0
ENSRNOT00000081164	0	0	0	0	0	0	0	0	0	0	0	0
ENSRNOT00000081168	0	0	0	0	0	0	0	0	0	0	0	0
ENSRNOT00000081169	15.991097	22.303589	9.376185	56.137183	36.581799	17.469848	38.641547	43.166226	82.472792	0.000198	29.643924	8.527185
ENSRNOT00000081174	36.058693	20.935174	21.401744	17.878754	0.046322	16.537425	4.130799	30.413632	36.827421	17.490461	22.534961	36.345592
ENSRNOT00000081182	0	0	0	0	0	0	0	0	0	0	0	0
ENSRNOT00000081184	0	0	0	0	0	0	0	0	0	0	0	0
ENSRNOT00000081199	3.2e-05	0	0	0	0	0	0.950684	0	0	5.85549	0	0
ENSRNOT00000081200	0	0	0	0	0	0	0	0	0	0	0	0
ENSRNOT00000081210	0	0	0	0	0	0	0	0	0	0	0	0
ENSRNOT00000081218	0.480291	0	0	0	0	0	0	0	0	0	0	0
ENSRNOT00000081221	0	0	0	0	0	0	0	0.001661	0	0	0	0
ENSRNOT00000081222	62.075837	7.561835	31.70088	26.297997	6.644532	17.512711	32.66434	14.42446	12.630911	16.19499	22.699192	11.676135
ENSRNOT00000081228	57.271358	74.63931	62.7362	41.029188	24.652642	11.709231	11.856596	24.757905	31.316669	49.945681	23.384091	54.193691
ENSRNOT00000081257	0	0	0	0	0	0	0	0	0	0	0	0
ENSRNOT00000081258	0	0	0	0	0	0	0	0	0	0	0	0
ENSRNOT00000081262	0	0	0	0	0	0	0	0	0	0	0	0
ENSRNOT00000081263	0.565064	1.012031	0	0	2.072913	0	4.6e-05	1.081485	0	0	7.556461	0
ENSRNOT00000081264	4.295074	0	0	0	0	0	0	0	0	0	1e-06	123.116816
ENSRNOT00000081267	0	0	0	0	0	0	0	0	0	0	0	0
ENSRNOT00000081275	0	0	0	0	0	0	0	0	0	0	0	0
ENSRNOT00000081284	0	0	0	0	0	0	0	0	0	0	0	0
ENSRNOT00000081289	0	0	0	0	0	0	0	0	0	0	0	0
ENSRNOT00000081300	0	0	0	0	0	0	0	0	0	0	0	0
ENSRNOT00000081303	0	0	0	0	0	0	0	0	0	0	0	0
ENSRNOT00000081306	0	0	0	0	0	0	0	0	0	0	0	0
ENSRNOT00000081316	6e-06	0	1e-06	1e-06	0	0	0	0	0.006373	0	0	0.283839
ENSRNOT00000081317	0	0	0	0	0	0	0	0	0	0	0	0
ENSRNOT00000081319	0	0	0	0	0	0	0	0	0	0	0	0
ENSRNOT00000081320	0	0	0	0	0	0	0	0	0	0	0	0
ENSRNOT00000081325	0	0	0	0	0	0	0	0	0	0	0	0
ENSRNOT00000081329	2.323261	2.207543	1.122451	3.372093	0	2.170215	3.322105	3.41939	1.095524	5.487137	2.219649	4.444024
ENSRNOT00000081330	0	0	0	0	2.448898	0	0	0	0	0	0	0
ENSRNOT00000081332	0	0	0	0	0	0	0	0	0	0	0	0
ENSRNOT00000081334	0	0	0	0	0	0	0	0	0	0	0	0
ENSRNOT00000081349	0	0	0	0	0	0	0	0	0	0	0	0
ENSRNOT00000081365	0	0	0	0	0	0	0	0	0	0	0	0
ENSRNOT00000081367	0	0	0	0	0	0	0	0	0	0	0	0
ENSRNOT00000081372	21.011077	5.194175	0	0	7.72089	0	0	18.86796	0	5.055787	9.552724	15.665977
ENSRNOT00000081379	20.162513	0	7.019194	6.937208	0	0	0	3.630067	3.628781	3.574847	7.468136	12.53158
ENSRNOT00000081380	0	0	0	0	0	0	0	0	0	0	0	4.933463
ENSRNOT00000081388	0	0	0	0	0	0	0	0	0	0	0.871613	0
ENSRNOT00000081396	3.062275	0	0	0	0	0.988562	0.033232	0	0	3.630789	0	0
ENSRNOT00000081397	0	0	0	0	0	0	0	0	0	0	0	0
ENSRNOT00000081398	2.632468	0	0	11.368202	0	5.164372	0	0	5.221492	0	0	0
ENSRNOT00000081402	0	0	0	0	0	3.924625	0	0	0	0	0	0
ENSRNOT00000081410	0	0	0	0	0	0	0	0	0	0	0	0
ENSRNOT00000081411	0	0	0	0	0	0	0	0	0	0	0	0
ENSRNOT00000081412	0	0	0	0	0	0	0	0	0	0	0	0
ENSRNOT00000081418	0	0	0	0	0	0	0	0	0	0	0	0
ENSRNOT00000081420	0	0	0	0	0	0	0	0	0	0	0	0
ENSRNOT00000081422	0	0	0	0	0	0	0	0	0	0	0	0
ENSRNOT00000081435	0	0	0	0	0	0	0	0	0	0	0	0
ENSRNOT00000081442	1.110223	5.379733	3.202386	5.573149	1.118898	7.588009	23.137939	6.486808	9.879324	6.568897	11.917156	11.929152
ENSRNOT00000081446	0	0	0	0	0	0	0	0	0	2.209715	0	2.196167
ENSRNOT00000081448	0	0	0	0	0	0	0	0	0	0	0	0
ENSRNOT00000081449	0	0	0	0	0	0	0	0	0	0	0	0
ENSRNOT00000081453	0	0	0	0	0	0	0	0	0	0	0	0
ENSRNOT00000081457	0	0	0	0	0	0	0	0	0	0	0	0
ENSRNOT00000081461	0	0	0	0	0	0	0	0	0	0	0	0
ENSRNOT00000081463	5.3e-05	0.000594	0	0.003284	0	0.000132	0	0	0	0	0	0.000965
ENSRNOT00000081464	0	0	0	0	0	0	0	0	0	0	0	0
ENSRNOT00000081466	398.904376	316.849032	569.767673	434.872205	438.858944	414.69024	557.479708	417.981979	358.920024	584.930989	379.04911	607.330719
ENSRNOT00000081475	0	1.281784	3.791106	0	0	0	1.276527	2.549379	0	1.298001	9.017402	1.283354
ENSRNOT00000081476	0	2.667288	0	0	0	0	0	0	0	0	0	0
ENSRNOT00000081477	0	0	0	0	0	0	0	0	0	0	0	0
ENSRNOT00000081480	0	0	0	0	0	0	0	0	0	0	0	0
ENSRNOT00000081483	0	0	0	0	0	0	0	0	0	0	0	0
ENSRNOT00000081485	3.771452	3.693698	1.20905	0	0	0	0	1.196341	4.885218	0	2.455227	1.218086
ENSRNOT00000081492	0	0	0	0	0	0	0	0	0	0	0	0
ENSRNOT00000081499	21.018331	33.887787	21.813585	10.819921	12.523481	13.336508	27.104774	25.160884	12.351072	22.221383	22.207664	37.99492
ENSRNOT00000081503	0	0	0	0	0	0	0	0	0	0	0	0
ENSRNOT00000081520	0	0	0	0	0	0	0	0	0	0	0	0
ENSRNOT00000081524	2.143303	3.904503	0.003483	0.598688	2.789741	0	3.729827	13.815488	0.224339	0	0	18.873405
ENSRNOT00000081526	0	0	0	0	0	0	0	0	0	0	0	0
ENSRNOT00000081529	2.427385	6.377237	3.215244	0	0	0	0	0	0	13.573644	4.966437	1.22554
ENSRNOT00000081536	0	0	0	0	0	0	0	0	0	0	0	0
ENSRNOT00000081543	0	0.246475	0	37.894039	0	0	0	0	0	0	0	2.6e-05
ENSRNOT00000081548	1.813457	0	0	0	0	1.941516	0	0	0	0	0	0
ENSRNOT00000081549	0	0	1.228963	0	0	1.620863	0	1.989851	0	0	0	0
ENSRNOT00000081550	0	0	0	0	0	0	0	0	0	0	0	0
ENSRNOT00000081555	249.911363	247.219107	289.6993	139.000166	119.02675	198.898726	169.860302	134.666328	127.835877	226.91795	171.599477	258.978963
ENSRNOT00000081556	0	0	0	0	0	0	0	0	0	0	0	0
ENSRNOT00000081562	0	0	0	0	0	0	0	2.318339	0	0	0	0
ENSRNOT00000081566	0	0	0	0	0	0	0	0	0	0	0	0
ENSRNOT00000081572	42.617865	32.521697	26.755099	31.951242	21.624395	29.656373	35.621609	16.374321	35.325088	49.87159	68.172302	24.959073
ENSRNOT00000081578	0	0	0	0	0	0	0	0	0	0	0	0
ENSRNOT00000081584	0	0	0	0	0	0	0	0	0	0	0	0
ENSRNOT00000081586	54.036424	104.600479	40.628948	40.669134	38.758914	58.693046	47.350299	38.617774	53.653149	102.390173	52.91519	70.149525
ENSRNOT00000081606	0	0	0	0	0	0	0	0	0	0	0	0
ENSRNOT00000081611	0	0	0	0	0	0	0	0	0	0	0	0
ENSRNOT00000081619	0	0	0	0	0	0	0	0	0	0	0	0
ENSRNOT00000081622	20.842623	17.4545	2.650473	0	5.310809	10.997523	9.211183	22.765686	28.607235	14.208138	34.993528	13.351025
ENSRNOT00000081626	0	0	0	0	0	0	0	0	0	0	0	0
ENSRNOT00000081627	0	0	0	0	0	0	0	0	0	0	0	0
ENSRNOT00000081630	0	0	0	0	0	0	0	0	0	0	0	0
ENSRNOT00000081636	26.465763	6.496776	23.852721	0	0	1.876388	0	0	1.932585	1.99996	40.024891	0
ENSRNOT00000081639	0	0	0	0	0	0	0	0	0	0	0	0
ENSRNOT00000081641	0	0	0	0	0	0	0	0	0	0	0	0
ENSRNOT00000081644	0	0	0	0	0	0	0	0	0	0	0	0
ENSRNOT00000081647	49.207845	59.755139	32.204166	76.386552	51.81823	48.338635	55.961647	62.929388	51.522186	58.804702	69.927446	71.805585
ENSRNOT00000081654	0	0	0	0	0	0	0	0	0	0	0	5.418149
ENSRNOT00000081655	0	0	0	0	0	0	0	0	0	0	0	0
ENSRNOT00000081658	13.60946	0	1.760067	0	0	1.900479	0	0	0	0	1.687548	0
ENSRNOT00000081665	0	0	0	0	0	8.5e-05	0	0	0	0	0	0
ENSRNOT00000081674	0	6.959942	0	0	0	0	0	0	0	0	0	0
ENSRNOT00000081683	0	0	0	0	0	0	0	0	0	0	0	0
ENSRNOT00000081685	0	0	0	0	0	0	0	0	0	0	0	0
ENSRNOT00000081689	98.286677	96.90496	96.953899	82.316011	205.569496	143.833997	136.642463	115.473283	53.696279	62.836857	115.010323	100.356754
ENSRNOT00000081690	0	0	0	0	0	0	0	0	0	0	0	0
ENSRNOT00000081693	0	0	0	0	0	0	0	0	0	0	0	0
ENSRNOT00000081704	33.166472	21.916654	26.33283	81.943569	73.535316	41.404637	79.887015	31.416473	23.297346	37.83227	36.939463	37.609515
ENSRNOT00000081706	0	0	0	0	0	0	0	0	0	0	0	0
ENSRNOT00000081710	0	0	0	0	0	0	0	0	0	0	0	0
ENSRNOT00000081713	0	0	0	0	0	0	0	0	0	0	0	0
ENSRNOT00000081716	6.9e-05	0	1.119162	0	0	0	0	0	0	0	3.323869	2e-06
ENSRNOT00000081717	2.030298	0.945945	0.939798	1.008598	0	0	0	0	2.823734	2.806746	0	2.850661
ENSRNOT00000081721	0	0	0	0	0	0	0	0	0	0	0	0
ENSRNOT00000081722	0	0	0	0	0	0	0	0	0	0	0	0
ENSRNOT00000081723	0	0	0	0	0	0	0	0	0	1.921334	1.10582	0
ENSRNOT00000081729	0	0	0	0	0	0	0	0	0	0	0	0
ENSRNOT00000081730	350.676816	318.619721	284.614733	265.50581	354.267533	249.931836	217.395581	470.831803	325.337696	381.258898	515.842698	318.634935
ENSRNOT00000081741	0	0	0	0	0	0	0	0	0	0	0	0
ENSRNOT00000081751	0	0	0	0.859019	0	0	0	0	0	0	0	0
ENSRNOT00000081752	0	0	0	0	0	0	0	0	0	0	0	0
ENSRNOT00000081753	0	0	0	3.254798	2.286533	0.01638	0.033503	0	0	0	0	0
ENSRNOT00000081754	0	0	0	0	0	0	0	0	0	0	0	0
ENSRNOT00000081755	0	0	0	0	0	0	0	0	0	0	0	0
ENSRNOT00000081763	188.806909	226.171803	346.150939	253.848975	236.542409	226.119118	289.77183	253.150186	226.977636	217.506802	267.967951	210.546091
ENSRNOT00000081771	0	0	0	0	0	0	0	0	0	0	0	0
ENSRNOT00000081772	0	0	0	0	0	0	0	0	0	0	0	0
ENSRNOT00000081777	0	0.269882	0	0	0	0.002229	1.072467	3.160163	3.153346	0	2.368001	2.310737
ENSRNOT00000081779	0	0.046266	0	1.058604	0	2e-06	0	0	0	0	0	4.8e-05
ENSRNOT00000081781	0	0	0	0	0	0	0	0	0	0	0	0
ENSRNOT00000081785	0	0	0	0	0	0	0	0	0	0	0	0
ENSRNOT00000081788	0	0	0	0	0	0	0	0	0	0	0	0
ENSRNOT00000081789	0	1.307753	0	0	0	0	0	0	0	0	2.624947	0
ENSRNOT00000081799	0	0	0	0	0	0	0	0	0	0	0	0
ENSRNOT00000081801	0	0	0	0	0	0	0	0	0	0	0	0
ENSRNOT00000081808	0	0	0	0	0	0	0	0	0	0	0	0
ENSRNOT00000081812	74.553041	84.075869	75.610265	35.130015	69.194129	3.13991	71.279897	58.131779	36.247015	1.023446	3.413244	0.00043
ENSRNOT00000081821	0	0	0	0	0	0	0	0	0	0	0	0
ENSRNOT00000081827	0	0	0	0	0	0	0	0	1.209608	0	0	0
ENSRNOT00000081828	0	0	0	0	0	0	0	0	0	0	0	0
ENSRNOT00000081840	0	0	0	0	0	0	0	0	0	0	0	0
ENSRNOT00000081842	1.320883	0	6.1e-05	0	0	0	0	0	0	0	1.350407	0
ENSRNOT00000081844	0	0	3.775687	0	1.927516	0	1.939558	1.982362	0	0	0	1.92057
ENSRNOT00000081856	0	0	0	0	0	0	0	0	0	0	0	0
ENSRNOT00000081861	0	0	0	0	0	0	0	0	0	0	0	0
ENSRNOT00000081862	1.528468	0	0	0	0	0	0	0	1.489547	0	0	1.470247
ENSRNOT00000081869	0	0	2.06178	0	0	0	0	0	0	0	0	0
ENSRNOT00000081870	14.098067	11.086201	6.863798	9.328606	5.135563	7.178191	8.142634	7.166098	3.994282	10.956943	12.133554	10.099059
ENSRNOT00000081873	2.699422	2.613661	0	1.35772	2.657911	7.678674	1.339231	0	1.326248	1.305437	0	0
ENSRNOT00000081874	0	0	0	0	0	0	0	0	0	0	0	0
ENSRNOT00000081876	0	0	0	0	0	0	0	0	0	0	0	0
ENSRNOT00000081877	0	0	0	0	0	0	0	0	0	0	1.511722	0
ENSRNOT00000081896	14.588749	23.898751	17.308699	12.847908	18.53254	32.561408	16.206345	31.296176	13.640138	24.197381	3.143852	26.781976
ENSRNOT00000081901	0	0	0	3.533231	3.527743	0	5.160956	0	0	0	6.899461	10.048314
ENSRNOT00000081902	30.176569	11.615476	7.930102	14.453616	3.174064	0.000132	8.564361	51.530084	1.577677	7.626554	4.769687	7.524037
ENSRNOT00000081905	0	0	0	0	0	1.111716	0	0	0	2.363923	0	0
ENSRNOT00000081907	0	0	0	0	0	0	0	0	0	0	0	0
ENSRNOT00000081910	0	0	0	0	0	0	0	0	0	0	0	0
ENSRNOT00000081928	0	0	0	0	0	0	0	0	0	0	0	0
ENSRNOT00000081933	0.540144	1.453488	0.637464	0	1e-06	1.226312	9.332035	2e-06	0.008145	3e-06	1.101316	0
ENSRNOT00000081935	0	0	0	0	0	0	0	0	0	0	0	0
ENSRNOT00000081941	0	0	0	0	0	0	0	0	0	0	0	0
ENSRNOT00000081949	0	0	0	0	0	0	0	0.047449	0	0.048238	0	1.289292
ENSRNOT00000081963	4.686105	0	0.372215	0.383033	0	2.579506	2.36456	1.000859	0.550411	13.772186	2.523714	5.744325
ENSRNOT00000081965	0	0	0	82.127387	333.218533	27.772005	121.444017	12.250273	23.544174	0	37.764816	4.424013
ENSRNOT00000081968	0	0	0	0	0	0	0	0	0	0	0.446354	1.325786
ENSRNOT00000081969	0	0	0	0	0	0	0	0	0.571902	0	0	0
ENSRNOT00000081974	0	0	0	1.172409	0	0	0	0	0	0	0	0
ENSRNOT00000081985	0	0	0	0	0	0	0	0	0	0	0	0
ENSRNOT00000081987	0	0	0	0	0	0	0	0	0	0	0	0
ENSRNOT00000081988	0	0	0	0	0	0	0	0	0	0	0	0
ENSRNOT00000081990	0	0	0	0	0	0	0	0	0	0	0	0
ENSRNOT00000081991	3.824321	2.728832	15.772995	8.583036	5.877711	1.265972	15.406104	3.3e-05	3.810597	1.44456	11.89652	8.659736
ENSRNOT00000082004	0	0	0	0	0	0	0	0	0	0	0	0
ENSRNOT00000082006	0.001639	3.431093	0.002905	26.75575	0.014564	0	0	0.055007	0.009608	0.35448	0	0
ENSRNOT00000082007	0	0	0	0	0	0	0	0	0	0	0	0
ENSRNOT00000082014	0	0	0	0	0	0	0	0	0	0	0	0
ENSRNOT00000082015	0	0	0	0	0	0	0	0	0	0	0	0
ENSRNOT00000082019	0	0	0	0.000114	0	0	0	0	0	0	0	0
ENSRNOT00000082020	0	0	0	0	0	0	0	0	0	0	0	0
ENSRNOT00000082025	3.609702	0	2.265034	0	1.170878	1.142999	1.563599	0	0	0	0	4.553262
ENSRNOT00000082026	12.542409	14.760081	7.776508	10.393685	5.177175	7.323703	5.639812	10.646592	13.735126	12.787932	12.925913	6.907428
ENSRNOT00000082039	0	0	0	0	0	0	0	0	0	0	0	0
ENSRNOT00000082044	0	0	0	3e-06	1.382649	0	0	2.7e-05	0	0.558495	0	0.000353
ENSRNOT00000082059	48.485103	0	0	2.1e-05	2.381607	19.551078	49.578289	0	0	9.491539	0	0
ENSRNOT00000082061	31.775748	31.758818	63.054474	27.152862	28.38587	19.409451	3.837917	18.576125	1.931011	18.046317	14.247342	12.412654
ENSRNOT00000082063	0	0	0	0	0	0	0	0	0	0	0	0
ENSRNOT00000082072	0	0	0	0	0	0	0	0	0	0	0	0
ENSRNOT00000082078	0	0	0	0	0	0	0	0	0	0	0	0
ENSRNOT00000082080	0	0	0	0	0	0	0	0	0	0	0	0
ENSRNOT00000082083	0	0	0	0	0	0	0	0	0	0	0	0
ENSRNOT00000082088	0	0	0	0	0	0	0.51054	1.958432	0.056478	0	0	0
ENSRNOT00000082092	1.019028	0.955981	0.969637	0	0.00989	1.951763	5.86846	5.875698	4.889812	0.968271	0	1e-06
ENSRNOT00000082099	0	0	0	1.304686	1.296332	0	0	0	1.259799	0	0	0
ENSRNOT00000082112	90.825231	41.243998	83.156633	23.655194	69.325188	84.555058	139.343068	75.029565	84.968447	157.256347	110.757975	57.146694
ENSRNOT00000082115	0	0	0	0	0	0	0	0	0	0	0	0
ENSRNOT00000082122	7.635381	1.532066	14.17945	0	16.689013	0.031787	12.689201	12.122193	0.003462	0	0	0
ENSRNOT00000082123	0	0	0	0	0	0	0	10.759107	0	0	0	0
ENSRNOT00000082137	0	0	0	0	0	0	0	0	0	0	0	0
ENSRNOT00000082144	69.587823	25.302524	8.647486	2.92307	31.274001	2.954622	3.853454	0	16.277559	0.001445	23.961584	39.923979
ENSRNOT00000082153	0	0	0	0	0	0	0	0	0	0	0	0
ENSRNOT00000082166	0.004503	0	1.261109	0	9.4e-05	0.002246	0	0.000437	0	0	0	8e-06
ENSRNOT00000082176	0	0	0	0	0	0	0	0	0	0	0	0
ENSRNOT00000082187	0	0	0	0	0	0	0	0	0	0	0	0
ENSRNOT00000082193	0	2.028754	17.799475	0	0	0	0	0	3.965476	0	1.938187	2.960475
ENSRNOT00000082199	0	0.185348	0.191981	0	0	0.244963	0	0	0	1.080551	0.18861	0
ENSRNOT00000082202	0.592749	0	0	11.310251	0	0	0.638633	0	6.642243	0	0	0
ENSRNOT00000082210	0	0	0	0	0	0	0	0	0	0	0	0
ENSRNOT00000082223	0	0	0	0	0	0	0	0	0	0	0	0
ENSRNOT00000082225	0	0	0	0	0	0	0	0	0	0	0	0
ENSRNOT00000082231	0	0	0	0	2.204662	0	0	0	0	0	2.091926	0
ENSRNOT00000082237	33.822108	44.077331	49.517946	31.638172	46.489481	37.836768	49.158827	60.290674	48.476858	57.211724	62.328761	33.763734
ENSRNOT00000082244	0	0	0	0	0	0	0	0	0	0	0	0
ENSRNOT00000082246	18.398161	23.337831	22.043518	12.710851	12.557503	11.970265	20.182789	33.8285	16.357693	23.68694	15.391728	7.02771
ENSRNOT00000082248	0	0	0	0	0	0	0	0	0	0	0	0
ENSRNOT00000082250	0	0	0	0	0	0	0	0	0	0	0	0
ENSRNOT00000082256	0	0	0	0	0	0	0	0	0	0	0	0
ENSRNOT00000082259	5.836142	0.581333	3.522029	0	0	1.243063	6.147689	19.89178	14.793663	2.668488	0.032369	10.51135
ENSRNOT00000082261	0	0	0	0	0	0	0	0	0	0	0	0
ENSRNOT00000082269	0	0	0	0	0	0	0	0	0	0	0	0
ENSRNOT00000082274	0	1.458425	0	0	0	0	0	0	0	0.657962	0	1.35239
ENSRNOT00000082276	76.479115	82.967441	43.926262	53.696669	35.192816	60.584615	82.239216	59.392223	38.11266	94.659616	81.953461	30.736171
ENSRNOT00000082278	7.639613	0.780037	9.053698	1.801414	4.380363	1.773998	2.450104	0.374585	1.655799	0.28517	3.333322	2.544904
ENSRNOT00000082281	28.50993	28.90372	0.742165	2.977019	25.0636	13.300448	16.129554	36.446835	14.414226	36.092287	26.304906	24.916696
ENSRNOT00000082293	0	0	0	0	0	0	0	0	0	0	0	0
ENSRNOT00000082294	0	0	0	0	0	0	0	0.263224	0	0	0	0
ENSRNOT00000082296	0	0	0	0	0	0	0	0	0	0	0	0
ENSRNOT00000082297	9.40635	2.352184	5.886999	7.058255	2.303801	2.368739	0	4.73684	3.554913	3.528592	4.242843	10.916663
ENSRNOT00000082299	0	0	0	0	0	0	0	0	0	0	0	8.85122
ENSRNOT00000082302	0	0	0	0	0	0	0	0	0	0	0	0
ENSRNOT00000082305	0.915127	0	0	0	0	0	1.795577	0	0	0.899801	0	0.913812
ENSRNOT00000082309	0	0	0	0	0	0	0	0	0	0	0	0
ENSRNOT00000082318	7.104393	42.013117	0.947971	1.573544	0.006124	9.143688	1.772346	4.160647	0.544199	23.662553	1.5e-05	22.645704
ENSRNOT00000082323	0	0	0	0	0	0	0	0	0	0	0	0
ENSRNOT00000082324	0	0	0	6.423289	0	3.846551	5.36294	0	0	0	2.619871	0
ENSRNOT00000082329	0	0	0	0	0	0	0	0	0	0	0	0
ENSRNOT00000082330	10.058248	5.857492	15.70436	2.909443	4.34639	2.865703	11.340351	2.97848	14.48418	4.25059	12.88841	6.962003
ENSRNOT00000082349	0	0	0	0	0	0	0	0	0.957594	0	0	0
ENSRNOT00000082350	0	0	0	0	0	0	0	0	0	0	0	0
ENSRNOT00000082351	0	0	0	0	1.367719	0	6.616643	11.720385	0	2e-05	0	13.986751
ENSRNOT00000082352	0	0	0	0	0	0	0	0	0	0	0	0
ENSRNOT00000082354	0	0	0	0	0	0	0	0	1.320687	0	0	1.307166
ENSRNOT00000082364	0	0	0.00287	0	0	0	0	0	0	0	0	0
ENSRNOT00000082365	0	0	0	0	0	2.253847	0	0	0	0	0	0
ENSRNOT00000082366	105.203402	32.998842	41.567491	16.929547	21.961441	34.040253	46.924771	101.628919	65.49517	65.981206	28.691894	8.564477
ENSRNOT00000082368	16.060706	3.044246	0.00013	0	1.596407	7.535151	3.055319	0	12.164905	4.502108	1.525846	7.538288
ENSRNOT00000082370	0	0	0	0	0	0	0	0	0	0	0	0
ENSRNOT00000082374	0	0	0	0	0	0	0	0	0	0	0	0
ENSRNOT00000082379	0	0	0	0	0	0	0	0	0	0	0	0
ENSRNOT00000082384	0	0	0	0	0	0	0	0	0	0	0	0
ENSRNOT00000082386	0	0	0	2.461981	2.421298	1.20861	2.397337	1.206236	0	0	1.218562	2.413323
ENSRNOT00000082396	0	0	0	0	0	0	0	0	0	0	0	0
ENSRNOT00000082397	0	0	0	0	0	0	0	0	0	0	0	0
ENSRNOT00000082405	0	0	0	0	3.7e-05	0	0	0	0	0	0	0
ENSRNOT00000082407	0	0	0	0	0	0	0	0	0	0	0	0
ENSRNOT00000082409	0	0	0	0	0	0	0	0	0	0	0	0
ENSRNOT00000082414	0	0	0	0	0	0	0	0	0	0	0	0
ENSRNOT00000082420	0	0	0	0	0	0	0	0	0	0	0	0
ENSRNOT00000082424	0	0	0	0	0	0	0	0	0	0	0	0
ENSRNOT00000082428	0	0.233238	2e-06	0	0	0	0	6.321361	0	0	3.095148	0
ENSRNOT00000082432	1.193356	2.436668	7.181895	4.789231	7.678706	2.474404	2.491571	2.416656	1.230165	2.423704	0	2.446315
ENSRNOT00000082440	0	0	0	0	0	0	0.00126	0	0	0	0	0
ENSRNOT00000082443	0	0	0	0	0	0	0	0	0	0	0	0
ENSRNOT00000082446	0	0	0	0	0	0	0	0	0	0	0	0
ENSRNOT00000082454	0	0	0	0	0	0	0	0	0	0	0	0
ENSRNOT00000082456	0	0	0	0	0	0	0	0	0	0	0	0
ENSRNOT00000082461	0	0	0	0	0	0	0	0	0	0	0	0
ENSRNOT00000082475	0	0	0	0	0	0	0	0	0	0	0	0
ENSRNOT00000082478	6.07258	10.917011	0	2.091906	0	0.992907	0	6.072849	2.924209	3.935664	0.991584	4.921129
ENSRNOT00000082481	0	0	0	0	0	0	0	0	0	0	0	0
ENSRNOT00000082483	3.219169	6.271508	9.289444	4.31541	1.058196	2.036052	5.23386	10.406328	6.137644	9.206169	5.134376	7.289175
ENSRNOT00000082491	12.186051	6.870984	0	15.256049	15.137628	6.923458	39.633314	12.603268	18.252715	12.407203	19.13355	19.305316
ENSRNOT00000082493	0	0	0	0	0	0	0	0	0	0	0	0
ENSRNOT00000082506	0	0	0	0	0	0	0	0	0	0	0	0
ENSRNOT00000082516	0	0	0	0	3.091184	0	0	0	0	0	0	0
ENSRNOT00000082520	24.68656	36.503141	25.916444	4.824238	8.339015	10.449985	8.011015	26.186568	21.394778	18.11053	36.726214	23.608503
ENSRNOT00000082525	0	0	0	0	0	0	0	0	0	0	0	0
ENSRNOT00000082540	0	0	0	0	0	0	0	0	0	0	0	0
ENSRNOT00000082569	0	0	0	0	0	0	0	0	0	0	0	0
ENSRNOT00000082571	1.24463	0	3.731441	2.423361	0	0	10.708431	2.384434	2.368671	9.371341	0	0
ENSRNOT00000082572	0	0	0	0	0	0	0	0	0	0	0	0
ENSRNOT00000082574	0	0	0	0	0	0	0	0	0.051729	4e-06	3.235416	0
ENSRNOT00000082578	0	0	0	0	0	0	0	0	0	0	0	0
ENSRNOT00000082580	0	0	0	0	0	0	0	0	0	0	0	0
ENSRNOT00000082584	0	0	0	0	0	0	0	0	0	0	0	0
ENSRNOT00000082588	257.000494	219.77163	199.469047	98.148876	134.743094	78.502356	139.604042	202.554715	122.30484	244.011474	188.438899	169.238462
ENSRNOT00000082606	0	0	0	0	0	0	0	0	0	0	0	0
ENSRNOT00000082609	0	0	0	0	0	0	0	0	0	0	0	0
ENSRNOT00000082613	0	0	0	0	1.557657	0	0	0	0	0	0	0
ENSRNOT00000082615	0	0	0	0	0	0	0	0	0	0	0	0
ENSRNOT00000082617	0	0	0	0	0	0	0	0	0	0	0	0
ENSRNOT00000082620	99.627953	142.176058	72.099357	43.365293	62.458693	32.077745	85.110573	48.426536	79.599605	134.760728	131.939551	77.396735
ENSRNOT00000082633	22.872497	41.48442	29.776913	0.209742	39.915478	6.354129	31.985826	17.542246	15.119182	6.635921	31.468336	23.981614
ENSRNOT00000082634	68.684432	48.236361	69.262578	57.25375	42.021295	20.058165	54.600489	57.264678	52.299074	43.970132	41.654659	39.93331
ENSRNOT00000082636	0	0	0	0	0	0	0	0	0	0	0	0
ENSRNOT00000082638	1.06466	0	0	0	0	0	0	0	0	0	1.005826	2.007494
ENSRNOT00000082644	6.074277	6.291041	2.913515	0	0	0	0	6.513511	3.083435	0	0	0
ENSRNOT00000082654	0	0	0	0	0	0	0	1.612235	1.644834	0	0	1.631978
ENSRNOT00000082658	0.883171	2.630912	0	0	1.864195	0	0	0.891169	0	0	1.798252	0
ENSRNOT00000082676	0	0	0	0	0	0	0	0	0	0	0	0
ENSRNOT00000082678	0	8.87099	2.983534	17.610343	0	1.174413	6.926526	0	0.003388	0	17.532353	3.53875
ENSRNOT00000082679	0	0	0	0	0	0	0	0	0	0	0	0
ENSRNOT00000082683	32.163639	45.099951	22.070003	12.145579	35.471633	23.734844	26.072071	16.673574	14.958081	32.216391	38.194474	21.842291
ENSRNOT00000082693	0	2.331614	2.223893	0	0	0	0	0	2.233226	0	0	2.303833
ENSRNOT00000082698	0	0	0	0	0	0	0	0	0	1.96904	0	0
ENSRNOT00000082702	1.529129	0	0	0	0	0	0	0	1.480963	1.46135	0	0
ENSRNOT00000082703	112.814995	53.07291	91.494694	84.948796	76.271555	63.281519	48.18471	169.124846	53.643129	125.982111	79.6457	117.632013
ENSRNOT00000082708	0	0	0	0	0	0	0	0	0	0	0	0
ENSRNOT00000082710	40.969365	40.257885	52.714964	12.501312	4.616686	19.037	60.944364	71.344655	30.902773	20.039504	47.833339	40.770364
ENSRNOT00000082715	0	0	0	0	0	0	0	0	0	0	0	0
ENSRNOT00000082716	0	0	0	0	0	0	0	0	0	0	0	0
ENSRNOT00000082726	0	0	0	0	0	0	0	0	0	0	0	0
ENSRNOT00000082729	3.358365	0	0	0	0	0	3.221415	0	0	0	0	0
ENSRNOT00000082731	0	0	0	0	0	0	0	0	0	0	0	0
ENSRNOT00000082735	0	3.801694	0	0	0	0	0	0	0	0	1.273689	0
ENSRNOT00000082746	0	0	0	0	0	0	0	0	0	0	0	0
ENSRNOT00000082747	239.241373	236.660953	251.696169	110.981575	272.212083	324.930733	353.698059	329.183061	323.004931	358.961041	276.408718	381.894367
ENSRNOT00000082749	0	4.846076	3.131058	0	0	0	6.469371	0	0	0	3.200366	4.788158
ENSRNOT00000082753	0	0	0	0	0	0	0	0	0	0	0	0
ENSRNOT00000082759	5.858122	9.459447	1.81679	9.48274	10.050988	5.546275	3.739779	16.68696	5.617932	9.256553	5.655976	11.110986
ENSRNOT00000082762	0	0	0	0	0	0	0	0	0	0	0	0
ENSRNOT00000082767	0	0	0	0	0	0	0	0	0	0	0	0
ENSRNOT00000082771	0	0	0	0	0	0	0	0	0	0	0	0
ENSRNOT00000082783	0	0	0	0	0	0	0	0	0	0	0	0
ENSRNOT00000082788	0	0	0	0	0	0	0	0	0	0	0	0
ENSRNOT00000082797	0	0	13.803569	0	0	0	0	0	0	10.381279	0	0
ENSRNOT00000082800	9.580513	15.048513	22.397492	5.859799	5.821938	6.740583	8.582293	8.411528	13.403924	7.157556	4.755398	19.063608
ENSRNOT00000082803	0	0	0	0	0	0	0	0	0	0	0	0
ENSRNOT00000082808	0	0	0	0	0	0	0	0	0	0	0	0
ENSRNOT00000082812	0	0	0	0	0	0	0	0	0	0	0	0
ENSRNOT00000082818	0	0	0	0	0	0	0	0	0	0	0	0
ENSRNOT00000082819	0	0	0	0	0	0	0	0	0	0	0	0
ENSRNOT00000082824	0	0	0	0	0	0	0	0	0	0	0	0
ENSRNOT00000082826	1.07353	2.048605	2.080258	2.174391	4.33327	1.032412	2.073001	1.027489	0	4.102409	0	0
ENSRNOT00000082833	0	0	0	0	0	0	0	0	0	0	0	0
ENSRNOT00000082835	0	0	0	0	0	0	0	0	0	0	0	2.194424
ENSRNOT00000082851	0	6.677486	0	0	0	0	0	0	6.233279	12.339927	0	0
ENSRNOT00000082852	0	0	0	0	0	0	0	0	0	0	0	0
ENSRNOT00000082853	0	0	0	0	0	0	0	0	0	0	0	0
ENSRNOT00000082859	0	0	0	0	0	0	0	0	0	0	0	0
ENSRNOT00000082868	1.796435	0	0	0	0	0	0	1.748163	0	0	0	0
ENSRNOT00000082870	0	4.157436	0	0	0	0	0	0	0	1.072075	0	0.003076
ENSRNOT00000082877	0	0	0	0	0	0	0	0	0	0	0	0
ENSRNOT00000082878	0	0	0	0	0	0	0	0	0	0	0	0
ENSRNOT00000082882	0	0	0	15.082127	0	8.116472	4.224778	0	2.093965	1.025484	3.067027	0
ENSRNOT00000082887	0	0	0	0	0	0	0	0	0	0	0	0
ENSRNOT00000082889	0	0	0	0	0	0	0	0	0	0	0	0
ENSRNOT00000082890	0	0	0	0	0	0	0	0	0	0	0	0
ENSRNOT00000082897	53.286333	21.929793	41.963943	46.915043	28.552768	13.468226	38.676131	25.557908	9.718544	24.721521	35.670706	43.162058
ENSRNOT00000082916	75.476565	84.31675	152.170008	63.84969	33.871214	34.61445	69.96361	35.758485	34.526242	66.017448	77.509091	64.593478
ENSRNOT00000082918	0	0	4e-06	0	0	0.000622	0.015902	0	0	9.3e-05	0	0
ENSRNOT00000082925	0	0	0	0	0	0	0	0	0	0	0	0
ENSRNOT00000082937	37.5782	30.867157	38.604599	12.93891	11.645583	26.518744	35.59088	26.219863	16.693883	27.656878	32.152473	31.799498
ENSRNOT00000082939	0	0	0	0	0	0	0	0	0	0	0	0
ENSRNOT00000082944	0	0	0	0	0	1.681827	0	0	0	0	0	5.065701
ENSRNOT00000082947	0	0	0	0	0	0	0	0	0	0	0	0
ENSRNOT00000082950	0	0	0	0	0	0	0	0	0	0	0	0
ENSRNOT00000082975	7.569493	0	9.205986	2.599235	7.967495	0	3.942581	10.325677	15.170583	11.656534	5.04693	22.967306
ENSRNOT00000082976	0	0	0	0	0	0	0	0	0	0	0	0
ENSRNOT00000082979	0	0	0	0	0	0	0	0	0	0	0	0
ENSRNOT00000082984	0	0	0	0	0	0	0	0	0	0	0	0
ENSRNOT00000082986	0	0	0	0	0	0	0	0	0	0	0	0
ENSRNOT00000083008	0	0	0	0	0	0	0	0	0	0	0	0
ENSRNOT00000083020	0	0	0	0	0	0	0	0	0	0	0	0
ENSRNOT00000083023	0	0	0	3.091465	0	0	0	0	0	0	0	1.426708
ENSRNOT00000083024	0	0	0	0	0	0	0	0	0	0	0	0
ENSRNOT00000083026	0	0	0	0	0	0	0	0	0	0	0	0
ENSRNOT00000083030	0	0	0	0	0	0	0	0	0	0	0	0
ENSRNOT00000083036	0	0	0	0	0	0	0	0	0	0	0	0
ENSRNOT00000083042	0	0	0	0	0	0	0	0	0	0	0	0
ENSRNOT00000083047	0	0	0	5.470663	5.236747	10.292523	0	5.516218	0	0	0	5.043181
ENSRNOT00000083048	55.601951	65.263841	42.452184	21.620041	15.200756	20.297379	24.791815	35.266506	7.53821	51.326724	31.088453	27.537268
ENSRNOT00000083054	0	0	0	9.680249	10.799275	2.400106	0	0	0	0	1.179624	2.395759
ENSRNOT00000083057	0	0	0.344816	0	1.210402	0	0	0.3457	0	0	0	1.008761
ENSRNOT00000083059	0	0	0	0	0	0	0	0	0	0	0	0
ENSRNOT00000083082	0	0	0	0	0	0	0	0	0	0	0	0
ENSRNOT00000083083	59.583639	51.996704	30.621945	67.429077	39.492616	53.689637	41.703989	56.810756	64.693287	45.562059	67.804993	54.637623
ENSRNOT00000083098	0	0	0	0	0	0	0	0	0	0	0	0
ENSRNOT00000083114	1.802858	0	0	0	0	1.78737	0	0	0	0	0	3.63919
ENSRNOT00000083119	53.062526	59.952766	51.91427	35.575988	40.663979	35.65919	49.85149	78.177719	54.448568	61.035697	58.192742	86.711916
ENSRNOT00000083121	0	0	0	0	0	0	4.639665	0	0	0	0	0
ENSRNOT00000083123	0	0	0	0	0	0	0	0	0	0	0	0
ENSRNOT00000083131	34.766329	46.153154	26.437823	47.930687	40.478549	29.150454	56.122141	81.897367	59.043135	120.630553	52.614676	80.697826
ENSRNOT00000083161	0	0	0	0	0	0	0	0	0	0	0	0
ENSRNOT00000083165	0	0	0	0	0	0	0	0.709589	0	0	0	0
ENSRNOT00000083167	0	0	0	0	0	0	0	0	0	0	0	0
ENSRNOT00000083170	17.369847	18.930224	5.397794	11.622885	4.854149	0	10.801711	13.229114	0	14.574173	5.647642	18.496034
ENSRNOT00000083175	0	0	0.771658	0	0	0	0	0	0	7.69834	0	0
ENSRNOT00000083180	0	0	0	0	0	0	0	0	0	0	0	0
ENSRNOT00000083187	6.224836	7.219867	2.352598	0	0	0	6.063652	7.096944	4.784227	2.373496	2.402099	0
ENSRNOT00000083195	0	0	0	0	0	0	0	0	0	0	0	0
ENSRNOT00000083197	5.636352	0	0	0	0	0	0	0	0	0	0	1.838157
ENSRNOT00000083200	0	0	0	0	0	0	0	0	1.148515	0	0	0
ENSRNOT00000083201	0	0	0	0	0	0	0	0	0	0	0	0
ENSRNOT00000083205	0	0	0	0	0	0	0	0	0	0	0	0
ENSRNOT00000083207	0	0	0	0	0	0	0	0	0	0	0	0
ENSRNOT00000083209	0	0	0	0	0	0	0	0	0	0	0	0
ENSRNOT00000083213	0	0	0	0	0	0	0	0	0	0	0	0
ENSRNOT00000083218	85.072037	114.209754	149.135149	187.766859	218.364546	227.073873	130.972093	108.714391	106.38593	154.886999	97.171619	168.657389
ENSRNOT00000083221	0	0	0	0	0.000708	0	4.13453	0	0	0	3.145762	3.175697
ENSRNOT00000083235	0	0	0	0	0	0	0	0	0	0	0	0
ENSRNOT00000083236	365.52015	309.274404	267.17669	154.462072	225.45155	278.267913	269.546146	322.024811	241.976954	340.758632	320.272319	307.220048
ENSRNOT00000083241	0	0	0	1.476899	1.386735	0	0	0	0	0	0	1.376669
ENSRNOT00000083244	28.42396	19.48163	13.915964	17.277012	12.412329	9.207947	1.00921	9.915772	3.935017	10.004753	6.037776	4.030642
ENSRNOT00000083246	6.588213	8.0836	4.507836	2.947765	2.187961	0.397893	21.359458	2.771514	17.37526	12.160715	0	3.841747
ENSRNOT00000083249	669.927783	703.788078	718.598539	485.375268	547.606233	464.288054	639.058747	570.674165	641.195708	707.115572	595.578245	697.831231
ENSRNOT00000083253	0.936032	0	0	0	0	0	0	0	0	0	0	0
ENSRNOT00000083257	0	0	0	0	0	0	0	0	0	0	0	0
ENSRNOT00000083259	0.056773	0	0	0	0	0	0	0	0	0	0	0
ENSRNOT00000083266	0	0	0	0	0	0	0	0	0	0	0	0
ENSRNOT00000083267	0	0	0	2.258128	0	1.887271	0	0	0	0	0	0
ENSRNOT00000083270	0	2.974339	3.06437	0	0	0	0	0	0	0	0	0
ENSRNOT00000083273	0	0	0	0	0	0	0	0	0	0	0	0
ENSRNOT00000083274	0	0	0	0	0	0	0	0	0	0	0	1.471542
ENSRNOT00000083279	0	0	0	0	0	0	0	0	0	0	0	0
ENSRNOT00000083285	1.001256	0	0	2.074609	0	0	0.510675	0	0	0	0	0
ENSRNOT00000083290	0	0	0	0	0	0.825686	0	0	0	0	0	0.394526
ENSRNOT00000083294	0	0	0	0	0	0	0	0	0	0	0	0
ENSRNOT00000083297	0	0	0	0	0	0	0	0	0	0	0	0
ENSRNOT00000083298	0	0	0	0	0	0	0	0	0	0	0	0
ENSRNOT00000083307	11.878268	5.431417	8.580121	3.190695	2.106812	3.200953	6.437744	7.561696	3.177071	7.474921	8.550084	1.064194
ENSRNOT00000083309	0	0	0	0	0	0	0	0	0	0	0	0
ENSRNOT00000083321	0	0	0	0	0	0	0	0	0	0	0	0
ENSRNOT00000083323	427.220855	404.968998	349.187435	210.654085	198.531356	205.15376	339.244813	354.164913	309.647454	376.877562	429.515174	343.154079
ENSRNOT00000083324	0	0	0	0	0	0	0	0	7.732193	1.564645	0	0
ENSRNOT00000083326	0	0	0	3.303179	1.658346	0	0	0	0	0	0	0
ENSRNOT00000083327	0	0	0	0	0	0	0	0	0	0	0	0
ENSRNOT00000083328	0	0	0	0	2.486666	0	0	0	0	0	0	0
ENSRNOT00000083332	0	0	0	0	0	0	0	0	0	0	0	0
ENSRNOT00000083335	0	1.258542	1.268694	0	3.755909	1.259641	0	0	0	0	0	0
ENSRNOT00000083338	2.221255	12.01276	3.567468	0.005692	0	1.425897	0.460954	11.849469	14.182468	1.29421	14.362364	14.802589
ENSRNOT00000083343	0	0	0	0	0	0	0	0	0	0	0	0
ENSRNOT00000083349	0	0	0	0	0	0	0	0	0	0	0	0
ENSRNOT00000083359	0	0	0	0	0	0	0	0	0	0	0	0
ENSRNOT00000083360	0	0	0	0	0	0	0	0	0	0	0	0
ENSRNOT00000083367	0	0	0	3.019225	0	0	0	0	0	0	0	0
ENSRNOT00000083375	0	0	0	0	0	0	0	0	0	0	0	0
ENSRNOT00000083380	0	0	2.016765	0.012382	5.518051	13.488663	2.436354	2.580248	1.672256	0	0	0.77527
ENSRNOT00000083384	0	0	0	0	0	0	0	0	0	3.393359	0	0
ENSRNOT00000083393	50.609261	22.493431	0	0	1.579666	15.987382	10.840712	3.191868	1.502637	4.620038	10.704299	6.224527
ENSRNOT00000083398	0	0	0	0	0	0	0	0	0	0	0	0
ENSRNOT00000083399	0	0	0	0	3.102624	0	0	0	0	0	0	0
ENSRNOT00000083403	0	0	0	0	0	0	0	0	0	0	0	0
ENSRNOT00000083431	0	0	0	0	0	0	0	0	0	0	0	0
ENSRNOT00000083435	0	0	0	0	0	0	0	0	0	0	0	0
ENSRNOT00000083437	5.015	14.652783	3.641202	1.25611	0	2.32981	15.945099	22.792641	8.580839	24.027005	7.25182	28.650686
ENSRNOT00000083444	29.142661	9.522539	13.980756	22.777715	24.357477	23.952826	67.085922	102.101663	29.086318	29.322982	72.576395	39.636151
ENSRNOT00000083463	0	0	0	32.008662	188.656423	118.637556	27.494514	5.742645	3e-06	0	8.442461	6.120808
ENSRNOT00000083465	0	2.752111	0	0	0	0.679542	0	0	0.678778	0.00508	0.685774	0
ENSRNOT00000083482	0	0	0	0	0	0	0	0	0	0	0	0
ENSRNOT00000083498	0	0	0	0	0	0	0	0	0	0	0	0
ENSRNOT00000083501	0	0	0	0	0	0	0	0	0	0	0	0
ENSRNOT00000083507	0	0	0	0	0	0	0	0	0	0	0	0
ENSRNOT00000083510	0	2.01591	2.027066	4.201987	0	1.997178	5.072601	4.004235	1.009737	0	5.091514	0
ENSRNOT00000083512	0	0	0	0	0	0	0	0	0	0	0	0
ENSRNOT00000083513	0	0	0	0	0	0	0	0	0	0	0	0
ENSRNOT00000083516	0	0	0	0	0	0	1.524326	0	0	0	0.750954	0
ENSRNOT00000083520	0	0	0	0	0	0	0	0	0	0	0	0
ENSRNOT00000083522	0	0	0	0	0	0	0	0	0	0	0	0
ENSRNOT00000083523	5.895796	4.141848	1.406635	2.74513	2.793701	1.377996	7.005204	10.045914	6.929076	0	2.710844	4.111065
ENSRNOT00000083525	0	0	0	0	0	0	0	0	0	0	0	0
ENSRNOT00000083526	0	1.285478	0	0	0	0	0	4.912939	0	0	1e-06	0
ENSRNOT00000083529	0	0	0	0	0	0	0	0	0	0	0	0
ENSRNOT00000083543	0	0	0	0	0	0	2.828812	0.638694	0.021285	0	0	0
ENSRNOT00000083544	0	0	0	0	0	0	0	0	0	0	0	0
ENSRNOT00000083547	0	0	0	0	3.640892	0	0	0	0	0	0	0
ENSRNOT00000083554	61.168164	66.633202	12.603975	22.30235	43.492337	101.906092	9.30002	144.09155	56.525196	88.207347	73.939067	84.940131
ENSRNOT00000083559	0	1.100625	0.359611	0	2.257234	0	1.073918	1.060893	3.276316	0	0	6.436786
ENSRNOT00000083571	6.04622	0	0	0	0	0	0	0	0	0	0	0
ENSRNOT00000083581	0	1.885721	0	0	0	0	0	0	0	0	0	0
ENSRNOT00000083586	0	0	0	0	0	0	0	0	0	0	0	0
ENSRNOT00000083589	36.068715	24.959109	51.209614	29.924065	11.726468	9.541393	94.374381	38.601692	27.446079	28.462317	39.819162	28.00426
ENSRNOT00000083596	0	0	0	0	3.165098	0	0	0	0	0	0	0
ENSRNOT00000083597	0	1.256816	0	0	0	0	5.071917	0	2.541505	1.480642	1.244053	5.013129
ENSRNOT00000083603	0	0	0	0	0	0	0	0	0	0	0	0
ENSRNOT00000083606	2.847388	0	0	0	0	0	0	0	0	0	0	0
ENSRNOT00000083612	0	0	0	0	0	0	0	0	0	0	0	0
ENSRNOT00000083618	0	0	0	0	0	0	0	0	0	0	0	0
ENSRNOT00000083619	0	0	0	0	0	0	0	0	1.702029	0	3.375988	0
ENSRNOT00000083620	0	0	0	0	0	0	0	0	0	0	0	0
ENSRNOT00000083621	0	0	0	0	0	0	0	0	0	0	0	0
ENSRNOT00000083625	0	0	0	0	0	0	0	0	0	0	1.851172	0
ENSRNOT00000083631	0	0	0	0	0	0	0	0	0	0	0	0
ENSRNOT00000083635	0	0	0	0	0	0	0	0	0	0	0	0
ENSRNOT00000083636	0	0	0	0	0	0	0	2.232099	0	0	0	0
ENSRNOT00000083639	0	0	0	0	0	0	0	0	0	0	0	0
ENSRNOT00000083644	0	0	0	0	0	0	0	0	0	0	0	0
ENSRNOT00000083646	0	0	0	0.289807	0	0	0	0	0	0	0	0
ENSRNOT00000083647	0	0	0	0	0	0	0	0	0	0	0	0
ENSRNOT00000083653	12.093231	9.104936	13.428185	15.201673	7.1826	27.75916	16.636495	16.837687	20.165525	13.912029	10.034779	15.181268
ENSRNOT00000083654	0	0	0	0	0	0	0	0	0	0	0	0
ENSRNOT00000083663	0	0	0	0	0	0	0	0	0	0	0	0
ENSRNOT00000083664	0	0	0	0	0	0	0	0	0	0	0	0
ENSRNOT00000083669	0	0	0	0	0	0	0	0	0	0	0	0
ENSRNOT00000083671	0	0	0	0	0	0	0	0	0	0	0	0
ENSRNOT00000083675	0	0	4.461571	0	0	0.022244	0	0	0	0	0	4.561187
ENSRNOT00000083679	0	0	0	0	0	0	0	0	0	2.395935	0	0
ENSRNOT00000083680	0	0	0	0	0	0	0	0	0	0	0	0
ENSRNOT00000083690	0	0	0	0	0	0	0	0	0	0	0	0
ENSRNOT00000083697	0	0	0	0	0	0	0	0	0	0	1.693782	0
ENSRNOT00000083710	0	0	0	0	0	0	0	0	0	0	0	0
ENSRNOT00000083711	22.898414	12.404744	3.426515	7.705191	9.883923	9.444885	15.852285	7.217089	22.764594	28.960526	7.799035	25.170788
ENSRNOT00000083718	0	0.904306	17.705724	84.264091	81.398981	19.870371	154.696796	0.089883	0.71686	35.989944	27.903165	12.948326
ENSRNOT00000083722	0	0	0	0	0	0	0	0	0	0	0	0
ENSRNOT00000083724	5.628938	0	0	0	0	0	0	0	0	0	0	0
ENSRNOT00000083729	0	0	0	0	0	0	1.952948	0	0	0	0	0
ENSRNOT00000083730	0	0	0	0	0	0	0	0	0	0	0	0
ENSRNOT00000083731	0	0	0	0	0	2.984267	0	0	0	0.003866	0	0
ENSRNOT00000083737	0	1.152883	0.432451	0	0	0	0	0	0	0.009457	0	0
ENSRNOT00000083739	0	0	0	0	0	0	0	0	0	0	0	0
ENSRNOT00000083741	2.349557	4.576179	4.6856	6.41884	3.678458	1.159623	4.66001	0	1.148445	3.359397	7.757585	5.770287
ENSRNOT00000083742	0	0	0	0	0	0	0	0	0	0	0	0
ENSRNOT00000083745	0	0	0	0	0	0	0	0	0	0	0	0
ENSRNOT00000083746	0	0	0	0	0.681119	0	0	0	0	0	0	0
ENSRNOT00000083748	0	0	0	0	0	0	0	0	0	0	0	0
ENSRNOT00000083757	0	0	0	0	0	0	0	0	0	0	0	0
ENSRNOT00000083759	0	0	0	0	0	0	0	0	0	0	4.3501	0
ENSRNOT00000083766	0	0	0.000635	0	0.896836	0	0	1.433999	0	0	0	0
ENSRNOT00000083777	0	0	0	0	0	0	1.301928	0	0	0	2.644788	0
ENSRNOT00000083780	0	0	0	0	0	0	0	0	0	0	0	0
ENSRNOT00000083782	0	0	0	0	0	0	0	0	0	0	0	0
ENSRNOT00000083791	0	0	0	0	0	0	0	0	0	0	0	0
ENSRNOT00000083792	0	0	0	0	0	0	0	0	0	0	0	0
ENSRNOT00000083794	0	0	0	0	0	0	0	0	0	0	0	0
ENSRNOT00000083795	78.852943	47.012534	20.763313	31.912234	28.649906	38.503693	30.678868	21.37207	32.810795	52.531338	17.82285	108.870458
ENSRNOT00000083801	0	0	0	0	0	0	0	0	0	0	0	0
ENSRNOT00000083802	0	0	0	0	0	0	0	0	0	0	0	0
ENSRNOT00000083807	0	0	0	0	0	0	0	0	0	0	0	0
ENSRNOT00000083808	0	0	0	0	0	0	0	0	0	0	0	0
ENSRNOT00000083809	0	0	0	0	0	0	0	0	0	0	0	0
ENSRNOT00000083810	0	0	6e-06	0	0	0	1e-06	0	0	0	0	0
ENSRNOT00000083820	0	0	0	0	0	0	0	0	0	0	0	0
ENSRNOT00000083822	0	0	0	0	0	0	0	0	0	0	0	0
ENSRNOT00000083825	0	0	0	0	0	0	0	0	0	0	0	0
ENSRNOT00000083837	0	0	0	0	0	0	0	0	0	0	0	1.932337
ENSRNOT00000083844	0	0	0	0	0	0	0	0	0	0	0	0
ENSRNOT00000083853	0	0	0	0	0	0	0	0	0	0	0	0
ENSRNOT00000083856	0	0	0	0	0	0	0	0	0	0	0	0
ENSRNOT00000083859	0	0	0	0	0	0	0	0	0	0	0	0
ENSRNOT00000083869	0	0	0	0	0	0	0	0	0	0	0	0
ENSRNOT00000083870	5.223669	4.16961	3.132325	2.226096	2.159897	0	4.30286	2.145656	0.001229	0	0	2.147766
ENSRNOT00000083875	0	0	0	0	0	0	11.493045	0	0	0	0	0
ENSRNOT00000083877	8.359174	0.98421	0	2.07667	7.586874	13.328739	1.978094	0.991431	0	0	2.928874	1.97322
ENSRNOT00000083880	46.30337	43.765595	52.687101	31.176068	32.020281	32.100207	45.19645	49.272459	52.110483	37.730572	50.925639	43.399287
ENSRNOT00000083887	0	2.366786	0	7.945597	0	4.879662	4.652674	0	0	0	0	0
ENSRNOT00000083888	0	0	0	0	0	0	0	0	0	0	0	11.380532
ENSRNOT00000083892	0	0	0	0	0	0	0	0	0	0.875928	0.899981	152.731884
ENSRNOT00000083914	0	0	0	0	0	0	0	0	0	0	0	0
ENSRNOT00000083919	439.000512	396.163747	350.862177	286.435754	181.280444	266.944054	648.128893	404.549176	277.27089	746.230939	304.60574	383.497256
ENSRNOT00000083921	0	0	0	0	0	0	0	0	0	0	0	0
ENSRNOT00000083922	0	0	0	0	0	0	0	0	0	0	0	0
ENSRNOT00000083923	28.735982	26.77928	16.247513	35.027963	32.266254	32.770054	47.456232	24.286918	26.989297	24.633149	21.772997	33.093517
ENSRNOT00000083929	0	0	0	0	0	0	0	0	0	0	0	0
ENSRNOT00000083930	0	0	0	0	0	0	0	0	0	0	0	0
ENSRNOT00000083936	2.736043	0	1.532172	0	0	4.308544	0	0	0.765287	0	0	0
ENSRNOT00000083950	0	0	0	0	0	0	0.915281	0	0	0	2.724845	3.601857
ENSRNOT00000083953	0	1.728813	0	0	0	0	1.716854	0	0	0	0	0
ENSRNOT00000083958	0	0	0	0	0	0	0	0	0	0	0	0
ENSRNOT00000083960	11.531583	11.438785	19.368757	53.547648	15.999397	68.575083	37.948123	30.542125	33.980776	42.961828	17.911023	28.022184
ENSRNOT00000083963	0	0	0	0	0	0	0	0	0	0	0	0
ENSRNOT00000083969	0	0	0	0	0	0	0	0	0	0	0	0
ENSRNOT00000083972	0	0	1e-06	0	0	0	0	0	0	0	0	0
ENSRNOT00000083973	0	0	0	0	0	0	0	0	0	0	0	0
ENSRNOT00000083974	42.494247	18.113554	30.500306	13.938163	17.154887	19.018055	27.136828	12.370506	18.878053	6.722046	20.278573	25.589717
ENSRNOT00000083975	0	0	0	0	0	0	0	0	0	0	0	1.009458
ENSRNOT00000083978	0	0	0	0	0	0	0	0	0	0	0	0
ENSRNOT00000083980	15.698954	0	3.661154	4.090152	0	15.153957	7.937391	7.59462	7.748391	7.564545	9.890299	33.622208
ENSRNOT00000083981	0	0	0	0	0	0	0	0	0	0	0	0
ENSRNOT00000083984	0	0	0	0	0	0	0	0	2.574628	0	0	0
ENSRNOT00000083989	0	0	3.619094	0	0	0	0	0	0	0	1.089815	0
ENSRNOT00000083998	0	0	0	0	0	0	0	0	0	0	0	0
ENSRNOT00000083999	0	0	0	0	0	0	0	0	0	0	0	0
ENSRNOT00000084001	0	0	0	0	0	0	0	0	0	0	0	0
ENSRNOT00000084008	0	0	0	0	1.587246	0	0	0	0	0	0	0
ENSRNOT00000084010	0	0	0	0	0	0	0	5.478144	0	0	0	0.726646
ENSRNOT00000084014	0	0	0	0	0	0	0	0	0	0	0	0
ENSRNOT00000084015	1.552416	24.79554	0	18.739645	0.03803	0.060305	13.318517	1.812612	3.519415	10.449324	2.981844	0.000323
ENSRNOT00000084024	1429.472368	1912.535336	1650.705271	681.096814	857.807163	985.616531	1276.601404	1296.281492	1466.015299	1785.510326	1622.334673	1925.646279
ENSRNOT00000084025	0	0	0	0	0	0	0	0	0	0	0	0
ENSRNOT00000084029	0	0	0	0	0	0	0	0	0	0	0	0
ENSRNOT00000084033	0	0	0	1.839611	1.93015	0	0	0	0	0	0	0
ENSRNOT00000084039	1.818724	1.739013	1.688376	1.712969	1.69864	0	0	0	3.480855	6.840266	1.695729	1.688486
ENSRNOT00000084042	3.756064	6.080171	3.908641	0	3.966298	37.211585	10.001871	24.414427	2.076515	12.358454	16.18958	6.245997
ENSRNOT00000084047	1.371118	5.518845	2.717408	7.12832	2.890127	2.746077	0	10.920342	2.733768	5.413415	8.240503	9.581264
ENSRNOT00000084051	0	0	0	0	0	0	0	0	0	0	0	0
ENSRNOT00000084059	88.764709	113.188993	94.632574	101.572473	58.487956	107.318659	107.245221	137.903488	82.614689	72.765786	128.326924	100.45382
ENSRNOT00000084061	0	0	0	0	0	0	0	0	0	0	0	0
ENSRNOT00000084074	0	0	0	0	0	0	0	0	0	0	0	0
ENSRNOT00000084077	0	0	0	0	0	0	0	0	0	0	0	0
ENSRNOT00000084080	0	0	0	0	0	0	0	0	0	0	0	69.973882
ENSRNOT00000084081	112.765095	74.897959	63.361573	73.580715	60.561125	67.464264	77.589885	95.245248	58.619223	106.039756	68.955874	69.955887
ENSRNOT00000084083	0	0	0	0	0	0	0	0	0	0	0	0
ENSRNOT00000084087	0	0	0	0	0	0	0	0	0	0	0	0
ENSRNOT00000084097	0	0	0	0	0	0	0	0	0	0	0	0
ENSRNOT00000084104	0	0	0	0	0	0	0	0	0	0	0	0
ENSRNOT00000084119	0	0.048754	21.53848	0	0	0	0	10.298125	0	0	0	0.001296
ENSRNOT00000084136	104.036776	304.075379	82.860155	85.614829	120.369015	85.031573	144.224857	234.727673	214.878578	43.050979	79.805195	74.046025
ENSRNOT00000084139	0	0	0	0	0	0	0	0	0	0	0	0
ENSRNOT00000084146	0	0	0	0	0	0	0	0	0	0	0	0
ENSRNOT00000084152	0	0	0	0	0	0	0	0	0	0	0	0
ENSRNOT00000084160	4.425368	1.07712	1.060644	6.754344	0	7.487571	3.268555	6.504741	4.436293	3.199642	4.274919	6.536192
ENSRNOT00000084169	0	0	0	0	0	0	0	0	5.447621	0	0	0
ENSRNOT00000084174	2.423907	0	0	0	0	1.203689	7.2e-05	0	0	0	6.242527	0
ENSRNOT00000084175	0	0	0	0	0	0	0	0	0	0	0	0
ENSRNOT00000084183	0	0	0	0	0	0	0	0	0	0	0	0
ENSRNOT00000084186	56.352335	70.73591	76.964245	83.479454	54.793702	84.492536	115.991041	90.062284	53.407458	120.915875	63.150987	98.220906
ENSRNOT00000084187	1.044855	2.850749	3.00215	1.180899	0	1.010811	2.985313	2.953119	2.006187	0.997122	2.023609	0
ENSRNOT00000084188	0	0	0	0	2.524224	0	2.447212	0	0	0	0	0
ENSRNOT00000084210	0	0	0	0	0	0	0	0	0	0	0	0
ENSRNOT00000084225	0	0	0	0	0	0	0	0	0	0	0	0
ENSRNOT00000084227	0	0	0	0	0	0	0	0	0	0	0	0
ENSRNOT00000084228	1.40169	0	0	0	0	0	0	0	0	1.396863	0	0
ENSRNOT00000084235	0	0	0	0	0	0	0	0	0	0	0	0
ENSRNOT00000084237	0	0	0	0	0	0	0	0	0	0	0	0
ENSRNOT00000084239	0	0	0	0	0	0	0	0	0	0	0	0
ENSRNOT00000084241	0	0	0.040932	0	0.036557	0.0126	0.012375	2.915858	0	0.001886	0	0
ENSRNOT00000084244	0	0	0	0	0	0	1.896706	3.714831	0	0	0	0
ENSRNOT00000084245	0	0	0	0	1.421828	0	0	0	0	0	0	0
ENSRNOT00000084248	0	0	0	0	0	0	0	0	0	0	0	0
ENSRNOT00000084249	0	0	0	0	0	0	0	0	0	0	0	0
ENSRNOT00000084250	0	0	0	0	0	0.367871	0	0	0	0	0	0
ENSRNOT00000084251	0	0	0	0	0	0	0	0	0	0	0	1.710695
ENSRNOT00000084252	0	0	0	0	0	0	0	0	0	0	0	0
ENSRNOT00000084257	0	0	0	0	0	0	0	0	0	0	0	0
ENSRNOT00000084263	1.246408	6.064156	2.374443	9.196652	0	9.912472	40.968825	28.898644	20.356809	14.482778	21.547469	27.06731
ENSRNOT00000084264	0	0	0	0	0	0	0	0	0	0	0	0
ENSRNOT00000084265	26.459586	0.000303	9.15747	0	0.001176	16.930011	4.875685	14.668621	5.415122	10.876006	0	16.319498
ENSRNOT00000084269	0	0	0	0	0	0	0	0	0	0	0	0
ENSRNOT00000084273	0	0	0	0	0	0	0	0	0	0	0	0
ENSRNOT00000084285	0	0	0	0	0	0	0	0	0	0	0	0
ENSRNOT00000084305	203.249265	151.112148	133.374522	144.116594	96.969694	98.627653	78.734471	82.805696	85.386205	151.471379	211.391057	127.877601
ENSRNOT00000084323	0	0	0	0	0	0	0	0	0	0	0.509623	0
ENSRNOT00000084325	0	0	0	0	0	0	0	0	0	0	0	0
ENSRNOT00000084327	0	0	0	0	0	0	0	0	0	0	0	0
ENSRNOT00000084328	1.188926	0.001866	0	0.021681	0	0	0	0.584765	0	0	0	2.850062
ENSRNOT00000084329	0	0	0	0	0	0	0	0	0	0	0	0
ENSRNOT00000084334	32.51198	39.026821	46.459246	11.391693	14.322277	40.617014	22.820689	32.287016	25.625304	32.053782	48.601188	12.709117
ENSRNOT00000084335	0	0	0	0	0	0	0	0	0	0	0	0
ENSRNOT00000084345	0	0	0	0	0	0	0	0	0	0	0	0
ENSRNOT00000084356	13.296696	25.106299	1.79917	11.227397	0.746447	32.901055	30.914677	11.5045	4.036283	25.828927	23.333705	31.097244
ENSRNOT00000084357	0	0	0	0	0	0	0	0	0	0	0	0
ENSRNOT00000084358	0	0	0	0	0	0	0	0	0	0	0	0
ENSRNOT00000084363	0	0	0	0	0	0	0	0	0	0	0	0
ENSRNOT00000084370	0	0	0	0	0	0	0	0	0	0	0	0
ENSRNOT00000084371	0	0	0	0	0	0	0	0	0	0	0	0
ENSRNOT00000084373	0	0	0	2e-06	0	0	0	0	0	0	3.268249	224.89471
ENSRNOT00000084379	0	0	0	0	0	0	5.926784	0	0	1.449926	1.460822	0
ENSRNOT00000084382	0.339398	0	0.512629	0	0	3.133114	0	1.6533	1.989902	0	0.519784	1.029526
ENSRNOT00000084383	0	0	0	0	0	0	0	0	0	0	0	0
ENSRNOT00000084386	0	0	0	0	0	0	0	0	2.06288	0	0	22.304851
ENSRNOT00000084399	0	0	0	0	0	0	0	0	0	0	0	0
ENSRNOT00000084402	0	0	0	0	0	0	0	0	0	0	0	0
ENSRNOT00000084403	0	0	0	0	0	0	0	0	0	0	0	0
ENSRNOT00000084407	0	0	0	0	0	0	0	0	0	0	0	1.810742
ENSRNOT00000084414	0	0	0	0	0	0	0	0	0	0	0	0
ENSRNOT00000084415	0	0	0	0	0	0	0	0	0	0	0	0
ENSRNOT00000084425	0	0	0	0	0	0	0	0	0	0	0.783298	0
ENSRNOT00000084426	0	0	0	0	0	0	0	0	0	0	0	0
ENSRNOT00000084434	53.176228	69.833146	41.083838	39.731824	25.921236	31.141392	55.324204	60.475907	58.25033	45.077632	21.880006	33.033915
ENSRNOT00000084435	20.707055	9.861129	33.702522	17.832947	2.207874	4.751279	16.418887	24.912261	30.55313	11.443262	24.005518	8.558377
ENSRNOT00000084442	0	0	0	0	0	0	0	2.097729	0	0	0	0
ENSRNOT00000084448	0	0	0	1.039484	0	0	0.8953	0	0.994899	0.879602	0	0
ENSRNOT00000084464	0	0	3e-06	0	0	0	0	0.001135	0.005406	0	0.000224	0
ENSRNOT00000084474	0	0	0	0	0	0	0	0	0	0	0	0
ENSRNOT00000084485	0	0	0	1.133744	0	0	0	0	0	0	0	0
ENSRNOT00000084492	0	0	0	0	0	0	0	0	0	0	0	0
ENSRNOT00000084508	0	0	0	0	0	0	0	0	0	0	0	0
ENSRNOT00000084512	0	0	0	0	0	0	0	0	0	0	0	0
ENSRNOT00000084513	0	0	0	0	0	0	0	0	0	0	0	0
ENSRNOT00000084522	0	0	0	0	0	0	0	0	0	0	0	0
ENSRNOT00000084525	0	0	0	0	0	0	0	0	0	0	0	0
ENSRNOT00000084534	0	0	0	0	0	0	0	0	0	5.413491	0	2.734973
ENSRNOT00000084537	0	0	0	2.5e-05	0	0	0.008091	0	0	0.000207	0.084278	0
ENSRNOT00000084544	0	0	0	0	0	0	0	0	0	0	0	0
ENSRNOT00000084549	0	0	0	0	0	0	0	0	0	0	0	0
ENSRNOT00000084551	0	0	0	0	0	0	0	0	0	0	0	0
ENSRNOT00000084561	0	0	0	0	0	0	0	0	0	0	0	0
ENSRNOT00000084565	0	0	0	0	0	0	0	0	0	0	0	0
ENSRNOT00000084566	0	0	0	0	0	0	0	0	0	0	0	0
ENSRNOT00000084573	0	0	0	0	0	0	0	0	0	0	0	0
ENSRNOT00000084574	0	0	0	0	0	0	0	0	0	0	0	0
ENSRNOT00000084584	0	0	0	0	0	0	0	0	0	0	1.072849	0
ENSRNOT00000084593	2.508661	1.181158	0	0	15.136489	1.184067	8.408754	1.160576	0	3.541467	2.378491	1.191573
ENSRNOT00000084598	17.904708	35.955108	17.446014	7.884607	12.407149	19.649311	2.615544	12.833176	0	20.385527	17.447641	10.316361
ENSRNOT00000084603	0	5.127256	0	0	0	0	0	0	0	4.867692	0	0
ENSRNOT00000084609	0	0	0	0	0	0	0	0	0	0	0	0
ENSRNOT00000084627	0	0	17.975176	33.864061	2.505897	1.891453	30.918062	0.013693	0	0	17.26438	21.75466
ENSRNOT00000084630	0	1.1e-05	17.944947	0	0	0	1.595611	0.008138	0	30.865558	0	0
ENSRNOT00000084631	0	0	0	0	0	0	0	0	0	0	0	0
ENSRNOT00000084641	0	0	0	0	0	0	0	0	0	0	0	0
ENSRNOT00000084649	0	0	0	0	0	0	0	0	0	0	0	0
ENSRNOT00000084655	0	0	0	0	0	0	0	4.576084	0	0	0	0
ENSRNOT00000084659	0	0	0	0	0	0	0	0	0	0	0	0
ENSRNOT00000084663	0	0	0	0	0	0	0	0	0	0	0	0
ENSRNOT00000084669	0	0	0	0	0	0	0	0	0	0	0	0
ENSRNOT00000084675	0	0	0	0	0	0	0	0	0	0	0	0
ENSRNOT00000084676	0	0	0	0	0	2.093784	0	0	0	0	0.019597	0
ENSRNOT00000084677	0	1.348122	0	0	0	0	0	0	0	0	0	0
ENSRNOT00000084688	0	0	0	0	0	0	0	0	0	0	0	0
ENSRNOT00000084690	4.038965	2.722749	2.631993	6.73407	1.320071	4.040313	2.688205	0	2.718046	1.352597	2.705484	7.392493
ENSRNOT00000084692	0	0	0	0	0	0	0	0	0	0	0	0
ENSRNOT00000084699	1.523097	0	0	0	2.119935	0.768748	0	0	0	0	0	0
ENSRNOT00000084701	36.873931	48.671918	44.241166	64.383228	6.043262	35.242348	41.71083	66.72789	29.060778	62.844404	82.363136	44.075269
ENSRNOT00000084705	0	0	0	0	0	0	0	0	0	0	0	0
ENSRNOT00000084711	0	0	0	0	0	0	0	0	0	0	0	0
ENSRNOT00000084712	11.917673	2.360892	19.87486	1.116593	3.743432	2.3e-05	0.020466	24.977375	1.117694	29.526893	3.363091	5.358602
ENSRNOT00000084727	260.843678	183.933163	314.638833	456.892462	423.140968	484.168453	308.654773	301.535696	332.186648	511.888759	263.862586	424.916123
ENSRNOT00000084731	0	0	0	0	0	0	0	0	0	0	0	0
ENSRNOT00000084733	233.208448	291.852204	237.915743	240.97711	227.200966	195.850893	324.30191	286.225715	202.59471	315.355514	214.074841	385.977957
ENSRNOT00000084741	0.941902	0	0	0	0	0	0	0	0	0	0	0
ENSRNOT00000084743	0	1.572567	4.677266	1.686634	0	0	0	0	0	0	9.565809	0
ENSRNOT00000084744	0	0	0	0	0	0	0	0	0	0	1.0103	0.493592
ENSRNOT00000084748	0	0	0	0	0	0	0	0	0	0	0	0
ENSRNOT00000084750	5.775512	1.816653	3.51323	0	0	3.458576	0	0	0	3.548209	0	0
ENSRNOT00000084752	0	0	0	0	0	0	0	0	0	0	0	0
ENSRNOT00000084754	0	0	0	0	0	0	0	0	0	0	0	0
ENSRNOT00000084767	0	0	0	0	0	0	0	0	0	0	0	0
ENSRNOT00000084779	40.837276	34.608103	35.473775	34.267843	23.21799	36.415546	36.993781	22.549427	24.304501	35.593388	26.852783	38.301357
ENSRNOT00000084781	0	0	0	0	0	0	0	0	0	0	0	8e-06
ENSRNOT00000084783	0	0	0	0	0	0	0	0	0	0	0	0
ENSRNOT00000084790	18.034395	0.992202	30.494557	6.397972	10.641275	6.161383	12.123129	23.09428	11.046127	35.715674	17.729763	24.528597
ENSRNOT00000084791	0	0	0	0	0	0	0	0	0	0	0	0
ENSRNOT00000084793	0	0	0	0	0	0	0	0	0	0	0	0
ENSRNOT00000084794	0	0	0	0	0	0	0	0	0	0	0	0
ENSRNOT00000084795	0	0	0	0	0	0	0	0	0	0	0	0
ENSRNOT00000084802	0	0	0	0	0	0	0	0	0	0	0	0
ENSRNOT00000084807	0	0	0	0	0	0	0	0	0	0	0	0
ENSRNOT00000084812	0	0	0	0	0	0	0	0	0	0	0	0
ENSRNOT00000084814	0	0	0	0	0	0	0	0	0	0	0	0
ENSRNOT00000084816	0	0	0	0	0	0	0	0	0	0	0	0
ENSRNOT00000084817	80.480702	183.827202	75.888296	48.139286	100.703634	108.497008	47.870956	68.402036	111.646125	83.965903	79.916898	33.153333
ENSRNOT00000084821	0	0	0	0	0	0	0	0	0	0	0	0
ENSRNOT00000084822	2.222531	2.108172	2.035149	2.187471	2.049746	0	12.75578	0	0	2.073891	0	0
ENSRNOT00000084827	0	0	0	0	0	0	0	0	0	0	0	0
ENSRNOT00000084830	0	0	0	0	0	0	0	0	0	0	0	0
ENSRNOT00000084831	0	0	0	0	0	0	0	0	0	0	0	0
ENSRNOT00000084840	0	0	0	0	0	0	0	0	0	0	0	0
ENSRNOT00000084842	0	0	0	0	0	0	0	0	0	0	0	0
ENSRNOT00000084849	0	0	0	0	0	0	0	0	0	0	0	0
ENSRNOT00000084854	1.414563	4.286824	0	13.333192	3.105314	1.424792	7.051179	0	0	0	2.704237	0
ENSRNOT00000084857	0	0	0	0	0	0	0	0	0	0	0	0
ENSRNOT00000084859	0	0	0	0	0	0	0	0	0	0	0	0
ENSRNOT00000084862	0	0	0	0	0	0	0	0	0	0	0	0
ENSRNOT00000084874	10.498521	6.448454	3.952797	2.240624	8.675198	4.288716	15.072077	6.498936	4.160476	6.024912	6.173245	0
ENSRNOT00000084878	0	0	0	0	0	0	0	0	0	0	0	0
ENSRNOT00000084883	0	0	0	0	0	0	0	0	0	0	0	0
ENSRNOT00000084885	0	0	0	0	0	0	0	0	0	0	0	0
ENSRNOT00000084886	0	0	0	0	0	0	0	0	0	0	0	0
ENSRNOT00000084889	0	0	0	0	0	0	0	0	0	0	0	0
ENSRNOT00000084891	0	6.965407	6.728625	0	0	2.76193	0	5.450853	0.467919	0	1.363293	2.759863
ENSRNOT00000084893	0	0	0	0	0	0	0	0	0.544619	0	0	0
ENSRNOT00000084894	1.43869	0.107767	0	0	0	0	0	0	0	0	5.382293	0
ENSRNOT00000084935	0	0	0	0	0	0	0	0	0	0	0	0
ENSRNOT00000084937	0	0	0	0	0	0	0	0	0	0	0	2.019926
ENSRNOT00000084945	0	0	0	0	0	0	0	0	0	0	0	0
ENSRNOT00000084953	62.082339	0.000313	65.486453	0.000167	7.77323	5.805222	1.171469	3.053923	18.528528	10.259849	6.137248	6.217409
ENSRNOT00000084954	0	0	0	0	0	0	0	0	0	0	0	0
ENSRNOT00000084956	2.326892	2.024768	2.032122	0	0	2.133674	0	0	4.130893	0	2.031469	0
ENSRNOT00000084961	0	0	0	0	4.774085	1.101662	1.152545	1.071304	0	0	1.12458	3.479406
ENSRNOT00000084962	2.42555	2.44599	4.605858	4.770669	0	2.375024	2.372781	0	0	0	2.37094	7.350032
ENSRNOT00000084963	0	0	0	0	0	0	0	0	0	0	0	0
ENSRNOT00000084969	0	0	0	0	0	0	0	0	0	0	0	0
ENSRNOT00000084979	16.864329	4.136574	0	0	0	4.222023	1.436498	8.474257	4.219955	5.499633	0	2.773784
ENSRNOT00000084980	6.120916	3.94903	7.90126	13.970836	9.949877	11.05631	8.923347	8.929194	11.736106	9.74098	4.95757	20.625232
ENSRNOT00000084983	0	2.652105	0	0	0	0	0	1.799263	0	0	0	0.914654
ENSRNOT00000084993	0	0	0	0	0	0	0	0	0	0	0	0
ENSRNOT00000084998	0	0	0	0	0	0	0	0	0	0	0	0
ENSRNOT00000085009	0	0	0	0	0	0	0	0	0	0	0	0
ENSRNOT00000085015	0	0	0	0	0	0	0	0	0	0	0	0
ENSRNOT00000085016	0	0	0	0	0	0	0	0	0	0	0	0
ENSRNOT00000085017	0	0	0	0	0	0	0	0	0	0	0	0
ENSRNOT00000085019	0	0	0	0	0	0	0	0	0	0	0	0
ENSRNOT00000085034	12.193801	0	8.465409	7.424601	0	0.000131	2.943631	4.526336	1.478637	4.367813	7.312312	2.93253
ENSRNOT00000085035	0	0	0	0	0	0	0	0	0	0	0	0
ENSRNOT00000085046	0	0	0	0	6.459345	0	0	0	0	0	0	0
ENSRNOT00000085055	0	0	0	0	0	0	0	0	0	0	0	0
ENSRNOT00000085056	0	0	0	0	0	0	0	0	0	0	0	0
ENSRNOT00000085058	9.988551	2.267857	4.522353	3.444542	0	0	0	0	0	1.126681	1.119081	6.876022
ENSRNOT00000085066	0	6e-05	0	0	0	0	0	0	0	1.81014	0	0
ENSRNOT00000085075	0	0.001967	0	0	0.294595	0	2e-06	0	0	0	0	0.000259
ENSRNOT00000085077	0	0	0	0	0	0	0	0	0	0	0	0
ENSRNOT00000085080	0	0	0	0	0	0	0	0	0	0	0	0
ENSRNOT00000085086	0	0	0	0	0	0	0	0	0	0	0	128.156744
ENSRNOT00000085088	0	0	0	0	0	0	0	0	0	0	0	0
ENSRNOT00000085095	0	0	0	0	0	0	0	0	0	2.593975	0	0
ENSRNOT00000085099	0	0	0	0	0	0	0	0	0	0	0	0
ENSRNOT00000085102	0	0	0	0	0	0	0	0	0	0	0	0
ENSRNOT00000085103	0	0	0	0.664848	1.745845	3.679151	2.489693	0	0	0	3.972778	4.127032
ENSRNOT00000085111	0	0	0	0	0	0	0	0	0	0	0	0
ENSRNOT00000085114	1.843517	0	3.614888	0	0	0	0	0	1.870121	1.851923	0	0
ENSRNOT00000085119	0	0	0	0	0	0	0	0	0	0	0	0
ENSRNOT00000085143	0	0	0	0	0	0	0	0	0	0	0	0
ENSRNOT00000085147	1.281298	6.340787	0	0	2.535607	0	3.850017	0	1.240557	1.246414	1.274947	14.272365
ENSRNOT00000085168	0	0	0	0	0	0	0	0	0	0	0	0
ENSRNOT00000085171	0	0	0	0	0	0	0	0	0	0	0	0
ENSRNOT00000085172	2.130241	4.355922	10.005007	19.152281	33.687782	44.014431	47.598196	17.579384	14.419758	53.006554	19.249699	53.450584
ENSRNOT00000085177	0	0	0	0	0	0	0	0	0	0	0	0
ENSRNOT00000085186	0	0	0	0	0	0	0	0	0	0	0	4.396367
ENSRNOT00000085189	0	0.013195	0.549758	4.493346	0	0	0	1.08815	0	0	0	0
ENSRNOT00000085196	0	0	0	0	0	0	0	0	0	0	0	0
ENSRNOT00000085197	0	0	0	0	0	0	0	0	0	0	0	0
ENSRNOT00000085206	0	0	2.7559	0	0	0	0	0	0	0	0	0
ENSRNOT00000085207	164.162168	141.331638	195.817863	55.294712	86.990282	149.261894	121.991659	155.322084	127.384128	221.846275	115.678833	160.855548
ENSRNOT00000085215	0	0	0	0	0	0	0	0	0	0	0	0
ENSRNOT00000085217	17.063177	44.353809	58.192122	10.299324	22.681829	12.239283	27.964608	58.557602	49.675088	63.173444	28.568198	17.712114
ENSRNOT00000085218	0	0	0	0	0	0	0	0	0	0	0	0
ENSRNOT00000085220	0.086899	0	0.000178	1e-06	0.003337	5e-06	0	0.221803	2.228883	0.007065	0.118696	0.013887
ENSRNOT00000085223	0	0	0	0	0	0	0	0	0	0	0	0
ENSRNOT00000085232	0	0	0	0	0	0	0	0	0	0	0	0
ENSRNOT00000085238	0	0	0	0	0	9.736516	0	0	0	0	0	0
ENSRNOT00000085242	0	0	0	0	0	0	2.675529	0	0	0	0	0
ENSRNOT00000085243	0	0	0	0	0	0	0	0	0	0	0	0
ENSRNOT00000085247	0	0	0	0	0	0	0	0	0	0	0	0
ENSRNOT00000085249	0	0	0	0	0	0	0	0	0	0	0	0
ENSRNOT00000085252	0	0	0	0	0	0	0	0	0	0	0	0
ENSRNOT00000085253	1.037708	0	0.97006	0	0	1.018259	6.55219	1.004232	1.002251	0	2.053336	1.007726
ENSRNOT00000085264	0	0	0	2.340832	0	0	1.150493	0	0	0	0	0
ENSRNOT00000085269	0	0	0	0	0	0	0	0	3.224817	0	0	3.351896
ENSRNOT00000085271	0	0	0	0	0	0	0	0	0	0	0	0
ENSRNOT00000085281	4.350041	1.485467	5.610853	0	0	4.442264	1.467894	1.480811	0	0	0	0
ENSRNOT00000085283	0	0	0	0	0	0	0	0	0	0	0	0
ENSRNOT00000085284	0	3.39234	4.520377	0.805536	1.518338	0	0	2.265053	0	2.276427	1.9e-05	4.503935
ENSRNOT00000085288	0	8.054643	0	0	0	0	0	0	0	0	0	0
ENSRNOT00000085289	0.002758	0.012199	2.658094	0.001491	0	37.99468	0.002664	7.672292	0.005825	8.299362	2e-06	0.305849
ENSRNOT00000085292	0	0	0	0	0	0	0	0	0	0	0	0
ENSRNOT00000085296	0	0	0	0	0	0	0	0	0	0	0	0
ENSRNOT00000085297	6.765342	0	1.249066	0	0	0	0	1.255088	0	0	0.056951	3.778974
ENSRNOT00000085298	0	0	0	0	0	0	0	0	0	0	0	0
ENSRNOT00000085307	0	3.734673	1.842102	0	0	1.826508	0	0	0	0	0	0
ENSRNOT00000085329	0	1.44977	0	0	0	0	0	0	0	0	0	0
ENSRNOT00000085331	0	0	0	0	0	0	0	0	0	0	0	0
ENSRNOT00000085341	0	0	0	0	0	0	0	0	0	0	0	0
ENSRNOT00000085346	0	0	0	0	0	0	0	0	1.106986	0	0	0
ENSRNOT00000085347	0	0	0	0	0	0	0	0	0	0	0	0
ENSRNOT00000085360	0	0	0	0	0	0	0	0	0	0	0	0
ENSRNOT00000085366	214.613103	123.908671	232.48003	80.348161	58.340967	83.507059	171.630132	133.218587	116.348373	272.273207	210.780048	275.152428
ENSRNOT00000085367	0	0	0	0	0	0	0	0	0	0	0	0
ENSRNOT00000085370	0	0	0	0	0	0	0	0	0	0	0	0
ENSRNOT00000085383	8.08796	0.002165	11.147934	18.552747	22.318982	0.152936	3.6e-05	0	13.060301	24.169438	0	38.303238
ENSRNOT00000085384	8.129826	8.260589	10.70134	12.625222	14.256176	10.888114	6.193625	47.067869	2.482962	7.694552	7.448552	7.375463
ENSRNOT00000085385	0	0	4e-06	0	0	1.5e-05	0	0	0	0	0	0
ENSRNOT00000085396	19.447534	26.243379	93.617721	24.081884	17.841429	54.374938	42.419794	66.819106	78.976834	39.571009	37.150158	33.557016
ENSRNOT00000085398	0	0	0	0	7.317156	0	0	0	0	0	0	0
ENSRNOT00000085399	0	0	0	0	0	0	0	0	0	0	0	0
ENSRNOT00000085400	0	0	0	0	0	0	0	0	0	0	0	0
ENSRNOT00000085401	0	12.29184	2.323263	0	2.357282	0	0	0	0	0	2.347709	1e-06
ENSRNOT00000085407	4.227416	16.900394	1.380242	11.00384	5.526609	1.374287	2.842802	0.000189	2.790868	22.316402	2.737528	24.485568
ENSRNOT00000085411	0	0	0	0	0	0	0	0	0	0	0	0
ENSRNOT00000085412	1.419784	0	0	0	0	0	0	0	0	0	0	0
ENSRNOT00000085415	0	0	0	0	0	0	0	0	0	0	0	0
ENSRNOT00000085419	0	0	0	0	3.536836	0	0	0	0	0	0	0
ENSRNOT00000085423	0	0	0	0	0	0	0	0	0	0	0	0
ENSRNOT00000085430	352.822777	140.253719	187.229811	183.580068	172.555949	139.848387	88.701793	188.307971	188.873148	229.788969	225.560397	105.070388
ENSRNOT00000085432	0	0	0	0	0	0	0	0	0	0	0	0
ENSRNOT00000085438	0	0	0	0	0	0	0	0	0	0	0	0
ENSRNOT00000085441	0	0	0	0	0	0	0	0	0	0	0	0
ENSRNOT00000085442	0	0	0	0	0	0	0	0	0	0	0	0
ENSRNOT00000085443	0	0	0	0	0	0	0	0	0	0	0	0
ENSRNOT00000085445	0	0	0	0	0	0	0	0	0	0	0	0
ENSRNOT00000085459	0	0	0	0	0	0	0	0	0	0	0	0
ENSRNOT00000085471	0	0	0	0	0	0	3.765811	4.021511	2.553153	2.618057	3.872657	0
ENSRNOT00000085472	0	0	0	0	0	0	0	0	0	0	0	0
ENSRNOT00000085474	295.499451	254.277394	448.61784	176.744762	184.75145	208.069665	179.783794	165.952904	149.472671	291.321388	240.609137	271.668693
ENSRNOT00000085477	7.503047	11.127557	21.431934	3.962308	7.684	3.731368	11.046935	7.698438	3.682576	7.354327	14.134512	22.051885
ENSRNOT00000085478	74.861835	80.399925	68.670733	79.296945	70.736371	89.553082	84.352133	90.096452	93.506572	117.88912	143.01822	122.498833
ENSRNOT00000085485	0	0	0	0	0	0	0	0	0	0	0	0
ENSRNOT00000085491	0	0	0	0	0	0	0	0	0	0	0	0
ENSRNOT00000085492	5.633743	12.959855	28.938097	30.522111	4.438656	0.424235	11.678256	4.395131	19.741239	17.695291	28.446497	15.569551
ENSRNOT00000085494	0	0	0	0	0	0	0	0	0	0	0	0
ENSRNOT00000085495	0	0	0	0	0	0	0	0	0	0	0	0
ENSRNOT00000085500	0	0	0	0	0	0	0	0	0	0	0	0
ENSRNOT00000085503	0	0	0	0	0	0	0	0	0	0	0	0
ENSRNOT00000085504	0	0	0	0	0	0	0	0	0	0	0	0
ENSRNOT00000085506	0	0	0	0	0	0	0	0	0	0	0	0
ENSRNOT00000085513	0	0	0	0	0	0	0	0	0	0	0	0
ENSRNOT00000085515	0	0	0	0	0	0	0	0	0	0	0	0
ENSRNOT00000085522	0.509185	1.231907	0.510727	0	0.279537	0	0	0	0	0	0	0.029983
ENSRNOT00000085523	0	0	0	0	0	0	0	0	0	0	0	0
ENSRNOT00000085531	0	0	0	0	0	0	2.421266	0	0	0	0	0
ENSRNOT00000085541	0	0	0	0	0	0	0	0	0	0	0	0
ENSRNOT00000085546	0	0	0	0	0	0	0	0	0	0	0	0
ENSRNOT00000085549	0	0	0	0	0	0	0	0	0	0	0	0
ENSRNOT00000085550	0	10.746824	0	0.003327	0	0	6.390016	0	0	12.537577	0.014955	0
ENSRNOT00000085553	0	0	0	3.344102	6.450502	0	2.975612	0	0	0	0	3.129045
ENSRNOT00000085554	0	0	0	0	0	0	0	0	0	0	0	0
ENSRNOT00000085561	0	0	0.019324	0	0	0	0	0.000521	0	0	5.900771	0
ENSRNOT00000085567	0	0	10.105166	6.44806	2.08257	6.011148	0	0	5.869156	1.964072	3.862334	3.929983
ENSRNOT00000085572	0	0	0	0	0	0	0	0	0	0	0	0
ENSRNOT00000085586	0	0	0	0	0.577019	0	0.167376	0	0	0	0	0
ENSRNOT00000085590	0	0	0	0	0	0	0	0	0	0	0	0
ENSRNOT00000085593	0	0	0	0	0	0	0	0	0	0	0	0
ENSRNOT00000085625	9.762151	16.296576	8.030094	0	0	2.302249	3.54251	3.593249	4.692844	1.156362	5.688107	2.309567
ENSRNOT00000085631	0	0	0	0	0	0	0	0	0	0	0	0
ENSRNOT00000085633	0	7.38885	6.915068	0	0	0	0	0	0	0	0	0
ENSRNOT00000085638	0	0	0	0	0	0	0	0	0	0	0	0
ENSRNOT00000085639	0	0	0	0	0	0	0	0	0	0	0	0
ENSRNOT00000085640	53.932518	20.538557	18.840325	9.421482	2.551567	3.78826	6.536531	11.392858	10.287602	34.723258	6.380956	26.629049
ENSRNOT00000085641	0	0	0	0	0	0	0	0	0	0	0	0
ENSRNOT00000085660	0	0	0	0	0	0	0	0	0	0	0	0
ENSRNOT00000085667	0	0	0.654071	0	0	0	0	0	1.281584	0.654674	0	0
ENSRNOT00000085679	0	0.010657	0	0	0	0.023539	0	2.512561	0	2.235364	0	0
ENSRNOT00000085686	0	0	0	0	0	0	0	0	0	0	0	0
ENSRNOT00000085695	0	0	0	0	0	0	0	0	0	0	0	0
ENSRNOT00000085697	0	0	0	0	0	0	3.817214	0	0	0	0	0
ENSRNOT00000085702	2.713949	7.487291	4.839686	4.855798	1.216277	1.227086	13.38961	10.040688	23.645788	9.718744	2.440567	3.670256
ENSRNOT00000085706	0	0	0	0	0	0	0	0	0	0	0	0
ENSRNOT00000085711	0	0	0	0	0	0	0	0	0	0	0	0
ENSRNOT00000085713	1.597957	4.6e-05	1.653556	4.965487	0.276924	0.002406	3.086177	15.351788	0.274963	0.706928	4.820034	0
ENSRNOT00000085722	0	0	0	0	0	0	0.001794	0	0	0	0	0
ENSRNOT00000085733	0	0	0	0	0	0	0	0	0	0	0	0
ENSRNOT00000085734	22.690432	26.717962	16.409113	8.274144	2.857471	4.237567	13.424596	21.391536	5.718193	28.253973	9.752536	18.28499
ENSRNOT00000085739	0	0	0	0	0	0	0	0	0	0	0	0
ENSRNOT00000085742	0	1.828743	0	0	0	0	0	0	0	0	0	0
ENSRNOT00000085748	0	0	0	0	0	0	0	0	0	0	0	0
ENSRNOT00000085751	0	0	0	0	0	0	0	0	0	0	0	0
ENSRNOT00000085752	0	0	0	0	0	0	0	0	0	0	0	0
ENSRNOT00000085759	0	7.085609	0	0	0	0	0	0	0	0	0	1.698697
ENSRNOT00000085763	0	0	0	0	0	0	0	0	0	0	0	0
ENSRNOT00000085769	0	0	0	0	0	0	0	0	0	1.297197	0	0
ENSRNOT00000085782	0	2.521303	0	0	0	0	2.633656	4.42085	1e-06	0	0	0
ENSRNOT00000085786	1.122632	0	1.110559	0	0	3.31989	1.144075	5.503078	3.319032	7.684571	4.506195	5.508208
ENSRNOT00000085794	0	0	1.491717	0	0	0	0	0	0	1.465588	0	0
ENSRNOT00000085795	0	0	0	0	0	0	0	0	0	0	0	0
ENSRNOT00000085802	0	0	0	0	0	0	0	0	0	0	0	0
ENSRNOT00000085803	0	0	2.355739	0	0	0	0	0	0	0	0	0
ENSRNOT00000085809	0	0	0	0	0	0	0	0	0	0	0	0
ENSRNOT00000085823	0	0	0	0	0	0	0	0	0	0	0	0
ENSRNOT00000085825	100.099147	99.006736	98.90001	96.485249	55.526346	69.383559	79.818513	83.873315	83.545617	113.150834	82.878674	104.592034
ENSRNOT00000085828	0	0	0	0	0	0	0	0	0	0	0	0
ENSRNOT00000085833	0	0	0	0	0	0	0	0	0	0	0	0.485873
ENSRNOT00000085837	0	0	0	0	0	0	0	0	0	0	0	0
ENSRNOT00000085839	99.253065	130.580385	91.188373	175.562691	180.081789	151.894617	200.289991	136.925768	129.999395	124.004228	138.380327	131.11881
ENSRNOT00000085846	0	0	0	0	0	0	0	0	0	0	0	0
ENSRNOT00000085850	0	0	0	0	0	0	0	0	0	0	0	0
ENSRNOT00000085851	0	0	0	0	0	0	0	0	0	0	0	0
ENSRNOT00000085858	0	0	0	0	0	0	0	0	0	0	0	0
ENSRNOT00000085860	0	2.283507	1.551549	0.84989	7.468114	0	8.325633	0.372361	1.546396	2.696275	4.035378	5.940067
ENSRNOT00000085862	0	0	0	0	0	0	0	0	0	0	0	0
ENSRNOT00000085866	0	0	0	0	0	0	0	0	0	0	0	0.000143
ENSRNOT00000085870	0	0	0	0	0	0	0	0	0	0	0	0
ENSRNOT00000085871	0	0	0	0	0	0	5.90426	0	0	0	0	0
ENSRNOT00000085881	101.382431	98.330684	140.496491	79.522195	97.008786	46.853525	60.342536	84.739849	69.160978	83.699986	100.447606	95.133788
ENSRNOT00000085889	13.437447	17.741431	6.565553	15.102561	5.658398	11.195591	7.773297	16.619038	9.978726	7.832366	7.860989	16.776006
ENSRNOT00000085903	0	0	0	0	0	0	0	0	0	0	0	0
ENSRNOT00000085916	0	0	0	0	0	0	0	0	0	0	0	0
ENSRNOT00000085926	0	0	0	0	0	0	0	0	0	0	0	0
ENSRNOT00000085930	1039.099139	1141.792333	1138.429391	685.357379	740.46302	1105.120474	1174.457406	1428.859751	962.613644	1582.162568	1130.270865	1129.20125
ENSRNOT00000085934	0	0	0	0	0	0	0	0	0	0	0	0
ENSRNOT00000085939	95.858319	70.500349	76.82414	79.752955	89.428267	178.478249	7.883158	25.430277	20.033641	26.209215	15.102568	13.708858
ENSRNOT00000085947	0	0	7.535725	0	0	0	0	1.353476	0	0	1.374555	0
ENSRNOT00000085948	0	0	0	0	0	0	0	0	0	0	0	0
ENSRNOT00000085951	0	0	0	0	0	0	0	0	0	0	0	0
ENSRNOT00000085953	3e-05	8.224508	3.462081	0	2.230227	0	7.781537	4.758075	1.130723	13.797742	0	2.257729
ENSRNOT00000085957	0	0	0	0	0	0	0	0	0	0	0	0
ENSRNOT00000085963	0	0	0	0	0	0	0	0	0	0	0	0
ENSRNOT00000085965	108.825318	235.36224	99.379019	150.231632	71.148816	166.132782	158.909157	198.154286	167.662192	119.236433	153.371752	195.151549
ENSRNOT00000085970	0	0	0	0	0	0	0	0	0	0	0	0
ENSRNOT00000085982	0	0	0	0	0	0	0	0	0	0	0	0
ENSRNOT00000085989	0	0	0	0	0	0	0	0	0	0	0	0
ENSRNOT00000085994	0	0	0	0	0	0	0	0	0	0	0	0
ENSRNOT00000086000	6.1778	0	0	0	5.600662	0	0	0	0	0	0	0
ENSRNOT00000086016	0	0	0	0	0	0	0	0	0	0	0	0
ENSRNOT00000086017	0	0	0	0	0	0	0	0	0	0	0	0
ENSRNOT00000086020	0	0	0	0	0	0	0.874326	0	0	0	0	0
ENSRNOT00000086021	0	0	0	0	0	0	0	0	0	0	0	0
ENSRNOT00000086032	4191.383858	4073.692241	3678.702242	2598.64126	2304.274342	2415.142452	3722.741805	3507.123577	2830.094174	3739.087382	2901.436644	3479.972935
ENSRNOT00000086040	7.687268	4.766974	8.019173	64.605423	55.905572	149.432995	57.611843	29.945065	129.772047	50.980507	145.670461	209.489185
ENSRNOT00000086043	47.632186	18.93336	10.417996	17.518279	8.763727	13.01587	10.555671	22.795459	25.76108	73.381032	42.03495	15.458201
ENSRNOT00000086047	0	0	0	0	0	0	0	0	0	0	0	0
ENSRNOT00000086049	0	0	0	0	0	0	0	0	0	0	0	0
ENSRNOT00000086066	17.640919	0.758999	14.688364	9.013747	14.818832	1.142193	10.590239	25.523884	0.77799	6.745547	14.354463	28.154646
ENSRNOT00000086067	0	0	0	0	0	0	0	0	0	0	0	0
ENSRNOT00000086069	0	0	0	0	0	0	0	0	0	0	0	0
ENSRNOT00000086073	0	0	0	0	0	0	0	0	0	0	0	0
ENSRNOT00000086092	0	0	0	0	0	0	0	0	0	0	0	0
ENSRNOT00000086100	0	0	0	0	0	0	0	0	0	2.031975	0	0
ENSRNOT00000086111	1.575256	0	0	0	0	0	0	0	3.141477	0	0	0
ENSRNOT00000086128	24.114237	20.822802	37.131197	23.080859	25.743022	29.389067	52.048406	28.759002	30.301621	48.484898	33.265249	54.37118
ENSRNOT00000086135	0	9.162426	2.083269	12.304038	3.125588	4.214473	6.235525	3.187313	5.649797	3.739833	18.445531	2.078608
ENSRNOT00000086142	0	0	0	0	0	0	0	0	0	0	0	0
ENSRNOT00000086150	0	0	1.419625	0	0	0	0	0	0	0	0	0
ENSRNOT00000086155	10.660712	8.678809	8.744762	8.0538	4.033173	5.816259	3.859667	3.885467	5.787892	3.86014	7.790331	4.805798
ENSRNOT00000086158	0	0	0	0	0	0	0	0	0	0	0	0
ENSRNOT00000086159	0	0	0	0	0	0	0	0	0	0	0	0
ENSRNOT00000086165	0	0	0	0	0	0	0	0	0	0	0	0
ENSRNOT00000086168	2.258798	0	0	0	0	0	0	0	0	0	0	0
ENSRNOT00000086171	3.4869	1.676464	3.260289	0	0	0	3.530775	0	0	0	1.698846	0
ENSRNOT00000086172	0	0	0	1.335619	0	6.349964	0	1.25806	0	0	0	0
ENSRNOT00000086178	0	0	0	0	6.684392	0	5.51305	0	5.400705	0	0	4.563497
ENSRNOT00000086191	192.837574	214.949372	163.283032	202.670694	155.28826	136.72164	166.590095	175.656241	137.965363	177.4954	174.804986	126.050883
ENSRNOT00000086196	0	0	0	0	0	0	0	0	0	0	0	0
ENSRNOT00000086200	0	0	0	0	0	0	0	0	0	0	1.293655	1.317711
ENSRNOT00000086202	3.019687	3.030304	20.00011	0.002896	4e-06	3.011328	13.508926	0	1.496938	17.935178	1.517768	1.531893
ENSRNOT00000086205	0	0	0	0	0	0	0	0	0	0	0	0
ENSRNOT00000086208	0	1.99504	0	0	0	0	0	0	3.92137	0	1.970491	0
ENSRNOT00000086211	0	0	0	0	0	0	2.726302	0	0	0	0	0
ENSRNOT00000086213	0	0	0	0	0	0	0	0	0	0	0	0
ENSRNOT00000086220	0	0	0	0	0	0	0	0	0	0	0	0
ENSRNOT00000086229	0	0	0	0	0	0	0	0	0	0	0	0
ENSRNOT00000086230	0	0	0	0	0	0	0	0	0	0	0	0
ENSRNOT00000086234	0	0	0	0	0	0	0	0	0	0	0	0
ENSRNOT00000086235	0	0	0	0	0	0	0	0	0	0	0	0
ENSRNOT00000086237	0	0	0	0	0	0	0	0	0	0	0	0
ENSRNOT00000086246	0.002671	10.357418	0	4.195745	1.619366	1.520672	20.80511	15.116003	20.380583	1.483901	19.483414	2.92487
ENSRNOT00000086253	0	0	0	0	0	0	0	0	0	0	0	0
ENSRNOT00000086257	0	0	0	0	0	0	0	0	0	0	0	1.25623
ENSRNOT00000086258	4.776111	0.008477	0	0	0	0	2.563846	0	0	0	2.566779	0
ENSRNOT00000086266	9.950755	7.21392	5.560352	8.629104	4.234089	6.974684	11.325166	8.400125	1.437919	21.33121	7.174373	9.932923
ENSRNOT00000086267	0	0	0	0	0	0	0	0	0	0	0	0
ENSRNOT00000086268	148.204914	81.020615	110.213196	88.930939	73.162329	32.859446	109.063094	89.890124	81.116741	111.922985	117.912575	56.253138
ENSRNOT00000086269	0	0	0	0	0	0	0	0	0	0	0	0
ENSRNOT00000086273	0.002007	5.136754	0	1.738325	1.77237	6.552759	8.415784	1.62374	1.531754	0.67302	0	6.634335
ENSRNOT00000086277	0	0	0	0	0	0	0	0	0	0	0	0
ENSRNOT00000086290	0	0	0	0	0	0	0	0	0	0	0	0
ENSRNOT00000086314	129.708071	196.914248	185.571386	81.271279	274.475826	282.098745	389.989367	379.241618	185.906391	323.631913	414.937121	125.955544
ENSRNOT00000086316	10.154475	2.443033	7.101556	11.813243	12.691948	2.401572	12.242453	9.812015	7.303542	6.950672	7.183382	9.510579
ENSRNOT00000086320	0	0	0	0	0	0	0	0	0	0	0	0
ENSRNOT00000086326	0	0	0	0	0	0	0	0	0	0	0	0
ENSRNOT00000086332	9.777926	6.385588	16.28638	1.642207	8.904868	12.461928	13.447042	11.183125	26.048526	3.162498	11.754458	3.236536
ENSRNOT00000086333	0	0	0	0	0	0	0	0	0	0	0	0
ENSRNOT00000086339	0	0	0	0	0	0	0	0	0	0	0	0
ENSRNOT00000086341	0	0	0	0	0	0	0	0	0	0	0	0
ENSRNOT00000086346	0	0	0	0	0	0	0	0.000143	0	0	0	0
ENSRNOT00000086348	0	0	0	0	0	0	0	0	0	0	0	0
ENSRNOT00000086351	0	0	0	0	0	0	0	0	0	0	0	0
ENSRNOT00000086353	0	0	0	0	0	0	0	0	0	0	0	0
ENSRNOT00000086356	0	0	0	0	0	0	0	0	0	0	0	0
ENSRNOT00000086361	0	0	0	12.828032	6.543405	1.292615	0.058555	0	0	0	1.300353	0
ENSRNOT00000086364	2.42233	0	0	0.753154	0	0	0	0	0	0	0	0
ENSRNOT00000086366	38.776093	10.294383	14.12554	201.325262	11.508254	41.124911	10.895188	20.935139	1.717662	66.204476	17.742818	0.263619
ENSRNOT00000086379	0	0	0	0	0	0	0	0	0	0	0	0
ENSRNOT00000086383	0	0	0	0	0	0	0	0	0	0	0	0
ENSRNOT00000086387	0	0	0	0	0	0	0	0	0	0	0	0
ENSRNOT00000086389	0	0	0	0	0	0	0	0	0	0	0	0
ENSRNOT00000086398	0	0	0	0	0	0	0	0	0	0	0	0
ENSRNOT00000086408	0	0	0	0	0	0	0	0	1.683497	0	0	0
ENSRNOT00000086410	0	0	0	0	0	0	0	0	0	0	0	0
ENSRNOT00000086411	0	0	0	0	0	0	0	0	0	0	0	0
ENSRNOT00000086415	0	0	0	0.000171	0	0	0	0	0	0	0	0
ENSRNOT00000086416	7.671708	6.338508	15.707827	0	1.338453	0.254711	9.784762	15.822646	1.063914	14.791865	4.811384	41.832422
ENSRNOT00000086417	0	0	0	0	0	0	0	0	0	0	0	0
ENSRNOT00000086422	0	1.387654	0	0	0	1.384382	0	0	0	0	0	0
ENSRNOT00000086428	0	0	0	0	0	0	0	0	0	0	0	0
ENSRNOT00000086445	0	0	0	0	0	0	0	0	0	0	0	0
ENSRNOT00000086452	1.121167	1.076044	6.442333	0	2.179711	2.160394	3.275745	0	2.156608	1.07565	0	1.07833
ENSRNOT00000086466	3.178865	15.89527	0	4.144743	3.987242	1.552456	3.216239	3.105201	7.167946	6.190398	12.389258	3.065932
ENSRNOT00000086475	0	0	1.696476	0	0	0	3.376406	0	0	0	0	0
ENSRNOT00000086478	31.254869	74.627212	77.72227	40.540006	67.771696	40.209257	76.641473	38.012113	53.429889	35.72232	42.139192	42.701621
ENSRNOT00000086486	0	0	0	0	0	0	0	0	0	0	0	0
ENSRNOT00000086487	1.325262	1.299146	5.022804	1.309799	0	0	0.000433	0	0	1.267607	0	2.877539
ENSRNOT00000086488	0	0	0	0	0	0	0	0	0	0	0	0
ENSRNOT00000086490	87.475911	102.914056	82.531867	71.632902	47.798022	74.370055	115.231832	118.327592	72.579309	84.708036	110.560367	96.287889
ENSRNOT00000086493	0	6.479456	1.328302	0	2.825173	0	9.295069	3.969278	2.604106	1.296127	5.165705	2.568026
ENSRNOT00000086494	0	0	0	0	0	0	0	0	0	0	0	0
ENSRNOT00000086499	0	0	0	0	0	0	0	0	0	0	0	0
ENSRNOT00000086500	0	0	0	0	0	0	0	0	0	0	0	0
ENSRNOT00000086501	4.892846	0	6.399127	0	3.403217	0	5.015907	0	3.265738	3.331621	0	1.647613
ENSRNOT00000086510	0	0	0	0	0	0	0	0	0	0	0	0
ENSRNOT00000086513	0	0	0	0	0	0	0	0	0	0	0	0
ENSRNOT00000086515	0	0	0	0	0	0	0	0	0	0	0	0
ENSRNOT00000086516	0	0	0	0	0	0	0	0	0.071052	0	0	0
ENSRNOT00000086518	0	0	0	0	0	0.914817	0	0	0	0	0	0
ENSRNOT00000086519	0	0	0	0	0	0	0	0	0	0	0	0
ENSRNOT00000086537	0	0	0	0	0	0	0	0	0	0	0	0
ENSRNOT00000086546	77.534269	34.076179	52.663719	48.340376	32.898157	56.358333	37.127588	41.47687	58.162746	54.710561	52.658599	50.091724
ENSRNOT00000086551	0	0	0	0	0	0	0	0	0	0	0	0
ENSRNOT00000086565	0	0	0	0	0	0	0	0	0	0	0	0
ENSRNOT00000086567	0	0	0	0	3.154868	3.117342	0	0	0	0	0	0
ENSRNOT00000086573	0	2.166734	0	0	0	0	0	0	0	0	0	0
ENSRNOT00000086583	0	0	0	0	0	0	0	0	0	0	0	0
ENSRNOT00000086585	0	0	0	0	0	0	0	0	0	0	0	0
ENSRNOT00000086586	0	0	0	0	0	0	0	0	0	0	0	0
ENSRNOT00000086587	0	0	0	0	0	0	0	0	0	0	0	0
ENSRNOT00000086595	0	3e-06	0	0	0	0	2e-05	1e-06	0	0	0	0
ENSRNOT00000086596	0	0	0	0	0	0	0	0	0	0	0	0
ENSRNOT00000086613	89.841163	50.299464	65.005386	54.156353	44.463889	86.592937	79.840298	36.174174	35.117174	101.928413	59.140347	72.787571
ENSRNOT00000086616	96.473575	121.230412	87.120535	34.504167	70.176997	9.676428	100.572802	71.302748	53.44608	133.934965	51.635855	125.40721
ENSRNOT00000086617	0	0	0	0	3.804333	0	0	0	0	0	0	0
ENSRNOT00000086618	0	0	0	0	0	0	6.948276	0	0	0	0	0
ENSRNOT00000086620	15.14307	17.13342	11.799592	2.917955	6.708322	10.073269	17.632921	7.606914	13.468579	13.487554	0	12.75998
ENSRNOT00000086624	0	0	0	0	0	0	0	0	0	0	0	0
ENSRNOT00000086630	18.102655	94.898628	19.868283	22.126422	41.762794	65.747842	18.590044	22.823548	5.476215	52.945883	22.159442	25.192559
ENSRNOT00000086634	0	0	0	0	0	0	0	0	0	0	0	0
ENSRNOT00000086637	0	0	0	0	0	0	0	0	0	0	0	0
ENSRNOT00000086639	0	0	0	0	0	0	0	0	0	0	0	0
ENSRNOT00000086642	0	0	0	0	0	0	0	0	0	0	0	0
ENSRNOT00000086643	0	0	1.840179	0	0	0	1.909416	3.778672	0	0	1.915709	0
ENSRNOT00000086647	0	0	0	0	0	0	0	0	0	0	0	0
ENSRNOT00000086654	0	0	0	0	0	0	0	0	0	0	0	0
ENSRNOT00000086657	0	0	0	0	0	0	0	0	0	0	0	0
ENSRNOT00000086659	0	0	0	0	0	0	0	0	0	0	0	0
ENSRNOT00000086661	3.654265	5.941732	8.214445	0	1.205247	2.414914	2.264368	3.409054	3.4495	0	0	16.564559
ENSRNOT00000086665	0	0	0	0	0	0	0	0	0	0	0	1.226019
ENSRNOT00000086667	0	0	0	0	0	0	0	0	0	0	0	0
ENSRNOT00000086668	1.117118	1.067487	2.111508	0	0	0	0	4.194277	1.050634	1.06306	0	1.045369
ENSRNOT00000086672	1.964211	0	0	0	0	0	0	0	0	0	0	5.838337
ENSRNOT00000086676	0	0	0	0	0	2.257991	0	0	0	0	0	0
ENSRNOT00000086688	0	0	0	0	0	0	0	0	0	0	0	0
[truncated: 16,240 more rows]
