# Supplementary material for: Integrated bioinformatics analysis of retinal ischemia/reperfusion injury in rats with potential key genes
Source: BMC Genomics. 2024 Apr 15;25:367. doi: 10.1186/s12864-024-10288-0 (PMC11017533; doi:10.1186/s12864-024-10288-0)
Supplement: Supplementary file 93 — Supplementary Material 93. [file 12864_2024_10288_MOESM93_ESM.zip › supplementary file 1 raw_data/mRNA_FPKM_anno.csv]

gene_id	sample404	sample102	sample402	sample204	sample104	sample302	sample304	sample103	sample202	sample203	sample303	sample403	Dbxref	product	Tf_Family	GO_id	GO_term	pathway	pathway_description
A1bg	0	0	0	0	0	0	0	0	0	0	0	0	GeneID:140656,Genbank:NM_022258.2,RGD:69417	alpha-1-B glycoprotein		GO:0008150,GO:0031012,GO:0003674,GO:0005576	biological_process|extracellular matrix|molecular_function|extracellular region
A1cf	0	0	0	0	0	0	0	0.019368421	0	0.019939504	0	0	GeneID:170912,Genbank:XM_006231272.3,RGD:619834	APOBEC1 complementation factor		GO:0016556,GO:0007566,GO:0003727,GO:0030895,GO:0010609,GO:0003729,GO:0005515,GO:0005634,GO:0005654,GO:0005720,GO:0045293,GO:0016554,GO:0005737,GO:0050821,GO:0003725,GO:0005783,GO:0006397	mRNA modification|embryo implantation|single-stranded RNA binding|apolipoprotein B mRNA editing enzyme complex|mRNA localization resulting in posttranscriptional regulation of gene expression|mRNA binding|protein binding|nucleus|nucleoplasm|nuclear heterochromatin|mRNA editing complex|cytidine to uridine editing|cytoplasm|protein stabilization|double-stranded RNA binding|endoplasmic reticulum|mRN…
A2m	45.59852912	2.699116984	16.1176248	10.6909189	4.036398783	62.52202651	27.77944144	5.016226212	14.23445485	7.873183246	19.31159087	21.76185863	GeneID:24153,Genbank:NM_012488.2,RGD:2004	alpha-2-macroglobulin		GO:0051384,GO:0019966,GO:0002438,GO:1990402,GO:0034695,GO:0004866,GO:0042803,GO:0004867,GO:0005102,GO:0005615,GO:0006953,GO:0007584,GO:0043120,GO:0009611,GO:0048306,GO:0010037,GO:0048403,GO:0010951,GO:0048406,GO:0019838,GO:0001553,GO:0048863,GO:0019899,GO:0001869,GO:0051289,GO:0019959,GO:0002020	response to glucocorticoid|interleukin-1 binding|acute inflammatory response to antigenic stimulus|embryonic liver development|response to prostaglandin E|endopeptidase inhibitor activity|protein homodimerization activity|serine-type endopeptidase inhibitor activity|signaling receptor binding|extracellular space|acute-phase response|response to nutrient|tumor necrosis factor binding|response to w…	rno04610	Complement and coagulation cascades
A2ml1	0.546072535	0	0	0.046695846	0.054103692	0.042192424	0	0	0.044296006	0.280358934	0.061120664	0.249370532	GeneID:362442,Genbank:XM_008763339.2,RGD:1565709	alpha-2-macroglobulin-like 1		GO:0030414,GO:0052548,GO:0004866,GO:0005615,GO:0010951	peptidase inhibitor activity|regulation of endopeptidase activity|endopeptidase inhibitor activity|extracellular space|negative regulation of endopeptidase activity
A3galt2	17.74280123	0.621189122	1.1032712	9.791841069	0.354538198	14.13526423	12.71072626	1.456513355	30.40568127	30.1918102	5.369471108	12.54179358	GeneID:171553,Genbank:NM_138524.2,RGD:727913	alpha 1,3-galactosyltransferase 2		GO:0046872,GO:0005794,GO:0047276,GO:0005975,GO:0006688,GO:0016021,GO:0016757,GO:0030259,GO:0031982,GO:0001962,GO:0032580,GO:0033580	metal ion binding|Golgi apparatus|N-acetyllactosaminide 3-alpha-galactosyltransferase activity|carbohydrate metabolic process|glycosphingolipid biosynthetic process|integral component of membrane|transferase activity, transferring glycosyl groups|lipid glycosylation|vesicle|alpha-1,3-galactosyltransferase activity|Golgi cisterna membrane|protein galactosylation at cell surface	rno00603	Glycosphingolipid biosynthesis - globo and isoglobo series
A4galt	0.686055173	0.195997646	0	1.045932115	0.023304984	0.363484907	0.482610044	0.331213854	0.305285703	0.17048989	0.473895384	0	GeneID:63888,Genbank:NM_022240.2,RGD:621583	alpha 1,4-galactosyltransferase		GO:0007009,GO:0008378,GO:0015643,GO:0016020,GO:0016021,GO:0050512,GO:0000139,GO:0001576,GO:0006486	plasma membrane organization|galactosyltransferase activity|toxic substance binding|membrane|integral component of membrane|lactosylceramide 4-alpha-galactosyltransferase activity|Golgi membrane|globoside biosynthetic process|protein glycosylation	rno00601,rno00603	Glycosphingolipid biosynthesis - lacto and neolacto series|Glycosphingolipid biosynthesis - globo and isoglobo series
A4gnt	0.037530099	0	0	0	0	0	0	0	0	0.081606989	0	0.082265122	GeneID:685758,Genbank:XM_008766588.2,RGD:1590210	alpha-1,4-N-acetylglucosaminyltransferase		GO:0008150,GO:0008375,GO:0009101,GO:0050680,GO:0003674,GO:0005575,GO:0006493	biological_process|acetylglucosaminyltransferase activity|glycoprotein biosynthetic process|negative regulation of epithelial cell proliferation|molecular_function|cellular_component|protein O-linked glycosylation
Aaas	11.65616648	11.2713825	10.71922696	11.25951611	10.69322122	12.17500041	12.97638475	9.726312279	9.210049521	8.996140152	10.69086844	11.19786197	GeneID:300259,Genbank:XM_008765705.2,RGD:1308701	aladin WD repeat nucleoporin		GO:0031965,GO:0005643,GO:0005654,GO:0005813,GO:0005829,GO:0006913,GO:0007612,GO:0003674,GO:0008150,GO:0005575,GO:0009566	nuclear membrane|nuclear pore|nucleoplasm|centrosome|cytosol|nucleocytoplasmic transport|learning|molecular_function|biological_process|cellular_component|fertilization	rno03013	RNA transport
Aacs	24.75601081	29.66180977	28.38885176	25.65525266	32.9631362	28.35535397	31.27279815	33.61755743	24.8365251	22.06127692	27.79379347	27.18123685	GeneID:65984,Genbank:NM_023104.1,RGD:708522	acetoacetyl-CoA synthetase		GO:0047760,GO:0005829,GO:0050872,GO:0006631,GO:0060612,GO:0007584,GO:0010243,GO:0014070,GO:0014074,GO:0030729,GO:0071333,GO:0071394,GO:0032024,GO:0071397,GO:0034201,GO:0042493,GO:0001889,GO:0042594,GO:0005524,GO:0045471	butyrate-CoA ligase activity|cytosol|white fat cell differentiation|fatty acid metabolic process|adipose tissue development|response to nutrient|response to organonitrogen compound|response to organic cyclic compound|response to purine-containing compound|acetoacetate-CoA ligase activity|cellular response to glucose stimulus|cellular response to testosterone stimulus|positive regulation of insuli…	rno00650,rno00280	Butanoate metabolism|Valine, leucine and isoleucine degradation
Aadac	0	0	0	0	0	0	0	0	0	0	0	0	GeneID:57300,Genbank:NM_020538.1,RGD:631440	arylacetamide deacetylase		GO:0017171,GO:0005789,GO:0019213,GO:0006629,GO:0009056,GO:0010898,GO:0031090,GO:0016021,GO:0016787,GO:0004806	serine hydrolase activity|endoplasmic reticulum membrane|deacetylase activity|lipid metabolic process|catabolic process|positive regulation of triglyceride catabolic process|organelle membrane|integral component of membrane|hydrolase activity|triglyceride lipase activity
Aadacl2	0	0	0	0	0	0	0	0	0	0	0	0	GeneID:295076,Genbank:NM_001191706.1,RGD:1563197	arylacetamide deacetylase-like 2		GO:0052689,GO:0009056,GO:0016021,GO:0016787	carboxylic ester hydrolase activity|catabolic process|integral component of membrane|hydrolase activity
Aadacl3	0	0	0	0	0	0	0	0	0	0	0	0	GeneID:313686,Genbank:NM_001191768.1,RGD:1563257	arylacetamide deacetylase-like 3		GO:0052689,GO:0009056,GO:0016021,GO:0016787	carboxylic ester hydrolase activity|catabolic process|integral component of membrane|hydrolase activity
Aadacl4	0	0	0.046357767	0	0	0	0	0	0	0	0	0	GeneID:313688,Genbank:XM_233640.5,RGD:1565761	arylacetamide deacetylase-like 4		GO:0009056,GO:0016021,GO:0016787	catabolic process|integral component of membrane|hydrolase activity
Aadat	16.57729365	7.106555419	12.68777441	11.27175217	6.171602432	21.95296748	13.76988334	3.501395255	10.20347852	2.8400153	17.87987751	10.97452314	GeneID:29416,Genbank:XM_006253067.3,RGD:2948	aminoadipate aminotransferase		GO:0047536,GO:0006103,GO:0006536,GO:0070189,GO:0008483,GO:0009058,GO:0016212,GO:0097052,GO:0019441,GO:0030170,GO:0003824,GO:0033512,GO:0005739,GO:0042803	2-aminoadipate transaminase activity|2-oxoglutarate metabolic process|glutamate metabolic process|kynurenine metabolic process|transaminase activity|biosynthetic process|kynurenine-oxoglutarate transaminase activity|L-kynurenine metabolic process|tryptophan catabolic process to kynurenine|pyridoxal phosphate binding|catalytic activity|L-lysine catabolic process to acetyl-CoA via saccharopine|mito…	rno00310,rno00380	Lysine degradation|Tryptophan metabolism
Aaed1	12.9807487	12.09408885	14.59693365	12.58875444	15.66436943	15.17958381	13.29445802	14.64393562	12.44636298	10.59057299	14.72970933	13.3035524	GeneID:498685,Genbank:XM_017600640.1,RGD:1589650	AhpC/TSA antioxidant enzyme domain containing 1		GO:0016209,GO:0055114,GO:0098869	antioxidant activity|oxidation-reduction process|cellular oxidant detoxification
Aagab	20.98780274	17.26147931	17.8488887	19.75309649	19.75585469	19.02004317	20.03422235	20.74650725	20.04522294	16.6628499	17.40174216	19.33701764	GeneID:171435,Genbank:XM_006243223.2,RGD:621601	alpha- and gamma-adaptin binding protein		GO:0005737,GO:0005829,GO:0008150,GO:0015031,GO:0016607,GO:0003674,GO:0005515,GO:0005575	cytoplasm|cytosol|biological_process|protein transport|nuclear speck|molecular_function|protein binding|cellular_component
Aak1	35.09833492	43.97198741	39.82590513	31.72355705	43.68170032	30.02193983	32.35504439	41.43211105	28.63551212	28.2115744	35.82588401	36.47799511	GeneID:500244,Genbank:XM_017592818.1,RGD:1305520	AP2 associated kinase 1		GO:0005905,GO:0006468,GO:0006897,GO:0019897,GO:0045747,GO:0030100,GO:0046777,GO:0031252,GO:0050821,GO:0032880,GO:0071439,GO:2000369,GO:0004672,GO:0004674,GO:0005112,GO:0005524,GO:0005634,GO:0005737,GO:0035612,GO:0043195	clathrin-coated pit|protein phosphorylation|endocytosis|extrinsic component of plasma membrane|positive regulation of Notch signaling pathway|regulation of endocytosis|protein autophosphorylation|cell leading edge|protein stabilization|regulation of protein localization|clathrin complex|regulation of clathrin-dependent endocytosis|protein kinase activity|protein serine/threonine kinase activity|N…
Aamdc	5.891379047	5.780328249	6.49188001	4.789224898	5.003187073	5.53332567	5.086222593	5.413754477	6.330538463	4.658347826	7.322006056	5.953750458	GeneID:361606,Genbank:NM_001108493.1,RGD:1561459	adipogenesis associated, Mth938 domain containing		GO:0045600,GO:0045944,GO:0005737,GO:0043066	positive regulation of fat cell differentiation|positive regulation of transcription by RNA polymerase II|cytoplasm|negative regulation of apoptotic process
Aamp	23.03737489	20.80552177	23.79796841	27.70051914	22.85294136	25.00719669	26.24327771	21.59291984	26.41448206	25.840621	23.44397865	24.24185034	GeneID:301512,Genbank:NM_001106920.1,RGD:1306281	angio-associated, migratory cell protein		GO:0009986,GO:0014909,GO:0015630,GO:0030687,GO:0042273,GO:0045171,GO:0051082,GO:0005829,GO:0008201	cell surface|smooth muscle cell migration|microtubule cytoskeleton|preribosome, large subunit precursor|ribosomal large subunit biogenesis|intercellular bridge|unfolded protein binding|cytosol|heparin binding
Aanat	0.120375376	0.167172569	0.237527251	0.030880677	0.250457197	0.027902496	0.037046998	0.317815575	0.175761763	0.26174916	0.090945069	0	GeneID:25120,Genbank:NM_012818.2,RGD:2006	aralkylamine N-acetyltransferase		GO:0051592,GO:0032868,GO:0009416,GO:0004059,GO:0071320,GO:0034097,GO:0009648,GO:0034695,GO:0010043,GO:0004060,GO:0071889,GO:0043153,GO:0005737,GO:0005829,GO:0014070,GO:0006474,GO:0046688,GO:0030187,GO:0048471,GO:0007623,GO:0051412,GO:0051591	response to calcium ion|response to insulin|response to light stimulus|aralkylamine N-acetyltransferase activity|cellular response to cAMP|response to cytokine|photoperiodism|response to prostaglandin E|response to zinc ion|arylamine N-acetyltransferase activity|14-3-3 protein binding|entrainment of circadian clock by photoperiod|cytoplasm|cytosol|response to organic cyclic compound|N-terminal pr…	rno00380	Tryptophan metabolism
Aar2	10.54338364	10.91382193	12.80402653	11.32921756	11.53663457	11.55592442	11.58650892	11.93130151	12.48251156	10.79197927	13.24587021	12.88946964	GeneID:296312,Genbank:XM_006235399.3,RGD:1311066	AAR2 splicing factor homolog		GO:0008150,GO:0000244,GO:0003674,GO:0005575	biological_process|spliceosomal tri-snRNP complex assembly|molecular_function|cellular_component
Aard	1.143372849	0.4446039	0.394822334	0.410643616	0.543758023	1.060115693	0.211132211	0.543372808	0.333890925	0.372929531	0.518299305	0.125312361	GeneID:246323,Genbank:NM_145093.1,RGD:631378	alanine and arginine rich domain containing protein		GO:0030324	lung development
Aars	69.0817246	95.22336975	81.75780821	123.2559542	104.8470629	90.23804791	93.76474454	100.6946136	100.1569878	126.0412687	80.69126976	81.6048283	GeneID:292023,Genbank:NM_001100517.1,RGD:1304832	alanyl-tRNA synthetase		GO:0050905,GO:0006419,GO:0002161,GO:0106074,GO:0002196,GO:0140018,GO:0004813,GO:0005524,GO:0005737,GO:0016597,GO:0005739,GO:0021680,GO:0005829,GO:0043524,GO:0000049,GO:0046872,GO:0006400,GO:0050885	neuromuscular process|alanyl-tRNA aminoacylation|aminoacyl-tRNA editing activity|aminoacyl-tRNA metabolism involved in translational fidelity|Ser-tRNA(Ala) hydrolase activity|regulation of cytoplasmic translational fidelity|alanine-tRNA ligase activity|ATP binding|cytoplasm|amino acid binding|mitochondrion|cerebellar Purkinje cell layer development|cytosol|negative regulation of neuron apoptotic …	rno00970	Aminoacyl-tRNA biosynthesis
Aars2	5.676153066	5.699576236	5.671040989	5.677104496	5.398857902	5.342773508	6.333086088	5.888250001	3.706793238	4.108945648	6.181090688	6.095004159	GeneID:301254,Genbank:XM_006244513.3,RGD:1310617	alanyl-tRNA synthetase 2, mitochondrial		GO:0033108,GO:0004813,GO:0046872,GO:0070143,GO:0005524,GO:0005739,GO:0006400,GO:0006419,GO:0008270,GO:0000049,GO:0016597	mitochondrial respiratory chain complex assembly|alanine-tRNA ligase activity|metal ion binding|mitochondrial alanyl-tRNA aminoacylation|ATP binding|mitochondrion|tRNA modification|alanyl-tRNA aminoacylation|zinc ion binding|tRNA binding|amino acid binding	rno00970	Aminoacyl-tRNA biosynthesis
Aarsd1	18.42210219	25.25473875	22.59706991	24.49751255	24.02889073	20.19712794	23.47424891	24.59780073	22.31568312	22.27774532	22.87672866	23.70897746	GeneID:619440,Genbank:NM_001034109.1,RGD:1561650	alanyl-tRNA synthetase domain containing 1		GO:0003676,GO:0004813,GO:0005524,GO:0005737,GO:0006419,GO:0006450,GO:0046872,GO:0106074,GO:0002161,GO:0002196	nucleic acid binding|alanine-tRNA ligase activity|ATP binding|cytoplasm|alanyl-tRNA aminoacylation|regulation of translational fidelity|metal ion binding|aminoacyl-tRNA metabolism involved in translational fidelity|aminoacyl-tRNA editing activity|Ser-tRNA(Ala) hydrolase activity
Aasdh	9.620962808	11.93944316	12.03250974	9.018160445	12.795203	10.49289663	12.10960527	11.05608154	9.125002893	7.995948172	11.61758294	12.69053472	GeneID:364136,Genbank:XM_017599442.1,RGD:1311135	aminoadipate-semialdehyde dehydrogenase		GO:0003824,GO:0019482,GO:0043041	catalytic activity|beta-alanine metabolic process|amino acid activation for nonribosomal peptide biosynthetic process
Aasdhppt	17.35222194	15.6462901	17.58510101	20.74130821	20.03265988	14.3399127	12.65432928	14.73996658	18.05358742	18.9682229	17.51142084	14.67680938	GeneID:300328,Genbank:XM_017595521.1,RGD:1311360	aminoadipate-semialdehyde dehydrogenase-phosphopantetheinyl transferase		GO:0005829,GO:0008897,GO:0019878,GO:0000287,GO:0005737	cytosol|holo-[acyl-carrier-protein] synthase activity|lysine biosynthetic process via aminoadipic acid|magnesium ion binding|cytoplasm	rno00770	Pantothenate and CoA biosynthesis
Aass	3.47800064	3.269612903	2.045661633	0.869356312	2.518178294	2.811314005	4.171805087	3.131512954	1.779567219	0.678704511	3.952737417	1.392791005	GeneID:296925,Genbank:NM_001100963.1,RGD:1310811	aminoadipate-semialdehyde synthase		GO:0055114,GO:0005737,GO:0005739,GO:0006091,GO:0008150,GO:0019477,GO:0019878,GO:0033512,GO:0043231,GO:0047130,GO:0003674,GO:0047131,GO:0004753,GO:0005575	oxidation-reduction process|cytoplasm|mitochondrion|generation of precursor metabolites and energy|biological_process|L-lysine catabolic process|lysine biosynthetic process via aminoadipic acid|L-lysine catabolic process to acetyl-CoA via saccharopine|intracellular membrane-bounded organelle|saccharopine dehydrogenase (NADP+, L-lysine-forming) activity|molecular_function|saccharopine dehydrogenas…	rno00310	Lysine degradation
Aatf	8.072974561	7.210487242	6.246966707	13.64431854	7.528027741	11.15430174	9.304909339	7.982414882	12.71196949	10.36902937	8.291765081	7.416612103	GeneID:114512,Genbank:NM_053720.1,RGD:620685	apoptosis antagonizing transcription factor		GO:2000378,GO:0040016,GO:0005634,GO:0042254,GO:0005730,GO:0042985,GO:0005737,GO:0005794,GO:0006357,GO:0043066,GO:0006915,GO:0043522,GO:0006974,GO:0007155,GO:0045893,GO:0007346,GO:0003700,GO:0045944,GO:0019904,GO:0005515,GO:0048156,GO:0032929	negative regulation of reactive oxygen species metabolic process|embryonic cleavage|nucleus|ribosome biogenesis|nucleolus|negative regulation of amyloid precursor protein biosynthetic process|cytoplasm|Golgi apparatus|regulation of transcription by RNA polymerase II|negative regulation of apoptotic process|apoptotic process|leucine zipper domain binding|cellular response to DNA damage stimulus|ce…
Aatk	9.133611962	7.83583025	8.558275174	4.954939697	9.340843245	6.266577925	5.608713299	8.577447973	4.986638094	4.454181469	7.856406297	6.636859721	GeneID:690853,Genbank:XM_006247926.3,RGD:1590980	apoptosis-associated tyrosine kinase		GO:0006915,GO:0007420,GO:0030517,GO:0032482,GO:0038083,GO:0044295,GO:0046777,GO:0048471,GO:0051402,GO:0055037,GO:0004713,GO:0005524,GO:0005783	apoptotic process|brain development|negative regulation of axon extension|Rab protein signal transduction|peptidyl-tyrosine autophosphorylation|axonal growth cone|protein autophosphorylation|perinuclear region of cytoplasm|neuron apoptotic process|recycling endosome|protein tyrosine kinase activity|ATP binding|endoplasmic reticulum
Abat	31.71741314	24.92670507	25.83325877	10.94353636	24.58172194	25.58318956	24.98800416	23.82717904	11.87462481	6.809256045	21.35947063	19.32443162	GeneID:81632,Genbank:XM_006245760.3,RGD:620948	4-aminobutyrate aminotransferase		GO:0005759,GO:0007568,GO:0007620,GO:0007626,GO:0009449,GO:0009450,GO:0035094,GO:0010039,GO:0035640,GO:0014053,GO:0042135,GO:0021549,GO:0042220,GO:0042493,GO:0042803,GO:1904450,GO:0043005,GO:0045471,GO:0045776,GO:0001666,GO:0003867,GO:0005739,GO:0030170,GO:0031652,GO:0032024,GO:0032144,GO:0045964,GO:0032145,GO:0046872,GO:0033602,GO:0047298,GO:0034386,GO:0048148,GO:0051536,GO:0070474,GO:0090331,GO:…	mitochondrial matrix|aging|copulation|locomotory behavior|gamma-aminobutyric acid biosynthetic process|gamma-aminobutyric acid catabolic process|response to nicotine|response to iron ion|exploration behavior|negative regulation of gamma-aminobutyric acid secretion|neurotransmitter catabolic process|cerebellum development|response to cocaine|response to drug|protein homodimerization activity|posit…	rno00640,rno00650,rno00250,rno00280,rno00410,rno04727	Propanoate metabolism|Butanoate metabolism|Alanine, aspartate and glutamate metabolism|Valine, leucine and isoleucine degradation|beta-Alanine metabolism|GABAergic synapse
Abca1	28.93487431	4.11251202	10.50128957	7.415894623	5.005490036	49.24318616	49.22404735	4.618005188	13.58119689	15.36075454	38.0461386	28.24979759	GeneID:313210,Genbank:XM_008763708.2,RGD:631344	ATP binding cassette subfamily A member 1		GO:0006911,GO:0007040,GO:0007186,GO:0007189,GO:0007584,GO:0008203,GO:0008509,GO:0032367,GO:0009897,GO:0032489,GO:0009986,GO:0033344,GO:0010875,GO:0033700,GO:0034185,GO:0034186,GO:0034188,GO:0043231,GO:0034364,GO:0043691,GO:0034380,GO:0045121,GO:0034616,GO:0045332,GO:0045335,GO:0048471,GO:0050702,GO:0002790,GO:0051117,GO:0005102,GO:0055091,GO:0005524,GO:0060155,GO:0005548,GO:0005794,GO:0005886,GO:…	phagocytosis, engulfment|lysosome organization|G-protein coupled receptor signaling pathway|adenylate cyclase-activating G-protein coupled receptor signaling pathway|response to nutrient|cholesterol metabolic process|anion transmembrane transporter activity|intracellular cholesterol transport|external side of plasma membrane|regulation of Cdc42 protein signal transduction|cell surface|cholesterol…	rno02010,rno04975,rno04979	ABC transporters|Fat digestion and absorption|Cholesterol metabolism
Abca12	0.007769648	0	0.015331234	0	0	0	0	0	0.022689141	0.016894641	0	0	GeneID:301482,Genbank:XM_237242.10,RGD:1304586	ATP binding cassette subfamily A member 12		GO:0048286,GO:0033700,GO:0005524,GO:0034191,GO:0005575,GO:0055085,GO:0035627,GO:0005737,GO:0055088,GO:0005829,GO:0005886,GO:0006869,GO:0042626,GO:0008150,GO:0061436,GO:0010875,GO:0072659,GO:0043129,GO:0016021,GO:0097209,GO:0030216,GO:0003674,GO:2000010,GO:0043231,GO:0031424,GO:0005102,GO:0045055,GO:0032940,GO:0005319	lung alveolus development|phospholipid efflux|ATP binding|apolipoprotein A-I receptor binding|cellular_component|transmembrane transport|ceramide transport|cytoplasm|lipid homeostasis|cytosol|plasma membrane|lipid transport|ATPase activity, coupled to transmembrane movement of substances|biological_process|establishment of skin barrier|positive regulation of cholesterol efflux|protein localizatio…	rno02010	ABC transporters
Abca13	1.937808102	2.037679588	1.195495267	1.775596031	1.648064056	1.315833169	0.899655016	1.43901162	1.684342842	1.327658422	1.871308564	1.1368356	GeneID:289797,Genbank:NM_001106020.2,RGD:1305895	ATP binding cassette subfamily A member 13		GO:0008150,GO:0016021,GO:0042626,GO:0055085,GO:0003674,GO:0005524,GO:0005575	biological_process|integral component of membrane|ATPase activity, coupled to transmembrane movement of substances|transmembrane transport|molecular_function|ATP binding|cellular_component	rno02010	ABC transporters
Abca14	0.145105171	0.064485226	0.01431623	0.104229363	0.086260249	0.05381561	0.071452634	0.030648583	0.028249344	0	0.10232015	0.047710084	GeneID:365362,Genbank:XM_017590528.1,RGD:1561491	ATP-binding cassette, subfamily A (ABC1), member 14		GO:0042626,GO:0043231,GO:0055085,GO:0005524,GO:0006869,GO:0016021	ATPase activity, coupled to transmembrane movement of substances|intracellular membrane-bounded organelle|transmembrane transport|ATP binding|lipid transport|integral component of membrane	rno02010	ABC transporters
Abca15	0	0	0.02576659	0	0	0	0	0	0.01271091	0	0	0	GeneID:293442,Genbank:XM_017588988.1,RGD:1305981	ATP-binding cassette, subfamily A (ABC1), member 15		GO:0005575,GO:0006869,GO:0008150,GO:0016021,GO:0042626,GO:0043231,GO:0055085,GO:0002244,GO:0003674,GO:0005524	cellular_component|lipid transport|biological_process|integral component of membrane|ATPase activity, coupled to transmembrane movement of substances|intracellular membrane-bounded organelle|transmembrane transport|hematopoietic progenitor cell differentiation|molecular_function|ATP binding
Abca16	0	0.015708514	0.069748288	0	0.050430912	0.02621882	0	0.029863814	0.027526008	0.046116534	0.014242886	0.061984598	GeneID:293444,Genbank:XM_008759838.2,RGD:1563534	ATP-binding cassette, subfamily A (ABC1), member 16		GO:0042626,GO:0043231,GO:0055085,GO:0005524,GO:0006869,GO:0016021	ATPase activity, coupled to transmembrane movement of substances|intracellular membrane-bounded organelle|transmembrane transport|ATP binding|lipid transport|integral component of membrane
Abca17	0.518287429	0.155951709	0.340898592	0.310239166	0.179727811	0.500570014	0.212679085	0.102628849	0.283784511	0.164352047	0.184909233	0.366857304	GeneID:287112,Genbank:XM_006245928.3,RGD:1560494	ATP-binding cassette, subfamily A (ABC1), member 17		GO:0006869,GO:0016021,GO:0042626,GO:0043231,GO:0055085,GO:0005524,GO:0005789,GO:0006638	lipid transport|integral component of membrane|ATPase activity, coupled to transmembrane movement of substances|intracellular membrane-bounded organelle|transmembrane transport|ATP binding|endoplasmic reticulum membrane|neutral lipid metabolic process	rno02010	ABC transporters
Abca2	28.44184667	22.62939181	22.96263483	18.49056937	22.46120487	23.66402156	22.90984074	25.72061324	14.20860971	14.85567047	23.58728994	22.87511394	GeneID:79248,Genbank:XM_017592052.1,RGD:620238	ATP binding cassette subfamily A member 2		GO:0005768,GO:0005815,GO:0006357,GO:0006869,GO:0042632,GO:0010008,GO:0016021,GO:0043231,GO:0048545,GO:0055085,GO:0070723,GO:0005524,GO:0005764,GO:0005765,GO:0016887,GO:0031410,GO:0032383,GO:0042626	endosome|microtubule organizing center|regulation of transcription by RNA polymerase II|lipid transport|cholesterol homeostasis|endosome membrane|integral component of membrane|intracellular membrane-bounded organelle|response to steroid hormone|transmembrane transport|response to cholesterol|ATP binding|lysosome|lysosomal membrane|ATPase activity|cytoplasmic vesicle|regulation of intracellular c…	rno02010,rno04142	ABC transporters|Lysosome
Abca3	23.05218293	16.08057607	20.66306234	15.75860787	15.42329769	23.4208672	24.53206639	16.94122029	15.57203725	14.25987271	19.89629178	18.93659729	GeneID:302973,Genbank:XM_006246039.3,RGD:1307174	ATP binding cassette subfamily A member 3		GO:0006869,GO:0016021,GO:0042626,GO:0043231,GO:0051384,GO:0055085,GO:0097208,GO:0097233,GO:0003674,GO:0005524,GO:0005886	lipid transport|integral component of membrane|ATPase activity, coupled to transmembrane movement of substances|intracellular membrane-bounded organelle|response to glucocorticoid|transmembrane transport|alveolar lamellar body|alveolar lamellar body membrane|molecular_function|ATP binding|plasma membrane	rno02010	ABC transporters
Abca4	181.9220871	356.820017	304.997887	211.2482229	297.5069511	176.7180147	217.117616	324.4738526	150.0429186	200.7980381	302.0874707	315.2575033	GeneID:310836,Genbank:XM_006233242.3,RGD:1309445	ATP binding cassette subfamily A member 4		GO:0055085,GO:0005524,GO:0090555,GO:0005548,GO:0005575,GO:0005887,GO:0006649,GO:0006869,GO:0007601,GO:0008150,GO:0016887,GO:0042626,GO:0043231,GO:0001750,GO:0045332,GO:0003674,GO:0045494,GO:0004012	transmembrane transport|ATP binding|phosphatidylethanolamine-translocating ATPase activity|phospholipid transporter activity|cellular_component|integral component of plasma membrane|phospholipid transfer to membrane|lipid transport|visual perception|biological_process|ATPase activity|ATPase activity, coupled to transmembrane movement of substances|intracellular membrane-bounded organelle|photorec…	rno02010	ABC transporters
Abca5	11.47455927	11.65397208	10.35762084	8.671334693	10.55033364	11.28793033	11.21124676	10.31131121	9.2854402	7.205281419	12.14206026	7.992569543	GeneID:286970,Genbank:XM_006247560.3,RGD:628661	ATP binding cassette subfamily A member 5		GO:0034375,GO:0005764,GO:0005765,GO:0042626,GO:0005770,GO:0005794,GO:0006869,GO:0010745,GO:0043231,GO:0015918,GO:0055085,GO:0016021,GO:0031902,GO:0000139,GO:0033344,GO:0005524	high-density lipoprotein particle remodeling|lysosome|lysosomal membrane|ATPase activity, coupled to transmembrane movement of substances|late endosome|Golgi apparatus|lipid transport|negative regulation of macrophage derived foam cell differentiation|intracellular membrane-bounded organelle|sterol transport|transmembrane transport|integral component of membrane|late endosome membrane|Golgi membr…	rno02010	ABC transporters
Abca6	0.021816885	0.024238742	0.032287156	0.055968272	0	0	0	0.023040412	0.084947033	0.011859882	0.065931693	0.023911057	GeneID:303639,Genbank:XM_006247654.3,RGD:1308998	ATP binding cassette subfamily A member 6		GO:0005654,GO:0006869,GO:0008150,GO:0016021,GO:0042626,GO:0043231,GO:0055085,GO:0003674,GO:0005524,GO:0005575	nucleoplasm|lipid transport|biological_process|integral component of membrane|ATPase activity, coupled to transmembrane movement of substances|intracellular membrane-bounded organelle|transmembrane transport|molecular_function|ATP binding|cellular_component	rno02010	ABC transporters
Abca7	13.0482816	17.65366884	13.85528456	11.6104988	17.91619649	13.03023251	9.938396152	16.92172962	11.26343338	12.72534306	11.84216383	14.53686552	GeneID:299609,Genbank:XM_006240874.3,RGD:1303134	ATP binding cassette subfamily A member 7		GO:0006869,GO:0006909,GO:0007613,GO:0009986,GO:0010008,GO:0033700,GO:0010875,GO:0034188,GO:0016020,GO:0034380,GO:0034504,GO:0070374,GO:0090554,GO:0038027,GO:0090556,GO:1900223,GO:1901076,GO:0000139,GO:1902430,GO:0001891,GO:1902995,GO:0005524,GO:0005548,GO:0005622,GO:0005794,GO:0005886,GO:0016021,GO:0016324,GO:0016887,GO:0018149,GO:0030054,GO:0032587,GO:0042626,GO:0033344,GO:0042985,GO:0043231,GO:…	lipid transport|phagocytosis|memory|cell surface|endosome membrane|phospholipid efflux|positive regulation of cholesterol efflux|apolipoprotein A-I receptor activity|membrane|high-density lipoprotein particle assembly|protein localization to nucleus|positive regulation of ERK1 and ERK2 cascade|phosphatidylcholine-translocating ATPase activity|apolipoprotein A-I-mediated signaling pathway|phosphat…	rno02010	ABC transporters
Abca8	4.680233713	4.728370497	3.95791573	1.543693852	4.280376784	3.850650195	3.244855639	4.874814766	1.639581231	1.076402078	3.704353533	2.691569279	GeneID:303637,Genbank:XM_008768450.2,RGD:1307069	ATP binding cassette subfamily A member 8		GO:0005743,GO:0006869,GO:0008150,GO:0016021,GO:0042626,GO:0043231,GO:0055085,GO:0003674,GO:0005524,GO:0005575	mitochondrial inner membrane|lipid transport|biological_process|integral component of membrane|ATPase activity, coupled to transmembrane movement of substances|intracellular membrane-bounded organelle|transmembrane transport|molecular_function|ATP binding|cellular_component	rno02010	ABC transporters
Abca8a	67.29268207	65.48621096	98.45083727	6.216215931	59.44523471	43.19930888	49.85381064	78.17060966	5.727923012	2.410897537	67.20073489	45.19890469	GeneID:303638,Genbank:NM_001281824.1,RGD:1307333	ATP-binding cassette, subfamily A (ABC1), member 8a		GO:0005743,GO:0006869,GO:0008150,GO:0016021,GO:0042626,GO:0055085,GO:0003674,GO:0005524,GO:0005575	mitochondrial inner membrane|lipid transport|biological_process|integral component of membrane|ATPase activity, coupled to transmembrane movement of substances|transmembrane transport|molecular_function|ATP binding|cellular_component	rno02010	ABC transporters
Abca9	2.016629452	1.105506064	1.060262323	0.84407952	1.009532496	1.980495146	2.074252398	2.578088687	0.749041701	0.360611998	2.45912485	0.79974447	GeneID:287788,Genbank:XM_017597729.1,RGD:1305931	ATP binding cassette subfamily A member 9		GO:0006869,GO:0008150,GO:0016021,GO:0042626,GO:0043231,GO:0055085,GO:0003674,GO:0005524,GO:0005575	lipid transport|biological_process|integral component of membrane|ATPase activity, coupled to transmembrane movement of substances|intracellular membrane-bounded organelle|transmembrane transport|molecular_function|ATP binding|cellular_component	rno02010	ABC transporters
Abcb10	9.037833643	10.0868546	10.86674303	9.464267195	11.0635899	9.658634418	10.3910406	10.45785008	9.318548313	10.7214366	10.39005356	12.25196341	GeneID:361439,Genbank:NM_001012166.1,RGD:1311222	ATP binding cassette subfamily B member 10		GO:0005739,GO:0005743,GO:0008150,GO:0032592,GO:0042626,GO:0042803,GO:0055085,GO:0003674,GO:0005524,GO:0005575	mitochondrion|mitochondrial inner membrane|biological_process|integral component of mitochondrial membrane|ATPase activity, coupled to transmembrane movement of substances|protein homodimerization activity|transmembrane transport|molecular_function|ATP binding|cellular_component	rno02010	ABC transporters
Abcb11	0	0.01572412	0	0.014523061	0	0.0393673	0	0.059786963	0.041330031	0	0.014257035	0.015511544	GeneID:83569,Genbank:NM_031760.1,RGD:619930	ATP binding cassette subfamily B member 11		GO:0046618,GO:0016324,GO:0005794,GO:0055085,GO:0042493,GO:0005886,GO:0042626,GO:0006855,GO:0006979,GO:0015126,GO:0015238,GO:0015721,GO:0043627,GO:0015722,GO:0045177,GO:0016020,GO:0000139,GO:0046581,GO:0016021,GO:0005515,GO:0005524	drug export|apical plasma membrane|Golgi apparatus|transmembrane transport|response to drug|plasma membrane|ATPase activity, coupled to transmembrane movement of substances|drug transmembrane transport|response to oxidative stress|canalicular bile acid transmembrane transporter activity|drug transmembrane transporter activity|bile acid and bile salt transport|response to estrogen|canalicular bile…	rno02010,rno04976,rno04979,rno01522	ABC transporters|Bile secretion|Cholesterol metabolism|Endocrine resistance
Abcb1a	1.900020163	1.476277174	2.940517802	1.567404345	1.387881683	3.09730838	3.500883215	1.7573938	1.922026578	1.674195266	3.252522913	2.327388735	GeneID:170913,Genbank:XM_006235994.3,RGD:619951	ATP binding cassette subfamily B member 1A		GO:0008559,GO:0009914,GO:0009986,GO:0010033,GO:0010046,GO:0014070,GO:0014072,GO:0035633,GO:0015893,GO:0036146,GO:0016020,GO:0042493,GO:0016021,GO:0042623,GO:0042908,GO:0043215,GO:0043278,GO:0071407,GO:0045177,GO:0071475,GO:0045332,GO:0071548,GO:0046581,GO:0071549,GO:0072089,GO:0090554,GO:0090555,GO:0000086,GO:1990962,GO:0097068,GO:0001666,GO:1990963,GO:0097327,GO:0001890,GO:2001025,GO:0099038,GO:…	xenobiotic transmembrane transporting ATPase activity|hormone transport|cell surface|response to organic substance|response to mycotoxin|response to organic cyclic compound|response to isoquinoline alkaloid|maintenance of permeability of blood-brain barrier|drug transport|cellular response to mycotoxin|membrane|response to drug|integral component of membrane|ATPase activity, coupled|xenobiotic tr…	rno02010,rno04976,rno05206,rno05226	ABC transporters|Bile secretion|MicroRNAs in cancer|Gastric cancer
Abcb1b	0.788939442	0.050568367	0.134718931	0.467057914	0	7.399314002	0.560321055	0.016022779	1.358700195	2.243349188	0.473786036	0.349193104	GeneID:24646,Genbank:XM_017592469.1,RGD:3318	ATP-binding cassette, subfamily B (MDR/TAP), member 1B		GO:0046581,GO:0016021,GO:0005215,GO:0046685,GO:0005515,GO:0048545,GO:0016324,GO:0005524,GO:0055085,GO:0006855,GO:0007420,GO:0007595,GO:0008559,GO:0032496,GO:0010046,GO:0071217,GO:0033189,GO:0010212,GO:0071356,GO:0033595,GO:0014045,GO:0097327,GO:0042493,GO:0014070,GO:0000139,GO:1903416,GO:0042626,GO:0015238,GO:0001666,GO:0042908,GO:0015893,GO:0001890	intercellular canaliculus|integral component of membrane|transporter activity|response to arsenic-containing substance|protein binding|response to steroid hormone|apical plasma membrane|ATP binding|transmembrane transport|drug transmembrane transport|brain development|lactation|xenobiotic transmembrane transporting ATPase activity|response to lipopolysaccharide|response to mycotoxin|cellular resp…	rno02010,rno04976,rno05206,rno05226	ABC transporters|Bile secretion|MicroRNAs in cancer|Gastric cancer
Abcb4	2.383484223	0.923041901	1.155629118	1.187961359	0.890624697	2.816076733	1.760511613	0.978094142	1.484867634	1.169819804	1.893361566	1.507653864	GeneID:24891,Genbank:XM_017592474.1,RGD:620248	ATP binding cassette subfamily B member 4		GO:0005925,GO:0006855,GO:0008525,GO:0015629,GO:0042626,GO:0016020,GO:0016021,GO:0042908,GO:0045121,GO:0045332,GO:0046581,GO:1901557,GO:0051384,GO:0055085,GO:1903413,GO:0055088,GO:2001140,GO:0000139,GO:0005515,GO:0005524,GO:0005654,GO:0005737,GO:0005829,GO:0005886,GO:0016324,GO:0030136,GO:0032376,GO:0032782,GO:0061092,GO:0042493,GO:0090554,GO:0099038,GO:0099040	focal adhesion|drug transmembrane transport|phosphatidylcholine transporter activity|actin cytoskeleton|ATPase activity, coupled to transmembrane movement of substances|membrane|integral component of membrane|xenobiotic transport|membrane raft|phospholipid translocation|intercellular canaliculus|response to fenofibrate|response to glucocorticoid|transmembrane transport|cellular response to bile a…	rno02010,rno04976	ABC transporters|Bile secretion
Abcb5	0	0	0	0.018809718	0	0	0	0	0	0.039858483	0	0	GeneID:314537,Genbank:XM_006240713.2,RGD:1566342	ATP binding cassette subfamily B member 5		GO:0016021,GO:0042391,GO:0042626,GO:0048058,GO:0055085,GO:0005524,GO:0005887,GO:0015562	integral component of membrane|regulation of membrane potential|ATPase activity, coupled to transmembrane movement of substances|compound eye corneal lens development|transmembrane transport|ATP binding|integral component of plasma membrane|efflux transmembrane transporter activity	rno02010	ABC transporters
Abcb6	28.01179024	25.13646261	29.78735224	24.86192156	26.51226794	26.50636017	29.36374018	25.98412293	23.38908082	21.65627891	30.33777789	31.85393502	GeneID:140669,Genbank:NM_080582.1,RGD:71077	ATP-binding cassette, subfamily B (MDR/TAP), member 6		GO:0020037,GO:0005886,GO:0005654,GO:0031307,GO:0006779,GO:0005739,GO:0042626,GO:0007420,GO:0043588,GO:0005740,GO:0005741,GO:0015439,GO:0005768,GO:0055085,GO:0015562,GO:0015886,GO:0005783,GO:0016021,GO:0005794,GO:0005524,GO:0005829,GO:0016887	heme binding|plasma membrane|nucleoplasm|integral component of mitochondrial outer membrane|porphyrin-containing compound biosynthetic process|mitochondrion|ATPase activity, coupled to transmembrane movement of substances|brain development|skin development|mitochondrial envelope|mitochondrial outer membrane|heme-transporting ATPase activity|endosome|transmembrane transport|efflux transmembrane tr…	rno02010	ABC transporters
Abcb7	11.48181089	13.93225673	15.22012544	15.79711415	15.10011868	13.29230429	13.93726092	14.25958779	19.79302196	12.90169386	16.25083145	12.93544043	GeneID:302395,Genbank:NM_212518.1,RGD:1303086	ATP binding cassette subfamily B member 7		GO:0005743,GO:0006879,GO:0008150,GO:0016021,GO:0042626,GO:0055085,GO:0003674,GO:0005524,GO:0005575	mitochondrial inner membrane|cellular iron ion homeostasis|biological_process|integral component of membrane|ATPase activity, coupled to transmembrane movement of substances|transmembrane transport|molecular_function|ATP binding|cellular_component	rno02010	ABC transporters
Abcb8	27.31141637	24.60408978	26.70188103	21.58343984	23.47937521	23.03103182	24.85875442	23.46600449	20.76291023	18.38043106	24.15093323	23.40462711	GeneID:362302,Genbank:XM_006235946.2,RGD:1307655	ATP binding cassette subfamily B member 8		GO:0005730,GO:0005739,GO:0005743,GO:0016021,GO:0042626,GO:0055085,GO:0005524,GO:0005634	nucleolus|mitochondrion|mitochondrial inner membrane|integral component of membrane|ATPase activity, coupled to transmembrane movement of substances|transmembrane transport|ATP binding|nucleus	rno02010	ABC transporters
Abcb9	5.714960354	4.480498153	5.532054986	2.611310477	5.589611879	4.359023698	3.876105293	5.010574701	2.729016652	2.086771996	4.692468186	4.467197882	GeneID:63886,Genbank:NM_022238.1,RGD:620254	ATP binding cassette subfamily B member 9		GO:0055085,GO:0022857,GO:0005764,GO:0030176,GO:0005765,GO:0005769,GO:0005783,GO:0008150,GO:0015031,GO:0042626,GO:0015440,GO:0042803,GO:0015833,GO:0002474,GO:0043190,GO:0016021,GO:0005524,GO:0043231	transmembrane transport|transmembrane transporter activity|lysosome|integral component of endoplasmic reticulum membrane|lysosomal membrane|early endosome|endoplasmic reticulum|biological_process|protein transport|ATPase activity, coupled to transmembrane movement of substances|peptide-transporting ATPase activity|protein homodimerization activity|peptide transport|antigen processing and presenta…	rno02010,rno04142	ABC transporters|Lysosome
Abcc1	42.71064106	41.78883438	42.80270907	56.68318118	42.3025981	44.67178369	49.10653725	47.0414132	45.71430965	53.64333314	42.07261474	49.44669608	GeneID:24565,Genbank:NM_022281.2,RGD:3112	ATP binding cassette subfamily C member 1		GO:0005887,GO:0006855,GO:0006979,GO:0008514,GO:0008559,GO:0030335,GO:0033700,GO:0015238,GO:0034040,GO:0015431,GO:0034634,GO:0034775,GO:0060548,GO:0042493,GO:0099039,GO:0042626,GO:1901215,GO:0042908,GO:1905701,GO:0004012,GO:0005324,GO:0005524,GO:0005737,GO:0005774,GO:0005886,GO:0015562,GO:0015911,GO:0016020,GO:0016323,GO:0045332,GO:0016491,GO:0046618,GO:0016887,GO:0046623,GO:0046624,GO:0055085,GO:…	integral component of plasma membrane|drug transmembrane transport|response to oxidative stress|organic anion transmembrane transporter activity|xenobiotic transmembrane transporting ATPase activity|positive regulation of cell migration|phospholipid efflux|drug transmembrane transporter activity|lipid-transporting ATPase activity|glutathione S-conjugate-exporting ATPase activity|glutathione trans…	rno02010,rno04071,rno04977,rno05206,rno01523	ABC transporters|Sphingolipid signaling pathway|Vitamin digestion and absorption|MicroRNAs in cancer|Antifolate resistance
Abcc10	7.0660395	8.811374011	7.969414463	7.626866382	7.721302378	8.277738522	6.87589697	7.307495115	7.377599087	5.562526524	7.900653993	9.10999461	GeneID:316231,Genbank:NM_001108201.1,RGD:1306696	ATP binding cassette subfamily C member 10		GO:0005887,GO:0008150,GO:0016020,GO:0042626,GO:0055085,GO:0003674,GO:0005524,GO:0005575	integral component of plasma membrane|biological_process|membrane|ATPase activity, coupled to transmembrane movement of substances|transmembrane transport|molecular_function|ATP binding|cellular_component	rno02010	ABC transporters
Abcc12	0.013632943	0.060585259	0.107603254	0.02797878	0	0.037920693	0	0.043192505	0	0.014822016	0.013733141	0	GeneID:291923,Genbank:XM_008772378.2,RGD:735100	ATP binding cassette subfamily C member 12		GO:0016021,GO:0042626,GO:0055085,GO:0005524,GO:0005739,GO:0016020	integral component of membrane|ATPase activity, coupled to transmembrane movement of substances|transmembrane transport|ATP binding|mitochondrion|membrane	rno02010	ABC transporters
Abcc2	0.310195334	0.281969694	0.250398012	0.130215968	0.234692076	0.104584652	0.034715061	0.104233695	0.205872967	0.168625368	0.170440996	0.061812827	GeneID:25303,Genbank:NM_012833.2,RGD:2366	ATP binding cassette subfamily C member 2		GO:0009986,GO:0015694,GO:0015711,GO:0015722,GO:0015732,GO:0016020,GO:0043627,GO:0046581,GO:0016324,GO:0046685,GO:0048545,GO:0055085,GO:0070327,GO:0071222,GO:0071347,GO:0071354,GO:0071356,GO:0005515,GO:0005524,GO:0005887,GO:0006855,GO:0006979,GO:0007565,GO:0008514,GO:0009408,GO:0016999,GO:0019904,GO:0030644,GO:0031427,GO:0031526,GO:0032496,GO:0071549,GO:0033762,GO:0097327,GO:0042493,GO:1901086,GO:…	cell surface|mercury ion transport|organic anion transport|canalicular bile acid transport|prostaglandin transport|membrane|response to estrogen|intercellular canaliculus|apical plasma membrane|response to arsenic-containing substance|response to steroid hormone|transmembrane transport|thyroid hormone transport|cellular response to lipopolysaccharide|cellular response to interleukin-1|cellular re…	rno02010,rno04976,rno01524,rno01523	ABC transporters|Bile secretion|Platinum drug resistance|Antifolate resistance
Abcc3	4.19652039	2.379499442	2.66010945	2.220057716	1.744992694	5.362645068	3.653760212	2.124081976	3.75686744	3.07321558	3.186950072	3.955907747	GeneID:140668,Genbank:NM_080581.1,RGD:71101	ATP binding cassette subfamily C member 3		GO:0032496,GO:0006855,GO:0042626,GO:0008559,GO:0010033,GO:0010243,GO:0014070,GO:0015238,GO:0015432,GO:0015722,GO:0042908,GO:0015893,GO:0055085,GO:0016020,GO:0016021,GO:0005524,GO:0016323,GO:0005887,GO:0032355	response to lipopolysaccharide|drug transmembrane transport|ATPase activity, coupled to transmembrane movement of substances|xenobiotic transmembrane transporting ATPase activity|response to organic substance|response to organonitrogen compound|response to organic cyclic compound|drug transmembrane transporter activity|bile acid-exporting ATPase activity|canalicular bile acid transport|xenobiotic…	rno02010,rno04976,rno01523	ABC transporters|Bile secretion|Antifolate resistance
Abcc4	6.138453261	4.608022449	3.729629308	5.630141898	1.944312605	11.25108845	10.10968888	3.504166533	5.617636583	4.548011398	6.899812195	7.221210814	GeneID:170924,Genbank:XM_008770939.1,RGD:620266	ATP binding cassette subfamily C member 4		GO:0042493,GO:0005886,GO:0042626,GO:0005887,GO:0005929,GO:0010033,GO:0010243,GO:0014070,GO:0016020,GO:0048661,GO:0055085,GO:0016021,GO:0016323,GO:0060271,GO:0003674,GO:0031088,GO:0005524,GO:0032310	response to drug|plasma membrane|ATPase activity, coupled to transmembrane movement of substances|integral component of plasma membrane|cilium|response to organic substance|response to organonitrogen compound|response to organic cyclic compound|membrane|positive regulation of smooth muscle cell proliferation|transmembrane transport|integral component of membrane|basolateral plasma membrane|cilium…	rno02010,rno04024,rno04976,rno01523	ABC transporters|cAMP signaling pathway|Bile secretion|Antifolate resistance
Abcc5	35.16667421	35.48245283	34.66575556	26.91024193	36.5765794	39.57627714	39.7569118	35.42552101	23.38452744	25.15804203	39.55308212	41.07168919	GeneID:116721,Genbank:XM_006248593.2,RGD:70913	ATP binding cassette subfamily C member 5		GO:0008514,GO:0015711,GO:0016020,GO:0016021,GO:0032496,GO:0032868,GO:0042626,GO:0048471,GO:0055085,GO:0003674,GO:0005524,GO:0005887	organic anion transmembrane transporter activity|organic anion transport|membrane|integral component of membrane|response to lipopolysaccharide|response to insulin|ATPase activity, coupled to transmembrane movement of substances|perinuclear region of cytoplasm|transmembrane transport|molecular_function|ATP binding|integral component of plasma membrane	rno02010,rno01523	ABC transporters|Antifolate resistance
Abcc6	0.244035189	0.048415205	0.111785009	0.107321028	0.072535444	0.129294423	0.300419291	0.128860547	0.12725685	0.094757167	0.12291438	0.133729893	GeneID:81642,Genbank:XM_017589769.1,RGD:620268	ATP binding cassette subfamily C member 6		GO:0005774,GO:0005886,GO:0008150,GO:0016020,GO:0016021,GO:0016323,GO:0016324,GO:0016328,GO:0016887,GO:0005524,GO:0042626,GO:0005634,GO:0055085	vacuolar membrane|plasma membrane|biological_process|membrane|integral component of membrane|basolateral plasma membrane|apical plasma membrane|lateral plasma membrane|ATPase activity|ATP binding|ATPase activity, coupled to transmembrane movement of substances|nucleus|transmembrane transport	rno02010	ABC transporters
Abcc8	3.659852464	4.599389425	4.321180382	2.785874081	3.477492284	2.169520404	3.028258622	4.086871385	1.635261682	2.087379274	2.538418777	3.419346604	GeneID:25559,Genbank:XM_008759321.2,RGD:3786	ATP binding cassette subfamily C member 8		GO:0006813,GO:0007165,GO:0007565,GO:0007613,GO:0008076,GO:0008281,GO:0008282,GO:0042383,GO:0042493,GO:0008542,GO:0042626,GO:0043268,GO:0044325,GO:0046676,GO:0050768,GO:0055085,GO:0001678,GO:0005267,GO:0005524,GO:0005739,GO:0005886,GO:0005887,GO:0009268,GO:0010043,GO:0010989,GO:0016020,GO:0016525,GO:0019905,GO:0030672,GO:0060253,GO:0032496,GO:0061045,GO:0032760,GO:0061855,GO:0032868,GO:0071310,GO:…	potassium ion transport|signal transduction|female pregnancy|memory|voltage-gated potassium channel complex|sulfonylurea receptor activity|inward rectifying potassium channel|sarcolemma|response to drug|visual learning|ATPase activity, coupled to transmembrane movement of substances|positive regulation of potassium ion transport|ion channel binding|negative regulation of insulin secretion|negativ…	rno02010,rno04911,rno04930	ABC transporters|Insulin secretion|Type II diabetes mellitus
Abcc9	2.425428104	2.095855247	2.967261918	2.27867435	2.127510867	2.73855734	2.388656797	1.571022794	1.930719557	1.875182388	2.312947252	1.866676297	GeneID:25560,Genbank:NM_013040.2,RGD:3787	ATP binding cassette subfamily C member 9		GO:0005886,GO:0005887,GO:0006813,GO:0006932,GO:0007165,GO:0008076,GO:0016021,GO:0008144,GO:0019905,GO:0030017,GO:0008281,GO:0030315,GO:0042383,GO:0042493,GO:0001669,GO:0005267,GO:0005515,GO:0005524,GO:0005739,GO:0008282,GO:0042626,GO:0010107,GO:0015459,GO:0042802,GO:0016020,GO:0044325,GO:0051607,GO:0055085,GO:0071805	plasma membrane|integral component of plasma membrane|potassium ion transport|substrate-dependent cell migration, cell contraction|signal transduction|voltage-gated potassium channel complex|integral component of membrane|drug binding|syntaxin binding|sarcomere|sulfonylurea receptor activity|T-tubule|sarcolemma|response to drug|acrosomal vesicle|potassium channel activity|protein binding|ATP bind…	rno02010	ABC transporters
Abcd1	6.386710665	3.404290237	3.642310208	2.935904991	2.962734421	6.075679898	4.999184742	4.132706055	4.006835303	3.552156199	4.537025365	4.996940002	GeneID:363516,Genbank:XM_017602115.1,RGD:1562128	ATP binding cassette subfamily D member 1		GO:0042758,GO:0005524,GO:0042760,GO:0005737,GO:0042802,GO:0005777,GO:0005778,GO:0005779,GO:0042803,GO:0006635,GO:0048471,GO:0007031,GO:0055085,GO:0015910,GO:0016887,GO:0005324,GO:0019899,GO:0005515,GO:0042626	long-chain fatty acid catabolic process|ATP binding|very long-chain fatty acid catabolic process|cytoplasm|identical protein binding|peroxisome|peroxisomal membrane|integral component of peroxisomal membrane|protein homodimerization activity|fatty acid beta-oxidation|perinuclear region of cytoplasm|peroxisome organization|transmembrane transport|peroxisomal long-chain fatty acid import|ATPase act…	rno02010,rno04146	ABC transporters|Peroxisome
Abcd2	6.573087998	11.47780915	9.759469833	7.911068614	11.97578742	7.064298864	8.250768165	11.0194657	6.725133837	5.082505766	7.922261883	6.652050853	GeneID:84356,Genbank:NM_033352.1,RGD:69244	ATP binding cassette subfamily D member 2		GO:0005777,GO:0005778,GO:0006635,GO:0016021,GO:0032000,GO:0042626,GO:0042760,GO:0042803,GO:0000038,GO:0005524,GO:0055085	peroxisome|peroxisomal membrane|fatty acid beta-oxidation|integral component of membrane|positive regulation of fatty acid beta-oxidation|ATPase activity, coupled to transmembrane movement of substances|very long-chain fatty acid catabolic process|protein homodimerization activity|very long-chain fatty acid metabolic process|ATP binding|transmembrane transport	rno02010,rno04146	ABC transporters|Peroxisome
Abcd3	38.16006883	27.68924189	29.14085181	27.52107661	30.19527471	25.88636318	23.35575535	25.50065984	26.19063052	22.92410469	28.94984683	25.40097493	GeneID:25270,Genbank:NM_012804.1,RGD:2007	ATP binding cassette subfamily D member 3		GO:0055085,GO:0015910,GO:0005524,GO:0016021,GO:0005739,GO:0016887,GO:0005777,GO:0005778,GO:0042493,GO:0005782,GO:0042626,GO:0006633,GO:0042760,GO:0042803,GO:0006635,GO:0005324,GO:0043231,GO:0007031,GO:0005515,GO:0043621,GO:0014070	transmembrane transport|peroxisomal long-chain fatty acid import|ATP binding|integral component of membrane|mitochondrion|ATPase activity|peroxisome|peroxisomal membrane|response to drug|peroxisomal matrix|ATPase activity, coupled to transmembrane movement of substances|fatty acid biosynthetic process|very long-chain fatty acid catabolic process|protein homodimerization activity|fatty acid beta-o…	rno02010,rno04146	ABC transporters|Peroxisome
Abcd4	7.189672001	8.054910343	6.556930704	7.222660441	6.680406297	7.366365403	6.098897453	6.922920864	4.851896752	5.090746419	7.364236456	8.773725312	GeneID:299196,Genbank:NM_001013100.3,RGD:1307273	ATP binding cassette subfamily D member 4		GO:0005789,GO:0009235,GO:0016021,GO:0042626,GO:0055085,GO:1990830,GO:0005524,GO:0005777	endoplasmic reticulum membrane|cobalamin metabolic process|integral component of membrane|ATPase activity, coupled to transmembrane movement of substances|transmembrane transport|cellular response to leukemia inhibitory factor|ATP binding|peroxisome	rno02010,rno04146	ABC transporters|Peroxisome
Abce1	31.02938008	27.70224297	28.20448776	48.70865042	29.71846734	33.98350358	32.43856949	27.32963975	45.70595772	45.38265524	28.7766862	28.83469564	GeneID:361390,Genbank:XM_006255407.3,RGD:1305301	ATP binding cassette subfamily E member 1		GO:0060698,GO:0005524,GO:0060702,GO:0005575,GO:0005737,GO:0005739,GO:0005829,GO:0005852,GO:0006413,GO:0006415,GO:0008150,GO:0000054,GO:0016887,GO:0003674,GO:0043024,GO:0005506	endoribonuclease inhibitor activity|ATP binding|negative regulation of endoribonuclease activity|cellular_component|cytoplasm|mitochondrion|cytosol|eukaryotic translation initiation factor 3 complex|translational initiation|translational termination|biological_process|ribosomal subunit export from nucleus|ATPase activity|molecular_function|ribosomal small subunit binding|iron ion binding
Abcf1	22.58913258	24.00775694	24.08580484	28.41916633	26.28787287	26.8407724	29.07107005	26.62432092	26.11547012	27.58282282	25.02837398	26.18142142	GeneID:85493,Genbank:XM_017601783.1,RGD:620286	ATP binding cassette subfamily F member 1		GO:0042254,GO:0005635,GO:0005654,GO:0042788,GO:0005737,GO:0005829,GO:0005840,GO:0006412,GO:0043022,GO:0006413,GO:0045727,GO:0008494,GO:0005524,GO:0016887	ribosome biogenesis|nuclear envelope|nucleoplasm|polysomal ribosome|cytoplasm|cytosol|ribosome|translation|ribosome binding|translational initiation|positive regulation of translation|translation activator activity|ATP binding|ATPase activity
Abcf2	21.97928289	24.36824192	22.92865917	32.9489973	24.03373721	23.71507457	26.86007507	25.17246602	27.26224415	29.05434621	22.67183317	22.98381113	GeneID:311959,Genbank:XM_006235929.3,RGD:1304942	ATP binding cassette subfamily F member 2		GO:0005524,GO:0016887	ATP binding|ATPase activity
Abcf3	30.16491404	31.0658601	33.8294797	44.83635603	34.11790527	36.06036914	35.60460387	34.39201798	42.44960182	36.3580169	32.77657398	30.76970003	GeneID:287982,Genbank:NM_001011896.1,RGD:1310468	ATP binding cassette subfamily F member 3		GO:0051607,GO:0005524,GO:0016887,GO:0045296	defense response to virus|ATP binding|ATPase activity|cadherin binding
Abcg1	29.71359032	29.69594012	28.91869122	27.29001363	28.42946917	39.49030779	38.46425534	27.63752069	21.8612795	20.73465562	37.81473699	39.37785591	GeneID:85264,Genbank:NM_053502.1,RGD:620294	ATP binding cassette subfamily G member 1		GO:0010872,GO:0010875,GO:0010888,GO:0016021,GO:0017127,GO:0034436,GO:0019534,GO:0034437,GO:0030301,GO:0042626,GO:0042632,GO:0042803,GO:0042987,GO:0043531,GO:0043691,GO:0045542,GO:0046982,GO:0005524,GO:0005548,GO:0005739,GO:0005768,GO:0005886,GO:0006355,GO:0008203,GO:0009897,GO:0010033,GO:0032367,GO:0033344,GO:0033700,GO:0033993,GO:0034041,GO:0055037,GO:0055085,GO:0034374,GO:0034375,GO:0055091,GO:…	regulation of cholesterol esterification|positive regulation of cholesterol efflux|negative regulation of lipid storage|integral component of membrane|cholesterol transporter activity|glycoprotein transport|toxin transmembrane transporter activity|glycoprotein transporter activity|cholesterol transport|ATPase activity, coupled to transmembrane movement of substances|cholesterol homeostasis|protei…	rno02010	ABC transporters
Abcg2	1.034329537	0.281866691	0.635393532	0.600777235	0.904910184	1.266620421	0.192197797	0.35037208	0.778865379	0.530445429	0.41284078	0.791390477	GeneID:312382,Genbank:XM_006236576.2,RGD:631345	ATP-binding cassette, subfamily G (WHITE), member 2		GO:0008559,GO:0010039,GO:0015238,GO:0015747,GO:0015893,GO:0016020,GO:0016021,GO:0043278,GO:0016324,GO:0046415,GO:0017127,GO:0046618,GO:0019389,GO:0046983,GO:0051593,GO:0055085,GO:0060136,GO:0071392,GO:0071549,GO:0097744,GO:0005524,GO:0005634,GO:0005886,GO:0006855,GO:0007568,GO:0008092,GO:0031966,GO:0032496,GO:0032868,GO:0033344,GO:0042626,GO:0042802,GO:1904479,GO:0042803,GO:1904612,GO:0042908,GO:…	xenobiotic transmembrane transporting ATPase activity|response to iron ion|drug transmembrane transporter activity|urate transport|drug transport|membrane|integral component of membrane|response to morphine|apical plasma membrane|urate metabolic process|cholesterol transporter activity|drug export|glucuronoside metabolic process|protein dimerization activity|response to folic acid|transmembrane t…	rno02010,rno04976,rno01523	ABC transporters|Bile secretion|Antifolate resistance
Abcg3	5.351531565	1.981865533	1.839957468	1.456067004	0.964033148	5.037027791	6.238634397	1.798253702	1.144452161	0.573013901	3.716428572	2.577141071	GeneID:498327,Genbank:NM_001128311.1,RGD:1565568	ATP-binding cassette, subfamily G (WHITE), member 3
Abcg3l1	3.876425992	1.045567396	1.856993878	1.034682404	0.799216534	2.202199438	2.868759197	1.301504265	1.374109774	1.339879457	2.27974885	1.620822168	GeneID:289453,Genbank:XM_017599095.1,RGD:1303294	ATP-binding cassette, subfamily G (WHITE), member 3-like 1		GO:0016021,GO:0016324,GO:0016887,GO:0017127,GO:0033344,GO:0042626,GO:0043235,GO:0055085,GO:0005524,GO:0005886,GO:0006855	integral component of membrane|apical plasma membrane|ATPase activity|cholesterol transporter activity|cholesterol efflux|ATPase activity, coupled to transmembrane movement of substances|receptor complex|transmembrane transport|ATP binding|plasma membrane|drug transmembrane transport	rno02010	ABC transporters
Abcg3l3	1.933621701	0.727639832	0.476932933	0.640057475	0.5191175	2.457899585	2.572349571	0.790475795	0.925923586	0.610337385	1.17812488	1.213428563	GeneID:305142,Genbank:XM_017599162.1,RGD:1564709	ATP-binding cassette, subfamily G (WHITE), member 3-like 3		GO:0016021,GO:0016324,GO:0017127,GO:0033344,GO:0042626,GO:0043235,GO:0055085,GO:0005524,GO:0005886,GO:0006855	integral component of membrane|apical plasma membrane|cholesterol transporter activity|cholesterol efflux|ATPase activity, coupled to transmembrane movement of substances|receptor complex|transmembrane transport|ATP binding|plasma membrane|drug transmembrane transport
Abcg3l4	1.701404343	0.084012202	0.671449447	0.581963086	0.08990479	1.191898652	0.884349605	0.239576263	0.110410853	0.328853642	0.609389888	0.455820388	GeneID:360997,Genbank:NM_001037205.1,RGD:1588538	ATP-binding cassette, subfamily G (WHITE), member 3-like 4
Abcg4	10.14322555	15.18235008	14.4944726	11.57146566	16.63955679	10.32912463	9.970018801	16.30295961	8.937830787	10.80954836	13.20217418	13.31035595	GeneID:300664,Genbank:XM_006242915.3,RGD:1305840	ATP binding cassette subfamily G member 4		GO:0017127,GO:0030301,GO:0033344,GO:0034041,GO:0042626,GO:0042803,GO:0046982,GO:0055085,GO:1990830,GO:0005524,GO:0005886,GO:0016021	cholesterol transporter activity|cholesterol transport|cholesterol efflux|sterol-transporting ATPase activity|ATPase activity, coupled to transmembrane movement of substances|protein homodimerization activity|protein heterodimerization activity|transmembrane transport|cellular response to leukemia inhibitory factor|ATP binding|plasma membrane|integral component of membrane	rno02010	ABC transporters
Abcg5	0.33539213	0	0.178177699	0.105895782	0.15336891	0.454494367	0.381123847	0.381447755	0.150680222	0.056099263	0.103956044	0.45241348	GeneID:114628,Genbank:NM_053754.2,RGD:620298	ATP binding cassette subfamily G member 5		GO:0046982,GO:0042632,GO:0017127,GO:0005887,GO:0055085,GO:0043190,GO:0033344,GO:0006855,GO:0007584,GO:0043235,GO:0007588,GO:0010212,GO:0010949,GO:0015238,GO:0016020,GO:0042493,GO:0016324,GO:0045177,GO:0042626,GO:0045796,GO:0005524,GO:0046872,GO:0016887,GO:0005886	protein heterodimerization activity|cholesterol homeostasis|cholesterol transporter activity|integral component of plasma membrane|transmembrane transport|ATP-binding cassette (ABC) transporter complex|cholesterol efflux|drug transmembrane transport|response to nutrient|receptor complex|excretion|response to ionizing radiation|negative regulation of intestinal phytosterol absorption|drug transmem…	rno02010,rno04976,rno04975,rno04979	ABC transporters|Bile secretion|Fat digestion and absorption|Cholesterol metabolism
Abcg8	0.026441028	0	0.0130435	0.013566177	0	0.024515667	0.032550202	0	0	0	0	0.014489532	GeneID:155192,Genbank:NM_130414.2,RGD:620300	ATP binding cassette subfamily G member 8		GO:0043190,GO:0033344,GO:0005887,GO:0043235,GO:0007584,GO:0045796,GO:0034041,GO:0007588,GO:0046872,GO:0010949,GO:0015248,GO:0015914,GO:0015918,GO:0042493,GO:0016324,GO:0046982,GO:0042626,GO:0016887,GO:0055085,GO:0017127,GO:0005524,GO:0042632,GO:0005886,GO:0055092,GO:0030301	ATP-binding cassette (ABC) transporter complex|cholesterol efflux|integral component of plasma membrane|receptor complex|response to nutrient|negative regulation of intestinal cholesterol absorption|sterol-transporting ATPase activity|excretion|metal ion binding|negative regulation of intestinal phytosterol absorption|sterol transporter activity|phospholipid transport|sterol transport|response to…	rno02010,rno04976,rno04975,rno04979	ABC transporters|Bile secretion|Fat digestion and absorption|Cholesterol metabolism
Abhd1	7.206769597	5.163793971	4.327993796	2.250712369	7.202401908	5.955689549	5.207411915	5.294565152	2.185875852	2.384671092	5.102858473	4.922276901	GeneID:313917,Genbank:NM_001008520.1,RGD:1310988	abhydrolase domain containing 1		GO:0008150,GO:0008970,GO:0016021,GO:0016298,GO:0016788,GO:0034338,GO:0044255,GO:0046470,GO:0047372,GO:0051792,GO:0051793,GO:0003674,GO:0052689,GO:0004623,GO:0005575	biological_process|phosphatidylcholine 1-acylhydrolase activity|integral component of membrane|lipase activity|hydrolase activity, acting on ester bonds|short-chain carboxylesterase activity|cellular lipid metabolic process|phosphatidylcholine metabolic process|acylglycerol lipase activity|medium-chain fatty acid biosynthetic process|medium-chain fatty acid catabolic process|molecular_function|ca…
Abhd10	0.137932199	0.678651264	0.116644607	0.363956333	0.163992306	0.18269767	0.218315963	0.312145006	1.381006116	0.642697366	0.11909653	0.885436693	GeneID:303953,Genbank:XM_008768732.2,RGD:1308084	abhydrolase domain containing 10		GO:0005829,GO:0019391,GO:0102390,GO:0004553,GO:0005739	cytosol|glucuronoside catabolic process|mycophenolic acid acyl-glucuronide esterase activity|hydrolase activity, hydrolyzing O-glycosyl compounds|mitochondrion
Abhd11	9.097413455	6.394416119	8.670312176	11.17692719	8.388093465	7.803777797	8.075730651	8.49652741	9.216956001	9.823609697	6.421227553	9.156729927	GeneID:360831,Genbank:NM_001271180.1,RGD:1304681	abhydrolase domain containing 11		GO:0008150,GO:0008152,GO:0016787,GO:0003674,GO:0005575,GO:0005739	biological_process|metabolic process|hydrolase activity|molecular_function|cellular_component|mitochondrion
Abhd12	52.84846474	51.24373606	50.01339495	46.01694692	43.84429189	48.62743613	44.58749763	53.34204213	47.7076853	31.31179359	41.60281943	43.62123939	GeneID:499913,Genbank:NM_001024314.1,RGD:1562570	abhydrolase domain containing 12		GO:0052651,GO:0006660,GO:0007628,GO:0008474,GO:0010996,GO:0016021,GO:0032281,GO:0032839,GO:0046464,GO:0046475,GO:0002084,GO:0047372,GO:0004622,GO:0005737	monoacylglycerol catabolic process|phosphatidylserine catabolic process|adult walking behavior|palmitoyl-(protein) hydrolase activity|response to auditory stimulus|integral component of membrane|AMPA glutamate receptor complex|dendrite cytoplasm|acylglycerol catabolic process|glycerophospholipid catabolic process|protein depalmitoylation|acylglycerol lipase activity|lysophospholipase activity|cyt…
Abhd12b	0	0	0.109981808	0	0.1325357	0.310071398	0	0	0	0.242394468	0	0	GeneID:408202,Genbank:NM_001003928.1,RGD:1303145	abhydrolase domain containing 12B
Abhd13	10.46771119	10.09344419	9.894052858	12.3990234	11.55426609	11.26315225	10.3885577	9.608086059	11.92533356	11.25425819	11.14347685	10.41022438	GeneID:306630,Genbank:NM_001271072.1,RGD:1308317	abhydrolase domain containing 13		GO:0016021,GO:0032839,GO:0002084,GO:0005737,GO:0008474	integral component of membrane|dendrite cytoplasm|protein depalmitoylation|cytoplasm|palmitoyl-(protein) hydrolase activity
Abhd14a	4.370793953	5.35471204	4.032556867	2.497094544	3.455027657	3.417264477	4.798968636	6.137920016	3.150682624	3.262195404	3.950726186	6.939520096	GeneID:300982,Genbank:XM_008766494.2,RGD:1309721	abhydrolase domain containing 14A		GO:0016021,GO:0016787,GO:0005737,GO:0008152	integral component of membrane|hydrolase activity|cytoplasm|metabolic process
Abhd14b	27.13882814	30.70262226	34.31864955	18.56559993	29.45599138	30.00579079	31.11009924	26.87337049	18.40681441	21.4790197	29.54298961	38.31519135	GeneID:300983,Genbank:XM_006243724.2,RGD:1359649	abhydrolase domain containing 14b		GO:0005737,GO:0005829,GO:0008152,GO:0016787,GO:0045944,GO:0005634,GO:0005730	cytoplasm|cytosol|metabolic process|hydrolase activity|positive regulation of transcription by RNA polymerase II|nucleus|nucleolus
Abhd15	2.02337873	0.383180249	0.431016505	0.306723475	0.792775678	2.174503287	1.217133808	0.24282423	0.201433873	0.399974345	1.088610713	1.612800022	GeneID:303343,Genbank:NM_001107025.1,RGD:1304598	abhydrolase domain containing 15		GO:0016788,GO:0044255	hydrolase activity, acting on ester bonds|cellular lipid metabolic process
Abhd16a	37.43828148	27.32050753	29.49149399	25.76252836	28.09880122	24.88214801	28.64094826	26.86398969	24.22351339	24.69435924	29.40684127	28.04050271	GeneID:361796,Genbank:NM_212531.2,RGD:1303164	abhydrolase domain containing 16A		GO:0047372,GO:0052651,GO:1905344,GO:0004622,GO:0016021	acylglycerol lipase activity|monoacylglycerol catabolic process|prostaglandin catabolic process|lysophospholipase activity|integral component of membrane
Abhd16b	0	0	0	0	0	0	0.046201394	0	0	0	0	0	GeneID:311720,Genbank:NM_001014052.2,RGD:1309726	abhydrolase domain containing 16B		GO:0016787	hydrolase activity
Abhd17a	11.62032457	9.003894541	10.00889633	11.40365097	10.03290313	10.09009161	9.948351158	10.08058128	11.22155938	11.6437021	9.743162032	10.61311942	GeneID:299617,Genbank:NM_001006983.1,RGD:1359682	abhydrolase domain containing 17A		GO:0008474,GO:0010008,GO:0014069,GO:0018345,GO:0030054,GO:0043197,GO:0045211,GO:0055038,GO:0072657,GO:1902817,GO:0002084,GO:1905668,GO:0005886	palmitoyl-(protein) hydrolase activity|endosome membrane|postsynaptic density|protein palmitoylation|cell junction|dendritic spine|postsynaptic membrane|recycling endosome membrane|protein localization to membrane|negative regulation of protein localization to microtubule|protein depalmitoylation|positive regulation of protein localization to endosome|plasma membrane
Abhd17b	11.90940183	13.65505125	10.28949767	11.20813995	14.3728206	10.23118457	8.945730292	11.08507902	11.35257179	10.29024048	13.17177248	10.54529561	GeneID:309399,Genbank:XM_006231162.3,RGD:1305246	abhydrolase domain containing 17B		GO:0014069,GO:0018345,GO:0030054,GO:0043197,GO:0045211,GO:0055038,GO:1902473,GO:1902817,GO:1902950,GO:1905668,GO:0002084,GO:0005886,GO:0008474	postsynaptic density|protein palmitoylation|cell junction|dendritic spine|postsynaptic membrane|recycling endosome membrane|regulation of protein localization to synapse|negative regulation of protein localization to microtubule|regulation of dendritic spine maintenance|positive regulation of protein localization to endosome|protein depalmitoylation|plasma membrane|palmitoyl-(protein) hydrolase a…
Abhd17c	11.82289581	7.058879016	7.173241081	10.04840208	6.346906147	15.30426881	10.56314676	7.505401102	9.787021025	10.32600435	10.6561278	11.01947932	GeneID:361601,Genbank:NM_001100736.1,RGD:1308210	abhydrolase domain containing 17C		GO:0018345,GO:0030054,GO:0043197,GO:0045211,GO:0055038,GO:1902817,GO:1905668,GO:0002084,GO:0008474,GO:0014069	protein palmitoylation|cell junction|dendritic spine|postsynaptic membrane|recycling endosome membrane|negative regulation of protein localization to microtubule|positive regulation of protein localization to endosome|protein depalmitoylation|palmitoyl-(protein) hydrolase activity|postsynaptic density
Abhd18	9.725043989	15.16038915	14.24154356	7.393052716	14.98273927	12.91162566	9.55880084	12.26000272	9.045166413	9.438440358	12.07895481	12.72328023	GeneID:499602,Genbank:XM_006232310.3,RGD:1563987	abhydrolase domain containing 18		GO:0005576	extracellular region
Abhd2	51.93642586	28.24454511	36.58088451	27.4962743	29.47206115	49.23191952	42.39301023	27.70344793	28.65377206	27.33354092	38.69768876	36.81581781	GeneID:293050,Genbank:NM_001106275.1,RGD:1311389	abhydrolase domain containing 2		GO:0046464,GO:0009611,GO:0047372,GO:0016298,GO:0016788,GO:0030336,GO:0032570,GO:0034338,GO:0036126,GO:0048240,GO:0042562,GO:0051792,GO:0043401,GO:0051793,GO:0001669,GO:0097524,GO:0044255,GO:0003707,GO:0007340	acylglycerol catabolic process|response to wounding|acylglycerol lipase activity|lipase activity|hydrolase activity, acting on ester bonds|negative regulation of cell migration|response to progesterone|short-chain carboxylesterase activity|sperm flagellum|sperm capacitation|hormone binding|medium-chain fatty acid biosynthetic process|steroid hormone mediated signaling pathway|medium-chain fatty a…
Abhd3	6.556932329	7.864280274	7.167512141	3.746478679	7.972937331	6.252187547	4.448720593	5.901695596	3.481406631	3.523911003	5.817012134	5.308079571	GeneID:291793,Genbank:NM_001106162.1,RGD:1310655	abhydrolase domain containing 3		GO:0051793,GO:0005575,GO:0008150,GO:0008970,GO:0016021,GO:0016298,GO:0016788,GO:0034338,GO:0044255,GO:0046470,GO:0003674,GO:0047372,GO:0004623,GO:0051792	medium-chain fatty acid catabolic process|cellular_component|biological_process|phosphatidylcholine 1-acylhydrolase activity|integral component of membrane|lipase activity|hydrolase activity, acting on ester bonds|short-chain carboxylesterase activity|cellular lipid metabolic process|phosphatidylcholine metabolic process|molecular_function|acylglycerol lipase activity|phospholipase A2 activity|me…
Abhd4	38.34009489	36.45847317	37.77651061	24.5041818	34.71757969	52.11859134	41.71398006	30.65000681	23.9387144	22.36439827	43.77659418	38.95109475	GeneID:364380,Genbank:XM_006251995.3,RGD:1311858	abhydrolase domain containing 4		GO:0070291,GO:0004622,GO:0052689,GO:0055088	N-acylethanolamine metabolic process|lysophospholipase activity|carboxylic ester hydrolase activity|lipid homeostasis
Abhd5	5.037065406	4.143515441	4.661769586	5.976860437	4.911119474	6.33725397	4.828999729	3.687595418	7.448702114	9.531199258	4.205953333	5.27629344	GeneID:316122,Genbank:NM_212524.1,RGD:1303237	abhydrolase domain containing 5		GO:0052689,GO:0010891,GO:0005515,GO:0055088,GO:0010898,GO:0005811,GO:0005829,GO:0006629,GO:0030154,GO:0006631,GO:0042171,GO:0006654,GO:0003841,GO:0050996,GO:0004806,GO:0051006	carboxylic ester hydrolase activity|negative regulation of sequestering of triglyceride|protein binding|lipid homeostasis|positive regulation of triglyceride catabolic process|lipid droplet|cytosol|lipid metabolic process|cell differentiation|fatty acid metabolic process|lysophosphatidic acid acyltransferase activity|phosphatidic acid biosynthetic process|1-acylglycerol-3-phosphate O-acyltransfer…	rno04923	Regulation of lipolysis in adipocyte
Abhd6	10.99979127	11.25180563	11.12342541	8.884055803	10.23581323	10.55824749	9.763244974	11.22433805	9.276514533	8.745493479	10.18572398	9.949005852	GeneID:305795,Genbank:XM_006251767.3,RGD:1359323	abhydrolase domain containing 6		GO:0060292,GO:0005739,GO:2000124,GO:0009395,GO:0016021,GO:0030336,GO:0032281,GO:0046464,GO:0046889,GO:0047372,GO:0004620	long term synaptic depression|mitochondrion|regulation of endocannabinoid signaling pathway|phospholipid catabolic process|integral component of membrane|negative regulation of cell migration|AMPA glutamate receptor complex|acylglycerol catabolic process|positive regulation of lipid biosynthetic process|acylglycerol lipase activity|phospholipase activity	rno04723	Retrograde endocannabinoid signaling
Abhd8	57.32353427	63.44735427	65.81062808	58.49040256	67.59842267	51.44994988	54.33078757	69.26800072	54.29495455	47.78772699	63.79085357	54.82991156	GeneID:306338,Genbank:NM_001107301.1,RGD:1305693	abhydrolase domain containing 8		GO:0016787	hydrolase activity
Abi1	31.69703297	29.87841501	27.2813442	32.00688055	29.15926525	41.25960699	34.88934243	29.17805412	36.51488904	36.98568837	31.37428797	30.63331233	GeneID:79249,Genbank:XM_006254360.3,RGD:621008	abl-interactor 1		GO:0048813,GO:0035855,GO:0030296,GO:0005622,GO:0061098,GO:0043005,GO:0005634,GO:0072673,GO:0030426,GO:0005856,GO:0044877,GO:0008134,GO:0008154,GO:0014069,GO:0017124,GO:0031209,GO:0018108,GO:0045211,GO:0031252,GO:0045296,GO:0032433,GO:0030027,GO:0001756,GO:0030054,GO:0005515	dendrite morphogenesis|megakaryocyte development|protein tyrosine kinase activator activity|intracellular|positive regulation of protein tyrosine kinase activity|neuron projection|nucleus|lamellipodium morphogenesis|growth cone|cytoskeleton|protein-containing complex binding|transcription factor binding|actin polymerization or depolymerization|postsynaptic density|SH3 domain binding|SCAR complex|…
Abi2	48.22113216	44.1119942	44.95212396	45.27636876	47.25353366	45.24736232	44.07893038	42.58567251	48.26221673	39.53761278	45.55467344	38.95811134	GeneID:286928,Genbank:NM_173143.1,RGD:628771	abl-interactor 2		GO:0070064,GO:0016358,GO:2000601,GO:0016477,GO:0016601,GO:0017124,GO:0018108,GO:0030027,GO:0030425,GO:0031209,GO:0031625,GO:0032433,GO:0043010,GO:0005829,GO:0044877,GO:0005913,GO:0048365,GO:0007611	proline-rich region binding|dendrite development|positive regulation of Arp2/3 complex-mediated actin nucleation|cell migration|Rac protein signal transduction|SH3 domain binding|peptidyl-tyrosine phosphorylation|lamellipodium|dendrite|SCAR complex|ubiquitin protein ligase binding|filopodium tip|camera-type eye development|cytosol|protein-containing complex binding|cell-cell adherens junction|Rac…	rno04810	Regulation of actin cytoskeleton
Abi3	8.365776747	0.637854299	2.103900705	0.631213848	0.926376471	5.70338581	4.694987215	1.039405133	0.718528657	0.668782665	2.891707631	3.865276737	GeneID:303476,Genbank:NM_001013118.1,RGD:1311794	ABI family, member 3		GO:0018108,GO:0030027,GO:0030334,GO:0042802,GO:0005622,GO:0005737	peptidyl-tyrosine phosphorylation|lamellipodium|regulation of cell migration|identical protein binding|intracellular|cytoplasm
Abi3bp	5.867284152	1.387493612	1.104274838	1.16061497	1.568857915	3.725010886	3.814511157	3.906923786	1.066562261	0.883841755	4.142031941	4.803488522	GeneID:363767,Genbank:XM_017598136.1,RGD:1562717	ABI family member 3 binding protein		GO:0005578,GO:0005614,GO:0005615,GO:0008201,GO:0010811,GO:0030198,GO:0031012,GO:0005518,GO:0005539,GO:0005576	proteinaceous extracellular matrix|interstitial matrix|extracellular space|heparin binding|positive regulation of cell-substrate adhesion|extracellular matrix organization|extracellular matrix|collagen binding|glycosaminoglycan binding|extracellular region
Abl1	4.595621192	5.055717208	4.434072076	4.588637216	5.115701964	4.240093978	4.146012536	4.865246858	3.015173029	3.281984304	4.481892069	4.826883938	GeneID:311860,Genbank:NM_001100850.1,RGD:1584969	ABL proto-oncogene 1, non-receptor tyrosine kinase		GO:0050731,GO:0050798,GO:0050853,GO:0050885,GO:0051015,GO:0051019,GO:0051281,GO:0071560,GO:0051353,GO:0071871,GO:0051444,GO:0071901,GO:0051496,GO:0072358,GO:0090050,GO:0090135,GO:1900006,GO:1905244,GO:1900026,GO:1900042,GO:1905555,GO:1900272,GO:1990051,GO:2000096,GO:2000251,GO:2000352,GO:2000772,GO:2000773,GO:2001020,GO:0004672,GO:0004713,GO:0004715,GO:0005080,GO:0005102,GO:0005515,GO:0006975,GO:…	positive regulation of peptidyl-tyrosine phosphorylation|activated T cell proliferation|B cell receptor signaling pathway|neuromuscular process controlling balance|actin filament binding|mitogen-activated protein kinase binding|positive regulation of release of sequestered calcium ion into cytosol|cellular response to transforming growth factor beta stimulus|positive regulation of oxidoreductase …	rno04014,rno04012,rno04110,rno04722,rno04360,rno05200,rno05206,rno05220,rno05416	Ras signaling pathway|ErbB signaling pathway|Cell cycle|Neurotrophin signaling pathway|Axon guidance|Pathways in cancer|MicroRNAs in cancer|Chronic myeloid leukemia|Viral myocarditis
Abl2	13.42310806	15.41824216	13.99712016	14.15632171	15.99672532	13.10718135	14.13832262	15.78285609	12.4454424	13.55734262	14.11326078	13.90195254	GeneID:304883,Genbank:XM_006250052.2,RGD:1590898	ABL proto-oncogene 2, non-receptor tyrosine kinase		GO:0005524,GO:0005575,GO:0006468,GO:0006909,GO:0006930,GO:0007015,GO:0007169,GO:0021587,GO:0007173,GO:0022408,GO:0022414,GO:0007204,GO:0030027,GO:0030036,GO:0030145,GO:0030154,GO:0045087,GO:0030182,GO:0046632,GO:0031223,GO:0048008,GO:0031234,GO:0048813,GO:0050885,GO:0051017,GO:0000287,GO:0051353,GO:0001784,GO:0060020,GO:0001843,GO:0060563,GO:0001891,GO:0002118,GO:0003674,GO:0004713,GO:0004715,GO:…	ATP binding|cellular_component|protein phosphorylation|phagocytosis|substrate-dependent cell migration, cell extension|actin filament organization|transmembrane receptor protein tyrosine kinase signaling pathway|cerebellum morphogenesis|epidermal growth factor receptor signaling pathway|negative regulation of cell-cell adhesion|reproductive process|positive regulation of cytosolic calcium ion con…	rno04014,rno04012,rno05416	Ras signaling pathway|ErbB signaling pathway|Viral myocarditis
Ablim1	64.46861588	62.80355503	70.08960732	60.0286404	63.19357695	61.03371932	65.67935762	56.17268637	55.48158686	57.11129117	61.87793294	73.51921069	GeneID:307989,Genbank:XM_017590400.1,RGD:1565768	actin-binding LIM protein 1		GO:0060271,GO:0005515,GO:0005575,GO:0007411,GO:0008150,GO:0014069,GO:0015629,GO:0030027,GO:0030032,GO:0045944,GO:0001725,GO:0051015,GO:0003779	cilium assembly|protein binding|cellular_component|axon guidance|biological_process|postsynaptic density|actin cytoskeleton|lamellipodium|lamellipodium assembly|positive regulation of transcription by RNA polymerase II|stress fiber|actin filament binding|actin binding	rno04360	Axon guidance
Ablim2	8.440487452	9.015455331	9.353101155	3.900711846	10.62548895	4.632227592	6.073948581	10.7982047	4.213745654	3.221956269	7.111484427	6.750954395	GeneID:360958,Genbank:XM_017599299.1,RGD:1303094	actin binding LIM protein family, member 2		GO:0015629,GO:0030016,GO:0030032,GO:0030036,GO:0045944,GO:0046872,GO:0051015,GO:0003779,GO:0006351	actin cytoskeleton|myofibril|lamellipodium assembly|actin cytoskeleton organization|positive regulation of transcription by RNA polymerase II|metal ion binding|actin filament binding|actin binding|transcription, DNA-templated	rno04360	Axon guidance
Ablim3	3.325525487	2.631592956	2.460749108	2.028168909	2.293967934	1.512596696	1.120025152	2.683718418	1.54220206	1.21087807	1.611776537	1.805176858	GeneID:307395,Genbank:XM_017600950.1,RGD:1565118	actin binding LIM protein family, member 3		GO:0006351,GO:0015629,GO:0030027,GO:0030032,GO:0030036,GO:0045944,GO:0046872,GO:0051015,GO:0060271,GO:0001725,GO:1903955,GO:0003779	transcription, DNA-templated|actin cytoskeleton|lamellipodium|lamellipodium assembly|actin cytoskeleton organization|positive regulation of transcription by RNA polymerase II|metal ion binding|actin filament binding|cilium assembly|stress fiber|positive regulation of protein targeting to mitochondrion|actin binding	rno04360	Axon guidance
Abo	3.02027942	2.271453191	2.704777659	2.384036647	1.602099837	3.14500989	1.887656939	2.895231471	3.211349702	2.121781715	2.293559888	1.88426304	GeneID:100301568,Genbank:NM_001160263.1,RGD:2307241	ABO blood group (transferase A, alpha 1-3-N-acetylgalactosaminyltransferase		GO:0030145,GO:0004380,GO:0030259,GO:0031410,GO:0004381,GO:0005576,GO:0005794,GO:0031982,GO:0006486,GO:0032526,GO:0008284,GO:0032580,GO:0009247,GO:0043066,GO:0009624,GO:0000166,GO:0051691,GO:0016021,GO:0001962,GO:0016757,GO:0003823	manganese ion binding|glycoprotein-fucosylgalactoside alpha-N-acetylgalactosaminyltransferase activity|lipid glycosylation|cytoplasmic vesicle|fucosylgalactoside 3-alpha-galactosyltransferase activity|extracellular region|Golgi apparatus|vesicle|protein glycosylation|response to retinoic acid|positive regulation of cell proliferation|Golgi cisterna membrane|glycolipid biosynthetic process|negativ…	rno00601	Glycosphingolipid biosynthesis - lacto and neolacto series
Abo2	0	0	0	0	0	0	0	0	0	0	0	0	GeneID:296504,Genbank:NM_001271298.2,RGD:1311152	histo-blood group ABO system transferase 2		GO:0005975,GO:0016021,GO:0016758	carbohydrate metabolic process|integral component of membrane|transferase activity, transferring hexosyl groups	rno00601	Glycosphingolipid biosynthesis - lacto and neolacto series
Abr	34.57628605	24.03146234	26.10876325	22.40624884	27.14477725	26.07047672	23.99582981	25.62727188	25.75941485	23.4373125	24.48897914	25.34372946	GeneID:287537,Genbank:NM_001105814.2,RGD:1306279	active BCR-related		GO:0050728,GO:0005829,GO:0050766,GO:0005886,GO:0050885,GO:0007420,GO:0016020,GO:0030036,GO:0030336,GO:0032496,GO:0060313,GO:0035023,GO:0035556,GO:0042472,GO:0043114,GO:0002692,GO:0043314,GO:0005089,GO:0043547,GO:0005096	negative regulation of inflammatory response|cytosol|positive regulation of phagocytosis|plasma membrane|neuromuscular process controlling balance|brain development|membrane|actin cytoskeleton organization|negative regulation of cell migration|response to lipopolysaccharide|negative regulation of blood vessel remodeling|regulation of Rho protein signal transduction|intracellular signal transducti…
Abra	0	0	0	0	0	0	0	0	0	0	0	0	GeneID:286965,Genbank:NM_175844.3,RGD:708493	actin-binding Rho activating protein		GO:1902531,GO:0035025,GO:0003779,GO:0045893,GO:0005886,GO:0006351,GO:0015629,GO:0045944,GO:0030016,GO:0030017,GO:0051091,GO:0000060,GO:0032970	regulation of intracellular signal transduction|positive regulation of Rho protein signal transduction|actin binding|positive regulation of transcription, DNA-templated|plasma membrane|transcription, DNA-templated|actin cytoskeleton|positive regulation of transcription by RNA polymerase II|myofibril|sarcomere|positive regulation of DNA binding transcription factor activity|protein import into nuc…
Abracl	9.54657392	1.515189136	3.105082863	6.243718246	2.245104002	10.50498149	6.199015853	3.102142125	13.17320175	6.50127667	3.276031576	5.633888738	GeneID:685045,Genbank:NM_001099647.1,RGD:1583256	ABRA C-terminal like		GO:1902531,GO:0003779,GO:0015629,GO:0032970	regulation of intracellular signal transduction|actin binding|actin cytoskeleton|regulation of actin filament-based process
Abt1	6.336600386	5.76553063	8.784796932	9.585253356	5.780243693	8.25565096	9.616338226	6.230452627	10.84735824	9.146115815	9.574758226	7.842881704	GeneID:306960,Genbank:XM_006253972.3,RGD:1310785	activator of basal transcription 1		GO:0003677,GO:0003723,GO:0005667,GO:0005730,GO:0006357,GO:0006366,GO:0021522,GO:0034462,GO:0000447,GO:0000472,GO:0000480	DNA binding|RNA binding|transcription factor complex|nucleolus|regulation of transcription by RNA polymerase II|transcription by RNA polymerase II|spinal cord motor neuron differentiation|small-subunit processome assembly|endonucleolytic cleavage in ITS1 to separate SSU-rRNA from 5.8S rRNA and LSU-rRNA from tricistronic rRNA transcript (SSU-rRNA, 5.8S rRNA, LSU-rRNA)|endonucleolytic cleavage to g…
Abtb1	12.19288686	15.39172991	16.83403588	13.98364465	18.80510904	13.86004358	18.17005078	16.42474932	13.19149313	9.973048715	16.69355297	18.45206258	GeneID:297432,Genbank:NM_001005902.1,RGD:1359363	ankyrin repeat and BTB domain containing 1		GO:0005737,GO:0005829,GO:0005886,GO:0006414,GO:0006950,GO:0019005,GO:0030162,GO:0031625,GO:0043161,GO:0003746,GO:0005730	cytoplasm|cytosol|plasma membrane|translational elongation|response to stress|SCF ubiquitin ligase complex|regulation of proteolysis|ubiquitin protein ligase binding|proteasome-mediated ubiquitin-dependent protein catabolic process|translation elongation factor activity|nucleolus
Abtb2	0.901472319	2.266650698	1.856822087	1.444364157	2.576059671	2.008923946	1.168164899	1.219264453	1.970529745	2.493234842	2.278210321	2.149340705	GeneID:171440,Genbank:NM_134403.2,RGD:620724	ankyrin repeat and BTB domain containing 2		GO:0005737,GO:0005829,GO:0006950,GO:0019005,GO:0022008,GO:0030162,GO:0031625,GO:0043161,GO:0046982,GO:0097237,GO:0005634,GO:0005654	cytoplasm|cytosol|response to stress|SCF ubiquitin ligase complex|neurogenesis|regulation of proteolysis|ubiquitin protein ligase binding|proteasome-mediated ubiquitin-dependent protein catabolic process|protein heterodimerization activity|cellular response to toxic substance|nucleus|nucleoplasm
Ac1576	0.120426253	0.06689729	0.415848375	0.308937293	0.214768332	0.27914289	0.222375939	0.317949901	0.175836049	0	0.303278357	0.461950302	GeneID:102552783,Genbank:NM_001287624.1,RGD:7502825	uncharacterized LOC102552783		GO:0003676	nucleic acid binding
Acaa1	17.08260637	17.47100527	18.60853174	14.7437786	15.91421108	19.04983323	18.49446036	20.16596201	16.58281052	19.38670002	17.16101183	22.0564576	GeneID:24157,Genbank:NM_012489.2,RGD:67379	acetyl-CoA acyltransferase 1A		GO:0042493,GO:0005777,GO:0043231,GO:0048545,GO:0006635,GO:0007584,GO:0008206,GO:0008775,GO:0010124,GO:0016401,GO:0000038,GO:0003988,GO:0016747	response to drug|peroxisome|intracellular membrane-bounded organelle|response to steroid hormone|fatty acid beta-oxidation|response to nutrient|bile acid metabolic process|acetate CoA-transferase activity|phenylacetate catabolic process|palmitoyl-CoA oxidase activity|very long-chain fatty acid metabolic process|acetyl-CoA C-acyltransferase activity|transferase activity, transferring acyl groups o…
Acaa1b	0.15476834	0.773770176	0.534436315	0.317629826	0.460023423	0.215247825	0.428686695	0.408620025	0.414295584	0.420668292	0.389764581	0.29684259	GeneID:501072,Genbank:XM_017596152.1,RGD:1562373	acetyl-Coenzyme A acyltransferase 1B		GO:0005777,GO:0006631,GO:0006635,GO:0010124,GO:0003988,GO:0005515	peroxisome|fatty acid metabolic process|fatty acid beta-oxidation|phenylacetate catabolic process|acetyl-CoA C-acyltransferase activity|protein binding	rno00071,rno00592,rno01040,rno00280,rno04146,rno03320	Fatty acid degradation|alpha-Linolenic acid metabolism|Biosynthesis of unsaturated fatty acids|Valine, leucine and isoleucine degradation|Peroxisome|PPAR signaling pathway
Acaa2	13.00338979	3.330127228	6.262429496	14.15754852	8.804438385	15.12173691	14.86827175	7.168904558	15.87565947	12.79568299	14.34225122	13.33366949	GeneID:170465,Genbank:NM_130433.1,RGD:620482	acetyl-CoA acyltransferase 2		GO:1901029,GO:0005739,GO:1902109,GO:0005743,GO:0005759,GO:0006084,GO:0006635,GO:0016747,GO:0071456,GO:0003988	negative regulation of mitochondrial outer membrane permeabilization involved in apoptotic signaling pathway|mitochondrion|negative regulation of mitochondrial membrane permeability involved in apoptotic process|mitochondrial inner membrane|mitochondrial matrix|acetyl-CoA metabolic process|fatty acid beta-oxidation|transferase activity, transferring acyl groups other than amino-acyl groups|cellul…	rno00062,rno00071,rno00280	Fatty acid elongation|Fatty acid degradation|Valine, leucine and isoleucine degradation
Acaca	49.26266228	73.10948896	71.69131482	45.67345328	67.88550366	43.8184551	46.64293193	66.88666298	34.56799078	34.14170581	60.40270975	65.60394217	GeneID:60581,Genbank:NM_022193.1,RGD:621248	acetyl-CoA carboxylase alpha		GO:0005524,GO:0005739,GO:0005829,GO:0006084,GO:0042802,GO:0046872,GO:0051289,GO:0006629,GO:0055088,GO:0071380,GO:2001295,GO:0001650,GO:0001894,GO:0003989,GO:0004075,GO:0006633,GO:0009374,GO:0014070,GO:0015629,GO:0019900,GO:0042493	ATP binding|mitochondrion|cytosol|acetyl-CoA metabolic process|identical protein binding|metal ion binding|protein homotetramerization|lipid metabolic process|lipid homeostasis|cellular response to prostaglandin E stimulus|malonyl-CoA biosynthetic process|fibrillar center|tissue homeostasis|acetyl-CoA carboxylase activity|biotin carboxylase activity|fatty acid biosynthetic process|biotin binding|…	rno00620,rno00640,rno00061,rno04152,rno04910,rno04922	Pyruvate metabolism|Propanoate metabolism|Fatty acid biosynthesis|AMPK signaling pathway|Insulin signaling pathway|Glucagon signaling pathway
Acacb	0.522054953	0.119784146	0.212744226	0.186332035	0.148425625	0.331462446	0.621718459	0.419492253	0.149137769	0.22209999	0.685945919	0.242548749	GeneID:116719,Genbank:XM_017598246.1,RGD:620500	acetyl-CoA carboxylase beta		GO:0097009,GO:0031999,GO:0005524,GO:2001295,GO:0042493,GO:0005634,GO:0042802,GO:0005739,GO:0006084,GO:0006633,GO:0043086,GO:0009374,GO:0046322,GO:0010629,GO:0046872,GO:0010884,GO:0050995,GO:0010906,GO:0003989,GO:0051289,GO:0014070,GO:0060421,GO:0031667	energy homeostasis|negative regulation of fatty acid beta-oxidation|ATP binding|malonyl-CoA biosynthetic process|response to drug|nucleus|identical protein binding|mitochondrion|acetyl-CoA metabolic process|fatty acid biosynthetic process|negative regulation of catalytic activity|biotin binding|negative regulation of fatty acid oxidation|negative regulation of gene expression|metal ion binding|po…	rno00620,rno00640,rno00061,rno04152,rno04910,rno04922,rno04920,rno04931	Pyruvate metabolism|Propanoate metabolism|Fatty acid biosynthesis|AMPK signaling pathway|Insulin signaling pathway|Glucagon signaling pathway|Adipocytokine signaling pathway|Insulin resistance
Acad10	3.392929364	3.61879015	2.582357291	2.009404171	2.42038181	4.224448504	5.465722952	2.682289057	1.755153901	3.119723687	2.480394322	2.804895847	GeneID:304500,Genbank:XM_006249386.3,RGD:1310159	acyl-CoA dehydrogenase family, member 10		GO:0016787,GO:0033539,GO:0050660,GO:0055114,GO:0003995,GO:0005739,GO:0016627	hydrolase activity|fatty acid beta-oxidation using acyl-CoA dehydrogenase|flavin adenine dinucleotide binding|oxidation-reduction process|acyl-CoA dehydrogenase activity|mitochondrion|oxidoreductase activity, acting on the CH-CH group of donors
Acad11	7.64160265	5.621680504	6.826110692	7.714242143	4.960116858	9.287308126	10.11908308	6.390691602	7.317784172	5.119590442	7.676960945	6.405826937	GeneID:315973,Genbank:NM_001108181.1,RGD:1306270	acyl-CoA dehydrogenase family, member 11		GO:0005739,GO:0005777,GO:0017099,GO:0031966,GO:0033539,GO:0050660,GO:0070991,GO:0003995,GO:0004466,GO:0005634	mitochondrion|peroxisome|very-long-chain-acyl-CoA dehydrogenase activity|mitochondrial membrane|fatty acid beta-oxidation using acyl-CoA dehydrogenase|flavin adenine dinucleotide binding|medium-chain-acyl-CoA dehydrogenase activity|acyl-CoA dehydrogenase activity|long-chain-acyl-CoA dehydrogenase activity|nucleus
Acad8	12.56816213	10.70243555	12.5112586	11.00472828	12.03470362	12.31587866	13.52644034	10.65019634	9.633332304	9.082301765	12.01613524	10.26906005	GeneID:367196,Genbank:XM_346003.7,RGD:1564209	acyl-CoA dehydrogenase family, member 8		GO:0003995	acyl-CoA dehydrogenase activity	rno00280	Valine, leucine and isoleucine degradation
Acad9	10.46629229	10.66977571	11.02591305	12.3725728	10.36977718	10.23736265	10.97307965	9.818371655	11.71804997	9.649367627	10.17632736	9.15994243	GeneID:294973,Genbank:XM_006232269.1,RGD:727973	acyl-CoA dehydrogenase family, member 9		GO:0055114,GO:0004466,GO:0070991,GO:0005575,GO:0005634,GO:0005739,GO:0008150,GO:0017099,GO:0030425,GO:0031966,GO:0032981,GO:0042760,GO:0000062,GO:0050660,GO:0001676,GO:0051791,GO:0003674	oxidation-reduction process|long-chain-acyl-CoA dehydrogenase activity|medium-chain-acyl-CoA dehydrogenase activity|cellular_component|nucleus|mitochondrion|biological_process|very-long-chain-acyl-CoA dehydrogenase activity|dendrite|mitochondrial membrane|mitochondrial respiratory chain complex I assembly|very long-chain fatty acid catabolic process|fatty-acyl-CoA binding|flavin adenine dinucleot…
Acadl	14.03057076	3.052211894	4.065691142	7.299388239	3.266293028	15.05576015	14.49425539	5.025491607	11.65184281	10.24066547	8.104633701	6.344499261	GeneID:25287,Genbank:NM_012819.1,RGD:2011	acyl-CoA dehydrogenase, long chain		GO:0046322,GO:0031966,GO:0004466,GO:0050660,GO:0033539,GO:0051289,GO:0005739,GO:0005759,GO:0009062,GO:0055114,GO:0042413,GO:0009409,GO:0090181,GO:0042758,GO:0016401,GO:0000062,GO:0044242,GO:0019254,GO:0001659,GO:0045717,GO:0003995	negative regulation of fatty acid oxidation|mitochondrial membrane|long-chain-acyl-CoA dehydrogenase activity|flavin adenine dinucleotide binding|fatty acid beta-oxidation using acyl-CoA dehydrogenase|protein homotetramerization|mitochondrion|mitochondrial matrix|fatty acid catabolic process|oxidation-reduction process|carnitine catabolic process|response to cold|regulation of cholesterol metabol…	rno00071,rno03320	Fatty acid degradation|PPAR signaling pathway
Acadm	42.60067899	71.4808334	85.03215627	73.09456361	67.60481134	69.49457337	42.20626235	98.99296088	119.681746	76.53298154	40.45211518	80.46805273	GeneID:24158,Genbank:NM_016986.2,RGD:2012	acyl-CoA dehydrogenase, C-4 to C-12 straight chain		GO:0005739,GO:0005759,GO:0005978,GO:0006082,GO:0009791,GO:0006111,GO:0016491,GO:0016607,GO:0006635,GO:0016853,GO:0019254,GO:0050660,GO:0030424,GO:0031966,GO:0051289,GO:0051384,GO:0051791,GO:0051793,GO:0000062,GO:0001889,GO:0055007,GO:0003995,GO:0007507,GO:0007584,GO:0009409,GO:0033539,GO:0009437,GO:0009725,GO:0042493,GO:0042594,GO:0042802,GO:0055114,GO:0045329,GO:0070991,GO:0046688	mitochondrion|mitochondrial matrix|glycogen biosynthetic process|organic acid metabolic process|post-embryonic development|regulation of gluconeogenesis|oxidoreductase activity|nuclear speck|fatty acid beta-oxidation|isomerase activity|carnitine metabolic process, CoA-linked|flavin adenine dinucleotide binding|axon|mitochondrial membrane|protein homotetramerization|response to glucocorticoid|medi…	rno00640,rno00071,rno00280,rno00410,rno03320	Propanoate metabolism|Fatty acid degradation|Valine, leucine and isoleucine degradation|beta-Alanine metabolism|PPAR signaling pathway
Acads	4.971578761	1.222406374	2.010251014	3.679817847	1.501944894	5.969761335	4.514943969	2.280908562	5.553387962	3.1013457	4.187115134	3.215681509	GeneID:64304,Genbank:NM_022512.2,RGD:620514	acyl-CoA dehydrogenase, C-2 to C-3 short chain		GO:0050660,GO:0006635,GO:0003995,GO:0051289,GO:0031966,GO:0051384,GO:0033539,GO:0004085,GO:0005654,GO:0005739,GO:0042594,GO:0046359,GO:0000062,GO:0005759	flavin adenine dinucleotide binding|fatty acid beta-oxidation|acyl-CoA dehydrogenase activity|protein homotetramerization|mitochondrial membrane|response to glucocorticoid|fatty acid beta-oxidation using acyl-CoA dehydrogenase|butyryl-CoA dehydrogenase activity|nucleoplasm|mitochondrion|response to starvation|butyrate catabolic process|fatty-acyl-CoA binding|mitochondrial matrix	rno00650,rno00071,rno00280	Butanoate metabolism|Fatty acid degradation|Valine, leucine and isoleucine degradation
Acadsb	7.96735486	4.978074662	5.703139958	4.174142104	5.454507004	5.515583037	4.969992422	7.315973976	6.490204963	4.289570291	5.283853834	4.458246863	GeneID:25618,Genbank:XM_008759867.2,RGD:2013	acyl-CoA dehydrogenase, short/branched chain		GO:0005739,GO:0005759,GO:0006631,GO:0006635,GO:0006637,GO:0009055,GO:0016937,GO:0022900,GO:0050660,GO:0003995,GO:0055114	mitochondrion|mitochondrial matrix|fatty acid metabolic process|fatty acid beta-oxidation|acyl-CoA metabolic process|electron transfer activity|short-branched-chain-acyl-CoA dehydrogenase activity|electron transport chain|flavin adenine dinucleotide binding|acyl-CoA dehydrogenase activity|oxidation-reduction process	rno00071,rno00280	Fatty acid degradation|Valine, leucine and isoleucine degradation
Acadvl	36.70047343	41.30162942	39.01753766	38.73803228	40.00831584	46.25049748	44.2205803	43.87642077	39.58402402	40.41731721	43.42207359	43.1574103	GeneID:25363,Genbank:NM_012891.2,RGD:2014	acyl-CoA dehydrogenase, very long chain		GO:0005730,GO:0005739,GO:0005743,GO:0005829,GO:0033539,GO:0006635,GO:0042645,GO:0009062,GO:0042760,GO:0045717,GO:0046322,GO:0000062,GO:0001659,GO:0003995,GO:0004466,GO:0005634,GO:0009409,GO:0017099,GO:0030855,GO:0050660,GO:0031966,GO:0090181	nucleolus|mitochondrion|mitochondrial inner membrane|cytosol|fatty acid beta-oxidation using acyl-CoA dehydrogenase|fatty acid beta-oxidation|mitochondrial nucleoid|fatty acid catabolic process|very long-chain fatty acid catabolic process|negative regulation of fatty acid biosynthetic process|negative regulation of fatty acid oxidation|fatty-acyl-CoA binding|temperature homeostasis|acyl-CoA dehyd…	rno00071	Fatty acid degradation
Acan	2.35181047	0.182559387	0.17225092	0.073769023	0.183153789	0.057132533	0.063213844	0.216917378	0.069977813	0	0.06207237	0.247625609	GeneID:58968,Genbank:NM_022190.1,RGD:68358	aggrecan		GO:0005540,GO:0005578,GO:0005604,GO:0005615,GO:0014070,GO:0021510,GO:0030166,GO:0007155,GO:0030199,GO:0030246,GO:0030336,GO:0031012,GO:0001501,GO:0001502,GO:0001503,GO:0002063,GO:0005201,GO:0005509,GO:0007417,GO:0007507,GO:0009314,GO:0009612,GO:0009629,GO:0042493,GO:0009749,GO:0043005,GO:0010259,GO:0043025,GO:0010447,GO:0060591,GO:0071363,GO:0072534	hyaluronic acid binding|proteinaceous extracellular matrix|basement membrane|extracellular space|response to organic cyclic compound|spinal cord development|proteoglycan biosynthetic process|cell adhesion|collagen fibril organization|carbohydrate binding|negative regulation of cell migration|extracellular matrix|skeletal system development|cartilage condensation|ossification|chondrocyte developme…
Acap1	4.531379324	0.064132491	0.341710091	0.533104597	0.24020753	2.167610139	0.639556082	0.060961869	1.376646173	1.694502334	0.203520914	2.151026286	GeneID:287443,Genbank:NM_001105796.2,RGD:1305360	ArfGAP with coiled-coil, ankyrin repeat and PH domains 1		GO:0005829,GO:0016020,GO:0016192,GO:0031267,GO:0032012,GO:0043231,GO:0043547,GO:0046872,GO:0005096,GO:0005737	cytosol|membrane|vesicle-mediated transport|small GTPase binding|regulation of ARF protein signal transduction|intracellular membrane-bounded organelle|positive regulation of GTPase activity|metal ion binding|GTPase activator activity|cytoplasm	rno04144	Endocytosis
Acap2	26.59519758	19.34347871	20.68231719	22.72214535	22.45071265	28.45057667	25.74894008	20.67013377	23.12404615	28.44478806	24.66012243	23.07766095	GeneID:619382,Genbank:XM_017598065.1,RGD:1562939	ArfGAP with coiled-coil, ankyrin repeat and PH domains 2		GO:0080025,GO:0005829,GO:0010008,GO:1990090,GO:0016020,GO:0016192,GO:0017137,GO:0031267,GO:0032012,GO:0036010,GO:0043231,GO:0005096,GO:0043547,GO:0046872,GO:0005737	phosphatidylinositol-3,5-bisphosphate binding|cytosol|endosome membrane|cellular response to nerve growth factor stimulus|membrane|vesicle-mediated transport|Rab GTPase binding|small GTPase binding|regulation of ARF protein signal transduction|protein localization to endosome|intracellular membrane-bounded organelle|GTPase activator activity|positive regulation of GTPase activity|metal ion bindin…	rno04144	Endocytosis
Acap3	12.66009992	15.70927431	13.75469704	13.3824094	15.84996419	10.86139604	11.45418619	15.67362291	10.69022936	11.42604443	11.55465864	12.63824805	GeneID:313772,Genbank:NM_001107999.1,RGD:1310711	ArfGAP with coiled-coil, ankyrin repeat and PH domains 3		GO:0005829,GO:0016020,GO:0016192,GO:0031267,GO:0032012,GO:0043231,GO:0043547,GO:0046872,GO:0005096,GO:0005737	cytosol|membrane|vesicle-mediated transport|small GTPase binding|regulation of ARF protein signal transduction|intracellular membrane-bounded organelle|positive regulation of GTPase activity|metal ion binding|GTPase activator activity|cytoplasm	rno04144	Endocytosis
Acat1	24.27627435	20.85285847	21.05779319	25.14506488	22.89660313	24.04939859	26.27498194	22.36848822	24.26513348	18.06814576	22.61649098	22.67804057	GeneID:25014,Genbank:NM_017075.2,RGD:2016	acetyl-CoA acetyltransferase 1		GO:0042803,GO:0007420,GO:0003985,GO:0046356,GO:0009725,GO:0003988,GO:0046872,GO:0014070,GO:0005739,GO:0046952,GO:0005759,GO:0015936,GO:0005777,GO:0050662,GO:0015937,GO:0005829,GO:0051260,GO:0016830,GO:0006085,GO:0060612,GO:0016885,GO:0006550,GO:0001889,GO:0072229,GO:0019899,GO:0006635,GO:1902860,GO:0042594,GO:0006696	protein homodimerization activity|brain development|acetyl-CoA C-acetyltransferase activity|acetyl-CoA catabolic process|response to hormone|acetyl-CoA C-acyltransferase activity|metal ion binding|response to organic cyclic compound|mitochondrion|ketone body catabolic process|mitochondrial matrix|coenzyme A metabolic process|peroxisome|coenzyme binding|coenzyme A biosynthetic process|cytosol|prot…	rno00620,rno00630,rno00640,rno00650,rno00071,rno00072,rno00280,rno00310,rno00380,rno00900	Pyruvate metabolism|Glyoxylate and dicarboxylate metabolism|Propanoate metabolism|Butanoate metabolism|Fatty acid degradation|Synthesis and degradation of ketone bodies|Valine, leucine and isoleucine degradation|Lysine degradation|Tryptophan metabolism|Terpenoid backbone biosynthesis
Acat2	10.0116927	9.655775599	12.65178888	8.568501475	6.230208365	3.831570063	4.300598144	5.534039727	10.74075717	8.244746295	5.10701164	8.918237922	GeneID:308100,Genbank:NM_001006995.1,RGD:1359366	acetyl-CoA acetyltransferase 2		GO:0031670,GO:0003988,GO:0045797,GO:0005634,GO:0046952,GO:0005730,GO:0005737,GO:0005739,GO:0005777,GO:0005829,GO:0071398,GO:0006635,GO:0006695,GO:0007420,GO:0001889,GO:0016747,GO:0003985,GO:0019408	cellular response to nutrient|acetyl-CoA C-acyltransferase activity|positive regulation of intestinal cholesterol absorption|nucleus|ketone body catabolic process|nucleolus|cytoplasm|mitochondrion|peroxisome|cytosol|cellular response to fatty acid|fatty acid beta-oxidation|cholesterol biosynthetic process|brain development|liver development|transferase activity, transferring acyl groups other tha…	rno00620,rno00630,rno00640,rno00650,rno00071,rno00072,rno00280,rno00310,rno00380,rno00900,rno04975	Pyruvate metabolism|Glyoxylate and dicarboxylate metabolism|Propanoate metabolism|Butanoate metabolism|Fatty acid degradation|Synthesis and degradation of ketone bodies|Valine, leucine and isoleucine degradation|Lysine degradation|Tryptophan metabolism|Terpenoid backbone biosynthesis|Fat digestion and absorption
Acat2l1	1.224761494	1.034147447	1.595038783	0.854613192	0.698957184	0.726769823	0.542786937	0.258689637	0.476877685	0.42610747	0.838958878	1.771868525	GeneID:365096,Genbank:XM_003748697.4,RGD:1562948	acetyl-CoA acetyltransferase 2-like 1		GO:0016747	transferase activity, transferring acyl groups other than amino-acyl groups
Acbd3	19.35767585	20.06514494	20.7442097	23.94222046	20.02794891	23.40891142	25.14851782	21.63943677	19.72495148	19.76986522	22.1137707	22.4120017	GeneID:289312,Genbank:NM_182843.1,RGD:727851	acyl-CoA binding domain containing 3		GO:0000139,GO:0005739,GO:0005794,GO:0006694,GO:0034237,GO:0000062	Golgi membrane|mitochondrion|Golgi apparatus|steroid biosynthetic process|protein kinase A regulatory subunit binding|fatty-acyl-CoA binding
Acbd4	9.76897762	10.59903939	12.18576832	8.536400821	11.46343867	10.2252134	8.753365536	10.65267296	8.580579406	8.131728424	10.17392742	11.44556116	GeneID:303577,Genbank:XM_008768284.2,RGD:1308404	acyl-CoA binding domain containing 4		GO:0000062,GO:0008289	fatty-acyl-CoA binding|lipid binding
Acbd5	17.56433376	21.92079754	21.08707464	18.37552131	23.56562663	18.98004701	19.73363853	20.72267889	17.46629177	16.05424143	23.00327143	20.81328442	GeneID:307170,Genbank:XM_006254345.3,RGD:1309411	acyl-CoA binding domain containing 5		GO:0005777,GO:0005778,GO:0008289,GO:0016021,GO:0016236,GO:0030242,GO:0035973,GO:0000062,GO:0005634,GO:0005654	peroxisome|peroxisomal membrane|lipid binding|integral component of membrane|macroautophagy|autophagy of peroxisome|aggrephagy|fatty-acyl-CoA binding|nucleus|nucleoplasm
Acbd6	12.0761438	8.237296208	9.575737236	11.1081034	10.17724216	9.694933425	9.17594356	7.704886001	9.434790042	10.35177641	7.986117014	10.26206071	GeneID:289125,Genbank:XM_006250033.3,RGD:1305030	acyl-CoA binding domain containing 6		GO:0000062,GO:0005737,GO:0008289	fatty-acyl-CoA binding|cytoplasm|lipid binding
Acbd7	2.291507375	3.808958196	5.064950251	3.919035206	3.759320586	2.404638484	1.727563432	3.620648549	4.080741056	3.148015041	2.93464542	3.173402737	GeneID:361277,Genbank:XM_006254269.3,RGD:1564164	acyl-CoA binding domain containing 7		GO:0000062	fatty-acyl-CoA binding
Accs	1.714797132	0.907216211	1.208455061	1.312741494	0.809040047	1.539456503	1.574872571	0.97734665	0.953828259	1.242908433	1.398371657	1.044110064	GeneID:311218,Genbank:NM_001267534.1,RGD:1309314	1-aminocyclopropane-1-carboxylate synthase homolog		GO:0042802,GO:0009058,GO:0016847,GO:0030170	identical protein binding|biosynthetic process|1-aminocyclopropane-1-carboxylate synthase activity|pyridoxal phosphate binding
Accsl	0.567838048	0.280387933	0.560235057	0.453199243	0.225040688	0.204745994	0.38835361	0.333157425	0.429907979	0.480172921	0.476676214	0.380321352	GeneID:690470,Genbank:XM_008762035.2,RGD:1596039	1-aminocyclopropane-1-carboxylate synthase-like		GO:0003824,GO:0009058,GO:0030170	catalytic activity|biosynthetic process|pyridoxal phosphate binding
Acd	22.73365803	27.97312249	28.26570214	21.27117019	29.64451556	24.93127263	24.49549056	27.36464081	21.79602681	22.59034925	26.84065501	30.27407317	GeneID:307798,Genbank:XM_008772496.2,RGD:1565053	adrenocortical dysplasia homolog		GO:0044877,GO:0001501,GO:0051973,GO:0001655,GO:0060381,GO:0006886,GO:0016233,GO:0016604,GO:0030326,GO:0070182,GO:0031848,GO:0070187,GO:0032202,GO:0070198,GO:0032211,GO:0070200,GO:0032212,GO:0000723,GO:0035282,GO:0000783,GO:0042162,GO:0000784	protein-containing complex binding|skeletal system development|positive regulation of telomerase activity|urogenital system development|positive regulation of single-stranded telomeric DNA binding|intracellular protein transport|telomere capping|nuclear body|embryonic limb morphogenesis|DNA polymerase binding|protection from non-homologous end joining at telomere|shelterin complex|telomere assemb…
Ace	6.304642829	4.248637961	4.038049431	3.330193409	3.022898545	5.251418138	5.318415909	8.033521858	3.802926556	1.932754732	7.267186626	3.217029412	GeneID:24310,Genbank:NM_012544.1,RGD:2493	angiotensin I converting enzyme		GO:1903597,GO:1904045,GO:2000170,GO:0003084,GO:0003779,GO:0004175,GO:0004180,GO:0005615,GO:0005737,GO:0008144,GO:0005764,GO:0008217,GO:0005768,GO:0008233,GO:0008237,GO:0010608,GO:0010629,GO:0008238,GO:0010815,GO:0014910,GO:0016021,GO:0001666,GO:0032496,GO:0019233,GO:0001822,GO:0034616,GO:0030324,GO:0035814,GO:0031100,GO:0042310,GO:0002446,GO:0042447,GO:0003081,GO:0042493,GO:0060047,GO:0042755,GO:…	negative regulation of gap junction assembly|cellular response to aldosterone|positive regulation of peptidyl-cysteine S-nitrosylation|positive regulation of systemic arterial blood pressure|actin binding|endopeptidase activity|carboxypeptidase activity|extracellular space|cytoplasm|drug binding|lysosome|regulation of blood pressure|endosome|peptidase activity|metallopeptidase activity|posttransc…	rno04924,rno04614,rno05410,rno05142	Renin secretion|Renin-angiotensin system|Hypertrophic cardiomyopathy (HCM)|Chagas disease (American trypanosomiasis)
Ace2	0.403317801	0	0.367308583	0.382027336	0.147544098	0.402714681	0.381926155	0.163821748	0	0	0.218767254	0.476034153	GeneID:302668,Genbank:NM_001012006.1,RGD:728890	angiotensin I converting enzyme 2		GO:0004180,GO:0004181,GO:0005576,GO:0005615,GO:0015827,GO:0005737,GO:0016020,GO:0005886,GO:0016021,GO:0032800,GO:0046718,GO:0046813,GO:0046872,GO:0001618,GO:0003051,GO:0003081,GO:0004175,GO:0006508,GO:0008237,GO:0008241,GO:0048662,GO:0009986,GO:0060135,GO:0060452,GO:0070373,GO:1903598,GO:1903779	carboxypeptidase activity|metallocarboxypeptidase activity|extracellular region|extracellular space|tryptophan transport|cytoplasm|membrane|plasma membrane|integral component of membrane|receptor biosynthetic process|viral entry into host cell|receptor-mediated virion attachment to host cell|metal ion binding|virus receptor activity|angiotensin-mediated drinking behavior|regulation of systemic ar…	rno04614,rno04974	Renin-angiotensin system|Protein digestion and absorption
Ace3	0.014454572	0.016059151	0	0	0.017185534	0.040206092	0	0.045795625	0.028140428	0.015715307	0	0	GeneID:498012,Genbank:XM_017597472.1,RGD:1561299	angiotensin I converting enzyme (peptidyl-dipeptidase A) 3		GO:0008237,GO:0008241,GO:0016021,GO:0046872,GO:0001669,GO:0004180,GO:0006508	metallopeptidase activity|peptidyl-dipeptidase activity|integral component of membrane|metal ion binding|acrosomal vesicle|carboxypeptidase activity|proteolysis	rno04924,rno04614,rno05410,rno05142	Renin secretion|Renin-angiotensin system|Hypertrophic cardiomyopathy (HCM)|Chagas disease (American trypanosomiasis)
Acer1	0.146930958	0.130593225	0	0.030154523	0.069876495	0.081739118	0	0.062068438	0.143023959	0	0	0.064413862	GeneID:301118,Genbank:NM_001106875.1,RGD:1588582	alkaline ceramidase 1		GO:0010446,GO:0016021,GO:0017040,GO:0019216,GO:0030148,GO:0030154,GO:0030216,GO:0046512,GO:0046514,GO:0071277,GO:0071633,GO:0005783,GO:0102121,GO:0006665,GO:0008544	response to alkaline pH|integral component of membrane|N-acylsphingosine amidohydrolase activity|regulation of lipid metabolic process|sphingolipid biosynthetic process|cell differentiation|keratinocyte differentiation|sphingosine biosynthetic process|ceramide catabolic process|cellular response to calcium ion|dihydroceramidase activity|endoplasmic reticulum|ceramidase activity|sphingolipid metab…	rno00600,rno04071	Sphingolipid metabolism|Sphingolipid signaling pathway
Acer2	4.747481527	6.236506174	7.060241994	4.514153572	7.608756556	3.931152504	4.38635011	5.665407878	4.427479816	3.224622009	6.065694272	7.10120306	GeneID:313339,Genbank:XM_006238363.3,RGD:1304629	alkaline ceramidase 2		GO:0090285,GO:0005794,GO:0102121,GO:0006672,GO:0006919,GO:0008150,GO:0008284,GO:0010942,GO:0017040,GO:0030173,GO:0032526,GO:0033629,GO:0035690,GO:0001953,GO:0046512,GO:0003674,GO:0071633,GO:0005575	negative regulation of protein glycosylation in Golgi|Golgi apparatus|ceramidase activity|ceramide metabolic process|activation of cysteine-type endopeptidase activity involved in apoptotic process|biological_process|positive regulation of cell proliferation|positive regulation of cell death|N-acylsphingosine amidohydrolase activity|integral component of Golgi membrane|response to retinoic acid|n…	rno00600,rno04071	Sphingolipid metabolism|Sphingolipid signaling pathway
Acer3	6.963560486	4.132462855	4.155707466	6.117356182	5.472359222	5.826591999	4.307150808	4.555947644	7.770354612	6.4999169	4.516808314	4.56057517	GeneID:499210,Genbank:XM_008759809.2,RGD:1561254	alkaline ceramidase 3		GO:0008150,GO:0008284,GO:0030173,GO:0030176,GO:0046512,GO:0070774,GO:0071602,GO:0003674,GO:0005575,GO:0006672	biological_process|positive regulation of cell proliferation|integral component of Golgi membrane|integral component of endoplasmic reticulum membrane|sphingosine biosynthetic process|phytoceramidase activity|phytosphingosine biosynthetic process|molecular_function|cellular_component|ceramide metabolic process	rno00600	Sphingolipid metabolism
Ache	45.21961988	20.57166288	27.02752267	24.74297061	24.23243653	36.67398778	33.00079058	21.96247421	27.97731756	23.69923161	19.83546355	27.33571871	GeneID:83817,Genbank:NM_172009.1,RGD:69313	acetylcholinesterase		GO:0004104,GO:0005518,GO:0005576,GO:0005605,GO:0006581,GO:0005615,GO:0005635,GO:0007155,GO:0007416,GO:0008291,GO:0030425,GO:0009897,GO:0030673,GO:0009986,GO:0031225,GO:0031594,GO:0031623,GO:0001507,GO:0043621,GO:0033265,GO:0001919,GO:0042166,GO:0044306,GO:0002076,GO:0045202,GO:0003990,GO:0045211,GO:0045212,GO:0048237,GO:0048471,GO:0005737,GO:0005788,GO:0005791,GO:0005794,GO:0005886,GO:0016020,GO:…	cholinesterase activity|collagen binding|extracellular region|basal lamina|acetylcholine catabolic process|extracellular space|nuclear envelope|cell adhesion|synapse assembly|acetylcholine metabolic process|dendrite|external side of plasma membrane|axolemma|cell surface|anchored component of membrane|neuromuscular junction|receptor internalization|acetylcholine catabolic process in synaptic cleft…	rno00564,rno04725	Glycerophospholipid metabolism|Cholinergic synapse
Acin1	54.21711525	65.15545811	62.76732714	58.30378622	63.63087574	60.3159565	70.11783224	67.93740985	49.70006662	49.28947302	62.68075409	65.38711512	GeneID:305884,Genbank:XM_006251962.3,RGD:1311945	apoptotic chromatin condensation inducer 1		GO:0005829,GO:0005886,GO:0016607,GO:0030218,GO:0030263,GO:0035145,GO:0043065,GO:0045657,GO:0048025,GO:0005634,GO:0061574,GO:0005654,GO:0005730	cytosol|plasma membrane|nuclear speck|erythrocyte differentiation|apoptotic chromosome condensation|exon-exon junction complex|positive regulation of apoptotic process|positive regulation of monocyte differentiation|negative regulation of mRNA splicing, via spliceosome|nucleus|ASAP complex|nucleoplasm|nucleolus	rno03040,rno03013,rno03015	Spliceosome|RNA transport|mRNA surveillance pathway
Ackr1	29.76485369	27.48684215	24.97392271	22.45047311	27.14626968	11.91172496	10.0217423	19.94857421	16.83923231	13.82947011	15.69655048	17.98389025	GeneID:689105,Genbank:XM_002728033.4,RGD:1596198	atypical chemokine receptor 1		GO:0008150,GO:0019957,GO:0032642,GO:0003674,GO:0005575,GO:0006954	biological_process|C-C chemokine binding|regulation of chemokine production|molecular_function|cellular_component|inflammatory response	rno05144	Malaria
Ackr2	0.09392422	0	0	0.07710397	0.022333943	0	0	0.01983833	0	0	0.018922906	0.020587975	GeneID:140473,Genbank:XM_017595421.1,RGD:620323	atypical chemokine receptor 2		GO:0043231,GO:0006954,GO:0005654,GO:0055037,GO:0007165,GO:0070098,GO:0007186,GO:0005769,GO:0005829,GO:0005884,GO:0016493,GO:0005886,GO:0019957,GO:0005887,GO:0005044,GO:0031965,GO:0006898,GO:0006935	intracellular membrane-bounded organelle|inflammatory response|nucleoplasm|recycling endosome|signal transduction|chemokine-mediated signaling pathway|G-protein coupled receptor signaling pathway|early endosome|cytosol|actin filament|C-C chemokine receptor activity|plasma membrane|C-C chemokine binding|integral component of plasma membrane|scavenger receptor activity|nuclear membrane|receptor-med…
Ackr3	4.664405046	4.589942596	1.97226498	4.957302022	4.317700663	3.428913963	3.486281961	6.438976247	5.351156474	3.694758338	3.960321704	2.665613133	GeneID:84348,Genbank:XM_006245479.3,RGD:620601	atypical chemokine receptor 3		GO:0031623,GO:0007186,GO:0005044,GO:0043231,GO:0009986,GO:0005634,GO:0048471,GO:0005737,GO:0055037,GO:0005768,GO:0005769,GO:0005886,GO:0015026,GO:0070098,GO:0016021,GO:0070374,GO:0016494,GO:0005905,GO:0019958,GO:0001525,GO:1902230,GO:0006935,GO:0001570,GO:1905322,GO:0007155	receptor internalization|G-protein coupled receptor signaling pathway|scavenger receptor activity|intracellular membrane-bounded organelle|cell surface|nucleus|perinuclear region of cytoplasm|cytoplasm|recycling endosome|endosome|early endosome|plasma membrane|coreceptor activity|chemokine-mediated signaling pathway|integral component of membrane|positive regulation of ERK1 and ERK2 cascade|C-X-C…	rno04060	Cytokine-cytokine receptor interaction
Ackr4	0.066759258	0	0.016466349	0	0	0	0	0.052877423	0.01624602	0.018145509	0	0	GeneID:685243,Genbank:XM_006243689.3,RGD:1596453	atypical chemokine receptor 4		GO:0006935,GO:0007186,GO:0016021,GO:0019956,GO:0070098,GO:0004950,GO:0005044,GO:0006898	chemotaxis|G-protein coupled receptor signaling pathway|integral component of membrane|chemokine binding|chemokine-mediated signaling pathway|chemokine receptor activity|scavenger receptor activity|receptor-mediated endocytosis
Acly	62.29313015	78.64567246	73.0719693	63.6008856	75.39336311	64.56464721	61.56759061	76.66994089	64.97935116	61.40834456	62.71779609	65.80074766	GeneID:24159,Genbank:NM_001111095.1,RGD:2018	ATP citrate lyase		GO:0006633,GO:0006085,GO:0003878,GO:0005524,GO:0008610,GO:0006101,GO:0005654,GO:0005737,GO:0005829,GO:0005886,GO:0009346,GO:0006107,GO:0016829,GO:0006084,GO:0046872,GO:0006629,GO:0048037	fatty acid biosynthetic process|acetyl-CoA biosynthetic process|ATP citrate synthase activity|ATP binding|lipid biosynthetic process|citrate metabolic process|nucleoplasm|cytoplasm|cytosol|plasma membrane|citrate lyase complex|oxaloacetate metabolic process|lyase activity|acetyl-CoA metabolic process|metal ion binding|lipid metabolic process|cofactor binding	rno00020	Citrate cycle (TCA cycle)
Acmsd	0	0	0	0	0	0	0	0	0	0	0	0	GeneID:171385,Genbank:NM_134372.1,RGD:620868	aminocarboxymuconate semialdehyde decarboxylase		GO:0016831,GO:0001760,GO:0046874,GO:0005829,GO:0051259,GO:0006568,GO:1904985,GO:0006769,GO:0008270,GO:0016787	carboxy-lyase activity|aminocarboxymuconate-semialdehyde decarboxylase activity|quinolinate metabolic process|cytosol|protein complex oligomerization|tryptophan metabolic process|negative regulation of quinolinate biosynthetic process|nicotinamide metabolic process|zinc ion binding|hydrolase activity	rno00380	Tryptophan metabolism
Acnat1	0.017012689	0.037802481	0	0.017457503	0	0	0.020943455	0.035933578	0.016560309	0	0.017137726	0	GeneID:681043,Genbank:XM_008763718.2,RGD:1584701	acyl-coenzyme A amino acid N-acyltransferase 1		GO:0047617,GO:0005777,GO:0006631,GO:0006637	acyl-CoA hydrolase activity|peroxisome|fatty acid metabolic process|acyl-CoA metabolic process
Acnat2	0	0.040009855	0.035530018	0	0	0	0	0	0	0	0	0	GeneID:313220,Genbank:NM_001014063.1,RGD:1359532	acyl-coenzyme A amino acid N-acyltransferase 2		GO:0006631,GO:0006637,GO:0016410,GO:0016790,GO:0047617,GO:0005777	fatty acid metabolic process|acyl-CoA metabolic process|N-acyltransferase activity|thiolester hydrolase activity|acyl-CoA hydrolase activity|peroxisome
Aco1	19.03419314	11.98802182	15.6494478	14.7345619	14.14400173	19.02210347	19.14129288	12.80599354	16.25268454	15.47539181	17.11371424	14.79959915	GeneID:50655,Genbank:NM_017321.1,RGD:2019	aconitase 1		GO:0005739,GO:0005783,GO:0005794,GO:0009791,GO:0005829,GO:0010040,GO:0010468,GO:0030350,GO:0043231,GO:0001889,GO:0003723,GO:0003994,GO:0005737,GO:0006099,GO:0006101,GO:0006417,GO:0006879,GO:0046872,GO:0048027,GO:0050892,GO:0051536,GO:0051538,GO:0051539	mitochondrion|endoplasmic reticulum|Golgi apparatus|post-embryonic development|cytosol|response to iron(II) ion|regulation of gene expression|iron-responsive element binding|intracellular membrane-bounded organelle|liver development|RNA binding|aconitate hydratase activity|cytoplasm|tricarboxylic acid cycle|citrate metabolic process|regulation of translation|cellular iron ion homeostasis|metal io…	rno00020,rno00630	Citrate cycle (TCA cycle)|Glyoxylate and dicarboxylate metabolism
Aco2	61.92487057	54.2207244	55.13884782	65.82536741	52.7889124	59.19412892	57.0737917	57.22588405	76.23362587	55.87986135	53.24586105	53.08159535	GeneID:79250,Genbank:NM_024398.2,RGD:621360	aconitase 2		GO:0035900,GO:0003994,GO:0043209,GO:0005506,GO:0051538,GO:0005515,GO:0005739,GO:0006099,GO:0051539,GO:0006101,GO:0001889,GO:0006102	response to isolation stress|aconitate hydratase activity|myelin sheath|iron ion binding|3 iron, 4 sulfur cluster binding|protein binding|mitochondrion|tricarboxylic acid cycle|4 iron, 4 sulfur cluster binding|citrate metabolic process|liver development|isocitrate metabolic process	rno00020,rno00630	Citrate cycle (TCA cycle)|Glyoxylate and dicarboxylate metabolism
Acot1	1.037580086	0.551320098	0.667622313	0.370333444	0.750895737	0.376445136	0.610888344	0.714632171	0.65868919	0.294281315	0.408993625	0.494424326	GeneID:50559,Genbank:NM_031315.2,RGD:70894	acyl-CoA thioesterase 1		GO:0006631,GO:0006637,GO:0016290,GO:0047617,GO:0052689,GO:0102991,GO:0005737,GO:0005829,GO:0006629	fatty acid metabolic process|acyl-CoA metabolic process|palmitoyl-CoA hydrolase activity|acyl-CoA hydrolase activity|carboxylic ester hydrolase activity|myristoyl-CoA hydrolase activity|cytoplasm|cytosol|lipid metabolic process	rno00062,rno01040	Fatty acid elongation|Biosynthesis of unsaturated fatty acids
Acot11	5.3805945	4.358071557	4.897567101	0.854907177	4.911377748	4.15196481	4.658010095	5.462385494	1.419199146	0.641601147	5.455108606	4.489382518	GeneID:100363074,Genbank:NM_001271383.1,RGD:2324815	acyl-CoA thioesterase 11		GO:0006637,GO:0008289,GO:0009266,GO:0009409,GO:0047617,GO:0005829,GO:0006631	acyl-CoA metabolic process|lipid binding|response to temperature stimulus|response to cold|acyl-CoA hydrolase activity|cytosol|fatty acid metabolic process
Acot12	0.058506882	0	0.014430878	0.105064054	0	0.013561644	0.072024842	0.077235058	0.028475571	0.111317295	0.147342216	0.032061438	GeneID:170570,Genbank:XM_008760628.2,RGD:619752	acyl-CoA thioesterase 12		GO:0006637,GO:0003986,GO:0008289,GO:0005524,GO:0047617,GO:0005829,GO:0052689,GO:0006084,GO:0006090,GO:0006631	acyl-CoA metabolic process|acetyl-CoA hydrolase activity|lipid binding|ATP binding|acyl-CoA hydrolase activity|cytosol|carboxylic ester hydrolase activity|acetyl-CoA metabolic process|pyruvate metabolic process|fatty acid metabolic process	rno00620	Pyruvate metabolism
Acot13	6.806838657	5.006132199	8.229096453	6.099411768	7.294993235	8.2667622	8.615596085	6.378597082	9.425490654	7.192068978	6.084261829	7.250070625	GeneID:291135,Genbank:NM_001106111.1,RGD:1306513	acyl-CoA thioesterase 13		GO:0047617,GO:0051289,GO:0005737,GO:0005739	acyl-CoA hydrolase activity|protein homotetramerization|cytoplasm|mitochondrion
Acot2	3.604730501	2.432415373	2.967357672	2.723175297	2.024574365	2.911648398	2.53188227	2.382225565	2.324900858	2.909298027	3.631223991	2.423769049	GeneID:192272,Genbank:XM_006240320.3,RGD:621055	acyl-CoA thioesterase 2		GO:0042493,GO:0005102,GO:0042760,GO:0005739,GO:0047617,GO:0005759,GO:0006631,GO:0006637,GO:0052689,GO:0009725,GO:0070849,GO:0016290,GO:0000038,GO:0102991,GO:0016790,GO:0001666,GO:0031667,GO:0001676	response to drug|signaling receptor binding|very long-chain fatty acid catabolic process|mitochondrion|acyl-CoA hydrolase activity|mitochondrial matrix|fatty acid metabolic process|acyl-CoA metabolic process|carboxylic ester hydrolase activity|response to hormone|response to epidermal growth factor|palmitoyl-CoA hydrolase activity|very long-chain fatty acid metabolic process|myristoyl-CoA hydrola…	rno00062,rno01040,rno04913	Fatty acid elongation|Biosynthesis of unsaturated fatty acids|Ovarian Steroidogenesis
Acot3	3.911067553	4.023360149	6.109609661	3.121476026	4.865279749	4.801456379	4.814716049	5.315986562	3.983322695	4.527798043	5.654360549	6.509107563	GeneID:314304,Genbank:NM_001108041.1,RGD:1564089	acyl-CoA thioesterase 3		GO:0016790,GO:0047617,GO:0006631,GO:0006637	thiolester hydrolase activity|acyl-CoA hydrolase activity|fatty acid metabolic process|acyl-CoA metabolic process	rno00062,rno01040	Fatty acid elongation|Biosynthesis of unsaturated fatty acids
Acot4	0.413819492	0.275854162	0.35384155	0.198164967	0.524804413	0.127895445	0.203772839	0.378756896	0.510233266	0.08998261	0.666977469	0.211652675	GeneID:681337,Genbank:NM_001109440.1,RGD:1596753	acyl-CoA thioesterase 4		GO:0047617,GO:0005102,GO:0005777,GO:0006104,GO:0006631,GO:0006637,GO:0019605,GO:0032788,GO:0032789,GO:0043648,GO:0000038,GO:0043649,GO:0001676,GO:0046459,GO:0004778	acyl-CoA hydrolase activity|signaling receptor binding|peroxisome|succinyl-CoA metabolic process|fatty acid metabolic process|acyl-CoA metabolic process|butyrate metabolic process|saturated monocarboxylic acid metabolic process|unsaturated monocarboxylic acid metabolic process|dicarboxylic acid metabolic process|very long-chain fatty acid metabolic process|dicarboxylic acid catabolic process|long…	rno00062,rno01040	Fatty acid elongation|Biosynthesis of unsaturated fatty acids
Acot5	0	0	0	0	0	0	0	0.080758933	0.037218473	0	0.038516189	0.041905315	GeneID:503049,Genbank:NM_001079709.1,RGD:1565917	acyl-CoA thioesterase 5		GO:0005829,GO:0006631,GO:0006637,GO:0032788,GO:0032789,GO:0047617,GO:0000038,GO:0001676,GO:0005737	cytosol|fatty acid metabolic process|acyl-CoA metabolic process|saturated monocarboxylic acid metabolic process|unsaturated monocarboxylic acid metabolic process|acyl-CoA hydrolase activity|very long-chain fatty acid metabolic process|long-chain fatty acid metabolic process|cytoplasm	rno00062,rno01040	Fatty acid elongation|Biosynthesis of unsaturated fatty acids
Acot6	0.090281532	0.250758853	0.04453636	0.37056813	0.053669399	0.125561231	0	0.095344672	0.087880881	0	0.090945069	0.049473765	GeneID:299193,Genbank:NM_001305285.1,RGD:1309669	acyl-CoA thioesterase 6		GO:0006637,GO:0047617,GO:0005737,GO:0005829,GO:0006631	acyl-CoA metabolic process|acyl-CoA hydrolase activity|cytoplasm|cytosol|fatty acid metabolic process
Acot7	29.73540854	25.26559823	25.71348131	24.73908159	25.2723696	20.14324491	20.63582838	25.91471334	31.91146184	25.36186751	20.78276914	19.31398249	GeneID:26759,Genbank:NM_013214.4,RGD:628856	acyl-CoA thioesterase 7		GO:1900535,GO:0042802,GO:0005829,GO:0042803,GO:0043005,GO:0006631,GO:0006637,GO:0009062,GO:0015937,GO:0044297,GO:0016290,GO:0047617,GO:0016787,GO:0051792,GO:0036042,GO:0000062,GO:0052689,GO:0036114,GO:0005654,GO:0102991,GO:0036116	palmitic acid biosynthetic process|identical protein binding|cytosol|protein homodimerization activity|neuron projection|fatty acid metabolic process|acyl-CoA metabolic process|fatty acid catabolic process|coenzyme A biosynthetic process|cell body|palmitoyl-CoA hydrolase activity|acyl-CoA hydrolase activity|hydrolase activity|medium-chain fatty acid biosynthetic process|long-chain fatty acyl-CoA …	rno00062,rno01040	Fatty acid elongation|Biosynthesis of unsaturated fatty acids
Acot8	8.38025041	10.32719565	11.30916387	12.20713807	9.619994882	8.529164751	11.20585282	8.646775464	10.45461625	9.73953757	10.33397934	12.7740659	GeneID:170588,Genbank:NM_130756.3,RGD:70368	acyl-CoA thioesterase 8		GO:0052689,GO:0016559,GO:0005777,GO:0052815,GO:0033882,GO:0005782,GO:0043649,GO:0006637,GO:0052816,GO:0045225,GO:0009062,GO:0016290,GO:0005102,GO:0047617,GO:0005739	carboxylic ester hydrolase activity|peroxisome fission|peroxisome|medium-chain acyl-CoA hydrolase activity|choloyl-CoA hydrolase activity|peroxisomal matrix|dicarboxylic acid catabolic process|acyl-CoA metabolic process|long-chain acyl-CoA hydrolase activity|negative regulation of CD4 biosynthetic process|fatty acid catabolic process|palmitoyl-CoA hydrolase activity|signaling receptor binding|acy…	rno00120,rno04146	Primary bile acid biosynthesis|Peroxisome
Acot9	18.8284554	8.338172209	13.76988502	19.90622127	12.36697718	22.05576252	17.39757173	10.01171932	32.0843189	19.85035956	12.37928812	14.04579391	GeneID:302640,Genbank:NM_001013960.1,RGD:1359188	acyl-CoA thioesterase 9		GO:0006637,GO:0047617,GO:0003986,GO:0005739	acyl-CoA metabolic process|acyl-CoA hydrolase activity|acetyl-CoA hydrolase activity|mitochondrion
Acox1	43.03407492	38.44833722	44.07020035	46.19786859	39.08783635	40.67291467	38.85510185	40.98058131	41.5466651	37.31157442	41.76870139	40.17616898	GeneID:50681,Genbank:NM_017340.2,RGD:619757	acyl-CoA oxidase 1		GO:0005634,GO:0005654,GO:0005730,GO:0005737,GO:0005739,GO:0006629,GO:0005777,GO:0006635,GO:0006693,GO:0007283,GO:0042803,GO:0016401,GO:0043231,GO:0047485,GO:0050660,GO:0055088,GO:0000038,GO:0071949,GO:0003995,GO:0003997,GO:0005102,GO:0005504,GO:0005778,GO:0005886,GO:0006091,GO:0016559,GO:0019395,GO:0030165,GO:0033539,GO:0033540,GO:0042632	nucleus|nucleoplasm|nucleolus|cytoplasm|mitochondrion|lipid metabolic process|peroxisome|fatty acid beta-oxidation|prostaglandin metabolic process|spermatogenesis|protein homodimerization activity|palmitoyl-CoA oxidase activity|intracellular membrane-bounded organelle|protein N-terminus binding|flavin adenine dinucleotide binding|lipid homeostasis|very long-chain fatty acid metabolic process|FAD …	rno00071,rno00592,rno01040,rno04024,rno04146,rno03320	Fatty acid degradation|alpha-Linolenic acid metabolism|Biosynthesis of unsaturated fatty acids|cAMP signaling pathway|Peroxisome|PPAR signaling pathway
Acox2	0.079500143	0	0	0	0	0.04914078	0	0	0	0.028811396	0	0	GeneID:252898,Genbank:XM_006251745.2,RGD:628684	acyl-CoA oxidase 2		GO:0050660,GO:0016401,GO:0005102,GO:0055088,GO:0033539,GO:0005504,GO:0071949,GO:0033540,GO:0005777,GO:1902884,GO:0005829,GO:0033791,GO:0006631,GO:0006635,GO:0010942,GO:0003995,GO:0043231,GO:0003997	flavin adenine dinucleotide binding|palmitoyl-CoA oxidase activity|signaling receptor binding|lipid homeostasis|fatty acid beta-oxidation using acyl-CoA dehydrogenase|fatty acid binding|FAD binding|fatty acid beta-oxidation using acyl-CoA oxidase|peroxisome|positive regulation of response to oxidative stress|cytosol|3alpha,7alpha,12alpha-trihydroxy-5beta-cholestanoyl-CoA 24-hydroxylase activity|f…	rno00120,rno04146,rno03320	Primary bile acid biosynthesis|Peroxisome|PPAR signaling pathway
Acox3	7.099331306	6.609028159	6.907886646	7.541148973	6.530523913	7.347302896	7.33647433	7.359905467	6.741489459	5.924627609	7.07496367	8.684975432	GeneID:83522,Genbank:XM_017599392.1,RGD:69245	acyl-CoA oxidase 3, pristanoyl		GO:0050660,GO:0005102,GO:0005504,GO:0055088,GO:0005739,GO:0005777,GO:0006635,GO:0071949,GO:0016402,GO:0033539,GO:0003995,GO:0033540,GO:0003997	flavin adenine dinucleotide binding|signaling receptor binding|fatty acid binding|lipid homeostasis|mitochondrion|peroxisome|fatty acid beta-oxidation|FAD binding|pristanoyl-CoA oxidase activity|fatty acid beta-oxidation using acyl-CoA dehydrogenase|acyl-CoA dehydrogenase activity|fatty acid beta-oxidation using acyl-CoA oxidase|acyl-CoA oxidase activity	rno00071,rno00592,rno01040,rno04024,rno04146,rno03320	Fatty acid degradation|alpha-Linolenic acid metabolism|Biosynthesis of unsaturated fatty acids|cAMP signaling pathway|Peroxisome|PPAR signaling pathway
Acoxl	0.063167717	0	0.02077398	0.021606433	0.025034086	0.019522674	0.051841706	0	0.10248007	0.228924128	0.084842636	0	GeneID:296138,Genbank:XM_017591581.1,RGD:1306814	acyl-CoA oxidase-like		GO:0006635,GO:0033539,GO:0050660,GO:0055088,GO:0071949,GO:0003995,GO:0003997,GO:0005777	fatty acid beta-oxidation|fatty acid beta-oxidation using acyl-CoA dehydrogenase|flavin adenine dinucleotide binding|lipid homeostasis|FAD binding|acyl-CoA dehydrogenase activity|acyl-CoA oxidase activity|peroxisome
Acp1	9.926809742	9.367531957	10.53151166	11.9338063	9.382600173	10.93693235	7.925357427	9.430783385	14.35276704	12.55377205	9.874248167	11.74458139	GeneID:24161,Genbank:NM_001135562.1,RGD:2020	acid phosphatase 1, soluble		GO:0042383,GO:0004725,GO:0004726,GO:0043005,GO:0005737,GO:0005829,GO:0007268,GO:0009898,GO:0016791,GO:0003993,GO:0017124,GO:0035335	sarcolemma|protein tyrosine phosphatase activity|non-membrane spanning protein tyrosine phosphatase activity|neuron projection|cytoplasm|cytosol|chemical synaptic transmission|cytoplasmic side of plasma membrane|phosphatase activity|acid phosphatase activity|SH3 domain binding|peptidyl-tyrosine dephosphorylation	rno00730,rno00740,rno04520	Thiamine metabolism|Riboflavin metabolism|Adherens junction
Acp2	13.9821581	11.98436184	10.87951917	13.80538132	11.42533721	14.8796623	13.66370767	11.95004783	14.26515663	11.57104534	12.65706909	14.2974008	GeneID:24162,Genbank:XM_006234500.2,RGD:2021	acid phosphatase 2, lysosomal		GO:0016021,GO:0003993,GO:0016311,GO:0031410,GO:0004721,GO:0005764,GO:0043005,GO:0005765,GO:0043202,GO:0006470,GO:0048102,GO:0007040,GO:0001501,GO:0007268,GO:0010033,GO:0001784	integral component of membrane|acid phosphatase activity|dephosphorylation|cytoplasmic vesicle|phosphoprotein phosphatase activity|lysosome|neuron projection|lysosomal membrane|lysosomal lumen|protein dephosphorylation|autophagic cell death|lysosome organization|skeletal system development|chemical synaptic transmission|response to organic substance|phosphotyrosine residue binding	rno00740,rno04142	Riboflavin metabolism|Lysosome
Acp5	3.663176313	0.036998361	0.394268586	0.580929211	0.118780241	2.717147394	1.270873117	0.175846065	1.491140116	1.158597963	1.643771533	3.540323191	GeneID:25732,Genbank:NM_001270889.1,RGD:2022	acid phosphatase 5, tartrate resistant		GO:0007162,GO:0008198,GO:0008199,GO:0032695,GO:0010043,GO:0032720,GO:0014070,GO:0016021,GO:0032929,GO:0033555,GO:0033591,GO:0060349,GO:0034097,GO:0070723,GO:0045019,GO:0001503,GO:0003993,GO:0005615,GO:0005764,GO:0016311,GO:0016787,GO:0030316,GO:0030335,GO:0032496,GO:0032691,GO:0045453,GO:0050728,GO:0050830	negative regulation of cell adhesion|ferrous iron binding|ferric iron binding|negative regulation of interleukin-12 production|response to zinc ion|negative regulation of tumor necrosis factor production|response to organic cyclic compound|integral component of membrane|negative regulation of superoxide anion generation|multicellular organismal response to stress|response to L-ascorbic acid|bone …	rno00740,rno04142,rno04380,rno05323	Riboflavin metabolism|Lysosome|Osteoclast differentiation|Rheumatoid arthritis
Acp6	10.04416446	8.686042038	7.767046068	9.025395811	9.230727613	9.010740987	11.69648848	8.887329811	9.195742897	9.090346816	8.805381978	9.40167452	GeneID:295305,Genbank:NM_001031645.1,RGD:1306336	acid phosphatase 6, lysophosphatidic		GO:0006644,GO:0016311,GO:0052642,GO:2001311,GO:0002244,GO:0005737,GO:0005739	phospholipid metabolic process|dephosphorylation|lysophosphatidic acid phosphatase activity|lysobisphosphatidic acid metabolic process|hematopoietic progenitor cell differentiation|cytoplasm|mitochondrion
Acp7	0.053118664	0	0	0.054507505	0	0	0	0	0	0	0	0	GeneID:687403,Genbank:XM_017590440.1,RGD:1585399	acid phosphatase 7, tartrate resistant		GO:0003993,GO:0016311,GO:0046872	acid phosphatase activity|dephosphorylation|metal ion binding
Acpp	0.539637337	0.033307868	0.029578441	0.307637052	0	1.612214666	0.479786694	0.063322346	0.758749327	0.847462478	0.18120116	1.182872744	GeneID:56780,Genbank:XM_017595870.1,RGD:2023	acid phosphatase, prostate		GO:0006144,GO:0006772,GO:0008253,GO:0009117,GO:0033265,GO:0042131,GO:0012506,GO:0042802,GO:0042803,GO:0045177,GO:0046085,GO:0003993,GO:0005615,GO:0005622,GO:0005771,GO:0005886,GO:0016021,GO:0016311,GO:0016791,GO:0030141,GO:0051289,GO:0030175,GO:0051930,GO:0031985,GO:0052642,GO:0060168	purine nucleobase metabolic process|thiamine metabolic process|5'-nucleotidase activity|nucleotide metabolic process|choline binding|thiamine phosphate phosphatase activity|vesicle membrane|identical protein binding|protein homodimerization activity|apical part of cell|adenosine metabolic process|acid phosphatase activity|extracellular space|intracellular|multivesicular body|plasma membrane|integ…
Acpt	0.179631686	0	0.032223006	0.067028486	0	0.015141038	0.120619319	0.017245976	0.047687769	0.071017912	0.065800696	0.089488309	GeneID:308569,Genbank:XM_006229051.3,RGD:1308270	acid phosphatase, testicular		GO:0016021,GO:0042476	integral component of membrane|odontogenesis
Acr	0.610561101	0.484527515	0.487645871	0.149172579	0.345674743	0.134786138	0.178959684	0.39916339	0.084903692	0.031610217	0.322168266	0.159325716	GeneID:24163,Genbank:XM_006242178.3,RGD:2024	acrosin		GO:0042806,GO:0007340,GO:0007190,GO:0001669,GO:0043159,GO:0007341,GO:0002077,GO:0048545,GO:0007338,GO:0003674,GO:0004040,GO:0004252,GO:0008144,GO:0008233,GO:0007339,GO:0005537,GO:0008236,GO:0032991,GO:0005798,GO:0006508	fucose binding|acrosome reaction|activation of adenylate cyclase activity|acrosomal vesicle|acrosomal matrix|penetration of zona pellucida|acrosome matrix dispersal|response to steroid hormone|single fertilization|molecular_function|amidase activity|serine-type endopeptidase activity|drug binding|peptidase activity|binding of sperm to zona pellucida|mannose binding|serine-type peptidase activity|…
Acrbp	4.147526889	4.498224481	4.514184006	3.039977229	3.600512344	3.509796157	4.254840912	5.110148401	2.08270379	2.934608445	5.040138734	4.112723902	GeneID:500316,Genbank:NM_001025049.1,RGD:1564880	acrosin binding protein		GO:0002080,GO:0005576,GO:0005634,GO:0031410,GO:0048240,GO:0001669	acrosomal membrane|extracellular region|nucleus|cytoplasmic vesicle|sperm capacitation|acrosomal vesicle
Acrv1	0	0.191389345	0	0.265155612	0.102406665	0.55902836	0	0.09096366	0.083842824	0	0.173532429	0.094400969	GeneID:60353,Genbank:NM_021747.1,RGD:620153	acrosomal vesicle protein 1		GO:0001669	acrosomal vesicle
Acsbg1	0.314757876	0.08966632	0.15925306	0.057972122	0.038382194	0.493879867	0.168902579	0.093756675	0.149266065	0.070197174	0.105690411	0.530724684	GeneID:171410,Genbank:XM_008766203.2,RGD:708557	acyl-CoA synthetase bubblegum family member 1		GO:0102391,GO:0005777,GO:0001552,GO:0005783,GO:0001676,GO:0005794,GO:0004467,GO:0031410,GO:0031957,GO:0005524,GO:0005737,GO:0000038,GO:0051384	decanoate-CoA ligase activity|peroxisome|ovarian follicle atresia|endoplasmic reticulum|long-chain fatty acid metabolic process|Golgi apparatus|long-chain fatty acid-CoA ligase activity|cytoplasmic vesicle|very long-chain fatty acid-CoA ligase activity|ATP binding|cytoplasm|very long-chain fatty acid metabolic process|response to glucocorticoid	rno00061,rno00071,rno04920,rno03320	Fatty acid biosynthesis|Fatty acid degradation|Adipocytokine signaling pathway|PPAR signaling pathway
Acsbg2	0.176754661	0.049093979	0.087194014	0.408096199	0.078806122	0.040970973	0.21759366	0.093333681	0.172054629	0.216192709	0.066770154	0.024215137	GeneID:301120,Genbank:XM_006244311.3,RGD:1588580	acyl-CoA synthetase bubblegum family member 2		GO:0005524,GO:0005575,GO:0005737,GO:0005739,GO:0005829,GO:0006631,GO:0007275,GO:0007283,GO:0008150,GO:0016020,GO:0030154,GO:0001676,GO:0047617,GO:0003674,GO:0102391,GO:0004467	ATP binding|cellular_component|cytoplasm|mitochondrion|cytosol|fatty acid metabolic process|multicellular organism development|spermatogenesis|biological_process|membrane|cell differentiation|long-chain fatty acid metabolic process|acyl-CoA hydrolase activity|molecular_function|decanoate-CoA ligase activity|long-chain fatty acid-CoA ligase activity	rno00061,rno00071,rno04920,rno03320	Fatty acid biosynthesis|Fatty acid degradation|Adipocytokine signaling pathway|PPAR signaling pathway
Acsf2	6.859903424	3.310309579	5.081737265	2.58343302	3.734721934	5.396690122	5.715220253	3.902824723	2.585561534	2.18473341	4.653415003	3.898417175	GeneID:619561,Genbank:NM_001034951.1,RGD:1562656	acyl-CoA synthetase family member 2		GO:0005524,GO:0006631,GO:0016874	ATP binding|fatty acid metabolic process|ligase activity
Acsf3	12.16688208	8.689826805	12.34082149	12.00725511	10.73851016	12.48959483	11.99770673	11.14473282	8.096988291	7.963846491	12.41263475	9.252693461	GeneID:498962,Genbank:XM_574249.7,RGD:1586037	acyl-CoA synthetase family member 3		GO:0016878,GO:0031957,GO:0090409,GO:0090410,GO:0005739,GO:0006631,GO:0006633	acid-thiol ligase activity|very long-chain fatty acid-CoA ligase activity|malonyl-CoA synthetase activity|malonate catabolic process|mitochondrion|fatty acid metabolic process|fatty acid biosynthetic process	rno00280	Valine, leucine and isoleucine degradation
Acsl1	32.59418034	57.38706411	50.89219375	39.24433851	53.19046239	35.01647061	38.67160571	51.96715466	30.4277321	31.7695783	45.13753789	48.41609238	GeneID:25288,Genbank:NM_012820.1,RGD:2015	acyl-CoA synthetase long-chain family member 1		GO:0071902,GO:0010033,GO:0004467,GO:0102391,GO:0014070,GO:0005524,GO:0015908,GO:0005739,GO:0005741,GO:0005778,GO:0005783,GO:0005789,GO:0016021,GO:0005886,GO:0033211,GO:0006629,GO:0034201,GO:0006631,GO:0042178,GO:0006641,GO:0001676,GO:0042493,GO:0007584,GO:0003987,GO:0044539,GO:0008610	positive regulation of protein serine/threonine kinase activity|response to organic substance|long-chain fatty acid-CoA ligase activity|decanoate-CoA ligase activity|response to organic cyclic compound|ATP binding|fatty acid transport|mitochondrion|mitochondrial outer membrane|peroxisomal membrane|endoplasmic reticulum|endoplasmic reticulum membrane|integral component of membrane|plasma membrane|…	rno00061,rno00071,rno04146,rno04216,rno04920,rno03320,rno04714	Fatty acid biosynthesis|Fatty acid degradation|Peroxisome|Ferroptosis|Adipocytokine signaling pathway|PPAR signaling pathway|Thermogenesis
Acsl3	80.93390321	61.87061607	89.3967341	57.09192432	58.8977062	144.6647739	134.3232078	62.77971333	70.96625637	37.26762408	102.1636754	72.00566891	GeneID:114024,Genbank:NM_057107.1,RGD:70552	acyl-CoA synthetase long-chain family member 3		GO:0019901,GO:0005524,GO:0019904,GO:0005575,GO:0034379,GO:0005741,GO:0005778,GO:0005783,GO:0005789,GO:0005794,GO:0042998,GO:0005811,GO:0044539,GO:0006633,GO:0048471,GO:0007420,GO:0051047,GO:0007584,GO:0001676,GO:0102391,GO:0014070,GO:0004467,GO:2001247,GO:0016021	protein kinase binding|ATP binding|protein domain specific binding|cellular_component|very-low-density lipoprotein particle assembly|mitochondrial outer membrane|peroxisomal membrane|endoplasmic reticulum|endoplasmic reticulum membrane|Golgi apparatus|positive regulation of Golgi to plasma membrane protein transport|lipid droplet|long-chain fatty acid import|fatty acid biosynthetic process|perinu…	rno00061,rno00071,rno04146,rno04216,rno04920,rno03320,rno04714	Fatty acid biosynthesis|Fatty acid degradation|Peroxisome|Ferroptosis|Adipocytokine signaling pathway|PPAR signaling pathway|Thermogenesis
Acsl4	10.92014442	9.473825855	8.269578701	15.76389809	10.16975351	11.6939733	10.02546232	9.270729862	22.4949612	50.40826455	8.150420104	7.621494092	GeneID:113976,Genbank:XM_006257316.2,RGD:69401	acyl-CoA synthetase long-chain family member 4		GO:0070672,GO:0030307,GO:0005524,GO:0102391,GO:0031957,GO:0005737,GO:0031966,GO:0005739,GO:0005777,GO:0005783,GO:0005811,GO:0006629,GO:0032307,GO:0006631,GO:0043025,GO:0006641,GO:0044233,GO:0007584,GO:0047676,GO:0008610,GO:0001676,GO:0060136,GO:0015908,GO:0004467,GO:0060996,GO:0030182	response to interleukin-15|positive regulation of cell growth|ATP binding|decanoate-CoA ligase activity|very long-chain fatty acid-CoA ligase activity|cytoplasm|mitochondrial membrane|mitochondrion|peroxisome|endoplasmic reticulum|lipid droplet|lipid metabolic process|negative regulation of prostaglandin secretion|fatty acid metabolic process|neuronal cell body|triglyceride metabolic process|ER-m…	rno00061,rno00071,rno04146,rno04216,rno04920,rno03320,rno04714	Fatty acid biosynthesis|Fatty acid degradation|Peroxisome|Ferroptosis|Adipocytokine signaling pathway|PPAR signaling pathway|Thermogenesis
Acsl5	10.54368335	1.936980625	3.412897021	8.462385375	1.480599862	9.544995049	8.005908156	1.928896065	11.39470883	10.44033656	3.122235372	6.399644844	GeneID:94340,Genbank:NM_053607.1,RGD:69402	acyl-CoA synthetase long-chain family member 5		GO:0032869,GO:0007584,GO:0004467,GO:0070723,GO:0008654,GO:0005524,GO:0102391,GO:0009744,GO:0005634,GO:2001236,GO:0005730,GO:0005739,GO:0009749,GO:0005741,GO:0010747,GO:0005743,GO:0010867,GO:0005783,GO:0015908,GO:0001676,GO:0016021,GO:0005789,GO:0003824,GO:0032000,GO:0006631	cellular response to insulin stimulus|response to nutrient|long-chain fatty acid-CoA ligase activity|response to cholesterol|phospholipid biosynthetic process|ATP binding|decanoate-CoA ligase activity|response to sucrose|nucleus|regulation of extrinsic apoptotic signaling pathway|nucleolus|mitochondrion|response to glucose|mitochondrial outer membrane|positive regulation of plasma membrane long-c…	rno00061,rno00071,rno04146,rno04216,rno04920,rno03320,rno04714	Fatty acid biosynthesis|Fatty acid degradation|Peroxisome|Ferroptosis|Adipocytokine signaling pathway|PPAR signaling pathway|Thermogenesis
Acsl6	75.56532311	127.9494294	117.6914553	87.50979838	131.5558302	85.45959565	96.74147525	129.6395299	68.63048464	69.99839486	116.0960383	112.5084675	GeneID:117243,Genbank:XM_006246224.3,RGD:69403	acyl-CoA synthetase long-chain family member 6		GO:0016021,GO:0007405,GO:0001676,GO:0019899,GO:0007584,GO:0004467,GO:0032869,GO:0008654,GO:0042803,GO:0005524,GO:0005634,GO:0009629,GO:0005739,GO:0010747,GO:0005741,GO:0048545,GO:0010867,GO:0005778,GO:0048666,GO:0010976,GO:0005789,GO:0001666,GO:0102391,GO:0015908,GO:0006641,GO:0016020	integral component of membrane|neuroblast proliferation|long-chain fatty acid metabolic process|enzyme binding|response to nutrient|long-chain fatty acid-CoA ligase activity|cellular response to insulin stimulus|phospholipid biosynthetic process|protein homodimerization activity|ATP binding|nucleus|response to gravity|mitochondrion|positive regulation of plasma membrane long-chain fatty acid tran…	rno00061,rno00071,rno04146,rno04216,rno04920,rno03320,rno04714	Fatty acid biosynthesis|Fatty acid degradation|Peroxisome|Ferroptosis|Adipocytokine signaling pathway|PPAR signaling pathway|Thermogenesis
Acsm1	0	0	0	0.063643503	0	0	0.076351977	0	0	0	0.031238859	0	GeneID:361638,Genbank:XM_006230127.3,RGD:1306813	acyl-CoA synthetase medium-chain family member 1		GO:0005759,GO:0006633,GO:0006637,GO:0015645,GO:0047760,GO:0003996,GO:0004321	mitochondrial matrix|fatty acid biosynthetic process|acyl-CoA metabolic process|fatty acid ligase activity|butyrate-CoA ligase activity|acyl-CoA ligase activity|fatty-acyl-CoA synthase activity	rno00650	Butanoate metabolism
Acsm2a	0	0.032621391	0	0	0	0	0	0.031008634	0	0	0	0	GeneID:246263,Genbank:NM_144748.1,RGD:708383	acyl-CoA synthetase medium-chain family member 2A		GO:0005524,GO:0005575,GO:0005759,GO:0006633,GO:0006637,GO:0008150,GO:0015645,GO:0036112,GO:0046872,GO:0047760,GO:0003674,GO:0003996,GO:0004321	ATP binding|cellular_component|mitochondrial matrix|fatty acid biosynthetic process|acyl-CoA metabolic process|biological_process|fatty acid ligase activity|medium-chain fatty-acyl-CoA metabolic process|metal ion binding|butyrate-CoA ligase activity|molecular_function|acyl-CoA ligase activity|fatty-acyl-CoA synthase activity
Acsm3	0	0	0	0	0	0	0	0.057512956	0	0	0	0.02984312	GeneID:24763,Genbank:XM_006230106.3,RGD:62086	acyl-CoA synthetase medium-chain family member 3		GO:0005524,GO:0005575,GO:0005759,GO:0006633,GO:0006637,GO:0008150,GO:0015645,GO:0046872,GO:0003674,GO:0047760,GO:0003996,GO:0004321	ATP binding|cellular_component|mitochondrial matrix|fatty acid biosynthetic process|acyl-CoA metabolic process|biological_process|fatty acid ligase activity|metal ion binding|molecular_function|butyrate-CoA ligase activity|acyl-CoA ligase activity|fatty-acyl-CoA synthase activity	rno00650	Butanoate metabolism
Acsm4	0	0.078902786	0.017517043	0.109313904	0.063327751	0.098771497	0.065570971	0.03750097	0.069130624	0.038606696	0.035770518	0.194590232	GeneID:353317,Genbank:NM_181695.1,RGD:727928	acyl-CoA synthetase medium-chain family member 4		GO:0005524,GO:0005549,GO:0005739,GO:0005759,GO:0006633,GO:0006637,GO:0007608,GO:0015645,GO:0046872,GO:0047760,GO:0003996,GO:0004321	ATP binding|odorant binding|mitochondrion|mitochondrial matrix|fatty acid biosynthetic process|acyl-CoA metabolic process|sensory perception of smell|fatty acid ligase activity|metal ion binding|butyrate-CoA ligase activity|acyl-CoA ligase activity|fatty-acyl-CoA synthase activity	rno00650	Butanoate metabolism
Acsm5	0.41621444	0.726656457	0.488859039	0.325407072	0.895445704	0.477789482	0.609976663	0.879112898	0.482317859	0.086193692	0.439238872	0.390999672	GeneID:361637,Genbank:XM_017589392.1,RGD:1309578	acyl-CoA synthetase medium-chain family member 5		GO:0004321,GO:0005524,GO:0005525,GO:0005575,GO:0005759,GO:0006633,GO:0006637,GO:0008150,GO:0015645,GO:0046872,GO:0047760,GO:0003674,GO:0003824,GO:0003996	fatty-acyl-CoA synthase activity|ATP binding|GTP binding|cellular_component|mitochondrial matrix|fatty acid biosynthetic process|acyl-CoA metabolic process|biological_process|fatty acid ligase activity|metal ion binding|butyrate-CoA ligase activity|molecular_function|catalytic activity|acyl-CoA ligase activity	rno00650	Butanoate metabolism
Acss1	7.027773943	3.181002809	3.59523967	4.199301969	3.008689528	5.778620485	4.040943084	3.451337782	4.996954013	4.166247187	5.651887095	4.485119185	GeneID:296259,Genbank:NM_001106524.1,RGD:1306246	acyl-CoA synthetase short-chain family member 1		GO:0005739,GO:0005759,GO:0006085,GO:0016208,GO:0019413,GO:0019427,GO:0019542,GO:0003987,GO:0005524	mitochondrion|mitochondrial matrix|acetyl-CoA biosynthetic process|AMP binding|acetate biosynthetic process|acetyl-CoA biosynthetic process from acetate|propionate biosynthetic process|acetate-CoA ligase activity|ATP binding	rno00010,rno00620,rno00640	Glycolysis / Gluconeogenesis|Pyruvate metabolism|Propanoate metabolism
Acss2	24.69930947	19.67019816	24.99159414	43.83680102	21.07873434	28.62034059	31.15350678	20.33923239	33.9006867	38.6300998	20.55054683	31.00957561	GeneID:311569,Genbank:XM_006235321.3,RGD:1305489	acyl-CoA synthetase short-chain family member 2		GO:0005654,GO:0005737,GO:0005829,GO:0006085,GO:0008610,GO:0016021,GO:0016208,GO:0019413,GO:0019427,GO:0003987,GO:0019542,GO:0043231	nucleoplasm|cytoplasm|cytosol|acetyl-CoA biosynthetic process|lipid biosynthetic process|integral component of membrane|AMP binding|acetate biosynthetic process|acetyl-CoA biosynthetic process from acetate|acetate-CoA ligase activity|propionate biosynthetic process|intracellular membrane-bounded organelle	rno00010,rno00620,rno00640	Glycolysis / Gluconeogenesis|Pyruvate metabolism|Propanoate metabolism
Acss3	9.175943602	2.955274205	5.096173991	7.627902788	2.353530167	18.09575599	11.20719155	2.308309837	9.825143593	9.864181314	9.378399246	5.943640204	GeneID:314800,Genbank:XM_006241302.3,RGD:1307051	acyl-CoA synthetase short-chain family member 3		GO:0003824	catalytic activity	rno00640	Propanoate metabolism
Acta1	1.634673324	2.806755355	2.248126058	0.762460677	1.413468352	0.734856275	1.402556076	1.726348564	1.1090225	0.969409309	0.698594736	1.628712123	GeneID:29437,Genbank:NM_019212.2,RGD:2025	actin, alpha 1, skeletal muscle		GO:0090131,GO:0030175,GO:0005575,GO:0030240,GO:0005737,GO:0005865,GO:0005884,GO:0009612,GO:0043503,GO:0009991,GO:0044297,GO:0010226,GO:0048545,GO:0010628,GO:0048741,GO:0015629,GO:0001725,GO:0030017,GO:0071417,GO:0030027,GO:0005524	mesenchyme migration|filopodium|cellular_component|skeletal muscle thin filament assembly|cytoplasm|striated muscle thin filament|actin filament|response to mechanical stimulus|skeletal muscle fiber adaptation|response to extracellular stimulus|cell body|response to lithium ion|response to steroid hormone|positive regulation of gene expression|skeletal muscle fiber development|actin cytoskeleton|…
Acta2	25.73547868	1.248078043	3.022725826	1.833913782	2.610525749	14.58202435	14.77219182	0.970670278	3.031984903	2.609259163	1.697445705	26.69476682	GeneID:81633,Genbank:NM_031004.2,RGD:621676	actin, alpha 2, smooth muscle, aorta		GO:0030485,GO:0005737,GO:0044297,GO:0061041,GO:0005856,GO:0006936,GO:0008217,GO:0009615,GO:0010628,GO:0061870,GO:0014829,GO:0061874,GO:0015629,GO:0070374,GO:0072144,GO:0019901,GO:0001725,GO:0090131,GO:0030027,GO:0005524,GO:2000491,GO:0030175	smooth muscle contractile fiber|cytoplasm|cell body|regulation of wound healing|cytoskeleton|muscle contraction|regulation of blood pressure|response to virus|positive regulation of gene expression|positive regulation of hepatic stellate cell migration|vascular smooth muscle contraction|positive regulation of hepatic stellate cell contraction|actin cytoskeleton|positive regulation of ERK1 and ERK…	rno04371,rno04926,rno04270	Apelin signaling pathway|Relaxin signaling pathway|Vascular smooth muscle contraction
Actb	1480.039075	481.160611	579.8521975	1231.041986	418.4934251	1390.345673	1203.243363	510.1624887	1723.521445	1933.675023	811.622359	1116.691762	GeneID:81822,Genbank:NM_031144.3,RGD:628837	actin, beta		GO:0005856,GO:0005886,GO:0005925,GO:0007409,GO:0007623,GO:0009612,GO:0032091,GO:0014069,GO:0015629,GO:0032991,GO:0035267,GO:0035902,GO:0072749,GO:0036464,GO:0097433,GO:0042802,GO:0098973,GO:0098974,GO:0001725,GO:0002102,GO:0005515,GO:0005524,GO:0005634,GO:0005829,GO:0019894,GO:0019901,GO:0030424,GO:0030863,GO:0043209,GO:0030957,GO:0045121,GO:0048870,GO:0050998,GO:0060041,GO:0071257	cytoskeleton|plasma membrane|focal adhesion|axonogenesis|circadian rhythm|response to mechanical stimulus|negative regulation of protein binding|postsynaptic density|actin cytoskeleton|protein-containing complex|NuA4 histone acetyltransferase complex|response to immobilization stress|cellular response to cytochalasin B|cytoplasmic ribonucleoprotein granule|dense body|identical protein binding|str…	rno04015,rno04390,rno04145,rno04210,rno04510,rno04520,rno04530,rno04810,rno04611,rno04670,rno04921,rno04919,rno04971,rno04714,rno05205,rno05225,rno05418,rno05410,rno05412,rno05414,rno05416,rno05132,rno05100,rno05164	Rap1 signaling pathway|Hippo signaling pathway|Phagosome|Apoptosis|Focal adhesion|Adherens junction|Tight junction|Regulation of actin cytoskeleton|Platelet activation|Leukocyte transendothelial migration|Oxytocin signaling pathway|Thyroid hormone signaling pathway|Gastric acid secretion|Thermogenesis|Proteoglycans in cancer|Hepatocellular carcinoma|Fluid shear stress and atherosclerosis|Hypertro…
Actbl2	0	0	0	0	0	0	0	0	0	0	0	0	GeneID:294732,Genbank:NM_001106409.1,RGD:1309504	actin, beta-like 2		GO:0005524	ATP binding
Actc1	1.817878363	1.062988504	3.06789416	1.276332205	1.535687325	0.887108229	0.647812422	1.465131934	1.536705513	1.820400364	0.867429059	1.363203242	GeneID:29275,Genbank:NM_019183.1,RGD:2026	actin, alpha, cardiac muscle 1		GO:0070252,GO:0042493,GO:0005737,GO:0090131,GO:0042643,GO:0005884,GO:0043066,GO:0010628,GO:0016887,GO:0017022,GO:0030017,GO:0030027,GO:0044297,GO:0030048,GO:0045471,GO:0030175,GO:0055003,GO:0030240,GO:0055008,GO:0031032,GO:0005515,GO:0060047,GO:0031674,GO:0005524,GO:0060048,GO:0033275	actin-mediated cell contraction|response to drug|cytoplasm|mesenchyme migration|actomyosin, actin portion|actin filament|negative regulation of apoptotic process|positive regulation of gene expression|ATPase activity|myosin binding|sarcomere|lamellipodium|cell body|actin filament-based movement|response to ethanol|filopodium|cardiac myofibril assembly|skeletal muscle thin filament assembly|cardia…	rno04260,rno04261,rno05410,rno05414	Cardiac muscle contraction|Adrenergic signaling in cardiomyocytes|Hypertrophic cardiomyopathy (HCM)|Dilated cardiomyopathy (DCM)
Actg1	190.7595055	116.056312	124.8287292	183.012498	104.6833036	187.03454	160.185816	118.4522506	230.4392306	261.9894517	135.3464868	167.4920998	GeneID:287876,Genbank:XM_017597166.1,RGD:1304556	actin, gamma 1		GO:0045214,GO:0005524,GO:0045335,GO:0005829,GO:0051592,GO:0005856,GO:0005884,GO:0005886,GO:0005925,GO:0009612,GO:0070062,GO:0015629,GO:0071346,GO:0030016,GO:0097433,GO:0031625,GO:0031941,GO:0003674,GO:0042802,GO:0005200,GO:0043209,GO:0005522	sarcomere organization|ATP binding|phagocytic vesicle|cytosol|response to calcium ion|cytoskeleton|actin filament|plasma membrane|focal adhesion|response to mechanical stimulus|extracellular exosome|actin cytoskeleton|cellular response to interferon-gamma|myofibril|dense body|ubiquitin protein ligase binding|filamentous actin|molecular_function|identical protein binding|structural constituent of …	rno04015,rno04390,rno04145,rno04210,rno04510,rno04520,rno04530,rno04810,rno04611,rno04670,rno04921,rno04919,rno04714,rno05205,rno05225,rno05418,rno05410,rno05412,rno05414,rno05416,rno05132,rno05100,rno05164	Rap1 signaling pathway|Hippo signaling pathway|Phagosome|Apoptosis|Focal adhesion|Adherens junction|Tight junction|Regulation of actin cytoskeleton|Platelet activation|Leukocyte transendothelial migration|Oxytocin signaling pathway|Thyroid hormone signaling pathway|Thermogenesis|Proteoglycans in cancer|Hepatocellular carcinoma|Fluid shear stress and atherosclerosis|Hypertrophic cardiomyopathy (HC…
Actg2	0.636474715	0	0.052329393	0.054426332	0	0.393418959	0	0.112028215	0.0516292	0.172997094	0	0.174392259	GeneID:25365,Genbank:XM_006236728.2,RGD:2027	actin, gamma 2, smooth muscle, enteric		GO:0005737,GO:0008150,GO:0010628,GO:0030027,GO:0030175,GO:0032982,GO:0044297,GO:0071944,GO:0090131,GO:0003674,GO:0005524,GO:0005575	cytoplasm|biological_process|positive regulation of gene expression|lamellipodium|filopodium|myosin filament|cell body|cell periphery|mesenchyme migration|molecular_function|ATP binding|cellular_component	rno04270	Vascular smooth muscle contraction
Actl10	0.562695449	0.625159379	0.252346052	0.183720627	0.54737006	0.332004635	0.724192329	0.729309715	0.423248209	0.361502845	0.695656303	0.392450418	GeneID:100911682,Genbank:XM_003749597.4,RGD:6491130	actin-like 10
Actl11	0	0.021447017	0	0.019808825	0	0	0	0.020386706	0	0	0.019445978	0.021157073	GeneID:316000,Genbank:NM_001024788.1,RGD:1310036	actin-like 11
Actl6a	20.97092265	22.27661756	20.57666106	30.84291597	23.88467359	26.12660261	25.81623469	20.64894657	30.45200246	28.09362324	22.90156404	22.14353055	GeneID:361925,Genbank:NM_001039033.1,RGD:1307747	actin-like 6A		GO:0071564,GO:0005575,GO:0005634,GO:0005654,GO:0005886,GO:0006338,GO:0007399,GO:0016514,GO:0021510,GO:0031011,GO:0035267,GO:0003407,GO:0043967,GO:0003674,GO:0043968,GO:0003682	npBAF complex|cellular_component|nucleus|nucleoplasm|plasma membrane|chromatin remodeling|nervous system development|SWI/SNF complex|spinal cord development|Ino80 complex|NuA4 histone acetyltransferase complex|neural retina development|histone H4 acetylation|molecular_function|histone H2A acetylation|chromatin binding	rno04714,rno05225	Thermogenesis|Hepatocellular carcinoma
Actl6b	11.8503966	9.994544491	10.83831655	8.121618178	10.74697949	9.904776137	8.039603526	9.72880365	10.35649775	8.181806724	7.450041135	8.01078481	GeneID:288563,Genbank:XM_006249120.2,RGD:1307763	actin-like 6B		GO:0005634,GO:0005730,GO:0006338,GO:0006351,GO:0006355,GO:0007399,GO:0016514,GO:0021510,GO:0071565,GO:0003674,GO:0005575	nucleus|nucleolus|chromatin remodeling|transcription, DNA-templated|regulation of transcription, DNA-templated|nervous system development|SWI/SNF complex|spinal cord development|nBAF complex|molecular_function|cellular_component	rno04714,rno05225	Thermogenesis|Hepatocellular carcinoma
Actl7a	0	0	0	0	0	0	0	0	0	0	0	0	GeneID:298017,Genbank:XM_008763707.2,RGD:1304697	actin-like 7a		GO:0005737,GO:0005794,GO:0005856,GO:0031514,GO:0032991,GO:0001673,GO:0005515	cytoplasm|Golgi apparatus|cytoskeleton|motile cilium|protein-containing complex|male germ cell nucleus|protein binding
Actl7b	0.410264239	0.170927633	0.252981913	0.263119379	0.426805029	0.190194983	0.568187333	0.595749757	0.049919378	0.111511926	0.516599419	0.168616849	GeneID:313183,Genbank:NM_001025417.1,RGD:1305655	actin-like 7b		GO:0005737,GO:0005856	cytoplasm|cytoskeleton
Actl9	0	0	0	0	0	0	0	0	0	0	0	0	GeneID:314659,Genbank:NM_001108077.1,RGD:1306886	actin-like 9
Actl9b	0	0	0	0	0	0	0	0	0	0	0	0	GeneID:292516,Genbank:NM_001013893.1,RGD:1359476	actin-like 9b		GO:0005737,GO:0005856	cytoplasm|cytoskeleton
Actn1	24.96272076	10.08746101	8.050242192	22.53459184	10.21925928	21.25928337	23.51720033	11.12295097	34.43332444	34.4843619	13.73162346	21.12284244	GeneID:81634,Genbank:NM_031005.3,RGD:70907	actinin, alpha 1		GO:0005178,GO:0005509,GO:0005515,GO:0005622,GO:0005634,GO:0005737,GO:0007015,GO:0005829,GO:0016328,GO:0005884,GO:0017166,GO:0019904,GO:0030017,GO:0030018,GO:0042803,GO:0042995,GO:0030027,GO:0043197,GO:0030168,GO:0044325,GO:0045214,GO:0048041,GO:0001725,GO:0090636,GO:0090637,GO:0048741,GO:0097433,GO:0051015,GO:1903506,GO:0001726,GO:1990357,GO:0003725,GO:0005886,GO:0005903,GO:0005911,GO:0005915,GO:…	integrin binding|calcium ion binding|protein binding|intracellular|nucleus|cytoplasm|actin filament organization|cytosol|lateral plasma membrane|actin filament|vinculin binding|protein domain specific binding|sarcomere|Z disc|protein homodimerization activity|cell projection|lamellipodium|dendritic spine|platelet activation|ion channel binding|sarcomere organization|focal adhesion assembly|stress…	rno04510,rno04520,rno04530,rno04810,rno04670,rno05203,rno05322,rno05146	Focal adhesion|Adherens junction|Tight junction|Regulation of actin cytoskeleton|Leukocyte transendothelial migration|Viral carcinogenesis|Systemic lupus erythematosus|Amoebiasis
Actn2	1.379623284	4.168067139	3.176019006	1.589552182	4.776959499	2.580767544	2.175123307	3.75751313	1.460739706	1.657844735	2.77952605	1.671214702	GeneID:291245,Genbank:NM_001170325.1,RGD:1308097	actinin alpha 2		GO:0030018,GO:0030035,GO:0030175,GO:0030274,GO:0030374,GO:0030375,GO:0030864,GO:0051695,GO:0031432,GO:0055013,GO:0042391,GO:0070080,GO:0042802,GO:0072659,GO:0086097,GO:1901017,GO:1901018,GO:1903506,GO:2000009,GO:2001137,GO:0005509,GO:0005515,GO:0005546,GO:0005886,GO:0005925,GO:0006936,GO:0008092,GO:0019904,GO:0030017,GO:0042803,GO:0043267,GO:0043268,GO:0044325,GO:0045214,GO:0046983,GO:0048041,GO:…	Z disc|microspike assembly|filopodium|LIM domain binding|ligand-dependent nuclear receptor transcription coactivator activity|thyroid hormone receptor coactivator activity|cortical actin cytoskeleton|actin filament uncapping|titin binding|cardiac muscle cell development|regulation of membrane potential|titin Z domain binding|identical protein binding|protein localization to plasma membrane|phosph…	rno05412	Arrhythmogenic right ventricular cardiomyopathy (ARVC)
Actn3	0.198694919	0.055187932	0.122521575	0.050972499	0	0.207254836	0.275178593	0.052459516	0.072529305	0.027003149	0.075058221	0.081662763	GeneID:171009,Genbank:NM_133424.2,RGD:621792	actinin alpha 3		GO:1903715,GO:0048633,GO:0005903,GO:1904025,GO:0048743,GO:0005925,GO:0051015,GO:0006936,GO:0014728,GO:0014732,GO:0014883,GO:0014894,GO:0060349,GO:0030017,GO:0070885,GO:0030018,GO:0090257,GO:0031448,GO:0090324,GO:0044325,GO:0001649,GO:1900159,GO:0045820,GO:0005509,GO:1901078,GO:0048041,GO:0005622	regulation of aerobic respiration|positive regulation of skeletal muscle tissue growth|brush border|positive regulation of glucose catabolic process to lactate via pyruvate|positive regulation of skeletal muscle fiber development|focal adhesion|actin filament binding|muscle contraction|regulation of the force of skeletal muscle contraction|skeletal muscle atrophy|transition between fast and slow …	rno05412	Arrhythmogenic right ventricular cardiomyopathy (ARVC)
Actn4	56.28425547	43.1174969	40.97934944	52.19244157	38.3482686	62.70815677	61.14372496	47.77905828	52.11905007	60.91032666	50.52672208	53.69697997	GeneID:63836,Genbank:XM_008759185.1,RGD:61816	actinin alpha 4		GO:0005622,GO:0005634,GO:0005737,GO:0005829,GO:0031490,GO:0005903,GO:0032991,GO:0005911,GO:0015031,GO:0035257,GO:0035357,GO:0042803,GO:0051272,GO:0042974,GO:0070830,GO:0042981,GO:1900025,GO:0043005,GO:1901224,GO:1902396,GO:1903506,GO:0000977,GO:0001666,GO:0001725,GO:0001882,GO:0003779,GO:0005509,GO:0005515,GO:0015629,GO:0016604,GO:0030018,GO:0030050,GO:0030335,GO:0030374,GO:0044325,GO:0044877,GO:…	intracellular|nucleus|cytoplasm|cytosol|chromatin DNA binding|brush border|protein-containing complex|cell-cell junction|protein transport|nuclear hormone receptor binding|peroxisome proliferator activated receptor signaling pathway|protein homodimerization activity|positive regulation of cellular component movement|retinoic acid receptor binding|bicellular tight junction assembly|regulation of a…	rno04510,rno04520,rno04530,rno04810,rno04670,rno05203,rno05322,rno05146	Focal adhesion|Adherens junction|Tight junction|Regulation of actin cytoskeleton|Leukocyte transendothelial migration|Viral carcinogenesis|Systemic lupus erythematosus|Amoebiasis
Actr10	53.64577311	52.54074299	60.99540885	91.09018231	53.9417548	74.35795166	67.92052178	49.37093517	103.0000395	83.28286702	66.24744484	53.34216173	GeneID:299121,Genbank:NM_001009602.1,RGD:1306515	actin-related protein 10 homolog		GO:0007018,GO:0008150,GO:0003674,GO:0005575,GO:0005869	microtubule-based movement|biological_process|molecular_function|cellular_component|dynactin complex
Actr1a	56.94173234	48.93295881	51.33502734	65.49934661	54.68856573	53.4069272	52.80660849	50.1254997	79.46764317	60.18190806	50.02717951	50.70775873	GeneID:294010,Genbank:XM_006231470.3,RGD:1307025	ARP1 actin-related protein 1 homolog A, centractin alpha		GO:0005737,GO:0005813,GO:0005814,GO:0005869,GO:0007283,GO:0015630,GO:0030137,GO:0043209,GO:0099738,GO:0002177,GO:0003674,GO:0005524	cytoplasm|centrosome|centriole|dynactin complex|spermatogenesis|microtubule cytoskeleton|COPI-coated vesicle|myelin sheath|cell cortex region|manchette|molecular_function|ATP binding
Actr1b	33.68723457	31.44648664	33.1255441	38.84874791	33.81212712	33.08498911	33.60170915	30.01024599	35.56411433	36.55229971	31.02031495	30.99677801	GeneID:316333,Genbank:NM_001039028.2,RGD:1307380	ARP1 actin-related protein 1 homolog B, centractin beta		GO:0005813,GO:0005869,GO:0015630,GO:0005524,GO:0005737	centrosome|dynactin complex|microtubule cytoskeleton|ATP binding|cytoplasm
Actr2	67.17130107	38.34871407	40.22995917	56.98088235	39.13383406	66.56334477	53.6598257	37.22002689	78.82122201	75.29828223	44.04041122	50.65132852	GeneID:289820,Genbank:XM_017599128.1,RGD:1310826	ARP2 actin-related protein 2 homolog (yeast)		GO:0060271,GO:0030478,GO:0005737,GO:0061003,GO:0033206,GO:0005829,GO:0061825,GO:0034314,GO:0005885,GO:0071346,GO:0005938,GO:0007163,GO:0008092,GO:0008306,GO:0035902,GO:0008356,GO:0071437,GO:0035984,GO:0014069,GO:0045471,GO:0016344,GO:0051015,GO:0016482,GO:0005200,GO:0051321,GO:0030027,GO:0005515,GO:0051653,GO:0030036,GO:0005524	cilium assembly|actin cap|cytoplasm|positive regulation of dendritic spine morphogenesis|meiotic cytokinesis|cytosol|podosome core|Arp2/3 complex-mediated actin nucleation|Arp2/3 protein complex|cellular response to interferon-gamma|cell cortex|establishment or maintenance of cell polarity|cytoskeletal protein binding|associative learning|response to immobilization stress|asymmetric cell division…	rno04530	Tight junction
Actr3	86.80776615	65.46994514	70.31200147	91.66547905	67.02285942	101.6906595	85.42456411	63.16903884	119.0689652	133.7316377	70.14201534	77.65870844	GeneID:81732,Genbank:NM_031068.1,RGD:71024	ARP3 actin-related protein 3 homolog (yeast)		GO:0005884,GO:0005885,GO:0005903,GO:0005911,GO:0030056,GO:0030517,GO:0007163,GO:0030838,GO:0031252,GO:0032092,GO:0032355,GO:0033206,GO:0051321,GO:0051491,GO:0034314,GO:0051653,GO:0051965,GO:0060076,GO:0060271,GO:0000139,GO:0071356,GO:0001726,GO:0071364,GO:0002102,GO:0071503,GO:0061003,GO:0003779,GO:0071560,GO:0005200,GO:0090314,GO:1903078,GO:0005515,GO:1904171,GO:0005524,GO:1905835,GO:0005737,GO:…	actin filament|Arp2/3 protein complex|brush border|cell-cell junction|hemidesmosome|negative regulation of axon extension|establishment or maintenance of cell polarity|positive regulation of actin filament polymerization|cell leading edge|positive regulation of protein binding|response to estradiol|meiotic cytokinesis|meiotic cell cycle|positive regulation of filopodium assembly|Arp2/3 complex-me…	rno04530	Tight junction
Actr3b	9.138971898	8.425223669	7.865550665	6.983557032	9.324411067	6.310051689	6.702439115	9.925302318	8.328132879	6.553583288	6.920928017	8.595470183	GeneID:362298,Genbank:NM_001191860.1,RGD:1565759	ARP3 actin-related protein 3 homolog B (yeast)		GO:0005524,GO:0005885,GO:0034314	ATP binding|Arp2/3 protein complex|Arp2/3 complex-mediated actin nucleation	rno04530	Tight junction
Actr5	6.131508065	6.190177497	9.021513017	6.401245466	7.289959499	8.230933442	8.237369579	5.74337466	5.397570062	5.738816039	7.492450958	7.83033424	GeneID:362258,Genbank:XM_006235422.2,RGD:1307958	ARP5 actin-related protein 5 homolog		GO:0005737,GO:0006302,GO:0008150,GO:0031011,GO:0070914,GO:0003674,GO:0005575,GO:0005634	cytoplasm|double-strand break repair|biological_process|Ino80 complex|UV-damage excision repair|molecular_function|cellular_component|nucleus
Actr6	16.84020429	14.96768693	17.60778863	20.53798336	16.89203507	14.14228904	14.01137612	13.65532616	19.10563794	16.41497974	16.92497617	14.80776673	GeneID:314718,Genbank:NM_001108081.1,RGD:1304609	ARP6 actin-related protein 6 homolog		GO:0006338,GO:0008150,GO:0003674,GO:0005575,GO:0005634	chromatin remodeling|biological_process|molecular_function|cellular_component|nucleus
Actr8	24.83058045	24.67561616	28.5968984	27.51293803	25.68445535	25.09658632	27.93184119	29.39554528	25.75678634	26.301431	24.17608801	24.65724502	GeneID:361107,Genbank:XM_006252682.3,RGD:1311878	ARP8 actin-related protein 8 homolog		GO:0005634,GO:0005813,GO:0006281,GO:0006310,GO:0006338,GO:0006351,GO:0006355,GO:0008150,GO:0031011,GO:0003674,GO:0005524,GO:0005575	nucleus|centrosome|DNA repair|DNA recombination|chromatin remodeling|transcription, DNA-templated|regulation of transcription, DNA-templated|biological_process|Ino80 complex|molecular_function|ATP binding|cellular_component
Actrt1	0	0	0	0	0	0	0	0	0	0	0	0	GeneID:302796,Genbank:NM_001013961.1,RGD:1359559	actin-related protein T1		GO:0005737,GO:0005856	cytoplasm|cytoskeleton
Actrt2	0	0	0	0	0	0	0	0	0	0	0	0	GeneID:298671,Genbank:NM_001013937.1,RGD:1359657	actin-related protein T2
Actrt3	0.127656144	0.070913525	0.062973455	0.196490762	0.151774753	0	0	0	0.124261676	0	0.064297186	0	GeneID:365763,Genbank:NM_001108942.1,RGD:1561457	actin-related protein T3		GO:0001673	male germ cell nucleus
Acvr1	4.122674599	2.459532059	2.609199945	3.060626558	2.513837309	4.559927803	4.055276059	2.687926628	2.80655408	3.300439652	3.338404176	3.218091865	GeneID:79558,Genbank:XM_006234214.3,RGD:620200	activin A receptor type 1		GO:1905007,GO:2000017,GO:2001237,GO:0001707,GO:0001755,GO:0002526,GO:0003143,GO:0004702,GO:0003148,GO:0005025,GO:0003181,GO:0005524,GO:0005887,GO:0009968,GO:0006468,GO:0010862,GO:0016361,GO:0000082,GO:0032926,GO:0018107,GO:0001569,GO:0042803,GO:0001655,GO:0045177,GO:0001701,GO:0045669,GO:0001702,GO:0048641,GO:0050431,GO:0045893,GO:0045944,GO:0051145,GO:0060037,GO:0060412,GO:0060389,GO:0060923,GO:…	positive regulation of epithelial to mesenchymal transition involved in endocardial cushion formation|positive regulation of determination of dorsal identity|negative regulation of extrinsic apoptotic signaling pathway|mesoderm formation|neural crest cell migration|acute inflammatory response|embryonic heart tube morphogenesis|signal transducer, downstream of receptor, with serine/threonine kinas…	rno04350,rno04060,rno04550,rno05418	TGF-beta signaling pathway|Cytokine-cytokine receptor interaction|Signaling pathways regulating pluripotency of stem cells|Fluid shear stress and atherosclerosis
Acvr1b	17.40949207	17.67618216	16.03960264	12.63322837	20.92393042	14.70760774	13.50425888	18.21915634	12.61389556	14.92957642	15.08888117	17.71399767	GeneID:29381,Genbank:NM_199230.1,RGD:735207	activin A receptor type 1B		GO:0005887,GO:0006355,GO:0006468,GO:0007165,GO:0007417,GO:0032924,GO:0009966,GO:0032927,GO:0009986,GO:0034711,GO:0010628,GO:0038092,GO:0043235,GO:0045648,GO:0045944,GO:0046332,GO:0046545,GO:0000082,GO:0001701,GO:0001942,GO:0004674,GO:0004675,GO:0004702,GO:0005524,GO:0005829,GO:0010629,GO:0010862,GO:0016361,GO:0017002,GO:0018107,GO:0046777,GO:0019838,GO:0046872,GO:0023014,GO:0048179,GO:0030308,GO:…	integral component of plasma membrane|regulation of transcription, DNA-templated|protein phosphorylation|signal transduction|central nervous system development|activin receptor signaling pathway|regulation of signal transduction|positive regulation of activin receptor signaling pathway|cell surface|inhibin binding|positive regulation of gene expression|nodal signaling pathway|receptor complex|pos…	rno04350,rno04060,rno04550	TGF-beta signaling pathway|Cytokine-cytokine receptor interaction|Signaling pathways regulating pluripotency of stem cells
Acvr1c	0.337593026	0.166697197	0.074016193	0.115473244	0.089194641	0.139115761	0.230885321	0.198069896	0.146051639	0.367038069	0.188930119	0.246665406	GeneID:245921,Genbank:NM_139090.1,RGD:621789	activin A receptor type 1C		GO:0005886,GO:0006468,GO:0007181,GO:0007368,GO:0009749,GO:0023014,GO:0030154,GO:0009986,GO:0014070,GO:0030262,GO:0030901,GO:0046676,GO:0032868,GO:0046872,GO:0048179,GO:0033993,GO:0048185,GO:0001541,GO:0070700,GO:0001701,GO:1901164,GO:0002021,GO:0004674,GO:0004702,GO:0005524,GO:0005737,GO:0016361,GO:0019838,GO:0019915,GO:0038092,GO:0021549,GO:0038100,GO:0021766,GO:0042493,GO:0042981,GO:0043280,GO:…	plasma membrane|protein phosphorylation|transforming growth factor beta receptor complex assembly|determination of left/right symmetry|response to glucose|signal transduction by protein phosphorylation|cell differentiation|cell surface|response to organic cyclic compound|apoptotic nuclear changes|midbrain development|negative regulation of insulin secretion|response to insulin|metal ion binding|a…	rno04350,rno04550	TGF-beta signaling pathway|Signaling pathways regulating pluripotency of stem cells
Acvr2a	16.08094223	17.75589114	16.68092299	17.14584775	20.80905812	14.52688095	15.05586575	16.61625362	17.19775835	14.4288541	17.1814015	14.94371714	GeneID:29263,Genbank:XM_008761703.2,RGD:70911	activin A receptor type 2A		GO:0006468,GO:0007283,GO:0007368,GO:0007498,GO:0016362,GO:0017002,GO:0008584,GO:0009952,GO:0019838,GO:0023014,GO:0030165,GO:0034673,GO:0034711,GO:0030501,GO:0042713,GO:0043084,GO:0001702,GO:0048179,GO:0048185,GO:0043235,GO:0001934,GO:0004674,GO:0004675,GO:0004702,GO:0005524,GO:0048706,GO:0005737,GO:0050999,GO:0009966,GO:0009986,GO:0010033,GO:0010862,GO:0030509,GO:0015026,GO:0016021,GO:0030510,GO:…	protein phosphorylation|spermatogenesis|determination of left/right symmetry|mesoderm development|activin receptor activity, type II|activin-activated receptor activity|male gonad development|anterior/posterior pattern specification|growth factor binding|signal transduction by protein phosphorylation|PDZ domain binding|inhibin-betaglycan-ActRII complex|inhibin binding|positive regulation of bone …	rno04350,rno04060,rno04550,rno05418	TGF-beta signaling pathway|Cytokine-cytokine receptor interaction|Signaling pathways regulating pluripotency of stem cells|Fluid shear stress and atherosclerosis
Acvr2b	10.84512922	11.88965112	12.61061978	11.57030047	13.73840427	12.72888204	15.40826479	12.27143826	10.44503787	12.20435767	12.61558566	12.60936866	GeneID:25366,Genbank:XM_006244072.3,RGD:2028	activin A receptor type 2B		GO:0001974,GO:0004674,GO:0004675,GO:0004702,GO:0004712,GO:0007507,GO:0005524,GO:0009749,GO:0005737,GO:0009791,GO:0009952,GO:0030509,GO:0009966,GO:0031016,GO:0016021,GO:0032147,GO:0032924,GO:0000122,GO:0048185,GO:0032927,GO:0001501,GO:0001702,GO:0048617,GO:0001822,GO:0048705,GO:0001946,GO:0050431,GO:0060021,GO:0005886,GO:0006355,GO:0006468,GO:0007165,GO:0007368,GO:0019838,GO:0007389,GO:0007498,GO:…	blood vessel remodeling|protein serine/threonine kinase activity|transmembrane receptor protein serine/threonine kinase activity|signal transducer, downstream of receptor, with serine/threonine kinase activity|protein serine/threonine/tyrosine kinase activity|heart development|ATP binding|response to glucose|cytoplasm|post-embryonic development|anterior/posterior pattern specification|BMP signali…	rno04350,rno04060,rno04550,rno05418	TGF-beta signaling pathway|Cytokine-cytokine receptor interaction|Signaling pathways regulating pluripotency of stem cells|Fluid shear stress and atherosclerosis
Acvrl1	1.657610082	0.501120748	1.157028819	1.203393164	0.361981704	1.045515398	0.957832343	0.488254679	1.086665114	0.99304221	1.056399607	1.532472777	GeneID:25237,Genbank:XM_006242303.3,RGD:2029	activin A receptor like type 1		GO:0004675,GO:0004702,GO:0005024,GO:0005025,GO:0005524,GO:0005886,GO:0009986,GO:0010596,GO:0005887,GO:0010629,GO:0006355,GO:0010862,GO:0016361,GO:0019901,GO:0023014,GO:0045893,GO:0030308,GO:0045944,GO:0030336,GO:0046332,GO:0030425,GO:0046872,GO:0048185,GO:0048514,GO:0001525,GO:0098821,GO:0050431,GO:0001666,GO:2000279,GO:0001701,GO:0051291,GO:0001937,GO:0001938,GO:0001946,GO:0001974,GO:0003203,GO:…	transmembrane receptor protein serine/threonine kinase activity|signal transducer, downstream of receptor, with serine/threonine kinase activity|transforming growth factor beta-activated receptor activity|transforming growth factor beta receptor activity, type I|ATP binding|plasma membrane|cell surface|negative regulation of endothelial cell migration|integral component of plasma membrane|negativ…
Acy1	10.00889397	11.16810379	10.13137164	11.91565879	11.17870908	12.25291262	8.480990857	12.03448111	14.63521371	15.54553574	11.52280661	8.405303766	GeneID:300981,Genbank:XM_006243715.3,RGD:2030	aminoacylase 1		GO:0006520,GO:0008237,GO:0030163,GO:0046872,GO:0004046,GO:0005737,GO:0006508	cellular amino acid metabolic process|metallopeptidase activity|protein catabolic process|metal ion binding|aminoacylase activity|cytoplasm|proteolysis	rno00220	Arginine biosynthesis
Acy3	2.691814019	0.785039857	1.394280477	1.312042238	0.800097422	2.027840576	1.946831138	1.989942846	0.949835827	1.353550405	1.965908475	1.438221276	GeneID:293653,Genbank:XM_008760099.1,RGD:1305394	aminoacylase 3		GO:0016324,GO:0016788,GO:0042802,GO:0046872,GO:0004046,GO:0005737,GO:0016020	apical plasma membrane|hydrolase activity, acting on ester bonds|identical protein binding|metal ion binding|aminoacylase activity|cytoplasm|membrane
Acyp1	7.320876514	3.334757717	5.633826604	6.610813564	3.916818134	5.633866637	5.497538489	3.55646407	9.691644497	5.57158508	4.867290357	5.215338202	GeneID:299203,Genbank:XM_017594098.1,RGD:1311327	acylphosphatase 1		GO:0003998	acylphosphatase activity	rno00620	Pyruvate metabolism
Acyp2	5.750955217	4.618052015	4.999820476	4.849599344	5.145054931	5.068217376	6.518939083	4.810676037	5.487181075	3.157231545	4.932843089	4.555620207	GeneID:364224,Genbank:XM_017599325.1,RGD:1595836	acylphosphatase 2		GO:0003998,GO:0042802	acylphosphatase activity|identical protein binding	rno00620	Pyruvate metabolism
Ada	2.246748139	0.17019246	0.503787638	0.890758123	0	2.50924445	1.508649378	0.16177838	2.286414845	6.328841375	0.462939738	1.343132922	GeneID:24165,Genbank:NM_130399.2,RGD:2031	adenosine deaminase		GO:0002636,GO:0002686,GO:0002906,GO:0004000,GO:0008270,GO:0005615,GO:0005737,GO:0009168,GO:0009897,GO:0009986,GO:0010460,GO:0042542,GO:0016020,GO:0043025,GO:0030054,GO:0043066,GO:0030324,GO:0043103,GO:0043278,GO:0045187,GO:0045580,GO:0001666,GO:0048566,GO:0045582,GO:0050728,GO:0045987,GO:0001701,GO:0050850,GO:0046061,GO:0001821,GO:0050862,GO:0001829,GO:0050870,GO:0001883,GO:0060169,GO:0001889,GO:…	positive regulation of germinal center formation|negative regulation of leukocyte migration|negative regulation of mature B cell apoptotic process|adenosine deaminase activity|zinc ion binding|extracellular space|cytoplasm|purine ribonucleoside monophosphate biosynthetic process|external side of plasma membrane|cell surface|positive regulation of heart rate|response to hydrogen peroxide|membrane|…	rno00230,rno05340	Purine metabolism|Primary immunodeficiency
Adad1	0	0.028999448	0.025752428	0.08035313	0	0.024201249	0	0	0.076223542	0.028378539	0.078881267	0	GeneID:294979,Genbank:XM_006232278.3,RGD:1359309	adenosine deaminase domain containing 1		GO:0005634,GO:0006396,GO:0006417,GO:0007275,GO:0007286,GO:0003723,GO:0004000	nucleus|RNA processing|regulation of translation|multicellular organism development|spermatid development|RNA binding|adenosine deaminase activity
Adad2	0	0	0	0	0.047128721	0.036753037	0	0	0	0	0.079861613	0.043444408	GeneID:691275,Genbank:XM_008772652.1,RGD:1586236	adenosine deaminase domain containing 2		GO:0003723,GO:0004000,GO:0006396	RNA binding|adenosine deaminase activity|RNA processing
Adal	11.68102361	15.79215985	14.30163949	13.76067568	17.01933452	12.82503609	13.06814829	13.12171972	14.65824825	11.51948411	14.98706969	14.36674567	GeneID:311352,Genbank:XM_008762166.2,RGD:1359517	adenosine deaminase-like		GO:0005829,GO:0006154,GO:0043103,GO:0046103,GO:0004000	cytosol|adenosine catabolic process|hypoxanthine salvage|inosine biosynthetic process|adenosine deaminase activity
Adam10	27.5631356	17.83614508	19.77751468	17.37813497	19.25153383	25.65220221	23.82655859	19.91086819	21.32959814	18.16820634	20.38473486	20.24658019	GeneID:29650,Genbank:XM_017595514.1,RGD:2032	ADAM metallopeptidase domain 10		GO:0005615,GO:0005634,GO:0005737,GO:0005794,GO:0007162,GO:0007219,GO:0005798,GO:0008237,GO:0016485,GO:0008284,GO:0017124,GO:0019901,GO:0030307,GO:0000139,GO:0046872,GO:0001701,GO:0051088,GO:0030335,GO:0034205,GO:0051089,GO:0004175,GO:0004222,GO:0097038,GO:0097197,GO:0005802,GO:0006468,GO:0006509,GO:0009986,GO:0010820,GO:0014069,GO:0034612,GO:0016020,GO:0042117,GO:0016021,GO:0042803,GO:0043197,GO:…	extracellular space|nucleus|cytoplasm|Golgi apparatus|negative regulation of cell adhesion|Notch signaling pathway|Golgi-associated vesicle|metallopeptidase activity|protein processing|positive regulation of cell proliferation|SH3 domain binding|protein kinase binding|positive regulation of cell growth|Golgi membrane|metal ion binding|in utero embryonic development|PMA-inducible membrane protein …	rno05010	Alzheimer's disease
Adam11	10.14402422	16.10013751	12.19180991	4.109625918	15.66308713	4.983622107	8.190045084	21.07801443	3.27005621	2.463574183	9.727556557	7.86904616	GeneID:360638,Genbank:XM_017597403.1,RGD:1307515	ADAM metallopeptidase domain 11		GO:0016021,GO:0004222,GO:0006508,GO:0007229	integral component of membrane|metalloendopeptidase activity|proteolysis|integrin-mediated signaling pathway
Adam12	9.04063644	0.800168721	0.660710226	2.093972864	0.458191489	3.403305159	4.643110981	1.054178053	4.077259797	5.199635449	1.253735245	5.006148255	GeneID:679837,Genbank:XM_017590240.1,RGD:1583652	ADAM metallopeptidase domain 12		GO:0005615,GO:0005654,GO:0005886,GO:0006508,GO:0008150,GO:0016021,GO:0017124,GO:0045766,GO:0046872,GO:0003674,GO:0004222,GO:0005575	extracellular space|nucleoplasm|plasma membrane|proteolysis|biological_process|integral component of membrane|SH3 domain binding|positive regulation of angiogenesis|metal ion binding|molecular_function|metalloendopeptidase activity|cellular_component
Adam15	24.22191933	15.33342557	16.97320933	15.58940828	16.91771029	23.43027644	17.96477836	15.795625	15.85047453	13.60929531	16.74801662	20.23852981	GeneID:57025,Genbank:XM_006232744.3,RGD:620402	ADAM metallopeptidase domain 15		GO:0070528,GO:0030308,GO:0002418,GO:0098609,GO:0030336,GO:0004222,GO:1900121,GO:0030574,GO:0005178,GO:0005615,GO:0005912,GO:0006508,GO:0006915,GO:0042246,GO:0007229,GO:0042995,GO:0008237,GO:0045087,GO:0008584,GO:0046872,GO:0009986,GO:0001525,GO:0060317,GO:0016021,GO:0001669,GO:0070062,GO:0017124,GO:0001953	protein kinase C signaling|negative regulation of cell growth|immune response to tumor cell|cell-cell adhesion|negative regulation of cell migration|metalloendopeptidase activity|negative regulation of receptor binding|collagen catabolic process|integrin binding|extracellular space|adherens junction|proteolysis|apoptotic process|tissue regeneration|integrin-mediated signaling pathway|cell project…
Adam17	15.96462255	10.18225425	10.32899952	16.52479636	10.13140941	23.39638583	18.47575232	10.59715531	26.71274129	28.13432825	13.54177849	16.2581469	GeneID:57027,Genbank:NM_020306.2,RGD:620404	ADAM metallopeptidase domain 17		GO:0005112,GO:0005138,GO:0005178,GO:0005615,GO:0006509,GO:0005737,GO:0005829,GO:0007155,GO:0007173,GO:0010977,GO:0007219,GO:0015629,GO:0007220,GO:0016020,GO:0016324,GO:0017124,GO:0001666,GO:0032587,GO:0030165,GO:0001934,GO:0032722,GO:0030183,GO:0002467,GO:0002532,GO:0033025,GO:0004222,GO:0033077,GO:0033627,GO:0048536,GO:0048679,GO:0035313,GO:0048870,GO:0050830,GO:0051088,GO:1903265,GO:0051272,GO:…	Notch binding|interleukin-6 receptor binding|integrin binding|extracellular space|membrane protein ectodomain proteolysis|cytoplasm|cytosol|cell adhesion|epidermal growth factor receptor signaling pathway|negative regulation of neuron projection development|Notch signaling pathway|actin cytoskeleton|Notch receptor processing|membrane|apical plasma membrane|SH3 domain binding|response to hypoxia|r…	rno04330,rno05010	Notch signaling pathway|Alzheimer's disease
Adam18	0	0	0.043142035	0	0	0	0	0	0	0	0.02202445	0.023962431	GeneID:57029,Genbank:XM_017600383.1,RGD:620405	ADAM metallopeptidase domain 18		GO:0007283,GO:0016021,GO:0030154,GO:0004222,GO:0006508,GO:0007275	spermatogenesis|integral component of membrane|cell differentiation|metalloendopeptidase activity|proteolysis|multicellular organism development
Adam19	11.16189096	5.740949621	6.797526611	9.790904002	5.496921306	9.666177389	9.583709572	5.732374704	7.456649445	8.870573255	6.655034903	9.612769843	GeneID:303068,Genbank:NM_001160228.1,RGD:1585017	ADAM metallopeptidase domain 19		GO:0005794,GO:0006509,GO:0007507,GO:0008150,GO:0009897,GO:0016021,GO:0017124,GO:0046872,GO:0003674,GO:0004222,GO:0005575	Golgi apparatus|membrane protein ectodomain proteolysis|heart development|biological_process|external side of plasma membrane|integral component of membrane|SH3 domain binding|metal ion binding|molecular_function|metalloendopeptidase activity|cellular_component
Adam1a	3.427487354	3.890749188	3.945194717	3.517102433	4.222703845	2.832482756	3.271567721	4.432829137	2.296761319	4.88757005	3.327581134	4.192021815	GeneID:56777,Genbank:NM_020078.1,RGD:621467	ADAM metallopeptidase domain 1A		GO:0006508,GO:0007339,GO:0008237,GO:0008584,GO:0016021,GO:0045121,GO:0046872,GO:0003674,GO:0004222,GO:0005575	proteolysis|binding of sperm to zona pellucida|metallopeptidase activity|male gonad development|integral component of membrane|membrane raft|metal ion binding|molecular_function|metalloendopeptidase activity|cellular_component
Adam2	0.176535634	0	0.116114623	0.120767557	0.104944625	0.109120541	0.036220671	0.124290701	0.229121901	0.095966583	0.059277703	0.128987362	GeneID:56806,Genbank:NM_020077.1,RGD:69299	ADAM metallopeptidase domain 2		GO:0016021,GO:0006508,GO:0030534,GO:0007155,GO:0007229,GO:0007283,GO:0007338,GO:0008542,GO:0032991,GO:0008584,GO:0009986,GO:0001669,GO:0010628,GO:0003674,GO:0004222	integral component of membrane|proteolysis|adult behavior|cell adhesion|integrin-mediated signaling pathway|spermatogenesis|single fertilization|visual learning|protein-containing complex|male gonad development|cell surface|acrosomal vesicle|positive regulation of gene expression|molecular_function|metalloendopeptidase activity
Adam22	21.74679443	20.63709197	20.20392751	11.31334887	21.4041627	13.58494495	14.45518221	18.1095166	11.67826414	8.410930848	18.30877147	15.49905641	GeneID:57033,Genbank:XM_017592940.1,RGD:1585016	ADAM metallopeptidase domain 22		GO:0014037,GO:0016021,GO:0022011,GO:0030424,GO:0042063,GO:0004222,GO:0006508,GO:0008344	Schwann cell differentiation|integral component of membrane|myelination in peripheral nervous system|axon|gliogenesis|metalloendopeptidase activity|proteolysis|adult locomotory behavior
Adam23	11.21310689	12.29089514	8.953022514	8.481436705	11.72360211	3.622732911	4.56808969	10.60892836	6.729005715	5.077538652	5.636114756	5.042470177	GeneID:301460,Genbank:NM_001029899.1,RGD:1305739	ADAM metallopeptidase domain 23		GO:1990830,GO:0004222,GO:0006508,GO:0016021	cellular response to leukemia inhibitory factor|metalloendopeptidase activity|proteolysis|integral component of membrane
Adam24	0	0	0	0	0	0	0	0	0	0.057239492	0	0	GeneID:290774,Genbank:XM_017600371.1,RGD:1309066	ADAM metallopeptidase domain 24		GO:0046872,GO:0060468,GO:0004222,GO:0006508,GO:0016021	metal ion binding|prevention of polyspermy|metalloendopeptidase activity|proteolysis|integral component of membrane
Adam26a	0	0	0	0.046262382	0.16080439	0	0	0	0.04388482	0.14704753	0.136244923	0.19764456	GeneID:290763,Genbank:NM_001169119.1,RGD:1559501	a disintegrin and metallopeptidase domain 26A
Adam28	0.037559783	0	0	0.077083642	0	0	0.046237936	0	0.091402604	0	0	0	GeneID:290344,Genbank:XM_017599628.1,RGD:727820	ADAM metallopeptidase domain 28		GO:0005886,GO:0006508,GO:0008237,GO:0016021,GO:0046872,GO:0004222,GO:0005739	plasma membrane|proteolysis|metallopeptidase activity|integral component of membrane|metal ion binding|metalloendopeptidase activity|mitochondrion
Adam30	0.020700996	0	0	0.021242245	0	0	0	0.021861943	0.020150542	0	0	0	GeneID:690547,Genbank:NM_001109600.1,RGD:1594713	ADAM metallopeptidase domain 30		GO:0016021,GO:0046872,GO:1990913,GO:0004222,GO:0006508,GO:0009897	integral component of membrane|metal ion binding|sperm head plasma membrane|metalloendopeptidase activity|proteolysis|external side of plasma membrane
Adam32	1.723357947	1.728517177	2.125354096	1.67017148	2.048959163	1.664445758	1.650085257	1.744173156	1.328046666	1.327183019	1.639578238	1.731382282	GeneID:361170,Genbank:XM_008771362.2,RGD:735114	ADAM metallopeptidase domain 32		GO:0004222,GO:0006508,GO:0016021	metalloendopeptidase activity|proteolysis|integral component of membrane
Adam33	0.065151337	0	0	0	0	0.10067867	0.080204492	0.022935045	0	0	0.109383627	0	GeneID:311425,Genbank:XM_017592341.1,RGD:1305278	ADAM metallopeptidase domain 33		GO:0006508,GO:0008150,GO:0016021,GO:0046872,GO:0003674,GO:0004222,GO:0005575	proteolysis|biological_process|integral component of membrane|metal ion binding|molecular_function|metalloendopeptidase activity|cellular_component
Adam34	0	0.03684334	0	0	0.197137598	0.18448382	0.040824136	0.105065568	0.032280268	0	0.0334058	0	GeneID:685846,Genbank:NM_001135090.1,RGD:1589040	a disintegrin and metallopeptidase domain 34
Adam34l	0.025577066	0	0.025234605	0.078737411	0.121637791	0.047429234	0	0	0.049793907	0	0.025765048	0.056064345	GeneID:364599,Genbank:XM_006253179.3,RGD:1307052	a disintegrin and metalloprotease domain 34-like		GO:0046872,GO:0004222,GO:0006508,GO:0016021	metal ion binding|metalloendopeptidase activity|proteolysis|integral component of membrane
Adam3a	0	0	0	0	0	0.052899646	0.03511824	0.030126931	0	0	0.028736748	0	GeneID:57021,Genbank:NM_020302.2,RGD:621469	ADAM metallopeptidase domain 3A		GO:0016021,GO:0004222,GO:0006508,GO:0008584	integral component of membrane|metalloendopeptidase activity|proteolysis|male gonad development
Adam4	6.549746182	7.276823121	8.070381489	5.794991966	6.991190454	5.802909543	7.991387272	6.517414248	3.513655051	4.842292599	7.536250287	6.95511771	GeneID:57022,Genbank:NM_020305.1,RGD:621470	a disintegrin and metalloprotease domain 4		GO:0016021,GO:0046872,GO:0004222,GO:0006508,GO:0007229	integral component of membrane|metal ion binding|metalloendopeptidase activity|proteolysis|integrin-mediated signaling pathway
Adam4l1	4.45200803	5.106809889	6.16076668	3.85645019	5.533741983	4.235041726	4.804457421	5.58706624	3.433132256	3.928826736	6.028174304	5.544715986	GeneID:500688,Genbank:NM_001109277.1,RGD:1597022	a disintegrin and metallopeptidase domain 4-like 1
Adam5	0	0.0280239	0.248861103	0.051766688	0	0.07016134	0	0.106553749	0.024553122	0	0.050818456	0.082935129	GeneID:498654,Genbank:XM_006253321.3,RGD:621471	a disintegrin and metallopeptidase domain 5		GO:0016021,GO:0004222,GO:0006508,GO:0008584	integral component of membrane|metalloendopeptidase activity|proteolysis|male gonad development
Adam6	0.028618774	0	0	0	0	0	0	0	0	0	0	0	GeneID:192271,Genbank:NM_138906.1,RGD:621472	a disintegrin and metallopeptidase domain 6		GO:0008584,GO:0016021,GO:0004222,GO:0006508,GO:0007229	male gonad development|integral component of membrane|metalloendopeptidase activity|proteolysis|integrin-mediated signaling pathway
Adam7	0	0	0	0	0	0	0	0	0	0	0	0	GeneID:29641,Genbank:NM_020301.1,RGD:62032	ADAM metallopeptidase domain 7		GO:0005886,GO:0006508,GO:0007229,GO:0016021,GO:0045177,GO:0046872,GO:0004175,GO:0004222	plasma membrane|proteolysis|integrin-mediated signaling pathway|integral component of membrane|apical part of cell|metal ion binding|endopeptidase activity|metalloendopeptidase activity
Adam8	3.206399358	2.436691251	2.39906101	4.745764839	4.40741082	4.851714554	3.448327911	3.398807825	12.35692544	12.20770092	2.737665718	4.977328984	GeneID:499285,Genbank:XM_006230501.3,RGD:1566394	ADAM metallopeptidase domain 8		GO:0005575,GO:0005737,GO:0005886,GO:0005887,GO:0006508,GO:0006954,GO:0008150,GO:0048247,GO:0008237,GO:0050729,GO:0008270,GO:0050839,GO:0009986,GO:0051044,GO:0051092,GO:0051897,GO:0070245,GO:0070820,GO:0071065,GO:0071133,GO:0000902,GO:0001525,GO:0002102,GO:0002523,GO:0002675,GO:0002693,GO:0003674,GO:0004222,GO:0005509,GO:0022407,GO:0032010,GO:0032127,GO:0033089,GO:0042581,GO:0043406,GO:0043524,GO:…	cellular_component|cytoplasm|plasma membrane|integral component of plasma membrane|proteolysis|inflammatory response|biological_process|lymphocyte chemotaxis|metallopeptidase activity|positive regulation of inflammatory response|zinc ion binding|cell adhesion molecule binding|cell surface|positive regulation of membrane protein ectodomain proteolysis|positive regulation of NF-kappaB transcription…
Adam9	60.68774747	63.97151739	64.69063132	71.46446506	60.6846871	71.61657135	67.59574484	60.0794392	74.15626793	69.10980448	71.15267062	78.39762461	GeneID:290834,Genbank:NM_001014772.1,RGD:621473	ADAM metallopeptidase domain 9		GO:0006509,GO:0007155,GO:0007160,GO:0007179,GO:0008237,GO:0009986,GO:0042117,GO:0010042,GO:0042542,GO:0016021,GO:0043236,GO:0016323,GO:0046872,GO:0050714,GO:0051044,GO:0051088,GO:0051384,GO:0051549,GO:0051592,GO:0000186,GO:0003674,GO:0004222,GO:0005080,GO:0005178,GO:0005518,GO:0005615,GO:0005737,GO:0005886,GO:0016477,GO:0017124,GO:0030216,GO:0031233,GO:0033627,GO:0033630,GO:0033631,GO:0071222,GO:…	membrane protein ectodomain proteolysis|cell adhesion|cell-matrix adhesion|transforming growth factor beta receptor signaling pathway|metallopeptidase activity|cell surface|monocyte activation|response to manganese ion|response to hydrogen peroxide|integral component of membrane|laminin binding|basolateral plasma membrane|metal ion binding|positive regulation of protein secretion|positive regulat…
Adamdec1	0	0	0	0	0	0	0	0	0	0	0	0.02155428	GeneID:290338,Genbank:XM_017599627.1,RGD:1309861	ADAM-like, decysin 1		GO:0004222,GO:0006508	metalloendopeptidase activity|proteolysis
Adamts1	61.07939088	13.66971358	43.82952448	41.37175712	13.21409125	75.48887156	45.27954316	12.23664127	27.49091299	26.64775316	34.98314118	58.13693697	GeneID:79252,Genbank:NM_024400.2,RGD:621241	ADAM metallopeptidase with thrombospondin type 1 motif, 1		GO:0071380,GO:0030728,GO:0001822,GO:0031012,GO:0003674,GO:0031410,GO:0004222,GO:0005578,GO:0005604,GO:0006508,GO:0044691,GO:0007229,GO:0060347,GO:0008201,GO:0001542,GO:0071305,GO:0008270,GO:0071374,GO:0010976	cellular response to prostaglandin E stimulus|ovulation|kidney development|extracellular matrix|molecular_function|cytoplasmic vesicle|metalloendopeptidase activity|proteinaceous extracellular matrix|basement membrane|proteolysis|tooth eruption|integrin-mediated signaling pathway|heart trabecula formation|heparin binding|ovulation from ovarian follicle|cellular response to vitamin D|zinc ion bind…
Adamts10	9.915744458	4.388677243	4.915350388	4.070000599	3.68052058	7.459610374	8.038603273	6.249046939	3.484164649	4.189534358	6.171831271	8.110897894	GeneID:314655,Genbank:NM_001271445.1,RGD:1598320	ADAM metallopeptidase with thrombospondin type 1 motif, 10		GO:0031012,GO:0046872,GO:0001527,GO:0004222,GO:0006508	extracellular matrix|metal ion binding|microfibril|metalloendopeptidase activity|proteolysis
Adamts12	1.911491022	1.689712685	1.098740207	0.324068769	1.304296021	1.26372816	1.923435547	2.255667397	0.380222462	0.325285401	2.545061305	2.122298104	GeneID:294809,Genbank:NM_001106420.3,RGD:1307323	ADAM metallopeptidase with thrombospondin type 1 motif, 12		GO:1902203,GO:0007160,GO:1902548,GO:0008150,GO:2001113,GO:0016477,GO:0030167,GO:0031012,GO:0032331,GO:0046872,GO:0050727,GO:0051603,GO:0071347,GO:0071356,GO:0003674,GO:0071773,GO:0004222,GO:1901509,GO:0005575	negative regulation of hepatocyte growth factor receptor signaling pathway|cell-matrix adhesion|negative regulation of cellular response to vascular endothelial growth factor stimulus|biological_process|negative regulation of cellular response to hepatocyte growth factor stimulus|cell migration|proteoglycan catabolic process|extracellular matrix|negative regulation of chondrocyte differentiation|…
Adamts13	0.576589095	0.017313387	0.276747048	0.03198187	0	0.028897487	0.326128673	0.098744625	0.075845565	0.084713446	0.1412822	1.14431487	GeneID:102554393,Genbank:XM_006233879.2,RGD:1311594	ADAM metallopeptidase with thrombospondin type 1 motif, 13		GO:0071222,GO:0005615,GO:0071346,GO:0071353,GO:0006508,GO:0008233,GO:0009636,GO:0014075,GO:0071356,GO:0034341,GO:0034612,GO:0035864,GO:0043171,GO:0004175,GO:0046872,GO:0070670,GO:0004222	cellular response to lipopolysaccharide|extracellular space|cellular response to interferon-gamma|cellular response to interleukin-4|proteolysis|peptidase activity|response to toxic substance|response to amine|cellular response to tumor necrosis factor|response to interferon-gamma|response to tumor necrosis factor|response to potassium ion|peptide catabolic process|endopeptidase activity|metal io…
Adamts14	0.538278049	0.046002419	0.054468805	0.056651473	0.065638684	0.230345619	0.118936585	0.102032286	0.013434996	0.120046553	0.013903441	0.544566099	GeneID:309837,Genbank:XM_006256449.3,RGD:1308899	ADAM metallopeptidase with thrombospondin type 1 motif, 14		GO:0005576,GO:0006508,GO:0008150,GO:0008233,GO:0008237,GO:0030199,GO:0046872,GO:0003674,GO:0004222,GO:0005575	extracellular region|proteolysis|biological_process|peptidase activity|metallopeptidase activity|collagen fibril organization|metal ion binding|molecular_function|metalloendopeptidase activity|cellular_component
Adamts15	2.725239744	2.766750124	3.036433768	2.061208835	3.282028915	0.914874249	0.795343582	2.406666825	2.378348813	1.954005605	1.561963561	1.71227852	GeneID:300474,Genbank:NM_001106810.1,RGD:1309770	ADAM metallopeptidase with thrombospondin type 1 motif, 15		GO:0005615,GO:0006508,GO:0007229,GO:0008201,GO:0008270,GO:0009986,GO:0050840,GO:0004175,GO:0004222,GO:0005578	extracellular space|proteolysis|integrin-mediated signaling pathway|heparin binding|zinc ion binding|cell surface|extracellular matrix binding|endopeptidase activity|metalloendopeptidase activity|proteinaceous extracellular matrix
Adamts16	0.767475453	1.618630997	0.628860555	0.026696334	1.422846733	0.036182546	0.416352515	1.222643945	0.037986495	0.070713142	0.314487915	0.399187149	GeneID:306664,Genbank:XM_003748684.4,RGD:1310046	ADAM metallopeptidase with thrombospondin type 1 motif, 16		GO:0006508,GO:0046872,GO:0048232,GO:1902017,GO:0001658,GO:0003073,GO:0004222	proteolysis|metal ion binding|male gamete generation|regulation of cilium assembly|branching involved in ureteric bud morphogenesis|regulation of systemic arterial blood pressure|metalloendopeptidase activity
Adamts17	3.334467603	1.25208464	1.753807119	1.549876573	1.395159276	2.477637868	2.674616837	1.411042057	1.097013129	1.920020381	1.41615312	2.610384639	GeneID:293004,Genbank:XM_006229360.3,RGD:1308783	ADAM metallopeptidase with thrombospondin type 1 motif, 17		GO:0046872,GO:0003676,GO:0004222,GO:0006508	metal ion binding|nucleic acid binding|metalloendopeptidase activity|proteolysis
Adamts18	9.877672333	1.400514027	0.965260307	2.857368044	1.632961644	2.7562448	7.851820677	7.530642561	1.355259678	0.715947211	7.296864461	6.413007379	GeneID:361412,Genbank:NM_001191944.1,RGD:1560118	ADAM metallopeptidase with thrombospondin type 1 motif, 18		GO:0046872,GO:0090331,GO:0001654,GO:0004222,GO:0006508	metal ion binding|negative regulation of platelet aggregation|eye development|metalloendopeptidase activity|proteolysis
Adamts19	1.558116632	1.240863148	0.843449338	1.867689198	1.4426534	1.63642791	0.848724788	1.805679708	1.436153242	0.389773683	1.541788267	0.90673172	GeneID:361332,Genbank:XM_006254755.3,RGD:1308359	ADAM metallopeptidase with thrombospondin type 1 motif, 19		GO:0046872,GO:0004222,GO:0006508,GO:0007229	metal ion binding|metalloendopeptidase activity|proteolysis|integrin-mediated signaling pathway
Adamts2	0.846322319	0.952325976	0.620890446	0.256081487	0.903019322	0.62373235	0.347288099	1.019832177	0.253482463	0.259526385	0.63394185	0.618373078	GeneID:287899,Genbank:NM_001137622.1,RGD:1565950	ADAM metallopeptidase with thrombospondin type 1 motif, 2		GO:0005578,GO:0005615,GO:0007229,GO:0007283,GO:0008150,GO:0008233,GO:0008270,GO:0016485,GO:0030199,GO:0030324,GO:0043588,GO:0003674,GO:0004222,GO:0005575	proteinaceous extracellular matrix|extracellular space|integrin-mediated signaling pathway|spermatogenesis|biological_process|peptidase activity|zinc ion binding|protein processing|collagen fibril organization|lung development|skin development|molecular_function|metalloendopeptidase activity|cellular_component
Adamts20	0.125598211	0.119606288	0.141618893	0.16570556	0.063997717	0.049908217	0.033132334	0.132641971	0.06986198	0.048768912	0.072297894	0.058994661	GeneID:315263,Genbank:XM_008765879.2,RGD:1307725	ADAM metallopeptidase with thrombospondin type 1 motif, 20		GO:0006508,GO:0008270,GO:0009967,GO:0030198,GO:0043066,GO:0045636,GO:0046872,GO:0048070,GO:0004175,GO:0004222,GO:0005615	proteolysis|zinc ion binding|positive regulation of signal transduction|extracellular matrix organization|negative regulation of apoptotic process|positive regulation of melanocyte differentiation|metal ion binding|regulation of developmental pigmentation|endopeptidase activity|metalloendopeptidase activity|extracellular space
Adamts3	13.82246396	23.5269734	25.15101242	11.90771998	21.73445193	15.07520617	16.30320249	19.77895173	9.604575535	9.171278598	22.06935067	24.77772736	GeneID:305253,Genbank:XM_006250774.3,RGD:1310750	ADAM metallopeptidase with thrombospondin type 1, motif 3		GO:0007229,GO:0008233,GO:0010573,GO:0016485,GO:0032964,GO:0046872,GO:1900748,GO:0004175,GO:0004222,GO:0005615	integrin-mediated signaling pathway|peptidase activity|vascular endothelial growth factor production|protein processing|collagen biosynthetic process|metal ion binding|positive regulation of vascular endothelial growth factor signaling pathway|endopeptidase activity|metalloendopeptidase activity|extracellular space
Adamts4	12.7146896	0.948062224	3.493923428	11.4052913	1.344290668	12.48113988	11.92314204	1.644674183	22.05360059	19.73816195	5.372541131	13.53767566	GeneID:66015,Genbank:NM_023959.1,RGD:621242	ADAM metallopeptidase with thrombospondin type 1 motif, 4		GO:0004222,GO:0005578,GO:0005615,GO:0006508,GO:0008237,GO:0016607,GO:0042742,GO:0002020,GO:0044691,GO:0046872	metalloendopeptidase activity|proteinaceous extracellular matrix|extracellular space|proteolysis|metallopeptidase activity|nuclear speck|defense response to bacterium|protease binding|tooth eruption|metal ion binding
Adamts5	36.69068687	32.60524417	42.63655752	27.04288812	32.7323189	37.31649126	39.6873954	35.72199113	24.40777841	24.53538749	48.32681799	33.25809874	GeneID:304135,Genbank:NM_198761.1,RGD:735196	ADAM metallopeptidase with thrombospondin type 1 motif, 5		GO:0005578,GO:0005615,GO:0006508,GO:0007229,GO:0008201,GO:0008270,GO:0042742,GO:0044691,GO:0050840,GO:0003674,GO:0004222,GO:0005575	proteinaceous extracellular matrix|extracellular space|proteolysis|integrin-mediated signaling pathway|heparin binding|zinc ion binding|defense response to bacterium|tooth eruption|extracellular matrix binding|molecular_function|metalloendopeptidase activity|cellular_component
Adamts6	2.650419285	2.578902818	1.907068134	1.896872785	2.187757795	1.753066302	2.587376588	3.066485319	2.193772972	2.193312335	2.465830218	1.970473401	GeneID:361886,Genbank:XM_008760707.2,RGD:1307678	ADAM metallopeptidase with thrombospondin type 1 motif, 6		GO:0007507,GO:0008233,GO:0035904,GO:0046872,GO:0060976,GO:0003279,GO:0004222,GO:0006508	heart development|peptidase activity|aorta development|metal ion binding|coronary vasculature development|cardiac septum development|metalloendopeptidase activity|proteolysis
Adamts7	0.678712738	2.889032158	2.242841049	0.587374521	1.983334137	0.856745318	0.503330531	1.822165735	0.851701027	0.906829678	1.96872949	1.23678165	GeneID:315879,Genbank:NM_001047101.1,RGD:1306713	ADAM metallopeptidase with thrombospondin type 1 motif, 7		GO:0005615,GO:0006508,GO:0008237,GO:0009986,GO:0032331,GO:0046872,GO:0051603,GO:0071347,GO:0071356,GO:0071773,GO:0004222,GO:0005578	extracellular space|proteolysis|metallopeptidase activity|cell surface|negative regulation of chondrocyte differentiation|metal ion binding|proteolysis involved in cellular protein catabolic process|cellular response to interleukin-1|cellular response to tumor necrosis factor|cellular response to BMP stimulus|metalloendopeptidase activity|proteinaceous extracellular matrix
Adamts8	0.274180633	0.060923398	0.090169843	0.168809616	0.043464363	0.186424759	0.067505962	0.077215239	0.10675599	0.019872988	0.128891356	0.160266053	GeneID:300475,Genbank:XM_003750455.4,RGD:1308511	ADAM metallopeptidase with thrombospondin type 1 motif, 8		GO:0008270,GO:0004222,GO:0005578,GO:0006508	zinc ion binding|metalloendopeptidase activity|proteinaceous extracellular matrix|proteolysis
Adamts9	1.226991457	0.24673264	0.125986176	3.224592596	0.224432628	0.633169177	0.567286854	0.404572043	3.637138298	5.77065091	0.536909065	0.517218713	GeneID:312566,Genbank:XM_006236916.3,RGD:1306889	ADAM metallopeptidase with thrombospondin type 1 motif, 9		GO:0043231,GO:0004222,GO:0045636,GO:0005578,GO:0048070,GO:0005615,GO:0005783,GO:0006508,GO:0007229,GO:0090673,GO:0008237,GO:1903671,GO:0008270,GO:0009986,GO:0010596,GO:0003179,GO:0030198,GO:0003229,GO:0035909,GO:0004175	intracellular membrane-bounded organelle|metalloendopeptidase activity|positive regulation of melanocyte differentiation|proteinaceous extracellular matrix|regulation of developmental pigmentation|extracellular space|endoplasmic reticulum|proteolysis|integrin-mediated signaling pathway|endothelial cell-matrix adhesion|metallopeptidase activity|negative regulation of sprouting angiogenesis|zinc io…
Adamtsl1	7.477793675	2.320749088	4.329618991	4.404046526	2.650485371	7.860974694	5.856100645	2.576773181	13.31911853	6.78455128	4.853851279	6.492974461	GeneID:362539,Genbank:XM_017593921.1,RGD:1306439	ADAMTS-like 1		GO:0003674,GO:0005575,GO:0008150	molecular_function|cellular_component|biological_process
Adamtsl2	9.307098381	5.534830437	5.048460151	2.338074954	5.00474059	8.110186793	10.15010427	8.891013469	2.725403154	2.015376289	8.811416017	4.21139892	GeneID:311827,Genbank:XM_231125.8,RGD:1305459	ADAMTS-like 2		GO:0008233,GO:0030198,GO:0030512,GO:0050436,GO:0060481,GO:0005576,GO:0005578,GO:0006508	peptidase activity|extracellular matrix organization|negative regulation of transforming growth factor beta receptor signaling pathway|microfibril binding|lobar bronchus epithelium development|extracellular region|proteinaceous extracellular matrix|proteolysis
Adamtsl3	3.11915566	1.032018111	1.707518525	0.892987805	1.569415529	1.586535531	1.998157952	1.342416342	0.666254094	0.86109096	1.516866375	2.100431271	GeneID:308787,Genbank:NM_001107533.2,RGD:1305155	ADAMTS-like 3		GO:0043231	intracellular membrane-bounded organelle
Adamtsl4	12.5265764	6.731479824	8.368873978	5.333401239	4.65197861	5.834286639	6.578116356	5.720269966	3.140746342	3.873045288	8.53008453	13.36095858	GeneID:310670,Genbank:XM_017590903.1,RGD:1561012	ADAMTS-like 4		GO:0005578,GO:0005614,GO:0005615,GO:0006508,GO:0006915,GO:0008233,GO:0030198,GO:0043065,GO:0002020,GO:0002064	proteinaceous extracellular matrix|interstitial matrix|extracellular space|proteolysis|apoptotic process|peptidase activity|extracellular matrix organization|positive regulation of apoptotic process|protease binding|epithelial cell development
Adamtsl5	2.872821508	2.057319211	2.714835203	1.154311622	2.407377676	2.358757417	3.323536986	2.101821878	1.68459707	1.298276786	2.458102033	1.858800026	GeneID:314626,Genbank:XM_006240915.3,RGD:1305607	ADAMTS-like 5		GO:0005578,GO:0008201,GO:0001527,GO:0005576	proteinaceous extracellular matrix|heparin binding|microfibril|extracellular region
Adap1	8.188545335	6.998109822	6.484740527	5.086549793	5.470193168	3.834227743	4.349112501	5.582007182	6.557920719	4.317389361	4.165745699	6.183136418	GeneID:171097,Genbank:NM_133567.2,RGD:621418	ArfGAP with dual PH domains 1		GO:0005737,GO:0005829,GO:0005886,GO:0043087,GO:0043547,GO:0046872,GO:0048016,GO:1902936,GO:0005096,GO:0005547,GO:0005634	cytoplasm|cytosol|plasma membrane|regulation of GTPase activity|positive regulation of GTPase activity|metal ion binding|inositol phosphate-mediated signaling|phosphatidylinositol bisphosphate binding|GTPase activator activity|phosphatidylinositol-3,4,5-trisphosphate binding|nucleus
Adap2	3.864912469	0.511861622	1.035362341	0.577822637	0.39560692	3.915723776	2.489230816	0.594679419	0.747445369	0.584385801	1.830633063	3.618749026	GeneID:56826,Genbank:XM_017597484.1,RGD:708487	ArfGAP with dual PH domains 2		GO:0043231,GO:0005886,GO:0005546,GO:0043325,GO:0005547,GO:0043533,GO:0007507,GO:0005737,GO:0005740,GO:0043547,GO:0016020,GO:0005829,GO:0046872,GO:0016192,GO:0005096,GO:1902936,GO:0031267,GO:0032012,GO:0005545	intracellular membrane-bounded organelle|plasma membrane|phosphatidylinositol-4,5-bisphosphate binding|phosphatidylinositol-3,4-bisphosphate binding|phosphatidylinositol-3,4,5-trisphosphate binding|inositol 1,3,4,5 tetrakisphosphate binding|heart development|cytoplasm|mitochondrial envelope|positive regulation of GTPase activity|membrane|cytosol|metal ion binding|vesicle-mediated transport|GTPase…
Adar	23.44396817	15.0277737	18.1849154	19.53989834	14.6486938	19.03477068	20.22031677	16.10567271	18.94412309	21.68991756	14.50944467	20.35980279	GeneID:81635,Genbank:XM_006232774.3,RGD:71099	adenosine deaminase, RNA-specific		GO:0003677,GO:0003723,GO:0003726,GO:0005634,GO:0005654,GO:0008150,GO:0005730,GO:0009615,GO:0016553,GO:0016607,GO:0030218,GO:0044530,GO:0031054,GO:0035196,GO:0045070,GO:0045071,GO:0001649,GO:1900369,GO:0045087,GO:0001701,GO:0046872,GO:0002244,GO:0002566,GO:0003674,GO:0005737,GO:0006351,GO:0006355,GO:0006382,GO:0035280,GO:0006397,GO:0006606,GO:0035455,GO:0006611,GO:0043066,GO:0051607,GO:0044387,GO:…	DNA binding|RNA binding|double-stranded RNA adenosine deaminase activity|nucleus|nucleoplasm|biological_process|nucleolus|response to virus|base conversion or substitution editing|nuclear speck|erythrocyte differentiation|supraspliceosomal complex|pre-miRNA processing|production of miRNAs involved in gene silencing by miRNA|positive regulation of viral genome replication|negative regulation of vi…	rno04623,rno05162,rno05164	Cytosolic DNA-sensing pathway|Measles|Influenza A
Adarb1	34.39054483	30.27101482	31.95238489	24.10814294	33.58019443	15.21206637	17.23865314	29.5068618	25.8006219	20.96738013	22.44158725	21.65707792	GeneID:25367,Genbank:XM_017601551.1,RGD:2033	adenosine deaminase, RNA-specific, B1		GO:0003726,GO:0004000,GO:0005515,GO:0005634,GO:0005654,GO:0007274,GO:0005730,GO:0007420,GO:0008285,GO:0016553,GO:0044387,GO:0016556,GO:0021610,GO:0045070,GO:0046872,GO:0003723,GO:0097049,GO:0050685,GO:0050884,GO:0003725,GO:0005829,GO:0006382,GO:0006396,GO:0021618,GO:0021965,GO:0006397,GO:0030336,GO:0051726,GO:0035264,GO:0042803,GO:0060384,GO:0060415,GO:0061744	double-stranded RNA adenosine deaminase activity|adenosine deaminase activity|protein binding|nucleus|nucleoplasm|neuromuscular synaptic transmission|nucleolus|brain development|negative regulation of cell proliferation|base conversion or substitution editing|negative regulation of protein kinase activity by regulation of protein phosphorylation|mRNA modification|facial nerve morphogenesis|positi…
Adarb2	3.07356826	3.114755427	3.008908036	1.898877614	3.9658748	2.400572829	1.955407405	3.354975874	1.437938551	1.502445721	2.344119544	2.45463569	GeneID:117088,Genbank:XM_008771689.2,RGD:621519	adenosine deaminase, RNA-specific, B2		GO:0006396,GO:0006397,GO:0046872,GO:0003723,GO:0004000,GO:0005634	RNA processing|mRNA processing|metal ion binding|RNA binding|adenosine deaminase activity|nucleus
Adat1	1.890844142	1.790797952	2.018438982	1.574491253	2.174381381	2.141152294	1.965207842	2.045989625	2.127210655	1.937810868	1.904741175	2.412072096	GeneID:690810,Genbank:XM_008772535.2,RGD:1591020	adenosine deaminase, tRNA-specific 1		GO:0003723,GO:0008033,GO:0008251	RNA binding|tRNA processing|tRNA-specific adenosine deaminase activity
Adat2	4.271521218	4.010447337	4.33304173	3.148498939	3.862564909	4.295169756	3.777198057	2.033160717	2.811000625	2.550976581	4.484728709	3.494669643	GeneID:361453,Genbank:NM_001115028.1,RGD:1309642	adenosine deaminase, tRNA-specific 2
Adat3	3.762086007	3.244774255	3.809390747	3.301700232	4.472872633	3.855314416	4.265682527	3.29346604	2.746537094	4.466947677	2.543112319	3.743434659	GeneID:100125374,Genbank:XM_017594558.1,RGD:1642417	adenosine deaminase, tRNA-specific 3		GO:0046872,GO:0008033,GO:0009451,GO:0019239	metal ion binding|tRNA processing|RNA modification|deaminase activity
Adck1	5.788076618	6.927813307	6.328733287	4.776021748	7.626562136	6.777413982	6.68465952	6.065418726	4.240146701	4.443966269	5.875699017	5.787777755	GeneID:366698,Genbank:XM_017594261.1,RGD:1308263	aarF domain containing kinase 1		GO:0004672,GO:0005524,GO:0006468	protein kinase activity|ATP binding|protein phosphorylation
Adck2	11.34795935	11.51038483	11.11647195	8.459444402	11.26328429	10.52163326	11.46375021	11.13290691	8.574055668	8.831451088	10.4161441	10.86877299	GeneID:312258,Genbank:NM_001107855.1,RGD:1311058	aarF domain containing kinase 2		GO:0016301,GO:0016310	kinase activity|phosphorylation
Adck3	7.074049569	8.25381227	9.701002747	7.287034715	8.020899956	7.217363569	7.531677492	8.018823288	5.583199093	4.662143451	7.318637035	7.902751029	GeneID:360887,Genbank:XM_006250387.1,RGD:1308245	aarF domain containing kinase 3		GO:0016310,GO:0005739,GO:0031314,GO:0006468,GO:0006744,GO:0043531,GO:0016021,GO:0016301,GO:0004672,GO:0005524	phosphorylation|mitochondrion|extrinsic component of mitochondrial inner membrane|protein phosphorylation|ubiquinone biosynthetic process|ADP binding|integral component of membrane|kinase activity|protein kinase activity|ATP binding
Adck4	25.14263528	23.2009668	23.1943919	36.87594441	23.34314807	31.89413357	29.09865147	22.69661921	29.71183844	32.80270716	22.45590778	28.46872593	GeneID:308453,Genbank:XM_017589119.1,RGD:1311356	aarF domain containing kinase 4		GO:0031314,GO:0005739,GO:0031966,GO:0005829,GO:0005886,GO:0006468,GO:0006744,GO:0016021,GO:0016301,GO:0004672,GO:0021692,GO:0005524	extrinsic component of mitochondrial inner membrane|mitochondrion|mitochondrial membrane|cytosol|plasma membrane|protein phosphorylation|ubiquinone biosynthetic process|integral component of membrane|kinase activity|protein kinase activity|cerebellar Purkinje cell layer morphogenesis|ATP binding
Adck5	13.41175779	14.54391304	14.21755818	13.72581941	14.41898153	16.46996165	17.03746374	14.12624184	13.992599	12.68128476	15.70216482	14.81641403	GeneID:362943,Genbank:NM_001135798.1,RGD:1305504	aarF domain containing kinase 5		GO:0016021	integral component of membrane
Adcy1	62.98386977	79.01253854	82.99756226	86.9683531	78.67541024	79.71753848	95.00522542	78.88571665	71.66883246	65.71025226	77.08213312	82.6408341	GeneID:305509,Genbank:XM_017599234.1,RGD:1309318	adenylate cyclase 1		GO:0042493,GO:0007616,GO:0005524,GO:0042752,GO:0007623,GO:0005634,GO:0046872,GO:0008074,GO:0005737,GO:0005886,GO:0006171,GO:0008294,GO:0006182,GO:0009190,GO:0007165,GO:0010226,GO:0007189,GO:0016021,GO:0007193,GO:0004016,GO:0019933,GO:0007409,GO:0035556,GO:0007420,GO:0004383	response to drug|long-term memory|ATP binding|regulation of circadian rhythm|circadian rhythm|nucleus|metal ion binding|guanylate cyclase complex, soluble|cytoplasm|plasma membrane|cAMP biosynthetic process|calcium- and calmodulin-responsive adenylate cyclase activity|cGMP biosynthetic process|cyclic nucleotide biosynthetic process|signal transduction|response to lithium ion|adenylate cyclase-act…	rno00230,rno04015,rno04371,rno04020,rno04072,rno04024,rno04022,rno04114,rno04540,rno04611,rno04062,rno04911,rno04923,rno04912,rno04913,rno04915,rno04914,rno04921,rno04926,rno04918,rno04916,rno04925,rno04927,rno04261,rno04270,rno04970,rno04971,rno04972,rno04976,rno04724,rno04727,rno04725,rno04720,rno04723,rno04750,rno04211,rno04213,rno04713,rno04714,rno05200,rno05032,rno05414,rno04934,rno05166,rno…	Purine metabolism|Rap1 signaling pathway|Apelin signaling pathway|Calcium signaling pathway|Phospholipase D signaling pathway|cAMP signaling pathway|cGMP - PKG signaling pathway|Oocyte meiosis|Gap junction|Platelet activation|Chemokine signaling pathway|Insulin secretion|Regulation of lipolysis in adipocyte|GnRH signaling pathway|Ovarian Steroidogenesis|Estrogen signaling pathway|Progesterone-med…
Adcy10	0.745734044	1.065235883	0.783525056	0.854674707	0.771482109	0.592655841	0.643816891	1.012572088	0.527930505	0.515949232	0.682922659	0.530724684	GeneID:59320,Genbank:XM_008769677.2,RGD:708450	adenylate cyclase 10 (soluble)		GO:0005634,GO:0005737,GO:0005739,GO:0005829,GO:0005886,GO:0006171,GO:0043025,GO:0043065,GO:0045177,GO:0007283,GO:0045178,GO:0048471,GO:0051117,GO:0071241,GO:0071890,GO:0000287,GO:0003351,GO:0004016,GO:0005524,GO:0015630,GO:0016020,GO:0030145,GO:0030424,GO:0030425,GO:0030426,GO:0031514,GO:0035556	nucleus|cytoplasm|mitochondrion|cytosol|plasma membrane|cAMP biosynthetic process|neuronal cell body|positive regulation of apoptotic process|apical part of cell|spermatogenesis|basal part of cell|perinuclear region of cytoplasm|ATPase binding|cellular response to inorganic substance|bicarbonate binding|magnesium ion binding|epithelial cilium movement|adenylate cyclase activity|ATP binding|microt…	rno00230,rno04371,rno04024,rno04713,rno04714	Purine metabolism|Apelin signaling pathway|cAMP signaling pathway|Circadian entrainment|Thermogenesis
Adcy2	18.03787249	18.36510202	18.48571621	14.67929026	20.33092159	10.77454085	11.74786711	18.64168009	16.19796178	11.93461138	13.4101955	11.80918591	GeneID:81636,Genbank:NM_031007.1,RGD:619965	adenylate cyclase 2		GO:0005737,GO:0005886,GO:0005887,GO:0019933,GO:0006171,GO:0030145,GO:0030425,GO:0006182,GO:0031683,GO:0032991,GO:0035556,GO:0045121,GO:0046982,GO:0000166,GO:0000287,GO:0004016,GO:0004383,GO:0005515,GO:0005524,GO:0005622,GO:0007165,GO:0007188,GO:0007189,GO:0008074,GO:0008179,GO:0009190,GO:1904322,GO:0016020,GO:0016021	cytoplasm|plasma membrane|integral component of plasma membrane|cAMP-mediated signaling|cAMP biosynthetic process|manganese ion binding|dendrite|cGMP biosynthetic process|G-protein beta/gamma-subunit complex binding|protein-containing complex|intracellular signal transduction|membrane raft|protein heterodimerization activity|nucleotide binding|magnesium ion binding|adenylate cyclase activity|guan…	rno00230,rno04015,rno04371,rno04020,rno04072,rno04024,rno04022,rno04114,rno04540,rno04611,rno04062,rno04911,rno04922,rno04923,rno04912,rno04913,rno04915,rno04914,rno04921,rno04926,rno04918,rno04916,rno04925,rno04927,rno04261,rno04270,rno04970,rno04971,rno04972,rno04976,rno04724,rno04727,rno04725,rno04723,rno04750,rno04211,rno04213,rno04713,rno04714,rno05200,rno05032,rno05414,rno04934,rno05166,rno…	Purine metabolism|Rap1 signaling pathway|Apelin signaling pathway|Calcium signaling pathway|Phospholipase D signaling pathway|cAMP signaling pathway|cGMP - PKG signaling pathway|Oocyte meiosis|Gap junction|Platelet activation|Chemokine signaling pathway|Insulin secretion|Glucagon signaling pathway|Regulation of lipolysis in adipocyte|GnRH signaling pathway|Ovarian Steroidogenesis|Estrogen signali…
Adcy3	4.149586735	4.333286422	3.775762864	2.828690399	4.218825757	2.243198696	2.942262237	3.251885297	2.283672801	2.470971605	3.190453359	2.60339139	GeneID:64508,Genbank:XM_006239849.3,RGD:71009	adenylate cyclase 3		GO:0005737,GO:0005794,GO:0005886,GO:0005929,GO:0007193,GO:0007338,GO:0006171,GO:0007340,GO:0007608,GO:0019933,GO:0030317,GO:0008074,GO:0035556,GO:0045121,GO:0046872,GO:0004016,GO:1904322,GO:0004383,GO:0005516,GO:0005524,GO:0005622,GO:0005634,GO:0006182,GO:0007143,GO:0007165,GO:0007189,GO:0008294,GO:0008355,GO:0009190,GO:0016020,GO:0016021	cytoplasm|Golgi apparatus|plasma membrane|cilium|adenylate cyclase-inhibiting G-protein coupled receptor signaling pathway|single fertilization|cAMP biosynthetic process|acrosome reaction|sensory perception of smell|cAMP-mediated signaling|flagellated sperm motility|guanylate cyclase complex, soluble|intracellular signal transduction|membrane raft|metal ion binding|adenylate cyclase activity|cell…	rno00230,rno04015,rno04371,rno04020,rno04072,rno04024,rno04022,rno04114,rno04540,rno04611,rno04062,rno04911,rno04923,rno04912,rno04913,rno04915,rno04914,rno04921,rno04926,rno04918,rno04916,rno04925,rno04927,rno04261,rno04270,rno04970,rno04971,rno04972,rno04976,rno04962,rno04724,rno04727,rno04725,rno04723,rno04740,rno04750,rno04211,rno04213,rno04713,rno04714,rno05200,rno05032,rno05414,rno04934,rno…	Purine metabolism|Rap1 signaling pathway|Apelin signaling pathway|Calcium signaling pathway|Phospholipase D signaling pathway|cAMP signaling pathway|cGMP - PKG signaling pathway|Oocyte meiosis|Gap junction|Platelet activation|Chemokine signaling pathway|Insulin secretion|Regulation of lipolysis in adipocyte|GnRH signaling pathway|Ovarian Steroidogenesis|Estrogen signaling pathway|Progesterone-med…
Adcy4	2.080985349	0.231199223	0.492749346	1.323944769	0.197932368	2.315344704	1.94696425	0.197792147	1.964880951	2.556613697	0.545032762	2.235121503	GeneID:54223,Genbank:XM_017599787.1,RGD:2034	adenylate cyclase 4		GO:0031683,GO:0007165,GO:0004383,GO:0032991,GO:0007188,GO:0005080,GO:0035556,GO:0005524,GO:0005622,GO:0005737,GO:0008074,GO:0046872,GO:0009190,GO:0005886,GO:0016020,GO:0016021,GO:0006171,GO:0004016,GO:0030425,GO:0006182	G-protein beta/gamma-subunit complex binding|signal transduction|guanylate cyclase activity|protein-containing complex|adenylate cyclase-modulating G-protein coupled receptor signaling pathway|protein kinase C binding|intracellular signal transduction|ATP binding|intracellular|cytoplasm|guanylate cyclase complex, soluble|metal ion binding|cyclic nucleotide biosynthetic process|plasma membrane|mem…	rno00230,rno04015,rno04371,rno04020,rno04072,rno04024,rno04022,rno04114,rno04540,rno04611,rno04062,rno04911,rno04923,rno04912,rno04913,rno04915,rno04914,rno04921,rno04926,rno04918,rno04916,rno04925,rno04927,rno04261,rno04270,rno04970,rno04971,rno04972,rno04976,rno04724,rno04727,rno04725,rno04723,rno04742,rno04750,rno04211,rno04213,rno04713,rno04714,rno05200,rno05032,rno05414,rno04934,rno05166,rno…	Purine metabolism|Rap1 signaling pathway|Apelin signaling pathway|Calcium signaling pathway|Phospholipase D signaling pathway|cAMP signaling pathway|cGMP - PKG signaling pathway|Oocyte meiosis|Gap junction|Platelet activation|Chemokine signaling pathway|Insulin secretion|Regulation of lipolysis in adipocyte|GnRH signaling pathway|Ovarian Steroidogenesis|Estrogen signaling pathway|Progesterone-med…
Adcy5	8.304326773	7.296165327	6.943743763	3.7151197	8.184317339	4.433119923	4.32705141	8.564298528	4.527713143	3.724422081	5.27434761	5.186846431	GeneID:64532,Genbank:NM_022600.1,RGD:71014	adenylate cyclase 5		GO:0005886,GO:0005929,GO:0007195,GO:0006171,GO:0007204,GO:0007420,GO:0007507,GO:0019933,GO:0007568,GO:0042383,GO:0007626,GO:0043278,GO:0045111,GO:0045121,GO:0046872,GO:0001973,GO:0046982,GO:0004016,GO:0050885,GO:0004383,GO:0005524,GO:0005768,GO:0006182,GO:0007165,GO:0007189,GO:0008074,GO:0007191,GO:0008179,GO:0007193,GO:0008294,GO:0009190,GO:0010977,GO:0016020,GO:0016021,GO:0061178,GO:0097110,GO:…	plasma membrane|cilium|adenylate cyclase-inhibiting dopamine receptor signaling pathway|cAMP biosynthetic process|positive regulation of cytosolic calcium ion concentration|brain development|heart development|cAMP-mediated signaling|aging|sarcolemma|locomotory behavior|response to morphine|intermediate filament cytoskeleton|membrane raft|metal ion binding|adenosine receptor signaling pathway|prot…	rno00230,rno04015,rno04371,rno04072,rno04024,rno04022,rno04114,rno04540,rno04611,rno04062,rno04911,rno04923,rno04912,rno04913,rno04915,rno04914,rno04921,rno04926,rno04918,rno04916,rno04924,rno04925,rno04927,rno04261,rno04270,rno04970,rno04971,rno04972,rno04976,rno04724,rno04727,rno04725,rno04728,rno04726,rno04723,rno04750,rno04211,rno04213,rno04713,rno04714,rno05200,rno05012,rno05030,rno05031,rno…	Purine metabolism|Rap1 signaling pathway|Apelin signaling pathway|Phospholipase D signaling pathway|cAMP signaling pathway|cGMP - PKG signaling pathway|Oocyte meiosis|Gap junction|Platelet activation|Chemokine signaling pathway|Insulin secretion|Regulation of lipolysis in adipocyte|GnRH signaling pathway|Ovarian Steroidogenesis|Estrogen signaling pathway|Progesterone-mediated oocyte maturation|Ox…
Adcy6	15.12168608	16.45302703	16.3166881	12.40963655	14.8196432	15.19800583	17.01614054	15.96973577	13.35032551	11.52329407	16.57110948	17.84723327	GeneID:25289,Genbank:XM_017594670.1,RGD:2035	adenylate cyclase 6		GO:0005080,GO:0005102,GO:0005524,GO:0005622,GO:0005768,GO:0005886,GO:0007189,GO:0007193,GO:0007212,GO:0008074,GO:0008294,GO:0035811,GO:0042383,GO:0009190,GO:0045121,GO:0046872,GO:0071380,GO:0000149,GO:0071870,GO:0003091,GO:0072660,GO:0004016,GO:0004383,GO:0005929,GO:0006171,GO:0006182,GO:0010977,GO:0007165,GO:0016020,GO:0016021,GO:0019901,GO:0019933,GO:0031226,GO:0097110,GO:0097746,GO:0031528,GO:…	protein kinase C binding|signaling receptor binding|ATP binding|intracellular|endosome|plasma membrane|adenylate cyclase-activating G-protein coupled receptor signaling pathway|adenylate cyclase-inhibiting G-protein coupled receptor signaling pathway|dopamine receptor signaling pathway|guanylate cyclase complex, soluble|calcium- and calmodulin-responsive adenylate cyclase activity|negative regula…	rno00230,rno04015,rno04371,rno04072,rno04024,rno04022,rno04114,rno04540,rno04611,rno04062,rno04911,rno04923,rno04912,rno04913,rno04915,rno04914,rno04921,rno04926,rno04918,rno04916,rno04924,rno04925,rno04927,rno04261,rno04270,rno04970,rno04971,rno04972,rno04976,rno04962,rno04961,rno04724,rno04727,rno04725,rno04723,rno04742,rno04750,rno04211,rno04213,rno04713,rno04714,rno05200,rno05032,rno05414,rno…	Purine metabolism|Rap1 signaling pathway|Apelin signaling pathway|Phospholipase D signaling pathway|cAMP signaling pathway|cGMP - PKG signaling pathway|Oocyte meiosis|Gap junction|Platelet activation|Chemokine signaling pathway|Insulin secretion|Regulation of lipolysis in adipocyte|GnRH signaling pathway|Ovarian Steroidogenesis|Estrogen signaling pathway|Progesterone-mediated oocyte maturation|Ox…
Adcy7	2.778740006	0.279101426	0.773901788	0.67339169	0.46325491	1.996472378	1.502107264	0.460219552	1.397340169	1.159390153	1.167178567	1.708158826	GeneID:84420,Genbank:XM_017601388.1,RGD:619966	adenylate cyclase 7		GO:0046872,GO:0004383,GO:0060135,GO:0005524,GO:0071361,GO:0005886,GO:0006171,GO:0006182,GO:0007165,GO:0007189,GO:0008074,GO:0009190,GO:0004016,GO:0016020,GO:0016021	metal ion binding|guanylate cyclase activity|maternal process involved in female pregnancy|ATP binding|cellular response to ethanol|plasma membrane|cAMP biosynthetic process|cGMP biosynthetic process|signal transduction|adenylate cyclase-activating G-protein coupled receptor signaling pathway|guanylate cyclase complex, soluble|cyclic nucleotide biosynthetic process|adenylate cyclase activity|memb…	rno00230,rno04015,rno04371,rno04020,rno04072,rno04024,rno04022,rno04114,rno04540,rno04611,rno04062,rno04911,rno04923,rno04912,rno04913,rno04915,rno04914,rno04921,rno04926,rno04918,rno04916,rno04925,rno04927,rno04261,rno04270,rno04970,rno04971,rno04972,rno04976,rno04724,rno04727,rno04725,rno04723,rno04750,rno04211,rno04213,rno04713,rno04714,rno05200,rno05032,rno05414,rno04934,rno05166,rno01522	Purine metabolism|Rap1 signaling pathway|Apelin signaling pathway|Calcium signaling pathway|Phospholipase D signaling pathway|cAMP signaling pathway|cGMP - PKG signaling pathway|Oocyte meiosis|Gap junction|Platelet activation|Chemokine signaling pathway|Insulin secretion|Regulation of lipolysis in adipocyte|GnRH signaling pathway|Ovarian Steroidogenesis|Estrogen signaling pathway|Progesterone-med…
Adcy8	7.212510598	6.929475474	6.370460263	5.272394752	7.529842598	5.222475439	4.820003828	7.428388934	5.362496466	6.034289909	4.179403881	4.26107948	GeneID:29241,Genbank:XM_006241704.3,RGD:2036	adenylate cyclase 8		GO:0047485,GO:0008294,GO:0007165,GO:0004383,GO:0071277,GO:0009190,GO:0007189,GO:0005515,GO:0014070,GO:0005516,GO:0016020,GO:0005524,GO:0005622,GO:0005886,GO:0007193,GO:0016021,GO:0007616,GO:0006171,GO:0019933,GO:0008022,GO:0004016,GO:0035556,GO:0008074,GO:0046872,GO:0006182	protein N-terminus binding|calcium- and calmodulin-responsive adenylate cyclase activity|signal transduction|guanylate cyclase activity|cellular response to calcium ion|cyclic nucleotide biosynthetic process|adenylate cyclase-activating G-protein coupled receptor signaling pathway|protein binding|response to organic cyclic compound|calmodulin binding|membrane|ATP binding|intracellular|plasma memb…	rno00230,rno04015,rno04371,rno04020,rno04072,rno04024,rno04022,rno04114,rno04540,rno04611,rno04062,rno04911,rno04923,rno04912,rno04913,rno04915,rno04914,rno04921,rno04926,rno04918,rno04916,rno04925,rno04927,rno04261,rno04270,rno04970,rno04971,rno04972,rno04976,rno04724,rno04727,rno04725,rno04720,rno04723,rno04742,rno04750,rno04211,rno04213,rno04713,rno04714,rno05200,rno05032,rno05414,rno04934,rno…	Purine metabolism|Rap1 signaling pathway|Apelin signaling pathway|Calcium signaling pathway|Phospholipase D signaling pathway|cAMP signaling pathway|cGMP - PKG signaling pathway|Oocyte meiosis|Gap junction|Platelet activation|Chemokine signaling pathway|Insulin secretion|Regulation of lipolysis in adipocyte|GnRH signaling pathway|Ovarian Steroidogenesis|Estrogen signaling pathway|Progesterone-med…
Adcy9	4.770138453	4.060921367	3.864497575	2.208655658	3.262196587	3.110336444	2.804846549	3.931828974	1.981895091	1.623320406	2.685831812	3.708492007	GeneID:302950,Genbank:XM_008767525.2,RGD:1304747	adenylate cyclase 9		GO:0030424,GO:0004016,GO:0030425,GO:0004383,GO:0071880,GO:0005886,GO:0005887,GO:0006171,GO:0006182,GO:0007165,GO:0007189,GO:0008074,GO:0009190,GO:0000166,GO:0016020,GO:0016021	axon|adenylate cyclase activity|dendrite|guanylate cyclase activity|adenylate cyclase-activating adrenergic receptor signaling pathway|plasma membrane|integral component of plasma membrane|cAMP biosynthetic process|cGMP biosynthetic process|signal transduction|adenylate cyclase-activating G-protein coupled receptor signaling pathway|guanylate cyclase complex, soluble|cyclic nucleotide biosyntheti…	rno00230,rno04015,rno04371,rno04020,rno04072,rno04024,rno04022,rno04114,rno04540,rno04611,rno04062,rno04911,rno04923,rno04912,rno04913,rno04915,rno04914,rno04921,rno04926,rno04918,rno04916,rno04925,rno04927,rno04261,rno04270,rno04970,rno04971,rno04972,rno04976,rno04962,rno04961,rno04724,rno04727,rno04725,rno04723,rno04750,rno04211,rno04213,rno04713,rno04714,rno05200,rno05032,rno05414,rno04934,rno…	Purine metabolism|Rap1 signaling pathway|Apelin signaling pathway|Calcium signaling pathway|Phospholipase D signaling pathway|cAMP signaling pathway|cGMP - PKG signaling pathway|Oocyte meiosis|Gap junction|Platelet activation|Chemokine signaling pathway|Insulin secretion|Regulation of lipolysis in adipocyte|GnRH signaling pathway|Ovarian Steroidogenesis|Estrogen signaling pathway|Progesterone-med…
Adcyap1	1.284996015	1.788851856	1.313614495	1.413913532	1.159636962	0.803853864	1.238831978	1.144509076	0.979563356	0.673288699	0.998122625	0.746590404	GeneID:24166,Genbank:XM_008767418.2,RGD:2037	adenylate cyclase activating polypeptide 1		GO:0005184,GO:0005576,GO:0005615,GO:0005829,GO:0007189,GO:0016521,GO:0007204,GO:0019233,GO:0007218,GO:0019933,GO:0021983,GO:0030073,GO:0045471,GO:0031175,GO:0045786,GO:0045860,GO:0031858,GO:0045944,GO:0046034,GO:0001541,GO:0051428,GO:0001662,GO:0001821,GO:0051968,GO:0001932,GO:0002865,GO:0002878,GO:0005057,GO:0005102,GO:0005179,GO:0008277,GO:0008284,GO:0010469,GO:0010628,GO:0010656,GO:0032755,GO:…	neuropeptide hormone activity|extracellular region|extracellular space|cytosol|adenylate cyclase-activating G-protein coupled receptor signaling pathway|pituitary adenylate cyclase activating polypeptide activity|positive regulation of cytosolic calcium ion concentration|sensory perception of pain|neuropeptide signaling pathway|cAMP-mediated signaling|pituitary gland development|insulin secretion…	rno04911,rno04924	Insulin secretion|Renin secretion
Adcyap1r1	5.442914947	6.645849484	5.976160842	2.521646316	7.483604518	2.908027755	3.330345213	7.717335414	3.346773629	1.898334889	4.722909944	3.437472222	GeneID:24167,Genbank:XM_017592431.1,RGD:2038	adenylate cyclase activating polypeptide 1 receptor type 1		GO:0043235,GO:0019933,GO:0005737,GO:0043950,GO:0030154,GO:0005768,GO:0045471,GO:0030306,GO:0005791,GO:0046545,GO:0005901,GO:0005923,GO:0007166,GO:0007186,GO:0032355,GO:0007202,GO:0051057,GO:0033555,GO:0007283,GO:0060548,GO:0042493,GO:0008179,GO:0060732,GO:0042923,GO:0009986,GO:0000139,GO:0043005,GO:0010524,GO:0001634,GO:0043231,GO:0016021,GO:0004999	receptor complex|cAMP-mediated signaling|cytoplasm|positive regulation of cAMP-mediated signaling|cell differentiation|endosome|response to ethanol|ADP-ribosylation factor binding|rough endoplasmic reticulum|development of primary female sexual characteristics|caveola|bicellular tight junction|cell surface receptor signaling pathway|G-protein coupled receptor signaling pathway|response to estradi…	rno04024,rno04080,rno04911,rno04924,rno04713	cAMP signaling pathway|Neuroactive ligand-receptor interaction|Insulin secretion|Renin secretion|Circadian entrainment
Add1	67.38537373	112.3935487	105.6163619	78.98423357	111.245872	78.94174318	81.94745859	109.8419173	73.46287249	59.42807577	109.5710025	94.65253194	GeneID:24170,Genbank:XM_006251161.1,RGD:2041	adducin 1		GO:0005654,GO:0005737,GO:0005856,GO:0005886,GO:0016604,GO:0005913,GO:0020027,GO:0030218,GO:0030425,GO:0045296,GO:0030507,GO:0045766,GO:0045807,GO:0030837,GO:0046982,GO:0048471,GO:0048873,GO:0000902,GO:1903393,GO:0051015,GO:0001701,GO:0005198,GO:0005515,GO:0005516,GO:0005634,GO:0006811,GO:0006884,GO:0007010,GO:0008134,GO:0008290,GO:0032092,GO:0014069,GO:0035264,GO:0016020,GO:0042608,GO:0042803,GO:…	nucleoplasm|cytoplasm|cytoskeleton|plasma membrane|nuclear body|cell-cell adherens junction|hemoglobin metabolic process|erythrocyte differentiation|dendrite|cadherin binding|spectrin binding|positive regulation of angiogenesis|positive regulation of endocytosis|negative regulation of actin filament polymerization|protein heterodimerization activity|perinuclear region of cytoplasm|homeostasis of …
Add2	16.84533375	18.27070365	16.82092133	13.43501943	19.30982206	9.787068087	10.24323194	18.81072365	11.17904616	9.760668198	13.49316723	10.6834699	GeneID:24171,Genbank:XM_017592433.1,RGD:2042	adducin 2		GO:0014069,GO:0016020,GO:0019901,GO:0030097,GO:0050900,GO:0030507,GO:0050901,GO:0031410,GO:0051015,GO:0051016,GO:0051017,GO:0065003,GO:0003779,GO:0005198,GO:0005200,GO:0005516,GO:0005856,GO:0006811,GO:0008290,GO:0032092,GO:0042803,GO:0044853,GO:0046982	postsynaptic density|membrane|protein kinase binding|hemopoiesis|leukocyte migration|spectrin binding|leukocyte tethering or rolling|cytoplasmic vesicle|actin filament binding|barbed-end actin filament capping|actin filament bundle assembly|protein-containing complex assembly|actin binding|structural molecule activity|structural constituent of cytoskeleton|calmodulin binding|cytoskeleton|ion tran…
Add3	29.95863887	43.7005239	38.09916744	26.99265248	42.12858936	29.11830682	34.05779374	46.99421013	24.51027921	22.35514705	45.09553923	38.6825009	GeneID:25230,Genbank:XM_006231600.3,RGD:2043	adducin 3		GO:0042493,GO:0005903,GO:0005080,GO:0045907,GO:0005198,GO:0005911,GO:0005515,GO:0005516,GO:0005654,GO:0005737,GO:0005938,GO:0005856,GO:0014069,GO:0000794,GO:0005886,GO:0016020,GO:0003779	response to drug|brush border|protein kinase C binding|positive regulation of vasoconstriction|structural molecule activity|cell-cell junction|protein binding|calmodulin binding|nucleoplasm|cytoplasm|cell cortex|cytoskeleton|postsynaptic density|condensed nuclear chromosome|plasma membrane|membrane|actin binding
Adgb	2.438528552	1.35461287	1.510356871	1.195536795	1.159699975	2.750836912	1.684426541	0.701049901	2.676990705	2.960527112	1.323754081	2.613208404	GeneID:292477,Genbank:XM_017590413.1,RGD:1564259	androglobin		GO:0005737,GO:0006508,GO:0004198,GO:0005622	cytoplasm|proteolysis|calcium-dependent cysteine-type endopeptidase activity|intracellular
Adgra1	15.70391305	14.42528243	13.70462077	8.478548084	15.41672828	6.265095349	5.391138987	13.42305986	7.793033432	5.18904037	9.150397482	7.480732668	GeneID:309097,Genbank:XM_017590242.1,RGD:1308241	adhesion G protein-coupled receptor A1
Adgra2	22.73130261	15.83883158	16.39545592	12.65996327	14.72684239	24.8852777	25.15170041	17.70580696	11.02751031	12.39708949	20.14759145	18.0378391	GeneID:100363275,Genbank:XM_017600376.1,RGD:2323365	adhesion G protein-coupled receptor A2		GO:0007166,GO:0007186,GO:0007417,GO:0009986,GO:0010595,GO:0016021,GO:0043542,GO:0045765,GO:0050920,GO:0090210,GO:1900747,GO:0001525,GO:0002040,GO:0004930	cell surface receptor signaling pathway|G-protein coupled receptor signaling pathway|central nervous system development|cell surface|positive regulation of endothelial cell migration|integral component of membrane|endothelial cell migration|regulation of angiogenesis|regulation of chemotaxis|regulation of establishment of blood-brain barrier|negative regulation of vascular endothelial growth fact…
Adgra3	9.554309368	5.891001669	5.708472913	8.58929563	5.590512174	8.966811904	8.128590134	6.88523785	6.330015451	6.308724567	8.381571633	6.249954019	GeneID:305408,Genbank:XM_003751373.3,RGD:1304914	adhesion G protein-coupled receptor A3		GO:0009897,GO:0016021,GO:0004930,GO:0007166,GO:0007186	external side of plasma membrane|integral component of membrane|G-protein coupled receptor activity|cell surface receptor signaling pathway|G-protein coupled receptor signaling pathway
Adgrb1	17.98846143	21.4679683	18.607446	10.38219475	22.03469982	10.85813011	9.219964595	18.76718892	7.528960572	7.683802701	12.40051922	16.34223154	GeneID:362931,Genbank:NM_001170597.2,RGD:1305608	adhesion G protein-coupled receptor B1		GO:0043652,GO:0016021,GO:0004930,GO:0045087,GO:0016525,GO:0005515,GO:0045211,GO:0030165,GO:0005615,GO:0048167,GO:0005886,GO:0005925,GO:0006910,GO:0006911,GO:0030425,GO:0007166,GO:0048471,GO:0031397,GO:0007186,GO:0050829,GO:0038023,GO:0007399,GO:0051965,GO:0042177,GO:0007517,GO:0001530,GO:1901741,GO:0043197,GO:0010596,GO:0001786,GO:1903428,GO:0043277,GO:0014069,GO:0001891	engulfment of apoptotic cell|integral component of membrane|G-protein coupled receptor activity|innate immune response|negative regulation of angiogenesis|protein binding|postsynaptic membrane|PDZ domain binding|extracellular space|regulation of synaptic plasticity|plasma membrane|focal adhesion|phagocytosis, recognition|phagocytosis, engulfment|dendrite|cell surface receptor signaling pathway|pe…	rno04115	p53 signaling pathway
Adgrb2	13.36082324	15.73974488	13.9773916	6.329784344	16.35682456	9.848638587	9.452775251	16.00228255	5.568468	6.970887772	12.40189441	11.89418284	GeneID:313058,Genbank:XM_006238935.3,RGD:1309431	adhesion G protein-coupled receptor B2		GO:0005813,GO:0005886,GO:0007166,GO:0007186,GO:0007422,GO:0016021,GO:0016525,GO:0033173,GO:0051965,GO:0004930,GO:0005622	centrosome|plasma membrane|cell surface receptor signaling pathway|G-protein coupled receptor signaling pathway|peripheral nervous system development|integral component of membrane|negative regulation of angiogenesis|calcineurin-NFAT signaling cascade|positive regulation of synapse assembly|G-protein coupled receptor activity|intracellular
Adgrb3	15.34323174	18.84082373	17.00475074	12.04637986	20.3056129	9.945894219	8.338733966	16.71285631	10.58255328	8.543851314	11.89856957	10.84520177	GeneID:301309,Genbank:NM_001106898.1,RGD:1309703	adhesion G protein-coupled receptor B3		GO:0007166,GO:0007186,GO:0007520,GO:0016021,GO:0016322,GO:0016525,GO:0043083,GO:0043547,GO:0048814,GO:0051965,GO:0061743,GO:0004930,GO:0098794,GO:0005096,GO:0099558,GO:0005886	cell surface receptor signaling pathway|G-protein coupled receptor signaling pathway|myoblast fusion|integral component of membrane|neuron remodeling|negative regulation of angiogenesis|synaptic cleft|positive regulation of GTPase activity|regulation of dendrite morphogenesis|positive regulation of synapse assembly|motor learning|G-protein coupled receptor activity|postsynapse|GTPase activator ac…
Adgrd1	0.06952189	0	0.068591036	0.171215062	0.066125561	0.116027107	0.410807316	0.102789113	0.067673253	0.181405503	0.154072273	0.152390398	GeneID:689257,Genbank:XM_017598511.1,RGD:1594795	adhesion G protein-coupled receptor D1		GO:0007166,GO:0007186,GO:0007189,GO:0016021,GO:0004930,GO:0005622,GO:0005886	cell surface receptor signaling pathway|G-protein coupled receptor signaling pathway|adenylate cyclase-activating G-protein coupled receptor signaling pathway|integral component of membrane|G-protein coupled receptor activity|intracellular|plasma membrane
Adgre1	24.11572674	0.388653133	3.494504857	3.387746809	0.623869702	17.21067567	12.1119123	0.392528573	4.064935833	6.536950267	7.994875489	19.50541905	GeneID:316137,Genbank:XM_006244280.3,RGD:1359214	adhesion G protein-coupled receptor E1		GO:0005886,GO:0007166,GO:0007186,GO:0009897,GO:0016021,GO:0071944,GO:0002250,GO:0004930,GO:0005509	plasma membrane|cell surface receptor signaling pathway|G-protein coupled receptor signaling pathway|external side of plasma membrane|integral component of membrane|cell periphery|adaptive immune response|G-protein coupled receptor activity|calcium ion binding
Adgre4	0.158381609	0.065986237	0	0	0	0.275341333	0.316835238	0	0.134898863	0.129146803	0.079772829	0.130188329	GeneID:450235,Genbank:XM_017596590.1,RGD:1359641	adhesion G protein-coupled receptor E4		GO:0007186,GO:0009986,GO:0016021,GO:0004930,GO:0005509,GO:0007166	G-protein coupled receptor signaling pathway|cell surface|integral component of membrane|G-protein coupled receptor activity|calcium ion binding|cell surface receptor signaling pathway
Adgre5	3.245640133	0.310444606	0.742227864	6.131650176	0.332219088	6.437115896	2.672515013	0.385895622	12.53273121	36.47908748	0.909395803	7.773979588	GeneID:361383,Genbank:XM_006255280.1,RGD:1305595	adhesion G protein-coupled receptor E5		GO:0005575,GO:0007166,GO:0007186,GO:0008150,GO:0016021,GO:0051965,GO:0003674,GO:0004930,GO:0005509	cellular_component|cell surface receptor signaling pathway|G-protein coupled receptor signaling pathway|biological_process|integral component of membrane|positive regulation of synapse assembly|molecular_function|G-protein coupled receptor activity|calcium ion binding
Adgrf1	0	0.092380732	0	0	0	0	0	0.029271185	0.10791909	0.180805524	0.02792049	0.060754553	GeneID:301266,Genbank:XM_017596745.1,RGD:1310285	adhesion G protein-coupled receptor F1		GO:0007416,GO:0007613,GO:0031175,GO:0032793,GO:0004930,GO:0005886,GO:0007189	synapse assembly|memory|neuron projection development|positive regulation of CREB transcription factor activity|G-protein coupled receptor activity|plasma membrane|adenylate cyclase-activating G-protein coupled receptor signaling pathway
Adgrf2	0.083215103	0.129433752	0.180621993	0.204938029	0.197874561	0.077155616	0.020488375	0.087881947	0.032400942	0.217135605	0.033530682	0.091202805	GeneID:301269,Genbank:XM_017596753.1,RGD:1306718	adhesion G protein-coupled receptor F2		GO:0016021,GO:0004930,GO:0007166,GO:0007186	integral component of membrane|G-protein coupled receptor activity|cell surface receptor signaling pathway|G-protein coupled receptor signaling pathway
Adgrf3	0	0	0	0	0	0	0	0	0.046112624	0	0.015906819	0	GeneID:298857,Genbank:XM_006239800.3,RGD:1305868	adhesion G protein-coupled receptor F3		GO:0016021,GO:0004930,GO:0007166,GO:0007186	integral component of membrane|G-protein coupled receptor activity|cell surface receptor signaling pathway|G-protein coupled receptor signaling pathway
Adgrf4	0	0	0.068519703	0.095020557	0	0.042928312	0	0	0.022534292	0.075507019	0.093280025	0.025371986	GeneID:501106,Genbank:XM_006244640.2,RGD:1565216	adhesion G protein-coupled receptor F4		GO:0016021,GO:0004930,GO:0007166,GO:0007186	integral component of membrane|G-protein coupled receptor activity|cell surface receptor signaling pathway|G-protein coupled receptor signaling pathway
Adgrf5	2.015561433	1.996280286	2.620601849	2.060243787	2.164163492	2.593132743	2.279292398	1.757330512	1.794666773	1.775171289	2.242856209	1.994978839	GeneID:245977,Genbank:XM_008766833.2,RGD:621679	adhesion G protein-coupled receptor F5		GO:0043129,GO:0006112,GO:0007166,GO:0045177,GO:0007186,GO:0009986,GO:0016021,GO:0019216,GO:0031410,GO:0045444,GO:0042593,GO:0071073,GO:0004930,GO:0043031,GO:0005886	surfactant homeostasis|energy reserve metabolic process|cell surface receptor signaling pathway|apical part of cell|G-protein coupled receptor signaling pathway|cell surface|integral component of membrane|regulation of lipid metabolic process|cytoplasmic vesicle|fat cell differentiation|glucose homeostasis|positive regulation of phospholipid biosynthetic process|G-protein coupled receptor activit…
Adgrg1	12.50068983	3.609361685	6.36743163	6.935817177	3.732906318	12.2238554	11.13910368	5.242322669	4.386243195	6.858717305	10.68903812	6.340516525	GeneID:260326,Genbank:NM_152242.2,RGD:628617	adhesion G protein-coupled receptor G1		GO:0005622,GO:0005886,GO:0007155,GO:0007166,GO:0007186,GO:0016021,GO:0007266,GO:0016477,GO:0021796,GO:0021801,GO:0070528,GO:0021819,GO:0072520,GO:0097451,GO:0001525,GO:2000179,GO:0004930,GO:0005518,GO:0007420,GO:0008201,GO:0008285,GO:0035025,GO:0010573,GO:0045121,GO:0045785,GO:2001223,GO:0050840	intracellular|plasma membrane|cell adhesion|cell surface receptor signaling pathway|G-protein coupled receptor signaling pathway|integral component of membrane|Rho protein signal transduction|cell migration|cerebral cortex regionalization|cerebral cortex radial glia guided migration|protein kinase C signaling|layer formation in cerebral cortex|seminiferous tubule development|glial limiting end-fo…
Adgrg2	0.132020007	0.04889178	0.173669791	0.285996027	0.069761377	0.108805943	0.144464984	0.108440821	0.199903669	0.287069726	0.088660205	0.144692424	GeneID:266735,Genbank:XM_017601927.1,RGD:628618	adhesion G protein-coupled receptor G2		GO:0005886,GO:0007166,GO:0007186,GO:0016021,GO:0016324,GO:0004930,GO:0005829	plasma membrane|cell surface receptor signaling pathway|G-protein coupled receptor signaling pathway|integral component of membrane|apical plasma membrane|G-protein coupled receptor activity|cytosol
Adgrg3	0.467343065	0.100494596	0.059494921	0.154697489	0.143391005	0.768780195	1.00217423	0.334341985	0.190771259	0.606447874	0.683387232	0.346976005	GeneID:291854,Genbank:XM_006255127.3,RGD:1305674	adhesion G protein-coupled receptor G3		GO:0007186,GO:0016021,GO:0030183,GO:0030334,GO:0032792,GO:1901223,GO:0004930,GO:0005886,GO:0007166	G-protein coupled receptor signaling pathway|integral component of membrane|B cell differentiation|regulation of cell migration|negative regulation of CREB transcription factor activity|negative regulation of NIK/NF-kappaB signaling|G-protein coupled receptor activity|plasma membrane|cell surface receptor signaling pathway
Adgrg5	1.520197864	0	0.21426334	0.049522062	0.11475652	0.872548475	0.178232205	0.025483383	0.211396388	0.341051973	0.315997145	1.322317091	GeneID:307645,Genbank:NM_001107410.1,RGD:1305559	adhesion G protein-coupled receptor G5		GO:0016021,GO:0004930,GO:0007166,GO:0007186	integral component of membrane|G-protein coupled receptor activity|cell surface receptor signaling pathway|G-protein coupled receptor signaling pathway
Adgrg6	4.99549992	3.391692605	5.009742781	6.096487412	3.311843373	7.519432736	7.516306721	2.192762366	7.894328161	4.146047201	5.477452207	3.897847327	GeneID:308376,Genbank:XM_218313.9,RGD:1308551	adhesion G protein-coupled receptor G6		GO:0007005,GO:0007166,GO:0007189,GO:0014037,GO:0016021,GO:0019933,GO:0022011,GO:0042552,GO:0043236,GO:0060347,GO:0004930,GO:0005622,GO:0005886	mitochondrion organization|cell surface receptor signaling pathway|adenylate cyclase-activating G-protein coupled receptor signaling pathway|Schwann cell differentiation|integral component of membrane|cAMP-mediated signaling|myelination in peripheral nervous system|myelination|laminin binding|heart trabecula formation|G-protein coupled receptor activity|intracellular|plasma membrane
Adgrg7	0	0	0	0	0	0	0	0	0	0	0	0	GeneID:304014,Genbank:XM_003751038.4,RGD:1307217	adhesion G protein-coupled receptor G7		GO:0016021,GO:0004930,GO:0007166,GO:0007186	integral component of membrane|G-protein coupled receptor activity|cell surface receptor signaling pathway|G-protein coupled receptor signaling pathway
Adgrl1	37.49732958	32.64539678	33.16947401	23.97963944	35.58940711	25.84377692	23.80523901	38.22166813	19.60798352	20.60655647	27.93649188	25.62579252	GeneID:65096,Genbank:NM_022962.1,RGD:620768	adhesion G protein-coupled receptor L1		GO:0051965,GO:0030424,GO:0005622,GO:0030426,GO:0005886,GO:0090129,GO:0007157,GO:0007166,GO:0007186,GO:0007420,GO:0014069,GO:0035584,GO:0015643,GO:0042734,GO:0016021,GO:0016079,GO:0043005,GO:0016524,GO:0004930,GO:0045202,GO:0030054,GO:0050839,GO:0030246,GO:0005515	positive regulation of synapse assembly|axon|intracellular|growth cone|plasma membrane|positive regulation of synapse maturation|heterophilic cell-cell adhesion via plasma membrane cell adhesion molecules|cell surface receptor signaling pathway|G-protein coupled receptor signaling pathway|brain development|postsynaptic density|calcium-mediated signaling using intracellular calcium source|toxic su…
Adgrl2	16.47684208	19.4226106	17.70830895	20.9964226	22.74816211	15.51002861	17.77962806	16.83223463	13.23164547	14.81772084	17.30910916	19.36986407	GeneID:171447,Genbank:NM_001302210.1,RGD:620835	adhesion G protein-coupled receptor L2		GO:0007186,GO:0007420,GO:0016021,GO:0030165,GO:0030246,GO:0043005,GO:0051965,GO:0004930,GO:0007166	G-protein coupled receptor signaling pathway|brain development|integral component of membrane|PDZ domain binding|carbohydrate binding|neuron projection|positive regulation of synapse assembly|G-protein coupled receptor activity|cell surface receptor signaling pathway
Adgrl3	15.77382227	14.34163588	14.76440732	11.54876126	15.63551157	13.44507085	12.58608451	14.17137877	11.81801087	9.602892708	13.15927052	10.74212409	GeneID:170641,Genbank:XM_008769984.2,RGD:620836	adhesion G protein-coupled receptor L3		GO:0098742,GO:0030424,GO:0007186,GO:0004930,GO:0031987,GO:0007416,GO:0005509,GO:0042220,GO:0005575,GO:0005887,GO:0007420,GO:0051965,GO:0016021,GO:0005911,GO:0030246,GO:0001764,GO:0007166	cell-cell adhesion via plasma-membrane adhesion molecules|axon|G-protein coupled receptor signaling pathway|G-protein coupled receptor activity|locomotion involved in locomotory behavior|synapse assembly|calcium ion binding|response to cocaine|cellular_component|integral component of plasma membrane|brain development|positive regulation of synapse assembly|integral component of membrane|cell-cell…
Adgrl4	1.705248869	0.543978509	1.116058582	0.866254605	0.843089146	2.426406066	1.350999272	0.445762897	1.232602786	0.972881424	1.071487684	1.905941908	GeneID:64124,Genbank:NM_022294.1,RGD:621136	adhesion G protein-coupled receptor L4		GO:0007166,GO:0007186,GO:0016021,GO:0031410,GO:0046983,GO:0004930,GO:0005509,GO:0005886	cell surface receptor signaling pathway|G-protein coupled receptor signaling pathway|integral component of membrane|cytoplasmic vesicle|protein dimerization activity|G-protein coupled receptor activity|calcium ion binding|plasma membrane
Adgrv1	54.72358179	62.0485251	69.35441394	65.70465257	61.57569165	59.60694421	72.60452008	65.03389462	54.58990716	59.39794058	63.76980733	74.24250384	GeneID:100362255,Genbank:XM_017591161.1,RGD:1562101	adhesion G protein-coupled receptor V1		GO:0050910,GO:0032420,GO:0005509,GO:0050953,GO:0043235,GO:0005737,GO:0060122,GO:0045184,GO:0005886,GO:0071277,GO:0007166,GO:0007186,GO:0007601,GO:0007605,GO:0045202,GO:0009986,GO:1990075,GO:0045494,GO:0010739,GO:1990696,GO:0048471,GO:0016021,GO:0048496,GO:0017022,GO:0002141,GO:0048839,GO:0032391,GO:0002142,GO:0050877,GO:0004930	detection of mechanical stimulus involved in sensory perception of sound|stereocilium|calcium ion binding|sensory perception of light stimulus|receptor complex|cytoplasm|inner ear receptor cell stereocilium organization|establishment of protein localization|plasma membrane|cellular response to calcium ion|cell surface receptor signaling pathway|G-protein coupled receptor signaling pathway|visual …
Adh1	0.039441932	0	0	0.121419541	0	0.036569882	0	0	0	0.085764156	0.079463632	0	GeneID:24172,Genbank:NM_019286.4,RGD:2044	alcohol dehydrogenase 1 (class I)		GO:0042803,GO:0008270,GO:0004022,GO:0046186,GO:0016491,GO:0004024,GO:0048149,GO:0031100,GO:0004745,GO:0048545,GO:0005622,GO:0005654,GO:0005739,GO:0005829,GO:0032526,GO:0051287,GO:0032570,GO:0005886,GO:0055114,GO:0033574,GO:0006068,GO:0035276,GO:0006069,GO:0001523,GO:0042572,GO:0042573,GO:0008144	protein homodimerization activity|zinc ion binding|alcohol dehydrogenase (NAD) activity|acetaldehyde biosynthetic process|oxidoreductase activity|alcohol dehydrogenase activity, zinc-dependent|behavioral response to ethanol|animal organ regeneration|retinol dehydrogenase activity|response to steroid hormone|intracellular|nucleoplasm|mitochondrion|cytosol|response to retinoic acid|NAD binding|resp…	rno00010,rno00071,rno00350,rno00830,rno00980,rno00982,rno05204	Glycolysis / Gluconeogenesis|Fatty acid degradation|Tyrosine metabolism|Retinol metabolism|Metabolism of xenobiotics by cytochrome P450|Drug metabolism - cytochrome P450|Chemical carcinogenesis
Adh4	0	0	0	0	0	0	0	0	0	0	0	0	GeneID:29646,Genbank:NM_017270.2,RGD:71028	alcohol dehydrogenase 4 (class II), pi polypeptide		GO:0035276,GO:0006069,GO:0004022,GO:0042572,GO:0006081,GO:0004024,GO:0042698,GO:0007568,GO:0046164,GO:0004032,GO:0004745,GO:0005503,GO:0005634,GO:0008270,GO:0005737,GO:0051287,GO:0005829,GO:0016620,GO:0006066,GO:0051903,GO:0019115,GO:0006067,GO:0001523,GO:1901661,GO:0019841,GO:0003960	ethanol binding|ethanol oxidation|alcohol dehydrogenase (NAD) activity|retinol metabolic process|cellular aldehyde metabolic process|alcohol dehydrogenase activity, zinc-dependent|ovulation cycle|aging|alcohol catabolic process|alditol:NADP+ 1-oxidoreductase activity|retinol dehydrogenase activity|all-trans retinal binding|nucleus|zinc ion binding|cytoplasm|NAD binding|cytosol|oxidoreductase acti…	rno00010,rno00071,rno00350,rno00830,rno00980,rno00982,rno05204	Glycolysis / Gluconeogenesis|Fatty acid degradation|Tyrosine metabolism|Retinol metabolism|Metabolism of xenobiotics by cytochrome P450|Drug metabolism - cytochrome P450|Chemical carcinogenesis
Adh5	36.05259855	28.87136556	29.28687889	37.31142829	26.31688862	33.04641249	30.85280433	29.61349157	45.89206788	34.67438014	36.16236906	29.04391792	GeneID:100145871,Genbank:NM_001126120.1,RGD:2292706	alcohol dehydrogenase 5 (class III), chi polypeptide		GO:0042803,GO:0004022,GO:0045777,GO:0005504,GO:0046294,GO:0005634,GO:0005737,GO:0005739,GO:0006068,GO:0006069,GO:0051409,GO:0007568,GO:0051775,GO:0008270,GO:0051903,GO:0018119,GO:0001523,GO:0018467,GO:0003016,GO:0032496	protein homodimerization activity|alcohol dehydrogenase (NAD) activity|positive regulation of blood pressure|fatty acid binding|formaldehyde catabolic process|nucleus|cytoplasm|mitochondrion|ethanol catabolic process|ethanol oxidation|response to nitrosative stress|aging|response to redox state|zinc ion binding|S-(hydroxymethyl)glutathione dehydrogenase activity|peptidyl-cysteine S-nitrosylation|…	rno00010,rno00071,rno00350,rno00830,rno00980,rno00982,rno05204	Glycolysis / Gluconeogenesis|Fatty acid degradation|Tyrosine metabolism|Retinol metabolism|Metabolism of xenobiotics by cytochrome P450|Drug metabolism - cytochrome P450|Chemical carcinogenesis
Adh6	0.01219102	0	0	0	0.01449432	0.022606609	0	0	0.023733704	0.013254327	0	0	GeneID:310903,Genbank:XM_006233374.1,RGD:1306313	alcohol dehydrogenase 6 (class V)		GO:0005575,GO:0005737,GO:0006069,GO:0008150,GO:0008270,GO:0016491,GO:0045471,GO:0055114,GO:0003674,GO:0004022,GO:0004024	cellular_component|cytoplasm|ethanol oxidation|biological_process|zinc ion binding|oxidoreductase activity|response to ethanol|oxidation-reduction process|molecular_function|alcohol dehydrogenase (NAD) activity|alcohol dehydrogenase activity, zinc-dependent	rno00010,rno00071,rno00350,rno00830,rno00980,rno00982,rno05204	Glycolysis / Gluconeogenesis|Fatty acid degradation|Tyrosine metabolism|Retinol metabolism|Metabolism of xenobiotics by cytochrome P450|Drug metabolism - cytochrome P450|Chemical carcinogenesis
Adh6a	0	0	0	0	0	0	0	0	0	0	0	0	GeneID:295498,Genbank:XM_006233371.3,RGD:1310029	alcohol dehydrogenase 6A (class V)		GO:0008270,GO:0016491,GO:0055114,GO:0003674,GO:0005575,GO:0008150	zinc ion binding|oxidoreductase activity|oxidation-reduction process|molecular_function|cellular_component|biological_process
Adh7	0.025799395	0	0	0.079421837	0	0.023920756	0	0	0	0	0.051978022	0	GeneID:171178,Genbank:XM_008761493.2,RGD:621638	alcohol dehydrogenase 7 (class IV), mu or sigma polypeptide		GO:0004745,GO:0005576,GO:0005622,GO:0005737,GO:0005829,GO:0019841,GO:0005886,GO:0006067,GO:0035276,GO:0042572,GO:0042573,GO:0001523,GO:0004022,GO:0004024,GO:0004031,GO:0006068,GO:0006069,GO:0008270,GO:0009617,GO:0042803,GO:0010430,GO:0045471,GO:0048019,GO:0051287,GO:0055114,GO:1900116	retinol dehydrogenase activity|extracellular region|intracellular|cytoplasm|cytosol|retinol binding|plasma membrane|ethanol metabolic process|ethanol binding|retinol metabolic process|retinoic acid metabolic process|retinoid metabolic process|alcohol dehydrogenase (NAD) activity|alcohol dehydrogenase activity, zinc-dependent|aldehyde oxidase activity|ethanol catabolic process|ethanol oxidation|zi…	rno00010,rno00071,rno00350,rno00830,rno00980,rno00982,rno05204	Glycolysis / Gluconeogenesis|Fatty acid degradation|Tyrosine metabolism|Retinol metabolism|Metabolism of xenobiotics by cytochrome P450|Drug metabolism - cytochrome P450|Chemical carcinogenesis
Adhfe1	1.422900243	1.12918153	1.547098359	0.804546766	1.484583538	0.807727774	0.965200415	1.288027621	0.847998558	1.168147659	1.199340413	1.113916037	GeneID:362474,Genbank:XM_008763508.2,RGD:1308863	alcohol dehydrogenase, iron containing, 1		GO:0005739,GO:0005829,GO:0006539,GO:0008150,GO:0046872,GO:0047988,GO:0055114,GO:0003674,GO:0004022,GO:0005575	mitochondrion|cytosol|glutamate catabolic process via 2-oxoglutarate|biological_process|metal ion binding|hydroxyacid-oxoacid transhydrogenase activity|oxidation-reduction process|molecular_function|alcohol dehydrogenase (NAD) activity|cellular_component
Adi1	12.26835597	7.385552183	15.7299854	6.322291541	12.97985056	10.62335662	10.64524978	8.618565195	8.259535978	6.169748425	13.7740378	15.28221326	GeneID:298934,Genbank:NM_199097.1,RGD:727828	acireductone dioxygenase 1		GO:0005737,GO:0005886,GO:0006555,GO:0010309,GO:0016491,GO:0019509,GO:0046872,GO:0005634,GO:0055114	cytoplasm|plasma membrane|methionine metabolic process|acireductone dioxygenase [iron(II)-requiring] activity|oxidoreductase activity|L-methionine salvage from methylthioadenosine|metal ion binding|nucleus|oxidation-reduction process	rno00270	Cysteine and methionine metabolism
Adig	0.107439108	0	0	0	0	0	0	0	0	0	0	0.117752038	GeneID:100361007,Genbank:XM_002729246.4,RGD:2320953	adipogenin		GO:0007283,GO:0016021,GO:0045600,GO:0050872,GO:0050873,GO:0005634,GO:0005737,GO:0005811	spermatogenesis|integral component of membrane|positive regulation of fat cell differentiation|white fat cell differentiation|brown fat cell differentiation|nucleus|cytoplasm|lipid droplet
Adipoq	0	0	0.047261853	0	0	0	0	0	0	0	0	0	GeneID:246253,Genbank:NM_144744.3,RGD:628748	adiponectin, C1Q and collagen domain containing		GO:0050805,GO:0050873,GO:0051260,GO:0071944,GO:0051384,GO:0072659,GO:0051899,GO:0060081,GO:0090317,GO:1900121,GO:2000584,GO:1904706,GO:2000590,GO:1904753,GO:0005615,GO:0005783,GO:0006006,GO:0006635,GO:0010739,GO:0007584,GO:0010745,GO:0007623,GO:0010804,GO:0010875,GO:0031953,GO:0032270,GO:0010906,GO:0032720,GO:0032757,GO:0001666,GO:0034612,GO:0032869,GO:0001934,GO:0035690,GO:0005102,GO:0042493,GO:…	negative regulation of synaptic transmission|brown fat cell differentiation|protein homooligomerization|cell periphery|response to glucocorticoid|protein localization to plasma membrane|membrane depolarization|membrane hyperpolarization|negative regulation of intracellular protein transport|negative regulation of receptor binding|negative regulation of platelet-derived growth factor receptor-alph…	rno04152,rno04920,rno03320,rno04211,rno04930,rno04932	AMPK signaling pathway|Adipocytokine signaling pathway|PPAR signaling pathway|Longevity regulating pathway - mammal|Type II diabetes mellitus|Non-alcoholic fatty liver disease (NAFLD)
Adipor1	125.7133226	213.9295914	235.5769654	207.5351582	216.5983735	162.9718275	161.2459438	213.623918	194.4947163	196.4416238	200.4243691	215.2439504	GeneID:289036,Genbank:XM_006249852.3,RGD:1303151	adiponectin receptor 1		GO:0046982,GO:0033211,GO:0009755,GO:0055100,GO:0038023,GO:0010633,GO:0097003,GO:0010719,GO:1901223,GO:0010906,GO:0016021,GO:0019216,GO:0019395,GO:0042562,GO:0019901,GO:0042593,GO:0030308,GO:0042802,GO:0031226,GO:0046426,GO:0033210,GO:0005886,GO:0046427,GO:0046628	protein heterodimerization activity|adiponectin-activated signaling pathway|hormone-mediated signaling pathway|adiponectin binding|signaling receptor activity|negative regulation of epithelial cell migration|adipokinetic hormone receptor activity|negative regulation of epithelial to mesenchymal transition|negative regulation of NIK/NF-kappaB signaling|regulation of glucose metabolic process|integ…	rno04152,rno04920,rno04211,rno04932	AMPK signaling pathway|Adipocytokine signaling pathway|Longevity regulating pathway - mammal|Non-alcoholic fatty liver disease (NAFLD)
Adipor2	21.41669152	14.68793935	15.61908067	24.03258292	13.96767559	23.65693461	20.55386098	13.22442593	24.67387294	26.99767171	16.84950705	18.96427557	GeneID:312670,Genbank:XM_006237183.2,RGD:1307891	adiponectin receptor 2		GO:0046982,GO:0007565,GO:0055100,GO:0007584,GO:0061042,GO:0016021,GO:0030308,GO:0031226,GO:0033211,GO:0097003,GO:0038023,GO:0042562,GO:0042593,GO:0005886,GO:0042802,GO:0046326,GO:0007507	protein heterodimerization activity|female pregnancy|adiponectin binding|response to nutrient|vascular wound healing|integral component of membrane|negative regulation of cell growth|intrinsic component of plasma membrane|adiponectin-activated signaling pathway|adipokinetic hormone receptor activity|signaling receptor activity|hormone binding|glucose homeostasis|plasma membrane|identical protein …	rno04152,rno04920,rno04211,rno04932	AMPK signaling pathway|Adipocytokine signaling pathway|Longevity regulating pathway - mammal|Non-alcoholic fatty liver disease (NAFLD)
Adk	16.48619881	10.32076908	11.08514582	12.84806505	10.34618761	13.44734899	13.69595065	10.54728323	14.01056806	12.17563657	11.2441858	11.79092429	GeneID:25368,Genbank:NM_012895.3,RGD:2046	adenosine kinase		GO:0046872,GO:0019200,GO:0006166,GO:0004001,GO:0032922,GO:0005524,GO:0042102,GO:0006167,GO:0005634,GO:0005654,GO:0006169,GO:0005737,GO:0044209,GO:0006175,GO:0044342,GO:0005829,GO:0046085,GO:0010613,GO:0046835,GO:0016310	metal ion binding|carbohydrate kinase activity|purine ribonucleoside salvage|adenosine kinase activity|circadian regulation of gene expression|ATP binding|positive regulation of T cell proliferation|AMP biosynthetic process|nucleus|nucleoplasm|adenosine salvage|cytoplasm|AMP salvage|dATP biosynthetic process|type B pancreatic cell proliferation|cytosol|adenosine metabolic process|positive regulat…	rno00230	Purine metabolism
Adm	1.100015711	0.162950228	0.265292426	0.17558749	0.087189752	1.133239665	0.361112883	0.206525591	0.809022829	1.80722794	0.196995633	0.964483747	GeneID:25026,Genbank:XM_008759687.2,RGD:2047	adrenomedullin		GO:0005615,GO:0005737,GO:0007189,GO:0007204,GO:0007507,GO:0007565,GO:0007568,GO:0031623,GO:0008209,GO:0031700,GO:0008284,GO:0008285,GO:0032496,GO:0032868,GO:0035809,GO:0042475,GO:0097755,GO:0042594,GO:1990410,GO:0043065,GO:2001214,GO:0043116,GO:0001570,GO:0001666,GO:0001843,GO:0002026,GO:0002031,GO:0003073,GO:0005179,GO:0005515,GO:0009409,GO:0009611,GO:0010033,GO:0010460,GO:0010469,GO:0019933,GO:…	extracellular space|cytoplasm|adenylate cyclase-activating G-protein coupled receptor signaling pathway|positive regulation of cytosolic calcium ion concentration|heart development|female pregnancy|aging|receptor internalization|androgen metabolic process|adrenomedullin receptor binding|positive regulation of cell proliferation|negative regulation of cell proliferation|response to lipopolysacchar…	rno04270	Vascular smooth muscle contraction
Adm2	0.069427026	0.15426802	0.136994884	0	0	0.386229285	0.256404225	0.293282443	0.202742735	0	0.13987458	0.076091229	GeneID:399475,Genbank:NM_201426.1,RGD:1302971	adrenomedullin 2		GO:0005622,GO:0006468,GO:0007189,GO:0007586,GO:0007631,GO:0010469,GO:0010628,GO:0044877,GO:0045766,GO:0045776,GO:0001525,GO:0005179,GO:0005576	intracellular|protein phosphorylation|adenylate cyclase-activating G-protein coupled receptor signaling pathway|digestion|feeding behavior|regulation of signaling receptor activity|positive regulation of gene expression|protein-containing complex binding|positive regulation of angiogenesis|negative regulation of blood pressure|angiogenesis|hormone activity|extracellular region
Adnp	57.63478359	64.36051782	59.05256616	60.07628098	57.77181743	63.61891156	62.48699798	52.8607141	53.64237605	50.58403265	63.78280831	56.0250964	GeneID:64622,Genbank:NM_022681.2,RGD:71030	activity-dependent neuroprotector homeobox	Homeobox	GO:0043524,GO:0030425,GO:0005615,GO:0044849,GO:0030828,GO:0045773,GO:0031668,GO:0005634,GO:0048487,GO:0005737,GO:0006351,GO:0006355,GO:0007614,GO:0032091,GO:0009743,GO:0050731,GO:0032147,GO:0010035,GO:0050805,GO:0033484,GO:0010629,GO:0051965,GO:0042277,GO:0010835,GO:0003677,GO:0043025,GO:0010976,GO:0003682,GO:0030424,GO:0005507	negative regulation of neuron apoptotic process|dendrite|extracellular space|estrous cycle|positive regulation of cGMP biosynthetic process|positive regulation of axon extension|cellular response to extracellular stimulus|nucleus|beta-tubulin binding|cytoplasm|transcription, DNA-templated|regulation of transcription, DNA-templated|short-term memory|negative regulation of protein binding|response …
Adnp2	11.79002841	15.2285571	14.04228555	14.22201916	17.10344955	13.85706787	14.84824107	16.64344685	11.65816596	13.61143941	13.84188713	16.86333131	GeneID:307236,Genbank:NM_001127373.1,RGD:1308279	ADNP homeobox 2		GO:0034599,GO:0060548,GO:0071300,GO:0003677,GO:0030182,GO:0030307	cellular response to oxidative stress|negative regulation of cell death|cellular response to retinoic acid|DNA binding|neuron differentiation|positive regulation of cell growth
Ado	7.860096936	9.483094554	9.027136158	10.52309666	10.58628901	11.72871792	11.64163599	10.63553382	9.264993438	11.08265122	9.959190651	10.76822084	GeneID:309732,Genbank:NM_001107626.3,RGD:1308233	2-aminoethanethiol dioxygenase				rno00430	Taurine and hypotaurine metabolism
Adora1	23.94655066	13.49927405	15.93376103	16.70213376	15.58975894	10.49118971	13.33739335	16.14679307	14.04501378	14.36613611	12.03577513	10.18178522	GeneID:29290,Genbank:XM_006249861.3,RGD:2048	adenosine A1 receptor		GO:0002674,GO:0002686,GO:0002793,GO:0003093,GO:0004629,GO:0005515,GO:0005783,GO:0030673,GO:0005886,GO:0031072,GO:0031683,GO:0006612,GO:0032229,GO:0032244,GO:0032279,GO:0045202,GO:0032795,GO:0045211,GO:0032900,GO:0045741,GO:0035307,GO:0045776,GO:0045777,GO:0045822,GO:0046888,GO:0000186,GO:0060087,GO:0046982,GO:0001609,GO:0070256,GO:0048167,GO:0097746,GO:0048786,GO:0001659,GO:0097756,GO:0001664,GO:…	negative regulation of acute inflammatory response|negative regulation of leukocyte migration|positive regulation of peptide secretion|regulation of glomerular filtration|phospholipase C activity|protein binding|endoplasmic reticulum|axolemma|plasma membrane|heat shock protein binding|G-protein beta/gamma-subunit complex binding|protein targeting to membrane|negative regulation of synaptic transm…	rno04071,rno04024,rno04022,rno04080,rno04923,rno04924,rno05032	Sphingolipid signaling pathway|cAMP signaling pathway|cGMP - PKG signaling pathway|Neuroactive ligand-receptor interaction|Regulation of lipolysis in adipocyte|Renin secretion|Morphine addiction
Adora2a	0.480864954	0.332419117	0.463883666	0.526333491	0.431963788	0.861976158	0.434110124	0.372410626	1.258610841	4.252157506	0.312168335	0.374771562	GeneID:25369,Genbank:XM_017601552.1,RGD:2049	adenosine A2a receptor		GO:0005882,GO:0005886,GO:0005887,GO:0006355,GO:0006469,GO:0007186,GO:0016020,GO:0007189,GO:0019899,GO:0030424,GO:0007205,GO:0030425,GO:0030673,GO:0031000,GO:0031802,GO:0043025,GO:0032230,GO:0043116,GO:0032279,GO:0043154,GO:0035249,GO:0043279,GO:0043524,GO:0045211,GO:0045938,GO:0000139,GO:0051968,GO:0046636,GO:0001609,GO:0060079,GO:0046982,GO:0060080,GO:0048143,GO:0060134,GO:0001963,GO:0099055,GO:…	intermediate filament|plasma membrane|integral component of plasma membrane|regulation of transcription, DNA-templated|negative regulation of protein kinase activity|G-protein coupled receptor signaling pathway|membrane|adenylate cyclase-activating G-protein coupled receptor signaling pathway|enzyme binding|axon|protein kinase C-activating G-protein coupled receptor signaling pathway|dendrite|axo…	rno04015,rno04020,rno04024,rno04080,rno04270,rno05012,rno05034	Rap1 signaling pathway|Calcium signaling pathway|cAMP signaling pathway|Neuroactive ligand-receptor interaction|Vascular smooth muscle contraction|Parkinson's disease|Alcoholism
Adora2b	3.867107952	1.417808527	2.823344074	2.420612584	1.011502099	2.689137121	2.951571767	1.266034388	2.107996125	5.760026856	2.415228491	2.839665186	GeneID:29316,Genbank:NM_017161.1,RGD:2050	adenosine A2B receptor		GO:0045765,GO:0032722,GO:0010575,GO:0002882,GO:0060087,GO:0010701,GO:0032755,GO:0010893,GO:0004930,GO:0097755,GO:0005622,GO:0005886,GO:0016021,GO:0007189,GO:0032966,GO:0030828,GO:0033605,GO:0031284,GO:0008284,GO:0043306,GO:0008285,GO:0001609,GO:0031668,GO:0009986,GO:0043950,GO:0001973	regulation of angiogenesis|positive regulation of chemokine production|positive regulation of vascular endothelial growth factor production|positive regulation of chronic inflammatory response to non-antigenic stimulus|relaxation of vascular smooth muscle|positive regulation of norepinephrine secretion|positive regulation of interleukin-6 production|positive regulation of steroid biosynthetic pro…	rno04015,rno04020,rno04080,rno04270,rno05034	Rap1 signaling pathway|Calcium signaling pathway|Neuroactive ligand-receptor interaction|Vascular smooth muscle contraction|Alcoholism
Adora3	0.050447683	0	0	0	0	0	0	0	0	0	0	0	GeneID:25370,Genbank:XM_006233067.3,RGD:2051	adenosine A3 receptor		GO:0032088,GO:0001973,GO:0042629,GO:0042734,GO:0002553,GO:0002687,GO:0005886,GO:0005887,GO:0043306,GO:0007186,GO:0050729,GO:0008285,GO:0050850,GO:0014061,GO:0070257,GO:0014068,GO:0001609,GO:0016021,GO:0030336	negative regulation of NF-kappaB transcription factor activity|adenosine receptor signaling pathway|mast cell granule|presynaptic membrane|histamine secretion by mast cell|positive regulation of leukocyte migration|plasma membrane|integral component of plasma membrane|positive regulation of mast cell degranulation|G-protein coupled receptor signaling pathway|positive regulation of inflammatory re…	rno04071,rno04022,rno04080	Sphingolipid signaling pathway|cGMP - PKG signaling pathway|Neuroactive ligand-receptor interaction
Adpgk	9.946951173	7.156070243	8.982547035	10.45801654	7.496433577	11.33931456	10.53888867	8.093856895	12.22211489	12.41011587	9.089232699	9.978373278	GeneID:315722,Genbank:XM_006243170.3,RGD:1306103	ADP-dependent glucokinase		GO:0043843,GO:0005783,GO:0006006,GO:0016310	ADP-specific glucokinase activity|endoplasmic reticulum|glucose metabolic process|phosphorylation	rno00010	Glycolysis / Gluconeogenesis
Adprh	26.19854127	21.52869807	23.85947023	21.51477634	22.94655899	25.6203662	21.61244887	19.44113145	22.37075252	21.86831987	21.19876117	21.74735351	GeneID:25371,Genbank:NM_183325.2,RGD:2052	ADP-ribosylarginine hydrolase		GO:0017137,GO:0003875,GO:0030955,GO:0005096,GO:0005622,GO:0006464,GO:0031338,GO:0051725,GO:0090630,GO:0006886,GO:0000287,GO:0012505	Rab GTPase binding|ADP-ribosylarginine hydrolase activity|potassium ion binding|GTPase activator activity|intracellular|cellular protein modification process|regulation of vesicle fusion|protein de-ADP-ribosylation|activation of GTPase activity|intracellular protein transport|magnesium ion binding|endomembrane system
Adprhl1	0.128693999	0.571920463	0.492012114	0.371415465	0.372958691	0.246103416	0.158428627	0.42472305	0.125271934	0.096194146	0.45373949	0.246832524	GeneID:290880,Genbank:XM_006253439.3,RGD:1305641	ADP-ribosylhydrolase like 1		GO:0005622,GO:0005769,GO:0006886,GO:0012505,GO:0017137,GO:0031338,GO:0051725,GO:0090630,GO:0000287,GO:0003875,GO:0005096	intracellular|early endosome|intracellular protein transport|endomembrane system|Rab GTPase binding|regulation of vesicle fusion|protein de-ADP-ribosylation|activation of GTPase activity|magnesium ion binding|ADP-ribosylarginine hydrolase activity|GTPase activator activity
Adprhl2	20.65133137	15.24836591	16.02988156	20.97190961	17.74124785	20.05934879	19.21184841	18.42292568	18.39580001	17.1531915	19.08028637	17.10408427	GeneID:362600,Genbank:NM_001108680.1,RGD:1309068	ADP-ribosylhydrolase like 2		GO:0005737,GO:0005739,GO:0016604,GO:0016787,GO:0071451,GO:0005634,GO:0005654	cytoplasm|mitochondrion|nuclear body|hydrolase activity|cellular response to superoxide|nucleus|nucleoplasm
Adprm	11.63958726	7.985461003	8.467274151	14.91613459	8.418012949	11.18988835	9.37651717	6.627675259	16.55131844	16.44540602	8.645260163	9.112039283	GeneID:287406,Genbank:XM_006246603.3,RGD:1309906	ADP-ribose/CDP-alcohol diphosphatase, manganese-dependent		GO:0046872,GO:0047631,GO:0047734	metal ion binding|ADP-ribose diphosphatase activity|CDP-glycerol diphosphatase activity	rno00564,rno00230	Glycerophospholipid metabolism|Purine metabolism
Adra1a	1.362964963	1.498969931	3.36858081	0.890018846	2.111528848	1.148834304	0.999946745	1.570257098	1.313321513	1.676429001	1.733563475	1.267461633	GeneID:29412,Genbank:XM_006252107.3,RGD:2055	adrenoceptor alpha 1A		GO:0004937,GO:0005575,GO:0005634,GO:0005737,GO:0005886,GO:0010460,GO:0005887,GO:0010507,GO:0005901,GO:0010613,GO:0007188,GO:0016020,GO:0030018,GO:0030315,GO:0045987,GO:0031965,GO:0032230,GO:0046982,GO:0060073,GO:0060402,GO:0001985,GO:0060452,GO:0001994,GO:0061049,GO:0070374,GO:0001996,GO:0001997,GO:0003084,GO:0004935,GO:0007200,GO:0007202,GO:0007204,GO:0007267,GO:0007512,GO:0035024,GO:0007568,GO:…	alpha1-adrenergic receptor activity|cellular_component|nucleus|cytoplasm|plasma membrane|positive regulation of heart rate|integral component of plasma membrane|negative regulation of autophagy|caveola|positive regulation of cardiac muscle hypertrophy|adenylate cyclase-modulating G-protein coupled receptor signaling pathway|membrane|Z disc|T-tubule|positive regulation of smooth muscle contraction…	rno04020,rno04022,rno04152,rno04080,rno04261,rno04270,rno04970	Calcium signaling pathway|cGMP - PKG signaling pathway|AMPK signaling pathway|Neuroactive ligand-receptor interaction|Adrenergic signaling in cardiomyocytes|Vascular smooth muscle contraction|Salivary secretion
Adra1b	1.712310781	1.109728483	1.464132822	1.112817875	1.289355713	1.481783506	0.491852336	1.17542104	0.972287876	0.465414859	0.833699568	0.938336551	GeneID:24173,Genbank:NM_016991.2,RGD:2054	adrenoceptor alpha 1B		GO:0004937,GO:0005515,GO:0005634,GO:0005737,GO:0008542,GO:0009725,GO:0005886,GO:0014704,GO:0016020,GO:0016021,GO:0019229,GO:0043627,GO:0030315,GO:0045818,GO:0031965,GO:0045819,GO:0045907,GO:0045987,GO:0046982,GO:0001974,GO:0001975,GO:0048148,GO:0001987,GO:0048545,GO:0001994,GO:0001996,GO:0001997,GO:0004935,GO:0005887,GO:0005901,GO:0007188,GO:0007200,GO:0007204,GO:0007267,GO:0007512,GO:0035024,GO:…	alpha1-adrenergic receptor activity|protein binding|nucleus|cytoplasm|visual learning|response to hormone|plasma membrane|intercalated disc|membrane|integral component of membrane|regulation of vasoconstriction|response to estrogen|T-tubule|negative regulation of glycogen catabolic process|nuclear membrane|positive regulation of glycogen catabolic process|positive regulation of vasoconstriction|p…	rno04020,rno04022,rno04080,rno04261,rno04270,rno04970	Calcium signaling pathway|cGMP - PKG signaling pathway|Neuroactive ligand-receptor interaction|Adrenergic signaling in cardiomyocytes|Vascular smooth muscle contraction|Salivary secretion
Adra1d	0.749303014	0.483376618	0.262321727	0.570469957	0.344853663	0.672329905	0.327313436	0.433952525	0.423510104	0.446747728	0.19478971	0.238420906	GeneID:29413,Genbank:NM_024483.1,RGD:62064	adrenoceptor alpha 1D		GO:0005829,GO:0005886,GO:0005887,GO:0007188,GO:0007194,GO:0007195,GO:0007200,GO:0048148,GO:0007204,GO:0048149,GO:0007267,GO:0051481,GO:0007568,GO:0051482,GO:0051967,GO:0060073,GO:0060158,GO:0071875,GO:0071880,GO:1901386,GO:0001591,GO:0001963,GO:0001986,GO:0001994,GO:0004935,GO:0004937,GO:0007610,GO:0009636,GO:0014059,GO:0016021,GO:0030672,GO:0035240,GO:0042493,GO:0043266,GO:0045907,GO:0045987	cytosol|plasma membrane|integral component of plasma membrane|adenylate cyclase-modulating G-protein coupled receptor signaling pathway|negative regulation of adenylate cyclase activity|adenylate cyclase-inhibiting dopamine receptor signaling pathway|phospholipase C-activating G-protein coupled receptor signaling pathway|behavioral response to cocaine|positive regulation of cytosolic calcium ion …	rno04020,rno04022,rno04080,rno04261,rno04270,rno04970	Calcium signaling pathway|cGMP - PKG signaling pathway|Neuroactive ligand-receptor interaction|Adrenergic signaling in cardiomyocytes|Vascular smooth muscle contraction|Salivary secretion
Adra2a	2.365079596	1.723494874	1.88178442	1.278698185	2.660745257	1.650540713	1.471417893	2.068002457	1.510038893	1.714242064	2.792348043	1.783810949	GeneID:25083,Genbank:NM_012739.3,RGD:2056	adrenoceptor alpha 2A		GO:0005737,GO:0005886,GO:0005887,GO:0006260,GO:0030335,GO:0006940,GO:0031696,GO:0007165,GO:0007186,GO:0031996,GO:0032147,GO:0032148,GO:0043235,GO:0032795,GO:0043406,GO:0043410,GO:0045202,GO:0045741,GO:0001819,GO:0061179,GO:0045955,GO:0046676,GO:0002526,GO:0046982,GO:0004935,GO:0070473,GO:0071875,GO:0004938,GO:0071880,GO:0071881,GO:0071882,GO:0007188,GO:0007267,GO:0007565,GO:0007610,GO:0019229,GO:…	cytoplasm|plasma membrane|integral component of plasma membrane|DNA replication|positive regulation of cell migration|regulation of smooth muscle contraction|alpha-2C adrenergic receptor binding|signal transduction|G-protein coupled receptor signaling pathway|thioesterase binding|activation of protein kinase activity|activation of protein kinase B activity|receptor complex|heterotrimeric G-protei…	rno04022,rno04080	cGMP - PKG signaling pathway|Neuroactive ligand-receptor interaction
Adra2b	0.387226792	0.547542831	0.156289938	0.090307096	0.481313857	0.163195472	0.173343702	0.260236534	0.034266378	0.057409216	0.33688103	0.482268354	GeneID:24174,Genbank:NM_138505.2,RGD:2057	adrenoceptor alpha 2B		GO:0071880,GO:0030168,GO:0003056,GO:0032148,GO:0004935,GO:0035625,GO:0004938,GO:0005622,GO:0005887,GO:0043410,GO:0007186,GO:0045666,GO:0007188,GO:0045777,GO:0007267,GO:0051379,GO:0007565,GO:0000165,GO:0070474,GO:0007610,GO:0000187,GO:0071875,GO:0016021,GO:0001525	adenylate cyclase-activating adrenergic receptor signaling pathway|platelet activation|regulation of vascular smooth muscle contraction|activation of protein kinase B activity|adrenergic receptor activity|epidermal growth factor-activated receptor transactivation by G-protein coupled receptor signaling pathway|alpha2-adrenergic receptor activity|intracellular|integral component of plasma membrane…	rno04022,rno04080	cGMP - PKG signaling pathway|Neuroactive ligand-receptor interaction
Adra2c	2.508173538	1.021754032	0.783620384	0.857917413	1.341923959	0.65890172	1.286535286	1.103681727	0.44760456	0.590836516	0.800092446	1.282833821	GeneID:24175,Genbank:NM_138506.1,RGD:2058	adrenoceptor alpha 2C		GO:0070473,GO:0035625,GO:0004938,GO:0071875,GO:0042803,GO:0005737,GO:0071880,GO:0043410,GO:0005887,GO:0007186,GO:0007188,GO:0007267,GO:0043679,GO:0007565,GO:0045666,GO:0007610,GO:0045907,GO:0030168,GO:0046982,GO:0030424,GO:0004930,GO:0051379,GO:0031694,GO:0004935,GO:0051930,GO:0032148	negative regulation of uterine smooth muscle contraction|epidermal growth factor-activated receptor transactivation by G-protein coupled receptor signaling pathway|alpha2-adrenergic receptor activity|adrenergic receptor signaling pathway|protein homodimerization activity|cytoplasm|adenylate cyclase-activating adrenergic receptor signaling pathway|positive regulation of MAPK cascade|integral compo…	rno04022,rno04080	cGMP - PKG signaling pathway|Neuroactive ligand-receptor interaction
Adrb1	7.016440921	19.60128798	15.65085877	9.025952537	20.19026712	7.259787283	7.573532944	18.31005622	5.147147468	3.427260544	11.728798	9.083044237	GeneID:24925,Genbank:NM_012701.1,RGD:2059	adrenoceptor beta 1		GO:0002025,GO:0003061,GO:0003084,GO:0004935,GO:0004940,GO:0005769,GO:0005886,GO:0005057,GO:0005887,GO:0005980,GO:0006915,GO:0016020,GO:0007186,GO:0016021,GO:0007188,GO:0019233,GO:0007189,GO:0030165,GO:0030819,GO:0001659,GO:0043231,GO:0031649,GO:0001996,GO:0043547,GO:0031694,GO:0001997,GO:0043950,GO:0002024,GO:0060080,GO:0045762,GO:0061051,GO:0045986,GO:0071880,GO:0046878,GO:0086004,GO:1900273,GO:…	norepinephrine-epinephrine-mediated vasodilation involved in regulation of systemic arterial blood pressure|positive regulation of the force of heart contraction by norepinephrine|positive regulation of systemic arterial blood pressure|adrenergic receptor activity|beta1-adrenergic receptor activity|early endosome|plasma membrane|signal transducer activity, downstream of receptor|integral componen…	rno04020,rno04024,rno04022,rno04080,rno04540,rno04923,rno04924,rno04261,rno04970,rno05414	Calcium signaling pathway|cAMP signaling pathway|cGMP - PKG signaling pathway|Neuroactive ligand-receptor interaction|Gap junction|Regulation of lipolysis in adipocyte|Renin secretion|Adrenergic signaling in cardiomyocytes|Salivary secretion|Dilated cardiomyopathy (DCM)
Adrb2	2.684715562	1.394528531	1.34158426	1.216453824	0.829077945	1.422412696	1.673969436	1.288763156	1.086058	0.947687624	1.615643823	2.292792983	GeneID:24176,Genbank:NM_012492.2,RGD:2060	adrenoceptor beta 2		GO:0045944,GO:0045986,GO:0048633,GO:0050728,GO:0061885,GO:0050873,GO:0071456,GO:0071548,GO:0051379,GO:0071867,GO:0071875,GO:0071880,GO:1904646,GO:0071902,GO:2000969,GO:0090331,GO:0002025,GO:0002028,GO:0002032,GO:0005769,GO:0002086,GO:0005886,GO:0003059,GO:0004935,GO:0005887,GO:0005901,GO:0007610,GO:0008144,GO:0006898,GO:0008179,GO:0008284,GO:0008306,GO:0009409,GO:0001540,GO:0030279,GO:0030424,GO:…	positive regulation of transcription by RNA polymerase II|negative regulation of smooth muscle contraction|positive regulation of skeletal muscle tissue growth|negative regulation of inflammatory response|positive regulation of mini excitatory postsynaptic potential|brown fat cell differentiation|cellular response to hypoxia|response to dexamethasone|epinephrine binding|response to monoamine|adre…	rno04020,rno04024,rno04022,rno04080,rno04923,rno04924,rno04261,rno04970	Calcium signaling pathway|cAMP signaling pathway|cGMP - PKG signaling pathway|Neuroactive ligand-receptor interaction|Regulation of lipolysis in adipocyte|Renin secretion|Adrenergic signaling in cardiomyocytes|Salivary secretion
Adrb3	0	0.087997955	0	0	0.031390034	0	0	0	0.025699783	0	0	0.028936101	GeneID:25645,Genbank:XM_008771315.2,RGD:2061	adrenoceptor beta 3		GO:0005887,GO:0006898,GO:0007188,GO:0007189,GO:0007190,GO:0042803,GO:0007267,GO:0007568,GO:0043235,GO:0007610,GO:0043410,GO:0046677,GO:0050873,GO:0051379,GO:0001659,GO:0002024,GO:0002025,GO:0002032,GO:0004935,GO:0004939,GO:0005634,GO:0009409,GO:0015052,GO:0016020,GO:0031649,GO:0051380,GO:0031699,GO:0040015,GO:0042755,GO:0071880	integral component of plasma membrane|receptor-mediated endocytosis|adenylate cyclase-modulating G-protein coupled receptor signaling pathway|adenylate cyclase-activating G-protein coupled receptor signaling pathway|activation of adenylate cyclase activity|protein homodimerization activity|cell-cell signaling|aging|receptor complex|behavior|positive regulation of MAPK cascade|response to antibiot…	rno04020,rno04022,rno04080,rno04923,rno04924,rno04970,rno04714	Calcium signaling pathway|cGMP - PKG signaling pathway|Neuroactive ligand-receptor interaction|Regulation of lipolysis in adipocyte|Renin secretion|Salivary secretion|Thermogenesis
Adrm1	27.89509927	24.29527127	23.04934132	37.41623815	28.60518933	37.87207713	28.57598196	29.45950354	34.18412648	38.01847056	26.89582756	28.33435172	GeneID:65138,Genbank:NM_031708.1,RGD:69248	adhesion regulating molecule 1		GO:0061133,GO:0042699,GO:0002020,GO:0043130,GO:0005654,GO:0043248,GO:0070628,GO:0005829,GO:0005886,GO:0006368,GO:0048477,GO:0006511,GO:0072520,GO:0048538,GO:0007286,GO:0060009,GO:0008541,GO:0000502,GO:0060399,GO:0010950,GO:0060612,GO:0033081,GO:0001541	endopeptidase activator activity|follicle-stimulating hormone signaling pathway|protease binding|ubiquitin binding|nucleoplasm|proteasome assembly|proteasome binding|cytosol|plasma membrane|transcription elongation from RNA polymerase II promoter|oogenesis|ubiquitin-dependent protein catabolic process|seminiferous tubule development|thymus development|spermatid development|Sertoli cell developmen…	rno03050,rno05169	Proteasome|Epstein-Barr virus infection
Adsl	23.86568239	19.2172747	19.15373757	25.57560807	20.91225944	24.39477189	24.43826502	21.31173229	23.72837822	24.00319915	22.46040362	22.11705399	GeneID:315150,Genbank:NM_001130503.1,RGD:1307617	adenylosuccinate lyase		GO:0014850,GO:0004018,GO:0042594,GO:0044208,GO:0005829,GO:0006163,GO:0006167,GO:0051262,GO:0006189,GO:0070626,GO:0007584,GO:0001666,GO:0009060,GO:0009156	response to muscle activity|N6-(1,2-dicarboxyethyl)AMP AMP-lyase (fumarate-forming) activity|response to starvation|'de novo' AMP biosynthetic process|cytosol|purine nucleotide metabolic process|AMP biosynthetic process|protein tetramerization|'de novo' IMP biosynthetic process|(S)-2-(5-amino-1-(5-phospho-D-ribosyl)imidazole-4-carboxamido)succinate AMP-lyase (fumarate-forming) activity|response t…	rno00230,rno00250	Purine metabolism|Alanine, aspartate and glutamate metabolism
Adss	27.85880409	14.83670705	15.7496635	29.96905897	16.67788737	26.6886109	26.42104667	15.94017221	35.28346432	32.78984248	18.1155485	19.06386478	GeneID:289276,Genbank:NM_001105975.1,RGD:1310508	adenylosuccinate synthase		GO:0046040,GO:0004019,GO:0005525,GO:0060359,GO:0005737,GO:0005829,GO:0005886,GO:0071257,GO:0006164,GO:0006167,GO:0006531,GO:0014074,GO:0000287,GO:0044208	IMP metabolic process|adenylosuccinate synthase activity|GTP binding|response to ammonium ion|cytoplasm|cytosol|plasma membrane|cellular response to electrical stimulus|purine nucleotide biosynthetic process|AMP biosynthetic process|aspartate metabolic process|response to purine-containing compound|magnesium ion binding|'de novo' AMP biosynthetic process	rno00230,rno00250	Purine metabolism|Alanine, aspartate and glutamate metabolism
Adssl1	4.155207495	3.033680608	4.177658985	2.598917817	4.657967165	3.742561769	2.825574564	3.594176334	2.426830539	0.774450326	3.029683395	2.602320036	GeneID:684425,Genbank:XM_003750237.3,RGD:1590342	adenylosuccinate synthase like 1		GO:0042803,GO:0004019,GO:0044208,GO:0005525,GO:0005737,GO:0006163,GO:0006167,GO:0046040,GO:0006531,GO:0006541,GO:0051015,GO:0009168,GO:0071257,GO:0014850,GO:0000287,GO:0035690,GO:0003924,GO:0042594	protein homodimerization activity|adenylosuccinate synthase activity|'de novo' AMP biosynthetic process|GTP binding|cytoplasm|purine nucleotide metabolic process|AMP biosynthetic process|IMP metabolic process|aspartate metabolic process|glutamine metabolic process|actin filament binding|purine ribonucleoside monophosphate biosynthetic process|cellular response to electrical stimulus|response to m…	rno00230,rno00250	Purine metabolism|Alanine, aspartate and glutamate metabolism
Adtrp	0.173595764	0.064288785	0.171271427	0.118756399	0.137595958	0.321910029	0.142469935	0.122220872	0.056326576	0	0.058290544	0.253678639	GeneID:361228,Genbank:XM_006253833.3,RGD:1305679	androgen-dependent TFPI-regulating protein		GO:0071383,GO:0009986,GO:0010628,GO:0012505,GO:0016020,GO:0016021,GO:0016787,GO:0030195,GO:0042758,GO:0005901	cellular response to steroid hormone stimulus|cell surface|positive regulation of gene expression|endomembrane system|membrane|integral component of membrane|hydrolase activity|negative regulation of blood coagulation|long-chain fatty acid catabolic process|caveola
Aebp1	12.80412227	0.756240001	2.649959405	5.814340287	0.634302441	9.176735985	4.438865712	1.029707688	6.679514397	13.38086953	3.002173764	9.173984631	GeneID:305494,Genbank:XM_006251316.3,RGD:1306922	AE binding protein 1		GO:0005615,GO:0000977,GO:0006351,GO:0001227,GO:0006355,GO:0003714,GO:0004180,GO:0004181,GO:0006508,GO:0006518,GO:0004185,GO:0008270,GO:0005516,GO:0016485,GO:0005576,GO:0000122,GO:0031012	extracellular space|RNA polymerase II regulatory region sequence-specific DNA binding|transcription, DNA-templated|transcriptional repressor activity, RNA polymerase II transcription regulatory region sequence-specific DNA binding|regulation of transcription, DNA-templated|transcription corepressor activity|carboxypeptidase activity|metallocarboxypeptidase activity|proteolysis|peptide metabolic p…
Aebp2	12.68542633	12.29988252	11.96034003	12.0325334	12.51543143	12.53156706	12.89061367	12.92917472	11.11779084	11.2140327	12.49985259	11.04157549	GeneID:297705,Genbank:XM_017592596.1,RGD:1307233	AE binding protein 2	zf-C2H2	GO:0003677,GO:0003714,GO:0005634,GO:0006355,GO:0035098,GO:0000122,GO:0000978,GO:0001078	DNA binding|transcription corepressor activity|nucleus|regulation of transcription, DNA-templated|ESC/E(Z) complex|negative regulation of transcription by RNA polymerase II|RNA polymerase II proximal promoter sequence-specific DNA binding|transcriptional repressor activity, RNA polymerase II proximal promoter sequence-specific DNA binding
Aen	7.507379535	7.591396513	7.435793533	15.82862925	7.496260642	17.75525756	8.195012612	6.565711266	11.18999672	18.26924812	9.246406495	10.02787795	GeneID:361594,Genbank:XM_006229399.3,RGD:1305051	apoptosis enhancing nuclease		GO:0005634,GO:0005654,GO:0005730,GO:0010212,GO:0031965,GO:0042771,GO:0003676,GO:0090305,GO:0004527	nucleus|nucleoplasm|nucleolus|response to ionizing radiation|nuclear membrane|intrinsic apoptotic signaling pathway in response to DNA damage by p53 class mediator|nucleic acid binding|nucleic acid phosphodiester bond hydrolysis|exonuclease activity
Aes	89.23164482	85.09623024	83.12496022	75.51794968	72.24478236	86.04814692	93.58340671	93.22479127	82.38549142	83.20483343	79.92140195	78.20951076	GeneID:29466,Genbank:NM_019220.1,RGD:2731	amino-terminal enhancer of split		GO:0090090,GO:0032091,GO:0001501,GO:2000210,GO:0040008,GO:0003714,GO:0005634,GO:0006351,GO:0045892,GO:0006357,GO:0060761,GO:0010629,GO:0016055,GO:0070555,GO:0031668,GO:0000122	negative regulation of canonical Wnt signaling pathway|negative regulation of protein binding|skeletal system development|positive regulation of anoikis|regulation of growth|transcription corepressor activity|nucleus|transcription, DNA-templated|negative regulation of transcription, DNA-templated|regulation of transcription by RNA polymerase II|negative regulation of response to cytokine stimulus…
Afap1	7.065300549	3.302840676	3.009209572	5.724750375	3.02957214	6.013872569	6.463887984	3.54728691	6.74589364	6.94696634	4.861494536	4.675713235	GeneID:140935,Genbank:XM_008770246.2,RGD:619959	actin filament associated protein 1		GO:0071260,GO:0005829,GO:0005884,GO:0005925,GO:0007165,GO:0009966,GO:0015629,GO:0017124,GO:0003779,GO:0042169,GO:0005515,GO:0051493,GO:0005737	cellular response to mechanical stimulus|cytosol|actin filament|focal adhesion|signal transduction|regulation of signal transduction|actin cytoskeleton|SH3 domain binding|actin binding|SH2 domain binding|protein binding|regulation of cytoskeleton organization|cytoplasm
Afap1l1	0.507627828	0.215638949	0.368258098	0.428976689	0.17751061	0.844426256	0.496255841	0.268048227	0.63946189	0.746692832	0.42111894	0.44181078	GeneID:291565,Genbank:XM_006254794.3,RGD:1311580	actin filament associated protein 1-like 1		GO:0071437,GO:0002102,GO:0005737,GO:0030054	invadopodium|podosome|cytoplasm|cell junction
Afap1l2	0.722625388	0.17840953	0.422488825	0.411955083	0.190923116	0.732043444	0.609532044	0.353310852	0.416835712	0.247335254	0.377448518	0.601325126	GeneID:292130,Genbank:XM_008760580.2,RGD:1310668	actin filament associated protein 1-like 2		GO:0005886,GO:0006954,GO:0007346,GO:0017124,GO:0030296,GO:0032675,GO:0032757,GO:0035591,GO:0042169,GO:0045742,GO:0005737,GO:0045893,GO:0005829,GO:0061098	plasma membrane|inflammatory response|regulation of mitotic cell cycle|SH3 domain binding|protein tyrosine kinase activator activity|regulation of interleukin-6 production|positive regulation of interleukin-8 production|signaling adaptor activity|SH2 domain binding|positive regulation of epidermal growth factor receptor signaling pathway|cytoplasm|positive regulation of transcription, DNA-templat…
Afdn	29.32510332	31.50096425	30.7334753	27.71510596	31.86680109	27.30802814	29.38311877	32.95972582	24.70489223	25.65139961	27.93903187	27.79441295	GeneID:26955,Genbank:NM_013217.2,RGD:708561	afadin, adherens junction formation factor		GO:0005913,GO:0007155,GO:0007165,GO:0016607,GO:0045177,GO:0017016,GO:0021537,GO:0045296,GO:0021987,GO:0048854,GO:0048872,GO:0050839,GO:0005515,GO:0005654,GO:0005737,GO:0005829,GO:0005886,GO:0005911,GO:0005912,GO:0030054,GO:0030274,GO:0032880,GO:0034332,GO:0034334,GO:0060019,GO:0043296,GO:0060563,GO:0043547,GO:0070445,GO:0090557,GO:1902414	cell-cell adherens junction|cell adhesion|signal transduction|nuclear speck|apical part of cell|Ras GTPase binding|telencephalon development|cadherin binding|cerebral cortex development|brain morphogenesis|homeostasis of number of cells|cell adhesion molecule binding|protein binding|nucleoplasm|cytoplasm|cytosol|plasma membrane|cell-cell junction|adherens junction|cell junction|LIM domain binding…	rno04014,rno04015,rno04024,rno04520,rno04530,rno04670	Ras signaling pathway|Rap1 signaling pathway|cAMP signaling pathway|Adherens junction|Tight junction|Leukocyte transendothelial migration
Aff1	30.14008931	26.51752254	24.81632865	22.31901403	27.3588243	27.63062302	27.19362757	29.55984521	22.39933392	27.34698077	27.17807681	27.21318671	GeneID:305152,Genbank:XM_006250632.3,RGD:1307940	AF4/FMR2 family, member 1	AF-4	GO:0005575,GO:0005634,GO:0008023,GO:0008150,GO:0032783,GO:0045893,GO:0003674,GO:0003690,GO:0003700	cellular_component|nucleus|transcription elongation factor complex|biological_process|ELL-EAF complex|positive regulation of transcription, DNA-templated|molecular_function|double-stranded DNA binding|DNA binding transcription factor activity	rno05202	Transcriptional misregulation in cancers
Aff2	3.671397004	4.15701905	4.176840563	3.551079909	4.103981831	3.338906923	2.443649246	4.619361205	3.513924085	3.447306631	3.477185465	3.06117548	GeneID:293922,Genbank:XM_006229539.2,RGD:1565592	AF4/FMR2 family, member 2	AF-4	GO:0016607,GO:0003690,GO:0032783,GO:0003700,GO:0005575,GO:0005634,GO:0007611,GO:0035063,GO:0008023,GO:0043484,GO:0008150,GO:0002151,GO:0010468,GO:0010629,GO:0003674	nuclear speck|double-stranded DNA binding|ELL-EAF complex|DNA binding transcription factor activity|cellular_component|nucleus|learning or memory|nuclear speck organization|transcription elongation factor complex|regulation of RNA splicing|biological_process|G-quadruplex RNA binding|regulation of gene expression|negative regulation of gene expression|molecular_function
Aff3	6.058977023	6.28324892	5.656972473	3.664925697	6.680989362	3.183036136	2.780404321	6.004416803	3.212753229	2.737128911	3.50072	3.538116697	GeneID:363220,Genbank:XM_017596512.1,RGD:1308527	AF4/FMR2 family, member 3	AF-4	GO:0005634,GO:0005654,GO:0005829,GO:0008023,GO:0016604,GO:0032783,GO:0034612,GO:0035116,GO:0003690,GO:0003700	nucleus|nucleoplasm|cytosol|transcription elongation factor complex|nuclear body|ELL-EAF complex|response to tumor necrosis factor|embryonic hindlimb morphogenesis|double-stranded DNA binding|DNA binding transcription factor activity
Aff4	42.10147764	44.41060773	41.78284565	44.41476452	43.34292127	40.34297747	39.44821299	43.10837275	44.04042279	49.21153722	42.22154395	39.10102358	GeneID:303132,Genbank:XM_006246263.3,RGD:1311694	AF4/FMR2 family, member 4	AF-4	GO:0003690,GO:0003700,GO:0005575,GO:0005634,GO:0007286,GO:0008023,GO:0008150,GO:0032783,GO:0035327,GO:0001650,GO:0003674	double-stranded DNA binding|DNA binding transcription factor activity|cellular_component|nucleus|spermatid development|transcription elongation factor complex|biological_process|ELL-EAF complex|transcriptionally active chromatin|fibrillar center|molecular_function
Afg3l1	12.94353772	11.69393483	12.77023196	16.37621812	10.62011102	19.17526597	16.28433066	11.59648617	14.59310468	15.4642637	14.92999142	15.77604559	GeneID:361436,Genbank:NM_001108456.3,RGD:1309722	AFG3(ATPase family gene 3)-like 1 (S. cerevisiae)		GO:0005745,GO:0008053,GO:0008270,GO:0021675,GO:0034982,GO:0042407,GO:0004222,GO:0005524,GO:0005743	m-AAA complex|mitochondrial fusion|zinc ion binding|nerve development|mitochondrial protein processing|cristae formation|metalloendopeptidase activity|ATP binding|mitochondrial inner membrane
Afg3l2	26.32390955	25.56457959	22.58784481	26.70305626	23.77610258	28.18845559	24.81799389	25.52430229	24.04499819	27.81370072	22.85256685	22.85707253	GeneID:307350,Genbank:NM_001134864.1,RGD:1305259	AFG3 like matrix AAA peptidase subunit 2		GO:0042407,GO:0008270,GO:0005739,GO:0016485,GO:0042552,GO:0016540,GO:0005743,GO:0048747,GO:0005745,GO:0006508,GO:0007005,GO:0021675,GO:0007409,GO:0051560,GO:0007528,GO:0060013,GO:0034982,GO:0008053,GO:0003674,GO:0036444,GO:0008150,GO:0004222,GO:0040014,GO:0008237,GO:0005524	cristae formation|zinc ion binding|mitochondrion|protein processing|myelination|protein autoprocessing|mitochondrial inner membrane|muscle fiber development|m-AAA complex|proteolysis|mitochondrion organization|nerve development|axonogenesis|mitochondrial calcium ion homeostasis|neuromuscular junction development|righting reflex|mitochondrial protein processing|mitochondrial fusion|molecular_funct…
Afm	0	0.078239737	0.034739681	0.072263533	0	0	0	0.037185836	0	0	0.141879702	0	GeneID:282708,Genbank:XM_008770001.2,RGD:628614	afamin		GO:0008431,GO:0050821,GO:0051180,GO:0071693,GO:0005615	vitamin E binding|protein stabilization|vitamin transport|protein transport within extracellular region|extracellular space
Afmid	2.778650291	0.461623006	1.024839598	0.532953435	1.142377524	1.227964124	1.438593157	0.932452126	1.112239401	0.903478324	1.543413745	1.366146865	GeneID:688283,Genbank:XM_017597530.1,RGD:1591143	arylformamidase		GO:0005737,GO:0005829,GO:0009056,GO:0016787,GO:0019441,GO:0034354,GO:0004061,GO:0005634	cytoplasm|cytosol|catabolic process|hydrolase activity|tryptophan catabolic process to kynurenine|'de novo' NAD biosynthetic process from tryptophan|arylformamidase activity|nucleus	rno00630,rno00380	Glyoxylate and dicarboxylate metabolism|Tryptophan metabolism
Afp	0	0	0	0	0	0	0	0	0	0	0	0	GeneID:24177,Genbank:NM_012493.2,RGD:2065	alpha-fetoprotein		GO:0042448,GO:0003674,GO:0046872,GO:0005615,GO:0060395,GO:0005737,GO:0010033,GO:0019953,GO:0031016,GO:0001542,GO:0031100,GO:0001889	progesterone metabolic process|molecular_function|metal ion binding|extracellular space|SMAD protein signal transduction|cytoplasm|response to organic substance|sexual reproduction|pancreas development|ovulation from ovarian follicle|animal organ regeneration|liver development	rno04390	Hippo signaling pathway
Aftph	32.10554981	39.09366496	36.47255811	35.7185836	38.40652746	36.75120881	36.66271931	39.23219285	35.5674179	35.33586402	34.49982881	34.80798734	GeneID:305544,Genbank:NM_001305127.1,RGD:1311920	aftiphilin		GO:0005794,GO:0005829,GO:0030121,GO:0030276,GO:0043231,GO:0046907,GO:0005634,GO:0005737	Golgi apparatus|cytosol|AP-1 adaptor complex|clathrin binding|intracellular membrane-bounded organelle|intracellular transport|nucleus|cytoplasm
Aga	23.3142864	12.95118418	13.93907447	11.74143443	14.43439708	20.81968085	20.56686744	13.44554022	13.54339818	10.62971036	18.77768763	13.18822824	GeneID:290923,Genbank:XM_006253111.3,RGD:1309646	aspartylglucosaminidase		GO:0005764,GO:0005783,GO:0006508,GO:0006517,GO:0008150,GO:0008233,GO:0043621,GO:0051604,GO:0003948,GO:0005615	lysosome|endoplasmic reticulum|proteolysis|protein deglycosylation|biological_process|peptidase activity|protein self-association|protein maturation|N4-(beta-N-acetylglucosaminyl)-L-asparaginase activity|extracellular space	rno00511,rno04142	Other glycan degradation|Lysosome
Agap1	37.65017723	36.4070755	37.70024321	30.82820019	35.58912288	33.10350442	33.15069899	35.04486064	26.92408621	26.36048193	34.21330933	33.01013679	GeneID:316611,Genbank:XM_017596490.1,RGD:1309244	ArfGAP with GTPase domain, ankyrin repeat and PH domain 1		GO:0046872,GO:0005525,GO:0005543,GO:0005634,GO:0005737,GO:0005829,GO:0007165,GO:0016020,GO:0016192,GO:0031267,GO:0032012,GO:0003924,GO:0043231,GO:0005096,GO:0043547	metal ion binding|GTP binding|phospholipid binding|nucleus|cytoplasm|cytosol|signal transduction|membrane|vesicle-mediated transport|small GTPase binding|regulation of ARF protein signal transduction|GTPase activity|intracellular membrane-bounded organelle|GTPase activator activity|positive regulation of GTPase activity	rno04144	Endocytosis
Agap2	11.37767569	10.22068288	10.24226161	5.932691483	12.32885968	4.673009977	4.107805885	10.29047854	5.921024413	3.401131881	6.244189615	5.625379518	GeneID:65218,Genbank:XM_008765421.2,RGD:628844	ArfGAP with GTPase domain, ankyrin repeat and PH domain 2		GO:2001240,GO:0043066,GO:0016020,GO:0005515,GO:0043231,GO:0016192,GO:0005525,GO:0043524,GO:0019901,GO:0005634,GO:0005730,GO:0030295,GO:0005737,GO:0043547,GO:0031267,GO:0005739,GO:0045944,GO:0032012,GO:0046427,GO:0032147,GO:0005829,GO:0003924,GO:0046872,GO:0033601,GO:0005096,GO:0060749,GO:0042177,GO:0014068	negative regulation of extrinsic apoptotic signaling pathway in absence of ligand|negative regulation of apoptotic process|membrane|protein binding|intracellular membrane-bounded organelle|vesicle-mediated transport|GTP binding|negative regulation of neuron apoptotic process|protein kinase binding|nucleus|nucleolus|protein kinase activator activity|cytoplasm|positive regulation of GTPase activity…	rno04068,rno04144	FoxO signaling pathway|Endocytosis
Agap3	15.81138273	15.34507472	14.73302955	12.69044022	16.18776369	11.95950864	12.37879494	16.97885488	12.34200923	11.96295165	12.95863197	13.47818523	GeneID:362300,Genbank:NM_001108616.1,RGD:1310751	ArfGAP with GTPase domain, ankyrin repeat and PH domain 3		GO:0032012,GO:0005096,GO:0034614,GO:0005525,GO:0043161,GO:0005634,GO:0005737,GO:0005829,GO:0007165,GO:0043231,GO:0016020,GO:0043547,GO:0046872,GO:0016192,GO:0000060,GO:0071944,GO:0031267,GO:0003924,GO:0031593	regulation of ARF protein signal transduction|GTPase activator activity|cellular response to reactive oxygen species|GTP binding|proteasome-mediated ubiquitin-dependent protein catabolic process|nucleus|cytoplasm|cytosol|signal transduction|intracellular membrane-bounded organelle|membrane|positive regulation of GTPase activity|metal ion binding|vesicle-mediated transport|protein import into nucl…	rno04144	Endocytosis
Agbl1	0.262296107	0.395489318	0.221814967	0.192252929	0.133651203	0.052113525	0.18451393	0.039572302	0.109423486	0.142586856	0.03774627	0.061601474	GeneID:308724,Genbank:XM_008759580.2,RGD:1560280	ATP/GTP binding protein-like 1		GO:0015631,GO:0035609,GO:0035610,GO:0004181,GO:0006508,GO:0008270	tubulin binding|C-terminal protein deglutamylation|protein side chain deglutamylation|metallocarboxypeptidase activity|proteolysis|zinc ion binding
Agbl2	0.188555634	0.139657931	0.124020663	0.300977615	0.199271323	0.54390171	0.36107748	0.221255725	0.163148272	0.159445655	0.358778297	0.137769884	GeneID:366124,Genbank:XM_008762016.2,RGD:1306827	ATP/GTP binding protein-like 2		GO:0006508,GO:0008270,GO:0035610,GO:0036064,GO:0004181,GO:0005814,GO:0005829	proteolysis|zinc ion binding|protein side chain deglutamylation|ciliary basal body|metallocarboxypeptidase activity|centriole|cytosol
Agbl3	6.834912043	7.142040366	8.986244775	6.30298678	7.741426604	6.874620053	6.801716146	6.987687414	5.502784484	5.41779685	7.135377306	7.424985837	GeneID:500076,Genbank:XM_017592971.1,RGD:1561995	ATP/GTP binding protein-like 3		GO:0035610,GO:0004181,GO:0006508,GO:0008270	protein side chain deglutamylation|metallocarboxypeptidase activity|proteolysis|zinc ion binding
Agbl4	1.793994347	2.227630205	0.937045006	0.758017697	1.129204161	0.782758017	2.338406536	1.337367938	0.719060901	0.458933527	0.850437444	0.462634673	GeneID:362562,Genbank:NM_001100981.1,RGD:1564161	ATP/GTP binding protein-like 4
Agbl5	9.910770854	13.75685665	15.1766352	9.690423761	12.90894969	10.62560565	11.18644763	15.02461197	7.756090796	9.023890387	12.57241399	14.16384442	GeneID:362710,Genbank:XM_006239807.3,RGD:1598311	ATP/GTP binding protein-like 5		GO:0035611,GO:0005634,GO:0005737,GO:0045171,GO:0005829,GO:0006508,GO:0008270,GO:0015630,GO:0015631,GO:0051607,GO:0030496,GO:0072686,GO:0004181,GO:0035608	protein branching point deglutamylation|nucleus|cytoplasm|intercellular bridge|cytosol|proteolysis|zinc ion binding|microtubule cytoskeleton|tubulin binding|defense response to virus|midbody|mitotic spindle|metallocarboxypeptidase activity|protein deglutamylation
Ager	5.467818313	6.632112536	6.28546034	4.323903763	7.574415236	5.02315664	6.731152616	7.681624822	3.613389535	2.726937768	5.558536992	7.147217	GeneID:81722,Genbank:NM_053336.2,RGD:69258	advanced glycosylation end product-specific receptor		GO:0090647,GO:0150003,GO:1900271,GO:1900272,GO:1900453,GO:1904599,GO:1904604,GO:1900744,GO:1900745,GO:1904645,GO:1904646,GO:2000353,GO:2000379,GO:2000514,GO:0001937,GO:0005515,GO:0005576,GO:0005615,GO:0005737,GO:0005829,GO:0009925,GO:0005886,GO:0009986,GO:0010255,GO:0006954,GO:0010508,GO:0010596,GO:0010628,GO:0030424,GO:0010718,GO:0031175,GO:0010763,GO:0014002,GO:0032693,GO:0001650,GO:0043025,GO:…	modulation of age-related behavioral decline|regulation of spontaneous synaptic transmission|regulation of long-term synaptic potentiation|negative regulation of long-term synaptic potentiation|negative regulation of long term synaptic depression|advanced glycation end-product binding|negative regulation of advanced glycation end-product receptor activity|regulation of p38MAPK cascade|positive re…	rno04933	AGE-RAGE signaling pathway in diabetic complications
Agfg1	40.5569578	38.90031117	36.03631248	43.25867129	37.200174	46.03458647	42.37507691	42.09099223	48.20175786	44.78519265	40.6563902	40.65574735	GeneID:363266,Genbank:NM_001135596.1,RGD:1560041	ArfGAP with FG repeats 1		GO:0043547,GO:0031410,GO:0005096,GO:0045109,GO:0032012,GO:0042995,GO:0005634,GO:0046872,GO:0005737,GO:0005829,GO:0007275,GO:0007289,GO:0043025,GO:0016020,GO:0016192,GO:0043231,GO:0031267,GO:0001675,GO:0003677	positive regulation of GTPase activity|cytoplasmic vesicle|GTPase activator activity|intermediate filament organization|regulation of ARF protein signal transduction|cell projection|nucleus|metal ion binding|cytoplasm|cytosol|multicellular organism development|spermatid nucleus differentiation|neuronal cell body|membrane|vesicle-mediated transport|intracellular membrane-bounded organelle|small GT…	rno05164	Influenza A
Agfg2	6.149536272	2.970515888	3.407303158	3.292341933	3.761659154	2.995481737	2.989751866	3.529572093	3.556907891	2.858465389	2.199579173	3.296651907	GeneID:304375,Genbank:XM_006249142.3,RGD:1306590	ArfGAP with FG repeats 2		GO:0005737,GO:0005829,GO:0016020,GO:0016192,GO:0031267,GO:0032012,GO:0043231,GO:0043547,GO:0046872,GO:0005096,GO:0005634	cytoplasm|cytosol|membrane|vesicle-mediated transport|small GTPase binding|regulation of ARF protein signal transduction|intracellular membrane-bounded organelle|positive regulation of GTPase activity|metal ion binding|GTPase activator activity|nucleus
Aggf1	13.1505468	11.1068615	12.93033847	11.88790705	11.75294127	11.61234421	12.60977465	12.06937823	10.99393965	10.33410953	13.38237415	12.64801072	GeneID:310005,Genbank:XM_017591362.1,RGD:1310888	angiogenic factor with G patch and FHA domains 1		GO:0003676,GO:0003723,GO:0005575,GO:0005576,GO:0005737,GO:0006397,GO:0007155,GO:0008150,GO:0016607,GO:0043484,GO:0045766,GO:0001570,GO:0001938,GO:0048471,GO:0003674	nucleic acid binding|RNA binding|cellular_component|extracellular region|cytoplasm|mRNA processing|cell adhesion|biological_process|nuclear speck|regulation of RNA splicing|positive regulation of angiogenesis|vasculogenesis|positive regulation of endothelial cell proliferation|perinuclear region of cytoplasm|molecular_function
Agk	6.360817046	6.440421149	6.386920125	6.758585362	6.731243931	6.420480924	6.081115793	6.574615973	6.477110369	6.351571706	6.498454267	6.303910157	GeneID:502749,Genbank:XM_006236363.3,RGD:1562046	acylglycerol kinase		GO:0005739,GO:0005743,GO:0005758,GO:0016020,GO:0031305,GO:0042721,GO:0043231,GO:0045039,GO:0046513,GO:0046834,GO:0001727,GO:0001729,GO:0003951	mitochondrion|mitochondrial inner membrane|mitochondrial intermembrane space|membrane|integral component of mitochondrial inner membrane|mitochondrial inner membrane protein insertion complex|intracellular membrane-bounded organelle|protein import into mitochondrial inner membrane|ceramide biosynthetic process|lipid phosphorylation|lipid kinase activity|ceramide kinase activity|NAD+ kinase activi…	rno00561	Glycerolipid metabolism
Agl	17.54675597	18.55754933	18.05349259	13.69699931	17.49394478	15.72504945	16.68033233	13.96103692	12.95737431	11.55196819	16.85380673	14.60916345	GeneID:362029,Genbank:NM_001108564.1,RGD:1306376	amylo-alpha-1, 6-glucosidase, 4-alpha-glucanotransferase		GO:0007584,GO:0004134,GO:0009725,GO:0016234,GO:0004135,GO:0005634,GO:0016529,GO:0005737,GO:0030246,GO:0005977,GO:0030247,GO:0005978,GO:0031593,GO:0005980,GO:0004133,GO:0051384	response to nutrient|4-alpha-glucanotransferase activity|response to hormone|inclusion body|amylo-alpha-1,6-glucosidase activity|nucleus|sarcoplasmic reticulum|cytoplasm|carbohydrate binding|glycogen metabolic process|polysaccharide binding|glycogen biosynthetic process|polyubiquitin modification-dependent protein binding|glycogen catabolic process|glycogen debranching enzyme activity|response to…	rno00500	Starch and sucrose metabolism
Agmat	1.078064725	0.576689139	0.551511915	0.327778312	0.189888592	0.777437983	0.147461174	0.210837855	0.194333003	0.043410893	0.321774257	0.350087897	GeneID:298607,Genbank:XM_008764233.2,RGD:1308424	agmatinase		GO:0033388,GO:0046872,GO:0005739,GO:0008295,GO:0008783	putrescine biosynthetic process from arginine|metal ion binding|mitochondrion|spermidine biosynthetic process|agmatinase activity	rno00330	Arginine and proline metabolism
Agmo	3.011714696	2.481333307	3.505572172	4.479429314	2.092112223	2.76103481	3.457620115	2.358659606	5.500925688	3.347980032	2.795232336	3.226629593	GeneID:362732,Genbank:NM_001135899.1,RGD:1312038	alkylglycerol monooxygenase		GO:0055114,GO:0005783,GO:0005789,GO:0006643,GO:0008610,GO:0016021,GO:0046485,GO:0050479,GO:0005506	oxidation-reduction process|endoplasmic reticulum|endoplasmic reticulum membrane|membrane lipid metabolic process|lipid biosynthetic process|integral component of membrane|ether lipid metabolic process|glyceryl-ether monooxygenase activity|iron ion binding
Ago1	20.12689756	33.27803598	30.28255203	18.41246504	30.98426052	19.75282501	20.21912888	30.68032206	14.64757489	14.83253523	26.88326782	26.07522595	GeneID:313594,Genbank:XM_008764025.2,RGD:1304619	argonaute 1, RISC catalytic component		GO:0035278,GO:0010501,GO:0000993,GO:0035279,GO:0010586,GO:0001047,GO:0035280,GO:0010628,GO:0003674,GO:0044212,GO:0003723,GO:0003725,GO:0003727,GO:0004521,GO:0016442,GO:0005575,GO:0045944,GO:0016525,GO:0005634,GO:0070578,GO:0031054,GO:0005737,GO:0090625,GO:0035068,GO:0005829,GO:0000932,GO:1901224,GO:0035196,GO:0005844,GO:0000956,GO:0035198,GO:0008150,GO:0000978	miRNA mediated inhibition of translation|RNA secondary structure unwinding|RNA polymerase II core binding|mRNA cleavage involved in gene silencing by miRNA|miRNA metabolic process|core promoter binding|miRNA loading onto RISC involved in gene silencing by miRNA|positive regulation of gene expression|molecular_function|transcription regulatory region DNA binding|RNA binding|double-stranded RNA bin…
Ago2	30.19383499	30.51824387	29.11067175	33.32750582	27.97921825	31.69557494	31.44379731	29.8233567	31.66828988	39.65018092	25.70227829	34.50990094	GeneID:59117,Genbank:NM_021597.1,RGD:621255	argonaute 2, RISC catalytic component		GO:1905618,GO:0003674,GO:0003723,GO:0003725,GO:0003727,GO:0003729,GO:0005844,GO:0003743,GO:0005845,GO:0004521,GO:0005515,GO:0006351,GO:0006413,GO:0030054,GO:0008022,GO:0030154,GO:0030425,GO:0008150,GO:0031047,GO:0031054,GO:0000340,GO:0035198,GO:0035278,GO:0035068,GO:0000932,GO:0035279,GO:0000993,GO:0001047,GO:0070062,GO:0035280,GO:0070551,GO:0045766,GO:0070578,GO:0090624,GO:0090625,GO:0090502,GO:…	positive regulation of miRNA mediated inhibition of translation|molecular_function|RNA binding|double-stranded RNA binding|single-stranded RNA binding|mRNA binding|polysome|translation initiation factor activity|mRNA cap binding complex|endoribonuclease activity|protein binding|transcription, DNA-templated|translational initiation|cell junction|protein C-terminus binding|cell differentiation|dend…
Ago3	9.718441102	14.35587508	12.32783658	9.507004705	14.19953437	9.411138019	10.15381982	13.59418808	9.257838153	9.116074281	12.39976557	11.46003276	GeneID:313593,Genbank:XM_008764024.2,RGD:1309163	argonaute 3, RISC catalytic component		GO:0090625,GO:0035068,GO:0003723,GO:1901224,GO:0035196,GO:0003725,GO:0035198,GO:0003727,GO:0005575,GO:0005654,GO:0005737,GO:0035278,GO:0006402,GO:0035279,GO:0008150,GO:0035280,GO:0010501,GO:0036464,GO:0010628,GO:0000794,GO:0070578,GO:0016442,GO:0000932,GO:0072091,GO:0031054,GO:0003674	mRNA cleavage involved in gene silencing by siRNA|micro-ribonucleoprotein complex|RNA binding|positive regulation of NIK/NF-kappaB signaling|production of miRNAs involved in gene silencing by miRNA|double-stranded RNA binding|miRNA binding|single-stranded RNA binding|cellular_component|nucleoplasm|cytoplasm|miRNA mediated inhibition of translation|mRNA catabolic process|mRNA cleavage involved in …
Ago4	8.798315474	10.65855538	10.74635419	8.067673004	9.34753162	8.81100566	10.12477816	11.03527	5.918620874	6.282285009	11.94575561	12.53350294	GeneID:298533,Genbank:XM_006238862.2,RGD:1304583	argonaute 4, RISC catalytic component		GO:0035068,GO:0008150,GO:0003725,GO:0035196,GO:0008584,GO:0003727,GO:0035198,GO:0010501,GO:0003743,GO:0035278,GO:0005575,GO:0005634,GO:0005654,GO:0005737,GO:0010586,GO:0005829,GO:0035279,GO:0016442,GO:0035280,GO:0016604,GO:0006402,GO:0043066,GO:0006413,GO:0000932,GO:0070578,GO:0022604,GO:0007130,GO:0003674,GO:0090625,GO:0031054,GO:0007140,GO:0003723	micro-ribonucleoprotein complex|biological_process|double-stranded RNA binding|production of miRNAs involved in gene silencing by miRNA|male gonad development|single-stranded RNA binding|miRNA binding|RNA secondary structure unwinding|translation initiation factor activity|miRNA mediated inhibition of translation|cellular_component|nucleus|nucleoplasm|cytoplasm|miRNA metabolic process|cytosol|mRN…
Agpat1	26.48171517	20.35516922	21.53021924	19.50268844	19.81114839	24.72424072	23.59146283	19.87703872	22.11334342	20.37725914	21.71762195	20.36849163	GeneID:406165,Genbank:XM_006255975.1,RGD:1303287	1-acylglycerol-3-phosphate O-acyltransferase 1		GO:0005783,GO:0006654,GO:0016021,GO:0016411,GO:0046474,GO:0001819,GO:0003841	endoplasmic reticulum|phosphatidic acid biosynthetic process|integral component of membrane|acylglycerol O-acyltransferase activity|glycerophospholipid biosynthetic process|positive regulation of cytokine production|1-acylglycerol-3-phosphate O-acyltransferase activity	rno00561,rno00564,rno04072,rno04975	Glycerolipid metabolism|Glycerophospholipid metabolism|Phospholipase D signaling pathway|Fat digestion and absorption
Agpat2	2.297810596	0.283654101	0.167929213	3.05652297	0	4.655516431	1.466742451	0.269630633	7.124336111	6.939519051	1.62886204	1.492369913	GeneID:311821,Genbank:NM_001107821.2,RGD:1309229	1-acylglycerol-3-phosphate O-acyltransferase 2		GO:0005575,GO:0005783,GO:0006654,GO:0008544,GO:0016021,GO:0016411,GO:0042493,GO:0046474,GO:0001819,GO:0003674,GO:0003841	cellular_component|endoplasmic reticulum|phosphatidic acid biosynthetic process|epidermis development|integral component of membrane|acylglycerol O-acyltransferase activity|response to drug|glycerophospholipid biosynthetic process|positive regulation of cytokine production|molecular_function|1-acylglycerol-3-phosphate O-acyltransferase activity	rno00561,rno00564,rno04072,rno04975	Glycerolipid metabolism|Glycerophospholipid metabolism|Phospholipase D signaling pathway|Fat digestion and absorption
Agpat3	85.9805834	269.2562099	208.0184643	125.2623261	256.6582689	122.9207994	129.8510571	244.5444629	119.6217093	105.3917731	218.8482496	183.8272261	GeneID:294324,Genbank:XM_006256243.3,RGD:1305787	1-acylglycerol-3-phosphate O-acyltransferase 3		GO:0005783,GO:0016021,GO:0042171	endoplasmic reticulum|integral component of membrane|lysophosphatidic acid acyltransferase activity	rno00561,rno00564,rno04072	Glycerolipid metabolism|Glycerophospholipid metabolism|Phospholipase D signaling pathway
Agpat4	3.653198066	2.791106332	2.902016679	3.383510292	2.825084621	2.698099594	2.641660579	2.575735274	4.391577464	3.095525183	2.435790935	2.386256727	GeneID:170919,Genbank:XM_006227857.3,RGD:619916	1-acylglycerol-3-phosphate O-acyltransferase 4		GO:0016021,GO:0016024,GO:0016746,GO:0042171,GO:0003841,GO:0005741,GO:0006644	integral component of membrane|CDP-diacylglycerol biosynthetic process|transferase activity, transferring acyl groups|lysophosphatidic acid acyltransferase activity|1-acylglycerol-3-phosphate O-acyltransferase activity|mitochondrial outer membrane|phospholipid metabolic process	rno00561,rno00564,rno04072	Glycerolipid metabolism|Glycerophospholipid metabolism|Phospholipase D signaling pathway
Agpat5	26.6092736	38.25490762	35.20064136	37.63385716	38.71641759	28.73740411	31.28508219	34.96908428	35.67548816	30.33873261	36.26685126	35.63512746	GeneID:306582,Genbank:XM_017600149.1,RGD:1306405	1-acylglycerol-3-phosphate O-acyltransferase 5		GO:0006639,GO:0016021,GO:0002244,GO:0003841,GO:0005739	acylglycerol metabolic process|integral component of membrane|hematopoietic progenitor cell differentiation|1-acylglycerol-3-phosphate O-acyltransferase activity|mitochondrion	rno00561,rno00564,rno04072	Glycerolipid metabolism|Glycerophospholipid metabolism|Phospholipase D signaling pathway
Agps	27.3176759	26.83794711	23.56173224	33.03888379	31.00817505	32.17832116	31.04903034	23.11604676	38.06399495	33.28679405	30.87604831	26.58810341	GeneID:84114,Genbank:NM_053350.2,RGD:620364	alkylglycerone phosphate synthase		GO:0071949,GO:0005777,GO:0008609,GO:0008610,GO:0008611,GO:0016614,GO:0005730,GO:0050660,GO:0055114,GO:0005739	FAD binding|peroxisome|alkylglycerone-phosphate synthase activity|lipid biosynthetic process|ether lipid biosynthetic process|oxidoreductase activity, acting on CH-OH group of donors|nucleolus|flavin adenine dinucleotide binding|oxidation-reduction process|mitochondrion	rno00565,rno04146	Ether lipid metabolism|Peroxisome
Agr2	0.248603199	0	0.028855831	0.060024277	0	0.054235441	0.054007542	0.01544384	0.014234863	0.07949603	0.029462393	0.22438399	GeneID:298961,Genbank:NM_001106725.1,RGD:1304606	anterior gradient 2, protein disulphide isomerase family member		GO:0048639,GO:0005154,GO:0060480,GO:0005575,GO:0060548,GO:0005615,GO:0005783,GO:0008150,GO:0010628,GO:0010811,GO:0070254,GO:0030154,GO:1903078,GO:0034976,GO:1903896,GO:0042803,GO:0002162,GO:1903899,GO:0045742,GO:0048546,GO:0003674	positive regulation of developmental growth|epidermal growth factor receptor binding|lung goblet cell differentiation|cellular_component|negative regulation of cell death|extracellular space|endoplasmic reticulum|biological_process|positive regulation of gene expression|positive regulation of cell-substrate adhesion|mucus secretion|cell differentiation|positive regulation of protein localization …
Agr3	1.19941844	0	0.723163826	0.752142376	0.079223865	0.494257869	0.410150819	0.14074265	0.259450011	0.869354903	0.20137229	0.803335465	GeneID:298959,Genbank:NM_001106724.1,RGD:1565406	anterior gradient 3, protein disulphide isomerase family member		GO:0005783,GO:0030154,GO:0043231,GO:0060548,GO:0002162	endoplasmic reticulum|cell differentiation|intracellular membrane-bounded organelle|negative regulation of cell death|dystroglycan binding
Agrn	18.32682337	16.9916404	15.20160784	12.35532907	17.73155398	17.23899029	18.59358841	20.96014912	10.14431962	11.23122392	17.15213712	14.45424799	GeneID:25592,Genbank:XM_017593169.1,RGD:2067	agrin		GO:0005578,GO:0005604,GO:0005605,GO:0005615,GO:0016021,GO:0005829,GO:0030054,GO:0030548,GO:0005886,GO:0031012,GO:0032092,GO:0033691,GO:0043395,GO:0035374,GO:0043525,GO:0043547,GO:0036122,GO:0044295,GO:0044325,GO:0045202,GO:0001932,GO:0071340,GO:0045213,GO:0001934,GO:0086036,GO:0045887,GO:0099601,GO:0002162,GO:1902667,GO:0005509,GO:1903277,GO:1903407,GO:2000541,GO:0005515,GO:0005576,GO:0007009,GO:…	proteinaceous extracellular matrix|basement membrane|basal lamina|extracellular space|integral component of membrane|cytosol|cell junction|acetylcholine receptor regulator activity|plasma membrane|extracellular matrix|positive regulation of protein binding|sialic acid binding|heparan sulfate proteoglycan binding|chondroitin sulfate binding|positive regulation of neuron apoptotic process|positive …	rno04512	ECM-receptor interaction
Agrp	5.633287323	2.807609548	2.493246136	2.269010844	2.065617368	4.002739859	3.240585554	2.168404224	2.25489481	2.175100694	2.863862236	1.731033283	GeneID:25582,Genbank:XM_008772474.2,RGD:2068	agouti related neuropeptide		GO:0043025,GO:0005615,GO:0048571,GO:0060135,GO:0005796,GO:0007218,GO:0007623,GO:0007631,GO:0060259,GO:0008343,GO:2000253,GO:0009755,GO:0010469,GO:0005179,GO:0032868,GO:0005184,GO:0042755	neuronal cell body|extracellular space|long-day photoperiodism|maternal process involved in female pregnancy|Golgi lumen|neuropeptide signaling pathway|circadian rhythm|feeding behavior|regulation of feeding behavior|adult feeding behavior|positive regulation of feeding behavior|hormone-mediated signaling pathway|regulation of signaling receptor activity|hormone activity|response to insulin|neuro…	rno04920	Adipocytokine signaling pathway
Agt	1.734176761	6.543458402	4.616356312	0.436485681	5.407420019	4.702345976	3.383546434	9.744602169	0.159251299	0.177870998	7.778748556	4.69780328	GeneID:24179,Genbank:XM_008772597.2,RGD:2069	angiotensinogen		GO:0070471,GO:0071260,GO:0090190,GO:0097755,GO:1900020,GO:1901201,GO:1903598,GO:1903779,GO:1904385,GO:1904707,GO:0002018,GO:0002019,GO:0002027,GO:0002035,GO:0003014,GO:0003051,GO:0007186,GO:0003331,GO:0004867,GO:0007202,GO:0005179,GO:0007204,GO:0007250,GO:0007565,GO:0007568,GO:0010666,GO:0007588,GO:0010873,GO:0008065,GO:0010951,GO:0008217,GO:0010976,GO:0014061,GO:0014068,GO:0001543,GO:0032930,GO:…	uterine smooth muscle contraction|cellular response to mechanical stimulus|positive regulation of branching involved in ureteric bud morphogenesis|positive regulation of blood vessel diameter|positive regulation of protein kinase C activity|regulation of extracellular matrix assembly|positive regulation of gap junction assembly|regulation of cardiac conduction|cellular response to angiotensin|pos…	rno04924,rno04614,rno04270,rno05410	Renin secretion|Renin-angiotensin system|Vascular smooth muscle contraction|Hypertrophic cardiomyopathy (HCM)
Agtpbp1	263.4047037	111.8979455	175.6484051	323.2524884	104.4523396	265.4762727	326.6810077	123.0801377	265.2290471	274.9992704	155.3897074	261.5608853	GeneID:290986,Genbank:XM_008771436.2,RGD:1306307	ATP/GTP binding protein 1		GO:0035610,GO:0005730,GO:0042133,GO:0043231,GO:0005737,GO:0005739,GO:0005829,GO:0006508,GO:0007005,GO:0050905,GO:0007628,GO:0060041,GO:0008270,GO:0015631,GO:0021702,GO:0001754,GO:0021772,GO:0004181,GO:0035609,GO:0005634	protein side chain deglutamylation|nucleolus|neurotransmitter metabolic process|intracellular membrane-bounded organelle|cytoplasm|mitochondrion|cytosol|proteolysis|mitochondrion organization|neuromuscular process|adult walking behavior|retina development in camera-type eye|zinc ion binding|tubulin binding|cerebellar Purkinje cell differentiation|eye photoreceptor cell differentiation|olfactory b…
Agtr1a	0.235770388	0.098228582	0	0.272176695	0.105118302	0.163951695	0.072561229	0.031124099	0.172125814	0.160209004	0.059375804	0.032300207	GeneID:24180,Genbank:XM_008771594.2,RGD:2070	angiotensin II receptor, type 1a		GO:0002001,GO:0002018,GO:0002019,GO:0002035,GO:0007200,GO:0007204,GO:0004945,GO:0005515,GO:0007266,GO:0007507,GO:0007568,GO:0019722,GO:0008217,GO:0019901,GO:0008284,GO:0030425,GO:0031410,GO:0031711,GO:0031748,GO:0031968,GO:0001568,GO:0042976,GO:0031983,GO:0043524,GO:0032270,GO:0001596,GO:0043621,GO:0032430,GO:0043627,GO:0001822,GO:0045777,GO:0001921,GO:0001965,GO:0046982,GO:0001991,GO:0050715,GO:…	renin secretion into blood stream|renin-angiotensin regulation of aldosterone production|regulation of renal output by angiotensin|brain renin-angiotensin system|phospholipase C-activating G-protein coupled receptor signaling pathway|positive regulation of cytosolic calcium ion concentration|angiotensin type II receptor activity|protein binding|Rho protein signal transduction|heart development|ag…	rno04371,rno04020,rno04072,rno04022,rno04080,rno04924,rno04614,rno04925,rno04927,rno04261,rno04270,rno05200,rno04933,rno04934	Apelin signaling pathway|Calcium signaling pathway|Phospholipase D signaling pathway|cGMP - PKG signaling pathway|Neuroactive ligand-receptor interaction|Renin secretion|Renin-angiotensin system|Aldosterone synthesis and secretion|Cortisol synthesis and secretion|Adrenergic signaling in cardiomyocytes|Vascular smooth muscle contraction|Pathways in cancer|AGE-RAGE signaling pathway in diabetic com…
Agtr1b	0	0	0	0.020549498	0	0	0	0.021148987	0	0	0	0	GeneID:81638,Genbank:NM_031009.2,RGD:2071	angiotensin II receptor, type 1b		GO:0042756,GO:0016021,GO:0001666,GO:0043524,GO:0016323,GO:0001822,GO:0043621,GO:0017046,GO:0001991,GO:0043627,GO:0001999,GO:0002019,GO:0002035,GO:0004945,GO:0019229,GO:0006954,GO:0045777,GO:0031983,GO:0007186,GO:0071549,GO:0035094,GO:0007204,GO:0086097,GO:0035902,GO:0007584,GO:0001568,GO:0090190,GO:0038166,GO:0009651,GO:0001596,GO:1990776,GO:0042493,GO:0012506	drinking behavior|integral component of membrane|response to hypoxia|negative regulation of neuron apoptotic process|basolateral plasma membrane|kidney development|protein self-association|peptide hormone binding|regulation of systemic arterial blood pressure by circulatory renin-angiotensin|response to estrogen|renal response to blood flow involved in circulatory renin-angiotensin regulation of …	rno04371,rno04020,rno04072,rno04022,rno04080,rno04924,rno04614,rno04925,rno04927,rno04261,rno04270,rno05200,rno04933,rno04934	Apelin signaling pathway|Calcium signaling pathway|Phospholipase D signaling pathway|cGMP - PKG signaling pathway|Neuroactive ligand-receptor interaction|Renin secretion|Renin-angiotensin system|Aldosterone synthesis and secretion|Cortisol synthesis and secretion|Adrenergic signaling in cardiomyocytes|Vascular smooth muscle contraction|Pathways in cancer|AGE-RAGE signaling pathway in diabetic com…
Agtr2	0.163913511	0.364218579	0.1848215	0.216256105	0.250563054	0	0.028826511	0.14837662	0.045587124	0.076375772	0	0	GeneID:24182,Genbank:XM_006257432.3,RGD:2072	angiotensin II receptor, type 2		GO:0005886,GO:0006883,GO:0006954,GO:0007166,GO:0007199,GO:0008134,GO:0035815,GO:0008284,GO:0035932,GO:0010243,GO:0038166,GO:0010459,GO:0042306,GO:0042311,GO:0042416,GO:0043524,GO:2001238,GO:0045893,GO:0048147,GO:0048471,GO:0001822,GO:0001965,GO:0001991,GO:0002018,GO:0002033,GO:0002035,GO:0004945,GO:0005515,GO:0010700,GO:0016021,GO:0017046,GO:0021695,GO:0030182,GO:0032304,GO:0032516,GO:0050715,GO:…	plasma membrane|cellular sodium ion homeostasis|inflammatory response|cell surface receptor signaling pathway|G-protein coupled receptor signaling pathway coupled to cGMP nucleotide second messenger|transcription factor binding|positive regulation of renal sodium excretion|positive regulation of cell proliferation|aldosterone secretion|response to organonitrogen compound|angiotensin-activated sig…	rno04080,rno04614,rno04261	Neuroactive ligand-receptor interaction|Renin-angiotensin system|Adrenergic signaling in cardiomyocytes
Agtrap	10.16664817	10.53007081	9.998166674	9.523831262	10.3718338	10.42979108	11.70818189	11.32560383	8.363977917	9.234927922	10.73691956	11.89734713	GeneID:298646,Genbank:NM_001007654.1,RGD:1359346	angiotensin II receptor-associated protein		GO:0043231,GO:0004945,GO:0005575,GO:0005654,GO:0005789,GO:0005829,GO:0005886,GO:0005938,GO:0008217,GO:0016021,GO:0000139,GO:0030659,GO:0001666,GO:0038166,GO:0003674	intracellular membrane-bounded organelle|angiotensin type II receptor activity|cellular_component|nucleoplasm|endoplasmic reticulum membrane|cytosol|plasma membrane|cell cortex|regulation of blood pressure|integral component of membrane|Golgi membrane|cytoplasmic vesicle membrane|response to hypoxia|angiotensin-activated signaling pathway|molecular_function
Agxt	0	0.046334598	0	0	0	0.077336309	0	0.04404388	0.040596028	0.136027575	0.08402302	0.045708197	GeneID:24792,Genbank:NM_030656.2,RGD:2073	alanine-glyoxylate aminotransferase		GO:0046487,GO:0030170,GO:0008453,GO:0005102,GO:0046724,GO:0042802,GO:0008483,GO:0005739,GO:0051384,GO:0042803,GO:0009436,GO:0051591,GO:0005759,GO:0005777,GO:0016597,GO:0042853,GO:0005782,GO:0042866,GO:0019265,GO:0007219,GO:0043231,GO:0003824,GO:0043621,GO:0004760,GO:0019448	glyoxylate metabolic process|pyridoxal phosphate binding|alanine-glyoxylate transaminase activity|signaling receptor binding|oxalic acid secretion|identical protein binding|transaminase activity|mitochondrion|response to glucocorticoid|protein homodimerization activity|glyoxylate catabolic process|response to cAMP|mitochondrial matrix|peroxisome|amino acid binding|L-alanine catabolic process|pero…	rno00630,rno00250,rno00260,rno04146	Glyoxylate and dicarboxylate metabolism|Alanine, aspartate and glutamate metabolism|Glycine, serine and threonine metabolism|Peroxisome
Agxt2	0	0	0	0	0	0	0.038990771	0	0	0	0.031905584	0	GeneID:83784,Genbank:XM_006232069.3,RGD:621767	alanine-glyoxylate aminotransferase 2		GO:0045429,GO:0005759,GO:0047305,GO:0008453,GO:0009436,GO:0016223,GO:0019265,GO:0019481,GO:0030170,GO:0005739,GO:0042802	positive regulation of nitric oxide biosynthetic process|mitochondrial matrix|(R)-3-amino-2-methylpropionate-pyruvate transaminase activity|alanine-glyoxylate transaminase activity|glyoxylate catabolic process|beta-alanine-pyruvate transaminase activity|glycine biosynthetic process, by transamination of glyoxylate|L-alanine catabolic process, by transamination|pyridoxal phosphate binding|mitochon…	rno00250,rno00260,rno00270,rno00280	Alanine, aspartate and glutamate metabolism|Glycine, serine and threonine metabolism|Cysteine and methionine metabolism|Valine, leucine and isoleucine degradation
Ahctf1	33.31864166	33.32892576	35.10358571	41.67780757	33.65493658	33.30141677	34.78784461	32.24858858	36.34332993	41.65623841	31.47943313	35.69950688	GeneID:360886,Genbank:XM_008769858.1,RGD:1561291	AT hook containing transcription factor 1		GO:0005634,GO:0005643,GO:0005737,GO:0006355,GO:0016363,GO:0031080,GO:0031965,GO:0032465,GO:0034399,GO:0000777,GO:0051292,GO:0000785,GO:0003700	nucleus|nuclear pore|cytoplasm|regulation of transcription, DNA-templated|nuclear matrix|nuclear pore outer ring|nuclear membrane|regulation of cytokinesis|nuclear periphery|condensed chromosome kinetochore|nuclear pore complex assembly|chromatin|DNA binding transcription factor activity
Ahcy	24.85576489	18.13694666	16.41791521	27.41496447	18.323828	25.12907853	23.85658713	17.31443274	32.22560302	30.49708283	20.72391147	18.31499759	GeneID:29443,Genbank:NM_017201.1,RGD:69260	adenosylhomocysteinase		GO:0098604,GO:0030554,GO:0004013,GO:0033353,GO:0042470,GO:0005507,GO:0005634,GO:0005829,GO:0042745,GO:0042802,GO:0043005,GO:0006730,GO:0043621,GO:0007584,GO:0001666,GO:0051287,GO:0019510,GO:0002439,GO:0071268	adenosylselenohomocysteinase activity|adenyl nucleotide binding|adenosylhomocysteinase activity|S-adenosylmethionine cycle|melanosome|copper ion binding|nucleus|cytosol|circadian sleep/wake cycle|identical protein binding|neuron projection|one-carbon metabolic process|protein self-association|response to nutrient|response to hypoxia|NAD binding|S-adenosylhomocysteine catabolic process|chronic inf…	rno00270	Cysteine and methionine metabolism
Ahcyl1	60.86588167	57.34148864	60.79927607	56.81865628	65.95263064	48.86970289	54.57296369	62.481444	51.25697116	53.52980129	67.52774663	67.55810013	GeneID:362013,Genbank:XM_008761405.2,RGD:1309768	adenosylhomocysteinase-like 1		GO:0033353,GO:0004013,GO:0038166,GO:0005737,GO:0005783,GO:0005829,GO:0006378,GO:0042045,GO:0006611,GO:0042802,GO:0006730,GO:0043231,GO:0010765,GO:0044070,GO:0016324,GO:0003723,GO:0051592,GO:0031440,GO:0032412	S-adenosylmethionine cycle|adenosylhomocysteinase activity|angiotensin-activated signaling pathway|cytoplasm|endoplasmic reticulum|cytosol|mRNA polyadenylation|epithelial fluid transport|protein export from nucleus|identical protein binding|one-carbon metabolic process|intracellular membrane-bounded organelle|positive regulation of sodium ion transport|regulation of anion transport|apical plasma …	rno00270	Cysteine and methionine metabolism
Ahcyl2	20.08448954	12.84312733	14.97318063	11.51973857	12.86094948	18.91140353	17.07958989	12.92430314	14.2804042	12.01813969	17.53232112	13.81376592	GeneID:312192,Genbank:NM_001173510.2,RGD:1564895	adenosylhomocysteinase-like 2		GO:0005829,GO:0006730,GO:0033353,GO:0043005,GO:0043231,GO:0004013	cytosol|one-carbon metabolic process|S-adenosylmethionine cycle|neuron projection|intracellular membrane-bounded organelle|adenosylhomocysteinase activity	rno00270	Cysteine and methionine metabolism
Ahdc1	16.99352753	12.76144909	11.79829276	8.566956389	13.22735903	11.48239188	11.39426261	14.51559454	8.1356845	7.718339399	10.35869771	11.848401	GeneID:362617,Genbank:XM_017593519.1,RGD:1310031	AT hook, DNA binding motif, containing 1
Ahi1	67.01398907	77.27501702	77.34872459	78.00476829	74.49835476	59.4638164	61.89406983	74.84374655	58.67572268	61.27058454	68.67160522	76.35460507	GeneID:308923,Genbank:NM_001002277.1,RGD:1303040	Abelson helper integration site 1		GO:0005813,GO:0005814,GO:0005911,GO:0010842,GO:0010976,GO:0005912,GO:0016192,GO:0021510,GO:0030862,GO:0036064,GO:0030902,GO:0032094,GO:0039008,GO:0039023,GO:0042462,GO:0001738,GO:0060041,GO:0042802,GO:0060271,GO:0001750,GO:0043066,GO:0001947,GO:0065001,GO:0002092,GO:0070121,GO:0005515,GO:0070986,GO:0005737,GO:0071599,GO:0005929,GO:0006903,GO:0007169,GO:0007417,GO:0033365,GO:0034613,GO:0010628,GO:…	centrosome|centriole|cell-cell junction|retina layer formation|positive regulation of neuron projection development|adherens junction|vesicle-mediated transport|spinal cord development|positive regulation of polarized epithelial cell differentiation|ciliary basal body|hindbrain development|response to food|pronephric nephron tubule morphogenesis|pronephric duct morphogenesis|eye photoreceptor cel…
Ahnak	27.73244563	2.874906848	4.697612637	15.85738736	2.316160729	18.43896197	21.08149906	5.542209424	22.80521579	25.63797659	10.31602473	19.77703023	GeneID:191572,Genbank:XM_017588766.1,RGD:619779	AHNAK nucleoprotein		GO:0051259,GO:0043484,GO:0005737,GO:0070062,GO:0005829,GO:0097493,GO:0044291,GO:0005886,GO:0015629,GO:0030315,GO:1901385,GO:0044548,GO:0031982,GO:0045121,GO:0042383,GO:0005634,GO:0045296,GO:0043034	protein complex oligomerization|regulation of RNA splicing|cytoplasm|extracellular exosome|cytosol|structural molecule activity conferring elasticity|cell-cell contact zone|plasma membrane|actin cytoskeleton|T-tubule|regulation of voltage-gated calcium channel activity|S100 protein binding|vesicle|membrane raft|sarcolemma|nucleus|cadherin binding|costamere
Ahnak2	5.773859863	2.524160491	2.394242342	2.283141537	2.382449025	2.196210732	4.120475198	2.484018761	2.650083237	1.950249347	2.135518808	2.265872327	GeneID:314478,Genbank:XM_017594522.1,RGD:1309696	AHNAK nucleoprotein 2		GO:0043484,GO:0005829,GO:0005886,GO:0008366,GO:0019226,GO:0021675,GO:0030018,GO:0030315,GO:0030659,GO:0032287,GO:0001778,GO:0032290,GO:0003723,GO:0043034,GO:0005737	regulation of RNA splicing|cytosol|plasma membrane|axon ensheathment|transmission of nerve impulse|nerve development|Z disc|T-tubule|cytoplasmic vesicle membrane|peripheral nervous system myelin maintenance|plasma membrane repair|peripheral nervous system myelin formation|RNA binding|costamere|cytoplasm
Ahr	49.66229085	29.25937054	42.20525467	108.8532459	26.2133024	78.33213118	99.98118968	37.17015944	96.41944518	98.0315091	40.94561378	70.96335634	GeneID:25690,Genbank:XM_017594050.1,RGD:2074	aryl hydrocarbon receptor	bHLH	GO:0001974,GO:0002260,GO:0002376,GO:0003085,GO:0003214,GO:0003243,GO:0003677,GO:0005634,GO:0005737,GO:0003700,GO:0005829,GO:0006351,GO:0009410,GO:0006355,GO:0009636,GO:0010468,GO:0014070,GO:0017025,GO:0019933,GO:0000122,GO:0043010,GO:0030522,GO:0000902,GO:0043029,GO:0030850,GO:0001094,GO:0043565,GO:0030888,GO:0001223,GO:0044212,GO:0001541,GO:0045793,GO:0001568,GO:0045892,GO:0001569,GO:0001782,GO:…	blood vessel remodeling|lymphocyte homeostasis|immune system process|negative regulation of systemic arterial blood pressure|cardiac left ventricle morphogenesis|circumferential growth involved in left ventricle morphogenesis|DNA binding|nucleus|cytoplasm|DNA binding transcription factor activity|cytosol|transcription, DNA-templated|response to xenobiotic stimulus|regulation of transcription, DNA…	rno04659,rno04934	Th17 cell differentiation|Cushing's syndrome
Ahrr	0	0	0	0	0	0.014070134	0	0.032052385	0.014771627	0.032997457	0	0.083158927	GeneID:498999,Genbank:NM_001024285.1,RGD:1559857	aryl-hydrocarbon receptor repressor	bHLH	GO:0046983,GO:0003677,GO:0005634,GO:0005654,GO:0005829,GO:0006351,GO:0009410,GO:0033235,GO:0034753,GO:0045892,GO:0000122,GO:0045944,GO:0001191	protein dimerization activity|DNA binding|nucleus|nucleoplasm|cytosol|transcription, DNA-templated|response to xenobiotic stimulus|positive regulation of protein sumoylation|nuclear aryl hydrocarbon receptor complex|negative regulation of transcription, DNA-templated|negative regulation of transcription by RNA polymerase II|positive regulation of transcription by RNA polymerase II|transcriptional…
Ahsa1	26.97442358	25.20555675	23.7933058	29.78775319	25.64603181	29.73069537	24.96010738	26.41196869	35.51671385	33.45431189	22.35897348	25.84373001	GeneID:681996,Genbank:XM_017594356.1,RGD:1589285	activator of Hsp90 ATPase activity 1		GO:0032781,GO:0045296,GO:0051087,GO:0001671,GO:0005829	positive regulation of ATPase activity|cadherin binding|chaperone binding|ATPase activator activity|cytosol
Ahsa2	5.25930273	5.144893976	5.564180643	6.771472226	4.974843037	6.118420679	6.067260979	4.785740272	7.003026864	7.570085612	4.731508534	5.945397993	GeneID:305577,Genbank:NM_001107241.1,RGD:1307171	AHA1, activator of heat shock protein ATPase 2		GO:0001671,GO:0032781,GO:0051087	ATPase activator activity|positive regulation of ATPase activity|chaperone binding
Ahsg	0	0	0	0	0	0.09489254	0	0	0	0	0	0	GeneID:25373,Genbank:NM_012898.4,RGD:2075	alpha-2-HS-glycoprotein		GO:0065003,GO:0032869,GO:0030294,GO:0005576,GO:0072562,GO:0032991,GO:0030308,GO:0045780,GO:0030502,GO:0005615,GO:0046627,GO:0005794,GO:0006953,GO:0008584,GO:0050727,GO:0010951,GO:0031012,GO:0050766,GO:0016021,GO:0001503,GO:0019210,GO:0004866,GO:0061099,GO:0031100,GO:0021987,GO:0004869	protein-containing complex assembly|cellular response to insulin stimulus|receptor signaling protein tyrosine kinase inhibitor activity|extracellular region|blood microparticle|protein-containing complex|negative regulation of cell growth|positive regulation of bone resorption|negative regulation of bone mineralization|extracellular space|negative regulation of insulin receptor signaling pathway|…
Ahsp	0.127885329	0.426245031	0	0.393687057	0.456141717	0.118573084	0.787165575	0.270114709	0.746908604	0.278079112	0.515300965	0	GeneID:293522,Genbank:NM_001106299.1,RGD:1306725	alpha hemoglobin stabilizing protein		GO:0005737,GO:0006457,GO:0008150,GO:0030218,GO:0030492,GO:0050821,GO:0003674,GO:0005575	cytoplasm|protein folding|biological_process|erythrocyte differentiation|hemoglobin binding|protein stabilization|molecular_function|cellular_component
Aicda	0.05678129	0	0	0	0	0	0	0	0	0.061733784	0.085797919	0.062231647	GeneID:399679,Genbank:NM_001100779.1,RGD:1303222	activation-induced cytidine deaminase		GO:0070383,GO:0016446,GO:0003723,GO:0071222,GO:0016554,GO:0004126,GO:0080111,GO:0031625,GO:0005575,GO:0005634,GO:0005737,GO:0042742,GO:0090310,GO:0042802,GO:0008150,GO:0097752,GO:0045190,GO:0008270,GO:0045869,GO:0009972,GO:0000178,GO:0047844,GO:0010529,GO:0000932,GO:0051607,GO:0016445,GO:0003674	DNA cytosine deamination|somatic hypermutation of immunoglobulin genes|RNA binding|cellular response to lipopolysaccharide|cytidine to uridine editing|cytidine deaminase activity|DNA demethylation|ubiquitin protein ligase binding|cellular_component|nucleus|cytoplasm|defense response to bacterium|negative regulation of methylation-dependent chromatin silencing|identical protein binding|biological_…	rno04672,rno05340	Intestinal immune network for IgA production|Primary immunodeficiency
Aida	18.27351466	12.2048585	13.69877221	22.70899064	12.17541828	18.22532057	22.72480586	15.16898847	25.71047397	24.08951164	14.06711022	15.59642889	GeneID:682999,Genbank:NM_001127600.1,RGD:1592746	axin interactor, dorsalization associated		GO:0030178,GO:0035091,GO:0035556,GO:0043496,GO:0043508,GO:0046329,GO:0048264,GO:0005737,GO:0016020,GO:0019904	negative regulation of Wnt signaling pathway|phosphatidylinositol binding|intracellular signal transduction|regulation of protein homodimerization activity|negative regulation of JUN kinase activity|negative regulation of JNK cascade|determination of ventral identity|cytoplasm|membrane|protein domain specific binding
Aif1	15.89102016	0.616525804	3.633372102	3.675434856	0.539810771	20.95485343	16.83006828	1.065537486	10.16499234	6.033253249	8.232589812	17.13992658	GeneID:29427,Genbank:XM_006256063.3,RGD:61924	allograft inflammatory factor 1		GO:0005737,GO:0005829,GO:0005884,GO:0030335,GO:0006911,GO:0031668,GO:0032587,GO:0006954,GO:0032870,GO:0034097,GO:0048662,GO:0042102,GO:0048678,GO:0051015,GO:0042116,GO:0051017,GO:0051384,GO:0001726,GO:1900087,GO:0051602,GO:0001891,GO:2000406,GO:0071315,GO:0071346,GO:0001934,GO:0005509,GO:0005634,GO:0010629,GO:0014739,GO:0016601,GO:0030027,GO:0042995,GO:0030041,GO:0043066,GO:0043204,GO:0045429,GO:…	cytoplasm|cytosol|actin filament|positive regulation of cell migration|phagocytosis, engulfment|cellular response to extracellular stimulus|ruffle membrane|inflammatory response|cellular response to hormone stimulus|response to cytokine|negative regulation of smooth muscle cell proliferation|positive regulation of T cell proliferation|response to axon injury|actin filament binding|macrophage acti…
Aif1l	13.08629331	8.481072823	10.55320231	3.738060745	8.551790472	11.3374021	17.65230341	11.34530171	4.855919646	3.556921693	12.90199478	6.866056121	GeneID:362107,Genbank:NM_001108578.1,RGD:1305081	allograft inflammatory factor 1-like		GO:0005925,GO:0015629,GO:0032991,GO:0051015,GO:0005509,GO:0005884	focal adhesion|actin cytoskeleton|protein-containing complex|actin filament binding|calcium ion binding|actin filament
Aifm1	20.97068407	29.43580035	26.27449078	29.14685088	28.94632974	23.30077456	22.12195268	29.81709513	26.68634006	27.65629216	28.40685988	23.99266821	GeneID:83533,Genbank:NM_031356.1,RGD:620817	apoptosis inducing factor, mitochondria associated 1		GO:0005739,GO:0005743,GO:0005758,GO:0005829,GO:0048471,GO:0006915,GO:0050660,GO:0006919,GO:0051402,GO:0055114,GO:0070059,GO:0070301,GO:0071392,GO:0071732,GO:0071949,GO:0002931,GO:0003674,GO:0003677,GO:0005634,GO:0005737,GO:0009636,GO:0010942,GO:0016021,GO:0016174,GO:0016491,GO:0016651,GO:0030182,GO:0090650,GO:0032981,GO:1902065,GO:0043525,GO:1902510,GO:0046983,GO:1904045	mitochondrion|mitochondrial inner membrane|mitochondrial intermembrane space|cytosol|perinuclear region of cytoplasm|apoptotic process|flavin adenine dinucleotide binding|activation of cysteine-type endopeptidase activity involved in apoptotic process|neuron apoptotic process|oxidation-reduction process|intrinsic apoptotic signaling pathway in response to endoplasmic reticulum stress|cellular res…	rno04210,rno04217	Apoptosis|Necroptosis
Aifm2	3.608842584	2.225142275	2.535241131	3.199098938	2.336284471	3.416131432	2.558601315	2.035317917	3.715193398	2.978655101	2.702733058	4.224455867	GeneID:361843,Genbank:XM_006256452.2,RGD:1304964	apoptosis inducing factor, mitochondria associated 2		GO:0050660,GO:0005737,GO:0005739,GO:0005741,GO:0005811,GO:0005829,GO:0008637,GO:0022904,GO:0043065,GO:0003677,GO:0004174	flavin adenine dinucleotide binding|cytoplasm|mitochondrion|mitochondrial outer membrane|lipid droplet|cytosol|apoptotic mitochondrial changes|respiratory electron transport chain|positive regulation of apoptotic process|DNA binding|electron-transferring-flavoprotein dehydrogenase activity
Aifm3	3.916179426	3.860941145	3.202382636	1.773964149	3.397679683	2.289828894	3.735196175	4.303473167	1.270681808	1.361713055	4.460294823	2.784057096	GeneID:303786,Genbank:XM_017597951.1,RGD:1306028	apoptosis inducing factor, mitochondria associated 3		GO:0005783,GO:0005829,GO:0016491,GO:0050660,GO:0051537,GO:0055114,GO:0097194,GO:0005634,GO:0005739,GO:0005743	endoplasmic reticulum|cytosol|oxidoreductase activity|flavin adenine dinucleotide binding|2 iron, 2 sulfur cluster binding|oxidation-reduction process|execution phase of apoptosis|nucleus|mitochondrion|mitochondrial inner membrane
Aig1	5.827111244	5.200293643	5.409184502	4.461742875	5.416733603	5.094381013	4.877367701	4.911832816	3.758314711	3.577764182	4.649278462	4.876094997	GeneID:292486,Genbank:NM_001134425.1,RGD:1562920	androgen-induced 1		GO:0016787,GO:0042758,GO:0012505,GO:0016020,GO:0016021	hydrolase activity|long-chain fatty acid catabolic process|endomembrane system|membrane|integral component of membrane
Aim1	2.774181814	0.386732312	0.561977236	2.651883323	0.451481006	2.249429552	1.869894164	1.069419053	2.464256434	4.690510638	1.731996516	1.260119431	GeneID:309866,Genbank:XM_017601841.1,RGD:1308629	absent in melanoma 1		GO:0003674,GO:0005575,GO:0008150	molecular_function|cellular_component|biological_process
Aim1l	0.011453952	0	0.011300591	0	0	0	0	0.024192618	0.011149383	0	0	0	GeneID:298543,Genbank:XM_008764189.2,RGD:1308621	absent in melanoma 1-like
Aim2	0.786442175	0.125636374	0.223138153	0.142412557	0.140559762	0.338375649	0.329044072	0.09228302	0.185128198	0.134123307	0.170871465	0.450683222	GeneID:304987,Genbank:XM_006250336.3,RGD:1307283	absent in melanoma 2		GO:0035458,GO:0003690,GO:0035690,GO:0005575,GO:0042802,GO:0005654,GO:0005737,GO:0005739,GO:0050702,GO:0005829,GO:0050718,GO:0008150,GO:0051092,GO:0032088,GO:0070269,GO:0032461,GO:0002218,GO:0097169,GO:0032731,GO:0002230,GO:2001056,GO:0033209,GO:0003674	cellular response to interferon-beta|double-stranded DNA binding|cellular response to drug|cellular_component|identical protein binding|nucleoplasm|cytoplasm|mitochondrion|interleukin-1 beta secretion|cytosol|positive regulation of interleukin-1 beta secretion|biological_process|positive regulation of NF-kappaB transcription factor activity|negative regulation of NF-kappaB transcription factor ac…	rno04621,rno04623	NOD-like receptor signaling pathway|Cytosolic DNA-sensing pathway
Aimp1	14.61171866	13.90389973	14.54955921	19.71401336	13.9139829	15.11575978	14.73995573	14.64532197	22.05910272	19.04868324	13.08365299	18.38676265	GeneID:114632,Genbank:NM_053757.1,RGD:620466	aminoacyl tRNA synthetase complex-interacting multifunctional protein 1		GO:0017102,GO:0005125,GO:0042803,GO:0048514,GO:0005615,GO:0005829,GO:0006418,GO:0006954,GO:0050900,GO:0007267,GO:0051020,GO:0009986,GO:0051607,GO:0010469,GO:0070094,GO:0016525,GO:0000049,GO:0017101,GO:0001937	methionyl glutamyl tRNA synthetase complex|cytokine activity|protein homodimerization activity|blood vessel morphogenesis|extracellular space|cytosol|tRNA aminoacylation for protein translation|inflammatory response|leukocyte migration|cell-cell signaling|GTPase binding|cell surface|defense response to virus|regulation of signaling receptor activity|positive regulation of glucagon secretion|negat…
Aimp2	10.20204398	6.139551547	8.208130808	14.39458158	6.858976682	9.684378279	8.447568367	7.695851308	12.23612037	12.2802865	7.524250725	7.254549461	GeneID:288480,Genbank:XM_006248863.3,RGD:1560787	aminoacyl tRNA synthetase complex-interacting multifunctional protein 2		GO:0006915,GO:0008285,GO:0017101,GO:0031398,GO:0032947,GO:0060510,GO:0065003,GO:1901216,GO:1903632,GO:0005634,GO:0005829,GO:0006412	apoptotic process|negative regulation of cell proliferation|aminoacyl-tRNA synthetase multienzyme complex|positive regulation of protein ubiquitination|protein-containing complex scaffold activity|Type II pneumocyte differentiation|protein-containing complex assembly|positive regulation of neuron death|positive regulation of aminoacyl-tRNA ligase activity|nucleus|cytosol|translation
Aip	18.13813223	14.12929505	16.59255303	15.90252457	12.43501656	16.39854181	16.12644995	15.85270288	16.70877054	14.69566716	14.38613463	14.28102459	GeneID:282827,Genbank:NM_172327.2,RGD:628619	aryl-hydrocarbon receptor-interacting protein		GO:0051082,GO:0005829,GO:0051344,GO:0005886,GO:1903506,GO:0006626,GO:0006805,GO:0010738,GO:0016020,GO:0017162,GO:0022417,GO:0034751,GO:0003712,GO:0036004,GO:0005515	unfolded protein binding|cytosol|negative regulation of cyclic-nucleotide phosphodiesterase activity|plasma membrane|regulation of nucleic acid-templated transcription|protein targeting to mitochondrion|xenobiotic metabolic process|regulation of protein kinase A signaling|membrane|aryl hydrocarbon receptor binding|protein maturation by protein folding|aryl hydrocarbon receptor complex|transcripti…	rno04934	Cushing's syndrome
Aipl1	177.0114117	392.4197845	379.1066988	286.2797284	362.6534733	260.2561755	290.756851	377.579668	241.143134	221.4574642	363.0853591	340.4415677	GeneID:59110,Genbank:XM_017597500.1,RGD:70906	aryl hydrocarbon receptor-interacting protein-like 1		GO:0043066,GO:0003674,GO:0005575,GO:0005634,GO:0005654,GO:0005737,GO:0005829,GO:0007601,GO:0007603,GO:0008150,GO:0001895,GO:0018343,GO:0001917,GO:0030823,GO:0001918	negative regulation of apoptotic process|molecular_function|cellular_component|nucleus|nucleoplasm|cytoplasm|cytosol|visual perception|phototransduction, visible light|biological_process|retina homeostasis|protein farnesylation|photoreceptor inner segment|regulation of cGMP metabolic process|farnesylated protein binding	rno04934	Cushing's syndrome
Aire	0	0	0.106751963	0	0	0	0.044400124	0	0	0.039212675	0	0	GeneID:294328,Genbank:XM_006256247.2,RGD:1311139	autoimmune regulator	SAND	GO:0044212,GO:0006955,GO:0002509,GO:0045060,GO:0006959,GO:0003674,GO:0045182,GO:0008150,GO:0003682,GO:0045893,GO:0003712,GO:0005575,GO:0005622,GO:0008270,GO:0005634,GO:0045944,GO:0016604,GO:0032602,GO:0005737,GO:0097536,GO:0042393,GO:0006355,GO:0000977,GO:2000410,GO:0042802,GO:0006417,GO:0002458	transcription regulatory region DNA binding|immune response|central tolerance induction to self antigen|negative thymic T cell selection|humoral immune response|molecular_function|translation regulator activity|biological_process|chromatin binding|positive regulation of transcription, DNA-templated|transcription cofactor activity|cellular_component|intracellular|zinc ion binding|nucleus|positive …	rno04120,rno05340	Ubiquitin mediated proteolysis|Primary immunodeficiency
Ajap1	2.102902754	1.842749135	1.636419553	1.489244747	2.288927354	0.851310369	0.583386246	1.782925552	1.499200333	0.933848626	1.044261155	1.00630255	GeneID:687031,Genbank:NM_001101014.1,RGD:1590138	adherens junction associated protein 1		GO:0044214,GO:0005913,GO:0044291,GO:0007155,GO:0008013,GO:0009898,GO:0009986,GO:0044877,GO:0016323,GO:0061045,GO:0016324,GO:0030860,GO:0001953	spanning component of plasma membrane|cell-cell adherens junction|cell-cell contact zone|cell adhesion|beta-catenin binding|cytoplasmic side of plasma membrane|cell surface|protein-containing complex binding|basolateral plasma membrane|negative regulation of wound healing|apical plasma membrane|regulation of polarized epithelial cell differentiation|negative regulation of cell-matrix adhesion
Ajuba	8.083547048	1.859802583	2.17310994	5.379253599	1.859311119	7.270282602	7.673574322	3.558974279	5.124237997	5.795206522	5.302907416	4.779771495	GeneID:85265,Genbank:NM_053503.1,RGD:620407	ajuba LIM protein		GO:0003714,GO:0005634,GO:0005667,GO:0005794,GO:0030032,GO:0005815,GO:0030334,GO:0005829,GO:0031328,GO:0005886,GO:0031334,GO:0033673,GO:0033674,GO:0034613,GO:0051015,GO:0035195,GO:1900037,GO:0035313,GO:2000637,GO:0035329,GO:0000122,GO:0000932,GO:0001666,GO:0003682,GO:0005911,GO:0005912,GO:0005925,GO:0006351,GO:0006355,GO:0035331,GO:0007010,GO:0016339,GO:0030027,GO:0043087,GO:0043123,GO:0043406,GO:…	transcription corepressor activity|nucleus|transcription factor complex|Golgi apparatus|lamellipodium assembly|microtubule organizing center|regulation of cell migration|cytosol|positive regulation of cellular biosynthetic process|plasma membrane|positive regulation of protein complex assembly|negative regulation of kinase activity|positive regulation of kinase activity|cellular protein localizat…	rno04390,rno04392	Hippo signaling pathway|Hippo signaling pathway - multiple species
Ak1	17.05931762	16.17326543	14.84859769	11.00892044	16.63157273	13.14577311	13.06719991	14.7331114	15.83076562	9.273620191	15.50441602	12.96312695	GeneID:24183,Genbank:NM_024349.3,RGD:2076	adenylate kinase 1		GO:0033574,GO:0010828,GO:0004550,GO:0036126,GO:0014042,GO:0042493,GO:0014823,GO:0005524,GO:0043005,GO:0005737,GO:0005829,GO:0005886,GO:0006165,GO:0016776,GO:0046033,GO:0021549,GO:0006172,GO:0046034,GO:0021772,GO:0007050,GO:0046083,GO:0030017,GO:0007517,GO:0001520,GO:0046103,GO:0030182,GO:0009142,GO:0004017,GO:0048471,GO:0032355	response to testosterone|positive regulation of glucose transmembrane transport|nucleoside diphosphate kinase activity|sperm flagellum|positive regulation of neuron maturation|response to drug|response to activity|ATP binding|neuron projection|cytoplasm|cytosol|plasma membrane|nucleoside diphosphate phosphorylation|phosphotransferase activity, phosphate group as acceptor|AMP metabolic process|cer…	rno00230,rno00730	Purine metabolism|Thiamine metabolism
Ak2	11.98765799	9.378543946	11.10459179	14.63473406	10.72377328	14.00958951	14.75739514	9.525489983	18.53516213	19.44507312	12.69702414	12.16669108	GeneID:24184,Genbank:NM_001033967.2,RGD:2077	adenylate kinase 2		GO:0046939,GO:0007420,GO:0004017,GO:0097066,GO:0019205,GO:0097226,GO:0036126,GO:0005524,GO:0005634,GO:0005737,GO:0005739,GO:0005743,GO:0046033,GO:0005758,GO:0046034,GO:0005829,GO:0006119,GO:0001889,GO:0046060,GO:0006172,GO:0046083	nucleotide phosphorylation|brain development|adenylate kinase activity|response to thyroid hormone|nucleobase-containing compound kinase activity|sperm mitochondrial sheath|sperm flagellum|ATP binding|nucleus|cytoplasm|mitochondrion|mitochondrial inner membrane|AMP metabolic process|mitochondrial intermembrane space|ATP metabolic process|cytosol|oxidative phosphorylation|liver development|dATP me…	rno00230,rno00730	Purine metabolism|Thiamine metabolism
Ak3	20.95855436	8.685128967	12.49984351	12.17090179	9.855164037	21.86927407	17.83671021	10.39085543	20.53244922	17.21814822	14.59552201	15.95367439	GeneID:26956,Genbank:NM_013218.1,RGD:619885	adenylate kinase 3		GO:0046041,GO:0021549,GO:0004017,GO:0021772,GO:0005524,GO:0046051,GO:0042594,GO:0005525,GO:0005739,GO:0005758,GO:0005759,GO:0042802,GO:0046060,GO:0046033,GO:0046899,GO:0006172,GO:0046034,GO:0001889,GO:0046939,GO:0046039,GO:0006756,GO:0051260,GO:0007517	ITP metabolic process|cerebellum development|adenylate kinase activity|olfactory bulb development|ATP binding|UTP metabolic process|response to starvation|GTP binding|mitochondrion|mitochondrial intermembrane space|mitochondrial matrix|identical protein binding|dATP metabolic process|AMP metabolic process|nucleoside triphosphate adenylate kinase activity|ADP biosynthetic process|ATP metabolic pro…	rno00230	Purine metabolism
Ak4	8.45839486	7.58513565	8.660366381	5.832380193	7.977203617	10.78925489	7.390325188	8.293433435	8.970073759	11.79226771	7.385615552	6.874400662	GeneID:29223,Genbank:XM_017593196.1,RGD:2078	adenylate kinase 4		GO:0042493,GO:0004017,GO:0046033,GO:0004550,GO:0046034,GO:0005524,GO:0005525,GO:0005575,GO:0005739,GO:0046039,GO:0005759,GO:0046899,GO:0006165,GO:0007420,GO:0001889,GO:0009142,GO:0003674	response to drug|adenylate kinase activity|AMP metabolic process|nucleoside diphosphate kinase activity|ATP metabolic process|ATP binding|GTP binding|cellular_component|mitochondrion|GTP metabolic process|mitochondrial matrix|nucleoside triphosphate adenylate kinase activity|nucleoside diphosphate phosphorylation|brain development|liver development|nucleoside triphosphate biosynthetic process|mol…	rno00230,rno00730	Purine metabolism|Thiamine metabolism
Ak5	0.292534409	0.433344253	0.481029264	0.500305021	0.869510391	0.271232886	0.120041403	0.360430271	0.28475571	0.424065887	0.245570361	0.534357297	GeneID:301115,Genbank:XM_017596708.1,RGD:1588584	adenylate kinase 5				rno00230,rno00730	Purine metabolism|Thiamine metabolism
Ak6	7.276009038	3.96101656	6.173585587	7.839559937	4.238840952	7.420809852	7.344841774	4.994638942	8.499041725	9.176326643	6.449946908	4.385932645	GeneID:102238592,Genbank:NM_001012463.3,RGD:7387335	adenylate kinase 6		GO:0015937,GO:0004017,GO:0046939,GO:0004140,GO:0005524,GO:0005634,GO:0005654,GO:0005730,GO:0005737,GO:0005829,GO:0015030	coenzyme A biosynthetic process|adenylate kinase activity|nucleotide phosphorylation|dephospho-CoA kinase activity|ATP binding|nucleus|nucleoplasm|nucleolus|cytoplasm|cytosol|Cajal body	rno00230,rno03008	Purine metabolism|Ribosome biogenesis in eukaryotes
Ak7	0.084774922	0.047092826	0.08363984	0.043495724	0.050395901	0.235805561	0.130452611	0.067146932	0.103150871	0.092169036	0.170795976	0.046456174	GeneID:314416,Genbank:XM_008764806.2,RGD:1309600	adenylate kinase 7		GO:0004127,GO:0004550,GO:0005524,GO:0006165,GO:0007283,GO:0007420,GO:0009142,GO:0009165,GO:0019206,GO:0035082,GO:0002437,GO:0003351,GO:0004017	cytidylate kinase activity|nucleoside diphosphate kinase activity|ATP binding|nucleoside diphosphate phosphorylation|spermatogenesis|brain development|nucleoside triphosphate biosynthetic process|nucleotide biosynthetic process|nucleoside kinase activity|axoneme assembly|inflammatory response to antigenic stimulus|epithelial cilium movement|adenylate kinase activity	rno00230,rno00730	Purine metabolism|Thiamine metabolism
Ak8	0.282507025	1.120956007	0.517631094	0.745440309	0.527814976	0.598710098	0.695560018	0.852429989	0.353564951	0.833685903	0.44720241	0.796177235	GeneID:311833,Genbank:NM_001004266.1,RGD:1303144	adenylate kinase 8		GO:0036126,GO:0004127,GO:0004550,GO:0005524,GO:0005829,GO:0005930,GO:0006165,GO:0009142,GO:0009165,GO:0004017,GO:0019206,GO:0021591	sperm flagellum|cytidylate kinase activity|nucleoside diphosphate kinase activity|ATP binding|cytosol|axoneme|nucleoside diphosphate phosphorylation|nucleoside triphosphate biosynthetic process|nucleotide biosynthetic process|adenylate kinase activity|nucleoside kinase activity|ventricular system development	rno00230,rno00730	Purine metabolism|Thiamine metabolism
Ak9	0.098386918	0.230762797	0.45299137	0.291660321	0.155967426	0.233124582	0.201865205	0.126994538	0.148976706	0.095082913	0.198220053	0.407361332	GeneID:294521,Genbank:XM_017601822.1,RGD:1559879	adenylate kinase 9		GO:0061566,GO:0005654,GO:0061567,GO:0061568,GO:0005737,GO:0006174,GO:0006186,GO:0006756,GO:0006757,GO:0061569,GO:0019206,GO:0061570,GO:0031965,GO:0061571,GO:0050145,GO:0004550,GO:0061508,GO:0005524,GO:0061565,GO:0005634	CMP phosphorylation|nucleoplasm|dCMP phosphorylation|GDP phosphorylation|cytoplasm|dADP phosphorylation|dGDP phosphorylation|AMP phosphorylation|ATP generation from ADP|UDP phosphorylation|nucleoside kinase activity|dCDP phosphorylation|nuclear membrane|TDP phosphorylation|nucleoside phosphate kinase activity|nucleoside diphosphate kinase activity|CDP phosphorylation|ATP binding|dAMP phosphorylat…	rno00230,rno00240	Purine metabolism|Pyrimidine metabolism
Akain1	1.182062738	1.998472074	1.901471197	1.661240082	2.169196305	1.167465792	1.107200064	1.655427034	1.650905129	1.061656291	2.30384332	1.633490932	GeneID:100362606,Genbank:XM_017596880.1,RGD:2324352	A kinase (PRKA) anchor inhibitor 1		GO:0008104,GO:0010738,GO:0031333,GO:0034237,GO:0051018,GO:0005829	protein localization|regulation of protein kinase A signaling|negative regulation of protein complex assembly|protein kinase A regulatory subunit binding|protein kinase A binding|cytosol
Akap1	21.38911539	33.38297826	31.07761122	33.44943863	30.10369035	25.88945874	31.38800719	31.75126901	26.61145806	26.85454151	26.37997022	31.6120756	GeneID:114124,Genbank:XM_006247068.1,RGD:620826	A-kinase anchoring protein 1		GO:0042308,GO:0019904,GO:0005741,GO:0045211,GO:0030061,GO:0005743,GO:0048487,GO:0030346,GO:0005759,GO:0071320,GO:0005811,GO:0008017,GO:0010614,GO:0010738,GO:0031594,GO:0071375,GO:0032947,GO:0016021,GO:0034237,GO:0016301,GO:0016310,GO:0003723,GO:0019901,GO:0005739,GO:0035308,GO:0019903	negative regulation of protein import into nucleus|protein domain specific binding|mitochondrial outer membrane|postsynaptic membrane|mitochondrial crista|mitochondrial inner membrane|beta-tubulin binding|protein phosphatase 2B binding|mitochondrial matrix|cellular response to cAMP|lipid droplet|microtubule binding|negative regulation of cardiac muscle hypertrophy|regulation of protein kinase A s…
Akap10	20.68504916	22.02867243	23.06484205	22.43564563	25.10286475	20.44581754	20.43411955	22.67985618	21.83032496	21.68810486	20.89105899	22.55311402	GeneID:360540,Genbank:NM_001114606.1,RGD:1308869	A-kinase anchoring protein 10		GO:0005739,GO:0005829,GO:0005886,GO:0008104,GO:0008150,GO:0032991,GO:0003674,GO:0051018,GO:0005575	mitochondrion|cytosol|plasma membrane|protein localization|biological_process|protein-containing complex|molecular_function|protein kinase A binding|cellular_component
Akap11	39.61103665	44.57262193	42.28549757	45.51230554	47.17728105	35.26360181	34.46395303	42.34462551	43.42804596	38.23712492	39.6462812	34.5551206	GeneID:498549,Genbank:XM_006252344.2,RGD:2079	A-kinase anchoring protein 11		GO:0032947,GO:0005737,GO:0032991,GO:0005777,GO:0034236,GO:0005829,GO:0005886,GO:0034237,GO:0006928,GO:0042325,GO:0010738,GO:0051018,GO:0016301,GO:0005730,GO:0016310,GO:0019207	protein-containing complex scaffold activity|cytoplasm|protein-containing complex|peroxisome|protein kinase A catalytic subunit binding|cytosol|plasma membrane|protein kinase A regulatory subunit binding|movement of cell or subcellular component|regulation of phosphorylation|regulation of protein kinase A signaling|protein kinase A binding|kinase activity|nucleolus|phosphorylation|kinase regulato…
Akap12	20.30431177	9.897591761	14.40175672	21.71125652	10.37114296	20.46919608	18.20977731	8.291036577	26.09660324	26.70622737	13.57337381	13.55742291	GeneID:83425,Genbank:NM_057103.2,RGD:70988	A-kinase anchoring protein 12		GO:0005886,GO:0006605,GO:0007165,GO:0007193,GO:0008179,GO:0010738,GO:0051018,GO:0090036,GO:0005829,GO:0005856	plasma membrane|protein targeting|signal transduction|adenylate cyclase-inhibiting G-protein coupled receptor signaling pathway|adenylate cyclase binding|regulation of protein kinase A signaling|protein kinase A binding|regulation of protein kinase C signaling|cytosol|cytoskeleton
Akap13	23.46400999	5.965649289	8.218947332	13.46748496	5.92308327	16.67335099	17.48742372	8.177246642	13.95910067	12.73611505	11.70578921	15.96805037	GeneID:293024,Genbank:NM_001106271.2,RGD:727893	A-kinase anchoring protein 13		GO:0005884,GO:0005938,GO:0006468,GO:0007186,GO:0035025,GO:0007507,GO:0043123,GO:0008104,GO:0043406,GO:0045859,GO:0046872,GO:0086023,GO:0048471,GO:0051018,GO:1900169,GO:0004691,GO:0005078,GO:0005089,GO:0005634,GO:0005829,GO:0010611,GO:0015629,GO:0017048,GO:0030864,GO:0032947,GO:0051168,GO:0055007,GO:0060297,GO:0060348,GO:0071875	actin filament|cell cortex|protein phosphorylation|G-protein coupled receptor signaling pathway|positive regulation of Rho protein signal transduction|heart development|positive regulation of I-kappaB kinase/NF-kappaB signaling|protein localization|positive regulation of MAP kinase activity|regulation of protein kinase activity|metal ion binding|adenylate cyclase-activating adrenergic receptor si…
Akap14	0.038462272	0.042731908	0.113841861	0	0.04572911	0.178307796	0.094697889	0.081238603	0.224637199	0.041816972	0.116234869	0.084308424	GeneID:60332,Genbank:NM_021703.1,RGD:708510	A-kinase anchoring protein 14		GO:0034237,GO:0035686,GO:0051018,GO:0005930,GO:0005952,GO:0007283	protein kinase A regulatory subunit binding|sperm fibrous sheath|protein kinase A binding|axoneme|cAMP-dependent protein kinase complex|spermatogenesis
Akap17a	17.96327026	21.5834984	21.68302306	22.18779562	21.46261334	20.66482992	21.81335798	22.9287611	17.85259612	21.94115183	19.52504554	23.67365861	GeneID:288526,Genbank:NM_001127246.1,RGD:1564640	A-kinase anchoring protein 17A		GO:0043484,GO:0051018,GO:0005634,GO:0005829,GO:0016607	regulation of RNA splicing|protein kinase A binding|nucleus|cytosol|nuclear speck
Akap17b	8.357443559	8.674952107	8.160537096	6.210938123	9.654746797	5.751744727	5.72757573	7.563640678	5.661101953	4.777377276	6.997641409	8.050116108	GeneID:313434,Genbank:XM_017602375.1,RGD:1566363	A kinase (PRKA) anchor protein 17B		GO:0003723	RNA binding
Akap2	9.497617131	2.998420437	3.163686605	9.359963921	2.772699326	8.230584297	6.285914598	3.326868263	13.33669814	15.32542626	4.632147515	5.328314688	GeneID:298024,Genbank:XM_006238186.3,RGD:1305135	A-kinase anchoring protein 2		GO:0007178,GO:0008104,GO:0019904,GO:0023052,GO:0032991,GO:0051018,GO:0051291,GO:0007015	transmembrane receptor protein serine/threonine kinase signaling pathway|protein localization|protein domain specific binding|signaling|protein-containing complex|protein kinase A binding|protein heterooligomerization|actin filament organization
Akap3	0.618889009	0.133082109	0.413633936	0.40972289	0.23736074	0.388718991	0.393229799	0.379508138	0.388666006	0.23875991	0.502772277	0.568892833	GeneID:312720,Genbank:XM_008763290.1,RGD:1359735	A-kinase anchoring protein 3		GO:0097228,GO:0005737,GO:0006928,GO:0007178,GO:0008104,GO:0008150,GO:0010738,GO:0016301,GO:0016310,GO:0031514,GO:0035686,GO:0001669,GO:0051018,GO:0003674,GO:0005575	sperm principal piece|cytoplasm|movement of cell or subcellular component|transmembrane receptor protein serine/threonine kinase signaling pathway|protein localization|biological_process|regulation of protein kinase A signaling|kinase activity|phosphorylation|motile cilium|sperm fibrous sheath|acrosomal vesicle|protein kinase A binding|molecular_function|cellular_component
Akap4	0	0	0	0	0	0	0	0	0	0	0	0	GeneID:79254,Genbank:NM_024402.1,RGD:620828	A-kinase anchoring protein 4		GO:0048471,GO:0031514,GO:0005929,GO:0051018,GO:0035686,GO:0006928,GO:0007178,GO:0008104,GO:0008150,GO:0010738,GO:0030018,GO:0044458,GO:0097228,GO:0030317,GO:0045184,GO:0003674,GO:0005575,GO:0005737	perinuclear region of cytoplasm|motile cilium|cilium|protein kinase A binding|sperm fibrous sheath|movement of cell or subcellular component|transmembrane receptor protein serine/threonine kinase signaling pathway|protein localization|biological_process|regulation of protein kinase A signaling|Z disc|motile cilium assembly|sperm principal piece|flagellated sperm motility|establishment of protein …
Akap5	0.580409936	0.674151246	0.494551531	0.216576485	0.439134952	0.513684949	0.487168028	0.362203817	0.179765225	0.458933527	0.425218722	0.173488002	GeneID:171026,Genbank:NM_133515.2,RGD:620829	A-kinase anchoring protein 5		GO:0005886,GO:0006605,GO:0007165,GO:0007193,GO:0007194,GO:0008179,GO:0019904,GO:0021510,GO:0009898,GO:0021766,GO:0010524,GO:0030346,GO:0030425,GO:0031527,GO:0043197,GO:0031698,GO:0043198,GO:0032279,GO:0043267,GO:0032590,GO:0043271,GO:0043624,GO:0044877,GO:0001664,GO:0045296,GO:0001934,GO:0045762,GO:0003779,GO:0048471,GO:0005515,GO:0005516,GO:0005622,GO:0005737,GO:0005856,GO:0010738,GO:0014069,GO:…	plasma membrane|protein targeting|signal transduction|adenylate cyclase-inhibiting G-protein coupled receptor signaling pathway|negative regulation of adenylate cyclase activity|adenylate cyclase binding|protein domain specific binding|spinal cord development|cytoplasmic side of plasma membrane|hippocampus development|positive regulation of calcium ion transport into cytosol|protein phosphatase 2…
Akap6	19.95523599	20.68434757	28.55335254	28.68616836	21.47314112	18.17578357	27.93797027	20.09431375	28.24605228	25.30706052	21.31394518	18.46875648	GeneID:64553,Genbank:XM_017594343.1,RGD:69412	A-kinase anchoring protein 6		GO:0007194,GO:0008179,GO:0010738,GO:0010880,GO:0014701,GO:0031965,GO:0032516,GO:0014704,GO:0032947,GO:0016301,GO:0032991,GO:0034237,GO:0048471,GO:0034629,GO:0034704,GO:0051018,GO:0051281,GO:0051721,GO:0060306,GO:0001934,GO:2000481,GO:0005515,GO:0060316,GO:0005634,GO:0061051,GO:0005635,GO:0005640,GO:0005737,GO:0005901,GO:0016310,GO:0016529,GO:0019899,GO:0030307,GO:0030315,GO:0042383,GO:0043495,GO:…	negative regulation of adenylate cyclase activity|adenylate cyclase binding|regulation of protein kinase A signaling|regulation of release of sequestered calcium ion into cytosol by sarcoplasmic reticulum|junctional sarcoplasmic reticulum membrane|nuclear membrane|positive regulation of phosphoprotein phosphatase activity|intercalated disc|protein-containing complex scaffold activity|kinase activ…
Akap7	17.75758444	10.91063847	18.18345125	14.49467267	14.55489783	15.96560261	18.87948619	13.141629	13.81522309	13.38285266	14.29692552	17.39794698	GeneID:361458,Genbank:NM_001001801.3,RGD:1303071	A-kinase anchoring protein 7		GO:0071320,GO:0032991,GO:0016328,GO:0005737,GO:1901381,GO:0034237,GO:0016529,GO:0005829,GO:1902261,GO:0019901,GO:0008022,GO:0008104,GO:0010738,GO:0019904,GO:0051018,GO:0030315,GO:0016020,GO:0032947,GO:0016208,GO:0005515,GO:0060306,GO:0016324,GO:0005634,GO:0070382	cellular response to cAMP|protein-containing complex|lateral plasma membrane|cytoplasm|positive regulation of potassium ion transmembrane transport|protein kinase A regulatory subunit binding|sarcoplasmic reticulum|cytosol|positive regulation of delayed rectifier potassium channel activity|protein kinase binding|protein C-terminus binding|protein localization|regulation of protein kinase A signal…
Akap8	41.34781836	47.38314868	47.34210311	46.58859427	49.72025204	39.63062091	43.65943647	49.64022703	37.51373835	40.60841969	44.08281772	47.87910686	GeneID:116633,Genbank:XM_017594573.1,RGD:620832	A-kinase anchoring protein 8		GO:0034237,GO:0015031,GO:0003677,GO:0016363,GO:0003690,GO:0042826,GO:0005515,GO:0044839,GO:0005634,GO:0005654,GO:0005730,GO:0005739,GO:0045087,GO:0017151,GO:0005794,GO:0051059,GO:0031065,GO:0006351,GO:0071222,GO:0032720,GO:0006355,GO:0000278,GO:0071380,GO:0033127,GO:0007076,GO:0000793,GO:0008270,GO:0001939	protein kinase A regulatory subunit binding|protein transport|DNA binding|nuclear matrix|double-stranded DNA binding|histone deacetylase binding|protein binding|cell cycle G2/M phase transition|nucleus|nucleoplasm|nucleolus|mitochondrion|innate immune response|DEAD/H-box RNA helicase binding|Golgi apparatus|NF-kappaB binding|positive regulation of histone deacetylation|transcription, DNA-template…
Akap8l	47.53280137	62.54653051	57.85944094	38.63504241	60.52725694	45.91655211	57.24912422	61.67381806	31.70919286	35.78125801	54.25592699	56.7021522	GeneID:299569,Genbank:XM_006241054.2,RGD:1359200	A-kinase anchoring protein 8 like		GO:0033127,GO:0005521,GO:0034237,GO:0005634,GO:0042826,GO:0005737,GO:0006397,GO:0007076,GO:0010793,GO:0016301,GO:0044839,GO:0016310,GO:0045944,GO:0016363,GO:0051081,GO:0016607,GO:0000278,GO:0017151,GO:0000785,GO:0031065,GO:0003677	regulation of histone phosphorylation|lamin binding|protein kinase A regulatory subunit binding|nucleus|histone deacetylase binding|cytoplasm|mRNA processing|mitotic chromosome condensation|regulation of mRNA export from nucleus|kinase activity|cell cycle G2/M phase transition|phosphorylation|positive regulation of transcription by RNA polymerase II|nuclear matrix|nuclear envelope disassembly|nuc…	rno05169	Epstein-Barr virus infection
Akap9	24.5060172	30.05394417	28.97825505	28.57370541	30.3409153	26.41060888	28.31095618	29.66876341	26.2308554	25.92978135	27.4818781	26.54909156	GeneID:246150,Genbank:NM_001037093.2,RGD:620833	A-kinase anchoring protein 9		GO:1903358,GO:0051661,GO:0033138,GO:0005794,GO:0060009,GO:0034237,GO:0005795,GO:0060306,GO:0005801,GO:0060307,GO:0005813,GO:0007020,GO:0007165,GO:0007194,GO:0036064,GO:0007283,GO:0071320,GO:0043025,GO:0008076,GO:0086091,GO:0043231,GO:0015459,GO:0097060,GO:0044307,GO:0031116,GO:0000242,GO:0098909,GO:0044325,GO:0005515,GO:1901018,GO:0051602,GO:0032947,GO:0005737	regulation of Golgi organization|maintenance of centrosome location|positive regulation of peptidyl-serine phosphorylation|Golgi apparatus|Sertoli cell development|protein kinase A regulatory subunit binding|Golgi stack|regulation of membrane repolarization|cis-Golgi network|regulation of ventricular cardiac muscle cell membrane repolarization|centrosome|microtubule nucleation|signal transduction…
Akip1	2.912328485	1.256182446	1.352157296	2.250145296	1.42576283	2.446118803	2.783817304	1.881578268	2.101151982	1.899805995	2.243442933	2.328193972	GeneID:361624,Genbank:XM_006229987.2,RGD:1306959	A-kinase interacting protein 1		GO:1901222,GO:0005654,GO:0034446	regulation of NIK/NF-kappaB signaling|nucleoplasm|substrate adhesion-dependent cell spreading
Akirin1	26.65902381	23.92673666	21.69840818	28.72887566	24.75145172	24.05219428	23.13769179	18.74643102	32.01682067	32.63830967	24.38969273	22.02971794	GeneID:595134,Genbank:NM_001030054.1,RGD:1585989	akirin 1		GO:0031965,GO:0005634,GO:0005654	nuclear membrane|nucleus|nucleoplasm
Akirin2	33.53846049	35.4891169	37.62821353	33.15904422	37.58132599	35.7056904	36.99432214	37.73101537	31.74381018	32.67212313	30.64564618	32.3256942	GeneID:297968,Genbank:XM_008763614.2,RGD:1307791	akirin 2		GO:0045087,GO:0005634,GO:0045892,GO:0005654,GO:0045944,GO:0006351,GO:0008284,GO:0009792,GO:0010629,GO:0010950,GO:0017053,GO:0019899,GO:0000122,GO:0032496,GO:0005515,GO:0032755	innate immune response|nucleus|negative regulation of transcription, DNA-templated|nucleoplasm|positive regulation of transcription by RNA polymerase II|transcription, DNA-templated|positive regulation of cell proliferation|embryo development ending in birth or egg hatching|negative regulation of gene expression|positive regulation of endopeptidase activity|transcriptional repressor complex|enzym…
Akna	27.46686644	33.34458356	34.24273223	28.04904328	32.05988562	36.96285075	38.67179424	37.98331077	25.94417372	30.82983228	31.21552335	37.45805601	GeneID:362530,Genbank:XM_006238257.3,RGD:1308202	AT-hook transcription factor		GO:0001650,GO:0005654,GO:0005813,GO:0005829,GO:0006366,GO:0043231,GO:0045944,GO:0000978,GO:0001077	fibrillar center|nucleoplasm|centrosome|cytosol|transcription by RNA polymerase II|intracellular membrane-bounded organelle|positive regulation of transcription by RNA polymerase II|RNA polymerase II proximal promoter sequence-specific DNA binding|transcriptional activator activity, RNA polymerase II proximal promoter sequence-specific DNA binding
Aknad1	0	0.068614092	0.012186297	0	0.044055997	0	0	0.013044381	0	0	0.037327376	0	GeneID:691416,Genbank:XM_008761422.2,RGD:1583957	AKNA domain containing 1
Akp3	0.084951853	0	0.041907201	0	0.050501081	0	0.052289949	0.044858048	0	0.138542098	0.042788109	0.046553131	GeneID:64621,Genbank:NM_022680.1,RGD:621650	alkaline phosphatase 3, intestine, not Mn requiring		GO:0005886,GO:0006793,GO:0008270,GO:0009897,GO:0016021,GO:0016311,GO:0031225,GO:0046872,GO:0000287,GO:0004035	plasma membrane|phosphorus metabolic process|zinc ion binding|external side of plasma membrane|integral component of membrane|dephosphorylation|anchored component of membrane|metal ion binding|magnesium ion binding|alkaline phosphatase activity	rno00730,rno00790	Thiamine metabolism|Folate biosynthesis
Akr1a1	205.3944203	137.1563475	169.0057374	253.9450809	145.9476286	192.9648239	189.423412	145.7689409	297.400865	217.31462	174.3458236	174.7536622	GeneID:78959,Genbank:NM_031000.3,RGD:68346	aldo-keto reductase family 1 member A1		GO:0047939,GO:0005575,GO:0055114,GO:0005829,GO:0008106,GO:0008150,GO:0016324,GO:0016491,GO:0019853,GO:0042840,GO:0003674,GO:0046185,GO:0004032	L-glucuronate reductase activity|cellular_component|oxidation-reduction process|cytosol|alcohol dehydrogenase (NADP+) activity|biological_process|apical plasma membrane|oxidoreductase activity|L-ascorbic acid biosynthetic process|D-glucuronate catabolic process|molecular_function|aldehyde catabolic process|alditol:NADP+ 1-oxidoreductase activity	rno00010,rno00040,rno00561	Glycolysis / Gluconeogenesis|Pentose and glucuronate interconversions|Glycerolipid metabolism
Akr1b1	118.8443428	36.34861007	47.342117	109.7783177	34.59716259	90.8553193	138.2480264	74.60895071	96.88680121	87.39316227	101.4439605	72.70559563	GeneID:24192,Genbank:NM_012498.1,RGD:2092	aldo-keto reductase family 1 member B		GO:0005829,GO:0005996,GO:0006061,GO:0008106,GO:0009414,GO:0010033,GO:0046427,GO:0016491,GO:0048471,GO:0018931,GO:0048661,GO:0031098,GO:0055114,GO:0060135,GO:0070301,GO:0071475,GO:0072001,GO:0001894,GO:0003091,GO:0004032,GO:0005615,GO:0005654,GO:0032838,GO:0033010,GO:0035809,GO:0042415,GO:0042629,GO:0043066,GO:0043220,GO:0072061,GO:0043795,GO:0097066,GO:0044597,GO:0097238,GO:0044598,GO:0097454,GO:…	cytosol|monosaccharide metabolic process|sorbitol biosynthetic process|alcohol dehydrogenase (NADP+) activity|response to water deprivation|response to organic substance|positive regulation of JAK-STAT cascade|oxidoreductase activity|perinuclear region of cytoplasm|naphthalene metabolic process|positive regulation of smooth muscle cell proliferation|stress-activated protein kinase signaling casca…	rno00040,rno00051,rno00052,rno00561,rno00790	Pentose and glucuronate interconversions|Fructose and mannose metabolism|Galactose metabolism|Glycerolipid metabolism|Folate biosynthesis
Akr1b10	0.902307046	0.724006632	0.642940803	1.028776405	0.238396375	1.208427445	0.431971651	0.794091624	0.243976127	0.163501124	0.353476154	0.824098534	GeneID:296972,Genbank:NM_001013084.1,RGD:1308277	aldo-keto reductase family 1 member B10		GO:0016488,GO:0016918,GO:0019751,GO:0042572,GO:0042574,GO:0044597,GO:0044598,GO:0045550,GO:0047718,GO:0052650,GO:0055114,GO:0001758,GO:0070401,GO:0004032,GO:0070402,GO:0005829	farnesol catabolic process|retinal binding|polyol metabolic process|retinol metabolic process|retinal metabolic process|daunorubicin metabolic process|doxorubicin metabolic process|geranylgeranyl reductase activity|indanol dehydrogenase activity|NADP-retinol dehydrogenase activity|oxidation-reduction process|retinal dehydrogenase activity|NADP+ binding|alditol:NADP+ 1-oxidoreductase activity|NADP…	rno00040,rno00051,rno00052,rno00561,rno00790	Pentose and glucuronate interconversions|Fructose and mannose metabolism|Galactose metabolism|Glycerolipid metabolism|Folate biosynthesis
Akr1b7	0.162589185	0.060212651	0.03564716	0.018537805	0.193307839	0.016749989	0.066718421	0.114471641	0	0.039282289	0.054594719	0.118797263	GeneID:116463,Genbank:XM_006236250.3,RGD:620257	aldo-keto reductase family 1, member B7		GO:0004303,GO:0005739,GO:0005829,GO:0008106,GO:0016491,GO:0016616,GO:0055114,GO:0004032,GO:0004033	estradiol 17-beta-dehydrogenase activity|mitochondrion|cytosol|alcohol dehydrogenase (NADP+) activity|oxidoreductase activity|oxidoreductase activity, acting on the CH-OH group of donors, NAD or NADP as acceptor|oxidation-reduction process|alditol:NADP+ 1-oxidoreductase activity|aldo-keto reductase (NADP) activity	rno00040,rno00051,rno00052,rno00561,rno00790	Pentose and glucuronate interconversions|Fructose and mannose metabolism|Galactose metabolism|Glycerolipid metabolism|Folate biosynthesis
Akr1b8	1.219482562	0.239092127	0.070773792	1.840245811	0.085287323	51.81190008	0.44154202	0.075757247	4.049954576	40.24334021	0.578091918	2.515838101	GeneID:286921,Genbank:NM_173136.1,RGD:708475	aldo-keto reductase family 1, member B8		GO:0008106,GO:0016491,GO:0055114,GO:0004032,GO:0005739,GO:0005829	alcohol dehydrogenase (NADP+) activity|oxidoreductase activity|oxidation-reduction process|alditol:NADP+ 1-oxidoreductase activity|mitochondrion|cytosol	rno00040,rno00051,rno00052,rno00561,rno00790	Pentose and glucuronate interconversions|Fructose and mannose metabolism|Galactose metabolism|Glycerolipid metabolism|Folate biosynthesis
Akr1c1	0	0	0	0	0	0	0	0	0	0	0	0	GeneID:307092,Genbank:XM_006254188.3,RGD:1306847	aldo-keto reductase family 1, member C1		GO:0047023,GO:0032052,GO:0005496,GO:0042448,GO:0005575,GO:0047045,GO:0042493,GO:0005634,GO:0047086,GO:0005737,GO:0005829,GO:0006693,GO:0008106,GO:0043627,GO:0008202,GO:0048025,GO:0044597,GO:0055114,GO:0008207,GO:0071395,GO:0044598,GO:0016229,GO:0001758,GO:0016491,GO:0004032,GO:0047006,GO:0016655,GO:0004303	androsterone dehydrogenase activity|bile acid binding|steroid binding|progesterone metabolic process|cellular_component|testosterone 17-beta-dehydrogenase (NADP+) activity|response to drug|nucleus|ketosteroid monooxygenase activity|cytoplasm|cytosol|prostaglandin metabolic process|alcohol dehydrogenase (NADP+) activity|response to estrogen|steroid metabolic process|negative regulation of mRNA spl…	rno00140,rno00980	Steroid hormone biosynthesis|Metabolism of xenobiotics by cytochrome P450
Akr1c12	1.333641172	1.249265142	0.773990919	1.046508069	0.870531842	2.691269476	2.607529314	1.215119548	0.381817265	0.909780119	1.84394132	1.060416755	GeneID:361266,Genbank:XM_017600632.1,RGD:1308232	aldo-keto reductase family 1, member C12		GO:0055114,GO:0006693,GO:0008106,GO:0008202,GO:0008207,GO:0016229,GO:0016491,GO:0032052,GO:0042448,GO:0044597,GO:0044598,GO:0004032,GO:0047023,GO:0005496,GO:0047086,GO:0005829	oxidation-reduction process|prostaglandin metabolic process|alcohol dehydrogenase (NADP+) activity|steroid metabolic process|C21-steroid hormone metabolic process|steroid dehydrogenase activity|oxidoreductase activity|bile acid binding|progesterone metabolic process|daunorubicin metabolic process|doxorubicin metabolic process|alditol:NADP+ 1-oxidoreductase activity|androsterone dehydrogenase acti…
Akr1c12l1	0	0	0	0	0	0	0	0	0	0	0	0	GeneID:498790,Genbank:NM_001135744.1,RGD:1559604	aldo-keto reductase family 1, member C12-like 1		GO:0055114,GO:0006693,GO:0008106,GO:0008202,GO:0008207,GO:0016229,GO:0016491,GO:0032052,GO:0042448,GO:0044597,GO:0044598,GO:0004032,GO:0047023,GO:0005496,GO:0047086,GO:0005829	oxidation-reduction process|prostaglandin metabolic process|alcohol dehydrogenase (NADP+) activity|steroid metabolic process|C21-steroid hormone metabolic process|steroid dehydrogenase activity|oxidoreductase activity|bile acid binding|progesterone metabolic process|daunorubicin metabolic process|doxorubicin metabolic process|alditol:NADP+ 1-oxidoreductase activity|androsterone dehydrogenase acti…
Akr1c13	0.058530919	0	0	0.240245073	0	0.054268864	0.072054433	0.185440295	0.398821781	0	0.058961101	0.128298441	GeneID:364773,Genbank:NM_001014240.3,RGD:1359406	aldo-keto reductase family 1, member C13		GO:0055114,GO:0006693,GO:0008106,GO:0008202,GO:0008207,GO:0016229,GO:0016491,GO:0032052,GO:0042448,GO:0044597,GO:0044598,GO:0004032,GO:0047023,GO:0005496,GO:0047086,GO:0005829	oxidation-reduction process|prostaglandin metabolic process|alcohol dehydrogenase (NADP+) activity|steroid metabolic process|C21-steroid hormone metabolic process|steroid dehydrogenase activity|oxidoreductase activity|bile acid binding|progesterone metabolic process|daunorubicin metabolic process|doxorubicin metabolic process|alditol:NADP+ 1-oxidoreductase activity|androsterone dehydrogenase acti…
Akr1c14	0.707705812	0.068371053	0.121431318	0.28416893	0.073166576	0.342350969	0.227274933	0.129981765	0.119806506	0.066907156	0.123983861	0.370957068	GeneID:191574,Genbank:NM_138547.3,RGD:708361	aldo-keto reductase family 1, member C14		GO:0044598,GO:0005829,GO:0047023,GO:0006693,GO:0047042,GO:0008106,GO:0008202,GO:0008207,GO:0016229,GO:0047086,GO:0055114,GO:0016491,GO:0021766,GO:0032052,GO:0004032,GO:0042448,GO:0005496,GO:0044597,GO:0005737	doxorubicin metabolic process|cytosol|androsterone dehydrogenase activity|prostaglandin metabolic process|androsterone dehydrogenase (B-specific) activity|alcohol dehydrogenase (NADP+) activity|steroid metabolic process|C21-steroid hormone metabolic process|steroid dehydrogenase activity|ketosteroid monooxygenase activity|oxidation-reduction process|oxidoreductase activity|hippocampus development…
Akr1c19	5.158949662	2.789192086	6.096962085	1.472082613	2.984825097	6.445930417	6.418844431	3.904109541	0.563942031	0.779849283	5.585936301	4.62612276	GeneID:307096,Genbank:XM_008771867.2,RGD:1562954	aldo-keto reductase family 1, member C19		GO:0055114,GO:0006693,GO:0008106,GO:0008202,GO:0008207,GO:0016229,GO:0016491,GO:0032052,GO:0042448,GO:0044597,GO:0044598,GO:0004032,GO:0047023,GO:0005496,GO:0047086,GO:0005829	oxidation-reduction process|prostaglandin metabolic process|alcohol dehydrogenase (NADP+) activity|steroid metabolic process|C21-steroid hormone metabolic process|steroid dehydrogenase activity|oxidoreductase activity|bile acid binding|progesterone metabolic process|daunorubicin metabolic process|doxorubicin metabolic process|alditol:NADP+ 1-oxidoreductase activity|androsterone dehydrogenase acti…
Akr1c2	0	0	0	0	0	0	0	0	0	0	0	0.05358243	GeneID:291283,Genbank:NM_001013057.1,RGD:1311841	aldo-keto reductase family 1, member C2		GO:0008202,GO:0008284,GO:0016229,GO:0016491,GO:0016655,GO:0018636,GO:0047115,GO:0030855,GO:0051897,GO:0031406,GO:0055114,GO:0032052,GO:0070401,GO:0070402,GO:0071395,GO:0071799,GO:0004032,GO:0005496,GO:0005737,GO:0005829,GO:0006693,GO:0007186,GO:0007586,GO:0008106,GO:0033764,GO:0042448,GO:0044597,GO:0044598,GO:0047023,GO:0047024,GO:0072555,GO:0047086,GO:0072582,GO:1902121	steroid metabolic process|positive regulation of cell proliferation|steroid dehydrogenase activity|oxidoreductase activity|oxidoreductase activity, acting on NAD(P)H, quinone or similar compound as acceptor|phenanthrene 9,10-monooxygenase activity|trans-1,2-dihydrobenzene-1,2-diol dehydrogenase activity|epithelial cell differentiation|positive regulation of protein kinase B signaling|carboxylic a…
Akr1c3	0	0	0	0	0	0	0	0	0	0	0	0	GeneID:171516,Genbank:NM_138510.1,RGD:708428	aldo-keto reductase family 1, member C3		GO:0005634,GO:0005737,GO:0005829,GO:0006693,GO:0010942,GO:0016229,GO:0006709,GO:0016488,GO:0007186,GO:0016491,GO:0016655,GO:0018636,GO:0030216,GO:0047006,GO:0032052,GO:0034614,GO:0047020,GO:0035410,GO:0047023,GO:0047086,GO:0000060,GO:0071560,GO:0047787,GO:0001758,GO:0071799,GO:0048385,GO:0004032,GO:0097211,GO:0050810,GO:1900053,GO:1904322,GO:0004033,GO:1990646,GO:0004745,GO:2000224,GO:0005496,GO:…	nucleus|cytoplasm|cytosol|prostaglandin metabolic process|positive regulation of cell death|steroid dehydrogenase activity|progesterone catabolic process|farnesol catabolic process|G-protein coupled receptor signaling pathway|oxidoreductase activity|oxidoreductase activity, acting on NAD(P)H, quinone or similar compound as acceptor|phenanthrene 9,10-monooxygenase activity|keratinocyte differentia…	rno00140	Steroid hormone biosynthesis
Akr1cl	0.601807537	0.243132086	0.215908988	0.224560871	1.561111744	0.557985626	0.336752093	0.404445949	0.053255004	0.178444776	0.275559368	0.779496785	GeneID:361267,Genbank:NM_001109900.1,RGD:1307514	aldo-keto reductase family 1, member C-like		GO:0008202,GO:0016229,GO:0016491,GO:0047086,GO:0055114,GO:0004032,GO:0005829,GO:0008106	steroid metabolic process|steroid dehydrogenase activity|oxidoreductase activity|ketosteroid monooxygenase activity|oxidation-reduction process|alditol:NADP+ 1-oxidoreductase activity|cytosol|alcohol dehydrogenase (NADP+) activity
Akr1d1	0	0	0	0.04245981	0	0	0	0	0	0	0	0.022674877	GeneID:192242,Genbank:NM_138884.1,RGD:620752	aldo-keto reductase family 1, member D1		GO:0055114,GO:0008209,GO:0005829,GO:0016229,GO:0006699,GO:0016491,GO:0006707,GO:0007586,GO:0008106,GO:0030573,GO:0008202,GO:0047086,GO:0008207,GO:0047568,GO:0004032,GO:0047787	oxidation-reduction process|androgen metabolic process|cytosol|steroid dehydrogenase activity|bile acid biosynthetic process|oxidoreductase activity|cholesterol catabolic process|digestion|alcohol dehydrogenase (NADP+) activity|bile acid catabolic process|steroid metabolic process|ketosteroid monooxygenase activity|C21-steroid hormone metabolic process|3-oxo-5-beta-steroid 4-dehydrogenase activit…	rno00120,rno00140	Primary bile acid biosynthesis|Steroid hormone biosynthesis
Akr1e2	14.93325119	18.03617397	20.68822886	23.01224026	18.80632204	21.90250131	15.94950404	14.01232386	19.85427468	20.36538476	15.67198111	22.98177446	GeneID:307091,Genbank:XM_008771865.2,RGD:1309599	aldo-keto reductase family 1, member E2		GO:0005794,GO:0005829,GO:0008106,GO:0016491,GO:0050571,GO:0055114,GO:0004032,GO:0005654	Golgi apparatus|cytosol|alcohol dehydrogenase (NADP+) activity|oxidoreductase activity|1,5-anhydro-D-fructose reductase activity|oxidation-reduction process|alditol:NADP+ 1-oxidoreductase activity|nucleoplasm
Akr7a2	13.83315307	10.58594361	12.1755445	14.96053115	12.07911784	13.09195898	14.76813958	16.7911879	20.33766125	14.22841856	15.2647011	13.96571429	GeneID:171445,Genbank:NM_134407.1,RGD:620311	aldo-keto reductase family 7, member A2		GO:0005739,GO:0005794,GO:0005795,GO:0005829,GO:0019119,GO:0044597,GO:0044598,GO:0055114,GO:0004032,GO:0004033	mitochondrion|Golgi apparatus|Golgi stack|cytosol|phenanthrene-9,10-epoxide hydrolase activity|daunorubicin metabolic process|doxorubicin metabolic process|oxidation-reduction process|alditol:NADP+ 1-oxidoreductase activity|aldo-keto reductase (NADP) activity	rno00980	Metabolism of xenobiotics by cytochrome P450
Akr7a3	1.158245992	0.52642679	0.72719679	0.540240677	0.813728054	0.732208511	0.777740533	0.889601733	0.819961749	0.171718476	1.060689717	0.461608876	GeneID:26760,Genbank:XM_017593183.1,RGD:628635	aldo-keto reductase family 7 member A3		GO:0005829,GO:0042802,GO:0046222,GO:0046223,GO:0055114,GO:0004032,GO:0004033,GO:0005737	cytosol|identical protein binding|aflatoxin metabolic process|aflatoxin catabolic process|oxidation-reduction process|alditol:NADP+ 1-oxidoreductase activity|aldo-keto reductase (NADP) activity|cytoplasm	rno00980	Metabolism of xenobiotics by cytochrome P450
Akt1	33.8812954	21.36227977	24.07631965	27.46764417	21.77750882	33.53479117	34.09778509	23.90886355	31.24455878	26.11003957	28.35080745	29.88950441	GeneID:24185,Genbank:XM_006240631.2,RGD:2081	AKT serine/threonine kinase 1		GO:0032794,GO:0032869,GO:0032880,GO:0032991,GO:0042981,GO:0033138,GO:0034405,GO:0043065,GO:0034614,GO:0043066,GO:0043154,GO:0046622,GO:0043325,GO:0046889,GO:0043491,GO:0048009,GO:0043536,GO:0048661,GO:0051000,GO:0051091,GO:0071456,GO:0051146,GO:0071889,GO:0051721,GO:0072655,GO:0060416,GO:0072656,GO:0090201,GO:0004674,GO:0097011,GO:0097194,GO:1900182,GO:0004712,GO:1901653,GO:0005080,GO:0005515,GO:…	GTPase activating protein binding|cellular response to insulin stimulus|regulation of protein localization|protein-containing complex|regulation of apoptotic process|positive regulation of peptidyl-serine phosphorylation|response to fluid shear stress|positive regulation of apoptotic process|cellular response to reactive oxygen species|negative regulation of apoptotic process|negative regulation …	rno04014,rno04015,rno04010,rno04012,rno04370,rno04371,rno04630,rno04668,rno04066,rno04068,rno04072,rno04071,rno04024,rno04022,rno04151,rno04152,rno04150,rno04140,rno04210,rno04218,rno04510,rno04550,rno04611,rno04620,rno04625,rno04660,rno04662,rno04664,rno04666,rno04062,rno04910,rno04922,rno04923,rno04920,rno04915,rno04914,rno04917,rno04926,rno04919,rno04261,rno04973,rno04725,rno04728,rno04722,rno…	Ras signaling pathway|Rap1 signaling pathway|MAPK signaling pathway|ErbB signaling pathway|VEGF signaling pathway|Apelin signaling pathway|Jak-STAT signaling pathway|TNF signaling pathway|HIF-1 signaling pathway|FoxO signaling pathway|Phospholipase D signaling pathway|Sphingolipid signaling pathway|cAMP signaling pathway|cGMP - PKG signaling pathway|PI3K-Akt signaling pathway|AMPK signaling pathw…
Akt1s1	11.35900481	9.260682677	9.890035246	11.12490872	9.424428611	11.54212616	10.83133811	10.0398487	12.14409601	11.72781373	9.76864808	11.28501308	GeneID:292887,Genbank:XM_008759335.2,RGD:1312049	AKT1 substrate 1		GO:0045792,GO:0005737,GO:0048011,GO:0005829,GO:0006469,GO:0008150,GO:0031931,GO:0032007,GO:0032991,GO:0038202,GO:0005515,GO:0042981,GO:0005634,GO:0043523	negative regulation of cell size|cytoplasm|neurotrophin TRK receptor signaling pathway|cytosol|negative regulation of protein kinase activity|biological_process|TORC1 complex|negative regulation of TOR signaling|protein-containing complex|TORC1 signaling|protein binding|regulation of apoptotic process|nucleus|regulation of neuron apoptotic process	rno04152,rno04150,rno04140,rno04211,rno04213,rno04714	AMPK signaling pathway|mTOR signaling pathway|Autophagy - animal|Longevity regulating pathway - mammal|Longevity regulating pathway - multiple species|Thermogenesis
Akt2	12.776907	11.19861946	11.06881546	13.24220101	10.43596958	13.22628853	13.6394326	11.50443103	12.76534705	12.72843934	11.41860092	13.78673223	GeneID:25233,Genbank:XM_008759109.2,RGD:2082	AKT serine/threonine kinase 2		GO:2001275,GO:0005080,GO:0005515,GO:0005524,GO:0005634,GO:0006006,GO:0005654,GO:0006417,GO:0005769,GO:0006468,GO:0005829,GO:0006970,GO:0014850,GO:0008284,GO:0018105,GO:0030335,GO:0008286,GO:0031340,GO:0001934,GO:0032869,GO:0031667,GO:0032870,GO:0031982,GO:0004672,GO:0032991,GO:0004674,GO:0033119,GO:0033138,GO:0046326,GO:0035556,GO:0046872,GO:0043066,GO:0050927,GO:0065002,GO:0071407,GO:0072659,GO:…	positive regulation of glucose import in response to insulin stimulus|protein kinase C binding|protein binding|ATP binding|nucleus|glucose metabolic process|nucleoplasm|regulation of translation|early endosome|protein phosphorylation|cytosol|response to osmotic stress|response to muscle activity|positive regulation of cell proliferation|peptidyl-serine phosphorylation|positive regulation of cell …	rno04014,rno04015,rno04010,rno04012,rno04370,rno04371,rno04630,rno04668,rno04066,rno04068,rno04072,rno04071,rno04024,rno04022,rno04151,rno04152,rno04150,rno04140,rno04210,rno04218,rno04510,rno04550,rno04611,rno04620,rno04625,rno04660,rno04662,rno04664,rno04666,rno04062,rno04910,rno04922,rno04923,rno04920,rno04915,rno04914,rno04917,rno04926,rno04919,rno04261,rno04973,rno04725,rno04728,rno04722,rno…	Ras signaling pathway|Rap1 signaling pathway|MAPK signaling pathway|ErbB signaling pathway|VEGF signaling pathway|Apelin signaling pathway|Jak-STAT signaling pathway|TNF signaling pathway|HIF-1 signaling pathway|FoxO signaling pathway|Phospholipase D signaling pathway|Sphingolipid signaling pathway|cAMP signaling pathway|cGMP - PKG signaling pathway|PI3K-Akt signaling pathway|AMPK signaling pathw…
[truncated: 22,052 more rows]
