# Supplementary material for: Integrated bioinformatics analysis of retinal ischemia/reperfusion injury in rats with potential key genes
Source: BMC Genomics. 2024 Apr 15;25:367. doi: 10.1186/s12864-024-10288-0 (PMC11017533; doi:10.1186/s12864-024-10288-0)
Supplement: Supplementary file 93 — Supplementary Material 93. [file 12864_2024_10288_MOESM93_ESM.zip › supplementary file 1 raw_data/mRNA_FPKM_exp.csv]

gene_id	sample102	sample103	sample104	sample202	sample203	sample204	sample302	sample303	sample304	sample402	sample403	sample404
A1bg	0	0	0	0	0	0	0	0	0	0	0	0
A1cf	0	0.019368421	0	0	0.019939504	0	0	0	0	0	0	0
A2m	2.699116984	5.016226212	4.036398783	14.23445485	7.873183246	10.6909189	62.52202651	19.31159087	27.77944144	16.1176248	21.76185863	45.59852912
A2ml1	0	0	0.054103692	0.044296006	0.280358934	0.046695846	0.042192424	0.061120664	0	0	0.249370532	0.546072535
A3galt2	0.621189122	1.456513355	0.354538198	30.40568127	30.1918102	9.791841069	14.13526423	5.369471108	12.71072626	1.1032712	12.54179358	17.74280123
A4galt	0.195997646	0.331213854	0.023304984	0.305285703	0.17048989	1.045932115	0.363484907	0.473895384	0.482610044	0	0	0.686055173
A4gnt	0	0	0	0	0.081606989	0	0	0	0	0	0.082265122	0.037530099
Aaas	11.2713825	9.726312279	10.69322122	9.210049521	8.996140152	11.25951611	12.17500041	10.69086844	12.97638475	10.71922696	11.19786197	11.65616648
Aacs	29.66180977	33.61755743	32.9631362	24.8365251	22.06127692	25.65525266	28.35535397	27.79379347	31.27279815	28.38885176	27.18123685	24.75601081
Aadac	0	0	0	0	0	0	0	0	0	0	0	0
Aadacl2	0	0	0	0	0	0	0	0	0	0	0	0
Aadacl3	0	0	0	0	0	0	0	0	0	0	0	0
Aadacl4	0	0	0	0	0	0	0	0	0	0.046357767	0	0
Aadat	7.106555419	3.501395255	6.171602432	10.20347852	2.8400153	11.27175217	21.95296748	17.87987751	13.76988334	12.68777441	10.97452314	16.57729365
Aaed1	12.09408885	14.64393562	15.66436943	12.44636298	10.59057299	12.58875444	15.17958381	14.72970933	13.29445802	14.59693365	13.3035524	12.9807487
Aagab	17.26147931	20.74650725	19.75585469	20.04522294	16.6628499	19.75309649	19.02004317	17.40174216	20.03422235	17.8488887	19.33701764	20.98780274
Aak1	43.97198741	41.43211105	43.68170032	28.63551212	28.2115744	31.72355705	30.02193983	35.82588401	32.35504439	39.82590513	36.47799511	35.09833492
Aamdc	5.780328249	5.413754477	5.003187073	6.330538463	4.658347826	4.789224898	5.53332567	7.322006056	5.086222593	6.49188001	5.953750458	5.891379047
Aamp	20.80552177	21.59291984	22.85294136	26.41448206	25.840621	27.70051914	25.00719669	23.44397865	26.24327771	23.79796841	24.24185034	23.03737489
Aanat	0.167172569	0.317815575	0.250457197	0.175761763	0.26174916	0.030880677	0.027902496	0.090945069	0.037046998	0.237527251	0	0.120375376
Aar2	10.91382193	11.93130151	11.53663457	12.48251156	10.79197927	11.32921756	11.55592442	13.24587021	11.58650892	12.80402653	12.88946964	10.54338364
Aard	0.4446039	0.543372808	0.543758023	0.333890925	0.372929531	0.410643616	1.060115693	0.518299305	0.211132211	0.394822334	0.125312361	1.143372849
Aars	95.22336975	100.6946136	104.8470629	100.1569878	126.0412687	123.2559542	90.23804791	80.69126976	93.76474454	81.75780821	81.6048283	69.0817246
Aars2	5.699576236	5.888250001	5.398857902	3.706793238	4.108945648	5.677104496	5.342773508	6.181090688	6.333086088	5.671040989	6.095004159	5.676153066
Aarsd1	25.25473875	24.59780073	24.02889073	22.31568312	22.27774532	24.49751255	20.19712794	22.87672866	23.47424891	22.59706991	23.70897746	18.42210219
Aasdh	11.93944316	11.05608154	12.795203	9.125002893	7.995948172	9.018160445	10.49289663	11.61758294	12.10960527	12.03250974	12.69053472	9.620962808
Aasdhppt	15.6462901	14.73996658	20.03265988	18.05358742	18.9682229	20.74130821	14.3399127	17.51142084	12.65432928	17.58510101	14.67680938	17.35222194
Aass	3.269612903	3.131512954	2.518178294	1.779567219	0.678704511	0.869356312	2.811314005	3.952737417	4.171805087	2.045661633	1.392791005	3.47800064
Aatf	7.210487242	7.982414882	7.528027741	12.71196949	10.36902937	13.64431854	11.15430174	8.291765081	9.304909339	6.246966707	7.416612103	8.072974561
Aatk	7.83583025	8.577447973	9.340843245	4.986638094	4.454181469	4.954939697	6.266577925	7.856406297	5.608713299	8.558275174	6.636859721	9.133611962
Abat	24.92670507	23.82717904	24.58172194	11.87462481	6.809256045	10.94353636	25.58318956	21.35947063	24.98800416	25.83325877	19.32443162	31.71741314
Abca1	4.11251202	4.618005188	5.005490036	13.58119689	15.36075454	7.415894623	49.24318616	38.0461386	49.22404735	10.50128957	28.24979759	28.93487431
Abca12	0	0	0	0.022689141	0.016894641	0	0	0	0	0.015331234	0	0.007769648
Abca13	2.037679588	1.43901162	1.648064056	1.684342842	1.327658422	1.775596031	1.315833169	1.871308564	0.899655016	1.195495267	1.1368356	1.937808102
Abca14	0.064485226	0.030648583	0.086260249	0.028249344	0	0.104229363	0.05381561	0.10232015	0.071452634	0.01431623	0.047710084	0.145105171
Abca15	0	0	0	0.01271091	0	0	0	0	0	0.02576659	0	0
Abca16	0.015708514	0.029863814	0.050430912	0.027526008	0.046116534	0	0.02621882	0.014242886	0	0.069748288	0.061984598	0
Abca17	0.155951709	0.102628849	0.179727811	0.283784511	0.164352047	0.310239166	0.500570014	0.184909233	0.212679085	0.340898592	0.366857304	0.518287429
Abca2	22.62939181	25.72061324	22.46120487	14.20860971	14.85567047	18.49056937	23.66402156	23.58728994	22.90984074	22.96263483	22.87511394	28.44184667
Abca3	16.08057607	16.94122029	15.42329769	15.57203725	14.25987271	15.75860787	23.4208672	19.89629178	24.53206639	20.66306234	18.93659729	23.05218293
Abca4	356.820017	324.4738526	297.5069511	150.0429186	200.7980381	211.2482229	176.7180147	302.0874707	217.117616	304.997887	315.2575033	181.9220871
Abca5	11.65397208	10.31131121	10.55033364	9.2854402	7.205281419	8.671334693	11.28793033	12.14206026	11.21124676	10.35762084	7.992569543	11.47455927
Abca6	0.024238742	0.023040412	0	0.084947033	0.011859882	0.055968272	0	0.065931693	0	0.032287156	0.023911057	0.021816885
Abca7	17.65366884	16.92172962	17.91619649	11.26343338	12.72534306	11.6104988	13.03023251	11.84216383	9.938396152	13.85528456	14.53686552	13.0482816
Abca8	4.728370497	4.874814766	4.280376784	1.639581231	1.076402078	1.543693852	3.850650195	3.704353533	3.244855639	3.95791573	2.691569279	4.680233713
Abca8a	65.48621096	78.17060966	59.44523471	5.727923012	2.410897537	6.216215931	43.19930888	67.20073489	49.85381064	98.45083727	45.19890469	67.29268207
Abca9	1.105506064	2.578088687	1.009532496	0.749041701	0.360611998	0.84407952	1.980495146	2.45912485	2.074252398	1.060262323	0.79974447	2.016629452
Abcb10	10.0868546	10.45785008	11.0635899	9.318548313	10.7214366	9.464267195	9.658634418	10.39005356	10.3910406	10.86674303	12.25196341	9.037833643
Abcb11	0.01572412	0.059786963	0	0.041330031	0	0.014523061	0.0393673	0.014257035	0	0	0.015511544	0
Abcb1a	1.476277174	1.7573938	1.387881683	1.922026578	1.674195266	1.567404345	3.09730838	3.252522913	3.500883215	2.940517802	2.327388735	1.900020163
Abcb1b	0.050568367	0.016022779	0	1.358700195	2.243349188	0.467057914	7.399314002	0.473786036	0.560321055	0.134718931	0.349193104	0.788939442
Abcb4	0.923041901	0.978094142	0.890624697	1.484867634	1.169819804	1.187961359	2.816076733	1.893361566	1.760511613	1.155629118	1.507653864	2.383484223
Abcb5	0	0	0	0	0.039858483	0.018809718	0	0	0	0	0	0
Abcb6	25.13646261	25.98412293	26.51226794	23.38908082	21.65627891	24.86192156	26.50636017	30.33777789	29.36374018	29.78735224	31.85393502	28.01179024
Abcb7	13.93225673	14.25958779	15.10011868	19.79302196	12.90169386	15.79711415	13.29230429	16.25083145	13.93726092	15.22012544	12.93544043	11.48181089
Abcb8	24.60408978	23.46600449	23.47937521	20.76291023	18.38043106	21.58343984	23.03103182	24.15093323	24.85875442	26.70188103	23.40462711	27.31141637
Abcb9	4.480498153	5.010574701	5.589611879	2.729016652	2.086771996	2.611310477	4.359023698	4.692468186	3.876105293	5.532054986	4.467197882	5.714960354
Abcc1	41.78883438	47.0414132	42.3025981	45.71430965	53.64333314	56.68318118	44.67178369	42.07261474	49.10653725	42.80270907	49.44669608	42.71064106
Abcc10	8.811374011	7.307495115	7.721302378	7.377599087	5.562526524	7.626866382	8.277738522	7.900653993	6.87589697	7.969414463	9.10999461	7.0660395
Abcc12	0.060585259	0.043192505	0	0	0.014822016	0.02797878	0.037920693	0.013733141	0	0.107603254	0	0.013632943
Abcc2	0.281969694	0.104233695	0.234692076	0.205872967	0.168625368	0.130215968	0.104584652	0.170440996	0.034715061	0.250398012	0.061812827	0.310195334
Abcc3	2.379499442	2.124081976	1.744992694	3.75686744	3.07321558	2.220057716	5.362645068	3.186950072	3.653760212	2.66010945	3.955907747	4.19652039
Abcc4	4.608022449	3.504166533	1.944312605	5.617636583	4.548011398	5.630141898	11.25108845	6.899812195	10.10968888	3.729629308	7.221210814	6.138453261
Abcc5	35.48245283	35.42552101	36.5765794	23.38452744	25.15804203	26.91024193	39.57627714	39.55308212	39.7569118	34.66575556	41.07168919	35.16667421
Abcc6	0.048415205	0.128860547	0.072535444	0.12725685	0.094757167	0.107321028	0.129294423	0.12291438	0.300419291	0.111785009	0.133729893	0.244035189
Abcc8	4.599389425	4.086871385	3.477492284	1.635261682	2.087379274	2.785874081	2.169520404	2.538418777	3.028258622	4.321180382	3.419346604	3.659852464
Abcc9	2.095855247	1.571022794	2.127510867	1.930719557	1.875182388	2.27867435	2.73855734	2.312947252	2.388656797	2.967261918	1.866676297	2.425428104
Abcd1	3.404290237	4.132706055	2.962734421	4.006835303	3.552156199	2.935904991	6.075679898	4.537025365	4.999184742	3.642310208	4.996940002	6.386710665
Abcd2	11.47780915	11.0194657	11.97578742	6.725133837	5.082505766	7.911068614	7.064298864	7.922261883	8.250768165	9.759469833	6.652050853	6.573087998
Abcd3	27.68924189	25.50065984	30.19527471	26.19063052	22.92410469	27.52107661	25.88636318	28.94984683	23.35575535	29.14085181	25.40097493	38.16006883
Abcd4	8.054910343	6.922920864	6.680406297	4.851896752	5.090746419	7.222660441	7.366365403	7.364236456	6.098897453	6.556930704	8.773725312	7.189672001
Abce1	27.70224297	27.32963975	29.71846734	45.70595772	45.38265524	48.70865042	33.98350358	28.7766862	32.43856949	28.20448776	28.83469564	31.02938008
Abcf1	24.00775694	26.62432092	26.28787287	26.11547012	27.58282282	28.41916633	26.8407724	25.02837398	29.07107005	24.08580484	26.18142142	22.58913258
Abcf2	24.36824192	25.17246602	24.03373721	27.26224415	29.05434621	32.9489973	23.71507457	22.67183317	26.86007507	22.92865917	22.98381113	21.97928289
Abcf3	31.0658601	34.39201798	34.11790527	42.44960182	36.3580169	44.83635603	36.06036914	32.77657398	35.60460387	33.8294797	30.76970003	30.16491404
Abcg1	29.69594012	27.63752069	28.42946917	21.8612795	20.73465562	27.29001363	39.49030779	37.81473699	38.46425534	28.91869122	39.37785591	29.71359032
Abcg2	0.281866691	0.35037208	0.904910184	0.778865379	0.530445429	0.600777235	1.266620421	0.41284078	0.192197797	0.635393532	0.791390477	1.034329537
Abcg3	1.981865533	1.798253702	0.964033148	1.144452161	0.573013901	1.456067004	5.037027791	3.716428572	6.238634397	1.839957468	2.577141071	5.351531565
Abcg3l1	1.045567396	1.301504265	0.799216534	1.374109774	1.339879457	1.034682404	2.202199438	2.27974885	2.868759197	1.856993878	1.620822168	3.876425992
Abcg3l3	0.727639832	0.790475795	0.5191175	0.925923586	0.610337385	0.640057475	2.457899585	1.17812488	2.572349571	0.476932933	1.213428563	1.933621701
Abcg3l4	0.084012202	0.239576263	0.08990479	0.110410853	0.328853642	0.581963086	1.191898652	0.609389888	0.884349605	0.671449447	0.455820388	1.701404343
Abcg4	15.18235008	16.30295961	16.63955679	8.937830787	10.80954836	11.57146566	10.32912463	13.20217418	9.970018801	14.4944726	13.31035595	10.14322555
Abcg5	0	0.381447755	0.15336891	0.150680222	0.056099263	0.105895782	0.454494367	0.103956044	0.381123847	0.178177699	0.45241348	0.33539213
Abcg8	0	0	0	0	0	0.013566177	0.024515667	0	0.032550202	0.0130435	0.014489532	0.026441028
Abhd1	5.163793971	5.294565152	7.202401908	2.185875852	2.384671092	2.250712369	5.955689549	5.102858473	5.207411915	4.327993796	4.922276901	7.206769597
Abhd10	0.678651264	0.312145006	0.163992306	1.381006116	0.642697366	0.363956333	0.18269767	0.11909653	0.218315963	0.116644607	0.885436693	0.137932199
Abhd11	6.394416119	8.49652741	8.388093465	9.216956001	9.823609697	11.17692719	7.803777797	6.421227553	8.075730651	8.670312176	9.156729927	9.097413455
Abhd12	51.24373606	53.34204213	43.84429189	47.7076853	31.31179359	46.01694692	48.62743613	41.60281943	44.58749763	50.01339495	43.62123939	52.84846474
Abhd12b	0	0	0.1325357	0	0.242394468	0	0.310071398	0	0	0.109981808	0	0
Abhd13	10.09344419	9.608086059	11.55426609	11.92533356	11.25425819	12.3990234	11.26315225	11.14347685	10.3885577	9.894052858	10.41022438	10.46771119
Abhd14a	5.35471204	6.137920016	3.455027657	3.150682624	3.262195404	2.497094544	3.417264477	3.950726186	4.798968636	4.032556867	6.939520096	4.370793953
Abhd14b	30.70262226	26.87337049	29.45599138	18.40681441	21.4790197	18.56559993	30.00579079	29.54298961	31.11009924	34.31864955	38.31519135	27.13882814
Abhd15	0.383180249	0.24282423	0.792775678	0.201433873	0.399974345	0.306723475	2.174503287	1.088610713	1.217133808	0.431016505	1.612800022	2.02337873
Abhd16a	27.32050753	26.86398969	28.09880122	24.22351339	24.69435924	25.76252836	24.88214801	29.40684127	28.64094826	29.49149399	28.04050271	37.43828148
Abhd16b	0	0	0	0	0	0	0	0	0.046201394	0	0	0
Abhd17a	9.003894541	10.08058128	10.03290313	11.22155938	11.6437021	11.40365097	10.09009161	9.743162032	9.948351158	10.00889633	10.61311942	11.62032457
Abhd17b	13.65505125	11.08507902	14.3728206	11.35257179	10.29024048	11.20813995	10.23118457	13.17177248	8.945730292	10.28949767	10.54529561	11.90940183
Abhd17c	7.058879016	7.505401102	6.346906147	9.787021025	10.32600435	10.04840208	15.30426881	10.6561278	10.56314676	7.173241081	11.01947932	11.82289581
Abhd18	15.16038915	12.26000272	14.98273927	9.045166413	9.438440358	7.393052716	12.91162566	12.07895481	9.55880084	14.24154356	12.72328023	9.725043989
Abhd2	28.24454511	27.70344793	29.47206115	28.65377206	27.33354092	27.4962743	49.23191952	38.69768876	42.39301023	36.58088451	36.81581781	51.93642586
Abhd3	7.864280274	5.901695596	7.972937331	3.481406631	3.523911003	3.746478679	6.252187547	5.817012134	4.448720593	7.167512141	5.308079571	6.556932329
Abhd4	36.45847317	30.65000681	34.71757969	23.9387144	22.36439827	24.5041818	52.11859134	43.77659418	41.71398006	37.77651061	38.95109475	38.34009489
Abhd5	4.143515441	3.687595418	4.911119474	7.448702114	9.531199258	5.976860437	6.33725397	4.205953333	4.828999729	4.661769586	5.27629344	5.037065406
Abhd6	11.25180563	11.22433805	10.23581323	9.276514533	8.745493479	8.884055803	10.55824749	10.18572398	9.763244974	11.12342541	9.949005852	10.99979127
Abhd8	63.44735427	69.26800072	67.59842267	54.29495455	47.78772699	58.49040256	51.44994988	63.79085357	54.33078757	65.81062808	54.82991156	57.32353427
Abi1	29.87841501	29.17805412	29.15926525	36.51488904	36.98568837	32.00688055	41.25960699	31.37428797	34.88934243	27.2813442	30.63331233	31.69703297
Abi2	44.1119942	42.58567251	47.25353366	48.26221673	39.53761278	45.27636876	45.24736232	45.55467344	44.07893038	44.95212396	38.95811134	48.22113216
Abi3	0.637854299	1.039405133	0.926376471	0.718528657	0.668782665	0.631213848	5.70338581	2.891707631	4.694987215	2.103900705	3.865276737	8.365776747
Abi3bp	1.387493612	3.906923786	1.568857915	1.066562261	0.883841755	1.16061497	3.725010886	4.142031941	3.814511157	1.104274838	4.803488522	5.867284152
Abl1	5.055717208	4.865246858	5.115701964	3.015173029	3.281984304	4.588637216	4.240093978	4.481892069	4.146012536	4.434072076	4.826883938	4.595621192
Abl2	15.41824216	15.78285609	15.99672532	12.4454424	13.55734262	14.15632171	13.10718135	14.11326078	14.13832262	13.99712016	13.90195254	13.42310806
Ablim1	62.80355503	56.17268637	63.19357695	55.48158686	57.11129117	60.0286404	61.03371932	61.87793294	65.67935762	70.08960732	73.51921069	64.46861588
Ablim2	9.015455331	10.7982047	10.62548895	4.213745654	3.221956269	3.900711846	4.632227592	7.111484427	6.073948581	9.353101155	6.750954395	8.440487452
Ablim3	2.631592956	2.683718418	2.293967934	1.54220206	1.21087807	2.028168909	1.512596696	1.611776537	1.120025152	2.460749108	1.805176858	3.325525487
Abo	2.271453191	2.895231471	1.602099837	3.211349702	2.121781715	2.384036647	3.14500989	2.293559888	1.887656939	2.704777659	1.88426304	3.02027942
Abo2	0	0	0	0	0	0	0	0	0	0	0	0
Abr	24.03146234	25.62727188	27.14477725	25.75941485	23.4373125	22.40624884	26.07047672	24.48897914	23.99582981	26.10876325	25.34372946	34.57628605
Abra	0	0	0	0	0	0	0	0	0	0	0	0
Abracl	1.515189136	3.102142125	2.245104002	13.17320175	6.50127667	6.243718246	10.50498149	3.276031576	6.199015853	3.105082863	5.633888738	9.54657392
Abt1	5.76553063	6.230452627	5.780243693	10.84735824	9.146115815	9.585253356	8.25565096	9.574758226	9.616338226	8.784796932	7.842881704	6.336600386
Abtb1	15.39172991	16.42474932	18.80510904	13.19149313	9.973048715	13.98364465	13.86004358	16.69355297	18.17005078	16.83403588	18.45206258	12.19288686
Abtb2	2.266650698	1.219264453	2.576059671	1.970529745	2.493234842	1.444364157	2.008923946	2.278210321	1.168164899	1.856822087	2.149340705	0.901472319
Ac1576	0.06689729	0.317949901	0.214768332	0.175836049	0	0.308937293	0.27914289	0.303278357	0.222375939	0.415848375	0.461950302	0.120426253
Acaa1	17.47100527	20.16596201	15.91421108	16.58281052	19.38670002	14.7437786	19.04983323	17.16101183	18.49446036	18.60853174	22.0564576	17.08260637
Acaa1b	0.773770176	0.408620025	0.460023423	0.414295584	0.420668292	0.317629826	0.215247825	0.389764581	0.428686695	0.534436315	0.29684259	0.15476834
Acaa2	3.330127228	7.168904558	8.804438385	15.87565947	12.79568299	14.15754852	15.12173691	14.34225122	14.86827175	6.262429496	13.33366949	13.00338979
Acaca	73.10948896	66.88666298	67.88550366	34.56799078	34.14170581	45.67345328	43.8184551	60.40270975	46.64293193	71.69131482	65.60394217	49.26266228
Acacb	0.119784146	0.419492253	0.148425625	0.149137769	0.22209999	0.186332035	0.331462446	0.685945919	0.621718459	0.212744226	0.242548749	0.522054953
Acad10	3.61879015	2.682289057	2.42038181	1.755153901	3.119723687	2.009404171	4.224448504	2.480394322	5.465722952	2.582357291	2.804895847	3.392929364
Acad11	5.621680504	6.390691602	4.960116858	7.317784172	5.119590442	7.714242143	9.287308126	7.676960945	10.11908308	6.826110692	6.405826937	7.64160265
Acad8	10.70243555	10.65019634	12.03470362	9.633332304	9.082301765	11.00472828	12.31587866	12.01613524	13.52644034	12.5112586	10.26906005	12.56816213
Acad9	10.66977571	9.818371655	10.36977718	11.71804997	9.649367627	12.3725728	10.23736265	10.17632736	10.97307965	11.02591305	9.15994243	10.46629229
Acadl	3.052211894	5.025491607	3.266293028	11.65184281	10.24066547	7.299388239	15.05576015	8.104633701	14.49425539	4.065691142	6.344499261	14.03057076
Acadm	71.4808334	98.99296088	67.60481134	119.681746	76.53298154	73.09456361	69.49457337	40.45211518	42.20626235	85.03215627	80.46805273	42.60067899
Acads	1.222406374	2.280908562	1.501944894	5.553387962	3.1013457	3.679817847	5.969761335	4.187115134	4.514943969	2.010251014	3.215681509	4.971578761
Acadsb	4.978074662	7.315973976	5.454507004	6.490204963	4.289570291	4.174142104	5.515583037	5.283853834	4.969992422	5.703139958	4.458246863	7.96735486
Acadvl	41.30162942	43.87642077	40.00831584	39.58402402	40.41731721	38.73803228	46.25049748	43.42207359	44.2205803	39.01753766	43.1574103	36.70047343
Acan	0.182559387	0.216917378	0.183153789	0.069977813	0	0.073769023	0.057132533	0.06207237	0.063213844	0.17225092	0.247625609	2.35181047
Acap1	0.064132491	0.060961869	0.24020753	1.376646173	1.694502334	0.533104597	2.167610139	0.203520914	0.639556082	0.341710091	2.151026286	4.531379324
Acap2	19.34347871	20.67013377	22.45071265	23.12404615	28.44478806	22.72214535	28.45057667	24.66012243	25.74894008	20.68231719	23.07766095	26.59519758
Acap3	15.70927431	15.67362291	15.84996419	10.69022936	11.42604443	13.3824094	10.86139604	11.55465864	11.45418619	13.75469704	12.63824805	12.66009992
Acat1	20.85285847	22.36848822	22.89660313	24.26513348	18.06814576	25.14506488	24.04939859	22.61649098	26.27498194	21.05779319	22.67804057	24.27627435
Acat2	9.655775599	5.534039727	6.230208365	10.74075717	8.244746295	8.568501475	3.831570063	5.10701164	4.300598144	12.65178888	8.918237922	10.0116927
Acat2l1	1.034147447	0.258689637	0.698957184	0.476877685	0.42610747	0.854613192	0.726769823	0.838958878	0.542786937	1.595038783	1.771868525	1.224761494
Acbd3	20.06514494	21.63943677	20.02794891	19.72495148	19.76986522	23.94222046	23.40891142	22.1137707	25.14851782	20.7442097	22.4120017	19.35767585
Acbd4	10.59903939	10.65267296	11.46343867	8.580579406	8.131728424	8.536400821	10.2252134	10.17392742	8.753365536	12.18576832	11.44556116	9.76897762
Acbd5	21.92079754	20.72267889	23.56562663	17.46629177	16.05424143	18.37552131	18.98004701	23.00327143	19.73363853	21.08707464	20.81328442	17.56433376
Acbd6	8.237296208	7.704886001	10.17724216	9.434790042	10.35177641	11.1081034	9.694933425	7.986117014	9.17594356	9.575737236	10.26206071	12.0761438
Acbd7	3.808958196	3.620648549	3.759320586	4.080741056	3.148015041	3.919035206	2.404638484	2.93464542	1.727563432	5.064950251	3.173402737	2.291507375
Accs	0.907216211	0.97734665	0.809040047	0.953828259	1.242908433	1.312741494	1.539456503	1.398371657	1.574872571	1.208455061	1.044110064	1.714797132
Accsl	0.280387933	0.333157425	0.225040688	0.429907979	0.480172921	0.453199243	0.204745994	0.476676214	0.38835361	0.560235057	0.380321352	0.567838048
Acd	27.97312249	27.36464081	29.64451556	21.79602681	22.59034925	21.27117019	24.93127263	26.84065501	24.49549056	28.26570214	30.27407317	22.73365803
Ace	4.248637961	8.033521858	3.022898545	3.802926556	1.932754732	3.330193409	5.251418138	7.267186626	5.318415909	4.038049431	3.217029412	6.304642829
Ace2	0	0.163821748	0.147544098	0	0	0.382027336	0.402714681	0.218767254	0.381926155	0.367308583	0.476034153	0.403317801
Ace3	0.016059151	0.045795625	0.017185534	0.028140428	0.015715307	0	0.040206092	0	0	0	0	0.014454572
Acer1	0.130593225	0.062068438	0.069876495	0.143023959	0	0.030154523	0.081739118	0	0	0	0.064413862	0.146930958
Acer2	6.236506174	5.665407878	7.608756556	4.427479816	3.224622009	4.514153572	3.931152504	6.065694272	4.38635011	7.060241994	7.10120306	4.747481527
Acer3	4.132462855	4.555947644	5.472359222	7.770354612	6.4999169	6.117356182	5.826591999	4.516808314	4.307150808	4.155707466	4.56057517	6.963560486
Ache	20.57166288	21.96247421	24.23243653	27.97731756	23.69923161	24.74297061	36.67398778	19.83546355	33.00079058	27.02752267	27.33571871	45.21961988
Acin1	65.15545811	67.93740985	63.63087574	49.70006662	49.28947302	58.30378622	60.3159565	62.68075409	70.11783224	62.76732714	65.38711512	54.21711525
Ackr1	27.48684215	19.94857421	27.14626968	16.83923231	13.82947011	22.45047311	11.91172496	15.69655048	10.0217423	24.97392271	17.98389025	29.76485369
Ackr2	0	0.01983833	0.022333943	0	0	0.07710397	0	0.018922906	0	0	0.020587975	0.09392422
Ackr3	4.589942596	6.438976247	4.317700663	5.351156474	3.694758338	4.957302022	3.428913963	3.960321704	3.486281961	1.97226498	2.665613133	4.664405046
Ackr4	0	0.052877423	0	0.01624602	0.018145509	0	0	0	0	0.016466349	0	0.066759258
Acly	78.64567246	76.66994089	75.39336311	64.97935116	61.40834456	63.6008856	64.56464721	62.71779609	61.56759061	73.0719693	65.80074766	62.29313015
Acmsd	0	0	0	0	0	0	0	0	0	0	0	0
Acnat1	0.037802481	0.035933578	0	0.016560309	0	0.017457503	0	0.017137726	0.020943455	0	0	0.017012689
Acnat2	0.040009855	0	0	0	0	0	0	0	0	0.035530018	0	0
Aco1	11.98802182	12.80599354	14.14400173	16.25268454	15.47539181	14.7345619	19.02210347	17.11371424	19.14129288	15.6494478	14.79959915	19.03419314
Aco2	54.2207244	57.22588405	52.7889124	76.23362587	55.87986135	65.82536741	59.19412892	53.24586105	57.0737917	55.13884782	53.08159535	61.92487057
Acot1	0.551320098	0.714632171	0.750895737	0.65868919	0.294281315	0.370333444	0.376445136	0.408993625	0.610888344	0.667622313	0.494424326	1.037580086
Acot11	4.358071557	5.462385494	4.911377748	1.419199146	0.641601147	0.854907177	4.15196481	5.455108606	4.658010095	4.897567101	4.489382518	5.3805945
Acot12	0	0.077235058	0	0.028475571	0.111317295	0.105064054	0.013561644	0.147342216	0.072024842	0.014430878	0.032061438	0.058506882
Acot13	5.006132199	6.378597082	7.294993235	9.425490654	7.192068978	6.099411768	8.2667622	6.084261829	8.615596085	8.229096453	7.250070625	6.806838657
Acot2	2.432415373	2.382225565	2.024574365	2.324900858	2.909298027	2.723175297	2.911648398	3.631223991	2.53188227	2.967357672	2.423769049	3.604730501
Acot3	4.023360149	5.315986562	4.865279749	3.983322695	4.527798043	3.121476026	4.801456379	5.654360549	4.814716049	6.109609661	6.509107563	3.911067553
Acot4	0.275854162	0.378756896	0.524804413	0.510233266	0.08998261	0.198164967	0.127895445	0.666977469	0.203772839	0.35384155	0.211652675	0.413819492
Acot5	0	0.080758933	0	0.037218473	0	0	0	0.038516189	0	0	0.041905315	0
Acot6	0.250758853	0.095344672	0.053669399	0.087880881	0	0.37056813	0.125561231	0.090945069	0	0.04453636	0.049473765	0.090281532
Acot7	25.26559823	25.91471334	25.2723696	31.91146184	25.36186751	24.73908159	20.14324491	20.78276914	20.63582838	25.71348131	19.31398249	29.73540854
Acot8	10.32719565	8.646775464	9.619994882	10.45461625	9.73953757	12.20713807	8.529164751	10.33397934	11.20585282	11.30916387	12.7740659	8.38025041
Acot9	8.338172209	10.01171932	12.36697718	32.0843189	19.85035956	19.90622127	22.05576252	12.37928812	17.39757173	13.76988502	14.04579391	18.8284554
Acox1	38.44833722	40.98058131	39.08783635	41.5466651	37.31157442	46.19786859	40.67291467	41.76870139	38.85510185	44.07020035	40.17616898	43.03407492
Acox2	0	0	0	0	0.028811396	0	0.04914078	0	0	0	0	0.079500143
Acox3	6.609028159	7.359905467	6.530523913	6.741489459	5.924627609	7.541148973	7.347302896	7.07496367	7.33647433	6.907886646	8.684975432	7.099331306
Acoxl	0	0	0.025034086	0.10248007	0.228924128	0.021606433	0.019522674	0.084842636	0.051841706	0.02077398	0	0.063167717
Acp1	9.367531957	9.430783385	9.382600173	14.35276704	12.55377205	11.9338063	10.93693235	9.874248167	7.925357427	10.53151166	11.74458139	9.926809742
Acp2	11.98436184	11.95004783	11.42533721	14.26515663	11.57104534	13.80538132	14.8796623	12.65706909	13.66370767	10.87951917	14.2974008	13.9821581
Acp5	0.036998361	0.175846065	0.118780241	1.491140116	1.158597963	0.580929211	2.717147394	1.643771533	1.270873117	0.394268586	3.540323191	3.663176313
Acp6	8.686042038	8.887329811	9.230727613	9.195742897	9.090346816	9.025395811	9.010740987	8.805381978	11.69648848	7.767046068	9.40167452	10.04416446
Acp7	0	0	0	0	0	0.054507505	0	0	0	0	0	0.053118664
Acpp	0.033307868	0.063322346	0	0.758749327	0.847462478	0.307637052	1.612214666	0.18120116	0.479786694	0.029578441	1.182872744	0.539637337
Acpt	0	0.017245976	0	0.047687769	0.071017912	0.067028486	0.015141038	0.065800696	0.120619319	0.032223006	0.089488309	0.179631686
Acr	0.484527515	0.39916339	0.345674743	0.084903692	0.031610217	0.149172579	0.134786138	0.322168266	0.178959684	0.487645871	0.159325716	0.610561101
Acrbp	4.498224481	5.110148401	3.600512344	2.08270379	2.934608445	3.039977229	3.509796157	5.040138734	4.254840912	4.514184006	4.112723902	4.147526889
Acrv1	0.191389345	0.09096366	0.102406665	0.083842824	0	0.265155612	0.55902836	0.173532429	0	0	0.094400969	0
Acsbg1	0.08966632	0.093756675	0.038382194	0.149266065	0.070197174	0.057972122	0.493879867	0.105690411	0.168902579	0.15925306	0.530724684	0.314757876
Acsbg2	0.049093979	0.093333681	0.078806122	0.172054629	0.216192709	0.408096199	0.040970973	0.066770154	0.21759366	0.087194014	0.024215137	0.176754661
Acsf2	3.310309579	3.902824723	3.734721934	2.585561534	2.18473341	2.58343302	5.396690122	4.653415003	5.715220253	5.081737265	3.898417175	6.859903424
Acsf3	8.689826805	11.14473282	10.73851016	8.096988291	7.963846491	12.00725511	12.48959483	12.41263475	11.99770673	12.34082149	9.252693461	12.16688208
Acsl1	57.38706411	51.96715466	53.19046239	30.4277321	31.7695783	39.24433851	35.01647061	45.13753789	38.67160571	50.89219375	48.41609238	32.59418034
Acsl3	61.87061607	62.77971333	58.8977062	70.96625637	37.26762408	57.09192432	144.6647739	102.1636754	134.3232078	89.3967341	72.00566891	80.93390321
Acsl4	9.473825855	9.270729862	10.16975351	22.4949612	50.40826455	15.76389809	11.6939733	8.150420104	10.02546232	8.269578701	7.621494092	10.92014442
Acsl5	1.936980625	1.928896065	1.480599862	11.39470883	10.44033656	8.462385375	9.544995049	3.122235372	8.005908156	3.412897021	6.399644844	10.54368335
Acsl6	127.9494294	129.6395299	131.5558302	68.63048464	69.99839486	87.50979838	85.45959565	116.0960383	96.74147525	117.6914553	112.5084675	75.56532311
Acsm1	0	0	0	0	0	0.063643503	0	0.031238859	0.076351977	0	0	0
Acsm2a	0.032621391	0.031008634	0	0	0	0	0	0	0	0	0	0
Acsm3	0	0.057512956	0	0	0	0	0	0	0	0	0.02984312	0
Acsm4	0.078902786	0.03750097	0.063327751	0.069130624	0.038606696	0.109313904	0.098771497	0.035770518	0.065570971	0.017517043	0.194590232	0
Acsm5	0.726656457	0.879112898	0.895445704	0.482317859	0.086193692	0.325407072	0.477789482	0.439238872	0.609976663	0.488859039	0.390999672	0.41621444
Acss1	3.181002809	3.451337782	3.008689528	4.996954013	4.166247187	4.199301969	5.778620485	5.651887095	4.040943084	3.59523967	4.485119185	7.027773943
Acss2	19.67019816	20.33923239	21.07873434	33.9006867	38.6300998	43.83680102	28.62034059	20.55054683	31.15350678	24.99159414	31.00957561	24.69930947
Acss3	2.955274205	2.308309837	2.353530167	9.825143593	9.864181314	7.627902788	18.09575599	9.378399246	11.20719155	5.096173991	5.943640204	9.175943602
Acta1	2.806755355	1.726348564	1.413468352	1.1090225	0.969409309	0.762460677	0.734856275	0.698594736	1.402556076	2.248126058	1.628712123	1.634673324
Acta2	1.248078043	0.970670278	2.610525749	3.031984903	2.609259163	1.833913782	14.58202435	1.697445705	14.77219182	3.022725826	26.69476682	25.73547868
Actb	481.160611	510.1624887	418.4934251	1723.521445	1933.675023	1231.041986	1390.345673	811.622359	1203.243363	579.8521975	1116.691762	1480.039075
Actbl2	0	0	0	0	0	0	0	0	0	0	0	0
Actc1	1.062988504	1.465131934	1.535687325	1.536705513	1.820400364	1.276332205	0.887108229	0.867429059	0.647812422	3.06789416	1.363203242	1.817878363
Actg1	116.056312	118.4522506	104.6833036	230.4392306	261.9894517	183.012498	187.03454	135.3464868	160.185816	124.8287292	167.4920998	190.7595055
Actg2	0	0.112028215	0	0.0516292	0.172997094	0.054426332	0.393418959	0	0	0.052329393	0.174392259	0.636474715
Actl10	0.625159379	0.729309715	0.54737006	0.423248209	0.361502845	0.183720627	0.332004635	0.695656303	0.724192329	0.252346052	0.392450418	0.562695449
Actl11	0.021447017	0.020386706	0	0	0	0.019808825	0	0.019445978	0	0	0.021157073	0
Actl6a	22.27661756	20.64894657	23.88467359	30.45200246	28.09362324	30.84291597	26.12660261	22.90156404	25.81623469	20.57666106	22.14353055	20.97092265
Actl6b	9.994544491	9.72880365	10.74697949	10.35649775	8.181806724	8.121618178	9.904776137	7.450041135	8.039603526	10.83831655	8.01078481	11.8503966
Actl7a	0	0	0	0	0	0	0	0	0	0	0	0
Actl7b	0.170927633	0.595749757	0.426805029	0.049919378	0.111511926	0.263119379	0.190194983	0.516599419	0.568187333	0.252981913	0.168616849	0.410264239
Actl9	0	0	0	0	0	0	0	0	0	0	0	0
Actl9b	0	0	0	0	0	0	0	0	0	0	0	0
Actn1	10.08746101	11.12295097	10.21925928	34.43332444	34.4843619	22.53459184	21.25928337	13.73162346	23.51720033	8.050242192	21.12284244	24.96272076
Actn2	4.168067139	3.75751313	4.776959499	1.460739706	1.657844735	1.589552182	2.580767544	2.77952605	2.175123307	3.176019006	1.671214702	1.379623284
Actn3	0.055187932	0.052459516	0	0.072529305	0.027003149	0.050972499	0.207254836	0.075058221	0.275178593	0.122521575	0.081662763	0.198694919
Actn4	43.1174969	47.77905828	38.3482686	52.11905007	60.91032666	52.19244157	62.70815677	50.52672208	61.14372496	40.97934944	53.69697997	56.28425547
Actr10	52.54074299	49.37093517	53.9417548	103.0000395	83.28286702	91.09018231	74.35795166	66.24744484	67.92052178	60.99540885	53.34216173	53.64577311
Actr1a	48.93295881	50.1254997	54.68856573	79.46764317	60.18190806	65.49934661	53.4069272	50.02717951	52.80660849	51.33502734	50.70775873	56.94173234
Actr1b	31.44648664	30.01024599	33.81212712	35.56411433	36.55229971	38.84874791	33.08498911	31.02031495	33.60170915	33.1255441	30.99677801	33.68723457
Actr2	38.34871407	37.22002689	39.13383406	78.82122201	75.29828223	56.98088235	66.56334477	44.04041122	53.6598257	40.22995917	50.65132852	67.17130107
Actr3	65.46994514	63.16903884	67.02285942	119.0689652	133.7316377	91.66547905	101.6906595	70.14201534	85.42456411	70.31200147	77.65870844	86.80776615
Actr3b	8.425223669	9.925302318	9.324411067	8.328132879	6.553583288	6.983557032	6.310051689	6.920928017	6.702439115	7.865550665	8.595470183	9.138971898
Actr5	6.190177497	5.74337466	7.289959499	5.397570062	5.738816039	6.401245466	8.230933442	7.492450958	8.237369579	9.021513017	7.83033424	6.131508065
Actr6	14.96768693	13.65532616	16.89203507	19.10563794	16.41497974	20.53798336	14.14228904	16.92497617	14.01137612	17.60778863	14.80776673	16.84020429
Actr8	24.67561616	29.39554528	25.68445535	25.75678634	26.301431	27.51293803	25.09658632	24.17608801	27.93184119	28.5968984	24.65724502	24.83058045
Actrt1	0	0	0	0	0	0	0	0	0	0	0	0
Actrt2	0	0	0	0	0	0	0	0	0	0	0	0
Actrt3	0.070913525	0	0.151774753	0.124261676	0	0.196490762	0	0.064297186	0	0.062973455	0	0.127656144
Acvr1	2.459532059	2.687926628	2.513837309	2.80655408	3.300439652	3.060626558	4.559927803	3.338404176	4.055276059	2.609199945	3.218091865	4.122674599
Acvr1b	17.67618216	18.21915634	20.92393042	12.61389556	14.92957642	12.63322837	14.70760774	15.08888117	13.50425888	16.03960264	17.71399767	17.40949207
Acvr1c	0.166697197	0.198069896	0.089194641	0.146051639	0.367038069	0.115473244	0.139115761	0.188930119	0.230885321	0.074016193	0.246665406	0.337593026
Acvr2a	17.75589114	16.61625362	20.80905812	17.19775835	14.4288541	17.14584775	14.52688095	17.1814015	15.05586575	16.68092299	14.94371714	16.08094223
Acvr2b	11.88965112	12.27143826	13.73840427	10.44503787	12.20435767	11.57030047	12.72888204	12.61558566	15.40826479	12.61061978	12.60936866	10.84512922
Acvrl1	0.501120748	0.488254679	0.361981704	1.086665114	0.99304221	1.203393164	1.045515398	1.056399607	0.957832343	1.157028819	1.532472777	1.657610082
Acy1	11.16810379	12.03448111	11.17870908	14.63521371	15.54553574	11.91565879	12.25291262	11.52280661	8.480990857	10.13137164	8.405303766	10.00889397
Acy3	0.785039857	1.989942846	0.800097422	0.949835827	1.353550405	1.312042238	2.027840576	1.965908475	1.946831138	1.394280477	1.438221276	2.691814019
Acyp1	3.334757717	3.55646407	3.916818134	9.691644497	5.57158508	6.610813564	5.633866637	4.867290357	5.497538489	5.633826604	5.215338202	7.320876514
Acyp2	4.618052015	4.810676037	5.145054931	5.487181075	3.157231545	4.849599344	5.068217376	4.932843089	6.518939083	4.999820476	4.555620207	5.750955217
Ada	0.17019246	0.16177838	0	2.286414845	6.328841375	0.890758123	2.50924445	0.462939738	1.508649378	0.503787638	1.343132922	2.246748139
Adad1	0.028999448	0	0	0.076223542	0.028378539	0.08035313	0.024201249	0.078881267	0	0.025752428	0	0
Adad2	0	0	0.047128721	0	0	0	0.036753037	0.079861613	0	0	0.043444408	0
Adal	15.79215985	13.12171972	17.01933452	14.65824825	11.51948411	13.76067568	12.82503609	14.98706969	13.06814829	14.30163949	14.36674567	11.68102361
Adam10	17.83614508	19.91086819	19.25153383	21.32959814	18.16820634	17.37813497	25.65220221	20.38473486	23.82655859	19.77751468	20.24658019	27.5631356
Adam11	16.10013751	21.07801443	15.66308713	3.27005621	2.463574183	4.109625918	4.983622107	9.727556557	8.190045084	12.19180991	7.86904616	10.14402422
Adam12	0.800168721	1.054178053	0.458191489	4.077259797	5.199635449	2.093972864	3.403305159	1.253735245	4.643110981	0.660710226	5.006148255	9.04063644
Adam15	15.33342557	15.795625	16.91771029	15.85047453	13.60929531	15.58940828	23.43027644	16.74801662	17.96477836	16.97320933	20.23852981	24.22191933
Adam17	10.18225425	10.59715531	10.13140941	26.71274129	28.13432825	16.52479636	23.39638583	13.54177849	18.47575232	10.32899952	16.2581469	15.96462255
Adam18	0	0	0	0	0	0	0	0.02202445	0	0.043142035	0.023962431	0
Adam19	5.740949621	5.732374704	5.496921306	7.456649445	8.870573255	9.790904002	9.666177389	6.655034903	9.583709572	6.797526611	9.612769843	11.16189096
Adam1a	3.890749188	4.432829137	4.222703845	2.296761319	4.88757005	3.517102433	2.832482756	3.327581134	3.271567721	3.945194717	4.192021815	3.427487354
Adam2	0	0.124290701	0.104944625	0.229121901	0.095966583	0.120767557	0.109120541	0.059277703	0.036220671	0.116114623	0.128987362	0.176535634
Adam22	20.63709197	18.1095166	21.4041627	11.67826414	8.410930848	11.31334887	13.58494495	18.30877147	14.45518221	20.20392751	15.49905641	21.74679443
Adam23	12.29089514	10.60892836	11.72360211	6.729005715	5.077538652	8.481436705	3.622732911	5.636114756	4.56808969	8.953022514	5.042470177	11.21310689
Adam24	0	0	0	0	0.057239492	0	0	0	0	0	0	0
Adam26a	0	0	0.16080439	0.04388482	0.14704753	0.046262382	0	0.136244923	0	0	0.19764456	0
Adam28	0	0	0	0.091402604	0	0.077083642	0	0	0.046237936	0	0	0.037559783
Adam30	0	0.021861943	0	0.020150542	0	0.021242245	0	0	0	0	0	0.020700996
Adam32	1.728517177	1.744173156	2.048959163	1.328046666	1.327183019	1.67017148	1.664445758	1.639578238	1.650085257	2.125354096	1.731382282	1.723357947
Adam33	0	0.022935045	0	0	0	0	0.10067867	0.109383627	0.080204492	0	0	0.065151337
Adam34	0.03684334	0.105065568	0.197137598	0.032280268	0	0	0.18448382	0.0334058	0.040824136	0	0	0
Adam34l	0	0	0.121637791	0.049793907	0	0.078737411	0.047429234	0.025765048	0	0.025234605	0.056064345	0.025577066
Adam3a	0	0.030126931	0	0	0	0	0.052899646	0.028736748	0.03511824	0	0	0
Adam4	7.276823121	6.517414248	6.991190454	3.513655051	4.842292599	5.794991966	5.802909543	7.536250287	7.991387272	8.070381489	6.95511771	6.549746182
Adam4l1	5.106809889	5.58706624	5.533741983	3.433132256	3.928826736	3.85645019	4.235041726	6.028174304	4.804457421	6.16076668	5.544715986	4.45200803
Adam5	0.0280239	0.106553749	0	0.024553122	0	0.051766688	0.07016134	0.050818456	0	0.248861103	0.082935129	0
Adam6	0	0	0	0	0	0	0	0	0	0	0	0.028618774
Adam7	0	0	0	0	0	0	0	0	0	0	0	0
Adam8	2.436691251	3.398807825	4.40741082	12.35692544	12.20770092	4.745764839	4.851714554	2.737665718	3.448327911	2.39906101	4.977328984	3.206399358
Adam9	63.97151739	60.0794392	60.6846871	74.15626793	69.10980448	71.46446506	71.61657135	71.15267062	67.59574484	64.69063132	78.39762461	60.68774747
Adamdec1	0	0	0	0	0	0	0	0	0	0	0.02155428	0
Adamts1	13.66971358	12.23664127	13.21409125	27.49091299	26.64775316	41.37175712	75.48887156	34.98314118	45.27954316	43.82952448	58.13693697	61.07939088
Adamts10	4.388677243	6.249046939	3.68052058	3.484164649	4.189534358	4.070000599	7.459610374	6.171831271	8.038603273	4.915350388	8.110897894	9.915744458
Adamts12	1.689712685	2.255667397	1.304296021	0.380222462	0.325285401	0.324068769	1.26372816	2.545061305	1.923435547	1.098740207	2.122298104	1.911491022
Adamts13	0.017313387	0.098744625	0	0.075845565	0.084713446	0.03198187	0.028897487	0.1412822	0.326128673	0.276747048	1.14431487	0.576589095
Adamts14	0.046002419	0.102032286	0.065638684	0.013434996	0.120046553	0.056651473	0.230345619	0.013903441	0.118936585	0.054468805	0.544566099	0.538278049
Adamts15	2.766750124	2.406666825	3.282028915	2.378348813	1.954005605	2.061208835	0.914874249	1.561963561	0.795343582	3.036433768	1.71227852	2.725239744
Adamts16	1.618630997	1.222643945	1.422846733	0.037986495	0.070713142	0.026696334	0.036182546	0.314487915	0.416352515	0.628860555	0.399187149	0.767475453
Adamts17	1.25208464	1.411042057	1.395159276	1.097013129	1.920020381	1.549876573	2.477637868	1.41615312	2.674616837	1.753807119	2.610384639	3.334467603
Adamts18	1.400514027	7.530642561	1.632961644	1.355259678	0.715947211	2.857368044	2.7562448	7.296864461	7.851820677	0.965260307	6.413007379	9.877672333
Adamts19	1.240863148	1.805679708	1.4426534	1.436153242	0.389773683	1.867689198	1.63642791	1.541788267	0.848724788	0.843449338	0.90673172	1.558116632
Adamts2	0.952325976	1.019832177	0.903019322	0.253482463	0.259526385	0.256081487	0.62373235	0.63394185	0.347288099	0.620890446	0.618373078	0.846322319
Adamts20	0.119606288	0.132641971	0.063997717	0.06986198	0.048768912	0.16570556	0.049908217	0.072297894	0.033132334	0.141618893	0.058994661	0.125598211
Adamts3	23.5269734	19.77895173	21.73445193	9.604575535	9.171278598	11.90771998	15.07520617	22.06935067	16.30320249	25.15101242	24.77772736	13.82246396
Adamts4	0.948062224	1.644674183	1.344290668	22.05360059	19.73816195	11.4052913	12.48113988	5.372541131	11.92314204	3.493923428	13.53767566	12.7146896
Adamts5	32.60524417	35.72199113	32.7323189	24.40777841	24.53538749	27.04288812	37.31649126	48.32681799	39.6873954	42.63655752	33.25809874	36.69068687
Adamts6	2.578902818	3.066485319	2.187757795	2.193772972	2.193312335	1.896872785	1.753066302	2.465830218	2.587376588	1.907068134	1.970473401	2.650419285
Adamts7	2.889032158	1.822165735	1.983334137	0.851701027	0.906829678	0.587374521	0.856745318	1.96872949	0.503330531	2.242841049	1.23678165	0.678712738
Adamts8	0.060923398	0.077215239	0.043464363	0.10675599	0.019872988	0.168809616	0.186424759	0.128891356	0.067505962	0.090169843	0.160266053	0.274180633
Adamts9	0.24673264	0.404572043	0.224432628	3.637138298	5.77065091	3.224592596	0.633169177	0.536909065	0.567286854	0.125986176	0.517218713	1.226991457
Adamtsl1	2.320749088	2.576773181	2.650485371	13.31911853	6.78455128	4.404046526	7.860974694	4.853851279	5.856100645	4.329618991	6.492974461	7.477793675
Adamtsl2	5.534830437	8.891013469	5.00474059	2.725403154	2.015376289	2.338074954	8.110186793	8.811416017	10.15010427	5.048460151	4.21139892	9.307098381
Adamtsl3	1.032018111	1.342416342	1.569415529	0.666254094	0.86109096	0.892987805	1.586535531	1.516866375	1.998157952	1.707518525	2.100431271	3.11915566
Adamtsl4	6.731479824	5.720269966	4.65197861	3.140746342	3.873045288	5.333401239	5.834286639	8.53008453	6.578116356	8.368873978	13.36095858	12.5265764
Adamtsl5	2.057319211	2.101821878	2.407377676	1.68459707	1.298276786	1.154311622	2.358757417	2.458102033	3.323536986	2.714835203	1.858800026	2.872821508
Adap1	6.998109822	5.582007182	5.470193168	6.557920719	4.317389361	5.086549793	3.834227743	4.165745699	4.349112501	6.484740527	6.183136418	8.188545335
Adap2	0.511861622	0.594679419	0.39560692	0.747445369	0.584385801	0.577822637	3.915723776	1.830633063	2.489230816	1.035362341	3.618749026	3.864912469
Adar	15.0277737	16.10567271	14.6486938	18.94412309	21.68991756	19.53989834	19.03477068	14.50944467	20.22031677	18.1849154	20.35980279	23.44396817
Adarb1	30.27101482	29.5068618	33.58019443	25.8006219	20.96738013	24.10814294	15.21206637	22.44158725	17.23865314	31.95238489	21.65707792	34.39054483
Adarb2	3.114755427	3.354975874	3.9658748	1.437938551	1.502445721	1.898877614	2.400572829	2.344119544	1.955407405	3.008908036	2.45463569	3.07356826
Adat1	1.790797952	2.045989625	2.174381381	2.127210655	1.937810868	1.574491253	2.141152294	1.904741175	1.965207842	2.018438982	2.412072096	1.890844142
Adat2	4.010447337	2.033160717	3.862564909	2.811000625	2.550976581	3.148498939	4.295169756	4.484728709	3.777198057	4.33304173	3.494669643	4.271521218
Adat3	3.244774255	3.29346604	4.472872633	2.746537094	4.466947677	3.301700232	3.855314416	2.543112319	4.265682527	3.809390747	3.743434659	3.762086007
Adck1	6.927813307	6.065418726	7.626562136	4.240146701	4.443966269	4.776021748	6.777413982	5.875699017	6.68465952	6.328733287	5.787777755	5.788076618
Adck2	11.51038483	11.13290691	11.26328429	8.574055668	8.831451088	8.459444402	10.52163326	10.4161441	11.46375021	11.11647195	10.86877299	11.34795935
Adck3	8.25381227	8.018823288	8.020899956	5.583199093	4.662143451	7.287034715	7.217363569	7.318637035	7.531677492	9.701002747	7.902751029	7.074049569
Adck4	23.2009668	22.69661921	23.34314807	29.71183844	32.80270716	36.87594441	31.89413357	22.45590778	29.09865147	23.1943919	28.46872593	25.14263528
Adck5	14.54391304	14.12624184	14.41898153	13.992599	12.68128476	13.72581941	16.46996165	15.70216482	17.03746374	14.21755818	14.81641403	13.41175779
Adcy1	79.01253854	78.88571665	78.67541024	71.66883246	65.71025226	86.9683531	79.71753848	77.08213312	95.00522542	82.99756226	82.6408341	62.98386977
Adcy10	1.065235883	1.012572088	0.771482109	0.527930505	0.515949232	0.854674707	0.592655841	0.682922659	0.643816891	0.783525056	0.530724684	0.745734044
Adcy2	18.36510202	18.64168009	20.33092159	16.19796178	11.93461138	14.67929026	10.77454085	13.4101955	11.74786711	18.48571621	11.80918591	18.03787249
Adcy3	4.333286422	3.251885297	4.218825757	2.283672801	2.470971605	2.828690399	2.243198696	3.190453359	2.942262237	3.775762864	2.60339139	4.149586735
Adcy4	0.231199223	0.197792147	0.197932368	1.964880951	2.556613697	1.323944769	2.315344704	0.545032762	1.94696425	0.492749346	2.235121503	2.080985349
Adcy5	7.296165327	8.564298528	8.184317339	4.527713143	3.724422081	3.7151197	4.433119923	5.27434761	4.32705141	6.943743763	5.186846431	8.304326773
Adcy6	16.45302703	15.96973577	14.8196432	13.35032551	11.52329407	12.40963655	15.19800583	16.57110948	17.01614054	16.3166881	17.84723327	15.12168608
Adcy7	0.279101426	0.460219552	0.46325491	1.397340169	1.159390153	0.67339169	1.996472378	1.167178567	1.502107264	0.773901788	1.708158826	2.778740006
Adcy8	6.929475474	7.428388934	7.529842598	5.362496466	6.034289909	5.272394752	5.222475439	4.179403881	4.820003828	6.370460263	4.26107948	7.212510598
Adcy9	4.060921367	3.931828974	3.262196587	1.981895091	1.623320406	2.208655658	3.110336444	2.685831812	2.804846549	3.864497575	3.708492007	4.770138453
Adcyap1	1.788851856	1.144509076	1.159636962	0.979563356	0.673288699	1.413913532	0.803853864	0.998122625	1.238831978	1.313614495	0.746590404	1.284996015
Adcyap1r1	6.645849484	7.717335414	7.483604518	3.346773629	1.898334889	2.521646316	2.908027755	4.722909944	3.330345213	5.976160842	3.437472222	5.442914947
Add1	112.3935487	109.8419173	111.245872	73.46287249	59.42807577	78.98423357	78.94174318	109.5710025	81.94745859	105.6163619	94.65253194	67.38537373
Add2	18.27070365	18.81072365	19.30982206	11.17904616	9.760668198	13.43501943	9.787068087	13.49316723	10.24323194	16.82092133	10.6834699	16.84533375
Add3	43.7005239	46.99421013	42.12858936	24.51027921	22.35514705	26.99265248	29.11830682	45.09553923	34.05779374	38.09916744	38.6825009	29.95863887
Adgb	1.35461287	0.701049901	1.159699975	2.676990705	2.960527112	1.195536795	2.750836912	1.323754081	1.684426541	1.510356871	2.613208404	2.438528552
Adgra1	14.42528243	13.42305986	15.41672828	7.793033432	5.18904037	8.478548084	6.265095349	9.150397482	5.391138987	13.70462077	7.480732668	15.70391305
Adgra2	15.83883158	17.70580696	14.72684239	11.02751031	12.39708949	12.65996327	24.8852777	20.14759145	25.15170041	16.39545592	18.0378391	22.73130261
Adgra3	5.891001669	6.88523785	5.590512174	6.330015451	6.308724567	8.58929563	8.966811904	8.381571633	8.128590134	5.708472913	6.249954019	9.554309368
Adgrb1	21.4679683	18.76718892	22.03469982	7.528960572	7.683802701	10.38219475	10.85813011	12.40051922	9.219964595	18.607446	16.34223154	17.98846143
Adgrb2	15.73974488	16.00228255	16.35682456	5.568468	6.970887772	6.329784344	9.848638587	12.40189441	9.452775251	13.9773916	11.89418284	13.36082324
Adgrb3	18.84082373	16.71285631	20.3056129	10.58255328	8.543851314	12.04637986	9.945894219	11.89856957	8.338733966	17.00475074	10.84520177	15.34323174
Adgrd1	0	0.102789113	0.066125561	0.067673253	0.181405503	0.171215062	0.116027107	0.154072273	0.410807316	0.068591036	0.152390398	0.06952189
Adgre1	0.388653133	0.392528573	0.623869702	4.064935833	6.536950267	3.387746809	17.21067567	7.994875489	12.1119123	3.494504857	19.50541905	24.11572674
Adgre4	0.065986237	0	0	0.134898863	0.129146803	0	0.275341333	0.079772829	0.316835238	0	0.130188329	0.158381609
Adgre5	0.310444606	0.385895622	0.332219088	12.53273121	36.47908748	6.131650176	6.437115896	0.909395803	2.672515013	0.742227864	7.773979588	3.245640133
Adgrf1	0.092380732	0.029271185	0	0.10791909	0.180805524	0	0	0.02792049	0	0	0.060754553	0
Adgrf2	0.129433752	0.087881947	0.197874561	0.032400942	0.217135605	0.204938029	0.077155616	0.033530682	0.020488375	0.180621993	0.091202805	0.083215103
Adgrf3	0	0	0	0.046112624	0	0	0	0.015906819	0	0	0	0
Adgrf4	0	0	0	0.022534292	0.075507019	0.095020557	0.042928312	0.093280025	0	0.068519703	0.025371986	0
Adgrf5	1.996280286	1.757330512	2.164163492	1.794666773	1.775171289	2.060243787	2.593132743	2.242856209	2.279292398	2.620601849	1.994978839	2.015561433
Adgrg1	3.609361685	5.242322669	3.732906318	4.386243195	6.858717305	6.935817177	12.2238554	10.68903812	11.13910368	6.36743163	6.340516525	12.50068983
Adgrg2	0.04889178	0.108440821	0.069761377	0.199903669	0.287069726	0.285996027	0.108805943	0.088660205	0.144464984	0.173669791	0.144692424	0.132020007
Adgrg3	0.100494596	0.334341985	0.143391005	0.190771259	0.606447874	0.154697489	0.768780195	0.683387232	1.00217423	0.059494921	0.346976005	0.467343065
Adgrg5	0	0.025483383	0.11475652	0.211396388	0.341051973	0.049522062	0.872548475	0.315997145	0.178232205	0.21426334	1.322317091	1.520197864
Adgrg6	3.391692605	2.192762366	3.311843373	7.894328161	4.146047201	6.096487412	7.519432736	5.477452207	7.516306721	5.009742781	3.897847327	4.99549992
Adgrg7	0	0	0	0	0	0	0	0	0	0	0	0
Adgrl1	32.64539678	38.22166813	35.58940711	19.60798352	20.60655647	23.97963944	25.84377692	27.93649188	23.80523901	33.16947401	25.62579252	37.49732958
Adgrl2	19.4226106	16.83223463	22.74816211	13.23164547	14.81772084	20.9964226	15.51002861	17.30910916	17.77962806	17.70830895	19.36986407	16.47684208
Adgrl3	14.34163588	14.17137877	15.63551157	11.81801087	9.602892708	11.54876126	13.44507085	13.15927052	12.58608451	14.76440732	10.74212409	15.77382227
Adgrl4	0.543978509	0.445762897	0.843089146	1.232602786	0.972881424	0.866254605	2.426406066	1.071487684	1.350999272	1.116058582	1.905941908	1.705248869
Adgrv1	62.0485251	65.03389462	61.57569165	54.58990716	59.39794058	65.70465257	59.60694421	63.76980733	72.60452008	69.35441394	74.24250384	54.72358179
Adh1	0	0	0	0	0.085764156	0.121419541	0.036569882	0.079463632	0	0	0	0.039441932
Adh4	0	0	0	0	0	0	0	0	0	0	0	0
Adh5	28.87136556	29.61349157	26.31688862	45.89206788	34.67438014	37.31142829	33.04641249	36.16236906	30.85280433	29.28687889	29.04391792	36.05259855
Adh6	0	0	0.01449432	0.023733704	0.013254327	0	0.022606609	0	0	0	0	0.01219102
Adh6a	0	0	0	0	0	0	0	0	0	0	0	0
Adh7	0	0	0	0	0	0.079421837	0.023920756	0.051978022	0	0	0	0.025799395
Adhfe1	1.12918153	1.288027621	1.484583538	0.847998558	1.168147659	0.804546766	0.807727774	1.199340413	0.965200415	1.547098359	1.113916037	1.422900243
Adi1	7.385552183	8.618565195	12.97985056	8.259535978	6.169748425	6.322291541	10.62335662	13.7740378	10.64524978	15.7299854	15.28221326	12.26835597
Adig	0	0	0	0	0	0	0	0	0	0	0.117752038	0.107439108
Adipoq	0	0	0	0	0	0	0	0	0	0.047261853	0	0
Adipor1	213.9295914	213.623918	216.5983735	194.4947163	196.4416238	207.5351582	162.9718275	200.4243691	161.2459438	235.5769654	215.2439504	125.7133226
Adipor2	14.68793935	13.22442593	13.96767559	24.67387294	26.99767171	24.03258292	23.65693461	16.84950705	20.55386098	15.61908067	18.96427557	21.41669152
Adk	10.32076908	10.54728323	10.34618761	14.01056806	12.17563657	12.84806505	13.44734899	11.2441858	13.69595065	11.08514582	11.79092429	16.48619881
Adm	0.162950228	0.206525591	0.087189752	0.809022829	1.80722794	0.17558749	1.133239665	0.196995633	0.361112883	0.265292426	0.964483747	1.100015711
Adm2	0.15426802	0.293282443	0	0.202742735	0	0	0.386229285	0.13987458	0.256404225	0.136994884	0.076091229	0.069427026
Adnp	64.36051782	52.8607141	57.77181743	53.64237605	50.58403265	60.07628098	63.61891156	63.78280831	62.48699798	59.05256616	56.0250964	57.63478359
Adnp2	15.2285571	16.64344685	17.10344955	11.65816596	13.61143941	14.22201916	13.85706787	13.84188713	14.84824107	14.04228555	16.86333131	11.79002841
Ado	9.483094554	10.63553382	10.58628901	9.264993438	11.08265122	10.52309666	11.72871792	9.959190651	11.64163599	9.027136158	10.76822084	7.860096936
Adora1	13.49927405	16.14679307	15.58975894	14.04501378	14.36613611	16.70213376	10.49118971	12.03577513	13.33739335	15.93376103	10.18178522	23.94655066
Adora2a	0.332419117	0.372410626	0.431963788	1.258610841	4.252157506	0.526333491	0.861976158	0.312168335	0.434110124	0.463883666	0.374771562	0.480864954
Adora2b	1.417808527	1.266034388	1.011502099	2.107996125	5.760026856	2.420612584	2.689137121	2.415228491	2.951571767	2.823344074	2.839665186	3.867107952
Adora3	0	0	0	0	0	0	0	0	0	0	0	0.050447683
Adpgk	7.156070243	8.093856895	7.496433577	12.22211489	12.41011587	10.45801654	11.33931456	9.089232699	10.53888867	8.982547035	9.978373278	9.946951173
Adprh	21.52869807	19.44113145	22.94655899	22.37075252	21.86831987	21.51477634	25.6203662	21.19876117	21.61244887	23.85947023	21.74735351	26.19854127
Adprhl1	0.571920463	0.42472305	0.372958691	0.125271934	0.096194146	0.371415465	0.246103416	0.45373949	0.158428627	0.492012114	0.246832524	0.128693999
Adprhl2	15.24836591	18.42292568	17.74124785	18.39580001	17.1531915	20.97190961	20.05934879	19.08028637	19.21184841	16.02988156	17.10408427	20.65133137
Adprm	7.985461003	6.627675259	8.418012949	16.55131844	16.44540602	14.91613459	11.18988835	8.645260163	9.37651717	8.467274151	9.112039283	11.63958726
Adra1a	1.498969931	1.570257098	2.111528848	1.313321513	1.676429001	0.890018846	1.148834304	1.733563475	0.999946745	3.36858081	1.267461633	1.362964963
Adra1b	1.109728483	1.17542104	1.289355713	0.972287876	0.465414859	1.112817875	1.481783506	0.833699568	0.491852336	1.464132822	0.938336551	1.712310781
Adra1d	0.483376618	0.433952525	0.344853663	0.423510104	0.446747728	0.570469957	0.672329905	0.19478971	0.327313436	0.262321727	0.238420906	0.749303014
Adra2a	1.723494874	2.068002457	2.660745257	1.510038893	1.714242064	1.278698185	1.650540713	2.792348043	1.471417893	1.88178442	1.783810949	2.365079596
Adra2b	0.547542831	0.260236534	0.481313857	0.034266378	0.057409216	0.090307096	0.163195472	0.33688103	0.173343702	0.156289938	0.482268354	0.387226792
Adra2c	1.021754032	1.103681727	1.341923959	0.44760456	0.590836516	0.857917413	0.65890172	0.800092446	1.286535286	0.783620384	1.282833821	2.508173538
Adrb1	19.60128798	18.31005622	20.19026712	5.147147468	3.427260544	9.025952537	7.259787283	11.728798	7.573532944	15.65085877	9.083044237	7.016440921
Adrb2	1.394528531	1.288763156	0.829077945	1.086058	0.947687624	1.216453824	1.422412696	1.615643823	1.673969436	1.34158426	2.292792983	2.684715562
Adrb3	0.087997955	0	0.031390034	0.025699783	0	0	0	0	0	0	0.028936101	0
Adrm1	24.29527127	29.45950354	28.60518933	34.18412648	38.01847056	37.41623815	37.87207713	26.89582756	28.57598196	23.04934132	28.33435172	27.89509927
Adsl	19.2172747	21.31173229	20.91225944	23.72837822	24.00319915	25.57560807	24.39477189	22.46040362	24.43826502	19.15373757	22.11705399	23.86568239
Adss	14.83670705	15.94017221	16.67788737	35.28346432	32.78984248	29.96905897	26.6886109	18.1155485	26.42104667	15.7496635	19.06386478	27.85880409
Adssl1	3.033680608	3.594176334	4.657967165	2.426830539	0.774450326	2.598917817	3.742561769	3.029683395	2.825574564	4.177658985	2.602320036	4.155207495
Adtrp	0.064288785	0.122220872	0.137595958	0.056326576	0	0.118756399	0.321910029	0.058290544	0.142469935	0.171271427	0.253678639	0.173595764
Aebp1	0.756240001	1.029707688	0.634302441	6.679514397	13.38086953	5.814340287	9.176735985	3.002173764	4.438865712	2.649959405	9.173984631	12.80412227
Aebp2	12.29988252	12.92917472	12.51543143	11.11779084	11.2140327	12.0325334	12.53156706	12.49985259	12.89061367	11.96034003	11.04157549	12.68542633
Aen	7.591396513	6.565711266	7.496260642	11.18999672	18.26924812	15.82862925	17.75525756	9.246406495	8.195012612	7.435793533	10.02787795	7.507379535
Aes	85.09623024	93.22479127	72.24478236	82.38549142	83.20483343	75.51794968	86.04814692	79.92140195	93.58340671	83.12496022	78.20951076	89.23164482
Afap1	3.302840676	3.54728691	3.02957214	6.74589364	6.94696634	5.724750375	6.013872569	4.861494536	6.463887984	3.009209572	4.675713235	7.065300549
Afap1l1	0.215638949	0.268048227	0.17751061	0.63946189	0.746692832	0.428976689	0.844426256	0.42111894	0.496255841	0.368258098	0.44181078	0.507627828
Afap1l2	0.17840953	0.353310852	0.190923116	0.416835712	0.247335254	0.411955083	0.732043444	0.377448518	0.609532044	0.422488825	0.601325126	0.722625388
Afdn	31.50096425	32.95972582	31.86680109	24.70489223	25.65139961	27.71510596	27.30802814	27.93903187	29.38311877	30.7334753	27.79441295	29.32510332
Aff1	26.51752254	29.55984521	27.3588243	22.39933392	27.34698077	22.31901403	27.63062302	27.17807681	27.19362757	24.81632865	27.21318671	30.14008931
Aff2	4.15701905	4.619361205	4.103981831	3.513924085	3.447306631	3.551079909	3.338906923	3.477185465	2.443649246	4.176840563	3.06117548	3.671397004
Aff3	6.28324892	6.004416803	6.680989362	3.212753229	2.737128911	3.664925697	3.183036136	3.50072	2.780404321	5.656972473	3.538116697	6.058977023
Aff4	44.41060773	43.10837275	43.34292127	44.04042279	49.21153722	44.41476452	40.34297747	42.22154395	39.44821299	41.78284565	39.10102358	42.10147764
Afg3l1	11.69393483	11.59648617	10.62011102	14.59310468	15.4642637	16.37621812	19.17526597	14.92999142	16.28433066	12.77023196	15.77604559	12.94353772
Afg3l2	25.56457959	25.52430229	23.77610258	24.04499819	27.81370072	26.70305626	28.18845559	22.85256685	24.81799389	22.58784481	22.85707253	26.32390955
Afm	0.078239737	0.037185836	0	0	0	0.072263533	0	0.141879702	0	0.034739681	0	0
Afmid	0.461623006	0.932452126	1.142377524	1.112239401	0.903478324	0.532953435	1.227964124	1.543413745	1.438593157	1.024839598	1.366146865	2.778650291
Afp	0	0	0	0	0	0	0	0	0	0	0	0
Aftph	39.09366496	39.23219285	38.40652746	35.5674179	35.33586402	35.7185836	36.75120881	34.49982881	36.66271931	36.47255811	34.80798734	32.10554981
Aga	12.95118418	13.44554022	14.43439708	13.54339818	10.62971036	11.74143443	20.81968085	18.77768763	20.56686744	13.93907447	13.18822824	23.3142864
Agap1	36.4070755	35.04486064	35.58912288	26.92408621	26.36048193	30.82820019	33.10350442	34.21330933	33.15069899	37.70024321	33.01013679	37.65017723
Agap2	10.22068288	10.29047854	12.32885968	5.921024413	3.401131881	5.932691483	4.673009977	6.244189615	4.107805885	10.24226161	5.625379518	11.37767569
Agap3	15.34507472	16.97885488	16.18776369	12.34200923	11.96295165	12.69044022	11.95950864	12.95863197	12.37879494	14.73302955	13.47818523	15.81138273
Agbl1	0.395489318	0.039572302	0.133651203	0.109423486	0.142586856	0.192252929	0.052113525	0.03774627	0.18451393	0.221814967	0.061601474	0.262296107
Agbl2	0.139657931	0.221255725	0.199271323	0.163148272	0.159445655	0.300977615	0.54390171	0.358778297	0.36107748	0.124020663	0.137769884	0.188555634
Agbl3	7.142040366	6.987687414	7.741426604	5.502784484	5.41779685	6.30298678	6.874620053	7.135377306	6.801716146	8.986244775	7.424985837	6.834912043
Agbl4	2.227630205	1.337367938	1.129204161	0.719060901	0.458933527	0.758017697	0.782758017	0.850437444	2.338406536	0.937045006	0.462634673	1.793994347
Agbl5	13.75685665	15.02461197	12.90894969	7.756090796	9.023890387	9.690423761	10.62560565	12.57241399	11.18644763	15.1766352	14.16384442	9.910770854
Ager	6.632112536	7.681624822	7.574415236	3.613389535	2.726937768	4.323903763	5.02315664	5.558536992	6.731152616	6.28546034	7.147217	5.467818313
Agfg1	38.90031117	42.09099223	37.200174	48.20175786	44.78519265	43.25867129	46.03458647	40.6563902	42.37507691	36.03631248	40.65574735	40.5569578
Agfg2	2.970515888	3.529572093	3.761659154	3.556907891	2.858465389	3.292341933	2.995481737	2.199579173	2.989751866	3.407303158	3.296651907	6.149536272
Aggf1	11.1068615	12.06937823	11.75294127	10.99393965	10.33410953	11.88790705	11.61234421	13.38237415	12.60977465	12.93033847	12.64801072	13.1505468
Agk	6.440421149	6.574615973	6.731243931	6.477110369	6.351571706	6.758585362	6.420480924	6.498454267	6.081115793	6.386920125	6.303910157	6.360817046
Agl	18.55754933	13.96103692	17.49394478	12.95737431	11.55196819	13.69699931	15.72504945	16.85380673	16.68033233	18.05349259	14.60916345	17.54675597
Agmat	0.576689139	0.210837855	0.189888592	0.194333003	0.043410893	0.327778312	0.777437983	0.321774257	0.147461174	0.551511915	0.350087897	1.078064725
Agmo	2.481333307	2.358659606	2.092112223	5.500925688	3.347980032	4.479429314	2.76103481	2.795232336	3.457620115	3.505572172	3.226629593	3.011714696
Ago1	33.27803598	30.68032206	30.98426052	14.64757489	14.83253523	18.41246504	19.75282501	26.88326782	20.21912888	30.28255203	26.07522595	20.12689756
Ago2	30.51824387	29.8233567	27.97921825	31.66828988	39.65018092	33.32750582	31.69557494	25.70227829	31.44379731	29.11067175	34.50990094	30.19383499
Ago3	14.35587508	13.59418808	14.19953437	9.257838153	9.116074281	9.507004705	9.411138019	12.39976557	10.15381982	12.32783658	11.46003276	9.718441102
Ago4	10.65855538	11.03527	9.34753162	5.918620874	6.282285009	8.067673004	8.81100566	11.94575561	10.12477816	10.74635419	12.53350294	8.798315474
Agpat1	20.35516922	19.87703872	19.81114839	22.11334342	20.37725914	19.50268844	24.72424072	21.71762195	23.59146283	21.53021924	20.36849163	26.48171517
Agpat2	0.283654101	0.269630633	0	7.124336111	6.939519051	3.05652297	4.655516431	1.62886204	1.466742451	0.167929213	1.492369913	2.297810596
Agpat3	269.2562099	244.5444629	256.6582689	119.6217093	105.3917731	125.2623261	122.9207994	218.8482496	129.8510571	208.0184643	183.8272261	85.9805834
Agpat4	2.791106332	2.575735274	2.825084621	4.391577464	3.095525183	3.383510292	2.698099594	2.435790935	2.641660579	2.902016679	2.386256727	3.653198066
Agpat5	38.25490762	34.96908428	38.71641759	35.67548816	30.33873261	37.63385716	28.73740411	36.26685126	31.28508219	35.20064136	35.63512746	26.6092736
Agps	26.83794711	23.11604676	31.00817505	38.06399495	33.28679405	33.03888379	32.17832116	30.87604831	31.04903034	23.56173224	26.58810341	27.3176759
Agr2	0	0.01544384	0	0.014234863	0.07949603	0.060024277	0.054235441	0.029462393	0.054007542	0.028855831	0.22438399	0.248603199
Agr3	0	0.14074265	0.079223865	0.259450011	0.869354903	0.752142376	0.494257869	0.20137229	0.410150819	0.723163826	0.803335465	1.19941844
Agrn	16.9916404	20.96014912	17.73155398	10.14431962	11.23122392	12.35532907	17.23899029	17.15213712	18.59358841	15.20160784	14.45424799	18.32682337
Agrp	2.807609548	2.168404224	2.065617368	2.25489481	2.175100694	2.269010844	4.002739859	2.863862236	3.240585554	2.493246136	1.731033283	5.633287323
Agt	6.543458402	9.744602169	5.407420019	0.159251299	0.177870998	0.436485681	4.702345976	7.778748556	3.383546434	4.616356312	4.69780328	1.734176761
Agtpbp1	111.8979455	123.0801377	104.4523396	265.2290471	274.9992704	323.2524884	265.4762727	155.3897074	326.6810077	175.6484051	261.5608853	263.4047037
Agtr1a	0.098228582	0.031124099	0.105118302	0.172125814	0.160209004	0.272176695	0.163951695	0.059375804	0.072561229	0	0.032300207	0.235770388
Agtr1b	0	0.021148987	0	0	0	0.020549498	0	0	0	0	0	0
Agtr2	0.364218579	0.14837662	0.250563054	0.045587124	0.076375772	0.216256105	0	0	0.028826511	0.1848215	0	0.163913511
Agtrap	10.53007081	11.32560383	10.3718338	8.363977917	9.234927922	9.523831262	10.42979108	10.73691956	11.70818189	9.998166674	11.89734713	10.16664817
Agxt	0.046334598	0.04404388	0	0.040596028	0.136027575	0	0.077336309	0.08402302	0	0	0.045708197	0
Agxt2	0	0	0	0	0	0	0	0.031905584	0.038990771	0	0	0
Ahctf1	33.32892576	32.24858858	33.65493658	36.34332993	41.65623841	41.67780757	33.30141677	31.47943313	34.78784461	35.10358571	35.69950688	33.31864166
Ahcy	18.13694666	17.31443274	18.323828	32.22560302	30.49708283	27.41496447	25.12907853	20.72391147	23.85658713	16.41791521	18.31499759	24.85576489
Ahcyl1	57.34148864	62.481444	65.95263064	51.25697116	53.52980129	56.81865628	48.86970289	67.52774663	54.57296369	60.79927607	67.55810013	60.86588167
Ahcyl2	12.84312733	12.92430314	12.86094948	14.2804042	12.01813969	11.51973857	18.91140353	17.53232112	17.07958989	14.97318063	13.81376592	20.08448954
Ahdc1	12.76144909	14.51559454	13.22735903	8.1356845	7.718339399	8.566956389	11.48239188	10.35869771	11.39426261	11.79829276	11.848401	16.99352753
Ahi1	77.27501702	74.84374655	74.49835476	58.67572268	61.27058454	78.00476829	59.4638164	68.67160522	61.89406983	77.34872459	76.35460507	67.01398907
Ahnak	2.874906848	5.542209424	2.316160729	22.80521579	25.63797659	15.85738736	18.43896197	10.31602473	21.08149906	4.697612637	19.77703023	27.73244563
Ahnak2	2.524160491	2.484018761	2.382449025	2.650083237	1.950249347	2.283141537	2.196210732	2.135518808	4.120475198	2.394242342	2.265872327	5.773859863
Ahr	29.25937054	37.17015944	26.2133024	96.41944518	98.0315091	108.8532459	78.33213118	40.94561378	99.98118968	42.20525467	70.96335634	49.66229085
Ahrr	0	0.032052385	0	0.014771627	0.032997457	0	0.014070134	0	0	0	0.083158927	0
Ahsa1	25.20555675	26.41196869	25.64603181	35.51671385	33.45431189	29.78775319	29.73069537	22.35897348	24.96010738	23.7933058	25.84373001	26.97442358
Ahsa2	5.144893976	4.785740272	4.974843037	7.003026864	7.570085612	6.771472226	6.118420679	4.731508534	6.067260979	5.564180643	5.945397993	5.25930273
Ahsg	0	0	0	0	0	0	0.09489254	0	0	0	0	0
Ahsp	0.426245031	0.270114709	0.456141717	0.746908604	0.278079112	0.393687057	0.118573084	0.515300965	0.787165575	0	0	0.127885329
Aicda	0	0	0	0	0.061733784	0	0	0.085797919	0	0	0.062231647	0.05678129
Aida	12.2048585	15.16898847	12.17541828	25.71047397	24.08951164	22.70899064	18.22532057	14.06711022	22.72480586	13.69877221	15.59642889	18.27351466
Aif1	0.616525804	1.065537486	0.539810771	10.16499234	6.033253249	3.675434856	20.95485343	8.232589812	16.83006828	3.633372102	17.13992658	15.89102016
Aif1l	8.481072823	11.34530171	8.551790472	4.855919646	3.556921693	3.738060745	11.3374021	12.90199478	17.65230341	10.55320231	6.866056121	13.08629331
Aifm1	29.43580035	29.81709513	28.94632974	26.68634006	27.65629216	29.14685088	23.30077456	28.40685988	22.12195268	26.27449078	23.99266821	20.97068407
Aifm2	2.225142275	2.035317917	2.336284471	3.715193398	2.978655101	3.199098938	3.416131432	2.702733058	2.558601315	2.535241131	4.224455867	3.608842584
Aifm3	3.860941145	4.303473167	3.397679683	1.270681808	1.361713055	1.773964149	2.289828894	4.460294823	3.735196175	3.202382636	2.784057096	3.916179426
Aig1	5.200293643	4.911832816	5.416733603	3.758314711	3.577764182	4.461742875	5.094381013	4.649278462	4.877367701	5.409184502	4.876094997	5.827111244
Aim1	0.386732312	1.069419053	0.451481006	2.464256434	4.690510638	2.651883323	2.249429552	1.731996516	1.869894164	0.561977236	1.260119431	2.774181814
Aim1l	0	0.024192618	0	0.011149383	0	0	0	0	0	0.011300591	0	0.011453952
Aim2	0.125636374	0.09228302	0.140559762	0.185128198	0.134123307	0.142412557	0.338375649	0.170871465	0.329044072	0.223138153	0.450683222	0.786442175
Aimp1	13.90389973	14.64532197	13.9139829	22.05910272	19.04868324	19.71401336	15.11575978	13.08365299	14.73995573	14.54955921	18.38676265	14.61171866
Aimp2	6.139551547	7.695851308	6.858976682	12.23612037	12.2802865	14.39458158	9.684378279	7.524250725	8.447568367	8.208130808	7.254549461	10.20204398
Aip	14.12929505	15.85270288	12.43501656	16.70877054	14.69566716	15.90252457	16.39854181	14.38613463	16.12644995	16.59255303	14.28102459	18.13813223
Aipl1	392.4197845	377.579668	362.6534733	241.143134	221.4574642	286.2797284	260.2561755	363.0853591	290.756851	379.1066988	340.4415677	177.0114117
Aire	0	0	0	0	0.039212675	0	0	0	0.044400124	0.106751963	0	0
Ajap1	1.842749135	1.782925552	2.288927354	1.499200333	0.933848626	1.489244747	0.851310369	1.044261155	0.583386246	1.636419553	1.00630255	2.102902754
Ajuba	1.859802583	3.558974279	1.859311119	5.124237997	5.795206522	5.379253599	7.270282602	5.302907416	7.673574322	2.17310994	4.779771495	8.083547048
Ak1	16.17326543	14.7331114	16.63157273	15.83076562	9.273620191	11.00892044	13.14577311	15.50441602	13.06719991	14.84859769	12.96312695	17.05931762
Ak2	9.378543946	9.525489983	10.72377328	18.53516213	19.44507312	14.63473406	14.00958951	12.69702414	14.75739514	11.10459179	12.16669108	11.98765799
Ak3	8.685128967	10.39085543	9.855164037	20.53244922	17.21814822	12.17090179	21.86927407	14.59552201	17.83671021	12.49984351	15.95367439	20.95855436
Ak4	7.58513565	8.293433435	7.977203617	8.970073759	11.79226771	5.832380193	10.78925489	7.385615552	7.390325188	8.660366381	6.874400662	8.45839486
Ak5	0.433344253	0.360430271	0.869510391	0.28475571	0.424065887	0.500305021	0.271232886	0.245570361	0.120041403	0.481029264	0.534357297	0.292534409
Ak6	3.96101656	4.994638942	4.238840952	8.499041725	9.176326643	7.839559937	7.420809852	6.449946908	7.344841774	6.173585587	4.385932645	7.276009038
Ak7	0.047092826	0.067146932	0.050395901	0.103150871	0.092169036	0.043495724	0.235805561	0.170795976	0.130452611	0.08363984	0.046456174	0.084774922
Ak8	1.120956007	0.852429989	0.527814976	0.353564951	0.833685903	0.745440309	0.598710098	0.44720241	0.695560018	0.517631094	0.796177235	0.282507025
Ak9	0.230762797	0.126994538	0.155967426	0.148976706	0.095082913	0.291660321	0.233124582	0.198220053	0.201865205	0.45299137	0.407361332	0.098386918
Akain1	1.998472074	1.655427034	2.169196305	1.650905129	1.061656291	1.661240082	1.167465792	2.30384332	1.107200064	1.901471197	1.633490932	1.182062738
Akap1	33.38297826	31.75126901	30.10369035	26.61145806	26.85454151	33.44943863	25.88945874	26.37997022	31.38800719	31.07761122	31.6120756	21.38911539
Akap10	22.02867243	22.67985618	25.10286475	21.83032496	21.68810486	22.43564563	20.44581754	20.89105899	20.43411955	23.06484205	22.55311402	20.68504916
Akap11	44.57262193	42.34462551	47.17728105	43.42804596	38.23712492	45.51230554	35.26360181	39.6462812	34.46395303	42.28549757	34.5551206	39.61103665
Akap12	9.897591761	8.291036577	10.37114296	26.09660324	26.70622737	21.71125652	20.46919608	13.57337381	18.20977731	14.40175672	13.55742291	20.30431177
Akap13	5.965649289	8.177246642	5.92308327	13.95910067	12.73611505	13.46748496	16.67335099	11.70578921	17.48742372	8.218947332	15.96805037	23.46400999
Akap14	0.042731908	0.081238603	0.04572911	0.224637199	0.041816972	0	0.178307796	0.116234869	0.094697889	0.113841861	0.084308424	0.038462272
Akap17a	21.5834984	22.9287611	21.46261334	17.85259612	21.94115183	22.18779562	20.66482992	19.52504554	21.81335798	21.68302306	23.67365861	17.96327026
Akap17b	8.674952107	7.563640678	9.654746797	5.661101953	4.777377276	6.210938123	5.751744727	6.997641409	5.72757573	8.160537096	8.050116108	8.357443559
Akap2	2.998420437	3.326868263	2.772699326	13.33669814	15.32542626	9.359963921	8.230584297	4.632147515	6.285914598	3.163686605	5.328314688	9.497617131
Akap3	0.133082109	0.379508138	0.23736074	0.388666006	0.23875991	0.40972289	0.388718991	0.502772277	0.393229799	0.413633936	0.568892833	0.618889009
Akap4	0	0	0	0	0	0	0	0	0	0	0	0
Akap5	0.674151246	0.362203817	0.439134952	0.179765225	0.458933527	0.216576485	0.513684949	0.425218722	0.487168028	0.494551531	0.173488002	0.580409936
Akap6	20.68434757	20.09431375	21.47314112	28.24605228	25.30706052	28.68616836	18.17578357	21.31394518	27.93797027	28.55335254	18.46875648	19.95523599
Akap7	10.91063847	13.141629	14.55489783	13.81522309	13.38285266	14.49467267	15.96560261	14.29692552	18.87948619	18.18345125	17.39794698	17.75758444
Akap8	47.38314868	49.64022703	49.72025204	37.51373835	40.60841969	46.58859427	39.63062091	44.08281772	43.65943647	47.34210311	47.87910686	41.34781836
Akap8l	62.54653051	61.67381806	60.52725694	31.70919286	35.78125801	38.63504241	45.91655211	54.25592699	57.24912422	57.85944094	56.7021522	47.53280137
Akap9	30.05394417	29.66876341	30.3409153	26.2308554	25.92978135	28.57370541	26.41060888	27.4818781	28.31095618	28.97825505	26.54909156	24.5060172
Akip1	1.256182446	1.881578268	1.42576283	2.101151982	1.899805995	2.250145296	2.446118803	2.243442933	2.783817304	1.352157296	2.328193972	2.912328485
Akirin1	23.92673666	18.74643102	24.75145172	32.01682067	32.63830967	28.72887566	24.05219428	24.38969273	23.13769179	21.69840818	22.02971794	26.65902381
Akirin2	35.4891169	37.73101537	37.58132599	31.74381018	32.67212313	33.15904422	35.7056904	30.64564618	36.99432214	37.62821353	32.3256942	33.53846049
Akna	33.34458356	37.98331077	32.05988562	25.94417372	30.82983228	28.04904328	36.96285075	31.21552335	38.67179424	34.24273223	37.45805601	27.46686644
Aknad1	0.068614092	0.013044381	0.044055997	0	0	0	0	0.037327376	0	0.012186297	0	0
Akp3	0	0.044858048	0.050501081	0	0.138542098	0	0	0.042788109	0.052289949	0.041907201	0.046553131	0.084951853
Akr1a1	137.1563475	145.7689409	145.9476286	297.400865	217.31462	253.9450809	192.9648239	174.3458236	189.423412	169.0057374	174.7536622	205.3944203
Akr1b1	36.34861007	74.60895071	34.59716259	96.88680121	87.39316227	109.7783177	90.8553193	101.4439605	138.2480264	47.342117	72.70559563	118.8443428
Akr1b10	0.724006632	0.794091624	0.238396375	0.243976127	0.163501124	1.028776405	1.208427445	0.353476154	0.431971651	0.642940803	0.824098534	0.902307046
Akr1b7	0.060212651	0.114471641	0.193307839	0	0.039282289	0.018537805	0.016749989	0.054594719	0.066718421	0.03564716	0.118797263	0.162589185
Akr1b8	0.239092127	0.075757247	0.085287323	4.049954576	40.24334021	1.840245811	51.81190008	0.578091918	0.44154202	0.070773792	2.515838101	1.219482562
Akr1c1	0	0	0	0	0	0	0	0	0	0	0	0
Akr1c12	1.249265142	1.215119548	0.870531842	0.381817265	0.909780119	1.046508069	2.691269476	1.84394132	2.607529314	0.773990919	1.060416755	1.333641172
Akr1c12l1	0	0	0	0	0	0	0	0	0	0	0	0
Akr1c13	0	0.185440295	0	0.398821781	0	0.240245073	0.054268864	0.058961101	0.072054433	0	0.128298441	0.058530919
Akr1c14	0.068371053	0.129981765	0.073166576	0.119806506	0.066907156	0.28416893	0.342350969	0.123983861	0.227274933	0.121431318	0.370957068	0.707705812
Akr1c19	2.789192086	3.904109541	2.984825097	0.563942031	0.779849283	1.472082613	6.445930417	5.585936301	6.418844431	6.096962085	4.62612276	5.158949662
Akr1c2	0	0	0	0	0	0	0	0	0	0	0.05358243	0
Akr1c3	0	0	0	0	0	0	0	0	0	0	0	0
Akr1cl	0.243132086	0.404445949	1.561111744	0.053255004	0.178444776	0.224560871	0.557985626	0.275559368	0.336752093	0.215908988	0.779496785	0.601807537
Akr1d1	0	0	0	0	0	0.04245981	0	0	0	0	0.022674877	0
Akr1e2	18.03617397	14.01232386	18.80632204	19.85427468	20.36538476	23.01224026	21.90250131	15.67198111	15.94950404	20.68822886	22.98177446	14.93325119
Akr7a2	10.58594361	16.7911879	12.07911784	20.33766125	14.22841856	14.96053115	13.09195898	15.2647011	14.76813958	12.1755445	13.96571429	13.83315307
Akr7a3	0.52642679	0.889601733	0.813728054	0.819961749	0.171718476	0.540240677	0.732208511	1.060689717	0.777740533	0.72719679	0.461608876	1.158245992
Akt1	21.36227977	23.90886355	21.77750882	31.24455878	26.11003957	27.46764417	33.53479117	28.35080745	34.09778509	24.07631965	29.88950441	33.8812954
Akt1s1	9.260682677	10.0398487	9.424428611	12.14409601	11.72781373	11.12490872	11.54212616	9.76864808	10.83133811	9.890035246	11.28501308	11.35900481
Akt2	11.19861946	11.50443103	10.43596958	12.76534705	12.72843934	13.24220101	13.22628853	11.41860092	13.6394326	11.06881546	13.78673223	12.776907
Akt3	65.51173891	69.45226392	71.16094688	53.27422899	47.13114018	51.25718361	52.43423127	66.74368038	55.8525005	70.91020041	54.961863	58.17783108
Aktip	39.25817425	35.64481996	38.52055881	44.31980605	37.4849741	45.0958586	38.02417469	36.39298147	40.2505942	38.93142059	34.53287125	34.44480877
Alad	13.67566329	20.20969432	12.99544449	16.46696022	13.455983	15.73707318	15.37312908	20.56453505	29.39569122	12.70850699	14.85460304	18.66564273
Alas1	10.5867246	10.27593711	11.92765111	12.37828914	29.0738064	8.882900335	11.9771102	9.429971248	10.82187669	9.897896496	11.47325273	9.461827712
Alas2	0.421403057	0.200284735	0.090192026	1.55069044	1.402093242	0.233528957	1.195706635	0.191042757	0.326853949	0.299375401	0	0.151719123
Alb	0	0	0	0.034651682	0	0	0	0	0	0	0.039015293	0
Alcam	6.505218067	6.956560176	6.373528069	12.28482472	9.97903225	16.21842719	33.82042848	33.21762959	30.36649142	12.97837258	8.802071102	20.75048675
Aldh16a1	11.96853987	12.90987999	11.65740799	18.31991183	12.84751345	15.8628531	17.59159089	14.00736146	18.90497597	13.26670799	15.57484355	15.20399739
Aldh18a1	0.133531205	0.465408556	0.714485198	0.721458541	0.239565624	0.575547745	0.24144761	0.665898976	0.221938191	0.51384639	0.175634648	1.542427979
Aldh1a1	19.82277559	32.24526683	12.53319274	29.68782844	20.58524574	36.72231668	27.39231315	36.01529262	45.94498473	15.41546741	17.98442439	50.387861
Aldh1a2	0.035267154	0.201141568	0	0	0.034512047	0	0.058863821	0	0	0.062636698	0.173951874	0.444407219
Aldh1a3	0.82436973	5.191442925	0.551369219	9.479806794	3.378136188	8.47059396	11.39451825	4.624876482	16.95573098	0.137262452	10.92771109	23.28029199
Aldh1a7	0	0.112446856	0	0	0.115762381	0.327778312	0.197444567	0.429032343	0.655382998	0	0	0.532377642
Aldh1b1	1.440864709	1.061463515	0.886607728	0.631206331	0.211502137	0.632133231	0.450923129	0.261285969	0.19956815	1.02362677	0.461950302	1.459010369
Aldh1l1	0.112533941	0.29416865	0.240854069	0.098596538	0.082593352	0.025984559	0.117392833	0.127542942	0.031173212	0.049966851	0.194272025	0.253224772
Aldh1l2	0.510083752	0.218189661	0.463981729	1.430110534	1.372696356	0.541790191	0.830088011	0.578115206	0.70649569	0.407673464	0.95605699	0.459117812
Aldh2	3.445897738	6.5510746	2.113114441	7.666532036	7.236791208	5.364082456	14.5079737	8.039161444	12.22686881	2.922535183	8.326405595	11.3608972
Aldh3a1	0.323018343	1.140466828	0.691349486	5.538955167	2.980391926	7.458628939	4.159115119	2.510402076	5.573315868	0.573701024	2.958906163	23.63328344
Aldh3a2	20.49481753	22.80872649	20.70731136	22.79764512	24.40757217	25.63901105	21.09037508	21.77619593	20.5382994	19.78350931	23.71404851	19.536823
Aldh3b1	0.566987326	0.652420728	0.287410561	3.477358993	3.066262603	1.212730316	3.934820065	1.109344658	2.314599229	0.556502973	2.14897469	1.181830186
Aldh3b2	0.085004827	0	0	0	0	0	0.035470036	0	0	0	0	0
Aldh4a1	6.658007154	6.832275259	6.558236405	8.750112843	9.20554403	10.06273151	11.87045798	8.84940732	9.165838237	8.712010214	8.433905279	13.143213
Aldh5a1	21.56496611	20.49882389	20.98948489	12.87250369	10.34500344	12.65537891	20.50014082	24.80752234	21.89432614	22.49942471	17.43817768	22.90961556
Aldh6a1	9.657631765	10.90751908	8.565170882	9.338091858	7.572669598	8.410777959	13.47826607	15.1064546	14.32093012	10.96966387	12.26635373	14.42652757
Aldh7a1	15.62733411	16.9995423	15.29254843	27.64002198	21.99864179	22.53813366	31.97648123	23.07243746	31.39070019	18.14473368	22.67068669	28.65833258
Aldh8a1	0.555040286	0.615533169	0.296985314	0.486298179	0.226315116	0.982568652	0.115801065	0.293564942	1.178770098	0.369670005	0.501908598	0.333054955
Aldh9a1	7.575746446	10.67322489	8.758570737	11.28965123	9.597888657	10.18325972	13.0114704	12.23525986	15.88917261	10.09125391	9.708655519	13.94201489
Aldoa	508.7747211	503.0607138	613.5854071	354.0039442	386.5117127	322.3096533	402.5685091	359.4062827	305.1588216	428.1121674	340.1475618	356.2918854
Aldoart2	0	0	0	0	0	0	0.039056894	0.042433861	0	0.041560246	0	0
Aldob	0.101330978	0	0.1084383	0.133171604	0	0.046795495	0.042282463	0	0	0	0	0.045603155
Aldoc	455.4150016	458.3086331	478.4118768	293.1844611	191.1878319	258.2582115	210.9603408	296.0545009	254.5845825	387.5756835	273.9596121	381.1662283
Alg1	6.04870881	8.130589171	6.78663107	8.427954061	6.962230205	9.056834817	7.293881522	8.480214287	8.562347163	7.643069115	6.650373425	7.363051665
Alg10	29.16893739	28.32893437	34.78224696	39.57582598	38.03745073	41.68914875	32.85568251	32.945943	30.65834179	31.11313084	31.33965031	21.48365796
Alg11	13.08316073	12.60475615	12.62989672	14.79417963	13.13644862	16.06141952	12.88603759	12.18375755	12.4732465	14.83748722	11.38711075	13.13752533
Alg12	8.198328948	8.767141713	8.36210592	9.696996651	9.552139018	9.583456866	8.530928412	8.803947845	7.295692129	7.871906089	9.502806735	6.710440074
Alg13	5.743314408	5.118162051	6.439898331	7.69600171	6.839462592	7.098831684	5.497893489	6.892219148	5.498187725	6.037789994	6.457197528	5.093439283
Alg14	9.166736771	9.377435144	10.83737033	13.6151867	10.6791275	12.49824309	14.46218833	10.60701418	10.78594851	10.81503958	9.128932945	11.04039057
Alg2	40.83859515	36.48196052	43.17106157	37.01847765	35.25349088	41.85116832	31.04670589	39.21061319	32.52510909	41.91146754	30.84071844	37.74714114
Alg3	5.396697768	5.784039825	5.387621684	7.743009501	7.974888942	8.129052154	7.012580404	4.499096261	6.702183491	6.850935456	5.323739387	5.835492448
Alg5	7.604312726	8.397023951	9.648263403	12.76649306	11.54100313	10.93474484	8.58815704	9.248140216	9.788209175	7.52116101	8.80416675	9.385591152
Alg6	14.36164342	12.48148439	16.4521104	13.37387231	13.11720221	15.43753141	12.57895245	15.20436197	11.88198274	16.83474393	15.00404362	12.11414007
Alg8	4.108552366	3.867514388	5.549264401	8.807046312	7.221437013	7.257877536	8.122495299	6.65475873	8.662947599	5.348807809	7.004228323	7.862820634
Alg9	9.237790215	10.00260257	10.06735328	11.66255222	10.34498597	9.696674645	11.23011344	10.37643113	11.65979362	9.559926073	9.615189839	11.15184364
Alk	3.596496382	3.213884208	3.139305809	2.120073351	2.14088886	3.735093931	6.888065639	5.830616927	6.115361594	5.06298663	3.989315741	8.682114927
Alkbh1	14.69934273	13.78174458	12.65734428	14.30393467	14.67938071	14.91195868	12.06611254	14.56598008	13.48396055	13.28530569	15.51091034	13.26678059
Alkbh2	2.018322669	1.868051692	2.159887154	1.628745328	1.195460235	1.128305344	1.551397496	1.733693783	1.471312837	1.462167543	2.095828217	2.151305894
Alkbh3	15.31376754	15.84827551	14.97308998	19.98093159	21.09523626	20.45291037	17.7448609	16.28237467	16.19522856	17.21901728	16.26600969	16.62633904
Alkbh4	5.881692852	5.590910058	7.28064247	5.307069399	4.853737485	5.472970653	5.714394009	6.566657678	5.301296014	6.587379618	6.018676955	4.938444848
Alkbh5	45.58975986	44.75038871	49.99382526	51.44051057	60.54392293	53.72762795	58.66921867	49.67699494	50.71544089	57.18377217	51.8239802	46.14867811
Alkbh6	0	0.080715608	0	0.074397012	0.249286586	0.156855287	0	0.153982102	0.846794212	0	0.251296999	0.076429322
Alkbh7	11.0204341	10.62741929	9.827836418	15.95264128	11.64410682	15.04671138	14.26203274	10.49906217	13.09602046	14.25424164	16.38595058	10.9974931
Alkbh8	7.348943103	6.899983387	8.608138731	7.92724424	7.267162761	8.071427661	8.259678762	8.063613695	6.873751525	7.394716038	6.716347206	7.263383405
Allc	0.102115476	0.048533514	0	0.044734203	0	0.094315566	0.127829434	0.138881921	0.056574352	0.090681775	0.100734969	0
Alms1	37.89008356	28.81348001	28.89893177	26.02742385	23.0946235	24.94811981	24.49801262	28.65267938	24.90905037	37.00657135	29.35637928	23.72646333
Alox12	0.027459922	0.130511705	0.146929757	0.216530929	0.05374395	0.101449776	0.206248046	0.547753125	0.365122464	0.146311677	0.21670951	0.519040492
Alox12b	0.139575827	0	0	0	0.204881039	0.032228644	0	0.063276596	0.038664129	0.061973876	0.103266668	0.031407464
Alox12e	0	0	0	0	0	0	0	0	0	0	0	0
Alox15	0.095849206	0.121480737	0.205144074	0.531862048	0.281390914	0.2655838	0.293297248	0.115875106	0.354017945	0.113489504	0.126071217	0.776450331
Alox15b	0.031821268	0.151240343	0.068106403	0.139400916	0.062279881	0.029390657	0.159337051	0.028852296	0.105778341	0.25432464	0.125564296	0.544193985
Alox5	0.021687995	0	0	0.399040374	0.169789055	0.380596522	1.049773101	0.235973667	0.264344395	0.019259626	0.470685455	0.175688999
Alox5ap	1.942591638	0.722564054	1.898075298	22.12600492	29.34150115	18.48816603	20.58185768	7.581441063	12.82130584	5.625270181	15.83054878	10.56698598
Aloxe3	2.819310592	3.264014579	2.823655073	1.092560645	1.326416407	1.452209873	1.387567734	2.081061598	1.461837838	1.829580909	2.513773408	2.163478668
Alpi	0	0	0	0	0	0	0	0	0	0	0	0
Alpk1	1.320883459	1.991272675	1.777955437	3.833526996	4.806863414	2.211232072	4.211253952	2.582417783	3.967729175	2.318480765	4.224655685	3.594579961
Alpk2	0.0746599	0.050692012	0.022827577	0.018689492	0.146122703	0.098510194	0.026702914	0.145058611	0.082726646	0.056828875	0.052607548	0.355200641
Alpk3	0.06218725	0.094580477	0.079858852	0.065382381	0.14605381	0.034462312	0.944540924	0.349587528	0.785532606	0.342390325	0.392617827	1.712795169
Alpl	38.58867895	36.70681241	32.22548032	30.51445719	32.69545798	24.79274971	22.62912591	35.0871337	22.91904133	28.65344233	40.02948898	16.75328642
Alpp	0	0	0	0	0	0	0	0	0	0	0	0
Alppl2	1.359964869	1.223121536	1.612082609	0.641594326	0.614236875	0.869598245	0.820654266	1.41329719	1.193931956	0.910413853	1.02166431	0.894521111
Als2	32.79502887	33.24552592	35.82866695	21.72473027	23.66009514	27.4571572	21.85567563	27.99326404	24.38744891	33.23357022	31.86401237	23.66314319
Als2cl	0.063109644	0.197108655	0.106128211	0.371256177	0.441131423	0.433004934	0.346101567	0.114442838	0.819161551	0.120092918	0.418007661	0.657302621
Als2cr11	0.243098139	0.357123175	0.37839849	0.290441282	0.281146446	0.326588388	0.110659382	0.320606129	0.097950567	0.215878841	0.261612737	0.099458431
Als2cr12	0.042824402	0	0.229140455	0	0.08381497	0.039553335	0.214432492	0.11648646	0.189805725	0	0.08449091	0.231273144
Alx1	0	0	0	0	0.045934183	0	0	0	0	0	0	0
Alx3	0	0	0	0	0	0	0	0	0	0	0	0
Alx4	0	0	0	0	0	0	0.037804927	0	0	0	0	0.285417802
Alyref	8.53079124	7.838739315	8.637569143	13.99025739	13.44264248	13.49562424	9.236836674	8.567839922	10.39776538	8.002954861	9.278587193	9.115664867
Amacr	8.222965306	9.409591591	9.416262363	8.305877425	4.561620055	7.207868946	14.38045885	12.53705762	12.88367598	8.325499144	11.21184873	11.97416323
Ambn	0	0	0	0	0	0	0	0	0	0	0	0
Ambp	0.061253478	0.058225191	0.065549777	0	0	0	0	0	0.135743413	0	0	0
Ambra1	28.75430577	28.30988456	26.86663029	21.90756542	24.56818268	25.70211329	27.36780011	26.24214472	29.75949591	27.50191092	28.42270511	27.04110256
Amd1	50.67923441	48.33983914	54.1537106	63.10415598	58.4380183	62.23414106	40.85635718	48.8029027	38.00832705	49.23920249	46.64473957	38.80690407
Amdhd1	0.061348445	0	0.065651405	0	0.060034909	0.113324905	0	0	0	0.163438082	0	0
Amdhd2	9.562529498	10.18054376	9.046186067	11.96407516	11.341636	11.76437394	11.52359593	9.918858663	10.97717423	7.710580584	9.961515072	7.88407802
Amelx	0	0	0	0	0	0	0	0.07118617	0	0.069720611	0	0
Amer1	4.969173805	4.826189581	5.248348579	4.050869587	4.207360494	4.729296089	4.796075687	5.485008086	5.290620847	5.640688612	6.223402543	5.094954317
Amer2	20.22667592	18.57804539	18.48095026	10.71573574	12.72201177	15.44956949	16.88000444	19.64039493	18.03049479	23.54007049	21.67928785	15.70162107
Amer3	0.844282043	0.923680302	0.852358213	0.516406314	0.607962213	0.662088438	0.505176709	0.664404253	0.600134528	1.414621084	0.73858117	1.018011498
Amfr	61.91430743	68.54010684	68.16474434	85.80183642	80.20334884	86.55642387	74.75070994	79.33532869	78.2138259	73.2948902	69.94180699	80.79479779
Amh	1.428510724	1.629464546	1.987317793	0.79267286	1.164937314	0.9675574	0.834506234	1.338402792	1.055237606	1.395419007	2.207744435	1.028622794
Amhr2	0.49308096	0.117175929	0.263832748	0.432012557	0.241261784	0.379514868	0.445788006	0.037256313	0.136589167	0.364892915	0.16213832	0.295875923
Amigo1	11.64146908	11.0766226	12.51818143	8.967821776	8.068108145	9.349787841	8.64520129	9.627251624	8.038687902	12.66528995	10.38560924	12.21961044
Amigo2	56.58449206	48.59089639	58.81418064	40.1703126	37.83095868	38.57136897	38.30375455	49.42969191	43.05389133	57.81456898	42.79982486	53.45734098
Amigo3	5.389985192	4.680130924	3.21678985	4.904063958	3.347329504	4.499599855	4.108902901	4.511161295	3.560442171	2.301191076	4.396847212	4.291654106
Ammecr1	21.97201965	21.93720995	23.02887775	10.55047947	9.250105547	11.05241813	13.28037372	19.48891002	15.09787574	19.77974608	15.4006424	10.04671698
Ammecr1l	10.42218309	9.589465245	10.21656995	10.20092165	11.78805357	10.2217514	11.88852181	10.4626267	12.4032186	9.664299302	10.08815567	12.29355419
Amn	0.314938294	0.598736357	0.192587407	0.275932978	0.396250878	0.332436901	0.075094039	0.489521269	0.199409312	0.039953596	0.4882124	0.283470665
Amn1	5.571977584	5.75167523	6.847896522	11.02237979	11.54433654	8.845326729	10.53526415	6.591416453	9.888063939	7.808708384	6.741984252	6.856778044
Amot	1.37835122	1.377152339	1.431961799	1.101862691	1.171619487	1.21731348	1.528124561	1.331849258	1.360057196	1.224019506	0.833695206	2.055643677
Amotl1	3.256457653	4.022302045	4.386471906	6.950389583	8.087262377	6.347685787	6.817824668	3.922528268	4.835550596	4.009902523	5.024096337	6.211509768
Amotl2	39.96297542	43.91570764	37.57924641	67.73556532	76.24586063	85.76406273	69.47949743	51.37486311	86.31216866	60.50079699	66.52244492	50.83540854
Ampd1	0.30129249	0.350040783	0.286600041	0.263977216	0.622443156	0.247358929	0.447006482	0.667776864	0.111282037	0.386471608	0.396292391	0.602640681
Ampd2	13.50349879	13.5164764	14.57535773	7.848485649	7.935142201	10.13450819	11.61661974	10.62823147	9.852007337	13.55886183	8.902529725	13.27828021
Ampd3	6.019150787	5.976544288	6.452813909	12.77526612	27.04696367	7.283690923	12.41033864	6.07043539	5.718412132	5.945459095	6.096541516	5.610882138
Amph	8.685569174	16.03318067	8.298903683	7.406020264	8.158099957	8.559334004	7.798576703	13.78158671	7.561726181	12.53372301	9.71566814	8.690249874
Amt	8.316088923	8.869876774	9.902123318	8.48338817	6.265902984	8.654511724	9.058000856	8.000384318	9.171352717	9.430546682	10.39900952	10.22622071
Amtn	0	0	0	0	0	0	0	0	0	0	0	0
Amy1a	2.414261566	2.707986483	4.18542726	3.17288051	3.496603059	7.536901311	0.886512855	0.963163213	1.551566264	4.802427121	3.429537082	5.693354992
Amy2a3	0	0	0.16131488	0.088048274	0	0.13922774	0.08386693	0.091118298	0.167029038	0	0	0
Amz1	0.240789536	0.518806528	0.584071118	0.379741667	0.439850084	0.237223736	0.910968382	0.378427412	0.640334447	0.584465191	1.045150846	1.300383684
Amz2	28.74863256	26.32943129	30.04489643	28.65499616	24.2345	25.55823517	26.5079405	26.9205756	28.12649698	31.38622686	26.44806894	29.92233969
Anapc1	25.69146641	24.95813595	28.1970301	27.90801579	23.04626916	26.71855813	26.77261268	27.65829494	24.97430135	26.58736709	26.56644749	25.77982454
Anapc10	4.600514947	4.499461184	4.780904715	6.523738009	4.736221753	4.936830405	4.482907242	3.785496814	5.274379661	4.250708193	4.721951678	4.571685665
Anapc11	7.358010817	6.994240897	7.349159313	10.76499295	8.274823437	8.823989526	8.148434714	6.968008243	8.25654905	6.554889801	7.350709193	7.295616465
Anapc13	11.80797718	11.80192359	10.17398703	14.33923851	16.7804651	20.44883568	11.6656922	13.73709551	15.29648817	12.6832614	17.51534111	11.64408902
Anapc15	12.72179759	11.41229947	10.90306732	23.40218335	14.71293939	15.61588798	14.33966931	13.5821429	14.34043674	12.52001678	14.55995344	14.27616771
Anapc16	29.40870263	30.1724836	29.56605154	31.95250671	26.61609732	31.98241573	29.56406892	29.22554008	26.05536374	28.78741834	28.16319977	20.88886312
Anapc2	26.14244257	29.0527765	26.67411404	29.97627738	25.29232224	32.17585965	33.92648464	26.74357908	34.16204149	26.14028813	27.10628069	28.84540636
Anapc4	29.98888311	31.56668787	33.62049791	33.87280346	27.26329396	36.88301799	28.92728092	31.0046599	32.56737449	32.46455139	30.78729019	28.04414507
Anapc5	54.94895031	64.22415567	60.05566091	76.03252388	70.76325084	79.37096615	71.11934648	56.51421486	60.23750607	67.44876133	59.97952096	68.86162626
Anapc7	11.41081078	11.19656879	12.00691246	9.460070319	9.285399259	11.55914029	10.54675409	12.02726211	12.77966362	10.5205699	11.53896946	9.558971247
Andpro	0	0	0	0	0	0	0	0	0	0	0	0
Ang	0	0	0	0	0.508169505	0.191849248	0.260020503	0	0	0	0.204907089	0.093480484
Ang2	0	0	0	0	0	0	0	0	0	0	0	0
Angel1	7.732834152	7.784679044	8.578580866	6.167978684	6.76584464	8.34950836	7.715131723	6.825712472	7.207178352	8.111732888	9.927656734	8.292695555
Angel2	16.5380239	16.72543278	17.71488283	19.30127009	17.62009615	19.25382224	15.31616681	15.7962608	15.89440335	15.76533846	16.57908777	17.07298473
Angpt1	0.193914508	0.297760037	0.351180259	0.529297828	0.379525181	0.241099776	0.242744614	0.439554977	0.280979015	0.443751876	0.206007806	0.530330614
Angpt2	2.234198334	2.721045265	1.606388805	2.75272227	5.226771059	3.030828839	3.758196643	3.165225379	3.287900676	2.449047932	2.066244404	2.16807096
Angpt4	0.061575175	0.058530983	0.032947019	0.283232508	0.075320981	0.241705423	0.359709359	0.181447884	0.289969688	0.095691233	0.379642098	0.512660719
Angptl1	0.181790568	0.345606186	0.324235498	0.053091895	0.059299412	0	0.404564825	0.769203086	0.604297248	0.430495409	0.119555285	0.599964329
Angptl2	0.854959307	2.61474591	1.790072355	3.875633553	2.655466125	3.295950261	3.474430841	3.741135833	4.160035112	1.584481927	3.006908074	7.260390738
Angptl3	0.022514792	0	0	0	0	0	0	0	0	0	0	0
Angptl4	0.214353993	0.326010603	0.321144195	23.25039628	44.76373229	8.750757615	13.27344098	1.166126642	5.985358007	1.256330656	15.85920932	7.370171474
Angptl6	0.408403353	0.560751322	0.339926711	0.477096436	0.222032777	0.251472122	0.189349793	0.370298701	0.251405519	0.362675103	0.179058718	0.449285214
Angptl8	0	0	0	0	0	0	0	0	0	0	0.088917541	0
Ank1	12.45323238	13.37189527	12.94507438	6.750445944	5.326469692	7.904926125	6.335891499	8.040922339	6.488641401	12.24225466	8.239291469	13.62473891
Ank2	106.836586	112.114055	105.0147167	65.67199697	72.70182082	83.23580048	83.12920959	99.98974668	91.96487737	103.2456579	100.874258	88.24663977
Ank3	48.78654563	50.07210101	46.75018906	36.24984876	32.94394893	42.63609069	43.37394512	45.39614848	46.25115177	51.54348678	47.23318739	55.79334501
Ankar	0.081216311	0.231603266	0.248322276	0.223638226	0.215724325	0.12859328	0.125874168	0.147277413	0.154271066	0.216367964	0.17168216	0.281962684
Ankdd1a	2.862187852	2.740118693	2.866037428	1.504622396	1.100355669	1.246251924	2.269184351	1.964892764	1.766943714	2.596178685	2.742822461	3.091448614
Ankdd1b	0.110956178	0.026367664	0	0	0.217160975	0.07686074	0.115746947	0.075452849	0.030736153	0	0.082092115	0.099869791
Ankef1	0	0	0	0	0.028752565	0	0.036780327	0	0	0	0	0
Ankfy1	29.37010888	29.51041754	29.13035383	30.11631668	29.20500603	28.12425557	33.11917461	31.62604955	33.3494025	28.02914181	30.24503972	29.35188249
Ankh	34.3368499	32.66998821	26.68609018	31.04645016	34.39191652	38.96387758	46.71687547	32.45113084	48.60545013	36.14316452	39.89515941	49.16470582
Ankhd1	42.0248578	43.56611743	40.96098602	40.12145433	39.31001717	44.39590862	37.8983972	38.82966295	40.06471787	40.06742955	41.22560284	33.55563077
Ankib1	13.83397399	14.3050486	13.8557017	13.25502711	12.11479682	13.5408001	14.35440142	13.12118966	14.86518501	12.56803065	12.04547331	12.90891833
Ankk1	0	0.02612954	0.029416572	0.072252187	0.026899977	0.025388872	0.022940329	0.124619068	0.060917155	0.02441069	0.081350748	0
Ankle1	0.336366209	0.248684121	0.159981699	1.931968316	0.292590442	0.276154195	0.935705422	0.474417582	0.807537086	0.14935192	0.479293891	0.756893927
Ankle2	26.05789961	25.10507345	27.98497053	25.10879084	26.19063412	27.80715504	27.62087775	25.90007136	27.14466868	25.51528909	24.89945737	25.17615243
Ankmy1	0.484245156	0.526062563	0.412452819	0.44158826	0.367496409	0.237320012	0.701029302	0.448024846	0.646069488	0.737185757	0.887154558	1.298687657
Ankmy2	16.7126882	18.08917703	16.40702586	18.2317349	13.99553828	16.4522221	15.15855698	17.12712721	15.38015834	16.83687788	14.70876542	16.81255206
Ankra2	0.046580044	0.04427719	0.249235762	0.040811074	0.273496289	0.688353748	0.233237932	0.295638385	0.258064288	0.041364553	0.045950324	0.503110972
Ankrd1	0	0.079563138	0.044785993	0.07333476	0	0.115961761	0.034926075	0	0.139117258	0.074329324	0	0.075338052
Ankrd10	17.72418815	18.53417523	20.48932768	15.73001548	15.16725421	15.69237878	16.07419113	17.5957356	17.33470932	18.27237762	17.68823329	18.27258948
Ankrd11	20.82058222	21.2005665	19.60873755	16.61352771	18.38937714	16.68149506	20.83301235	19.52119273	21.16010575	17.77748078	21.04296257	20.82818242
Ankrd12	41.67585912	39.24515199	44.32974596	40.28303326	34.03260842	44.44443315	42.49488596	40.60585871	45.77411009	49.94658414	42.51354545	40.70407342
Ankrd13a	17.95021148	18.37678555	17.96922625	22.15681766	22.02200131	21.38574568	27.07632968	19.05865702	25.97144942	19.9841155	21.11669405	24.44544661
Ankrd13b	9.498579213	8.89781088	9.524891246	6.609377813	6.977029965	8.135779675	6.87131193	7.799074861	6.421953432	6.984947517	7.895443527	10.03998324
Ankrd13c	16.21846596	16.26613608	16.96639878	19.98071628	17.53930789	20.23780891	17.34688014	16.5059024	16.99892455	15.69579778	13.86053771	16.43016263
Ankrd13d	8.037604872	9.174814226	9.152729041	4.423909837	4.840314538	5.424987143	9.058283692	8.564586077	6.432140373	9.364349507	7.352909477	12.21210536
Ankrd16	10.08409351	9.417382278	9.024377518	6.561794304	9.983599584	8.006632526	8.366382493	9.624455055	9.148013645	8.850257416	12.56559898	7.961862349
Ankrd17	28.10945967	28.13739062	27.05423187	24.1775158	25.62545364	25.70112962	25.07220114	24.46565369	25.55091682	26.08095407	27.03443396	25.67115372
Ankrd2	0.921875828	0.74148424	0.910648517	0.310654191	0	0	0.295901468	0.128594372	0.628603907	0.125946909	0	0.255312288
Ankrd22	0	0	0	0.097112066	0	0	0	0	0	0	0	0
Ankrd23	0.779699449	0.855175595	1.123213688	0.420389635	0.763005247	0.415467395	0.550585286	0.516618995	0.598114593	0.719028472	0.680409558	0.72878646
Ankrd24	0.305839046	0.33225004	0.358461019	0.357280904	0.071259691	0.026902673	0.048616274	0.369738399	0.080686644	0.051732334	0.50284064	0.262171986
Ankrd26	11.33574224	10.54832939	10.552467	6.731965642	7.037958235	7.927010714	9.061580677	9.373831254	8.747234245	11.0519419	10.19865573	8.344551792
Ankrd27	22.71667747	22.00267653	21.06977856	14.38201601	14.83021988	15.80000957	15.0714933	19.73315472	16.28119524	19.32689447	19.99879663	15.05157425
Ankrd28	19.16252564	18.83425198	19.43788253	30.49706054	24.44588996	26.37446489	23.78255558	21.40334316	22.77252158	18.05799516	19.04624138	22.61502836
Ankrd29	5.187762703	5.295341595	5.514371399	4.667275124	2.453164253	3.05498616	2.876584056	4.135499945	3.202063503	5.318029291	2.026443671	5.170832028
Ankrd30a	0	0	0.044797838	0	0	0	0	0	0	0	0	0
Ankrd31	0	0	0	0	0	0	0	0	0	0	0	0
Ankrd33	47.21666137	44.0746834	43.21111016	14.67583762	11.91766606	19.73104784	27.01235488	49.41455682	26.49536546	47.85828022	41.58922511	17.22535622
Ankrd33b	65.61817352	61.1560213	61.75630798	21.25436653	24.17184435	22.69155632	32.30351866	51.12240164	29.86658264	53.16984854	42.06430209	27.28377451
Ankrd34a	7.881485627	6.737509113	8.588693911	4.661511975	5.153589226	4.564245768	4.635807649	5.658035127	4.97604171	6.518527532	5.906815761	6.136222554
Ankrd34b	1.633939286	1.131105345	1.767549153	1.073681118	0.782097502	0.984217643	0.696616867	0.805157758	0.747807296	1.356360029	0.876005398	1.118996632
Ankrd34c	1.383511076	0.85988105	1.594438553	1.421959637	0.689962469	1.068957309	0.477381733	1.073500367	0.339027675	1.44124421	0.51180273	1.556593831
Ankrd35	0.928050356	0.749843501	1.017972089	0.386227585	0.295158436	0.257148861	0.232349016	0.357621287	0.128540377	0.741724279	0.549302382	0.626491895
Ankrd36	0.09330287	0.177380209	0.099847102	0.106271422	0.118696702	0.129264142	0.015573027	0.211493926	0.16541428	0	0.110449801	0.117572483
Ankrd37	5.296737796	8.786349398	6.668528511	4.731728085	5.894766262	4.796231208	8.147309084	5.179214258	4.948399657	7.654993652	4.405502423	4.300102244
Ankrd39	2.853754845	2.381855827	2.458030166	2.134415602	3.133220317	3.278647972	2.962449949	3.092372303	3.007844818	2.966897117	2.47186072	2.944511907
Ankrd40	34.93924475	33.76765124	33.38560175	30.83738569	28.33243214	31.25526996	34.01796601	33.01523688	34.30906752	33.72697451	27.86881741	30.83778612
Ankrd42	11.58410611	11.8319652	10.3106432	9.563864194	9.973568591	12.26815863	12.08427445	11.28598865	10.61416056	11.30092104	11.09786025	9.373967647
Ankrd44	40.95394758	47.75605048	44.83218922	23.25289325	19.88358976	25.54111058	27.44281961	42.67178555	29.63380168	41.33061554	42.99017919	30.26009227
Ankrd45	2.694288652	2.614166249	3.047596343	1.761276101	1.065569332	1.289373145	1.432979458	1.974578031	1.036381447	2.553774095	1.680100782	2.349692719
Ankrd46	24.54566263	24.03720654	25.78735091	29.63640981	26.31578157	28.86821039	22.47091743	24.47637465	23.31780711	27.66406846	24.67326102	24.84119563
Ankrd49	5.462853364	3.997072091	4.538354599	8.879800338	8.37053486	8.696991673	6.628515394	5.474546218	5.973449938	4.915018084	7.12624424	6.04923162
Ankrd50	8.440369681	8.544916384	8.497355728	10.57290932	13.31521185	13.39116308	8.802755291	8.399491897	8.548522591	9.514959045	8.248900003	9.114677161
Ankrd52	27.78997593	29.30429488	27.48808417	27.29698008	28.7731397	29.72569819	25.80561422	26.1719549	30.55950656	25.67464573	29.28186455	29.85185774
Ankrd54	6.19314096	8.199695122	7.479636283	5.619906224	5.302971769	6.292097706	6.589753813	7.139467504	6.053518875	6.854989669	7.30947914	6.370676667
Ankrd55	3.299362119	2.543366782	2.843969361	1.639402534	1.238412857	1.820058808	0.988226408	1.778524052	1.05168198	2.512522161	1.248400246	1.789956398
Ankrd6	17.21487965	20.07344467	17.60743602	27.48501745	30.0864637	33.98520432	32.37576933	25.26243059	31.39973724	27.95437099	33.88381655	38.52899321
Ankrd61	0.273083141	0.155749372	0.175342261	0.095704645	0.106894455	0.050444833	0.227899267	0.346645697	0.121035535	0.097002589	0.053878262	0.049159509
Ankrd63	0.00900848	0.025689339	0.038561326	0.015785547	0.044077992	0.008320383	0.082697471	0.0326719	0.069872705	0.007999815	0.02666008	0.129734099
Ankrd65	0	0	0	0	0	0	0	0	0	0	0	0.056132489
Ankrd66	0	0	0	0.096976245	0.126367186	0.01703836	0.061580613	0.033452522	0.102203083	0	0.16378238	0.083021129
Ankrd7	0.486050852	0.693031751	0.631601362	0.775661063	0.730453258	0.721486151	0.347682602	0.724009724	0.57703605	0.43162854	0.616474148	0.421861695
Ankrd9	1.917106317	2.142033752	1.871609107	2.740516546	2.89637181	2.54728186	3.705043525	2.409136034	3.093196065	2.598477971	2.388870071	3.511656143
Anks1a	18.58200524	17.09082319	17.89314472	9.912283963	9.671419795	11.44808914	14.59357482	18.06457877	16.2973568	17.07880611	18.83716916	14.19960704
Anks1b	13.66142725	12.69410492	15.52589329	8.977087837	6.138047035	8.466385836	6.13543204	7.037184842	5.25893991	12.06566653	6.967877142	11.62631636
Anks3	11.72308111	11.98671126	11.05627371	11.04836509	9.940197593	13.02850354	11.77201394	13.24719865	14.26171019	13.9938919	12.50829433	12.71219524
Anks4b	0.874952948	0.582187535	0.234080465	0.804918918	0.556542523	1.37380606	1.460369435	0.674320735	0.630167599	0.310794364	0.690499512	0.826906964
Anks6	6.113435426	5.900402549	5.193612227	4.463568669	4.828014908	4.457740623	4.352293035	4.825850714	4.946781571	5.66703485	5.316615218	5.695674173
Ankub1	0.094045745	0	0	0	0.023008031	0	0.039242548	0.021317784	0.104207065	0.020878899	0	0.275109231
Ankzf1	17.76719384	17.88226755	18.08135056	11.92939443	15.56855388	15.23026857	14.43981797	16.55697349	16.66307665	16.5512535	16.66783119	14.11054636
Anln	0.330574328	0.219961832	0.353760702	7.921448293	0.97048913	0.870173376	3.062246471	0.884207164	2.875390242	0.528408838	1.337031597	1.60673974
Anlnl1	0.096464522	0.01833909	0.061938307	1.301566842	0.132158759	0.33856575	0.466921263	0.209914167	0.641323099	0.03426542	0.152256657	0.260478286
Ano1	1.812858049	3.383802676	1.763646649	4.533972686	9.386299246	3.744536161	2.6544617	4.721946763	3.049619102	3.088033574	4.796029221	4.183144571
Ano10	4.826057401	4.960428304	5.059584832	8.714520032	7.852012479	6.577423547	7.220113185	5.567556117	5.977892265	4.599278909	5.302694768	7.787151378
Ano2	75.86124442	80.09786485	71.88373363	46.98755518	59.83185508	57.6466677	53.09646899	61.74189953	62.33360474	64.58318436	72.7477441	41.78244898
Ano3	17.78689369	18.85305864	18.95623673	8.539164459	11.34970306	14.49288761	13.52218692	16.17153407	15.98295107	18.39181624	17.37817783	17.2378242
Ano4	2.542425971	3.033245181	2.845683327	1.841133994	1.294770255	2.012766216	1.602145671	1.740671625	1.422936283	2.707001841	1.791467653	2.428500692
Ano5	0.331414488	0.195535746	0.207904015	0.5106482	0.134200779	0.348320664	1.506879829	1.802958083	1.177645169	0.629207116	0.394575601	1.429785684
Ano6	3.641429759	3.747683896	3.164350011	14.06910432	17.33504103	14.91983827	14.24638886	6.168926258	9.510773857	4.534480893	6.846789093	10.64600571
Ano7	0.11544784	0.274350644	0.092658985	0.101149548	0.028243994	0.213259121	0.096346036	0.183183667	0.287823562	0.307564006	0.085415318	0.15586899
Ano8	23.45799065	22.81632209	24.59299737	12.67383524	13.20010025	15.01741967	17.20776143	20.56926935	20.05426839	23.55384291	21.68475577	20.50095405
Ano9	0	0	0.080376759	0	0	0	0	0	0	0	0.049395508	0.135208089
Anp32a	231.601096	183.8515913	215.5473227	171.4273933	136.4588238	144.4867793	128.1488527	175.5245787	132.8756115	173.4453939	152.3323148	120.638401
Anp32b	27.40169612	27.48159608	32.60425602	46.36308301	49.01467499	41.07757657	43.37414712	33.18378525	44.94255707	32.3749608	34.75446484	36.8046814
Anp32e	133.5800246	120.6237213	141.037006	105.6262684	97.01589301	123.8967549	100.7123025	129.9059308	108.3312214	142.4044657	116.7542596	105.1186158
Anpep	0.339911925	0.589195387	0.042794498	18.90240491	37.50938037	3.896653088	39.84738654	1.432212503	4.054399912	0.124292225	6.173770879	3.815364133
Antxr1	1.11799105	4.024766	0.941851983	2.834376344	1.978607686	3.25157662	5.756871123	4.464509013	9.567646217	0.506967542	5.889831641	12.86760121
Antxr2	2.453615425	2.905507394	2.091668244	17.08855976	21.58937982	6.779395941	10.34233941	4.675618371	7.165440415	3.397588304	8.963850676	7.673455774
Antxrl	0.219933749	0.209060528	0.156906553	0.032115801	0	0.067711499	0.030590647	0.099706799	0.040616139	0.13020542	0.144640298	0.065986224
Anxa1	1.234186365	6.874363924	0.324395176	75.95879991	78.82230406	43.77674411	25.29775397	13.93885585	42.03373718	0.67298034	16.59646513	44.25941554
Anxa10	0	0	0	0	0.057708668	0	0	0	0	0	0	0.106158165
Anxa11	4.788382156	6.796301013	4.14150718	17.98822944	18.77552593	12.54088244	20.66478732	11.38931518	15.7355475	6.378352352	12.19736411	14.49439498
Anxa13	0	0	0	0	0.052899612	0.02496399	0	0	0	0	0	0.048655825
Anxa2	7.754131436	11.87201624	6.587728091	310.6467556	347.0255725	129.9519654	104.1311128	42.34496277	125.0750167	12.93080057	100.0248516	143.5830862
Anxa3	1.32581562	0.926668472	1.001511451	5.620154488	3.587008162	3.475548356	10.69024426	8.715333841	12.50866024	5.973402201	14.13677181	26.27112499
Anxa4	2.099829988	1.996017285	1.841894565	8.324181058	9.095327884	6.867518808	10.2270961	5.774161366	9.230552114	2.934634208	6.485991216	12.4555527
Anxa5	6.143664006	7.786572959	4.480453544	53.10996925	70.0523498	43.83992515	36.91543523	20.13614822	45.28225422	10.54781828	23.07520124	48.12981654
Anxa6	10.39121509	14.82940157	9.726338363	25.10346916	18.65622634	15.25362742	32.2132263	20.82823586	28.52389275	13.31253541	18.99802967	27.0861665
Anxa7	6.866463412	7.492723758	6.223369547	25.93653077	25.98642529	26.85634696	18.76981998	10.86340659	14.12981373	8.368695439	11.78474279	18.19430639
Anxa8	0	0.971924374	0.175070413	0.107500799	0.800465453	0.415524651	0.03413189	0.259581197	0.589133429	0	0.040346047	0.331312225
Anxa9	3.043826697	3.012248649	4.038184006	3.488820059	3.101065584	3.023141856	2.279220813	3.818399154	2.24076759	5.979956605	6.087619051	2.608341902
Aoah	0.092669197	0.04404388	0.049584492	33.69470304	51.55445087	5.306631081	25.79165897	0.798218693	2.464362859	0.452612488	9.964387023	1.79331471
Aoc1	0	0	0	0.046582476	0.026014455	0	0	0	0	0	0	0.047854974
Aoc3	0.643247095	0.535015114	0.817432527	0.422685387	0.236052932	0.297056901	0.536816522	0.747264931	0.579107537	0.731880466	0.773359015	1.049393816
Aox1	0.296471999	4.139155335	2.875227172	0.194815309	0.126929344	0.325168979	2.396864245	3.057721845	1.971028688	1.217653895	2.175200779	1.567740594
Aox2	0.024054557	0.057163333	0.051483472	0.105376923	0.117697618	0.122194559	0.120447187	0.010905115	0.02665357	0.074764229	0.094917448	0.140732169
Aox3	0	0	0	0	0.032028549	0	0	0	0.018132805	0	0.096860547	0.014729555
Aox4	0	0	0	0	0	0	0	0.014698005	0.035923902	0	0	0
Ap1ar	12.94142443	11.39458648	15.18937022	13.58544386	20.95159511	15.56082458	17.32006953	12.788405	15.23180218	14.19337198	14.00193297	13.90287964
Ap1b1	54.65565162	58.87570275	57.64670087	88.03048213	88.32701307	103.2703844	80.20361828	63.40409293	91.02687963	65.7341383	82.96229928	70.39952216
Ap1g1	42.96276312	38.06479091	43.86943295	37.62150441	33.83828905	34.46161603	39.14004845	40.38224552	37.64752401	35.70478776	37.53829516	31.12366632
Ap1g2	2.223834288	3.285721855	2.172873004	1.651913623	1.561201024	1.652106813	2.440888861	2.498517155	2.839085516	2.168025633	2.932975239	4.764763634
Ap1m1	24.81840833	28.82527858	28.75776953	28.692834	33.53538795	32.90393907	30.31358442	28.16577283	32.32610281	26.19931131	34.29225468	29.25473189
Ap1m2	0.194685102	0.09253007	0.104170126	0	0.047629171	0.359628849	0.162472836	0.176520687	0.10786008	0.302551432	0	0.175232788
Ap1s1	9.101041824	8.227947277	9.263002885	15.94774354	14.23052474	11.74081428	14.40611093	8.520984548	11.50934467	9.04834084	7.465405603	12.91082329
Ap1s2	11.19221478	10.95819885	12.04259309	15.69235811	16.6007006	19.47590051	20.4137416	25.29376609	20.89474294	13.74923263	20.22910944	17.38542206
Ap1s3	1.533711126	1.968146857	1.176254335	5.375039954	4.452589084	5.595417175	3.690510636	3.128880495	3.342199263	1.11228695	1.815572118	2.921989767
Ap2a1	42.80822152	43.80331149	42.95381332	34.61815847	34.41749029	39.28109138	40.5686902	40.20337617	42.59754939	41.02492436	40.42031267	40.87123594
Ap2a2	97.61051168	92.81732707	90.35098837	76.56728718	70.62692137	72.79415333	64.70230274	81.70490825	63.42984632	83.82326677	77.49543572	63.21986225
Ap2b1	32.95194054	33.19463058	35.19649348	42.70566587	38.1493011	38.52716605	41.78009437	36.09253165	38.4041845	34.9510409	32.96135441	42.22326482
Ap2m1	191.5360519	183.6139646	164.8142205	176.640425	168.9240178	184.3413202	189.4348369	183.7965972	176.0141606	189.9352204	180.4844196	185.0293143
Ap2s1	46.54058333	48.6246714	47.39146998	82.36134732	63.30027925	55.86242555	56.46351952	42.38417184	53.72731337	50.79706413	53.19250022	53.70090515
Ap3b1	7.607852232	8.59709628	8.364082643	9.338803927	8.918441608	8.664482631	12.39226015	10.71529623	10.73489294	8.013969213	10.23142725	11.68923776
Ap3b2	38.65912655	48.34870656	43.781777	29.79149369	28.49756716	34.04143022	32.59170391	40.46576566	42.35761305	45.51837841	40.04424141	43.28006668
Ap3d1	57.33711146	58.98512362	58.14240477	52.24356134	53.98078018	55.15066108	61.98493788	53.85438386	58.43563122	56.75649751	53.30224127	57.6014736
Ap3m1	9.655775599	9.238396943	8.937281738	15.20570513	13.50450329	12.64874027	13.27224269	9.861157864	12.00437964	9.546052594	10.74961546	11.62587105
Ap3m2	26.39691676	22.46089531	26.82225558	21.28641147	17.25459276	21.11410322	22.97038635	23.14398857	21.97935547	28.76679617	23.56245732	31.60233679
Ap3s1	14.63851914	13.07071393	15.23331353	16.69204859	15.82606753	12.02916314	13.56385768	12.58956825	13.41741254	13.28622127	15.21043231	13.3212073
Ap3s2	26.16235544	29.52021974	32.88469661	36.75543603	27.83679655	33.26314848	30.38188449	32.23976451	36.57977247	33.77765284	27.35332272	34.99946296
Ap4b1	14.14728199	15.18845165	16.8306896	15.66973217	14.62986987	16.75035483	13.64864514	15.14715345	14.06379208	16.03817126	15.39121771	11.19845823
Ap4e1	14.53366045	14.23530467	13.96368416	10.51843442	11.15997454	12.62334622	11.8633483	12.27990059	14.00771341	12.21549958	13.67438947	11.39459428
Ap4m1	12.90962998	14.38715352	12.3330267	11.05074621	11.42314231	12.33470761	13.49798932	15.6517032	16.00346973	13.39681532	15.22357221	14.02382529
Ap4s1	27.91564347	23.10051212	24.26628805	24.53742554	23.42800644	30.62295073	20.73336999	28.6694986	26.52730017	26.31427757	26.20144146	19.59696685
Ap5b1	3.766424812	3.897988781	3.458207618	3.670950971	3.642162897	4.322686105	3.775606071	3.940398078	3.951123406	4.017603553	4.133225853	4.352963075
Ap5m1	30.18858995	30.0506442	35.46883361	29.87152914	29.2065128	30.58808847	27.85834869	30.57810358	27.60239792	34.82282959	34.04969597	26.07965224
Ap5s1	7.888984272	9.492359184	6.946208562	6.430718148	4.592954616	4.749993723	6.542017417	7.696190593	8.520061667	6.872648704	8.324140431	7.325449175
Ap5z1	7.451591619	8.555305037	7.589942887	5.427479368	5.79849365	7.151907103	8.466373758	8.486134416	9.176886113	7.374645184	9.01143722	8.282805637
Apaf1	6.778632444	5.929606926	7.13169864	7.095942459	6.175661429	6.779395941	7.262196378	6.919161057	7.280640422	6.305850031	7.507481344	8.000981326
Apba1	22.25798272	21.25978924	22.48435731	16.35472755	12.52168326	14.7976766	10.80413452	15.09208705	11.46168693	22.38213479	14.44711911	22.33746638
Apba2	16.54575707	16.03288167	14.20873599	11.78643993	9.823411216	11.4547159	12.59047654	10.76864062	8.988896804	17.12905832	12.95402673	20.04060252
Apba3	9.160620294	11.49027773	10.20853631	9.866636657	10.17771969	11.60988499	11.03627491	11.99050182	11.48597205	8.25725038	12.56995318	9.423223263
Apbb1	57.44887616	56.66593754	57.077822	67.84211778	51.15937432	59.70166727	52.23812689	48.36039272	56.51504401	54.68943164	61.74876074	51.88192403
Apbb1ip	0.349893262	0.362830932	0.646750776	9.113155562	8.560041788	3.584218955	8.653833482	3.2013176	4.370414144	2.231507902	6.997395917	6.613593923
Apbb2	8.267461149	8.835469837	9.503070159	8.804565149	7.942843726	8.367346709	7.670527396	7.880728758	7.86548595	7.592910844	7.058347495	10.7845188
Apbb3	30.53752219	30.03131067	34.897095	25.35085543	25.52165847	27.5188031	28.87846284	31.55263677	30.54428003	34.93085262	33.24900995	31.60397795
Apbh	0	0	0	0	0	0	0	0	0	0	0	0
Apc	47.21382491	47.93325085	46.12008341	40.15411642	39.29896367	45.57497284	40.88240655	40.44872852	40.6119527	41.67190153	39.45373037	41.25717533
Apc2	18.83809677	18.1537571	19.5476613	8.167122392	6.356811345	9.44355603	10.91266544	13.42289647	8.774062937	17.04609698	13.2134546	20.68614221
Apcdd1	3.969616798	3.460920224	3.544546608	10.72191676	8.462045097	8.477101147	14.53838597	6.189785311	7.004013186	4.804975191	10.00188819	7.396307271
Apcdd1l	0.135079145	0.104325827	0.054207582	0.051777908	0.066093478	0.077975852	0.084546884	0.061238028	0.065482368	0.059977278	0.074954812	0.197571511
Apcs	0	0.2190013	0	1.816716561	0.676375831	0.106396745	0.576814041	0.626686981	1.40406506	0.716082428	0.795469007	0.829486212
Apeh	25.50832487	27.6883594	27.26159983	30.10227268	25.19177681	30.06133895	27.6097501	30.2401021	32.20137335	29.20079895	30.48715468	25.91630596
Apex1	14.25607515	12.97216014	13.16970211	29.14438523	31.06147959	29.09152378	17.64256125	12.92596173	18.42912772	13.09266117	12.20025329	19.24748044
Apex2	10.1756886	11.50147265	10.66063896	6.330699408	6.234095008	8.055802796	8.313632301	9.187515541	8.053669186	6.986072979	8.519751171	8.73565271
Apex2l1	0	0	0	0.447053613	0	0	0	0	0	0	0.05033501	0
Aph1a	12.68960854	13.41114874	15.27345973	19.70156024	17.91917824	18.17282081	22.15930589	18.48326812	19.29185392	14.54035354	19.51740027	19.77305635
Aph1b	0.061779465	0.117450346	0	0.270640185	0.0604567	0.114121099	0.206230157	0	0.136909048	0.10972424	0	0
Api5	36.76929495	36.17070903	41.22418757	61.8835232	54.14039557	58.36508104	44.81511661	42.44864775	43.56087539	40.47366193	39.28786246	42.0042508
Apip	3.457850458	2.876036708	3.281887257	3.444359153	3.323388916	3.06065663	3.504089042	3.6764278	2.919207118	3.454515725	3.492320256	3.408767657
Apitd1	4.212748736	3.051029517	3.971535548	8.172921968	3.729925525	3.427755201	3.515714477	4.183473169	4.223357811	3.473836049	4.056848725	4.604358115
Aplf	21.73183859	24.72900796	25.97460603	40.29013079	41.42619715	39.9553929	36.41152148	27.95915218	43.26983509	29.06310513	56.35717922	31.46030042
Apln	0.693305107	1.366875083	1.016723409	1.754823232	0.904614268	0.806364427	0.514304018	0.349232606	0.227619066	0.205225626	1.266541225	1.409850694
Aplnr	0.586057691	1.134800345	0.812989831	0.722667193	0.254893141	0.481149075	0.96006473	1.535090902	2.020290891	1.715517119	1.263331449	3.028244628
Aplp1	61.3424125	60.07863879	61.5534547	35.66209172	33.5076413	36.09415176	40.88647316	52.82738153	38.91512373	61.65507757	41.12088436	57.07097425
Aplp2	262.5940004	248.4086086	257.7402752	187.1864307	170.9465666	211.6107808	194.4675118	239.7836689	193.4846117	238.668551	206.4451737	207.544614
Apmap	13.97002899	13.6216218	14.92419512	15.58370319	12.56690702	16.93789706	15.48466653	14.88652441	14.33577255	14.79320369	12.54986005	14.97235822
Apoa1	1.691395262	2.538592121	2.381617325	1.169932768	1.393836358	0.411105532	1.188665155	1.291440438	0.789113567	2.21349214	1.405077185	1.362144189
Apoa2	0	0	0.152320705	0.124708661	0.278579254	0	0	0	0.157716268	0	0	0
Apoa4	0	0	0	0	0	0	0	0	0	0	0	0
Apoa5	0.56701787	0.654482135	0.866840451	0.425821998	0.158536402	0.224445948	0.676000079	0.807893811	0.583404906	0.61142906	0.719167257	1.275908136
Apob	0	0.005344341	0	0.009851949	0.011003841	0.015578551	0.004692044	0	0	0	0	0.005060538
Apobec1	0.124825701	0.213578082	0.133580934	1.312391459	0.537473412	0.507280883	9.604681622	3.395378203	4.730293978	0.665095036	5.294941398	4.269433568
Apobec2	0.264238712	0.062793778	0.070693082	0	0	0.061013826	0	0.11979242	0.146394399	0.234652339	0.130333224	0.059459206
Apobec3b	0.054616628	0.051916457	0.087671131	0.263187774	0.454301434	0.201779334	0.387428755	0.099041628	0.272329954	0.048501294	0.161634785	1.130668706
Apobec4	0	0	0	0	0	0	0	0	0	0	0	0
Apobr	0.228616738	0.108657121	0.203876534	2.253402041	2.125357178	0.897405571	2.209986487	0.362751287	1.076601468	0.21993714	1.785414565	0.925983375
Apoc1	1.802721962	2.570396806	3.858328569	0.947672192	0.882061875	0.499507268	4.814229261	4.90357581	5.393249698	1.440786741	5.335052466	5.679099082
Apoc2	0	0	0.338085078	0	0	0	0	0	0	0	0	0
Apoc3	0	0	0	0	0	0.112280436	0	0.110223747	0	0	0.119922582	0
Apoc4	0.336763805	1.440515997	1.62172938	0.147527692	0	0	0.843130311	1.068701309	0.18657499	0.747642292	0.664422137	0.757788601
Apod	0	0.532266131	0	0.490599166	0.365306758	0.689571355	2.336504989	0.423087614	0.620449847	0.165750886	0.460316044	1.260002273
Apoe	185.1320004	293.2613999	167.0386649	143.4954893	113.9101825	139.4150421	1021.874357	634.8606094	523.5854768	332.9030969	742.361386	610.1580153
Apof	0	0	0	0	0	0	0	0	0	0	0	0
Apoh	1.036761932	0.78840468	0.147930676	0	0	0.19151414	0	0.752024377	0.229756101	0.184135482	0.136366115	0.062211466
Apol11a	0.057430692	0.027295699	0	0.301907179	0.112402079	0.291741727	0.047928307	0.078108483	0.286361468	0.051000272	0.113308565	0.206769604
Apol2	0	0	0	0	0	0	0	0	0	0	0	0
Apol3	0.253814927	0.14476	0.543234843	4.22521582	1.043198002	2.719361571	2.796012641	1.150668046	2.024919065	0.721266201	2.60398926	5.071690995
Apol9a	0.063134818	0.270060837	0.135126146	1.327572692	0.77228792	1.137091337	1.106461397	0.400709705	1.643973482	0.364427156	0.778516166	1.733210944
Apold1	1.317619049	0.600145602	0.910648517	3.631647702	3.438419762	2.73819385	1.168333539	0.572452364	0.425828453	0.901942384	1.056092418	1.062428555
Apom	1.559911185	1.779349589	2.782204734	2.460087275	1.628279267	2.881520247	3.645070595	1.508660381	2.765526783	2.40110087	1.846587148	2.52728971
Apon	0	0.0607649	0	0	0	0	0	0	0	0	0.063061067	0
Apoo	12.52651756	15.74646884	15.09642397	17.23193282	12.94569332	13.29975048	14.85040173	17.72661999	14.07454377	18.50525271	13.28107119	15.17370784
Apool	9.778884149	8.889072008	9.321080939	14.18596804	11.39974147	14.8558161	11.72848725	12.11270414	9.947306667	11.95823809	11.22810603	10.29282613
Apopt1	0.336968649	0.320309383	0.154544365	1.223115844	0.188430736	1.022612508	0.241040904	2.57517269	0.533395651	0.256490421	0.522363511	2.989669626
App	79.41930376	123.3908107	70.71666012	111.7906954	92.27687445	114.4229276	151.0438721	136.8516155	202.9484016	77.02874387	109.5826693	238.8815811
Appbp2	24.75588499	23.59090648	26.33306226	28.90170097	27.19795788	26.56318728	28.87408751	24.97510575	25.93345594	22.99679297	22.37897399	26.07604703
Appl1	30.8151319	28.43171089	31.39767462	36.07137699	32.68872288	37.83279998	24.50851006	27.37214652	24.3823914	29.34239594	25.62044946	24.79218823
Appl2	26.62363758	31.5415509	31.17834964	19.99395638	17.7746609	20.55925341	27.65108972	29.82082085	21.42278631	29.89970317	29.24603663	26.77239579
Aprt	21.71599378	23.41317489	18.71609107	83.25669621	76.73191077	64.88320379	67.01824941	30.92232834	52.00047683	23.03784683	46.15164263	50.24291935
Aptx	6.38794123	6.780545405	7.48161053	7.275827626	8.577992402	8.751680934	8.559221982	6.692904549	8.651055569	8.382981108	8.78720622	9.103657676
Aqp1	35.58864446	40.96772355	29.53187331	79.19437202	35.59402032	62.6763598	67.93293275	40.60867155	62.62634119	22.87261152	62.24146549	50.00365117
Aqp11	2.026069283	1.575738989	1.642558419	1.775139262	0.720977806	1.701192326	1.434651524	1.670030862	1.360593407	2.398951528	1.574716546	2.044677078
Aqp12a	0	0.068826118	0	0	0.070855474	0.066875173	0.483404997	0.065650192	0.080228953	0	0.142853799	0.065171206
Aqp2	0	0	0	0	0	0	0	0	0	0	0	0
Aqp3	0	0	0	0	0.473538276	0.528198625	0.036712178	0.039886414	0.097487766	0	0.086792219	0
Aqp4	31.49868927	36.06149656	27.92241897	9.487081516	7.973612739	9.005227474	46.85379175	45.16500629	44.80087453	46.87504723	43.76030578	74.14352338
Aqp5	0.389575569	0.317413277	0.238228726	0.097521822	0.381234338	0.411221174	0.464452937	1.917521136	1.171669941	0.939021894	0.274506333	0.601115008
Aqp6	0.48366383	0.05746902	0.323492407	0.052970218	0.059163508	0	0	0.219268631	0	0.161065796	0.536765783	0
Aqp7	0	0	0	0	0	0	0	0	0	0	0	0
Aqp8	0.052306341	0.149161163	0.111950181	0.412453495	0	0.144933041	0.043651823	0	0	0.185798745	0	0
Aqp9	0.075659172	0.035959343	0.040482941	3.579591618	3.294745651	1.222901399	1.136533211	0.034300028	0.041916943	0	0.22390899	0.068099549
Aqr	27.51327589	29.0589527	27.97351973	29.66309232	26.81220299	30.01693709	26.6172692	26.32473683	28.04059066	26.04408295	27.28646251	25.20566744
Ar	0.076537228	0.327389999	0.163811049	0.184409615	0.374492421	0.0530183	0.255494034	0.104094283	0.296823847	0.01699187	0.264258804	0.775011069
Araf	32.9928127	33.64186429	33.96028912	27.11504006	24.74392843	30.81775762	27.25492918	33.10565451	29.91272211	32.02249456	33.67175838	30.66963445
Arap1	7.618279112	9.020887231	7.476427069	11.70953831	17.25537861	8.126512194	17.22269577	8.853251734	12.54982417	8.258079671	13.66629654	15.07700219
Arap2	1.85850449	1.995244334	1.942062689	1.168564426	0.813071209	1.080414188	0.638646849	0.951587691	0.605679273	1.397995036	0.992181696	1.918809926
Arap3	0.962947794	0.788601461	0.760976222	5.412570652	3.131435239	2.818697136	3.387567747	1.531288874	2.856252835	1.394516623	5.275763008	2.253506124
Arc	0.156313899	0.063679695	0.215071334	0.528252375	0.284081666	0.226873646	0.726795457	0.222717904	0.420636051	0.198302414	0.242315353	0.22109295
Arcn1	44.58885107	45.55783876	43.38512665	76.34994993	67.50987096	69.06074054	60.39672994	47.68506689	54.1951558	42.4188172	42.54240614	47.60471343
Areg	0	0	0	0.181039205	0.47181482	0.127231616	0.057480599	0.312252652	0	0.122329635	0.135891386	0.06199489
Arel1	12.13503499	11.80248993	11.10473286	12.69280021	11.45464641	12.30511759	13.21817101	12.1859927	12.72755334	11.61591632	10.68369541	12.99029831
Arf1	77.94041088	80.65083296	74.7345544	145.1243938	134.7802527	115.7139643	116.2864942	85.10206203	105.191642	85.73668061	89.36807522	100.5586265
Arf2	23.20795628	17.43442313	21.64869382	24.56583198	19.79664211	24.72266791	18.67088019	21.24020206	18.23023452	20.83516776	19.31138824	19.28726746
Arf3	42.78640934	44.34027011	45.15035566	80.40921515	66.86469935	69.79546416	62.90401362	49.85111689	62.13431586	51.34874751	56.20783946	70.26415974
Arf4	30.06609602	30.92611214	33.3900669	91.00884867	86.18960585	66.25477288	63.69675051	46.95676024	56.67317149	33.75817162	43.10143291	59.45638672
Arf5	49.64000435	47.39938164	48.87520376	72.15876722	62.64475202	51.79548547	56.04782525	56.61704815	54.67159083	48.66960344	52.44031861	54.51919767
Arf6	28.92827461	26.45055387	31.3995413	55.88076786	49.94496881	37.34247941	46.55928479	32.09957259	36.78563806	26.54553085	32.41009549	41.78455579
Arfgap1	34.48467663	37.19111362	38.01290053	30.06233357	33.69801014	39.07800437	30.55054367	33.10250162	32.11115026	35.07342506	36.18572277	30.32808964
Arfgap2	40.16275417	38.04905164	39.604836	38.21148124	38.72251631	46.2816055	36.64429268	42.501053	43.54645004	40.57283597	38.79548637	32.41352985
Arfgap3	9.943921566	11.57767876	11.33401946	14.04803658	15.69053635	10.24410798	13.89650095	12.32383443	9.975172861	10.71157395	13.14703691	15.22619847
Arfgef1	60.63809464	53.89576422	55.50423146	46.04617561	39.37026138	50.9266217	52.48227233	55.81971596	53.86873889	60.85440181	57.66299517	46.65496135
Arfgef2	17.59358967	17.71259685	18.50815827	15.68407046	17.13722518	17.28570718	19.12132942	16.59180465	18.7628459	17.32660371	16.52587738	17.43147641
Arfgef3	15.47869818	15.59380637	15.0127287	11.10073359	9.805989741	12.52248351	9.236826168	12.07284667	9.732145186	13.03773411	8.844143777	15.27818123
Arfip1	20.3359347	19.75861998	22.65002956	26.62214308	20.38759619	20.90605218	21.85682974	23.14490719	23.50487252	21.23716108	20.59877764	20.82137089
Arfip2	26.02114393	27.10587752	21.95771689	33.96191422	31.47101912	32.61698079	26.85892871	24.74638932	26.5563783	28.77591084	30.73568349	26.61299238
Arfrp1	21.95667509	22.86753984	22.20268737	21.38410045	20.58350083	24.80571439	19.86401904	22.12971078	21.7550789	21.39152803	22.60157329	20.96578932
Arg1	5.041401085	3.644039215	4.889221733	50.24360506	81.24790747	4.995846086	16.25930461	3.333043235	3.549505607	4.943269939	16.94011915	7.231928107
Arg2	5.415970966	6.198868499	5.914127939	3.776791342	5.137764035	3.828276725	2.767257305	3.80826125	3.184282643	3.926166227	4.470465984	2.835357069
Arglu1	33.14743209	33.56548458	35.37384763	25.37150186	25.45459187	30.44543778	27.58607278	30.34692516	31.32158841	34.46461344	37.05921727	35.4295927
Arhgap1	13.29122914	14.47693158	13.83667752	15.58917805	13.1031143	15.3563833	16.09654844	15.03040488	17.53076729	13.05774259	14.76466817	16.59174759
Arhgap10	11.02418932	9.871559923	11.2633055	5.454672378	5.518322749	9.114579905	6.985972399	9.193743475	6.219235129	14.82859726	11.63529018	7.652843191
Arhgap11a	0.151826368	0.324720633	0.528045111	5.65345929	0.854309712	0.595974859	3.405208549	0.912002385	2.250085425	0.353919876	1.179468793	1.759450656
Arhgap12	20.58068087	21.40567634	21.90615599	27.26853453	20.21713217	19.64907624	25.01353744	22.98981599	25.47591947	19.87162349	21.28181678	21.90012074
Arhgap15	0.258185584	0.362796622	0.55258927	1.062199385	0.944719547	0.528769184	1.283431695	0.641220786	0.89555995	0.598113834	1.273475762	2.990739011
Arhgap17	6.531060497	6.705513757	6.467856959	6.401891312	7.23867853	6.340472234	9.425350509	7.96648948	10.2153688	6.368552204	8.542894909	9.264317633
Arhgap18	1.781133377	2.968109588	2.494352065	7.918289617	2.732847775	4.468131146	5.45024359	2.432395232	3.264932715	1.562175614	4.056408836	2.929245628
Arhgap19	2.930546954	2.953644533	3.766465312	3.509479008	2.23371419	2.135438498	2.421084092	3.96565516	3.247182503	3.203982506	2.135510115	1.908713528
Arhgap20	9.758570595	8.164647884	10.89911224	8.578688457	6.501875149	9.083831434	5.59952465	5.400004743	4.104804347	9.65575581	5.745801902	9.826138685
Arhgap21	39.94293299	41.54990004	34.65423479	27.50738427	27.35433005	33.812073	33.88659652	38.1809091	36.50870106	37.72625296	37.09909245	36.09282324
Arhgap22	0.496447011	0.458023844	0.609395235	2.085257659	2.571975253	1.577871576	3.119478444	0.86053835	2.507746861	0.790955886	2.002153976	2.56277953
Arhgap23	8.783344024	11.25961075	9.220026916	7.597613662	7.097123153	7.420925054	9.148594851	8.723753558	8.939897903	8.256369441	7.341761412	10.7019182
Arhgap24	20.62169598	20.66278919	17.93165973	13.8606204	12.69303027	17.1326885	21.13380135	22.63591167	20.15639319	21.74524759	24.25425169	18.18463703
Arhgap25	0.132890003	0.19280437	0.157180429	3.014962756	1.656358629	0.820416224	2.655817012	0.640505665	1.301985079	0.279498621	2.932353554	2.171903166
Arhgap26	13.40507428	14.38511491	14.73746906	12.27754272	11.83437038	9.600296294	11.18709343	13.59672329	9.251680772	14.91806812	14.30016214	12.02819934
Arhgap27	0.307200186	0.494175224	0.429900061	2.06005749	1.214053214	0.982160455	2.82008501	0.867752823	1.819788604	0.765948254	2.59921186	3.637113756
Arhgap28	1.835709915	2.117808566	1.61186954	2.749326543	3.608164684	2.231673829	3.43057978	2.731381165	2.764224617	1.532637054	2.368090596	2.93740736
Arhgap29	3.355563897	3.799459186	4.462248712	9.317126934	7.557379644	9.445891384	7.968665744	4.552541443	7.272207386	5.422883219	6.377002489	9.460603814
Arhgap30	0.172417199	0.143406488	0.138382863	8.402891301	7.44501539	3.244666086	7.464259583	1.328808506	3.223906069	0.535891752	6.654625582	5.451042512
Arhgap31	3.258481142	3.723453771	2.485436229	2.991587612	5.190140162	4.386314154	4.903487824	4.274537745	6.011179744	3.817134716	4.924232394	6.786240887
Arhgap32	37.06894505	36.64499831	36.15960753	20.30967365	19.11261291	24.80877673	27.51779198	33.66936961	28.55882721	33.82538625	29.33228069	31.74734897
Arhgap33	10.20986441	11.8709775	10.94459418	4.998432759	5.940289315	7.261262143	6.923860234	8.70530197	7.304308327	9.344707066	8.201597652	7.577219821
Arhgap35	28.39077559	29.79144626	30.96738951	28.11275347	27.96130602	30.37825371	29.94510463	28.56701747	29.81468333	28.69271057	27.53281847	32.10294042
Arhgap36	0.106800937	0.084600705	0.019048653	0.12476476	0.017419036	0.098643136	0.014854972	0	0	0.015807102	0	0
Arhgap39	15.04516034	16.65400126	13.76494828	8.470966911	8.948355332	9.143858519	13.08490788	13.7077519	12.99615094	13.54463838	16.70600461	12.77371708
Arhgap4	3.41067226	3.166656732	3.713556656	3.214114971	3.027167399	2.692282849	5.361725705	4.045357894	4.328483659	3.821199568	6.083599583	6.550285932
Arhgap40	0.160201405	0	0.034287576	0	0	0.029592941	0	0	0.106506371	0.028452784	0	0.028838918
Arhgap42	1.505370812	2.10876452	2.374041929	6.902067895	5.095067935	6.282870813	13.14858826	5.849646143	10.49724473	4.070758304	5.683270445	7.559244756
Arhgap44	25.28146079	26.96577313	29.62843653	14.78348211	13.93602884	18.10310441	14.6503727	18.35530027	14.12192748	25.04056019	17.28030175	22.12474342
Arhgap45	0.291543541	0.304843033	0.296392693	5.530182478	3.566266007	2.53118032	9.476739139	3.119236619	4.054199948	1.074434548	7.506415871	8.279144055
Arhgap5	49.27395564	48.67684424	50.74928189	57.60149351	56.44645876	60.63526299	49.08883367	51.55067652	52.31520303	51.55728601	46.89540255	44.98128198
Arhgap6	0.341922402	0.325018229	0.232848462	0.354043284	0.38529867	0.382794258	0.553403154	0.516700873	0.3329428	0.138017234	0.408848395	0.503604993
Arhgap8	0.428038129	1.627506055	0.305373721	4.208617522	4.235275221	2.855256391	2.659272184	2.026752398	3.003812482	0.929161214	1.689005793	4.323584722
Arhgap9	0.140984847	0.201022126	0.02514558	5.682093899	4.782828617	2.257076786	5.588742336	0.873510105	2.473448124	0.375597018	4.798220731	3.595445915
Arhgdia	25.84703675	30.98016123	26.82555206	123.1689082	132.0762083	81.95232846	87.87591426	41.81622907	71.70729401	36.69708275	62.68642845	85.75927193
Arhgdib	0.876891902	1.041924467	0.797637288	21.89621539	32.39390561	11.13629085	27.36942678	5.128243798	11.2224081	3.348443374	16.8249722	20.00813803
Arhgef1	18.69098311	19.6902746	17.91786085	16.08801508	18.16703545	16.98298106	23.09154912	20.1576301	25.61485587	18.39501103	26.09805137	24.19934566
Arhgef10	3.385324684	4.340236373	3.055503724	4.401575951	3.100630777	3.760992921	6.203363242	4.642434956	6.701248749	4.300792652	5.06281779	6.658019012
Arhgef10l	11.77910976	12.3036715	9.465951691	11.02658875	9.072508065	9.162674498	12.96982856	10.98466658	12.20814957	9.943177059	10.38277094	12.29530231
Arhgef11	43.61011009	41.84097854	43.25877456	25.78866228	19.66241169	29.25799705	34.80380299	40.23429469	38.54322865	41.08093698	41.61035311	39.82458563
Arhgef12	53.67574692	61.5845035	56.04265668	49.59934778	51.43080622	54.40178453	58.88146168	60.71159431	70.37776583	53.87255533	52.58192639	59.12343011
Arhgef15	1.091579229	1.101140386	0.619830574	0.263494218	0.534103673	0.565827023	0.446188595	0.525164572	0.431971651	0.534135436	0.626314886	0.721845637
Arhgef16	1.035299269	0.882809492	0.488785949	0.213429828	0.283081112	0.070310277	0.355764874	0.220871595	0.253049957	0.473209531	0.345440713	0.507039006
Arhgef18	7.764038581	8.113961013	7.710002967	6.871069946	6.240269803	7.563644411	8.48672516	8.033712497	9.507834037	8.106750689	8.012232172	9.324420551
Arhgef19	3.860463128	5.479103086	4.515866936	4.51367737	4.364017818	4.672150407	7.932090544	6.590174938	9.808917238	5.615177181	6.158897041	8.039824762
Arhgef2	24.74662872	23.12681688	24.37989428	15.22499538	16.65197682	15.67211436	19.6214965	22.93214607	17.9929827	22.18942324	23.62892881	20.3396634
Arhgef25	9.868612326	9.139158075	10.92339589	5.065367462	4.704314264	6.180862216	5.832196557	7.066117913	6.781504102	10.02364841	6.476204532	11.53209466
Arhgef26	40.10409333	35.25204933	38.88410918	20.97717263	21.98037173	25.45581817	29.83847691	38.92927266	38.12167726	34.54812345	35.38193482	25.7016185
Arhgef28	0.319798602	0.31412114	0.171114585	0.457645845	0.594607605	0.502131296	0.44480878	0.34795309	0.401598644	0.18932752	0.31547522	0.844346351
Arhgef3	1.284794307	1.740773781	0.954228135	3.133399533	2.758521879	2.169635096	2.832566455	0.991052237	1.60421941	1.234597097	1.910596004	2.778864232
Arhgef33	2.564608307	2.783216813	2.648685566	0.119961964	0.128834563	0.179963991	0.597694187	1.470637682	0.927784733	1.360860211	0.805216141	1.052271262
Arhgef37	3.430521586	2.307728937	2.174442825	1.109778173	1.153454971	1.29176788	2.28298984	1.403689679	1.71540326	3.304185041	2.55112401	2.026833933
Arhgef38	0.192905531	0.106964986	0.086014942	0.154929549	0.125850144	0.133628087	0.093909497	0.233209537	0.035624719	0.042826554	0.126865084	0.231508035
Arhgef39	0.048821403	0.37126192	0.15673716	1.368794875	0.095552169	0.045092266	0.448178461	0.398396628	0.432771105	0.086709902	0.529775208	0.307603269
Arhgef4	6.266262424	5.993406371	5.905241501	5.728515145	3.660242764	5.868382593	4.872719103	5.241175708	6.232832298	7.712848964	7.207014487	10.32717208
Arhgef40	9.417056509	12.64029111	11.18499055	8.296081608	8.683767959	11.43371974	17.46667964	15.3644841	17.25711917	11.87771171	12.5692313	16.02082524
Arhgef5	0.52410261	1.526374567	0.59666276	5.285594805	3.884800847	3.563578837	3.508389925	1.749151623	3.916839184	0.970449598	2.552085029	4.004737109
Arhgef6	1.288778448	1.978947949	1.576197648	1.749581276	1.344339328	1.700481974	4.030317792	2.439795146	2.714819685	1.785885704	3.073606342	4.805746678
Arhgef7	8.79925832	8.93103504	9.314516325	6.294550896	6.528042462	7.794407735	7.59906926	8.710398163	8.157872319	8.089808811	9.709681968	9.13509559
Arhgef9	30.59134831	30.26674808	32.36556664	31.3034783	21.96540399	28.89586257	24.42900226	27.04474997	22.89689733	32.48833672	24.47093929	32.40853565
Arid1a	48.09032734	52.71616275	46.25149797	36.24925385	41.08678553	39.91876965	52.00730717	46.5270948	52.46995804	45.40776671	50.13973171	48.3062518
Arid1b	32.40188426	34.29164043	29.44353454	23.54261675	24.79863515	26.52103635	28.84184796	31.02457079	32.38695163	31.13470381	32.68292131	29.22871517
Arid2	34.59274188	35.78912042	33.99547701	24.6164205	25.83016942	26.52521451	29.58266848	31.74440033	30.4109564	31.29719316	32.06217205	28.95295322
Arid3a	3.148786238	3.990819445	3.197855442	7.95185541	10.63373829	4.003150542	6.554025914	3.88503882	4.446766992	3.498018688	6.407335024	4.734730338
Arid3b	21.13744621	22.04316232	20.2841483	12.2591965	12.37806038	13.94000518	15.69391074	19.80808041	19.03882973	20.24520858	19.39777453	13.7863219
Arid3c	0.040131589	0	0	0	0	0	0	0	0	0	0.039589047	0
Arid4a	17.23381534	15.33484215	17.97459141	12.95653051	12.20480457	13.19472065	14.39585472	14.73002995	15.03979234	13.82266042	16.40963576	12.85852176
Arid4b	1.351265899	1.345144379	1.150002893	1.137300064	1.239037225	1.336496457	1.278638062	1.119071859	1.214317726	1.464526512	0.923652177	0.928948167
Arid5a	1.10483057	1.118701178	1.490755114	5.902674756	7.967789395	4.569796693	5.081171517	2.090604946	2.727845257	1.450357976	6.041805243	3.340019378
Arid5b	16.68591882	16.51873245	14.80969734	22.11957174	27.10479408	19.13642335	22.50453742	14.55548224	15.0057002	14.4840519	17.35746814	17.24305084
Arih1	46.34141314	44.68301127	48.6642161	54.14955907	54.316035	60.04247353	47.17330304	47.12605204	48.27851357	41.78491324	46.89062095	42.44950039
Arih2	23.44941593	21.09134252	23.43163831	19.9847213	21.08722713	22.83994101	20.4236797	23.39930508	21.16311919	21.63535207	23.38482046	20.08647318
Arih2os	0.293653039	0.279135238	0.314249767	0.192962937	0.287365613	0.339028588	0	0.133127383	0.081345311	0.195579895	0.217262341	0.198234124
Arl1	44.13378284	43.13123922	46.37577	76.79204618	61.14081522	71.53936013	54.8034702	49.09597745	55.0887206	45.80292779	47.64606113	49.69497877
Arl10	3.415125978	3.885319699	3.625884921	4.47646039	3.99987936	4.619636028	4.331201183	3.803561964	4.767393549	3.510336796	4.138245929	6.752892914
Arl11	0.100900332	0.159853265	0.143969931	9.518138111	7.438409422	1.460027407	14.3430094	1.707741999	3.242265755	0.507748569	3.68284136	2.7245608
Arl13a	0	0.017979672	0	0	0	0	0	0	0	0	0	0
Arl13b	14.34619152	13.42805472	14.58816661	11.09105701	10.94398765	12.57626615	12.98766827	14.01811275	13.08744733	14.97004666	15.20514642	12.68672181
Arl14ep	15.65396587	16.01289908	17.64812364	13.99741784	14.70415454	15.66312077	14.81111495	15.2447921	15.54297995	16.38970661	14.15547712	14.77117194
Arl14epl	0	0	0.029529398	0.04835287	0	0	0	0	0	0	0.054441842	0
Arl15	4.496863645	4.40063767	4.982618093	4.207234592	4.231827126	4.839482505	5.180884545	4.594479026	6.937612417	4.535228721	3.794868306	6.208633391
Arl16	20.56998756	18.73210673	15.45934268	12.65693932	13.9063005	15.44557743	15.00431801	14.45079251	16.70290383	19.03372669	15.95470022	11.94268821
Arl2	17.00145026	20.52294074	14.9737624	19.37773434	16.85828181	16.11971365	19.46199086	20.25801409	21.33907105	22.78034794	18.25581926	20.17792233
Arl2bp	55.90140858	52.18000521	52.4836472	57.15047101	45.70370097	51.06113047	47.43863172	53.24947698	51.38972474	54.46213326	48.31658679	52.30515225
Arl3	90.73829258	92.18905398	81.06209128	58.62853614	48.71964848	62.05209289	60.53523545	82.02958126	69.59857107	82.24233791	72.52463505	44.40965846
Arl4a	9.328699151	11.37310849	10.48987472	12.90051549	11.12403279	13.54237036	10.7067823	11.87525354	11.04399652	9.546008844	8.857232909	13.32706229
Arl4c	5.098298304	5.08855773	6.522270009	4.548086516	5.193239376	4.473430101	6.478812466	5.084881278	3.800338586	5.10367119	6.652490165	8.63546155
Arl4d	60.67954021	59.80964873	69.57927663	24.43191195	21.44096184	35.54531138	18.25519224	47.79410659	18.91744613	60.58153893	47.68385972	21.64176128
Arl5a	22.85342851	23.98761755	26.457904	25.14399229	23.26496825	23.30766458	23.12070047	23.59616494	22.35971722	23.81108179	22.50122734	25.43628812
Arl5b	7.207346786	6.604746794	6.805471507	8.068798817	13.96776481	7.222439023	8.923965562	6.801838543	7.242274706	5.480039991	6.796237594	6.61441193
Arl5c	0.257615541	0.220391445	0.303253071	1.71539361	1.285708549	0.927958327	2.558391834	0.513875165	0.485265028	0.503295658	1.397730488	1.136189549
Arl6	76.07177085	68.87805801	88.51342726	74.16922158	66.50088669	76.75287837	63.8415403	82.95207725	65.27286643	86.03755975	76.80547113	59.76788013
Arl6ip1	68.81695141	64.73925786	78.96691198	90.83411092	64.52532727	72.57640744	70.88311278	76.43537627	66.47218956	78.88050175	62.20479557	78.30147961
Arl6ip4	9.177521167	9.924899669	10.46174443	16.08175819	14.44772877	14.49606472	11.21103525	9.466923124	11.27446008	10.74845742	10.36554367	12.98938813
Arl6ip5	40.33741411	37.81248635	35.69838552	73.98500762	67.88391748	61.6211665	65.57928029	43.91395731	57.37756777	43.505661	50.8072007	62.68929826
Arl6ip6	11.77396208	12.64023372	12.50096205	17.67836215	13.1484857	11.77018644	13.79473999	15.11306478	12.27868076	13.9818705	12.75349376	12.05211042
Arl8a	34.02951885	39.79492251	35.87058913	40.90414851	36.43137738	42.86330297	36.48543107	35.77273937	35.03500126	36.64191808	37.73135377	41.18694248
Arl8b	44.02116236	41.81725097	42.1124051	43.90476021	48.01648779	39.80158355	48.1120824	38.88846471	39.55540187	41.07512234	38.07645256	49.98516894
Arl9	0.096370548	0.036642448	0.082503957	0.067547994	0.01886143	0.089009454	0.096510289	0.017475806	0.213566111	0.017116019	0.019013541	0.052044906
Armc1	23.8246469	21.14885132	28.43970993	24.71175979	20.41328737	23.80568811	16.24939467	22.03768141	18.02340846	24.90458799	18.91797961	16.9966638
Armc10	10.80669105	14.334522	11.47672454	15.44444891	14.15402465	11.65110645	18.31159964	15.53588263	16.02646224	10.25349092	13.74122262	17.01286558
Armc12	0	0	0	0.114042788	0	0.060110661	0	0	0	0.115589433	0.128403949	0.117158106
Armc2	8.720257257	9.394358382	8.195836654	6.555111006	6.777367913	5.532868596	9.998539904	10.47343862	8.990280636	12.6595349	15.65880213	10.28327118
Armc3	0	0	0.028534472	0.023361865	0	0.14776529	0.089009714	0.024176435	0.265907077	0.071036094	0.157822644	0.120000216
Armc4	0.018239109	0	0	0.015980183	0	0	0.045663891	0.016537373	0	0.032393812	0	0
Armc5	16.44172316	17.94193933	17.33688106	13.80998146	13.42952643	15.75278961	17.01441638	17.3922997	17.29513975	18.29963239	17.06285741	16.61425268
Armc6	4.402753498	6.120690365	5.594978893	6.220169671	5.708743711	6.40466969	6.062564266	4.441066538	5.854147099	4.838358255	5.157588388	4.804948861
Armc7	3.005297245	2.443120371	2.967030496	2.50897051	2.465645457	2.51405672	2.820496019	3.082713405	3.352433612	2.848516177	3.084452977	2.777879963
Armc8	18.87761597	19.05200749	19.56036236	19.6462572	16.87695704	20.87976806	16.72663653	17.73514929	17.96598627	17.08914641	17.68636104	14.65398015
Armc9	19.10929248	19.08195717	17.98808458	16.91171107	16.65383018	17.73880263	17.0885263	18.04100622	18.09056885	17.99812054	18.45425733	13.9568642
Armcx1	0	0	0	0	0	0	0	0	0	0	0	0
Armcx2	12.48469693	12.33156174	11.94222967	18.41409105	14.06023213	17.22145711	14.70689407	13.76511327	15.27623835	12.57330513	11.44439804	17.84988413
Armcx3	36.2655523	34.8556626	34.54019347	38.30537002	33.67518221	33.90486122	35.44381308	34.08759174	36.47807038	40.54246405	35.61627422	33.29485435
Armcx4	5.097797001	6.626769836	5.719980218	4.366436735	4.123080092	5.27939343	4.992481148	4.837750859	5.047906189	5.244907001	4.081273461	5.735551747
Armcx6	1.15605032	1.085330157	1.282955134	1.375506167	1.047498187	1.542301883	1.548399819	1.307001189	1.391657632	1.242070477	1.619117065	1.644312434
Armt1	5.480721072	6.644333852	6.545152925	7.817635059	5.441102994	5.917994109	5.921751642	5.425486455	6.600971945	6.160232308	5.876768231	6.934944593
Arnt	32.62238689	31.3684882	32.67472919	23.55375332	26.18450053	24.99257502	30.77488208	29.03091562	29.1185165	28.72382712	30.81564088	27.79956159
Arnt2	2.456730985	2.418305538	2.167501779	1.621522297	1.869878685	2.027042948	2.191483505	2.059213182	1.754288843	2.249528574	1.90650102	2.555236397
Arntl	73.61579847	75.3224122	67.06440957	31.91924504	32.67826567	37.08064949	40.44011765	59.91779677	43.26089185	56.94510499	58.45312771	33.35616169
Arntl2	0.123913613	0	0.132604873	0.904723583	0.363781468	0.457794762	1.103051485	0.112352285	1.327253188	0.88031368	0.203730692	0.892260482
Arpc1a	30.15801694	26.79118237	28.37450354	45.44211368	40.70320768	38.97753584	36.94984445	37.30009658	39.07934835	27.76984401	35.79021993	37.30122329
Arpc1b	1.798624866	2.463984211	0.735945225	78.09796521	82.20769505	37.67106186	64.01440584	13.86188874	43.72788959	6.623830842	46.967006	52.70987047
Arpc2	46.36089358	53.23554512	44.23469962	124.2768892	133.5350848	87.01932887	93.02248359	57.47020772	81.26899144	49.61299503	72.66546965	87.08412961
Arpc3	27.04537758	25.53575249	22.53228487	91.44348362	106.4869198	54.90474675	64.45466942	38.26419908	53.59965668	33.60789285	45.48091439	51.95370839
Arpc4	26.58375136	24.63510688	24.57983056	53.98912233	55.18570841	46.74353681	67.01987343	37.01240616	56.63199946	33.3859324	47.40136004	60.72000833
Arpc5	17.76231935	17.44268435	16.54145445	57.37908871	58.11694623	39.15631106	46.77102086	27.41549749	40.81527684	20.67011043	37.76410743	41.04695468
Arpc5l	8.294367784	8.299269121	11.94607239	15.62700741	11.59539495	11.3472254	12.17854893	9.951927538	9.052342085	11.96227667	8.243756142	11.6755577
Arpin	4.858321125	4.658642354	5.290294132	10.04411747	9.133259097	11.0999822	12.34124236	6.76211114	11.61647835	8.40161516	10.21589287	9.858189025
Arpp19	13.54658177	13.8747659	15.33931673	21.08441693	18.21538777	18.96356408	17.23577741	17.35315435	15.99452174	14.30666929	14.71771306	19.27992049
Arpp21	0.46861994	0.514744552	0.507060886	0.250910642	0.244579352	0.25969514	0.169469248	0.278543582	0.167314765	0.277432892	0.297916762	0.421796932
Arr3	97.83505963	95.98418978	115.053036	16.24693575	8.726200858	19.70090351	17.42037488	50.30246286	7.242024082	53.90108438	16.39361662	41.13404602
Arrb1	25.48464297	25.65826863	24.777936	24.01711142	17.63091846	22.05574267	23.40825765	20.89125841	21.285862	20.67600835	21.06677914	27.67113765
Arrb2	10.61331856	10.6414113	9.542570376	13.45998217	11.57170114	11.72735803	17.51229328	11.51254302	14.76718763	10.71605358	16.73261505	16.57575556
Arrdc1	3.681938348	4.722767944	3.512938954	6.17978949	5.296128912	4.58889637	6.626733282	4.424396036	5.259448556	4.648457569	6.739192021	5.58996524
Arrdc2	3.379987022	2.726084344	2.447908072	4.696319421	3.274207591	2.018141532	6.211326693	3.993304597	4.728766452	2.516438811	4.209965546	4.302199304
Arrdc3	20.60030216	20.28353461	20.3734395	75.76043028	83.89598544	35.4532417	38.82484009	22.58513269	17.59511425	30.29135185	38.98399603	18.91282544
Arrdc4	2.052495608	1.65086566	2.196456972	3.925119575	3.090076114	2.898263245	7.329206339	4.419862309	4.461049875	2.313402883	3.932683147	4.387614897
Arrdc5	0	0	0	0	0	0	0	0	0	0	0	0
Arsa	10.90852039	10.18698234	9.80667858	7.810604933	7.935864534	7.419239862	13.45543112	12.13310325	13.51041567	11.57686417	10.32606642	12.73481367
Arsb	9.903062369	10.05988705	9.415088401	12.54936154	7.860961957	11.38422312	15.46493585	15.53036021	13.84582817	10.7568942	10.81737759	16.0673974
Arse	13.21808723	13.30369751	14.61550025	10.36664049	9.262968446	11.45907939	16.10927535	16.67453169	16.48172056	16.27120013	17.10794761	17.86128126
Arsg	6.182609521	6.384097776	6.896131163	4.82112308	4.299658123	6.628271069	5.456477832	7.73993629	6.201491225	10.15390144	9.391055781	6.440552
Arsi	0.367663155	0.873715988	0	1.006649469	0.449738865	0.254684891	0.88213692	0.208349766	0.916622771	0.081624129	0.45336586	1.365075633
Arsj	0.441134304	0.125797569	0.047207532	0.850298963	0.388520231	0.611158559	0.62584645	0.519968546	0.391037882	0.039174122	0.261102345	0.476469087
Arsk	5.753048332	8.314089244	6.006405113	7.376384618	4.622900883	5.87521315	8.197100244	5.894820715	6.996562108	6.728780629	6.644221368	6.399103741
Art1	0	0	0	0	0	0.053392669	0	0	0.064054233	0	0	0
Art2b	0	0	0	0	0	0	0.007610648	0	0	0	0.008996267	0.131333724
Art3	1.630379333	1.466003969	2.263438185	0.424676041	0.344966738	0.691875045	0.220641006	0.599295596	0.634728945	0.743479473	0.565091767	0.912215454
Art4	0	0	0	0	0	0.030005978	0.054224308	0.029456346	0.107992913	0	0.224337934	0.263172888
Art5	0.035907211	0.068264017	0	0	0	0.033164503	0.089898196	0	0.079573725	0.03188674	0	0
Artn	0.255503701	0.4012667	0.178320421	0.175194312	0.119581044	0.164165219	0.333748944	0.191375285	0.356964782	0.197300324	0.306842901	0.229974587
Arv1	14.6353859	16.29487797	13.63165982	17.33450385	12.79699597	14.76910703	12.32693089	12.59410117	13.66406216	14.92212082	15.30645432	13.35602409
Arvcf	6.784951089	11.29446122	7.155275675	5.742954739	5.470493993	7.360075865	8.918847298	10.86273347	12.97135481	7.018103699	8.758500952	12.1351133
Arx	0	0	0	0	0	0	0	0	0	0	0	0
Arxes2	1.883298877	2.412866366	1.445825297	2.080499169	2.083363526	2.646983679	1.605858645	2.30152658	1.905323483	1.926929074	1.453960496	2.653240171
As3mt	8.092328701	9.635997	6.518220831	7.166325946	6.088312075	6.469612282	10.27531268	9.585830249	10.36470736	8.577129935	8.712550313	14.25425771
Asah1	43.22422215	46.43925953	44.57187879	72.18752289	56.98010575	58.78572946	71.35684171	57.23330319	67.42422733	45.86882923	55.50772786	60.59295065
Asah2	0.650765997	0.792100821	0.611482398	0.465869137	0.302883702	0.447128799	0.602698947	0.683592824	0.984888433	0.66247165	0.548021668	0.907188159
Asap1	31.21732529	29.58337614	33.30489238	25.5137172	25.97824942	29.33907055	27.08629114	26.5113502	23.73788929	32.31408591	30.7482801	37.21401473
Asap2	28.34891856	31.34926392	27.66889041	31.62604154	31.7071467	35.50542381	37.94007335	34.61281993	46.39425757	30.7237234	44.11547413	50.57855184
Asap3	2.608994312	3.175163328	1.797871261	4.554420093	8.297682066	3.505034019	5.740192875	4.426485479	5.781774401	2.387077688	4.543011252	5.603926192
Asb1	4.244146581	4.001433326	4.899745541	4.001436039	3.555112981	4.84669578	3.734412792	4.674261109	4.42157167	4.106911769	3.720308883	3.955033657
Asb10	0.035680565	0.033916567	0.038183188	0	0	0.032955168	0	0.161757573	0.158142913	0.031685471	0.105594591	0.096346432
Asb11	0.152778946	0.116180612	0.098096887	0.428342952	0.149507785	0.253996553	0.408001283	0.166229327	0.203143425	0.379883111	0.120570812	0.302530275
Asb12	0.52654354	0.200204781	0.338085078	0.138399232	0.206107871	0	0	0.095483246	0	0.093517466	0.155827547	0
Asb13	21.37222835	19.36886772	19.76255316	13.74397998	12.873663	17.01834622	16.6238593	18.85138193	18.34735595	18.61068674	17.89009736	13.78324877
Asb14	0.102689655	0.065075213	0.073261516	0.059980982	0.066993973	0.094845887	0.057132533	0	0	0.030397221	0	0.092429232
Asb15	0.099734712	0.142205948	0.053365036	6.073083895	2.195983912	0.023029163	0.020808194	6.963057051	3.315321175	0.04428379	0	0
Asb16	0	0	0	0	0.110477935	0	0.047107851	0	0	0.050127229	0	0
Asb17	0	0	0	0	0	0	0	0	0	0	0	0
Asb18	0	0.197835494	0.222722714	0.136761372	0.101834362	0.048056912	0.043422227	0.094353267	0.115306042	0.415848375	0.051327811	0.234162158
Asb2	2.07321168	1.608284614	1.402579694	0.835146226	0.652954205	0.638284355	1.034131526	1.080332119	0.818547907	1.608297662	1.763089455	2.595328981
Asb3	13.13665896	12.72344497	13.67811232	11.1363883	8.720817939	11.37901013	10.42975016	12.03975621	11.92020828	14.66103391	11.10276516	11.85604292
Asb4	0	0	0.046278859	0	0	0.079884769	0	0	0	0	0	0.01946233
Asb5	0.446856851	0.446547677	0.380107091	0.622405814	0.627902393	0.560881985	0.793651692	0.737607038	1.218801727	0.518922419	0.418209822	0.948799163
Asb6	4.785178714	5.318370173	4.070387093	5.074037717	5.283071992	6.414189613	6.717156006	4.38321392	6.471404133	4.794183752	5.930868919	6.074057467
Asb7	4.037464349	3.961261456	4.65407719	3.605667796	3.430144161	3.525229938	3.846136602	4.64952189	4.344234583	4.265583812	4.405502423	4.078086096
Asb8	27.84856492	28.33690113	28.14414895	25.60590478	21.12137253	23.81375735	26.74557997	28.30899653	29.71322354	28.06243961	24.48376789	24.50831389
Asb9	0	0	0	0.227337755	0	0.079884769	0	0.039210743	0.095836333	0.038403484	0.085321968	0.03892466
Ascc1	12.1354624	11.95753241	10.57144148	15.46247468	13.21525802	14.6940918	15.74710422	13.68691399	17.46425638	14.68650483	15.03724902	14.18648281
Ascc2	11.65452706	12.19499329	9.560742263	12.35083399	12.10078635	11.82076146	12.66726444	10.03458049	11.23531265	9.690729116	13.32672487	10.96306977
Ascc3	14.1201713	13.28154404	13.89419529	19.22097718	16.23234862	16.61783224	18.33132399	14.98121426	16.424002	15.23081093	14.60386512	16.12787215
Ascl1	0.052654354	0.450460758	0.338085078	0	0.309161807	0.145897333	0.659133809	0.286449738	0.350060859	0.233793664	0.155827547	0.426539692
Ascl2	0.402745517	0.669960084	0.538742443	0.264648914	0.147795864	0.092995628	0.294094436	0.136938281	0.334695592	0.715301531	0.049662596	0.634382824
Ascl3	0	0.559724305	0	0.412726282	0.460982337	0.435086688	0.393126236	0.106779255	0.391474308	0.104580916	0.116175002	0.84800153
Ascl4	0.632633946	0.429540997	0.483576201	0.580676185	1.031814291	1.33556873	0.879932344	0.764810987	0.86788975	0.909579279	0.921262898	1.111730974
Ascl5	0.0510907	0	0	0	0	0.047188227	0	0	0	0	0.050400001	0
Asf1a	10.22671517	11.98379505	12.79946417	14.70182206	13.45869858	15.47118502	11.86998905	12.46997719	11.78754873	12.05666894	11.5379507	11.55901974
Asf1b	0.149696395	0.474318704	0.266993418	3.060315938	0.439473703	0.2765242	1.457491973	0.723890637	1.326964617	0.708987394	0.836811613	0.718609115
Asgr1	0.780248534	0.582743952	1.252462362	1.904353944	3.217786566	1.595726389	1.25578916	0.606385854	0.741044325	1.237295343	1.209529031	1.404577181
Asgr2	0.107599584	0.306840027	0.115146583	0.094273304	0.210591523	0.14907117	0.718370716	0.292681139	0.178838025	0.095551836	1.167594306	0.387394309
Ash1l	63.97037546	62.85432364	62.06378087	65.28048931	66.77848301	68.18835588	62.89702889	59.9762076	67.26634286	60.41913971	60.66701445	54.37647135
Ash2l	22.32414446	23.79341959	24.17674673	26.46256125	25.49155831	27.22791059	25.58608791	25.07681695	29.24987857	22.22824337	21.6522192	23.49478264
Asic1	8.133318086	6.658115222	7.111295455	2.989773399	2.184379263	2.713349824	2.976263209	4.420027647	3.240942759	6.561897271	4.441956554	6.96271251
Asic2	17.55349682	19.39592011	16.4764047	12.81623718	8.637353261	12.50301746	10.59371752	11.06008283	8.708586369	16.2045377	9.660868555	19.72719348
Asic3	0.10475115	0.149358597	0.252221313	0.091777651	0	0.145124878	0.109274003	0.166210991	0.087051865	0.069766753	0.18083627	0.164998312
Asic4	17.58655425	19.00711282	22.6227546	14.19476876	8.9881031	11.8764759	18.06944609	17.20169916	16.75057193	19.62873957	15.53668241	20.19327843
Asic5	0	0	0	0	0	0	0	0	0	0	0	0.037788928
Asip	0	0	0	0	0	0	0	0	0	0	0	0
Asl	4.631479916	5.730245811	5.153010164	7.858093711	6.726530933	8.249874109	12.08630368	7.598834339	8.634617723	6.071424912	6.52695225	7.907328708
Asmt	5.818184518	5.154117199	6.747842418	2.935789721	2.533805917	3.432462186	2.211675546	3.452447043	2.59897955	6.329922963	4.116834237	3.125659217
Asmtl	12.13315686	12.42621174	15.24593155	17.62598413	15.24387882	11.85708055	17.18089972	12.42061364	13.87778359	13.41614883	15.75291654	15.57101918
Asna1	18.47875017	18.44589193	14.01865654	22.48130126	19.01495923	19.68204835	17.28988364	16.94133616	18.8213209	15.58694376	16.80717916	18.60143062
Asns	32.10853393	36.83487295	43.41294884	36.27393354	47.5396493	36.7536082	26.67162508	22.06412258	29.90115244	19.73190368	20.30338515	20.72353606
Asnsd1	14.47839074	12.37666987	13.78848269	23.64741228	20.73827994	23.5506049	16.63863844	13.71166413	14.84046564	13.45948322	13.84782127	15.04603228
Aspa	0.782809291	0.840122249	0.999853716	0.597360056	0.197689936	0.303200168	1.980934755	1.831669671	2.210443319	0.986677894	1.444810741	2.727458653
Aspdh	1.832704074	1.58372519	0.980624666	1.021823385	1.059774131	1.30800798	0.695212712	1.132984095	1.384582817	1.183635797	0.821785275	1.274680194
Aspg	0.062709583	0.178827924	0.033554006	1.098859198	0.582985586	0.434397169	0.52333762	0.255864079	0.625366249	0.139220237	0.154654519	0.507994577
Asph	8.785793484	9.553644368	8.176719493	5.573268378	4.921329732	5.806092996	10.1612816	9.329932067	9.718483899	7.715668454	7.323408442	9.773788977
Asphd1	6.035541186	6.234762495	6.722499481	4.451662468	3.405170695	4.323102595	5.807866512	5.695779964	4.811021228	7.164565903	6.804509977	5.598789865
Asphd2	1.61170578	2.252978333	2.96758506	1.495159362	1.113315833	1.619945405	1.364815612	1.246429542	1.20807166	2.462584585	1.356105679	2.410671015
Aspm	0.504435965	0.317086955	0.365682441	2.715923087	0.49363545	0.698858272	1.806109308	0.826219168	1.893178932	0.570781501	0.826685403	1.054531356
Aspn	0	0	0	0	0	0	0	0	0	0	0	0.060247078
Aspnl1	0	0	0	0	0	0	0	0	0	0	0.014212562	0.012967801
Asprv1	0.051691374	0	0	0	0.050584607	0	0.47452468	0.093736982	0.458211601	0.183614306	0.101985109	0.139579612
Aspscr1	9.082705042	10.68620115	10.37997329	13.51325549	13.28204111	13.89714743	13.61520955	11.24969627	10.86158947	12.26599624	12.51007033	14.34514497
Asrgl1	29.00363181	32.5578989	36.50182806	21.62153169	21.99827539	16.11224252	28.58408182	24.94730809	27.97287388	28.0861608	31.33976818	32.23317642
Ass1	8.866641773	23.71576562	5.248982394	163.9236634	148.0593949	81.50174524	140.0803898	49.26252656	240.8607506	8.167034097	66.90350796	119.1164199
Aste1	2.763740648	2.73135532	3.567884545	4.208709915	5.001300609	4.355690459	3.294938299	3.08262949	4.204659756	4.168395883	3.22404949	3.395766657
Astl	0.035032977	0.29970895	0	0.030694119	0.137131532	0	0.321601277	0	0.03881817	0	0.034559363	0
Astn1	16.60104185	16.98893079	17.86419125	10.47526898	7.495651641	10.64502326	9.840889976	11.25888876	9.702963112	17.1461753	10.81321632	19.71389303
Astn2	12.05377221	11.79534222	12.34829584	3.90395735	3.821872404	6.164996841	4.42968082	6.180837414	4.347138664	10.95636405	5.673968315	8.868064448
Asun	26.21724382	25.43111259	29.38714681	24.50869142	22.19534063	25.04812164	26.58090639	27.86198175	25.40179673	27.35333997	25.14105797	21.46841962
Asxl1	15.87264758	16.40780648	17.57750033	10.99514347	12.62200764	13.43247843	14.69074759	15.85354955	16.41366553	14.20644693	16.73569197	14.74871112
Asxl2	16.37021368	15.81341994	16.10674647	13.90933912	13.89510366	14.29062599	15.30530221	14.03716452	15.1953116	14.000357	14.87470348	14.0172032
Asz1	0	0	0	0	0	0	0	0	0	0	0	0
Atad1	40.57697699	40.48577486	44.28093461	56.83916276	44.33476672	46.91341991	36.33344152	42.47562277	36.92100968	41.23606498	38.71035544	37.22572533
Atad2	1.239002337	1.597405019	1.584990545	6.288709693	3.163581501	2.512337889	4.849099286	2.440493003	3.566311929	1.606146065	2.261868953	3.473800039
Atad2b	35.90201617	30.81073507	31.6551581	23.98353359	23.02341022	26.1917596	26.75154418	31.60601574	30.29840043	35.40398944	31.59259667	25.79279407
Atad3a	10.30357281	13.36729881	11.06217817	12.79136417	19.34483639	18.90911103	12.63205626	12.4157375	12.75562089	11.32560758	11.95213146	12.11369106
Atad5	3.28113701	3.437179474	4.166439867	3.427927995	2.583685362	3.295572613	2.937826233	3.070410179	2.999678395	3.28752947	3.482132576	2.858584148
Atat1	20.22888553	20.83119706	22.06651342	11.71018594	12.78476385	13.17870793	19.09256669	22.40829073	18.64543439	18.68565403	17.52037453	19.15599651
Atcay	29.19032039	27.63664457	31.98443822	23.91932273	18.66419596	23.30862645	27.36921171	23.54070676	22.09974582	30.54346736	24.55091055	35.38054288
Ate1	6.092232872	6.658754294	5.882451467	6.824265558	6.262794137	7.001535431	6.500186563	6.270523391	6.046844884	6.396953433	6.538426971	6.465905344
Atf1	14.32762405	13.47667573	14.56994469	19.81555606	22.35261842	22.032295	18.87453092	14.72521351	19.20042333	13.38952935	15.05892305	16.845892
Atf2	41.79661594	41.7249027	40.37454813	43.07361563	42.87135734	37.45700851	38.81228114	32.92683936	34.11757912	37.45898259	33.83860956	34.84515376
Atf3	8.788627057	6.802648259	9.270700477	20.97374131	30.715904	24.89312478	13.55131707	6.450799624	8.068800975	4.422594754	9.619363856	6.328396396
Atf4	343.9480993	309.177415	350.8941867	302.2350657	377.723042	376.2555622	274.1578727	275.5722662	215.8672629	265.8615991	239.1919693	146.1016422
Atf5	11.76351808	18.96069096	17.44160671	38.68708744	39.13960502	25.03669887	15.79280063	13.44838941	14.16796291	12.71732774	17.82718163	17.18655405
Atf6	26.53526201	24.47091958	25.62293904	33.08234717	35.85732601	37.34853764	31.42079488	29.3000637	27.05925348	28.35016955	28.86157628	26.66568581
Atf6b	25.11844636	23.62171439	22.32048888	23.33892537	25.95108397	26.58484505	29.86456868	24.53092571	29.91241041	24.07881087	26.51309494	24.48604417
Atf7	19.67178705	21.19913953	21.06281722	21.86225875	23.78014427	23.43534327	24.92387938	22.69130847	29.71187488	18.81438896	26.16156644	24.19222229
Atf7ip	28.18140838	26.96531452	29.28775083	21.20269721	22.28347759	20.3744641	28.65588116	25.94633026	23.21009912	27.53861126	27.35472356	26.53476848
Atf7ip2	0.190280751	0.230202678	0.055534631	0.151558504	0.287773892	0.575170337	0.404211107	0.250948754	0.306676267	0.26114369	0.102386362	0.420386332
Atg10	1.541520821	1.373007153	1.026155622	0.989023839	0.890855437	1.053817328	1.762556156	1.309650838	1.519784922	1.401255952	1.84397524	2.119483578
Atg101	7.772628887	9.506702034	9.132128433	10.66738699	12.18057175	11.14491286	11.70306565	9.413002017	13.55103375	10.23284038	10.99194246	11.30125115
Atg12	27.9622129	25.67730915	31.20169393	38.37204413	32.5784638	36.88673024	30.77338624	31.71244697	29.21876974	31.03236316	31.93481747	28.6417111
Atg13	45.15759312	41.2574715	45.26551163	31.76569179	30.55200178	35.49707256	38.2010253	44.15506296	47.04891228	45.55400445	41.53456609	39.18351895
Atg14	10.09846874	8.67239366	9.167123837	6.264625622	6.201963597	7.697550113	8.524462124	9.008924084	10.10920103	9.173915247	7.877953292	8.650660367
Atg16l1	27.05240498	29.26676296	27.29709776	25.33882149	25.10808423	29.10438242	26.00646988	28.02920153	25.00703873	26.74427319	29.58633922	23.47498852
Atg16l2	5.144253504	6.502187795	5.365448411	5.633917879	6.839822711	7.729500485	7.217375498	6.269747908	7.187047878	6.438598222	8.880738889	6.794397559
Atg2a	14.73367174	14.74658003	14.4574426	11.33207711	12.34001354	12.95444889	14.85917044	14.88201061	15.9267607	14.10681763	15.96663006	13.12113949
Atg3	37.83697278	34.77828684	38.42374533	40.86612394	41.25212792	37.36060968	45.46830881	31.62812264	35.9448169	33.44907604	31.04849892	35.13027442
Atg4a	9.707339196	9.383818694	10.6963336	6.883347683	6.842856312	6.724395924	7.654927917	6.862287589	8.431754335	7.086281101	7.70957599	8.182068812
Atg4b	26.60611828	31.76855545	34.64730683	27.58879795	25.88314683	27.39538907	25.60314056	26.65683683	24.44680208	26.66451065	26.24642808	20.75155706
Atg4c	22.07085099	22.00970955	22.6220579	17.15545421	17.43117837	16.39930877	16.56286256	19.78753229	14.91345028	19.95412918	18.34063653	15.82746069
Atg4d	21.01951494	25.06271659	23.67310426	25.56816968	21.40821943	23.9376214	20.47094885	22.79602174	22.83835676	22.25421482	24.84215774	15.68649761
Atg5	13.30044571	10.40149121	11.90711092	15.8818918	13.01566889	13.84985446	14.97393675	12.89463897	14.81916153	11.77849868	10.75819456	11.10929378
Atg7	5.162286954	6.428040443	6.22428799	6.456949191	7.280473107	5.706467554	9.210850245	7.232750197	8.657729333	6.077793391	7.039629023	6.833070176
Atg9a	31.28815229	30.65138591	27.84760081	20.1487918	22.05487621	24.44149211	25.21638948	28.52517501	26.64866872	29.38326465	29.54291219	24.31854181
Atg9b	0.149885406	0.346011388	0.206226409	0.225123427	0.08381497	0.059330003	0.160824369	0.09707205	0.189805725	0.09507356	0.147859093	0
Atic	10.19100126	9.172541167	8.55423273	14.73258436	15.76949155	15.73665655	16.55781263	10.42406158	12.38602657	11.28413352	12.94353145	13.84511793
Atl1	13.78186817	12.43682929	14.68355238	10.95790654	7.753415233	11.71980345	8.030813515	11.284933	7.837294631	12.75092888	8.923951332	12.45947472
Atl2	23.14237702	21.13687253	23.52232391	22.08800549	20.41856702	24.85129321	18.22739143	20.79355132	17.68737474	24.65726913	19.00167331	16.83554417
Atl3	5.293958815	5.742665646	5.554191506	15.40642682	14.20096479	13.99764728	13.84315869	10.33417025	12.0309544	7.005714238	9.850859947	14.36975519
Atm	18.69162624	18.73009956	19.62993053	16.38230698	13.980501	15.6673759	17.12223355	19.08805804	19.13176741	17.04551307	17.92355878	19.4712762
Atmin	8.861115167	8.093641454	8.988192004	8.587735853	8.816719726	8.671978043	7.876951375	9.500592929	8.172964877	8.792123702	8.155310705	8.376755726
Atn1	0.266942301	1.72546628	0.457064873	0.327433848	0.38313261	0.394483815	0.326735905	0.24203618	0.1183138	0.331874496	0.561778105	1.842072133
Atoh1	0	0	0	0	0	0	0	0	0	0	0	0
Atoh7	0.527596627	0	0	0.154084479	0	0	0	0.159457021	0.779468845	0	0	0.158293619
Atoh8	0.833047307	1.108607633	0.606204339	0.817458708	1.695638609	1.446502943	1.334808408	1.11787764	0.996899628	0.443863424	1.216242206	1.379653857
Atox1	30.17895516	34.02760462	26.9703428	49.50706171	44.1420977	34.3974417	53.98827322	42.50030939	51.58249711	33.21472917	46.7150757	53.46021813
Atp10a	0.603887784	0.861048606	0.840117556	0.740734236	0.679601583	0.599592948	1.096133741	0.807627604	0.618950604	0.938475063	0.982944233	1.141453413
Atp10b	0.014541019	0.013822131	0.00778046	0.006370052	0.00711484	0.013430329	0.030337716	0.01318432	0	0.006456442	0.014344437	0.01963219
Atp10d	0.935929141	0.610051264	0.300472471	2.061748726	1.16448858	1.716530553	2.499430059	1.46687528	2.459297294	0.724274523	2.506035514	3.790863401
Atp11a	50.19141785	46.57224918	46.14481036	38.59064177	43.30937259	36.63089277	45.689383	43.60241578	48.70441929	47.09937389	51.30883416	47.07766499
Atp11b	26.31509559	28.00473077	26.31114972	21.89890204	27.9562314	20.50235244	25.54288277	25.84964612	23.34820022	26.8523756	28.02842365	22.18247142
Atp11c	13.1399749	11.88904344	13.42028505	12.60160818	11.39248902	14.63736318	9.65069505	12.50768259	10.44019325	12.53598283	11.33109481	10.22881778
Atp12a	0	0.01600914	0	0	0	0	0.014055162	0	0.055984408	0	0	0.121271979
Atp13a1	25.74317227	23.52322148	26.17135038	22.97321969	25.4154606	26.23120751	26.57747864	25.61895393	29.1687384	24.64905246	29.83929926	24.62852711
Atp13a2	29.50317687	30.96096458	32.01620348	27.33126718	28.61181737	26.26931613	34.65574183	28.73534472	30.3020147	30.75047107	29.51331944	28.31671159
Atp13a3	19.23390237	23.13942786	22.83422339	24.66326877	24.70398509	24.9816863	21.40199135	21.34503791	24.86406949	23.30751186	23.71734716	23.35331807
Atp13a4	0.052145505	0.033045002	0.055802973	0.076145416	2.194247575	0.481624623	0.029011732	0.015760083	0.038519765	0	0.017146848	0
Atp13a5	0.052306341	0.149161163	0.093291818	0.168036609	0.034124271	0.080518356	0.05820243	0.015808693	0.019319287	0.092899373	0.051599208	0.266786998
Atp1a1	174.7555001	185.6673867	187.3155913	157.745892	145.9442694	197.7734645	177.519201	179.4483527	189.4167175	192.7823204	196.1616819	190.4812941
Atp1a2	25.95318952	62.01972151	21.70065479	8.39027817	4.331006306	9.556986005	35.87958671	61.74454242	87.24598429	36.72770908	39.81062861	36.18514399
Atp1a3	484.6747471	472.9738406	461.8429423	232.3398141	226.986684	284.0390128	271.5698664	383.6350915	265.0570889	451.1017492	363.0452112	313.303301
Atp1a4	0.213371513	0.060846816	0.159836124	0.018694531	0	0.118244104	0.053420227	0.038692725	0.070927672	0.132636459	0.105243463	0.057615634
Atp1b1	109.4948607	95.1690876	113.9071242	86.71186221	49.88402237	82.31848039	32.16818331	59.18294736	46.13390561	87.63263612	40.75353665	102.9519279
Atp1b2	433.1381368	404.6656875	405.1408926	186.7440185	201.9211529	209.4034545	339.5651081	359.7905977	383.9037501	361.5370496	355.0271459	321.082091
Atp1b3	37.17553794	70.79939797	35.26433787	77.23293795	61.59819426	68.14922184	74.546076	105.3442546	95.9865719	41.98147181	54.45118491	87.21821672
Atp1b4	0	0	0	0	0	0	0	0	0	0	0	0
Atp23	5.197876117	5.775982019	4.622320456	6.285962544	5.158226039	3.854199931	7.514857118	7.766338709	6.570684414	6.371212576	5.127605621	6.98483406
Atp2a1	0.275267806	0.392488417	0.147287499	0.080391902	0.089791342	0.04237366	0.191435385	0.124792451	0.915028644	0.101852718	0.02262887	0.123881963
Atp2a2	90.0189143	83.19080454	91.462957	81.28601692	84.18387113	87.62440451	79.70192808	76.8107991	70.94361222	84.86394843	77.89122423	97.93739523
Atp2a3	0.154871808	0.14721516	0.265175145	0.307565887	0.101037225	0.228867518	0.336042153	0.374458757	0.320329662	0.256724659	0.509260281	1.737822313
Atp2b1	75.99119025	72.81769634	80.61573869	85.08171817	94.47337455	98.23623815	85.75538168	84.76092175	86.38049562	85.28684082	87.59985541	79.67195413
Atp2b2	27.68798504	25.67931518	27.45689951	12.74412133	10.24860025	13.63476507	10.1014798	13.29191614	9.746169664	22.7743676	13.22355215	22.8678031
Atp2b3	7.733919922	7.3777588	8.335351051	4.224983529	2.993175007	4.38601316	3.081496459	4.114124387	2.554578867	7.145294441	4.548623461	9.400061523
Atp2b4	3.980648164	4.225577431	4.231700726	4.040748516	3.011655933	3.125914198	5.956215273	3.51384904	5.528002377	4.142266313	5.405883079	8.846799915
Atp2c1	33.90310779	34.51030426	37.48870405	49.56347445	36.2377755	41.28971784	42.76995625	40.0802644	43.51465411	35.33245684	35.28955893	38.00304431
Atp2c2	0.058535129	0.011128247	0.037584458	0.051285514	0.045825463	0.021625611	0.019540002	0.063688455	0	0.114358303	0.023097515	0.063223783
Atp4a	0.560730715	0.533008961	0.354581017	0.178648671	0.099768158	0.141245534	0.170164786	0.207987418	0.141208124	0.407410872	0.20114551	0.137646625
Atp4b	0	0	0	0	0	0	0	0	0	0	0	0
Atp5a1	214.7643739	211.4740191	218.0500568	325.3783926	234.5142871	291.9036144	232.9094256	230.0219297	224.2554644	228.6709262	214.8603848	206.7967366
Atp5b	394.3927262	380.3258872	419.5035186	491.7914043	420.5542647	492.1728319	373.29247	419.3973472	392.6369359	417.1155428	385.6877961	386.5729952
Atp5c1	49.57664177	49.30162694	53.40389101	90.02481174	65.41225069	75.51091282	53.32741149	52.18593407	54.78828536	57.0939199	53.1002328	60.6356135
Atp5d	50.2311808	46.04456878	46.21214765	80.32743672	66.39815626	63.44056464	52.48724807	51.33914345	48.44472408	45.03120058	53.08732873	57.09322298
Atp5e	58.92913944	53.58908826	58.05384296	121.714312	83.69059976	97.26292738	92.85388069	81.01445411	102.5410124	80.48007512	76.81041396	99.38030829
Atp5f1	1.442476281	0.810232233	1.262987256	13.15526556	1.475754557	1.513971906	1.258525084	1.426790244	1.16242247	2.037898211	1.617017421	1.652443743
Atp5g1	35.47972339	38.87818532	39.97213983	67.95643602	53.62321063	58.71232071	38.40985303	40.74792113	39.53159243	37.80854072	44.81953437	43.82150868
Atp5g2	79.64679857	79.80807469	91.47639479	212.2365536	164.8189156	173.9510047	160.244302	110.5083151	147.5557009	111.1614689	123.9855363	148.6285758
Atp5g3	67.40358489	71.77164059	74.79866146	113.6524688	86.69371761	93.52650855	75.57929278	75.23985803	76.52757609	71.10843501	69.05368914	75.15830879
Atp5h	74.87813675	72.79653749	77.52420876	117.9813001	90.19367644	98.17162158	81.08319343	72.08683932	79.05612864	77.08997185	74.94681704	71.12254059
Atp5i	68.45977	57.26618767	74.4336999	110.3650072	68.6018282	65.75981501	85.0132085	76.72144893	75.55318694	79.27595294	77.79946405	78.62646708
Atp5j	25.72550135	26.22140303	27.41931775	57.20838869	41.95781793	37.50151893	36.21277706	24.35570683	32.85522237	32.01978203	32.30817695	37.28992627
Atp5j2	43.05041926	36.04624521	34.69950287	72.06659472	55.21543992	50.42171286	40.6667251	48.50151049	46.48394936	45.71348033	47.34776732	43.365856
Atp5l	174.1399307	158.9345927	165.6676877	320.6340378	234.598627	256.2124683	186.9672268	199.8372642	203.5731786	199.0976106	195.5814641	176.9649956
Atp5o	83.05729086	80.33429227	102.6585537	181.7303289	120.2753123	133.4725341	99.95526481	101.4931533	103.6903039	102.7833667	89.11197747	95.11050819
Atp5s	3.280393539	1.700844764	2.672751253	3.755945253	3.429031119	4.613599399	3.982000275	4.089700792	3.552219066	3.773779935	3.088952657	4.227625148
Atp5sl	13.29310417	13.67447947	13.25113029	16.52880441	13.61435916	16.44879963	15.04481261	16.31260733	15.29434095	14.19797829	16.59832292	13.4072437
Atp6ap1	128.0724922	122.8283831	129.6271958	117.1896	112.304628	103.8118935	110.3830266	107.5470364	108.1865192	114.7823684	105.2716838	124.5446564
Atp6ap1l	1.132674776	0.889428739	1.581026361	0.949244766	0.578307649	1.182612728	0.739772084	1.384209981	0.654812035	0.962118395	0.388647672	1.374110755
Atp6ap2	75.89274564	68.92588605	84.18361791	99.97712136	86.38099792	78.4673264	71.01271048	70.0384299	58.68501017	76.64547614	61.78841932	69.40566365
Atp6v0a1	126.0027154	116.8243158	121.6430852	89.76630823	100.638943	98.70524708	105.2027632	99.69266916	91.74701318	107.8217784	116.7147189	110.23896
Atp6v0a2	22.10118895	21.24261501	23.42077476	16.88276843	16.83849601	19.6738382	20.67926573	21.6857827	17.83819455	21.15731723	21.28618839	20.33620471
Atp6v0a4	1.991634378	2.265423386	2.574355592	1.774378734	1.467218206	1.942849987	2.203685708	2.008712081	1.95886593	2.39461169	2.958101667	1.591216782
Atp6v0b	76.28762046	78.7285011	79.85813212	133.1581407	182.9144689	100.2032081	113.1495225	80.26721654	72.68020313	79.66993013	75.25628212	73.15732114
Atp6v0c	173.5422885	157.0032766	182.3350673	196.695265	164.6760458	152.0225507	175.0557379	166.0271514	142.6159367	172.7216422	154.8175886	177.692722
Atp6v0d1	171.5105125	169.7233822	160.8848768	163.0865119	132.5116268	146.7425245	153.216548	166.6904339	159.170243	163.1699821	145.3522983	166.7775576
Atp6v0d2	0	0.057601031	0.0648471	0	0.118598825	0	0	0	0	0.107623852	0.298888212	0.381795482
Atp6v0e1	22.65190311	20.18064194	17.03948794	52.73010752	50.82620104	33.00197662	39.07345221	34.20209871	39.06679182	23.81889851	29.54490292	40.35065482
Atp6v0e2	157.6363241	163.2826183	164.8611876	152.9940897	111.4956908	140.4229667	121.9767641	157.4129372	112.8172643	172.2717022	142.6445727	123.7885481
Atp6v1a	64.82959261	61.64210379	69.45596121	72.33860789	50.45249493	59.65542279	49.63818767	53.17472019	43.15795922	60.29966811	42.51369154	60.11825019
Atp6v1b1	0.127285073	0.030248069	0.170266007	0.027880183	0	0.029390657	0.05311235	0.144261478	0.070518894	0.028258293	0.031391074	0.028641789
Atp6v1b2	125.0961948	110.2025918	136.9186233	164.7903483	185.4082933	150.3388371	151.2790601	115.0753097	97.51675863	128.4307974	109.8188711	110.9053845
Atp6v1c1	54.33569819	58.39094902	52.72564238	67.16812019	66.3919483	59.88971357	66.57757778	52.26016727	52.5143573	49.0182505	47.53028345	57.04649834
Atp6v1c2	1.179053411	1.222650147	0.726463174	0.8452038	1.153808612	1.418991528	2.832638704	2.721207849	2.296177975	1.142221904	2.220489782	3.183738474
Atp6v1d	66.24495106	50.65474701	68.21003514	78.1725888	75.17251428	78.11805099	66.96321057	65.82681337	60.26588272	53.83486367	60.82797489	73.98240371
Atp6v1e1	84.04136988	84.30077545	84.13813401	114.3766448	80.6640193	99.36571483	70.83577287	77.13587179	72.39626591	89.8669691	74.82465434	92.30569217
Atp6v1e2	0.210645446	0.08009257	0.112710024	0.110734121	0.144294711	0.116733399	0.052737722	0.248289479	0.233404964	0.187059823	0.270137028	0.15167874
Atp6v1f	37.96723394	41.01157521	38.38766483	73.76614412	55.73147207	47.36345555	43.20714521	40.34858727	44.11830088	42.69247107	35.2650846	43.27185375
Atp6v1g1	53.49652955	48.33016118	55.04081735	95.74327453	88.69403176	66.69708783	75.08491488	59.12826678	56.0107152	51.49821367	45.79501739	54.91638956
Atp6v1g2	42.69970133	44.26537368	45.80357072	36.02901379	26.19684061	30.2249546	21.6186564	30.96337455	20.52684837	37.6023205	28.86818046	39.71591987
Atp6v1g3	0	0	0	0	0	0.026922491	0	0	0	0	0	0
Atp6v1h	39.01881692	41.00207446	41.65154169	50.54122335	39.92763966	47.83174146	37.91784651	41.25509653	37.74056003	41.12522462	35.67799951	36.49115181
Atp7a	7.364746939	8.245817827	7.227128153	10.0232369	15.53458477	7.456434149	10.85097821	7.909310662	8.816331654	6.729697306	8.385111641	9.179127886
Atp7b	3.889308061	5.145703938	4.109913466	15.89508041	11.978865	13.8621796	8.516382503	4.267090511	8.186764523	6.961792546	5.941516397	10.93008781
Atp8a1	17.56915904	17.791888	18.6990699	19.74445521	19.84002319	19.03077494	16.87604219	15.70911896	16.15219813	16.38979148	16.9026392	23.28215739
Atp8a2	38.95345933	34.8150967	32.80128061	22.08035141	24.74672332	36.67429643	28.39799411	38.25152056	30.39642554	47.84881799	46.0137345	28.89994452
Atp8b1	0.219365955	0.134925226	0.165707443	0.78009507	1.275386971	0.583993742	0.764586621	0.116999282	0.328856292	0.401066874	1.082001645	1.06854
Atp8b2	40.0423499	41.75463091	37.60948713	41.61786636	45.52523416	44.39641572	43.87237574	40.68491348	45.16856924	42.8995686	41.94227863	44.62642577
Atp8b3	0.769560888	0.680478937	0.746929482	0.297924535	0.210162911	0.247946281	0.448067895	0.600397873	0.376778529	0.667501531	0.388405976	0.531583048
Atp8b4	0.090033554	0.017116484	0.057809087	6.783924147	8.493402894	2.295119403	3.681700997	0.424493093	0.578615952	0.063962116	2.753307888	0.713131662
Atp8b5p	1.967420612	2.368861793	1.298339154	0.732595564	0.786162544	0.863142765	1.983955897	1.605471558	2.198160277	2.693494812	2.781846154	2.464422096
Atp9a	39.10528682	41.26390769	40.70856971	34.6193813	27.31528204	37.68774951	36.17076504	36.68926642	34.19241735	43.84099059	34.3077119	44.55831684
Atp9b	20.69026357	20.49531214	20.8823187	19.64063885	17.83972271	19.81555654	22.11283841	22.51456776	22.16384067	20.61263802	20.89292665	22.10272842
Atpaf1	11.48632579	11.31103143	12.87204352	11.42064507	9.876388699	10.99040894	12.75236887	12.33373532	10.75392438	10.84203248	10.21066863	12.08111768
Atpaf2	20.13672491	18.52373512	18.13137324	18.40160737	16.0505095	17.94866507	20.82547246	20.61380091	20.21314131	20.95853057	20.55868428	19.53767683
Atpif1	57.79481728	55.71788364	57.80728771	75.52377197	63.94838793	66.72532777	56.1795335	58.95278237	67.85987846	58.03069177	57.49939499	63.39955004
Atr	9.608045615	9.066493998	10.65652092	11.3314448	10.12163076	11.46042583	8.872725269	9.822369115	8.445179508	9.371486157	8.450922098	9.128487053
Atraid	21.59866067	18.4698404	20.79330107	26.81459605	16.4030048	23.3378849	25.7499756	22.7591712	20.79062713	21.92033629	21.3889318	23.79408296
Atrip	8.278311724	7.120930114	6.581825359	6.66564347	7.18826822	7.592142518	5.132795146	7.268068627	5.458435145	8.102074224	8.914024433	5.404721351
Atrn	33.14629288	34.10161845	34.74349955	34.31552601	30.02336927	33.52016704	33.8662332	32.65133222	29.23343031	32.06767894	30.38176594	31.06664144
Atrnl1	101.9426024	91.32991206	99.27793288	65.65105231	54.44968889	64.49064361	58.53120208	71.82088189	58.31846325	81.7022047	66.18353093	63.22512358
Atrx	25.68851507	23.93455262	27.09769494	23.67463553	19.284326	22.05284421	21.50062059	23.9434447	21.66952887	24.81351913	22.26867051	23.84962183
Atxn1	52.59978498	50.42147303	49.52149562	24.93367019	26.8928093	31.87940226	27.18898112	38.17304437	33.30457793	44.89612942	44.75639981	31.61075601
Atxn10	59.95548644	55.32981379	59.62459852	91.62113245	71.11600731	79.75420082	74.65187196	62.64257175	73.89028934	63.40964412	56.21356146	80.08206162
Atxn2	27.66821651	27.09832549	25.85627981	16.05117594	19.17727272	18.63305616	20.34630265	23.05695662	22.47001971	23.19574668	23.99885417	21.0390585
Atxn2l	40.18965468	43.26687106	40.99867598	30.99614711	39.52135215	34.50081543	38.40600025	34.02467049	39.85301971	36.9977984	42.47993805	36.25137483
Atxn3	8.980170947	9.69903017	10.02657129	9.366051967	8.325375015	8.85916896	10.23219272	10.18418633	10.07367298	9.456039979	10.10667416	8.933732608
Atxn7	10.62835828	11.07256431	10.06386228	7.42238515	8.432819043	9.385822923	10.07785332	10.84350806	10.74329298	10.12850636	9.871309736	11.35901484
Atxn7l1	3.10123332	3.200140433	3.573131357	2.043911882	1.882569946	1.832980465	3.040220164	3.283036943	3.33218031	2.33672162	3.484665765	4.308956641
Atxn7l2	5.325477517	5.320468409	5.020551804	3.570852247	3.846548885	4.450252671	5.290872668	6.323169799	5.338888806	6.611218199	6.915297692	6.70093953
Atxn7l3	15.28756256	15.61225347	16.30693978	16.29529962	16.02422199	16.47822906	15.46645684	13.96576634	16.15442691	16.31148806	16.52722404	19.73562927
Atxn7l3b	44.16096027	44.06911903	47.8109847	47.16952084	42.31464761	50.11902418	42.21272423	46.14754035	39.13099447	48.14816361	39.37808531	45.54814684
Auh	24.13155029	23.25196529	26.81859883	17.46582585	15.75302368	15.83715545	18.73782597	23.70111172	20.39462518	20.92378906	22.38586667	19.91261773
Aunip	0.083173404	0.118592139	0.04450358	0.582978585	0.406962862	0	0.138823348	0.0377066	0.230400013	0.147721231	0	0.374314916
Aup1	47.03147079	49.48261372	44.73799343	50.18751591	53.40019392	55.87673307	49.52342239	43.4178688	50.99953301	46.67376554	48.87404868	41.33724789
Aurka	1.946310446	2.596090578	1.948448275	5.693363423	2.457597227	2.145576242	4.401267311	2.817854136	4.800180016	2.648332276	3.406448282	3.051594556
Aurkaip1	14.87926449	16.49063606	14.25411657	29.26087021	26.32368104	28.14560783	20.82213444	17.67380772	19.22273845	18.23314174	19.86993131	23.68555996
Aurkb	0.035761181	0	0	3.697191965	0.034995496	0.462414772	1.969716994	0.324246088	1.268001736	0.063514122	0.493888123	1.319709565
Aurkc	9.075858809	9.33819059	7.044184748	6.553687657	6.49035245	8.152323729	6.450540133	7.505632925	9.227643938	9.565298739	8.608809193	6.642945819
Aven	4.354671771	5.659972395	5.611149257	19.19351016	13.56701301	16.25235665	13.31287454	9.186013662	14.62324693	7.536872382	12.58055896	11.9586785
Avil	2.809530813	2.371121407	3.090887303	2.277526053	3.032021848	2.255406243	3.308834227	3.952036978	5.120598253	2.401683036	4.429297208	3.615964054
Avl9	23.51323384	22.6096969	24.3400061	24.03604222	24.29498749	26.47937049	21.6767922	22.90712321	20.99822955	23.26486357	21.91898818	20.88366643
Avp	0.676405933	1.543116852	1.158158114	0.118526522	0.661923356	0.874635804	0.112897791	0.245318494	0	0.600669876	0.13345231	0.852350255
Avpi1	5.203692764	6.938741187	6.187420061	14.50082697	11.95270366	12.41606286	7.961614077	7.470452206	9.689972288	7.701739776	7.842608328	9.887930164
Avpr1a	0	0.094269357	0.212256421	0.043444872	0.291146739	0.412187389	0.372435382	0.269758118	0.109887525	0	0.14674737	0.714106551
Avpr1b	0	0	0	0	0	0	0	0	0	0	0	0
Avpr2	0.026601511	0	0	0	0	0	0	0	0	0	0	0.023943573
Awat1	0	0	0	0	0.058185599	0.054917028	0	0	0	0	0	0.053517752
Awat2	0	0	0	0	0	0.072948666	0.065913381	0	0	0	0.077913774	0
Axdnd1	0.180580705	0.185957464	0.24155822	0.158215666	0.235619038	0.097292631	0.087909575	0.204665315	0.133394554	0.240542072	0.267209131	0.176082462
Axin2	8.091505969	6.437690617	6.840371361	6.867130372	7.049483738	7.895149979	7.493590871	6.600600716	6.97025025	8.063993081	7.882027032	10.20537225
Axl	1.394659251	3.300169758	1.524235088	42.48155875	56.56652551	36.06765868	52.27650297	20.09804182	34.91827532	11.963398	21.28106486	33.62626538
Azgp1	0	0	0	0	0	0	0	0	0	0	0.041592755	0
Azi2	13.7979494	12.57334234	13.6752062	13.99974352	13.48257586	14.19348467	11.66804339	12.78777138	12.8046276	12.61499554	11.92255304	11.77724092
Azin1	32.88419914	31.17233819	31.52620134	44.98716476	40.30049431	38.43823549	33.3098884	30.96598395	26.64032858	33.27282061	32.90433507	31.71851875
Azin2	6.23373167	4.395105901	5.52232082	6.619121971	5.453875536	6.138875712	5.650189911	5.61468383	5.763678081	5.242466192	6.76033061	6.762779021
B2m	16.96155369	19.33114536	15.46559007	96.82301331	116.6121486	52.91263106	110.8938397	47.74556448	86.5395803	52.44941635	83.36245539	190.367766
B3galnt1	5.94791459	5.709560918	6.145613169	21.07608687	20.12825357	10.60831875	13.44867243	5.844592765	6.980156495	5.386013965	10.0874827	10.7072359
B3galnt2	8.232816426	7.891121172	8.869096594	6.936209947	8.836642311	8.721077665	7.008270561	7.651610775	7.904000903	6.957046546	7.931697921	7.125687045
B3galt1	1.897283614	1.875623907	1.900415519	2.506754105	1.982913666	1.752362956	1.55169504	1.5895241	1.841596056	1.82637512	1.370036152	2.267842986
B3galt2	16.0123153	15.28811125	19.98182806	16.03334795	9.908383066	14.37979539	9.115807289	11.70470984	7.721771525	14.77058395	9.673423571	11.6671938
B3galt4	4.067448619	4.534619239	5.481225782	8.139297494	7.076195873	7.003349686	5.489798354	5.554689366	6.899486288	5.574109728	6.390214809	4.790993413
B3galt5	4.392801384	3.098893242	5.114827716	4.901709939	3.541734778	4.886580182	5.153117094	6.037044477	4.836815753	6.04769403	4.919379646	8.479719257
B3galt6	3.74033173	3.801829773	3.764894548	5.094089106	3.913927713	5.062234634	4.512213534	4.06290818	4.759975868	3.913489321	3.434039542	5.099913738
B3gat1	17.62313194	14.70743131	18.24857806	11.13330863	10.35177641	11.73648151	11.35552656	11.74038797	9.338062704	16.74129909	10.71670897	16.00056131
B3gat2	4.044202605	3.354307736	3.861131463	2.744340289	1.435604312	2.929641828	2.11768201	2.91192806	1.361922644	2.851978162	1.83831225	2.248308665
B3gat3	43.59208475	48.51038801	43.20604867	60.61569835	53.53252572	52.47576676	49.93252677	43.90133415	52.31330377	42.50636178	43.64755334	44.80292706
B3glct	3.96297922	5.593505888	3.34134767	4.178618748	3.69345484	4.59514924	4.080399781	4.930965535	5.322624891	3.717304056	3.723241326	5.389120494
B3gnt2	4.015938888	4.377887142	4.195291336	4.942742137	5.473863562	4.724799621	6.184257264	4.623804066	4.855984172	4.17481288	5.659495849	7.286734045
B3gnt3	0	0	0	0	0	0	0	0	0	0	0	0
B3gnt4	0.374308418	0.25414509	0.286115919	0.093700021	0.209310899	0.296329312	0.089250281	0.048483554	0.474001325	0.237426944	0.210998922	0.385038532
B3gnt5	0.282036686	2.269855597	0.462788591	6.457710154	11.75751386	6.720740346	3.201050693	4.210892815	11.77120182	0.500915007	5.972537787	12.92975675
B3gnt6	0	0.098982824	0.111434621	0.068425673	0.050950679	0.024044264	0	0.047207671	0	0.023117887	0	0
B3gnt7	0.281412662	0.208055561	0.200767235	0.246559517	0.979154897	0.404316037	1.878804802	0.793820017	1.524445193	0.444272622	0.832824666	1.941926853
B3gnt8	0.047905263	0.18214757	0.034176881	0.125916493	0.171891719	0.132738312	0.253199949	0.14478543	0.176937541	0.085082779	0.173277968	0.129356166
B3gnt9	1.569177738	1.0602938	1.092517165	1.490783895	1.276566472	0.942930348	1.656652367	1.148501953	1.047422899	1.309534946	1.044409379	1.684658557
B3gntl1	3.034183747	2.889041588	2.710396618	2.375971304	2.964211502	3.303361994	2.685875453	3.428423887	3.503754539	3.139739926	3.987520841	3.071819338
B4galnt1	3.724846586	3.515038088	4.188299882	2.128383829	1.373513539	1.869744976	1.666898147	1.908915904	1.106595862	3.307781655	2.369779842	4.324460733
B4galnt2	0.049586149	0	0	0	0.048524457	0	0	0.044959686	0	0	0	0.044631659
B4galnt3	2.802187771	1.543899895	0.40110432	0.250204837	0.139729423	0.214305216	0.908605699	0.194196642	0.889955126	0.887593375	0.158463331	1.815342923
B4galnt4	7.666568848	6.673187316	7.941952668	5.272110436	5.343292873	5.948839449	5.04034111	5.193242595	5.087071385	8.252909762	5.848074877	7.622700316
B4galt1	19.16335918	18.67545051	21.91158598	18.51433919	20.34114731	16.99799407	19.91153513	20.13040531	24.06508035	19.89994139	25.47821187	17.43508904
B4galt2	8.994740347	8.752820823	9.054939028	9.780834159	8.906526662	7.059897204	7.269126631	7.317401021	6.972674474	9.061048408	8.697781252	8.448015238
B4galt3	14.10296878	13.96870803	13.03232585	17.41558198	16.84375125	14.87190607	13.59209138	15.37141814	12.46858489	15.38366684	14.09488588	14.19311821
B4galt4	3.792860548	3.952014703	3.941807153	5.368104419	5.353343268	4.008411553	4.687079255	4.596330253	4.970460896	4.372156998	5.576400077	6.597998998
B4galt5	7.866405205	8.792226411	6.475501744	25.7508741	20.72532276	16.68679825	25.71831408	13.71626476	21.69507429	14.0863811	20.08234959	28.12715942
B4galt6	8.9007744	8.066598877	11.2703489	17.51008912	18.4618354	15.17803635	16.63241171	11.5415582	13.69107215	11.14438786	13.79784078	22.16829426
B4galt7	8.328575463	8.876436971	7.948156852	8.750173243	7.232907374	9.990145368	9.327569194	10.16674718	11.42569936	10.27761208	9.069589191	9.8978584
B4gat1	0.079938883	0.417927481	0.213864424	0.105057599	0.117340959	0.258415124	0.200136993	0.217441392	0.354304021	0.283953032	0.157716366	0.215854935
B9d1	0	0.022665546	0.102067264	0.020891237	0	0.066069205	0.059697386	0.108098312	0	0.021174563	0.04704405	0
B9d2	8.500336244	7.561582793	6.907538378	7.128951613	7.250741135	8.228911239	7.738783668	7.954533173	7.504794094	9.324701166	7.712792295	6.791805473
Baalc	3.257613028	3.096561127	3.851775852	3.173501569	1.449029108	3.177109702	3.59313306	2.024195342	2.17080054	4.16734178	2.292198995	4.408436276
Baat	0.092723485	0.396627135	0.396908317	0.731156577	0.725905402	0.85640965	0.696434527	0.336288972	0.462338726	0.782243195	0.96043446	0.41729425
Babam1	23.48094881	25.62676201	23.32473568	28.52573573	25.31856835	25.85418974	29.16694268	24.64136654	28.06569657	22.97562275	23.05626955	23.43419611
Bace1	35.35239682	32.62855512	32.65168659	23.29474568	26.19780992	29.12943684	25.76926083	30.32491257	28.44447246	29.96112392	30.35236112	24.39320804
Bace2	0.153668921	0.973811606	0.767420304	2.109311796	2.907321613	1.561243106	3.462564286	3.158177887	4.200050574	0.181950487	1.414853612	9.728141819
Bach1	3.061363147	3.343419846	3.973125752	9.245068721	23.81780015	4.893024285	8.534236713	3.996268545	5.364862731	3.451256298	5.697260326	4.201620747
Bach2	2.248783243	2.632336384	2.438038517	1.359400228	2.26790268	1.696076857	2.007826763	1.878700102	2.63320999	1.822581024	2.228069022	3.579726025
Bad	13.0984778	13.95023099	13.94381222	19.7078588	17.58284103	16.97516728	15.85313911	16.72640586	18.54109168	16.07754863	15.08624007	18.82651576
Bag1	21.96302474	17.31139978	18.2589205	50.25415795	39.13697749	37.10610874	25.2971323	21.99848578	27.0847546	21.38439865	19.75614523	23.96187808
Bag2	1.705815353	2.653334496	2.15736262	2.400336262	3.895014704	2.29166496	2.200068969	1.82787114	2.061952203	1.514818021	2.906575612	3.163804531
Bag3	1.39377975	1.841896887	1.491539002	5.956874176	6.087818285	3.547974952	8.482610437	4.130265616	5.725479919	1.781110031	3.319970149	6.731558534
Bag4	10.6393795	12.5724593	12.90630447	13.85483365	10.05501805	12.31703972	12.25424433	12.8512668	9.972141131	12.65140184	10.35177031	13.24943826
Bag5	0.165390792	0.176865862	0.376106402	0.126793654	0.283236796	0.171852422	0.241544647	0.168704528	0.229075875	0.073436129	0.101971788	0.260514576
Bag6	41.49647715	44.81727577	41.31826377	42.1959624	41.24387931	44.6913868	48.55337972	45.06480115	48.32424046	47.31746264	45.95924769	44.45037156
Bahcc1	5.650068101	6.865457183	6.013366856	4.025076184	3.673490882	4.570635028	5.738027199	5.40945557	5.38081761	5.647186106	7.010828109	6.438435301
Bahd1	5.225350345	4.977629504	5.305092913	5.194481685	5.14624864	4.774658994	5.739820532	4.85929973	5.418782075	5.433486139	5.991797825	6.542341372
Baiap2	3.433805312	3.582235549	4.333315191	2.72470302	2.610031799	2.37365345	4.217377158	3.054682183	3.469800938	3.413712875	4.314120403	5.365006812
Baiap2l1	3.153373159	1.901623756	3.519691634	2.554871176	2.256324858	2.943825612	2.32035434	2.367260398	2.47967274	3.342287779	2.47521443	2.990894855
Baiap2l2	1.118443143	2.052977098	1.155618294	0.236533191	0.754824879	0.60555925	0.579343927	0.594466963	1.239287089	1.027461629	1.103322822	0.902551336
Baiap3	1.983820203	2.514323819	2.556688667	0.934474601	0.772362859	1.182122322	1.548769021	1.934114807	1.37089871	2.500470501	1.473011341	3.417606164
Bak1	1.383020286	2.307933505	2.26937147	8.051288002	7.368556501	6.017882518	6.642993705	2.675162446	5.618986578	3.138645894	5.366337628	6.445470267
Bambi	4.793484798	3.573726676	3.721545781	3.623364225	4.598873671	3.993289698	4.314116891	5.709773369	4.374097736	3.755970185	3.89420813	5.837312192
Banf1	36.89728048	35.31896945	35.24150242	77.49542898	59.81321146	53.98487377	45.54097654	37.05030777	44.22721511	39.50287771	39.03480054	37.01277264
Banf2	0	0	0	0	0	0	0	0	0.027216091	0	0.024230168	0
Bank1	0.046538956	0.110595335	0.099606365	0.101937688	0.182170027	0.128952479	0.252451544	0.189885603	0.05156733	0.123984197	0.321368543	2.303891248
Banp	10.06351655	10.11444025	11.97553752	9.028754804	8.39053507	8.452101116	10.33566068	9.416561604	9.753272427	9.210780642	10.82755742	7.995196517
Bap1	28.58811371	28.1775153	25.71641308	26.45233272	25.49843116	28.19723635	28.15416878	26.15035626	28.66122113	26.36141676	27.07772621	25.35187724
Bard1	0.870373255	0.949912563	0.655444371	2.937333443	1.00946682	0.982533849	1.910065069	1.227591728	1.571637794	0.887425515	1.876214445	2.060073777
Barhl1	0	0.031462546	0	0	0	0	0	0	0	0	0	0
Barhl2	5.882668877	5.544044344	5.057744178	4.184950104	2.410931765	2.600568972	4.405811186	3.191166553	3.231279679	5.313295222	4.662352288	6.064234572
Barx1	0	0	0	0	0	0	0	0	0	0	0	0
Barx2	0	0	0	0	0	0	0.105056004	0	0	0	0	0
Basp1	29.19333589	28.70695611	25.77170945	31.54811856	23.79426638	26.39128569	21.77811643	20.71225001	21.45064704	28.40016542	22.91671265	30.04016377
Batf	0.074449195	0.070768529	0	4.109402606	6.556964191	0.618862721	2.298845423	0.135005944	0.412465875	0.198339724	1.468854207	0.335052345
Batf2	0.231886337	0.692755472	0.496301536	0.435357987	0.389008117	0.520137121	0.52526536	0.63075297	1.027763442	0.382427326	0.522860451	0.77523455
Batf3	0	0	0	0.327839316	0.659106661	0.207360464	0.031227049	0.067854051	0.041461109	0	0.036912341	0.370474427
Bax	11.12899136	16.09422654	14.25077367	31.83548303	32.1136253	28.55256391	37.62671688	18.71511788	21.07938584	16.97830946	22.05090896	21.14703814
Baz1a	2.575102722	2.803577084	2.563460071	6.086424356	9.669640848	5.904536258	7.846460542	4.072398374	4.661551053	2.619152472	5.641806207	5.848419175
Baz1b	45.758909	48.8321466	48.98168355	38.07240019	40.02599854	42.95035184	45.93280296	44.39930574	48.10812882	44.12342032	44.79804101	42.70358853
Baz2a	45.31822564	46.66856868	46.45528613	28.80228545	35.07528058	35.35704466	39.60181993	43.20918695	45.87498933	41.18644896	47.11096617	39.61889138
Baz2b	48.89382141	49.56493451	47.82480114	27.98171524	29.1146123	34.11492118	38.1833684	45.31137181	38.21776738	48.58733523	47.77023628	37.44378524
Bbc3	1.340359621	1.163303297	1.933284002	1.582826567	1.88194851	1.507104404	2.577611198	1.955051102	2.260057863	1.604292812	2.701967048	3.357036983
Bbip1	7.902578795	8.106351997	7.665933422	11.20765335	12.23987584	11.34225987	10.3907331	10.30972117	9.197396395	8.936258948	9.926953585	6.652425792
Bbof1	2.600021393	1.981269024	2.575431701	1.713211893	1.89249333	2.00449387	2.205691161	2.474333081	1.785709579	3.282074553	2.607266069	2.282213185
Bbox1	0	0	0	0	0	0	0	0	0	0	0	0.024967448
Bbs1	25.93483422	22.58519396	24.01378068	18.17560184	17.2915558	19.85301548	21.59362836	25.47353108	22.83669385	25.09561398	25.71739323	17.22748217
Bbs10	6.719192921	6.107573797	6.920832084	8.793730794	6.86299838	7.893204401	6.606273095	7.120354629	5.421020723	6.395723741	5.903379227	5.178456674
Bbs12	9.561985786	9.757581906	10.41323667	14.36533866	11.55896009	14.90983636	11.17182617	12.39276846	13.30623122	15.35934645	15.20331961	9.973510527
Bbs2	46.86610235	44.23739294	46.76098378	35.4591163	36.10179352	44.52306982	34.25410978	44.37651447	41.87693679	49.45695068	47.31082524	31.90195809
Bbs4	82.43054521	78.99073788	67.43858185	44.41192247	43.64145844	49.73897449	39.96400237	57.37189008	46.4091648	63.86244839	57.47424173	41.12394162
Bbs5	33.1241272	32.64047205	33.15851518	41.58254978	40.95705158	44.47609312	29.38022752	36.06128096	32.98793003	37.62896217	39.46250106	22.26979619
Bbs7	75.82121478	83.23812785	77.87109215	59.38112785	48.67973479	60.5369447	57.41889484	70.05162885	57.07187008	76.43262281	72.71046334	49.6378246
Bbs9	73.80885462	66.0282111	71.15741455	41.63155039	37.63908839	47.96215303	45.54039502	64.89983366	52.34153489	64.29196876	60.67585576	40.30335974
Bbx	6.536105201	6.502556708	6.475882132	6.345368689	5.217206921	6.420554843	7.130340007	5.850942652	6.337020336	6.357641314	6.174533629	7.977001265
Bcam	4.126391597	5.389297992	3.410589084	5.614057203	6.368942911	8.768868801	9.659006634	6.63108679	7.843425906	4.587905816	3.838946047	8.454852045
Bcan	0.90077473	0.598010054	0.918052164	0.275598255	0.405764399	0.382970613	0.143187442	0.285207679	0.221800078	0.774522295	0.380827322	0.810772194
Bcap29	7.171623474	7.973179283	8.347852702	19.58514161	15.51363133	14.56468252	14.91004688	13.0810529	12.91885964	8.454261382	9.639754664	12.72137112
Bcap31	32.94188494	36.51429123	31.26841173	63.35804401	48.18924695	46.88888613	48.67480024	40.96670217	47.31398113	41.67612857	40.62067626	45.08491097
Bcar1	8.989590688	9.243818399	9.483983868	15.13324787	22.17259998	22.42837297	14.35560238	9.419612363	13.95463625	9.175476417	12.54914109	14.42708228
Bcar3	0.357537245	0.640507451	0.42676265	1.096396073	1.345699959	1.079589558	1.136138238	1.782981631	2.681752065	0.58616195	1.885608089	3.007716285
Bcas1	0.112453988	0.106894418	0.060170737	0.073894865	0.055023114	0.129830486	0.492699595	0.203923721	0.809927663	0.024965675	0.194133999	0.101217945
Bcas2	20.27292544	21.34047155	22.57872647	28.48516193	23.80663242	26.90767617	22.93410437	23.14698689	22.29695036	24.33738808	22.36908873	18.92314609
Bcas3	15.69479806	14.47956177	16.3801865	12.27708846	11.23414278	14.25694011	16.73885782	19.89581118	18.61958252	19.07579357	18.87457069	15.72398071
Bcat1	252.0352113	219.462017	261.9049203	213.0854807	160.0308541	211.331793	163.6110692	207.1299657	148.7284765	244.7000596	174.3010608	231.2307846
Bcat2	2.109127329	2.4237799	2.593935573	6.260831144	6.06868394	3.983275741	6.147405965	3.910312383	4.325214952	3.186847574	3.974904112	6.658532296
Bccip	13.24348967	16.37759681	16.92430282	30.30369804	26.17151386	27.84837557	17.86600663	20.86801466	20.15949582	17.52677601	15.53781662	18.74834251
Bcdin3d	13.88412178	13.43766828	14.58780495	11.27986853	11.91937105	11.77440339	10.05951728	11.55872663	12.02768912	12.27349619	11.8909839	9.713472066
Bche	0.421403057	0.40056947	0.586248167	0.295369608	0.206190183	0.27245045	1.477049373	1.031630885	0.74709474	0.523906952	0.374135468	0.606876494
Bckdha	16.76169816	16.42122137	15.38915406	12.27221512	11.74240318	14.87765454	17.33930231	17.65316221	21.3664137	19.19698397	15.84421402	16.76791697
Bckdhb	8.316533184	10.47336337	10.31702597	18.47157305	17.72838096	20.59759791	13.92519439	12.34351034	10.79986954	8.890637859	8.413123008	16.25847109
Bckdk	15.8630524	20.55061504	19.04473981	18.55687031	18.10347514	19.52164636	20.49931765	20.0405867	23.51715068	17.8720133	16.38551316	20.32943589
Bcl10	7.506321365	7.371484711	6.436889298	17.90070624	17.7559277	12.44260473	15.30821711	8.744094167	9.639317142	8.519928683	10.64139663	11.54390022
Bcl11a	0.976230448	0.862719283	1.142643829	0.41095629	0.179124058	0.309946591	0.633305851	0.567047084	0.29577975	0.792422293	0.447659737	1.366086211
Bcl11b	0.314109533	0.244989038	0.293046063	0.112905378	0.189159453	0.089266717	0.154593912	0.153355266	0.080318767	0.300396069	0.429041162	0.724935157
Bcl2	1.141112299	2.233200279	2.298634425	2.17600218	1.379428062	2.045903816	2.296737502	2.191012499	2.231303946	2.741989204	1.522986281	3.987549177
Bcl2a1	0.679308962	0.10762081	0.363477734	22.71588774	166.4126452	8.993036438	18.99154041	4.927427252	5.018039776	1.709202264	10.94538041	9.782953268
Bcl2l1	7.333709969	7.321890705	7.556875382	12.83468568	19.88258356	8.503132589	11.55925858	8.426836088	8.335632925	6.725556155	9.782587849	9.158297904
Bcl2l10	12.96885565	11.2069939	13.79963186	4.454676967	4.975518855	6.601650531	4.981063149	11.02391415	7.34834456	10.86239323	9.231693982	6.566090056
Bcl2l11	2.492126142	2.768329596	2.589396214	5.128626551	5.884234444	3.037800428	7.146231735	4.111959241	4.495289019	3.216696057	4.516659455	4.994856318
Bcl2l12	0.568180983	0.88729219	0.564602081	1.351202352	1.946054666	1.087047356	1.86281355	0.625562158	1.753804902	0.720803851	1.281142172	1.64381835
Bcl2l13	16.93499235	19.46145854	17.52772987	21.63629545	19.24376729	20.21714854	18.39393839	18.35716485	22.48970514	16.00398649	18.27691395	21.34006276
Bcl2l14	0	0	0	0.025595428	0.028588052	0.02698212	0.341318903	0	0.032369969	0	0.259367445	0.867722495
Bcl2l15	0.718470214	1.024425055	1.403175847	0.755384644	0.720664171	0.846078698	1.064278199	1.286585812	0.955318149	1.403653436	0.939103236	1.147862261
Bcl2l2	47.91003718	46.36884291	49.93971938	54.08520843	49.3701218	50.91188123	42.65141695	48.64244472	42.85110293	47.6567839	42.47827453	36.39154308
Bcl3	0.580103425	0.636258358	0.405902257	16.77248864	20.65491989	13.97183934	24.0012046	3.155873374	29.17239617	3.130528143	15.14290542	14.61995758
Bcl6	4.576966907	5.70472861	5.772635613	13.97399366	11.6544605	8.584135826	16.79875156	7.961088202	14.07597915	8.253406147	14.55886335	12.90543726
Bcl6b	0.021075764	0	0.045108022	0.092327584	0.185620584	0.194659291	0.175886039	0.05732809	0.070058784	0.131011619	0.083163357	0.417338702
Bcl7a	8.065573776	7.786929803	8.22564234	6.273263767	5.687820384	5.523910608	5.325092583	6.568373288	5.156877106	7.742215923	6.169949846	7.506099755
Bcl7b	15.64649024	16.64045923	13.78340896	14.66230813	15.44462542	17.88617688	15.44208867	16.20156435	16.08073262	15.10280275	15.34548606	13.83821866
Bcl7c	6.207670051	6.784309356	6.21678046	9.19077721	11.07749837	8.768894795	8.449575647	7.344119497	7.540478289	6.514899738	8.154081656	7.589329125
Bcl9	7.356360716	7.243405647	7.056872593	4.211252486	3.785851053	4.561219875	5.338160013	6.092022926	5.739931791	6.161801829	5.869133976	5.955245998
Bcl9l	9.164437657	10.35423195	9.799457106	7.087772909	8.07281676	7.833955799	12.59331451	9.441880667	11.89265757	9.705354658	11.19680551	13.13134026
Bclaf1	57.23470857	56.36754549	56.8929171	69.60371745	64.05623037	64.37923539	53.63435436	54.03090105	54.12627066	55.01082565	52.60636936	53.50021028
Bco1	0	0	0	0.035907828	0.040106179	0.075706436	0.034202593	0	0.045411831	0	0	0
Bco2	0.125968156	0.239480928	0.134803521	1.241627813	0.154088803	0.349038903	1.524322342	0.342645409	1.954100169	0.279659274	0.838789984	2.125909127
Bcor	20.0095095	18.72637578	19.57255046	17.88685466	21.11277717	20.05170119	21.44796147	20.28010638	21.41136493	20.16288394	24.93347289	17.46235063
Bcorl1	3.549579757	3.93279071	3.81087905	3.665312304	3.4848573	2.991054663	4.068315545	3.510980274	3.767092224	3.38752618	4.240565196	4.553794146
Bcr	17.73722726	20.36644543	18.22670185	13.03751124	13.76564665	15.54741575	17.42796776	18.00039158	17.55006961	18.99458948	17.33690936	22.23054318
Bcs1l	9.39555638	11.75540311	11.98812637	9.990865741	9.272971942	10.64339917	8.745712433	8.846588139	9.431928949	9.09233168	8.199090524	7.589420082
Bdh1	8.527136776	8.606472697	7.664165652	3.378759225	4.031642134	4.778579219	3.478167717	5.711785233	3.556444564	4.743364929	5.41099838	5.734790005
Bdh2	1.364474037	2.853435903	1.095133346	1.673676234	1.335259183	2.457489638	4.156293242	4.020791257	5.140462643	2.423392257	1.615233126	5.403816643
Bdkrb1	0	0	0	0.045828166	0.255932031	0.024155507	0	0	0.028978931	0	0.103198415	0.047080058
Bdkrb2	0.115056207	0	0.04104207	0.235214978	0.600494559	0.336514831	0.49609921	0.034773763	0.212479392	0.153260329	0.35941905	0.690401051
Bdnf	1.365544212	0.944024427	1.102634652	2.12092753	1.105489877	2.327560222	0.911682867	1.305671605	1.196713933	1.058309654	0.612310597	1.095019387
Bdp1	19.05549487	17.85206153	19.05981546	16.11998447	16.59216101	16.90867294	18.51585874	17.96315194	18.99870683	18.69884975	17.98418624	17.07591268
Bean1	0.814006225	0.573157688	0.580733569	0.76601998	0.767074609	0.696138701	1.484444668	1.284767996	1.336232306	0.910272292	1.040928014	1.465346643
Becn1	22.02851898	23.10449604	27.02959703	32.70323922	28.34328513	28.79197372	28.00112542	26.5693206	30.73678694	24.99591704	26.09027046	27.29341005
Becn2	0	0	0	0	0	0	0	0	0	0.028921142	0	0
Begain	8.075119493	8.2760697	7.983613296	3.581178205	4.568980509	4.987556828	3.59137283	6.026089385	3.829429137	5.961046333	5.064771517	7.133681563
Bend2	0	0	0	0	0	0	0	0	0	0	0	0
Bend3	2.453372899	2.909329424	2.274524956	2.383627294	3.553723872	3.331658286	3.892166935	3.578973187	4.481407553	3.429791804	2.779642027	3.924544832
Bend4	5.547460487	4.66358299	6.013767096	8.042142184	6.879993274	7.82627165	14.06270528	13.92664539	16.81499533	9.069555342	9.213035379	13.26222165
Bend5	2.966767793	3.406088621	2.803768852	1.991695671	1.319657323	2.668983579	2.57235473	2.550225478	2.604238048	2.942522049	2.166488443	3.710729186
Bend6	10.72323016	8.532233763	10.19216743	9.665299117	6.302885771	7.15124302	4.317240848	5.808791471	4.441453972	10.19188562	5.542603713	11.44031154
Bend7	6.451589195	6.366255568	4.536981005	5.598721741	4.930506735	5.39129157	5.640506867	6.852442624	4.833856678	6.7113666	5.637013121	6.802447052
Best1	0.324637852	0.617176407	0.193004358	0.31603471	0.705971127	0.166578313	1.384721765	0.392464864	0	0.256256611	0.42699873	0.519468576
Best2	0.928113147	2.918140461	0.152801646	0.938268138	0.349323557	0.527520531	2.144905256	3.236610706	3.718034749	0.031699763	0.140856294	1.542238235
Best3	8.736728719	7.841179582	8.850273771	4.477615679	3.859800661	5.307777797	6.618678369	7.690853092	6.93157082	8.794212577	7.865533228	5.363405172
Best4	0	0	0	0	0	0	0.044959297	0	0.119387672	0	0	0
Bet1	9.397107313	8.125371192	13.08519843	18.69844908	15.1233862	15.84238396	14.97591619	14.83360912	10.41243253	9.702236383	11.2245993	13.34965498
Bet1l	11.92244084	14.36447584	12.54865753	20.28985944	18.43700714	17.49194145	15.96877309	11.69977583	14.2435488	13.07099358	15.34287882	14.08744512
Bex2	36.14887861	33.48812459	35.62456999	30.41925837	21.28489283	31.31276789	20.5379291	24.16545431	21.15880752	31.19453053	22.36316315	26.47077807
Bex3	35.76408193	36.69819756	36.11359774	61.86590019	38.04947141	44.46656535	31.2241538	31.76206474	28.04462068	36.97147446	28.40539367	42.09546411
Bfar	11.96462297	12.44190664	11.16863132	11.46792677	10.91848001	13.8999498	13.49776376	12.36445423	13.89626835	14.08127741	13.90748085	14.47997366
Bfsp1	0.261319132	0.878953401	0.236625205	2.219098283	60.311524	34.12441146	1.006530978	0.710812983	3.029177884	0.303462632	0.575061832	0.777998863
Bfsp2	1.379448897	6.313429987	1.202832063	7.027804015	53.54656548	36.7124406	5.500214197	9.172124307	18.62497781	1.860176497	8.013600111	18.34836621
Bglap	0.37961947	0.12735939	0.286761779	0.156519222	0.349638973	0.32999803	0.223629371	0.283459151	0.569095834	0.356944345	0.132172011	0.200993591
Bgn	0.944463099	1.114473282	1.045559409	2.225664692	4.429983347	2.58688579	6.33272979	2.834791481	6.062535463	2.602902795	17.83071136	52.47140329
Bhlha15	0.374994641	0.504978516	0.434738028	0.219034205	0.458707005	0.129881752	0.195592915	0.453342764	0.328946625	0.319131814	0.246616706	0.464098764
Bhlha9	0.037920218	0.072090989	0	0	0	0	0	0.068764408	0	0.10102306	0	0
Bhlhb9	10.85181888	10.1462163	11.78973998	10.23147658	10.34590031	11.41955851	10.08493778	12.50078523	11.19360065	12.19828578	10.75525333	11.51746201
Bhlhe22	6.306746318	6.30920085	6.72188531	4.678979189	1.567813964	2.912508319	3.268303979	2.928331857	2.592385137	6.616826481	2.508663274	6.386170902
Bhlhe23	6.431200425	5.739663189	6.767577986	4.946007419	3.42646194	5.147969265	5.188201416	7.353740259	5.859212764	7.360985601	4.123766739	5.756456433
Bhlhe40	17.98624866	18.20517435	16.43191661	33.93944104	44.42659068	32.14807196	32.7724326	23.73735196	25.9084815	24.52052746	31.9047065	46.28889157
Bhlhe41	40.4105885	49.45939111	48.05295538	26.69722509	23.85002432	36.60523817	30.89650534	46.44887432	29.95318552	38.89494614	43.90022287	46.53922762
Bhmt	0.169645218	0.282201836	0	0.074317273	0.166012932	0.078343584	0.035394002	0.076908531	0.234968502	0.150650323	0.251027656	0.114521107
Bhmt2	0	0	0	0	0	0	0	0	0	0	0	0
Bicc1	0.710889063	0.886365096	0.711351198	0.873600754	0.993811664	0.903875845	1.06325696	0.644562036	1.248041286	0.664086376	1.302374353	1.811549698
Bicd1	7.666565561	7.542660519	7.754745474	6.328550802	4.647615493	6.175639184	5.171041769	5.671045917	4.77111478	7.86512636	5.283684296	7.929852109
Bicd2	17.21947247	19.52046478	15.64172747	17.49896783	20.34095496	17.79975142	20.36498339	16.14615801	18.02614146	15.71372911	16.39412243	17.0195677
Bicdl1	89.01346336	88.24069335	79.71007905	75.01191026	75.5414366	83.30596966	70.93592312	80.26185295	83.079277	87.31224431	92.74105069	61.92363627
Bicdl2	0.040254066	0	0	0	0.039392183	0.074358661	0.067187393	0.072996602	0.04460338	0	0.039709868	0.036232008
Bid	0.150299454	0.155856933	0.116975569	2.861150843	2.500383477	1.110552762	1.790244752	0.495550134	0.938673204	0.32760983	1.11874601	1.524997226
Bik	1.036438651	0.598156263	0.356507394	0.843212535	0.615793056	0.683765796	0.586931219	0.60411687	0.287105573	0.460195162	0.657274471	0.433123326
Bin1	163.9048697	164.8539678	165.1763791	127.8264764	135.14435	154.8687438	156.3786847	150.0941453	169.3208783	163.7502894	179.1446207	137.7682548
Bin2	0.648684378	0.398985734	0.408342874	1.1701208	1.979067854	0.951568572	7.005759735	4.220921138	7.145444271	2.575292447	7.453124886	12.50168504
Bin2a	0.030379844	0.028877907	0.065021353	0	0.059458758	0.084178	0.025353247	0.110181435	0	0	0	0.082033161
Bin3	11.83292848	12.48622844	13.12757924	21.54329285	16.89130341	15.79203535	18.93477147	15.74884156	15.45705966	14.99079202	15.31406441	14.51024839
Birc2	20.52801794	19.1445822	21.09189863	24.49666413	24.93671028	24.07305987	22.00308498	21.75715964	20.09667566	19.62591541	20.88797438	17.00342316
Birc3	0.095138643	0.180870238	0.08484303	11.40583263	27.86841887	2.899764295	7.52949773	0.258786189	1.265016559	0.211215314	4.52055995	2.297810596
Birc5	0.270100663	0.085582419	0.192696956	4.969618852	0.881058392	0.665252001	2.855196692	0.897966158	3.491647984	0.239857937	0.532898301	1.863866843
Birc6	59.90797327	62.1009633	61.00372595	56.93104151	53.71235386	61.71593493	55.10904152	55.59102315	54.18490163	58.73060019	56.61187447	52.6498341
Birc7	0.024275918	0.438439259	0.051957247	0.404117268	3.183323426	1.928261494	0.141814863	0.198098446	0.376583875	0.301808974	0.095790922	0.174802769
Bivm	19.19609364	17.87395092	15.62190216	17.42457449	12.76727274	15.43376001	14.22608158	16.65937958	15.42967232	16.08402121	14.3453353	13.24036021
Blcap	37.23488621	34.88785926	41.20543135	33.05399182	33.55149705	35.26093855	35.21043681	41.78318673	35.99294221	37.75825762	38.75193967	43.3586869
Bles03	21.14638684	22.33955821	18.27168544	23.34193575	19.73335921	24.96906668	27.59731555	21.79806143	25.1708515	19.69363032	22.07051339	24.55366611
Blk	0	0	0	0	0	0	0	0.079817196	0.06502799	0	0.231574642	1.214934338
Blm	9.185402494	8.287065379	9.674458375	8.316043794	6.497119413	7.427038737	7.423529758	8.620614746	7.749453546	7.870720118	6.851557334	5.58427397
Blmh	24.76779454	22.95226348	25.83960199	29.0547773	26.80659575	29.12934813	20.78506972	24.71201014	24.30524034	25.18487396	25.0122598	24.46952646
Blnk	0.635403405	0.815386414	0.611973351	0.278354137	0.466349052	0.586869238	5.806463461	3.744775478	5.386032717	1.720987918	3.384792018	9.322229581
Bloc1s1	19.78487353	17.98308393	15.14534778	39.47711826	24.59021109	40.81557749	25.06825401	24.61690503	31.04362691	26.03377777	23.50635799	25.47718464
Bloc1s2	9.628872731	9.553688592	10.07859842	17.11897716	10.04171826	14.02169249	13.6665483	10.00500756	14.01797879	10.2359268	10.53870281	12.7787655
Bloc1s3	2.288266879	2.872823927	3.788655533	4.577141224	3.211032449	3.030652937	3.206777678	3.484044562	4.449095904	2.913887908	4.5572544	4.080400159
Bloc1s4	6.022144441	6.591753962	8.592714217	10.17952417	9.524369883	11.23667388	8.477747642	6.839125103	9.773317092	8.805053958	7.380907712	7.336744978
Bloc1s5	9.777408431	8.52863638	9.560485812	11.7243059	7.241710898	11.29707645	9.087615785	8.865161402	9.814169871	9.942483349	8.434845465	10.21546029
Bloc1s6	7.95943188	7.421815606	8.598824791	14.64466705	10.57080187	10.4670855	13.06353964	11.4437905	10.91928339	8.380898223	10.99255877	12.69078151
Blvra	14.38899893	11.60155831	10.17383619	12.60691189	9.806351532	12.1626506	11.79378709	9.493646489	12.24246928	12.72084231	9.315122856	13.12475095
Blvrb	3.544709571	5.713438977	4.040725698	6.48145032	7.993352928	5.124448471	9.582021367	3.144113603	6.57463376	5.474459627	6.385439621	11.79110209
Blzf1	16.44646039	15.14915061	13.66726416	18.07570333	16.27235858	18.45007606	13.45196644	13.79028304	16.77201929	13.9587394	15.00372103	12.37965267
Bmf	33.63893828	35.61095994	36.26997971	9.606806496	10.01801256	10.7836752	15.81582908	22.82925403	19.94920264	21.14211552	22.01706304	14.08803054
Bmi1	36.7776014	35.07628841	37.8829217	48.77585603	42.36967902	43.8521939	36.0507879	37.51725801	37.61658011	36.46086684	35.62517078	30.53438147
Bmp1	3.108492976	4.051253544	3.012698849	11.1509506	10.31197445	7.132498178	13.31346084	7.409551781	11.19956934	4.843791194	12.22730412	13.12726478
Bmp10	0	0	0	0	0	0	0	0	0	0	0	0
Bmp15	4.39358746	5.429286911	4.407892718	7.025225711	3.49335678	4.514515032	3.483300336	4.780390907	2.555857247	4.145497511	4.117480695	2.71878353
Bmp2	0.550655319	0.490717199	0.405128694	1.598136472	3.064795811	1.652932075	3.173731441	1.919101131	3.16516214	0.229218446	1.5108055	1.564349854
Bmp2k	6.710290969	5.989850936	6.081365812	10.54584548	9.080399293	8.463784922	16.31005129	11.00861864	13.95283311	8.351841916	13.58046982	16.68500307
Bmp3	0.660106995	0.662331781	0.784896312	0.160653418	0.753635628	0.74517164	0.306048228	0.432263008	0.162539843	0.195398634	0.578829294	1.155294021
Bmp4	0.817556757	1.968749289	0.058326661	1.026699264	1.120072786	2.06396495	2.16056981	2.594471154	2.627083789	0.217804883	0.053766943	1.324564373
Bmp5	0.042685811	0.020287742	0	0.018699573	0	0	0.017811545	0.01935158	0.047297867	0	0	0
Bmp6	0.832499609	1.978354938	0.835210178	0.774981106	1.27292953	1.009195158	1.259244591	2.358831668	1.671937612	1.155134376	0.975228416	5.52622693
Bmp7	2.359960405	4.148544846	2.802252974	3.228976208	2.404339248	3.642784624	2.886779911	3.781241853	4.549289675	2.038302556	0.542150007	2.444239703
Bmp8a	0.082479931	0	0.088265046	0.180661843	0.242141842	0.076179847	0.206498825	0.074784429	0	0.036622395	0	0.1113582
Bmp8b	0	0.039038374	0	0	0.040189431	0	0.03427359	0	0	0	0	0.221791786
Bmper	1.579686926	2.091499494	1.584830292	0.85266852	0.372663675	1.172431068	0.694469302	1.470664913	0.968952984	1.740989875	1.934000098	1.85348258
Bmpr1a	39.3195122	33.88004906	35.79021437	33.26775829	29.87500158	33.90446214	28.34659587	36.65713915	32.69397095	32.36631259	30.65256814	30.61199253
Bmpr1b	4.858623016	6.501313443	5.199405229	2.455891927	1.353230794	2.019377554	9.232293494	13.77505338	11.26410704	8.778573935	7.152539603	8.948168206
Bmpr2	36.30892084	34.56431666	36.74566243	39.16043147	45.05258653	34.73322546	41.93326429	37.65178139	39.66059379	35.19979576	36.37163669	43.21980046
Bms1	16.60269107	15.70931654	18.40028242	16.33548132	15.57491131	19.10646418	14.9545334	13.87702889	16.43002663	16.33671424	16.98065594	14.49720676
Bmt2	23.3108906	21.59981633	22.50023143	21.16754596	21.98109837	17.30869617	20.32579411	17.8797105	19.24554884	18.9032594	18.35795075	17.69048735
Bmx	0.189847998	0.232022796	0.145117053	0.570292108	0.557349446	0.450891756	0.679011731	0.196725591	0.420720847	0.650279691	0.561844285	0.683515969
Bmyc	11.03787681	13.16471564	14.82080462	12.77279231	10.19013587	13.27243392	14.51256537	10.00802617	10.61513493	11.00411405	12.53222544	15.46487
Bnc1	0	0	0	0.007100667	0	0	0	0	0	0	0	0.043767821
Bnc2	0.356207061	0.218548762	0.388122057	0.541902735	0.304215522	0.340962406	0.210791203	0.184975103	0.45210405	0.290442159	0.491948057	1.087179669
Bnip1	15.5989238	11.90299787	11.48602786	15.17160916	14.56470776	13.15173432	14.51083677	14.92206298	13.71646691	13.47108101	14.54099261	16.03688969
Bnip2	12.57543826	11.29727684	12.4085313	18.59098091	20.32863981	18.87804704	17.68951868	15.30046783	16.40258068	13.3632773	15.52601637	14.60734851
Bnip3	53.60746944	50.35277076	59.61821104	65.69541262	71.22262579	35.64376433	42.65589742	40.35701484	34.90266862	45.82428066	36.33276243	50.40839747
Bnip3l	29.72942304	27.15275981	30.52235771	30.12834384	27.1936872	23.46196074	30.64113722	31.38739831	29.81946209	29.77096668	25.9948372	33.51339015
Bnipl	0.430886538	0.50060279	0.922217555	0.503361273	0.374809595	0.663290051	0.639276057	0.737958989	0.795737251	0.212578268	0.708435581	0.430926367
Boc	1.132937977	1.952827778	1.22856723	2.911693718	2.039972228	2.776449352	3.025548739	2.725591947	3.498236538	0.912183533	0.95370385	3.548689737
Bod1	11.79248785	11.87793893	12.50383282	12.41733427	15.66898814	15.23844286	11.87278853	12.26173263	9.230552114	10.9524741	10.93934943	13.58425417
Bod1l1	18.40751728	18.78880154	19.14941159	14.97717003	13.82577733	15.73282759	15.62637424	16.54636509	17.10988379	17.29815822	16.84832226	16.57508998
Bok	3.754326406	3.649824899	4.839446405	7.251522905	3.632192904	3.703983277	3.489180783	2.939854507	3.781789545	3.978021252	4.082345717	7.219213021
Bola1	6.259021653	7.563030818	4.654561388	9.852318543	7.163146448	8.328469044	5.223414548	6.444543132	6.817740234	4.898760756	6.383707327	7.256892446
Bola3	11.87454441	13.55874517	15.26440209	24.80435867	18.35156766	15.91629107	15.65023677	14.96824367	12.11457183	15.11017222	12.1425729	14.20732297
Boll	0	0	0.03585534	0	0	0	0	0	0	0.029753758	0	0
Bop1	9.976102159	10.21002053	9.993661475	14.43727506	17.27931859	15.19001	12.87389469	11.87739669	12.81979821	9.991247095	13.92864812	13.51201471
Bora	9.37827685	12.16768491	14.33220666	8.562740364	9.04867117	10.81981898	11.14941967	12.79965815	8.860178609	12.50692087	15.58145884	12.08428625
Borcs5	3.342111825	2.62296446	3.090485671	2.282485835	2.322931677	2.833552114	2.710463856	2.719488985	2.858122769	2.861361036	2.882699942	2.799920156
Borcs6	14.24937522	13.30158408	15.97930417	14.57780378	14.65401965	13.04274962	15.5232941	15.0474132	16.0253332	15.72265543	14.98262964	12.8640232
Borcs7	9.744788455	8.947234779	11.8898246	14.55322152	11.66732534	11.5233034	13.98531916	11.98158864	14.1924044	12.39049717	8.739134449	13.48891985
Borcs8	19.02876371	19.0463129	21.44229239	26.16737206	26.51382486	21.76541942	23.13685619	16.7963088	21.64329297	15.55524552	23.61978377	20.41685211
Bpgm	34.78859235	32.0731688	30.4066483	42.76775173	33.95461154	39.9959321	36.67067055	27.24898456	32.74509152	31.13598913	29.5119263	31.39459748
Bphl	8.771127812	9.474426515	9.24411467	9.547803969	7.412874658	10.49468545	10.42527208	10.72418754	11.48587593	10.91645631	12.58552763	9.150726833
Bpi	0.039119869	0	0	0	0	0	0	0	0	0	0	0
Bpifa1	0	0	0.08035134	0	0	0	0	0	0	0	0	0
Bpifa2	0	0	0	0	0.056529221	0	0	0	0	0	0	0
Bpifa2f	0.249389162	0	0	0	0	0	0	0	0	0	0	0.074823664
Bpifa3	0	0	0	0	0	0	0	0	0	0	0	0.191141669
Bpifa5	0	0	0	0	0	0	0	0	0	0.193960558	0	0.131061874
Bpifa6	0	0	0.053805789	0	0.098405378	0.092877463	0.083920213	0.182352374	0.445693749	0	0.049599492	0
Bpifb1	0.085463817	0.162477206	0.04572911	0.112318599	0.334535778	0.355211162	0.178307796	0	0.047348944	0	0	0
Bpifb2	0.038194737	0.072612883	0	0	0	0	0.0637502	0	0.126964641	0	0.037678379	0.068756881
Bpifb3	0	0	0	0	0	0	0.035700112	0	0	0	0	0
Bpifb4	0.188427367	0.214934133	0.483944641	0.561307744	0.147514348	0.382876286	0.314500989	0.170846808	0.167029038	0.468522503	0.483288007	0.407040734
Bpifb5	0	0	0.152412079	0.166377961	0	0	0	0.086089573	0	0	0	0
Bpifb6	0	0	0	0	0.093251093	0	0.079524633	0.086400553	0	0.084621765	0	0
Bpifc	0	0	0	0.022756159	0.025416814	0.047978053	0.06502646	0.023549609	0.086337622	0.046129554	0.025621792	0.023377791
Bpnt1	21.2102967	19.65584002	22.16917391	22.91285043	18.44992131	22.08284366	18.30359502	18.88669612	17.64755653	23.56114605	17.17381234	20.35692433
Bptf	35.32724775	35.65988905	31.40343793	25.45995205	26.4973776	28.6561603	32.04252285	31.83150795	33.63004669	31.50207648	32.56158376	29.57765157
Braf	15.10084662	14.93896397	15.02844417	11.27476943	13.16112422	12.92607557	12.1062694	13.21567423	12.28322008	12.90677003	12.29914945	12.88909005
Brap	9.608649098	10.87749821	8.662903555	10.66893254	11.89390533	10.86569433	12.07607246	10.60428463	11.99356583	9.856486155	10.94919934	10.58883857
Brat1	8.087568408	7.604167881	8.772420552	7.663574044	7.699339538	8.626822975	7.813179248	7.731517864	8.644831159	9.348331531	9.474150423	8.941105824
Brca1	7.464267256	6.574492299	6.803072373	5.789834283	5.037166096	4.638247474	5.619652802	5.598472989	6.449671905	5.027123482	5.651995925	3.95505761
Brca2	1.773816248	1.884086864	2.121100375	3.070503768	2.298051331	2.991438129	3.25431468	2.650140958	3.222735867	3.016485625	3.173791405	3.626245379
Brcc3	18.03296619	17.79275674	18.83117919	25.54127604	23.31580085	25.14153821	24.9781364	21.85709576	21.36177163	21.49008175	18.89523993	16.67969951
Brd1	18.25203795	19.11655239	16.9767401	14.96235433	18.13913992	16.55983508	18.23756917	18.91325159	20.32422741	17.90488052	18.1708238	17.03250699
Brd2	0.830693116	0.819994976	1.555675898	0.839782181	1.969736397	1.047580544	1.666461639	5.562005085	0.955848453	0.822798905	0.567320476	0.963373558
Brd3	16.14532595	16.64026882	15.54896741	10.66101992	12.40673675	13.16696866	13.20588789	15.50408779	14.91686752	14.63119097	15.00442375	12.2957691
Brd4	21.22356416	22.30405299	20.20776208	14.8034041	17.5328826	17.09366758	20.7151684	19.09727409	19.92032618	19.25602958	21.26212036	20.5049631
Brd7	28.50914512	28.36471938	28.41999262	29.69408283	29.69305062	31.52134768	30.92475532	28.69153793	28.27977635	26.94529642	29.78664525	30.13257453
Brd8	20.25826248	18.79350177	18.90781246	15.1387187	15.53260682	17.38632125	19.04435176	17.44657305	19.3924416	17.54486537	17.84173325	15.60239267
Brd9	21.88906588	21.6900899	20.26601736	13.4557889	12.72922497	16.80973044	17.49194554	21.85376089	17.95590999	21.52517922	17.95385163	16.60279238
Brdt	0	0	0	0	0	0	0	0	0	0	0	0.086029141
Bre	24.09388411	22.0335424	26.2241521	31.96518561	30.06531595	27.36295622	27.73822414	26.19848452	25.5319951	26.51171529	25.34668735	26.37769749
Brf1	16.58829424	15.71570616	14.95776269	9.253822648	10.65226204	13.28131062	12.76404442	14.64007123	14.70098597	14.77295862	16.39516092	12.09803119
Brf2	7.241242288	6.720328196	5.227230957	6.156705212	7.170059868	6.648558032	7.187377771	6.721022776	4.747712241	6.430452329	7.312420675	5.630693426
Bri3	28.18812627	28.51343941	31.18971171	38.39685799	42.05348545	37.03850871	36.04079881	30.47686607	30.05512432	32.96660354	29.06623589	28.0524377
Bri3bp	18.62519178	21.24526554	23.69222763	29.37320901	28.68079805	26.09592768	32.37740199	18.73549187	27.10142566	25.21533187	21.77074133	27.58188989
Bricd5	0.796973758	0.681815225	0.170574647	0.558614424	0.779909694	0.515268827	0.665107832	0.361307449	0.353233616	0.495416544	0.235859822	1.147748294
Brinp1	9.503651041	10.0427739	9.800407294	6.466645854	5.8216634	6.588998404	4.717514834	5.752091221	4.212195179	9.141011405	7.207923244	9.442811792
Brinp2	4.642850322	4.504498374	4.45522369	2.992040422	2.102749976	3.473099265	2.369621997	2.939807619	2.104565882	4.361518574	2.23326374	4.869687329
Brinp3	0.368396648	0.500262321	0.408315719	0.219022825	0.09012722	0.145824566	0.043920338	0.143153435	0.131207349	0.280412471	0.155749828	0.296060384
Brip1	0.830549414	0.930468229	0.952289866	1.663280729	1.175608629	1.041076993	1.584292838	0.900979981	0.903853726	1.066819418	0.950997764	1.14804405
Brix1	8.916209453	9.55802898	9.85499931	16.8783327	17.13216593	16.56048707	15.07199435	11.00528821	11.53819014	10.54753579	9.116680389	10.22204475
Brk1	25.49412016	28.46609501	26.20634884	52.09789179	40.54971308	35.88399175	42.6117447	30.73382143	33.34139083	30.93013802	30.46273	39.49440155
Brms1	2.44761322	0.119313159	0.067161231	0.219946123	0.614155691	0.057965554	0.314251583	1.536401905	0.34770121	0.111464513	1.423949901	0.169465809
Brms1l	3.821062915	3.02679569	4.205426685	3.470303028	2.872838305	3.027076138	3.227724576	3.154713973	4.233915661	4.579474122	3.263753686	3.355389762
Brox	20.30883734	22.73144756	24.26772184	23.06370428	23.31965098	24.89396419	22.877948	24.2099338	25.75436488	20.71499785	21.91572488	23.35417772
Brpf1	19.11414546	17.3394146	15.11100459	13.72139153	13.29064793	16.38551288	17.7298976	18.92533692	19.20224345	17.21335717	19.18498713	18.30197754
Brpf3	7.160526962	6.405462774	6.862946844	6.284252729	7.455485242	7.89399019	9.335864848	8.077293566	8.949347175	8.424841049	8.181551492	9.342096363
Brs3	0	0	0	0	0	0	0	0	0	0.048037167	0.02668134	0
Brsk1	25.75858403	28.23985198	29.52997877	19.18067421	17.93893726	20.14275496	17.73586596	20.37911169	17.10653287	23.44259343	16.62923664	23.7607346
Brsk2	17.57550881	17.74603763	19.23377519	8.770679753	9.44593979	9.971196593	12.22014708	15.88160681	12.32576112	15.2368391	14.61169522	13.20671042
Brwd1	32.69326746	32.01999076	31.00338504	20.13955466	24.5120984	26.13557358	23.57172672	28.09082674	26.23881811	30.3915826	29.73744985	24.45996317
Brwd3	8.781963806	8.456679901	9.51369942	7.3988056	7.472984813	6.806328776	7.312982549	7.391363753	6.635294357	8.103826826	7.853415162	7.366075686
Bscl2	30.15667948	32.9739259	30.53079533	31.00356195	29.62471512	33.48825822	32.29523371	33.03289164	31.41911865	32.61081739	39.72263843	31.69359021
Bsdc1	16.28736146	20.91348309	17.335196	15.5604106	20.43488207	20.61990295	23.00644376	21.07004661	24.57415502	20.81934755	19.72804583	19.96196232
Bsg	222.0091097	230.8346088	217.6296722	233.6407767	194.4968698	197.012691	243.7004658	235.534502	244.0465895	224.1812602	230.3616234	256.675386
Bsn	25.24862928	23.8070106	25.10817415	13.69720309	14.37619846	15.97898209	14.94722586	17.27426067	14.83768864	22.29821693	18.10415989	19.86336327
Bsnd	0.470019267	0.446782162	0.534422905	0.257379419	0.287472281	0.379852966	0.833532688	0.585977916	0.42315263	0.704348975	0.550602235	0.713907746
Bsph1	30.71861943	27.45123663	20.68969466	8.195875067	9.918398914	12.98390275	25.56355078	25.5550857	24.32635088	22.0082281	20.92128345	23.75966391
Bsph2	0	0	0	0	0	0	0	0	0	0	0	0
Bspry	1.774752957	2.547731828	1.74419407	2.633892576	3.969722496	2.375155156	3.204023805	2.495849021	2.769165634	1.929840974	3.037032536	2.347237186
Bst1	4.406053206	9.074485342	5.682290747	29.64558974	21.00579043	15.65194082	16.16952622	9.321577446	10.20236256	4.163529738	20.28360799	7.21981602
Bst2	0.615073789	1.169330775	0.767917338	4.041723696	5.216504787	0.757456618	3.422031486	2.602536868	6.474538821	3.550332439	5.96645915	8.673342069
Bsx	0	0	0	0	0.178239431	0	0	0	0	0	0	0
Btaf1	25.92484875	26.4108495	27.18442359	26.49436148	26.86685528	29.29197583	24.98387993	24.85990143	23.01120333	23.46137687	23.13441125	21.57824751
Btbd1	48.25771548	49.10022259	48.79694629	68.30002116	55.95828704	61.59299056	56.55368083	54.04351722	56.15559607	52.11260775	50.54006776	57.20371196
Btbd10	18.31561982	16.39105168	18.00377534	11.89395368	11.16108435	14.36957759	13.15622262	17.15717985	12.00785305	19.31594325	16.27140209	13.59072273
Btbd11	5.248167761	5.070711694	6.108658049	7.747616184	7.935864534	8.021278419	4.019830046	4.954060784	4.301665366	5.873556088	5.148849054	7.661595215
Btbd16	0.037400517	0.142205948	0.080047554	0.819210957	0.731994637	0.587243658	0.405759783	0.067821984	0.207207573	0.265702743	0.073789793	0.201981461
Btbd17	1.508725191	1.971936857	1.394381222	0.600849354	0.922763603	0.665071853	0.858473237	1.181419001	0.949851008	1.370245622	1.065507987	0.694420663
Btbd18	0	0	0	0	0	0	0.015214284	0	0	0.016189444	0	0
Btbd19	1.302588601	2.47638083	1.765672198	2.764390519	2.889317237	2.593333091	4.010060159	2.808286595	2.662139847	1.95360517	2.484292353	3.022284895
Btbd2	20.04950205	23.82285286	20.32300959	21.13963884	16.8477982	20.93345488	19.84993653	18.31999328	20.38746453	21.92397787	19.90129878	20.6242512
Btbd3	36.63331521	42.58292352	41.93104234	55.43052468	60.36702926	69.0999422	44.17366911	37.94863058	44.25709014	47.5305523	52.47055643	46.94627528
Btbd6	11.60583268	11.49300572	12.03930907	12.71763436	11.89515207	12.30186283	11.27732713	11.57822118	12.89562428	11.8853135	11.67217075	12.71586607
Btbd7	11.62739349	11.68045107	12.09374931	12.4674549	11.47189592	11.59192747	14.0073756	11.97130318	14.0565417	11.02516751	11.29748149	13.07307265
Btbd8	22.33155033	21.17522473	20.89592771	13.57074308	12.2615919	17.31347462	14.27582679	19.04108336	16.2727936	22.01938536	19.04533638	17.3179028
Btbd9	15.72018024	17.21484357	16.80477694	19.96675305	17.88713429	19.54059261	17.40323529	16.86303777	18.63091341	18.11514059	16.71971252	17.11873781
Btc	1.554294484	1.969936407	1.386093488	4.993244972	7.858579414	6.938600146	3.567089777	2.113914678	2.009269118	3.220612951	3.449884172	2.79798868
Btd	14.75284895	13.22720201	13.12313863	8.746253634	7.901624909	10.07978545	13.04980287	13.62956658	12.40194292	14.25818261	14.41567465	11.45662284
Btf3	43.05074815	50.51145063	47.59078579	135.3149421	125.3441596	106.5579635	86.32120501	65.37880991	91.07505706	57.21946727	63.63303212	72.38309645
Btf3l4	20.59499119	23.95762628	23.42661954	37.53968987	27.20089408	31.45926168	27.88441889	26.50846014	23.69790973	22.18980554	20.74278755	23.13909906
Btg1	100.0881837	118.6033596	113.0169623	126.4399104	187.3618881	119.8410868	121.8809647	113.4249855	158.4062498	128.9718751	129.8668056	157.616919
Btg2	19.60422562	21.0241248	23.60166697	25.95702601	40.76701598	26.87001425	28.9193585	24.75413576	16.74434612	30.07546199	37.84159703	26.8640421
Btg3	9.367531957	7.430580025	7.812249197	20.03727139	19.72477565	16.70732882	10.2437465	7.907766541	8.232145457	7.458113314	6.691680093	9.885274973
Btg4	5.010106708	4.030657636	4.389148689	1.271547085	1.506664643	2.191321633	1.358608163	3.867551086	1.07672602	5.894821478	4.967273295	1.329000005
Btk	0.042073096	0.119979181	0.045024089	3.686231547	1.893924243	1.243501348	4.108075119	0.87739509	2.424185404	0.485709134	2.780788555	4.279229409
Btla	1.510295689	0.971810231	1.541632222	0.610728263	0.500232154	1.030105418	0.930760414	0.948034254	0.798120258	0.887249015	1.008532721	2.635128652
Btn1a1	0	0.018713171	0.021067242	0.06899305	0	0	0.016429156	0	0	0.017482183	0.038840598	0.03543887
Btn2a2	0.068787044	0.032693154	0	0	0.06731424	0.063532867	0.086108485	0.187107326	0.304876993	0	0.033928553	0.185742186
Btn3a2	0	0	0	0	0	0	0	0	0	0	0.054441842	0
Btnl10	0.187845939	0.124991366	0.180919252	0.148122986	0.183823956	0.156147893	0.438942752	0.238447479	0.374655688	0.266901022	0.259429009	0.067630789
Btnl2	0	0	0	0	0.031785361	0	0	0	0	0	0.0320417	0.014617716
Btnl3	0	0.098079461	0.073611745	0	0	0	0.057405656	0.124738217	0	0.030542536	0.033928553	0
Btnl5	0	0	0	0	0	0	0	0	0	0	0	0
Btnl7	0	0	0	0	0	0	0	0	0	0	0	0
Btnl8	0	0	0	0	0	0	0	0	0	0	0	0
Btnl9	0	0	0	0	0	0	0	0	0	0	0.105026369	0.063885317
Btrc	25.10066016	25.49947086	25.92338962	20.13299876	17.3052952	20.09908795	21.84057048	23.02638189	24.16362506	24.04324886	21.51259319	19.91078728
Bub1	0.228981399	0.401835459	0.226192688	4.676033534	0.723946443	0.488056289	2.425430507	0.622851261	2.244464319	0.250267974	0.677657343	1.426862133
Bub1b	0.072240524	0.154505367	0.077307451	2.547562866	0.353468885	0.250209597	1.657912562	0.524002989	1.660951698	0.064151872	0.534479241	0.991592843
Bub3	21.11968509	21.65453333	21.71220895	42.30970355	34.13619129	33.04049614	26.93297824	21.08562104	28.0687666	24.65538209	25.45747861	24.24241854
Bud13	13.05582227	13.6270624	13.46278529	11.69518282	12.59734357	13.84878516	12.4216264	12.8656173	14.30436992	13.44512359	15.04391111	10.33590034
Bud31	17.93169626	19.93077888	19.79381068	30.80315047	27.21975277	26.53834736	23.44869996	16.89874582	19.00867935	16.48814696	20.19641776	20.14325132
Bves	0	0	0.057184546	0	0.418339136	0.345484095	0.089190017	0	0.059210159	0	0.105428226	0.240486592
Bysl	9.803635717	11.29979867	9.578976053	17.30338266	17.65802359	18.50329168	14.1892457	9.704834837	13.90659183	9.799438349	9.717819883	9.207743718
Bzw1	29.27604866	29.39506158	34.76470896	72.41303826	59.14136617	61.3338104	48.20335736	36.63458217	41.99551759	34.26498403	32.04695902	42.70460488
Bzw2	74.27023246	77.72741788	72.11254297	67.57269111	61.45214045	69.16586005	50.53812922	63.88993997	51.72112051	70.67599003	86.18574773	44.98606134
C10H10orf95	0.452872642	0.322862431	0.363477734	0.297588049	0.332382114	0.104570191	0.283455827	0.205309469	0	0.603247858	0.22337511	0.101905763
C10H5orf58	0	0	0	0	0	0.018209906	0.016453714	0.017876348	0	0	0	0.035491843
C11H22orf29	4.486781803	3.929665775	4.197523045	3.05339451	3.355169001	3.857370445	3.661982455	4.183294813	4.471280102	3.871638085	4.231263813	3.492393534
C12H7orf61	0	0	0	0.036532147	0.081606989	0	0	0	0	0	0	0
C1d	5.618333471	5.896880261	6.41949121	5.909562785	5.970526641	6.729726877	5.372507188	6.195210375	5.349931758	6.860229662	6.191876292	5.781272768
C1galt1	5.843322513	5.083073949	5.593432975	9.769556108	8.511740248	7.736511813	8.779930234	6.646967936	6.727126337	6.545826672	8.553942743	8.95076026
C1galt1c1	15.69433006	13.91328195	17.03335391	25.11186915	18.89833074	19.99562957	17.23120397	16.29892966	15.91004447	12.50381786	16.08607111	16.33029106
C1H10orf76	12.59127113	12.08133505	12.35507047	9.977066057	8.323892533	9.004666938	9.717374696	11.29122719	10.8683421	10.20000362	10.39630099	10.51606485
C1H19orf84	0	0	0	0.195925446	0.218833096	0	0.130634771	0	0.024778255	0	0.044119582	0.020127756
C1H9orf66	0	0	0	0	0	0	0	0	0	0	0.144439595	0
C1qa	2.685372056	2.252303788	2.282074278	8.995950103	7.110721557	8.389096621	48.11676807	39.31522653	59.77289161	27.21358251	95.05480371	107.914542
C1qb	1.982158016	0.628054285	1.178436625	8.361727275	4.741532609	8.88254901	34.00286666	28.15644147	47.58700684	14.08175241	56.63305013	63.03845137
C1qbp	17.07785227	21.13815027	17.49799837	35.52856988	42.17162933	40.94369495	31.83997615	22.46894384	29.6326999	20.78019917	22.00860196	32.70529315
C1qc	1.737354527	1.366727265	1.089882896	14.90688598	8.442153442	9.185236608	35.69740975	24.93251146	42.0860071	14.41744114	69.32296901	60.23186034
C1ql1	33.93521997	23.43234176	38.50805453	31.13478847	19.79986271	21.5853687	32.75543067	30.1884651	30.0814433	36.44695685	29.93931304	46.33546222
C1ql2	27.4040221	30.78542408	27.45992281	14.69703999	14.22128091	16.1068818	12.54373829	18.67303622	8.097315391	29.35025544	17.36700465	20.1064455
C1ql3	53.27489383	61.31779756	49.95405127	75.83845435	64.03332775	72.99938839	71.80696408	57.74088213	67.70874392	68.99725924	74.10512915	60.65860941
C1ql4	0.034543646	0.197015137	0.147866106	0.030265393	0.03380403	0	0	0	0	0.030675851	0	0
C1qtnf1	0.41881612	0.143319754	0.268915047	0.66050184	0.442636723	0.324933496	0.531269664	0.71391109	0.538318609	0.37192197	0.429680277	0.271417932
C1qtnf2	0.457123432	0.760416788	0.611482398	0.200254196	0.279584955	0.633310298	0.190744282	0.207236561	0.253257026	0.304455056	0.394575601	0.257155698
C1qtnf3	4.929754508	5.973799368	3.704949459	1.45072405	1.39938718	2.015922344	46.6367729	33.84765291	33.77513006	10.72722707	12.25057934	18.05360175
C1qtnf4	8.571488236	7.924500302	11.49727531	5.143769689	3.274752863	3.849936214	2.743717826	5.802200942	1.561250654	6.20409991	4.517380478	5.759867956
C1qtnf5	0.687742345	1.7744407	1.051400523	1.334251072	2.067123776	1.088932046	3.197719552	2.850628304	2.83047346	1.308722076	1.40534974	5.084850885
C1qtnf6	0.300402972	0.856654389	0.178596187	0.935814632	0.84924962	1.017343146	1.392771145	0.938180278	2.256054386	0.533534693	3.457321009	3.484996585
C1qtnf7	0.074907235	0.035601962	0	0	0	0.017296395	0.015628303	0.016979569	0	0.049889997	0.036947279	0.084278429
C1qtnf9	0	0	0	0	0	0.037066209	0.066982969	0.109161754	0	0	0.118767142	0.036121769
C1r	2.429207845	3.588859505	1.096213359	27.25825088	37.3191115	17.84112869	29.99390349	13.13574385	23.31704372	7.277346571	17.72734285	23.91966445
C1rl	0.514635439	0.10870946	0.244769688	3.506980548	3.18957143	2.640699552	2.815511021	0.881391769	1.710720099	1.066362633	2.707616222	2.264605241
C1s	1.476177092	2.702453347	0.906873808	20.83733105	29.23917812	14.69465838	35.74882226	14.00412695	22.35419719	11.40961536	20.22528525	32.06060912
C2	1.641141583	4.506683433	2.146528647	12.72794599	10.76616813	9.740327792	27.08766582	15.15576522	29.36478253	11.57811946	36.78625212	70.2747074
C2cd2	6.038624634	5.440274861	5.576172159	4.761087574	4.912654012	5.037237445	6.136216157	6.398669723	6.720200615	5.881816876	6.430176376	5.512150759
C2cd2l	130.0832247	128.6449461	121.6548228	84.10206853	99.85880593	106.8915565	94.04068431	106.9695766	99.54671049	118.9166294	109.5439974	77.06708201
C2cd3	12.16999109	12.72150653	12.74421986	10.32636593	12.44290036	11.58790307	11.18802102	12.09271178	12.58308649	11.23008483	13.64153988	10.5393418
C2cd4a	0	0	0.010995886	0.063018191	0.040220739	0.094903354	0.085750724	0.065215479	0.011385386	0.045623458	0.030408829	0.046242618
C2cd4b	0	0	0.018820069	0	0	0.048729709	0	0	0.019486721	0	0	0.015829362
C2cd4c	0.334289874	0.303947259	0.388844408	0.267419343	0.213347197	0.17451411	0.533698648	0.698448108	0.563665487	0.425929548	0.344108435	0.418627752
C2cd4d	0.206954744	0.255740143	0.487235059	0.181323262	0.202523621	0.095573436	0.069084945	0.168880997	0.183452396	0.165404126	0.265403979	0.204904135
C2cd5	45.97706347	40.07322521	49.00002564	36.96719159	33.7444839	39.57973167	36.11678197	42.53176949	38.90087142	43.98025552	45.01823712	37.09630883
C3	2.823624766	2.520910883	2.554231766	75.8166709	78.71212067	20.38809531	87.57857522	34.79576621	38.78906169	50.56496559	85.47182424	229.6755225
C3ar1	0.092777836	0.141105644	0.178713437	3.397806617	3.141381159	1.405335103	5.094694801	1.4468902	3.598075707	0.411948273	3.880599163	2.555337786
C4a	0.048751228	0.046341035	0.139121663	0.071188928	0.063609883	0.105064054	0.027123289	0.029468443	0.288099368	0.851421797	0.240460784	1.755206451
C4b	0.236502037	0.210759096	0.205635797	0.310816655	0.188043598	0.245741902	0.555105406	0.589699106	0.900814994	0.826958845	1.983090352	6.612321228
C4bpa	0.239712877	0.195310116	0.293172867	0.18002081	0.268091848	0.189773856	0.142893136	0.062099229	0.037944719	0.182462247	0.10134522	0.123292304
C4bpb	6.050786454	5.182174212	7.24451572	4.304100881	2.520920819	4.537285553	3.099775077	6.409665256	3.385467448	5.798896991	4.491513764	2.480452619
C5	0.013258418	0.037808819	0.09931851	0.046465415	0	0.07347418	0.132776427	0.060106935	0.014690944	0.047095577	0	0.023867358
C5ar1	0.316016234	0.214566305	0.048311644	12.34082191	13.56282089	7.964096776	13.11108515	2.701582155	4.1519055	0.320722763	10.24301668	3.779000541
C5ar2	0.233763275	0.101002882	0.159192316	3.723846155	1.726084239	1.295446079	2.944013017	0.924884976	2.00152278	0.585024071	3.647720351	5.164520594
C6	0	0	0	0.021688463	0	0	0.702388821	0	0.329146994	0	0.219776794	0.378775785
C7	0.819214086	0.389356635	0.894937523	0.702800674	0.768270757	0.535953238	1.965546401	1.501034927	2.174763464	1.818720089	3.198883805	4.024761195
C8a	0	0	0	0	0	0	0	0	0	0	0	0
C8b	0.029127528	0	0	0.025520065	0	0.053805347	0.024308137	0.026409886	0.064549315	0	0.028733751	0
C8g	4.748369647	5.588287457	6.109801086	2.872574924	4.038205272	6.787352335	7.453673438	8.866949334	7.6415785	6.676445668	8.141544113	8.140814684
C9	0	0	0	0	0.147937025	0	0	0	0	0	0	0
Ca5a	0	0	0	0	0	0	0	0	0	0	0	0
Ca5b	2.173260719	2.689460783	3.02778836	3.01782036	1.364316637	3.635791765	5.269928488	3.383297928	6.042902899	2.11199263	2.912441077	3.764599536
Caap1	8.799426269	7.917241576	9.683123095	8.679373956	7.392480386	7.488359139	8.498124625	10.13611412	7.757213988	8.846229078	7.834257171	8.667405843
Cab39	27.60918274	28.07823463	28.50418271	34.97568069	33.20027612	33.44845079	31.0918324	30.04913372	30.21387732	28.03553748	26.39375726	27.73980408
Cab39l	10.01765748	9.522398295	9.843177815	13.50455593	9.246170465	11.37634031	10.83019804	10.07386702	10.57025682	9.340796738	9.006303232	11.37336919
Cabin1	16.54734877	17.13848066	15.63154521	11.69004557	11.20072786	13.50135121	16.11102793	15.71508242	16.87372898	15.68195155	15.441866	15.07059908
Cables1	5.965900326	4.1664155	3.452758877	2.666846746	2.710576141	3.092462306	5.58844065	4.360536222	3.001704543	9.244309387	3.783372975	5.068439911
Cables2	35.1645464	32.3517378	31.77604699	22.77509626	29.53518771	28.39798528	26.43094485	30.46296736	29.7139292	31.95715807	28.45574879	24.2526786
Cabp1	81.77428357	64.57131367	74.69357428	37.98480868	26.58071035	33.45005453	28.5049837	35.9212653	21.55099244	62.4082184	32.65502079	55.83874478
Cabp2	3.501395416	3.971256604	3.108291997	0.871518545	0.934480032	1.286229123	2.058724422	2.777871176	2.292555427	3.851353909	1.687779209	2.2920343
Cabp4	208.8997457	192.4204156	195.20442	92.73899496	84.74407935	101.613094	101.3333956	186.4752062	113.4564709	195.7859108	159.87226	78.29116824
Cabp5	65.57516114	66.25269348	51.70278126	25.63737616	28.30096952	33.30359564	51.66382218	59.79208553	60.65530786	60.32879589	61.68704735	62.83682193
Cabp7	0.144997241	0.192960288	0.310334599	0.127039237	0.141892694	0.107137506	0.169408741	0.052587511	0.096398217	0.103009711	0.171644414	0.704751729
Cabs1	0	0	0	0	0	0	0	0	0	0	0	0
Cabyr	4.810121203	3.820560871	4.185243349	1.9648144	2.056719552	2.071262788	1.220547986	3.162946244	1.752604488	2.963140266	2.458043566	1.209142222
Cacfd1	10.87250159	11.66344158	13.33346428	12.34843435	10.54698888	13.54251268	11.10966977	13.35888061	13.30707999	11.08551448	11.7770365	9.35974391
Cachd1	2.995141927	3.423258211	2.270364302	3.077177075	2.826333698	3.161558056	5.147925627	3.523931908	4.405254484	2.295644163	1.969766912	5.455941357
Cacna1a	15.61044775	16.39271508	17.26588493	6.974130511	6.197466509	7.19804066	8.013909075	9.332840973	7.949456634	14.2360929	9.347683884	15.17218621
Cacna1b	8.171758228	8.354423973	9.572596974	4.394373731	3.447947651	5.346798779	4.022694288	4.625512888	3.280809762	7.777103543	5.117296655	8.037346777
Cacna1c	4.079126819	4.218845508	4.645179872	2.047237051	2.165111282	2.637284944	2.38664121	2.182941511	1.970070496	3.54758341	2.462501283	4.166415045
Cacna1d	11.98353384	11.74052884	13.2671993	5.890158712	5.181196319	7.278624653	7.391251818	8.018826153	7.561522014	10.46539533	8.253393675	12.0070388
Cacna1e	4.510305537	3.833523014	4.724479664	2.083406989	1.784181206	2.238274296	2.06414989	2.510582359	1.224217486	3.532895468	2.556570873	4.56301409
Cacna1f	162.1601588	155.4920809	152.7930044	68.60478582	75.08310748	92.37360483	110.7332677	147.9651182	130.9104486	163.7566928	152.8728418	92.23605418
Cacna1g	26.91971501	27.50004115	29.44537315	9.476684768	10.30232085	12.87881161	16.66278175	16.96411142	13.19169883	25.09587719	17.52938937	22.46216613
Cacna1h	17.73754184	20.29947056	20.64771766	9.067400241	9.4670696	11.11296697	11.62587918	14.41804072	12.86336322	17.70944735	14.36395435	18.53298953
Cacna1i	14.23873339	14.36528294	15.78072502	7.147929083	10.69880653	11.06832494	12.56267937	11.63634219	9.667774298	16.67053811	12.93977723	16.46107221
Cacna1s	0.363322813	0.505706642	0.402692089	0.181900024	0.190469829	0.1198468	0.173261735	0.352954547	0.14377807	0.334165091	0.435213385	0.327020757
Cacna2d1	16.69730664	17.35695597	18.8011128	19.40644965	13.52115799	20.97812012	17.15436901	13.12533011	13.68467161	21.08540032	18.14913772	20.22357234
Cacna2d2	29.39177778	31.85532738	28.32808941	14.82014578	11.89829602	14.36787549	14.79200304	20.72446062	15.7791179	24.08517215	16.04462938	25.8044046
Cacna2d3	9.268933748	8.356531129	7.873887987	5.893982474	3.553382322	4.854142717	5.470540023	5.354382695	2.98583061	8.332934641	4.298447005	9.220096804
Cacna2d4	221.6683057	202.386996	186.8470837	96.69668931	93.5738219	110.10634	118.4883839	182.187246	153.3946055	191.5095881	193.9111784	129.7692185
Cacnb1	6.295866785	7.818371238	6.353373753	5.188558976	6.409849638	6.947574734	6.052896018	5.667775058	5.484782903	7.582946407	7.612228677	9.206873749
Cacnb2	58.1999394	57.96065282	60.07340406	30.2053565	25.64833591	38.23607252	33.01842323	52.78796512	37.26752155	55.10878055	46.83780726	32.20280172
Cacnb3	15.20838424	14.94355177	14.38090349	11.97805034	7.589522031	9.292775597	8.92135089	10.32622643	10.78708724	14.3328176	11.25782947	17.48310628
Cacnb4	7.298010351	6.48365982	8.105807481	5.624569077	3.544346519	5.338367005	3.307690245	3.859152685	2.889764859	6.220859214	4.070359442	6.524894203
Cacng1	0	0	0	0	0.094215368	0.088922827	0	0	0	0.085496807	0	0
Cacng2	7.799930495	5.788582985	8.208360307	4.586207961	3.905217755	3.733710518	3.871019049	4.158726819	2.957464061	6.788513674	3.374324605	8.559984006
Cacng3	14.60908383	12.22041115	10.45228535	8.118691677	7.188990369	9.869308166	5.712771128	7.79623725	6.752518872	10.30452973	5.929336791	11.42118516
Cacng4	21.39339983	20.02993902	22.89392583	13.95216164	13.61584415	9.656802102	12.417036	17.35553549	10.96128064	19.06943724	13.17027823	20.05213373
Cacng5	7.357349898	7.074698017	7.850570563	3.363202041	2.170380865	2.777238876	1.975483172	3.209765414	2.410241174	4.904904135	2.650705938	5.873627409
Cacng6	0.122459565	0.145506666	0.131048839	0.026823217	0	0.084829281	0.127747017	0.027758476	0	0.081560977	0.060402012	0.578674932
Cacng7	40.81115089	39.01475953	43.2999978	25.69585277	22.1325755	22.68081312	26.22383246	27.89325386	21.75061961	35.27698846	23.38261091	27.72466177
Cacng8	1.937854911	1.485524221	1.672399528	1.150156654	0.611730115	0.923785954	0.626020926	1.133580716	0.484859175	1.276779333	0.80166257	2.250620173
Cactin	6.483048085	7.351024032	6.062286822	6.38337103	7.008873636	6.971570432	7.12365903	6.144087079	7.867663885	6.675554681	8.192207018	5.710240844
Cacul1	16.99922856	16.90797957	17.49355176	22.18006915	20.2787903	20.69590237	20.49170506	17.71714254	19.43820508	15.80780767	17.1849637	19.89949743
Cacybp	26.87493671	24.44324245	28.90895111	66.12528625	50.41876024	43.12793606	37.65157881	26.00879618	36.6190349	24.97870705	23.44377463	28.57640814
Cad	15.83234299	16.45424438	14.85023162	15.0298885	18.54853652	18.29672988	15.45659992	13.88169291	15.09311252	13.89189283	14.27019804	13.70040938
Cadm1	50.71479757	53.41805227	50.10156044	33.00872243	30.4772186	35.42990008	45.08443154	53.75850128	52.88462021	45.61629403	48.23374839	51.54500206
Cadm2	117.6227379	136.1281238	105.619096	89.11378242	97.74948758	99.44486244	79.73393983	113.766723	87.30189147	103.5189888	111.1921333	80.75918907
Cadm3	90.89412907	89.77639966	92.72882861	56.06521023	45.18139512	60.61217189	56.65514241	59.30243332	45.58639032	94.532509	55.28121474	95.61739248
Cadm4	26.54679233	25.16633835	23.58464387	17.99277615	14.56470776	17.3153487	15.58571357	17.71183997	9.990027921	20.27016435	16.0233268	23.57229568
Cadps	112.9293905	105.4445121	113.5230813	52.373574	41.76810748	65.27180273	48.49499238	75.06125714	49.04249381	92.70428403	56.24958617	75.81419517
Cadps2	4.740534054	5.763054444	4.066812016	4.865675091	3.201316942	4.052767883	4.291303717	4.653461077	4.232573711	4.383700647	4.357597783	6.365049104
Cage1	0.419838165	0.349196701	0.336964106	0.597741512	0.462205102	0.84824593	1.270100148	0.523416613	1.104850568	0.629149913	0.569473217	0.566833914
Calb1	17.39584425	15.08066572	18.06991419	21.21596954	17.84050282	16.70977714	15.83381591	18.0861275	17.11656015	17.13704818	12.99634625	14.73912154
Calb2	171.5973176	123.6693335	176.9780166	107.1412171	51.32483733	75.83942205	34.95160156	69.51017627	38.11293684	129.3649929	50.32720459	158.0679569
Calca	0	0.051525306	0	4.179277641	1.962648087	4.105311107	0.769019541	0.442329407	0.120123623	0.192543494	0.481250966	1.756408648
Calcb	0	0.058587965	0	0.162004709	0.120630892	0	0.205748311	0	0	0.109467875	0.6080187	0.832151034
Calcoco1	0	0	0	0	0.026279278	0	0	0.024348714	0	0	0	0
Calcoco2	0	0	0	0	0	0	0	0	0	0	0	0
Calcr	0	0.021304714	0	0	0.021932889	0	0.018704392	0	0	0	0	0.020173358
Calcrl	1.353362684	0.934210859	1.5862192	1.270444093	1.81314714	1.488081507	2.312657924	1.738380184	1.999451842	1.659668476	1.986706054	4.495512995
Cald1	4.790526279	5.82872225	5.502477904	22.69295016	17.51732881	11.93169935	21.96176397	12.40811139	20.719386	7.515645479	16.47715955	25.94309764
Calhm1	0	0.143699993	0.08088855	0	0.073968513	0.069813337	0.189241283	0.205603608	0	0.067123568	0	0.272138027
Calhm2	0.431748468	1.682654014	0.785452976	2.118346352	1.140761528	1.19631037	2.810434369	2.309647519	2.726865232	0.690131347	2.555469757	3.847234435
Calhm3	0.151390711	0.143906163	0.162009205	0.066320436	0.074074637	0.139826999	0.189512791	0.274531456	0.167747958	0.436929164	0.224016072	0.102198176
Calm1	359.3774129	326.7102654	360.0361094	519.4369615	545.6427453	396.8999492	340.3447659	325.0051017	297.747416	354.3019549	271.0076559	394.8000165
Calm2	118.8827927	126.8629866	141.2433823	206.9496469	137.8215876	155.1656526	129.7006217	118.96333	124.9970599	134.4690408	97.15898819	155.8202811
Calm3	260.8036083	285.8372793	289.9830219	295.4100423	195.4872943	227.5815712	220.5182226	226.7670503	213.2966395	270.2021681	190.1561736	291.1122713
Calml3	0.037224597	0.070768529	0	0.097842919	0.218565473	0	0	0.236260402	0	0.033056621	0.036721355	0
Calml4	0.176453722	1.677300926	0.377660255	0.386499528	0.518026974	0.896365886	0.957176923	1.999879023	2.150708352	0.861830691	1.218477609	2.223522405
Calml5	0	0	0.181934075	0	0.083184783	0.078511884	0	0.308294992	0	0	0.251566921	0
Caln1	1.440440471	2.367957418	1.976711781	0.831462283	0.580423157	1.14259168	1.315247177	1.367506142	1.727516605	2.076748568	1.103339116	2.150691674
Calr	172.4943934	158.8034791	159.5265771	335.9082945	294.8309553	260.1617765	232.0612579	174.368176	227.4304104	169.7232188	190.0461066	246.7343432
Calr3	1.814085825	1.886062413	1.941325205	2.731798601	1.830720685	2.565640127	1.845102507	2.364441497	2.889506643	2.114392385	2.348798886	2.19411284
Calr4	0	0	0.098879524	0.080955068	0.452101767	0.426704983	0.038555288	0.125666654	0.102382072	0	0	0.124749787
Calu	21.16822529	21.15128369	20.53632977	71.85489666	58.55038021	47.41033879	50.89470035	30.59382917	44.0929825	23.96281412	31.19532111	47.51634396
Caly	44.21240691	42.5018669	40.43427355	23.15439143	16.98478603	26.19001963	20.92226344	24.15601168	17.64884897	46.30253979	26.28155343	43.13786842
Camk1	6.300915137	7.837566313	6.010777382	9.747700983	7.786784444	7.781677836	8.293210792	5.647738429	7.420557591	6.490677988	6.712991176	7.680625319
Camk1d	28.8704013	29.47716539	32.97540768	23.09184019	20.08545123	30.86507711	33.46905635	36.20119903	29.40132598	44.27632667	47.30264923	26.78828807
Camk1g	6.080383107	7.187287885	7.316002278	2.208217051	3.607113382	4.59750838	2.366269383	5.398813542	1.954878075	5.483503817	5.532001987	2.523749775
Camk2a	13.47167624	10.74670665	13.39893456	4.674993028	4.549507924	5.074655951	4.805692682	6.370829569	2.985448931	11.63487124	5.367936523	10.46132728
Camk2b	44.99980971	43.90854227	44.91688318	32.11343412	22.08098983	27.3808101	31.12422513	35.32893381	30.16511908	46.68934262	30.99982073	46.97621825
Camk2d	75.03726895	65.01817292	67.35658859	56.61190579	51.94588951	56.63812348	55.53968521	62.84806026	55.0136799	69.65298391	69.97606735	55.76548612
Camk2g	2.532178496	2.373089796	1.144979433	2.093576851	0.837620903	1.02114983	2.574542796	1.196466605	0.928670915	2.945420873	0.598099693	0.850676613
Camk2n1	78.94599903	76.88230721	68.7461702	32.7194058	37.68107944	46.64469707	43.11508668	43.33410235	53.81479588	70.45020523	49.43771804	74.01871542
Camk2n2	16.64894257	18.21055766	14.3997937	13.9874959	8.704196749	9.479122082	9.706932541	11.16658676	7.83399884	13.16453719	15.74891088	18.68047173
Camk4	5.920972471	4.858198278	6.153016183	3.77966046	2.990553856	4.519745403	3.176941581	3.726325852	2.444759662	5.649876056	2.624843445	4.961825195
Camkk1	25.07642402	27.59398737	25.08416064	17.55793462	17.38561957	20.4327177	27.36513304	26.76385898	29.08094862	29.08135784	26.8757327	24.3115025
Camkk2	13.22707038	15.61047435	15.50667686	8.170817778	8.144454134	7.995790291	9.457177626	12.26246949	8.604347992	10.12932454	10.62919451	9.531059445
Camkmt	14.19615668	14.37325851	15.94855362	12.62857325	13.25347981	16.57814845	12.70973069	13.6113828	12.95766508	14.68359185	13.7359573	12.82667881
Camkv	31.52444579	26.1785612	33.50128528	15.74730585	10.99012496	15.65012233	13.37346944	14.9267651	7.398485408	27.97526481	13.41112649	25.93125341
Camlg	11.7202872	12.81721884	11.91326117	14.42127711	13.84231084	14.21848754	11.71275271	11.69277457	11.56175933	13.73593132	10.76447146	10.87993049
Camp	0	0	0	7.217779761	8.854636835	1.247347502	1.127051326	0	0.299284113	0	0.666122876	0.121556533
Camsap1	68.90293596	60.64725293	63.88749512	31.15928138	36.04498323	41.7312566	31.39562052	52.82593976	34.99890372	51.96788008	50.50193135	33.12299031
Camsap2	28.940057	28.57442647	28.50626414	29.39881873	27.04445533	27.6797794	28.4532514	26.65553262	28.38730421	29.75229462	26.2275272	32.53994388
Camsap3	10.59590673	11.44612877	11.71456702	5.840673403	6.070350136	6.779297174	7.835475073	10.48531004	9.392606496	11.25401189	10.03732236	8.551897674
Camta1	40.90518641	37.9276002	41.83649097	33.86385857	37.91182869	43.0740301	34.4090923	35.85730695	41.40231569	39.082849	38.46765494	35.26972338
Camta2	27.87136784	26.30510377	29.93227387	15.99996767	17.46673905	18.7578371	23.13580298	24.76191541	22.88764794	23.57763984	27.69003168	26.89967714
Cand1	71.0467086	64.23739032	69.55392442	80.25863413	66.09609152	78.667169	68.93967923	65.54808234	64.71183802	63.07568416	60.69506078	60.58226677
Cand2	3.516120961	3.986994234	3.781840729	4.441135854	3.929890018	3.181608204	4.58771402	4.466522774	3.737811529	4.390417231	4.436973268	4.803429503
Cant1	9.138727297	8.463031485	9.65368736	11.45315433	10.3951517	10.98593888	10.24093845	10.22945263	10.77859262	10.01885174	9.619290133	10.76961943
Canx	111.3557084	113.6497864	113.7321973	188.0481701	168.6914003	160.7594246	129.2868531	122.8913923	124.3822314	113.858667	103.2681226	141.2798417
Cap1	32.6790512	38.65360668	31.14172911	72.57689879	76.37423059	50.1227669	71.00600243	38.85424155	59.83646768	41.12703138	50.79191909	68.30405145
Cap2	5.836166176	6.626340801	4.250418531	5.018661409	5.526122163	5.914445741	3.540149405	5.463131456	5.359014636	5.854531789	4.531182036	6.663572279
Capg	0.56184225	0.381475388	0.386517652	17.43998765	10.83916278	8.15456592	19.65950147	3.274852607	10.31649942	1.568077343	9.778494658	15.4962389
Capn1	1.382912875	1.840360994	1.677231251	3.117948969	2.45398985	1.703042023	3.493071329	1.822312877	3.881907401	1.621052929	2.892140394	5.39385875
Capn10	20.83902135	26.43377514	21.40565352	20.51745766	18.44903683	22.07964361	18.52522998	23.22343004	19.80849658	21.5693649	23.5480743	16.62396658
Capn11	0.090583168	0	0.032312214	0.026454794	0.029547895	0.055776088	0	0	0	0.026813573	0.148930944	0.054354924
Capn12	0.161949852	0.102628849	0.173308961	0.141892255	0.264137219	0.199439464	0.090102603	0.097893123	0.119631985	0.215724891	0.292894138	0.218652509
Capn13	0.086396828	0.027375162	0	0	0.197276284	0	0.048067837	0.052223915	0	0.051148745	0.11363843	0.414743106
Capn15	11.3718658	13.01289849	11.73541392	7.04422452	8.562474776	9.700450048	9.889251306	10.61295493	10.89908043	9.957068022	9.874811339	9.414167447
Capn2	11.1962222	12.91256725	11.74044463	37.46187112	39.10830853	30.25320111	26.05711866	16.50400591	25.66056702	13.44351503	20.11186706	27.86021763
Capn3	2.176293912	3.207288277	4.188478449	1.241610167	1.601400163	2.041225289	2.308977629	5.812652005	1.775862989	6.606856443	4.876229613	2.99141533
Capn5	3.268444516	4.210816504	3.479937352	4.607998089	3.230935323	2.283247375	4.043019003	4.437718975	4.687843291	4.508424086	5.286474035	6.988812606
Capn6	0.135900677	0.645909673	0.145432705	0.238138576	0.088660598	0.146440168	0.207927099	0.143757761	0.276071178	0.060342051	0.111719521	0.856253405
Capn7	40.28464098	40.31065844	40.99648372	29.4838311	27.2045691	29.76061018	31.28198233	38.50401464	33.15537298	37.33170549	36.5846743	25.63242172
Capn8	0.039718692	0.018877527	0.063756822	0	0.019434136	0.091712125	0.033146905	0.018006439	0.132030482	0.017635728	0.019590866	0.089375318
Capn9	0.097542515	0.061813432	0.104384115	0.02848727	0.031818008	0.060061268	0.108537728	0.02948055	0.036027217	0.057747227	0.192447661	0.087796379
Capns1	0.303216453	0.480376415	0.973451863	1.682531664	0.989080876	1.306927063	0.59044247	1.099703592	0.559963251	0.71804215	0.398822994	1.273626818
Capns2	5.455002246	4.148251559	7.364374964	3.235283858	6.159467069	2.867973333	3.85205347	6.011343678	4.277572931	3.428213437	6.209141125	4.456729142
Caprin1	53.65639275	51.45908473	51.0310891	100.5603022	86.4787838	76.83863904	73.45703308	57.85561079	70.9688689	53.88281499	57.31163031	69.78924253
Caprin2	6.910177457	5.544095392	5.992772418	5.869199168	6.452029419	5.894408067	5.414119829	6.476211712	8.265595865	5.911265225	5.962057653	6.828393625
Caps2	0.041058103	0.058542371	0.065906858	0.053959545	0.020089503	0.037921953	0.051397049	0.03722732	0.136482872	0.036460895	0	0.110867126
Capsl	0	0	0	0	0.100187623	0	0	0	0	0	0	0
Capza1	29.19519894	26.61483889	29.12698889	44.18640957	42.66404326	36.93056607	41.84357081	31.36266789	37.94861624	26.18639036	33.47216086	34.73719776
Capza2	44.37439978	41.98485698	46.34829742	73.33712904	65.25398888	65.77242822	64.58453743	50.53390754	53.77016763	47.23828359	47.70167733	56.55942205
Capza3	0	0	0	0	0	0	0	0	0	0	0	0
Capzb	41.91641918	39.4133818	43.05523842	61.68105665	61.16415459	48.22148511	59.2110819	45.95883949	53.40317993	45.93245153	51.34393396	56.11168894
Car1	0.064132491	0	0	0	0.062759346	0	0.107042476	0	0	0.056951682	0	0.173173732
Car10	15.99942688	13.85907498	15.22273547	7.384654107	7.423262655	10.42061884	10.56328434	13.01845016	11.55112533	14.98274036	11.02776876	13.84181869
Car11	49.51139993	53.94071477	51.40407002	43.8537075	41.32328233	43.59308862	46.33022031	45.24890459	41.00936835	49.91163232	54.7166918	52.80391614
Car12	0.929065566	1.926837478	0.45192269	2.035000452	1.797683521	0.838598248	1.251123198	2.393131649	3.345705722	0.112505404	3.624362483	5.112444654
Car13	0.039929109	0.569326033	0.256378341	2.763725135	3.204083085	1.364530199	1.966027877	0.905091566	1.017596184	0.070916625	0.630228868	1.293822717
Car14	43.77480244	59.37208986	45.82841699	1.079070938	0.75757702	1.690047713	13.21491483	51.71895234	22.88758287	26.90514952	13.46865506	19.60546355
Car15	0	0	0	0	0	0	0	0	0.03015483	0	0	0
Car2	249.6229965	188.2478285	248.6145351	90.05862865	60.40606382	66.78207902	285.5017991	416.7139833	312.8360011	341.5172598	210.5578343	318.6160867
Car3	0.040050351	0.038070317	0.257156818	0.701801775	1.332556229	0.554867639	0.401084257	0.472076706	0.931930742	0.462357733	0.395089074	16.2939889
Car4	0.937671731	0.237683875	0.267583924	46.82780661	280.3559119	10.04617225	11.37271349	0.170037107	0.415593579	0.055512145	2.034989602	0
Car6	4.949815632	5.361629644	3.510798392	1.563257075	0.844854901	0.956874287	5.283616614	5.949196484	6.186148199	3.577808205	3.406673502	5.750375463
Car7	0.576689139	0.843351419	0.332305036	0.116599802	0.520930713	0.245833734	0.148083425	0.482661386	0.442383523	0.196968541	0.437609872	0.399283231
Car8	23.40904495	32.60013079	35.49387278	20.65808299	18.49186452	26.10147995	24.52569722	35.85225745	33.06353503	15.97918872	25.31836671	14.36827681
Car9	0.083509843	0.132302052	0.357468781	2.073067643	3.377834697	2.365353448	1.533233805	1.665801448	2.498385456	0.197758355	12.87887545	10.49815752
Card10	1.027586455	0.816416474	0.902706815	3.265336772	2.086213088	1.884026543	2.265504217	1.418425824	3.398846709	1.293884819	2.057648401	3.741067213
Card11	0.389849725	0.405869052	0.238396375	1.528917065	0.944673163	0.514388203	3.12951723	1.363408024	2.180428332	1.02211102	2.582175405	5.714611293
Card14	0.018996518	0.162516207	0.040657855	0.449382241	0.687821941	0.421092061	1.284124297	0.706188678	1.220843547	0.236173129	1.199340967	1.949222911
Card19	26.4941535	30.07447808	28.16893371	24.86552882	33.39449944	16.47201433	25.68822271	22.4673733	19.09614221	21.62411553	23.17559122	12.73380412
Card6	0.37809643	0.235471497	0.292997785	2.752959096	2.220005877	1.131942171	2.937760473	0.768388444	2.239207247	0.509431387	2.366524975	2.980718391
Card9	0.587088235	0.558063402	0.586381983	1.303088321	0.842626468	1.301386889	1.79648191	1.064624026	1.604618728	1.007949005	1.544403582	1.86711316
Carf	8.142595356	6.764215416	7.315525189	6.459555681	5.399690511	6.680222499	7.213959153	7.478073579	7.096395128	7.883526492	7.169422387	7.077012765
Carhsp1	2.059902549	3.953424062	1.784500874	47.56030953	37.62822606	31.98113653	35.96958881	15.10177362	35.28043326	9.773467682	20.74630946	25.67464423
Carm1	25.66150733	25.14628447	25.20829008	23.09096976	26.95426487	25.82903359	24.24758329	21.08875247	26.34824265	23.5141106	26.60963868	22.51782465
Carmil1	46.26015381	43.60165605	45.97185679	26.45777159	28.48310411	33.21801299	33.79292509	50.15443243	36.19294297	56.93589484	58.09027017	38.72708773
Carmil2	4.038380801	4.40012394	5.124464225	3.048746946	2.374272884	2.373583046	2.491015296	3.285303484	3.236650837	5.202130656	3.968039426	5.516970016
Carmil3	28.2341166	29.23275243	29.2196018	12.19129941	15.39216355	16.18937947	16.22975263	19.83545036	17.3619375	23.02222644	23.45933826	17.34241855
Carnmt1	6.641778031	7.553212684	6.592273279	11.37466936	8.502459209	9.322151494	8.640803033	7.823259006	9.760653548	6.076299704	7.066644925	9.590329671
Carns1	0.193023156	0.683881332	0.131448378	0.568848463	0.274749561	0.761739355	0.497901787	0.63641383	0.894401613	0.264907402	0.398137655	0.726536122
Cars	36.24709654	43.9417248	42.28050695	23.39496398	30.765187	29.95203187	22.30412204	25.32810449	28.99802608	19.48481371	20.90596646	18.59647934
Cars2	12.64406436	12.70794416	12.2956084	13.57124657	13.39788556	16.53801694	11.56015168	14.02010169	14.24817754	12.96860117	16.57787323	13.82115926
Cartpt	59.17273718	55.63259376	68.25399003	34.06699225	28.87378642	32.47817688	20.17111042	32.6162088	22.2136678	44.14831553	16.98552097	33.46964157
Casc1	15.57223526	15.38230882	14.39486582	10.23270271	12.59476852	9.579573865	13.74729543	18.7291754	18.15613004	17.10519931	16.96666808	13.85940826
Casc3	36.08396589	40.16099934	34.22853251	40.60831978	38.15684874	36.43403215	38.29978843	35.44901099	40.48735087	43.15011366	40.60725156	32.51010379
Casc4	11.57739821	13.22158791	10.94472888	28.31586052	26.10191846	24.27669016	27.41499187	20.73477052	22.64216977	15.1673413	14.8310046	20.34414628
Casd1	9.788072112	10.13157529	10.36054323	10.72365715	6.518942139	9.549054101	9.354551301	8.923150456	9.074119637	10.17498365	6.957044137	12.631511
Cask	10.21812535	10.5098053	10.54688971	10.54064878	8.979455542	9.981708228	8.092570537	9.141502551	9.690362039	9.999528372	9.454177285	11.01212407
Caskin1	18.25957156	19.02134175	18.49138598	8.944661882	7.651819254	8.87998247	10.52348494	14.40904765	13.8137152	18.73829215	13.85175917	18.75468788
Caskin2	5.522819574	6.400298725	4.778041851	3.330612726	3.404177258	3.544179588	4.444415244	6.300060722	6.000329447	4.944247327	5.129757406	5.027485674
Casp1	0.363581137	0.288005155	0.259388398	3.23860562	3.913761219	1.902921258	4.804207297	1.263690785	2.417188992	0.914802743	3.048659766	4.854256841
Casp12	0	0.174675572	0.131099554	2.898028508	2.577504955	2.093265366	2.351454763	0.055538436	1.018075601	0.489555247	1.450209308	2.866927772
Casp14	0	0	0	0	0	0	0	0	0	0	0	0
Casp16	0.161650557	0.109756269	0.098850671	0.080931445	0.112992461	0.085316094	0.096360093	0.083753323	0.255880493	0.061521776	0.091122966	0.103927821
Casp2	13.23139341	13.74035161	14.5367281	12.91911136	12.90750544	14.21283181	15.36901059	15.73885924	15.30442957	14.27299292	16.51000212	14.95202697
Casp3	13.64691396	11.14473282	12.34434656	36.69861508	25.35237627	29.95392511	24.43488568	16.06000819	27.58872705	18.50020158	17.34880024	21.02071175
Casp4	0.254059371	0.905621347	0.679697529	7.51254581	8.701689058	2.639851816	5.724624743	2.41873009	3.096605765	1.692095717	2.443591045	5.888370171
Casp6	0	0	0	0	0	0	0	0	0	0	0	0
Casp7	2.319657803	1.789754152	2.595192281	2.441479416	2.756418176	3.213712256	3.192897364	1.884712788	3.237896373	2.635104675	2.644916062	3.891058408
Casp8	0.075394882	0.071667463	0.376520918	2.069791505	1.475611927	0.858843713	2.139285863	0.683604249	1.698667815	0.535624329	2.132100887	2.556122743
Casp8ap2	6.833259357	6.837297291	7.537832034	10.42913843	8.395172012	9.373798503	7.759689663	7.277369575	7.950634059	6.901644941	8.168665863	6.797923146
Casp9	8.778271532	9.531741946	10.0804595	10.4421158	7.797366765	9.822861577	10.11528565	11.84703079	9.838965212	10.01406886	10.69127216	10.75775319
Casq1	0.299608685	0.854389333	0.641246279	0.450003345	0.167539281	0.395319435	0.464352461	0.1940391	0.616534984	0.494115133	0.802229541	1.078690967
Casq2	0.161049032	0.061234796	0.103406974	0.084661801	0.03152016	0.089248551	0	0	0.035689965	0.085809982	0.031774359	0.260923548
Casr	0	0.006241864	0.007027075	0	0	0	0.005480021	0.005953838	0	0.017493787	0.00647773	0.011820798
Cass4	0.016639927	0.031634544	0	0.743532125	2.475114583	0.230533737	0.472148247	0.196136159	0.202815958	0.044330346	0.344714387	0.464296885
Cast	2.821628084	3.336752402	2.569164652	9.176350842	9.771889539	5.600912899	8.365407016	4.249489132	7.005469181	3.040809574	5.444302613	7.69658241
Casz1	68.43039735	70.89277654	63.00192597	34.93720116	42.81339524	43.64912631	48.23946239	62.42684369	55.59486615	61.17407604	68.73117518	40.78514319
Cat	13.01861808	13.26315311	13.06517211	16.15431134	14.44665307	14.90082013	22.84680738	17.0846808	20.39548794	15.65429379	16.1915308	20.07170563
Catip	0.194924862	0.481748919	0.125158097	0.444036552	0.381502624	0.396078916	0.943502967	0.600909463	0.863943301	0.657777898	0.538411042	1.719396205
Catsper1	0	0	0	0	0	0	0	0	0	0	0	0
Catsper2	0.618561563	0.760916241	1.070797049	1.418639855	1.26404536	1.39467788	1.305721347	1.121697663	0.766029727	0.630081987	1.005033945	0.835135299
Catsper3	0.117070258	0.166923698	0.626407634	0.102571029	0.114563658	0.054064026	0.244250028	0.265368563	0.908035082	1.091601986	0.404206514	0.368805399
Catsper4	0.215521498	0.122919847	0.138382863	0.226594822	0	0	0.107917006	0	0	0.076555965	0.085043138	0.155189822
Catsperb	0.032460826	0.169708042	0.069475236	0.127982391	0.079414513	0.119925453	0.162539477	0.088296546	0.161856482	0.115304964	0.176120921	0.21913083
Catsperd	1.101844447	1.304619737	1.510110597	0.863761306	0.889085621	1.267638988	1.290575626	1.875392172	1.113798912	1.75095122	1.620888151	1.35713386
Catsperg1	0.195713677	0.591938653	0.418881939	0.140297243	0.226345644	0.230063824	0.549386844	0.613020471	0.453434271	0.489799829	0.649409901	1.121009216
Cav1	54.10263598	50.25906081	56.07758516	35.04721506	21.01896588	22.18208575	65.91420892	90.75608353	51.83145726	53.6903556	40.64780883	44.55245854
Cav2	30.52387077	47.57220323	31.13364225	23.34481997	15.74414886	18.0900969	43.38445744	69.53581774	42.24210681	42.91809188	31.08355752	43.78672422
Cav3	0.175216592	0	0.062502075	1.176955243	0.400085039	0.701276256	0.779869611	0.529562062	0.32358024	0	0.230463767	0.735977711
Cbarp	32.05174572	31.58674196	29.63356392	20.26567075	17.28902723	19.37306831	19.86793771	23.67618652	21.27002145	25.61444273	20.69165804	28.82668151
Cbfa2t2	19.48867469	18.18042001	17.98343016	13.25112393	14.03144037	14.66134464	16.45581022	16.82629653	17.26744973	17.27435168	16.95920757	16.97557599
Cbfa2t3	4.103618728	4.8529813	5.114742045	2.009184524	2.173232576	2.954103913	3.857757289	3.228293352	2.942176898	4.212200939	3.107543981	5.90975719
Cbfb	7.810534667	8.847185596	9.057320172	24.84532739	22.50380074	18.85176159	20.91734397	15.2986619	18.45475584	13.77533494	14.87295701	16.82822293
Cbl	19.71210827	18.21880996	20.03569079	20.25440189	23.66929831	21.55335284	23.30042864	19.42337818	22.53532871	20.42570291	23.25721842	24.69808353
Cblb	11.94267505	11.19441899	11.14312813	11.01428088	11.75660393	11.47955982	13.32187165	11.8391999	12.57598749	10.5001559	12.34278872	13.91978054
Cblc	0	0.045344754	0.051049013	0	0.140045267	0	0	0	0	0.08472378	0	0
Cbll1	15.52022067	15.99313037	16.54628637	13.32504676	14.86395803	14.33473602	14.56114815	15.07857605	13.80948741	13.90349751	15.13751123	11.55068225
Cbln1	3.205732372	2.031496919	4.67806552	3.092407397	2.028020494	3.708562147	2.675317332	3.024072387	2.260427758	3.651945042	4.504015447	5.042208767
Cbln2	7.496773582	7.263562165	8.950828913	6.658765571	4.102646561	5.875032774	4.11920789	5.861044201	3.752922806	7.37262707	4.971028879	6.022758254
Cbln3	0	0.033809864	0.038063062	0.031163153	0.034806756	0	0	0.032249735	0	0.126343147	0	0.06402888
Cbln4	2.235424911	1.321589484	1.925442851	1.839141297	0.880360343	2.140212851	2.070311367	1.137016993	0.996823316	2.009336949	1.936276706	1.791231615
Cbr1	1.600394219	0.988827406	1.455748539	0.490764518	0.939676837	1.034705653	0.801357424	0.435322504	0.886655663	0.781660394	0.8683171	0.720243968
Cbr3	0.067352761	0.576206399	0.216230584	0.295055385	0.131821332	0.062208139	0.449669499	0.48854917	0.522409971	0.119622767	0.132884427	1.636823378
Cbr4	7.717938281	5.065591601	7.538224373	8.264747966	9.35094821	6.675819277	7.97449876	8.719534457	8.348219927	5.983453019	7.613598867	8.325117183
Cbs	0.533242727	0.983943415	0.637778807	0.439717894	0.153478067	0.289712896	0.471190542	1.194505625	1.390253588	0.529246585	0.897351737	0.903459418
Cbwd1	6.040909895	5.504410722	6.847139053	6.796002413	5.456831566	5.480441535	6.50309633	6.546812642	5.584609104	6.697713289	6.593954563	6.563393952
Cbx1	18.15572172	18.76821403	18.31892044	23.23576264	22.27218881	19.2543238	20.23835123	18.16673391	21.01548274	18.13821243	19.41345672	18.1800967
Cbx2	1.413958962	1.705144121	2.461665071	1.294309621	1.776072748	1.442399389	1.303292098	1.205495077	1.286123595	2.061499013	1.956944667	1.234690227
Cbx3	27.65945006	26.82221145	36.62188869	57.66669109	38.1445683	41.36570453	34.85719294	32.9326347	34.31989691	31.11828565	27.12368396	31.30433507
Cbx4	6.214186605	6.124133638	6.161073512	6.565493376	5.186849759	7.891849535	6.825688323	5.924399127	5.873018724	7.668945128	7.437346523	8.760071228
Cbx5	31.62209737	29.57823164	32.51771387	37.00652064	27.31737488	26.19783862	27.5618042	29.28282763	31.05566522	33.06924267	26.59574771	37.61299048
Cbx6	48.2168689	46.07906698	47.67579967	32.48369514	27.91116162	35.49169274	35.45205971	40.3943303	34.05662924	44.52878721	39.24043346	44.57669076
Cbx7	33.84457498	35.87617873	36.43050153	19.29271436	20.94506725	25.93087607	21.24325545	29.74845087	29.64486583	37.01640644	32.04025086	26.12241106
Cbx8	5.88592703	7.921541498	9.16750801	8.016250677	8.098081466	8.55820001	8.21917533	7.978722063	7.55505057	10.86779002	8.623299088	7.553333212
Cby1	17.67318752	17.17002556	16.34008484	23.22652733	17.42195315	17.64351535	18.54471349	16.43664118	20.15867703	21.34893179	17.11377955	16.08278763
Cby3	1.003459351	0.572309821	0.501126107	0.527508148	0.523719578	0.432512211	0.167485734	0.242622686	0.370626564	0.475255286	0.329964502	0.240852505
Cc2d1a	16.00366158	17.41079534	16.50743371	11.20512055	12.15312172	14.50356771	16.2700497	16.33479212	18.42468913	17.08696913	15.10288601	16.21561312
Cc2d1b	21.07711549	23.5350632	22.42916705	16.12992902	17.8541635	20.53536502	19.32309834	19.8596039	19.01306537	18.27698879	21.72351262	16.99543775
Cc2d2a	90.39575715	75.25551734	77.3567036	30.49503298	30.67799811	45.23645704	49.30188215	82.02982706	58.0660624	94.90116367	103.0649196	56.94782775
Cc2d2b	0.053093393	0.00720979	0.048700582	0.019936175	0.007422372	0.042032527	0.012659614	0.055016798	0.008404279	0.026942065	0.022446694	0.027307697
Ccar1	12.1276406	12.16757994	11.80359383	12.47153566	11.85064929	12.29689303	11.39169018	12.34454184	11.69203268	11.68161811	12.50510836	10.67685147
Ccar2	29.59296552	29.50435662	29.17225366	29.81281296	28.28017147	31.71289106	30.47250264	28.5799033	28.34712673	31.55250815	28.75547791	27.50375728
Ccbe1	0.539996548	0.484783204	0.481559773	1.23536267	0.968796845	0.692708146	0.87626318	0.625617955	1.030476724	0.213126233	1.124581062	1.485127774
Ccdc102a	0.067814477	0.660733678	0.163284663	1.128896566	1.327249916	1.190057162	1.443147212	0.722475576	0.995626176	0.451660511	1.254331637	1.556486098
Ccdc103	0.742776822	0.57768133	0.650352226	1.005756196	0.462555656	0.436571626	1.127051326	0.367349792	0.897852339	0.479715873	1.39885804	0.425447866
Ccdc105	0	0	0	0	0	0	0	0.08446811	0	0	0	0
Ccdc106	2.015082003	1.734755433	1.85126553	1.648922298	1.61847654	1.703140204	1.935506927	1.999437061	1.874713383	1.890746589	1.612775809	2.155956807
Ccdc107	33.25669289	36.63973495	29.92968886	18.3676862	20.98149589	22.39923713	24.8514478	28.85778474	24.65463242	34.90647788	24.25280804	22.30024492
Ccdc110	0	0	0	0	0	0	0	0	0	0	0	0
Ccdc112	6.274122056	5.963938104	6.103806277	4.778701062	6.00024577	6.025362676	6.217769552	5.300868529	5.411515124	6.363042102	5.239806559	6.000183796
Ccdc113	7.513590225	9.800877303	9.507852085	4.468770224	4.400895824	7.091641653	5.355016839	6.514200537	4.861552049	8.717830358	11.74019642	6.071761471
Ccdc114	0.083923111	0.226026527	0.359237803	0.257352125	0.219003274	0.180863183	0.315168011	0.228278874	0.371962864	0.248421264	0.262163736	0.541354105
Ccdc115	13.66954898	12.44664024	15.0132826	14.37187956	13.37686927	17.01109844	15.55064435	12.91601868	10.68226622	13.6723385	14.26544529	12.95129609
Ccdc116	0.040584356	0.019288961	0	0.017778978	0.039715401	0.074968783	0.050804006	0	0.022484678	0.054060289	0.100089232	0.091323242
Ccdc117	11.43925415	10.01886152	12.12611287	11.9765663	11.75756404	11.62868057	10.38710994	10.63288407	10.80184383	10.57370103	12.10078817	9.422067904
Ccdc12	6.181048355	6.977115683	8.386348896	9.041986667	7.020818856	7.441984858	10.17851527	12.4596647	9.53952457	7.155259984	6.914113903	10.33213579
Ccdc120	2.313790958	3.317739466	2.895753981	1.752348259	1.535084888	2.173277411	2.487331905	2.666835704	2.954874463	2.437802915	1.663524701	4.553490869
Ccdc121	0	0	0	0	0	0	0	0	0	0	0.139742723	0
Ccdc122	0.240136831	0.255656573	0.030837594	0.092574119	0.056398859	0.204050851	0.256517374	0.243859505	0.255439481	0.085299643	0.208463554	0.15562305
Ccdc124	16.72094954	16.02975151	15.04701823	27.80179729	24.68386094	22.20038967	22.08114086	17.31439079	19.26448361	17.37976632	16.82292124	16.41844978
Ccdc125	0.843344993	1.058179555	2.671390918	0.679784465	0.363126751	0.716613369	1.548374434	1.284628173	1.046601391	1.138353908	0.865221495	3.218501969
Ccdc126	40.47779068	32.16898111	37.78548346	27.93716155	26.24791926	33.25705873	24.77423942	37.96780034	23.2189528	46.08723121	32.1098271	25.58824033
Ccdc127	12.84324706	14.27962481	13.5674092	16.60409714	13.92524366	15.15561039	15.3747292	15.62638889	12.62124929	15.33399681	12.86503647	17.50343082
Ccdc129	0.051002896	0.016160461	0	0.417070769	0.133095652	0.439666548	0.113504116	0.431612989	0.301405783	0.060389581	0	0.459068497
Ccdc13	6.181473621	8.379043432	6.110754568	2.088640744	3.499267673	2.585832198	5.04303162	6.50953267	6.050780484	5.612423679	5.468973806	3.917143318
Ccdc130	8.772827643	9.272158526	7.221654519	6.96067674	7.564398534	7.507774944	7.551680723	8.927739012	7.681393562	6.973358185	8.291112673	6.571025806
Ccdc134	4.667114842	4.978957853	5.138190339	6.089507505	5.388623398	6.822572759	6.977198435	5.51029883	5.803851605	6.380811348	7.220692845	6.558070378
Ccdc136	40.2384777	38.08568491	36.90632866	12.99041525	14.34098021	18.28246448	19.8199404	31.39093548	22.5682765	30.93130817	21.31741159	27.01730416
Ccdc137	11.33796437	11.99616492	11.4068273	8.458004421	9.422314959	12.46879945	9.357103757	13.08378287	11.69946091	10.2917189	11.1102863	8.824818967
Ccdc138	2.250123936	2.350842079	2.136781696	1.838238882	1.63658176	1.891022265	2.427635067	2.334264533	2.392164729	2.070187802	2.279696343	2.463201164
Ccdc14	3.053187081	2.639357503	2.924029506	2.200129927	2.186734217	2.768888278	2.723418544	3.350068524	2.97857556	2.721150406	3.328379694	2.967175606
Ccdc141	6.664483001	7.685082138	8.322353711	2.166812981	3.421266501	4.614277798	6.589600917	5.844556089	5.832809977	5.239125881	6.211863339	7.232278105
Ccdc142	0.158081387	0.093916288	0.169169163	0.225067216	0.05801126	0.091254137	0.494720657	0.125415634	0.021895192	0.193024252	0.09746517	0.444644997
Ccdc144b	0	0	0	0.044277149	0.049454044	0.1400279	0.042174462	0	0	0	0.049852874	0
Ccdc146	1.24120913	1.368620734	1.328267128	0.695990117	0.825950787	0.756625031	1.698778868	1.710611703	1.320304819	1.565170846	1.836643689	1.273598282
Ccdc147	0	0	0	0	0	0	0	0	0	0	0	0.020375323
Ccdc148	0.479011205	0.48785309	0.347841749	0.404696588	0.368307548	0.44242278	0.528247446	0.666989484	0.739282222	0.531721388	0.708803123	0.523539206
Ccdc149	5.323284358	5.03761914	5.114332748	5.327315384	5.000934841	6.642973793	6.910559847	5.062581646	7.314074254	5.189464496	5.391353617	8.837468855
Ccdc15	4.623803014	4.88720952	4.837336335	5.109276043	3.478019777	3.904113382	4.650665376	5.021488261	4.721929482	5.791416159	4.88466874	4.627681336
Ccdc150	0.603843082	0.608257967	0.684775328	0.442196659	0.476259169	0.59934046	0.707009398	0.490301738	0.499318102	0.536231768	0.506772265	0.227138093
[truncated: 20,602 more rows]
