# Supplementary material for: Integrated bioinformatics analysis of retinal ischemia/reperfusion injury in rats with potential key genes
Source: BMC Genomics. 2024 Apr 15;25:367. doi: 10.1186/s12864-024-10288-0 (PMC11017533; doi:10.1186/s12864-024-10288-0)
Supplement: Supplementary file 93 — Supplementary Material 93. [file 12864_2024_10288_MOESM93_ESM.zip › supplementary file 1 raw_data/mRNA_counts_anno.csv]

gene_id	sample404	sample102	sample402	sample204	sample104	sample302	sample304	sample103	sample202	sample203	sample303	sample403	Dbxref	product	Tf_Family	GO_id	GO_term	pathway	pathway_description
A1bg	0	0	0	0	0	0	0	0	0	0	0	0	GeneID:140656,Genbank:NM_022258.2,RGD:69417	alpha-1-B glycoprotein		GO:0008150,GO:0031012,GO:0003674,GO:0005576	biological_process|extracellular matrix|molecular_function|extracellular region
A1cf	0	0	0	0	0	0	0	1	0	1	0	0	GeneID:170912,Genbank:XM_006231272.3,RGD:619834	APOBEC1 complementation factor		GO:0016556,GO:0007566,GO:0003727,GO:0030895,GO:0010609,GO:0003729,GO:0005515,GO:0005634,GO:0005654,GO:0005720,GO:0045293,GO:0016554,GO:0005737,GO:0050821,GO:0003725,GO:0005783,GO:0006397	mRNA modification|embryo implantation|single-stranded RNA binding|apolipoprotein B mRNA editing enzyme complex|mRNA localization resulting in posttranscriptional regulation of gene expression|mRNA binding|protein binding|nucleus|nucleoplasm|nuclear heterochromatin|mRNA editing complex|cytidine to uridine editing|cytoplasm|protein stabilization|double-stranded RNA binding|endoplasmic reticulum|mRN…
A2m	2928	156	1049	669	218	4330	1449	305	939	465	1231	1275	GeneID:24153,Genbank:NM_012488.2,RGD:2004	alpha-2-macroglobulin		GO:0051384,GO:0019966,GO:0002438,GO:1990402,GO:0034695,GO:0004866,GO:0042803,GO:0004867,GO:0005102,GO:0005615,GO:0006953,GO:0007584,GO:0043120,GO:0009611,GO:0048306,GO:0010037,GO:0048403,GO:0010951,GO:0048406,GO:0019838,GO:0001553,GO:0048863,GO:0019899,GO:0001869,GO:0051289,GO:0019959,GO:0002020	response to glucocorticoid|interleukin-1 binding|acute inflammatory response to antigenic stimulus|embryonic liver development|response to prostaglandin E|endopeptidase inhibitor activity|protein homodimerization activity|serine-type endopeptidase inhibitor activity|signaling receptor binding|extracellular space|acute-phase response|response to nutrient|tumor necrosis factor binding|response to w…	rno04610	Complement and coagulation cascades
A2ml1	36	0	0	3	3	3	0	0	3	17	4	15	GeneID:362442,Genbank:XM_008763339.2,RGD:1565709	alpha-2-macroglobulin-like 1		GO:0030414,GO:0052548,GO:0004866,GO:0005615,GO:0010951	peptidase inhibitor activity|regulation of endopeptidase activity|endopeptidase inhibitor activity|extracellular space|negative regulation of endopeptidase activity
A3galt2	476	15	30	256	8	409	277	37	838	745	143	307	GeneID:171553,Genbank:NM_138524.2,RGD:727913	alpha 1,3-galactosyltransferase 2		GO:0046872,GO:0005794,GO:0047276,GO:0005975,GO:0006688,GO:0016021,GO:0016757,GO:0030259,GO:0031982,GO:0001962,GO:0032580,GO:0033580	metal ion binding|Golgi apparatus|N-acetyllactosaminide 3-alpha-galactosyltransferase activity|carbohydrate metabolic process|glycosphingolipid biosynthetic process|integral component of membrane|transferase activity, transferring glycosyl groups|lipid glycosylation|vesicle|alpha-1,3-galactosyltransferase activity|Golgi cisterna membrane|protein galactosylation at cell surface	rno00603	Glycosphingolipid biosynthesis - globo and isoglobo series
A4galt	35	9	0	52	1	20	20	16	16	8	24	0	GeneID:63888,Genbank:NM_022240.2,RGD:621583	alpha 1,4-galactosyltransferase		GO:0007009,GO:0008378,GO:0015643,GO:0016020,GO:0016021,GO:0050512,GO:0000139,GO:0001576,GO:0006486	plasma membrane organization|galactosyltransferase activity|toxic substance binding|membrane|integral component of membrane|lactosylceramide 4-alpha-galactosyltransferase activity|Golgi membrane|globoside biosynthetic process|protein glycosylation	rno00601,rno00603	Glycosphingolipid biosynthesis - lacto and neolacto series|Glycosphingolipid biosynthesis - globo and isoglobo series
A4gnt	1	0	0	0	0	0	0	0	0	2	0	2	GeneID:685758,Genbank:XM_008766588.2,RGD:1590210	alpha-1,4-N-acetylglucosaminyltransferase		GO:0008150,GO:0008375,GO:0009101,GO:0050680,GO:0003674,GO:0005575,GO:0006493	biological_process|acetylglucosaminyltransferase activity|glycoprotein biosynthetic process|negative regulation of epithelial cell proliferation|molecular_function|cellular_component|protein O-linked glycosylation
Aaas	324	282	302	305	250	365	293	256	263	230	295	284	GeneID:300259,Genbank:XM_008765705.2,RGD:1308701	aladin WD repeat nucleoporin		GO:0031965,GO:0005643,GO:0005654,GO:0005813,GO:0005829,GO:0006913,GO:0007612,GO:0003674,GO:0008150,GO:0005575,GO:0009566	nuclear membrane|nuclear pore|nucleoplasm|centrosome|cytosol|nucleocytoplasmic transport|learning|molecular_function|biological_process|cellular_component|fertilization	rno03013	RNA transport
Aacs	1109	1196	1289	1120	1242	1370	1138	1426	1143	909	1236	1111	GeneID:65984,Genbank:NM_023104.1,RGD:708522	acetoacetyl-CoA synthetase		GO:0047760,GO:0005829,GO:0050872,GO:0006631,GO:0060612,GO:0007584,GO:0010243,GO:0014070,GO:0014074,GO:0030729,GO:0071333,GO:0071394,GO:0032024,GO:0071397,GO:0034201,GO:0042493,GO:0001889,GO:0042594,GO:0005524,GO:0045471	butyrate-CoA ligase activity|cytosol|white fat cell differentiation|fatty acid metabolic process|adipose tissue development|response to nutrient|response to organonitrogen compound|response to organic cyclic compound|response to purine-containing compound|acetoacetate-CoA ligase activity|cellular response to glucose stimulus|cellular response to testosterone stimulus|positive regulation of insuli…	rno00650,rno00280	Butanoate metabolism|Valine, leucine and isoleucine degradation
Aadac	0	0	0	0	0	0	0	0	0	0	0	0	GeneID:57300,Genbank:NM_020538.1,RGD:631440	arylacetamide deacetylase		GO:0017171,GO:0005789,GO:0019213,GO:0006629,GO:0009056,GO:0010898,GO:0031090,GO:0016021,GO:0016787,GO:0004806	serine hydrolase activity|endoplasmic reticulum membrane|deacetylase activity|lipid metabolic process|catabolic process|positive regulation of triglyceride catabolic process|organelle membrane|integral component of membrane|hydrolase activity|triglyceride lipase activity
Aadacl2	0	0	0	0	0	0	0	0	0	0	0	0	GeneID:295076,Genbank:NM_001191706.1,RGD:1563197	arylacetamide deacetylase-like 2		GO:0052689,GO:0009056,GO:0016021,GO:0016787	carboxylic ester hydrolase activity|catabolic process|integral component of membrane|hydrolase activity
Aadacl3	0	0	0	0	0	0	0	0	0	0	0	0	GeneID:313686,Genbank:NM_001191768.1,RGD:1563257	arylacetamide deacetylase-like 3		GO:0052689,GO:0009056,GO:0016021,GO:0016787	carboxylic ester hydrolase activity|catabolic process|integral component of membrane|hydrolase activity
Aadacl4	0	0	1	0	0	0	0	0	0	0	0	0	GeneID:313688,Genbank:XM_233640.5,RGD:1565761	arylacetamide deacetylase-like 4		GO:0009056,GO:0016021,GO:0016787	catabolic process|integral component of membrane|hydrolase activity
Aadat	495	191	384	328	155	707	334	99	313	78	530	299	GeneID:29416,Genbank:XM_006253067.3,RGD:2948	aminoadipate aminotransferase		GO:0047536,GO:0006103,GO:0006536,GO:0070189,GO:0008483,GO:0009058,GO:0016212,GO:0097052,GO:0019441,GO:0030170,GO:0003824,GO:0033512,GO:0005739,GO:0042803	2-aminoadipate transaminase activity|2-oxoglutarate metabolic process|glutamate metabolic process|kynurenine metabolic process|transaminase activity|biosynthetic process|kynurenine-oxoglutarate transaminase activity|L-kynurenine metabolic process|tryptophan catabolic process to kynurenine|pyridoxal phosphate binding|catalytic activity|L-lysine catabolic process to acetyl-CoA via saccharopine|mito…	rno00310,rno00380	Lysine degradation|Tryptophan metabolism
Aaed1	601	504	685	568	610	758	500	642	592	451	677	562	GeneID:498685,Genbank:XM_017600640.1,RGD:1589650	AhpC/TSA antioxidant enzyme domain containing 1		GO:0016209,GO:0055114,GO:0098869	antioxidant activity|oxidation-reduction process|cellular oxidant detoxification
Aagab	797	590	687	731	631	779	618	746	782	582	656	670	GeneID:171435,Genbank:XM_006243223.2,RGD:621601	alpha- and gamma-adaptin binding protein		GO:0005737,GO:0005829,GO:0008150,GO:0015031,GO:0016607,GO:0003674,GO:0005515,GO:0005575	cytoplasm|cytosol|biological_process|protein transport|nuclear speck|molecular_function|protein binding|cellular_component
Aak1	8508	9594	9785	7494	8906	7849	6371	9510	7131	6290	8621	8068	GeneID:500244,Genbank:XM_017592818.1,RGD:1305520	AP2 associated kinase 1		GO:0005905,GO:0006468,GO:0006897,GO:0019897,GO:0045747,GO:0030100,GO:0046777,GO:0031252,GO:0050821,GO:0032880,GO:0071439,GO:2000369,GO:0004672,GO:0004674,GO:0005112,GO:0005524,GO:0005634,GO:0005737,GO:0035612,GO:0043195	clathrin-coated pit|protein phosphorylation|endocytosis|extrinsic component of plasma membrane|positive regulation of Notch signaling pathway|regulation of endocytosis|protein autophosphorylation|cell leading edge|protein stabilization|regulation of protein localization|clathrin complex|regulation of clathrin-dependent endocytosis|protein kinase activity|protein serine/threonine kinase activity|N…
Aamdc	77	68	86	61	55	78	54	67	85	56	95	71	GeneID:361606,Genbank:NM_001108493.1,RGD:1561459	adipogenesis associated, Mth938 domain containing		GO:0045600,GO:0045944,GO:0005737,GO:0043066	positive regulation of fat cell differentiation|positive regulation of transcription by RNA polymerase II|cytoplasm|negative regulation of apoptotic process
Aamp	978	795	1024	1146	816	1145	905	868	1152	1009	988	939	GeneID:301512,Genbank:NM_001106920.1,RGD:1306281	angio-associated, migratory cell protein		GO:0009986,GO:0014909,GO:0015630,GO:0030687,GO:0042273,GO:0045171,GO:0051082,GO:0005829,GO:0008201	cell surface|smooth muscle cell migration|microtubule cytoskeleton|preribosome, large subunit precursor|ribosomal large subunit biogenesis|intercellular bridge|unfolded protein binding|cytosol|heparin binding
Aanat	4	5	8	1	7	1	1	10	6	8	3	0	GeneID:25120,Genbank:NM_012818.2,RGD:2006	aralkylamine N-acetyltransferase		GO:0051592,GO:0032868,GO:0009416,GO:0004059,GO:0071320,GO:0034097,GO:0009648,GO:0034695,GO:0010043,GO:0004060,GO:0071889,GO:0043153,GO:0005737,GO:0005829,GO:0014070,GO:0006474,GO:0046688,GO:0030187,GO:0048471,GO:0007623,GO:0051412,GO:0051591	response to calcium ion|response to insulin|response to light stimulus|aralkylamine N-acetyltransferase activity|cellular response to cAMP|response to cytokine|photoperiodism|response to prostaglandin E|response to zinc ion|arylamine N-acetyltransferase activity|14-3-3 protein binding|entrainment of circadian clock by photoperiod|cytoplasm|cytosol|response to organic cyclic compound|N-terminal pr…	rno00380	Tryptophan metabolism
Aar2	615	573	757	644	566	727	549	659	748	579	767	686	GeneID:296312,Genbank:XM_006235399.3,RGD:1311066	AAR2 splicing factor homolog		GO:0008150,GO:0000244,GO:0003674,GO:0005575	biological_process|spliceosomal tri-snRNP complex assembly|molecular_function|cellular_component
Aard	20	7	7	7	8	20	3	9	6	6	9	2	GeneID:246323,Genbank:NM_145093.1,RGD:631378	alanine and arginine rich domain containing protein		GO:0030324	lung development
Aars	3598	4464	4316	6256	4593	5069	3967	4966	5359	6038	4172	3878	GeneID:292023,Genbank:NM_001100517.1,RGD:1304832	alanyl-tRNA synthetase		GO:0050905,GO:0006419,GO:0002161,GO:0106074,GO:0002196,GO:0140018,GO:0004813,GO:0005524,GO:0005737,GO:0016597,GO:0005739,GO:0021680,GO:0005829,GO:0043524,GO:0000049,GO:0046872,GO:0006400,GO:0050885	neuromuscular process|alanyl-tRNA aminoacylation|aminoacyl-tRNA editing activity|aminoacyl-tRNA metabolism involved in translational fidelity|Ser-tRNA(Ala) hydrolase activity|regulation of cytoplasmic translational fidelity|alanine-tRNA ligase activity|ATP binding|cytoplasm|amino acid binding|mitochondrion|cerebellar Purkinje cell layer development|cytosol|negative regulation of neuron apoptotic …	rno00970	Aminoacyl-tRNA biosynthesis
Aars2	395	357	400	385	316	401	358	388	265	263	427	387	GeneID:301254,Genbank:XM_006244513.3,RGD:1310617	alanyl-tRNA synthetase 2, mitochondrial		GO:0033108,GO:0004813,GO:0046872,GO:0070143,GO:0005524,GO:0005739,GO:0006400,GO:0006419,GO:0008270,GO:0000049,GO:0016597	mitochondrial respiratory chain complex assembly|alanine-tRNA ligase activity|metal ion binding|mitochondrial alanyl-tRNA aminoacylation|ATP binding|mitochondrion|tRNA modification|alanyl-tRNA aminoacylation|zinc ion binding|tRNA binding|amino acid binding	rno00970	Aminoacyl-tRNA biosynthesis
Aarsd1	855	1055	1063	1108	938	1011	885	1081	1064	951	1054	1004	GeneID:619440,Genbank:NM_001034109.1,RGD:1561650	alanyl-tRNA synthetase domain containing 1		GO:0003676,GO:0004813,GO:0005524,GO:0005737,GO:0006419,GO:0006450,GO:0046872,GO:0106074,GO:0002161,GO:0002196	nucleic acid binding|alanine-tRNA ligase activity|ATP binding|cytoplasm|alanyl-tRNA aminoacylation|regulation of translational fidelity|metal ion binding|aminoacyl-tRNA metabolism involved in translational fidelity|aminoacyl-tRNA editing activity|Ser-tRNA(Ala) hydrolase activity
Aasdh	624	697	791	570	698	734	638	679	608	477	748	751	GeneID:364136,Genbank:XM_017599442.1,RGD:1311135	aminoadipate-semialdehyde dehydrogenase		GO:0003824,GO:0019482,GO:0043041	catalytic activity|beta-alanine metabolic process|amino acid activation for nonribosomal peptide biosynthetic process
Aasdhppt	552	448	567	643	536	492	327	444	590	555	553	426	GeneID:300328,Genbank:XM_017595521.1,RGD:1311360	aminoadipate-semialdehyde dehydrogenase-phosphopantetheinyl transferase		GO:0005829,GO:0008897,GO:0019878,GO:0000287,GO:0005737	cytosol|holo-[acyl-carrier-protein] synthase activity|lysine biosynthetic process via aminoadipic acid|magnesium ion binding|cytoplasm	rno00770	Pantothenate and CoA biosynthesis
Aass	156	132	93	38	95	136	152	133	82	28	176	57	GeneID:296925,Genbank:NM_001100963.1,RGD:1310811	aminoadipate-semialdehyde synthase		GO:0055114,GO:0005737,GO:0005739,GO:0006091,GO:0008150,GO:0019477,GO:0019878,GO:0033512,GO:0043231,GO:0047130,GO:0003674,GO:0047131,GO:0004753,GO:0005575	oxidation-reduction process|cytoplasm|mitochondrion|generation of precursor metabolites and energy|biological_process|L-lysine catabolic process|lysine biosynthetic process via aminoadipic acid|L-lysine catabolic process to acetyl-CoA via saccharopine|intracellular membrane-bounded organelle|saccharopine dehydrogenase (NADP+, L-lysine-forming) activity|molecular_function|saccharopine dehydrogenas…	rno00310	Lysine degradation
Aatf	204	164	160	336	160	304	191	191	330	241	208	171	GeneID:114512,Genbank:NM_053720.1,RGD:620685	apoptosis antagonizing transcription factor		GO:2000378,GO:0040016,GO:0005634,GO:0042254,GO:0005730,GO:0042985,GO:0005737,GO:0005794,GO:0006357,GO:0043066,GO:0006915,GO:0043522,GO:0006974,GO:0007155,GO:0045893,GO:0007346,GO:0003700,GO:0045944,GO:0019904,GO:0005515,GO:0048156,GO:0032929	negative regulation of reactive oxygen species metabolic process|embryonic cleavage|nucleus|ribosome biogenesis|nucleolus|negative regulation of amyloid precursor protein biosynthetic process|cytoplasm|Golgi apparatus|regulation of transcription by RNA polymerase II|negative regulation of apoptotic process|apoptotic process|leucine zipper domain binding|cellular response to DNA damage stimulus|ce…
Aatk	1273	983	1209	673	1095	942	635	1132	714	571	1087	844	GeneID:690853,Genbank:XM_006247926.3,RGD:1590980	apoptosis-associated tyrosine kinase		GO:0006915,GO:0007420,GO:0030517,GO:0032482,GO:0038083,GO:0044295,GO:0046777,GO:0048471,GO:0051402,GO:0055037,GO:0004713,GO:0005524,GO:0005783	apoptotic process|brain development|negative regulation of axon extension|Rab protein signal transduction|peptidyl-tyrosine autophosphorylation|axonal growth cone|protein autophosphorylation|perinuclear region of cytoplasm|neuron apoptotic process|recycling endosome|protein tyrosine kinase activity|ATP binding|endoplasmic reticulum
Abat	1261	892	1041	424	822	1097	807	897	485	249	843	701	GeneID:81632,Genbank:XM_006245760.3,RGD:620948	4-aminobutyrate aminotransferase		GO:0005759,GO:0007568,GO:0007620,GO:0007626,GO:0009449,GO:0009450,GO:0035094,GO:0010039,GO:0035640,GO:0014053,GO:0042135,GO:0021549,GO:0042220,GO:0042493,GO:0042803,GO:1904450,GO:0043005,GO:0045471,GO:0045776,GO:0001666,GO:0003867,GO:0005739,GO:0030170,GO:0031652,GO:0032024,GO:0032144,GO:0045964,GO:0032145,GO:0046872,GO:0033602,GO:0047298,GO:0034386,GO:0048148,GO:0051536,GO:0070474,GO:0090331,GO:…	mitochondrial matrix|aging|copulation|locomotory behavior|gamma-aminobutyric acid biosynthetic process|gamma-aminobutyric acid catabolic process|response to nicotine|response to iron ion|exploration behavior|negative regulation of gamma-aminobutyric acid secretion|neurotransmitter catabolic process|cerebellum development|response to cocaine|response to drug|protein homodimerization activity|posit…	rno00640,rno00650,rno00250,rno00280,rno00410,rno04727	Propanoate metabolism|Butanoate metabolism|Alanine, aspartate and glutamate metabolism|Valine, leucine and isoleucine degradation|beta-Alanine metabolism|GABAergic synapse
Abca1	4268	546	1570	1066	621	7834	5898	645	2058	2084	5571	3802	GeneID:313210,Genbank:XM_008763708.2,RGD:631344	ATP binding cassette subfamily A member 1		GO:0006911,GO:0007040,GO:0007186,GO:0007189,GO:0007584,GO:0008203,GO:0008509,GO:0032367,GO:0009897,GO:0032489,GO:0009986,GO:0033344,GO:0010875,GO:0033700,GO:0034185,GO:0034186,GO:0034188,GO:0043231,GO:0034364,GO:0043691,GO:0034380,GO:0045121,GO:0034616,GO:0045332,GO:0045335,GO:0048471,GO:0050702,GO:0002790,GO:0051117,GO:0005102,GO:0055091,GO:0005524,GO:0060155,GO:0005548,GO:0005794,GO:0005886,GO:…	phagocytosis, engulfment|lysosome organization|G-protein coupled receptor signaling pathway|adenylate cyclase-activating G-protein coupled receptor signaling pathway|response to nutrient|cholesterol metabolic process|anion transmembrane transporter activity|intracellular cholesterol transport|external side of plasma membrane|regulation of Cdc42 protein signal transduction|cell surface|cholesterol…	rno02010,rno04975,rno04979	ABC transporters|Fat digestion and absorption|Cholesterol metabolism
Abca12	1	0	2	0	0	0	0	0	3	2	0	0	GeneID:301482,Genbank:XM_237242.10,RGD:1304586	ATP binding cassette subfamily A member 12		GO:0048286,GO:0033700,GO:0005524,GO:0034191,GO:0005575,GO:0055085,GO:0035627,GO:0005737,GO:0055088,GO:0005829,GO:0005886,GO:0006869,GO:0042626,GO:0008150,GO:0061436,GO:0010875,GO:0072659,GO:0043129,GO:0016021,GO:0097209,GO:0030216,GO:0003674,GO:2000010,GO:0043231,GO:0031424,GO:0005102,GO:0045055,GO:0032940,GO:0005319	lung alveolus development|phospholipid efflux|ATP binding|apolipoprotein A-I receptor binding|cellular_component|transmembrane transport|ceramide transport|cytoplasm|lipid homeostasis|cytosol|plasma membrane|lipid transport|ATPase activity, coupled to transmembrane movement of substances|biological_process|establishment of skin barrier|positive regulation of cholesterol efflux|protein localizatio…	rno02010	ABC transporters
Abca13	411	389	257	367	294	301	155	289	367	259	394	220	GeneID:289797,Genbank:NM_001106020.2,RGD:1305895	ATP binding cassette subfamily A member 13		GO:0008150,GO:0016021,GO:0042626,GO:0055085,GO:0003674,GO:0005524,GO:0005575	biological_process|integral component of membrane|ATPase activity, coupled to transmembrane movement of substances|transmembrane transport|molecular_function|ATP binding|cellular_component	rno02010	ABC transporters
Abca14	10	4	1	7	5	4	4	2	2	0	7	3	GeneID:365362,Genbank:XM_017590528.1,RGD:1561491	ATP-binding cassette, subfamily A (ABC1), member 14		GO:0042626,GO:0043231,GO:0055085,GO:0005524,GO:0006869,GO:0016021	ATPase activity, coupled to transmembrane movement of substances|intracellular membrane-bounded organelle|transmembrane transport|ATP binding|lipid transport|integral component of membrane	rno02010	ABC transporters
Abca15	0	0	2	0	0	0	0	0	1	0	0	0	GeneID:293442,Genbank:XM_017588988.1,RGD:1305981	ATP-binding cassette, subfamily A (ABC1), member 15		GO:0005575,GO:0006869,GO:0008150,GO:0016021,GO:0042626,GO:0043231,GO:0055085,GO:0002244,GO:0003674,GO:0005524	cellular_component|lipid transport|biological_process|integral component of membrane|ATPase activity, coupled to transmembrane movement of substances|intracellular membrane-bounded organelle|transmembrane transport|hematopoietic progenitor cell differentiation|molecular_function|ATP binding
Abca16	0	1	5	0	3	2	0	2	2	3	1	4	GeneID:293444,Genbank:XM_008759838.2,RGD:1563534	ATP-binding cassette, subfamily A (ABC1), member 16		GO:0042626,GO:0043231,GO:0055085,GO:0005524,GO:0006869,GO:0016021	ATPase activity, coupled to transmembrane movement of substances|intracellular membrane-bounded organelle|transmembrane transport|ATP binding|lipid transport|integral component of membrane
Abca17	48	13	32	28	14	50	16	9	27	14	17	31	GeneID:287112,Genbank:XM_006245928.3,RGD:1560494	ATP-binding cassette, subfamily A (ABC1), member 17		GO:0006869,GO:0016021,GO:0042626,GO:0043231,GO:0055085,GO:0005524,GO:0005789,GO:0006638	lipid transport|integral component of membrane|ATPase activity, coupled to transmembrane movement of substances|intracellular membrane-bounded organelle|transmembrane transport|ATP binding|endoplasmic reticulum membrane|neutral lipid metabolic process	rno02010	ABC transporters
Abca2	4238	3035	3468	2685	2815	3803	2773	3629	2175	2036	3489	3110	GeneID:79248,Genbank:XM_017592052.1,RGD:620238	ATP binding cassette subfamily A member 2		GO:0005768,GO:0005815,GO:0006357,GO:0006869,GO:0042632,GO:0010008,GO:0016021,GO:0043231,GO:0048545,GO:0055085,GO:0070723,GO:0005524,GO:0005764,GO:0005765,GO:0016887,GO:0031410,GO:0032383,GO:0042626	endosome|microtubule organizing center|regulation of transcription by RNA polymerase II|lipid transport|cholesterol homeostasis|endosome membrane|integral component of membrane|intracellular membrane-bounded organelle|response to steroid hormone|transmembrane transport|response to cholesterol|ATP binding|lysosome|lysosomal membrane|ATPase activity|cytoplasmic vesicle|regulation of intracellular c…	rno02010,rno04142	ABC transporters|Lysosome
Abca3	2088	1311	1897	1391	1175	2288	1805	1453	1449	1188	1789	1565	GeneID:302973,Genbank:XM_006246039.3,RGD:1307174	ATP binding cassette subfamily A member 3		GO:0006869,GO:0016021,GO:0042626,GO:0043231,GO:0051384,GO:0055085,GO:0097208,GO:0097233,GO:0003674,GO:0005524,GO:0005886	lipid transport|integral component of membrane|ATPase activity, coupled to transmembrane movement of substances|intracellular membrane-bounded organelle|response to glucocorticoid|transmembrane transport|alveolar lamellar body|alveolar lamellar body membrane|molecular_function|ATP binding|plasma membrane	rno02010	ABC transporters
Abca4	18539	32729	31503	20979	25500	19423	17973	31310	15708	18821	30560	29313	GeneID:310836,Genbank:XM_006233242.3,RGD:1309445	ATP binding cassette subfamily A member 4		GO:0055085,GO:0005524,GO:0090555,GO:0005548,GO:0005575,GO:0005887,GO:0006649,GO:0006869,GO:0007601,GO:0008150,GO:0016887,GO:0042626,GO:0043231,GO:0001750,GO:0045332,GO:0003674,GO:0045494,GO:0004012	transmembrane transport|ATP binding|phosphatidylethanolamine-translocating ATPase activity|phospholipid transporter activity|cellular_component|integral component of plasma membrane|phospholipid transfer to membrane|lipid transport|visual perception|biological_process|ATPase activity|ATPase activity, coupled to transmembrane movement of substances|intracellular membrane-bounded organelle|photorec…	rno02010	ABC transporters
Abca5	1328	1214	1215	978	1027	1409	1054	1130	1104	767	1395	844	GeneID:286970,Genbank:XM_006247560.3,RGD:628661	ATP binding cassette subfamily A member 5		GO:0034375,GO:0005764,GO:0005765,GO:0042626,GO:0005770,GO:0005794,GO:0006869,GO:0010745,GO:0043231,GO:0015918,GO:0055085,GO:0016021,GO:0031902,GO:0000139,GO:0033344,GO:0005524	high-density lipoprotein particle remodeling|lysosome|lysosomal membrane|ATPase activity, coupled to transmembrane movement of substances|late endosome|Golgi apparatus|lipid transport|negative regulation of macrophage derived foam cell differentiation|intracellular membrane-bounded organelle|sterol transport|transmembrane transport|integral component of membrane|late endosome membrane|Golgi membr…	rno02010	ABC transporters
Abca6	2	2	3	5	0	0	0	2	8	1	6	2	GeneID:303639,Genbank:XM_006247654.3,RGD:1308998	ATP binding cassette subfamily A member 6		GO:0005654,GO:0006869,GO:0008150,GO:0016021,GO:0042626,GO:0043231,GO:0055085,GO:0003674,GO:0005524,GO:0005575	nucleoplasm|lipid transport|biological_process|integral component of membrane|ATPase activity, coupled to transmembrane movement of substances|intracellular membrane-bounded organelle|transmembrane transport|molecular_function|ATP binding|cellular_component	rno02010	ABC transporters
Abca7	1272	1549	1369	1103	1469	1370	787	1562	1128	1141	1146	1293	GeneID:299609,Genbank:XM_006240874.3,RGD:1303134	ATP binding cassette subfamily A member 7		GO:0006869,GO:0006909,GO:0007613,GO:0009986,GO:0010008,GO:0033700,GO:0010875,GO:0034188,GO:0016020,GO:0034380,GO:0034504,GO:0070374,GO:0090554,GO:0038027,GO:0090556,GO:1900223,GO:1901076,GO:0000139,GO:1902430,GO:0001891,GO:1902995,GO:0005524,GO:0005548,GO:0005622,GO:0005794,GO:0005886,GO:0016021,GO:0016324,GO:0016887,GO:0018149,GO:0030054,GO:0032587,GO:0042626,GO:0033344,GO:0042985,GO:0043231,GO:…	lipid transport|phagocytosis|memory|cell surface|endosome membrane|phospholipid efflux|positive regulation of cholesterol efflux|apolipoprotein A-I receptor activity|membrane|high-density lipoprotein particle assembly|protein localization to nucleus|positive regulation of ERK1 and ERK2 cascade|phosphatidylcholine-translocating ATPase activity|apolipoprotein A-I-mediated signaling pathway|phosphat…	rno02010	ABC transporters
Abca8	364	331	312	117	280	323	205	359	131	77	286	191	GeneID:303637,Genbank:XM_008768450.2,RGD:1307069	ATP binding cassette subfamily A member 8		GO:0005743,GO:0006869,GO:0008150,GO:0016021,GO:0042626,GO:0043231,GO:0055085,GO:0003674,GO:0005524,GO:0005575	mitochondrial inner membrane|lipid transport|biological_process|integral component of membrane|ATPase activity, coupled to transmembrane movement of substances|intracellular membrane-bounded organelle|transmembrane transport|molecular_function|ATP binding|cellular_component	rno02010	ABC transporters
Abca8a	5432	4758	8055	489	4036	3761	3269	5975	475	179	5385	3329	GeneID:303638,Genbank:NM_001281824.1,RGD:1307333	ATP-binding cassette, subfamily A (ABC1), member 8a		GO:0005743,GO:0006869,GO:0008150,GO:0016021,GO:0042626,GO:0055085,GO:0003674,GO:0005524,GO:0005575	mitochondrial inner membrane|lipid transport|biological_process|integral component of membrane|ATPase activity, coupled to transmembrane movement of substances|transmembrane transport|molecular_function|ATP binding|cellular_component	rno02010	ABC transporters
Abca9	152	75	81	62	64	161	127	184	58	25	184	55	GeneID:287788,Genbank:XM_017597729.1,RGD:1305931	ATP binding cassette subfamily A member 9		GO:0006869,GO:0008150,GO:0016021,GO:0042626,GO:0043231,GO:0055085,GO:0003674,GO:0005524,GO:0005575	lipid transport|biological_process|integral component of membrane|ATPase activity, coupled to transmembrane movement of substances|intracellular membrane-bounded organelle|transmembrane transport|molecular_function|ATP binding|cellular_component	rno02010	ABC transporters
Abcb10	439	441	535	448	452	506	410	481	465	479	501	543	GeneID:361439,Genbank:NM_001012166.1,RGD:1311222	ATP binding cassette subfamily B member 10		GO:0005739,GO:0005743,GO:0008150,GO:0032592,GO:0042626,GO:0042803,GO:0055085,GO:0003674,GO:0005524,GO:0005575	mitochondrion|mitochondrial inner membrane|biological_process|integral component of mitochondrial membrane|ATPase activity, coupled to transmembrane movement of substances|protein homodimerization activity|transmembrane transport|molecular_function|ATP binding|cellular_component	rno02010	ABC transporters
Abcb11	0	1	0	1	0	3	0	4	3	0	1	1	GeneID:83569,Genbank:NM_031760.1,RGD:619930	ATP binding cassette subfamily B member 11		GO:0046618,GO:0016324,GO:0005794,GO:0055085,GO:0042493,GO:0005886,GO:0042626,GO:0006855,GO:0006979,GO:0015126,GO:0015238,GO:0015721,GO:0043627,GO:0015722,GO:0045177,GO:0016020,GO:0000139,GO:0046581,GO:0016021,GO:0005515,GO:0005524	drug export|apical plasma membrane|Golgi apparatus|transmembrane transport|response to drug|plasma membrane|ATPase activity, coupled to transmembrane movement of substances|drug transmembrane transport|response to oxidative stress|canalicular bile acid transmembrane transporter activity|drug transmembrane transporter activity|bile acid and bile salt transport|response to estrogen|canalicular bile…	rno02010,rno04976,rno04979,rno01522	ABC transporters|Bile secretion|Cholesterol metabolism|Endocrine resistance
Abcb1a	153	107	240	123	94	269	229	134	159	124	260	171	GeneID:170913,Genbank:XM_006235994.3,RGD:619951	ATP binding cassette subfamily B member 1A		GO:0008559,GO:0009914,GO:0009986,GO:0010033,GO:0010046,GO:0014070,GO:0014072,GO:0035633,GO:0015893,GO:0036146,GO:0016020,GO:0042493,GO:0016021,GO:0042623,GO:0042908,GO:0043215,GO:0043278,GO:0071407,GO:0045177,GO:0071475,GO:0045332,GO:0071548,GO:0046581,GO:0071549,GO:0072089,GO:0090554,GO:0090555,GO:0000086,GO:1990962,GO:0097068,GO:0001666,GO:1990963,GO:0097327,GO:0001890,GO:2001025,GO:0099038,GO:…	xenobiotic transmembrane transporting ATPase activity|hormone transport|cell surface|response to organic substance|response to mycotoxin|response to organic cyclic compound|response to isoquinoline alkaloid|maintenance of permeability of blood-brain barrier|drug transport|cellular response to mycotoxin|membrane|response to drug|integral component of membrane|ATPase activity, coupled|xenobiotic tr…	rno02010,rno04976,rno05206,rno05226	ABC transporters|Bile secretion|MicroRNAs in cancer|Gastric cancer
Abcb1b	52	3	9	30	0	526	30	1	92	136	31	21	GeneID:24646,Genbank:XM_017592469.1,RGD:3318	ATP-binding cassette, subfamily B (MDR/TAP), member 1B		GO:0046581,GO:0016021,GO:0005215,GO:0046685,GO:0005515,GO:0048545,GO:0016324,GO:0005524,GO:0055085,GO:0006855,GO:0007420,GO:0007595,GO:0008559,GO:0032496,GO:0010046,GO:0071217,GO:0033189,GO:0010212,GO:0071356,GO:0033595,GO:0014045,GO:0097327,GO:0042493,GO:0014070,GO:0000139,GO:1903416,GO:0042626,GO:0015238,GO:0001666,GO:0042908,GO:0015893,GO:0001890	intercellular canaliculus|integral component of membrane|transporter activity|response to arsenic-containing substance|protein binding|response to steroid hormone|apical plasma membrane|ATP binding|transmembrane transport|drug transmembrane transport|brain development|lactation|xenobiotic transmembrane transporting ATPase activity|response to lipopolysaccharide|response to mycotoxin|cellular resp…	rno02010,rno04976,rno05206,rno05226	ABC transporters|Bile secretion|MicroRNAs in cancer|Gastric cancer
Abcb4	175	61	86	85	55	223	105	68	112	79	138	101	GeneID:24891,Genbank:XM_017592474.1,RGD:620248	ATP binding cassette subfamily B member 4		GO:0005925,GO:0006855,GO:0008525,GO:0015629,GO:0042626,GO:0016020,GO:0016021,GO:0042908,GO:0045121,GO:0045332,GO:0046581,GO:1901557,GO:0051384,GO:0055085,GO:1903413,GO:0055088,GO:2001140,GO:0000139,GO:0005515,GO:0005524,GO:0005654,GO:0005737,GO:0005829,GO:0005886,GO:0016324,GO:0030136,GO:0032376,GO:0032782,GO:0061092,GO:0042493,GO:0090554,GO:0099038,GO:0099040	focal adhesion|drug transmembrane transport|phosphatidylcholine transporter activity|actin cytoskeleton|ATPase activity, coupled to transmembrane movement of substances|membrane|integral component of membrane|xenobiotic transport|membrane raft|phospholipid translocation|intercellular canaliculus|response to fenofibrate|response to glucocorticoid|transmembrane transport|cellular response to bile a…	rno02010,rno04976	ABC transporters|Bile secretion
Abcb5	0	0	0	1	0	0	0	0	0	2	0	0	GeneID:314537,Genbank:XM_006240713.2,RGD:1566342	ATP binding cassette subfamily B member 5		GO:0016021,GO:0042391,GO:0042626,GO:0048058,GO:0055085,GO:0005524,GO:0005887,GO:0015562	integral component of membrane|regulation of membrane potential|ATPase activity, coupled to transmembrane movement of substances|compound eye corneal lens development|transmembrane transport|ATP binding|integral component of plasma membrane|efflux transmembrane transporter activity	rno02010	ABC transporters
Abcb6	1118	903	1205	967	890	1141	952	982	959	795	1202	1160	GeneID:140669,Genbank:NM_080582.1,RGD:71077	ATP-binding cassette, subfamily B (MDR/TAP), member 6		GO:0020037,GO:0005886,GO:0005654,GO:0031307,GO:0006779,GO:0005739,GO:0042626,GO:0007420,GO:0043588,GO:0005740,GO:0005741,GO:0015439,GO:0005768,GO:0055085,GO:0015562,GO:0015886,GO:0005783,GO:0016021,GO:0005794,GO:0005524,GO:0005829,GO:0016887	heme binding|plasma membrane|nucleoplasm|integral component of mitochondrial outer membrane|porphyrin-containing compound biosynthetic process|mitochondrion|ATPase activity, coupled to transmembrane movement of substances|brain development|skin development|mitochondrial envelope|mitochondrial outer membrane|heme-transporting ATPase activity|endosome|transmembrane transport|efflux transmembrane tr…	rno02010	ABC transporters
Abcb7	358	391	481	480	396	447	353	421	634	370	503	368	GeneID:302395,Genbank:NM_212518.1,RGD:1303086	ATP binding cassette subfamily B member 7		GO:0005743,GO:0006879,GO:0008150,GO:0016021,GO:0042626,GO:0055085,GO:0003674,GO:0005524,GO:0005575	mitochondrial inner membrane|cellular iron ion homeostasis|biological_process|integral component of membrane|ATPase activity, coupled to transmembrane movement of substances|transmembrane transport|molecular_function|ATP binding|cellular_component	rno02010	ABC transporters
Abcb8	1105	896	1095	851	799	1005	817	899	863	684	970	864	GeneID:362302,Genbank:XM_006235946.2,RGD:1307655	ATP binding cassette subfamily B member 8		GO:0005730,GO:0005739,GO:0005743,GO:0016021,GO:0042626,GO:0055085,GO:0005524,GO:0005634	nucleolus|mitochondrion|mitochondrial inner membrane|integral component of membrane|ATPase activity, coupled to transmembrane movement of substances|transmembrane transport|ATP binding|nucleus	rno02010	ABC transporters
Abcb9	265	187	260	118	218	218	146	220	130	89	216	189	GeneID:63886,Genbank:NM_022238.1,RGD:620254	ATP binding cassette subfamily B member 9		GO:0055085,GO:0022857,GO:0005764,GO:0030176,GO:0005765,GO:0005769,GO:0005783,GO:0008150,GO:0015031,GO:0042626,GO:0015440,GO:0042803,GO:0015833,GO:0002474,GO:0043190,GO:0016021,GO:0005524,GO:0043231	transmembrane transport|transmembrane transporter activity|lysosome|integral component of endoplasmic reticulum membrane|lysosomal membrane|early endosome|endoplasmic reticulum|biological_process|protein transport|ATPase activity, coupled to transmembrane movement of substances|peptide-transporting ATPase activity|protein homodimerization activity|peptide transport|antigen processing and presenta…	rno02010,rno04142	ABC transporters|Lysosome
Abcc1	2983	2627	3030	3858	2485	3365	2786	3111	3280	3446	2917	3151	GeneID:24565,Genbank:NM_022281.2,RGD:3112	ATP binding cassette subfamily C member 1		GO:0005887,GO:0006855,GO:0006979,GO:0008514,GO:0008559,GO:0030335,GO:0033700,GO:0015238,GO:0034040,GO:0015431,GO:0034634,GO:0034775,GO:0060548,GO:0042493,GO:0099039,GO:0042626,GO:1901215,GO:0042908,GO:1905701,GO:0004012,GO:0005324,GO:0005524,GO:0005737,GO:0005774,GO:0005886,GO:0015562,GO:0015911,GO:0016020,GO:0016323,GO:0045332,GO:0016491,GO:0046618,GO:0016887,GO:0046623,GO:0046624,GO:0055085,GO:…	integral component of plasma membrane|drug transmembrane transport|response to oxidative stress|organic anion transmembrane transporter activity|xenobiotic transmembrane transporting ATPase activity|positive regulation of cell migration|phospholipid efflux|drug transmembrane transporter activity|lipid-transporting ATPase activity|glutathione S-conjugate-exporting ATPase activity|glutathione trans…	rno02010,rno04071,rno04977,rno05206,rno01523	ABC transporters|Sphingolipid signaling pathway|Vitamin digestion and absorption|MicroRNAs in cancer|Antifolate resistance
Abcc10	482	541	551	507	443	609	381	472	517	349	535	567	GeneID:316231,Genbank:NM_001108201.1,RGD:1306696	ATP binding cassette subfamily C member 10		GO:0005887,GO:0008150,GO:0016020,GO:0042626,GO:0055085,GO:0003674,GO:0005524,GO:0005575	integral component of plasma membrane|biological_process|membrane|ATPase activity, coupled to transmembrane movement of substances|transmembrane transport|molecular_function|ATP binding|cellular_component	rno02010	ABC transporters
Abcc12	1	4	8	2	0	3	0	3	0	1	1	0	GeneID:291923,Genbank:XM_008772378.2,RGD:735100	ATP binding cassette subfamily C member 12		GO:0016021,GO:0042626,GO:0055085,GO:0005524,GO:0005739,GO:0016020	integral component of membrane|ATPase activity, coupled to transmembrane movement of substances|transmembrane transport|ATP binding|mitochondrion|membrane	rno02010	ABC transporters
Abcc2	22	18	18	9	14	8	2	7	15	11	12	4	GeneID:25303,Genbank:NM_012833.2,RGD:2366	ATP binding cassette subfamily C member 2		GO:0009986,GO:0015694,GO:0015711,GO:0015722,GO:0015732,GO:0016020,GO:0043627,GO:0046581,GO:0016324,GO:0046685,GO:0048545,GO:0055085,GO:0070327,GO:0071222,GO:0071347,GO:0071354,GO:0071356,GO:0005515,GO:0005524,GO:0005887,GO:0006855,GO:0006979,GO:0007565,GO:0008514,GO:0009408,GO:0016999,GO:0019904,GO:0030644,GO:0031427,GO:0031526,GO:0032496,GO:0071549,GO:0033762,GO:0097327,GO:0042493,GO:1901086,GO:…	cell surface|mercury ion transport|organic anion transport|canalicular bile acid transport|prostaglandin transport|membrane|response to estrogen|intercellular canaliculus|apical plasma membrane|response to arsenic-containing substance|response to steroid hormone|transmembrane transport|thyroid hormone transport|cellular response to lipopolysaccharide|cellular response to interleukin-1|cellular re…	rno02010,rno04976,rno01524,rno01523	ABC transporters|Bile secretion|Platinum drug resistance|Antifolate resistance
Abcc3	386	197	248	199	135	532	273	185	355	260	291	332	GeneID:140668,Genbank:NM_080581.1,RGD:71101	ATP binding cassette subfamily C member 3		GO:0032496,GO:0006855,GO:0042626,GO:0008559,GO:0010033,GO:0010243,GO:0014070,GO:0015238,GO:0015432,GO:0015722,GO:0042908,GO:0015893,GO:0055085,GO:0016020,GO:0016021,GO:0005524,GO:0016323,GO:0005887,GO:0032355	response to lipopolysaccharide|drug transmembrane transport|ATPase activity, coupled to transmembrane movement of substances|xenobiotic transmembrane transporting ATPase activity|response to organic substance|response to organonitrogen compound|response to organic cyclic compound|drug transmembrane transporter activity|bile acid-exporting ATPase activity|canalicular bile acid transport|xenobiotic…	rno02010,rno04976,rno01523	ABC transporters|Bile secretion|Antifolate resistance
Abcc4	518	350	319	463	138	1024	693	280	487	353	578	556	GeneID:170924,Genbank:XM_008770939.1,RGD:620266	ATP binding cassette subfamily C member 4		GO:0042493,GO:0005886,GO:0042626,GO:0005887,GO:0005929,GO:0010033,GO:0010243,GO:0014070,GO:0016020,GO:0048661,GO:0055085,GO:0016021,GO:0016323,GO:0060271,GO:0003674,GO:0031088,GO:0005524,GO:0032310	response to drug|plasma membrane|ATPase activity, coupled to transmembrane movement of substances|integral component of plasma membrane|cilium|response to organic substance|response to organonitrogen compound|response to organic cyclic compound|membrane|positive regulation of smooth muscle cell proliferation|transmembrane transport|integral component of membrane|basolateral plasma membrane|cilium…	rno02010,rno04024,rno04976,rno01523	ABC transporters|cAMP signaling pathway|Bile secretion|Antifolate resistance
Abcc5	4617	4193	4613	3443	4039	5604	4240	4404	3154	3038	5155	4920	GeneID:116721,Genbank:XM_006248593.2,RGD:70913	ATP binding cassette subfamily C member 5		GO:0008514,GO:0015711,GO:0016020,GO:0016021,GO:0032496,GO:0032868,GO:0042626,GO:0048471,GO:0055085,GO:0003674,GO:0005524,GO:0005887	organic anion transmembrane transporter activity|organic anion transport|membrane|integral component of membrane|response to lipopolysaccharide|response to insulin|ATPase activity, coupled to transmembrane movement of substances|perinuclear region of cytoplasm|transmembrane transport|molecular_function|ATP binding|integral component of plasma membrane	rno02010,rno01523	ABC transporters|Antifolate resistance
Abcc6	28	5	13	12	7	16	28	14	15	10	14	14	GeneID:81642,Genbank:XM_017589769.1,RGD:620268	ATP binding cassette subfamily C member 6		GO:0005774,GO:0005886,GO:0008150,GO:0016020,GO:0016021,GO:0016323,GO:0016324,GO:0016328,GO:0016887,GO:0005524,GO:0042626,GO:0005634,GO:0055085	vacuolar membrane|plasma membrane|biological_process|membrane|integral component of membrane|basolateral plasma membrane|apical plasma membrane|lateral plasma membrane|ATPase activity|ATP binding|ATPase activity, coupled to transmembrane movement of substances|nucleus|transmembrane transport	rno02010	ABC transporters
Abcc8	244	276	292	181	195	156	164	258	112	128	168	208	GeneID:25559,Genbank:XM_008759321.2,RGD:3786	ATP binding cassette subfamily C member 8		GO:0006813,GO:0007165,GO:0007565,GO:0007613,GO:0008076,GO:0008281,GO:0008282,GO:0042383,GO:0042493,GO:0008542,GO:0042626,GO:0043268,GO:0044325,GO:0046676,GO:0050768,GO:0055085,GO:0001678,GO:0005267,GO:0005524,GO:0005739,GO:0005886,GO:0005887,GO:0009268,GO:0010043,GO:0010989,GO:0016020,GO:0016525,GO:0019905,GO:0030672,GO:0060253,GO:0032496,GO:0061045,GO:0032760,GO:0061855,GO:0032868,GO:0071310,GO:…	potassium ion transport|signal transduction|female pregnancy|memory|voltage-gated potassium channel complex|sulfonylurea receptor activity|inward rectifying potassium channel|sarcolemma|response to drug|visual learning|ATPase activity, coupled to transmembrane movement of substances|positive regulation of potassium ion transport|ion channel binding|negative regulation of insulin secretion|negativ…	rno02010,rno04911,rno04930	ABC transporters|Insulin secretion|Type II diabetes mellitus
Abcc9	225	175	279	206	166	274	180	138	184	160	213	158	GeneID:25560,Genbank:NM_013040.2,RGD:3787	ATP binding cassette subfamily C member 9		GO:0005886,GO:0005887,GO:0006813,GO:0006932,GO:0007165,GO:0008076,GO:0016021,GO:0008144,GO:0019905,GO:0030017,GO:0008281,GO:0030315,GO:0042383,GO:0042493,GO:0001669,GO:0005267,GO:0005515,GO:0005524,GO:0005739,GO:0008282,GO:0042626,GO:0010107,GO:0015459,GO:0042802,GO:0016020,GO:0044325,GO:0051607,GO:0055085,GO:0071805	plasma membrane|integral component of plasma membrane|potassium ion transport|substrate-dependent cell migration, cell contraction|signal transduction|voltage-gated potassium channel complex|integral component of membrane|drug binding|syntaxin binding|sarcomere|sulfonylurea receptor activity|T-tubule|sarcolemma|response to drug|acrosomal vesicle|potassium channel activity|protein binding|ATP bind…	rno02010	ABC transporters
Abcd1	346	166	200	155	135	355	220	212	223	177	244	247	GeneID:363516,Genbank:XM_017602115.1,RGD:1562128	ATP binding cassette subfamily D member 1		GO:0042758,GO:0005524,GO:0042760,GO:0005737,GO:0042802,GO:0005777,GO:0005778,GO:0005779,GO:0042803,GO:0006635,GO:0048471,GO:0007031,GO:0055085,GO:0015910,GO:0016887,GO:0005324,GO:0019899,GO:0005515,GO:0042626	long-chain fatty acid catabolic process|ATP binding|very long-chain fatty acid catabolic process|cytoplasm|identical protein binding|peroxisome|peroxisomal membrane|integral component of peroxisomal membrane|protein homodimerization activity|fatty acid beta-oxidation|perinuclear region of cytoplasm|peroxisome organization|transmembrane transport|peroxisomal long-chain fatty acid import|ATPase act…	rno02010,rno04146	ABC transporters|Peroxisome
Abcd2	509	800	766	597	780	590	519	808	535	362	609	470	GeneID:84356,Genbank:NM_033352.1,RGD:69244	ATP binding cassette subfamily D member 2		GO:0005777,GO:0005778,GO:0006635,GO:0016021,GO:0032000,GO:0042626,GO:0042760,GO:0042803,GO:0000038,GO:0005524,GO:0055085	peroxisome|peroxisomal membrane|fatty acid beta-oxidation|integral component of membrane|positive regulation of fatty acid beta-oxidation|ATPase activity, coupled to transmembrane movement of substances|very long-chain fatty acid catabolic process|protein homodimerization activity|very long-chain fatty acid metabolic process|ATP binding|transmembrane transport	rno02010,rno04146	ABC transporters|Peroxisome
Abcd3	1770	1156	1370	1244	1178	1295	880	1120	1248	978	1333	1075	GeneID:25270,Genbank:NM_012804.1,RGD:2007	ATP binding cassette subfamily D member 3		GO:0055085,GO:0015910,GO:0005524,GO:0016021,GO:0005739,GO:0016887,GO:0005777,GO:0005778,GO:0042493,GO:0005782,GO:0042626,GO:0006633,GO:0042760,GO:0042803,GO:0006635,GO:0005324,GO:0043231,GO:0007031,GO:0005515,GO:0043621,GO:0014070	transmembrane transport|peroxisomal long-chain fatty acid import|ATP binding|integral component of membrane|mitochondrion|ATPase activity|peroxisome|peroxisomal membrane|response to drug|peroxisomal matrix|ATPase activity, coupled to transmembrane movement of substances|fatty acid biosynthetic process|very long-chain fatty acid catabolic process|protein homodimerization activity|fatty acid beta-o…	rno02010,rno04146	ABC transporters|Peroxisome
Abcd4	238	240	220	233	186	263	164	217	165	155	242	265	GeneID:299196,Genbank:NM_001013100.3,RGD:1307273	ATP binding cassette subfamily D member 4		GO:0005789,GO:0009235,GO:0016021,GO:0042626,GO:0055085,GO:1990830,GO:0005524,GO:0005777	endoplasmic reticulum membrane|cobalamin metabolic process|integral component of membrane|ATPase activity, coupled to transmembrane movement of substances|transmembrane transport|cellular response to leukemia inhibitory factor|ATP binding|peroxisome	rno02010,rno04146	ABC transporters|Peroxisome
Abce1	1512	1215	1393	2313	1218	1786	1284	1261	2288	2034	1392	1282	GeneID:361390,Genbank:XM_006255407.3,RGD:1305301	ATP binding cassette subfamily E member 1		GO:0060698,GO:0005524,GO:0060702,GO:0005575,GO:0005737,GO:0005739,GO:0005829,GO:0005852,GO:0006413,GO:0006415,GO:0008150,GO:0000054,GO:0016887,GO:0003674,GO:0043024,GO:0005506	endoribonuclease inhibitor activity|ATP binding|negative regulation of endoribonuclease activity|cellular_component|cytoplasm|mitochondrion|cytosol|eukaryotic translation initiation factor 3 complex|translational initiation|translational termination|biological_process|ribosomal subunit export from nucleus|ATPase activity|molecular_function|ribosomal small subunit binding|iron ion binding
Abcf1	991	948	1071	1215	970	1270	1036	1106	1177	1113	1090	1048	GeneID:85493,Genbank:XM_017601783.1,RGD:620286	ATP binding cassette subfamily F member 1		GO:0042254,GO:0005635,GO:0005654,GO:0042788,GO:0005737,GO:0005829,GO:0005840,GO:0006412,GO:0043022,GO:0006413,GO:0045727,GO:0008494,GO:0005524,GO:0016887	ribosome biogenesis|nuclear envelope|nucleoplasm|polysomal ribosome|cytoplasm|cytosol|ribosome|translation|ribosome binding|translational initiation|positive regulation of translation|translation activator activity|ATP binding|ATPase activity
Abcf2	959	957	1014	1401	882	1116	952	1040	1222	1166	982	915	GeneID:311959,Genbank:XM_006235929.3,RGD:1304942	ATP binding cassette subfamily F member 2		GO:0005524,GO:0016887	ATP binding|ATPase activity
Abcf3	1068	990	1214	1547	1016	1377	1024	1153	1544	1184	1152	994	GeneID:287982,Genbank:NM_001011896.1,RGD:1310468	ATP binding cassette subfamily F member 3		GO:0051607,GO:0005524,GO:0016887,GO:0045296	defense response to virus|ATP binding|ATPase activity|cadherin binding
Abcg1	2658	2391	2622	2379	2139	3810	2795	2341	2009	1706	3358	3214	GeneID:85264,Genbank:NM_053502.1,RGD:620294	ATP binding cassette subfamily G member 1		GO:0010872,GO:0010875,GO:0010888,GO:0016021,GO:0017127,GO:0034436,GO:0019534,GO:0034437,GO:0030301,GO:0042626,GO:0042632,GO:0042803,GO:0042987,GO:0043531,GO:0043691,GO:0045542,GO:0046982,GO:0005524,GO:0005548,GO:0005739,GO:0005768,GO:0005886,GO:0006355,GO:0008203,GO:0009897,GO:0010033,GO:0032367,GO:0033344,GO:0033700,GO:0033993,GO:0034041,GO:0055037,GO:0055085,GO:0034374,GO:0034375,GO:0055091,GO:…	regulation of cholesterol esterification|positive regulation of cholesterol efflux|negative regulation of lipid storage|integral component of membrane|cholesterol transporter activity|glycoprotein transport|toxin transmembrane transporter activity|glycoprotein transporter activity|cholesterol transport|ATPase activity, coupled to transmembrane movement of substances|cholesterol homeostasis|protei…	rno02010	ABC transporters
Abcg2	53	13	33	30	39	70	8	17	41	25	21	37	GeneID:312382,Genbank:XM_006236576.2,RGD:631345	ATP-binding cassette, subfamily G (WHITE), member 2		GO:0008559,GO:0010039,GO:0015238,GO:0015747,GO:0015893,GO:0016020,GO:0016021,GO:0043278,GO:0016324,GO:0046415,GO:0017127,GO:0046618,GO:0019389,GO:0046983,GO:0051593,GO:0055085,GO:0060136,GO:0071392,GO:0071549,GO:0097744,GO:0005524,GO:0005634,GO:0005886,GO:0006855,GO:0007568,GO:0008092,GO:0031966,GO:0032496,GO:0032868,GO:0033344,GO:0042626,GO:0042802,GO:1904479,GO:0042803,GO:1904612,GO:0042908,GO:…	xenobiotic transmembrane transporting ATPase activity|response to iron ion|drug transmembrane transporter activity|urate transport|drug transport|membrane|integral component of membrane|response to morphine|apical plasma membrane|urate metabolic process|cholesterol transporter activity|drug export|glucuronoside metabolic process|protein dimerization activity|response to folic acid|transmembrane t…	rno02010,rno04976,rno01523	ABC transporters|Bile secretion|Antifolate resistance
Abcg3	132	44	46	35	20	134	125	42	29	13	91	58	GeneID:498327,Genbank:NM_001128311.1,RGD:1565568	ATP-binding cassette, subfamily G (WHITE), member 3
Abcg3l1	173	42	84	45	30	106	104	55	63	55	101	66	GeneID:289453,Genbank:XM_017599095.1,RGD:1303294	ATP-binding cassette, subfamily G (WHITE), member 3-like 1		GO:0016021,GO:0016324,GO:0016887,GO:0017127,GO:0033344,GO:0042626,GO:0043235,GO:0055085,GO:0005524,GO:0005886,GO:0006855	integral component of membrane|apical plasma membrane|ATPase activity|cholesterol transporter activity|cholesterol efflux|ATPase activity, coupled to transmembrane movement of substances|receptor complex|transmembrane transport|ATP binding|plasma membrane|drug transmembrane transport	rno02010	ABC transporters
Abcg3l3	124	42	31	40	28	170	134	48	61	36	75	71	GeneID:305142,Genbank:XM_017599162.1,RGD:1564709	ATP-binding cassette, subfamily G (WHITE), member 3-like 3		GO:0016021,GO:0016324,GO:0017127,GO:0033344,GO:0042626,GO:0043235,GO:0055085,GO:0005524,GO:0005886,GO:0006855	integral component of membrane|apical plasma membrane|cholesterol transporter activity|cholesterol efflux|ATPase activity, coupled to transmembrane movement of substances|receptor complex|transmembrane transport|ATP binding|plasma membrane|drug transmembrane transport
Abcg3l4	45	2	18	15	2	34	19	6	3	8	16	11	GeneID:360997,Genbank:NM_001037205.1,RGD:1588538	ATP-binding cassette, subfamily G (WHITE), member 3-like 4
Abcg4	1414	1905	2048	1572	1951	1553	1129	2152	1280	1386	1827	1693	GeneID:300664,Genbank:XM_006242915.3,RGD:1305840	ATP binding cassette subfamily G member 4		GO:0017127,GO:0030301,GO:0033344,GO:0034041,GO:0042626,GO:0042803,GO:0046982,GO:0055085,GO:1990830,GO:0005524,GO:0005886,GO:0016021	cholesterol transporter activity|cholesterol transport|cholesterol efflux|sterol-transporting ATPase activity|ATPase activity, coupled to transmembrane movement of substances|protein homodimerization activity|protein heterodimerization activity|transmembrane transport|cellular response to leukemia inhibitory factor|ATP binding|plasma membrane|integral component of membrane	rno02010	ABC transporters
Abcg5	13	0	7	4	5	19	12	14	6	2	4	16	GeneID:114628,Genbank:NM_053754.2,RGD:620298	ATP binding cassette subfamily G member 5		GO:0046982,GO:0042632,GO:0017127,GO:0005887,GO:0055085,GO:0043190,GO:0033344,GO:0006855,GO:0007584,GO:0043235,GO:0007588,GO:0010212,GO:0010949,GO:0015238,GO:0016020,GO:0042493,GO:0016324,GO:0045177,GO:0042626,GO:0045796,GO:0005524,GO:0046872,GO:0016887,GO:0005886	protein heterodimerization activity|cholesterol homeostasis|cholesterol transporter activity|integral component of plasma membrane|transmembrane transport|ATP-binding cassette (ABC) transporter complex|cholesterol efflux|drug transmembrane transport|response to nutrient|receptor complex|excretion|response to ionizing radiation|negative regulation of intestinal phytosterol absorption|drug transmem…	rno02010,rno04976,rno04975,rno04979	ABC transporters|Bile secretion|Fat digestion and absorption|Cholesterol metabolism
Abcg8	2	0	1	1	0	2	2	0	0	0	0	1	GeneID:155192,Genbank:NM_130414.2,RGD:620300	ATP binding cassette subfamily G member 8		GO:0043190,GO:0033344,GO:0005887,GO:0043235,GO:0007584,GO:0045796,GO:0034041,GO:0007588,GO:0046872,GO:0010949,GO:0015248,GO:0015914,GO:0015918,GO:0042493,GO:0016324,GO:0046982,GO:0042626,GO:0016887,GO:0055085,GO:0017127,GO:0005524,GO:0042632,GO:0005886,GO:0055092,GO:0030301	ATP-binding cassette (ABC) transporter complex|cholesterol efflux|integral component of plasma membrane|receptor complex|response to nutrient|negative regulation of intestinal cholesterol absorption|sterol-transporting ATPase activity|excretion|metal ion binding|negative regulation of intestinal phytosterol absorption|sterol transporter activity|phospholipid transport|sterol transport|response to…	rno02010,rno04976,rno04975,rno04979	ABC transporters|Bile secretion|Fat digestion and absorption|Cholesterol metabolism
Abhd1	138	89	84	42	116	123	81	96	43	42	97	86	GeneID:313917,Genbank:NM_001008520.1,RGD:1310988	abhydrolase domain containing 1		GO:0008150,GO:0008970,GO:0016021,GO:0016298,GO:0016788,GO:0034338,GO:0044255,GO:0046470,GO:0047372,GO:0051792,GO:0051793,GO:0003674,GO:0052689,GO:0004623,GO:0005575	biological_process|phosphatidylcholine 1-acylhydrolase activity|integral component of membrane|lipase activity|hydrolase activity, acting on ester bonds|short-chain carboxylesterase activity|cellular lipid metabolic process|phosphatidylcholine metabolic process|acylglycerol lipase activity|medium-chain fatty acid biosynthetic process|medium-chain fatty acid catabolic process|molecular_function|ca…
Abhd10	7	31	6	18	7	10	9	15	72	30	6	41	GeneID:303953,Genbank:XM_008768732.2,RGD:1308084	abhydrolase domain containing 10		GO:0005829,GO:0019391,GO:0102390,GO:0004553,GO:0005739	cytosol|glucuronoside catabolic process|mycophenolic acid acyl-glucuronide esterase activity|hydrolase activity, hydrolyzing O-glycosyl compounds|mitochondrion
Abhd11	147	93	142	176	114	136	106	130	153	146	103	135	GeneID:360831,Genbank:NM_001271180.1,RGD:1304681	abhydrolase domain containing 11		GO:0008150,GO:0008152,GO:0016787,GO:0003674,GO:0005575,GO:0005739	biological_process|metabolic process|hydrolase activity|molecular_function|cellular_component|mitochondrion
Abhd12	1446	1262	1387	1227	1009	1435	991	1382	1341	788	1130	1089	GeneID:499913,Genbank:NM_001024314.1,RGD:1562570	abhydrolase domain containing 12		GO:0052651,GO:0006660,GO:0007628,GO:0008474,GO:0010996,GO:0016021,GO:0032281,GO:0032839,GO:0046464,GO:0046475,GO:0002084,GO:0047372,GO:0004622,GO:0005737	monoacylglycerol catabolic process|phosphatidylserine catabolic process|adult walking behavior|palmitoyl-(protein) hydrolase activity|response to auditory stimulus|integral component of membrane|AMPA glutamate receptor complex|dendrite cytoplasm|acylglycerol catabolic process|glycerophospholipid catabolic process|protein depalmitoylation|acylglycerol lipase activity|lysophospholipase activity|cyt…
Abhd12b	0	0	1	0	1	3	0	0	0	2	0	0	GeneID:408202,Genbank:NM_001003928.1,RGD:1303145	abhydrolase domain containing 12B
Abhd13	810	703	776	935	752	940	653	704	948	801	856	735	GeneID:306630,Genbank:NM_001271072.1,RGD:1308317	abhydrolase domain containing 13		GO:0016021,GO:0032839,GO:0002084,GO:0005737,GO:0008474	integral component of membrane|dendrite cytoplasm|protein depalmitoylation|cytoplasm|palmitoyl-(protein) hydrolase activity
Abhd14a	185	204	173	103	123	156	165	246	137	127	166	268	GeneID:300982,Genbank:XM_008766494.2,RGD:1309721	abhydrolase domain containing 14A		GO:0016021,GO:0016787,GO:0005737,GO:0008152	integral component of membrane|hydrolase activity|cytoplasm|metabolic process
Abhd14b	930	947	1192	620	849	1109	866	872	648	677	1005	1198	GeneID:300983,Genbank:XM_006243724.2,RGD:1359649	abhydrolase domain containing 14b		GO:0005737,GO:0005829,GO:0008152,GO:0016787,GO:0045944,GO:0005634,GO:0005730	cytoplasm|cytosol|metabolic process|hydrolase activity|positive regulation of transcription by RNA polymerase II|nucleus|nucleolus
Abhd15	88	15	19	13	29	102	43	10	9	16	47	64	GeneID:303343,Genbank:NM_001107025.1,RGD:1304598	abhydrolase domain containing 15		GO:0016788,GO:0044255	hydrolase activity, acting on ester bonds|cellular lipid metabolic process
Abhd16a	1017	668	812	682	642	729	632	691	676	617	793	695	GeneID:361796,Genbank:NM_212531.2,RGD:1303164	abhydrolase domain containing 16A		GO:0047372,GO:0052651,GO:1905344,GO:0004622,GO:0016021	acylglycerol lipase activity|monoacylglycerol catabolic process|prostaglandin catabolic process|lysophospholipase activity|integral component of membrane
Abhd16b	0	0	0	0	0	0	1	0	0	0	0	0	GeneID:311720,Genbank:NM_001014052.2,RGD:1309726	abhydrolase domain containing 16B		GO:0016787	hydrolase activity
Abhd17a	1008	703	880	964	732	944	701	828	1000	929	839	840	GeneID:299617,Genbank:NM_001006983.1,RGD:1359682	abhydrolase domain containing 17A		GO:0008474,GO:0010008,GO:0014069,GO:0018345,GO:0030054,GO:0043197,GO:0045211,GO:0055038,GO:0072657,GO:1902817,GO:0002084,GO:1905668,GO:0005886	palmitoyl-(protein) hydrolase activity|endosome membrane|postsynaptic density|protein palmitoylation|cell junction|dendritic spine|postsynaptic membrane|recycling endosome membrane|protein localization to membrane|negative regulation of protein localization to microtubule|protein depalmitoylation|positive regulation of protein localization to endosome|plasma membrane
Abhd17b	531	548	465	487	539	492	324	468	520	422	583	429	GeneID:309399,Genbank:XM_006231162.3,RGD:1305246	abhydrolase domain containing 17B		GO:0014069,GO:0018345,GO:0030054,GO:0043197,GO:0045211,GO:0055038,GO:1902473,GO:1902817,GO:1902950,GO:1905668,GO:0002084,GO:0005886,GO:0008474	postsynaptic density|protein palmitoylation|cell junction|dendritic spine|postsynaptic membrane|recycling endosome membrane|regulation of protein localization to synapse|negative regulation of protein localization to microtubule|regulation of dendritic spine maintenance|positive regulation of protein localization to endosome|protein depalmitoylation|plasma membrane|palmitoyl-(protein) hydrolase a…
Abhd17c	361	194	222	299	163	504	262	217	307	290	323	307	GeneID:361601,Genbank:NM_001100736.1,RGD:1308210	abhydrolase domain containing 17C		GO:0018345,GO:0030054,GO:0043197,GO:0045211,GO:0055038,GO:1902817,GO:1905668,GO:0002084,GO:0008474,GO:0014069	protein palmitoylation|cell junction|dendritic spine|postsynaptic membrane|recycling endosome membrane|negative regulation of protein localization to microtubule|positive regulation of protein localization to endosome|protein depalmitoylation|palmitoyl-(protein) hydrolase activity|postsynaptic density
Abhd18	382	536	567	283	495	547	305	456	365	341	471	456	GeneID:499602,Genbank:XM_006232310.3,RGD:1563987	abhydrolase domain containing 18		GO:0005576	extracellular region
Abhd2	1475	722	1053	761	704	1508	978	745	836	714	1091	954	GeneID:293050,Genbank:NM_001106275.1,RGD:1311389	abhydrolase domain containing 2		GO:0046464,GO:0009611,GO:0047372,GO:0016298,GO:0016788,GO:0030336,GO:0032570,GO:0034338,GO:0036126,GO:0048240,GO:0042562,GO:0051792,GO:0043401,GO:0051793,GO:0001669,GO:0097524,GO:0044255,GO:0003707,GO:0007340	acylglycerol catabolic process|response to wounding|acylglycerol lipase activity|lipase activity|hydrolase activity, acting on ester bonds|negative regulation of cell migration|response to progesterone|short-chain carboxylesterase activity|sperm flagellum|sperm capacitation|hormone binding|medium-chain fatty acid biosynthetic process|steroid hormone mediated signaling pathway|medium-chain fatty a…
Abhd3	176	190	195	98	180	181	97	150	96	87	155	130	GeneID:291793,Genbank:NM_001106162.1,RGD:1310655	abhydrolase domain containing 3		GO:0051793,GO:0005575,GO:0008150,GO:0008970,GO:0016021,GO:0016298,GO:0016788,GO:0034338,GO:0044255,GO:0046470,GO:0003674,GO:0047372,GO:0004623,GO:0051792	medium-chain fatty acid catabolic process|cellular_component|biological_process|phosphatidylcholine 1-acylhydrolase activity|integral component of membrane|lipase activity|hydrolase activity, acting on ester bonds|short-chain carboxylesterase activity|cellular lipid metabolic process|phosphatidylcholine metabolic process|molecular_function|acylglycerol lipase activity|phospholipase A2 activity|me…
Abhd4	1506	1289	1504	938	1147	2208	1331	1140	966	808	1707	1396	GeneID:364380,Genbank:XM_006251995.3,RGD:1311858	abhydrolase domain containing 4		GO:0070291,GO:0004622,GO:0052689,GO:0055088	N-acylethanolamine metabolic process|lysophospholipase activity|carboxylic ester hydrolase activity|lipid homeostasis
Abhd5	339	251	318	392	278	460	264	235	515	590	281	324	GeneID:316122,Genbank:NM_212524.1,RGD:1303237	abhydrolase domain containing 5		GO:0052689,GO:0010891,GO:0005515,GO:0055088,GO:0010898,GO:0005811,GO:0005829,GO:0006629,GO:0030154,GO:0006631,GO:0042171,GO:0006654,GO:0003841,GO:0050996,GO:0004806,GO:0051006	carboxylic ester hydrolase activity|negative regulation of sequestering of triglyceride|protein binding|lipid homeostasis|positive regulation of triglyceride catabolic process|lipid droplet|cytosol|lipid metabolic process|cell differentiation|fatty acid metabolic process|lysophosphatidic acid acyltransferase activity|phosphatidic acid biosynthetic process|1-acylglycerol-3-phosphate O-acyltransfer…	rno04923	Regulation of lipolysis in adipocyte
Abhd6	681	627	698	536	533	705	491	658	590	498	626	562	GeneID:305795,Genbank:XM_006251767.3,RGD:1359323	abhydrolase domain containing 6		GO:0060292,GO:0005739,GO:2000124,GO:0009395,GO:0016021,GO:0030336,GO:0032281,GO:0046464,GO:0046889,GO:0047372,GO:0004620	long term synaptic depression|mitochondrion|regulation of endocannabinoid signaling pathway|phospholipid catabolic process|integral component of membrane|negative regulation of cell migration|AMPA glutamate receptor complex|acylglycerol catabolic process|positive regulation of lipid biosynthetic process|acylglycerol lipase activity|phospholipase activity	rno04723	Retrograde endocannabinoid signaling
Abhd8	1595	1589	1856	1586	1582	1544	1228	1825	1552	1223	1762	1392	GeneID:306338,Genbank:NM_001107301.1,RGD:1305693	abhydrolase domain containing 8		GO:0016787	hydrolase activity
Abi1	1379	1170	1203	1357	1067	1936	1233	1202	1632	1480	1355	1216	GeneID:79249,Genbank:XM_006254360.3,RGD:621008	abl-interactor 1		GO:0048813,GO:0035855,GO:0030296,GO:0005622,GO:0061098,GO:0043005,GO:0005634,GO:0072673,GO:0030426,GO:0005856,GO:0044877,GO:0008134,GO:0008154,GO:0014069,GO:0017124,GO:0031209,GO:0018108,GO:0045211,GO:0031252,GO:0045296,GO:0032433,GO:0030027,GO:0001756,GO:0030054,GO:0005515	dendrite morphogenesis|megakaryocyte development|protein tyrosine kinase activator activity|intracellular|positive regulation of protein tyrosine kinase activity|neuron projection|nucleus|lamellipodium morphogenesis|growth cone|cytoskeleton|protein-containing complex binding|transcription factor binding|actin polymerization or depolymerization|postsynaptic density|SH3 domain binding|SCAR complex|…
Abi2	2412	1986	2279	2207	1988	2441	1791	2017	2480	1819	2262	1778	GeneID:286928,Genbank:NM_173143.1,RGD:628771	abl-interactor 2		GO:0070064,GO:0016358,GO:2000601,GO:0016477,GO:0016601,GO:0017124,GO:0018108,GO:0030027,GO:0030425,GO:0031209,GO:0031625,GO:0032433,GO:0043010,GO:0005829,GO:0044877,GO:0005913,GO:0048365,GO:0007611	proline-rich region binding|dendrite development|positive regulation of Arp2/3 complex-mediated actin nucleation|cell migration|Rac protein signal transduction|SH3 domain binding|peptidyl-tyrosine phosphorylation|lamellipodium|dendrite|SCAR complex|ubiquitin protein ligase binding|filopodium tip|camera-type eye development|cytosol|protein-containing complex binding|cell-cell adherens junction|Rac…	rno04810	Regulation of actin cytoskeleton
Abi3	204	14	52	15	19	150	93	24	18	15	70	86	GeneID:303476,Genbank:NM_001013118.1,RGD:1311794	ABI family, member 3		GO:0018108,GO:0030027,GO:0030334,GO:0042802,GO:0005622,GO:0005737	peptidyl-tyrosine phosphorylation|lamellipodium|regulation of cell migration|identical protein binding|intracellular|cytoplasm
Abi3bp	498	106	95	96	112	341	263	314	93	69	349	372	GeneID:363767,Genbank:XM_017598136.1,RGD:1562717	ABI family member 3 binding protein		GO:0005578,GO:0005614,GO:0005615,GO:0008201,GO:0010811,GO:0030198,GO:0031012,GO:0005518,GO:0005539,GO:0005576	proteinaceous extracellular matrix|interstitial matrix|extracellular space|heparin binding|positive regulation of cell-substrate adhesion|extracellular matrix organization|extracellular matrix|collagen binding|glycosaminoglycan binding|extracellular region
Abl1	408	404	399	397	382	406	299	409	275	268	395	391	GeneID:311860,Genbank:NM_001100850.1,RGD:1584969	ABL proto-oncogene 1, non-receptor tyrosine kinase		GO:0050731,GO:0050798,GO:0050853,GO:0050885,GO:0051015,GO:0051019,GO:0051281,GO:0071560,GO:0051353,GO:0071871,GO:0051444,GO:0071901,GO:0051496,GO:0072358,GO:0090050,GO:0090135,GO:1900006,GO:1905244,GO:1900026,GO:1900042,GO:1905555,GO:1900272,GO:1990051,GO:2000096,GO:2000251,GO:2000352,GO:2000772,GO:2000773,GO:2001020,GO:0004672,GO:0004713,GO:0004715,GO:0005080,GO:0005102,GO:0005515,GO:0006975,GO:…	positive regulation of peptidyl-tyrosine phosphorylation|activated T cell proliferation|B cell receptor signaling pathway|neuromuscular process controlling balance|actin filament binding|mitogen-activated protein kinase binding|positive regulation of release of sequestered calcium ion into cytosol|cellular response to transforming growth factor beta stimulus|positive regulation of oxidoreductase …	rno04014,rno04012,rno04110,rno04722,rno04360,rno05200,rno05206,rno05220,rno05416	Ras signaling pathway|ErbB signaling pathway|Cell cycle|Neurotrophin signaling pathway|Axon guidance|Pathways in cancer|MicroRNAs in cancer|Chronic myeloid leukemia|Viral myocarditis
Abl2	2126	2198	2247	2185	2131	2239	1819	2367	2025	1975	2219	2009	GeneID:304883,Genbank:XM_006250052.2,RGD:1590898	ABL proto-oncogene 2, non-receptor tyrosine kinase		GO:0005524,GO:0005575,GO:0006468,GO:0006909,GO:0006930,GO:0007015,GO:0007169,GO:0021587,GO:0007173,GO:0022408,GO:0022414,GO:0007204,GO:0030027,GO:0030036,GO:0030145,GO:0030154,GO:0045087,GO:0030182,GO:0046632,GO:0031223,GO:0048008,GO:0031234,GO:0048813,GO:0050885,GO:0051017,GO:0000287,GO:0051353,GO:0001784,GO:0060020,GO:0001843,GO:0060563,GO:0001891,GO:0002118,GO:0003674,GO:0004713,GO:0004715,GO:…	ATP binding|cellular_component|protein phosphorylation|phagocytosis|substrate-dependent cell migration, cell extension|actin filament organization|transmembrane receptor protein tyrosine kinase signaling pathway|cerebellum morphogenesis|epidermal growth factor receptor signaling pathway|negative regulation of cell-cell adhesion|reproductive process|positive regulation of cytosolic calcium ion con…	rno04014,rno04012,rno05416	Ras signaling pathway|ErbB signaling pathway|Viral myocarditis
Ablim1	6739	5909	7426	6115	5556	6881	5577	5560	5958	5491	6421	7012	GeneID:307989,Genbank:XM_017590400.1,RGD:1565768	actin-binding LIM protein 1		GO:0060271,GO:0005515,GO:0005575,GO:0007411,GO:0008150,GO:0014069,GO:0015629,GO:0030027,GO:0030032,GO:0045944,GO:0001725,GO:0051015,GO:0003779	cilium assembly|protein binding|cellular_component|axon guidance|biological_process|postsynaptic density|actin cytoskeleton|lamellipodium|lamellipodium assembly|positive regulation of transcription by RNA polymerase II|stress fiber|actin filament binding|actin binding	rno04360	Axon guidance
Ablim2	544	523	611	245	576	322	318	659	279	191	455	397	GeneID:360958,Genbank:XM_017599299.1,RGD:1303094	actin binding LIM protein family, member 2		GO:0015629,GO:0030016,GO:0030032,GO:0030036,GO:0045944,GO:0046872,GO:0051015,GO:0003779,GO:0006351	actin cytoskeleton|myofibril|lamellipodium assembly|actin cytoskeleton organization|positive regulation of transcription by RNA polymerase II|metal ion binding|actin filament binding|actin binding|transcription, DNA-templated	rno04360	Axon guidance
Ablim3	212	151	159	126	123	104	58	162	101	71	102	105	GeneID:307395,Genbank:XM_017600950.1,RGD:1565118	actin binding LIM protein family, member 3		GO:0006351,GO:0015629,GO:0030027,GO:0030032,GO:0030036,GO:0045944,GO:0046872,GO:0051015,GO:0060271,GO:0001725,GO:1903955,GO:0003779	transcription, DNA-templated|actin cytoskeleton|lamellipodium|lamellipodium assembly|actin cytoskeleton organization|positive regulation of transcription by RNA polymerase II|metal ion binding|actin filament binding|cilium assembly|stress fiber|positive regulation of protein targeting to mitochondrion|actin binding	rno04360	Axon guidance
Abo	65	44	59	50	29	73	33	59	71	42	49	37	GeneID:100301568,Genbank:NM_001160263.1,RGD:2307241	ABO blood group (transferase A, alpha 1-3-N-acetylgalactosaminyltransferase		GO:0030145,GO:0004380,GO:0030259,GO:0031410,GO:0004381,GO:0005576,GO:0005794,GO:0031982,GO:0006486,GO:0032526,GO:0008284,GO:0032580,GO:0009247,GO:0043066,GO:0009624,GO:0000166,GO:0051691,GO:0016021,GO:0001962,GO:0016757,GO:0003823	manganese ion binding|glycoprotein-fucosylgalactoside alpha-N-acetylgalactosaminyltransferase activity|lipid glycosylation|cytoplasmic vesicle|fucosylgalactoside 3-alpha-galactosyltransferase activity|extracellular region|Golgi apparatus|vesicle|protein glycosylation|response to retinoic acid|positive regulation of cell proliferation|Golgi cisterna membrane|glycolipid biosynthetic process|negativ…	rno00601	Glycosphingolipid biosynthesis - lacto and neolacto series
Abo2	0	0	0	0	0	0	0	0	0	0	0	0	GeneID:296504,Genbank:NM_001271298.2,RGD:1311152	histo-blood group ABO system transferase 2		GO:0005975,GO:0016021,GO:0016758	carbohydrate metabolic process|integral component of membrane|transferase activity, transferring hexosyl groups	rno00601	Glycosphingolipid biosynthesis - lacto and neolacto series
Abr	2361	1477	1807	1491	1559	1920	1331	1657	1807	1472	1660	1579	GeneID:287537,Genbank:NM_001105814.2,RGD:1306279	active BCR-related		GO:0050728,GO:0005829,GO:0050766,GO:0005886,GO:0050885,GO:0007420,GO:0016020,GO:0030036,GO:0030336,GO:0032496,GO:0060313,GO:0035023,GO:0035556,GO:0042472,GO:0043114,GO:0002692,GO:0043314,GO:0005089,GO:0043547,GO:0005096	negative regulation of inflammatory response|cytosol|positive regulation of phagocytosis|plasma membrane|neuromuscular process controlling balance|brain development|membrane|actin cytoskeleton organization|negative regulation of cell migration|response to lipopolysaccharide|negative regulation of blood vessel remodeling|regulation of Rho protein signal transduction|intracellular signal transducti…
Abra	0	0	0	0	0	0	0	0	0	0	0	0	GeneID:286965,Genbank:NM_175844.3,RGD:708493	actin-binding Rho activating protein		GO:1902531,GO:0035025,GO:0003779,GO:0045893,GO:0005886,GO:0006351,GO:0015629,GO:0045944,GO:0030016,GO:0030017,GO:0051091,GO:0000060,GO:0032970	regulation of intracellular signal transduction|positive regulation of Rho protein signal transduction|actin binding|positive regulation of transcription, DNA-templated|plasma membrane|transcription, DNA-templated|actin cytoskeleton|positive regulation of transcription by RNA polymerase II|myofibril|sarcomere|positive regulation of DNA binding transcription factor activity|protein import into nuc…
Abracl	91	13	30	58	18	108	48	28	129	57	31	49	GeneID:685045,Genbank:NM_001099647.1,RGD:1583256	ABRA C-terminal like		GO:1902531,GO:0003779,GO:0015629,GO:0032970	regulation of intracellular signal transduction|actin binding|actin cytoskeleton|regulation of actin filament-based process
Abt1	116	95	163	171	89	163	143	108	204	154	174	131	GeneID:306960,Genbank:XM_006253972.3,RGD:1310785	activator of basal transcription 1		GO:0003677,GO:0003723,GO:0005667,GO:0005730,GO:0006357,GO:0006366,GO:0021522,GO:0034462,GO:0000447,GO:0000472,GO:0000480	DNA binding|RNA binding|transcription factor complex|nucleolus|regulation of transcription by RNA polymerase II|transcription by RNA polymerase II|spinal cord motor neuron differentiation|small-subunit processome assembly|endonucleolytic cleavage in ITS1 to separate SSU-rRNA from 5.8S rRNA and LSU-rRNA from tricistronic rRNA transcript (SSU-rRNA, 5.8S rRNA, LSU-rRNA)|endonucleolytic cleavage to g…
Abtb1	323	367	452	361	419	396	391	412	359	243	439	446	GeneID:297432,Genbank:NM_001005902.1,RGD:1359363	ankyrin repeat and BTB domain containing 1		GO:0005737,GO:0005829,GO:0005886,GO:0006414,GO:0006950,GO:0019005,GO:0030162,GO:0031625,GO:0043161,GO:0003746,GO:0005730	cytoplasm|cytosol|plasma membrane|translational elongation|response to stress|SCF ubiquitin ligase complex|regulation of proteolysis|ubiquitin protein ligase binding|proteasome-mediated ubiquitin-dependent protein catabolic process|translation elongation factor activity|nucleolus
Abtb2	57	129	119	89	137	137	60	73	128	145	143	124	GeneID:171440,Genbank:NM_134403.2,RGD:620724	ankyrin repeat and BTB domain containing 2		GO:0005737,GO:0005829,GO:0006950,GO:0019005,GO:0022008,GO:0030162,GO:0031625,GO:0043161,GO:0046982,GO:0097237,GO:0005634,GO:0005654	cytoplasm|cytosol|response to stress|SCF ubiquitin ligase complex|neurogenesis|regulation of proteolysis|ubiquitin protein ligase binding|proteasome-mediated ubiquitin-dependent protein catabolic process|protein heterodimerization activity|cellular response to toxic substance|nucleus|nucleoplasm
Ac1576	2	1	7	5	3	5	3	5	3	0	5	7	GeneID:102552783,Genbank:NM_001287624.1,RGD:7502825	uncharacterized LOC102552783		GO:0003676	nucleic acid binding
Acaa1	365	336	403	307	286	439	321	408	364	381	364	430	GeneID:24157,Genbank:NM_012489.2,RGD:67379	acetyl-CoA acyltransferase 1A		GO:0042493,GO:0005777,GO:0043231,GO:0048545,GO:0006635,GO:0007584,GO:0008206,GO:0008775,GO:0010124,GO:0016401,GO:0000038,GO:0003988,GO:0016747	response to drug|peroxisome|intracellular membrane-bounded organelle|response to steroid hormone|fatty acid beta-oxidation|response to nutrient|bile acid metabolic process|acetate CoA-transferase activity|phenylacetate catabolic process|palmitoyl-CoA oxidase activity|very long-chain fatty acid metabolic process|acetyl-CoA C-acyltransferase activity|transferase activity, transferring acyl groups o…
Acaa1b	4	18	14	8	10	6	9	10	11	10	10	7	GeneID:501072,Genbank:XM_017596152.1,RGD:1562373	acetyl-Coenzyme A acyltransferase 1B		GO:0005777,GO:0006631,GO:0006635,GO:0010124,GO:0003988,GO:0005515	peroxisome|fatty acid metabolic process|fatty acid beta-oxidation|phenylacetate catabolic process|acetyl-CoA C-acyltransferase activity|protein binding	rno00071,rno00592,rno01040,rno00280,rno04146,rno03320	Fatty acid degradation|alpha-Linolenic acid metabolism|Biosynthesis of unsaturated fatty acids|Valine, leucine and isoleucine degradation|Peroxisome|PPAR signaling pathway
Acaa2	295	68	144	313	168	370	274	154	370	267	323	276	GeneID:170465,Genbank:NM_130433.1,RGD:620482	acetyl-CoA acyltransferase 2		GO:1901029,GO:0005739,GO:1902109,GO:0005743,GO:0005759,GO:0006084,GO:0006635,GO:0016747,GO:0071456,GO:0003988	negative regulation of mitochondrial outer membrane permeabilization involved in apoptotic signaling pathway|mitochondrion|negative regulation of mitochondrial membrane permeability involved in apoptotic process|mitochondrial inner membrane|mitochondrial matrix|acetyl-CoA metabolic process|fatty acid beta-oxidation|transferase activity, transferring acyl groups other than amino-acyl groups|cellul…	rno00062,rno00071,rno00280	Fatty acid elongation|Fatty acid degradation|Valine, leucine and isoleucine degradation
Acaca	4747	6341	7002	4289	5502	4554	3651	6103	3422	3026	5778	5768	GeneID:60581,Genbank:NM_022193.1,RGD:621248	acetyl-CoA carboxylase alpha		GO:0005524,GO:0005739,GO:0005829,GO:0006084,GO:0042802,GO:0046872,GO:0051289,GO:0006629,GO:0055088,GO:0071380,GO:2001295,GO:0001650,GO:0001894,GO:0003989,GO:0004075,GO:0006633,GO:0009374,GO:0014070,GO:0015629,GO:0019900,GO:0042493	ATP binding|mitochondrion|cytosol|acetyl-CoA metabolic process|identical protein binding|metal ion binding|protein homotetramerization|lipid metabolic process|lipid homeostasis|cellular response to prostaglandin E stimulus|malonyl-CoA biosynthetic process|fibrillar center|tissue homeostasis|acetyl-CoA carboxylase activity|biotin carboxylase activity|fatty acid biosynthetic process|biotin binding|…	rno00620,rno00640,rno00061,rno04152,rno04910,rno04922	Pyruvate metabolism|Propanoate metabolism|Fatty acid biosynthesis|AMPK signaling pathway|Insulin signaling pathway|Glucagon signaling pathway
Acacb	92	19	38	32	22	63	89	70	27	36	120	39	GeneID:116719,Genbank:XM_017598246.1,RGD:620500	acetyl-CoA carboxylase beta		GO:0097009,GO:0031999,GO:0005524,GO:2001295,GO:0042493,GO:0005634,GO:0042802,GO:0005739,GO:0006084,GO:0006633,GO:0043086,GO:0009374,GO:0046322,GO:0010629,GO:0046872,GO:0010884,GO:0050995,GO:0010906,GO:0003989,GO:0051289,GO:0014070,GO:0060421,GO:0031667	energy homeostasis|negative regulation of fatty acid beta-oxidation|ATP binding|malonyl-CoA biosynthetic process|response to drug|nucleus|identical protein binding|mitochondrion|acetyl-CoA metabolic process|fatty acid biosynthetic process|negative regulation of catalytic activity|biotin binding|negative regulation of fatty acid oxidation|negative regulation of gene expression|metal ion binding|po…	rno00620,rno00640,rno00061,rno04152,rno04910,rno04922,rno04920,rno04931	Pyruvate metabolism|Propanoate metabolism|Fatty acid biosynthesis|AMPK signaling pathway|Insulin signaling pathway|Glucagon signaling pathway|Adipocytokine signaling pathway|Insulin resistance
Acad10	175	168	135	101	105	235	229	131	93	148	127	132	GeneID:304500,Genbank:XM_006249386.3,RGD:1310159	acyl-CoA dehydrogenase family, member 10		GO:0016787,GO:0033539,GO:0050660,GO:0055114,GO:0003995,GO:0005739,GO:0016627	hydrolase activity|fatty acid beta-oxidation using acyl-CoA dehydrogenase|flavin adenine dinucleotide binding|oxidation-reduction process|acyl-CoA dehydrogenase activity|mitochondrion|oxidoreductase activity, acting on the CH-CH group of donors
Acad11	370	245	335	364	202	485	398	293	364	228	369	283	GeneID:315973,Genbank:NM_001108181.1,RGD:1306270	acyl-CoA dehydrogenase family, member 11		GO:0005739,GO:0005777,GO:0017099,GO:0031966,GO:0033539,GO:0050660,GO:0070991,GO:0003995,GO:0004466,GO:0005634	mitochondrion|peroxisome|very-long-chain-acyl-CoA dehydrogenase activity|mitochondrial membrane|fatty acid beta-oxidation using acyl-CoA dehydrogenase|flavin adenine dinucleotide binding|medium-chain-acyl-CoA dehydrogenase activity|acyl-CoA dehydrogenase activity|long-chain-acyl-CoA dehydrogenase activity|nucleus
Acad8	334	256	337	285	269	353	292	268	263	222	317	249	GeneID:367196,Genbank:XM_346003.7,RGD:1564209	acyl-CoA dehydrogenase family, member 8		GO:0003995	acyl-CoA dehydrogenase activity	rno00280	Valine, leucine and isoleucine degradation
Acad9	546	501	583	629	455	576	465	485	628	463	527	436	GeneID:294973,Genbank:XM_006232269.1,RGD:727973	acyl-CoA dehydrogenase family, member 9		GO:0055114,GO:0004466,GO:0070991,GO:0005575,GO:0005634,GO:0005739,GO:0008150,GO:0017099,GO:0030425,GO:0031966,GO:0032981,GO:0042760,GO:0000062,GO:0050660,GO:0001676,GO:0051791,GO:0003674	oxidation-reduction process|long-chain-acyl-CoA dehydrogenase activity|medium-chain-acyl-CoA dehydrogenase activity|cellular_component|nucleus|mitochondrion|biological_process|very-long-chain-acyl-CoA dehydrogenase activity|dendrite|mitochondrial membrane|mitochondrial respiratory chain complex I assembly|very long-chain fatty acid catabolic process|fatty-acyl-CoA binding|flavin adenine dinucleot…
Acadl	286	56	84	145	56	331	240	97	244	192	164	118	GeneID:25287,Genbank:NM_012819.1,RGD:2011	acyl-CoA dehydrogenase, long chain		GO:0046322,GO:0031966,GO:0004466,GO:0050660,GO:0033539,GO:0051289,GO:0005739,GO:0005759,GO:0009062,GO:0055114,GO:0042413,GO:0009409,GO:0090181,GO:0042758,GO:0016401,GO:0000062,GO:0044242,GO:0019254,GO:0001659,GO:0045717,GO:0003995	negative regulation of fatty acid oxidation|mitochondrial membrane|long-chain-acyl-CoA dehydrogenase activity|flavin adenine dinucleotide binding|fatty acid beta-oxidation using acyl-CoA dehydrogenase|protein homotetramerization|mitochondrion|mitochondrial matrix|fatty acid catabolic process|oxidation-reduction process|carnitine catabolic process|response to cold|regulation of cholesterol metabol…	rno00071,rno03320	Fatty acid degradation|PPAR signaling pathway
Acadm	1168	1764	2363	1953	1559	2055	940	2570	3371	1930	1101	2013	GeneID:24158,Genbank:NM_016986.2,RGD:2012	acyl-CoA dehydrogenase, C-4 to C-12 straight chain		GO:0005739,GO:0005759,GO:0005978,GO:0006082,GO:0009791,GO:0006111,GO:0016491,GO:0016607,GO:0006635,GO:0016853,GO:0019254,GO:0050660,GO:0030424,GO:0031966,GO:0051289,GO:0051384,GO:0051791,GO:0051793,GO:0000062,GO:0001889,GO:0055007,GO:0003995,GO:0007507,GO:0007584,GO:0009409,GO:0033539,GO:0009437,GO:0009725,GO:0042493,GO:0042594,GO:0042802,GO:0055114,GO:0045329,GO:0070991,GO:0046688	mitochondrion|mitochondrial matrix|glycogen biosynthetic process|organic acid metabolic process|post-embryonic development|regulation of gluconeogenesis|oxidoreductase activity|nuclear speck|fatty acid beta-oxidation|isomerase activity|carnitine metabolic process, CoA-linked|flavin adenine dinucleotide binding|axon|mitochondrial membrane|protein homotetramerization|response to glucocorticoid|medi…	rno00640,rno00071,rno00280,rno00410,rno03320	Propanoate metabolism|Fatty acid degradation|Valine, leucine and isoleucine degradation|beta-Alanine metabolism|PPAR signaling pathway
Acads	122	27	50	88	31	158	90	53	140	70	102	72	GeneID:64304,Genbank:NM_022512.2,RGD:620514	acyl-CoA dehydrogenase, C-2 to C-3 short chain		GO:0050660,GO:0006635,GO:0003995,GO:0051289,GO:0031966,GO:0051384,GO:0033539,GO:0004085,GO:0005654,GO:0005739,GO:0042594,GO:0046359,GO:0000062,GO:0005759	flavin adenine dinucleotide binding|fatty acid beta-oxidation|acyl-CoA dehydrogenase activity|protein homotetramerization|mitochondrial membrane|response to glucocorticoid|fatty acid beta-oxidation using acyl-CoA dehydrogenase|butyryl-CoA dehydrogenase activity|nucleoplasm|mitochondrion|response to starvation|butyrate catabolic process|fatty-acyl-CoA binding|mitochondrial matrix	rno00650,rno00071,rno00280	Butanoate metabolism|Fatty acid degradation|Valine, leucine and isoleucine degradation
Acadsb	521	293	378	266	300	389	264	453	436	258	343	266	GeneID:25618,Genbank:XM_008759867.2,RGD:2013	acyl-CoA dehydrogenase, short/branched chain		GO:0005739,GO:0005759,GO:0006631,GO:0006635,GO:0006637,GO:0009055,GO:0016937,GO:0022900,GO:0050660,GO:0003995,GO:0055114	mitochondrion|mitochondrial matrix|fatty acid metabolic process|fatty acid beta-oxidation|acyl-CoA metabolic process|electron transfer activity|short-branched-chain-acyl-CoA dehydrogenase activity|electron transport chain|flavin adenine dinucleotide binding|acyl-CoA dehydrogenase activity|oxidation-reduction process	rno00071,rno00280	Fatty acid degradation|Valine, leucine and isoleucine degradation
Acadvl	1083	1097	1167	1114	993	1472	1060	1226	1200	1097	1272	1162	GeneID:25363,Genbank:NM_012891.2,RGD:2014	acyl-CoA dehydrogenase, very long chain		GO:0005730,GO:0005739,GO:0005743,GO:0005829,GO:0033539,GO:0006635,GO:0042645,GO:0009062,GO:0042760,GO:0045717,GO:0046322,GO:0000062,GO:0001659,GO:0003995,GO:0004466,GO:0005634,GO:0009409,GO:0017099,GO:0030855,GO:0050660,GO:0031966,GO:0090181	nucleolus|mitochondrion|mitochondrial inner membrane|cytosol|fatty acid beta-oxidation using acyl-CoA dehydrogenase|fatty acid beta-oxidation|mitochondrial nucleoid|fatty acid catabolic process|very long-chain fatty acid catabolic process|negative regulation of fatty acid biosynthetic process|negative regulation of fatty acid oxidation|fatty-acyl-CoA binding|temperature homeostasis|acyl-CoA dehyd…	rno00071	Fatty acid degradation
Acan	229	16	17	7	15	6	5	20	7	0	6	22	GeneID:58968,Genbank:NM_022190.1,RGD:68358	aggrecan		GO:0005540,GO:0005578,GO:0005604,GO:0005615,GO:0014070,GO:0021510,GO:0030166,GO:0007155,GO:0030199,GO:0030246,GO:0030336,GO:0031012,GO:0001501,GO:0001502,GO:0001503,GO:0002063,GO:0005201,GO:0005509,GO:0007417,GO:0007507,GO:0009314,GO:0009612,GO:0009629,GO:0042493,GO:0009749,GO:0043005,GO:0010259,GO:0043025,GO:0010447,GO:0060591,GO:0071363,GO:0072534	hyaluronic acid binding|proteinaceous extracellular matrix|basement membrane|extracellular space|response to organic cyclic compound|spinal cord development|proteoglycan biosynthetic process|cell adhesion|collagen fibril organization|carbohydrate binding|negative regulation of cell migration|extracellular matrix|skeletal system development|cartilage condensation|ossification|chondrocyte developme…
Acap1	157	2	12	18	7	81	18	2	49	54	7	68	GeneID:287443,Genbank:NM_001105796.2,RGD:1305360	ArfGAP with coiled-coil, ankyrin repeat and PH domains 1		GO:0005829,GO:0016020,GO:0016192,GO:0031267,GO:0032012,GO:0043231,GO:0043547,GO:0046872,GO:0005096,GO:0005737	cytosol|membrane|vesicle-mediated transport|small GTPase binding|regulation of ARF protein signal transduction|intracellular membrane-bounded organelle|positive regulation of GTPase activity|metal ion binding|GTPase activator activity|cytoplasm	rno04144	Endocytosis
Acap2	2276	1490	1794	1895	1616	2626	1790	1675	2033	2239	2095	1802	GeneID:619382,Genbank:XM_017598065.1,RGD:1562939	ArfGAP with coiled-coil, ankyrin repeat and PH domains 2		GO:0080025,GO:0005829,GO:0010008,GO:1990090,GO:0016020,GO:0016192,GO:0017137,GO:0031267,GO:0032012,GO:0036010,GO:0043231,GO:0005096,GO:0043547,GO:0046872,GO:0005737	phosphatidylinositol-3,5-bisphosphate binding|cytosol|endosome membrane|cellular response to nerve growth factor stimulus|membrane|vesicle-mediated transport|Rab GTPase binding|small GTPase binding|regulation of ARF protein signal transduction|protein localization to endosome|intracellular membrane-bounded organelle|GTPase activator activity|positive regulation of GTPase activity|metal ion bindin…	rno04144	Endocytosis
Acap3	830	927	914	855	874	768	610	973	720	689	752	756	GeneID:313772,Genbank:NM_001107999.1,RGD:1310711	ArfGAP with coiled-coil, ankyrin repeat and PH domains 3		GO:0005829,GO:0016020,GO:0016192,GO:0031267,GO:0032012,GO:0043231,GO:0043547,GO:0046872,GO:0005096,GO:0005737	cytosol|membrane|vesicle-mediated transport|small GTPase binding|regulation of ARF protein signal transduction|intracellular membrane-bounded organelle|positive regulation of GTPase activity|metal ion binding|GTPase activator activity|cytoplasm	rno04144	Endocytosis
Acat1	745	576	655	752	591	796	655	650	765	510	689	635	GeneID:25014,Genbank:NM_017075.2,RGD:2016	acetyl-CoA acetyltransferase 1		GO:0042803,GO:0007420,GO:0003985,GO:0046356,GO:0009725,GO:0003988,GO:0046872,GO:0014070,GO:0005739,GO:0046952,GO:0005759,GO:0015936,GO:0005777,GO:0050662,GO:0015937,GO:0005829,GO:0051260,GO:0016830,GO:0006085,GO:0060612,GO:0016885,GO:0006550,GO:0001889,GO:0072229,GO:0019899,GO:0006635,GO:1902860,GO:0042594,GO:0006696	protein homodimerization activity|brain development|acetyl-CoA C-acetyltransferase activity|acetyl-CoA catabolic process|response to hormone|acetyl-CoA C-acyltransferase activity|metal ion binding|response to organic cyclic compound|mitochondrion|ketone body catabolic process|mitochondrial matrix|coenzyme A metabolic process|peroxisome|coenzyme binding|coenzyme A biosynthetic process|cytosol|prot…	rno00620,rno00630,rno00640,rno00650,rno00071,rno00072,rno00280,rno00310,rno00380,rno00900	Pyruvate metabolism|Glyoxylate and dicarboxylate metabolism|Propanoate metabolism|Butanoate metabolism|Fatty acid degradation|Synthesis and degradation of ketone bodies|Valine, leucine and isoleucine degradation|Lysine degradation|Tryptophan metabolism|Terpenoid backbone biosynthesis
Acat2	235	204	301	196	123	97	82	123	259	178	119	191	GeneID:308100,Genbank:NM_001006995.1,RGD:1359366	acetyl-CoA acetyltransferase 2		GO:0031670,GO:0003988,GO:0045797,GO:0005634,GO:0046952,GO:0005730,GO:0005737,GO:0005739,GO:0005777,GO:0005829,GO:0071398,GO:0006635,GO:0006695,GO:0007420,GO:0001889,GO:0016747,GO:0003985,GO:0019408	cellular response to nutrient|acetyl-CoA C-acyltransferase activity|positive regulation of intestinal cholesterol absorption|nucleus|ketone body catabolic process|nucleolus|cytoplasm|mitochondrion|peroxisome|cytosol|cellular response to fatty acid|fatty acid beta-oxidation|cholesterol biosynthetic process|brain development|liver development|transferase activity, transferring acyl groups other tha…	rno00620,rno00630,rno00640,rno00650,rno00071,rno00072,rno00280,rno00310,rno00380,rno00900,rno04975	Pyruvate metabolism|Glyoxylate and dicarboxylate metabolism|Propanoate metabolism|Butanoate metabolism|Fatty acid degradation|Synthesis and degradation of ketone bodies|Valine, leucine and isoleucine degradation|Lysine degradation|Tryptophan metabolism|Terpenoid backbone biosynthesis|Fat digestion and absorption
Acat2l1	25	19	33	17	12	16	9	5	10	8	17	33	GeneID:365096,Genbank:XM_003748697.4,RGD:1562948	acetyl-CoA acetyltransferase 2-like 1		GO:0016747	transferase activity, transferring acyl groups other than amino-acyl groups
Acbd3	940	877	1021	1133	818	1226	992	995	984	883	1066	993	GeneID:289312,Genbank:NM_182843.1,RGD:727851	acyl-CoA binding domain containing 3		GO:0000139,GO:0005739,GO:0005794,GO:0006694,GO:0034237,GO:0000062	Golgi membrane|mitochondrion|Golgi apparatus|steroid biosynthetic process|protein kinase A regulatory subunit binding|fatty-acyl-CoA binding
Acbd4	768	750	971	654	758	867	559	793	693	588	794	821	GeneID:303577,Genbank:XM_008768284.2,RGD:1308404	acyl-CoA binding domain containing 4		GO:0000062,GO:0008289	fatty-acyl-CoA binding|lipid binding
Acbd5	973	1093	1184	992	1098	1134	888	1087	994	818	1265	1052	GeneID:307170,Genbank:XM_006254345.3,RGD:1309411	acyl-CoA binding domain containing 5		GO:0005777,GO:0005778,GO:0008289,GO:0016021,GO:0016236,GO:0030242,GO:0035973,GO:0000062,GO:0005634,GO:0005654	peroxisome|peroxisomal membrane|lipid binding|integral component of membrane|macroautophagy|autophagy of peroxisome|aggrephagy|fatty-acyl-CoA binding|nucleus|nucleoplasm
Acbd6	917	563	737	822	650	794	566	554	736	723	602	711	GeneID:289125,Genbank:XM_006250033.3,RGD:1305030	acyl-CoA binding domain containing 6		GO:0000062,GO:0005737,GO:0008289	fatty-acyl-CoA binding|cytoplasm|lipid binding
Acbd7	129	193	289	215	178	146	79	193	236	163	164	163	GeneID:361277,Genbank:XM_006254269.3,RGD:1564164	acyl-CoA binding domain containing 7		GO:0000062	fatty-acyl-CoA binding
Accs	63	30	45	47	25	61	47	34	36	42	51	35	GeneID:311218,Genbank:NM_001267534.1,RGD:1309314	1-aminocyclopropane-1-carboxylate synthase homolog		GO:0042802,GO:0009058,GO:0016847,GO:0030170	identical protein binding|biosynthetic process|1-aminocyclopropane-1-carboxylate synthase activity|pyridoxal phosphate binding
Accsl	18	8	18	14	6	7	10	10	14	14	15	11	GeneID:690470,Genbank:XM_008762035.2,RGD:1596039	1-aminocyclopropane-1-carboxylate synthase-like		GO:0003824,GO:0009058,GO:0030170	catalytic activity|biosynthetic process|pyridoxal phosphate binding
Acd	465	515	586	424	510	550	407	530	458	425	545	565	GeneID:307798,Genbank:XM_008772496.2,RGD:1565053	adrenocortical dysplasia homolog		GO:0044877,GO:0001501,GO:0051973,GO:0001655,GO:0060381,GO:0006886,GO:0016233,GO:0016604,GO:0030326,GO:0070182,GO:0031848,GO:0070187,GO:0032202,GO:0070198,GO:0032211,GO:0070200,GO:0032212,GO:0000723,GO:0035282,GO:0000783,GO:0042162,GO:0000784	protein-containing complex binding|skeletal system development|positive regulation of telomerase activity|urogenital system development|positive regulation of single-stranded telomeric DNA binding|intracellular protein transport|telomere capping|nuclear body|embryonic limb morphogenesis|DNA polymerase binding|protection from non-homologous end joining at telomere|shelterin complex|telomere assemb…
Ace	305	185	198	157	123	274	209	368	189	86	349	142	GeneID:24310,Genbank:NM_012544.1,RGD:2493	angiotensin I converting enzyme		GO:1903597,GO:1904045,GO:2000170,GO:0003084,GO:0003779,GO:0004175,GO:0004180,GO:0005615,GO:0005737,GO:0008144,GO:0005764,GO:0008217,GO:0005768,GO:0008233,GO:0008237,GO:0010608,GO:0010629,GO:0008238,GO:0010815,GO:0014910,GO:0016021,GO:0001666,GO:0032496,GO:0019233,GO:0001822,GO:0034616,GO:0030324,GO:0035814,GO:0031100,GO:0042310,GO:0002446,GO:0042447,GO:0003081,GO:0042493,GO:0060047,GO:0042755,GO:…	negative regulation of gap junction assembly|cellular response to aldosterone|positive regulation of peptidyl-cysteine S-nitrosylation|positive regulation of systemic arterial blood pressure|actin binding|endopeptidase activity|carboxypeptidase activity|extracellular space|cytoplasm|drug binding|lysosome|regulation of blood pressure|endosome|peptidase activity|metallopeptidase activity|posttransc…	rno04924,rno04614,rno05410,rno05142	Renin secretion|Renin-angiotensin system|Hypertrophic cardiomyopathy (HCM)|Chagas disease (American trypanosomiasis)
Ace2	13	0	12	12	4	14	10	5	0	0	7	14	GeneID:302668,Genbank:NM_001012006.1,RGD:728890	angiotensin I converting enzyme 2		GO:0004180,GO:0004181,GO:0005576,GO:0005615,GO:0015827,GO:0005737,GO:0016020,GO:0005886,GO:0016021,GO:0032800,GO:0046718,GO:0046813,GO:0046872,GO:0001618,GO:0003051,GO:0003081,GO:0004175,GO:0006508,GO:0008237,GO:0008241,GO:0048662,GO:0009986,GO:0060135,GO:0060452,GO:0070373,GO:1903598,GO:1903779	carboxypeptidase activity|metallocarboxypeptidase activity|extracellular region|extracellular space|tryptophan transport|cytoplasm|membrane|plasma membrane|integral component of membrane|receptor biosynthetic process|viral entry into host cell|receptor-mediated virion attachment to host cell|metal ion binding|virus receptor activity|angiotensin-mediated drinking behavior|regulation of systemic ar…	rno04614,rno04974	Renin-angiotensin system|Protein digestion and absorption
Ace3	1	1	0	0	1	3	0	3	2	1	0	0	GeneID:498012,Genbank:XM_017597472.1,RGD:1561299	angiotensin I converting enzyme (peptidyl-dipeptidase A) 3		GO:0008237,GO:0008241,GO:0016021,GO:0046872,GO:0001669,GO:0004180,GO:0006508	metallopeptidase activity|peptidyl-dipeptidase activity|integral component of membrane|metal ion binding|acrosomal vesicle|carboxypeptidase activity|proteolysis	rno04924,rno04614,rno05410,rno05142	Renin secretion|Renin-angiotensin system|Hypertrophic cardiomyopathy (HCM)|Chagas disease (American trypanosomiasis)
Acer1	5	4	0	1	2	3	0	2	5	0	0	2	GeneID:301118,Genbank:NM_001106875.1,RGD:1588582	alkaline ceramidase 1		GO:0010446,GO:0016021,GO:0017040,GO:0019216,GO:0030148,GO:0030154,GO:0030216,GO:0046512,GO:0046514,GO:0071277,GO:0071633,GO:0005783,GO:0102121,GO:0006665,GO:0008544	response to alkaline pH|integral component of membrane|N-acylsphingosine amidohydrolase activity|regulation of lipid metabolic process|sphingolipid biosynthetic process|cell differentiation|keratinocyte differentiation|sphingosine biosynthetic process|ceramide catabolic process|cellular response to calcium ion|dihydroceramidase activity|endoplasmic reticulum|ceramidase activity|sphingolipid metab…	rno00600,rno04071	Sphingolipid metabolism|Sphingolipid signaling pathway
Acer2	477	564	719	442	643	426	358	539	457	298	605	651	GeneID:313339,Genbank:XM_006238363.3,RGD:1304629	alkaline ceramidase 2		GO:0090285,GO:0005794,GO:0102121,GO:0006672,GO:0006919,GO:0008150,GO:0008284,GO:0010942,GO:0017040,GO:0030173,GO:0032526,GO:0033629,GO:0035690,GO:0001953,GO:0046512,GO:0003674,GO:0071633,GO:0005575	negative regulation of protein glycosylation in Golgi|Golgi apparatus|ceramidase activity|ceramide metabolic process|activation of cysteine-type endopeptidase activity involved in apoptotic process|biological_process|positive regulation of cell proliferation|positive regulation of cell death|N-acylsphingosine amidohydrolase activity|integral component of Golgi membrane|response to retinoic acid|n…	rno00600,rno04071	Sphingolipid metabolism|Sphingolipid signaling pathway
Acer3	410	219	248	351	271	370	206	254	470	352	264	245	GeneID:499210,Genbank:XM_008759809.2,RGD:1561254	alkaline ceramidase 3		GO:0008150,GO:0008284,GO:0030173,GO:0030176,GO:0046512,GO:0070774,GO:0071602,GO:0003674,GO:0005575,GO:0006672	biological_process|positive regulation of cell proliferation|integral component of Golgi membrane|integral component of endoplasmic reticulum membrane|sphingosine biosynthetic process|phytoceramidase activity|phytosphingosine biosynthetic process|molecular_function|cellular_component|ceramide metabolic process	rno00600	Sphingolipid metabolism
Ache	1309	536	793	698	590	1145	776	602	832	631	570	722	GeneID:83817,Genbank:NM_172009.1,RGD:69313	acetylcholinesterase		GO:0004104,GO:0005518,GO:0005576,GO:0005605,GO:0006581,GO:0005615,GO:0005635,GO:0007155,GO:0007416,GO:0008291,GO:0030425,GO:0009897,GO:0030673,GO:0009986,GO:0031225,GO:0031594,GO:0031623,GO:0001507,GO:0043621,GO:0033265,GO:0001919,GO:0042166,GO:0044306,GO:0002076,GO:0045202,GO:0003990,GO:0045211,GO:0045212,GO:0048237,GO:0048471,GO:0005737,GO:0005788,GO:0005791,GO:0005794,GO:0005886,GO:0016020,GO:…	cholinesterase activity|collagen binding|extracellular region|basal lamina|acetylcholine catabolic process|extracellular space|nuclear envelope|cell adhesion|synapse assembly|acetylcholine metabolic process|dendrite|external side of plasma membrane|axolemma|cell surface|anchored component of membrane|neuromuscular junction|receptor internalization|acetylcholine catabolic process in synaptic cleft…	rno00564,rno04725	Glycerophospholipid metabolism|Cholinergic synapse
Acin1	4273	4622	5014	4478	4218	5127	4489	5070	4024	3573	4904	4702	GeneID:305884,Genbank:XM_006251962.3,RGD:1311945	apoptotic chromatin condensation inducer 1		GO:0005829,GO:0005886,GO:0016607,GO:0030218,GO:0030263,GO:0035145,GO:0043065,GO:0045657,GO:0048025,GO:0005634,GO:0061574,GO:0005654,GO:0005730	cytosol|plasma membrane|nuclear speck|erythrocyte differentiation|apoptotic chromosome condensation|exon-exon junction complex|positive regulation of apoptotic process|positive regulation of monocyte differentiation|negative regulation of mRNA splicing, via spliceosome|nucleus|ASAP complex|nucleoplasm|nucleolus	rno03040,rno03013,rno03015	Spliceosome|RNA transport|mRNA surveillance pathway
Ackr1	468	389	398	344	359	202	128	297	272	200	245	258	GeneID:689105,Genbank:XM_002728033.4,RGD:1596198	atypical chemokine receptor 1		GO:0008150,GO:0019957,GO:0032642,GO:0003674,GO:0005575,GO:0006954	biological_process|C-C chemokine binding|regulation of chemokine production|molecular_function|cellular_component|inflammatory response	rno05144	Malaria
Ackr2	5	0	0	4	1	0	0	1	0	0	1	1	GeneID:140473,Genbank:XM_017595421.1,RGD:620323	atypical chemokine receptor 2		GO:0043231,GO:0006954,GO:0005654,GO:0055037,GO:0007165,GO:0070098,GO:0007186,GO:0005769,GO:0005829,GO:0005884,GO:0016493,GO:0005886,GO:0019957,GO:0005887,GO:0005044,GO:0031965,GO:0006898,GO:0006935	intracellular membrane-bounded organelle|inflammatory response|nucleoplasm|recycling endosome|signal transduction|chemokine-mediated signaling pathway|G-protein coupled receptor signaling pathway|early endosome|cytosol|actin filament|C-C chemokine receptor activity|plasma membrane|C-C chemokine binding|integral component of plasma membrane|scavenger receptor activity|nuclear membrane|receptor-med…
Ackr3	140	124	60	145	109	111	85	183	165	102	118	73	GeneID:84348,Genbank:XM_006245479.3,RGD:620601	atypical chemokine receptor 3		GO:0031623,GO:0007186,GO:0005044,GO:0043231,GO:0009986,GO:0005634,GO:0048471,GO:0005737,GO:0055037,GO:0005768,GO:0005769,GO:0005886,GO:0015026,GO:0070098,GO:0016021,GO:0070374,GO:0016494,GO:0005905,GO:0019958,GO:0001525,GO:1902230,GO:0006935,GO:0001570,GO:1905322,GO:0007155	receptor internalization|G-protein coupled receptor signaling pathway|scavenger receptor activity|intracellular membrane-bounded organelle|cell surface|nucleus|perinuclear region of cytoplasm|cytoplasm|recycling endosome|endosome|early endosome|plasma membrane|coreceptor activity|chemokine-mediated signaling pathway|integral component of membrane|positive regulation of ERK1 and ERK2 cascade|C-X-C…	rno04060	Cytokine-cytokine receptor interaction
Ackr4	4	0	1	0	0	0	0	3	1	1	0	0	GeneID:685243,Genbank:XM_006243689.3,RGD:1596453	atypical chemokine receptor 4		GO:0006935,GO:0007186,GO:0016021,GO:0019956,GO:0070098,GO:0004950,GO:0005044,GO:0006898	chemotaxis|G-protein coupled receptor signaling pathway|integral component of membrane|chemokine binding|chemokine-mediated signaling pathway|chemokine receptor activity|scavenger receptor activity|receptor-mediated endocytosis
Acly	3784	4300	4499	3765	3852	4230	3038	4410	4055	3431	3782	3647	GeneID:24159,Genbank:NM_001111095.1,RGD:2018	ATP citrate lyase		GO:0006633,GO:0006085,GO:0003878,GO:0005524,GO:0008610,GO:0006101,GO:0005654,GO:0005737,GO:0005829,GO:0005886,GO:0009346,GO:0006107,GO:0016829,GO:0006084,GO:0046872,GO:0006629,GO:0048037	fatty acid biosynthetic process|acetyl-CoA biosynthetic process|ATP citrate synthase activity|ATP binding|lipid biosynthetic process|citrate metabolic process|nucleoplasm|cytoplasm|cytosol|plasma membrane|citrate lyase complex|oxaloacetate metabolic process|lyase activity|acetyl-CoA metabolic process|metal ion binding|lipid metabolic process|cofactor binding	rno00020	Citrate cycle (TCA cycle)
Acmsd	0	0	0	0	0	0	0	0	0	0	0	0	GeneID:171385,Genbank:NM_134372.1,RGD:620868	aminocarboxymuconate semialdehyde decarboxylase		GO:0016831,GO:0001760,GO:0046874,GO:0005829,GO:0051259,GO:0006568,GO:1904985,GO:0006769,GO:0008270,GO:0016787	carboxy-lyase activity|aminocarboxymuconate-semialdehyde decarboxylase activity|quinolinate metabolic process|cytosol|protein complex oligomerization|tryptophan metabolic process|negative regulation of quinolinate biosynthetic process|nicotinamide metabolic process|zinc ion binding|hydrolase activity	rno00380	Tryptophan metabolism
Acnat1	1	2	0	1	0	0	1	2	1	0	1	0	GeneID:681043,Genbank:XM_008763718.2,RGD:1584701	acyl-coenzyme A amino acid N-acyltransferase 1		GO:0047617,GO:0005777,GO:0006631,GO:0006637	acyl-CoA hydrolase activity|peroxisome|fatty acid metabolic process|acyl-CoA metabolic process
Acnat2	0	1	1	0	0	0	0	0	0	0	0	0	GeneID:313220,Genbank:NM_001014063.1,RGD:1359532	acyl-coenzyme A amino acid N-acyltransferase 2		GO:0006631,GO:0006637,GO:0016410,GO:0016790,GO:0047617,GO:0005777	fatty acid metabolic process|acyl-CoA metabolic process|N-acyltransferase activity|thiolester hydrolase activity|acyl-CoA hydrolase activity|peroxisome
Aco1	912	517	760	688	570	983	745	581	800	682	814	647	GeneID:50655,Genbank:NM_017321.1,RGD:2019	aconitase 1		GO:0005739,GO:0005783,GO:0005794,GO:0009791,GO:0005829,GO:0010040,GO:0010468,GO:0030350,GO:0043231,GO:0001889,GO:0003723,GO:0003994,GO:0005737,GO:0006099,GO:0006101,GO:0006417,GO:0006879,GO:0046872,GO:0048027,GO:0050892,GO:0051536,GO:0051538,GO:0051539	mitochondrion|endoplasmic reticulum|Golgi apparatus|post-embryonic development|cytosol|response to iron(II) ion|regulation of gene expression|iron-responsive element binding|intracellular membrane-bounded organelle|liver development|RNA binding|aconitate hydratase activity|cytoplasm|tricarboxylic acid cycle|citrate metabolic process|regulation of translation|cellular iron ion homeostasis|metal io…	rno00020,rno00630	Citrate cycle (TCA cycle)|Glyoxylate and dicarboxylate metabolism
Aco2	2841	2239	2564	2943	2037	2929	2127	2486	3593	2358	2425	2222	GeneID:79250,Genbank:NM_024398.2,RGD:621360	aconitase 2		GO:0035900,GO:0003994,GO:0043209,GO:0005506,GO:0051538,GO:0005515,GO:0005739,GO:0006099,GO:0051539,GO:0006101,GO:0001889,GO:0006102	response to isolation stress|aconitate hydratase activity|myelin sheath|iron ion binding|3 iron, 4 sulfur cluster binding|protein binding|mitochondrion|tricarboxylic acid cycle|4 iron, 4 sulfur cluster binding|citrate metabolic process|liver development|isocitrate metabolic process	rno00020,rno00630	Citrate cycle (TCA cycle)|Glyoxylate and dicarboxylate metabolism
Acot1	23	11	15	8	14	9	11	15	15	6	9	10	GeneID:50559,Genbank:NM_031315.2,RGD:70894	acyl-CoA thioesterase 1		GO:0006631,GO:0006637,GO:0016290,GO:0047617,GO:0052689,GO:0102991,GO:0005737,GO:0005829,GO:0006629	fatty acid metabolic process|acyl-CoA metabolic process|palmitoyl-CoA hydrolase activity|acyl-CoA hydrolase activity|carboxylic ester hydrolase activity|myristoyl-CoA hydrolase activity|cytoplasm|cytosol|lipid metabolic process	rno00062,rno01040	Fatty acid elongation|Biosynthesis of unsaturated fatty acids
Acot11	155	113	143	24	119	129	109	149	42	17	156	118	GeneID:100363074,Genbank:NM_001271383.1,RGD:2324815	acyl-CoA thioesterase 11		GO:0006637,GO:0008289,GO:0009266,GO:0009409,GO:0047617,GO:0005829,GO:0006631	acyl-CoA metabolic process|lipid binding|response to temperature stimulus|response to cold|acyl-CoA hydrolase activity|cytosol|fatty acid metabolic process
Acot12	4	0	1	7	0	1	4	5	2	7	10	2	GeneID:170570,Genbank:XM_008760628.2,RGD:619752	acyl-CoA thioesterase 12		GO:0006637,GO:0003986,GO:0008289,GO:0005524,GO:0047617,GO:0005829,GO:0052689,GO:0006084,GO:0006090,GO:0006631	acyl-CoA metabolic process|acetyl-CoA hydrolase activity|lipid binding|ATP binding|acyl-CoA hydrolase activity|cytosol|carboxylic ester hydrolase activity|acetyl-CoA metabolic process|pyruvate metabolic process|fatty acid metabolic process	rno00620	Pyruvate metabolism
Acot13	71	47	87	62	64	93	73	63	101	69	63	69	GeneID:291135,Genbank:NM_001106111.1,RGD:1306513	acyl-CoA thioesterase 13		GO:0047617,GO:0051289,GO:0005737,GO:0005739	acyl-CoA hydrolase activity|protein homotetramerization|cytoplasm|mitochondrion
Acot2	163	99	136	120	77	142	93	102	108	121	163	100	GeneID:192272,Genbank:XM_006240320.3,RGD:621055	acyl-CoA thioesterase 2		GO:0042493,GO:0005102,GO:0042760,GO:0005739,GO:0047617,GO:0005759,GO:0006631,GO:0006637,GO:0052689,GO:0009725,GO:0070849,GO:0016290,GO:0000038,GO:0102991,GO:0016790,GO:0001666,GO:0031667,GO:0001676	response to drug|signaling receptor binding|very long-chain fatty acid catabolic process|mitochondrion|acyl-CoA hydrolase activity|mitochondrial matrix|fatty acid metabolic process|acyl-CoA metabolic process|carboxylic ester hydrolase activity|response to hormone|response to epidermal growth factor|palmitoyl-CoA hydrolase activity|very long-chain fatty acid metabolic process|myristoyl-CoA hydrola…	rno00062,rno01040,rno04913	Fatty acid elongation|Biosynthesis of unsaturated fatty acids|Ovarian Steroidogenesis
Acot3	108	100	171	84	113	143	108	139	113	115	155	164	GeneID:314304,Genbank:NM_001108041.1,RGD:1564089	acyl-CoA thioesterase 3		GO:0016790,GO:0047617,GO:0006631,GO:0006637	thiolester hydrolase activity|acyl-CoA hydrolase activity|fatty acid metabolic process|acyl-CoA metabolic process	rno00062,rno01040	Fatty acid elongation|Biosynthesis of unsaturated fatty acids
Acot4	15	9	13	7	16	5	6	13	19	3	24	7	GeneID:681337,Genbank:NM_001109440.1,RGD:1596753	acyl-CoA thioesterase 4		GO:0047617,GO:0005102,GO:0005777,GO:0006104,GO:0006631,GO:0006637,GO:0019605,GO:0032788,GO:0032789,GO:0043648,GO:0000038,GO:0043649,GO:0001676,GO:0046459,GO:0004778	acyl-CoA hydrolase activity|signaling receptor binding|peroxisome|succinyl-CoA metabolic process|fatty acid metabolic process|acyl-CoA metabolic process|butyrate metabolic process|saturated monocarboxylic acid metabolic process|unsaturated monocarboxylic acid metabolic process|dicarboxylic acid metabolic process|very long-chain fatty acid metabolic process|dicarboxylic acid catabolic process|long…	rno00062,rno01040	Fatty acid elongation|Biosynthesis of unsaturated fatty acids
Acot5	0	0	0	0	0	0	0	2	1	0	1	1	GeneID:503049,Genbank:NM_001079709.1,RGD:1565917	acyl-CoA thioesterase 5		GO:0005829,GO:0006631,GO:0006637,GO:0032788,GO:0032789,GO:0047617,GO:0000038,GO:0001676,GO:0005737	cytosol|fatty acid metabolic process|acyl-CoA metabolic process|saturated monocarboxylic acid metabolic process|unsaturated monocarboxylic acid metabolic process|acyl-CoA hydrolase activity|very long-chain fatty acid metabolic process|long-chain fatty acid metabolic process|cytoplasm	rno00062,rno01040	Fatty acid elongation|Biosynthesis of unsaturated fatty acids
Acot6	2	5	1	8	1	3	0	2	2	0	2	1	GeneID:299193,Genbank:NM_001305285.1,RGD:1309669	acyl-CoA thioesterase 6		GO:0006637,GO:0047617,GO:0005737,GO:0005829,GO:0006631	acyl-CoA metabolic process|acyl-CoA hydrolase activity|cytoplasm|cytosol|fatty acid metabolic process
Acot7	761	582	667	617	544	556	429	628	839	597	528	451	GeneID:26759,Genbank:NM_013214.4,RGD:628856	acyl-CoA thioesterase 7		GO:1900535,GO:0042802,GO:0005829,GO:0042803,GO:0043005,GO:0006631,GO:0006637,GO:0009062,GO:0015937,GO:0044297,GO:0016290,GO:0047617,GO:0016787,GO:0051792,GO:0036042,GO:0000062,GO:0052689,GO:0036114,GO:0005654,GO:0102991,GO:0036116	palmitic acid biosynthetic process|identical protein binding|cytosol|protein homodimerization activity|neuron projection|fatty acid metabolic process|acyl-CoA metabolic process|fatty acid catabolic process|coenzyme A biosynthetic process|cell body|palmitoyl-CoA hydrolase activity|acyl-CoA hydrolase activity|hydrolase activity|medium-chain fatty acid biosynthetic process|long-chain fatty acyl-CoA …	rno00062,rno01040	Fatty acid elongation|Biosynthesis of unsaturated fatty acids
Acot8	174	193	238	247	168	191	189	170	223	186	213	242	GeneID:170588,Genbank:NM_130756.3,RGD:70368	acyl-CoA thioesterase 8		GO:0052689,GO:0016559,GO:0005777,GO:0052815,GO:0033882,GO:0005782,GO:0043649,GO:0006637,GO:0052816,GO:0045225,GO:0009062,GO:0016290,GO:0005102,GO:0047617,GO:0005739	carboxylic ester hydrolase activity|peroxisome fission|peroxisome|medium-chain acyl-CoA hydrolase activity|choloyl-CoA hydrolase activity|peroxisomal matrix|dicarboxylic acid catabolic process|acyl-CoA metabolic process|long-chain acyl-CoA hydrolase activity|negative regulation of CD4 biosynthetic process|fatty acid catabolic process|palmitoyl-CoA hydrolase activity|signaling receptor binding|acy…	rno00120,rno04146	Primary bile acid biosynthesis|Peroxisome
Acot9	429	171	318	442	237	542	322	216	751	416	280	292	GeneID:302640,Genbank:NM_001013960.1,RGD:1359188	acyl-CoA thioesterase 9		GO:0006637,GO:0047617,GO:0003986,GO:0005739	acyl-CoA metabolic process|acyl-CoA hydrolase activity|acetyl-CoA hydrolase activity|mitochondrion
Acox1	1343	1080	1394	1405	1026	1369	985	1211	1332	1071	1294	1144	GeneID:50681,Genbank:NM_017340.2,RGD:619757	acyl-CoA oxidase 1		GO:0005634,GO:0005654,GO:0005730,GO:0005737,GO:0005739,GO:0006629,GO:0005777,GO:0006635,GO:0006693,GO:0007283,GO:0042803,GO:0016401,GO:0043231,GO:0047485,GO:0050660,GO:0055088,GO:0000038,GO:0071949,GO:0003995,GO:0003997,GO:0005102,GO:0005504,GO:0005778,GO:0005886,GO:0006091,GO:0016559,GO:0019395,GO:0030165,GO:0033539,GO:0033540,GO:0042632	nucleus|nucleoplasm|nucleolus|cytoplasm|mitochondrion|lipid metabolic process|peroxisome|fatty acid beta-oxidation|prostaglandin metabolic process|spermatogenesis|protein homodimerization activity|palmitoyl-CoA oxidase activity|intracellular membrane-bounded organelle|protein N-terminus binding|flavin adenine dinucleotide binding|lipid homeostasis|very long-chain fatty acid metabolic process|FAD …	rno00071,rno00592,rno01040,rno04024,rno04146,rno03320	Fatty acid degradation|alpha-Linolenic acid metabolism|Biosynthesis of unsaturated fatty acids|cAMP signaling pathway|Peroxisome|PPAR signaling pathway
Acox2	3	0	0	0	0	2	0	0	0	1	0	0	GeneID:252898,Genbank:XM_006251745.2,RGD:628684	acyl-CoA oxidase 2		GO:0050660,GO:0016401,GO:0005102,GO:0055088,GO:0033539,GO:0005504,GO:0071949,GO:0033540,GO:0005777,GO:1902884,GO:0005829,GO:0033791,GO:0006631,GO:0006635,GO:0010942,GO:0003995,GO:0043231,GO:0003997	flavin adenine dinucleotide binding|palmitoyl-CoA oxidase activity|signaling receptor binding|lipid homeostasis|fatty acid beta-oxidation using acyl-CoA dehydrogenase|fatty acid binding|FAD binding|fatty acid beta-oxidation using acyl-CoA oxidase|peroxisome|positive regulation of response to oxidative stress|cytosol|3alpha,7alpha,12alpha-trihydroxy-5beta-cholestanoyl-CoA 24-hydroxylase activity|f…	rno00120,rno04146,rno03320	Primary bile acid biosynthesis|Peroxisome|PPAR signaling pathway
Acox3	654	548	645	677	506	730	549	642	638	502	647	730	GeneID:83522,Genbank:XM_017599392.1,RGD:69245	acyl-CoA oxidase 3, pristanoyl		GO:0050660,GO:0005102,GO:0005504,GO:0055088,GO:0005739,GO:0005777,GO:0006635,GO:0071949,GO:0016402,GO:0033539,GO:0003995,GO:0033540,GO:0003997	flavin adenine dinucleotide binding|signaling receptor binding|fatty acid binding|lipid homeostasis|mitochondrion|peroxisome|fatty acid beta-oxidation|FAD binding|pristanoyl-CoA oxidase activity|fatty acid beta-oxidation using acyl-CoA dehydrogenase|acyl-CoA dehydrogenase activity|fatty acid beta-oxidation using acyl-CoA oxidase|acyl-CoA oxidase activity	rno00071,rno00592,rno01040,rno04024,rno04146,rno03320	Fatty acid degradation|alpha-Linolenic acid metabolism|Biosynthesis of unsaturated fatty acids|cAMP signaling pathway|Peroxisome|PPAR signaling pathway
Acoxl	3	0	1	1	1	1	2	0	5	10	4	0	GeneID:296138,Genbank:XM_017591581.1,RGD:1306814	acyl-CoA oxidase-like		GO:0006635,GO:0033539,GO:0050660,GO:0055088,GO:0071949,GO:0003995,GO:0003997,GO:0005777	fatty acid beta-oxidation|fatty acid beta-oxidation using acyl-CoA dehydrogenase|flavin adenine dinucleotide binding|lipid homeostasis|FAD binding|acyl-CoA dehydrogenase activity|acyl-CoA oxidase activity|peroxisome
Acp1	239	203	257	280	190	284	155	215	355	278	236	258	GeneID:24161,Genbank:NM_001135562.1,RGD:2020	acid phosphatase 1, soluble		GO:0042383,GO:0004725,GO:0004726,GO:0043005,GO:0005737,GO:0005829,GO:0007268,GO:0009898,GO:0016791,GO:0003993,GO:0017124,GO:0035335	sarcolemma|protein tyrosine phosphatase activity|non-membrane spanning protein tyrosine phosphatase activity|neuron projection|cytoplasm|cytosol|chemical synaptic transmission|cytoplasmic side of plasma membrane|phosphatase activity|acid phosphatase activity|SH3 domain binding|peptidyl-tyrosine dephosphorylation	rno00730,rno00740,rno04520	Thiamine metabolism|Riboflavin metabolism|Adherens junction
Acp2	582	449	459	560	400	668	462	471	610	443	523	543	GeneID:24162,Genbank:XM_006234500.2,RGD:2021	acid phosphatase 2, lysosomal		GO:0016021,GO:0003993,GO:0016311,GO:0031410,GO:0004721,GO:0005764,GO:0043005,GO:0005765,GO:0043202,GO:0006470,GO:0048102,GO:0007040,GO:0001501,GO:0007268,GO:0010033,GO:0001784	integral component of membrane|acid phosphatase activity|dephosphorylation|cytoplasmic vesicle|phosphoprotein phosphatase activity|lysosome|neuron projection|lysosomal membrane|lysosomal lumen|protein dephosphorylation|autophagic cell death|lysosome organization|skeletal system development|chemical synaptic transmission|response to organic substance|phosphotyrosine residue binding	rno00740,rno04142	Riboflavin metabolism|Lysosome
Acp5	110	1	12	17	3	88	31	5	46	32	49	97	GeneID:25732,Genbank:NM_001270889.1,RGD:2022	acid phosphatase 5, tartrate resistant		GO:0007162,GO:0008198,GO:0008199,GO:0032695,GO:0010043,GO:0032720,GO:0014070,GO:0016021,GO:0032929,GO:0033555,GO:0033591,GO:0060349,GO:0034097,GO:0070723,GO:0045019,GO:0001503,GO:0003993,GO:0005615,GO:0005764,GO:0016311,GO:0016787,GO:0030316,GO:0030335,GO:0032496,GO:0032691,GO:0045453,GO:0050728,GO:0050830	negative regulation of cell adhesion|ferrous iron binding|ferric iron binding|negative regulation of interleukin-12 production|response to zinc ion|negative regulation of tumor necrosis factor production|response to organic cyclic compound|integral component of membrane|negative regulation of superoxide anion generation|multicellular organismal response to stress|response to L-ascorbic acid|bone …	rno00740,rno04142,rno04380,rno05323	Riboflavin metabolism|Lysosome|Osteoclast differentiation|Rheumatoid arthritis
Acp6	185	144	145	162	143	179	175	155	174	154	161	158	GeneID:295305,Genbank:NM_001031645.1,RGD:1306336	acid phosphatase 6, lysophosphatidic		GO:0006644,GO:0016311,GO:0052642,GO:2001311,GO:0002244,GO:0005737,GO:0005739	phospholipid metabolic process|dephosphorylation|lysophosphatidic acid phosphatase activity|lysobisphosphatidic acid metabolic process|hematopoietic progenitor cell differentiation|cytoplasm|mitochondrion
Acp7	1	0	0	1	0	0	0	0	0	0	0	0	GeneID:687403,Genbank:XM_017590440.1,RGD:1585399	acid phosphatase 7, tartrate resistant		GO:0003993,GO:0016311,GO:0046872	acid phosphatase activity|dephosphorylation|metal ion binding
Acpp	18	1	1	10	0	58	13	2	26	26	6	36	GeneID:56780,Genbank:XM_017595870.1,RGD:2023	acid phosphatase, prostate		GO:0006144,GO:0006772,GO:0008253,GO:0009117,GO:0033265,GO:0042131,GO:0012506,GO:0042802,GO:0042803,GO:0045177,GO:0046085,GO:0003993,GO:0005615,GO:0005622,GO:0005771,GO:0005886,GO:0016021,GO:0016311,GO:0016791,GO:0030141,GO:0051289,GO:0030175,GO:0051930,GO:0031985,GO:0052642,GO:0060168	purine nucleobase metabolic process|thiamine metabolic process|5'-nucleotidase activity|nucleotide metabolic process|choline binding|thiamine phosphate phosphatase activity|vesicle membrane|identical protein binding|protein homodimerization activity|apical part of cell|adenosine metabolic process|acid phosphatase activity|extracellular space|intracellular|multivesicular body|plasma membrane|integ…
Acpt	11	0	2	4	0	1	6	1	3	4	4	5	GeneID:308569,Genbank:XM_006229051.3,RGD:1308270	acid phosphatase, testicular		GO:0016021,GO:0042476	integral component of membrane|odontogenesis
Acr	21	15	17	5	10	5	5	13	3	1	11	5	GeneID:24163,Genbank:XM_006242178.3,RGD:2024	acrosin		GO:0042806,GO:0007340,GO:0007190,GO:0001669,GO:0043159,GO:0007341,GO:0002077,GO:0048545,GO:0007338,GO:0003674,GO:0004040,GO:0004252,GO:0008144,GO:0008233,GO:0007339,GO:0005537,GO:0008236,GO:0032991,GO:0005798,GO:0006508	fucose binding|acrosome reaction|activation of adenylate cyclase activity|acrosomal vesicle|acrosomal matrix|penetration of zona pellucida|acrosome matrix dispersal|response to steroid hormone|single fertilization|molecular_function|amidase activity|serine-type endopeptidase activity|drug binding|peptidase activity|binding of sperm to zona pellucida|mannose binding|serine-type peptidase activity|…
Acrbp	126	123	139	90	92	115	105	147	65	82	152	114	GeneID:500316,Genbank:NM_001025049.1,RGD:1564880	acrosin binding protein		GO:0002080,GO:0005576,GO:0005634,GO:0031410,GO:0048240,GO:0001669	acrosomal membrane|extracellular region|nucleus|cytoplasmic vesicle|sperm capacitation|acrosomal vesicle
Acrv1	0	2	0	3	1	7	0	1	1	0	2	1	GeneID:60353,Genbank:NM_021747.1,RGD:620153	acrosomal vesicle protein 1		GO:0001669	acrosomal vesicle
Acsbg1	39	10	20	7	4	66	17	11	19	8	13	60	GeneID:171410,Genbank:XM_008766203.2,RGD:708557	acyl-CoA synthetase bubblegum family member 1		GO:0102391,GO:0005777,GO:0001552,GO:0005783,GO:0001676,GO:0005794,GO:0004467,GO:0031410,GO:0031957,GO:0005524,GO:0005737,GO:0000038,GO:0051384	decanoate-CoA ligase activity|peroxisome|ovarian follicle atresia|endoplasmic reticulum|long-chain fatty acid metabolic process|Golgi apparatus|long-chain fatty acid-CoA ligase activity|cytoplasmic vesicle|very long-chain fatty acid-CoA ligase activity|ATP binding|cytoplasm|very long-chain fatty acid metabolic process|response to glucocorticoid	rno00061,rno00071,rno04920,rno03320	Fatty acid biosynthesis|Fatty acid degradation|Adipocytokine signaling pathway|PPAR signaling pathway
Acsbg2	8	2	4	18	3	2	8	4	8	9	3	1	GeneID:301120,Genbank:XM_006244311.3,RGD:1588580	acyl-CoA synthetase bubblegum family member 2		GO:0005524,GO:0005575,GO:0005737,GO:0005739,GO:0005829,GO:0006631,GO:0007275,GO:0007283,GO:0008150,GO:0016020,GO:0030154,GO:0001676,GO:0047617,GO:0003674,GO:0102391,GO:0004467	ATP binding|cellular_component|cytoplasm|mitochondrion|cytosol|fatty acid metabolic process|multicellular organism development|spermatogenesis|biological_process|membrane|cell differentiation|long-chain fatty acid metabolic process|acyl-CoA hydrolase activity|molecular_function|decanoate-CoA ligase activity|long-chain fatty acid-CoA ligase activity	rno00061,rno00071,rno04920,rno03320	Fatty acid biosynthesis|Fatty acid degradation|Adipocytokine signaling pathway|PPAR signaling pathway
Acsf2	297	129	223	109	136	252	201	160	115	87	200	154	GeneID:619561,Genbank:NM_001034951.1,RGD:1562656	acyl-CoA synthetase family member 2		GO:0005524,GO:0006631,GO:0016874	ATP binding|fatty acid metabolic process|ligase activity
Acsf3	392	252	403	377	291	434	314	340	268	236	397	272	GeneID:498962,Genbank:XM_574249.7,RGD:1586037	acyl-CoA synthetase family member 3		GO:0016878,GO:0031957,GO:0090409,GO:0090410,GO:0005739,GO:0006631,GO:0006633	acid-thiol ligase activity|very long-chain fatty acid-CoA ligase activity|malonyl-CoA synthetase activity|malonate catabolic process|mitochondrion|fatty acid metabolic process|fatty acid biosynthetic process	rno00280	Valine, leucine and isoleucine degradation
Acsl1	2319	3675	3670	2721	3183	2687	2235	3501	2224	2079	3188	3143	GeneID:25288,Genbank:NM_012820.1,RGD:2015	acyl-CoA synthetase long-chain family member 1		GO:0071902,GO:0010033,GO:0004467,GO:0102391,GO:0014070,GO:0005524,GO:0015908,GO:0005739,GO:0005741,GO:0005778,GO:0005783,GO:0005789,GO:0016021,GO:0005886,GO:0033211,GO:0006629,GO:0034201,GO:0006631,GO:0042178,GO:0006641,GO:0001676,GO:0042493,GO:0007584,GO:0003987,GO:0044539,GO:0008610	positive regulation of protein serine/threonine kinase activity|response to organic substance|long-chain fatty acid-CoA ligase activity|decanoate-CoA ligase activity|response to organic cyclic compound|ATP binding|fatty acid transport|mitochondrion|mitochondrial outer membrane|peroxisomal membrane|endoplasmic reticulum|endoplasmic reticulum membrane|integral component of membrane|plasma membrane|…	rno00061,rno00071,rno04146,rno04216,rno04920,rno03320,rno04714	Fatty acid biosynthesis|Fatty acid degradation|Peroxisome|Ferroptosis|Adipocytokine signaling pathway|PPAR signaling pathway|Thermogenesis
Acsl3	3145	2164	3521	2162	1925	6063	4240	2310	2833	1332	3941	2553	GeneID:114024,Genbank:NM_057107.1,RGD:70552	acyl-CoA synthetase long-chain family member 3		GO:0019901,GO:0005524,GO:0019904,GO:0005575,GO:0034379,GO:0005741,GO:0005778,GO:0005783,GO:0005789,GO:0005794,GO:0042998,GO:0005811,GO:0044539,GO:0006633,GO:0048471,GO:0007420,GO:0051047,GO:0007584,GO:0001676,GO:0102391,GO:0014070,GO:0004467,GO:2001247,GO:0016021	protein kinase binding|ATP binding|protein domain specific binding|cellular_component|very-low-density lipoprotein particle assembly|mitochondrial outer membrane|peroxisomal membrane|endoplasmic reticulum|endoplasmic reticulum membrane|Golgi apparatus|positive regulation of Golgi to plasma membrane protein transport|lipid droplet|long-chain fatty acid import|fatty acid biosynthetic process|perinu…	rno00061,rno00071,rno04146,rno04216,rno04920,rno03320,rno04714	Fatty acid biosynthesis|Fatty acid degradation|Peroxisome|Ferroptosis|Adipocytokine signaling pathway|PPAR signaling pathway|Thermogenesis
Acsl4	826	645	634	1162	647	954	616	664	1748	3507	612	526	GeneID:113976,Genbank:XM_006257316.2,RGD:69401	acyl-CoA synthetase long-chain family member 4		GO:0070672,GO:0030307,GO:0005524,GO:0102391,GO:0031957,GO:0005737,GO:0031966,GO:0005739,GO:0005777,GO:0005783,GO:0005811,GO:0006629,GO:0032307,GO:0006631,GO:0043025,GO:0006641,GO:0044233,GO:0007584,GO:0047676,GO:0008610,GO:0001676,GO:0060136,GO:0015908,GO:0004467,GO:0060996,GO:0030182	response to interleukin-15|positive regulation of cell growth|ATP binding|decanoate-CoA ligase activity|very long-chain fatty acid-CoA ligase activity|cytoplasm|mitochondrial membrane|mitochondrion|peroxisome|endoplasmic reticulum|lipid droplet|lipid metabolic process|negative regulation of prostaglandin secretion|fatty acid metabolic process|neuronal cell body|triglyceride metabolic process|ER-m…	rno00061,rno00071,rno04146,rno04216,rno04920,rno03320,rno04714	Fatty acid biosynthesis|Fatty acid degradation|Peroxisome|Ferroptosis|Adipocytokine signaling pathway|PPAR signaling pathway|Thermogenesis
Acsl5	381	63	125	298	45	372	235	66	423	347	112	211	GeneID:94340,Genbank:NM_053607.1,RGD:69402	acyl-CoA synthetase long-chain family member 5		GO:0032869,GO:0007584,GO:0004467,GO:0070723,GO:0008654,GO:0005524,GO:0102391,GO:0009744,GO:0005634,GO:2001236,GO:0005730,GO:0005739,GO:0009749,GO:0005741,GO:0010747,GO:0005743,GO:0010867,GO:0005783,GO:0015908,GO:0001676,GO:0016021,GO:0005789,GO:0003824,GO:0032000,GO:0006631	cellular response to insulin stimulus|response to nutrient|long-chain fatty acid-CoA ligase activity|response to cholesterol|phospholipid biosynthetic process|ATP binding|decanoate-CoA ligase activity|response to sucrose|nucleus|regulation of extrinsic apoptotic signaling pathway|nucleolus|mitochondrion|response to glucose|mitochondrial outer membrane|positive regulation of plasma membrane long-c…	rno00061,rno00071,rno04146,rno04216,rno04920,rno03320,rno04714	Fatty acid biosynthesis|Fatty acid degradation|Peroxisome|Ferroptosis|Adipocytokine signaling pathway|PPAR signaling pathway|Thermogenesis
Acsl6	5406	8239	8534	6101	7916	6594	5622	8782	5044	4606	8245	7344	GeneID:117243,Genbank:XM_006246224.3,RGD:69403	acyl-CoA synthetase long-chain family member 6		GO:0016021,GO:0007405,GO:0001676,GO:0019899,GO:0007584,GO:0004467,GO:0032869,GO:0008654,GO:0042803,GO:0005524,GO:0005634,GO:0009629,GO:0005739,GO:0010747,GO:0005741,GO:0048545,GO:0010867,GO:0005778,GO:0048666,GO:0010976,GO:0005789,GO:0001666,GO:0102391,GO:0015908,GO:0006641,GO:0016020	integral component of membrane|neuroblast proliferation|long-chain fatty acid metabolic process|enzyme binding|response to nutrient|long-chain fatty acid-CoA ligase activity|cellular response to insulin stimulus|phospholipid biosynthetic process|protein homodimerization activity|ATP binding|nucleus|response to gravity|mitochondrion|positive regulation of plasma membrane long-chain fatty acid tran…	rno00061,rno00071,rno04146,rno04216,rno04920,rno03320,rno04714	Fatty acid biosynthesis|Fatty acid degradation|Peroxisome|Ferroptosis|Adipocytokine signaling pathway|PPAR signaling pathway|Thermogenesis
Acsm1	0	0	0	2	0	0	2	0	0	0	1	0	GeneID:361638,Genbank:XM_006230127.3,RGD:1306813	acyl-CoA synthetase medium-chain family member 1		GO:0005759,GO:0006633,GO:0006637,GO:0015645,GO:0047760,GO:0003996,GO:0004321	mitochondrial matrix|fatty acid biosynthetic process|acyl-CoA metabolic process|fatty acid ligase activity|butyrate-CoA ligase activity|acyl-CoA ligase activity|fatty-acyl-CoA synthase activity	rno00650	Butanoate metabolism
Acsm2a	0	1	0	0	0	0	0	1	0	0	0	0	GeneID:246263,Genbank:NM_144748.1,RGD:708383	acyl-CoA synthetase medium-chain family member 2A		GO:0005524,GO:0005575,GO:0005759,GO:0006633,GO:0006637,GO:0008150,GO:0015645,GO:0036112,GO:0046872,GO:0047760,GO:0003674,GO:0003996,GO:0004321	ATP binding|cellular_component|mitochondrial matrix|fatty acid biosynthetic process|acyl-CoA metabolic process|biological_process|fatty acid ligase activity|medium-chain fatty-acyl-CoA metabolic process|metal ion binding|butyrate-CoA ligase activity|molecular_function|acyl-CoA ligase activity|fatty-acyl-CoA synthase activity
Acsm3	0	0	0	0	0	0	0	2	0	0	0	1	GeneID:24763,Genbank:XM_006230106.3,RGD:62086	acyl-CoA synthetase medium-chain family member 3		GO:0005524,GO:0005575,GO:0005759,GO:0006633,GO:0006637,GO:0008150,GO:0015645,GO:0046872,GO:0003674,GO:0047760,GO:0003996,GO:0004321	ATP binding|cellular_component|mitochondrial matrix|fatty acid biosynthetic process|acyl-CoA metabolic process|biological_process|fatty acid ligase activity|metal ion binding|molecular_function|butyrate-CoA ligase activity|acyl-CoA ligase activity|fatty-acyl-CoA synthase activity	rno00650	Butanoate metabolism
Acsm4	0	4	1	6	3	6	3	2	4	2	2	10	GeneID:353317,Genbank:NM_181695.1,RGD:727928	acyl-CoA synthetase medium-chain family member 4		GO:0005524,GO:0005549,GO:0005739,GO:0005759,GO:0006633,GO:0006637,GO:0007608,GO:0015645,GO:0046872,GO:0047760,GO:0003996,GO:0004321	ATP binding|odorant binding|mitochondrion|mitochondrial matrix|fatty acid biosynthetic process|acyl-CoA metabolic process|sensory perception of smell|fatty acid ligase activity|metal ion binding|butyrate-CoA ligase activity|acyl-CoA ligase activity|fatty-acyl-CoA synthase activity	rno00650	Butanoate metabolism
Acsm5	21	33	25	16	38	26	25	42	25	4	22	18	GeneID:361637,Genbank:XM_017589392.1,RGD:1309578	acyl-CoA synthetase medium-chain family member 5		GO:0004321,GO:0005524,GO:0005525,GO:0005575,GO:0005759,GO:0006633,GO:0006637,GO:0008150,GO:0015645,GO:0046872,GO:0047760,GO:0003674,GO:0003824,GO:0003996	fatty-acyl-CoA synthase activity|ATP binding|GTP binding|cellular_component|mitochondrial matrix|fatty acid biosynthetic process|acyl-CoA metabolic process|biological_process|fatty acid ligase activity|metal ion binding|butyrate-CoA ligase activity|molecular_function|catalytic activity|acyl-CoA ligase activity	rno00650	Butanoate metabolism
Acss1	486	198	252	283	175	431	227	226	355	265	388	283	GeneID:296259,Genbank:NM_001106524.1,RGD:1306246	acyl-CoA synthetase short-chain family member 1		GO:0005739,GO:0005759,GO:0006085,GO:0016208,GO:0019413,GO:0019427,GO:0019542,GO:0003987,GO:0005524	mitochondrion|mitochondrial matrix|acetyl-CoA biosynthetic process|AMP binding|acetate biosynthetic process|acetyl-CoA biosynthetic process from acetate|propionate biosynthetic process|acetate-CoA ligase activity|ATP binding	rno00010,rno00620,rno00640	Glycolysis / Gluconeogenesis|Pyruvate metabolism|Propanoate metabolism
Acss2	1017	729	1043	1759	730	1271	1042	793	1434	1463	840	1165	GeneID:311569,Genbank:XM_006235321.3,RGD:1305489	acyl-CoA synthetase short-chain family member 2		GO:0005654,GO:0005737,GO:0005829,GO:0006085,GO:0008610,GO:0016021,GO:0016208,GO:0019413,GO:0019427,GO:0003987,GO:0019542,GO:0043231	nucleoplasm|cytoplasm|cytosol|acetyl-CoA biosynthetic process|lipid biosynthetic process|integral component of membrane|AMP binding|acetate biosynthetic process|acetyl-CoA biosynthetic process from acetate|acetate-CoA ligase activity|propionate biosynthetic process|intracellular membrane-bounded organelle	rno00010,rno00620,rno00640	Glycolysis / Gluconeogenesis|Pyruvate metabolism|Propanoate metabolism
Acss3	890	258	501	721	192	1893	883	212	979	880	903	526	GeneID:314800,Genbank:XM_006241302.3,RGD:1307051	acyl-CoA synthetase short-chain family member 3		GO:0003824	catalytic activity	rno00640	Propanoate metabolism
Acta1	33	51	46	15	24	16	23	33	23	18	14	30	GeneID:29437,Genbank:NM_019212.2,RGD:2025	actin, alpha 1, skeletal muscle		GO:0090131,GO:0030175,GO:0005575,GO:0030240,GO:0005737,GO:0005865,GO:0005884,GO:0009612,GO:0043503,GO:0009991,GO:0044297,GO:0010226,GO:0048545,GO:0010628,GO:0048741,GO:0015629,GO:0001725,GO:0030017,GO:0071417,GO:0030027,GO:0005524	mesenchyme migration|filopodium|cellular_component|skeletal muscle thin filament assembly|cytoplasm|striated muscle thin filament|actin filament|response to mechanical stimulus|skeletal muscle fiber adaptation|response to extracellular stimulus|cell body|response to lithium ion|response to steroid hormone|positive regulation of gene expression|skeletal muscle fiber development|actin cytoskeleton|…
Acta2	504	22	60	35	43	308	235	18	61	47	33	477	GeneID:81633,Genbank:NM_031004.2,RGD:621676	actin, alpha 2, smooth muscle, aorta		GO:0030485,GO:0005737,GO:0044297,GO:0061041,GO:0005856,GO:0006936,GO:0008217,GO:0009615,GO:0010628,GO:0061870,GO:0014829,GO:0061874,GO:0015629,GO:0070374,GO:0072144,GO:0019901,GO:0001725,GO:0090131,GO:0030027,GO:0005524,GO:2000491,GO:0030175	smooth muscle contractile fiber|cytoplasm|cell body|regulation of wound healing|cytoskeleton|muscle contraction|regulation of blood pressure|response to virus|positive regulation of gene expression|positive regulation of hepatic stellate cell migration|vascular smooth muscle contraction|positive regulation of hepatic stellate cell contraction|actin cytoskeleton|positive regulation of ERK1 and ERK…	rno04371,rno04926,rno04270	Apelin signaling pathway|Relaxin signaling pathway|Vascular smooth muscle contraction
Actb	26263	7685	10429	21288	6246	26609	17344	8572	31419	31560	14297	18080	GeneID:81822,Genbank:NM_031144.3,RGD:628837	actin, beta		GO:0005856,GO:0005886,GO:0005925,GO:0007409,GO:0007623,GO:0009612,GO:0032091,GO:0014069,GO:0015629,GO:0032991,GO:0035267,GO:0035902,GO:0072749,GO:0036464,GO:0097433,GO:0042802,GO:0098973,GO:0098974,GO:0001725,GO:0002102,GO:0005515,GO:0005524,GO:0005634,GO:0005829,GO:0019894,GO:0019901,GO:0030424,GO:0030863,GO:0043209,GO:0030957,GO:0045121,GO:0048870,GO:0050998,GO:0060041,GO:0071257	cytoskeleton|plasma membrane|focal adhesion|axonogenesis|circadian rhythm|response to mechanical stimulus|negative regulation of protein binding|postsynaptic density|actin cytoskeleton|protein-containing complex|NuA4 histone acetyltransferase complex|response to immobilization stress|cellular response to cytochalasin B|cytoplasmic ribonucleoprotein granule|dense body|identical protein binding|str…	rno04015,rno04390,rno04145,rno04210,rno04510,rno04520,rno04530,rno04810,rno04611,rno04670,rno04921,rno04919,rno04971,rno04714,rno05205,rno05225,rno05418,rno05410,rno05412,rno05414,rno05416,rno05132,rno05100,rno05164	Rap1 signaling pathway|Hippo signaling pathway|Phagosome|Apoptosis|Focal adhesion|Adherens junction|Tight junction|Regulation of actin cytoskeleton|Platelet activation|Leukocyte transendothelial migration|Oxytocin signaling pathway|Thyroid hormone signaling pathway|Gastric acid secretion|Thermogenesis|Proteoglycans in cancer|Hepatocellular carcinoma|Fluid shear stress and atherosclerosis|Hypertro…
Actbl2	0	0	0	0	0	0	0	0	0	0	0	0	GeneID:294732,Genbank:NM_001106409.1,RGD:1309504	actin, beta-like 2		GO:0005524	ATP binding
Actc1	38	20	65	26	27	20	11	29	33	35	18	26	GeneID:29275,Genbank:NM_019183.1,RGD:2026	actin, alpha, cardiac muscle 1		GO:0070252,GO:0042493,GO:0005737,GO:0090131,GO:0042643,GO:0005884,GO:0043066,GO:0010628,GO:0016887,GO:0017022,GO:0030017,GO:0030027,GO:0044297,GO:0030048,GO:0045471,GO:0030175,GO:0055003,GO:0030240,GO:0055008,GO:0031032,GO:0005515,GO:0060047,GO:0031674,GO:0005524,GO:0060048,GO:0033275	actin-mediated cell contraction|response to drug|cytoplasm|mesenchyme migration|actomyosin, actin portion|actin filament|negative regulation of apoptotic process|positive regulation of gene expression|ATPase activity|myosin binding|sarcomere|lamellipodium|cell body|actin filament-based movement|response to ethanol|filopodium|cardiac myofibril assembly|skeletal muscle thin filament assembly|cardia…	rno04260,rno04261,rno05410,rno05414	Cardiac muscle contraction|Adrenergic signaling in cardiomyocytes|Hypertrophic cardiomyopathy (HCM)|Dilated cardiomyopathy (DCM)
Actg1	5672	3106	3762	5303	2618	5998	3869	3335	7039	7165	3995	4544	GeneID:287876,Genbank:XM_017597166.1,RGD:1304556	actin, gamma 1		GO:0045214,GO:0005524,GO:0045335,GO:0005829,GO:0051592,GO:0005856,GO:0005884,GO:0005886,GO:0005925,GO:0009612,GO:0070062,GO:0015629,GO:0071346,GO:0030016,GO:0097433,GO:0031625,GO:0031941,GO:0003674,GO:0042802,GO:0005200,GO:0043209,GO:0005522	sarcomere organization|ATP binding|phagocytic vesicle|cytosol|response to calcium ion|cytoskeleton|actin filament|plasma membrane|focal adhesion|response to mechanical stimulus|extracellular exosome|actin cytoskeleton|cellular response to interferon-gamma|myofibril|dense body|ubiquitin protein ligase binding|filamentous actin|molecular_function|identical protein binding|structural constituent of …	rno04015,rno04390,rno04145,rno04210,rno04510,rno04520,rno04530,rno04810,rno04611,rno04670,rno04921,rno04919,rno04714,rno05205,rno05225,rno05418,rno05410,rno05412,rno05414,rno05416,rno05132,rno05100,rno05164	Rap1 signaling pathway|Hippo signaling pathway|Phagosome|Apoptosis|Focal adhesion|Adherens junction|Tight junction|Regulation of actin cytoskeleton|Platelet activation|Leukocyte transendothelial migration|Oxytocin signaling pathway|Thyroid hormone signaling pathway|Thermogenesis|Proteoglycans in cancer|Hepatocellular carcinoma|Fluid shear stress and atherosclerosis|Hypertrophic cardiomyopathy (HC…
Actg2	12	0	1	1	0	8	0	2	1	3	0	3	GeneID:25365,Genbank:XM_006236728.2,RGD:2027	actin, gamma 2, smooth muscle, enteric		GO:0005737,GO:0008150,GO:0010628,GO:0030027,GO:0030175,GO:0032982,GO:0044297,GO:0071944,GO:0090131,GO:0003674,GO:0005524,GO:0005575	cytoplasm|biological_process|positive regulation of gene expression|lamellipodium|filopodium|myosin filament|cell body|cell periphery|mesenchyme migration|molecular_function|ATP binding|cellular_component	rno04270	Vascular smooth muscle contraction
Actl10	22	22	10	7	18	14	23	27	17	13	27	14	GeneID:100911682,Genbank:XM_003749597.4,RGD:6491130	actin-like 10
Actl11	0	1	0	1	0	0	0	1	0	0	1	1	GeneID:316000,Genbank:NM_001024788.1,RGD:1310036	actin-like 11
Actl6a	547	523	544	784	524	735	547	510	816	674	593	527	GeneID:361925,Genbank:NM_001039033.1,RGD:1307747	actin-like 6A		GO:0071564,GO:0005575,GO:0005634,GO:0005654,GO:0005886,GO:0006338,GO:0007399,GO:0016514,GO:0021510,GO:0031011,GO:0035267,GO:0003407,GO:0043967,GO:0003674,GO:0043968,GO:0003682	npBAF complex|cellular_component|nucleus|nucleoplasm|plasma membrane|chromatin remodeling|nervous system development|SWI/SNF complex|spinal cord development|Ino80 complex|NuA4 histone acetyltransferase complex|neural retina development|histone H4 acetylation|molecular_function|histone H2A acetylation|chromatin binding	rno04714,rno05225	Thermogenesis|Hepatocellular carcinoma
Actl6b	274	208	254	183	209	247	151	213	246	174	171	169	GeneID:288563,Genbank:XM_006249120.2,RGD:1307763	actin-like 6B		GO:0005634,GO:0005730,GO:0006338,GO:0006351,GO:0006355,GO:0007399,GO:0016514,GO:0021510,GO:0071565,GO:0003674,GO:0005575	nucleus|nucleolus|chromatin remodeling|transcription, DNA-templated|regulation of transcription, DNA-templated|nervous system development|SWI/SNF complex|spinal cord development|nBAF complex|molecular_function|cellular_component	rno04714,rno05225	Thermogenesis|Hepatocellular carcinoma
Actl7a	0	0	0	0	0	0	0	0	0	0	0	0	GeneID:298017,Genbank:XM_008763707.2,RGD:1304697	actin-like 7a		GO:0005737,GO:0005794,GO:0005856,GO:0031514,GO:0032991,GO:0001673,GO:0005515	cytoplasm|Golgi apparatus|cytoskeleton|motile cilium|protein-containing complex|male germ cell nucleus|protein binding
Actl7b	8	3	5	5	7	4	9	11	1	2	10	3	GeneID:313183,Genbank:NM_001025417.1,RGD:1305655	actin-like 7b		GO:0005737,GO:0005856	cytoplasm|cytoskeleton
Actl9	0	0	0	0	0	0	0	0	0	0	0	0	GeneID:314659,Genbank:NM_001108077.1,RGD:1306886	actin-like 9
Actl9b	0	0	0	0	0	0	0	0	0	0	0	0	GeneID:292516,Genbank:NM_001013893.1,RGD:1359476	actin-like 9b		GO:0005737,GO:0005856	cytoplasm|cytoskeleton
Actn1	1031	375	337	907	355	947	789	435	1461	1310	563	796	GeneID:81634,Genbank:NM_031005.3,RGD:70907	actinin, alpha 1		GO:0005178,GO:0005509,GO:0005515,GO:0005622,GO:0005634,GO:0005737,GO:0007015,GO:0005829,GO:0016328,GO:0005884,GO:0017166,GO:0019904,GO:0030017,GO:0030018,GO:0042803,GO:0042995,GO:0030027,GO:0043197,GO:0030168,GO:0044325,GO:0045214,GO:0048041,GO:0001725,GO:0090636,GO:0090637,GO:0048741,GO:0097433,GO:0051015,GO:1903506,GO:0001726,GO:1990357,GO:0003725,GO:0005886,GO:0005903,GO:0005911,GO:0005915,GO:…	integrin binding|calcium ion binding|protein binding|intracellular|nucleus|cytoplasm|actin filament organization|cytosol|lateral plasma membrane|actin filament|vinculin binding|protein domain specific binding|sarcomere|Z disc|protein homodimerization activity|cell projection|lamellipodium|dendritic spine|platelet activation|ion channel binding|sarcomere organization|focal adhesion assembly|stress…	rno04510,rno04520,rno04530,rno04810,rno04670,rno05203,rno05322,rno05146	Focal adhesion|Adherens junction|Tight junction|Regulation of actin cytoskeleton|Leukocyte transendothelial migration|Viral carcinogenesis|Systemic lupus erythematosus|Amoebiasis
Actn2	57	155	133	64	166	115	73	147	62	63	114	63	GeneID:291245,Genbank:NM_001170325.1,RGD:1308097	actinin alpha 2		GO:0030018,GO:0030035,GO:0030175,GO:0030274,GO:0030374,GO:0030375,GO:0030864,GO:0051695,GO:0031432,GO:0055013,GO:0042391,GO:0070080,GO:0042802,GO:0072659,GO:0086097,GO:1901017,GO:1901018,GO:1903506,GO:2000009,GO:2001137,GO:0005509,GO:0005515,GO:0005546,GO:0005886,GO:0005925,GO:0006936,GO:0008092,GO:0019904,GO:0030017,GO:0042803,GO:0043267,GO:0043268,GO:0044325,GO:0045214,GO:0046983,GO:0048041,GO:…	Z disc|microspike assembly|filopodium|LIM domain binding|ligand-dependent nuclear receptor transcription coactivator activity|thyroid hormone receptor coactivator activity|cortical actin cytoskeleton|actin filament uncapping|titin binding|cardiac muscle cell development|regulation of membrane potential|titin Z domain binding|identical protein binding|protein localization to plasma membrane|phosph…	rno05412	Arrhythmogenic right ventricular cardiomyopathy (ARVC)
Actn3	8	2	5	2	0	9	9	2	3	1	3	3	GeneID:171009,Genbank:NM_133424.2,RGD:621792	actinin alpha 3		GO:1903715,GO:0048633,GO:0005903,GO:1904025,GO:0048743,GO:0005925,GO:0051015,GO:0006936,GO:0014728,GO:0014732,GO:0014883,GO:0014894,GO:0060349,GO:0030017,GO:0070885,GO:0030018,GO:0090257,GO:0031448,GO:0090324,GO:0044325,GO:0001649,GO:1900159,GO:0045820,GO:0005509,GO:1901078,GO:0048041,GO:0005622	regulation of aerobic respiration|positive regulation of skeletal muscle tissue growth|brush border|positive regulation of glucose catabolic process to lactate via pyruvate|positive regulation of skeletal muscle fiber development|focal adhesion|actin filament binding|muscle contraction|regulation of the force of skeletal muscle contraction|skeletal muscle atrophy|transition between fast and slow …	rno05412	Arrhythmogenic right ventricular cardiomyopathy (ARVC)
Actn4	3675	2534	2712	3321	2106	4416	3243	2954	3496	3658	3275	3199	GeneID:63836,Genbank:XM_008759185.1,RGD:61816	actinin alpha 4		GO:0005622,GO:0005634,GO:0005737,GO:0005829,GO:0031490,GO:0005903,GO:0032991,GO:0005911,GO:0015031,GO:0035257,GO:0035357,GO:0042803,GO:0051272,GO:0042974,GO:0070830,GO:0042981,GO:1900025,GO:0043005,GO:1901224,GO:1902396,GO:1903506,GO:0000977,GO:0001666,GO:0001725,GO:0001882,GO:0003779,GO:0005509,GO:0005515,GO:0015629,GO:0016604,GO:0030018,GO:0030050,GO:0030335,GO:0030374,GO:0044325,GO:0044877,GO:…	intracellular|nucleus|cytoplasm|cytosol|chromatin DNA binding|brush border|protein-containing complex|cell-cell junction|protein transport|nuclear hormone receptor binding|peroxisome proliferator activated receptor signaling pathway|protein homodimerization activity|positive regulation of cellular component movement|retinoic acid receptor binding|bicellular tight junction assembly|regulation of a…	rno04510,rno04520,rno04530,rno04810,rno04670,rno05203,rno05322,rno05146	Focal adhesion|Adherens junction|Tight junction|Regulation of actin cytoskeleton|Leukocyte transendothelial migration|Viral carcinogenesis|Systemic lupus erythematosus|Amoebiasis
Actr10	1089	960	1255	1802	921	1628	1120	949	2148	1555	1335	988	GeneID:299121,Genbank:NM_001009602.1,RGD:1306515	actin-related protein 10 homolog		GO:0007018,GO:0008150,GO:0003674,GO:0005575,GO:0005869	microtubule-based movement|biological_process|molecular_function|cellular_component|dynactin complex
Actr1a	2331	1803	2130	2613	1883	2358	1756	1943	3342	2266	2033	1894	GeneID:294010,Genbank:XM_006231470.3,RGD:1307025	ARP1 actin-related protein 1 homolog A, centractin alpha		GO:0005737,GO:0005813,GO:0005814,GO:0005869,GO:0007283,GO:0015630,GO:0030137,GO:0043209,GO:0099738,GO:0002177,GO:0003674,GO:0005524	cytoplasm|centrosome|centriole|dynactin complex|spermatogenesis|microtubule cytoskeleton|COPI-coated vesicle|myelin sheath|cell cortex region|manchette|molecular_function|ATP binding
Actr1b	1502	1262	1497	1688	1268	1591	1217	1267	1629	1499	1373	1261	GeneID:316333,Genbank:NM_001039028.2,RGD:1307380	ARP1 actin-related protein 1 homolog B, centractin beta		GO:0005813,GO:0005869,GO:0015630,GO:0005524,GO:0005737	centrosome|dynactin complex|microtubule cytoskeleton|ATP binding|cytoplasm
Actr2	3606	1853	2189	2981	1767	3854	2340	1892	4347	3718	2347	2481	GeneID:289820,Genbank:XM_017599128.1,RGD:1310826	ARP2 actin-related protein 2 homolog (yeast)		GO:0060271,GO:0030478,GO:0005737,GO:0061003,GO:0033206,GO:0005829,GO:0061825,GO:0034314,GO:0005885,GO:0071346,GO:0005938,GO:0007163,GO:0008092,GO:0008306,GO:0035902,GO:0008356,GO:0071437,GO:0035984,GO:0014069,GO:0045471,GO:0016344,GO:0051015,GO:0016482,GO:0005200,GO:0051321,GO:0030027,GO:0005515,GO:0051653,GO:0030036,GO:0005524	cilium assembly|actin cap|cytoplasm|positive regulation of dendritic spine morphogenesis|meiotic cytokinesis|cytosol|podosome core|Arp2/3 complex-mediated actin nucleation|Arp2/3 protein complex|cellular response to interferon-gamma|cell cortex|establishment or maintenance of cell polarity|cytoskeletal protein binding|associative learning|response to immobilization stress|asymmetric cell division…	rno04530	Tight junction
Actr3	2547	1729	2091	2621	1654	3218	2036	1755	3589	3609	2043	2079	GeneID:81732,Genbank:NM_031068.1,RGD:71024	ARP3 actin-related protein 3 homolog (yeast)		GO:0005884,GO:0005885,GO:0005903,GO:0005911,GO:0030056,GO:0030517,GO:0007163,GO:0030838,GO:0031252,GO:0032092,GO:0032355,GO:0033206,GO:0051321,GO:0051491,GO:0034314,GO:0051653,GO:0051965,GO:0060076,GO:0060271,GO:0000139,GO:0071356,GO:0001726,GO:0071364,GO:0002102,GO:0071503,GO:0061003,GO:0003779,GO:0071560,GO:0005200,GO:0090314,GO:1903078,GO:0005515,GO:1904171,GO:0005524,GO:1905835,GO:0005737,GO:…	actin filament|Arp2/3 protein complex|brush border|cell-cell junction|hemidesmosome|negative regulation of axon extension|establishment or maintenance of cell polarity|positive regulation of actin filament polymerization|cell leading edge|positive regulation of protein binding|response to estradiol|meiotic cytokinesis|meiotic cell cycle|positive regulation of filopodium assembly|Arp2/3 complex-me…	rno04530	Tight junction
Actr3b	141	117	123	105	121	105	84	145	132	93	106	121	GeneID:362298,Genbank:NM_001191860.1,RGD:1565759	ARP3 actin-related protein 3 homolog B (yeast)		GO:0005524,GO:0005885,GO:0034314	ATP binding|Arp2/3 protein complex|Arp2/3 complex-mediated actin nucleation	rno04530	Tight junction
Actr5	230	209	343	234	230	333	251	204	208	198	279	268	GeneID:362258,Genbank:XM_006235422.2,RGD:1307958	ARP5 actin-related protein 5 homolog		GO:0005737,GO:0006302,GO:0008150,GO:0031011,GO:0070914,GO:0003674,GO:0005575,GO:0005634	cytoplasm|double-strand break repair|biological_process|Ino80 complex|UV-damage excision repair|molecular_function|cellular_component|nucleus
Actr6	435	348	461	517	367	394	294	334	507	390	434	349	GeneID:314718,Genbank:NM_001108081.1,RGD:1304609	ARP6 actin-related protein 6 homolog		GO:0006338,GO:0008150,GO:0003674,GO:0005575,GO:0005634	chromatin remodeling|biological_process|molecular_function|cellular_component|nucleus
Actr8	777	695	907	839	676	847	710	871	828	757	751	704	GeneID:361107,Genbank:XM_006252682.3,RGD:1311878	ARP8 actin-related protein 8 homolog		GO:0005634,GO:0005813,GO:0006281,GO:0006310,GO:0006338,GO:0006351,GO:0006355,GO:0008150,GO:0031011,GO:0003674,GO:0005524,GO:0005575	nucleus|centrosome|DNA repair|DNA recombination|chromatin remodeling|transcription, DNA-templated|regulation of transcription, DNA-templated|biological_process|Ino80 complex|molecular_function|ATP binding|cellular_component
Actrt1	0	0	0	0	0	0	0	0	0	0	0	0	GeneID:302796,Genbank:NM_001013961.1,RGD:1359559	actin-related protein T1		GO:0005737,GO:0005856	cytoplasm|cytoskeleton
Actrt2	0	0	0	0	0	0	0	0	0	0	0	0	GeneID:298671,Genbank:NM_001013937.1,RGD:1359657	actin-related protein T2
Actrt3	2	1	1	3	2	0	0	0	2	0	1	0	GeneID:365763,Genbank:NM_001108942.1,RGD:1561457	actin-related protein T3		GO:0001673	male germ cell nucleus
Acvr1	622	334	399	450	319	742	497	384	435	458	500	443	GeneID:79558,Genbank:XM_006234214.3,RGD:620200	activin A receptor type 1		GO:1905007,GO:2000017,GO:2001237,GO:0001707,GO:0001755,GO:0002526,GO:0003143,GO:0004702,GO:0003148,GO:0005025,GO:0003181,GO:0005524,GO:0005887,GO:0009968,GO:0006468,GO:0010862,GO:0016361,GO:0000082,GO:0032926,GO:0018107,GO:0001569,GO:0042803,GO:0001655,GO:0045177,GO:0001701,GO:0045669,GO:0001702,GO:0048641,GO:0050431,GO:0045893,GO:0045944,GO:0051145,GO:0060037,GO:0060412,GO:0060389,GO:0060923,GO:…	positive regulation of epithelial to mesenchymal transition involved in endocardial cushion formation|positive regulation of determination of dorsal identity|negative regulation of extrinsic apoptotic signaling pathway|mesoderm formation|neural crest cell migration|acute inflammatory response|embryonic heart tube morphogenesis|signal transducer, downstream of receptor, with serine/threonine kinas…	rno04350,rno04060,rno04550,rno05418	TGF-beta signaling pathway|Cytokine-cytokine receptor interaction|Signaling pathways regulating pluripotency of stem cells|Fluid shear stress and atherosclerosis
Acvr1b	1103	1008	1030	780	1115	1005	695	1093	821	870	949	1024	GeneID:29381,Genbank:NM_199230.1,RGD:735207	activin A receptor type 1B		GO:0005887,GO:0006355,GO:0006468,GO:0007165,GO:0007417,GO:0032924,GO:0009966,GO:0032927,GO:0009986,GO:0034711,GO:0010628,GO:0038092,GO:0043235,GO:0045648,GO:0045944,GO:0046332,GO:0046545,GO:0000082,GO:0001701,GO:0001942,GO:0004674,GO:0004675,GO:0004702,GO:0005524,GO:0005829,GO:0010629,GO:0010862,GO:0016361,GO:0017002,GO:0018107,GO:0046777,GO:0019838,GO:0046872,GO:0023014,GO:0048179,GO:0030308,GO:…	integral component of plasma membrane|regulation of transcription, DNA-templated|protein phosphorylation|signal transduction|central nervous system development|activin receptor signaling pathway|regulation of signal transduction|positive regulation of activin receptor signaling pathway|cell surface|inhibin binding|positive regulation of gene expression|nodal signaling pathway|receptor complex|pos…	rno04350,rno04060,rno04550	TGF-beta signaling pathway|Cytokine-cytokine receptor interaction|Signaling pathways regulating pluripotency of stem cells
Acvr1c	9	4	2	3	2	4	5	5	4	9	5	6	GeneID:245921,Genbank:NM_139090.1,RGD:621789	activin A receptor type 1C		GO:0005886,GO:0006468,GO:0007181,GO:0007368,GO:0009749,GO:0023014,GO:0030154,GO:0009986,GO:0014070,GO:0030262,GO:0030901,GO:0046676,GO:0032868,GO:0046872,GO:0048179,GO:0033993,GO:0048185,GO:0001541,GO:0070700,GO:0001701,GO:1901164,GO:0002021,GO:0004674,GO:0004702,GO:0005524,GO:0005737,GO:0016361,GO:0019838,GO:0019915,GO:0038092,GO:0021549,GO:0038100,GO:0021766,GO:0042493,GO:0042981,GO:0043280,GO:…	plasma membrane|protein phosphorylation|transforming growth factor beta receptor complex assembly|determination of left/right symmetry|response to glucose|signal transduction by protein phosphorylation|cell differentiation|cell surface|response to organic cyclic compound|apoptotic nuclear changes|midbrain development|negative regulation of insulin secretion|response to insulin|metal ion binding|a…	rno04350,rno04550	TGF-beta signaling pathway|Signaling pathways regulating pluripotency of stem cells
Acvr2a	973	967	1023	1011	1059	948	740	952	1069	803	1032	825	GeneID:29263,Genbank:XM_008761703.2,RGD:70911	activin A receptor type 2A		GO:0006468,GO:0007283,GO:0007368,GO:0007498,GO:0016362,GO:0017002,GO:0008584,GO:0009952,GO:0019838,GO:0023014,GO:0030165,GO:0034673,GO:0034711,GO:0030501,GO:0042713,GO:0043084,GO:0001702,GO:0048179,GO:0048185,GO:0043235,GO:0001934,GO:0004674,GO:0004675,GO:0004702,GO:0005524,GO:0048706,GO:0005737,GO:0050999,GO:0009966,GO:0009986,GO:0010033,GO:0010862,GO:0030509,GO:0015026,GO:0016021,GO:0030510,GO:…	protein phosphorylation|spermatogenesis|determination of left/right symmetry|mesoderm development|activin receptor activity, type II|activin-activated receptor activity|male gonad development|anterior/posterior pattern specification|growth factor binding|signal transduction by protein phosphorylation|PDZ domain binding|inhibin-betaglycan-ActRII complex|inhibin binding|positive regulation of bone …	rno04350,rno04060,rno04550,rno05418	TGF-beta signaling pathway|Cytokine-cytokine receptor interaction|Signaling pathways regulating pluripotency of stem cells|Fluid shear stress and atherosclerosis
Acvr2b	1512	1492	1782	1572	1611	1914	1745	1620	1496	1565	1746	1604	GeneID:25366,Genbank:XM_006244072.3,RGD:2028	activin A receptor type 2B		GO:0001974,GO:0004674,GO:0004675,GO:0004702,GO:0004712,GO:0007507,GO:0005524,GO:0009749,GO:0005737,GO:0009791,GO:0009952,GO:0030509,GO:0009966,GO:0031016,GO:0016021,GO:0032147,GO:0032924,GO:0000122,GO:0048185,GO:0032927,GO:0001501,GO:0001702,GO:0048617,GO:0001822,GO:0048705,GO:0001946,GO:0050431,GO:0060021,GO:0005886,GO:0006355,GO:0006468,GO:0007165,GO:0007368,GO:0019838,GO:0007389,GO:0007498,GO:…	blood vessel remodeling|protein serine/threonine kinase activity|transmembrane receptor protein serine/threonine kinase activity|signal transducer, downstream of receptor, with serine/threonine kinase activity|protein serine/threonine/tyrosine kinase activity|heart development|ATP binding|response to glucose|cytoplasm|post-embryonic development|anterior/posterior pattern specification|BMP signali…	rno04350,rno04060,rno04550,rno05418	TGF-beta signaling pathway|Cytokine-cytokine receptor interaction|Signaling pathways regulating pluripotency of stem cells|Fluid shear stress and atherosclerosis
Acvrl1	147	40	104	104	27	100	69	41	99	81	93	124	GeneID:25237,Genbank:XM_006242303.3,RGD:2029	activin A receptor like type 1		GO:0004675,GO:0004702,GO:0005024,GO:0005025,GO:0005524,GO:0005886,GO:0009986,GO:0010596,GO:0005887,GO:0010629,GO:0006355,GO:0010862,GO:0016361,GO:0019901,GO:0023014,GO:0045893,GO:0030308,GO:0045944,GO:0030336,GO:0046332,GO:0030425,GO:0046872,GO:0048185,GO:0048514,GO:0001525,GO:0098821,GO:0050431,GO:0001666,GO:2000279,GO:0001701,GO:0051291,GO:0001937,GO:0001938,GO:0001946,GO:0001974,GO:0003203,GO:…	transmembrane receptor protein serine/threonine kinase activity|signal transducer, downstream of receptor, with serine/threonine kinase activity|transforming growth factor beta-activated receptor activity|transforming growth factor beta receptor activity, type I|ATP binding|plasma membrane|cell surface|negative regulation of endothelial cell migration|integral component of plasma membrane|negativ…
Acy1	231	232	237	268	217	305	159	263	347	330	264	177	GeneID:300981,Genbank:XM_006243715.3,RGD:2030	aminoacylase 1		GO:0006520,GO:0008237,GO:0030163,GO:0046872,GO:0004046,GO:0005737,GO:0006508	cellular amino acid metabolic process|metallopeptidase activity|protein catabolic process|metal ion binding|aminoacylase activity|cytoplasm|proteolysis	rno00220	Arginine biosynthesis
Acy3	80	21	42	38	20	65	47	56	29	37	58	39	GeneID:293653,Genbank:XM_008760099.1,RGD:1305394	aminoacylase 3		GO:0016324,GO:0016788,GO:0042802,GO:0046872,GO:0004046,GO:0005737,GO:0016020	apical plasma membrane|hydrolase activity, acting on ester bonds|identical protein binding|metal ion binding|aminoacylase activity|cytoplasm|membrane
Acyp1	100	41	78	88	45	83	61	46	136	70	66	65	GeneID:299203,Genbank:XM_017594098.1,RGD:1311327	acylphosphatase 1		GO:0003998	acylphosphatase activity	rno00620	Pyruvate metabolism
Acyp2	101	73	89	83	76	96	93	80	99	51	86	73	GeneID:364224,Genbank:XM_017599325.1,RGD:1595836	acylphosphatase 2		GO:0003998,GO:0042802	acylphosphatase activity|identical protein binding	rno00620	Pyruvate metabolism
Ada	44	3	10	17	0	53	24	3	46	114	9	24	GeneID:24165,Genbank:NM_130399.2,RGD:2031	adenosine deaminase		GO:0002636,GO:0002686,GO:0002906,GO:0004000,GO:0008270,GO:0005615,GO:0005737,GO:0009168,GO:0009897,GO:0009986,GO:0010460,GO:0042542,GO:0016020,GO:0043025,GO:0030054,GO:0043066,GO:0030324,GO:0043103,GO:0043278,GO:0045187,GO:0045580,GO:0001666,GO:0048566,GO:0045582,GO:0050728,GO:0045987,GO:0001701,GO:0050850,GO:0046061,GO:0001821,GO:0050862,GO:0001829,GO:0050870,GO:0001883,GO:0060169,GO:0001889,GO:…	positive regulation of germinal center formation|negative regulation of leukocyte migration|negative regulation of mature B cell apoptotic process|adenosine deaminase activity|zinc ion binding|extracellular space|cytoplasm|purine ribonucleoside monophosphate biosynthetic process|external side of plasma membrane|cell surface|positive regulation of heart rate|response to hydrogen peroxide|membrane|…	rno00230,rno05340	Purine metabolism|Primary immunodeficiency
Adad1	0	1	1	3	0	1	0	0	3	1	3	0	GeneID:294979,Genbank:XM_006232278.3,RGD:1359309	adenosine deaminase domain containing 1		GO:0005634,GO:0006396,GO:0006417,GO:0007275,GO:0007286,GO:0003723,GO:0004000	nucleus|RNA processing|regulation of translation|multicellular organism development|spermatid development|RNA binding|adenosine deaminase activity
Adad2	0	0	0	0	1	1	0	0	0	0	2	1	GeneID:691275,Genbank:XM_008772652.1,RGD:1586236	adenosine deaminase domain containing 2		GO:0003723,GO:0004000,GO:0006396	RNA binding|adenosine deaminase activity|RNA processing
Adal	581	707	721	667	712	688	528	618	749	527	740	652	GeneID:311352,Genbank:XM_008762166.2,RGD:1359517	adenosine deaminase-like		GO:0005829,GO:0006154,GO:0043103,GO:0046103,GO:0004000	cytosol|adenosine catabolic process|hypoxanthine salvage|inosine biosynthetic process|adenosine deaminase activity
Adam10	1595	929	1160	980	937	1601	1120	1091	1268	967	1171	1069	GeneID:29650,Genbank:XM_017595514.1,RGD:2032	ADAM metallopeptidase domain 10		GO:0005615,GO:0005634,GO:0005737,GO:0005794,GO:0007162,GO:0007219,GO:0005798,GO:0008237,GO:0016485,GO:0008284,GO:0017124,GO:0019901,GO:0030307,GO:0000139,GO:0046872,GO:0001701,GO:0051088,GO:0030335,GO:0034205,GO:0051089,GO:0004175,GO:0004222,GO:0097038,GO:0097197,GO:0005802,GO:0006468,GO:0006509,GO:0009986,GO:0010820,GO:0014069,GO:0034612,GO:0016020,GO:0042117,GO:0016021,GO:0042803,GO:0043197,GO:…	extracellular space|nucleus|cytoplasm|Golgi apparatus|negative regulation of cell adhesion|Notch signaling pathway|Golgi-associated vesicle|metallopeptidase activity|protein processing|positive regulation of cell proliferation|SH3 domain binding|protein kinase binding|positive regulation of cell growth|Golgi membrane|metal ion binding|in utero embryonic development|PMA-inducible membrane protein …	rno05010	Alzheimer's disease
Adam11	770	1100	938	304	1000	408	505	1515	255	172	733	545	GeneID:360638,Genbank:XM_017597403.1,RGD:1307515	ADAM metallopeptidase domain 11		GO:0016021,GO:0004222,GO:0006508,GO:0007229	integral component of membrane|metalloendopeptidase activity|proteolysis|integrin-mediated signaling pathway
Adam12	1431	114	106	323	61	581	597	158	663	757	197	723	GeneID:679837,Genbank:XM_017590240.1,RGD:1583652	ADAM metallopeptidase domain 12		GO:0005615,GO:0005654,GO:0005886,GO:0006508,GO:0008150,GO:0016021,GO:0017124,GO:0045766,GO:0046872,GO:0003674,GO:0004222,GO:0005575	extracellular space|nucleoplasm|plasma membrane|proteolysis|biological_process|integral component of membrane|SH3 domain binding|positive regulation of angiogenesis|metal ion binding|molecular_function|metalloendopeptidase activity|cellular_component
Adam15	1132	645	804	710	665	1181	682	699	761	585	777	863	GeneID:57025,Genbank:XM_006232744.3,RGD:620402	ADAM metallopeptidase domain 15		GO:0070528,GO:0030308,GO:0002418,GO:0098609,GO:0030336,GO:0004222,GO:1900121,GO:0030574,GO:0005178,GO:0005615,GO:0005912,GO:0006508,GO:0006915,GO:0042246,GO:0007229,GO:0042995,GO:0008237,GO:0045087,GO:0008584,GO:0046872,GO:0009986,GO:0001525,GO:0060317,GO:0016021,GO:0001669,GO:0070062,GO:0017124,GO:0001953	protein kinase C signaling|negative regulation of cell growth|immune response to tumor cell|cell-cell adhesion|negative regulation of cell migration|metalloendopeptidase activity|negative regulation of receptor binding|collagen catabolic process|integrin binding|extracellular space|adherens junction|proteolysis|apoptotic process|tissue regeneration|integrin-mediated signaling pathway|cell project…
Adam17	918	527	602	926	490	1451	863	577	1578	1488	773	853	GeneID:57027,Genbank:NM_020306.2,RGD:620404	ADAM metallopeptidase domain 17		GO:0005112,GO:0005138,GO:0005178,GO:0005615,GO:0006509,GO:0005737,GO:0005829,GO:0007155,GO:0007173,GO:0010977,GO:0007219,GO:0015629,GO:0007220,GO:0016020,GO:0016324,GO:0017124,GO:0001666,GO:0032587,GO:0030165,GO:0001934,GO:0032722,GO:0030183,GO:0002467,GO:0002532,GO:0033025,GO:0004222,GO:0033077,GO:0033627,GO:0048536,GO:0048679,GO:0035313,GO:0048870,GO:0050830,GO:0051088,GO:1903265,GO:0051272,GO:…	Notch binding|interleukin-6 receptor binding|integrin binding|extracellular space|membrane protein ectodomain proteolysis|cytoplasm|cytosol|cell adhesion|epidermal growth factor receptor signaling pathway|negative regulation of neuron projection development|Notch signaling pathway|actin cytoskeleton|Notch receptor processing|membrane|apical plasma membrane|SH3 domain binding|response to hypoxia|r…	rno04330,rno05010	Notch signaling pathway|Alzheimer's disease
Adam18	0	0	2	0	0	0	0	0	0	0	1	1	GeneID:57029,Genbank:XM_017600383.1,RGD:620405	ADAM metallopeptidase domain 18		GO:0007283,GO:0016021,GO:0030154,GO:0004222,GO:0006508,GO:0007275	spermatogenesis|integral component of membrane|cell differentiation|metalloendopeptidase activity|proteolysis|multicellular organism development
Adam19	985	456	608	842	408	920	687	479	676	720	583	774	GeneID:303068,Genbank:NM_001160228.1,RGD:1585017	ADAM metallopeptidase domain 19		GO:0005794,GO:0006509,GO:0007507,GO:0008150,GO:0009897,GO:0016021,GO:0017124,GO:0046872,GO:0003674,GO:0004222,GO:0005575	Golgi apparatus|membrane protein ectodomain proteolysis|heart development|biological_process|external side of plasma membrane|integral component of membrane|SH3 domain binding|metal ion binding|molecular_function|metalloendopeptidase activity|cellular_component
Adam1a	138	141	161	138	143	123	107	169	95	181	133	154	GeneID:56777,Genbank:NM_020078.1,RGD:621467	ADAM metallopeptidase domain 1A		GO:0006508,GO:0007339,GO:0008237,GO:0008584,GO:0016021,GO:0045121,GO:0046872,GO:0003674,GO:0004222,GO:0005575	proteolysis|binding of sperm to zona pellucida|metallopeptidase activity|male gonad development|integral component of membrane|membrane raft|metal ion binding|molecular_function|metalloendopeptidase activity|cellular_component
Adam2	6	0	4	4	3	4	1	4	8	3	2	4	GeneID:56806,Genbank:NM_020077.1,RGD:69299	ADAM metallopeptidase domain 2		GO:0016021,GO:0006508,GO:0030534,GO:0007155,GO:0007229,GO:0007283,GO:0007338,GO:0008542,GO:0032991,GO:0008584,GO:0009986,GO:0001669,GO:0010628,GO:0003674,GO:0004222	integral component of membrane|proteolysis|adult behavior|cell adhesion|integrin-mediated signaling pathway|spermatogenesis|single fertilization|visual learning|protein-containing complex|male gonad development|cell surface|acrosomal vesicle|positive regulation of gene expression|molecular_function|metalloendopeptidase activity
Adam22	3154	2694	2970	1599	2611	2125	1703	2487	1740	1122	2636	2051	GeneID:57033,Genbank:XM_017592940.1,RGD:1585016	ADAM metallopeptidase domain 22		GO:0014037,GO:0016021,GO:0022011,GO:0030424,GO:0042063,GO:0004222,GO:0006508,GO:0008344	Schwann cell differentiation|integral component of membrane|myelination in peripheral nervous system|axon|gliogenesis|metalloendopeptidase activity|proteolysis|adult locomotory behavior
Adam23	970	957	785	715	853	338	321	869	598	404	484	398	GeneID:301460,Genbank:NM_001029899.1,RGD:1305739	ADAM metallopeptidase domain 23		GO:1990830,GO:0004222,GO:0006508,GO:0016021	cellular response to leukemia inhibitory factor|metalloendopeptidase activity|proteolysis|integral component of membrane
Adam24	0	0	0	0	0	0	0	0	0	2	0	0	GeneID:290774,Genbank:XM_017600371.1,RGD:1309066	ADAM metallopeptidase domain 24		GO:0046872,GO:0060468,GO:0004222,GO:0006508,GO:0016021	metal ion binding|prevention of polyspermy|metalloendopeptidase activity|proteolysis|integral component of membrane
Adam26a	0	0	0	1	3	0	0	0	1	3	3	4	GeneID:290763,Genbank:NM_001169119.1,RGD:1559501	a disintegrin and metallopeptidase domain 26A
Adam28	2	0	0	4	0	0	2	0	5	0	0	0	GeneID:290344,Genbank:XM_017599628.1,RGD:727820	ADAM metallopeptidase domain 28		GO:0005886,GO:0006508,GO:0008237,GO:0016021,GO:0046872,GO:0004222,GO:0005739	plasma membrane|proteolysis|metallopeptidase activity|integral component of membrane|metal ion binding|metalloendopeptidase activity|mitochondrion
Adam30	1	0	0	1	0	0	0	1	1	0	0	0	GeneID:690547,Genbank:NM_001109600.1,RGD:1594713	ADAM metallopeptidase domain 30		GO:0016021,GO:0046872,GO:1990913,GO:0004222,GO:0006508,GO:0009897	integral component of membrane|metal ion binding|sperm head plasma membrane|metalloendopeptidase activity|proteolysis|external side of plasma membrane
Adam32	72	65	90	68	72	75	56	69	57	51	68	66	GeneID:361170,Genbank:XM_008771362.2,RGD:735114	ADAM metallopeptidase domain 32		GO:0004222,GO:0006508,GO:0016021	metalloendopeptidase activity|proteolysis|integral component of membrane
Adam33	3	0	0	0	0	5	3	1	0	0	5	0	GeneID:311425,Genbank:XM_017592341.1,RGD:1305278	ADAM metallopeptidase domain 33		GO:0006508,GO:0008150,GO:0016021,GO:0046872,GO:0003674,GO:0004222,GO:0005575	proteolysis|biological_process|integral component of membrane|metal ion binding|molecular_function|metalloendopeptidase activity|cellular_component
Adam34	0	1	0	0	5	6	1	3	1	0	1	0	GeneID:685846,Genbank:NM_001135090.1,RGD:1589040	a disintegrin and metallopeptidase domain 34
Adam34l	1	0	1	3	4	2	0	0	2	0	1	2	GeneID:364599,Genbank:XM_006253179.3,RGD:1307052	a disintegrin and metalloprotease domain 34-like		GO:0046872,GO:0004222,GO:0006508,GO:0016021	metal ion binding|metalloendopeptidase activity|proteolysis|integral component of membrane
Adam3a	0	0	0	0	0	2	1	1	0	0	1	0	GeneID:57021,Genbank:NM_020302.2,RGD:621469	ADAM metallopeptidase domain 3A		GO:0016021,GO:0004222,GO:0006508,GO:0008584	integral component of membrane|metalloendopeptidase activity|proteolysis|male gonad development
Adam4	225	225	281	194	202	215	223	212	124	153	257	218	GeneID:57022,Genbank:NM_020305.1,RGD:621470	a disintegrin and metalloprotease domain 4		GO:0016021,GO:0046872,GO:0004222,GO:0006508,GO:0007229	integral component of membrane|metal ion binding|metalloendopeptidase activity|proteolysis|integrin-mediated signaling pathway
Adam4l1	154	159	216	130	161	158	135	183	122	125	207	175	GeneID:500688,Genbank:NM_001109277.1,RGD:1597022	a disintegrin and metallopeptidase domain 4-like 1
Adam5	0	1	10	2	0	3	0	4	1	0	2	3	GeneID:498654,Genbank:XM_006253321.3,RGD:621471	a disintegrin and metallopeptidase domain 5		GO:0016021,GO:0004222,GO:0006508,GO:0008584	integral component of membrane|metalloendopeptidase activity|proteolysis|male gonad development
Adam6	1	0	0	0	0	0	0	0	0	0	0	0	GeneID:192271,Genbank:NM_138906.1,RGD:621472	a disintegrin and metallopeptidase domain 6		GO:0008584,GO:0016021,GO:0004222,GO:0006508,GO:0007229	male gonad development|integral component of membrane|metalloendopeptidase activity|proteolysis|integrin-mediated signaling pathway
Adam7	0	0	0	0	0	0	0	0	0	0	0	0	GeneID:29641,Genbank:NM_020301.1,RGD:62032	ADAM metallopeptidase domain 7		GO:0005886,GO:0006508,GO:0007229,GO:0016021,GO:0045177,GO:0046872,GO:0004175,GO:0004222	plasma membrane|proteolysis|integrin-mediated signaling pathway|integral component of membrane|apical part of cell|metal ion binding|endopeptidase activity|metalloendopeptidase activity
Adam8	269	184	204	388	311	439	235	270	1065	942	228	381	GeneID:499285,Genbank:XM_006230501.3,RGD:1566394	ADAM metallopeptidase domain 8		GO:0005575,GO:0005737,GO:0005886,GO:0005887,GO:0006508,GO:0006954,GO:0008150,GO:0048247,GO:0008237,GO:0050729,GO:0008270,GO:0050839,GO:0009986,GO:0051044,GO:0051092,GO:0051897,GO:0070245,GO:0070820,GO:0071065,GO:0071133,GO:0000902,GO:0001525,GO:0002102,GO:0002523,GO:0002675,GO:0002693,GO:0003674,GO:0004222,GO:0005509,GO:0022407,GO:0032010,GO:0032127,GO:0033089,GO:0042581,GO:0043406,GO:0043524,GO:…	cellular_component|cytoplasm|plasma membrane|integral component of plasma membrane|proteolysis|inflammatory response|biological_process|lymphocyte chemotaxis|metallopeptidase activity|positive regulation of inflammatory response|zinc ion binding|cell adhesion molecule binding|cell surface|positive regulation of membrane protein ectodomain proteolysis|positive regulation of NF-kappaB transcription…
Adam9	2636	2501	2848	3025	2217	3355	2385	2471	3309	2761	3068	3107	GeneID:290834,Genbank:NM_001014772.1,RGD:621473	ADAM metallopeptidase domain 9		GO:0006509,GO:0007155,GO:0007160,GO:0007179,GO:0008237,GO:0009986,GO:0042117,GO:0010042,GO:0042542,GO:0016021,GO:0043236,GO:0016323,GO:0046872,GO:0050714,GO:0051044,GO:0051088,GO:0051384,GO:0051549,GO:0051592,GO:0000186,GO:0003674,GO:0004222,GO:0005080,GO:0005178,GO:0005518,GO:0005615,GO:0005737,GO:0005886,GO:0016477,GO:0017124,GO:0030216,GO:0031233,GO:0033627,GO:0033630,GO:0033631,GO:0071222,GO:…	membrane protein ectodomain proteolysis|cell adhesion|cell-matrix adhesion|transforming growth factor beta receptor signaling pathway|metallopeptidase activity|cell surface|monocyte activation|response to manganese ion|response to hydrogen peroxide|integral component of membrane|laminin binding|basolateral plasma membrane|metal ion binding|positive regulation of protein secretion|positive regulat…
Adamdec1	0	0	0	0	0	0	0	0	0	0	0	2	GeneID:290338,Genbank:XM_017599627.1,RGD:1309861	ADAM-like, decysin 1		GO:0004222,GO:0006508	metalloendopeptidase activity|proteolysis
Adamts1	3748	755	2726	2474	682	4996	2257	711	1733	1504	2131	3255	GeneID:79252,Genbank:NM_024400.2,RGD:621241	ADAM metallopeptidase with thrombospondin type 1 motif, 1		GO:0071380,GO:0030728,GO:0001822,GO:0031012,GO:0003674,GO:0031410,GO:0004222,GO:0005578,GO:0005604,GO:0006508,GO:0044691,GO:0007229,GO:0060347,GO:0008201,GO:0001542,GO:0071305,GO:0008270,GO:0071374,GO:0010976	cellular response to prostaglandin E stimulus|ovulation|kidney development|extracellular matrix|molecular_function|cytoplasmic vesicle|metalloendopeptidase activity|proteinaceous extracellular matrix|basement membrane|proteolysis|tooth eruption|integrin-mediated signaling pathway|heart trabecula formation|heparin binding|ovulation from ovarian follicle|cellular response to vitamin D|zinc ion bind…
Adamts10	615	245	309	246	192	499	405	367	222	239	380	459	GeneID:314655,Genbank:NM_001271445.1,RGD:1598320	ADAM metallopeptidase with thrombospondin type 1 motif, 10		GO:0031012,GO:0046872,GO:0001527,GO:0004222,GO:0006508	extracellular matrix|metal ion binding|microfibril|metalloendopeptidase activity|proteolysis
Adamts12	230	183	134	38	132	164	188	257	47	36	304	233	GeneID:294809,Genbank:NM_001106420.3,RGD:1307323	ADAM metallopeptidase with thrombospondin type 1 motif, 12		GO:1902203,GO:0007160,GO:1902548,GO:0008150,GO:2001113,GO:0016477,GO:0030167,GO:0031012,GO:0032331,GO:0046872,GO:0050727,GO:0051603,GO:0071347,GO:0071356,GO:0003674,GO:0071773,GO:0004222,GO:1901509,GO:0005575	negative regulation of hepatocyte growth factor receptor signaling pathway|cell-matrix adhesion|negative regulation of cellular response to vascular endothelial growth factor stimulus|biological_process|negative regulation of cellular response to hepatocyte growth factor stimulus|cell migration|proteoglycan catabolic process|extracellular matrix|negative regulation of chondrocyte differentiation|…
Adamts13	37	1	18	2	0	2	17	6	5	5	9	67	GeneID:102554393,Genbank:XM_006233879.2,RGD:1311594	ADAM metallopeptidase with thrombospondin type 1 motif, 13		GO:0071222,GO:0005615,GO:0071346,GO:0071353,GO:0006508,GO:0008233,GO:0009636,GO:0014075,GO:0071356,GO:0034341,GO:0034612,GO:0035864,GO:0043171,GO:0004175,GO:0046872,GO:0070670,GO:0004222	cellular response to lipopolysaccharide|extracellular space|cellular response to interferon-gamma|cellular response to interleukin-4|proteolysis|peptidase activity|response to toxic substance|response to amine|cellular response to tumor necrosis factor|response to interferon-gamma|response to tumor necrosis factor|response to potassium ion|peptide catabolic process|endopeptidase activity|metal io…
Adamts14	39	3	4	4	4	18	7	7	1	8	1	36	GeneID:309837,Genbank:XM_006256449.3,RGD:1308899	ADAM metallopeptidase with thrombospondin type 1 motif, 14		GO:0005576,GO:0006508,GO:0008150,GO:0008233,GO:0008237,GO:0030199,GO:0046872,GO:0003674,GO:0004222,GO:0005575	extracellular region|proteolysis|biological_process|peptidase activity|metallopeptidase activity|collagen fibril organization|metal ion binding|molecular_function|metalloendopeptidase activity|cellular_component
Adamts15	232	212	262	171	235	84	55	194	208	153	132	133	GeneID:300474,Genbank:NM_001106810.1,RGD:1309770	ADAM metallopeptidase with thrombospondin type 1 motif, 15		GO:0005615,GO:0006508,GO:0007229,GO:0008201,GO:0008270,GO:0009986,GO:0050840,GO:0004175,GO:0004222,GO:0005578	extracellular space|proteolysis|integrin-mediated signaling pathway|heparin binding|zinc ion binding|cell surface|extracellular matrix binding|endopeptidase activity|metalloendopeptidase activity|proteinaceous extracellular matrix
Adamts16	59	112	49	2	92	3	26	89	3	5	24	28	GeneID:306664,Genbank:XM_003748684.4,RGD:1310046	ADAM metallopeptidase with thrombospondin type 1 motif, 16		GO:0006508,GO:0046872,GO:0048232,GO:1902017,GO:0001658,GO:0003073,GO:0004222	proteolysis|metal ion binding|male gamete generation|regulation of cilium assembly|branching involved in ureteric bud morphogenesis|regulation of systemic arterial blood pressure|metalloendopeptidase activity
Adamts17	287	97	153	130	101	230	187	115	97	152	121	205	GeneID:293004,Genbank:XM_006229360.3,RGD:1308783	ADAM metallopeptidase with thrombospondin type 1 motif, 17		GO:0046872,GO:0003676,GO:0004222,GO:0006508	metal ion binding|nucleic acid binding|metalloendopeptidase activity|proteolysis
Adamts18	525	67	52	148	73	158	339	379	74	35	385	311	GeneID:361412,Genbank:NM_001191944.1,RGD:1560118	ADAM metallopeptidase with thrombospondin type 1 motif, 18		GO:0046872,GO:0090331,GO:0001654,GO:0004222,GO:0006508	metal ion binding|negative regulation of platelet aggregation|eye development|metalloendopeptidase activity|proteolysis
Adamts19	113	81	62	132	88	128	50	124	107	26	111	60	GeneID:361332,Genbank:XM_006254755.3,RGD:1308359	ADAM metallopeptidase with thrombospondin type 1 motif, 19		GO:0046872,GO:0004222,GO:0006508,GO:0007229	metal ion binding|metalloendopeptidase activity|proteolysis|integrin-mediated signaling pathway
Adamts2	78	79	58	23	70	62	26	89	24	22	58	52	GeneID:287899,Genbank:NM_001137622.1,RGD:1565950	ADAM metallopeptidase with thrombospondin type 1 motif, 2		GO:0005578,GO:0005615,GO:0007229,GO:0007283,GO:0008150,GO:0008233,GO:0008270,GO:0016485,GO:0030199,GO:0030324,GO:0043588,GO:0003674,GO:0004222,GO:0005575	proteinaceous extracellular matrix|extracellular space|integrin-mediated signaling pathway|spermatogenesis|biological_process|peptidase activity|zinc ion binding|protein processing|collagen fibril organization|lung development|skin development|molecular_function|metalloendopeptidase activity|cellular_component
Adamts20	14	12	16	18	6	6	3	14	8	5	8	6	GeneID:315263,Genbank:XM_008765879.2,RGD:1307725	ADAM metallopeptidase with thrombospondin type 1 motif, 20		GO:0006508,GO:0008270,GO:0009967,GO:0030198,GO:0043066,GO:0045636,GO:0046872,GO:0048070,GO:0004175,GO:0004222,GO:0005615	proteolysis|zinc ion binding|positive regulation of signal transduction|extracellular matrix organization|negative regulation of apoptotic process|positive regulation of melanocyte differentiation|metal ion binding|regulation of developmental pigmentation|endopeptidase activity|metalloendopeptidase activity|extracellular space
Adamts3	1265	1938	2333	1062	1673	1488	1212	1714	903	772	2005	2069	GeneID:305253,Genbank:XM_006250774.3,RGD:1310750	ADAM metallopeptidase with thrombospondin type 1, motif 3		GO:0007229,GO:0008233,GO:0010573,GO:0016485,GO:0032964,GO:0046872,GO:1900748,GO:0004175,GO:0004222,GO:0005615	integrin-mediated signaling pathway|peptidase activity|vascular endothelial growth factor production|protein processing|collagen biosynthetic process|metal ion binding|positive regulation of vascular endothelial growth factor signaling pathway|endopeptidase activity|metalloendopeptidase activity|extracellular space
Adamts4	596	40	166	521	53	631	454	73	1062	851	250	579	GeneID:66015,Genbank:NM_023959.1,RGD:621242	ADAM metallopeptidase with thrombospondin type 1 motif, 4		GO:0004222,GO:0005578,GO:0005615,GO:0006508,GO:0008237,GO:0016607,GO:0042742,GO:0002020,GO:0044691,GO:0046872	metalloendopeptidase activity|proteinaceous extracellular matrix|extracellular space|proteolysis|metallopeptidase activity|nuclear speck|defense response to bacterium|protease binding|tooth eruption|metal ion binding
Adamts5	1434	1147	1689	1030	1076	1573	1260	1322	980	882	1875	1186	GeneID:304135,Genbank:NM_198761.1,RGD:735196	ADAM metallopeptidase with thrombospondin type 1 motif, 5		GO:0005578,GO:0005615,GO:0006508,GO:0007229,GO:0008201,GO:0008270,GO:0042742,GO:0044691,GO:0050840,GO:0003674,GO:0004222,GO:0005575	proteinaceous extracellular matrix|extracellular space|proteolysis|integrin-mediated signaling pathway|heparin binding|zinc ion binding|defense response to bacterium|tooth eruption|extracellular matrix binding|molecular_function|metalloendopeptidase activity|cellular_component
Adamts6	314	275	229	219	218	224	249	344	267	239	290	213	GeneID:361886,Genbank:XM_008760707.2,RGD:1307678	ADAM metallopeptidase with thrombospondin type 1 motif, 6		GO:0007507,GO:0008233,GO:0035904,GO:0046872,GO:0060976,GO:0003279,GO:0004222,GO:0006508	heart development|peptidase activity|aorta development|metal ion binding|coronary vasculature development|cardiac septum development|metalloendopeptidase activity|proteolysis
Adamts7	83	318	278	70	204	113	50	211	107	102	239	138	GeneID:315879,Genbank:NM_001047101.1,RGD:1306713	ADAM metallopeptidase with thrombospondin type 1 motif, 7		GO:0005615,GO:0006508,GO:0008237,GO:0009986,GO:0032331,GO:0046872,GO:0051603,GO:0071347,GO:0071356,GO:0071773,GO:0004222,GO:0005578	extracellular space|proteolysis|metallopeptidase activity|cell surface|negative regulation of chondrocyte differentiation|metal ion binding|proteolysis involved in cellular protein catabolic process|cellular response to interleukin-1|cellular response to tumor necrosis factor|cellular response to BMP stimulus|metalloendopeptidase activity|proteinaceous extracellular matrix
Adamts8	15	3	5	9	2	11	3	4	6	1	7	8	GeneID:300475,Genbank:XM_003750455.4,RGD:1308511	ADAM metallopeptidase with thrombospondin type 1 motif, 8		GO:0008270,GO:0004222,GO:0005578,GO:0006508	zinc ion binding|metalloendopeptidase activity|proteinaceous extracellular matrix|proteolysis
Adamts9	221	40	23	566	34	123	83	69	673	956	96	85	GeneID:312566,Genbank:XM_006236916.3,RGD:1306889	ADAM metallopeptidase with thrombospondin type 1 motif, 9		GO:0043231,GO:0004222,GO:0045636,GO:0005578,GO:0048070,GO:0005615,GO:0005783,GO:0006508,GO:0007229,GO:0090673,GO:0008237,GO:1903671,GO:0008270,GO:0009986,GO:0010596,GO:0003179,GO:0030198,GO:0003229,GO:0035909,GO:0004175	intracellular membrane-bounded organelle|metalloendopeptidase activity|positive regulation of melanocyte differentiation|proteinaceous extracellular matrix|regulation of developmental pigmentation|extracellular space|endoplasmic reticulum|proteolysis|integrin-mediated signaling pathway|endothelial cell-matrix adhesion|metallopeptidase activity|negative regulation of sprouting angiogenesis|zinc io…
Adamtsl1	852	238	500	489	254	966	542	278	1559	711	549	675	GeneID:362539,Genbank:XM_017593921.1,RGD:1306439	ADAMTS-like 1		GO:0003674,GO:0005575,GO:0008150	molecular_function|cellular_component|biological_process
Adamtsl2	482	258	265	118	218	453	427	436	145	96	453	199	GeneID:311827,Genbank:XM_231125.8,RGD:1305459	ADAMTS-like 2		GO:0008233,GO:0030198,GO:0030512,GO:0050436,GO:0060481,GO:0005576,GO:0005578,GO:0006508	peptidase activity|extracellular matrix organization|negative regulation of transforming growth factor beta receptor signaling pathway|microfibril binding|lobar bronchus epithelium development|extracellular region|proteinaceous extracellular matrix|proteolysis
Adamtsl3	319	95	177	89	135	175	166	130	70	81	154	196	GeneID:308787,Genbank:NM_001107533.2,RGD:1305155	ADAMTS-like 3		GO:0043231	intracellular membrane-bounded organelle
Adamtsl4	858	415	581	356	268	431	366	371	221	244	580	835	GeneID:310670,Genbank:XM_017590903.1,RGD:1561012	ADAMTS-like 4		GO:0005578,GO:0005614,GO:0005615,GO:0006508,GO:0006915,GO:0008233,GO:0030198,GO:0043065,GO:0002020,GO:0002064	proteinaceous extracellular matrix|interstitial matrix|extracellular space|proteolysis|apoptotic process|peptidase activity|extracellular matrix organization|positive regulation of apoptotic process|protease binding|epithelial cell development
Adamtsl5	166	107	159	65	117	147	156	115	100	69	141	98	GeneID:314626,Genbank:XM_006240915.3,RGD:1305607	ADAMTS-like 5		GO:0005578,GO:0008201,GO:0001527,GO:0005576	proteinaceous extracellular matrix|heparin binding|microfibril|extracellular region
Adap1	299	230	240	181	168	151	129	193	246	145	151	206	GeneID:171097,Genbank:NM_133567.2,RGD:621418	ArfGAP with dual PH domains 1		GO:0005737,GO:0005829,GO:0005886,GO:0043087,GO:0043547,GO:0046872,GO:0048016,GO:1902936,GO:0005096,GO:0005547,GO:0005634	cytoplasm|cytosol|plasma membrane|regulation of GTPase activity|positive regulation of GTPase activity|metal ion binding|inositol phosphate-mediated signaling|phosphatidylinositol bisphosphate binding|GTPase activator activity|phosphatidylinositol-3,4,5-trisphosphate binding|nucleus
Adap2	151	18	41	22	13	165	79	22	30	21	71	129	GeneID:56826,Genbank:XM_017597484.1,RGD:708487	ArfGAP with dual PH domains 2		GO:0043231,GO:0005886,GO:0005546,GO:0043325,GO:0005547,GO:0043533,GO:0007507,GO:0005737,GO:0005740,GO:0043547,GO:0016020,GO:0005829,GO:0046872,GO:0016192,GO:0005096,GO:1902936,GO:0031267,GO:0032012,GO:0005545	intracellular membrane-bounded organelle|plasma membrane|phosphatidylinositol-4,5-bisphosphate binding|phosphatidylinositol-3,4-bisphosphate binding|phosphatidylinositol-3,4,5-trisphosphate binding|inositol 1,3,4,5 tetrakisphosphate binding|heart development|cytoplasm|mitochondrial envelope|positive regulation of GTPase activity|membrane|cytosol|metal ion binding|vesicle-mediated transport|GTPase…
Adar	3073	1773	2416	2496	1615	2691	2153	1999	2551	2615	1888	2435	GeneID:81635,Genbank:XM_006232774.3,RGD:71099	adenosine deaminase, RNA-specific		GO:0003677,GO:0003723,GO:0003726,GO:0005634,GO:0005654,GO:0008150,GO:0005730,GO:0009615,GO:0016553,GO:0016607,GO:0030218,GO:0044530,GO:0031054,GO:0035196,GO:0045070,GO:0045071,GO:0001649,GO:1900369,GO:0045087,GO:0001701,GO:0046872,GO:0002244,GO:0002566,GO:0003674,GO:0005737,GO:0006351,GO:0006355,GO:0006382,GO:0035280,GO:0006397,GO:0006606,GO:0035455,GO:0006611,GO:0043066,GO:0051607,GO:0044387,GO:…	DNA binding|RNA binding|double-stranded RNA adenosine deaminase activity|nucleus|nucleoplasm|biological_process|nucleolus|response to virus|base conversion or substitution editing|nuclear speck|erythrocyte differentiation|supraspliceosomal complex|pre-miRNA processing|production of miRNAs involved in gene silencing by miRNA|positive regulation of viral genome replication|negative regulation of vi…	rno04623,rno05162,rno05164	Cytosolic DNA-sensing pathway|Measles|Influenza A
Adarb1	3620	2868	3409	2473	2973	1727	1474	2941	2790	2030	2345	2080	GeneID:25367,Genbank:XM_017601551.1,RGD:2033	adenosine deaminase, RNA-specific, B1		GO:0003726,GO:0004000,GO:0005515,GO:0005634,GO:0005654,GO:0007274,GO:0005730,GO:0007420,GO:0008285,GO:0016553,GO:0044387,GO:0016556,GO:0021610,GO:0045070,GO:0046872,GO:0003723,GO:0097049,GO:0050685,GO:0050884,GO:0003725,GO:0005829,GO:0006382,GO:0006396,GO:0021618,GO:0021965,GO:0006397,GO:0030336,GO:0051726,GO:0035264,GO:0042803,GO:0060384,GO:0060415,GO:0061744	double-stranded RNA adenosine deaminase activity|adenosine deaminase activity|protein binding|nucleus|nucleoplasm|neuromuscular synaptic transmission|nucleolus|brain development|negative regulation of cell proliferation|base conversion or substitution editing|negative regulation of protein kinase activity by regulation of protein phosphorylation|mRNA modification|facial nerve morphogenesis|positi…
Adarb2	387	353	384	233	420	326	200	400	186	174	293	282	GeneID:117088,Genbank:XM_008771689.2,RGD:621519	adenosine deaminase, RNA-specific, B2		GO:0006396,GO:0006397,GO:0046872,GO:0003723,GO:0004000,GO:0005634	RNA processing|mRNA processing|metal ion binding|RNA binding|adenosine deaminase activity|nucleus
Adat1	122	104	132	99	118	149	103	125	141	115	122	142	GeneID:690810,Genbank:XM_008772535.2,RGD:1591020	adenosine deaminase, tRNA-specific 1		GO:0003723,GO:0008033,GO:0008251	RNA binding|tRNA processing|tRNA-specific adenosine deaminase activity
Adat2	71	60	73	51	54	77	51	32	48	39	74	53	GeneID:361453,Genbank:NM_001115028.1,RGD:1309642	adenosine deaminase, tRNA-specific 2
Adat3	76	59	78	65	76	84	70	63	57	83	51	69	GeneID:100125374,Genbank:XM_017594558.1,RGD:1642417	adenosine deaminase, tRNA-specific 3		GO:0046872,GO:0008033,GO:0009451,GO:0019239	metal ion binding|tRNA processing|RNA modification|deaminase activity
Adck1	388	418	430	312	430	490	364	385	292	274	391	354	GeneID:366698,Genbank:XM_017594261.1,RGD:1308263	aarF domain containing kinase 1		GO:0004672,GO:0005524,GO:0006468	protein kinase activity|ATP binding|protein phosphorylation
Adck2	563	514	559	409	470	563	462	523	437	403	513	492	GeneID:312258,Genbank:NM_001107855.1,RGD:1311058	aarF domain containing kinase 2		GO:0016301,GO:0016310	kinase activity|phosphorylation
Adck3	259	272	360	260	247	285	224	278	210	157	266	264	GeneID:360887,Genbank:XM_006250387.1,RGD:1308245	aarF domain containing kinase 3		GO:0016310,GO:0005739,GO:0031314,GO:0006468,GO:0006744,GO:0043531,GO:0016021,GO:0016301,GO:0004672,GO:0005524	phosphorylation|mitochondrion|extrinsic component of mitochondrial inner membrane|protein phosphorylation|ubiquinone biosynthetic process|ADP binding|integral component of membrane|kinase activity|protein kinase activity|ATP binding
Adck4	785	652	734	1122	613	1074	738	671	953	942	696	811	GeneID:308453,Genbank:XM_017589119.1,RGD:1311356	aarF domain containing kinase 4		GO:0031314,GO:0005739,GO:0031966,GO:0005829,GO:0005886,GO:0006468,GO:0006744,GO:0016021,GO:0016301,GO:0004672,GO:0021692,GO:0005524	extrinsic component of mitochondrial inner membrane|mitochondrion|mitochondrial membrane|cytosol|plasma membrane|protein phosphorylation|ubiquinone biosynthetic process|integral component of membrane|kinase activity|protein kinase activity|cerebellar Purkinje cell layer morphogenesis|ATP binding
Adck5	376	367	404	375	340	498	388	375	403	327	437	379	GeneID:362943,Genbank:NM_001135798.1,RGD:1305504	aarF domain containing kinase 5		GO:0016021	integral component of membrane
Adcy1	12126	13692	16196	16317	12740	16553	14858	14381	14175	11636	14732	14517	GeneID:305509,Genbank:XM_017599234.1,RGD:1309318	adenylate cyclase 1		GO:0042493,GO:0007616,GO:0005524,GO:0042752,GO:0007623,GO:0005634,GO:0046872,GO:0008074,GO:0005737,GO:0005886,GO:0006171,GO:0008294,GO:0006182,GO:0009190,GO:0007165,GO:0010226,GO:0007189,GO:0016021,GO:0007193,GO:0004016,GO:0019933,GO:0007409,GO:0035556,GO:0007420,GO:0004383	response to drug|long-term memory|ATP binding|regulation of circadian rhythm|circadian rhythm|nucleus|metal ion binding|guanylate cyclase complex, soluble|cytoplasm|plasma membrane|cAMP biosynthetic process|calcium- and calmodulin-responsive adenylate cyclase activity|cGMP biosynthetic process|cyclic nucleotide biosynthetic process|signal transduction|response to lithium ion|adenylate cyclase-act…	rno00230,rno04015,rno04371,rno04020,rno04072,rno04024,rno04022,rno04114,rno04540,rno04611,rno04062,rno04911,rno04923,rno04912,rno04913,rno04915,rno04914,rno04921,rno04926,rno04918,rno04916,rno04925,rno04927,rno04261,rno04270,rno04970,rno04971,rno04972,rno04976,rno04724,rno04727,rno04725,rno04720,rno04723,rno04750,rno04211,rno04213,rno04713,rno04714,rno05200,rno05032,rno05414,rno04934,rno05166,rno…	Purine metabolism|Rap1 signaling pathway|Apelin signaling pathway|Calcium signaling pathway|Phospholipase D signaling pathway|cAMP signaling pathway|cGMP - PKG signaling pathway|Oocyte meiosis|Gap junction|Platelet activation|Chemokine signaling pathway|Insulin secretion|Regulation of lipolysis in adipocyte|GnRH signaling pathway|Ovarian Steroidogenesis|Estrogen signaling pathway|Progesterone-med…
Adcy10	77	99	82	86	67	66	54	99	56	49	70	50	GeneID:59320,Genbank:XM_008769677.2,RGD:708450	adenylate cyclase 10 (soluble)		GO:0005634,GO:0005737,GO:0005739,GO:0005829,GO:0005886,GO:0006171,GO:0043025,GO:0043065,GO:0045177,GO:0007283,GO:0045178,GO:0048471,GO:0051117,GO:0071241,GO:0071890,GO:0000287,GO:0003351,GO:0004016,GO:0005524,GO:0015630,GO:0016020,GO:0030145,GO:0030424,GO:0030425,GO:0030426,GO:0031514,GO:0035556	nucleus|cytoplasm|mitochondrion|cytosol|plasma membrane|cAMP biosynthetic process|neuronal cell body|positive regulation of apoptotic process|apical part of cell|spermatogenesis|basal part of cell|perinuclear region of cytoplasm|ATPase binding|cellular response to inorganic substance|bicarbonate binding|magnesium ion binding|epithelial cilium movement|adenylate cyclase activity|ATP binding|microt…	rno00230,rno04371,rno04024,rno04713,rno04714	Purine metabolism|Apelin signaling pathway|cAMP signaling pathway|Circadian entrainment|Thermogenesis
Adcy2	981	899	1019	778	930	632	519	960	905	597	724	586	GeneID:81636,Genbank:NM_031007.1,RGD:619965	adenylate cyclase 2		GO:0005737,GO:0005886,GO:0005887,GO:0019933,GO:0006171,GO:0030145,GO:0030425,GO:0006182,GO:0031683,GO:0032991,GO:0035556,GO:0045121,GO:0046982,GO:0000166,GO:0000287,GO:0004016,GO:0004383,GO:0005515,GO:0005524,GO:0005622,GO:0007165,GO:0007188,GO:0007189,GO:0008074,GO:0008179,GO:0009190,GO:1904322,GO:0016020,GO:0016021	cytoplasm|plasma membrane|integral component of plasma membrane|cAMP-mediated signaling|cAMP biosynthetic process|manganese ion binding|dendrite|cGMP biosynthetic process|G-protein beta/gamma-subunit complex binding|protein-containing complex|intracellular signal transduction|membrane raft|protein heterodimerization activity|nucleotide binding|magnesium ion binding|adenylate cyclase activity|guan…	rno00230,rno04015,rno04371,rno04020,rno04072,rno04024,rno04022,rno04114,rno04540,rno04611,rno04062,rno04911,rno04922,rno04923,rno04912,rno04913,rno04915,rno04914,rno04921,rno04926,rno04918,rno04916,rno04925,rno04927,rno04261,rno04270,rno04970,rno04971,rno04972,rno04976,rno04724,rno04727,rno04725,rno04723,rno04750,rno04211,rno04213,rno04713,rno04714,rno05200,rno05032,rno05414,rno04934,rno05166,rno…	Purine metabolism|Rap1 signaling pathway|Apelin signaling pathway|Calcium signaling pathway|Phospholipase D signaling pathway|cAMP signaling pathway|cGMP - PKG signaling pathway|Oocyte meiosis|Gap junction|Platelet activation|Chemokine signaling pathway|Insulin secretion|Glucagon signaling pathway|Regulation of lipolysis in adipocyte|GnRH signaling pathway|Ovarian Steroidogenesis|Estrogen signali…
Adcy3	283	266	261	188	242	165	163	210	160	155	216	162	GeneID:64508,Genbank:XM_006239849.3,RGD:71009	adenylate cyclase 3		GO:0005737,GO:0005794,GO:0005886,GO:0005929,GO:0007193,GO:0007338,GO:0006171,GO:0007340,GO:0007608,GO:0019933,GO:0030317,GO:0008074,GO:0035556,GO:0045121,GO:0046872,GO:0004016,GO:1904322,GO:0004383,GO:0005516,GO:0005524,GO:0005622,GO:0005634,GO:0006182,GO:0007143,GO:0007165,GO:0007189,GO:0008294,GO:0008355,GO:0009190,GO:0016020,GO:0016021	cytoplasm|Golgi apparatus|plasma membrane|cilium|adenylate cyclase-inhibiting G-protein coupled receptor signaling pathway|single fertilization|cAMP biosynthetic process|acrosome reaction|sensory perception of smell|cAMP-mediated signaling|flagellated sperm motility|guanylate cyclase complex, soluble|intracellular signal transduction|membrane raft|metal ion binding|adenylate cyclase activity|cell…	rno00230,rno04015,rno04371,rno04020,rno04072,rno04024,rno04022,rno04114,rno04540,rno04611,rno04062,rno04911,rno04923,rno04912,rno04913,rno04915,rno04914,rno04921,rno04926,rno04918,rno04916,rno04925,rno04927,rno04261,rno04270,rno04970,rno04971,rno04972,rno04976,rno04962,rno04724,rno04727,rno04725,rno04723,rno04740,rno04750,rno04211,rno04213,rno04713,rno04714,rno05200,rno05032,rno05414,rno04934,rno…	Purine metabolism|Rap1 signaling pathway|Apelin signaling pathway|Calcium signaling pathway|Phospholipase D signaling pathway|cAMP signaling pathway|cGMP - PKG signaling pathway|Oocyte meiosis|Gap junction|Platelet activation|Chemokine signaling pathway|Insulin secretion|Regulation of lipolysis in adipocyte|GnRH signaling pathway|Ovarian Steroidogenesis|Estrogen signaling pathway|Progesterone-med…
Adcy4	100	10	24	62	8	120	76	9	97	113	26	98	GeneID:54223,Genbank:XM_017599787.1,RGD:2034	adenylate cyclase 4		GO:0031683,GO:0007165,GO:0004383,GO:0032991,GO:0007188,GO:0005080,GO:0035556,GO:0005524,GO:0005622,GO:0005737,GO:0008074,GO:0046872,GO:0009190,GO:0005886,GO:0016020,GO:0016021,GO:0006171,GO:0004016,GO:0030425,GO:0006182	G-protein beta/gamma-subunit complex binding|signal transduction|guanylate cyclase activity|protein-containing complex|adenylate cyclase-modulating G-protein coupled receptor signaling pathway|protein kinase C binding|intracellular signal transduction|ATP binding|intracellular|cytoplasm|guanylate cyclase complex, soluble|metal ion binding|cyclic nucleotide biosynthetic process|plasma membrane|mem…	rno00230,rno04015,rno04371,rno04020,rno04072,rno04024,rno04022,rno04114,rno04540,rno04611,rno04062,rno04911,rno04923,rno04912,rno04913,rno04915,rno04914,rno04921,rno04926,rno04918,rno04916,rno04925,rno04927,rno04261,rno04270,rno04970,rno04971,rno04972,rno04976,rno04724,rno04727,rno04725,rno04723,rno04742,rno04750,rno04211,rno04213,rno04713,rno04714,rno05200,rno05032,rno05414,rno04934,rno05166,rno…	Purine metabolism|Rap1 signaling pathway|Apelin signaling pathway|Calcium signaling pathway|Phospholipase D signaling pathway|cAMP signaling pathway|cGMP - PKG signaling pathway|Oocyte meiosis|Gap junction|Platelet activation|Chemokine signaling pathway|Insulin secretion|Regulation of lipolysis in adipocyte|GnRH signaling pathway|Ovarian Steroidogenesis|Estrogen signaling pathway|Progesterone-med…
Adcy5	1023	809	867	446	848	589	433	999	573	422	645	583	GeneID:64532,Genbank:NM_022600.1,RGD:71014	adenylate cyclase 5		GO:0005886,GO:0005929,GO:0007195,GO:0006171,GO:0007204,GO:0007420,GO:0007507,GO:0019933,GO:0007568,GO:0042383,GO:0007626,GO:0043278,GO:0045111,GO:0045121,GO:0046872,GO:0001973,GO:0046982,GO:0004016,GO:0050885,GO:0004383,GO:0005524,GO:0005768,GO:0006182,GO:0007165,GO:0007189,GO:0008074,GO:0007191,GO:0008179,GO:0007193,GO:0008294,GO:0009190,GO:0010977,GO:0016020,GO:0016021,GO:0061178,GO:0097110,GO:…	plasma membrane|cilium|adenylate cyclase-inhibiting dopamine receptor signaling pathway|cAMP biosynthetic process|positive regulation of cytosolic calcium ion concentration|brain development|heart development|cAMP-mediated signaling|aging|sarcolemma|locomotory behavior|response to morphine|intermediate filament cytoskeleton|membrane raft|metal ion binding|adenosine receptor signaling pathway|prot…	rno00230,rno04015,rno04371,rno04072,rno04024,rno04022,rno04114,rno04540,rno04611,rno04062,rno04911,rno04923,rno04912,rno04913,rno04915,rno04914,rno04921,rno04926,rno04918,rno04916,rno04924,rno04925,rno04927,rno04261,rno04270,rno04970,rno04971,rno04972,rno04976,rno04724,rno04727,rno04725,rno04728,rno04726,rno04723,rno04750,rno04211,rno04213,rno04713,rno04714,rno05200,rno05012,rno05030,rno05031,rno…	Purine metabolism|Rap1 signaling pathway|Apelin signaling pathway|Phospholipase D signaling pathway|cAMP signaling pathway|cGMP - PKG signaling pathway|Oocyte meiosis|Gap junction|Platelet activation|Chemokine signaling pathway|Insulin secretion|Regulation of lipolysis in adipocyte|GnRH signaling pathway|Ovarian Steroidogenesis|Estrogen signaling pathway|Progesterone-mediated oocyte maturation|Ox…
Adcy6	1548	1516	1693	1238	1276	1678	1415	1548	1404	1085	1684	1667	GeneID:25289,Genbank:XM_017594670.1,RGD:2035	adenylate cyclase 6		GO:0005080,GO:0005102,GO:0005524,GO:0005622,GO:0005768,GO:0005886,GO:0007189,GO:0007193,GO:0007212,GO:0008074,GO:0008294,GO:0035811,GO:0042383,GO:0009190,GO:0045121,GO:0046872,GO:0071380,GO:0000149,GO:0071870,GO:0003091,GO:0072660,GO:0004016,GO:0004383,GO:0005929,GO:0006171,GO:0006182,GO:0010977,GO:0007165,GO:0016020,GO:0016021,GO:0019901,GO:0019933,GO:0031226,GO:0097110,GO:0097746,GO:0031528,GO:…	protein kinase C binding|signaling receptor binding|ATP binding|intracellular|endosome|plasma membrane|adenylate cyclase-activating G-protein coupled receptor signaling pathway|adenylate cyclase-inhibiting G-protein coupled receptor signaling pathway|dopamine receptor signaling pathway|guanylate cyclase complex, soluble|calcium- and calmodulin-responsive adenylate cyclase activity|negative regula…	rno00230,rno04015,rno04371,rno04072,rno04024,rno04022,rno04114,rno04540,rno04611,rno04062,rno04911,rno04923,rno04912,rno04913,rno04915,rno04914,rno04921,rno04926,rno04918,rno04916,rno04924,rno04925,rno04927,rno04261,rno04270,rno04970,rno04971,rno04972,rno04976,rno04962,rno04961,rno04724,rno04727,rno04725,rno04723,rno04742,rno04750,rno04211,rno04213,rno04713,rno04714,rno05200,rno05032,rno05414,rno…	Purine metabolism|Rap1 signaling pathway|Apelin signaling pathway|Phospholipase D signaling pathway|cAMP signaling pathway|cGMP - PKG signaling pathway|Oocyte meiosis|Gap junction|Platelet activation|Chemokine signaling pathway|Insulin secretion|Regulation of lipolysis in adipocyte|GnRH signaling pathway|Ovarian Steroidogenesis|Estrogen signaling pathway|Progesterone-mediated oocyte maturation|Ox…
Adcy7	542	49	153	128	76	420	238	85	280	208	226	304	GeneID:84420,Genbank:XM_017601388.1,RGD:619966	adenylate cyclase 7		GO:0046872,GO:0004383,GO:0060135,GO:0005524,GO:0071361,GO:0005886,GO:0006171,GO:0006182,GO:0007165,GO:0007189,GO:0008074,GO:0009190,GO:0004016,GO:0016020,GO:0016021	metal ion binding|guanylate cyclase activity|maternal process involved in female pregnancy|ATP binding|cellular response to ethanol|plasma membrane|cAMP biosynthetic process|cGMP biosynthetic process|signal transduction|adenylate cyclase-activating G-protein coupled receptor signaling pathway|guanylate cyclase complex, soluble|cyclic nucleotide biosynthetic process|adenylate cyclase activity|memb…	rno00230,rno04015,rno04371,rno04020,rno04072,rno04024,rno04022,rno04114,rno04540,rno04611,rno04062,rno04911,rno04923,rno04912,rno04913,rno04915,rno04914,rno04921,rno04926,rno04918,rno04916,rno04925,rno04927,rno04261,rno04270,rno04970,rno04971,rno04972,rno04976,rno04724,rno04727,rno04725,rno04723,rno04750,rno04211,rno04213,rno04713,rno04714,rno05200,rno05032,rno05414,rno04934,rno05166,rno01522	Purine metabolism|Rap1 signaling pathway|Apelin signaling pathway|Calcium signaling pathway|Phospholipase D signaling pathway|cAMP signaling pathway|cGMP - PKG signaling pathway|Oocyte meiosis|Gap junction|Platelet activation|Chemokine signaling pathway|Insulin secretion|Regulation of lipolysis in adipocyte|GnRH signaling pathway|Ovarian Steroidogenesis|Estrogen signaling pathway|Progesterone-med…
Adcy8	525	454	470	374	461	410	285	512	401	404	302	283	GeneID:29241,Genbank:XM_006241704.3,RGD:2036	adenylate cyclase 8		GO:0047485,GO:0008294,GO:0007165,GO:0004383,GO:0071277,GO:0009190,GO:0007189,GO:0005515,GO:0014070,GO:0005516,GO:0016020,GO:0005524,GO:0005622,GO:0005886,GO:0007193,GO:0016021,GO:0007616,GO:0006171,GO:0019933,GO:0008022,GO:0004016,GO:0035556,GO:0008074,GO:0046872,GO:0006182	protein N-terminus binding|calcium- and calmodulin-responsive adenylate cyclase activity|signal transduction|guanylate cyclase activity|cellular response to calcium ion|cyclic nucleotide biosynthetic process|adenylate cyclase-activating G-protein coupled receptor signaling pathway|protein binding|response to organic cyclic compound|calmodulin binding|membrane|ATP binding|intracellular|plasma memb…	rno00230,rno04015,rno04371,rno04020,rno04072,rno04024,rno04022,rno04114,rno04540,rno04611,rno04062,rno04911,rno04923,rno04912,rno04913,rno04915,rno04914,rno04921,rno04926,rno04918,rno04916,rno04925,rno04927,rno04261,rno04270,rno04970,rno04971,rno04972,rno04976,rno04724,rno04727,rno04725,rno04720,rno04723,rno04742,rno04750,rno04211,rno04213,rno04713,rno04714,rno05200,rno05032,rno05414,rno04934,rno…	Purine metabolism|Rap1 signaling pathway|Apelin signaling pathway|Calcium signaling pathway|Phospholipase D signaling pathway|cAMP signaling pathway|cGMP - PKG signaling pathway|Oocyte meiosis|Gap junction|Platelet activation|Chemokine signaling pathway|Insulin secretion|Regulation of lipolysis in adipocyte|GnRH signaling pathway|Ovarian Steroidogenesis|Estrogen signaling pathway|Progesterone-med…
Adcy9	492	377	404	222	283	346	235	384	210	154	275	349	GeneID:302950,Genbank:XM_008767525.2,RGD:1304747	adenylate cyclase 9		GO:0030424,GO:0004016,GO:0030425,GO:0004383,GO:0071880,GO:0005886,GO:0005887,GO:0006171,GO:0006182,GO:0007165,GO:0007189,GO:0008074,GO:0009190,GO:0000166,GO:0016020,GO:0016021	axon|adenylate cyclase activity|dendrite|guanylate cyclase activity|adenylate cyclase-activating adrenergic receptor signaling pathway|plasma membrane|integral component of plasma membrane|cAMP biosynthetic process|cGMP biosynthetic process|signal transduction|adenylate cyclase-activating G-protein coupled receptor signaling pathway|guanylate cyclase complex, soluble|cyclic nucleotide biosyntheti…	rno00230,rno04015,rno04371,rno04020,rno04072,rno04024,rno04022,rno04114,rno04540,rno04611,rno04062,rno04911,rno04923,rno04912,rno04913,rno04915,rno04914,rno04921,rno04926,rno04918,rno04916,rno04925,rno04927,rno04261,rno04270,rno04970,rno04971,rno04972,rno04976,rno04962,rno04961,rno04724,rno04727,rno04725,rno04723,rno04750,rno04211,rno04213,rno04713,rno04714,rno05200,rno05032,rno05414,rno04934,rno…	Purine metabolism|Rap1 signaling pathway|Apelin signaling pathway|Calcium signaling pathway|Phospholipase D signaling pathway|cAMP signaling pathway|cGMP - PKG signaling pathway|Oocyte meiosis|Gap junction|Platelet activation|Chemokine signaling pathway|Insulin secretion|Regulation of lipolysis in adipocyte|GnRH signaling pathway|Ovarian Steroidogenesis|Estrogen signaling pathway|Progesterone-med…
Adcyap1	83	104	86	89	63	56	65	70	65	40	64	44	GeneID:24166,Genbank:XM_008767418.2,RGD:2037	adenylate cyclase activating polypeptide 1		GO:0005184,GO:0005576,GO:0005615,GO:0005829,GO:0007189,GO:0016521,GO:0007204,GO:0019233,GO:0007218,GO:0019933,GO:0021983,GO:0030073,GO:0045471,GO:0031175,GO:0045786,GO:0045860,GO:0031858,GO:0045944,GO:0046034,GO:0001541,GO:0051428,GO:0001662,GO:0001821,GO:0051968,GO:0001932,GO:0002865,GO:0002878,GO:0005057,GO:0005102,GO:0005179,GO:0008277,GO:0008284,GO:0010469,GO:0010628,GO:0010656,GO:0032755,GO:…	neuropeptide hormone activity|extracellular region|extracellular space|cytosol|adenylate cyclase-activating G-protein coupled receptor signaling pathway|pituitary adenylate cyclase activating polypeptide activity|positive regulation of cytosolic calcium ion concentration|sensory perception of pain|neuropeptide signaling pathway|cAMP-mediated signaling|pituitary gland development|insulin secretion…	rno04911,rno04924	Insulin secretion|Renin secretion
Adcyap1r1	505	555	562	228	584	291	251	678	319	162	435	291	GeneID:24167,Genbank:XM_017592431.1,RGD:2038	adenylate cyclase activating polypeptide 1 receptor type 1		GO:0043235,GO:0019933,GO:0005737,GO:0043950,GO:0030154,GO:0005768,GO:0045471,GO:0030306,GO:0005791,GO:0046545,GO:0005901,GO:0005923,GO:0007166,GO:0007186,GO:0032355,GO:0007202,GO:0051057,GO:0033555,GO:0007283,GO:0060548,GO:0042493,GO:0008179,GO:0060732,GO:0042923,GO:0009986,GO:0000139,GO:0043005,GO:0010524,GO:0001634,GO:0043231,GO:0016021,GO:0004999	receptor complex|cAMP-mediated signaling|cytoplasm|positive regulation of cAMP-mediated signaling|cell differentiation|endosome|response to ethanol|ADP-ribosylation factor binding|rough endoplasmic reticulum|development of primary female sexual characteristics|caveola|bicellular tight junction|cell surface receptor signaling pathway|G-protein coupled receptor signaling pathway|response to estradi…	rno04024,rno04080,rno04911,rno04924,rno04713	cAMP signaling pathway|Neuroactive ligand-receptor interaction|Insulin secretion|Renin secretion|Circadian entrainment
Add1	5518	8284	8766	6303	7662	6972	5451	8517	6180	4476	8907	7072	GeneID:24170,Genbank:XM_006251161.1,RGD:2041	adducin 1		GO:0005654,GO:0005737,GO:0005856,GO:0005886,GO:0016604,GO:0005913,GO:0020027,GO:0030218,GO:0030425,GO:0045296,GO:0030507,GO:0045766,GO:0045807,GO:0030837,GO:0046982,GO:0048471,GO:0048873,GO:0000902,GO:1903393,GO:0051015,GO:0001701,GO:0005198,GO:0005515,GO:0005516,GO:0005634,GO:0006811,GO:0006884,GO:0007010,GO:0008134,GO:0008290,GO:0032092,GO:0014069,GO:0035264,GO:0016020,GO:0042608,GO:0042803,GO:…	nucleoplasm|cytoplasm|cytoskeleton|plasma membrane|nuclear body|cell-cell adherens junction|hemoglobin metabolic process|erythrocyte differentiation|dendrite|cadherin binding|spectrin binding|positive regulation of angiogenesis|positive regulation of endocytosis|negative regulation of actin filament polymerization|protein heterodimerization activity|perinuclear region of cytoplasm|homeostasis of …
Add2	2231	2178	2258	1734	2151	1398	1102	2359	1521	1189	1774	1291	GeneID:24171,Genbank:XM_017592433.1,RGD:2042	adducin 2		GO:0014069,GO:0016020,GO:0019901,GO:0030097,GO:0050900,GO:0030507,GO:0050901,GO:0031410,GO:0051015,GO:0051016,GO:0051017,GO:0065003,GO:0003779,GO:0005198,GO:0005200,GO:0005516,GO:0005856,GO:0006811,GO:0008290,GO:0032092,GO:0042803,GO:0044853,GO:0046982	postsynaptic density|membrane|protein kinase binding|hemopoiesis|leukocyte migration|spectrin binding|leukocyte tethering or rolling|cytoplasmic vesicle|actin filament binding|barbed-end actin filament capping|actin filament bundle assembly|protein-containing complex assembly|actin binding|structural molecule activity|structural constituent of cytoskeleton|calmodulin binding|cytoskeleton|ion tran…
Add3	2796	3671	3604	2455	3307	2931	2582	4153	2350	1919	4178	3294	GeneID:25230,Genbank:XM_006231600.3,RGD:2043	adducin 3		GO:0042493,GO:0005903,GO:0005080,GO:0045907,GO:0005198,GO:0005911,GO:0005515,GO:0005516,GO:0005654,GO:0005737,GO:0005938,GO:0005856,GO:0014069,GO:0000794,GO:0005886,GO:0016020,GO:0003779	response to drug|brush border|protein kinase C binding|positive regulation of vasoconstriction|structural molecule activity|cell-cell junction|protein binding|calmodulin binding|nucleoplasm|cytoplasm|cell cortex|cytoskeleton|postsynaptic density|condensed nuclear chromosome|plasma membrane|membrane|actin binding
Adgb	180	90	113	86	72	219	101	49	203	201	97	176	GeneID:292477,Genbank:XM_017590413.1,RGD:1564259	androglobin		GO:0005737,GO:0006508,GO:0004198,GO:0005622	cytoplasm|proteolysis|calcium-dependent cysteine-type endopeptidase activity|intracellular
Adgra1	918	759	812	483	758	395	256	743	468	279	531	399	GeneID:309097,Genbank:XM_017590242.1,RGD:1308241	adhesion G protein-coupled receptor A1
Adgra2	1848	1159	1351	1003	1007	2182	1661	1363	921	927	1626	1338	GeneID:100363275,Genbank:XM_017600376.1,RGD:2323365	adhesion G protein-coupled receptor A2		GO:0007166,GO:0007186,GO:0007417,GO:0009986,GO:0010595,GO:0016021,GO:0043542,GO:0045765,GO:0050920,GO:0090210,GO:1900747,GO:0001525,GO:0002040,GO:0004930	cell surface receptor signaling pathway|G-protein coupled receptor signaling pathway|central nervous system development|cell surface|positive regulation of endothelial cell migration|integral component of membrane|endothelial cell migration|regulation of angiogenesis|regulation of chemotaxis|regulation of establishment of blood-brain barrier|negative regulation of vascular endothelial growth fact…
Adgra3	573	318	347	502	282	580	396	391	390	348	499	342	GeneID:305408,Genbank:XM_003751373.3,RGD:1304914	adhesion G protein-coupled receptor A3		GO:0009897,GO:0016021,GO:0004930,GO:0007166,GO:0007186	external side of plasma membrane|integral component of membrane|G-protein coupled receptor activity|cell surface receptor signaling pathway|G-protein coupled receptor signaling pathway
Adgrb1	1321	1419	1385	743	1361	860	550	1305	568	519	904	1095	GeneID:362931,Genbank:NM_001170597.2,RGD:1305608	adhesion G protein-coupled receptor B1		GO:0043652,GO:0016021,GO:0004930,GO:0045087,GO:0016525,GO:0005515,GO:0045211,GO:0030165,GO:0005615,GO:0048167,GO:0005886,GO:0005925,GO:0006910,GO:0006911,GO:0030425,GO:0007166,GO:0048471,GO:0031397,GO:0007186,GO:0050829,GO:0038023,GO:0007399,GO:0051965,GO:0042177,GO:0007517,GO:0001530,GO:1901741,GO:0043197,GO:0010596,GO:0001786,GO:1903428,GO:0043277,GO:0014069,GO:0001891	engulfment of apoptotic cell|integral component of membrane|G-protein coupled receptor activity|innate immune response|negative regulation of angiogenesis|protein binding|postsynaptic membrane|PDZ domain binding|extracellular space|regulation of synaptic plasticity|plasma membrane|focal adhesion|phagocytosis, recognition|phagocytosis, engulfment|dendrite|cell surface receptor signaling pathway|pe…	rno04115	p53 signaling pathway
Adgrb2	1044	1107	1107	482	1075	830	600	1184	447	501	962	848	GeneID:313058,Genbank:XM_006238935.3,RGD:1309431	adhesion G protein-coupled receptor B2		GO:0005813,GO:0005886,GO:0007166,GO:0007186,GO:0007422,GO:0016021,GO:0016525,GO:0033173,GO:0051965,GO:0004930,GO:0005622	centrosome|plasma membrane|cell surface receptor signaling pathway|G-protein coupled receptor signaling pathway|peripheral nervous system development|integral component of membrane|negative regulation of angiogenesis|calcineurin-NFAT signaling cascade|positive regulation of synapse assembly|G-protein coupled receptor activity|intracellular
Adgrb3	1273	1407	1430	974	1417	890	562	1313	902	652	980	821	GeneID:301309,Genbank:NM_001106898.1,RGD:1309703	adhesion G protein-coupled receptor B3		GO:0007166,GO:0007186,GO:0007520,GO:0016021,GO:0016322,GO:0016525,GO:0043083,GO:0043547,GO:0048814,GO:0051965,GO:0061743,GO:0004930,GO:0098794,GO:0005096,GO:0099558,GO:0005886	cell surface receptor signaling pathway|G-protein coupled receptor signaling pathway|myoblast fusion|integral component of membrane|neuron remodeling|negative regulation of angiogenesis|synaptic cleft|positive regulation of GTPase activity|regulation of dendrite morphogenesis|positive regulation of synapse assembly|motor learning|G-protein coupled receptor activity|postsynapse|GTPase activator ac…
Adgrd1	5	0	5	12	4	9	24	7	5	12	11	10	GeneID:689257,Genbank:XM_017598511.1,RGD:1594795	adhesion G protein-coupled receptor D1		GO:0007166,GO:0007186,GO:0007189,GO:0016021,GO:0004930,GO:0005622,GO:0005886	cell surface receptor signaling pathway|G-protein coupled receptor signaling pathway|adenylate cyclase-activating G-protein coupled receptor signaling pathway|integral component of membrane|G-protein coupled receptor activity|intracellular|plasma membrane
Adgre1	1103	16	162	151	24	849	450	17	191	275	363	814	GeneID:316137,Genbank:XM_006244280.3,RGD:1359214	adhesion G protein-coupled receptor E1		GO:0005886,GO:0007166,GO:0007186,GO:0009897,GO:0016021,GO:0071944,GO:0002250,GO:0004930,GO:0005509	plasma membrane|cell surface receptor signaling pathway|G-protein coupled receptor signaling pathway|external side of plasma membrane|integral component of membrane|cell periphery|adaptive immune response|G-protein coupled receptor activity|calcium ion binding
Adgre4	8	3	0	0	0	15	13	0	7	6	4	6	GeneID:450235,Genbank:XM_017596590.1,RGD:1359641	adhesion G protein-coupled receptor E4		GO:0007186,GO:0009986,GO:0016021,GO:0004930,GO:0005509,GO:0007166	G-protein coupled receptor signaling pathway|cell surface|integral component of membrane|G-protein coupled receptor activity|calcium ion binding|cell surface receptor signaling pathway
Adgre5	151	13	35	278	13	323	101	17	599	1561	42	330	GeneID:361383,Genbank:XM_006255280.1,RGD:1305595	adhesion G protein-coupled receptor E5		GO:0005575,GO:0007166,GO:0007186,GO:0008150,GO:0016021,GO:0051965,GO:0003674,GO:0004930,GO:0005509	cellular_component|cell surface receptor signaling pathway|G-protein coupled receptor signaling pathway|biological_process|integral component of membrane|positive regulation of synapse assembly|molecular_function|G-protein coupled receptor activity|calcium ion binding
Adgrf1	0	3	0	0	0	0	0	1	4	6	1	2	GeneID:301266,Genbank:XM_017596745.1,RGD:1310285	adhesion G protein-coupled receptor F1		GO:0007416,GO:0007613,GO:0031175,GO:0032793,GO:0004930,GO:0005886,GO:0007189	synapse assembly|memory|neuron projection development|positive regulation of CREB transcription factor activity|G-protein coupled receptor activity|plasma membrane|adenylate cyclase-activating G-protein coupled receptor signaling pathway
Adgrf2	5	7	11	12	10	5	1	5	2	12	2	5	GeneID:301269,Genbank:XM_017596753.1,RGD:1306718	adhesion G protein-coupled receptor F2		GO:0016021,GO:0004930,GO:0007166,GO:0007186	integral component of membrane|G-protein coupled receptor activity|cell surface receptor signaling pathway|G-protein coupled receptor signaling pathway
Adgrf3	0	0	0	0	0	0	0	0	3	0	1	0	GeneID:298857,Genbank:XM_006239800.3,RGD:1305868	adhesion G protein-coupled receptor F3		GO:0016021,GO:0004930,GO:0007166,GO:0007186	integral component of membrane|G-protein coupled receptor activity|cell surface receptor signaling pathway|G-protein coupled receptor signaling pathway
Adgrf4	0	0	3	4	0	2	0	0	1	3	4	1	GeneID:501106,Genbank:XM_006244640.2,RGD:1565216	adhesion G protein-coupled receptor F4		GO:0016021,GO:0004930,GO:0007166,GO:0007186	integral component of membrane|G-protein coupled receptor activity|cell surface receptor signaling pathway|G-protein coupled receptor signaling pathway
Adgrf5	258	230	340	257	233	358	237	213	236	209	285	233	GeneID:245977,Genbank:XM_008766833.2,RGD:621679	adhesion G protein-coupled receptor F5		GO:0043129,GO:0006112,GO:0007166,GO:0045177,GO:0007186,GO:0009986,GO:0016021,GO:0019216,GO:0031410,GO:0045444,GO:0042593,GO:0071073,GO:0004930,GO:0043031,GO:0005886	surfactant homeostasis|energy reserve metabolic process|cell surface receptor signaling pathway|apical part of cell|G-protein coupled receptor signaling pathway|cell surface|integral component of membrane|regulation of lipid metabolic process|cytoplasmic vesicle|fat cell differentiation|glucose homeostasis|positive regulation of phospholipid biosynthetic process|G-protein coupled receptor activit…
Adgrg1	1720	447	888	930	432	1814	1245	683	620	868	1460	796	GeneID:260326,Genbank:NM_152242.2,RGD:628617	adhesion G protein-coupled receptor G1		GO:0005622,GO:0005886,GO:0007155,GO:0007166,GO:0007186,GO:0016021,GO:0007266,GO:0016477,GO:0021796,GO:0021801,GO:0070528,GO:0021819,GO:0072520,GO:0097451,GO:0001525,GO:2000179,GO:0004930,GO:0005518,GO:0007420,GO:0008201,GO:0008285,GO:0035025,GO:0010573,GO:0045121,GO:0045785,GO:2001223,GO:0050840	intracellular|plasma membrane|cell adhesion|cell surface receptor signaling pathway|G-protein coupled receptor signaling pathway|integral component of membrane|Rho protein signal transduction|cell migration|cerebral cortex regionalization|cerebral cortex radial glia guided migration|protein kinase C signaling|layer formation in cerebral cortex|seminiferous tubule development|glial limiting end-fo…
Adgrg2	9	3	12	19	4	8	8	7	14	18	6	9	GeneID:266735,Genbank:XM_017601927.1,RGD:628618	adhesion G protein-coupled receptor G2		GO:0005886,GO:0007166,GO:0007186,GO:0016021,GO:0016324,GO:0004930,GO:0005829	plasma membrane|cell surface receptor signaling pathway|G-protein coupled receptor signaling pathway|integral component of membrane|apical plasma membrane|G-protein coupled receptor activity|cytosol
Adgrg3	31	6	4	10	8	55	54	21	13	37	45	21	GeneID:291854,Genbank:XM_006255127.3,RGD:1305674	adhesion G protein-coupled receptor G3		GO:0007186,GO:0016021,GO:0030183,GO:0030334,GO:0032792,GO:1901223,GO:0004930,GO:0005886,GO:0007166	G-protein coupled receptor signaling pathway|integral component of membrane|B cell differentiation|regulation of cell migration|negative regulation of CREB transcription factor activity|negative regulation of NIK/NF-kappaB signaling|G-protein coupled receptor activity|plasma membrane|cell surface receptor signaling pathway
Adgrg5	63	0	9	2	4	39	6	1	9	13	13	50	GeneID:307645,Genbank:NM_001107410.1,RGD:1305559	adhesion G protein-coupled receptor G5		GO:0016021,GO:0004930,GO:0007166,GO:0007186	integral component of membrane|G-protein coupled receptor activity|cell surface receptor signaling pathway|G-protein coupled receptor signaling pathway
Adgrg6	486	297	494	578	271	789	594	202	789	371	529	346	GeneID:308376,Genbank:XM_218313.9,RGD:1308551	adhesion G protein-coupled receptor G6		GO:0007005,GO:0007166,GO:0007189,GO:0014037,GO:0016021,GO:0019933,GO:0022011,GO:0042552,GO:0043236,GO:0060347,GO:0004930,GO:0005622,GO:0005886	mitochondrion organization|cell surface receptor signaling pathway|adenylate cyclase-activating G-protein coupled receptor signaling pathway|Schwann cell differentiation|integral component of membrane|cAMP-mediated signaling|myelination in peripheral nervous system|myelination|laminin binding|heart trabecula formation|G-protein coupled receptor activity|intracellular|plasma membrane
Adgrg7	0	0	0	0	0	0	0	0	0	0	0	0	GeneID:304014,Genbank:XM_003751038.4,RGD:1307217	adhesion G protein-coupled receptor G7		GO:0016021,GO:0004930,GO:0007166,GO:0007186	integral component of membrane|G-protein coupled receptor activity|cell surface receptor signaling pathway|G-protein coupled receptor signaling pathway
Adgrl1	2930	2296	2627	1826	2339	2178	1511	2828	1574	1481	2167	1827	GeneID:65096,Genbank:NM_022962.1,RGD:620768	adhesion G protein-coupled receptor L1		GO:0051965,GO:0030424,GO:0005622,GO:0030426,GO:0005886,GO:0090129,GO:0007157,GO:0007166,GO:0007186,GO:0007420,GO:0014069,GO:0035584,GO:0015643,GO:0042734,GO:0016021,GO:0016079,GO:0043005,GO:0016524,GO:0004930,GO:0045202,GO:0030054,GO:0050839,GO:0030246,GO:0005515	positive regulation of synapse assembly|axon|intracellular|growth cone|plasma membrane|positive regulation of synapse maturation|heterophilic cell-cell adhesion via plasma membrane cell adhesion molecules|cell surface receptor signaling pathway|G-protein coupled receptor signaling pathway|brain development|postsynaptic density|calcium-mediated signaling using intracellular calcium source|toxic su…
Adgrl2	1377	1461	1500	1710	1599	1398	1207	1332	1136	1139	1436	1477	GeneID:171447,Genbank:NM_001302210.1,RGD:620835	adhesion G protein-coupled receptor L2		GO:0007186,GO:0007420,GO:0016021,GO:0030165,GO:0030246,GO:0043005,GO:0051965,GO:0004930,GO:0007166	G-protein coupled receptor signaling pathway|brain development|integral component of membrane|PDZ domain binding|carbohydrate binding|neuron projection|positive regulation of synapse assembly|G-protein coupled receptor activity|cell surface receptor signaling pathway
Adgrl3	3061	2505	2904	2184	2552	2814	1984	2604	2356	1714	2535	1902	GeneID:170641,Genbank:XM_008769984.2,RGD:620836	adhesion G protein-coupled receptor L3		GO:0098742,GO:0030424,GO:0007186,GO:0004930,GO:0031987,GO:0007416,GO:0005509,GO:0042220,GO:0005575,GO:0005887,GO:0007420,GO:0051965,GO:0016021,GO:0005911,GO:0030246,GO:0001764,GO:0007166	cell-cell adhesion via plasma-membrane adhesion molecules|axon|G-protein coupled receptor signaling pathway|G-protein coupled receptor activity|locomotion involved in locomotory behavior|synapse assembly|calcium ion binding|response to cocaine|cellular_component|integral component of plasma membrane|brain development|positive regulation of synapse assembly|integral component of membrane|cell-cell…
Adgrl4	101	29	67	50	42	155	65	25	75	53	63	103	GeneID:64124,Genbank:NM_022294.1,RGD:621136	adhesion G protein-coupled receptor L4		GO:0007166,GO:0007186,GO:0016021,GO:0031410,GO:0046983,GO:0004930,GO:0005509,GO:0005886	cell surface receptor signaling pathway|G-protein coupled receptor signaling pathway|integral component of membrane|cytoplasmic vesicle|protein dimerization activity|G-protein coupled receptor activity|calcium ion binding|plasma membrane
Adgrv1	15076	15386	19366	17640	14268	17711	16248	16965	15450	15051	17440	18662	GeneID:100362255,Genbank:XM_017591161.1,RGD:1562101	adhesion G protein-coupled receptor V1		GO:0050910,GO:0032420,GO:0005509,GO:0050953,GO:0043235,GO:0005737,GO:0060122,GO:0045184,GO:0005886,GO:0071277,GO:0007166,GO:0007186,GO:0007601,GO:0007605,GO:0045202,GO:0009986,GO:1990075,GO:0045494,GO:0010739,GO:1990696,GO:0048471,GO:0016021,GO:0048496,GO:0017022,GO:0002141,GO:0048839,GO:0032391,GO:0002142,GO:0050877,GO:0004930	detection of mechanical stimulus involved in sensory perception of sound|stereocilium|calcium ion binding|sensory perception of light stimulus|receptor complex|cytoplasm|inner ear receptor cell stereocilium organization|establishment of protein localization|plasma membrane|cellular response to calcium ion|cell surface receptor signaling pathway|G-protein coupled receptor signaling pathway|visual …
Adh1	1	0	0	3	0	1	0	0	0	2	2	0	GeneID:24172,Genbank:NM_019286.4,RGD:2044	alcohol dehydrogenase 1 (class I)		GO:0042803,GO:0008270,GO:0004022,GO:0046186,GO:0016491,GO:0004024,GO:0048149,GO:0031100,GO:0004745,GO:0048545,GO:0005622,GO:0005654,GO:0005739,GO:0005829,GO:0032526,GO:0051287,GO:0032570,GO:0005886,GO:0055114,GO:0033574,GO:0006068,GO:0035276,GO:0006069,GO:0001523,GO:0042572,GO:0042573,GO:0008144	protein homodimerization activity|zinc ion binding|alcohol dehydrogenase (NAD) activity|acetaldehyde biosynthetic process|oxidoreductase activity|alcohol dehydrogenase activity, zinc-dependent|behavioral response to ethanol|animal organ regeneration|retinol dehydrogenase activity|response to steroid hormone|intracellular|nucleoplasm|mitochondrion|cytosol|response to retinoic acid|NAD binding|resp…	rno00010,rno00071,rno00350,rno00830,rno00980,rno00982,rno05204	Glycolysis / Gluconeogenesis|Fatty acid degradation|Tyrosine metabolism|Retinol metabolism|Metabolism of xenobiotics by cytochrome P450|Drug metabolism - cytochrome P450|Chemical carcinogenesis
Adh4	0	0	0	0	0	0	0	0	0	0	0	0	GeneID:29646,Genbank:NM_017270.2,RGD:71028	alcohol dehydrogenase 4 (class II), pi polypeptide		GO:0035276,GO:0006069,GO:0004022,GO:0042572,GO:0006081,GO:0004024,GO:0042698,GO:0007568,GO:0046164,GO:0004032,GO:0004745,GO:0005503,GO:0005634,GO:0008270,GO:0005737,GO:0051287,GO:0005829,GO:0016620,GO:0006066,GO:0051903,GO:0019115,GO:0006067,GO:0001523,GO:1901661,GO:0019841,GO:0003960	ethanol binding|ethanol oxidation|alcohol dehydrogenase (NAD) activity|retinol metabolic process|cellular aldehyde metabolic process|alcohol dehydrogenase activity, zinc-dependent|ovulation cycle|aging|alcohol catabolic process|alditol:NADP+ 1-oxidoreductase activity|retinol dehydrogenase activity|all-trans retinal binding|nucleus|zinc ion binding|cytoplasm|NAD binding|cytosol|oxidoreductase acti…	rno00010,rno00071,rno00350,rno00830,rno00980,rno00982,rno05204	Glycolysis / Gluconeogenesis|Fatty acid degradation|Tyrosine metabolism|Retinol metabolism|Metabolism of xenobiotics by cytochrome P450|Drug metabolism - cytochrome P450|Chemical carcinogenesis
Adh5	702	506	578	708	431	694	488	546	918	621	699	516	GeneID:100145871,Genbank:NM_001126120.1,RGD:2292706	alcohol dehydrogenase 5 (class III), chi polypeptide		GO:0042803,GO:0004022,GO:0045777,GO:0005504,GO:0046294,GO:0005634,GO:0005737,GO:0005739,GO:0006068,GO:0006069,GO:0051409,GO:0007568,GO:0051775,GO:0008270,GO:0051903,GO:0018119,GO:0001523,GO:0018467,GO:0003016,GO:0032496	protein homodimerization activity|alcohol dehydrogenase (NAD) activity|positive regulation of blood pressure|fatty acid binding|formaldehyde catabolic process|nucleus|cytoplasm|mitochondrion|ethanol catabolic process|ethanol oxidation|response to nitrosative stress|aging|response to redox state|zinc ion binding|S-(hydroxymethyl)glutathione dehydrogenase activity|peptidyl-cysteine S-nitrosylation|…	rno00010,rno00071,rno00350,rno00830,rno00980,rno00982,rno05204	Glycolysis / Gluconeogenesis|Fatty acid degradation|Tyrosine metabolism|Retinol metabolism|Metabolism of xenobiotics by cytochrome P450|Drug metabolism - cytochrome P450|Chemical carcinogenesis
Adh6	1	0	0	0	1	2	0	0	2	1	0	0	GeneID:310903,Genbank:XM_006233374.1,RGD:1306313	alcohol dehydrogenase 6 (class V)		GO:0005575,GO:0005737,GO:0006069,GO:0008150,GO:0008270,GO:0016491,GO:0045471,GO:0055114,GO:0003674,GO:0004022,GO:0004024	cellular_component|cytoplasm|ethanol oxidation|biological_process|zinc ion binding|oxidoreductase activity|response to ethanol|oxidation-reduction process|molecular_function|alcohol dehydrogenase (NAD) activity|alcohol dehydrogenase activity, zinc-dependent	rno00010,rno00071,rno00350,rno00830,rno00980,rno00982,rno05204	Glycolysis / Gluconeogenesis|Fatty acid degradation|Tyrosine metabolism|Retinol metabolism|Metabolism of xenobiotics by cytochrome P450|Drug metabolism - cytochrome P450|Chemical carcinogenesis
Adh6a	0	0	0	0	0	0	0	0	0	0	0	0	GeneID:295498,Genbank:XM_006233371.3,RGD:1310029	alcohol dehydrogenase 6A (class V)		GO:0008270,GO:0016491,GO:0055114,GO:0003674,GO:0005575,GO:0008150	zinc ion binding|oxidoreductase activity|oxidation-reduction process|molecular_function|cellular_component|biological_process
Adh7	1	0	0	3	0	1	0	0	0	0	2	0	GeneID:171178,Genbank:XM_008761493.2,RGD:621638	alcohol dehydrogenase 7 (class IV), mu or sigma polypeptide		GO:0004745,GO:0005576,GO:0005622,GO:0005737,GO:0005829,GO:0019841,GO:0005886,GO:0006067,GO:0035276,GO:0042572,GO:0042573,GO:0001523,GO:0004022,GO:0004024,GO:0004031,GO:0006068,GO:0006069,GO:0008270,GO:0009617,GO:0042803,GO:0010430,GO:0045471,GO:0048019,GO:0051287,GO:0055114,GO:1900116	retinol dehydrogenase activity|extracellular region|intracellular|cytoplasm|cytosol|retinol binding|plasma membrane|ethanol metabolic process|ethanol binding|retinol metabolic process|retinoic acid metabolic process|retinoid metabolic process|alcohol dehydrogenase (NAD) activity|alcohol dehydrogenase activity, zinc-dependent|aldehyde oxidase activity|ethanol catabolic process|ethanol oxidation|zi…	rno00010,rno00071,rno00350,rno00830,rno00980,rno00982,rno05204	Glycolysis / Gluconeogenesis|Fatty acid degradation|Tyrosine metabolism|Retinol metabolism|Metabolism of xenobiotics by cytochrome P450|Drug metabolism - cytochrome P450|Chemical carcinogenesis
Adhfe1	49	35	54	27	43	30	27	42	30	37	41	35	GeneID:362474,Genbank:XM_008763508.2,RGD:1308863	alcohol dehydrogenase, iron containing, 1		GO:0005739,GO:0005829,GO:0006539,GO:0008150,GO:0046872,GO:0047988,GO:0055114,GO:0003674,GO:0004022,GO:0005575	mitochondrion|cytosol|glutamate catabolic process via 2-oxoglutarate|biological_process|metal ion binding|hydroxyacid-oxoacid transhydrogenase activity|oxidation-reduction process|molecular_function|alcohol dehydrogenase (NAD) activity|cellular_component
Adi1	227	123	295	114	202	212	160	151	157	105	253	258	GeneID:298934,Genbank:NM_199097.1,RGD:727828	acireductone dioxygenase 1		GO:0005737,GO:0005886,GO:0006555,GO:0010309,GO:0016491,GO:0019509,GO:0046872,GO:0005634,GO:0055114	cytoplasm|plasma membrane|methionine metabolic process|acireductone dioxygenase [iron(II)-requiring] activity|oxidoreductase activity|L-methionine salvage from methylthioadenosine|metal ion binding|nucleus|oxidation-reduction process	rno00270	Cysteine and methionine metabolism
Adig	1	0	0	0	0	0	0	0	0	0	0	1	GeneID:100361007,Genbank:XM_002729246.4,RGD:2320953	adipogenin		GO:0007283,GO:0016021,GO:0045600,GO:0050872,GO:0050873,GO:0005634,GO:0005737,GO:0005811	spermatogenesis|integral component of membrane|positive regulation of fat cell differentiation|white fat cell differentiation|brown fat cell differentiation|nucleus|cytoplasm|lipid droplet
Adipoq	0	0	1	0	0	0	0	0	0	0	0	0	GeneID:246253,Genbank:NM_144744.3,RGD:628748	adiponectin, C1Q and collagen domain containing		GO:0050805,GO:0050873,GO:0051260,GO:0071944,GO:0051384,GO:0072659,GO:0051899,GO:0060081,GO:0090317,GO:1900121,GO:2000584,GO:1904706,GO:2000590,GO:1904753,GO:0005615,GO:0005783,GO:0006006,GO:0006635,GO:0010739,GO:0007584,GO:0010745,GO:0007623,GO:0010804,GO:0010875,GO:0031953,GO:0032270,GO:0010906,GO:0032720,GO:0032757,GO:0001666,GO:0034612,GO:0032869,GO:0001934,GO:0035690,GO:0005102,GO:0042493,GO:…	negative regulation of synaptic transmission|brown fat cell differentiation|protein homooligomerization|cell periphery|response to glucocorticoid|protein localization to plasma membrane|membrane depolarization|membrane hyperpolarization|negative regulation of intracellular protein transport|negative regulation of receptor binding|negative regulation of platelet-derived growth factor receptor-alph…	rno04152,rno04920,rno03320,rno04211,rno04930,rno04932	AMPK signaling pathway|Adipocytokine signaling pathway|PPAR signaling pathway|Longevity regulating pathway - mammal|Type II diabetes mellitus|Non-alcoholic fatty liver disease (NAFLD)
Adipor1	3865	5920	7341	6218	5601	5404	4027	6219	6143	5555	6117	6038	GeneID:289036,Genbank:XM_006249852.3,RGD:1303151	adiponectin receptor 1		GO:0046982,GO:0033211,GO:0009755,GO:0055100,GO:0038023,GO:0010633,GO:0097003,GO:0010719,GO:1901223,GO:0010906,GO:0016021,GO:0019216,GO:0019395,GO:0042562,GO:0019901,GO:0042593,GO:0030308,GO:0042802,GO:0031226,GO:0046426,GO:0033210,GO:0005886,GO:0046427,GO:0046628	protein heterodimerization activity|adiponectin-activated signaling pathway|hormone-mediated signaling pathway|adiponectin binding|signaling receptor activity|negative regulation of epithelial cell migration|adipokinetic hormone receptor activity|negative regulation of epithelial to mesenchymal transition|negative regulation of NIK/NF-kappaB signaling|regulation of glucose metabolic process|integ…	rno04152,rno04920,rno04211,rno04932	AMPK signaling pathway|Adipocytokine signaling pathway|Longevity regulating pathway - mammal|Non-alcoholic fatty liver disease (NAFLD)
Adipor2	1411	871	1043	1543	774	1681	1100	825	1670	1636	1102	1140	GeneID:312670,Genbank:XM_006237183.2,RGD:1307891	adiponectin receptor 2		GO:0046982,GO:0007565,GO:0055100,GO:0007584,GO:0061042,GO:0016021,GO:0030308,GO:0031226,GO:0033211,GO:0097003,GO:0038023,GO:0042562,GO:0042593,GO:0005886,GO:0042802,GO:0046326,GO:0007507	protein heterodimerization activity|female pregnancy|adiponectin binding|response to nutrient|vascular wound healing|integral component of membrane|negative regulation of cell growth|intrinsic component of plasma membrane|adiponectin-activated signaling pathway|adipokinetic hormone receptor activity|signaling receptor activity|hormone binding|glucose homeostasis|plasma membrane|identical protein …	rno04152,rno04920,rno04211,rno04932	AMPK signaling pathway|Adipocytokine signaling pathway|Longevity regulating pathway - mammal|Non-alcoholic fatty liver disease (NAFLD)
Adk	449	253	306	341	237	395	303	272	392	305	304	293	GeneID:25368,Genbank:NM_012895.3,RGD:2046	adenosine kinase		GO:0046872,GO:0019200,GO:0006166,GO:0004001,GO:0032922,GO:0005524,GO:0042102,GO:0006167,GO:0005634,GO:0005654,GO:0006169,GO:0005737,GO:0044209,GO:0006175,GO:0044342,GO:0005829,GO:0046085,GO:0010613,GO:0046835,GO:0016310	metal ion binding|carbohydrate kinase activity|purine ribonucleoside salvage|adenosine kinase activity|circadian regulation of gene expression|ATP binding|positive regulation of T cell proliferation|AMP biosynthetic process|nucleus|nucleoplasm|adenosine salvage|cytoplasm|AMP salvage|dATP biosynthetic process|type B pancreatic cell proliferation|cytosol|adenosine metabolic process|positive regulat…	rno00230	Purine metabolism
Adm	45	6	11	7	3	50	12	8	34	68	8	36	GeneID:25026,Genbank:XM_008759687.2,RGD:2047	adrenomedullin		GO:0005615,GO:0005737,GO:0007189,GO:0007204,GO:0007507,GO:0007565,GO:0007568,GO:0031623,GO:0008209,GO:0031700,GO:0008284,GO:0008285,GO:0032496,GO:0032868,GO:0035809,GO:0042475,GO:0097755,GO:0042594,GO:1990410,GO:0043065,GO:2001214,GO:0043116,GO:0001570,GO:0001666,GO:0001843,GO:0002026,GO:0002031,GO:0003073,GO:0005179,GO:0005515,GO:0009409,GO:0009611,GO:0010033,GO:0010460,GO:0010469,GO:0019933,GO:…	extracellular space|cytoplasm|adenylate cyclase-activating G-protein coupled receptor signaling pathway|positive regulation of cytosolic calcium ion concentration|heart development|female pregnancy|aging|receptor internalization|androgen metabolic process|adrenomedullin receptor binding|positive regulation of cell proliferation|negative regulation of cell proliferation|response to lipopolysacchar…	rno04270	Vascular smooth muscle contraction
Adm2	1	2	2	0	0	6	3	4	3	0	2	1	GeneID:399475,Genbank:NM_201426.1,RGD:1302971	adrenomedullin 2		GO:0005622,GO:0006468,GO:0007189,GO:0007586,GO:0007631,GO:0010469,GO:0010628,GO:0044877,GO:0045766,GO:0045776,GO:0001525,GO:0005179,GO:0005576	intracellular|protein phosphorylation|adenylate cyclase-activating G-protein coupled receptor signaling pathway|digestion|feeding behavior|regulation of signaling receptor activity|positive regulation of gene expression|protein-containing complex binding|positive regulation of angiogenesis|negative regulation of blood pressure|angiogenesis|hormone activity|extracellular region
Adnp	4493	4516	4666	4564	3788	5349	3957	3902	4296	3627	4936	3985	GeneID:64622,Genbank:NM_022681.2,RGD:71030	activity-dependent neuroprotector homeobox	Homeobox	GO:0043524,GO:0030425,GO:0005615,GO:0044849,GO:0030828,GO:0045773,GO:0031668,GO:0005634,GO:0048487,GO:0005737,GO:0006351,GO:0006355,GO:0007614,GO:0032091,GO:0009743,GO:0050731,GO:0032147,GO:0010035,GO:0050805,GO:0033484,GO:0010629,GO:0051965,GO:0042277,GO:0010835,GO:0003677,GO:0043025,GO:0010976,GO:0003682,GO:0030424,GO:0005507	negative regulation of neuron apoptotic process|dendrite|extracellular space|estrous cycle|positive regulation of cGMP biosynthetic process|positive regulation of axon extension|cellular response to extracellular stimulus|nucleus|beta-tubulin binding|cytoplasm|transcription, DNA-templated|regulation of transcription, DNA-templated|short-term memory|negative regulation of protein binding|response …
Adnp2	695	808	839	817	848	881	711	929	706	738	810	907	GeneID:307236,Genbank:NM_001127373.1,RGD:1308279	ADNP homeobox 2		GO:0034599,GO:0060548,GO:0071300,GO:0003677,GO:0030182,GO:0030307	cellular response to oxidative stress|negative regulation of cell death|cellular response to retinoic acid|DNA binding|neuron differentiation|positive regulation of cell growth
Ado	128	139	149	167	145	206	154	164	155	166	161	160	GeneID:309732,Genbank:NM_001107626.3,RGD:1308233	2-aminoethanethiol dioxygenase				rno00430	Taurine and hypotaurine metabolism
Adora1	946	480	638	643	518	447	428	604	570	522	472	367	GeneID:29290,Genbank:XM_006249861.3,RGD:2048	adenosine A1 receptor		GO:0002674,GO:0002686,GO:0002793,GO:0003093,GO:0004629,GO:0005515,GO:0005783,GO:0030673,GO:0005886,GO:0031072,GO:0031683,GO:0006612,GO:0032229,GO:0032244,GO:0032279,GO:0045202,GO:0032795,GO:0045211,GO:0032900,GO:0045741,GO:0035307,GO:0045776,GO:0045777,GO:0045822,GO:0046888,GO:0000186,GO:0060087,GO:0046982,GO:0001609,GO:0070256,GO:0048167,GO:0097746,GO:0048786,GO:0001659,GO:0097756,GO:0001664,GO:…	negative regulation of acute inflammatory response|negative regulation of leukocyte migration|positive regulation of peptide secretion|regulation of glomerular filtration|phospholipase C activity|protein binding|endoplasmic reticulum|axolemma|plasma membrane|heat shock protein binding|G-protein beta/gamma-subunit complex binding|protein targeting to membrane|negative regulation of synaptic transm…	rno04071,rno04024,rno04022,rno04080,rno04923,rno04924,rno05032	Sphingolipid signaling pathway|cAMP signaling pathway|cGMP - PKG signaling pathway|Neuroactive ligand-receptor interaction|Regulation of lipolysis in adipocyte|Renin secretion|Morphine addiction
Adora2a	45	28	44	48	34	87	33	33	121	366	29	32	GeneID:25369,Genbank:XM_017601552.1,RGD:2049	adenosine A2a receptor		GO:0005882,GO:0005886,GO:0005887,GO:0006355,GO:0006469,GO:0007186,GO:0016020,GO:0007189,GO:0019899,GO:0030424,GO:0007205,GO:0030425,GO:0030673,GO:0031000,GO:0031802,GO:0043025,GO:0032230,GO:0043116,GO:0032279,GO:0043154,GO:0035249,GO:0043279,GO:0043524,GO:0045211,GO:0045938,GO:0000139,GO:0051968,GO:0046636,GO:0001609,GO:0060079,GO:0046982,GO:0060080,GO:0048143,GO:0060134,GO:0001963,GO:0099055,GO:…	intermediate filament|plasma membrane|integral component of plasma membrane|regulation of transcription, DNA-templated|negative regulation of protein kinase activity|G-protein coupled receptor signaling pathway|membrane|adenylate cyclase-activating G-protein coupled receptor signaling pathway|enzyme binding|axon|protein kinase C-activating G-protein coupled receptor signaling pathway|dendrite|axo…	rno04015,rno04020,rno04024,rno04080,rno04270,rno05012,rno05034	Rap1 signaling pathway|Calcium signaling pathway|cAMP signaling pathway|Neuroactive ligand-receptor interaction|Vascular smooth muscle contraction|Parkinson's disease|Alcoholism
Adora2b	100	33	74	61	22	75	62	31	56	137	62	67	GeneID:29316,Genbank:NM_017161.1,RGD:2050	adenosine A2B receptor		GO:0045765,GO:0032722,GO:0010575,GO:0002882,GO:0060087,GO:0010701,GO:0032755,GO:0010893,GO:0004930,GO:0097755,GO:0005622,GO:0005886,GO:0016021,GO:0007189,GO:0032966,GO:0030828,GO:0033605,GO:0031284,GO:0008284,GO:0043306,GO:0008285,GO:0001609,GO:0031668,GO:0009986,GO:0043950,GO:0001973	regulation of angiogenesis|positive regulation of chemokine production|positive regulation of vascular endothelial growth factor production|positive regulation of chronic inflammatory response to non-antigenic stimulus|relaxation of vascular smooth muscle|positive regulation of norepinephrine secretion|positive regulation of interleukin-6 production|positive regulation of steroid biosynthetic pro…	rno04015,rno04020,rno04080,rno04270,rno05034	Rap1 signaling pathway|Calcium signaling pathway|Neuroactive ligand-receptor interaction|Vascular smooth muscle contraction|Alcoholism
Adora3	2	0	0	0	0	0	0	0	0	0	0	0	GeneID:25370,Genbank:XM_006233067.3,RGD:2051	adenosine A3 receptor		GO:0032088,GO:0001973,GO:0042629,GO:0042734,GO:0002553,GO:0002687,GO:0005886,GO:0005887,GO:0043306,GO:0007186,GO:0050729,GO:0008285,GO:0050850,GO:0014061,GO:0070257,GO:0014068,GO:0001609,GO:0016021,GO:0030336	negative regulation of NF-kappaB transcription factor activity|adenosine receptor signaling pathway|mast cell granule|presynaptic membrane|histamine secretion by mast cell|positive regulation of leukocyte migration|plasma membrane|integral component of plasma membrane|positive regulation of mast cell degranulation|G-protein coupled receptor signaling pathway|positive regulation of inflammatory re…	rno04071,rno04022,rno04080	Sphingolipid signaling pathway|cGMP - PKG signaling pathway|Neuroactive ligand-receptor interaction
Adpgk	366	237	335	375	232	450	315	282	462	420	332	335	GeneID:315722,Genbank:XM_006243170.3,RGD:1306103	ADP-dependent glucokinase		GO:0043843,GO:0005783,GO:0006006,GO:0016310	ADP-specific glucokinase activity|endoplasmic reticulum|glucose metabolic process|phosphorylation	rno00010	Glycolysis / Gluconeogenesis
Adprh	676	500	624	541	498	713	453	475	593	519	543	512	GeneID:25371,Genbank:NM_183325.2,RGD:2052	ADP-ribosylarginine hydrolase		GO:0017137,GO:0003875,GO:0030955,GO:0005096,GO:0005622,GO:0006464,GO:0031338,GO:0051725,GO:0090630,GO:0006886,GO:0000287,GO:0012505	Rab GTPase binding|ADP-ribosylarginine hydrolase activity|potassium ion binding|GTPase activator activity|intracellular|cellular protein modification process|regulation of vesicle fusion|protein de-ADP-ribosylation|activation of GTPase activity|intracellular protein transport|magnesium ion binding|endomembrane system
Adprhl1	16	64	62	45	39	33	16	50	16	11	56	28	GeneID:290880,Genbank:XM_006253439.3,RGD:1305641	ADP-ribosylhydrolase like 1		GO:0005622,GO:0005769,GO:0006886,GO:0012505,GO:0017137,GO:0031338,GO:0051725,GO:0090630,GO:0000287,GO:0003875,GO:0005096	intracellular|early endosome|intracellular protein transport|endomembrane system|Rab GTPase binding|regulation of vesicle fusion|protein de-ADP-ribosylation|activation of GTPase activity|magnesium ion binding|ADP-ribosylarginine hydrolase activity|GTPase activator activity
Adprhl2	483	321	380	478	349	506	365	408	442	369	443	365	GeneID:362600,Genbank:NM_001108680.1,RGD:1309068	ADP-ribosylhydrolase like 2		GO:0005737,GO:0005739,GO:0016604,GO:0016787,GO:0071451,GO:0005634,GO:0005654	cytoplasm|mitochondrion|nuclear body|hydrolase activity|cellular response to superoxide|nucleus|nucleoplasm
Adprm	217	134	160	271	132	225	142	117	317	282	160	155	GeneID:287406,Genbank:XM_006246603.3,RGD:1309906	ADP-ribose/CDP-alcohol diphosphatase, manganese-dependent		GO:0046872,GO:0047631,GO:0047734	metal ion binding|ADP-ribose diphosphatase activity|CDP-glycerol diphosphatase activity	rno00564,rno00230	Glycerophospholipid metabolism|Purine metabolism
Adra1a	99	98	248	63	129	90	59	108	98	112	125	84	GeneID:29412,Genbank:XM_006252107.3,RGD:2055	adrenoceptor alpha 1A		GO:0004937,GO:0005575,GO:0005634,GO:0005737,GO:0005886,GO:0010460,GO:0005887,GO:0010507,GO:0005901,GO:0010613,GO:0007188,GO:0016020,GO:0030018,GO:0030315,GO:0045987,GO:0031965,GO:0032230,GO:0046982,GO:0060073,GO:0060402,GO:0001985,GO:0060452,GO:0001994,GO:0061049,GO:0070374,GO:0001996,GO:0001997,GO:0003084,GO:0004935,GO:0007200,GO:0007202,GO:0007204,GO:0007267,GO:0007512,GO:0035024,GO:0007568,GO:…	alpha1-adrenergic receptor activity|cellular_component|nucleus|cytoplasm|plasma membrane|positive regulation of heart rate|integral component of plasma membrane|negative regulation of autophagy|caveola|positive regulation of cardiac muscle hypertrophy|adenylate cyclase-modulating G-protein coupled receptor signaling pathway|membrane|Z disc|T-tubule|positive regulation of smooth muscle contraction…	rno04020,rno04022,rno04152,rno04080,rno04261,rno04270,rno04970	Calcium signaling pathway|cGMP - PKG signaling pathway|AMPK signaling pathway|Neuroactive ligand-receptor interaction|Adrenergic signaling in cardiomyocytes|Vascular smooth muscle contraction|Salivary secretion
Adra1b	60	35	52	38	38	56	14	39	35	15	29	30	GeneID:24173,Genbank:NM_016991.2,RGD:2054	adrenoceptor alpha 1B		GO:0004937,GO:0005515,GO:0005634,GO:0005737,GO:0008542,GO:0009725,GO:0005886,GO:0014704,GO:0016020,GO:0016021,GO:0019229,GO:0043627,GO:0030315,GO:0045818,GO:0031965,GO:0045819,GO:0045907,GO:0045987,GO:0046982,GO:0001974,GO:0001975,GO:0048148,GO:0001987,GO:0048545,GO:0001994,GO:0001996,GO:0001997,GO:0004935,GO:0005887,GO:0005901,GO:0007188,GO:0007200,GO:0007204,GO:0007267,GO:0007512,GO:0035024,GO:…	alpha1-adrenergic receptor activity|protein binding|nucleus|cytoplasm|visual learning|response to hormone|plasma membrane|intercalated disc|membrane|integral component of membrane|regulation of vasoconstriction|response to estrogen|T-tubule|negative regulation of glycogen catabolic process|nuclear membrane|positive regulation of glycogen catabolic process|positive regulation of vasoconstriction|p…	rno04020,rno04022,rno04080,rno04261,rno04270,rno04970	Calcium signaling pathway|cGMP - PKG signaling pathway|Neuroactive ligand-receptor interaction|Adrenergic signaling in cardiomyocytes|Vascular smooth muscle contraction|Salivary secretion
Adra1d	31	18	11	23	12	30	11	17	18	17	8	9	GeneID:29413,Genbank:NM_024483.1,RGD:62064	adrenoceptor alpha 1D		GO:0005829,GO:0005886,GO:0005887,GO:0007188,GO:0007194,GO:0007195,GO:0007200,GO:0048148,GO:0007204,GO:0048149,GO:0007267,GO:0051481,GO:0007568,GO:0051482,GO:0051967,GO:0060073,GO:0060158,GO:0071875,GO:0071880,GO:1901386,GO:0001591,GO:0001963,GO:0001986,GO:0001994,GO:0004935,GO:0004937,GO:0007610,GO:0009636,GO:0014059,GO:0016021,GO:0030672,GO:0035240,GO:0042493,GO:0043266,GO:0045907,GO:0045987	cytosol|plasma membrane|integral component of plasma membrane|adenylate cyclase-modulating G-protein coupled receptor signaling pathway|negative regulation of adenylate cyclase activity|adenylate cyclase-inhibiting dopamine receptor signaling pathway|phospholipase C-activating G-protein coupled receptor signaling pathway|behavioral response to cocaine|positive regulation of cytosolic calcium ion …	rno04020,rno04022,rno04080,rno04261,rno04270,rno04970	Calcium signaling pathway|cGMP - PKG signaling pathway|Neuroactive ligand-receptor interaction|Adrenergic signaling in cardiomyocytes|Vascular smooth muscle contraction|Salivary secretion
Adra2a	93	61	75	49	88	70	47	77	61	62	109	64	GeneID:25083,Genbank:NM_012739.3,RGD:2056	adrenoceptor alpha 2A		GO:0005737,GO:0005886,GO:0005887,GO:0006260,GO:0030335,GO:0006940,GO:0031696,GO:0007165,GO:0007186,GO:0031996,GO:0032147,GO:0032148,GO:0043235,GO:0032795,GO:0043406,GO:0043410,GO:0045202,GO:0045741,GO:0001819,GO:0061179,GO:0045955,GO:0046676,GO:0002526,GO:0046982,GO:0004935,GO:0070473,GO:0071875,GO:0004938,GO:0071880,GO:0071881,GO:0071882,GO:0007188,GO:0007267,GO:0007565,GO:0007610,GO:0019229,GO:…	cytoplasm|plasma membrane|integral component of plasma membrane|DNA replication|positive regulation of cell migration|regulation of smooth muscle contraction|alpha-2C adrenergic receptor binding|signal transduction|G-protein coupled receptor signaling pathway|thioesterase binding|activation of protein kinase activity|activation of protein kinase B activity|receptor complex|heterotrimeric G-protei…	rno04022,rno04080	cGMP - PKG signaling pathway|Neuroactive ligand-receptor interaction
Adra2b	22	28	9	5	23	10	8	14	2	3	19	25	GeneID:24174,Genbank:NM_138505.2,RGD:2057	adrenoceptor alpha 2B		GO:0071880,GO:0030168,GO:0003056,GO:0032148,GO:0004935,GO:0035625,GO:0004938,GO:0005622,GO:0005887,GO:0043410,GO:0007186,GO:0045666,GO:0007188,GO:0045777,GO:0007267,GO:0051379,GO:0007565,GO:0000165,GO:0070474,GO:0007610,GO:0000187,GO:0071875,GO:0016021,GO:0001525	adenylate cyclase-activating adrenergic receptor signaling pathway|platelet activation|regulation of vascular smooth muscle contraction|activation of protein kinase B activity|adrenergic receptor activity|epidermal growth factor-activated receptor transactivation by G-protein coupled receptor signaling pathway|alpha2-adrenergic receptor activity|intracellular|integral component of plasma membrane…	rno04022,rno04080	cGMP - PKG signaling pathway|Neuroactive ligand-receptor interaction
Adra2c	60	22	19	20	27	17	25	25	11	13	19	28	GeneID:24175,Genbank:NM_138506.1,RGD:2058	adrenoceptor alpha 2C		GO:0070473,GO:0035625,GO:0004938,GO:0071875,GO:0042803,GO:0005737,GO:0071880,GO:0043410,GO:0005887,GO:0007186,GO:0007188,GO:0007267,GO:0043679,GO:0007565,GO:0045666,GO:0007610,GO:0045907,GO:0030168,GO:0046982,GO:0030424,GO:0004930,GO:0051379,GO:0031694,GO:0004935,GO:0051930,GO:0032148	negative regulation of uterine smooth muscle contraction|epidermal growth factor-activated receptor transactivation by G-protein coupled receptor signaling pathway|alpha2-adrenergic receptor activity|adrenergic receptor signaling pathway|protein homodimerization activity|cytoplasm|adenylate cyclase-activating adrenergic receptor signaling pathway|positive regulation of MAPK cascade|integral compo…	rno04022,rno04080	cGMP - PKG signaling pathway|Neuroactive ligand-receptor interaction
Adrb1	138	347	312	173	334	154	121	341	104	62	229	163	GeneID:24925,Genbank:NM_012701.1,RGD:2059	adrenoceptor beta 1		GO:0002025,GO:0003061,GO:0003084,GO:0004935,GO:0004940,GO:0005769,GO:0005886,GO:0005057,GO:0005887,GO:0005980,GO:0006915,GO:0016020,GO:0007186,GO:0016021,GO:0007188,GO:0019233,GO:0007189,GO:0030165,GO:0030819,GO:0001659,GO:0043231,GO:0031649,GO:0001996,GO:0043547,GO:0031694,GO:0001997,GO:0043950,GO:0002024,GO:0060080,GO:0045762,GO:0061051,GO:0045986,GO:0071880,GO:0046878,GO:0086004,GO:1900273,GO:…	norepinephrine-epinephrine-mediated vasodilation involved in regulation of systemic arterial blood pressure|positive regulation of the force of heart contraction by norepinephrine|positive regulation of systemic arterial blood pressure|adrenergic receptor activity|beta1-adrenergic receptor activity|early endosome|plasma membrane|signal transducer activity, downstream of receptor|integral componen…	rno04020,rno04024,rno04022,rno04080,rno04540,rno04923,rno04924,rno04261,rno04970,rno05414	Calcium signaling pathway|cAMP signaling pathway|cGMP - PKG signaling pathway|Neuroactive ligand-receptor interaction|Gap junction|Regulation of lipolysis in adipocyte|Renin secretion|Adrenergic signaling in cardiomyocytes|Salivary secretion|Dilated cardiomyopathy (DCM)
Adrb2	77	36	39	34	20	44	39	35	32	25	46	60	GeneID:24176,Genbank:NM_012492.2,RGD:2060	adrenoceptor beta 2		GO:0045944,GO:0045986,GO:0048633,GO:0050728,GO:0061885,GO:0050873,GO:0071456,GO:0071548,GO:0051379,GO:0071867,GO:0071875,GO:0071880,GO:1904646,GO:0071902,GO:2000969,GO:0090331,GO:0002025,GO:0002028,GO:0002032,GO:0005769,GO:0002086,GO:0005886,GO:0003059,GO:0004935,GO:0005887,GO:0005901,GO:0007610,GO:0008144,GO:0006898,GO:0008179,GO:0008284,GO:0008306,GO:0009409,GO:0001540,GO:0030279,GO:0030424,GO:…	positive regulation of transcription by RNA polymerase II|negative regulation of smooth muscle contraction|positive regulation of skeletal muscle tissue growth|negative regulation of inflammatory response|positive regulation of mini excitatory postsynaptic potential|brown fat cell differentiation|cellular response to hypoxia|response to dexamethasone|epinephrine binding|response to monoamine|adre…	rno04020,rno04024,rno04022,rno04080,rno04923,rno04924,rno04261,rno04970	Calcium signaling pathway|cAMP signaling pathway|cGMP - PKG signaling pathway|Neuroactive ligand-receptor interaction|Regulation of lipolysis in adipocyte|Renin secretion|Adrenergic signaling in cardiomyocytes|Salivary secretion
Adrb3	0	3	0	0	1	0	0	0	1	0	0	1	GeneID:25645,Genbank:XM_008771315.2,RGD:2061	adrenoceptor beta 3		GO:0005887,GO:0006898,GO:0007188,GO:0007189,GO:0007190,GO:0042803,GO:0007267,GO:0007568,GO:0043235,GO:0007610,GO:0043410,GO:0046677,GO:0050873,GO:0051379,GO:0001659,GO:0002024,GO:0002025,GO:0002032,GO:0004935,GO:0004939,GO:0005634,GO:0009409,GO:0015052,GO:0016020,GO:0031649,GO:0051380,GO:0031699,GO:0040015,GO:0042755,GO:0071880	integral component of plasma membrane|receptor-mediated endocytosis|adenylate cyclase-modulating G-protein coupled receptor signaling pathway|adenylate cyclase-activating G-protein coupled receptor signaling pathway|activation of adenylate cyclase activity|protein homodimerization activity|cell-cell signaling|aging|receptor complex|behavior|positive regulation of MAPK cascade|response to antibiot…	rno04020,rno04022,rno04080,rno04923,rno04924,rno04970,rno04714	Calcium signaling pathway|cGMP - PKG signaling pathway|Neuroactive ligand-receptor interaction|Regulation of lipolysis in adipocyte|Renin secretion|Salivary secretion|Thermogenesis
Adrm1	560	439	469	732	483	820	466	560	705	702	536	519	GeneID:65138,Genbank:NM_031708.1,RGD:69248	adhesion regulating molecule 1		GO:0061133,GO:0042699,GO:0002020,GO:0043130,GO:0005654,GO:0043248,GO:0070628,GO:0005829,GO:0005886,GO:0006368,GO:0048477,GO:0006511,GO:0072520,GO:0048538,GO:0007286,GO:0060009,GO:0008541,GO:0000502,GO:0060399,GO:0010950,GO:0060612,GO:0033081,GO:0001541	endopeptidase activator activity|follicle-stimulating hormone signaling pathway|protease binding|ubiquitin binding|nucleoplasm|proteasome assembly|proteasome binding|cytosol|plasma membrane|transcription elongation from RNA polymerase II promoter|oogenesis|ubiquitin-dependent protein catabolic process|seminiferous tubule development|thymus development|spermatid development|Sertoli cell developmen…	rno03050,rno05169	Proteasome|Epstein-Barr virus infection
Adsl	654	474	532	683	482	721	544	553	668	605	611	553	GeneID:315150,Genbank:NM_001130503.1,RGD:1307617	adenylosuccinate lyase		GO:0014850,GO:0004018,GO:0042594,GO:0044208,GO:0005829,GO:0006163,GO:0006167,GO:0051262,GO:0006189,GO:0070626,GO:0007584,GO:0001666,GO:0009060,GO:0009156	response to muscle activity|N6-(1,2-dicarboxyethyl)AMP AMP-lyase (fumarate-forming) activity|response to starvation|'de novo' AMP biosynthetic process|cytosol|purine nucleotide metabolic process|AMP biosynthetic process|protein tetramerization|'de novo' IMP biosynthetic process|(S)-2-(5-amino-1-(5-phospho-D-ribosyl)imidazole-4-carboxamido)succinate AMP-lyase (fumarate-forming) activity|response t…	rno00230,rno00250	Purine metabolism|Alanine, aspartate and glutamate metabolism
Adss	993	476	569	1041	500	1026	765	538	1292	1075	641	620	GeneID:289276,Genbank:NM_001105975.1,RGD:1310508	adenylosuccinate synthase		GO:0046040,GO:0004019,GO:0005525,GO:0060359,GO:0005737,GO:0005829,GO:0005886,GO:0071257,GO:0006164,GO:0006167,GO:0006531,GO:0014074,GO:0000287,GO:0044208	IMP metabolic process|adenylosuccinate synthase activity|GTP binding|response to ammonium ion|cytoplasm|cytosol|plasma membrane|cellular response to electrical stimulus|purine nucleotide biosynthetic process|AMP biosynthetic process|aspartate metabolic process|response to purine-containing compound|magnesium ion binding|'de novo' AMP biosynthetic process	rno00230,rno00250	Purine metabolism|Alanine, aspartate and glutamate metabolism
Adssl1	105	69	107	64	99	102	58	86	63	18	76	60	GeneID:684425,Genbank:XM_003750237.3,RGD:1590342	adenylosuccinate synthase like 1		GO:0042803,GO:0004019,GO:0044208,GO:0005525,GO:0005737,GO:0006163,GO:0006167,GO:0046040,GO:0006531,GO:0006541,GO:0051015,GO:0009168,GO:0071257,GO:0014850,GO:0000287,GO:0035690,GO:0003924,GO:0042594	protein homodimerization activity|adenylosuccinate synthase activity|'de novo' AMP biosynthetic process|GTP binding|cytoplasm|purine nucleotide metabolic process|AMP biosynthetic process|IMP metabolic process|aspartate metabolic process|glutamine metabolic process|actin filament binding|purine ribonucleoside monophosphate biosynthetic process|cellular response to electrical stimulus|response to m…	rno00230,rno00250	Purine metabolism|Alanine, aspartate and glutamate metabolism
Adtrp	3	1	3	2	2	6	2	2	1	0	1	4	GeneID:361228,Genbank:XM_006253833.3,RGD:1305679	androgen-dependent TFPI-regulating protein		GO:0071383,GO:0009986,GO:0010628,GO:0012505,GO:0016020,GO:0016021,GO:0016787,GO:0030195,GO:0042758,GO:0005901	cellular response to steroid hormone stimulus|cell surface|positive regulation of gene expression|endomembrane system|membrane|integral component of membrane|hydrolase activity|negative regulation of blood coagulation|long-chain fatty acid catabolic process|caveola
Aebp1	696	37	146	308	29	538	196	53	373	669	162	455	GeneID:305494,Genbank:XM_006251316.3,RGD:1306922	AE binding protein 1		GO:0005615,GO:0000977,GO:0006351,GO:0001227,GO:0006355,GO:0003714,GO:0004180,GO:0004181,GO:0006508,GO:0006518,GO:0004185,GO:0008270,GO:0005516,GO:0016485,GO:0005576,GO:0000122,GO:0031012	extracellular space|RNA polymerase II regulatory region sequence-specific DNA binding|transcription, DNA-templated|transcriptional repressor activity, RNA polymerase II transcription regulatory region sequence-specific DNA binding|regulation of transcription, DNA-templated|transcription corepressor activity|carboxypeptidase activity|metallocarboxypeptidase activity|proteolysis|peptide metabolic p…
Aebp2	1375	1200	1314	1271	1141	1465	1135	1327	1238	1118	1345	1092	GeneID:297705,Genbank:XM_017592596.1,RGD:1307233	AE binding protein 2	zf-C2H2	GO:0003677,GO:0003714,GO:0005634,GO:0006355,GO:0035098,GO:0000122,GO:0000978,GO:0001078	DNA binding|transcription corepressor activity|nucleus|regulation of transcription, DNA-templated|ESC/E(Z) complex|negative regulation of transcription by RNA polymerase II|RNA polymerase II proximal promoter sequence-specific DNA binding|transcriptional repressor activity, RNA polymerase II proximal promoter sequence-specific DNA binding
Aen	256	233	257	526	215	653	227	212	392	573	313	312	GeneID:361594,Genbank:XM_006229399.3,RGD:1305051	apoptosis enhancing nuclease		GO:0005634,GO:0005654,GO:0005730,GO:0010212,GO:0031965,GO:0042771,GO:0003676,GO:0090305,GO:0004527	nucleus|nucleoplasm|nucleolus|response to ionizing radiation|nuclear membrane|intrinsic apoptotic signaling pathway in response to DNA damage by p53 class mediator|nucleic acid binding|nucleic acid phosphodiester bond hydrolysis|exonuclease activity
Aes	1398	1200	1320	1153	952	1454	1191	1383	1326	1199	1243	1118	GeneID:29466,Genbank:NM_019220.1,RGD:2731	amino-terminal enhancer of split		GO:0090090,GO:0032091,GO:0001501,GO:2000210,GO:0040008,GO:0003714,GO:0005634,GO:0006351,GO:0045892,GO:0006357,GO:0060761,GO:0010629,GO:0016055,GO:0070555,GO:0031668,GO:0000122	negative regulation of canonical Wnt signaling pathway|negative regulation of protein binding|skeletal system development|positive regulation of anoikis|regulation of growth|transcription corepressor activity|nucleus|transcription, DNA-templated|negative regulation of transcription, DNA-templated|regulation of transcription by RNA polymerase II|negative regulation of response to cytokine stimulus…
Afap1	366	154	158	289	132	336	272	174	359	331	250	221	GeneID:140935,Genbank:XM_008770246.2,RGD:619959	actin filament associated protein 1		GO:0071260,GO:0005829,GO:0005884,GO:0005925,GO:0007165,GO:0009966,GO:0015629,GO:0017124,GO:0003779,GO:0042169,GO:0005515,GO:0051493,GO:0005737	cellular response to mechanical stimulus|cytosol|actin filament|focal adhesion|signal transduction|regulation of signal transduction|actin cytoskeleton|SH3 domain binding|actin binding|SH2 domain binding|protein binding|regulation of cytoskeleton organization|cytoplasm
Afap1l1	34	13	25	28	10	61	27	17	44	46	28	27	GeneID:291565,Genbank:XM_006254794.3,RGD:1311580	actin filament associated protein 1-like 1		GO:0071437,GO:0002102,GO:0005737,GO:0030054	invadopodium|podosome|cytoplasm|cell junction
Afap1l2	54	12	32	30	12	59	37	25	32	17	28	41	GeneID:292130,Genbank:XM_008760580.2,RGD:1310668	actin filament associated protein 1-like 2		GO:0005886,GO:0006954,GO:0007346,GO:0017124,GO:0030296,GO:0032675,GO:0032757,GO:0035591,GO:0042169,GO:0045742,GO:0005737,GO:0045893,GO:0005829,GO:0061098	plasma membrane|inflammatory response|regulation of mitotic cell cycle|SH3 domain binding|protein tyrosine kinase activator activity|regulation of interleukin-6 production|positive regulation of interleukin-8 production|signaling adaptor activity|SH2 domain binding|positive regulation of epidermal growth factor receptor signaling pathway|cytoplasm|positive regulation of transcription, DNA-templat…
Afdn	2988	2889	3174	2752	2731	3001	2432	3180	2586	2404	2826	2584	GeneID:26955,Genbank:NM_013217.2,RGD:708561	afadin, adherens junction formation factor		GO:0005913,GO:0007155,GO:0007165,GO:0016607,GO:0045177,GO:0017016,GO:0021537,GO:0045296,GO:0021987,GO:0048854,GO:0048872,GO:0050839,GO:0005515,GO:0005654,GO:0005737,GO:0005829,GO:0005886,GO:0005911,GO:0005912,GO:0030054,GO:0030274,GO:0032880,GO:0034332,GO:0034334,GO:0060019,GO:0043296,GO:0060563,GO:0043547,GO:0070445,GO:0090557,GO:1902414	cell-cell adherens junction|cell adhesion|signal transduction|nuclear speck|apical part of cell|Ras GTPase binding|telencephalon development|cadherin binding|cerebral cortex development|brain morphogenesis|homeostasis of number of cells|cell adhesion molecule binding|protein binding|nucleoplasm|cytoplasm|cytosol|plasma membrane|cell-cell junction|adherens junction|cell junction|LIM domain binding…	rno04014,rno04015,rno04024,rno04520,rno04530,rno04670	Ras signaling pathway|Rap1 signaling pathway|cAMP signaling pathway|Adherens junction|Tight junction|Leukocyte transendothelial migration
Aff1	3729	2953	3112	2691	2847	3687	2733	3463	2847	3112	3338	3072	GeneID:305152,Genbank:XM_006250632.3,RGD:1307940	AF4/FMR2 family, member 1	AF-4	GO:0005575,GO:0005634,GO:0008023,GO:0008150,GO:0032783,GO:0045893,GO:0003674,GO:0003690,GO:0003700	cellular_component|nucleus|transcription elongation factor complex|biological_process|ELL-EAF complex|positive regulation of transcription, DNA-templated|molecular_function|double-stranded DNA binding|DNA binding transcription factor activity	rno05202	Transcriptional misregulation in cancers
Aff2	418	426	482	394	393	410	226	498	411	361	393	318	GeneID:293922,Genbank:XM_006229539.2,RGD:1565592	AF4/FMR2 family, member 2	AF-4	GO:0016607,GO:0003690,GO:0032783,GO:0003700,GO:0005575,GO:0005634,GO:0007611,GO:0035063,GO:0008023,GO:0043484,GO:0008150,GO:0002151,GO:0010468,GO:0010629,GO:0003674	nuclear speck|double-stranded DNA binding|ELL-EAF complex|DNA binding transcription factor activity|cellular_component|nucleus|learning or memory|nuclear speck organization|transcription elongation factor complex|regulation of RNA splicing|biological_process|G-quadruplex RNA binding|regulation of gene expression|negative regulation of gene expression|molecular_function
Aff3	1006	939	952	593	933	570	375	944	548	418	577	536	GeneID:363220,Genbank:XM_017596512.1,RGD:1308527	AF4/FMR2 family, member 3	AF-4	GO:0005634,GO:0005654,GO:0005829,GO:0008023,GO:0016604,GO:0032783,GO:0034612,GO:0035116,GO:0003690,GO:0003700	nucleus|nucleoplasm|cytosol|transcription elongation factor complex|nuclear body|ELL-EAF complex|response to tumor necrosis factor|embryonic hindlimb morphogenesis|double-stranded DNA binding|DNA binding transcription factor activity
Aff4	6271	5954	6308	6447	5430	6481	4773	6080	6739	6742	6243	5314	GeneID:303132,Genbank:XM_006246263.3,RGD:1311694	AF4/FMR2 family, member 4	AF-4	GO:0003690,GO:0003700,GO:0005575,GO:0005634,GO:0007286,GO:0008023,GO:0008150,GO:0032783,GO:0035327,GO:0001650,GO:0003674	double-stranded DNA binding|DNA binding transcription factor activity|cellular_component|nucleus|spermatid development|transcription elongation factor complex|biological_process|ELL-EAF complex|transcriptionally active chromatin|fibrillar center|molecular_function
Afg3l1	455	370	455	561	314	727	465	386	527	500	521	506	GeneID:361436,Genbank:NM_001108456.3,RGD:1309722	AFG3(ATPase family gene 3)-like 1 (S. cerevisiae)		GO:0005745,GO:0008053,GO:0008270,GO:0021675,GO:0034982,GO:0042407,GO:0004222,GO:0005524,GO:0005743	m-AAA complex|mitochondrial fusion|zinc ion binding|nerve development|mitochondrial protein processing|cristae formation|metalloendopeptidase activity|ATP binding|mitochondrial inner membrane
Afg3l2	1136	993	988	1123	863	1312	870	1043	1066	1104	979	900	GeneID:307350,Genbank:NM_001134864.1,RGD:1305259	AFG3 like matrix AAA peptidase subunit 2		GO:0042407,GO:0008270,GO:0005739,GO:0016485,GO:0042552,GO:0016540,GO:0005743,GO:0048747,GO:0005745,GO:0006508,GO:0007005,GO:0021675,GO:0007409,GO:0051560,GO:0007528,GO:0060013,GO:0034982,GO:0008053,GO:0003674,GO:0036444,GO:0008150,GO:0004222,GO:0040014,GO:0008237,GO:0005524	cristae formation|zinc ion binding|mitochondrion|protein processing|myelination|protein autoprocessing|mitochondrial inner membrane|muscle fiber development|m-AAA complex|proteolysis|mitochondrion organization|nerve development|axonogenesis|mitochondrial calcium ion homeostasis|neuromuscular junction development|righting reflex|mitochondrial protein processing|mitochondrial fusion|molecular_funct…
Afm	0	2	1	2	0	0	0	1	0	0	4	0	GeneID:282708,Genbank:XM_008770001.2,RGD:628614	afamin		GO:0008431,GO:0050821,GO:0051180,GO:0071693,GO:0005615	vitamin E binding|protein stabilization|vitamin transport|protein transport within extracellular region|extracellular space
Afmid	107	16	40	20	37	51	45	34	44	32	59	48	GeneID:688283,Genbank:XM_017597530.1,RGD:1591143	arylformamidase		GO:0005737,GO:0005829,GO:0009056,GO:0016787,GO:0019441,GO:0034354,GO:0004061,GO:0005634	cytoplasm|cytosol|catabolic process|hydrolase activity|tryptophan catabolic process to kynurenine|'de novo' NAD biosynthetic process from tryptophan|arylformamidase activity|nucleus	rno00630,rno00380	Glyoxylate and dicarboxylate metabolism|Tryptophan metabolism
Afp	0	0	0	0	0	0	0	0	0	0	0	0	GeneID:24177,Genbank:NM_012493.2,RGD:2065	alpha-fetoprotein		GO:0042448,GO:0003674,GO:0046872,GO:0005615,GO:0060395,GO:0005737,GO:0010033,GO:0019953,GO:0031016,GO:0001542,GO:0031100,GO:0001889	progesterone metabolic process|molecular_function|metal ion binding|extracellular space|SMAD protein signal transduction|cytoplasm|response to organic substance|sexual reproduction|pancreas development|ovulation from ovarian follicle|animal organ regeneration|liver development	rno04390	Hippo signaling pathway
Aftph	1948	2135	2243	2112	1960	2405	1807	2254	2217	1972	2078	1927	GeneID:305544,Genbank:NM_001305127.1,RGD:1311920	aftiphilin		GO:0005794,GO:0005829,GO:0030121,GO:0030276,GO:0043231,GO:0046907,GO:0005634,GO:0005737	Golgi apparatus|cytosol|AP-1 adaptor complex|clathrin binding|intracellular membrane-bounded organelle|intracellular transport|nucleus|cytoplasm
Aga	434	217	263	213	226	418	311	237	259	182	347	224	GeneID:290923,Genbank:XM_006253111.3,RGD:1309646	aspartylglucosaminidase		GO:0005764,GO:0005783,GO:0006508,GO:0006517,GO:0008150,GO:0008233,GO:0043621,GO:0051604,GO:0003948,GO:0005615	lysosome|endoplasmic reticulum|proteolysis|protein deglycosylation|biological_process|peptidase activity|protein self-association|protein maturation|N4-(beta-N-acetylglucosaminyl)-L-asparaginase activity|extracellular space	rno00511,rno04142	Other glycan degradation|Lysosome
Agap1	6904	6009	7007	5509	5489	6547	4938	6085	5072	4446	6228	5523	GeneID:316611,Genbank:XM_017596490.1,RGD:1309244	ArfGAP with GTPase domain, ankyrin repeat and PH domain 1		GO:0046872,GO:0005525,GO:0005543,GO:0005634,GO:0005737,GO:0005829,GO:0007165,GO:0016020,GO:0016192,GO:0031267,GO:0032012,GO:0003924,GO:0043231,GO:0005096,GO:0043547	metal ion binding|GTP binding|phospholipid binding|nucleus|cytoplasm|cytosol|signal transduction|membrane|vesicle-mediated transport|small GTPase binding|regulation of ARF protein signal transduction|GTPase activity|intracellular membrane-bounded organelle|GTPase activator activity|positive regulation of GTPase activity	rno04144	Endocytosis
Agap2	982	794	896	499	895	435	288	841	525	270	535	443	GeneID:65218,Genbank:XM_008765421.2,RGD:628844	ArfGAP with GTPase domain, ankyrin repeat and PH domain 2		GO:2001240,GO:0043066,GO:0016020,GO:0005515,GO:0043231,GO:0016192,GO:0005525,GO:0043524,GO:0019901,GO:0005634,GO:0005730,GO:0030295,GO:0005737,GO:0043547,GO:0031267,GO:0005739,GO:0045944,GO:0032012,GO:0046427,GO:0032147,GO:0005829,GO:0003924,GO:0046872,GO:0033601,GO:0005096,GO:0060749,GO:0042177,GO:0014068	negative regulation of extrinsic apoptotic signaling pathway in absence of ligand|negative regulation of apoptotic process|membrane|protein binding|intracellular membrane-bounded organelle|vesicle-mediated transport|GTP binding|negative regulation of neuron apoptotic process|protein kinase binding|nucleus|nucleolus|protein kinase activator activity|cytoplasm|positive regulation of GTPase activity…	rno04068,rno04144	FoxO signaling pathway|Endocytosis
Agap3	1368	1195	1292	1070	1178	1116	870	1391	1097	952	1113	1064	GeneID:362300,Genbank:NM_001108616.1,RGD:1310751	ArfGAP with GTPase domain, ankyrin repeat and PH domain 3		GO:0032012,GO:0005096,GO:0034614,GO:0005525,GO:0043161,GO:0005634,GO:0005737,GO:0005829,GO:0007165,GO:0043231,GO:0016020,GO:0043547,GO:0046872,GO:0016192,GO:0000060,GO:0071944,GO:0031267,GO:0003924,GO:0031593	regulation of ARF protein signal transduction|GTPase activator activity|cellular response to reactive oxygen species|GTP binding|proteasome-mediated ubiquitin-dependent protein catabolic process|nucleus|cytoplasm|cytosol|signal transduction|intracellular membrane-bounded organelle|membrane|positive regulation of GTPase activity|metal ion binding|vesicle-mediated transport|protein import into nucl…	rno04144	Endocytosis
Agbl1	14	19	12	10	6	3	8	2	6	7	2	3	GeneID:308724,Genbank:XM_008759580.2,RGD:1560280	ATP/GTP binding protein-like 1		GO:0015631,GO:0035609,GO:0035610,GO:0004181,GO:0006508,GO:0008270	tubulin binding|C-terminal protein deglutamylation|protein side chain deglutamylation|metallocarboxypeptidase activity|proteolysis|zinc ion binding
Agbl2	9	6	6	14	8	28	14	10	8	7	17	6	GeneID:366124,Genbank:XM_008762016.2,RGD:1306827	ATP/GTP binding protein-like 2		GO:0006508,GO:0008270,GO:0035610,GO:0036064,GO:0004181,GO:0005814,GO:0005829	proteolysis|zinc ion binding|protein side chain deglutamylation|ciliary basal body|metallocarboxypeptidase activity|centriole|cytosol
Agbl3	908	854	1210	816	865	985	734	879	751	662	941	900	GeneID:500076,Genbank:XM_017592971.1,RGD:1561995	ATP/GTP binding protein-like 3		GO:0035610,GO:0004181,GO:0006508,GO:0008270	protein side chain deglutamylation|metallocarboxypeptidase activity|proteolysis|zinc ion binding
Agbl4	17	19	9	7	9	8	18	12	7	4	8	4	GeneID:362562,Genbank:NM_001100981.1,RGD:1564161	ATP/GTP binding protein-like 4
Agbl5	806	1007	1251	768	883	932	739	1157	648	675	1015	1051	GeneID:362710,Genbank:XM_006239807.3,RGD:1598311	ATP/GTP binding protein-like 5		GO:0035611,GO:0005634,GO:0005737,GO:0045171,GO:0005829,GO:0006508,GO:0008270,GO:0015630,GO:0015631,GO:0051607,GO:0030496,GO:0072686,GO:0004181,GO:0035608	protein branching point deglutamylation|nucleus|cytoplasm|intercellular bridge|cytosol|proteolysis|zinc ion binding|microtubule cytoskeleton|tubulin binding|defense response to virus|midbody|mitotic spindle|metallocarboxypeptidase activity|protein deglutamylation
Ager	109	119	127	84	127	108	109	145	74	50	110	130	GeneID:81722,Genbank:NM_053336.2,RGD:69258	advanced glycosylation end product-specific receptor		GO:0090647,GO:0150003,GO:1900271,GO:1900272,GO:1900453,GO:1904599,GO:1904604,GO:1900744,GO:1900745,GO:1904645,GO:1904646,GO:2000353,GO:2000379,GO:2000514,GO:0001937,GO:0005515,GO:0005576,GO:0005615,GO:0005737,GO:0005829,GO:0009925,GO:0005886,GO:0009986,GO:0010255,GO:0006954,GO:0010508,GO:0010596,GO:0010628,GO:0030424,GO:0010718,GO:0031175,GO:0010763,GO:0014002,GO:0032693,GO:0001650,GO:0043025,GO:…	modulation of age-related behavioral decline|regulation of spontaneous synaptic transmission|regulation of long-term synaptic potentiation|negative regulation of long-term synaptic potentiation|negative regulation of long term synaptic depression|advanced glycation end-product binding|negative regulation of advanced glycation end-product receptor activity|regulation of p38MAPK cascade|positive re…	rno04933	AGE-RAGE signaling pathway in diabetic complications
Agfg1	1851	1598	1667	1924	1428	2266	1571	1819	2260	1880	1842	1693	GeneID:363266,Genbank:NM_001135596.1,RGD:1560041	ArfGAP with FG repeats 1		GO:0043547,GO:0031410,GO:0005096,GO:0045109,GO:0032012,GO:0042995,GO:0005634,GO:0046872,GO:0005737,GO:0005829,GO:0007275,GO:0007289,GO:0043025,GO:0016020,GO:0016192,GO:0043231,GO:0031267,GO:0001675,GO:0003677	positive regulation of GTPase activity|cytoplasmic vesicle|GTPase activator activity|intermediate filament organization|regulation of ARF protein signal transduction|cell projection|nucleus|metal ion binding|cytoplasm|cytosol|multicellular organism development|spermatid nucleus differentiation|neuronal cell body|membrane|vesicle-mediated transport|intracellular membrane-bounded organelle|small GT…	rno05164	Influenza A
Agfg2	276	120	155	144	142	145	109	150	164	118	98	135	GeneID:304375,Genbank:XM_006249142.3,RGD:1306590	ArfGAP with FG repeats 2		GO:0005737,GO:0005829,GO:0016020,GO:0016192,GO:0031267,GO:0032012,GO:0043231,GO:0043547,GO:0046872,GO:0005096,GO:0005634	cytoplasm|cytosol|membrane|vesicle-mediated transport|small GTPase binding|regulation of ARF protein signal transduction|intracellular membrane-bounded organelle|positive regulation of GTPase activity|metal ion binding|GTPase activator activity|nucleus
Aggf1	588	447	586	518	442	560	458	511	505	425	594	516	GeneID:310005,Genbank:XM_017591362.1,RGD:1310888	angiogenic factor with G patch and FHA domains 1		GO:0003676,GO:0003723,GO:0005575,GO:0005576,GO:0005737,GO:0006397,GO:0007155,GO:0008150,GO:0016607,GO:0043484,GO:0045766,GO:0001570,GO:0001938,GO:0048471,GO:0003674	nucleic acid binding|RNA binding|cellular_component|extracellular region|cytoplasm|mRNA processing|cell adhesion|biological_process|nuclear speck|regulation of RNA splicing|positive regulation of angiogenesis|vasculogenesis|positive regulation of endothelial cell proliferation|perinuclear region of cytoplasm|molecular_function
Agk	282	257	287	292	251	307	219	276	295	259	286	255	GeneID:502749,Genbank:XM_006236363.3,RGD:1562046	acylglycerol kinase		GO:0005739,GO:0005743,GO:0005758,GO:0016020,GO:0031305,GO:0042721,GO:0043231,GO:0045039,GO:0046513,GO:0046834,GO:0001727,GO:0001729,GO:0003951	mitochondrion|mitochondrial inner membrane|mitochondrial intermembrane space|membrane|integral component of mitochondrial inner membrane|mitochondrial inner membrane protein insertion complex|intracellular membrane-bounded organelle|protein import into mitochondrial inner membrane|ceramide biosynthetic process|lipid phosphorylation|lipid kinase activity|ceramide kinase activity|NAD+ kinase activi…	rno00561	Glycerolipid metabolism
Agl	1914	1822	1996	1456	1605	1850	1478	1442	1452	1159	1825	1454	GeneID:362029,Genbank:NM_001108564.1,RGD:1306376	amylo-alpha-1, 6-glucosidase, 4-alpha-glucanotransferase		GO:0007584,GO:0004134,GO:0009725,GO:0016234,GO:0004135,GO:0005634,GO:0016529,GO:0005737,GO:0030246,GO:0005977,GO:0030247,GO:0005978,GO:0031593,GO:0005980,GO:0004133,GO:0051384	response to nutrient|4-alpha-glucanotransferase activity|response to hormone|inclusion body|amylo-alpha-1,6-glucosidase activity|nucleus|sarcoplasmic reticulum|cytoplasm|carbohydrate binding|glycogen metabolic process|polysaccharide binding|glycogen biosynthetic process|polyubiquitin modification-dependent protein binding|glycogen catabolic process|glycogen debranching enzyme activity|response to…	rno00500	Starch and sucrose metabolism
Agmat	27	13	14	8	4	21	3	5	5	1	8	8	GeneID:298607,Genbank:XM_008764233.2,RGD:1308424	agmatinase		GO:0033388,GO:0046872,GO:0005739,GO:0008295,GO:0008783	putrescine biosynthetic process from arginine|metal ion binding|mitochondrion|spermidine biosynthetic process|agmatinase activity	rno00330	Arginine and proline metabolism
Agmo	89	66	105	129	52	88	83	66	167	91	82	87	GeneID:362732,Genbank:NM_001135899.1,RGD:1312038	alkylglycerol monooxygenase		GO:0055114,GO:0005783,GO:0005789,GO:0006643,GO:0008610,GO:0016021,GO:0046485,GO:0050479,GO:0005506	oxidation-reduction process|endoplasmic reticulum|endoplasmic reticulum membrane|membrane lipid metabolic process|lipid biosynthetic process|integral component of membrane|ether lipid metabolic process|glyceryl-ether monooxygenase activity|iron ion binding
Ago1	2120	3155	3233	1890	2745	2244	1730	3060	1585	1437	2811	2506	GeneID:313594,Genbank:XM_008764025.2,RGD:1304619	argonaute 1, RISC catalytic component		GO:0035278,GO:0010501,GO:0000993,GO:0035279,GO:0010586,GO:0001047,GO:0035280,GO:0010628,GO:0003674,GO:0044212,GO:0003723,GO:0003725,GO:0003727,GO:0004521,GO:0016442,GO:0005575,GO:0045944,GO:0016525,GO:0005634,GO:0070578,GO:0031054,GO:0005737,GO:0090625,GO:0035068,GO:0005829,GO:0000932,GO:1901224,GO:0035196,GO:0005844,GO:0000956,GO:0035198,GO:0008150,GO:0000978	miRNA mediated inhibition of translation|RNA secondary structure unwinding|RNA polymerase II core binding|mRNA cleavage involved in gene silencing by miRNA|miRNA metabolic process|core promoter binding|miRNA loading onto RISC involved in gene silencing by miRNA|positive regulation of gene expression|molecular_function|transcription regulatory region DNA binding|RNA binding|double-stranded RNA bin…
Ago2	1097	998	1072	1180	855	1242	928	1026	1182	1325	927	1144	GeneID:59117,Genbank:NM_021597.1,RGD:621255	argonaute 2, RISC catalytic component		GO:1905618,GO:0003674,GO:0003723,GO:0003725,GO:0003727,GO:0003729,GO:0005844,GO:0003743,GO:0005845,GO:0004521,GO:0005515,GO:0006351,GO:0006413,GO:0030054,GO:0008022,GO:0030154,GO:0030425,GO:0008150,GO:0031047,GO:0031054,GO:0000340,GO:0035198,GO:0035278,GO:0035068,GO:0000932,GO:0035279,GO:0000993,GO:0001047,GO:0070062,GO:0035280,GO:0070551,GO:0045766,GO:0070578,GO:0090624,GO:0090625,GO:0090502,GO:…	positive regulation of miRNA mediated inhibition of translation|molecular_function|RNA binding|double-stranded RNA binding|single-stranded RNA binding|mRNA binding|polysome|translation initiation factor activity|mRNA cap binding complex|endoribonuclease activity|protein binding|transcription, DNA-templated|translational initiation|cell junction|protein C-terminus binding|cell differentiation|dend…
Ago3	1778	2364	2286	1695	2185	1857	1509	2355	1740	1534	2252	1913	GeneID:313593,Genbank:XM_008764024.2,RGD:1309163	argonaute 3, RISC catalytic component		GO:0090625,GO:0035068,GO:0003723,GO:1901224,GO:0035196,GO:0003725,GO:0035198,GO:0003727,GO:0005575,GO:0005654,GO:0005737,GO:0035278,GO:0006402,GO:0035279,GO:0008150,GO:0035280,GO:0010501,GO:0036464,GO:0010628,GO:0000794,GO:0070578,GO:0016442,GO:0000932,GO:0072091,GO:0031054,GO:0003674	mRNA cleavage involved in gene silencing by siRNA|micro-ribonucleoprotein complex|RNA binding|positive regulation of NIK/NF-kappaB signaling|production of miRNAs involved in gene silencing by miRNA|double-stranded RNA binding|miRNA binding|single-stranded RNA binding|cellular_component|nucleoplasm|cytoplasm|miRNA mediated inhibition of translation|mRNA catabolic process|mRNA cleavage involved in …
Ago4	874	953	1082	781	781	944	817	1038	604	574	1178	1136	GeneID:298533,Genbank:XM_006238862.2,RGD:1304583	argonaute 4, RISC catalytic component		GO:0035068,GO:0008150,GO:0003725,GO:0035196,GO:0008584,GO:0003727,GO:0035198,GO:0010501,GO:0003743,GO:0035278,GO:0005575,GO:0005634,GO:0005654,GO:0005737,GO:0010586,GO:0005829,GO:0035279,GO:0016442,GO:0035280,GO:0016604,GO:0006402,GO:0043066,GO:0006413,GO:0000932,GO:0070578,GO:0022604,GO:0007130,GO:0003674,GO:0090625,GO:0031054,GO:0007140,GO:0003723	micro-ribonucleoprotein complex|biological_process|double-stranded RNA binding|production of miRNAs involved in gene silencing by miRNA|male gonad development|single-stranded RNA binding|miRNA binding|RNA secondary structure unwinding|translation initiation factor activity|miRNA mediated inhibition of translation|cellular_component|nucleus|nucleoplasm|cytoplasm|miRNA metabolic process|cytosol|mRN…
Agpat1	1006	696	829	722	633	1013	728	715	863	712	819	706	GeneID:406165,Genbank:XM_006255975.1,RGD:1303287	1-acylglycerol-3-phosphate O-acyltransferase 1		GO:0005783,GO:0006654,GO:0016021,GO:0016411,GO:0046474,GO:0001819,GO:0003841	endoplasmic reticulum|phosphatidic acid biosynthetic process|integral component of membrane|acylglycerol O-acyltransferase activity|glycerophospholipid biosynthetic process|positive regulation of cytokine production|1-acylglycerol-3-phosphate O-acyltransferase activity	rno00561,rno00564,rno04072,rno04975	Glycerolipid metabolism|Glycerophospholipid metabolism|Phospholipase D signaling pathway|Fat digestion and absorption
Agpat2	27	3	2	35	0	59	14	3	86	75	19	16	GeneID:311821,Genbank:NM_001107821.2,RGD:1309229	1-acylglycerol-3-phosphate O-acyltransferase 2		GO:0005575,GO:0005783,GO:0006654,GO:0008544,GO:0016021,GO:0016411,GO:0042493,GO:0046474,GO:0001819,GO:0003674,GO:0003841	cellular_component|endoplasmic reticulum|phosphatidic acid biosynthetic process|epidermis development|integral component of membrane|acylglycerol O-acyltransferase activity|response to drug|glycerophospholipid biosynthetic process|positive regulation of cytokine production|molecular_function|1-acylglycerol-3-phosphate O-acyltransferase activity	rno00561,rno00564,rno04072,rno04975	Glycerolipid metabolism|Glycerophospholipid metabolism|Phospholipase D signaling pathway|Fat digestion and absorption
Agpat3	7981	22496	19571	11331	20038	12306	9791	21494	11407	8998	20166	15569	GeneID:294324,Genbank:XM_006256243.3,RGD:1305787	1-acylglycerol-3-phosphate O-acyltransferase 3		GO:0005783,GO:0016021,GO:0042171	endoplasmic reticulum|integral component of membrane|lysophosphatidic acid acyltransferase activity	rno00561,rno00564,rno04072	Glycerolipid metabolism|Glycerophospholipid metabolism|Phospholipase D signaling pathway
Agpat4	349	240	281	315	227	278	205	233	431	272	231	208	GeneID:170919,Genbank:XM_006227857.3,RGD:619916	1-acylglycerol-3-phosphate O-acyltransferase 4		GO:0016021,GO:0016024,GO:0016746,GO:0042171,GO:0003841,GO:0005741,GO:0006644	integral component of membrane|CDP-diacylglycerol biosynthetic process|transferase activity, transferring acyl groups|lysophosphatidic acid acyltransferase activity|1-acylglycerol-3-phosphate O-acyltransferase activity|mitochondrial outer membrane|phospholipid metabolic process	rno00561,rno00564,rno04072	Glycerolipid metabolism|Glycerophospholipid metabolism|Phospholipase D signaling pathway
Agpat5	1068	1382	1432	1472	1307	1244	1020	1329	1471	1120	1445	1305	GeneID:306582,Genbank:XM_017600149.1,RGD:1306405	1-acylglycerol-3-phosphate O-acyltransferase 5		GO:0006639,GO:0016021,GO:0002244,GO:0003841,GO:0005739	acylglycerol metabolic process|integral component of membrane|hematopoietic progenitor cell differentiation|1-acylglycerol-3-phosphate O-acyltransferase activity|mitochondrion	rno00561,rno00564,rno04072	Glycerolipid metabolism|Glycerophospholipid metabolism|Phospholipase D signaling pathway
Agps	795	703	695	937	759	1010	734	637	1138	891	892	706	GeneID:84114,Genbank:NM_053350.2,RGD:620364	alkylglycerone phosphate synthase		GO:0071949,GO:0005777,GO:0008609,GO:0008610,GO:0008611,GO:0016614,GO:0005730,GO:0050660,GO:0055114,GO:0005739	FAD binding|peroxisome|alkylglycerone-phosphate synthase activity|lipid biosynthetic process|ether lipid biosynthetic process|oxidoreductase activity, acting on CH-OH group of donors|nucleolus|flavin adenine dinucleotide binding|oxidation-reduction process|mitochondrion	rno00565,rno04146	Ether lipid metabolism|Peroxisome
Agr2	17	0	2	4	0	4	3	1	1	5	2	14	GeneID:298961,Genbank:NM_001106725.1,RGD:1304606	anterior gradient 2, protein disulphide isomerase family member		GO:0048639,GO:0005154,GO:0060480,GO:0005575,GO:0060548,GO:0005615,GO:0005783,GO:0008150,GO:0010628,GO:0010811,GO:0070254,GO:0030154,GO:1903078,GO:0034976,GO:1903896,GO:0042803,GO:0002162,GO:1903899,GO:0045742,GO:0048546,GO:0003674	positive regulation of developmental growth|epidermal growth factor receptor binding|lung goblet cell differentiation|cellular_component|negative regulation of cell death|extracellular space|endoplasmic reticulum|biological_process|positive regulation of gene expression|positive regulation of cell-substrate adhesion|mucus secretion|cell differentiation|positive regulation of protein localization …
Agr3	18	0	11	11	1	8	5	2	4	12	3	11	GeneID:298959,Genbank:NM_001106724.1,RGD:1565406	anterior gradient 3, protein disulphide isomerase family member		GO:0005783,GO:0030154,GO:0043231,GO:0060548,GO:0002162	endoplasmic reticulum|cell differentiation|intracellular membrane-bounded organelle|negative regulation of cell death|dystroglycan binding
Agrn	2411	2012	2027	1584	1962	2446	1987	2611	1371	1359	2240	1735	GeneID:25592,Genbank:XM_017593169.1,RGD:2067	agrin		GO:0005578,GO:0005604,GO:0005605,GO:0005615,GO:0016021,GO:0005829,GO:0030054,GO:0030548,GO:0005886,GO:0031012,GO:0032092,GO:0033691,GO:0043395,GO:0035374,GO:0043525,GO:0043547,GO:0036122,GO:0044295,GO:0044325,GO:0045202,GO:0001932,GO:0071340,GO:0045213,GO:0001934,GO:0086036,GO:0045887,GO:0099601,GO:0002162,GO:1902667,GO:0005509,GO:1903277,GO:1903407,GO:2000541,GO:0005515,GO:0005576,GO:0007009,GO:…	proteinaceous extracellular matrix|basement membrane|basal lamina|extracellular space|integral component of membrane|cytosol|cell junction|acetylcholine receptor regulator activity|plasma membrane|extracellular matrix|positive regulation of protein binding|sialic acid binding|heparan sulfate proteoglycan binding|chondroitin sulfate binding|positive regulation of neuron apoptotic process|positive …	rno04512	ECM-receptor interaction
Agrp	107	48	48	42	33	82	50	39	44	38	54	30	GeneID:25582,Genbank:XM_008772474.2,RGD:2068	agouti related neuropeptide		GO:0043025,GO:0005615,GO:0048571,GO:0060135,GO:0005796,GO:0007218,GO:0007623,GO:0007631,GO:0060259,GO:0008343,GO:2000253,GO:0009755,GO:0010469,GO:0005179,GO:0032868,GO:0005184,GO:0042755	neuronal cell body|extracellular space|long-day photoperiodism|maternal process involved in female pregnancy|Golgi lumen|neuropeptide signaling pathway|circadian rhythm|feeding behavior|regulation of feeding behavior|adult feeding behavior|positive regulation of feeding behavior|hormone-mediated signaling pathway|regulation of signaling receptor activity|hormone activity|response to insulin|neuro…	rno04920	Adipocytokine signaling pathway
Agt	53	180	143	13	139	155	84	282	5	5	236	131	GeneID:24179,Genbank:XM_008772597.2,RGD:2069	angiotensinogen		GO:0070471,GO:0071260,GO:0090190,GO:0097755,GO:1900020,GO:1901201,GO:1903598,GO:1903779,GO:1904385,GO:1904707,GO:0002018,GO:0002019,GO:0002027,GO:0002035,GO:0003014,GO:0003051,GO:0007186,GO:0003331,GO:0004867,GO:0007202,GO:0005179,GO:0007204,GO:0007250,GO:0007565,GO:0007568,GO:0010666,GO:0007588,GO:0010873,GO:0008065,GO:0010951,GO:0008217,GO:0010976,GO:0014061,GO:0014068,GO:0001543,GO:0032930,GO:…	uterine smooth muscle contraction|cellular response to mechanical stimulus|positive regulation of branching involved in ureteric bud morphogenesis|positive regulation of blood vessel diameter|positive regulation of protein kinase C activity|regulation of extracellular matrix assembly|positive regulation of gap junction assembly|regulation of cardiac conduction|cellular response to angiotensin|pos…	rno04924,rno04614,rno04270,rno05410	Renin secretion|Renin-angiotensin system|Vascular smooth muscle contraction|Hypertrophic cardiomyopathy (HCM)
Agtpbp1	21869	8362	14781	26154	7294	23772	22032	9676	22622	21000	12807	19814	GeneID:290986,Genbank:XM_008771436.2,RGD:1306307	ATP/GTP binding protein 1		GO:0035610,GO:0005730,GO:0042133,GO:0043231,GO:0005737,GO:0005739,GO:0005829,GO:0006508,GO:0007005,GO:0050905,GO:0007628,GO:0060041,GO:0008270,GO:0015631,GO:0021702,GO:0001754,GO:0021772,GO:0004181,GO:0035609,GO:0005634	protein side chain deglutamylation|nucleolus|neurotransmitter metabolic process|intracellular membrane-bounded organelle|cytoplasm|mitochondrion|cytosol|proteolysis|mitochondrion organization|neuromuscular process|adult walking behavior|retina development in camera-type eye|zinc ion binding|tubulin binding|cerebellar Purkinje cell differentiation|eye photoreceptor cell differentiation|olfactory b…
Agtr1a	8	3	0	9	3	6	2	1	6	5	2	1	GeneID:24180,Genbank:XM_008771594.2,RGD:2070	angiotensin II receptor, type 1a		GO:0002001,GO:0002018,GO:0002019,GO:0002035,GO:0007200,GO:0007204,GO:0004945,GO:0005515,GO:0007266,GO:0007507,GO:0007568,GO:0019722,GO:0008217,GO:0019901,GO:0008284,GO:0030425,GO:0031410,GO:0031711,GO:0031748,GO:0031968,GO:0001568,GO:0042976,GO:0031983,GO:0043524,GO:0032270,GO:0001596,GO:0043621,GO:0032430,GO:0043627,GO:0001822,GO:0045777,GO:0001921,GO:0001965,GO:0046982,GO:0001991,GO:0050715,GO:…	renin secretion into blood stream|renin-angiotensin regulation of aldosterone production|regulation of renal output by angiotensin|brain renin-angiotensin system|phospholipase C-activating G-protein coupled receptor signaling pathway|positive regulation of cytosolic calcium ion concentration|angiotensin type II receptor activity|protein binding|Rho protein signal transduction|heart development|ag…	rno04371,rno04020,rno04072,rno04022,rno04080,rno04924,rno04614,rno04925,rno04927,rno04261,rno04270,rno05200,rno04933,rno04934	Apelin signaling pathway|Calcium signaling pathway|Phospholipase D signaling pathway|cGMP - PKG signaling pathway|Neuroactive ligand-receptor interaction|Renin secretion|Renin-angiotensin system|Aldosterone synthesis and secretion|Cortisol synthesis and secretion|Adrenergic signaling in cardiomyocytes|Vascular smooth muscle contraction|Pathways in cancer|AGE-RAGE signaling pathway in diabetic com…
Agtr1b	0	0	0	1	0	0	0	1	0	0	0	0	GeneID:81638,Genbank:NM_031009.2,RGD:2071	angiotensin II receptor, type 1b		GO:0042756,GO:0016021,GO:0001666,GO:0043524,GO:0016323,GO:0001822,GO:0043621,GO:0017046,GO:0001991,GO:0043627,GO:0001999,GO:0002019,GO:0002035,GO:0004945,GO:0019229,GO:0006954,GO:0045777,GO:0031983,GO:0007186,GO:0071549,GO:0035094,GO:0007204,GO:0086097,GO:0035902,GO:0007584,GO:0001568,GO:0090190,GO:0038166,GO:0009651,GO:0001596,GO:1990776,GO:0042493,GO:0012506	drinking behavior|integral component of membrane|response to hypoxia|negative regulation of neuron apoptotic process|basolateral plasma membrane|kidney development|protein self-association|peptide hormone binding|regulation of systemic arterial blood pressure by circulatory renin-angiotensin|response to estrogen|renal response to blood flow involved in circulatory renin-angiotensin regulation of …	rno04371,rno04020,rno04072,rno04022,rno04080,rno04924,rno04614,rno04925,rno04927,rno04261,rno04270,rno05200,rno04933,rno04934	Apelin signaling pathway|Calcium signaling pathway|Phospholipase D signaling pathway|cGMP - PKG signaling pathway|Neuroactive ligand-receptor interaction|Renin secretion|Renin-angiotensin system|Aldosterone synthesis and secretion|Cortisol synthesis and secretion|Adrenergic signaling in cardiomyocytes|Vascular smooth muscle contraction|Pathways in cancer|AGE-RAGE signaling pathway in diabetic com…
Agtr2	7	14	8	9	9	0	1	6	2	3	0	0	GeneID:24182,Genbank:XM_006257432.3,RGD:2072	angiotensin II receptor, type 2		GO:0005886,GO:0006883,GO:0006954,GO:0007166,GO:0007199,GO:0008134,GO:0035815,GO:0008284,GO:0035932,GO:0010243,GO:0038166,GO:0010459,GO:0042306,GO:0042311,GO:0042416,GO:0043524,GO:2001238,GO:0045893,GO:0048147,GO:0048471,GO:0001822,GO:0001965,GO:0001991,GO:0002018,GO:0002033,GO:0002035,GO:0004945,GO:0005515,GO:0010700,GO:0016021,GO:0017046,GO:0021695,GO:0030182,GO:0032304,GO:0032516,GO:0050715,GO:…	plasma membrane|cellular sodium ion homeostasis|inflammatory response|cell surface receptor signaling pathway|G-protein coupled receptor signaling pathway coupled to cGMP nucleotide second messenger|transcription factor binding|positive regulation of renal sodium excretion|positive regulation of cell proliferation|aldosterone secretion|response to organonitrogen compound|angiotensin-activated sig…	rno04080,rno04614,rno04261	Neuroactive ligand-receptor interaction|Renin-angiotensin system|Adrenergic signaling in cardiomyocytes
Agtrap	310	289	309	283	266	343	290	327	262	259	325	331	GeneID:298646,Genbank:NM_001007654.1,RGD:1359346	angiotensin II receptor-associated protein		GO:0043231,GO:0004945,GO:0005575,GO:0005654,GO:0005789,GO:0005829,GO:0005886,GO:0005938,GO:0008217,GO:0016021,GO:0000139,GO:0030659,GO:0001666,GO:0038166,GO:0003674	intracellular membrane-bounded organelle|angiotensin type II receptor activity|cellular_component|nucleoplasm|endoplasmic reticulum membrane|cytosol|plasma membrane|cell cortex|regulation of blood pressure|integral component of membrane|Golgi membrane|cytoplasmic vesicle membrane|response to hypoxia|angiotensin-activated signaling pathway|molecular_function
Agxt	0	1	0	0	0	2	0	1	1	3	2	1	GeneID:24792,Genbank:NM_030656.2,RGD:2073	alanine-glyoxylate aminotransferase		GO:0046487,GO:0030170,GO:0008453,GO:0005102,GO:0046724,GO:0042802,GO:0008483,GO:0005739,GO:0051384,GO:0042803,GO:0009436,GO:0051591,GO:0005759,GO:0005777,GO:0016597,GO:0042853,GO:0005782,GO:0042866,GO:0019265,GO:0007219,GO:0043231,GO:0003824,GO:0043621,GO:0004760,GO:0019448	glyoxylate metabolic process|pyridoxal phosphate binding|alanine-glyoxylate transaminase activity|signaling receptor binding|oxalic acid secretion|identical protein binding|transaminase activity|mitochondrion|response to glucocorticoid|protein homodimerization activity|glyoxylate catabolic process|response to cAMP|mitochondrial matrix|peroxisome|amino acid binding|L-alanine catabolic process|pero…	rno00630,rno00250,rno00260,rno04146	Glyoxylate and dicarboxylate metabolism|Alanine, aspartate and glutamate metabolism|Glycine, serine and threonine metabolism|Peroxisome
Agxt2	0	0	0	0	0	0	1	0	0	0	1	0	GeneID:83784,Genbank:XM_006232069.3,RGD:621767	alanine-glyoxylate aminotransferase 2		GO:0045429,GO:0005759,GO:0047305,GO:0008453,GO:0009436,GO:0016223,GO:0019265,GO:0019481,GO:0030170,GO:0005739,GO:0042802	positive regulation of nitric oxide biosynthetic process|mitochondrial matrix|(R)-3-amino-2-methylpropionate-pyruvate transaminase activity|alanine-glyoxylate transaminase activity|glyoxylate catabolic process|beta-alanine-pyruvate transaminase activity|glycine biosynthetic process, by transamination of glyoxylate|L-alanine catabolic process, by transamination|pyridoxal phosphate binding|mitochon…	rno00250,rno00260,rno00270,rno00280	Alanine, aspartate and glutamate metabolism|Glycine, serine and threonine metabolism|Cysteine and methionine metabolism|Valine, leucine and isoleucine degradation
Ahctf1	4155	3741	4437	5065	3530	4479	3524	3808	4656	4778	3897	4062	GeneID:360886,Genbank:XM_008769858.1,RGD:1561291	AT hook containing transcription factor 1		GO:0005634,GO:0005643,GO:0005737,GO:0006355,GO:0016363,GO:0031080,GO:0031965,GO:0032465,GO:0034399,GO:0000777,GO:0051292,GO:0000785,GO:0003700	nucleus|nuclear pore|cytoplasm|regulation of transcription, DNA-templated|nuclear matrix|nuclear pore outer ring|nuclear membrane|regulation of cytokinesis|nuclear periphery|condensed chromosome kinetochore|nuclear pore complex assembly|chromatin|DNA binding transcription factor activity
Ahcy	708	465	474	761	439	772	552	467	943	799	586	476	GeneID:29443,Genbank:NM_017201.1,RGD:69260	adenosylhomocysteinase		GO:0098604,GO:0030554,GO:0004013,GO:0033353,GO:0042470,GO:0005507,GO:0005634,GO:0005829,GO:0042745,GO:0042802,GO:0043005,GO:0006730,GO:0043621,GO:0007584,GO:0001666,GO:0051287,GO:0019510,GO:0002439,GO:0071268	adenosylselenohomocysteinase activity|adenyl nucleotide binding|adenosylhomocysteinase activity|S-adenosylmethionine cycle|melanosome|copper ion binding|nucleus|cytosol|circadian sleep/wake cycle|identical protein binding|neuron projection|one-carbon metabolic process|protein self-association|response to nutrient|response to hypoxia|NAD binding|S-adenosylhomocysteine catabolic process|chronic inf…	rno00270	Cysteine and methionine metabolism
Ahcyl1	3611	3062	3656	3285	3291	3127	2630	3510	3124	2921	3977	3657	GeneID:362013,Genbank:XM_008761405.2,RGD:1309768	adenosylhomocysteinase-like 1		GO:0033353,GO:0004013,GO:0038166,GO:0005737,GO:0005783,GO:0005829,GO:0006378,GO:0042045,GO:0006611,GO:0042802,GO:0006730,GO:0043231,GO:0010765,GO:0044070,GO:0016324,GO:0003723,GO:0051592,GO:0031440,GO:0032412	S-adenosylmethionine cycle|adenosylhomocysteinase activity|angiotensin-activated signaling pathway|cytoplasm|endoplasmic reticulum|cytosol|mRNA polyadenylation|epithelial fluid transport|protein export from nucleus|identical protein binding|one-carbon metabolic process|intracellular membrane-bounded organelle|positive regulation of sodium ion transport|regulation of anion transport|apical plasma …	rno00270	Cysteine and methionine metabolism
Ahcyl2	1866	1074	1410	1043	1005	1895	1289	1137	1363	1027	1617	1171	GeneID:312192,Genbank:NM_001173510.2,RGD:1564895	adenosylhomocysteinase-like 2		GO:0005829,GO:0006730,GO:0033353,GO:0043005,GO:0043231,GO:0004013	cytosol|one-carbon metabolic process|S-adenosylmethionine cycle|neuron projection|intracellular membrane-bounded organelle|adenosylhomocysteinase activity	rno00270	Cysteine and methionine metabolism
Ahdc1	1836	1241	1292	902	1202	1338	1000	1485	903	767	1111	1168	GeneID:362617,Genbank:XM_017593519.1,RGD:1310031	AT hook, DNA binding motif, containing 1
Ahi1	2955	3067	3457	3352	2763	2828	2217	3125	2658	2485	3006	3072	GeneID:308923,Genbank:NM_001002277.1,RGD:1303040	Abelson helper integration site 1		GO:0005813,GO:0005814,GO:0005911,GO:0010842,GO:0010976,GO:0005912,GO:0016192,GO:0021510,GO:0030862,GO:0036064,GO:0030902,GO:0032094,GO:0039008,GO:0039023,GO:0042462,GO:0001738,GO:0060041,GO:0042802,GO:0060271,GO:0001750,GO:0043066,GO:0001947,GO:0065001,GO:0002092,GO:0070121,GO:0005515,GO:0070986,GO:0005737,GO:0071599,GO:0005929,GO:0006903,GO:0007169,GO:0007417,GO:0033365,GO:0034613,GO:0010628,GO:…	centrosome|centriole|cell-cell junction|retina layer formation|positive regulation of neuron projection development|adherens junction|vesicle-mediated transport|spinal cord development|positive regulation of polarized epithelial cell differentiation|ciliary basal body|hindbrain development|response to food|pronephric nephron tubule morphogenesis|pronephric duct morphogenesis|eye photoreceptor cel…
Ahnak	14136	1319	2427	7877	993	10137	8729	2675	11942	12020	5220	9198	GeneID:191572,Genbank:XM_017588766.1,RGD:619779	AHNAK nucleoprotein		GO:0051259,GO:0043484,GO:0005737,GO:0070062,GO:0005829,GO:0097493,GO:0044291,GO:0005886,GO:0015629,GO:0030315,GO:1901385,GO:0044548,GO:0031982,GO:0045121,GO:0042383,GO:0005634,GO:0045296,GO:0043034	protein complex oligomerization|regulation of RNA splicing|cytoplasm|extracellular exosome|cytosol|structural molecule activity conferring elasticity|cell-cell contact zone|plasma membrane|actin cytoskeleton|T-tubule|regulation of voltage-gated calcium channel activity|S100 protein binding|vesicle|membrane raft|sarcolemma|nucleus|cadherin binding|costamere
Ahnak2	2089	822	878	805	725	857	1211	851	985	649	767	748	GeneID:314478,Genbank:XM_017594522.1,RGD:1309696	AHNAK nucleoprotein 2		GO:0043484,GO:0005829,GO:0005886,GO:0008366,GO:0019226,GO:0021675,GO:0030018,GO:0030315,GO:0030659,GO:0032287,GO:0001778,GO:0032290,GO:0003723,GO:0043034,GO:0005737	regulation of RNA splicing|cytosol|plasma membrane|axon ensheathment|transmission of nerve impulse|nerve development|Z disc|T-tubule|cytoplasmic vesicle membrane|peripheral nervous system myelin maintenance|plasma membrane repair|peripheral nervous system myelin formation|RNA binding|costamere|cytoplasm
Ahr	3845	2039	3312	8213	1707	6541	6288	2725	7669	6981	3147	5013	GeneID:25690,Genbank:XM_017594050.1,RGD:2074	aryl hydrocarbon receptor	bHLH	GO:0001974,GO:0002260,GO:0002376,GO:0003085,GO:0003214,GO:0003243,GO:0003677,GO:0005634,GO:0005737,GO:0003700,GO:0005829,GO:0006351,GO:0009410,GO:0006355,GO:0009636,GO:0010468,GO:0014070,GO:0017025,GO:0019933,GO:0000122,GO:0043010,GO:0030522,GO:0000902,GO:0043029,GO:0030850,GO:0001094,GO:0043565,GO:0030888,GO:0001223,GO:0044212,GO:0001541,GO:0045793,GO:0001568,GO:0045892,GO:0001569,GO:0001782,GO:…	blood vessel remodeling|lymphocyte homeostasis|immune system process|negative regulation of systemic arterial blood pressure|cardiac left ventricle morphogenesis|circumferential growth involved in left ventricle morphogenesis|DNA binding|nucleus|cytoplasm|DNA binding transcription factor activity|cytosol|transcription, DNA-templated|response to xenobiotic stimulus|regulation of transcription, DNA…	rno04659,rno04934	Th17 cell differentiation|Cushing's syndrome
Ahrr	0	0	0	0	0	1	0	2	1	2	0	5	GeneID:498999,Genbank:NM_001024285.1,RGD:1559857	aryl-hydrocarbon receptor repressor	bHLH	GO:0046983,GO:0003677,GO:0005634,GO:0005654,GO:0005829,GO:0006351,GO:0009410,GO:0033235,GO:0034753,GO:0045892,GO:0000122,GO:0045944,GO:0001191	protein dimerization activity|DNA binding|nucleus|nucleoplasm|cytosol|transcription, DNA-templated|response to xenobiotic stimulus|positive regulation of protein sumoylation|nuclear aryl hydrocarbon receptor complex|negative regulation of transcription, DNA-templated|negative regulation of transcription by RNA polymerase II|positive regulation of transcription by RNA polymerase II|transcriptional…
Ahsa1	604	508	540	650	483	718	454	560	817	689	497	528	GeneID:681996,Genbank:XM_017594356.1,RGD:1589285	activator of Hsp90 ATPase activity 1		GO:0032781,GO:0045296,GO:0051087,GO:0001671,GO:0005829	positive regulation of ATPase activity|cadherin binding|chaperone binding|ATPase activator activity|cytosol
Ahsa2	318	280	341	399	253	399	298	274	435	421	284	328	GeneID:305577,Genbank:NM_001107241.1,RGD:1307171	AHA1, activator of heat shock protein ATPase 2		GO:0001671,GO:0032781,GO:0051087	ATPase activator activity|positive regulation of ATPase activity|chaperone binding
Ahsg	0	0	0	0	0	2	0	0	0	0	0	0	GeneID:25373,Genbank:NM_012898.4,RGD:2075	alpha-2-HS-glycoprotein		GO:0065003,GO:0032869,GO:0030294,GO:0005576,GO:0072562,GO:0032991,GO:0030308,GO:0045780,GO:0030502,GO:0005615,GO:0046627,GO:0005794,GO:0006953,GO:0008584,GO:0050727,GO:0010951,GO:0031012,GO:0050766,GO:0016021,GO:0001503,GO:0019210,GO:0004866,GO:0061099,GO:0031100,GO:0021987,GO:0004869	protein-containing complex assembly|cellular response to insulin stimulus|receptor signaling protein tyrosine kinase inhibitor activity|extracellular region|blood microparticle|protein-containing complex|negative regulation of cell growth|positive regulation of bone resorption|negative regulation of bone mineralization|extracellular space|negative regulation of insulin receptor signaling pathway|…
Ahsp	1	3	0	3	3	1	5	2	6	2	4	0	GeneID:293522,Genbank:NM_001106299.1,RGD:1306725	alpha hemoglobin stabilizing protein		GO:0005737,GO:0006457,GO:0008150,GO:0030218,GO:0030492,GO:0050821,GO:0003674,GO:0005575	cytoplasm|protein folding|biological_process|erythrocyte differentiation|hemoglobin binding|protein stabilization|molecular_function|cellular_component
Aicda	2	0	0	0	0	0	0	0	0	2	3	2	GeneID:399679,Genbank:NM_001100779.1,RGD:1303222	activation-induced cytidine deaminase		GO:0070383,GO:0016446,GO:0003723,GO:0071222,GO:0016554,GO:0004126,GO:0080111,GO:0031625,GO:0005575,GO:0005634,GO:0005737,GO:0042742,GO:0090310,GO:0042802,GO:0008150,GO:0097752,GO:0045190,GO:0008270,GO:0045869,GO:0009972,GO:0000178,GO:0047844,GO:0010529,GO:0000932,GO:0051607,GO:0016445,GO:0003674	DNA cytosine deamination|somatic hypermutation of immunoglobulin genes|RNA binding|cellular response to lipopolysaccharide|cytidine to uridine editing|cytidine deaminase activity|DNA demethylation|ubiquitin protein ligase binding|cellular_component|nucleus|cytoplasm|defense response to bacterium|negative regulation of methylation-dependent chromatin silencing|identical protein binding|biological_…	rno04672,rno05340	Intestinal immune network for IgA production|Primary immunodeficiency
Aida	687	413	522	832	385	739	694	540	993	833	525	535	GeneID:682999,Genbank:NM_001127600.1,RGD:1592746	axin interactor, dorsalization associated		GO:0030178,GO:0035091,GO:0035556,GO:0043496,GO:0043508,GO:0046329,GO:0048264,GO:0005737,GO:0016020,GO:0019904	negative regulation of Wnt signaling pathway|phosphatidylinositol binding|intracellular signal transduction|regulation of protein homodimerization activity|negative regulation of JUN kinase activity|negative regulation of JNK cascade|determination of ventral identity|cytoplasm|membrane|protein domain specific binding
Aif1	315	11	73	71	9	448	271	20	207	110	162	310	GeneID:29427,Genbank:XM_006256063.3,RGD:61924	allograft inflammatory factor 1		GO:0005737,GO:0005829,GO:0005884,GO:0030335,GO:0006911,GO:0031668,GO:0032587,GO:0006954,GO:0032870,GO:0034097,GO:0048662,GO:0042102,GO:0048678,GO:0051015,GO:0042116,GO:0051017,GO:0051384,GO:0001726,GO:1900087,GO:0051602,GO:0001891,GO:2000406,GO:0071315,GO:0071346,GO:0001934,GO:0005509,GO:0005634,GO:0010629,GO:0014739,GO:0016601,GO:0030027,GO:0042995,GO:0030041,GO:0043066,GO:0043204,GO:0045429,GO:…	cytoplasm|cytosol|actin filament|positive regulation of cell migration|phagocytosis, engulfment|cellular response to extracellular stimulus|ruffle membrane|inflammatory response|cellular response to hormone stimulus|response to cytokine|negative regulation of smooth muscle cell proliferation|positive regulation of T cell proliferation|response to axon injury|actin filament binding|macrophage acti…
Aif1l	564	329	461	157	310	527	618	463	215	141	552	270	GeneID:362107,Genbank:NM_001108578.1,RGD:1305081	allograft inflammatory factor 1-like		GO:0005925,GO:0015629,GO:0032991,GO:0051015,GO:0005509,GO:0005884	focal adhesion|actin cytoskeleton|protein-containing complex|actin filament binding|calcium ion binding|actin filament
Aifm1	615	777	781	833	714	737	527	828	804	746	827	642	GeneID:83533,Genbank:NM_031356.1,RGD:620817	apoptosis inducing factor, mitochondria associated 1		GO:0005739,GO:0005743,GO:0005758,GO:0005829,GO:0048471,GO:0006915,GO:0050660,GO:0006919,GO:0051402,GO:0055114,GO:0070059,GO:0070301,GO:0071392,GO:0071732,GO:0071949,GO:0002931,GO:0003674,GO:0003677,GO:0005634,GO:0005737,GO:0009636,GO:0010942,GO:0016021,GO:0016174,GO:0016491,GO:0016651,GO:0030182,GO:0090650,GO:0032981,GO:1902065,GO:0043525,GO:1902510,GO:0046983,GO:1904045	mitochondrion|mitochondrial inner membrane|mitochondrial intermembrane space|cytosol|perinuclear region of cytoplasm|apoptotic process|flavin adenine dinucleotide binding|activation of cysteine-type endopeptidase activity involved in apoptotic process|neuron apoptotic process|oxidation-reduction process|intrinsic apoptotic signaling pathway in response to endoplasmic reticulum stress|cellular res…	rno04210,rno04217	Apoptosis|Necroptosis
Aifm2	191	106	136	165	104	195	110	102	202	145	142	204	GeneID:361843,Genbank:XM_006256452.2,RGD:1304964	apoptosis inducing factor, mitochondria associated 2		GO:0050660,GO:0005737,GO:0005739,GO:0005741,GO:0005811,GO:0005829,GO:0008637,GO:0022904,GO:0043065,GO:0003677,GO:0004174	flavin adenine dinucleotide binding|cytoplasm|mitochondrion|mitochondrial outer membrane|lipid droplet|cytosol|apoptotic mitochondrial changes|respiratory electron transport chain|positive regulation of apoptotic process|DNA binding|electron-transferring-flavoprotein dehydrogenase activity
Aifm3	222	197	184	98	162	140	172	231	74	71	251	144	GeneID:303786,Genbank:XM_017597951.1,RGD:1306028	apoptosis inducing factor, mitochondria associated 3		GO:0005783,GO:0005829,GO:0016491,GO:0050660,GO:0051537,GO:0055114,GO:0097194,GO:0005634,GO:0005739,GO:0005743	endoplasmic reticulum|cytosol|oxidoreductase activity|flavin adenine dinucleotide binding|2 iron, 2 sulfur cluster binding|oxidation-reduction process|execution phase of apoptosis|nucleus|mitochondrion|mitochondrial inner membrane
Aig1	981	788	923	732	767	925	667	783	650	554	777	749	GeneID:292486,Genbank:NM_001134425.1,RGD:1562920	androgen-induced 1		GO:0016787,GO:0042758,GO:0012505,GO:0016020,GO:0016021	hydrolase activity|long-chain fatty acid catabolic process|endomembrane system|membrane|integral component of membrane
Aim1	263	33	54	245	36	230	144	96	240	409	163	109	GeneID:309866,Genbank:XM_017601841.1,RGD:1308629	absent in melanoma 1		GO:0003674,GO:0005575,GO:0008150	molecular_function|cellular_component|biological_process
Aim1l	1	0	1	0	0	0	0	2	1	0	0	0	GeneID:298543,Genbank:XM_008764189.2,RGD:1308621	absent in melanoma 1-like
Aim2	153	22	44	27	23	71	52	17	37	24	33	80	GeneID:304987,Genbank:XM_006250336.3,RGD:1307283	absent in melanoma 2		GO:0035458,GO:0003690,GO:0035690,GO:0005575,GO:0042802,GO:0005654,GO:0005737,GO:0005739,GO:0050702,GO:0005829,GO:0050718,GO:0008150,GO:0051092,GO:0032088,GO:0070269,GO:0032461,GO:0002218,GO:0097169,GO:0032731,GO:0002230,GO:2001056,GO:0033209,GO:0003674	cellular response to interferon-beta|double-stranded DNA binding|cellular response to drug|cellular_component|identical protein binding|nucleoplasm|cytoplasm|mitochondrion|interleukin-1 beta secretion|cytosol|positive regulation of interleukin-1 beta secretion|biological_process|positive regulation of NF-kappaB transcription factor activity|negative regulation of NF-kappaB transcription factor ac…	rno04621,rno04623	NOD-like receptor signaling pathway|Cytosolic DNA-sensing pathway
Aimp1	216	185	218	284	173	241	177	205	335	259	192	248	GeneID:114632,Genbank:NM_053757.1,RGD:620466	aminoacyl tRNA synthetase complex-interacting multifunctional protein 1		GO:0017102,GO:0005125,GO:0042803,GO:0048514,GO:0005615,GO:0005829,GO:0006418,GO:0006954,GO:0050900,GO:0007267,GO:0051020,GO:0009986,GO:0051607,GO:0010469,GO:0070094,GO:0016525,GO:0000049,GO:0017101,GO:0001937	methionyl glutamyl tRNA synthetase complex|cytokine activity|protein homodimerization activity|blood vessel morphogenesis|extracellular space|cytosol|tRNA aminoacylation for protein translation|inflammatory response|leukocyte migration|cell-cell signaling|GTPase binding|cell surface|defense response to virus|regulation of signaling receptor activity|positive regulation of glucagon secretion|negat…
Aimp2	168	91	137	231	95	172	113	120	207	186	123	109	GeneID:288480,Genbank:XM_006248863.3,RGD:1560787	aminoacyl tRNA synthetase complex-interacting multifunctional protein 2		GO:0006915,GO:0008285,GO:0017101,GO:0031398,GO:0032947,GO:0060510,GO:0065003,GO:1901216,GO:1903632,GO:0005634,GO:0005829,GO:0006412	apoptotic process|negative regulation of cell proliferation|aminoacyl-tRNA synthetase multienzyme complex|positive regulation of protein ubiquitination|protein-containing complex scaffold activity|Type II pneumocyte differentiation|protein-containing complex assembly|positive regulation of neuron death|positive regulation of aminoacyl-tRNA ligase activity|nucleus|cytosol|translation
Aip	522	366	484	446	301	509	377	432	494	389	411	375	GeneID:282827,Genbank:NM_172327.2,RGD:628619	aryl-hydrocarbon receptor-interacting protein		GO:0051082,GO:0005829,GO:0051344,GO:0005886,GO:1903506,GO:0006626,GO:0006805,GO:0010738,GO:0016020,GO:0017162,GO:0022417,GO:0034751,GO:0003712,GO:0036004,GO:0005515	unfolded protein binding|cytosol|negative regulation of cyclic-nucleotide phosphodiesterase activity|plasma membrane|regulation of nucleic acid-templated transcription|protein targeting to mitochondrion|xenobiotic metabolic process|regulation of protein kinase A signaling|membrane|aryl hydrocarbon receptor binding|protein maturation by protein folding|aryl hydrocarbon receptor complex|transcripti…	rno04934	Cushing's syndrome
Aipl1	4140	8261	8987	6525	7134	6565	5524	8362	5794	4764	8430	7265	GeneID:59110,Genbank:XM_017597500.1,RGD:70906	aryl hydrocarbon receptor-interacting protein-like 1		GO:0043066,GO:0003674,GO:0005575,GO:0005634,GO:0005654,GO:0005737,GO:0005829,GO:0007601,GO:0007603,GO:0008150,GO:0001895,GO:0018343,GO:0001917,GO:0030823,GO:0001918	negative regulation of apoptotic process|molecular_function|cellular_component|nucleus|nucleoplasm|cytoplasm|cytosol|visual perception|phototransduction, visible light|biological_process|retina homeostasis|protein farnesylation|photoreceptor inner segment|regulation of cGMP metabolic process|farnesylated protein binding	rno04934	Cushing's syndrome
Aire	0	0	3	0	0	0	1	0	0	1	0	0	GeneID:294328,Genbank:XM_006256247.2,RGD:1311139	autoimmune regulator	SAND	GO:0044212,GO:0006955,GO:0002509,GO:0045060,GO:0006959,GO:0003674,GO:0045182,GO:0008150,GO:0003682,GO:0045893,GO:0003712,GO:0005575,GO:0005622,GO:0008270,GO:0005634,GO:0045944,GO:0016604,GO:0032602,GO:0005737,GO:0097536,GO:0042393,GO:0006355,GO:0000977,GO:2000410,GO:0042802,GO:0006417,GO:0002458	transcription regulatory region DNA binding|immune response|central tolerance induction to self antigen|negative thymic T cell selection|humoral immune response|molecular_function|translation regulator activity|biological_process|chromatin binding|positive regulation of transcription, DNA-templated|transcription cofactor activity|cellular_component|intracellular|zinc ion binding|nucleus|positive …	rno04120,rno05340	Ubiquitin mediated proteolysis|Primary immunodeficiency
Ajap1	71	56	56	49	65	31	16	57	52	29	35	31	GeneID:687031,Genbank:NM_001101014.1,RGD:1590138	adherens junction associated protein 1		GO:0044214,GO:0005913,GO:0044291,GO:0007155,GO:0008013,GO:0009898,GO:0009986,GO:0044877,GO:0016323,GO:0061045,GO:0016324,GO:0030860,GO:0001953	spanning component of plasma membrane|cell-cell adherens junction|cell-cell contact zone|cell adhesion|beta-catenin binding|cytoplasmic side of plasma membrane|cell surface|protein-containing complex binding|basolateral plasma membrane|negative regulation of wound healing|apical plasma membrane|regulation of polarized epithelial cell differentiation|negative regulation of cell-matrix adhesion
Ajuba	367	76	100	238	71	356	283	153	239	242	239	198	GeneID:85265,Genbank:NM_053503.1,RGD:620407	ajuba LIM protein		GO:0003714,GO:0005634,GO:0005667,GO:0005794,GO:0030032,GO:0005815,GO:0030334,GO:0005829,GO:0031328,GO:0005886,GO:0031334,GO:0033673,GO:0033674,GO:0034613,GO:0051015,GO:0035195,GO:1900037,GO:0035313,GO:2000637,GO:0035329,GO:0000122,GO:0000932,GO:0001666,GO:0003682,GO:0005911,GO:0005912,GO:0005925,GO:0006351,GO:0006355,GO:0035331,GO:0007010,GO:0016339,GO:0030027,GO:0043087,GO:0043123,GO:0043406,GO:…	transcription corepressor activity|nucleus|transcription factor complex|Golgi apparatus|lamellipodium assembly|microtubule organizing center|regulation of cell migration|cytosol|positive regulation of cellular biosynthetic process|plasma membrane|positive regulation of protein complex assembly|negative regulation of kinase activity|positive regulation of kinase activity|cellular protein localizat…	rno04390,rno04392	Hippo signaling pathway|Hippo signaling pathway - multiple species
Ak1	450	384	397	283	369	374	280	368	429	225	406	312	GeneID:24183,Genbank:NM_024349.3,RGD:2076	adenylate kinase 1		GO:0033574,GO:0010828,GO:0004550,GO:0036126,GO:0014042,GO:0042493,GO:0014823,GO:0005524,GO:0043005,GO:0005737,GO:0005829,GO:0005886,GO:0006165,GO:0016776,GO:0046033,GO:0021549,GO:0006172,GO:0046034,GO:0021772,GO:0007050,GO:0046083,GO:0030017,GO:0007517,GO:0001520,GO:0046103,GO:0030182,GO:0009142,GO:0004017,GO:0048471,GO:0032355	response to testosterone|positive regulation of glucose transmembrane transport|nucleoside diphosphate kinase activity|sperm flagellum|positive regulation of neuron maturation|response to drug|response to activity|ATP binding|neuron projection|cytoplasm|cytosol|plasma membrane|nucleoside diphosphate phosphorylation|phosphotransferase activity, phosphate group as acceptor|AMP metabolic process|cer…	rno00230,rno00730	Purine metabolism|Thiamine metabolism
Ak2	311	219	292	370	234	392	311	234	494	464	327	288	GeneID:24184,Genbank:NM_001033967.2,RGD:2077	adenylate kinase 2		GO:0046939,GO:0007420,GO:0004017,GO:0097066,GO:0019205,GO:0097226,GO:0036126,GO:0005524,GO:0005634,GO:0005737,GO:0005739,GO:0005743,GO:0046033,GO:0005758,GO:0046034,GO:0005829,GO:0006119,GO:0001889,GO:0046060,GO:0006172,GO:0046083	nucleotide phosphorylation|brain development|adenylate kinase activity|response to thyroid hormone|nucleobase-containing compound kinase activity|sperm mitochondrial sheath|sperm flagellum|ATP binding|nucleus|cytoplasm|mitochondrion|mitochondrial inner membrane|AMP metabolic process|mitochondrial intermembrane space|ATP metabolic process|cytosol|oxidative phosphorylation|liver development|dATP me…	rno00230,rno00730	Purine metabolism|Thiamine metabolism
Ak3	311	116	188	176	123	350	215	146	313	235	215	216	GeneID:26956,Genbank:NM_013218.1,RGD:619885	adenylate kinase 3		GO:0046041,GO:0021549,GO:0004017,GO:0021772,GO:0005524,GO:0046051,GO:0042594,GO:0005525,GO:0005739,GO:0005758,GO:0005759,GO:0042802,GO:0046060,GO:0046033,GO:0046899,GO:0006172,GO:0046034,GO:0001889,GO:0046939,GO:0046039,GO:0006756,GO:0051260,GO:0007517	ITP metabolic process|cerebellum development|adenylate kinase activity|olfactory bulb development|ATP binding|UTP metabolic process|response to starvation|GTP binding|mitochondrion|mitochondrial intermembrane space|mitochondrial matrix|identical protein binding|dATP metabolic process|AMP metabolic process|nucleoside triphosphate adenylate kinase activity|ADP biosynthetic process|ATP metabolic pro…	rno00230	Purine metabolism
Ak4	503	406	522	338	399	692	357	467	548	645	436	373	GeneID:29223,Genbank:XM_017593196.1,RGD:2078	adenylate kinase 4		GO:0042493,GO:0004017,GO:0046033,GO:0004550,GO:0046034,GO:0005524,GO:0005525,GO:0005575,GO:0005739,GO:0046039,GO:0005759,GO:0046899,GO:0006165,GO:0007420,GO:0001889,GO:0009142,GO:0003674	response to drug|adenylate kinase activity|AMP metabolic process|nucleoside diphosphate kinase activity|ATP metabolic process|ATP binding|GTP binding|cellular_component|mitochondrion|GTP metabolic process|mitochondrial matrix|nucleoside triphosphate adenylate kinase activity|nucleoside diphosphate phosphorylation|brain development|liver development|nucleoside triphosphate biosynthetic process|mol…	rno00230,rno00730	Purine metabolism|Thiamine metabolism
Ak5	6	8	10	10	15	6	2	7	6	8	5	10	GeneID:301115,Genbank:XM_017596708.1,RGD:1588584	adenylate kinase 5				rno00230,rno00730	Purine metabolism|Thiamine metabolism
Ak6	100	49	86	105	49	110	82	65	120	116	88	55	GeneID:102238592,Genbank:NM_001012463.3,RGD:7387335	adenylate kinase 6		GO:0015937,GO:0004017,GO:0046939,GO:0004140,GO:0005524,GO:0005634,GO:0005654,GO:0005730,GO:0005737,GO:0005829,GO:0015030	coenzyme A biosynthetic process|adenylate kinase activity|nucleotide phosphorylation|dephospho-CoA kinase activity|ATP binding|nucleus|nucleoplasm|nucleolus|cytoplasm|cytosol|Cajal body	rno00230,rno03008	Purine metabolism|Ribosome biogenesis in eukaryotes
Ak7	4	2	4	2	2	12	5	3	5	4	8	2	GeneID:314416,Genbank:XM_008764806.2,RGD:1309600	adenylate kinase 7		GO:0004127,GO:0004550,GO:0005524,GO:0006165,GO:0007283,GO:0007420,GO:0009142,GO:0009165,GO:0019206,GO:0035082,GO:0002437,GO:0003351,GO:0004017	cytidylate kinase activity|nucleoside diphosphate kinase activity|ATP binding|nucleoside diphosphate phosphorylation|spermatogenesis|brain development|nucleoside triphosphate biosynthetic process|nucleotide biosynthetic process|nucleoside kinase activity|axoneme assembly|inflammatory response to antigenic stimulus|epithelial cilium movement|adenylate kinase activity	rno00230,rno00730	Purine metabolism|Thiamine metabolism
Ak8	7	25	13	18	11	16	14	20	9	19	11	18	GeneID:311833,Genbank:NM_001004266.1,RGD:1303144	adenylate kinase 8		GO:0036126,GO:0004127,GO:0004550,GO:0005524,GO:0005829,GO:0005930,GO:0006165,GO:0009142,GO:0009165,GO:0004017,GO:0019206,GO:0021591	sperm flagellum|cytidylate kinase activity|nucleoside diphosphate kinase activity|ATP binding|cytosol|axoneme|nucleoside diphosphate phosphorylation|nucleoside triphosphate biosynthetic process|nucleotide biosynthetic process|adenylate kinase activity|nucleoside kinase activity|ventricular system development	rno00230,rno00730	Purine metabolism|Thiamine metabolism
Ak9	9	19	42	26	12	23	15	11	14	8	18	34	GeneID:294521,Genbank:XM_017601822.1,RGD:1559879	adenylate kinase 9		GO:0061566,GO:0005654,GO:0061567,GO:0061568,GO:0005737,GO:0006174,GO:0006186,GO:0006756,GO:0006757,GO:0061569,GO:0019206,GO:0061570,GO:0031965,GO:0061571,GO:0050145,GO:0004550,GO:0061508,GO:0005524,GO:0061565,GO:0005634	CMP phosphorylation|nucleoplasm|dCMP phosphorylation|GDP phosphorylation|cytoplasm|dADP phosphorylation|dGDP phosphorylation|AMP phosphorylation|ATP generation from ADP|UDP phosphorylation|nucleoside kinase activity|dCDP phosphorylation|nuclear membrane|TDP phosphorylation|nucleoside phosphate kinase activity|nucleoside diphosphate kinase activity|CDP phosphorylation|ATP binding|dAMP phosphorylat…	rno00230,rno00240	Purine metabolism|Pyrimidine metabolism
Akain1	46	70	75	63	71	49	35	61	66	38	89	58	GeneID:100362606,Genbank:XM_017596880.1,RGD:2324352	A kinase (PRKA) anchor inhibitor 1		GO:0008104,GO:0010738,GO:0031333,GO:0034237,GO:0051018,GO:0005829	protein localization|regulation of protein kinase A signaling|negative regulation of protein complex assembly|protein kinase A regulatory subunit binding|protein kinase A binding|cytosol
Akap1	1208	1697	1779	1841	1430	1577	1440	1698	1544	1395	1479	1629	GeneID:114124,Genbank:XM_006247068.1,RGD:620826	A-kinase anchoring protein 1		GO:0042308,GO:0019904,GO:0005741,GO:0045211,GO:0030061,GO:0005743,GO:0048487,GO:0030346,GO:0005759,GO:0071320,GO:0005811,GO:0008017,GO:0010614,GO:0010738,GO:0031594,GO:0071375,GO:0032947,GO:0016021,GO:0034237,GO:0016301,GO:0016310,GO:0003723,GO:0019901,GO:0005739,GO:0035308,GO:0019903	negative regulation of protein import into nucleus|protein domain specific binding|mitochondrial outer membrane|postsynaptic membrane|mitochondrial crista|mitochondrial inner membrane|beta-tubulin binding|protein phosphatase 2B binding|mitochondrial matrix|cellular response to cAMP|lipid droplet|microtubule binding|negative regulation of cardiac muscle hypertrophy|regulation of protein kinase A s…
Akap10	1544	1480	1745	1632	1576	1646	1239	1603	1674	1489	1548	1536	GeneID:360540,Genbank:NM_001114606.1,RGD:1308869	A-kinase anchoring protein 10		GO:0005739,GO:0005829,GO:0005886,GO:0008104,GO:0008150,GO:0032991,GO:0003674,GO:0051018,GO:0005575	mitochondrion|cytosol|plasma membrane|protein localization|biological_process|protein-containing complex|molecular_function|protein kinase A binding|cellular_component
Akap11	5146	5212	5568	5762	5155	4941	3637	5209	5796	4569	5113	4096	GeneID:498549,Genbank:XM_006252344.2,RGD:2079	A-kinase anchoring protein 11		GO:0032947,GO:0005737,GO:0032991,GO:0005777,GO:0034236,GO:0005829,GO:0005886,GO:0034237,GO:0006928,GO:0042325,GO:0010738,GO:0051018,GO:0016301,GO:0005730,GO:0016310,GO:0019207	protein-containing complex scaffold activity|cytoplasm|protein-containing complex|peroxisome|protein kinase A catalytic subunit binding|cytosol|plasma membrane|protein kinase A regulatory subunit binding|movement of cell or subcellular component|regulation of phosphorylation|regulation of protein kinase A signaling|protein kinase A binding|kinase activity|nucleolus|phosphorylation|kinase regulato…
Akap12	2188	960	1573	2280	940	2379	1594	846	2889	2647	1452	1333	GeneID:83425,Genbank:NM_057103.2,RGD:70988	A-kinase anchoring protein 12		GO:0005886,GO:0006605,GO:0007165,GO:0007193,GO:0008179,GO:0010738,GO:0051018,GO:0090036,GO:0005829,GO:0005856	plasma membrane|protein targeting|signal transduction|adenylate cyclase-inhibiting G-protein coupled receptor signaling pathway|adenylate cyclase binding|regulation of protein kinase A signaling|protein kinase A binding|regulation of protein kinase C signaling|cytosol|cytoskeleton
Akap13	3994	914	1418	2234	848	3061	2418	1318	2441	1994	1978	2480	GeneID:293024,Genbank:NM_001106271.2,RGD:727893	A-kinase anchoring protein 13		GO:0005884,GO:0005938,GO:0006468,GO:0007186,GO:0035025,GO:0007507,GO:0043123,GO:0008104,GO:0043406,GO:0045859,GO:0046872,GO:0086023,GO:0048471,GO:0051018,GO:1900169,GO:0004691,GO:0005078,GO:0005089,GO:0005634,GO:0005829,GO:0010611,GO:0015629,GO:0017048,GO:0030864,GO:0032947,GO:0051168,GO:0055007,GO:0060297,GO:0060348,GO:0071875	actin filament|cell cortex|protein phosphorylation|G-protein coupled receptor signaling pathway|positive regulation of Rho protein signal transduction|heart development|positive regulation of I-kappaB kinase/NF-kappaB signaling|protein localization|positive regulation of MAP kinase activity|regulation of protein kinase activity|metal ion binding|adenylate cyclase-activating adrenergic receptor si…
Akap14	1	1	3	0	1	5	2	2	6	1	3	2	GeneID:60332,Genbank:NM_021703.1,RGD:708510	A-kinase anchoring protein 14		GO:0034237,GO:0035686,GO:0051018,GO:0005930,GO:0005952,GO:0007283	protein kinase A regulatory subunit binding|sperm fibrous sheath|protein kinase A binding|axoneme|cAMP-dependent protein kinase complex|spermatogenesis
Akap17a	810	876	991	975	814	1005	799	979	827	910	874	974	GeneID:288526,Genbank:NM_001127246.1,RGD:1564640	A-kinase anchoring protein 17A		GO:0043484,GO:0051018,GO:0005634,GO:0005829,GO:0016607	regulation of RNA splicing|protein kinase A binding|nucleus|cytosol|nuclear speck
Akap17b	776	725	768	562	754	576	432	665	540	408	645	682	GeneID:313434,Genbank:XM_017602375.1,RGD:1566363	A kinase (PRKA) anchor protein 17B		GO:0003723	RNA binding
Akap2	1010	287	341	970	248	944	543	335	1457	1499	489	517	GeneID:298024,Genbank:XM_006238186.3,RGD:1305135	A-kinase anchoring protein 2		GO:0007178,GO:0008104,GO:0019904,GO:0023052,GO:0032991,GO:0051018,GO:0051291,GO:0007015	transmembrane receptor protein serine/threonine kinase signaling pathway|protein localization|protein domain specific binding|signaling|protein-containing complex|protein kinase A binding|protein heterooligomerization|actin filament organization
Akap3	31	6	21	20	10	21	16	18	20	11	25	26	GeneID:312720,Genbank:XM_008763290.1,RGD:1359735	A-kinase anchoring protein 3		GO:0097228,GO:0005737,GO:0006928,GO:0007178,GO:0008104,GO:0008150,GO:0010738,GO:0016301,GO:0016310,GO:0031514,GO:0035686,GO:0001669,GO:0051018,GO:0003674,GO:0005575	sperm principal piece|cytoplasm|movement of cell or subcellular component|transmembrane receptor protein serine/threonine kinase signaling pathway|protein localization|biological_process|regulation of protein kinase A signaling|kinase activity|phosphorylation|motile cilium|sperm fibrous sheath|acrosomal vesicle|protein kinase A binding|molecular_function|cellular_component
Akap4	0	0	0	0	0	0	0	0	0	0	0	0	GeneID:79254,Genbank:NM_024402.1,RGD:620828	A-kinase anchoring protein 4		GO:0048471,GO:0031514,GO:0005929,GO:0051018,GO:0035686,GO:0006928,GO:0007178,GO:0008104,GO:0008150,GO:0010738,GO:0030018,GO:0044458,GO:0097228,GO:0030317,GO:0045184,GO:0003674,GO:0005575,GO:0005737	perinuclear region of cytoplasm|motile cilium|cilium|protein kinase A binding|sperm fibrous sheath|movement of cell or subcellular component|transmembrane receptor protein serine/threonine kinase signaling pathway|protein localization|biological_process|regulation of protein kinase A signaling|Z disc|motile cilium assembly|sperm principal piece|flagellated sperm motility|establishment of protein …
Akap5	22	23	19	8	14	21	15	13	7	16	16	6	GeneID:171026,Genbank:NM_133515.2,RGD:620829	A-kinase anchoring protein 5		GO:0005886,GO:0006605,GO:0007165,GO:0007193,GO:0007194,GO:0008179,GO:0019904,GO:0021510,GO:0009898,GO:0021766,GO:0010524,GO:0030346,GO:0030425,GO:0031527,GO:0043197,GO:0031698,GO:0043198,GO:0032279,GO:0043267,GO:0032590,GO:0043271,GO:0043624,GO:0044877,GO:0001664,GO:0045296,GO:0001934,GO:0045762,GO:0003779,GO:0048471,GO:0005515,GO:0005516,GO:0005622,GO:0005737,GO:0005856,GO:0010738,GO:0014069,GO:…	plasma membrane|protein targeting|signal transduction|adenylate cyclase-inhibiting G-protein coupled receptor signaling pathway|negative regulation of adenylate cyclase activity|adenylate cyclase binding|protein domain specific binding|spinal cord development|cytoplasmic side of plasma membrane|hippocampus development|positive regulation of calcium ion transport into cytosol|protein phosphatase 2…
Akap6	3118	2909	4522	4368	2822	3063	3546	2973	4534	3637	3306	2633	GeneID:64553,Genbank:XM_017594343.1,RGD:69412	A-kinase anchoring protein 6		GO:0007194,GO:0008179,GO:0010738,GO:0010880,GO:0014701,GO:0031965,GO:0032516,GO:0014704,GO:0032947,GO:0016301,GO:0032991,GO:0034237,GO:0048471,GO:0034629,GO:0034704,GO:0051018,GO:0051281,GO:0051721,GO:0060306,GO:0001934,GO:2000481,GO:0005515,GO:0060316,GO:0005634,GO:0061051,GO:0005635,GO:0005640,GO:0005737,GO:0005901,GO:0016310,GO:0016529,GO:0019899,GO:0030307,GO:0030315,GO:0042383,GO:0043495,GO:…	negative regulation of adenylate cyclase activity|adenylate cyclase binding|regulation of protein kinase A signaling|regulation of release of sequestered calcium ion into cytosol by sarcoplasmic reticulum|junctional sarcoplasmic reticulum membrane|nuclear membrane|positive regulation of phosphoprotein phosphatase activity|intercalated disc|protein-containing complex scaffold activity|kinase activ…
Akap7	264	146	274	210	182	256	228	185	211	183	211	236	GeneID:361458,Genbank:NM_001001801.3,RGD:1303071	A-kinase anchoring protein 7		GO:0071320,GO:0032991,GO:0016328,GO:0005737,GO:1901381,GO:0034237,GO:0016529,GO:0005829,GO:1902261,GO:0019901,GO:0008022,GO:0008104,GO:0010738,GO:0019904,GO:0051018,GO:0030315,GO:0016020,GO:0032947,GO:0016208,GO:0005515,GO:0060306,GO:0016324,GO:0005634,GO:0070382	cellular response to cAMP|protein-containing complex|lateral plasma membrane|cytoplasm|positive regulation of potassium ion transmembrane transport|protein kinase A regulatory subunit binding|sarcoplasmic reticulum|cytosol|positive regulation of delayed rectifier potassium channel activity|protein kinase binding|protein C-terminus binding|protein localization|regulation of protein kinase A signal…
Akap8	2193	2262	2545	2408	2218	2267	1881	2493	2044	1981	2321	2317	GeneID:116633,Genbank:XM_017594573.1,RGD:620832	A-kinase anchoring protein 8		GO:0034237,GO:0015031,GO:0003677,GO:0016363,GO:0003690,GO:0042826,GO:0005515,GO:0044839,GO:0005634,GO:0005654,GO:0005730,GO:0005739,GO:0045087,GO:0017151,GO:0005794,GO:0051059,GO:0031065,GO:0006351,GO:0071222,GO:0032720,GO:0006355,GO:0000278,GO:0071380,GO:0033127,GO:0007076,GO:0000793,GO:0008270,GO:0001939	protein kinase A regulatory subunit binding|protein transport|DNA binding|nuclear matrix|double-stranded DNA binding|histone deacetylase binding|protein binding|cell cycle G2/M phase transition|nucleus|nucleoplasm|nucleolus|mitochondrion|innate immune response|DEAD/H-box RNA helicase binding|Golgi apparatus|NF-kappaB binding|positive regulation of histone deacetylation|transcription, DNA-template…
Akap8l	2126	2518	2623	1684	2277	2215	2080	2612	1457	1472	2409	2314	GeneID:299569,Genbank:XM_006241054.2,RGD:1359200	A-kinase anchoring protein 8 like		GO:0033127,GO:0005521,GO:0034237,GO:0005634,GO:0042826,GO:0005737,GO:0006397,GO:0007076,GO:0010793,GO:0016301,GO:0044839,GO:0016310,GO:0045944,GO:0016363,GO:0051081,GO:0016607,GO:0000278,GO:0017151,GO:0000785,GO:0031065,GO:0003677	regulation of histone phosphorylation|lamin binding|protein kinase A regulatory subunit binding|nucleus|histone deacetylase binding|cytoplasm|mRNA processing|mitotic chromosome condensation|regulation of mRNA export from nucleus|kinase activity|cell cycle G2/M phase transition|phosphorylation|positive regulation of transcription by RNA polymerase II|nuclear matrix|nuclear envelope disassembly|nuc…	rno05169	Epstein-Barr virus infection
Akap9	4256	4698	5101	4836	4432	4947	3994	4879	4680	4142	4738	4207	GeneID:246150,Genbank:NM_001037093.2,RGD:620833	A-kinase anchoring protein 9		GO:1903358,GO:0051661,GO:0033138,GO:0005794,GO:0060009,GO:0034237,GO:0005795,GO:0060306,GO:0005801,GO:0060307,GO:0005813,GO:0007020,GO:0007165,GO:0007194,GO:0036064,GO:0007283,GO:0071320,GO:0043025,GO:0008076,GO:0086091,GO:0043231,GO:0015459,GO:0097060,GO:0044307,GO:0031116,GO:0000242,GO:0098909,GO:0044325,GO:0005515,GO:1901018,GO:0051602,GO:0032947,GO:0005737	regulation of Golgi organization|maintenance of centrosome location|positive regulation of peptidyl-serine phosphorylation|Golgi apparatus|Sertoli cell development|protein kinase A regulatory subunit binding|Golgi stack|regulation of membrane repolarization|cis-Golgi network|regulation of ventricular cardiac muscle cell membrane repolarization|centrosome|microtubule nucleation|signal transduction…
Akip1	85	33	40	64	35	77	66	52	63	51	65	62	GeneID:361624,Genbank:XM_006229987.2,RGD:1306959	A-kinase interacting protein 1		GO:1901222,GO:0005654,GO:0034446	regulation of NIK/NF-kappaB signaling|nucleoplasm|substrate adhesion-dependent cell spreading
Akirin1	817	660	674	858	638	795	576	544	1008	920	742	616	GeneID:595134,Genbank:NM_001030054.1,RGD:1585989	akirin 1		GO:0031965,GO:0005634,GO:0005654	nuclear membrane|nucleus|nucleoplasm
Akirin2	904	861	1028	871	852	1038	810	963	879	810	820	795	GeneID:297968,Genbank:XM_008763614.2,RGD:1307791	akirin 2		GO:0045087,GO:0005634,GO:0045892,GO:0005654,GO:0045944,GO:0006351,GO:0008284,GO:0009792,GO:0010629,GO:0010950,GO:0017053,GO:0019899,GO:0000122,GO:0032496,GO:0005515,GO:0032755	innate immune response|nucleus|negative regulation of transcription, DNA-templated|nucleoplasm|positive regulation of transcription by RNA polymerase II|transcription, DNA-templated|positive regulation of cell proliferation|embryo development ending in birth or egg hatching|negative regulation of gene expression|positive regulation of endopeptidase activity|transcriptional repressor complex|enzym…
Akna	2902	3171	3667	2888	2849	4212	3319	3800	2816	2996	3274	3611	GeneID:362530,Genbank:XM_006238257.3,RGD:1308202	AT-hook transcription factor		GO:0001650,GO:0005654,GO:0005813,GO:0005829,GO:0006366,GO:0043231,GO:0045944,GO:0000978,GO:0001077	fibrillar center|nucleoplasm|centrosome|cytosol|transcription by RNA polymerase II|intracellular membrane-bounded organelle|positive regulation of transcription by RNA polymerase II|RNA polymerase II proximal promoter sequence-specific DNA binding|transcriptional activator activity, RNA polymerase II proximal promoter sequence-specific DNA binding
Aknad1	0	5	1	0	3	0	0	1	0	0	3	0	GeneID:691416,Genbank:XM_008761422.2,RGD:1583957	AKNA domain containing 1
Akp3	2	0	1	0	1	0	1	1	0	3	1	1	GeneID:64621,Genbank:NM_022680.1,RGD:621650	alkaline phosphatase 3, intestine, not Mn requiring		GO:0005886,GO:0006793,GO:0008270,GO:0009897,GO:0016021,GO:0016311,GO:0031225,GO:0046872,GO:0000287,GO:0004035	plasma membrane|phosphorus metabolic process|zinc ion binding|external side of plasma membrane|integral component of membrane|dephosphorylation|anchored component of membrane|metal ion binding|magnesium ion binding|alkaline phosphatase activity	rno00730,rno00790	Thiamine metabolism|Folate biosynthesis
Akr1a1	3241	1948	2703	3905	1937	3284	2428	2178	4821	3154	2731	2516	GeneID:78959,Genbank:NM_031000.3,RGD:68346	aldo-keto reductase family 1 member A1		GO:0047939,GO:0005575,GO:0055114,GO:0005829,GO:0008106,GO:0008150,GO:0016324,GO:0016491,GO:0019853,GO:0042840,GO:0003674,GO:0046185,GO:0004032	L-glucuronate reductase activity|cellular_component|oxidation-reduction process|cytosol|alcohol dehydrogenase (NADP+) activity|biological_process|apical plasma membrane|oxidoreductase activity|L-ascorbic acid biosynthetic process|D-glucuronate catabolic process|molecular_function|aldehyde catabolic process|alditol:NADP+ 1-oxidoreductase activity	rno00010,rno00040,rno00561	Glycolysis / Gluconeogenesis|Pentose and glucuronate interconversions|Glycerolipid metabolism
Akr1b1	2234	615	902	2011	547	1842	2111	1328	1871	1511	1893	1247	GeneID:24192,Genbank:NM_012498.1,RGD:2092	aldo-keto reductase family 1 member B		GO:0005829,GO:0005996,GO:0006061,GO:0008106,GO:0009414,GO:0010033,GO:0046427,GO:0016491,GO:0048471,GO:0018931,GO:0048661,GO:0031098,GO:0055114,GO:0060135,GO:0070301,GO:0071475,GO:0072001,GO:0001894,GO:0003091,GO:0004032,GO:0005615,GO:0005654,GO:0032838,GO:0033010,GO:0035809,GO:0042415,GO:0042629,GO:0043066,GO:0043220,GO:0072061,GO:0043795,GO:0097066,GO:0044597,GO:0097238,GO:0044598,GO:0097454,GO:…	cytosol|monosaccharide metabolic process|sorbitol biosynthetic process|alcohol dehydrogenase (NADP+) activity|response to water deprivation|response to organic substance|positive regulation of JAK-STAT cascade|oxidoreductase activity|perinuclear region of cytoplasm|naphthalene metabolic process|positive regulation of smooth muscle cell proliferation|stress-activated protein kinase signaling casca…	rno00040,rno00051,rno00052,rno00561,rno00790	Pentose and glucuronate interconversions|Fructose and mannose metabolism|Galactose metabolism|Glycerolipid metabolism|Folate biosynthesis
Akr1b10	18	13	13	20	4	26	7	15	5	3	7	15	GeneID:296972,Genbank:NM_001013084.1,RGD:1308277	aldo-keto reductase family 1 member B10		GO:0016488,GO:0016918,GO:0019751,GO:0042572,GO:0042574,GO:0044597,GO:0044598,GO:0045550,GO:0047718,GO:0052650,GO:0055114,GO:0001758,GO:0070401,GO:0004032,GO:0070402,GO:0005829	farnesol catabolic process|retinal binding|polyol metabolic process|retinol metabolic process|retinal metabolic process|daunorubicin metabolic process|doxorubicin metabolic process|geranylgeranyl reductase activity|indanol dehydrogenase activity|NADP-retinol dehydrogenase activity|oxidation-reduction process|retinal dehydrogenase activity|NADP+ binding|alditol:NADP+ 1-oxidoreductase activity|NADP…	rno00040,rno00051,rno00052,rno00561,rno00790	Pentose and glucuronate interconversions|Fructose and mannose metabolism|Galactose metabolism|Glycerolipid metabolism|Folate biosynthesis
Akr1b7	9	3	2	1	9	1	3	6	0	2	3	6	GeneID:116463,Genbank:XM_006236250.3,RGD:620257	aldo-keto reductase family 1, member B7		GO:0004303,GO:0005739,GO:0005829,GO:0008106,GO:0016491,GO:0016616,GO:0055114,GO:0004032,GO:0004033	estradiol 17-beta-dehydrogenase activity|mitochondrion|cytosol|alcohol dehydrogenase (NADP+) activity|oxidoreductase activity|oxidoreductase activity, acting on the CH-OH group of donors, NAD or NADP as acceptor|oxidation-reduction process|alditol:NADP+ 1-oxidoreductase activity|aldo-keto reductase (NADP) activity	rno00040,rno00051,rno00052,rno00561,rno00790	Pentose and glucuronate interconversions|Fructose and mannose metabolism|Galactose metabolism|Glycerolipid metabolism|Folate biosynthesis
Akr1b8	17	3	1	25	1	779	5	1	58	516	8	32	GeneID:286921,Genbank:NM_173136.1,RGD:708475	aldo-keto reductase family 1, member B8		GO:0008106,GO:0016491,GO:0055114,GO:0004032,GO:0005739,GO:0005829	alcohol dehydrogenase (NADP+) activity|oxidoreductase activity|oxidation-reduction process|alditol:NADP+ 1-oxidoreductase activity|mitochondrion|cytosol	rno00040,rno00051,rno00052,rno00561,rno00790	Pentose and glucuronate interconversions|Fructose and mannose metabolism|Galactose metabolism|Glycerolipid metabolism|Folate biosynthesis
Akr1c1	0	0	0	0	0	0	0	0	0	0	0	0	GeneID:307092,Genbank:XM_006254188.3,RGD:1306847	aldo-keto reductase family 1, member C1		GO:0047023,GO:0032052,GO:0005496,GO:0042448,GO:0005575,GO:0047045,GO:0042493,GO:0005634,GO:0047086,GO:0005737,GO:0005829,GO:0006693,GO:0008106,GO:0043627,GO:0008202,GO:0048025,GO:0044597,GO:0055114,GO:0008207,GO:0071395,GO:0044598,GO:0016229,GO:0001758,GO:0016491,GO:0004032,GO:0047006,GO:0016655,GO:0004303	androsterone dehydrogenase activity|bile acid binding|steroid binding|progesterone metabolic process|cellular_component|testosterone 17-beta-dehydrogenase (NADP+) activity|response to drug|nucleus|ketosteroid monooxygenase activity|cytoplasm|cytosol|prostaglandin metabolic process|alcohol dehydrogenase (NADP+) activity|response to estrogen|steroid metabolic process|negative regulation of mRNA spl…	rno00140,rno00980	Steroid hormone biosynthesis|Metabolism of xenobiotics by cytochrome P450
Akr1c12	51	43	30	39	28	111	81	44	15	32	70	37	GeneID:361266,Genbank:XM_017600632.1,RGD:1308232	aldo-keto reductase family 1, member C12		GO:0055114,GO:0006693,GO:0008106,GO:0008202,GO:0008207,GO:0016229,GO:0016491,GO:0032052,GO:0042448,GO:0044597,GO:0044598,GO:0004032,GO:0047023,GO:0005496,GO:0047086,GO:0005829	oxidation-reduction process|prostaglandin metabolic process|alcohol dehydrogenase (NADP+) activity|steroid metabolic process|C21-steroid hormone metabolic process|steroid dehydrogenase activity|oxidoreductase activity|bile acid binding|progesterone metabolic process|daunorubicin metabolic process|doxorubicin metabolic process|alditol:NADP+ 1-oxidoreductase activity|androsterone dehydrogenase acti…
Akr1c12l1	0	0	0	0	0	0	0	0	0	0	0	0	GeneID:498790,Genbank:NM_001135744.1,RGD:1559604	aldo-keto reductase family 1, member C12-like 1		GO:0055114,GO:0006693,GO:0008106,GO:0008202,GO:0008207,GO:0016229,GO:0016491,GO:0032052,GO:0042448,GO:0044597,GO:0044598,GO:0004032,GO:0047023,GO:0005496,GO:0047086,GO:0005829	oxidation-reduction process|prostaglandin metabolic process|alcohol dehydrogenase (NADP+) activity|steroid metabolic process|C21-steroid hormone metabolic process|steroid dehydrogenase activity|oxidoreductase activity|bile acid binding|progesterone metabolic process|daunorubicin metabolic process|doxorubicin metabolic process|alditol:NADP+ 1-oxidoreductase activity|androsterone dehydrogenase acti…
Akr1c13	1	0	0	4	0	1	1	3	7	0	1	2	GeneID:364773,Genbank:NM_001014240.3,RGD:1359406	aldo-keto reductase family 1, member C13		GO:0055114,GO:0006693,GO:0008106,GO:0008202,GO:0008207,GO:0016229,GO:0016491,GO:0032052,GO:0042448,GO:0044597,GO:0044598,GO:0004032,GO:0047023,GO:0005496,GO:0047086,GO:0005829	oxidation-reduction process|prostaglandin metabolic process|alcohol dehydrogenase (NADP+) activity|steroid metabolic process|C21-steroid hormone metabolic process|steroid dehydrogenase activity|oxidoreductase activity|bile acid binding|progesterone metabolic process|daunorubicin metabolic process|doxorubicin metabolic process|alditol:NADP+ 1-oxidoreductase activity|androsterone dehydrogenase acti…
Akr1c14	23	2	4	9	2	12	6	4	4	2	4	11	GeneID:191574,Genbank:NM_138547.3,RGD:708361	aldo-keto reductase family 1, member C14		GO:0044598,GO:0005829,GO:0047023,GO:0006693,GO:0047042,GO:0008106,GO:0008202,GO:0008207,GO:0016229,GO:0047086,GO:0055114,GO:0016491,GO:0021766,GO:0032052,GO:0004032,GO:0042448,GO:0005496,GO:0044597,GO:0005737	doxorubicin metabolic process|cytosol|androsterone dehydrogenase activity|prostaglandin metabolic process|androsterone dehydrogenase (B-specific) activity|alcohol dehydrogenase (NADP+) activity|steroid metabolic process|C21-steroid hormone metabolic process|steroid dehydrogenase activity|ketosteroid monooxygenase activity|oxidation-reduction process|oxidoreductase activity|hippocampus development…
Akr1c19	187	91	224	52	91	252	189	134	21	26	201	153	GeneID:307096,Genbank:XM_008771867.2,RGD:1562954	aldo-keto reductase family 1, member C19		GO:0055114,GO:0006693,GO:0008106,GO:0008202,GO:0008207,GO:0016229,GO:0016491,GO:0032052,GO:0042448,GO:0044597,GO:0044598,GO:0004032,GO:0047023,GO:0005496,GO:0047086,GO:0005829	oxidation-reduction process|prostaglandin metabolic process|alcohol dehydrogenase (NADP+) activity|steroid metabolic process|C21-steroid hormone metabolic process|steroid dehydrogenase activity|oxidoreductase activity|bile acid binding|progesterone metabolic process|daunorubicin metabolic process|doxorubicin metabolic process|alditol:NADP+ 1-oxidoreductase activity|androsterone dehydrogenase acti…
Akr1c2	0	0	0	0	0	0	0	0	0	0	0	1	GeneID:291283,Genbank:NM_001013057.1,RGD:1311841	aldo-keto reductase family 1, member C2		GO:0008202,GO:0008284,GO:0016229,GO:0016491,GO:0016655,GO:0018636,GO:0047115,GO:0030855,GO:0051897,GO:0031406,GO:0055114,GO:0032052,GO:0070401,GO:0070402,GO:0071395,GO:0071799,GO:0004032,GO:0005496,GO:0005737,GO:0005829,GO:0006693,GO:0007186,GO:0007586,GO:0008106,GO:0033764,GO:0042448,GO:0044597,GO:0044598,GO:0047023,GO:0047024,GO:0072555,GO:0047086,GO:0072582,GO:1902121	steroid metabolic process|positive regulation of cell proliferation|steroid dehydrogenase activity|oxidoreductase activity|oxidoreductase activity, acting on NAD(P)H, quinone or similar compound as acceptor|phenanthrene 9,10-monooxygenase activity|trans-1,2-dihydrobenzene-1,2-diol dehydrogenase activity|epithelial cell differentiation|positive regulation of protein kinase B signaling|carboxylic a…
Akr1c3	0	0	0	0	0	0	0	0	0	0	0	0	GeneID:171516,Genbank:NM_138510.1,RGD:708428	aldo-keto reductase family 1, member C3		GO:0005634,GO:0005737,GO:0005829,GO:0006693,GO:0010942,GO:0016229,GO:0006709,GO:0016488,GO:0007186,GO:0016491,GO:0016655,GO:0018636,GO:0030216,GO:0047006,GO:0032052,GO:0034614,GO:0047020,GO:0035410,GO:0047023,GO:0047086,GO:0000060,GO:0071560,GO:0047787,GO:0001758,GO:0071799,GO:0048385,GO:0004032,GO:0097211,GO:0050810,GO:1900053,GO:1904322,GO:0004033,GO:1990646,GO:0004745,GO:2000224,GO:0005496,GO:…	nucleus|cytoplasm|cytosol|prostaglandin metabolic process|positive regulation of cell death|steroid dehydrogenase activity|progesterone catabolic process|farnesol catabolic process|G-protein coupled receptor signaling pathway|oxidoreductase activity|oxidoreductase activity, acting on NAD(P)H, quinone or similar compound as acceptor|phenanthrene 9,10-monooxygenase activity|keratinocyte differentia…	rno00140	Steroid hormone biosynthesis
Akr1cl	11	4	4	4	24	11	5	7	1	3	5	13	GeneID:361267,Genbank:NM_001109900.1,RGD:1307514	aldo-keto reductase family 1, member C-like		GO:0008202,GO:0016229,GO:0016491,GO:0047086,GO:0055114,GO:0004032,GO:0005829,GO:0008106	steroid metabolic process|steroid dehydrogenase activity|oxidoreductase activity|ketosteroid monooxygenase activity|oxidation-reduction process|alditol:NADP+ 1-oxidoreductase activity|cytosol|alcohol dehydrogenase (NADP+) activity
Akr1d1	0	0	0	2	0	0	0	0	0	0	0	1	GeneID:192242,Genbank:NM_138884.1,RGD:620752	aldo-keto reductase family 1, member D1		GO:0055114,GO:0008209,GO:0005829,GO:0016229,GO:0006699,GO:0016491,GO:0006707,GO:0007586,GO:0008106,GO:0030573,GO:0008202,GO:0047086,GO:0008207,GO:0047568,GO:0004032,GO:0047787	oxidation-reduction process|androgen metabolic process|cytosol|steroid dehydrogenase activity|bile acid biosynthetic process|oxidoreductase activity|cholesterol catabolic process|digestion|alcohol dehydrogenase (NADP+) activity|bile acid catabolic process|steroid metabolic process|ketosteroid monooxygenase activity|C21-steroid hormone metabolic process|3-oxo-5-beta-steroid 4-dehydrogenase activit…	rno00120,rno00140	Primary bile acid biosynthesis|Steroid hormone biosynthesis
Akr1e2	287	312	403	431	304	454	249	255	392	360	299	403	GeneID:307091,Genbank:XM_008771865.2,RGD:1309599	aldo-keto reductase family 1, member E2		GO:0005794,GO:0005829,GO:0008106,GO:0016491,GO:0050571,GO:0055114,GO:0004032,GO:0005654	Golgi apparatus|cytosol|alcohol dehydrogenase (NADP+) activity|oxidoreductase activity|1,5-anhydro-D-fructose reductase activity|oxidation-reduction process|alditol:NADP+ 1-oxidoreductase activity|nucleoplasm
Akr7a2	241	166	215	254	177	246	209	277	364	228	264	222	GeneID:171445,Genbank:NM_134407.1,RGD:620311	aldo-keto reductase family 7, member A2		GO:0005739,GO:0005794,GO:0005795,GO:0005829,GO:0019119,GO:0044597,GO:0044598,GO:0055114,GO:0004032,GO:0004033	mitochondrion|Golgi apparatus|Golgi stack|cytosol|phenanthrene-9,10-epoxide hydrolase activity|daunorubicin metabolic process|doxorubicin metabolic process|oxidation-reduction process|alditol:NADP+ 1-oxidoreductase activity|aldo-keto reductase (NADP) activity	rno00980	Metabolism of xenobiotics by cytochrome P450
Akr7a3	22	9	14	10	13	15	12	16	16	3	20	8	GeneID:26760,Genbank:XM_017593183.1,RGD:628635	aldo-keto reductase family 7 member A3		GO:0005829,GO:0042802,GO:0046222,GO:0046223,GO:0055114,GO:0004032,GO:0004033,GO:0005737	cytosol|identical protein binding|aflatoxin metabolic process|aflatoxin catabolic process|oxidation-reduction process|alditol:NADP+ 1-oxidoreductase activity|aldo-keto reductase (NADP) activity|cytoplasm	rno00980	Metabolism of xenobiotics by cytochrome P450
Akt1	1748	992	1259	1381	945	1866	1429	1168	1656	1239	1452	1407	GeneID:24185,Genbank:XM_006240631.2,RGD:2081	AKT serine/threonine kinase 1		GO:0032794,GO:0032869,GO:0032880,GO:0032991,GO:0042981,GO:0033138,GO:0034405,GO:0043065,GO:0034614,GO:0043066,GO:0043154,GO:0046622,GO:0043325,GO:0046889,GO:0043491,GO:0048009,GO:0043536,GO:0048661,GO:0051000,GO:0051091,GO:0071456,GO:0051146,GO:0071889,GO:0051721,GO:0072655,GO:0060416,GO:0072656,GO:0090201,GO:0004674,GO:0097011,GO:0097194,GO:1900182,GO:0004712,GO:1901653,GO:0005080,GO:0005515,GO:…	GTPase activating protein binding|cellular response to insulin stimulus|regulation of protein localization|protein-containing complex|regulation of apoptotic process|positive regulation of peptidyl-serine phosphorylation|response to fluid shear stress|positive regulation of apoptotic process|cellular response to reactive oxygen species|negative regulation of apoptotic process|negative regulation …	rno04014,rno04015,rno04010,rno04012,rno04370,rno04371,rno04630,rno04668,rno04066,rno04068,rno04072,rno04071,rno04024,rno04022,rno04151,rno04152,rno04150,rno04140,rno04210,rno04218,rno04510,rno04550,rno04611,rno04620,rno04625,rno04660,rno04662,rno04664,rno04666,rno04062,rno04910,rno04922,rno04923,rno04920,rno04915,rno04914,rno04917,rno04926,rno04919,rno04261,rno04973,rno04725,rno04728,rno04722,rno…	Ras signaling pathway|Rap1 signaling pathway|MAPK signaling pathway|ErbB signaling pathway|VEGF signaling pathway|Apelin signaling pathway|Jak-STAT signaling pathway|TNF signaling pathway|HIF-1 signaling pathway|FoxO signaling pathway|Phospholipase D signaling pathway|Sphingolipid signaling pathway|cAMP signaling pathway|cGMP - PKG signaling pathway|PI3K-Akt signaling pathway|AMPK signaling pathw…
Akt1s1	417	306	368	398	291	457	323	349	458	396	356	378	GeneID:292887,Genbank:XM_008759335.2,RGD:1312049	AKT1 substrate 1		GO:0045792,GO:0005737,GO:0048011,GO:0005829,GO:0006469,GO:0008150,GO:0031931,GO:0032007,GO:0032991,GO:0038202,GO:0005515,GO:0042981,GO:0005634,GO:0043523	negative regulation of cell size|cytoplasm|neurotrophin TRK receptor signaling pathway|cytosol|negative regulation of protein kinase activity|biological_process|TORC1 complex|negative regulation of TOR signaling|protein-containing complex|TORC1 signaling|protein binding|regulation of apoptotic process|nucleus|regulation of neuron apoptotic process	rno04152,rno04150,rno04140,rno04211,rno04213,rno04714	AMPK signaling pathway|mTOR signaling pathway|Autophagy - animal|Longevity regulating pathway - mammal|Longevity regulating pathway - multiple species|Thermogenesis
Akt2	1099	867	965	1110	755	1227	953	937	1128	1007	975	1082	GeneID:25233,Genbank:XM_008759109.2,RGD:2082	AKT serine/threonine kinase 2		GO:2001275,GO:0005080,GO:0005515,GO:0005524,GO:0005634,GO:0006006,GO:0005654,GO:0006417,GO:0005769,GO:0006468,GO:0005829,GO:0006970,GO:0014850,GO:0008284,GO:0018105,GO:0030335,GO:0008286,GO:0031340,GO:0001934,GO:0032869,GO:0031667,GO:0032870,GO:0031982,GO:0004672,GO:0032991,GO:0004674,GO:0033119,GO:0033138,GO:0046326,GO:0035556,GO:0046872,GO:0043066,GO:0050927,GO:0065002,GO:0071407,GO:0072659,GO:…	positive regulation of glucose import in response to insulin stimulus|protein kinase C binding|protein binding|ATP binding|nucleus|glucose metabolic process|nucleoplasm|regulation of translation|early endosome|protein phosphorylation|cytosol|response to osmotic stress|response to muscle activity|positive regulation of cell proliferation|peptidyl-serine phosphorylation|positive regulation of cell …	rno04014,rno04015,rno04010,rno04012,rno04370,rno04371,rno04630,rno04668,rno04066,rno04068,rno04072,rno04071,rno04024,rno04022,rno04151,rno04152,rno04150,rno04140,rno04210,rno04218,rno04510,rno04550,rno04611,rno04620,rno04625,rno04660,rno04662,rno04664,rno04666,rno04062,rno04910,rno04922,rno04923,rno04920,rno04915,rno04914,rno04917,rno04926,rno04919,rno04261,rno04973,rno04725,rno04728,rno04722,rno…	Ras signaling pathway|Rap1 signaling pathway|MAPK signaling pathway|ErbB signaling pathway|VEGF signaling pathway|Apelin signaling pathway|Jak-STAT signaling pathway|TNF signaling pathway|HIF-1 signaling pathway|FoxO signaling pathway|Phospholipase D signaling pathway|Sphingolipid signaling pathway|cAMP signaling pathway|cGMP - PKG signaling pathway|PI3K-Akt signaling pathway|AMPK signaling pathw…
Akt3	1181	1197	1459	1014	1215	1148	921	1335	1111	880	1345	1018	GeneID:29414,Genbank:NM_031575.1,RGD:62390	AKT serine/threonine kinase 3		GO:0005524,GO:0005622,GO:0005654,GO:0005829,GO:0006468,GO:0048854,GO:0007165,GO:0048873,GO:0010765,GO:0090050,GO:1905564,GO:1905653,GO:0000002,GO:0001938,GO:0004674,GO:0005080,GO:0016020,GO:0018105,GO:0032008,GO:0032869,GO:0035556,GO:0043536,GO:2000773,GO:0045766,GO:0045793	ATP binding|intracellular|nucleoplasm|cytosol|protein phosphorylation|brain morphogenesis|signal transduction|homeostasis of number of cells within a tissue|positive regulation of sodium ion transport|positive regulation of cell migration involved in sprouting angiogenesis|positive regulation of vascular endothelial cell proliferation|positive regulation of artery morphogenesis|mitochondrial geno…	rno04014,rno04015,rno04010,rno04012,rno04370,rno04371,rno04630,rno04668,rno04066,rno04068,rno04072,rno04071,rno04024,rno04022,rno04151,rno04152,rno04150,rno04140,rno04210,rno04218,rno04510,rno04550,rno04611,rno04620,rno04625,rno04660,rno04662,rno04664,rno04666,rno04062,rno04910,rno04922,rno04923,rno04920,rno04915,rno04914,rno04917,rno04926,rno04919,rno04261,rno04973,rno04725,rno04728,rno04722,rno…	Ras signaling pathway|Rap1 signaling pathway|MAPK signaling pathway|ErbB signaling pathway|VEGF signaling pathway|Apelin signaling pathway|Jak-STAT signaling pathway|TNF signaling pathway|HIF-1 signaling pathway|FoxO signaling pathway|Phospholipase D signaling pathway|Sphingolipid signaling pathway|cAMP signaling pathway|cGMP - PKG signaling pathway|PI3K-Akt signaling pathway|AMPK signaling pathw…
Aktip	1044	1071	1196	1332	982	1243	991	1023	1380	1045	1095	955	GeneID:291906,Genbank:XM_017601205.1,RGD:1311170	AKT interacting protein		GO:0045022,GO:0005886,GO:0006915,GO:0061630,GO:0007032,GO:0007040,GO:0008333,GO:0070695,GO:0015031,GO:0016567,GO:0030897,GO:0001934,GO:0031625,GO:0005737,GO:0032092,GO:0005829	early endosome to late endosome transport|plasma membrane|apoptotic process|ubiquitin protein ligase activity|endosome organization|lysosome organization|endosome to lysosome transport|FHF complex|protein transport|protein ubiquitination|HOPS complex|positive regulation of protein phosphorylation|ubiquitin protein ligase binding|cytoplasm|positive regulation of protein binding|cytosol
Alad	555	366	383	456	325	493	710	569	503	368	607	403	GeneID:25374,Genbank:XM_006238235.1,RGD:2083	aminolevulinate dehydratase		GO:0006782,GO:0006783,GO:0006979,GO:0007584,GO:0010212,GO:0008270,GO:0010266,GO:0010269,GO:0010288,GO:0014070,GO:0014823,GO:0031667,GO:0046689,GO:0032025,GO:0051260,GO:0032496,GO:0051384,GO:0033197,GO:0051597,GO:0070541,GO:0070542,GO:0071284,GO:0001666,GO:0071353,GO:0004655,GO:1901799,GO:1904854,GO:0005615,GO:0005829,GO:0005839,GO:0009635,GO:0009636,GO:0009725,GO:0010033,GO:0010035,GO:0010038,GO:…	protoporphyrinogen IX biosynthetic process|heme biosynthetic process|response to oxidative stress|response to nutrient|response to ionizing radiation|zinc ion binding|response to vitamin B1|response to selenium ion|response to lead ion|response to organic cyclic compound|response to activity|response to nutrient levels|response to mercury ion|response to cobalt ion|protein homooligomerization|res…	rno00860	Porphyrin and chlorophyll metabolism
Alas1	282	284	299	258	299	385	262	290	379	797	279	312	GeneID:65155,Genbank:NM_024484.2,RGD:68392	5'-aminolevulinate synthase 1		GO:0070541,GO:0031667,GO:0005654,GO:0071407,GO:0032025,GO:0032869,GO:0005739,GO:0005759,GO:0005829,GO:0034698,GO:0006782,GO:0042493,GO:0009635,GO:0042802,GO:0010033,GO:0010045,GO:0001666,GO:0045471,GO:0014070,GO:0003870,GO:0051591,GO:0030170	response to platinum ion|response to nutrient levels|nucleoplasm|cellular response to organic cyclic compound|response to cobalt ion|cellular response to insulin stimulus|mitochondrion|mitochondrial matrix|cytosol|response to gonadotropin|protoporphyrinogen IX biosynthetic process|response to drug|response to herbicide|identical protein binding|response to organic substance|response to nickel cat…	rno00260,rno00860	Glycine, serine and threonine metabolism|Porphyrin and chlorophyll metabolism
Alas2	4	10	8	6	2	34	7	5	42	34	5	0	GeneID:25748,Genbank:NM_013197.1,RGD:2084	5'-aminolevulinate synthase 2		GO:0070542,GO:0030218,GO:0006783,GO:0001666,GO:0097421,GO:0003870,GO:1901423,GO:0032025,GO:0006879,GO:0042493,GO:0005739,GO:0042541,GO:0007595,GO:0005743,GO:0010288,GO:0016594,GO:0050662,GO:0030170,GO:0005759,GO:0060135,GO:0006782	response to fatty acid|erythrocyte differentiation|heme biosynthetic process|response to hypoxia|liver regeneration|5-aminolevulinate synthase activity|response to benzene|response to cobalt ion|cellular iron ion homeostasis|response to drug|mitochondrion|hemoglobin biosynthetic process|lactation|mitochondrial inner membrane|response to lead ion|glycine binding|coenzyme binding|pyridoxal phosphat…	rno00260,rno00860	Glycine, serine and threonine metabolism|Porphyrin and chlorophyll metabolism
Alb	0	0	0	0	0	0	0	0	1	0	0	1	GeneID:24186,Genbank:NM_134326.2,RGD:2085	albumin		GO:0005615,GO:0005737,GO:0005783,GO:0005794,GO:0019825,GO:0007584,GO:0008144,GO:0019836,GO:0019899,GO:0030170,GO:0046010,GO:0046689,GO:0051087,GO:0032991,GO:0051659,GO:0003677,GO:0070062,GO:0070541,GO:0005504,GO:0005576,GO:0005604,GO:0008270,GO:0009267,GO:0010033,GO:0015643,GO:0042311,GO:0042802,GO:0043066,GO:0043209	extracellular space|cytoplasm|endoplasmic reticulum|Golgi apparatus|oxygen binding|response to nutrient|drug binding|hemolysis by symbiont of host erythrocytes|enzyme binding|pyridoxal phosphate binding|positive regulation of circadian sleep/wake cycle, non-REM sleep|response to mercury ion|chaperone binding|protein-containing complex|maintenance of mitochondrion location|DNA binding|extracellula…	rno04918	Thyroid hormone synthesis
Alcam	1049	296	665	799	271	1844	1247	333	638	464	1667	406	GeneID:79559,Genbank:XM_017598077.1,RGD:619972	activated leukocyte cell adhesion molecule		GO:0042101,GO:0005887,GO:0007155,GO:0042802,GO:0007157,GO:0007411,GO:0008045,GO:0009897,GO:0043025,GO:0030424,GO:0048846,GO:1990138,GO:0030425,GO:0031226,GO:0001772,GO:0031290,GO:0002250	T cell receptor complex|integral component of plasma membrane|cell adhesion|identical protein binding|heterophilic cell-cell adhesion via plasma membrane cell adhesion molecules|axon guidance|motor neuron axon guidance|external side of plasma membrane|neuronal cell body|axon|axon extension involved in axon guidance|neuron projection extension|dendrite|intrinsic component of plasma membrane|immuno…	rno04514	Cell adhesion molecules (CAMs)
Aldh16a1	597	423	528	607	385	745	603	480	739	464	546	558	GeneID:361571,Genbank:XM_006229100.1,RGD:1566295	aldehyde dehydrogenase 16 family, member A1		GO:0004029,GO:0016491,GO:0055114	aldehyde dehydrogenase (NAD) activity|oxidoreductase activity|oxidation-reduction process
Aldh18a1	77	6	26	28	30	13	9	22	37	11	33	8	GeneID:361755,Genbank:XM_006231346.2,RGD:1311431	aldehyde dehydrogenase 18 family, member A1		GO:0042802,GO:0005524,GO:0055114,GO:0005739,GO:0055129,GO:0005829,GO:0006536,GO:0006561,GO:0006592,GO:0009266,GO:0016310,GO:0017084,GO:0004349,GO:0019240,GO:0004350,GO:0031966	identical protein binding|ATP binding|oxidation-reduction process|mitochondrion|L-proline biosynthetic process|cytosol|glutamate metabolic process|proline biosynthetic process|ornithine biosynthetic process|response to temperature stimulus|phosphorylation|delta1-pyrroline-5-carboxylate synthetase activity|glutamate 5-kinase activity|citrulline biosynthetic process|glutamate-5-semialdehyde dehydro…	rno00330	Arginine and proline metabolism
Aldh1a1	1477	523	458	1049	309	866	1094	895	894	555	1048	481	GeneID:24188,Genbank:NM_022407.3,RGD:2087	aldehyde dehydrogenase 1 family, member A1		GO:0004028,GO:0004029,GO:0042493,GO:0005634,GO:0042572,GO:0005737,GO:0005829,GO:0042573,GO:0042802,GO:0042904,GO:0042905,GO:0043065,GO:0001523,GO:0001758,GO:0001822,GO:0001889,GO:0002072,GO:0002138,GO:0006979,GO:0007494,GO:0014070,GO:0018479,GO:0032355,GO:0044849,GO:0032526,GO:0045471,GO:0048048,GO:0051287,GO:0051289,GO:0055114	3-chloroallyl aldehyde dehydrogenase activity|aldehyde dehydrogenase (NAD) activity|response to drug|nucleus|retinol metabolic process|cytoplasm|cytosol|retinoic acid metabolic process|identical protein binding|9-cis-retinoic acid biosynthetic process|9-cis-retinoic acid metabolic process|positive regulation of apoptotic process|retinoid metabolic process|retinal dehydrogenase activity|kidney dev…	rno00830	Retinol metabolism
Aldh1a2	14	1	2	0	0	2	0	6	0	1	0	5	GeneID:116676,Genbank:NM_053896.2,RGD:620250	aldehyde dehydrogenase 1 family, member A2		GO:0002138,GO:0003007,GO:0004028,GO:0004029,GO:0005737,GO:0005829,GO:0030324,GO:0007494,GO:0030326,GO:0008284,GO:0030900,GO:0008285,GO:0030902,GO:0031016,GO:0031076,GO:0032355,GO:0048471,GO:0033189,GO:0048566,GO:0034097,GO:0048738,GO:0035115,GO:0055114,GO:0060324,GO:0071300,GO:0001568,GO:0001758,GO:0001822,GO:0001889,GO:0001936,GO:0009855,GO:0009952,GO:0009954,GO:0010628,GO:0014032,GO:0016331,GO:…	retinoic acid biosynthetic process|heart morphogenesis|3-chloroallyl aldehyde dehydrogenase activity|aldehyde dehydrogenase (NAD) activity|cytoplasm|cytosol|lung development|midgut development|embryonic limb morphogenesis|positive regulation of cell proliferation|forebrain development|negative regulation of cell proliferation|hindbrain development|pancreas development|embryonic camera-type eye de…	rno00830	Retinol metabolism
Aldh1a3	502	16	3	178	10	265	297	106	210	67	99	215	GeneID:266603,Genbank:NM_153300.1,RGD:628662	aldehyde dehydrogenase 1 family, member A3		GO:0002138,GO:0004028,GO:0004029,GO:0007626,GO:0021768,GO:0004030,GO:0021983,GO:0031076,GO:0042472,GO:0051289,GO:0042493,GO:0042572,GO:0042573,GO:0055114,GO:0060013,GO:0060166,GO:0001758,GO:0060324,GO:0001822,GO:0002072,GO:0005634,GO:0005737,GO:0005829,GO:0042574,GO:0005886,GO:0042803,GO:0043065,GO:0043584,GO:0070324,GO:0048048,GO:0050885,GO:0070384,GO:0070403	retinoic acid biosynthetic process|3-chloroallyl aldehyde dehydrogenase activity|aldehyde dehydrogenase (NAD) activity|locomotory behavior|nucleus accumbens development|aldehyde dehydrogenase [NAD(P)+] activity|pituitary gland development|embryonic camera-type eye development|inner ear morphogenesis|protein homotetramerization|response to drug|retinol metabolic process|retinoic acid metabolic pro…	rno00010,rno00340,rno00350,rno00360,rno00410,rno00980,rno00982,rno05204	Glycolysis / Gluconeogenesis|Histidine metabolism|Tyrosine metabolism|Phenylalanine metabolism|beta-Alanine metabolism|Metabolism of xenobiotics by cytochrome P450|Drug metabolism - cytochrome P450|Chemical carcinogenesis
Aldh1a7	5	0	0	3	0	2	5	1	0	1	4	0	GeneID:29651,Genbank:XM_017590530.1,RGD:620252	aldehyde dehydrogenase family 1, subfamily A7		GO:0004028,GO:0004029,GO:0005829,GO:0006068,GO:0018479,GO:0035106,GO:0042802,GO:0051287,GO:0051289,GO:0001758,GO:0055114	3-chloroallyl aldehyde dehydrogenase activity|aldehyde dehydrogenase (NAD) activity|cytosol|ethanol catabolic process|benzaldehyde dehydrogenase (NAD+) activity|operant conditioning|identical protein binding|NAD binding|protein homotetramerization|retinal dehydrogenase activity|oxidation-reduction process	rno00830	Retinol metabolism
Aldh1b1	45	40	32	19	23	15	5	31	20	6	8	13	GeneID:298079,Genbank:NM_001011975.1,RGD:1306737	aldehyde dehydrogenase 1 family, member B1		GO:0005654,GO:0005739,GO:0005759,GO:0006068,GO:0008150,GO:0016620,GO:0043231,GO:0055114,GO:0003674,GO:0004029,GO:0005575	nucleoplasm|mitochondrion|mitochondrial matrix|ethanol catabolic process|biological_process|oxidoreductase activity, acting on the aldehyde or oxo group of donors, NAD or NADP as acceptor|intracellular membrane-bounded organelle|oxidation-reduction process|molecular_function|aldehyde dehydrogenase (NAD) activity|cellular_component	rno00010,rno00053,rno00620,rno00071,rno00561,rno00280,rno00310,rno00330,rno00340,rno00380,rno00410	Glycolysis / Gluconeogenesis|Ascorbate and aldarate metabolism|Pyruvate metabolism|Fatty acid degradation|Glycerolipid metabolism|Valine, leucine and isoleucine degradation|Lysine degradation|Arginine and proline metabolism|Histidine metabolism|Tryptophan metabolism|beta-Alanine metabolism
Aldh1l1	10	4	2	1	8	5	1	11	4	3	5	7	GeneID:64392,Genbank:NM_022547.1,RGD:621294	aldehyde dehydrogenase 1 family, member L1		GO:0033721,GO:0005737,GO:0044877,GO:0005739,GO:0046654,GO:0005829,GO:0006730,GO:0009058,GO:0055114,GO:0009258,GO:0016155,GO:0016620,GO:0004029,GO:0016742,GO:0032991,GO:0004030	aldehyde dehydrogenase (NADP+) activity|cytoplasm|protein-containing complex binding|mitochondrion|tetrahydrofolate biosynthetic process|cytosol|one-carbon metabolic process|biosynthetic process|oxidation-reduction process|10-formyltetrahydrofolate catabolic process|formyltetrahydrofolate dehydrogenase activity|oxidoreductase activity, acting on the aldehyde or oxo group of donors, NAD or NADP as…	rno00670	One carbon pool by folate
Aldh1l2	20	20	18	23	17	39	25	9	64	55	25	38	GeneID:299699,Genbank:NM_001191778.1,RGD:1309458	aldehyde dehydrogenase 1 family, member L2		GO:0005634,GO:0005739,GO:0006730,GO:0009058,GO:0009258,GO:0016021,GO:0016155,GO:0016742,GO:0055114,GO:0004029	nucleus|mitochondrion|one-carbon metabolic process|biosynthetic process|10-formyltetrahydrofolate catabolic process|integral component of membrane|formyltetrahydrofolate dehydrogenase activity|hydroxymethyl-, formyl- and related transferase activity|oxidation-reduction process|aldehyde dehydrogenase (NAD) activity	rno00670	One carbon pool by folate
Aldh2	326	89	85	150	51	449	285	178	226	191	229	218	GeneID:29539,Genbank:XM_006249385.3,RGD:69219	aldehyde dehydrogenase 2 family (mitochondrial)		GO:0035094,GO:0004029,GO:0042802,GO:0043066,GO:0005515,GO:0005739,GO:0005759,GO:0055093,GO:0006068,GO:0055114,GO:0032355,GO:0070404,GO:0032496,GO:0071398,GO:0032570,GO:0001889,GO:0032870,GO:0033574	response to nicotine|aldehyde dehydrogenase (NAD) activity|identical protein binding|negative regulation of apoptotic process|protein binding|mitochondrion|mitochondrial matrix|response to hyperoxia|ethanol catabolic process|oxidation-reduction process|response to estradiol|NADH binding|response to lipopolysaccharide|cellular response to fatty acid|response to progesterone|liver development|cellu…	rno00010,rno00053,rno00620,rno00071,rno00561,rno00280,rno00310,rno00330,rno00340,rno00380,rno00410	Glycolysis / Gluconeogenesis|Ascorbate and aldarate metabolism|Pyruvate metabolism|Fatty acid degradation|Glycerolipid metabolism|Valine, leucine and isoleucine degradation|Lysine degradation|Arginine and proline metabolism|Histidine metabolism|Tryptophan metabolism|beta-Alanine metabolism
Aldh3a1	569	7	14	175	14	108	109	26	137	66	60	65	GeneID:25375,Genbank:NM_031972.1,RGD:2088	aldehyde dehydrogenase 3 family, member A1		GO:0042493,GO:0007584,GO:0004028,GO:0008106,GO:0004029,GO:0051384,GO:0051591,GO:0004030,GO:0005737,GO:0005783,GO:0008284,GO:0005829,GO:0055114,GO:0014070,GO:0005886,GO:0016021,GO:0006081,GO:0001666,GO:0016620,GO:0018479,GO:0007568	response to drug|response to nutrient|3-chloroallyl aldehyde dehydrogenase activity|alcohol dehydrogenase (NADP+) activity|aldehyde dehydrogenase (NAD) activity|response to glucocorticoid|response to cAMP|aldehyde dehydrogenase [NAD(P)+] activity|cytoplasm|endoplasmic reticulum|positive regulation of cell proliferation|cytosol|oxidation-reduction process|response to organic cyclic compound|plasma…	rno00010,rno00340,rno00350,rno00360,rno00410,rno00980,rno00982,rno05204	Glycolysis / Gluconeogenesis|Histidine metabolism|Tyrosine metabolism|Phenylalanine metabolism|beta-Alanine metabolism|Metabolism of xenobiotics by cytochrome P450|Drug metabolism - cytochrome P450|Chemical carcinogenesis
Aldh3a2	986	931	1012	1261	879	1148	842	1090	1182	1133	1091	1092	GeneID:65183,Genbank:XM_006246529.2,RGD:61866	aldehyde dehydrogenase 3 family, member A2		GO:0043231,GO:0007422,GO:0004029,GO:0046292,GO:0008544,GO:0004030,GO:0046577,GO:0005634,GO:0005777,GO:0005783,GO:0005829,GO:0016021,GO:0006081,GO:0050061,GO:0052814,GO:0033306,GO:0006714,GO:0000302,GO:0055114,GO:0007417,GO:0004028,GO:0042406	intracellular membrane-bounded organelle|peripheral nervous system development|aldehyde dehydrogenase (NAD) activity|formaldehyde metabolic process|epidermis development|aldehyde dehydrogenase [NAD(P)+] activity|long-chain-alcohol oxidase activity|nucleus|peroxisome|endoplasmic reticulum|cytosol|integral component of membrane|cellular aldehyde metabolic process|long-chain-aldehyde dehydrogenase a…	rno00010,rno00053,rno00620,rno00071,rno00561,rno00280,rno00310,rno00330,rno00340,rno00380,rno00410	Glycolysis / Gluconeogenesis|Ascorbate and aldarate metabolism|Pyruvate metabolism|Fatty acid degradation|Glycerolipid metabolism|Valine, leucine and isoleucine degradation|Lysine degradation|Arginine and proline metabolism|Histidine metabolism|Tryptophan metabolism|beta-Alanine metabolism
Aldh3b1	44	19	21	44	9	158	70	23	133	105	41	73	GeneID:309147,Genbank:XM_008760134.1,RGD:1359546	aldehyde dehydrogenase 3 family, member B1		GO:0055114,GO:0004030,GO:0005737,GO:0005829,GO:0005886,GO:0006068,GO:0034599,GO:0046185,GO:0004028,GO:0004029	oxidation-reduction process|aldehyde dehydrogenase [NAD(P)+] activity|cytoplasm|cytosol|plasma membrane|ethanol catabolic process|cellular response to oxidative stress|aldehyde catabolic process|3-chloroallyl aldehyde dehydrogenase activity|aldehyde dehydrogenase (NAD) activity	rno00010,rno00340,rno00350,rno00360,rno00410,rno00980,rno00982,rno05204	Glycolysis / Gluconeogenesis|Histidine metabolism|Tyrosine metabolism|Phenylalanine metabolism|beta-Alanine metabolism|Metabolism of xenobiotics by cytochrome P450|Drug metabolism - cytochrome P450|Chemical carcinogenesis
Aldh3b2	0	2	0	0	0	1	0	0	0	0	0	0	GeneID:688800,Genbank:XM_008760187.1,RGD:1584166	aldehyde dehydrogenase 3 family, member B2		GO:0004029,GO:0004030,GO:0005811	aldehyde dehydrogenase (NAD) activity|aldehyde dehydrogenase [NAD(P)+] activity|lipid droplet	rno00010,rno00340,rno00350,rno00360,rno00410,rno00980,rno00982,rno05204	Glycolysis / Gluconeogenesis|Histidine metabolism|Tyrosine metabolism|Phenylalanine metabolism|beta-Alanine metabolism|Metabolism of xenobiotics by cytochrome P450|Drug metabolism - cytochrome P450|Chemical carcinogenesis
Aldh4a1	579	264	389	432	243	564	328	285	396	373	387	339	GeneID:641316,Genbank:NM_001134698.1,RGD:1624206	aldehyde dehydrogenase 4 family, member A1		GO:0005759,GO:0010133,GO:0016021,GO:0016620,GO:0042802,GO:0055114,GO:0003842,GO:0004029	mitochondrial matrix|proline catabolic process to glutamate|integral component of membrane|oxidoreductase activity, acting on the aldehyde or oxo group of donors, NAD or NADP as acceptor|identical protein binding|oxidation-reduction process|1-pyrroline-5-carboxylate dehydrogenase activity|aldehyde dehydrogenase (NAD) activity	rno00250,rno00330	Alanine, aspartate and glutamate metabolism|Arginine and proline metabolism
Aldh5a1	1748	1481	1740	941	1347	1687	1357	1481	1009	726	1879	1214	GeneID:291133,Genbank:NM_022851.1,RGD:621422	aldehyde dehydrogenase 5 family, member A1		GO:0006006,GO:0006083,GO:0006105,GO:0007417,GO:0006536,GO:0006540,GO:0009013,GO:0009448,GO:0051289,GO:0009450,GO:0055114,GO:0004777,GO:0005739,GO:0006541,GO:0006650,GO:0006678,GO:0006681,GO:0009791,GO:0006749,GO:0022904,GO:0031406,GO:0042135,GO:0046459,GO:0051287	glucose metabolic process|acetate metabolic process|succinate metabolic process|central nervous system development|glutamate metabolic process|glutamate decarboxylation to succinate|succinate-semialdehyde dehydrogenase [NAD(P)+] activity|gamma-aminobutyric acid metabolic process|protein homotetramerization|gamma-aminobutyric acid catabolic process|oxidation-reduction process|succinate-semialdehyd…	rno00650,rno00250	Butanoate metabolism|Alanine, aspartate and glutamate metabolism
Aldh6a1	785	473	605	446	392	791	633	562	522	379	816	609	GeneID:81708,Genbank:NM_031057.2,RGD:621556	aldehyde dehydrogenase 6 family, member A1		GO:0019484,GO:0006573,GO:0004491,GO:0019859,GO:0050873,GO:0006574,GO:0005575,GO:0005654,GO:0005739,GO:0055114,GO:0006210,GO:0016790,GO:0000062,GO:0018478	beta-alanine catabolic process|valine metabolic process|methylmalonate-semialdehyde dehydrogenase (acylating) activity|thymine metabolic process|brown fat cell differentiation|valine catabolic process|cellular_component|nucleoplasm|mitochondrion|oxidation-reduction process|thymine catabolic process|thiolester hydrolase activity|fatty-acyl-CoA binding|malonate-semialdehyde dehydrogenase (acetylati…	rno00640,rno00562,rno00280,rno00410	Propanoate metabolism|Inositol phosphate metabolism|Valine, leucine and isoleucine degradation|beta-Alanine metabolism
Aldh7a1	762	374	489	584	342	917	678	428	755	538	609	550	GeneID:291450,Genbank:NM_001271105.1,RGD:1308614	aldehyde dehydrogenase 7 family, member A1		GO:0005739,GO:0005829,GO:0008802,GO:0016620,GO:0019285,GO:0055114,GO:0004043,GO:0005634	mitochondrion|cytosol|betaine-aldehyde dehydrogenase activity|oxidoreductase activity, acting on the aldehyde or oxo group of donors, NAD or NADP as acceptor|glycine betaine biosynthetic process from choline|oxidation-reduction process|L-aminoadipate-semialdehyde dehydrogenase activity|nucleus	rno00010,rno00053,rno00620,rno00071,rno00561,rno00260,rno00280,rno00310,rno00330,rno00340,rno00380,rno00410	Glycolysis / Gluconeogenesis|Ascorbate and aldarate metabolism|Pyruvate metabolism|Fatty acid degradation|Glycerolipid metabolism|Glycine, serine and threonine metabolism|Valine, leucine and isoleucine degradation|Lysine degradation|Arginine and proline metabolism|Histidine metabolism|Tryptophan metabolism|beta-Alanine metabolism
Aldh8a1	8	12	9	23	6	3	23	14	12	5	7	11	GeneID:685750,Genbank:XM_006227674.3,RGD:1590218	aldehyde dehydrogenase 8 family, member A1		GO:0042573,GO:0042574,GO:0042904,GO:0055114,GO:0001758,GO:0005622	retinoic acid metabolic process|retinal metabolic process|9-cis-retinoic acid biosynthetic process|oxidation-reduction process|retinal dehydrogenase activity|intracellular
Aldh9a1	458	224	336	326	242	461	424	332	381	290	399	291	GeneID:64040,Genbank:NM_022273.2,RGD:68409	aldehyde dehydrogenase 9 family, member A1		GO:0051287,GO:0019145,GO:0004029,GO:0055114,GO:0042136,GO:0005829,GO:0006081,GO:0042803,GO:0043176,GO:0009437,GO:0045329,GO:0016620,GO:0001822,GO:0047105,GO:0001889,GO:0004028	NAD binding|aminobutyraldehyde dehydrogenase activity|aldehyde dehydrogenase (NAD) activity|oxidation-reduction process|neurotransmitter biosynthetic process|cytosol|cellular aldehyde metabolic process|protein homodimerization activity|amine binding|carnitine metabolic process|carnitine biosynthetic process|oxidoreductase activity, acting on the aldehyde or oxo group of donors, NAD or NADP as acc…	rno00010,rno00053,rno00620,rno00071,rno00561,rno00280,rno00310,rno00330,rno00340,rno00380,rno00410	Glycolysis / Gluconeogenesis|Ascorbate and aldarate metabolism|Pyruvate metabolism|Fatty acid degradation|Glycerolipid metabolism|Valine, leucine and isoleucine degradation|Lysine degradation|Arginine and proline metabolism|Histidine metabolism|Tryptophan metabolism|beta-Alanine metabolism
Aldoa	10859	13957	13225	9573	15729	13233	7555	14518	11084	10835	10874	9459	GeneID:24189,Genbank:XM_006230211.2,RGD:2089	aldolase, fructose-bisphosphate A		GO:0005739,GO:0005829,GO:0006000,GO:0006096,GO:0006754,GO:0035094,GO:0006941,GO:0035686,GO:0007339,GO:0042802,GO:0008092,GO:0043209,GO:0043627,GO:0045296,GO:0046716,GO:0051289,GO:0061827,GO:0070061,GO:0001666,GO:0002020,GO:0003674,GO:0004332,GO:0005515,GO:0005615,GO:0005720,GO:0005737,GO:0008360,GO:0009408,GO:0015629,GO:0016020,GO:0030018,GO:0030335,GO:0030388,GO:0070062,GO:0031430,GO:0032496,GO:…	mitochondrion|cytosol|fructose metabolic process|glycolytic process|ATP biosynthetic process|response to nicotine|striated muscle contraction|sperm fibrous sheath|binding of sperm to zona pellucida|identical protein binding|cytoskeletal protein binding|myelin sheath|response to estrogen|cadherin binding|muscle cell cellular homeostasis|protein homotetramerization|sperm head|fructose binding|respo…	rno00010,rno00030,rno00051,rno04066	Glycolysis / Gluconeogenesis|Pentose phosphate pathway|Fructose and mannose metabolism|HIF-1 signaling pathway
Aldoart2	0	0	1	0	0	1	0	0	0	0	1	0	GeneID:299052,Genbank:NM_001013943.1,RGD:1359133	aldolase 1 A retrogene 2		GO:0004332,GO:0006096	fructose-bisphosphate aldolase activity|glycolytic process	rno00010,rno00030,rno00051	Glycolysis / Gluconeogenesis|Pentose phosphate pathway|Fructose and mannose metabolism
Aldob	1	2	0	1	2	1	0	0	3	0	0	0	GeneID:24190,Genbank:NM_012496.2,RGD:2090	aldolase, fructose-bisphosphate B		GO:0005886,GO:0006000,GO:0006096,GO:0006116,GO:0032781,GO:0008092,GO:0032869,GO:0034451,GO:0042493,GO:0042594,GO:0070061,GO:0042802,GO:0070072,GO:0043200,GO:0070741,GO:0001889,GO:0004332,GO:0005634,GO:0005737,GO:0005764,GO:0005815,GO:0005829,GO:0009743,GO:0009750,GO:0010043,GO:0014070,GO:0030388,GO:0030867,GO:0043231,GO:0030868,GO:0043434,GO:0031210,GO:0046688,GO:0031668,GO:0048471,GO:0051117,GO:…	plasma membrane|fructose metabolic process|glycolytic process|NADH oxidation|positive regulation of ATPase activity|cytoskeletal protein binding|cellular response to insulin stimulus|centriolar satellite|response to drug|response to starvation|fructose binding|identical protein binding|vacuolar proton-transporting V-type ATPase complex assembly|response to amino acid|response to interleukin-6|liv…	rno00010,rno00030,rno00051	Glycolysis / Gluconeogenesis|Pentose phosphate pathway|Fructose and mannose metabolism
Aldoc	8460	9098	8719	5586	8931	5050	4590	9632	6685	3903	6523	5548	GeneID:24191,Genbank:NM_012497.1,RGD:2091	aldolase, fructose-bisphosphate C		GO:0030388,GO:0004332,GO:0030424,GO:0005515,GO:0005737,GO:0005739,GO:0006096,GO:0006915,GO:0030855,GO:0007568,GO:0008092,GO:0031100,GO:0051289,GO:0010243,GO:0001666,GO:0051290,GO:0014070	fructose 1,6-bisphosphate metabolic process|fructose-bisphosphate aldolase activity|axon|protein binding|cytoplasm|mitochondrion|glycolytic process|apoptotic process|epithelial cell differentiation|aging|cytoskeletal protein binding|animal organ regeneration|protein homotetramerization|response to organonitrogen compound|response to hypoxia|protein heterotetramerization|response to organic cyclic…	rno00010,rno00030,rno00051	Glycolysis / Gluconeogenesis|Pentose phosphate pathway|Fructose and mannose metabolism
Alg1	307	227	323	368	238	328	290	321	361	267	351	253	GeneID:360475,Genbank:NM_001108264.1,RGD:1310700	ALG1, chitobiosyldiphosphodolichol beta-mannosyltransferase		GO:0005783,GO:0006486,GO:0008150,GO:0097502,GO:0000030,GO:0003674,GO:0005575	endoplasmic reticulum|protein glycosylation|biological_process|mannosylation|mannosyltransferase activity|molecular_function|cellular_component	rno00510	N-Glycan biosynthesis
Alg10	716	875	1051	1354	975	1181	830	894	1355	1166	1090	953	GeneID:245960,Genbank:NM_139101.2,RGD:708500	ALG10, alpha-1,2-glucosyltransferase		GO:0006488,GO:0007605,GO:0015459,GO:0016021,GO:0060117,GO:0106073,GO:0004583,GO:0005789,GO:0005886	dolichol-linked oligosaccharide biosynthetic process|sensory perception of sound|potassium channel regulator activity|integral component of membrane|auditory receptor cell development|dolichyl pyrophosphate Glc2Man9GlcNAc2 alpha-1,2-glucosyltransferase activity|dolichyl-phosphate-glucose-glycolipid alpha-glucosyltransferase activity|endoplasmic reticulum membrane|plasma membrane	rno00510	N-Glycan biosynthesis
Alg11	1071	960	1226	1276	866	1133	826	973	1239	985	986	847	GeneID:361174,Genbank:XM_006253356.3,RGD:1564725	ALG11, alpha-1,2-mannosyltransferase		GO:0016021,GO:0016757,GO:0033577,GO:0097502,GO:0004377,GO:0005789,GO:0006490	integral component of membrane|transferase activity, transferring glycosyl groups|protein glycosylation in endoplasmic reticulum|mannosylation|GDP-Man:Man3GlcNAc2-PP-Dol alpha-1,2-mannosyltransferase activity|endoplasmic reticulum membrane|oligosaccharide-lipid intermediate biosynthetic process	rno00510	N-Glycan biosynthesis
Alg12	291	320	346	405	305	399	257	360	432	381	379	376	GeneID:315212,Genbank:NM_001108104.2,RGD:1304826	ALG12, alpha-1,6-mannosyltransferase		GO:0005783,GO:0005789,GO:0006487,GO:0006488,GO:0008150,GO:0016021,GO:0097502,GO:0000030,GO:0003674,GO:0005575	endoplasmic reticulum|endoplasmic reticulum membrane|protein N-linked glycosylation|dolichol-linked oligosaccharide biosynthetic process|biological_process|integral component of membrane|mannosylation|mannosyltransferase activity|molecular_function|cellular_component	rno00510	N-Glycan biosynthesis
Alg13	268	272	322	364	285	312	235	255	416	331	360	310	GeneID:300284,Genbank:XM_017601953.1,RGD:1359416	ALG13, UDP-N-acetylglucosaminyltransferase subunit		GO:0016758,GO:0043541,GO:0004577,GO:0006488	transferase activity, transferring hexosyl groups|UDP-N-acetylglucosamine transferase complex|N-acetylglucosaminyldiphosphodolichol N-acetylglucosaminyltransferase activity|dolichol-linked oligosaccharide biosynthetic process	rno00510	N-Glycan biosynthesis
Alg14	281	210	279	310	232	397	223	226	356	250	268	212	GeneID:362031,Genbank:XM_008761465.1,RGD:1312003	ALG14, UDP-N-acetylglucosaminyltransferase subunit		GO:0031965,GO:0005789,GO:0006488,GO:0016021	nuclear membrane|endoplasmic reticulum membrane|dolichol-linked oligosaccharide biosynthetic process|integral component of membrane	rno00510	N-Glycan biosynthesis
Alg2	1603	1561	1804	1732	1542	1422	1122	1467	1615	1377	1653	1195	GeneID:313231,Genbank:NM_001100710.1,RGD:1309940	ALG2, alpha-1,3/1,6-mannosyltransferase		GO:0033577,GO:0005575,GO:0005634,GO:0046982,GO:0005737,GO:0005789,GO:0005829,GO:0006488,GO:0047485,GO:0006490,GO:0048306,GO:0008150,GO:0048471,GO:0015629,GO:0051592,GO:0000033,GO:0097502,GO:0016020,GO:0016757,GO:0003674	protein glycosylation in endoplasmic reticulum|cellular_component|nucleus|protein heterodimerization activity|cytoplasm|endoplasmic reticulum membrane|cytosol|dolichol-linked oligosaccharide biosynthetic process|protein N-terminus binding|oligosaccharide-lipid intermediate biosynthetic process|calcium-dependent protein binding|biological_process|perinuclear region of cytoplasm|actin cytoskeleton|…	rno00510	N-Glycan biosynthesis
Alg3	179	149	213	243	139	232	167	168	244	225	137	149	GeneID:287983,Genbank:XM_006248558.3,RGD:1306004	ALG3, alpha-1,3- mannosyltransferase		GO:0005575,GO:0005783,GO:0005789,GO:0006486,GO:0008150,GO:0016021,GO:0052925,GO:0097502,GO:0000033,GO:0003674	cellular_component|endoplasmic reticulum|endoplasmic reticulum membrane|protein glycosylation|biological_process|integral component of membrane|dol-P-Man:Man(5)GlcNAc(2)-PP-Dol alpha-1,3-mannosyltransferase activity|mannosylation|alpha-1,3-mannosyltransferase activity|molecular_function	rno00510	N-Glycan biosynthesis
Alg5	229	167	186	260	198	226	194	194	320	259	224	196	GeneID:295051,Genbank:XM_006232333.1,RGD:1308900	ALG5, dolichyl-phosphate beta-glucosyltransferase		GO:0016740,GO:0005789,GO:0006487,GO:0007368	transferase activity|endoplasmic reticulum membrane|protein N-linked glycosylation|determination of left/right symmetry	rno00510	N-Glycan biosynthesis
Alg6	492	525	693	611	562	551	392	480	558	490	613	556	GeneID:362547,Genbank:NM_001033709.1,RGD:1308815	ALG6, alpha-1,3-glucosyltransferase		GO:0005789,GO:0006487,GO:0006490,GO:0008150,GO:0016021,GO:0042281,GO:0046527,GO:0003674,GO:0005575	endoplasmic reticulum membrane|protein N-linked glycosylation|oligosaccharide-lipid intermediate biosynthetic process|biological_process|integral component of membrane|dolichyl pyrophosphate Man9GlcNAc2 alpha-1,3-glucosyltransferase activity|glucosyltransferase activity|molecular_function|cellular_component	rno00510	N-Glycan biosynthesis
Alg8	219	103	151	197	130	244	196	102	252	185	184	178	GeneID:293129,Genbank:NM_001034127.1,RGD:1305468	ALG8, alpha-1,3-glucosyltransferase		GO:0005789,GO:0006487,GO:0006490,GO:0008150,GO:0016021,GO:0042281,GO:0097502,GO:0000033,GO:0003674,GO:0005575	endoplasmic reticulum membrane|protein N-linked glycosylation|oligosaccharide-lipid intermediate biosynthetic process|biological_process|integral component of membrane|dolichyl pyrophosphate Man9GlcNAc2 alpha-1,3-glucosyltransferase activity|mannosylation|alpha-1,3-mannosyltransferase activity|molecular_function|cellular_component	rno00510	N-Glycan biosynthesis
Alg9	511	381	444	433	388	555	434	434	549	436	472	402	GeneID:367083,Genbank:XM_017595786.1,RGD:1311272	ALG9, alpha-1,2-mannosyltransferase		GO:0005783,GO:0005789,GO:0008150,GO:0016021,GO:0097502,GO:0000030,GO:0003674,GO:0005575	endoplasmic reticulum|endoplasmic reticulum membrane|biological_process|integral component of membrane|mannosylation|mannosyltransferase activity|molecular_function|cellular_component	rno00510	N-Glycan biosynthesis
Alk	582	217	344	244	177	498	333	204	146	132	388	244	GeneID:266802,Genbank:NM_001169101.2,RGD:628622	anaplastic lymphoma receptor tyrosine kinase		GO:0070374,GO:0036269,GO:0007420,GO:0004713,GO:0090648,GO:0042127,GO:0009968,GO:0004714,GO:0042802,GO:0016310,GO:0043066,GO:0004871,GO:0004888,GO:0005524,GO:0005737,GO:0018108,GO:0005886,GO:0043235,GO:0021766,GO:0005887,GO:0043410,GO:0030154,GO:0046777,GO:0030534,GO:0007169,GO:0000187,GO:0048666,GO:0031434,GO:0007275,GO:0004709,GO:0060159,GO:0033674,GO:0007399	positive regulation of ERK1 and ERK2 cascade|swimming behavior|brain development|protein tyrosine kinase activity|response to environmental enrichment|regulation of cell proliferation|negative regulation of signal transduction|transmembrane receptor protein tyrosine kinase activity|identical protein binding|phosphorylation|negative regulation of apoptotic process|signal transducer activity|transm…	rno05200,rno05223	Pathways in cancer|Non-small cell lung cancer
Alkbh1	734	732	745	804	589	720	606	722	813	747	800	783	GeneID:362766,Genbank:XM_006240394.3,RGD:1308327	alkB homolog 1, histone H2A dioxygenase		GO:0080111,GO:0043524,GO:0008198,GO:0001890,GO:1990983,GO:0043734,GO:0010468,GO:0002101,GO:1990984,GO:0048589,GO:0016706,GO:0003906,GO:0050918,GO:0005719,GO:0005739,GO:0030154,GO:0006281,GO:0051213,GO:0031175,GO:0070129,GO:0035552,GO:0006307,GO:0070579,GO:0042056,GO:0006446,GO:0000049,GO:0042245,GO:0006448,GO:0001701,GO:0070989,GO:0001764	DNA demethylation|negative regulation of neuron apoptotic process|ferrous iron binding|placenta development|tRNA demethylation|DNA-N1-methyladenine dioxygenase activity|regulation of gene expression|tRNA wobble cytosine modification|tRNA demethylase activity|developmental growth|oxidoreductase activity, acting on paired donors, with incorporation or reduction of molecular oxygen, 2-oxoglutarate a…
Alkbh2	45	38	31	23	38	35	25	37	35	23	36	40	GeneID:304578,Genbank:XM_006249498.3,RGD:1306377	alkB homolog 2, alpha-ketoglutarate-dependent dioxygenase		GO:0005654,GO:0006307,GO:0008198,GO:0015630,GO:0016706,GO:0035511,GO:0043734,GO:0051747,GO:0004519,GO:0004527,GO:0005634	nucleoplasm|DNA dealkylation involved in DNA repair|ferrous iron binding|microtubule cytoskeleton|oxidoreductase activity, acting on paired donors, with incorporation or reduction of molecular oxygen, 2-oxoglutarate as one donor, and incorporation of one atom each of oxygen into both donors|oxidative DNA demethylation|DNA-N1-methyladenine dioxygenase activity|cytosine C-5 DNA demethylase activity…
Alkbh3	503	417	528	603	381	579	398	454	621	587	489	449	GeneID:362169,Genbank:XM_006234585.3,RGD:1359731	alkB homolog 3, alpha-ketoglutarate-dependent dioxygenase		GO:1990930,GO:0008283,GO:0005654,GO:0016706,GO:0035552,GO:0005739,GO:0005829,GO:0006281,GO:0035553,GO:0006307,GO:0043734,GO:0008198,GO:0004519,GO:0051747,GO:0004527,GO:0005634	RNA N1-methyladenosine dioxygenase activity|cell proliferation|nucleoplasm|oxidoreductase activity, acting on paired donors, with incorporation or reduction of molecular oxygen, 2-oxoglutarate as one donor, and incorporation of one atom each of oxygen into both donors|oxidative single-stranded DNA demethylation|mitochondrion|cytosol|DNA repair|oxidative single-stranded RNA demethylation|DNA dealk…
Alkbh4	125	134	169	135	155	156	109	134	138	113	165	139	GeneID:288587,Genbank:NM_001105920.1,RGD:1308608	alkB homolog 4, lysine demethylase		GO:0016706,GO:0030496,GO:0031032,GO:0036090,GO:0055114,GO:0070938,GO:0003779,GO:0006482	oxidoreductase activity, acting on paired donors, with incorporation or reduction of molecular oxygen, 2-oxoglutarate as one donor, and incorporation of one atom each of oxygen into both donors|midbody|actomyosin structure organization|cleavage furrow ingression|oxidation-reduction process|contractile ring|actin binding|protein demethylation
Alkbh5	1137	1011	1428	1290	1036	1559	1015	1044	1302	1372	1215	1165	GeneID:303193,Genbank:NM_001191643.1,RGD:1309496	alkB homolog 5, RNA demethylase		GO:0035515,GO:0006406,GO:0005634,GO:0007283,GO:0035553,GO:0005654,GO:0005794,GO:0005829,GO:0016607,GO:0006397,GO:0046872,GO:0016706,GO:0001666,GO:0030154,GO:0004622	oxidative RNA demethylase activity|mRNA export from nucleus|nucleus|spermatogenesis|oxidative single-stranded RNA demethylation|nucleoplasm|Golgi apparatus|cytosol|nuclear speck|mRNA processing|metal ion binding|oxidoreductase activity, acting on paired donors, with incorporation or reduction of molecular oxygen, 2-oxoglutarate as one donor, and incorporation of one atom each of oxygen into both …
Alkbh6	1	0	0	2	0	0	9	1	1	3	2	3	GeneID:292780,Genbank:NM_001127450.1,RGD:1566318	alkB homolog 6		GO:0008198,GO:0016706,GO:0051213,GO:0055114,GO:0005634,GO:0005654,GO:0005925	ferrous iron binding|oxidoreductase activity, acting on paired donors, with incorporation or reduction of molecular oxygen, 2-oxoglutarate as one donor, and incorporation of one atom each of oxygen into both donors|dioxygenase activity|oxidation-reduction process|nucleus|nucleoplasm|focal adhesion
Alkbh7	153	138	201	204	115	214	148	140	228	149	145	208	GeneID:679944,Genbank:NM_001109384.1,RGD:1598126	alkB homolog 7		GO:0010883,GO:0016706,GO:1902445,GO:0005759,GO:0006631,GO:0006974	regulation of lipid storage|oxidoreductase activity, acting on paired donors, with incorporation or reduction of molecular oxygen, 2-oxoglutarate as one donor, and incorporation of one atom each of oxygen into both donors|regulation of mitochondrial membrane permeability involved in programmed necrotic cell death|mitochondrial matrix|fatty acid metabolic process|cellular response to DNA damage st…
Alkbh8	627	571	647	679	625	769	482	564	703	577	691	529	GeneID:366783,Genbank:XM_017594262.1,RGD:1304687	alkB homolog 8, tRNA methyltransferase		GO:0016604,GO:0002098,GO:0016706,GO:0005506,GO:0005634,GO:0005654,GO:0005737,GO:0005829,GO:0030488,GO:0006974,GO:0055114,GO:0008198,GO:0008270,GO:0016300,GO:0000049	nuclear body|tRNA wobble uridine modification|oxidoreductase activity, acting on paired donors, with incorporation or reduction of molecular oxygen, 2-oxoglutarate as one donor, and incorporation of one atom each of oxygen into both donors|iron ion binding|nucleus|nucleoplasm|cytoplasm|cytosol|tRNA methylation|cellular response to DNA damage stimulus|oxidation-reduction process|ferrous iron bindi…
Allc	0	2	2	2	0	3	1	1	1	0	3	2	GeneID:246758,Genbank:XM_006239944.3,RGD:621804	allantoicase		GO:0000256,GO:0004037	allantoin catabolic process|allantoicase activity	rno00230	Purine metabolism
Alms1	4049	5820	6401	4149	4148	4509	3453	4656	4563	3625	4854	4571	GeneID:297408,Genbank:NM_001106604.2,RGD:1311590	ALMS1, centrosome and basal body associated protein		GO:0051393,GO:0040015,GO:0005814,GO:0051492,GO:0042593,GO:0060122,GO:0042632,GO:0060271,GO:0005829,GO:0006629,GO:0007286,GO:0007605,GO:0043066,GO:0008150,GO:0045444,GO:0016197,GO:0045598,GO:0019722,GO:0046548,GO:0030728,GO:0001736,GO:0050673,GO:0031514,GO:0003674,GO:0036064,GO:0005813	alpha-actinin binding|negative regulation of multicellular organism growth|centriole|regulation of stress fiber assembly|glucose homeostasis|inner ear receptor cell stereocilium organization|cholesterol homeostasis|cilium assembly|cytosol|lipid metabolic process|spermatid development|sensory perception of sound|negative regulation of apoptotic process|biological_process|fat cell differentiation|e…
Alox12	21	1	6	4	5	9	12	5	9	2	22	8	GeneID:287454,Genbank:NM_001105798.1,RGD:1311159	arachidonate 12-lipoxygenase, 12S type		GO:0010595,GO:0010628,GO:0010656,GO:0010942,GO:0016020,GO:0043651,GO:0016165,GO:0016702,GO:0016787,GO:0045603,GO:0048661,GO:0051122,GO:0051901,GO:2001306,GO:0055114,GO:0061436,GO:0004052,GO:0005506,GO:0005737,GO:0005829,GO:0007568,GO:0008284,GO:0019369,GO:0019372,GO:0019395,GO:0042383,GO:0071396,GO:0043065,GO:0090331,GO:0043066,GO:0043280,GO:0097755,GO:1901751,GO:2001303	positive regulation of endothelial cell migration|positive regulation of gene expression|negative regulation of muscle cell apoptotic process|positive regulation of cell death|membrane|linoleic acid metabolic process|linoleate 13S-lipoxygenase activity|oxidoreductase activity, acting on single donors with incorporation of molecular oxygen, incorporation of two atoms of oxygen|hydrolase activity|p…	rno00590,rno04726,rno04750,rno01523	Arachidonic acid metabolism|Serotonergic synapse|Inflammatory mediator regulation of TRP channels|Antifolate resistance
Alox12b	1	4	2	1	0	0	1	0	0	6	2	3	GeneID:287425,Genbank:NM_001039377.1,RGD:1305330	arachidonate 12-lipoxygenase, 12R type		GO:0006497,GO:0006665,GO:0008150,GO:0010628,GO:0046513,GO:0016702,GO:0019369,GO:0051122,GO:0055114,GO:0061436,GO:0003674,GO:0004052,GO:0005506,GO:0005575,GO:0005737,GO:0019372,GO:0043410,GO:0070257,GO:0043651,GO:0070830,GO:1990136	protein lipidation|sphingolipid metabolic process|biological_process|positive regulation of gene expression|ceramide biosynthetic process|oxidoreductase activity, acting on single donors with incorporation of molecular oxygen, incorporation of two atoms of oxygen|arachidonic acid metabolic process|hepoxilin biosynthetic process|oxidation-reduction process|establishment of skin barrier|molecular_f…	rno00590,rno04726	Arachidonic acid metabolism|Serotonergic synapse
Alox12e	0	0	0	0	0	0	0	0	0	0	0	0	GeneID:303252,Genbank:NM_001107014.1,RGD:1307642	arachidonate 12-lipoxygenase, epidermal		GO:0019369,GO:0019372,GO:0055114,GO:0004052,GO:0005506,GO:0005737	arachidonic acid metabolic process|lipoxygenase pathway|oxidation-reduction process|arachidonate 12-lipoxygenase activity|iron ion binding|cytoplasm	rno00590,rno04726,rno04750,rno01523	Arachidonic acid metabolism|Serotonergic synapse|Inflammatory mediator regulation of TRP channels|Antifolate resistance
Alox15	27	3	4	9	6	11	10	4	19	9	4	4	GeneID:81639,Genbank:XM_006246824.3,RGD:70493	arachidonate 15-lipoxygenase		GO:0005737,GO:0005811,GO:0005829,GO:0005886,GO:0030282,GO:0006646,GO:0030838,GO:0010811,GO:0031234,GO:0034116,GO:0046456,GO:0034976,GO:0047977,GO:0050473,GO:0035358,GO:0051120,GO:0051122,GO:0070374,GO:0001503,GO:0071277,GO:0002820,GO:0004052,GO:0005506,GO:0005546,GO:0016020,GO:0019369,GO:0019372,GO:0035963,GO:0019395,GO:0019870,GO:0042060,GO:0042383,GO:0042391,GO:1901074,GO:0043277,GO:2001303,GO:…	cytoplasm|lipid droplet|cytosol|plasma membrane|bone mineralization|phosphatidylethanolamine biosynthetic process|positive regulation of actin filament polymerization|positive regulation of cell-substrate adhesion|extrinsic component of cytoplasmic side of plasma membrane|positive regulation of heterotypic cell-cell adhesion|icosanoid biosynthetic process|response to endoplasmic reticulum stress|…	rno00590,rno00591,rno04216,rno04217,rno04726	Arachidonic acid metabolism|Linoleic acid metabolism|Ferroptosis|Necroptosis|Serotonergic synapse
Alox15b	19	1	9	1	2	6	3	5	5	2	1	4	GeneID:266604,Genbank:XM_008767779.2,RGD:628809	arachidonate 15-lipoxygenase, type B		GO:0005634,GO:0005829,GO:0005856,GO:0005886,GO:0019372,GO:0008285,GO:0019898,GO:0035360,GO:0051122,GO:0036403,GO:0055114,GO:0090197,GO:0043651,GO:0005506,GO:0005509,GO:0005622,GO:0008289,GO:0010744,GO:0016020,GO:0016165,GO:0019369,GO:0045618,GO:0045786,GO:0045926,GO:0050473	nucleus|cytosol|cytoskeleton|plasma membrane|lipoxygenase pathway|negative regulation of cell proliferation|extrinsic component of membrane|positive regulation of peroxisome proliferator activated receptor signaling pathway|hepoxilin biosynthetic process|arachidonate 8(S)-lipoxygenase activity|oxidation-reduction process|positive regulation of chemokine secretion|linoleic acid metabolic process|i…	rno00590,rno04726	Arachidonic acid metabolism|Serotonergic synapse
Alox5	9	1	1	19	0	58	11	0	21	8	12	22	GeneID:25290,Genbank:XM_006237140.2,RGD:2096	arachidonate 5-lipoxygenase		GO:0005515,GO:0005634,GO:0005635,GO:0005641,GO:0016702,GO:0019233,GO:0019369,GO:0005654,GO:0019370,GO:0019372,GO:0030425,GO:0031965,GO:0002526,GO:0002540,GO:0004051,GO:0005506,GO:0005737,GO:0005829,GO:0006691,GO:0006954,GO:0007584,GO:0016363,GO:0042383,GO:0045907,GO:0055093,GO:0055114	protein binding|nucleus|nuclear envelope|nuclear envelope lumen|oxidoreductase activity, acting on single donors with incorporation of molecular oxygen, incorporation of two atoms of oxygen|sensory perception of pain|arachidonic acid metabolic process|nucleoplasm|leukotriene biosynthetic process|lipoxygenase pathway|dendrite|nuclear membrane|acute inflammatory response|leukotriene production invo…	rno00590,rno04664,rno04913,rno04726,rno05145	Arachidonic acid metabolism|Fc epsilon RI signaling pathway|Ovarian Steroidogenesis|Serotonergic synapse|Toxoplasmosis
Alox5ap	139	23	75	237	21	292	137	9	299	355	99	190	GeneID:29624,Genbank:NM_017260.2,RGD:2097	arachidonate 5-lipoxygenase activating protein		GO:0005634,GO:0005635,GO:0005783,GO:0031965,GO:0042803,GO:0005789,GO:0043085,GO:0005829,GO:0046982,GO:0047485,GO:0050544,GO:0055114,GO:0070207,GO:0002540,GO:0002675,GO:0004051,GO:0004364,GO:0004464,GO:0004602,GO:0008047,GO:0016020,GO:0016021,GO:0019370,GO:0019372,GO:0071277,GO:0019899	nucleus|nuclear envelope|endoplasmic reticulum|nuclear membrane|protein homodimerization activity|endoplasmic reticulum membrane|positive regulation of catalytic activity|cytosol|protein heterodimerization activity|protein N-terminus binding|arachidonic acid binding|oxidation-reduction process|protein homotrimerization|leukotriene production involved in inflammatory response|positive regulation o…	rno04664	Fc epsilon RI signaling pathway
Aloxe3	133	156	114	87	146	92	73	190	69	75	127	141	GeneID:287424,Genbank:XM_017597087.1,RGD:1306252	arachidonate lipoxygenase 3		GO:0051120,GO:0019372,GO:0005737,GO:0035357,GO:0006665,GO:0051122,GO:0008150,GO:0008544,GO:0016702,GO:0043651,GO:0055114,GO:0016829,GO:0061436,GO:0045444,GO:0019233,GO:0019369,GO:0003674,GO:0070830,GO:0046513,GO:0005506,GO:0005575	hepoxilin A3 synthase activity|lipoxygenase pathway|cytoplasm|peroxisome proliferator activated receptor signaling pathway|sphingolipid metabolic process|hepoxilin biosynthetic process|biological_process|epidermis development|oxidoreductase activity, acting on single donors with incorporation of molecular oxygen, incorporation of two atoms of oxygen|linoleic acid metabolic process|oxidation-reduc…
Alpi	0	0	0	0	0	0	0	0	0	0	0	0	GeneID:24197,Genbank:XM_008767194.1,RGD:2099	alkaline phosphatase, intestinal		GO:0071773,GO:0004035,GO:0005515,GO:0005886,GO:0006793,GO:0008270,GO:0009897,GO:0016021,GO:0016311,GO:0031225,GO:0000287,GO:0042803,GO:0002020	cellular response to BMP stimulus|alkaline phosphatase activity|protein binding|plasma membrane|phosphorus metabolic process|zinc ion binding|external side of plasma membrane|integral component of membrane|dephosphorylation|anchored component of membrane|magnesium ion binding|protein homodimerization activity|protease binding	rno00730,rno00790	Thiamine metabolism|Folate biosynthesis
[truncated: 21,989 more rows]
