# Supplementary material for: Integrated bioinformatics analysis of retinal ischemia/reperfusion injury in rats with potential key genes
Source: BMC Genomics. 2024 Apr 15;25:367. doi: 10.1186/s12864-024-10288-0 (PMC11017533; doi:10.1186/s12864-024-10288-0)
Supplement: Supplementary file 93 — Supplementary Material 93. [file 12864_2024_10288_MOESM93_ESM.zip › supplementary file 1 raw_data/mRNA_counts_exp.csv]

gene_id	sample102	sample103	sample104	sample202	sample203	sample204	sample302	sample303	sample304	sample402	sample403	sample404
A1bg	0	0	0	0	0	0	0	0	0	0	0	0
A1cf	0	1	0	0	1	0	0	0	0	0	0	0
A2m	156	305	218	939	465	669	4330	1231	1449	1049	1275	2928
A2ml1	0	0	3	3	17	3	3	4	0	0	15	36
A3galt2	15	37	8	838	745	256	409	143	277	30	307	476
A4galt	9	16	1	16	8	52	20	24	20	0	0	35
A4gnt	0	0	0	0	2	0	0	0	0	0	2	1
Aaas	282	256	250	263	230	305	365	295	293	302	284	324
Aacs	1196	1426	1242	1143	909	1120	1370	1236	1138	1289	1111	1109
Aadac	0	0	0	0	0	0	0	0	0	0	0	0
Aadacl2	0	0	0	0	0	0	0	0	0	0	0	0
Aadacl3	0	0	0	0	0	0	0	0	0	0	0	0
Aadacl4	0	0	0	0	0	0	0	0	0	1	0	0
Aadat	191	99	155	313	78	328	707	530	334	384	299	495
Aaed1	504	642	610	592	451	568	758	677	500	685	562	601
Aagab	590	746	631	782	582	731	779	656	618	687	670	797
Aak1	9594	9510	8906	7131	6290	7494	7849	8621	6371	9785	8068	8508
Aamdc	68	67	55	85	56	61	78	95	54	86	71	77
Aamp	795	868	816	1152	1009	1146	1145	988	905	1024	939	978
Aanat	5	10	7	6	8	1	1	3	1	8	0	4
Aar2	573	659	566	748	579	644	727	767	549	757	686	615
Aard	7	9	8	6	6	7	20	9	3	7	2	20
Aars	4464	4966	4593	5359	6038	6256	5069	4172	3967	4316	3878	3598
Aars2	357	388	316	265	263	385	401	427	358	400	387	395
Aarsd1	1055	1081	938	1064	951	1108	1011	1054	885	1063	1004	855
Aasdh	697	679	698	608	477	570	734	748	638	791	751	624
Aasdhppt	448	444	536	590	555	643	492	553	327	567	426	552
Aass	132	133	95	82	28	38	136	176	152	93	57	156
Aatf	164	191	160	330	241	336	304	208	191	160	171	204
Aatk	983	1132	1095	714	571	673	942	1087	635	1209	844	1273
Abat	892	897	822	485	249	424	1097	843	807	1041	701	1261
Abca1	546	645	621	2058	2084	1066	7834	5571	5898	1570	3802	4268
Abca12	0	0	0	3	2	0	0	0	0	2	0	1
Abca13	389	289	294	367	259	367	301	394	155	257	220	411
Abca14	4	2	5	2	0	7	4	7	4	1	3	10
Abca15	0	0	0	1	0	0	0	0	0	2	0	0
Abca16	1	2	3	2	3	0	2	1	0	5	4	0
Abca17	13	9	14	27	14	28	50	17	16	32	31	48
Abca2	3035	3629	2815	2175	2036	2685	3803	3489	2773	3468	3110	4238
Abca3	1311	1453	1175	1449	1188	1391	2288	1789	1805	1897	1565	2088
Abca4	32729	31310	25500	15708	18821	20979	19423	30560	17973	31503	29313	18539
Abca5	1214	1130	1027	1104	767	978	1409	1395	1054	1215	844	1328
Abca6	2	2	0	8	1	5	0	6	0	3	2	2
Abca7	1549	1562	1469	1128	1141	1103	1370	1146	787	1369	1293	1272
Abca8	331	359	280	131	77	117	323	286	205	312	191	364
Abca8a	4758	5975	4036	475	179	489	3761	5385	3269	8055	3329	5432
Abca9	75	184	64	58	25	62	161	184	127	81	55	152
Abcb10	441	481	452	465	479	448	506	501	410	535	543	439
Abcb11	1	4	0	3	0	1	3	1	0	0	1	0
Abcb1a	107	134	94	159	124	123	269	260	229	240	171	153
Abcb1b	3	1	0	92	136	30	526	31	30	9	21	52
Abcb4	61	68	55	112	79	85	223	138	105	86	101	175
Abcb5	0	0	0	0	2	1	0	0	0	0	0	0
Abcb6	903	982	890	959	795	967	1141	1202	952	1205	1160	1118
Abcb7	391	421	396	634	370	480	447	503	353	481	368	358
Abcb8	896	899	799	863	684	851	1005	970	817	1095	864	1105
Abcb9	187	220	218	130	89	118	218	216	146	260	189	265
Abcc1	2627	3111	2485	3280	3446	3858	3365	2917	2786	3030	3151	2983
Abcc10	541	472	443	517	349	507	609	535	381	551	567	482
Abcc12	4	3	0	0	1	2	3	1	0	8	0	1
Abcc2	18	7	14	15	11	9	8	12	2	18	4	22
Abcc3	197	185	135	355	260	199	532	291	273	248	332	386
Abcc4	350	280	138	487	353	463	1024	578	693	319	556	518
Abcc5	4193	4404	4039	3154	3038	3443	5604	5155	4240	4613	4920	4617
Abcc6	5	14	7	15	10	12	16	14	28	13	14	28
Abcc8	276	258	195	112	128	181	156	168	164	292	208	244
Abcc9	175	138	166	184	160	206	274	213	180	279	158	225
Abcd1	166	212	135	223	177	155	355	244	220	200	247	346
Abcd2	800	808	780	535	362	597	590	609	519	766	470	509
Abcd3	1156	1120	1178	1248	978	1244	1295	1333	880	1370	1075	1770
Abcd4	240	217	186	165	155	233	263	242	164	220	265	238
Abce1	1215	1261	1218	2288	2034	2313	1786	1392	1284	1393	1282	1512
Abcf1	948	1106	970	1177	1113	1215	1270	1090	1036	1071	1048	991
Abcf2	957	1040	882	1222	1166	1401	1116	982	952	1014	915	959
Abcf3	990	1153	1016	1544	1184	1547	1377	1152	1024	1214	994	1068
Abcg1	2391	2341	2139	2009	1706	2379	3810	3358	2795	2622	3214	2658
Abcg2	13	17	39	41	25	30	70	21	8	33	37	53
Abcg3	44	42	20	29	13	35	134	91	125	46	58	132
Abcg3l1	42	55	30	63	55	45	106	101	104	84	66	173
Abcg3l3	42	48	28	61	36	40	170	75	134	31	71	124
Abcg3l4	2	6	2	3	8	15	34	16	19	18	11	45
Abcg4	1905	2152	1951	1280	1386	1572	1553	1827	1129	2048	1693	1414
Abcg5	0	14	5	6	2	4	19	4	12	7	16	13
Abcg8	0	0	0	0	0	1	2	0	2	1	1	2
Abhd1	89	96	116	43	42	42	123	97	81	84	86	138
Abhd10	31	15	7	72	30	18	10	6	9	6	41	7
Abhd11	93	130	114	153	146	176	136	103	106	142	135	147
Abhd12	1262	1382	1009	1341	788	1227	1435	1130	991	1387	1089	1446
Abhd12b	0	0	1	0	2	0	3	0	0	1	0	0
Abhd13	703	704	752	948	801	935	940	856	653	776	735	810
Abhd14a	204	246	123	137	127	103	156	166	165	173	268	185
Abhd14b	947	872	849	648	677	620	1109	1005	866	1192	1198	930
Abhd15	15	10	29	9	16	13	102	47	43	19	64	88
Abhd16a	668	691	642	676	617	682	729	793	632	812	695	1017
Abhd16b	0	0	0	0	0	0	0	0	1	0	0	0
Abhd17a	703	828	732	1000	929	964	944	839	701	880	840	1008
Abhd17b	548	468	539	520	422	487	492	583	324	465	429	531
Abhd17c	194	217	163	307	290	299	504	323	262	222	307	361
Abhd18	536	456	495	365	341	283	547	471	305	567	456	382
Abhd2	722	745	704	836	714	761	1508	1091	978	1053	954	1475
Abhd3	190	150	180	96	87	98	181	155	97	195	130	176
Abhd4	1289	1140	1147	966	808	938	2208	1707	1331	1504	1396	1506
Abhd5	251	235	278	515	590	392	460	281	264	318	324	339
Abhd6	627	658	533	590	498	536	705	626	491	698	562	681
Abhd8	1589	1825	1582	1552	1223	1586	1544	1762	1228	1856	1392	1595
Abi1	1170	1202	1067	1632	1480	1357	1936	1355	1233	1203	1216	1379
Abi2	1986	2017	1988	2480	1819	2207	2441	2262	1791	2279	1778	2412
Abi3	14	24	19	18	15	15	150	70	93	52	86	204
Abi3bp	106	314	112	93	69	96	341	349	263	95	372	498
Abl1	404	409	382	275	268	397	406	395	299	399	391	408
Abl2	2198	2367	2131	2025	1975	2185	2239	2219	1819	2247	2009	2126
Ablim1	5909	5560	5556	5958	5491	6115	6881	6421	5577	7426	7012	6739
Ablim2	523	659	576	279	191	245	322	455	318	611	397	544
Ablim3	151	162	123	101	71	126	104	102	58	159	105	212
Abo	44	59	29	71	42	50	73	49	33	59	37	65
Abo2	0	0	0	0	0	0	0	0	0	0	0	0
Abr	1477	1657	1559	1807	1472	1491	1920	1660	1331	1807	1579	2361
Abra	0	0	0	0	0	0	0	0	0	0	0	0
Abracl	13	28	18	129	57	58	108	31	48	30	49	91
Abt1	95	108	89	204	154	171	163	174	143	163	131	116
Abtb1	367	412	419	359	243	361	396	439	391	452	446	323
Abtb2	129	73	137	128	145	89	137	143	60	119	124	57
Ac1576	1	5	3	3	0	5	5	5	3	7	7	2
Acaa1	336	408	286	364	381	307	439	364	321	403	430	365
Acaa1b	18	10	10	11	10	8	6	10	9	14	7	4
Acaa2	68	154	168	370	267	313	370	323	274	144	276	295
Acaca	6341	6103	5502	3422	3026	4289	4554	5778	3651	7002	5768	4747
Acacb	19	70	22	27	36	32	63	120	89	38	39	92
Acad10	168	131	105	93	148	101	235	127	229	135	132	175
Acad11	245	293	202	364	228	364	485	369	398	335	283	370
Acad8	256	268	269	263	222	285	353	317	292	337	249	334
Acad9	501	485	455	628	463	629	576	527	465	583	436	546
Acadl	56	97	56	244	192	145	331	164	240	84	118	286
Acadm	1764	2570	1559	3371	1930	1953	2055	1101	940	2363	2013	1168
Acads	27	53	31	140	70	88	158	102	90	50	72	122
Acadsb	293	453	300	436	258	266	389	343	264	378	266	521
Acadvl	1097	1226	993	1200	1097	1114	1472	1272	1060	1167	1162	1083
Acan	16	20	15	7	0	7	6	6	5	17	22	229
Acap1	2	2	7	49	54	18	81	7	18	12	68	157
Acap2	1490	1675	1616	2033	2239	1895	2626	2095	1790	1794	1802	2276
Acap3	927	973	874	720	689	855	768	752	610	914	756	830
Acat1	576	650	591	765	510	752	796	689	655	655	635	745
Acat2	204	123	123	259	178	196	97	119	82	301	191	235
Acat2l1	19	5	12	10	8	17	16	17	9	33	33	25
Acbd3	877	995	818	984	883	1133	1226	1066	992	1021	993	940
Acbd4	750	793	758	693	588	654	867	794	559	971	821	768
Acbd5	1093	1087	1098	994	818	992	1134	1265	888	1184	1052	973
Acbd6	563	554	650	736	723	822	794	602	566	737	711	917
Acbd7	193	193	178	236	163	215	146	164	79	289	163	129
Accs	30	34	25	36	42	47	61	51	47	45	35	63
Accsl	8	10	6	14	14	14	7	15	10	18	11	18
Acd	515	530	510	458	425	424	550	545	407	586	565	465
Ace	185	368	123	189	86	157	274	349	209	198	142	305
Ace2	0	5	4	0	0	12	14	7	10	12	14	13
Ace3	1	3	1	2	1	0	3	0	0	0	0	1
Acer1	4	2	2	5	0	1	3	0	0	0	2	5
Acer2	564	539	643	457	298	442	426	605	358	719	651	477
Acer3	219	254	271	470	352	351	370	264	206	248	245	410
Ache	536	602	590	832	631	698	1145	570	776	793	722	1309
Acin1	4622	5070	4218	4024	3573	4478	5127	4904	4489	5014	4702	4273
Ackr1	389	297	359	272	200	344	202	245	128	398	258	468
Ackr2	0	1	1	0	0	4	0	1	0	0	1	5
Ackr3	124	183	109	165	102	145	111	118	85	60	73	140
Ackr4	0	3	0	1	1	0	0	0	0	1	0	4
Acly	4300	4410	3852	4055	3431	3765	4230	3782	3038	4499	3647	3784
Acmsd	0	0	0	0	0	0	0	0	0	0	0	0
Acnat1	2	2	0	1	0	1	0	1	1	0	0	1
Acnat2	1	0	0	0	0	0	0	0	0	1	0	0
Aco1	517	581	570	800	682	688	983	814	745	760	647	912
Aco2	2239	2486	2037	3593	2358	2943	2929	2425	2127	2564	2222	2841
Acot1	11	15	14	15	6	8	9	9	11	15	10	23
Acot11	113	149	119	42	17	24	129	156	109	143	118	155
Acot12	0	5	0	2	7	7	1	10	4	1	2	4
Acot13	47	63	64	101	69	62	93	63	73	87	69	71
Acot2	99	102	77	108	121	120	142	163	93	136	100	163
Acot3	100	139	113	113	115	84	143	155	108	171	164	108
Acot4	9	13	16	19	3	7	5	24	6	13	7	15
Acot5	0	2	0	1	0	0	0	1	0	0	1	0
Acot6	5	2	1	2	0	8	3	2	0	1	1	2
Acot7	582	628	544	839	597	617	556	528	429	667	451	761
Acot8	193	170	168	223	186	247	191	213	189	238	242	174
Acot9	171	216	237	751	416	442	542	280	322	318	292	429
Acox1	1080	1211	1026	1332	1071	1405	1369	1294	985	1394	1144	1343
Acox2	0	0	0	0	1	0	2	0	0	0	0	3
Acox3	548	642	506	638	502	677	730	647	549	645	730	654
Acoxl	0	0	1	5	10	1	1	4	2	1	0	3
Acp1	203	215	190	355	278	280	284	236	155	257	258	239
Acp2	449	471	400	610	443	560	668	523	462	459	543	582
Acp5	1	5	3	46	32	17	88	49	31	12	97	110
Acp6	144	155	143	174	154	162	179	161	175	145	158	185
Acp7	0	0	0	0	0	1	0	0	0	0	0	1
Acpp	1	2	0	26	26	10	58	6	13	1	36	18
Acpt	0	1	0	3	4	4	1	4	6	2	5	11
Acr	15	13	10	3	1	5	5	11	5	17	5	21
Acrbp	123	147	92	65	82	90	115	152	105	139	114	126
Acrv1	2	1	1	1	0	3	7	2	0	0	1	0
Acsbg1	10	11	4	19	8	7	66	13	17	20	60	39
Acsbg2	2	4	3	8	9	18	2	3	8	4	1	8
Acsf2	129	160	136	115	87	109	252	200	201	223	154	297
Acsf3	252	340	291	268	236	377	434	397	314	403	272	392
Acsl1	3675	3501	3183	2224	2079	2721	2687	3188	2235	3670	3143	2319
Acsl3	2164	2310	1925	2833	1332	2162	6063	3941	4240	3521	2553	3145
Acsl4	645	664	647	1748	3507	1162	954	612	616	634	526	826
Acsl5	63	66	45	423	347	298	372	112	235	125	211	381
Acsl6	8239	8782	7916	5044	4606	6101	6594	8245	5622	8534	7344	5406
Acsm1	0	0	0	0	0	2	0	1	2	0	0	0
Acsm2a	1	1	0	0	0	0	0	0	0	0	0	0
Acsm3	0	2	0	0	0	0	0	0	0	0	1	0
Acsm4	4	2	3	4	2	6	6	2	3	1	10	0
Acsm5	33	42	38	25	4	16	26	22	25	25	18	21
Acss1	198	226	175	355	265	283	431	388	227	252	283	486
Acss2	729	793	730	1434	1463	1759	1271	840	1042	1043	1165	1017
Acss3	258	212	192	979	880	721	1893	903	883	501	526	890
Acta1	51	33	24	23	18	15	16	14	23	46	30	33
Acta2	22	18	43	61	47	35	308	33	235	60	477	504
Actb	7685	8572	6246	31419	31560	21288	26609	14297	17344	10429	18080	26263
Actbl2	0	0	0	0	0	0	0	0	0	0	0	0
Actc1	20	29	27	33	35	26	20	18	11	65	26	38
Actg1	3106	3335	2618	7039	7165	5303	5998	3995	3869	3762	4544	5672
Actg2	0	2	0	1	3	1	8	0	0	1	3	12
Actl10	22	27	18	17	13	7	14	27	23	10	14	22
Actl11	1	1	0	0	0	1	0	1	0	0	1	0
Actl6a	523	510	524	816	674	784	735	593	547	544	527	547
Actl6b	208	213	209	246	174	183	247	171	151	254	169	274
Actl7a	0	0	0	0	0	0	0	0	0	0	0	0
Actl7b	3	11	7	1	2	5	4	10	9	5	3	8
Actl9	0	0	0	0	0	0	0	0	0	0	0	0
Actl9b	0	0	0	0	0	0	0	0	0	0	0	0
Actn1	375	435	355	1461	1310	907	947	563	789	337	796	1031
Actn2	155	147	166	62	63	64	115	114	73	133	63	57
Actn3	2	2	0	3	1	2	9	3	9	5	3	8
Actn4	2534	2954	2106	3496	3658	3321	4416	3275	3243	2712	3199	3675
Actr10	960	949	921	2148	1555	1802	1628	1335	1120	1255	988	1089
Actr1a	1803	1943	1883	3342	2266	2613	2358	2033	1756	2130	1894	2331
Actr1b	1262	1267	1268	1629	1499	1688	1591	1373	1217	1497	1261	1502
Actr2	1853	1892	1767	4347	3718	2981	3854	2347	2340	2189	2481	3606
Actr3	1729	1755	1654	3589	3609	2621	3218	2043	2036	2091	2079	2547
Actr3b	117	145	121	132	93	105	105	106	84	123	121	141
Actr5	209	204	230	208	198	234	333	279	251	343	268	230
Actr6	348	334	367	507	390	517	394	434	294	461	349	435
Actr8	695	871	676	828	757	839	847	751	710	907	704	777
Actrt1	0	0	0	0	0	0	0	0	0	0	0	0
Actrt2	0	0	0	0	0	0	0	0	0	0	0	0
Actrt3	1	0	2	2	0	3	0	1	0	1	0	2
Acvr1	334	384	319	435	458	450	742	500	497	399	443	622
Acvr1b	1008	1093	1115	821	870	780	1005	949	695	1030	1024	1103
Acvr1c	4	5	2	4	9	3	4	5	5	2	6	9
Acvr2a	967	952	1059	1069	803	1011	948	1032	740	1023	825	973
Acvr2b	1492	1620	1611	1496	1565	1572	1914	1746	1745	1782	1604	1512
Acvrl1	40	41	27	99	81	104	100	93	69	104	124	147
Acy1	232	263	217	347	330	268	305	264	159	237	177	231
Acy3	21	56	20	29	37	38	65	58	47	42	39	80
Acyp1	41	46	45	136	70	88	83	66	61	78	65	100
Acyp2	73	80	76	99	51	83	96	86	93	89	73	101
Ada	3	3	0	46	114	17	53	9	24	10	24	44
Adad1	1	0	0	3	1	3	1	3	0	1	0	0
Adad2	0	0	1	0	0	0	1	2	0	0	1	0
Adal	707	618	712	749	527	667	688	740	528	721	652	581
Adam10	929	1091	937	1268	967	980	1601	1171	1120	1160	1069	1595
Adam11	1100	1515	1000	255	172	304	408	733	505	938	545	770
Adam12	114	158	61	663	757	323	581	197	597	106	723	1431
Adam15	645	699	665	761	585	710	1181	777	682	804	863	1132
Adam17	527	577	490	1578	1488	926	1451	773	863	602	853	918
Adam18	0	0	0	0	0	0	0	1	0	2	1	0
Adam19	456	479	408	676	720	842	920	583	687	608	774	985
Adam1a	141	169	143	95	181	138	123	133	107	161	154	138
Adam2	0	4	3	8	3	4	4	2	1	4	4	6
Adam22	2694	2487	2611	1740	1122	1599	2125	2636	1703	2970	2051	3154
Adam23	957	869	853	598	404	715	338	484	321	785	398	970
Adam24	0	0	0	0	2	0	0	0	0	0	0	0
Adam26a	0	0	3	1	3	1	0	3	0	0	4	0
Adam28	0	0	0	5	0	4	0	0	2	0	0	2
Adam30	0	1	0	1	0	1	0	0	0	0	0	1
Adam32	65	69	72	57	51	68	75	68	56	90	66	72
Adam33	0	1	0	0	0	0	5	5	3	0	0	3
Adam34	1	3	5	1	0	0	6	1	1	0	0	0
Adam34l	0	0	4	2	0	3	2	1	0	1	2	1
Adam3a	0	1	0	0	0	0	2	1	1	0	0	0
Adam4	225	212	202	124	153	194	215	257	223	281	218	225
Adam4l1	159	183	161	122	125	130	158	207	135	216	175	154
Adam5	1	4	0	1	0	2	3	2	0	10	3	0
Adam6	0	0	0	0	0	0	0	0	0	0	0	1
Adam7	0	0	0	0	0	0	0	0	0	0	0	0
Adam8	184	270	311	1065	942	388	439	228	235	204	381	269
Adam9	2501	2471	2217	3309	2761	3025	3355	3068	2385	2848	3107	2636
Adamdec1	0	0	0	0	0	0	0	0	0	0	2	0
Adamts1	755	711	682	1733	1504	2474	4996	2131	2257	2726	3255	3748
Adamts10	245	367	192	222	239	246	499	380	405	309	459	615
Adamts12	183	257	132	47	36	38	164	304	188	134	233	230
Adamts13	1	6	0	5	5	2	2	9	17	18	67	37
Adamts14	3	7	4	1	8	4	18	1	7	4	36	39
Adamts15	212	194	235	208	153	171	84	132	55	262	133	232
Adamts16	112	89	92	3	5	2	3	24	26	49	28	59
Adamts17	97	115	101	97	152	130	230	121	187	153	205	287
Adamts18	67	379	73	74	35	148	158	385	339	52	311	525
Adamts19	81	124	88	107	26	132	128	111	50	62	60	113
Adamts2	79	89	70	24	22	23	62	58	26	58	52	78
Adamts20	12	14	6	8	5	18	6	8	3	16	6	14
Adamts3	1938	1714	1673	903	772	1062	1488	2005	1212	2333	2069	1265
Adamts4	40	73	53	1062	851	521	631	250	454	166	579	596
Adamts5	1147	1322	1076	980	882	1030	1573	1875	1260	1689	1186	1434
Adamts6	275	344	218	267	239	219	224	290	249	229	213	314
Adamts7	318	211	204	107	102	70	113	239	50	278	138	83
Adamts8	3	4	2	6	1	9	11	7	3	5	8	15
Adamts9	40	69	34	673	956	566	123	96	83	23	85	221
Adamtsl1	238	278	254	1559	711	489	966	549	542	500	675	852
Adamtsl2	258	436	218	145	96	118	453	453	427	265	199	482
Adamtsl3	95	130	135	70	81	89	175	154	166	177	196	319
Adamtsl4	415	371	268	221	244	356	431	580	366	581	835	858
Adamtsl5	107	115	117	100	69	65	147	141	156	159	98	166
Adap1	230	193	168	246	145	181	151	151	129	240	206	299
Adap2	18	22	13	30	21	22	165	71	79	41	129	151
Adar	1773	1999	1615	2551	2615	2496	2691	1888	2153	2416	2435	3073
Adarb1	2868	2941	2973	2790	2030	2473	1727	2345	1474	3409	2080	3620
Adarb2	353	400	420	186	174	233	326	293	200	384	282	387
Adat1	104	125	118	141	115	99	149	122	103	132	142	122
Adat2	60	32	54	48	39	51	77	74	51	73	53	71
Adat3	59	63	76	57	83	65	84	51	70	78	69	76
Adck1	418	385	430	292	274	312	490	391	364	430	354	388
Adck2	514	523	470	437	403	409	563	513	462	559	492	563
Adck3	272	278	247	210	157	260	285	266	224	360	264	259
Adck4	652	671	613	953	942	1122	1074	696	738	734	811	785
Adck5	367	375	340	403	327	375	498	437	388	404	379	376
Adcy1	13692	14381	12740	14175	11636	16317	16553	14732	14858	16196	14517	12126
Adcy10	99	99	67	56	49	86	66	70	54	82	50	77
Adcy2	899	960	930	905	597	778	632	724	519	1019	586	981
Adcy3	266	210	242	160	155	188	165	216	163	261	162	283
Adcy4	10	9	8	97	113	62	120	26	76	24	98	100
Adcy5	809	999	848	573	422	446	589	645	433	867	583	1023
Adcy6	1516	1548	1276	1404	1085	1238	1678	1684	1415	1693	1667	1548
Adcy7	49	85	76	280	208	128	420	226	238	153	304	542
Adcy8	454	512	461	401	404	374	410	302	285	470	283	525
Adcy9	377	384	283	210	154	222	346	275	235	404	349	492
Adcyap1	104	70	63	65	40	89	56	64	65	86	44	83
Adcyap1r1	555	678	584	319	162	228	291	435	251	562	291	505
Add1	8284	8517	7662	6180	4476	6303	6972	8907	5451	8766	7072	5518
Add2	2178	2359	2151	1521	1189	1734	1398	1774	1102	2258	1291	2231
Add3	3671	4153	3307	2350	1919	2455	2931	4178	2582	3604	3294	2796
Adgb	90	49	72	203	201	86	219	97	101	113	176	180
Adgra1	759	743	758	468	279	483	395	531	256	812	399	918
Adgra2	1159	1363	1007	921	927	1003	2182	1626	1661	1351	1338	1848
Adgra3	318	391	282	390	348	502	580	499	396	347	342	573
Adgrb1	1419	1305	1361	568	519	743	860	904	550	1385	1095	1321
Adgrb2	1107	1184	1075	447	501	482	830	962	600	1107	848	1044
Adgrb3	1407	1313	1417	902	652	974	890	980	562	1430	821	1273
Adgrd1	0	7	4	5	12	12	9	11	24	5	10	5
Adgre1	16	17	24	191	275	151	849	363	450	162	814	1103
Adgre4	3	0	0	7	6	0	15	4	13	0	6	8
Adgre5	13	17	13	599	1561	278	323	42	101	35	330	151
Adgrf1	3	1	0	4	6	0	0	1	0	0	2	0
Adgrf2	7	5	10	2	12	12	5	2	1	11	5	5
Adgrf3	0	0	0	3	0	0	0	1	0	0	0	0
Adgrf4	0	0	0	1	3	4	2	4	0	3	1	0
Adgrf5	230	213	233	236	209	257	358	285	237	340	233	258
Adgrg1	447	683	432	620	868	930	1814	1460	1245	888	796	1720
Adgrg2	3	7	4	14	18	19	8	6	8	12	9	9
Adgrg3	6	21	8	13	37	10	55	45	54	4	21	31
Adgrg5	0	1	4	9	13	2	39	13	6	9	50	63
Adgrg6	297	202	271	789	371	578	789	529	594	494	346	486
Adgrg7	0	0	0	0	0	0	0	0	0	0	0	0
Adgrl1	2296	2828	2339	1574	1481	1826	2178	2167	1511	2627	1827	2930
Adgrl2	1461	1332	1599	1136	1139	1710	1398	1436	1207	1500	1477	1377
Adgrl3	2505	2604	2552	2356	1714	2184	2814	2535	1984	2904	1902	3061
Adgrl4	29	25	42	75	53	50	155	63	65	67	103	101
Adgrv1	15386	16965	14268	15450	15051	17640	17711	17440	16248	19366	18662	15076
Adh1	0	0	0	0	2	3	1	2	0	0	0	1
Adh4	0	0	0	0	0	0	0	0	0	0	0	0
Adh5	506	546	431	918	621	708	694	699	488	578	516	702
Adh6	0	0	1	2	1	0	2	0	0	0	0	1
Adh6a	0	0	0	0	0	0	0	0	0	0	0	0
Adh7	0	0	0	0	0	3	1	2	0	0	0	1
Adhfe1	35	42	43	30	37	27	30	41	27	54	35	49
Adi1	123	151	202	157	105	114	212	253	160	295	258	227
Adig	0	0	0	0	0	0	0	0	0	0	1	1
Adipoq	0	0	0	0	0	0	0	0	0	1	0	0
Adipor1	5920	6219	5601	6143	5555	6218	5404	6117	4027	7341	6038	3865
Adipor2	871	825	774	1670	1636	1543	1681	1102	1100	1043	1140	1411
Adk	253	272	237	392	305	341	395	304	303	306	293	449
Adm	6	8	3	34	68	7	50	8	12	11	36	45
Adm2	2	4	0	3	0	0	6	2	3	2	1	1
Adnp	4516	3902	3788	4296	3627	4564	5349	4936	3957	4666	3985	4493
Adnp2	808	929	848	706	738	817	881	810	711	839	907	695
Ado	139	164	145	155	166	167	206	161	154	149	160	128
Adora1	480	604	518	570	522	643	447	472	428	638	367	946
Adora2a	28	33	34	121	366	48	87	29	33	44	32	45
Adora2b	33	31	22	56	137	61	75	62	62	74	67	100
Adora3	0	0	0	0	0	0	0	0	0	0	0	2
Adpgk	237	282	232	462	420	375	450	332	315	335	335	366
Adprh	500	475	498	593	519	541	713	543	453	624	512	676
Adprhl1	64	50	39	16	11	45	33	56	16	62	28	16
Adprhl2	321	408	349	442	369	478	506	443	365	380	365	483
Adprm	134	117	132	317	282	271	225	160	142	160	155	217
Adra1a	98	108	129	98	112	63	90	125	59	248	84	99
Adra1b	35	39	38	35	15	38	56	29	14	52	30	60
Adra1d	18	17	12	18	17	23	30	8	11	11	9	31
Adra2a	61	77	88	61	62	49	70	109	47	75	64	93
Adra2b	28	14	23	2	3	5	10	19	8	9	25	22
Adra2c	22	25	27	11	13	20	17	19	25	19	28	60
Adrb1	347	341	334	104	62	173	154	229	121	312	163	138
Adrb2	36	35	20	32	25	34	44	46	39	39	60	77
Adrb3	3	0	1	1	0	0	0	0	0	0	1	0
Adrm1	439	560	483	705	702	732	820	536	466	469	519	560
Adsl	474	553	482	668	605	683	721	611	544	532	553	654
Adss	476	538	500	1292	1075	1041	1026	641	765	569	620	993
Adssl1	69	86	99	63	18	64	102	76	58	107	60	105
Adtrp	1	2	2	1	0	2	6	1	2	3	4	3
Aebp1	37	53	29	373	669	308	538	162	196	146	455	696
Aebp2	1200	1327	1141	1238	1118	1271	1465	1345	1135	1314	1092	1375
Aen	233	212	215	392	573	526	653	313	227	257	312	256
Aes	1200	1383	952	1326	1199	1153	1454	1243	1191	1320	1118	1398
Afap1	154	174	132	359	331	289	336	250	272	158	221	366
Afap1l1	13	17	10	44	46	28	61	28	27	25	27	34
Afap1l2	12	25	12	32	17	30	59	28	37	32	41	54
Afdn	2889	3180	2731	2586	2404	2752	3001	2826	2432	3174	2584	2988
Aff1	2953	3463	2847	2847	3112	2691	3687	3338	2733	3112	3072	3729
Aff2	426	498	393	411	361	394	410	393	226	482	318	418
Aff3	939	944	933	548	418	593	570	577	375	952	536	1006
Aff4	5954	6080	5430	6739	6742	6447	6481	6243	4773	6308	5314	6271
Afg3l1	370	386	314	527	500	561	727	521	465	455	506	455
Afg3l2	993	1043	863	1066	1104	1123	1312	979	870	988	900	1136
Afm	2	1	0	0	0	2	0	4	0	1	0	0
Afmid	16	34	37	44	32	20	51	59	45	40	48	107
Afp	0	0	0	0	0	0	0	0	0	0	0	0
Aftph	2135	2254	1960	2217	1972	2112	2405	2078	1807	2243	1927	1948
Aga	217	237	226	259	182	213	418	347	311	263	224	434
Agap1	6009	6085	5489	5072	4446	5509	6547	6228	4938	7007	5523	6904
Agap2	794	841	895	525	270	499	435	535	288	896	443	982
Agap3	1195	1391	1178	1097	952	1070	1116	1113	870	1292	1064	1368
Agbl1	19	2	6	6	7	10	3	2	8	12	3	14
Agbl2	6	10	8	8	7	14	28	17	14	6	6	9
Agbl3	854	879	865	751	662	816	985	941	734	1210	900	908
Agbl4	19	12	9	7	4	7	8	8	18	9	4	17
Agbl5	1007	1157	883	648	675	768	932	1015	739	1251	1051	806
Ager	119	145	127	74	50	84	108	110	109	127	130	109
Agfg1	1598	1819	1428	2260	1880	1924	2266	1842	1571	1667	1693	1851
Agfg2	120	150	142	164	118	144	145	98	109	155	135	276
Aggf1	447	511	442	505	425	518	560	594	458	586	516	588
Agk	257	276	251	295	259	292	307	286	219	287	255	282
Agl	1822	1442	1605	1452	1159	1456	1850	1825	1478	1996	1454	1914
Agmat	13	5	4	5	1	8	21	8	3	14	8	27
Agmo	66	66	52	167	91	129	88	82	83	105	87	89
Ago1	3155	3060	2745	1585	1437	1890	2244	2811	1730	3233	2506	2120
Ago2	998	1026	855	1182	1325	1180	1242	927	928	1072	1144	1097
Ago3	2364	2355	2185	1740	1534	1695	1857	2252	1509	2286	1913	1778
Ago4	953	1038	781	604	574	781	944	1178	817	1082	1136	874
Agpat1	696	715	633	863	712	722	1013	819	728	829	706	1006
Agpat2	3	3	0	86	75	35	59	19	14	2	16	27
Agpat3	22496	21494	20038	11407	8998	11331	12306	20166	9791	19571	15569	7981
Agpat4	240	233	227	431	272	315	278	231	205	281	208	349
Agpat5	1382	1329	1307	1471	1120	1472	1244	1445	1020	1432	1305	1068
Agps	703	637	759	1138	891	937	1010	892	734	695	706	795
Agr2	0	1	0	1	5	4	4	2	3	2	14	17
Agr3	0	2	1	4	12	11	8	3	5	11	11	18
Agrn	2012	2611	1962	1371	1359	1584	2446	2240	1987	2027	1735	2411
Agrp	48	39	33	44	38	42	82	54	50	48	30	107
Agt	180	282	139	5	5	13	155	236	84	143	131	53
Agtpbp1	8362	9676	7294	22622	21000	26154	23772	12807	22032	14781	19814	21869
Agtr1a	3	1	3	6	5	9	6	2	2	0	1	8
Agtr1b	0	1	0	0	0	1	0	0	0	0	0	0
Agtr2	14	6	9	2	3	9	0	0	1	8	0	7
Agtrap	289	327	266	262	259	283	343	325	290	309	331	310
Agxt	1	1	0	1	3	0	2	2	0	0	1	0
Agxt2	0	0	0	0	0	0	0	1	1	0	0	0
Ahctf1	3741	3808	3530	4656	4778	5065	4479	3897	3524	4437	4062	4155
Ahcy	465	467	439	943	799	761	772	586	552	474	476	708
Ahcyl1	3062	3510	3291	3124	2921	3285	3127	3977	2630	3656	3657	3611
Ahcyl2	1074	1137	1005	1363	1027	1043	1895	1617	1289	1410	1171	1866
Ahdc1	1241	1485	1202	903	767	902	1338	1111	1000	1292	1168	1836
Ahi1	3067	3125	2763	2658	2485	3352	2828	3006	2217	3457	3072	2955
Ahnak	1319	2675	993	11942	12020	7877	10137	5220	8729	2427	9198	14136
Ahnak2	822	851	725	985	649	805	857	767	1211	878	748	2089
Ahr	2039	2725	1707	7669	6981	8213	6541	3147	6288	3312	5013	3845
Ahrr	0	2	0	1	2	0	1	0	0	0	5	0
Ahsa1	508	560	483	817	689	650	718	497	454	540	528	604
Ahsa2	280	274	253	435	421	399	399	284	298	341	328	318
Ahsg	0	0	0	0	0	0	2	0	0	0	0	0
Ahsp	3	2	3	6	2	3	1	4	5	0	0	1
Aicda	0	0	0	0	2	0	0	3	0	0	2	2
Aida	413	540	385	993	833	832	739	525	694	522	535	687
Aif1	11	20	9	207	110	71	448	162	271	73	310	315
Aif1l	329	463	310	215	141	157	527	552	618	461	270	564
Aifm1	777	828	714	804	746	833	737	827	527	781	642	615
Aifm2	106	102	104	202	145	165	195	142	110	136	204	191
Aifm3	197	231	162	74	71	98	140	251	172	184	144	222
Aig1	788	783	767	650	554	732	925	777	667	923	749	981
Aim1	33	96	36	240	409	245	230	163	144	54	109	263
Aim1l	0	2	0	1	0	0	0	0	0	1	0	1
Aim2	22	17	23	37	24	27	71	33	52	44	80	153
Aimp1	185	205	173	335	259	284	241	192	177	218	248	216
Aimp2	91	120	95	207	186	231	172	123	113	137	109	168
Aip	366	432	301	494	389	446	509	411	377	484	375	522
Aipl1	8261	8362	7134	5794	4764	6525	6565	8430	5524	8987	7265	4140
Aire	0	0	0	0	1	0	0	0	1	3	0	0
Ajap1	56	57	65	52	29	49	31	35	16	56	31	71
Ajuba	76	153	71	239	242	238	356	239	283	100	198	367
Ak1	384	368	369	429	225	283	374	406	280	397	312	450
Ak2	219	234	234	494	464	370	392	327	311	292	288	311
Ak3	116	146	123	313	235	176	350	215	215	188	216	311
Ak4	406	467	399	548	645	338	692	436	357	522	373	503
Ak5	8	7	15	6	8	10	6	5	2	10	10	6
Ak6	49	65	49	120	116	105	110	88	82	86	55	100
Ak7	2	3	2	5	4	2	12	8	5	4	2	4
Ak8	25	20	11	9	19	18	16	11	14	13	18	7
Ak9	19	11	12	14	8	26	23	18	15	42	34	9
Akain1	70	61	71	66	38	63	49	89	35	75	58	46
Akap1	1697	1698	1430	1544	1395	1841	1577	1479	1440	1779	1629	1208
Akap10	1480	1603	1576	1674	1489	1632	1646	1548	1239	1745	1536	1544
Akap11	5212	5209	5155	5796	4569	5762	4941	5113	3637	5568	4096	5146
Akap12	960	846	940	2889	2647	2280	2379	1452	1594	1573	1333	2188
Akap13	914	1318	848	2441	1994	2234	3061	1978	2418	1418	2480	3994
Akap14	1	2	1	6	1	0	5	3	2	3	2	1
Akap17a	876	979	814	827	910	975	1005	874	799	991	974	810
Akap17b	725	665	754	540	408	562	576	645	432	768	682	776
Akap2	287	335	248	1457	1499	970	944	489	543	341	517	1010
Akap3	6	18	10	20	11	20	21	25	16	21	26	31
Akap4	0	0	0	0	0	0	0	0	0	0	0	0
Akap5	23	13	14	7	16	8	21	16	15	19	6	22
Akap6	2909	2973	2822	4534	3637	4368	3063	3306	3546	4522	2633	3118
Akap7	146	185	182	211	183	210	256	211	228	274	236	264
Akap8	2262	2493	2218	2044	1981	2408	2267	2321	1881	2545	2317	2193
Akap8l	2518	2612	2277	1457	1472	1684	2215	2409	2080	2623	2314	2126
Akap9	4698	4879	4432	4680	4142	4836	4947	4738	3994	5101	4207	4256
Akip1	33	52	35	63	51	64	77	65	66	40	62	85
Akirin1	660	544	638	1008	920	858	795	742	576	674	616	817
Akirin2	861	963	852	879	810	871	1038	820	810	1028	795	904
Akna	3171	3800	2849	2816	2996	2888	4212	3274	3319	3667	3611	2902
Aknad1	5	1	3	0	0	0	0	3	0	1	0	0
Akp3	0	1	1	0	3	0	0	1	1	1	1	2
Akr1a1	1948	2178	1937	4821	3154	3905	3284	2731	2428	2703	2516	3241
Akr1b1	615	1328	547	1871	1511	2011	1842	1893	2111	902	1247	2234
Akr1b10	13	15	4	5	3	20	26	7	7	13	15	18
Akr1b7	3	6	9	0	2	1	1	3	3	2	6	9
Akr1b8	3	1	1	58	516	25	779	8	5	1	32	17
Akr1c1	0	0	0	0	0	0	0	0	0	0	0	0
Akr1c12	43	44	28	15	32	39	111	70	81	30	37	51
Akr1c12l1	0	0	0	0	0	0	0	0	0	0	0	0
Akr1c13	0	3	0	7	0	4	1	1	1	0	2	1
Akr1c14	2	4	2	4	2	9	12	4	6	4	11	23
Akr1c19	91	134	91	21	26	52	252	201	189	224	153	187
Akr1c2	0	0	0	0	0	0	0	0	0	0	1	0
Akr1c3	0	0	0	0	0	0	0	0	0	0	0	0
Akr1cl	4	7	24	1	3	4	11	5	5	4	13	11
Akr1d1	0	0	0	0	0	2	0	0	0	0	1	0
Akr1e2	312	255	304	392	360	431	454	299	249	403	403	287
Akr7a2	166	277	177	364	228	254	246	264	209	215	222	241
Akr7a3	9	16	13	16	3	10	15	20	12	14	8	22
Akt1	992	1168	945	1656	1239	1381	1866	1452	1429	1259	1407	1748
Akt1s1	306	349	291	458	396	398	457	356	323	368	378	417
Akt2	867	937	755	1128	1007	1110	1227	975	953	965	1082	1099
Akt3	1197	1335	1215	1111	880	1014	1148	1345	921	1459	1018	1181
Aktip	1071	1023	982	1380	1045	1332	1243	1095	991	1196	955	1044
Alad	366	569	325	503	368	456	493	607	710	383	403	555
Alas1	284	290	299	379	797	258	385	279	262	299	312	282
Alas2	10	5	2	42	34	6	34	5	7	8	0	4
Alb	0	0	0	1	0	0	0	0	0	0	1	0
Alcam	296	333	271	638	464	799	1844	1667	1247	665	406	1049
Aldh16a1	423	480	385	739	464	607	745	546	603	528	558	597
Aldh18a1	6	22	30	37	11	28	13	33	9	26	8	77
Aldh1a1	523	895	309	894	555	1049	866	1048	1094	458	481	1477
Aldh1a2	1	6	0	0	1	0	2	0	0	2	5	14
Aldh1a3	16	106	10	210	67	178	265	99	297	3	215	502
Aldh1a7	0	1	0	0	1	3	2	4	5	0	0	5
Aldh1b1	40	31	23	20	6	19	15	8	5	32	13	45
Aldh1l1	4	11	8	4	3	1	5	5	1	2	7	10
Aldh1l2	20	9	17	64	55	23	39	25	25	18	38	20
Aldh2	89	178	51	226	191	150	449	229	285	85	218	326
Aldh3a1	7	26	14	137	66	175	108	60	109	14	65	569
Aldh3a2	931	1090	879	1182	1133	1261	1148	1091	842	1012	1092	986
Aldh3b1	19	23	9	133	105	44	158	41	70	21	73	44
Aldh3b2	2	0	0	0	0	0	1	0	0	0	0	0
Aldh4a1	264	285	243	396	373	432	564	387	328	389	339	579
Aldh5a1	1481	1481	1347	1009	726	941	1687	1879	1357	1740	1214	1748
Aldh6a1	473	562	392	522	379	446	791	816	633	605	609	785
Aldh7a1	374	428	342	755	538	584	917	609	678	489	550	762
Aldh8a1	12	14	6	12	5	23	3	7	23	9	11	8
Aldh9a1	224	332	242	381	290	326	461	399	424	336	291	458
Aldoa	13957	14518	15729	11084	10835	9573	13233	10874	7555	13225	9459	10859
Aldoart2	0	0	0	0	0	0	1	1	0	1	0	0
Aldob	2	0	2	3	0	1	1	0	0	0	0	1
Aldoc	9098	9632	8931	6685	3903	5586	5050	6523	4590	8719	5548	8460
Alg1	227	321	238	361	267	368	328	351	290	323	253	307
Alg10	875	894	975	1355	1166	1354	1181	1090	830	1051	953	716
Alg11	960	973	866	1239	985	1276	1133	986	826	1226	847	1071
Alg12	320	360	305	432	381	405	399	379	257	346	376	291
Alg13	272	255	285	416	331	364	312	360	235	322	310	268
Alg14	210	226	232	356	250	310	397	268	223	279	212	281
Alg2	1561	1467	1542	1615	1377	1732	1422	1653	1122	1804	1195	1603
Alg3	149	168	139	244	225	243	232	137	167	213	149	179
Alg5	167	194	198	320	259	260	226	224	194	186	196	229
Alg6	525	480	562	558	490	611	551	613	392	693	556	492
Alg8	103	102	130	252	185	197	244	184	196	151	178	219
Alg9	381	434	388	549	436	433	555	472	434	444	402	511
Alk	217	204	177	146	132	244	498	388	333	344	244	582
Alkbh1	732	722	589	813	747	804	720	800	606	745	783	734
Alkbh2	38	37	38	35	23	23	35	36	25	31	40	45
Alkbh3	417	454	381	621	587	603	579	489	398	528	449	503
Alkbh4	134	134	155	138	113	135	156	165	109	169	139	125
Alkbh5	1011	1044	1036	1302	1372	1290	1559	1215	1015	1428	1165	1137
Alkbh6	0	1	0	1	3	2	0	2	9	0	3	1
Alkbh7	138	140	115	228	149	204	214	145	148	201	208	153
Alkbh8	571	564	625	703	577	679	769	691	482	647	529	627
Allc	2	1	0	1	0	2	3	3	1	2	2	0
Alms1	5820	4656	4148	4563	3625	4149	4509	4854	3453	6401	4571	4049
Alox12	1	5	5	9	2	4	9	22	12	6	8	21
Alox12b	4	0	0	0	6	1	0	2	1	2	3	1
Alox12e	0	0	0	0	0	0	0	0	0	0	0	0
Alox15	3	4	6	19	9	9	11	4	10	4	4	27
Alox15b	1	5	2	5	2	1	6	1	3	9	4	19
Alox5	1	0	0	21	8	19	58	12	11	1	22	9
Alox5ap	23	9	21	299	355	237	292	99	137	75	190	139
Aloxe3	156	190	146	69	75	87	92	127	73	114	141	133
Alpi	0	0	0	0	0	0	0	0	0	0	0	0
Alpk1	128	203	161	424	476	232	489	276	347	253	415	387
Alpk2	7	5	2	2	14	10	3	15	7	6	5	37
Alpk3	5	8	6	6	12	3	91	31	57	31	32	153
Alpl	1416	1417	1105	1278	1226	985	995	1420	759	1184	1489	683
Alpp	0	0	0	0	0	0	0	0	0	0	0	0
Alppl2	130	123	144	70	60	90	94	149	103	98	99	95
Als2	2919	3113	2980	2207	2152	2646	2331	2748	1959	3331	2875	2340
Als2cl	7	23	11	47	50	52	46	14	82	15	47	81
Als2cr11	11	17	16	15	13	16	6	16	4	11	12	5
Als2cr12	1	0	5	0	2	1	6	3	4	0	2	6
Alx1	0	0	0	0	1	0	0	0	0	0	0	0
Alx3	0	0	0	0	0	0	0	0	0	0	0	0
Alx4	0	0	0	0	0	0	1	0	0	0	0	7
Alyref	390	377	369	730	628	668	506	432	429	412	430	463
Amacr	157	189	168	181	89	149	329	264	222	179	217	254
Ambn	0	0	0	0	0	0	0	0	0	0	0	0
Ambp	1	1	1	0	0	0	0	0	2	0	0	0
Ambra1	1986	2057	1734	1727	1734	1922	2265	1999	1855	2139	1990	2075
Amd1	2030	2037	2027	2885	2392	2699	1961	2156	1374	2221	1894	1727
Amdhd1	1	0	1	0	1	2	0	0	0	3	0	0
Amdhd2	250	280	221	357	303	333	361	286	259	227	264	229
Amelx	0	0	0	0	0	0	0	1	0	1	0	0
Amer1	230	235	227	214	199	237	266	280	221	294	292	262
Amer2	1156	1117	987	699	743	956	1156	1238	930	1515	1256	997
Amer3	53	61	50	37	39	45	38	46	34	100	47	71
Amfr	2570	2993	2644	4065	3402	3890	3718	3632	2930	3426	2943	3726
Amh	30	36	39	19	25	22	21	31	20	33	47	24
Amhr2	12	3	6	12	6	10	13	1	3	10	4	8
Amigo1	1035	1036	1040	910	733	900	921	944	645	1268	936	1207
Amigo2	2298	2076	2232	1862	1570	1696	1864	2214	1578	2644	1762	2412
Amigo3	104	95	58	108	66	94	95	96	62	50	86	92
Ammecr1	874	918	856	479	376	476	633	855	542	886	621	444
Ammecr1l	905	876	829	1011	1046	961	1237	1002	972	945	888	1186
Amn	7	14	4	7	9	8	2	12	4	1	11	7
Amn1	128	139	147	289	271	220	290	167	205	202	157	175
Amot	137	144	133	125	119	131	182	146	122	137	84	227
Amotl1	344	447	433	838	873	726	863	457	461	477	538	729
Amotl2	2185	2526	1920	4227	4260	5077	4552	3098	4259	3725	3687	3088
Ampd1	9	11	8	9	19	8	16	22	3	13	12	20
Ampd2	811	854	818	538	487	659	836	704	534	917	542	886
Ampd3	561	586	562	1359	2576	735	1386	624	481	624	576	581
Amph	224	435	200	218	215	239	241	392	176	364	254	249
Amt	213	239	237	248	164	240	278	226	212	272	270	291
Amtn	0	0	0	0	0	0	0	0	0	0	0	0
Amy1a	50	59	81	75	74	169	22	22	29	112	72	131
Amy2a3	0	0	3	2	0	3	2	2	3	0	0	0
Amz1	15	34	34	27	28	16	68	26	36	41	66	90
Amz2	1068	1029	1043	1215	920	1028	1180	1103	943	1313	996	1235
Anapc1	3048	3115	3126	3779	2794	3432	3806	3619	2674	3552	3195	3398
Anapc10	173	178	168	280	182	201	202	157	179	180	180	191
Anapc11	315	315	294	526	362	409	418	329	319	316	319	347
Anapc13	272	286	219	377	395	510	322	349	318	329	409	298
Anapc15	231	218	185	485	273	307	312	272	235	256	268	288
Anapc16	479	517	450	594	443	564	577	525	383	528	465	378
Anapc2	881	1030	840	1153	871	1174	1370	994	1039	992	926	1080
Anapc4	1155	1279	1210	1489	1073	1538	1335	1317	1132	1408	1202	1200
Anapc5	1690	2078	1726	2669	2224	2643	2621	1917	1672	2336	1870	2353
Anapc7	837	864	823	792	696	918	927	973	846	869	858	779
Andpro	0	0	0	0	0	0	0	0	0	0	0	0
Ang	0	0	0	0	5	2	3	0	0	0	2	1
Ang2	0	0	0	0	0	0	0	0	0	0	0	0
Angel1	491	520	509	447	439	574	587	478	413	580	639	585
Angel2	1048	1115	1049	1396	1141	1321	1163	1104	909	1125	1065	1202
Angpt1	26	42	44	81	52	35	39	65	34	67	28	79
Angpt2	64	82	43	90	153	94	129	100	85	79	60	69
Angpt4	4	4	2	21	5	17	28	13	17	7	25	37
Angptl1	3	6	5	1	1	0	8	14	9	8	2	11
Angptl2	23	74	45	119	73	96	112	111	101	48	82	217
Angptl3	1	0	0	0	0	0	0	0	0	0	0	0
Angptl4	5	8	7	619	1067	221	371	30	126	33	375	191
Angptl6	9	13	7	12	5	6	5	9	5	9	4	11
Angptl8	0	0	0	0	0	0	0	0	0	0	1	0
Ank1	1327	1499	1289	821	580	912	809	945	624	1469	890	1613
Ank2	21601	23847	19841	15155	15021	18221	20140	22297	16781	23507	20675	19823
Ank3	6246	6744	5593	5297	4310	5910	6654	6410	5344	7431	6130	7936
Ankar	7	21	20	22	19	12	13	14	12	21	15	27
Ankdd1a	140	141	131	84	55	66	133	106	78	143	136	168
Ankdd1b	4	1	0	0	8	3	5	3	1	0	3	4
Ankef1	0	0	0	0	2	0	3	0	0	0	0	0
Ankfy1	2665	2817	2470	3119	2708	2763	3601	3165	2731	2864	2782	2959
Ankh	1063	1064	772	1097	1088	1306	1733	1108	1358	1260	1252	1691
Ankhd1	4305	4695	3921	4691	4115	4924	4652	4387	3704	4622	4281	3819
Ankib1	1389	1511	1300	1519	1243	1472	1727	1453	1347	1421	1226	1440
Ankk1	0	1	1	3	1	1	1	5	2	1	3	0
Ankle1	18	14	8	118	16	16	60	28	39	9	26	45
Ankle2	1403	1422	1408	1543	1441	1621	1782	1538	1319	1547	1359	1506
Ankmy1	49	56	39	51	38	26	85	50	59	84	91	146
Ankmy2	714	813	655	889	611	761	776	807	593	810	637	798
Ankra2	1	1	5	1	6	16	6	7	5	1	1	12
Ankrd1	0	2	1	2	0	3	1	0	3	2	0	2
Ankrd10	2318	2550	2504	2348	2027	2222	2519	2538	2046	2691	2345	2655
Ankrd11	2935	3144	2583	2673	2649	2546	3519	3035	2692	2822	3007	3262
Ankrd12	5135	5087	5104	5665	4285	5929	6274	5518	5090	6930	5310	5572
Ankrd13a	883	951	826	1244	1107	1139	1596	1034	1153	1107	1053	1336
Ankrd13b	413	407	387	328	310	383	358	374	252	342	348	485
Ankrd13c	980	1034	958	1378	1083	1324	1256	1100	927	1068	849	1103
Ankrd13d	234	281	249	147	144	171	316	275	169	307	217	395
Ankrd16	171	168	143	127	173	147	170	180	140	169	216	150
Ankrd17	5466	5756	4916	5366	5092	5411	5842	5247	4484	5711	5329	5546
Ankrd2	13	11	12	5	0	0	5	2	8	2	0	4
Ankrd22	0	0	0	1	0	0	0	0	0	0	0	0
Ankrd23	26	30	35	16	26	15	22	19	18	27	23	27
Ankrd24	21	24	23	28	5	2	4	28	5	4	35	20
Ankrd26	807	790	702	547	512	611	773	736	562	886	736	660
Ankrd27	1478	1506	1281	1068	986	1113	1175	1416	956	1416	1319	1088
Ankrd28	1324	1369	1255	2405	1726	1973	1969	1631	1420	1405	1334	1736
Ankrd29	149	160	148	153	72	95	99	131	83	172	59	165
Ankrd30a	0	0	2	0	0	0	0	0	0	0	0	0
Ankrd31	0	0	0	0	0	0	0	0	0	0	0	0
Ankrd33	1167	1146	998	414	301	528	800	1347	591	1332	1042	473
Ankrd33b	1485	1456	1306	549	559	556	876	1276	610	1355	965	686
Ankrd34a	437	393	445	295	292	274	308	346	249	407	332	378
Ankrd34b	92	67	93	69	45	60	47	50	38	86	50	70
Ankrd34c	104	68	112	122	53	87	43	89	23	122	39	130
Ankrd35	40	34	41	19	13	12	12	17	5	36	24	30
Ankrd36	10	20	10	13	13	15	2	25	16	0	12	14
Ankrd37	51	89	60	52	58	50	94	55	43	83	43	46
Ankrd39	41	36	33	35	46	51	51	49	39	48	36	47
Ankrd40	1494	1519	1334	1505	1238	1447	1743	1557	1324	1624	1208	1465
Ankrd42	416	447	346	392	366	477	520	447	344	457	404	374
Ankrd44	4009	4918	4101	2598	1989	2707	3219	4607	2618	4556	4266	3291
Ankrd45	193	197	204	144	78	100	123	156	67	206	122	187
Ankrd46	1423	1466	1397	1961	1559	1812	1561	1565	1220	1806	1450	1600
Ankrd49	152	117	118	282	238	262	221	168	150	154	201	187
Ankrd50	861	917	810	1231	1388	1479	1076	945	787	1093	853	1033
Ankrd52	1189	1319	1099	1333	1258	1377	1323	1235	1180	1237	1270	1419
Ankrd54	280	390	316	290	245	308	357	356	247	349	335	320
Ankrd55	365	296	294	207	140	218	131	217	105	313	140	220
Ankrd6	1266	1553	1210	2307	2261	2706	2853	2049	2084	2315	2526	3148
Ankrd61	5	3	3	2	2	1	5	7	2	2	1	1
Ankrd63	1	3	4	2	5	1	11	4	7	1	3	16
Ankrd65	0	0	0	0	0	0	0	0	0	0	0	1
Ankrd66	0	0	0	6	7	1	4	2	5	0	9	5
Ankrd7	28	42	34	51	43	45	24	46	30	28	36	27
Ankrd9	57	67	52	93	88	82	132	79	83	87	72	116
Anks1a	2715	2627	2443	1653	1444	1811	2555	2911	2149	2810	2790	2305
Anks1b	1468	1435	1559	1101	674	985	790	834	510	1460	759	1388
Anks3	674	725	594	725	584	811	811	840	740	906	729	812
Anks4b	20	14	5	21	13	34	40	17	13	8	16	21
Anks6	456	463	362	380	368	360	389	397	333	476	402	472
Ankub1	4	0	0	0	1	0	2	1	4	1	0	13
Ankzf1	612	648	582	469	548	568	596	629	518	642	582	540
Anln	20	14	20	547	60	57	222	59	157	36	82	108
Anlnl1	5	1	3	77	7	19	29	12	30	2	8	15
Ano1	110	216	100	314	582	246	193	316	167	211	295	282
Ano10	246	266	241	507	409	363	441	313	275	264	274	441
Ano2	4767	5295	4221	3370	3842	3922	3998	4279	3535	4570	4634	2917
Ano3	730	814	727	400	476	644	665	732	592	850	723	786
Ano4	196	246	205	162	102	168	148	148	99	235	140	208
Ano5	29	18	17	51	12	33	158	174	93	62	35	139
Ano6	266	288	216	1173	1294	1180	1247	497	627	373	507	864
Ano7	4	10	3	4	1	8	4	7	9	12	3	6
Ano8	1033	1057	1012	637	594	716	908	999	797	1168	968	1003
Ano9	0	0	3	0	0	0	0	0	0	0	2	6
Anp32a	4021	3358	3497	3397	2421	2716	2666	3361	2082	3391	2681	2327
Anp32b	581	613	646	1122	1062	943	1102	776	860	773	747	867
Anp32e	5457	5184	5384	4925	4050	5480	4930	5853	3994	6551	4835	4771
Anpep	17	31	2	1079	1917	211	2388	79	183	7	313	212
Antxr1	47	178	37	136	85	148	290	207	363	24	251	601
Antxr2	118	147	94	938	1061	353	596	248	311	184	437	410
Antxrl	6	6	4	1	0	2	1	3	1	4	4	2
Anxa1	57	334	14	4004	3720	2189	1400	710	1752	35	777	2271
Anxa10	0	0	0	0	1	0	0	0	0	0	0	2
Anxa11	146	218	118	626	585	414	755	383	433	219	377	491
Anxa13	0	0	0	0	2	1	0	0	0	0	0	2
Anxa2	131	211	104	5990	5991	2377	2108	789	1907	246	1713	2695
Anxa3	68	50	48	329	188	193	657	493	579	345	735	1497
Anxa4	61	61	50	276	270	216	356	185	242	96	191	402
Anxa5	135	180	92	1332	1573	1043	972	488	898	261	514	1175
Anxa6	375	563	328	1034	688	596	1393	829	929	541	695	1086
Anxa7	196	225	166	845	758	830	642	342	364	269	341	577
Anxa8	0	25	4	3	20	11	1	7	13	0	1	9
Anxa9	146	152	181	191	152	157	131	202	97	323	296	139
Aoah	2	1	1	830	1137	124	667	19	48	11	218	43
Aoc1	0	0	0	2	1	0	0	0	0	0	0	2
Aoc3	32	28	38	24	12	16	32	41	26	41	39	58
Aox1	16	235	145	12	7	19	155	182	96	74	119	94
Aox2	2	5	4	10	10	11	12	1	2	7	8	13
Aox3	0	0	0	0	2	0	0	0	1	0	6	1
Aox4	0	0	0	0	0	0	0	1	2	0	0	0
Ap1ar	434	402	476	520	718	565	696	473	461	536	476	518
Ap1b1	2777	3147	2737	5105	4586	5681	4883	3553	4174	3761	4273	3974
Ap1g1	1855	1729	1770	1854	1493	1611	2025	1923	1467	1736	1643	1493
Ap1g2	92	143	84	78	66	74	121	114	106	101	123	219
Ap1m1	604	738	654	797	834	867	884	756	710	718	846	791
Ap1m2	4	2	2	0	1	8	4	4	2	7	0	4
Ap1s1	184	175	175	368	294	257	349	190	210	206	153	290
Ap1s2	733	755	737	1173	1111	1381	1602	1827	1235	1014	1343	1265
Ap1s3	60	81	43	240	178	237	173	135	118	49	72	127
Ap2a1	1844	1985	1729	1702	1515	1832	2094	1910	1656	1990	1765	1956
Ap2a2	5702	5704	4932	5105	4216	4604	4529	5264	3344	5514	4589	4103
Ap2b1	2644	2802	2639	3911	3128	3347	4017	3194	2781	3158	2681	3764
Ap2m1	4354	4391	3501	4583	3924	4537	5160	4608	3611	4862	4159	4673
Ap2s1	454	499	432	917	631	590	660	456	473	558	526	582
Ap3b1	768	913	789	1076	920	947	1499	1193	978	911	1047	1311
Ap3b2	2059	2709	2179	1811	1551	1963	2080	2377	2036	2730	2162	2561
Ap3d1	3453	3737	3272	3591	3322	3596	4473	3577	3176	3849	3254	3854
Ap3m1	459	462	397	825	656	651	756	517	515	511	518	614
Ap3m2	515	461	489	474	344	446	537	498	387	632	466	685
Ap3s1	544	511	529	708	601	484	604	516	450	556	573	550
Ap3s2	401	476	471	643	436	552	558	545	506	583	425	596
Ap4b1	564	637	627	713	596	723	652	666	506	720	622	496
Ap4e1	822	847	738	679	645	773	804	766	715	778	784	716
Ap4m1	261	306	233	255	236	270	327	349	292	305	312	315
Ap4s1	309	269	251	310	265	367	275	350	265	328	294	241
Ap5b1	169	184	145	188	167	210	203	195	160	203	188	217
Ap5m1	1144	1198	1256	1292	1131	1255	1265	1278	944	1486	1308	1098
Ap5s1	158	200	130	147	94	103	157	170	154	155	169	163
Ap5z1	332	401	316	276	264	345	452	417	369	370	407	410
Apaf1	652	600	641	779	607	706	837	734	632	683	732	855
Apba1	1035	1040	977	868	595	745	602	774	481	1172	681	1154
Apba2	567	578	455	461	344	425	517	407	278	661	450	763
Apba3	266	351	277	327	302	365	384	384	301	270	370	304
Apbb1	2389	2479	2218	3220	2174	2688	2603	2218	2121	2561	2603	2397
Apbb1ip	11	12	19	327	275	122	326	111	124	79	223	231
Apbb2	877	986	942	1066	861	961	975	922	753	907	759	1271
Apbb3	781	808	834	740	667	762	885	890	705	1006	862	898
Apbh	0	0	0	0	0	0	0	0	0	0	0	0
Apc	6893	7362	6292	6691	5863	7204	7152	6513	5351	6851	5839	6692
Apc2	2900	2940	2812	1435	1000	1574	2013	2279	1219	2955	2062	3538
Apcdd1	157	144	131	484	342	363	689	270	250	214	401	325
Apcdd1l	16	13	6	7	8	10	12	8	7	8	9	26
Apcs	0	2	0	18	6	1	6	6	11	7	7	8
Apeh	761	869	760	1025	768	971	987	995	867	981	922	859
Apex1	234	224	202	546	521	517	347	234	273	242	203	351
Apex2	238	283	233	169	149	204	233	237	170	184	202	227
Apex2l1	0	0	0	10	0	0	0	0	0	0	1	0
Aph1a	465	517	523	824	671	721	973	747	638	600	725	805
Aph1b	1	2	0	5	1	2	4	0	2	2	0	0
Api5	1720	1780	1802	3304	2588	2956	2512	2190	1839	2132	1863	2183
Apip	168	147	149	191	165	161	204	197	128	189	172	184
Apitd1	42	32	37	93	38	37	42	46	38	39	41	51
Aplf	1172	1403	1309	2480	2283	2333	2353	1663	2106	1765	3081	1885
Apln	27	56	37	78	36	34	24	15	8	9	50	61
Aplnr	27	55	35	38	12	24	53	78	84	89	59	155
Aplp1	1813	1868	1700	1203	1012	1155	1448	1722	1038	2052	1232	1874
Aplp2	11411	11356	10466	9284	7591	9956	10126	11492	7588	11679	9094	10020
Apmap	582	597	581	741	535	764	773	684	539	694	530	693
Apoa1	19	30	25	15	16	5	16	16	8	28	16	17
Apoa2	0	0	1	1	2	0	0	0	1	0	0	0
Apoa4	0	0	0	0	0	0	0	0	0	0	0	0
Apoa5	14	17	20	12	4	6	20	22	13	17	18	35
Apob	0	1	0	2	2	3	1	0	0	0	0	1
Apobec1	5	9	5	60	22	22	461	150	171	30	215	190
Apobec2	4	1	1	0	0	1	0	2	2	4	2	1
Apobec3b	2	2	3	11	17	8	17	4	9	2	6	46
Apobec4	0	0	0	0	0	0	0	0	0	0	0	0
Apobr	12	6	10	135	114	51	139	21	51	13	95	54
Apoc1	10	15	20	6	5	3	32	30	27	9	30	35
Apoc2	0	0	2	0	0	0	0	0	0	0	0	0
Apoc3	0	0	0	0	0	1	0	1	0	0	1	0
Apoc4	2	9	9	1	0	0	6	7	1	5	4	5
Apod	0	6	0	6	4	8	30	5	6	2	5	15
Apoe	3130	5216	2639	2769	1968	2552	20702	11838	7989	6338	12723	11461
Apof	0	0	0	0	0	0	0	0	0	0	0	0
Apoh	15	12	2	0	0	3	0	12	3	3	2	1
Apol11a	2	1	0	12	4	11	2	3	9	2	4	8
Apol2	0	0	0	0	0	0	0	0	0	0	0	0
Apol3	5	3	10	95	21	58	66	25	36	16	52	111
Apol9a	2	9	4	48	25	39	42	14	47	13	25	61
Apold1	48	23	31	151	128	108	51	23	14	37	39	43
Apom	15	18	25	27	16	30	42	16	24	26	18	27
Apon	0	1	0	0	0	0	0	0	0	0	1	0
Apoo	214	283	241	336	226	246	304	334	217	356	230	288
Apool	183	175	163	303	218	301	263	250	168	252	213	214
Apopt1	7	7	3	29	4	23	6	59	10	6	11	69
App	3406	5567	2834	5472	4044	5313	7762	6473	7855	3720	4764	11382
Appbp2	1997	2002	1985	2661	2242	2320	2791	2222	1888	2089	1830	2337
Appl1	2214	2149	2108	2958	2400	2943	2110	2169	1581	2374	1866	1979
Appl2	1092	1361	1195	936	745	913	1359	1349	793	1381	1216	1220
Aprt	149	169	120	652	538	482	551	234	322	178	321	383
Aptx	180	201	197	234	247	267	289	208	220	266	251	285
Aqp1	1180	1429	915	2997	1206	2250	2699	1485	1874	854	2092	1842
Aqp11	33	27	25	33	12	30	28	30	20	44	26	37
Aqp12a	0	1	0	0	1	1	8	1	1	0	2	1
Aqp2	0	0	0	0	0	0	0	0	0	0	0	0
Aqp3	0	0	0	0	11	13	1	1	2	0	2	0
Aqp4	2045	2463	1694	703	529	633	3645	3234	2625	3427	2880	5348
Aqp5	7	6	4	2	7	8	10	38	19	19	5	12
Aqp6	8	1	5	1	1	0	0	4	0	3	9	0
Aqp7	0	0	0	0	0	0	0	0	0	0	0	0
Aqp8	1	3	2	9	0	3	1	0	0	4	0	0
Aqp9	2	1	1	108	89	35	36	1	1	0	6	2
Aqr	1683	1870	1599	2071	1676	1988	1951	1776	1548	1794	1692	1713
Ar	4	18	8	11	20	3	16	6	14	1	14	45
Araf	1678	1800	1614	1574	1286	1697	1661	1857	1373	1834	1736	1733
Arap1	639	796	586	1121	1479	738	1731	819	950	780	1162	1405
Arap2	170	192	166	122	76	107	70	96	50	144	92	195
Arap3	65	56	48	417	216	206	274	114	174	106	361	169
Arc	7	3	9	27	13	11	39	11	17	10	11	11
Arcn1	1950	2096	1773	3811	3017	3270	3165	2300	2139	2089	1886	2313
Areg	0	0	0	3	7	2	1	5	0	2	2	1
Arel1	1553	1589	1328	1854	1498	1705	2027	1720	1470	1674	1386	1847
Arf1	1885	2052	1689	4006	3331	3030	3370	2270	2296	2335	2191	2702
Arf2	639	505	557	772	557	737	616	645	453	646	539	590
Arf3	2228	2429	2197	4779	3558	3935	3925	2863	2920	3011	2967	4065
Arf4	609	659	632	2104	1784	1453	1546	1049	1036	770	885	1338
Arf5	663	666	610	1100	855	749	897	834	659	732	710	809
Arf6	420	404	426	926	741	587	810	514	482	434	477	674
Arfgap1	1397	1585	1439	1390	1395	1714	1483	1479	1174	1600	1486	1365
Arfgap2	1490	1485	1373	1618	1468	1859	1629	1739	1458	1695	1459	1336
Arfgap3	338	414	360	545	545	377	566	462	306	410	453	575
Arfgef1	5634	5268	4819	4883	3738	5123	5843	5720	4517	6367	5431	4816
Arfgef2	1945	2060	1912	1979	1936	2069	2533	2023	1872	2157	1852	2141
Arfgef3	2039	2161	1848	1669	1320	1786	1458	1754	1157	1934	1181	2236
Arfip1	858	877	893	1282	879	955	1105	1077	895	1009	881	976
Arfip2	1064	1166	839	1585	1315	1444	1316	1116	980	1325	1274	1209
Arfrp1	690	756	652	767	661	844	748	767	617	757	720	732
Arg1	96	73	87	1092	1581	103	371	70	61	106	327	153
Arg2	98	118	100	78	95	75	60	76	52	80	82	57
Arglu1	720	767	718	629	565	716	718	727	614	843	816	855
Arhgap1	809	927	787	1083	815	1012	1174	1009	963	895	911	1122
Arhgap10	1259	1186	1202	711	644	1127	956	1158	641	1907	1347	971
Arhgap11a	8	18	26	340	46	34	215	53	107	21	63	103
Arhgap12	1306	1429	1299	1975	1311	1350	1902	1609	1459	1420	1369	1544
Arhgap15	23	34	46	108	86	51	137	63	72	60	115	296
Arhgap17	724	782	670	810	820	761	1252	974	1022	795	960	1141
Arhgap18	81	142	106	411	127	220	297	122	134	80	187	148
Arhgap19	199	211	239	272	155	157	197	297	199	245	147	144
Arhgap20	893	786	932	896	608	900	614	545	339	995	533	999
Arhgap21	3318	3631	2690	2608	2322	3041	3373	3498	2737	3529	3124	3331
Arhgap22	34	33	39	163	180	117	256	65	155	61	139	195
Arhgap23	786	1060	771	776	649	719	981	861	722	832	666	1064
Arhgap24	1035	1091	841	794	651	931	1271	1253	913	1229	1234	1014
Arhgap25	19	29	21	492	242	127	455	101	168	45	425	345
Arhgap26	3219	3634	3307	3365	2904	2496	3219	3601	2005	4034	3481	3209
Arhgap27	26	44	34	199	105	90	286	81	139	73	223	342
Arhgap28	117	142	96	200	235	154	262	192	159	110	153	208
Arhgap29	272	324	338	862	626	829	774	407	532	495	524	852
Arhgap30	8	7	6	445	353	163	415	68	135	28	313	281
Arhgap31	188	226	134	197	306	274	339	272	313	248	288	435
Arhgap32	7404	7700	6749	4630	3901	5365	6586	7417	5148	7608	5939	7045
Arhgap33	587	718	588	328	349	452	477	552	379	605	478	484
Arhgap35	3426	3782	3492	3872	3448	3969	4330	3802	3247	3899	3368	4304
Arhgap36	6	5	1	8	1	6	1	0	0	1	0	0
Arhgap39	1234	1437	1055	793	750	812	1286	1240	962	1251	1389	1164
Arhgap4	172	168	175	185	156	147	324	225	197	217	311	367
Arhgap40	5	0	1	0	0	1	0	0	3	1	0	1
Arhgap42	133	196	196	696	460	601	1392	570	837	405	509	742
Arhgap44	1335	1498	1462	891	752	1035	927	1069	673	1489	925	1298
Arhgap45	20	22	19	433	250	188	779	236	251	83	522	631
Arhgap5	4712	4897	4535	6287	5516	6278	5625	5437	4515	5552	4546	4779
Arhgap6	33	33	21	39	38	40	64	55	29	15	40	54
Arhgap8	9	36	6	101	91	65	67	47	57	22	36	101
Arhgap9	6	9	1	276	208	104	285	41	95	18	207	170
Arhgdia	663	836	643	3606	3462	2276	2701	1183	1660	1060	1630	2444
Arhgdib	20	25	17	570	755	275	748	129	231	86	389	507
Arhgef1	739	819	662	726	734	727	1094	879	914	819	1046	1063
Arhgef10	281	379	237	417	263	338	617	425	502	402	426	614
Arhgef10l	526	578	395	562	414	443	694	541	492	500	470	610
Arhgef11	4393	4434	4072	2965	2024	3191	4201	4470	3504	4660	4249	4457
Arhgef12	3164	3819	3087	3337	3098	3472	4159	3947	3744	3576	3142	3872
Arhgef15	98	104	52	27	49	55	48	52	35	54	57	72
Arhgef16	68	61	30	16	19	5	28	16	15	35	23	37
Arhgef18	694	763	644	701	570	732	909	792	767	816	726	926
Arhgef19	290	433	317	387	335	380	714	546	665	475	469	671
Arhgef2	3086	3034	2841	2167	2122	2116	2932	3154	2025	3116	2987	2818
Arhgef25	466	454	482	273	227	316	330	368	289	533	310	605
Arhgef26	2139	1978	1938	1277	1198	1470	1907	2290	1835	2075	1913	1523
Arhgef28	30	31	15	49	57	51	50	36	34	20	30	88
Arhgef3	134	191	93	373	294	245	354	114	151	145	202	322
Arhgef33	487	556	470	26	25	37	136	308	159	291	155	222
Arhgef37	390	276	231	144	134	159	311	176	176	423	294	256
Arhgef38	12	7	5	11	8	9	7	16	2	3	8	16
Arhgef39	1	8	3	32	2	1	11	9	8	2	11	7
Arhgef4	645	649	568	673	385	654	601	595	579	894	752	1181
Arhgef40	728	1028	808	732	686	957	1618	1310	1204	1034	985	1376
Arhgef5	47	144	50	541	356	346	377	173	317	98	232	399
Arhgef6	91	147	104	141	97	130	341	190	173	142	220	377
Arhgef7	2125	2269	2102	1735	1611	2038	2199	2320	1778	2200	2377	2451
Arhgef9	1322	1376	1307	1544	970	1352	1265	1289	893	1581	1072	1556
Arid1a	5026	5796	4517	4324	4388	4517	6513	5363	4949	5344	5312	5609
Arid1b	2267	2524	1925	1880	1773	2009	2418	2394	2045	2453	2318	2272
Arid2	3722	4051	3418	3023	2840	3090	3814	3767	2953	3792	3497	3461
Arid3a	255	340	242	735	880	351	636	347	325	319	526	426
Arid3b	1133	1243	1016	750	678	809	1008	1171	921	1222	1054	821
Arid3c	1	0	0	0	0	0	0	0	0	0	1	0
Arid4a	1064	996	1037	913	770	882	1065	1003	838	961	1027	882
Arid4b	127	133	101	122	119	136	144	116	103	155	88	97
Arid5a	92	98	116	561	678	412	507	192	205	136	510	309
Arid5b	844	879	700	1277	1401	1048	1364	812	685	825	890	969
Arih1	2994	3037	2938	3993	3586	4200	3652	3358	2815	3040	3071	3047
Arih2	1283	1214	1198	1248	1179	1353	1339	1412	1045	1333	1297	1221
Arih2os	4	4	4	3	4	5	0	2	1	3	3	3
Arl1	498	512	489	989	705	874	741	611	561	582	545	623
Arl10	127	152	126	190	152	186	193	156	160	147	156	279
Arl11	3	5	4	323	226	47	511	56	87	17	111	90
Arl13a	0	1	0	0	0	0	0	0	0	0	0	0
Arl13b	1828	1800	1737	1613	1425	1735	1983	1970	1505	2148	1964	1796
Arl14ep	972	1046	1024	992	933	1053	1102	1044	871	1146	891	1019
Arl14epl	0	0	1	2	0	0	0	0	0	0	2	0
Arl15	339	349	351	362	326	395	468	382	472	385	290	520
Arl16	262	251	184	184	181	213	229	203	192	273	206	169
Arl2	226	287	186	294	229	232	310	297	256	341	246	298
Arl2bp	1720	1689	1509	2007	1437	1701	1749	1807	1427	1887	1507	1788
Arl3	1017	1087	849	750	558	753	813	1014	704	1038	824	553
Arl4a	453	581	476	715	552	712	623	636	484	522	436	719
Arl4c	220	231	263	224	229	209	335	242	148	248	291	414
Arl4d	1706	1769	1828	784	616	1082	615	1482	480	1918	1359	676
Arl5a	1564	1727	1692	1964	1627	1727	1896	1781	1381	1835	1561	1934
Arl5b	612	590	540	782	1212	664	908	637	555	524	585	624
Arl5c	10	9	11	76	51	39	119	22	17	22	55	49
Arl6	1959	1866	2130	2180	1750	2140	1970	2356	1517	2495	2005	1710
Arl6ip1	1840	1821	1973	2772	1763	2101	2271	2254	1604	2375	1686	2326
Arl6ip4	138	157	147	276	222	236	202	157	153	182	158	217
Arl6ip5	289	285	239	605	497	478	563	347	371	351	369	499
Arl6ip6	255	288	253	437	291	276	358	361	240	341	280	290
Arl8a	734	903	723	1007	803	1001	943	851	682	890	825	987
Arl8b	1518	1517	1357	1728	1692	1486	1988	1479	1231	1595	1331	1915
Arl9	5	2	4	4	1	5	6	1	10	1	1	3
Armc1	892	833	995	1056	781	965	729	910	609	1050	718	707
Armc10	263	367	261	429	352	307	534	417	352	281	339	460
Armc12	0	0	0	2	0	1	0	0	0	2	2	2
Armc2	345	391	303	296	274	237	474	457	321	564	628	452
Armc3	0	0	1	1	0	6	4	1	9	3	6	5
Armc4	1	0	0	1	0	0	3	1	0	2	0	0
Armc5	750	861	739	719	626	778	930	875	712	940	789	842
Armc6	80	117	95	129	106	126	132	89	96	99	95	97
Armc7	297	254	274	283	249	269	334	336	299	317	309	305
Armc8	1134	1204	1098	1347	1036	1358	1204	1175	974	1156	1077	978
Armc9	1188	1248	1045	1200	1058	1194	1273	1237	1015	1260	1163	964
Armcx1	0	0	0	0	0	0	0	0	0	0	0	0
Armcx2	537	558	480	904	618	802	758	653	593	609	499	853
Armcx3	900	910	801	1085	854	911	1054	933	817	1133	896	918
Armcx4	536	733	562	524	443	601	629	561	479	621	435	670
Armcx6	81	80	84	110	75	117	130	101	88	98	115	128
Armt1	207	264	231	337	210	242	268	226	225	262	225	291
Arnt	1296	1311	1213	1068	1063	1075	1465	1272	1044	1285	1241	1227
Arnt2	450	466	371	339	350	402	481	416	290	464	354	520
Arntl	2932	3156	2496	1451	1330	1599	1930	2632	1555	2554	2360	1476
Arntl2	3	0	3	25	9	12	32	3	29	24	5	24
Arpc1a	596	557	524	1025	822	834	875	813	697	618	717	819
Arpc1b	34	49	13	1685	1588	771	1450	289	746	141	900	1107
Arpc2	1024	1237	913	3133	3014	2081	2462	1400	1620	1234	1627	2137
Arpc3	298	296	232	1150	1199	655	851	465	533	417	508	636
Arpc4	478	466	413	1108	1014	910	1444	734	919	676	864	1213
Arpc5	393	406	342	1449	1314	938	1240	669	815	515	847	1009
Arpc5l	133	140	179	286	190	197	234	176	131	216	134	208
Arpin	114	115	116	269	219	282	347	175	246	222	243	257
Arpp19	671	723	710	1192	922	1017	1023	948	715	798	739	1061
Arpp21	90	104	91	55	48	54	39	59	29	60	58	90
Arr3	1931	1993	2122	366	176	421	412	1095	129	1198	328	902
Arrb1	3160	3347	2871	3399	2234	2961	3478	2857	2382	2887	2648	3812
Arrb2	219	231	184	317	244	262	433	262	275	249	350	380
Arrdc1	83	112	74	159	122	112	179	110	107	118	154	140
Arrdc2	99	84	67	157	98	64	218	129	125	83	125	140
Arrdc3	1200	1243	1109	5037	4994	2236	2710	1451	925	1987	2302	1224
Arrdc4	104	88	104	227	160	159	445	247	204	132	202	247
Arrdc5	0	0	0	0	0	0	0	0	0	0	0	0
Arsa	569	559	478	465	423	419	841	698	636	680	546	738
Arsb	233	249	207	337	189	290	436	403	294	285	258	420
Arse	391	414	404	350	280	367	571	544	440	542	513	587
Arsg	591	642	616	526	420	686	625	816	535	1093	910	684
Arsi	8	20	0	25	10	6	23	5	18	2	10	33
Arsj	10	3	1	22	9	15	17	13	8	1	6	12
Arsk	123	187	120	180	101	136	210	139	135	162	144	152
Art1	0	0	0	0	0	1	0	0	1	0	0	0
Art2b	0	0	0	0	0	0	1	0	0	0	1	16
Art3	37	35	48	11	8	17	6	15	13	19	13	23
Art4	0	0	0	0	0	1	2	1	3	0	7	9
Art5	1	2	0	0	0	1	3	0	2	1	0	0
Artn	23	38	15	18	11	16	36	19	29	20	28	23
Arv1	216	253	188	292	193	236	218	205	182	248	229	219
Arvcf	619	1084	610	598	510	727	975	1093	1068	721	810	1230
Arx	0	0	0	0	0	0	0	0	0	0	0	0
Arxes2	46	62	33	58	52	70	47	62	42	53	36	72
As3mt	186	233	140	188	143	161	283	243	215	222	203	364
Asah1	1236	1397	1191	2356	1665	1820	2445	1805	1740	1477	1609	1925
Asah2	82	105	72	67	39	61	91	95	112	94	70	127
Asap1	1310	1306	1306	1222	1114	1333	1362	1227	899	1527	1308	1735
Asap2	1910	2222	1742	2432	2183	2590	3063	2572	2821	2331	3013	3786
Asap3	132	169	85	263	429	192	348	247	264	136	233	315
Asb1	368	365	397	396	315	455	388	447	346	401	327	381
Asb10	1	1	1	0	0	1	0	5	4	1	3	3
Asb11	5	4	3	16	5	9	16	6	6	14	4	11
Asb12	10	4	6	3	4	0	0	2	0	2	3	0
Asb13	515	491	445	378	317	444	480	501	399	505	437	369
Asb14	3	2	2	2	2	3	2	0	0	1	0	3
Asb15	4	6	2	278	90	1	1	308	120	2	0	0
Asb16	0	0	0	0	2	0	1	0	0	1	0	0
Asb17	0	0	0	0	0	0	0	0	0	0	0	0
Asb18	0	4	4	3	2	1	1	2	2	9	1	5
Asb2	87	71	55	40	28	29	52	50	31	76	75	121
Asb3	370	377	360	358	251	347	352	374	303	465	317	371
Asb4	0	0	2	0	0	4	0	0	0	0	0	1
Asb5	39	41	31	62	56	53	83	71	96	51	37	92
Asb6	195	228	155	236	220	283	328	197	238	220	245	275
Asb7	311	321	335	317	270	294	355	395	302	370	344	349
Asb8	809	866	764	849	627	749	931	907	779	918	721	791
Asb9	0	0	0	6	0	2	0	1	2	1	2	1
Ascc1	328	340	267	477	365	430	510	408	426	447	412	426
Ascc2	377	415	289	456	400	414	491	358	328	353	437	394
Ascc3	1528	1512	1405	2374	1795	1947	2377	1788	1604	1856	1602	1939
Ascl1	1	9	6	0	6	3	15	6	6	5	3	9
Ascl2	8	14	10	6	3	2	7	3	6	16	1	14
Ascl3	0	5	0	4	4	4	4	1	3	1	1	8
Ascl4	21	15	15	22	35	48	35	28	26	34	31	41
Ascl5	1	0	0	0	0	1	0	0	0	0	1	0
Asf1a	348	429	407	571	468	570	484	468	362	462	398	437
Asf1b	3	10	5	70	9	6	35	16	24	16	17	16
Asgr1	14	11	21	39	59	31	27	12	12	25	22	28
Asgr2	2	6	2	2	4	3	16	6	3	2	22	8
Ash1l	10429	10780	9455	12147	11125	12036	12287	10784	9897	11092	10026	9849
Ash2l	833	934	843	1127	972	1100	1144	1032	985	934	819	974
Asic1	634	546	518	266	174	229	278	380	228	576	351	603
Asic2	708	823	621	590	356	546	512	492	317	736	395	884
Asic3	4	6	9	4	0	6	5	7	3	3	7	7
Asic4	584	664	702	538	305	427	719	630	502	734	523	745
Asic5	0	0	0	0	0	0	0	0	0	0	0	1
Asip	0	0	0	0	0	0	0	0	0	0	0	0
Asl	126	164	131	244	187	243	394	228	212	186	180	239
Asmt	191	178	207	110	85	122	87	125	77	234	137	114
Asmtl	155	167	182	257	199	164	263	175	160	193	204	221
Asna1	718	754	509	997	755	828	805	726	660	682	662	803
Asns	1078	1301	1362	1390	1631	1336	1073	817	906	746	691	773
Asnsd1	427	384	380	796	625	752	588	446	395	447	414	493
Aspa	31	35	37	27	8	13	94	80	79	44	58	120
Aspdh	22	20	11	14	13	17	10	15	15	16	10	17
Aspg	2	6	1	40	19	15	20	9	18	5	5	18
Asph	1174	1343	1021	850	672	840	1627	1375	1172	1161	992	1451
Asphd1	196	213	204	165	113	152	226	204	141	262	224	202
Asphd2	68	100	117	72	48	74	69	58	46	117	58	113
Aspm	62	41	42	381	62	93	266	112	210	79	103	144
Aspn	0	0	0	0	0	0	0	0	0	0	0	3
Aspnl1	0	0	0	0	0	0	0	0	0	0	1	1
Asprv1	1	0	0	0	1	0	11	2	8	4	2	3
Aspscr1	265	328	283	450	396	439	476	362	286	403	370	465
Asrgl1	409	483	481	348	317	246	483	388	356	446	448	505
Ass1	188	529	104	3967	3208	1871	3559	1152	4609	195	1438	2806
Aste1	126	131	152	219	233	215	180	155	173	214	149	172
Astl	1	9	0	1	4	0	11	0	1	0	1	0
Astn1	1619	1743	1628	1166	747	1124	1150	1211	854	1883	1069	2136
Astn2	679	699	650	251	220	376	299	384	221	695	324	555
Asun	1075	1097	1126	1147	930	1112	1306	1260	940	1263	1045	978
Asxl1	2412	2623	2496	1907	1960	2210	2675	2657	2251	2431	2578	2490
Asxl2	1787	1816	1643	1733	1550	1689	2002	1690	1497	1721	1646	1700
Asz1	0	0	0	0	0	0	0	0	0	0	0	0
Atad1	1974	2072	2013	3156	2204	2471	2118	2279	1621	2259	1909	2012
Atad2	87	118	104	504	227	191	408	189	226	127	161	271
Atad2b	1204	1087	992	918	789	951	1075	1169	917	1337	1074	961
Atad3a	307	419	308	435	589	610	451	408	343	380	361	401
Atad5	343	378	407	409	276	373	368	354	283	387	369	332
Atat1	672	728	685	444	434	474	760	821	559	699	590	707
Atcay	1004	1000	1028	939	656	868	1128	893	686	1183	856	1352
Ate1	614	706	554	785	645	764	785	697	550	726	668	724
Atf1	382	378	363	603	609	636	603	433	462	402	407	499
Atf2	976	1025	881	1148	1023	947	1086	848	719	985	801	904
Atf3	210	171	207	572	750	644	388	170	174	119	233	168
Atf4	6128	5795	5842	6146	6877	7258	5853	5415	3471	5334	4320	2892
Atf5	345	585	478	1295	1173	795	555	435	375	420	530	560
Atf6	2447	2374	2208	3482	3379	3729	3472	2980	2252	2944	2698	2732
Atf6b	843	834	700	894	890	966	1201	908	906	910	902	913
Atf7	1870	2120	1871	2372	2310	2412	2839	2379	2549	2014	2521	2555
Atf7ip	4990	5023	4846	4285	4032	3906	6080	5067	3709	5491	4910	5220
Atf7ip2	11	14	3	10	17	36	28	16	16	17	6	27
Atg10	127	119	79	93	75	94	174	119	113	130	154	194
Atg101	143	184	157	224	229	222	258	191	225	212	205	231
Atg12	913	882	952	1430	1087	1304	1204	1142	861	1141	1057	1039
Atg13	1390	1336	1302	1116	961	1183	1409	1499	1307	1579	1296	1340
Atg14	435	393	369	308	273	359	440	428	393	445	344	414
Atg16l1	1086	1236	1024	1161	1030	1265	1251	1241	906	1209	1204	1047
Atg16l2	276	367	269	345	375	449	464	371	348	389	483	405
Atg2a	1228	1293	1126	1078	1051	1169	1484	1368	1198	1324	1349	1215
Atg3	666	644	632	821	742	712	959	614	571	663	554	687
Atg4a	236	240	243	191	170	177	223	184	185	194	190	221
Atg4b	1019	1280	1240	1206	1013	1136	1175	1126	845	1150	1019	883
Atg4c	1161	1218	1112	1030	937	934	1044	1148	708	1182	978	925
Atg4d	515	646	542	715	536	635	601	616	505	614	617	427
Atg5	361	297	302	492	361	407	487	386	363	360	296	335
Atg7	442	579	498	631	637	529	945	683	669	586	611	650
Atg9a	1634	1684	1359	1201	1177	1382	1578	1643	1256	1728	1564	1411
Atg9b	7	17	9	12	4	3	9	5	8	5	7	0
Atic	320	303	251	528	506	535	623	361	351	399	412	483
Atl1	454	431	452	412	261	418	317	410	233	473	298	456
Atl2	996	957	946	1085	898	1158	940	987	687	1195	829	805
Atl3	255	291	250	847	699	730	799	549	523	380	481	769
Atm	2898	3055	2844	2899	2215	2630	3181	3264	2677	2976	2817	3354
Atmin	537	516	509	594	546	569	572	635	447	600	501	564
Atn1	15	102	24	21	22	24	22	15	6	21	32	115
Atoh1	0	0	0	0	0	0	0	0	0	0	0	0
Atoh7	3	0	0	1	0	0	0	1	4	0	0	1
Atoh8	25	35	17	28	52	47	48	37	27	15	37	46
Atox1	188	223	157	352	281	232	403	292	290	233	295	370
Atp10a	40	60	52	56	46	43	87	59	37	70	66	84
Atp10b	2	2	1	1	1	2	5	2	0	1	2	3
Atp10d	70	48	21	176	89	139	224	121	166	61	190	315
Atp11a	4990	4871	4287	4379	4400	3943	5443	4781	4370	5273	5171	5200
Atp11b	1355	1517	1266	1287	1471	1143	1576	1468	1085	1557	1463	1269
Atp11c	1184	1127	1130	1296	1049	1428	1042	1243	849	1272	1035	1024
Atp12a	0	1	0	0	0	0	1	0	3	0	0	8
Atp13a1	1240	1192	1178	1263	1251	1368	1534	1361	1268	1337	1457	1318
Atp13a2	1779	1964	1804	1881	1763	1715	2504	1911	1649	2088	1804	1897
Atp13a3	192	243	213	281	252	270	256	235	224	262	240	259
Atp13a4	3	2	3	5	129	30	2	1	2	0	1	0
Atp13a5	3	9	5	11	2	5	4	1	1	6	3	17
Atp1a1	8029	8974	8042	8272	6852	9838	9773	9093	7854	9974	9136	9723
Atp1a2	1683	4231	1315	621	287	671	2788	4416	5106	2682	2617	2607
Atp1a3	22170	22760	19741	12130	10610	14067	14885	19354	10942	23236	16834	15922
Atp1a4	10	3	7	1	0	6	3	2	3	7	5	3
Atp1b1	3048	2787	2963	2755	1419	2481	1073	1817	1159	2747	1150	3184
Atp1b2	16682	16396	14581	8209	7947	8732	15671	15283	13344	15680	13861	13739
Atp1b3	854	1711	757	2025	1446	1695	2052	2669	1990	1086	1268	2226
Atp1b4	0	0	0	0	0	0	0	0	0	0	0	0
Atp23	71	83	59	98	72	57	123	117	81	98	71	106
Atp2a1	12	18	6	4	4	2	10	6	36	5	1	6
Atp2a2	5974	5808	5672	6157	5709	6296	6338	5622	4249	6342	5240	7221
Atp2a3	15	15	24	34	10	24	39	40	28	28	50	187
Atp2b1	6686	6740	6628	8544	8494	9358	9041	8225	6859	8450	7813	7788
Atp2b2	2427	2368	2249	1275	918	1294	1061	1285	771	2248	1175	2227
Atp2b3	842	845	848	525	333	517	402	494	251	876	502	1137
Atp2b4	454	507	451	526	351	386	814	442	569	532	625	1121
Atp2c1	2103	2252	2173	3509	2297	2773	3179	2742	2436	2468	2219	2619
Atp2c2	5	1	3	5	4	2	2	6	0	11	2	6
Atp4a	22	22	13	8	4	6	8	9	5	18	8	6
Atp4b	0	0	0	0	0	0	0	0	0	0	0	0
Atp5a1	5015	5195	4758	8672	5596	7380	6517	5924	4726	6013	5086	5365
Atp5b	8766	8893	8713	12476	9552	11844	9942	10281	7876	10440	8690	9546
Atp5c1	758	793	763	1571	1022	1250	977	880	756	983	823	1030
Atp5d	841	811	723	1535	1136	1150	1053	948	732	849	901	1062
Atp5e	277	265	255	653	402	495	523	420	435	426	366	519
Atp5f1	22	13	18	229	23	25	23	24	16	35	25	28
Atp5g1	360	415	379	787	556	645	467	456	362	432	461	494
Atp5g2	628	662	674	1910	1328	1485	1514	961	1050	987	991	1302
Atp5g3	649	727	673	1249	853	975	872	799	665	771	674	804
Atp5h	615	629	595	1106	757	873	798	653	586	713	624	649
Atp5i	250	220	254	460	256	260	372	309	249	326	288	319
Atp5j	249	267	248	632	415	393	420	260	287	349	317	401
Atp5j2	235	207	177	449	308	298	266	292	229	281	262	263
Atp5l	1054	1012	937	2215	1451	1679	1356	1334	1112	1357	1200	1190
Atp5o	742	755	857	1853	1098	1291	1070	1000	836	1034	807	944
Atp5s	88	48	67	115	94	134	128	121	86	114	84	126
Atp5sl	365	395	340	518	382	489	495	494	379	439	462	409
Atp6ap1	3358	3388	3176	3507	3009	2947	3468	3110	2560	3389	2798	3628
Atp6ap1l	23	19	30	22	12	26	18	31	12	22	8	31
Atp6ap2	1122	1072	1163	1687	1305	1256	1258	1142	783	1276	926	1140
Atp6v0a1	6539	6378	5899	5317	5337	5546	6542	5706	4297	6301	6140	6356
Atp6v0a2	718	726	711	626	559	692	805	777	523	774	701	734
Atp6v0a4	178	213	215	181	134	188	236	198	158	241	268	158
Atp6v0b	642	697	628	1279	1573	913	1141	745	552	755	642	684
Atp6v0c	3627	3452	3561	4692	3517	3440	4384	3827	2690	4065	3280	4126
Atp6v0d1	3435	3576	3011	3728	2712	3182	3677	3682	2877	3680	2951	3711
Atp6v0d2	0	1	1	0	2	0	0	0	0	2	5	7
Atp6v0e1	239	224	168	635	548	377	494	398	372	283	316	473
Atp6v0e2	1717	1871	1678	1902	1241	1656	1592	1891	1109	2113	1575	1498
Atp6v1a	3502	3503	3506	4460	2785	3489	3213	3168	2104	3668	2328	3608
Atp6v1b1	4	1	5	1	0	1	2	5	2	1	1	1
Atp6v1b2	4260	3948	4357	6405	6452	5543	6173	4322	2997	4925	3791	4196
Atp6v1c1	1448	1637	1313	2043	1808	1728	2126	1536	1263	1471	1284	1689
Atp6v1c2	33	36	19	27	33	43	95	84	58	36	63	99
Atp6v1d	1084	872	1043	1460	1257	1384	1313	1188	890	992	1009	1345
Atp6v1e1	1303	1375	1219	2024	1278	1668	1316	1319	1013	1569	1176	1590
Atp6v1e2	10	4	5	6	7	6	3	13	10	10	13	8
Atp6v1f	308	350	291	683	462	416	420	361	323	390	290	390
Atp6v1g1	726	690	698	1483	1230	980	1221	885	686	787	630	828
Atp6v1g2	839	915	841	808	526	643	509	671	364	832	575	867
Atp6v1g3	0	0	0	0	0	1	0	0	0	0	0	0
Atp6v1h	1204	1331	1201	1780	1259	1598	1402	1404	1051	1429	1116	1251
Atp7a	759	894	696	1179	1636	832	1340	899	820	781	876	1051
Atp7b	319	444	315	1488	1004	1231	837	386	606	643	494	996
Atp8a1	2020	2152	2009	2591	2331	2369	2325	1992	1676	2122	1970	2974
Atp8a2	7648	7191	6018	4948	4965	7796	6681	8283	5386	10579	9158	6304
Atp8b1	17	11	12	69	101	49	71	10	23	35	85	92
Atp8b2	2330	2556	2045	2764	2707	2797	3059	2611	2372	2811	2474	2885
Atp8b3	43	40	39	19	12	15	30	37	19	42	22	33
Atp8b4	5	1	3	430	482	138	245	26	29	4	155	44
Atp8b5p	120	152	74	51	49	57	145	108	121	185	172	167
Atp9a	1726	1916	1679	1744	1232	1801	1913	1786	1362	2179	1535	2185
Atp9b	1354	1411	1277	1467	1193	1404	1734	1625	1309	1519	1386	1607
Atpaf1	445	461	466	505	391	461	592	527	376	473	401	520
Atpaf2	372	360	313	388	303	359	461	420	337	436	385	401
Atpif1	352	357	329	525	398	440	410	396	373	398	355	429
Atr	1098	1090	1138	1478	1182	1418	1215	1238	871	1206	979	1159
Atraid	259	233	233	367	201	303	370	301	225	296	260	317
Atrip	284	257	211	261	252	282	211	275	169	313	310	206
Atrn	3656	3957	3581	4320	3384	4003	4476	3972	2910	3983	3397	3807
Atrnl1	8503	8014	7738	6250	4641	5824	5850	6607	4390	7674	5596	5859
Atrx	3431	3363	3382	3609	2632	3189	3441	3527	2612	3732	3015	3539
Atxn1	2961	2986	2605	1602	1547	1943	1834	2370	1692	2846	2554	1977
Atxn10	1372	1332	1275	2393	1663	1976	2047	1581	1526	1634	1304	2036
Atxn2	3164	3260	2763	2095	2241	2307	2788	2908	2319	2987	2782	2673
Atxn2l	3274	3708	3121	2882	3290	3043	3749	3057	2930	3394	3508	3281
Atxn3	646	734	674	769	612	690	882	808	654	766	737	714
Atxn7	1094	1199	968	872	887	1046	1243	1231	998	1174	1030	1299
Atxn7l1	561	609	604	422	348	359	659	655	544	476	639	866
Atxn7l2	294	309	259	225	217	266	350	385	266	411	387	411
Atxn7l3	928	997	925	1129	994	1083	1125	935	885	1115	1017	1331
Atxn7l3b	1967	2065	1990	2398	1926	2417	2253	2267	1573	2415	1778	2254
Auh	805	816	836	665	537	572	749	872	614	786	757	738
Aunip	2	3	1	16	10	0	4	1	5	4	0	10
Aup1	936	1036	832	1140	1086	1204	1181	953	916	1046	986	914
Aurka	62	87	58	207	80	74	168	99	138	95	110	108
Aurkaip1	229	267	205	514	414	469	384	300	267	316	310	405
Aurkb	1	0	0	118	1	14	66	10	32	2	14	41
Aurkc	182	197	132	150	133	177	155	166	167	216	175	148
Aven	98	134	118	493	312	396	359	228	297	191	287	299
Avil	107	95	110	99	118	93	151	166	176	103	171	153
Avl9	2417	2445	2338	2820	2552	2947	2670	2597	1948	2693	2284	2385
Avp	5	12	8	1	5	7	1	2	0	5	1	7
Avpi1	72	101	80	229	169	186	132	114	121	120	110	152
Avpr1a	0	2	4	1	6	9	9	6	2	0	3	16
Avpr1b	0	0	0	0	0	0	0	0	0	0	0	0
Avpr2	1	0	0	0	0	0	0	0	0	0	0	1
Awat1	0	0	0	0	1	1	0	0	0	0	0	1
Awat2	0	0	0	0	0	1	1	0	0	0	1	0
Axdnd1	12	13	15	12	16	7	7	15	8	18	18	13
Axin2	319	267	252	309	284	337	354	287	248	358	315	447
Axl	47	117	48	1634	1948	1316	2111	747	1062	454	727	1259
Azgp1	0	0	0	0	0	0	0	0	0	0	1	0
Azi2	677	649	627	784	676	754	686	692	567	697	593	642
Azin1	1815	1810	1626	2834	2273	2297	2203	1885	1327	2068	1841	1945
Azin2	151	112	125	183	135	161	164	150	126	143	166	182
B2m	392	470	334	2554	2754	1324	3071	1217	1805	1365	1953	4888
B3galnt1	203	205	196	821	702	392	550	220	215	207	349	406
B3galnt2	599	604	603	576	657	687	611	614	519	570	585	576
B3galt1	250	260	234	377	267	250	245	231	219	271	183	332
B3galt2	903	907	1053	1032	571	878	616	728	393	938	553	731
B3galt4	81	95	102	185	144	151	131	122	124	125	129	106
B3galt5	318	236	346	405	262	383	447	482	316	493	361	682
B3galt6	101	108	95	157	108	148	146	121	116	119	94	153
B3gat1	803	705	777	579	482	579	620	590	384	859	495	810
B3gat2	102	89	91	79	37	80	64	81	31	81	47	63
B3gat3	867	1015	803	1376	1088	1130	1190	963	939	952	880	990
B3glct	231	343	182	278	220	290	285	317	280	244	220	349
B3gnt2	252	289	246	354	351	321	465	320	275	295	360	508
B3gnt3	0	0	0	0	0	0	0	0	0	0	0	0
B3gnt4	7	5	5	2	4	6	2	1	8	5	4	8
B3gnt5	15	127	23	392	639	387	204	247	565	30	322	764
B3gnt6	0	4	4	3	2	1	0	2	0	1	0	0
B3gnt7	9	7	6	9	32	14	72	28	44	16	27	69
B3gnt8	3	12	2	9	11	9	19	10	10	6	11	9
B3gnt9	83	59	54	90	69	54	105	67	50	78	56	99
B3gntl1	593	594	495	530	592	699	629	739	618	691	790	667
B4galnt1	138	137	145	90	52	75	74	78	37	138	89	178
B4galnt2	1	0	0	0	1	0	0	1	0	0	0	1
B4galnt3	157	91	21	16	8	13	61	12	45	56	9	113
B4galnt4	344	315	333	270	245	289	271	257	206	417	266	380
B4galt1	555	569	593	612	602	533	691	643	629	649	748	561
B4galt2	253	259	238	314	256	215	245	227	177	287	248	264
B4galt3	381	397	329	537	465	435	440	458	304	468	386	426
B4galt4	104	114	101	168	150	119	154	139	123	135	155	201
B4galt5	182	214	140	680	490	418	713	350	453	367	471	723
B4galt6	644	614	762	1446	1365	1189	1442	921	894	908	1012	1782
B4galt7	231	259	206	277	205	300	310	311	286	321	255	305
B4gat1	2	11	5	3	3	7	6	6	8	8	4	6
B9d1	0	1	4	1	0	3	3	5	0	1	2	0
B9d2	187	175	142	179	163	196	204	193	149	231	172	166
Baalc	143	143	158	159	65	151	189	98	86	206	102	215
Baat	2	9	8	18	16	20	18	8	9	19	21	10
Babam1	432	496	401	599	476	515	643	500	466	476	430	479
Bace1	964	936	832	725	730	860	842	912	700	920	839	739
Bace2	3	20	14	47	58	33	81	68	74	4	28	211
Bach1	141	162	171	486	1121	244	471	203	223	179	266	215
Bach2	229	282	232	158	236	187	245	211	242	209	230	405
Bad	191	214	190	328	262	268	277	269	244	264	223	305
Bag1	363	301	282	948	661	664	501	401	404	398	331	440
Bag2	33	54	39	53	77	48	51	39	36	33	57	68
Bag3	41	57	41	200	183	113	299	134	152	59	99	220
Bag4	292	363	331	434	282	366	403	389	247	391	288	404
Bag5	8	9	17	7	14	9	14	9	10	4	5	14
Bag6	2746	3120	2555	3187	2789	3202	3850	3289	2886	3526	3083	3268
Bahcc1	733	937	729	596	487	642	892	774	630	825	922	928
Bahd1	468	469	444	531	471	463	616	480	438	548	544	651
Baiap2	318	349	375	288	247	238	468	312	290	356	405	552
Baiap2l1	93	59	97	86	68	94	82	77	66	111	74	98
Baiap2l2	29	56	28	7	20	17	18	17	29	30	29	26
Baiap3	93	124	112	50	37	60	87	100	58	132	70	178
Bak1	45	79	69	299	245	212	259	96	165	115	177	233
Bambi	51	40	37	44	50	46	55	67	42	45	42	69
Banf1	428	431	382	1026	709	678	633	474	463	516	459	477
Banf2	0	0	0	0	0	0	0	0	1	0	1	0
Bank1	2	5	4	5	8	6	13	9	2	6	14	110
Banp	750	793	834	768	639	682	923	774	656	773	818	662
Bap1	1355	1405	1139	1431	1235	1447	1599	1367	1226	1407	1301	1335
Bard1	27	31	19	104	32	33	71	42	44	31	59	71
Barhl1	0	1	0	0	0	0	0	0	0	0	0	0
Barhl2	117	116	94	95	49	56	105	70	58	119	94	134
Barx1	0	0	0	0	0	0	0	0	0	0	0	0
Barx2	0	0	0	0	0	0	3	0	0	0	0	0
Basp1	377	390	311	465	314	369	337	295	250	413	300	431
Batf	1	1	0	63	90	9	37	2	5	3	20	5
Batf2	7	22	14	15	12	17	19	21	28	13	16	26
Batf3	0	0	0	10	18	6	1	2	1	0	1	11
Bax	117	178	140	382	345	325	474	217	200	201	235	247
Baz1a	172	197	160	464	660	427	628	300	281	197	382	434
Baz1b	3693	4146	3694	3507	3301	3753	4442	3952	3504	4010	3665	3829
Baz2a	3587	3886	3436	2602	2837	3030	3756	3772	3277	3671	3780	3484
Baz2b	5839	6227	5337	3814	3553	4411	5464	5968	4119	6534	5783	4968
Bbc3	23	21	31	31	33	28	53	37	35	31	47	64
Bbip1	139	150	126	225	220	216	219	200	146	177	177	130
Bbof1	121	97	112	91	90	101	123	127	75	172	123	118
Bbox1	0	0	0	0	0	0	0	0	0	0	0	1
Bbs1	1729	1584	1496	1383	1178	1433	1725	1873	1374	1884	1738	1276
Bbs10	320	306	308	478	334	407	377	374	233	343	285	274
Bbs12	340	365	346	583	420	574	476	486	427	615	548	394
Bbs2	1715	1703	1599	1481	1350	1764	1502	1791	1383	2038	1755	1297
Bbs4	6412	6464	4902	3943	3469	4189	3725	4922	3258	5594	4532	3554
Bbs5	573	594	536	821	724	833	609	688	515	733	692	428
Bbs7	2582	2982	2478	2308	1694	2232	2343	2631	1754	2931	2510	1878
Bbs9	4500	4235	4054	2897	2345	3166	3327	4364	2880	4414	3750	2730
Bbx	472	494	437	523	385	502	617	466	413	517	452	640
Bcam	123	169	95	191	194	283	345	218	211	154	116	280
Bcan	63	44	60	22	29	29	12	22	14	61	27	63
Bcap29	171	200	186	533	378	376	426	344	278	227	233	337
Bcap31	584	681	518	1282	873	900	1034	801	757	832	730	888
Bcar1	636	688	627	1222	1603	1718	1217	735	891	731	900	1134
Bcar3	26	49	29	91	100	85	99	143	176	48	139	243
Bcas1	4	4	2	3	2	5	21	8	26	1	7	4
Bcas2	270	299	281	433	324	388	366	340	268	365	302	280
Bcas3	849	824	828	758	621	835	1085	1187	909	1162	1035	945
Bcat1	10363	9493	10063	10000	6724	9408	8061	9393	5519	11330	7265	10563
Bcat2	67	81	77	227	197	137	234	137	124	114	128	235
Bccip	206	268	246	538	416	469	333	358	283	307	245	324
Bcdin3d	220	224	216	204	193	202	191	202	172	219	191	171
Bche	10	10	13	8	5	7	42	27	16	14	9	16
Bckdha	359	370	308	300	257	345	445	417	413	463	344	399
Bckdhb	157	208	182	398	342	421	315	257	184	189	161	341
Bckdk	361	492	405	482	421	481	559	503	483	458	378	514
Bcl10	151	156	121	411	365	271	369	194	175	193	217	258
Bcl11a	256	238	280	123	48	88	199	164	70	234	119	398
Bcl11b	39	32	34	16	24	12	23	21	9	42	54	100
Bcl2	17	35	32	37	21	33	41	36	30	46	23	66
Bcl2a1	6	1	3	229	1502	86	201	48	40	17	98	96
Bcl2l1	1590	1670	1531	3176	4405	1996	3003	2015	1631	1642	2150	2206
Bcl2l10	176	160	175	69	69	97	81	165	90	166	127	99
Bcl2l11	172	201	167	404	415	227	591	313	280	250	316	383
Bcl2l12	14	23	13	38	49	29	55	17	39	20	32	45
Bcl2l13	670	810	648	977	778	866	872	801	803	713	733	938
Bcl2l14	0	0	0	1	1	1	14	0	1	0	9	33
Bcl2l15	40	60	73	48	41	51	71	79	48	88	53	71
Bcl2l2	2697	2746	2627	3475	2840	3103	2877	3020	2177	3021	2424	2276
Bcl3	26	30	17	858	946	678	1289	156	1180	158	688	728
Bcl6	196	257	231	683	510	398	862	376	544	398	632	614
Bcl6b	1	0	2	5	9	10	10	3	3	7	4	22
Bcl7a	383	389	365	340	276	284	303	344	221	414	297	396
Bcl7b	345	386	284	369	348	427	408	394	320	375	343	339
Bcl7c	187	215	175	316	341	286	305	244	205	221	249	254
Bcl9	1004	1040	900	656	528	674	873	917	707	947	812	903
Bcl9l	1262	1500	1261	1114	1136	1168	2078	1434	1478	1505	1563	2009
Bclaf1	4907	5084	4558	6811	5612	5976	5510	5109	4188	5311	4572	5096
Bco1	0	0	0	1	1	2	1	0	1	0	0	0
Bco2	4	8	4	45	5	12	58	12	56	10	27	75
Bcor	2071	2039	1893	2113	2233	2247	2660	2315	2000	2350	2616	2008
Bcorl1	308	359	309	363	309	281	423	336	295	331	373	439
Bcr	981	1185	942	823	778	931	1155	1098	876	1183	972	1366
Bcs1l	234	308	279	284	236	287	261	243	212	255	207	210
Bdh1	356	378	299	161	172	216	174	263	134	223	229	266
Bdh2	20	44	15	28	20	39	73	65	68	40	24	88
Bdkrb1	0	0	0	2	10	1	0	0	1	0	4	2
Bdkrb2	6	0	2	14	32	19	31	2	10	9	19	40
Bdnf	110	80	83	195	91	203	88	116	87	96	50	98
Bdp1	2495	2459	2332	2409	2220	2397	2905	2594	2245	2757	2387	2484
Bean1	27	20	18	29	26	25	59	47	40	34	35	54
Becn1	648	715	743	1098	852	917	987	862	816	828	778	892
Becn2	0	0	0	0	0	0	0	0	0	1	0	0
Begain	486	524	449	246	281	325	259	400	208	404	309	477
Bend2	0	0	0	0	0	0	0	0	0	0	0	0
Bend3	202	252	175	224	299	297	384	325	333	318	232	359
Bend4	692	612	701	1145	877	1057	2102	1916	1893	1274	1165	1838
Bend5	77	93	68	59	35	75	80	73	61	86	57	107
Bend6	313	262	278	322	188	226	151	187	117	335	164	371
Bend7	105	109	69	104	82	95	110	123	71	123	93	123
Best1	9	18	5	10	20	5	46	12	0	8	12	16
Best2	26	86	4	30	10	16	72	100	94	1	4	48
Best3	412	389	390	241	186	271	374	400	295	467	376	281
Best4	0	0	0	0	0	0	1	0	2	0	0	0
Bet1	166	151	216	377	273	303	317	289	166	193	201	262
Bet1l	243	308	239	472	384	386	390	263	262	300	317	319
Bex2	354	345	326	340	213	332	241	261	187	344	222	288
Bex3	390	421	368	770	424	525	408	382	276	454	314	510
Bfar	415	454	362	454	387	522	561	473	435	550	489	558
Bfsp1	13	46	11	126	3066	1838	60	39	136	17	29	43
Bfsp2	27	130	22	157	1071	778	129	198	329	41	159	399
Bglap	17	6	12	8	16	16	12	14	23	18	6	10
Bgn	29	36	30	78	139	86	233	96	168	90	555	1790
Bhlha15	24	34	26	16	30	9	15	32	19	23	16	33
Bhlha9	1	2	0	0	0	0	0	2	0	3	0	0
Bhlhb9	854	840	867	919	832	973	951	1085	795	1081	858	1007
Bhlhe22	248	261	247	210	63	124	154	127	92	293	100	279
Bhlhe23	180	169	177	158	98	156	174	227	148	232	117	179
Bhlhe40	540	575	461	1163	1363	1045	1179	786	702	829	971	1544
Bhlhe41	1610	2073	1789	1214	971	1579	1475	2041	1077	1745	1773	2060
Bhmt	4	7	0	2	4	2	1	2	5	4	6	3
Bhmt2	0	0	0	0	0	0	0	0	0	0	0	0
Bicc1	77	101	72	108	110	106	138	77	122	81	143	218
Bicd1	657	680	621	619	407	573	531	536	369	759	459	755
Bicd2	1376	1641	1168	1596	1661	1540	1950	1423	1300	1414	1328	1511
Bicdl1	3615	3770	3025	3477	3135	3663	3452	3595	3045	3993	3818	2794
Bicdl2	1	0	0	0	1	2	2	2	1	0	1	1
Bid	11	12	8	239	187	88	157	40	62	27	83	124
Bik	28	17	9	26	17	20	19	18	7	14	18	13
Bin1	5215	5518	4911	4642	4394	5335	5962	5267	4862	5867	5778	4870
Bin2	17	11	10	35	53	27	220	122	169	76	198	364
Bin2a	1	1	2	0	2	3	1	4	0	0	0	3
Bin3	218	242	226	453	318	315	418	320	257	311	286	297
Birc2	953	935	915	1298	1183	1210	1224	1114	842	1026	983	877
Birc3	6	12	5	821	1796	198	569	18	72	15	289	161
Birc5	3	1	2	63	10	8	38	11	35	3	6	23
Birc6	11909	12987	11332	12917	10911	13283	13127	12188	9721	13147	11408	11628
Birc7	1	19	2	19	134	86	7	9	14	14	4	8
Bivm	1027	1006	781	1064	698	894	912	983	745	969	778	787
Blcap	909	896	940	921	837	932	1030	1125	793	1038	959	1176
Bles03	431	479	348	543	411	551	674	490	463	452	456	556
Blk	0	0	0	0	0	0	0	3	2	0	8	46
Blm	570	541	561	589	412	499	552	590	434	550	431	385
Blmh	717	699	699	960	793	913	721	789	635	821	734	787
Blnk	20	27	18	10	15	20	219	130	153	61	108	326
Bloc1s1	137	131	98	312	174	306	208	188	194	203	165	196
Bloc1s2	137	143	134	278	146	216	233	157	180	164	152	202
Bloc1s3	53	70	82	121	76	76	89	89	93	76	107	105
Bloc1s4	99	114	132	191	160	200	167	124	145	163	123	134
Bloc1s5	255	234	233	349	193	319	284	255	231	292	223	296
Bloc1s6	210	206	212	441	285	299	413	333	260	249	294	372
Blvra	224	190	148	224	156	205	220	163	172	223	147	227
Blvrb	46	78	49	96	106	72	149	45	77	80	84	170
Blzf1	452	438	351	567	457	549	443	418	416	432	418	378
Bmf	1988	2214	2003	648	605	690	1120	1488	1064	1407	1319	925
Bmi1	1495	1500	1439	2263	1760	1930	1756	1682	1380	1669	1468	1379
Bmp1	159	218	144	651	539	395	816	418	517	279	634	746
Bmp10	0	0	0	0	0	0	0	0	0	0	0	0
Bmp15	80	104	75	146	65	89	76	96	42	85	76	55
Bmp2	32	30	22	106	182	104	221	123	166	15	89	101
Bmp2k	640	601	542	1148	885	874	1864	1158	1201	897	1313	1768
Bmp3	18	19	20	5	21	22	10	13	4	6	16	35
Bmp4	30	76	2	43	42	82	95	105	87	9	2	54
Bmp5	2	1	0	1	0	0	1	1	2	0	0	0
Bmp6	16	40	15	17	25	21	29	50	29	25	19	118
Bmp7	73	135	81	114	76	122	107	129	127	71	17	84
Bmp8a	2	0	2	5	6	2	6	2	0	1	0	3
Bmp8b	0	1	0	0	1	0	1	0	0	0	0	6
Bmper	112	156	105	69	27	90	59	115	62	139	139	146
Bmpr1a	1807	1638	1537	1745	1403	1687	1561	1858	1356	1675	1428	1563
Bmpr1b	260	366	260	150	74	117	592	813	544	529	388	532
Bmpr2	4788	4795	4528	5894	6071	4959	6626	5476	4720	5227	4862	6332
Bms1	870	866	901	977	834	1084	939	802	777	964	902	844
Bmt2	357	348	322	370	344	287	373	302	266	326	285	301
Bmx	7	9	5	24	21	18	30	8	14	27	21	28
Bmyc	106	133	133	140	100	138	167	106	92	119	122	165
Bnc1	0	0	0	1	0	0	0	0	0	0	0	6
Bnc2	110	71	112	191	96	114	78	63	126	101	154	373
Bnip1	218	175	150	242	208	199	243	230	173	212	206	249
Bnip2	1129	1067	1041	1905	1865	1835	1903	1515	1329	1351	1413	1457
Bnip3	1096	1083	1139	1533	1488	789	1045	910	644	1055	753	1145
Bnip3l	2068	1987	1984	2392	1933	1767	2554	2408	1872	2332	1833	2590
Bnipl	9	11	18	12	8	15	16	17	15	5	15	10
Boc	75	136	76	220	138	199	240	199	209	68	64	261
Bod1	218	231	216	262	296	305	263	250	154	228	205	279
Bod1l1	2439	2619	2371	2265	1872	2257	2481	2418	2046	2581	2263	2440
Bok	88	90	106	194	87	94	98	76	80	105	97	188
Bola1	59	75	41	106	69	85	59	67	58	52	61	76
Bola3	164	197	197	391	259	238	259	228	151	235	170	218
Boll	0	0	1	0	0	0	0	0	0	1	0	0
Bop1	313	337	293	517	554	516	484	411	363	353	443	471
Bora	285	389	407	297	281	356	406	429	243	428	480	408
Borcs5	390	322	337	304	277	358	379	350	301	376	341	363
Borcs6	334	328	350	390	351	331	436	389	339	415	356	335
Borcs7	264	255	301	450	323	338	454	358	347	378	240	406
Borcs8	151	159	159	237	215	187	220	147	155	139	190	180
Bpgm	764	741	624	1072	762	951	965	660	649	770	657	766
Bphl	132	150	130	164	114	171	188	178	156	185	192	153
Bpi	1	0	0	0	0	0	0	0	0	0	0	0
Bpifa1	0	0	1	0	0	0	0	0	0	0	0	0
Bpifa2	0	0	0	0	1	0	0	0	0	0	0	0
Bpifa2f	3	0	0	0	0	0	0	0	0	0	0	1
Bpifa3	0	0	0	0	0	0	0	0	0	0	0	3
Bpifa5	0	0	0	0	0	0	0	0	0	3	0	2
Bpifa6	0	0	1	0	2	2	2	4	8	0	1	0
Bpifb1	2	4	1	3	8	9	5	0	1	0	0	0
Bpifb2	1	2	0	0	0	0	2	0	3	0	1	2
Bpifb3	0	0	0	0	0	0	1	0	0	0	0	0
Bpifb4	5	6	12	17	4	11	10	5	4	14	13	12
Bpifb5	0	0	3	4	0	0	0	2	0	0	0	0
Bpifb6	0	0	0	0	2	0	2	2	0	2	0	0
Bpifc	0	0	0	1	1	2	3	1	3	2	1	1
Bpnt1	558	544	545	688	496	629	577	548	419	698	458	595
Bptf	4813	5111	3998	3959	3689	4227	5231	4783	4135	4833	4497	4477
Braf	2185	2274	2032	1862	1946	2025	2099	2109	1604	2103	1804	2072
Brap	419	499	353	531	530	513	631	510	472	484	484	513
Brat1	368	364	373	398	358	425	426	388	355	479	437	452
Brca1	654	606	557	579	451	440	590	541	510	496	502	385
Brca2	247	276	276	488	327	451	543	407	405	473	448	561
Brcc3	579	601	565	936	765	874	961	774	619	777	615	595
Brd1	1414	1558	1229	1323	1436	1389	1693	1616	1421	1562	1427	1466
Brd2	52	54	91	60	126	71	125	384	54	58	36	67
Brd3	1709	1853	1538	1288	1342	1509	1675	1810	1425	1744	1610	1446
Brd4	2766	3058	2461	2202	2335	2412	3235	2745	2343	2826	2809	2969
Brd7	964	1009	898	1146	1026	1154	1253	1070	863	1026	1021	1132
Brd8	1455	1420	1269	1241	1140	1352	1639	1382	1257	1419	1299	1245
Brd9	801	835	693	562	476	666	767	882	593	887	666	675
Brdt	0	0	0	0	0	0	0	0	0	0	0	2
Bre	527	507	536	798	672	648	727	632	504	653	562	641
Brf1	2103	2096	1772	1339	1380	1823	1939	2047	1682	2109	2107	1704
Brf2	169	165	114	164	171	168	201	173	100	169	173	146
Bri3	265	282	274	412	404	377	406	316	255	349	277	293
Bri3bp	265	318	315	477	417	402	552	294	348	404	314	436
Bricd5	10	9	2	8	10	7	10	5	4	7	3	16
Brinp1	385	428	371	299	241	289	229	257	154	417	296	425
Brinp2	242	247	217	178	112	196	148	169	99	256	118	282
Brinp3	28	40	29	19	7	12	4	12	9	24	12	25
Brip1	56	66	60	128	81	76	128	67	55	81	65	86
Brix1	274	309	283	592	538	551	555	373	320	365	284	349
Brk1	355	417	341	828	577	541	711	472	419	485	430	611
Brms1	39	2	1	4	10	1	6	27	5	2	23	3
Brms1l	246	205	253	255	189	211	249	224	246	332	213	240
Brox	969	1141	1082	1256	1137	1286	1308	1274	1109	1113	1060	1238
Brpf1	1489	1421	1100	1220	1058	1382	1655	1626	1350	1510	1515	1584
Brpf3	594	559	532	595	632	709	928	739	670	787	688	861
Brs3	0	0	0	0	0	0	0	0	0	2	1	0
Brsk1	926	1068	992	787	659	784	764	808	555	949	606	949
Brsk2	1768	1878	1808	1007	971	1086	1473	1762	1119	1726	1490	1476
Brwd1	5042	5195	4468	3545	3863	4364	4356	4778	3652	5278	4649	4191
Brwd3	1380	1398	1397	1327	1200	1158	1377	1281	941	1434	1251	1286
Bscl2	519	597	491	609	521	624	666	627	488	632	693	606
Bsdc1	553	747	550	603	709	758	936	789	753	796	679	753
Bsg	4668	5106	4276	5607	4179	4485	6140	5462	4631	5308	4910	5996
Bsn	5089	5048	4729	3151	2961	3487	3610	3840	2699	5061	3699	4448
Bsnd	16	16	17	10	10	14	34	22	13	27	19	27
Bsph1	1770	1664	1114	539	584	810	1765	1624	1265	1428	1222	1521
Bsph2	0	0	0	0	0	0	0	0	0	0	0	0
Bspry	49	74	45	83	112	71	106	76	69	60	85	72
Bst1	78	169	94	599	380	300	343	182	163	83	364	142
Bst2	6	12	7	45	52	8	40	28	57	39	59	94
Bsx	0	0	0	0	2	0	0	0	0	0	0	0
Btaf1	2830	3033	2773	3301	2997	3462	3268	2993	2267	2884	2560	2617
Btbd1	1833	1962	1732	2961	2172	2533	2574	2264	1925	2229	1946	2414
Btbd10	2836	2670	2605	2102	1766	2409	2441	2930	1678	3368	2554	2338
Btbd11	365	371	397	615	564	604	335	380	270	460	363	592
Btbd16	1	4	2	25	20	17	13	2	5	8	2	6
Btbd17	88	121	76	40	55	42	60	76	50	90	63	45
Btbd18	0	0	0	0	0	0	1	0	0	1	0	0
Btbd19	45	90	57	109	102	97	166	107	83	76	87	116
Btbd2	644	805	610	775	553	728	764	649	591	793	648	736
Btbd3	2414	2952	2582	4169	4065	4930	3488	2758	2632	3527	3505	3437
Btbd6	359	374	348	449	376	412	418	395	360	414	366	437
Btbd7	1461	1544	1420	1788	1473	1577	2109	1659	1594	1560	1439	1825
Btbd8	2030	2025	1775	1408	1139	1704	1555	1909	1335	2254	1755	1749
Btbd9	934	1076	933	1354	1086	1257	1239	1105	999	1212	1007	1130
Btc	12	16	10	44	62	58	33	18	14	28	27	24
Btd	634	598	527	429	347	469	672	646	481	690	628	547
Btf3	606	748	626	2174	1803	1624	1456	1015	1157	907	908	1132
Btf3l4	286	350	304	595	386	473	464	406	297	347	292	357
Btg1	1849	2305	1951	2666	3537	2397	2698	2311	2641	2683	2432	3235
Btg2	624	704	702	943	1326	926	1103	869	481	1078	1221	950
Btg3	145	121	113	354	312	280	190	135	115	130	105	170
Btg4	397	336	325	115	122	188	129	338	77	526	399	117
Btk	1	3	1	100	46	32	117	23	52	13	67	113
Btla	65	44	62	30	22	48	48	45	31	43	44	126
Btn1a1	0	1	1	4	0	0	1	0	0	1	2	2
Btn2a2	2	1	0	0	2	2	3	6	8	0	1	6
Btn3a2	0	0	0	0	0	0	0	0	0	0	1	0
Btnl10	10	7	9	9	10	9	28	14	18	16	14	4
Btnl2	0	0	0	0	2	0	0	0	0	0	2	1
Btnl3	0	3	2	0	0	0	2	4	0	1	1	0
Btnl5	0	0	0	0	0	0	0	0	0	0	0	0
Btnl7	0	0	0	0	0	0	0	0	0	0	0	0
Btnl8	0	0	0	0	0	0	0	0	0	0	0	0
Btnl9	0	0	0	0	0	0	0	0	0	0	3	2
Btrc	2721	2908	2626	2491	1917	2359	2837	2753	2364	2935	2364	2398
Bub1	13	24	12	303	42	30	165	39	115	16	39	90
Bub1b	4	9	4	161	20	15	110	32	83	4	30	61
Bub3	356	384	342	814	588	603	544	392	427	468	435	454
Bud13	357	392	344	365	352	410	407	388	353	414	417	314
Bud31	254	297	262	498	394	407	398	264	243	263	290	317
Bves	0	0	1	0	8	7	2	0	1	0	2	5
Bysl	207	251	189	417	381	423	359	226	265	233	208	216
Bzw1	1368	1445	1518	3862	2824	3103	2699	1888	1771	1803	1518	2217
Bzw2	1327	1461	1204	1378	1122	1338	1082	1259	834	1422	1561	893
C10H10orf95	4	3	3	3	3	1	3	2	0	6	2	1
C10H5orf58	0	0	0	0	0	1	1	1	0	0	0	2
C11H22orf29	318	293	278	247	243	296	311	327	286	309	304	275
C12H7orf61	0	0	0	1	2	0	0	0	0	0	0	0
C1d	384	424	410	461	417	498	440	467	330	528	429	439
C1galt1	436	399	390	832	649	625	785	547	453	550	647	742
C1galt1c1	282	263	286	515	347	389	371	323	258	253	293	326
C1H10orf76	638	644	585	577	431	494	590	631	497	582	534	592
C1H19orf84	0	0	0	10	10	0	7	0	1	0	2	1
C1H9orf66	0	0	0	0	0	0	0	0	0	0	2	0
C1qa	34	30	27	130	92	115	730	549	683	388	1220	1518
C1qb	27	9	15	130	66	131	555	423	585	216	782	954
C1qbp	235	306	225	558	593	610	525	341	368	322	307	500
C1qc	29	24	17	284	144	166	714	459	634	271	1173	1117
C1ql1	530	385	562	555	316	365	613	520	424	641	474	804
C1ql2	330	390	309	202	175	210	181	248	88	398	212	269
C1ql3	517	626	453	840	635	767	835	618	593	754	729	654
C1ql4	1	6	4	1	1	0	0	0	0	1	0	0
C1qtnf1	25	9	15	45	27	21	38	47	29	25	26	18
C1qtnf2	8	14	10	4	5	12	4	4	4	6	7	5
C1qtnf3	131	167	92	44	38	58	1485	992	810	321	330	533
C1qtnf4	146	142	183	100	57	71	56	109	24	119	78	109
C1qtnf5	14	38	20	31	43	24	78	64	52	30	29	115
C1qtnf6	9	27	5	32	26	33	50	31	61	18	105	116
C1qtnf7	4	2	0	0	0	1	1	1	0	3	2	5
C1qtnf9	0	0	0	0	0	1	2	3	0	0	3	1
C1r	83	129	35	1063	1303	660	1228	495	719	280	614	908
C1rl	9	2	4	70	57	50	59	17	27	21	48	44
C1s	54	104	31	870	1093	582	1567	565	738	470	750	1303
C2	54	156	66	478	362	347	1068	550	872	429	1227	2569
C2cd2	919	871	793	827	764	830	1119	1074	923	1008	992	932
C2cd2l	6662	6931	5822	4916	5226	5927	5771	6042	4601	6858	5687	4385
C2cd3	1585	1743	1551	1535	1656	1634	1746	1737	1479	1647	1801	1525
C2cd4a	0	0	1	7	4	10	10	7	1	5	3	5
C2cd4b	0	0	1	0	0	3	0	0	1	0	0	1
C2cd4c	23	22	25	21	15	13	44	53	35	33	24	32
C2cd4d	10	13	22	10	10	5	4	9	8	9	13	11
C2cd5	3900	3576	3884	3579	2925	3635	3671	3979	2978	4201	3871	3496
C3	181	170	153	5547	5156	1415	6727	2460	2244	3650	5554	16357
C3ar1	5	8	9	209	173	82	329	86	175	25	212	153
C4a	3	3	8	5	4	7	2	2	16	59	15	120
C4b	16	15	13	24	13	18	45	44	55	63	136	497
C4bpa	7	6	8	6	8	6	5	2	1	6	3	4
C4bpb	101	91	113	82	43	82	62	118	51	109	76	46
C5	1	3	7	4	0	6	12	5	1	4	0	2
C5ar1	7	5	1	312	307	191	348	66	83	8	230	93
C5ar2	11	5	7	200	83	66	166	48	85	31	174	270
C6	0	0	0	1	0	0	34	0	12	0	9	17
C7	48	24	49	47	46	34	138	97	115	120	190	262
C8a	0	0	0	0	0	0	0	0	0	0	0	0
C8b	1	0	0	1	0	2	1	1	2	0	1	0
C8g	84	104	101	58	73	130	158	173	122	133	146	160
C9	0	0	0	0	4	0	0	0	0	0	0	0
Ca5a	0	0	0	0	0	0	0	0	0	0	0	0
Ca5b	53	69	69	84	34	96	154	91	133	58	72	102
Caap1	318	301	327	358	273	293	368	404	253	360	287	348
Cab39	1617	1730	1560	2338	1987	2121	2182	1941	1597	1849	1567	1805
Cab39l	440	440	404	677	415	541	570	488	419	462	401	555
Cabin1	1518	1654	1340	1224	1050	1341	1771	1590	1397	1620	1436	1536
Cables1	196	144	106	100	91	110	220	158	89	342	126	185
Cables2	1369	1325	1156	1012	1175	1197	1233	1308	1044	1401	1123	1049
Cabp1	1707	1418	1457	905	567	756	713	827	406	1467	691	1295
Cabp2	88	105	73	25	24	35	62	77	52	109	43	64
Cabp4	3809	3691	3326	1930	1579	2006	2214	3750	1867	4020	2955	1586
Cabp5	2306	2451	1699	1029	1017	1268	2177	2319	1925	2389	2199	2455
Cabp7	5	7	10	5	5	4	7	2	3	4	6	27
Cabs1	0	0	0	0	0	0	0	0	0	0	0	0
Cabyr	444	371	361	207	194	207	135	322	146	308	230	124
Cacfd1	459	518	526	595	455	619	562	622	507	527	504	439
Cachd1	168	202	119	197	162	192	346	218	223	145	112	340
Cacna1a	1967	2173	2033	1003	798	982	1210	1297	904	2020	1194	2124
Cacna1b	1046	1125	1145	642	451	741	617	653	379	1121	664	1143
Cacna1c	920	1001	979	527	499	644	645	543	401	901	563	1044
Cacna1d	2836	2923	2934	1591	1253	1865	2096	2093	1615	2789	1980	3157
Cacna1e	992	887	971	523	401	533	544	609	243	875	570	1115
Cacna1f	13370	13487	11772	6456	6326	8246	10940	13455	9741	15204	12777	8449
Cacna1g	2892	3108	2956	1162	1131	1498	2145	2010	1279	3036	1909	2681
Cacna1h	1971	2373	2144	1150	1075	1337	1548	1767	1290	2216	1618	2288
Cacna1i	1206	1280	1249	691	926	1015	1275	1087	739	1590	1111	1549
Cacna1s	28	41	29	16	15	10	16	30	10	29	34	28
Cacna2d1	1571	1718	1653	2084	1300	2137	1934	1362	1162	2234	1731	2114
Cacna2d2	2033	2318	1831	1170	841	1076	1226	1581	985	1876	1125	1983
Cacna2d3	485	460	385	352	190	275	343	309	141	491	228	536
Cacna2d4	9697	9314	7638	4828	4183	5215	6211	8790	6056	9434	8599	6307
Cacnb1	421	550	397	396	438	503	485	418	331	571	516	684
Cacnb2	5809	6086	5603	3441	2616	4132	3949	5811	3357	6194	4739	3571
Cacnb3	653	675	577	587	333	432	459	489	418	693	490	834
Cacnb4	1346	1258	1397	1184	668	1066	731	785	481	1292	761	1337
Cacng1	0	0	0	0	1	1	0	0	0	1	0	0
Cacng2	301	235	296	202	154	156	179	177	103	295	132	367
Cacng3	175	154	117	111	88	128	82	103	73	139	72	152
Cacng4	266	262	266	198	173	130	185	238	123	267	166	277
Cacng5	345	349	344	180	104	141	111	166	102	259	126	306
Cacng6	4	5	4	1	0	3	5	1	0	3	2	21
Cacng7	1052	1058	1043	756	583	633	810	793	506	1024	611	794
Cacng8	31	25	25	21	10	16	12	20	7	23	13	40
Cactin	420	501	367	472	464	489	553	439	460	487	538	411
Cacul1	1251	1309	1203	1863	1525	1649	1807	1438	1291	1310	1282	1627
Cacybp	579	554	582	1626	1110	1006	972	618	712	606	512	684
Cad	1425	1558	1249	1544	1706	1783	1667	1378	1226	1408	1302	1370
Cadm1	4737	5249	4373	3519	2909	3583	5046	5538	4458	4798	4567	5349
Cadm2	1678	2043	1408	1451	1425	1536	1363	1790	1124	1663	1608	1280
Cadm3	2892	3005	2757	2036	1469	2088	2160	2081	1309	3387	1783	3380
Cadm4	371	370	308	287	208	262	261	273	126	319	227	366
Cadps	5080	4990	4772	2689	1920	3179	2614	3724	1991	4696	2565	3789
Cadps2	484	619	388	567	334	448	525	524	390	504	451	722
Cage1	16	14	12	26	18	35	58	22	38	27	22	24
Calb1	375	342	364	522	393	390	409	430	333	416	284	353
Calb2	3118	2364	3005	2222	953	1492	761	1393	625	2647	927	3191
Calca	0	1	0	88	37	82	17	9	2	4	9	36
Calcb	0	1	0	3	2	0	4	0	0	2	10	15
Calcoco1	0	0	0	0	1	0	0	1	0	0	0	0
Calcoco2	0	0	0	0	0	0	0	0	0	0	0	0
Calcr	0	1	0	0	1	0	1	0	0	0	0	1
Calcrl	84	61	92	90	115	100	172	119	112	116	125	310
Cald1	300	384	322	1622	1121	809	1648	857	1171	530	1046	1805
Calhm1	0	2	1	0	1	1	3	3	0	1	0	4
Calhm2	10	41	17	56	27	30	78	59	57	18	60	99
Calhm3	4	4	4	2	2	4	6	8	4	13	6	3
Calm1	6580	6293	6160	10855	10209	7868	7467	6563	4920	7305	5030	8031
Calm2	1370	1538	1521	2722	1623	1936	1791	1512	1300	1745	1135	1995
Calm3	1974	2276	2051	2552	1512	1865	2000	1893	1457	2303	1459	2448
Calml3	1	2	0	3	6	0	0	7	0	1	1	0
Calml4	2	20	4	5	6	11	13	25	22	11	14	28
Calml5	0	0	2	0	1	1	0	4	0	0	3	0
Caln1	85	147	109	56	35	73	93	89	92	138	66	141
Calr	4065	3937	3513	9035	7100	6638	6553	4532	4837	4504	4540	6460
Calr3	32	35	32	55	33	49	39	46	46	42	42	43
Calr4	0	0	2	2	10	10	1	3	2	0	0	3
Calu	899	945	815	3483	2541	2180	2590	1433	1690	1146	1343	2242
Caly	619	626	529	370	243	397	351	373	223	730	373	671
Camk1	175	229	156	309	221	234	276	173	186	203	189	237
Camk1d	1619	1739	1728	1478	1151	1874	2249	2239	1488	2796	2689	1669
Camk1g	193	240	217	80	117	158	90	189	56	196	178	89
Camk2a	255	214	237	101	88	104	109	133	51	248	103	220
Camk2b	2453	2518	2288	1998	1230	1616	2033	2124	1484	2866	1713	2845
Camk2d	4262	3885	3575	3670	3015	3483	3780	3937	2820	4455	4029	3519
Camk2g	142	140	60	134	48	62	173	74	47	186	34	53
Camk2n1	408	418	332	193	199	261	267	247	251	410	259	425
Camk2n2	73	84	59	70	39	45	51	54	31	65	70	91
Camk4	899	776	873	655	464	743	578	624	335	966	404	837
Camkk1	1180	1366	1103	943	836	1041	1543	1389	1235	1541	1282	1271
Camkk2	356	442	390	251	224	233	305	364	209	307	290	285
Camkmt	261	278	274	265	249	330	280	276	215	304	256	262
Camkv	1440	1258	1430	821	513	774	732	752	305	1439	621	1316
Camlg	319	367	303	448	385	419	382	351	284	421	297	329
Camp	0	0	0	61	67	10	10	0	2	0	5	1
Camsap1	6132	5678	5313	3165	3278	4021	3348	5185	2811	5208	4556	3275
Camsap2	2841	2951	2615	3294	2713	2942	3347	2886	2515	3289	2610	3549
Camsap3	755	858	780	475	442	523	669	824	604	903	725	677
Camta1	4518	4407	4318	4269	4279	5151	4554	4368	4127	4861	4307	4328
Camta2	1688	1676	1694	1106	1081	1230	1679	1654	1251	1608	1700	1810
Cand1	3933	3741	3598	5071	3739	4715	4573	4002	3233	3932	3406	3726
Cand2	197	235	198	284	225	193	308	276	189	277	252	299
Cant1	388	378	383	555	451	505	521	479	413	479	414	508
Canx	7193	7723	6865	13864	11135	11243	10007	8755	7251	8282	6762	10139
Cap1	1105	1375	984	2801	2639	1835	2877	1449	1826	1566	1741	2566
Cap2	216	258	147	212	209	237	157	223	179	244	170	274
Capg	14	10	9	496	276	220	587	90	232	44	247	429
Capn1	75	105	85	193	136	100	227	109	190	99	159	325
Capn10	598	798	574	672	541	686	637	735	513	697	685	530
Capn11	3	0	1	1	1	2	0	0	0	1	5	2
Capn12	6	4	6	6	10	8	4	4	4	9	11	9
Capn13	3	1	0	0	7	0	2	2	0	2	4	16
Capn15	785	945	757	555	604	725	818	808	679	774	691	722
Capn2	497	603	487	1898	1774	1454	1386	808	1028	672	905	1374
Capn3	129	200	232	84	97	131	164	380	95	441	293	197
Capn5	197	267	196	317	199	149	292	295	255	306	323	468
Capn6	6	30	6	12	4	7	11	7	11	3	5	42
Capn7	2733	2877	2599	2283	1886	2186	2543	2881	2030	2852	2516	1932
Capn8	2	1	3	0	1	5	2	1	6	1	1	5
Capn9	3	2	3	1	1	2	4	1	1	2	6	3
Capns1	3	5	9	19	10	14	7	12	5	8	4	14
Capns2	65	52	82	44	75	37	55	79	46	46	75	59
Caprin1	2912	2938	2588	6229	4796	4515	4777	3463	3476	3293	3153	4208
Caprin2	327	276	265	317	312	302	307	338	353	315	286	359
Caps2	2	3	3	3	1	2	3	2	6	2	0	6
Capsl	0	0	0	0	2	0	0	0	0	0	0	0
Capza1	1196	1147	1115	2066	1786	1638	2054	1417	1403	1208	1390	1581
Capza2	1293	1287	1262	2439	1943	2075	2255	1624	1414	1550	1409	1831
Capza3	0	0	0	0	0	0	0	0	0	0	0	0
Capzb	1295	1281	1243	2175	1931	1613	2192	1566	1489	1598	1608	1926
Car1	1	0	0	0	1	0	2	0	0	1	0	3
Car10	1082	986	962	570	513	763	856	971	705	1141	756	1040
Car11	1006	1153	976	1017	858	959	1128	1014	752	1142	1127	1192
Car12	44	96	20	110	87	43	71	125	143	6	174	269
Car13	1	15	6	79	82	37	59	25	23	2	16	36
Car14	1244	1775	1217	35	22	52	450	1621	587	861	388	619
Car15	0	0	0	0	0	0	0	0	1	0	0	0
Car2	4602	3651	4283	1895	1138	1333	6307	8473	5205	7090	3935	6526
Car3	1	1	6	20	34	15	12	13	21	13	10	452
Car4	15	4	4	855	4583	174	218	3	6	1	33	0
Car6	86	98	57	31	15	18	110	114	97	70	60	111
Car7	13	20	7	3	12	6	4	12	9	5	10	10
Car8	415	608	588	418	335	501	521	701	529	319	455	283
Car9	3	5	12	85	124	92	66	66	81	8	469	419
Card10	67	56	55	243	139	133	177	102	200	95	136	271
Card11	21	23	12	94	52	30	202	81	106	62	141	342
Card14	1	9	2	27	37	24	81	41	58	14	64	114
Card19	309	369	307	331	398	208	359	289	201	284	274	165
Card6	29	19	21	241	174	94	270	65	155	44	184	254
Card9	15	15	14	38	22	36	55	30	37	29	40	53
Carf	698	610	586	632	473	620	741	707	549	761	623	674
Carhsp1	105	212	85	2767	1960	1765	2197	849	1623	561	1072	1454
Carm1	1036	1068	951	1064	1112	1129	1173	939	960	1069	1089	1010
Carmil1	3433	3404	3188	2241	2160	2669	3005	4105	2424	4758	4370	3193
Carmil2	253	290	300	218	152	161	187	227	183	367	252	384
Carmil3	1883	2051	1821	928	1049	1169	1297	1459	1045	1729	1586	1285
Carnmt1	331	396	307	647	433	503	516	430	439	341	357	531
Carns1	11	41	7	37	16	47	34	40	46	17	23	46
Cars	1500	1913	1635	1105	1301	1342	1106	1156	1083	908	877	855
Cars2	471	498	428	577	510	667	516	576	479	544	626	572
Cartpt	732	724	789	481	365	435	299	445	248	615	213	460
Casc1	536	557	463	402	443	357	567	711	564	663	592	530
Casc3	1030	1206	913	1323	1113	1126	1310	1116	1043	1387	1175	1031
Casc4	566	680	500	1580	1304	1285	1606	1118	999	835	735	1105
Casd1	551	600	545	689	375	582	631	554	461	645	397	790
Cask	451	488	435	531	405	477	428	445	386	497	423	540
Caskin1	1658	1817	1569	927	710	873	1145	1443	1132	1916	1275	1892
Caskin2	616	751	498	424	388	428	594	775	604	621	580	623
Casp1	6	5	4	61	66	34	95	23	36	17	51	89
Casp12	0	3	2	54	43	37	46	1	15	9	24	52
Casp14	0	0	0	0	0	0	0	0	0	0	0	0
Casp16	7	5	4	4	5	4	5	4	10	3	4	5
Casp2	638	697	655	711	636	742	888	837	666	775	807	801
Casp3	433	372	366	1329	822	1029	929	562	790	661	558	741
Casp4	4	15	10	135	140	45	108	42	44	30	39	103
Casp6	0	0	0	0	0	0	0	0	0	0	0	0
Casp7	154	125	161	185	187	231	254	138	194	197	178	287
Casp8	3	3	14	94	60	37	102	30	61	24	86	113
Casp8ap2	779	820	803	1357	978	1157	1060	915	818	886	944	861
Casp9	260	297	279	353	236	315	359	387	263	334	321	354
Casq1	7	21	14	12	4	10	13	5	13	13	19	28
Casq2	5	2	3	3	1	3	0	0	1	3	1	9
Casr	0	1	1	0	0	0	1	1	0	3	1	2
Cass4	1	2	0	51	152	15	34	13	11	3	21	31
Cast	295	367	251	1095	1044	634	1048	490	661	358	577	894
Casz1	7489	8162	6443	4364	4788	5172	6326	7535	5491	7539	7625	4959
Cat	418	448	392	592	474	518	879	605	591	566	527	716
Catip	5	13	3	13	10	11	29	17	20	19	14	49
Catsper1	0	0	0	0	0	0	0	0	0	0	0	0
Catsper2	34	44	55	89	71	83	86	68	38	39	56	51
Catsper3	2	3	10	2	2	1	5	5	14	21	7	7
Catsper4	5	3	3	6	0	0	3	0	0	2	2	4
Catsperb	2	11	4	9	5	8	12	6	9	8	11	15
Catsperd	57	71	73	51	47	71	80	107	52	102	85	78
Catsperg1	11	35	22	9	13	14	37	38	23	31	37	70
Cav1	2068	2021	2003	1529	821	918	3019	3826	1788	2311	1575	1892
Cav2	960	1574	915	838	506	616	1635	2412	1199	1520	991	1530
Cav3	3	0	1	23	7	13	16	10	5	0	4	14
Cbarp	1279	1326	1105	923	705	837	950	1042	766	1151	837	1278
Cbfa2t2	1612	1582	1390	1251	1186	1313	1631	1535	1289	1609	1422	1560
Cbfa2t3	340	423	396	190	184	265	383	295	220	393	261	544
Cbfb	287	342	311	1042	845	750	921	620	612	570	554	687
Cbl	2709	2634	2573	3177	3324	3207	3837	2944	2795	3161	3240	3771
Cblb	1007	993	878	1060	1013	1048	1346	1101	957	997	1055	1304
Cblc	0	1	1	0	3	0	0	0	0	2	0	0
Cbll1	797	864	794	781	780	797	896	854	640	804	788	659
Cbln1	99	66	135	109	64	124	99	103	63	127	141	173
Cbln2	363	370	405	368	203	308	239	313	164	402	244	324
Cbln3	0	1	1	1	1	0	0	1	0	4	0	2
Cbln4	82	51	66	77	33	85	91	46	33	83	72	73
Cbr1	20	13	17	7	12	14	12	6	10	11	11	10
Cbr3	1	9	3	5	2	1	8	8	7	2	2	27
Cbr4	126	87	115	154	156	118	156	157	123	110	126	151
Cbs	17	33	19	16	5	10	18	42	40	19	29	32
Cbwd1	169	162	179	217	156	166	218	202	141	211	187	204
Cbx1	560	609	528	818	702	643	748	618	585	630	607	623
Cbx2	67	85	109	70	86	74	74	63	55	110	94	65
Cbx3	843	860	1043	2006	1188	1365	1273	1107	944	1068	838	1060
Cbx4	136	141	126	164	116	187	179	143	116	189	165	213
Cbx5	563	554	541	752	497	505	588	575	499	663	480	744
Cbx6	3354	3372	3099	2579	1984	2673	2955	3099	2138	3488	2767	3445
Cbx7	1537	1714	1546	1000	972	1275	1156	1490	1215	1893	1475	1318
Cbx8	101	143	147	157	142	159	169	151	117	210	150	144
Cby1	272	278	235	408	274	294	342	279	280	370	267	275
Cby3	15	9	7	9	8	7	3	4	5	8	5	4
Cc2d1a	692	792	667	553	537	679	843	779	719	832	662	779
Cc2d1b	893	1049	888	780	773	942	981	928	727	872	933	800
Cc2d2a	6015	5268	4810	2316	2086	3259	3931	6020	3487	7111	6952	4210
Cc2d2b	7	1	6	3	1	6	2	8	1	4	3	4
Ccar1	685	723	623	804	684	752	771	769	596	743	716	670
Ccar2	1535	1610	1414	1765	1499	1781	1894	1635	1327	1843	1512	1585
Ccbe1	18	17	15	47	33	25	35	23	31	8	38	55
Ccdc102a	4	41	9	76	80	76	102	47	53	30	75	102
Ccdc103	11	9	9	17	7	7	20	6	12	8	21	7
Ccdc105	0	0	0	0	0	0	0	2	0	0	0	0
Ccdc106	106	96	91	99	87	97	122	116	89	112	86	126
Ccdc107	698	809	587	440	450	509	625	668	467	825	516	520
Ccdc110	0	0	0	0	0	0	0	0	0	0	0	0
Ccdc112	176	176	160	153	172	183	209	164	137	201	149	187
Ccdc113	137	188	162	93	82	140	117	131	80	179	217	123
Ccdc114	6	17	24	21	16	14	27	18	24	20	19	43
Ccdc115	190	182	195	228	190	256	259	198	134	214	201	200
Ccdc116	2	1	0	1	2	4	3	0	1	3	5	5
Ccdc117	318	293	315	380	334	350	346	326	271	331	341	291
Ccdc12	112	133	142	187	130	146	221	249	156	146	127	208
Ccdc120	59	89	69	51	40	60	76	75	68	70	43	129
Ccdc121	0	0	0	0	0	0	0	0	0	0	3	0
Ccdc122	25	28	3	11	6	23	32	28	24	10	22	18
Ccdc124	352	355	296	668	531	506	557	402	366	412	359	384
Ccdc125	25	33	74	23	11	23	55	42	28	38	26	106
Ccdc126	1159	969	1011	913	768	1031	850	1199	600	1486	932	814
Ccdc127	389	455	384	574	431	497	558	522	345	523	395	589
Ccdc129	3	1	0	28	8	28	8	28	16	4	0	30
Ccdc13	223	318	206	86	129	101	218	259	197	228	200	157
Ccdc130	286	318	220	259	252	265	295	321	226	256	274	238
Ccdc134	139	156	143	207	164	220	249	181	156	214	218	217
Ccdc136	2106	2097	1805	776	767	1036	1243	1812	1066	1823	1131	1571
Ccdc137	451	502	424	384	383	537	446	574	420	461	448	390
Ccdc138	222	244	197	207	165	202	287	254	213	230	228	270
Ccdc14	276	251	247	227	202	271	295	334	243	277	305	298
Ccdc141	671	814	783	249	352	503	795	649	530	594	634	809
Ccdc142	8	5	8	13	3	5	30	7	1	11	5	25
Ccdc144b	0	0	0	1	1	3	1	0	0	0	1	0
Ccdc146	50	58	50	32	34	33	82	76	48	71	75	57
Ccdc147	0	0	0	0	0	0	0	0	0	0	0	1
Ccdc148	28	30	19	27	22	28	37	43	39	35	42	34
Ccdc149	225	224	202	257	216	304	350	236	279	247	231	415
Ccdc15	268	298	262	338	206	245	323	321	247	378	287	298
Ccdc150	67	71	71	56	54	72	94	60	50	67	57	28
[truncated: 20,602 more rows]
